# Supplementary material for: Exploring the mechanism of Alisma orientale for the treatment of pregnancy induced hypertension and potential hepato-nephrotoxicity by using network pharmacology, network toxicology, molecular docking and molecular dynamics simulation
Source: Front Pharmacol. 2022 Nov 15;13:1027112. doi: 10.3389/fphar.2022.1027112 (PMC9705790; doi:10.3389/fphar.2022.1027112)
Supplement: Supplementary file 4 [file DataSheet8.ZIP › Supplement Materials/Molecular Docking/Toxic/SRC-3bcj.pdb]

HEADER    OXIDOREDUCTASE                          13-NOV-07   3BCJ              
TITLE     CRYSTAL STRUCTURE OF ALDOSE REDUCTASE COMPLEXED WITH 2S4R             
TITLE    2 (STEREOISOMER OF FIDARESTAT, 2S4S) AT 0.78 A                         
COMPND    MOL_ID: 1;                                                            
COMPND   2 MOLECULE: ALDOSE REDUCTASE;                                          
COMPND   3 CHAIN: A;                                                            
COMPND   4 FRAGMENT: HUMAN ALDOSE REDUCTASE;                                    
COMPND   5 SYNONYM: AR, ALDEHYDE REDUCTASE;                                     
COMPND   6 EC: 1.1.1.21;                                                        
COMPND   7 ENGINEERED: YES                                                      
SOURCE    MOL_ID: 1;                                                            
SOURCE   2 ORGANISM_SCIENTIFIC: HOMO SAPIENS;                                   
SOURCE   3 ORGANISM_COMMON: HUMAN;                                              
SOURCE   4 ORGANISM_TAXID: 9606;                                                
SOURCE   5 EXPRESSION_SYSTEM: ESCHERICHIA COLI BL21;                            
SOURCE   6 EXPRESSION_SYSTEM_TAXID: 511693;                                     
SOURCE   7 EXPRESSION_SYSTEM_STRAIN: BL21;                                      
SOURCE   8 EXPRESSION_SYSTEM_VECTOR_TYPE: PLASMID;                              
SOURCE   9 EXPRESSION_SYSTEM_PLASMID: PET15B                                    
KEYWDS    ALDO-KETO REDUCTASES, DIABETES, DRUG DESIGN, POLYL PATHWAY,           
KEYWDS   2 ACETYLATION, CATARACT, CYTOPLASM, NADP, OXIDOREDUCTASE,              
KEYWDS   3 POLYMORPHISM                                                         
EXPDTA    X-RAY DIFFRACTION                                                     
AUTHOR    H.T.ZHAO,O.EL-KABBANI                                                 
REVDAT   2   24-FEB-09 3BCJ    1       VERSN                                    
REVDAT   1   08-APR-08 3BCJ    0                                                
JRNL        AUTH   H.T.ZHAO,I.HAZEMANN,A.MITSCHLER,V.CARBONE,                   
JRNL        AUTH 2 A.JOACHIMIAK,S.GINELL,A.PODJARNY,O.EL-KABBANI                
JRNL        TITL   UNUSUAL BINDING MODE OF THE 2S4R STEREOISOMER OF             
JRNL        TITL 2 THE POTENT ALDOSE REDUCTASE CYCLIC IMIDE INHIBITOR           
JRNL        TITL 3 FIDARESTAT (2S4S) IN THE 15 K CRYSTAL STRUCTURE OF           
JRNL        TITL 4 THE TERNARY COMPLEX REFINED AT 0.78 A RESOLUTION:            
JRNL        TITL 5 IMPLICATIONS FOR THE INHIBITION MECHANISM                    
JRNL        REF    J.MED.CHEM.                   V.  51  1478 2008              
JRNL        REFN                   ISSN 0022-2623                               
JRNL        PMID   18284183                                                     
JRNL        DOI    10.1021/JM701514K                                            
REMARK   1                                                                      
REMARK   2                                                                      
REMARK   2 RESOLUTION.    0.78 ANGSTROMS.                                       
REMARK   3                                                                      
REMARK   3 REFINEMENT.                                                          
REMARK   3   PROGRAM     : SHELXL-97                                            
REMARK   3   AUTHORS     : G.M.SHELDRICK                                        
REMARK   3                                                                      
REMARK   3  DATA USED IN REFINEMENT.                                            
REMARK   3   RESOLUTION RANGE HIGH (ANGSTROMS) : 0.78                           
REMARK   3   RESOLUTION RANGE LOW  (ANGSTROMS) : 10.00                          
REMARK   3   DATA CUTOFF            (SIGMA(F)) : 0.000                          
REMARK   3   COMPLETENESS FOR RANGE        (%) : 92.5                           
REMARK   3   CROSS-VALIDATION METHOD           : NULL                           
REMARK   3   FREE R VALUE TEST SET SELECTION   : NULL                           
REMARK   3                                                                      
REMARK   3  FIT TO DATA USED IN REFINEMENT (NO CUTOFF).                         
REMARK   3   R VALUE   (WORKING + TEST SET, NO CUTOFF) : 0.105                  
REMARK   3   R VALUE          (WORKING SET, NO CUTOFF) : 0.101                  
REMARK   3   FREE R VALUE                  (NO CUTOFF) : 0.110                  
REMARK   3   FREE R VALUE TEST SET SIZE (%, NO CUTOFF) : 5.000                  
REMARK   3   FREE R VALUE TEST SET COUNT   (NO CUTOFF) : 16809                  
REMARK   3   TOTAL NUMBER OF REFLECTIONS   (NO CUTOFF) : 319354                 
REMARK   3                                                                      
REMARK   3  FIT/AGREEMENT OF MODEL FOR DATA WITH F>4SIG(F).                     
REMARK   3   R VALUE   (WORKING + TEST SET, F>4SIG(F)) : 0.101                  
REMARK   3   R VALUE          (WORKING SET, F>4SIG(F)) : NULL                   
REMARK   3   FREE R VALUE                  (F>4SIG(F)) : NULL                   
REMARK   3   FREE R VALUE TEST SET SIZE (%, F>4SIG(F)) : NULL                   
REMARK   3   FREE R VALUE TEST SET COUNT   (F>4SIG(F)) : NULL                   
REMARK   3   TOTAL NUMBER OF REFLECTIONS   (F>4SIG(F)) : 303890                 
REMARK   3                                                                      
REMARK   3  NUMBER OF NON-HYDROGEN ATOMS USED IN REFINEMENT.                    
REMARK   3   PROTEIN ATOMS      : 2886                                          
REMARK   3   NUCLEIC ACID ATOMS : 0                                             
REMARK   3   HETEROGEN ATOMS    : 81                                            
REMARK   3   SOLVENT ATOMS      : 687                                           
REMARK   3                                                                      
REMARK   3  MODEL REFINEMENT.                                                   
REMARK   3   OCCUPANCY SUM OF NON-HYDROGEN ATOMS      : 3204.13                 
REMARK   3   OCCUPANCY SUM OF HYDROGEN ATOMS          : 2435.26                 
REMARK   3   NUMBER OF DISCRETELY DISORDERED RESIDUES : 109                     
REMARK   3   NUMBER OF LEAST-SQUARES PARAMETERS       : 32941                   
REMARK   3   NUMBER OF RESTRAINTS                     : 8836                    
REMARK   3                                                                      
REMARK   3  RMS DEVIATIONS FROM RESTRAINT TARGET VALUES.                        
REMARK   3   BOND LENGTHS                         (A) : 0.018                   
REMARK   3   ANGLE DISTANCES                      (A) : 0.035                   
REMARK   3   SIMILAR DISTANCES (NO TARGET VALUES) (A) : 0.000                   
REMARK   3   DISTANCES FROM RESTRAINT PLANES      (A) : 0.031                   
REMARK   3   ZERO CHIRAL VOLUMES               (A**3) : 0.111                   
REMARK   3   NON-ZERO CHIRAL VOLUMES           (A**3) : 0.119                   
REMARK   3   ANTI-BUMPING DISTANCE RESTRAINTS     (A) : 0.000                   
REMARK   3   RIGID-BOND ADP COMPONENTS         (A**2) : 0.000                   
REMARK   3   SIMILAR ADP COMPONENTS            (A**2) : 0.000                   
REMARK   3   APPROXIMATELY ISOTROPIC ADPS      (A**2) : 0.000                   
REMARK   3                                                                      
REMARK   3  BULK SOLVENT MODELING.                                              
REMARK   3   METHOD USED: NULL                                                  
REMARK   3                                                                      
REMARK   3  STEREOCHEMISTRY TARGET VALUES : ENGH & HUBER                        
REMARK   3   SPECIAL CASE: NULL                                                 
REMARK   3                                                                      
REMARK   3  OTHER REFINEMENT REMARKS: THE CLOSE CONTACTS ARE DUE TO EITHER      
REMARK   3  DOUBLE CONFORMATION OF AMINO ACID SIDE CHAINS OR PARTIAL            
REMARK   3  OCCUPANCIES BY WATER MOLECULES OBSERVED AT VERY HIGH                
REMARK   3  RESOLUTION.                                                         
REMARK   4                                                                      
REMARK   4 3BCJ COMPLIES WITH FORMAT V. 3.15, 01-DEC-08                         
REMARK 100                                                                      
REMARK 100 THIS ENTRY HAS BEEN PROCESSED BY PDBJ ON 16-NOV-07.                  
REMARK 100 THE RCSB ID CODE IS RCSB045352.                                      
REMARK 200                                                                      
REMARK 200 EXPERIMENTAL DETAILS                                                 
REMARK 200  EXPERIMENT TYPE                : X-RAY DIFFRACTION                  
REMARK 200  DATE OF DATA COLLECTION        : 01-MAR-05                          
REMARK 200  TEMPERATURE           (KELVIN) : 15                                 
REMARK 200  PH                             : 5                                  
REMARK 200  NUMBER OF CRYSTALS USED        : 1                                  
REMARK 200                                                                      
REMARK 200  SYNCHROTRON              (Y/N) : Y                                  
REMARK 200  RADIATION SOURCE               : APS                                
REMARK 200  BEAMLINE                       : 19-ID                              
REMARK 200  X-RAY GENERATOR MODEL          : NULL                               
REMARK 200  MONOCHROMATIC OR LAUE    (M/L) : M                                  
REMARK 200  WAVELENGTH OR RANGE        (A) : 0.9                                
REMARK 200  MONOCHROMATOR                  : MIRRORS                            
REMARK 200  OPTICS                         : NULL                               
REMARK 200                                                                      
REMARK 200  DETECTOR TYPE                  : CCD                                
REMARK 200  DETECTOR MANUFACTURER          : CUSTOM-MADE                        
REMARK 200  INTENSITY-INTEGRATION SOFTWARE : HKL-2000                           
REMARK 200  DATA SCALING SOFTWARE          : SCALEPACK                          
REMARK 200                                                                      
REMARK 200  NUMBER OF UNIQUE REFLECTIONS   : 336314                             
REMARK 200  RESOLUTION RANGE HIGH      (A) : 0.780                              
REMARK 200  RESOLUTION RANGE LOW       (A) : 99.000                             
REMARK 200  REJECTION CRITERIA  (SIGMA(I)) : 2.000                              
REMARK 200                                                                      
REMARK 200 OVERALL.                                                             
REMARK 200  COMPLETENESS FOR RANGE     (%) : 97.3                               
REMARK 200  DATA REDUNDANCY                : 2.120                              
REMARK 200  R MERGE                    (I) : NULL                               
REMARK 200  R SYM                      (I) : NULL                               
REMARK 200  <I/SIGMA(I)> FOR THE DATA SET  : NULL                               
REMARK 200                                                                      
REMARK 200 IN THE HIGHEST RESOLUTION SHELL.                                     
REMARK 200  HIGHEST RESOLUTION SHELL, RANGE HIGH (A) : 0.78                     
REMARK 200  HIGHEST RESOLUTION SHELL, RANGE LOW  (A) : 0.81                     
REMARK 200  COMPLETENESS FOR SHELL     (%) : 93.3                               
REMARK 200  DATA REDUNDANCY IN SHELL       : 2.00                               
REMARK 200  R MERGE FOR SHELL          (I) : NULL                               
REMARK 200  R SYM FOR SHELL            (I) : NULL                               
REMARK 200  <I/SIGMA(I)> FOR SHELL         : NULL                               
REMARK 200                                                                      
REMARK 200 DIFFRACTION PROTOCOL: SINGLE WAVELENGTH                              
REMARK 200 METHOD USED TO DETERMINE THE STRUCTURE: MOLECULAR REPLACEMENT        
REMARK 200 SOFTWARE USED: SHELX                                                 
REMARK 200 STARTING MODEL: 1PWN                                                 
REMARK 200                                                                      
REMARK 200 REMARK: NULL                                                         
REMARK 280                                                                      
REMARK 280 CRYSTAL                                                              
REMARK 280 SOLVENT CONTENT, VS   (%): 43.01                                     
REMARK 280 MATTHEWS COEFFICIENT, VM (ANGSTROMS**3/DA): 2.16                     
REMARK 280                                                                      
REMARK 280 CRYSTALLIZATION CONDITIONS: PEG 6000, AMMONIUM CITRATE, PH 5,        
REMARK 280  VAPOR DIFFUSION, HANGING DROP, TEMPERATURE 277K                     
REMARK 290                                                                      
REMARK 290 CRYSTALLOGRAPHIC SYMMETRY                                            
REMARK 290 SYMMETRY OPERATORS FOR SPACE GROUP: P 1 21 1                         
REMARK 290                                                                      
REMARK 290      SYMOP   SYMMETRY                                                
REMARK 290     NNNMMM   OPERATOR                                                
REMARK 290       1555   X,Y,Z                                                   
REMARK 290       2555   -X,Y+1/2,-Z                                             
REMARK 290                                                                      
REMARK 290     WHERE NNN -> OPERATOR NUMBER                                     
REMARK 290           MMM -> TRANSLATION VECTOR                                  
REMARK 290                                                                      
REMARK 290 CRYSTALLOGRAPHIC SYMMETRY TRANSFORMATIONS                            
REMARK 290 THE FOLLOWING TRANSFORMATIONS OPERATE ON THE ATOM/HETATM             
REMARK 290 RECORDS IN THIS ENTRY TO PRODUCE CRYSTALLOGRAPHICALLY                
REMARK 290 RELATED MOLECULES.                                                   
REMARK 290   SMTRY1   1  1.000000  0.000000  0.000000        0.00000            
REMARK 290   SMTRY2   1  0.000000  1.000000  0.000000        0.00000            
REMARK 290   SMTRY3   1  0.000000  0.000000  1.000000        0.00000            
REMARK 290   SMTRY1   2 -1.000000  0.000000  0.000000        0.00000            
REMARK 290   SMTRY2   2  0.000000  1.000000  0.000000       33.32100            
REMARK 290   SMTRY3   2  0.000000  0.000000 -1.000000        0.00000            
REMARK 290                                                                      
REMARK 290 REMARK: NULL                                                         
REMARK 300                                                                      
REMARK 300 BIOMOLECULE: 1                                                       
REMARK 300 SEE REMARK 350 FOR THE AUTHOR PROVIDED AND/OR PROGRAM                
REMARK 300 GENERATED ASSEMBLY INFORMATION FOR THE STRUCTURE IN                  
REMARK 300 THIS ENTRY. THE REMARK MAY ALSO PROVIDE INFORMATION ON               
REMARK 300 BURIED SURFACE AREA.                                                 
REMARK 350                                                                      
REMARK 350 COORDINATES FOR A COMPLETE MULTIMER REPRESENTING THE KNOWN           
REMARK 350 BIOLOGICALLY SIGNIFICANT OLIGOMERIZATION STATE OF THE                
REMARK 350 MOLECULE CAN BE GENERATED BY APPLYING BIOMT TRANSFORMATIONS          
REMARK 350 GIVEN BELOW.  BOTH NON-CRYSTALLOGRAPHIC AND                          
REMARK 350 CRYSTALLOGRAPHIC OPERATIONS ARE GIVEN.                               
REMARK 350                                                                      
REMARK 350 BIOMOLECULE: 1                                                       
REMARK 350 AUTHOR DETERMINED BIOLOGICAL UNIT: MONOMERIC                         
REMARK 350 SOFTWARE DETERMINED QUATERNARY STRUCTURE: MONOMERIC                  
REMARK 350 SOFTWARE USED: PISA                                                  
REMARK 350 APPLY THE FOLLOWING TO CHAINS: A                                     
REMARK 350   BIOMT1   1  1.000000  0.000000  0.000000        0.00000            
REMARK 350   BIOMT2   1  0.000000  1.000000  0.000000        0.00000            
REMARK 350   BIOMT3   1  0.000000  0.000000  1.000000        0.00000            
REMARK 500                                                                      
REMARK 500 GEOMETRY AND STEREOCHEMISTRY                                         
REMARK 500 SUBTOPIC: CLOSE CONTACTS IN SAME ASYMMETRIC UNIT                     
REMARK 500                                                                      
REMARK 500 THE FOLLOWING ATOMS ARE IN CLOSE CONTACT.                            
REMARK 500                                                                      
REMARK 500  ATM1  RES C  SSEQI   ATM2  RES C  SSEQI           DISTANCE          
REMARK 500   O    HOH A  1097     O    HOH A  1679              1.17            
REMARK 500   C    HIS A   312     O    HOH A  1677              1.24            
REMARK 500   O    HOH A  1295     O    HOH A  1684              1.28            
REMARK 500   CE   LYS A   239     O    HOH A  1648              1.32            
REMARK 500   NZ   LYS A   154     O    HOH A  1630              1.34            
REMARK 500   O    HOH A  1338     O    HOH A  1660              1.41            
REMARK 500   CB   SER A   282     O    HOH A  1621              1.42            
REMARK 500   CB   SER A   282     O    HOH A  1673              1.43            
REMARK 500   NE2  HIS A   163     O    HOH A  1635              1.43            
REMARK 500   CG   MET A     0     O    HOH A  1682              1.51            
REMARK 500   OE1  GLN A    26     O    HOH A  1613              1.51            
REMARK 500   O    HOH A  1326     O    HOH A  1651              1.52            
REMARK 500   O    HIS A   312     O    HOH A  1677              1.57            
REMARK 500   NE2  GLN A    26     O    HOH A  1609              1.59            
REMARK 500   CB   MET A     0     O    HOH A  1682              1.61            
REMARK 500   N    GLU A    84     O    HOH A  1605              1.65            
REMARK 500   NZ   LYS A   239     O    HOH A  1648              1.67            
REMARK 500   O4   CIT A   319     O    HOH A  1663              1.68            
REMARK 500   SD   MET A     0     O    HOH A  1682              1.68            
REMARK 500   CG   MET A     0     O    HOH A  1682              1.69            
REMARK 500   N    GLU A   313     O    HOH A  1677              1.70            
REMARK 500   O    HOH A  1443     O    HOH A  1647              1.72            
REMARK 500   O    HOH A  1144     O    HOH A  1660              1.73            
REMARK 500   C    HIS A    83     O    HOH A  1605              1.73            
REMARK 500   O    HOH A  1337     O    HOH A  1678              1.78            
REMARK 500   CD   ARG A   293     O    HOH A  1655              1.79            
REMARK 500   O    HOH A  1658     O    HOH A  1659              1.80            
REMARK 500   O    HOH A  1284     O    HOH A  1618              1.82            
REMARK 500   CB   ARG A   293     O    HOH A  1655              1.83            
REMARK 500   O    HOH A  1373     O    HOH A  1667              1.86            
REMARK 500   O    HOH A  1404     O    HOH A  1513              1.91            
REMARK 500   O    HOH A  1624     O    HOH A  1653              1.95            
REMARK 500   O    HOH A  1412     O    HOH A  1435              1.97            
REMARK 500   OE2  GLU A    29     O    HOH A  1269              1.99            
REMARK 500   O    HOH A  1517     O    HOH A  1652              1.99            
REMARK 500   O    HOH A  1471     O    HOH A  1617              2.01            
REMARK 500   O    HOH A  1014     O    HOH A  1558              2.01            
REMARK 500   SD   MET A     0     O    HOH A  1682              2.03            
REMARK 500   O    HOH A  1453     O    HOH A  1497              2.03            
REMARK 500   OD1  ASP A   102     O    HOH A  1368              2.04            
REMARK 500   OE2  GLU A   120     O    HOH A  1138              2.04            
REMARK 500   CD2  LEU A    99     CD1  LEU A   101              2.06            
REMARK 500   CG2  ILE A   137     O    HOH A  1641              2.07            
REMARK 500   O    HOH A  1621     O    HOH A  1673              2.08            
REMARK 500   NH2  ARG A   293     O    HOH A  1627              2.08            
REMARK 500   O    GLU A   313     O    HOH A  1677              2.10            
REMARK 500   CD   ARG A   293     O    HOH A  1655              2.11            
REMARK 500   O    HOH A  1175     O    HOH A  1558              2.11            
REMARK 500   CD2  HIS A   163     O    HOH A  1635              2.12            
REMARK 500   CD1  LEU A   164     O    HOH A  1438              2.13            
REMARK 500                                                                      
REMARK 500 THIS ENTRY HAS      64 CLOSE CONTACTS.                               
REMARK 500                                                                      
REMARK 500 REMARK: NULL                                                         
REMARK 500                                                                      
REMARK 500 GEOMETRY AND STEREOCHEMISTRY                                         
REMARK 500 SUBTOPIC: CLOSE CONTACTS                                             
REMARK 500                                                                      
REMARK 500 THE FOLLOWING ATOMS THAT ARE RELATED BY CRYSTALLOGRAPHIC             
REMARK 500 SYMMETRY ARE IN CLOSE CONTACT.  AN ATOM LOCATED WITHIN 0.15          
REMARK 500 ANGSTROMS OF A SYMMETRY RELATED ATOM IS ASSUMED TO BE ON A           
REMARK 500 SPECIAL POSITION AND IS, THEREFORE, LISTED IN REMARK 375             
REMARK 500 INSTEAD OF REMARK 500.  ATOMS WITH NON-BLANK ALTERNATE               
REMARK 500 LOCATION INDICATORS ARE NOT INCLUDED IN THE CALCULATIONS.            
REMARK 500                                                                      
REMARK 500 DISTANCE CUTOFF:                                                     
REMARK 500 2.2 ANGSTROMS FOR CONTACTS NOT INVOLVING HYDROGEN ATOMS              
REMARK 500 1.6 ANGSTROMS FOR CONTACTS INVOLVING HYDROGEN ATOMS                  
REMARK 500                                                                      
REMARK 500  ATM1  RES C  SSEQI   ATM2  RES C  SSEQI  SSYMOP   DISTANCE          
REMARK 500   NH1  ARG A   293     O    HOH A  1204     1655     0.71            
REMARK 500   O    HOH A  1627     O    HOH A  1649     1655     1.60            
REMARK 500   CZ   ARG A   293     O    HOH A  1204     1655     1.80            
REMARK 500   O    HOH A  1654     O    HOH A  1665     1556     1.97            
REMARK 500   O    HOH A  1408     O    HOH A  1502     2556     1.99            
REMARK 500   O    HOH A  1471     O    HOH A  1499     2546     2.18            
REMARK 500   NE2  GLN A    26     O    HOH A  1457     2646     2.19            
REMARK 500                                                                      
REMARK 500 REMARK: NULL                                                         
REMARK 525                                                                      
REMARK 525 SOLVENT                                                              
REMARK 525                                                                      
REMARK 525 THE SOLVENT MOLECULES HAVE CHAIN IDENTIFIERS THAT                    
REMARK 525 INDICATE THE POLYMER CHAIN WITH WHICH THEY ARE MOST                  
REMARK 525 CLOSELY ASSOCIATED. THE REMARK LISTS ALL THE SOLVENT                 
REMARK 525 MOLECULES WHICH ARE MORE THAN 5A AWAY FROM THE                       
REMARK 525 NEAREST POLYMER CHAIN (M = MODEL NUMBER;                             
REMARK 525 RES=RESIDUE NAME; C=CHAIN IDENTIFIER; SSEQ=SEQUENCE                  
REMARK 525 NUMBER; I=INSERTION CODE):                                           
REMARK 525                                                                      
REMARK 525  M RES CSSEQI                                                        
REMARK 525    HOH A1139        DISTANCE =  5.38 ANGSTROMS                       
REMARK 525    HOH A1310        DISTANCE =  6.70 ANGSTROMS                       
REMARK 525    HOH A1320        DISTANCE =  6.55 ANGSTROMS                       
REMARK 525    HOH A1327        DISTANCE =  5.36 ANGSTROMS                       
REMARK 525    HOH A1333        DISTANCE =  7.49 ANGSTROMS                       
REMARK 525    HOH A1337        DISTANCE =  6.66 ANGSTROMS                       
REMARK 525    HOH A1345        DISTANCE =  6.06 ANGSTROMS                       
REMARK 525    HOH A1365        DISTANCE =  5.47 ANGSTROMS                       
REMARK 525    HOH A1508        DISTANCE =  8.37 ANGSTROMS                       
REMARK 525    HOH A1519        DISTANCE =  6.79 ANGSTROMS                       
REMARK 525    HOH A1561        DISTANCE =  5.51 ANGSTROMS                       
REMARK 525    HOH A1678        DISTANCE =  5.21 ANGSTROMS                       
REMARK 800                                                                      
REMARK 800 SITE                                                                 
REMARK 800 SITE_IDENTIFIER: AC1                                                 
REMARK 800 EVIDENCE_CODE: SOFTWARE                                              
REMARK 800 SITE_DESCRIPTION: BINDING SITE FOR RESIDUE NAP A 318                 
REMARK 800 SITE_IDENTIFIER: AC2                                                 
REMARK 800 EVIDENCE_CODE: SOFTWARE                                              
REMARK 800 SITE_DESCRIPTION: BINDING SITE FOR RESIDUE CIT A 319                 
REMARK 800 SITE_IDENTIFIER: AC3                                                 
REMARK 800 EVIDENCE_CODE: SOFTWARE                                              
REMARK 800 SITE_DESCRIPTION: BINDING SITE FOR RESIDUE FIS A 320                 
REMARK 900                                                                      
REMARK 900 RELATED ENTRIES                                                      
REMARK 900 RELATED ID: 1X98   RELATED DB: PDB                                   
REMARK 900 SAME STRUCTURE AT 1.3 A                                              
REMARK 900 RELATED ID: 1PWM   RELATED DB: PDB                                   
REMARK 900 SAME PROTEIN WITH FIDARESTAT (2S4S)                                  
REMARK 999                                                                      
REMARK 999 SEQUENCE                                                             
REMARK 999 FOR THIS CONFLICT, REFER TO REFERENCE 2 IN THE DATABASE,             
REMARK 999 ALDR_HUMAN, P15121                                                   
DBREF  3BCJ A    0   315  UNP    P15121   ALDR_HUMAN       1    316             
SEQADV 3BCJ ILE A    4  UNP  P15121    LEU     5 SEE REMARK 999                 
SEQRES   1 A  316  MET ALA SER ARG ILE LEU LEU ASN ASN GLY ALA LYS MET          
SEQRES   2 A  316  PRO ILE LEU GLY LEU GLY THR TRP LYS SER PRO PRO GLY          
SEQRES   3 A  316  GLN VAL THR GLU ALA VAL LYS VAL ALA ILE ASP VAL GLY          
SEQRES   4 A  316  TYR ARG HIS ILE ASP CYS ALA HIS VAL TYR GLN ASN GLU          
SEQRES   5 A  316  ASN GLU VAL GLY VAL ALA ILE GLN GLU LYS LEU ARG GLU          
SEQRES   6 A  316  GLN VAL VAL LYS ARG GLU GLU LEU PHE ILE VAL SER LYS          
SEQRES   7 A  316  LEU TRP CYS THR TYR HIS GLU LYS GLY LEU VAL LYS GLY          
SEQRES   8 A  316  ALA CYS GLN LYS THR LEU SER ASP LEU LYS LEU ASP TYR          
SEQRES   9 A  316  LEU ASP LEU TYR LEU ILE HIS TRP PRO THR GLY PHE LYS          
SEQRES  10 A  316  PRO GLY LYS GLU PHE PHE PRO LEU ASP GLU SER GLY ASN          
SEQRES  11 A  316  VAL VAL PRO SER ASP THR ASN ILE LEU ASP THR TRP ALA          
SEQRES  12 A  316  ALA MET GLU GLU LEU VAL ASP GLU GLY LEU VAL LYS ALA          
SEQRES  13 A  316  ILE GLY ILE SER ASN PHE ASN HIS LEU GLN VAL GLU MET          
SEQRES  14 A  316  ILE LEU ASN LYS PRO GLY LEU LYS TYR LYS PRO ALA VAL          
SEQRES  15 A  316  ASN GLN ILE GLU CYS HIS PRO TYR LEU THR GLN GLU LYS          
SEQRES  16 A  316  LEU ILE GLN TYR CYS GLN SER LYS GLY ILE VAL VAL THR          
SEQRES  17 A  316  ALA TYR SER PRO LEU GLY SER PRO ASP ARG PRO TRP ALA          
SEQRES  18 A  316  LYS PRO GLU ASP PRO SER LEU LEU GLU ASP PRO ARG ILE          
SEQRES  19 A  316  LYS ALA ILE ALA ALA LYS HIS ASN LYS THR THR ALA GLN          
SEQRES  20 A  316  VAL LEU ILE ARG PHE PRO MET GLN ARG ASN LEU VAL VAL          
SEQRES  21 A  316  ILE PRO LYS SER VAL THR PRO GLU ARG ILE ALA GLU ASN          
SEQRES  22 A  316  PHE LYS VAL PHE ASP PHE GLU LEU SER SER GLN ASP MET          
SEQRES  23 A  316  THR THR LEU LEU SER TYR ASN ARG ASN TRP ARG VAL CYS          
SEQRES  24 A  316  ALA LEU LEU SER CYS THR SER HIS LYS ASP TYR PRO PHE          
SEQRES  25 A  316  HIS GLU GLU PHE                                              
HET    NAP  A 318      48                                                       
HET    CIT  A 319      13                                                       
HET    FIS  A 320      20                                                       
HETNAM     NAP NADP NICOTINAMIDE-ADENINE-DINUCLEOTIDE PHOSPHATE                 
HETNAM     CIT CITRIC ACID                                                      
HETNAM     FIS (2S,4R)-2-AMINOFORMYL-6-FLUORO-SPIRO[CHROMAN-4,4'-               
HETNAM   2 FIS  IMIDAZOLIDINE]-2',5'-DIONE                                      
HETSYN     NAP 2'-MONOPHOSPHOADENOSINE 5'-DIPHOSPHORIBOSE                       
HETSYN     FIS FIDARESTAT(STEREOISOMER)                                         
FORMUL   2  NAP    C21 H28 N7 O17 P3                                            
FORMUL   3  CIT    C6 H8 O7                                                     
FORMUL   4  FIS    C12 H10 F N3 O4                                              
FORMUL   5  HOH   *684(H2 O)                                                    
HELIX    1   1 PRO A   23  GLY A   38  1                                  16    
HELIX    2   2 ALA A   45  GLN A   49  5                                   5    
HELIX    3   3 ASN A   50  GLU A   64  1                                  15    
HELIX    4   4 LYS A   68  LEU A   72  5                                   5    
HELIX    5   5 TRP A   79  HIS A   83  5                                   5    
HELIX    6   6 LEU A   87  LYS A  100  1                                  14    
HELIX    7   7 ASN A  136  GLU A  150  1                                  15    
HELIX    8   8 ASN A  162  ASN A  171  1                                  10    
HELIX    9   9 GLN A  192  LYS A  202  1                                  11    
HELIX   10  10 SER A  226  GLU A  229  5                                   4    
HELIX   11  11 ASP A  230  HIS A  240  1                                  11    
HELIX   12  12 THR A  243  ARG A  255  1                                  13    
HELIX   13  13 THR A  265  LYS A  274  1                                  10    
HELIX   14  14 SER A  281  SER A  290  1                                  10    
HELIX   15  15 LEU A  300  THR A  304  5                                   5    
SHEET    1   A 2 ARG A   3  LEU A   5  0                                        
SHEET    2   A 2 LYS A  11  PRO A  13 -1  O  MET A  12   N  ILE A   4           
SHEET    1   B 8 LEU A  17  GLY A  18  0                                        
SHEET    2   B 8 HIS A  41  ASP A  43  1  O  ASP A  43   N  LEU A  17           
SHEET    3   B 8 PHE A  73  LEU A  78  1  O  VAL A  75   N  ILE A  42           
SHEET    4   B 8 LEU A 106  ILE A 109  1  O  LEU A 108   N  LEU A  78           
SHEET    5   B 8 ILE A 156  SER A 159  1  O  GLY A 157   N  ILE A 109           
SHEET    6   B 8 VAL A 181  GLU A 185  1  O  VAL A 181   N  ILE A 158           
SHEET    7   B 8 VAL A 205  TYR A 209  1  O  THR A 207   N  ILE A 184           
SHEET    8   B 8 VAL A 258  VAL A 259  1  O  VAL A 258   N  ALA A 208           
SITE     1 AC1 35 GLY A  18  THR A  19  TRP A  20  LYS A  21                    
SITE     2 AC1 35 ASP A  43  TYR A  48  HIS A 110  SER A 159                    
SITE     3 AC1 35 ASN A 160  GLN A 183  TYR A 209  SER A 210                    
SITE     4 AC1 35 PRO A 211  LEU A 212  GLY A 213  SER A 214                    
SITE     5 AC1 35 PRO A 215  ASP A 216  ALA A 245  ILE A 260                    
SITE     6 AC1 35 PRO A 261  LYS A 262  SER A 263  THR A 265                    
SITE     7 AC1 35 ARG A 268  GLU A 271  ASN A 272  HOH A1128                    
SITE     8 AC1 35 HOH A1129  HOH A1155  HOH A1248  HOH A1451                    
SITE     9 AC1 35 HOH A1491  HOH A1531  HOH A1553                               
SITE     1 AC2 13 TRP A  20  TYR A  48  TRP A  79  HIS A 110                    
SITE     2 AC2 13 TRP A 111  CYS A 298  HOH A1302  HOH A1361                    
SITE     3 AC2 13 HOH A1445  HOH A1449  HOH A1450  HOH A1451                    
SITE     4 AC2 13 HOH A1663                                                     
SITE     1 AC3 14 TRP A  20  LYS A  21  PRO A 218  HOH A1220                    
SITE     2 AC3 14 HOH A1266  HOH A1267  HOH A1297  HOH A1304                    
SITE     3 AC3 14 HOH A1386  HOH A1450  HOH A1547  HOH A1548                    
SITE     4 AC3 14 HOH A1549  HOH A1590                                          
CRYST1   49.200   66.642   47.280  90.00  91.67  90.00 P 1 21 1      2          
ORIGX1      1.000000  0.000000  0.000000        0.00000                         
ORIGX2      0.000000  1.000000  0.000000        0.00000                         
ORIGX3      0.000000  0.000000  1.000000        0.00000                         
SCALE1      0.020325  0.000000  0.000593        0.00000                         
SCALE2      0.000000  0.015006  0.000000        0.00000                         
SCALE3      0.000000  0.000000  0.021160        0.00000                         
ATOM      1  N  AMET A   0      19.008  13.732  40.357  0.45 10.96           N  
ANISOU    1  N  AMET A   0     1280   1633   1250   -153    152    439       N  
ATOM      2  N  BMET A   0      19.083  12.947  40.934  0.55 33.98           N  
ANISOU    2  N  BMET A   0     3124   5410   4378   -694  -2097  -2340       N  
ATOM      3  CA AMET A   0      18.119  13.087  39.418  0.45 24.95           C  
ANISOU    3  CA AMET A   0     2512   3336   3631   -655   -577  -1257       C  
ATOM      4  CA BMET A   0      18.017  13.171  40.035  0.55 24.28           C  
ANISOU    4  CA BMET A   0     2274   4021   2930   -794   -508  -1164       C  
ATOM      5  C  AMET A   0      16.881  12.340  39.871  0.45 21.95           C  
ANISOU    5  C  AMET A   0     2578   2995   2768   -813  -1190  -1007       C  
ATOM      6  C  BMET A   0      16.823  12.152  40.082  0.55 20.12           C  
ANISOU    6  C  BMET A   0     2616   2986   2042   -625  -1044  -1268       C  
ATOM      7  O  AMET A   0      16.738  11.418  40.637  0.45 25.98           O  
ANISOU    7  O  AMET A   0     3183   5033   1654    -44    -94   -143       O  
ATOM      8  O  BMET A   0      16.878  11.133  40.761  0.55 19.08           O  
ANISOU    8  O  BMET A   0     1736   4109   1405    308    556   -676       O  
ATOM      9  CB AMET A   0      19.013  12.080  38.637  0.45 26.88           C  
ANISOU    9  CB AMET A   0     2433   3302   4479   -646   -917  -1894       C  
ATOM     10  CB BMET A   0      18.403  13.267  38.519  0.55 23.62           C  
ANISOU   10  CB BMET A   0     2664   2546   3764    264    643  -2038       C  
ATOM     11  CG AMET A   0      18.678  12.094  37.126  0.45 25.61           C  
ANISOU   11  CG AMET A   0     2573   3400   3758  -1223   -116  -1232       C  
ATOM     12  CG BMET A   0      17.859  12.157  37.557  0.55 23.03           C  
ANISOU   12  CG BMET A   0     2082   2819   3851   -429   1402  -1952       C  
ATOM     13  SD AMET A   0      19.375  11.016  35.871  0.45 30.30           S  
ANISOU   13  SD AMET A   0     3056   4839   3616   -321    841   -410       S  
ATOM     14  SD BMET A   0      18.869  11.445  36.255  0.55  9.85           S  
ANISOU   14  SD BMET A   0      836   1719   1188   -356    141   -585       S  
ATOM     15  CE AMET A   0      21.107  11.628  35.656  0.45 15.38           C  
ANISOU   15  CE AMET A   0     2606   1922   1314    450  -1101   -917       C  
ATOM     16  CE BMET A   0      18.634  12.551  34.905  0.55 17.47           C  
ANISOU   16  CE BMET A   0     2411   1553   2675    -19  -1315   -160       C  
ATOM     17  N   ALA A   1      15.842  12.690  39.342  1.00 22.65           N  
ANISOU   17  N   ALA A   1     2658   2062   3887   -562  -1378  -1267       N  
ATOM     18  CA  ALA A   1      14.472  12.252  39.442  1.00 19.55           C  
ANISOU   18  CA  ALA A   1     2325   1831   3271    -16   -554  -1595       C  
ATOM     19  C   ALA A   1      14.367  10.944  38.679  1.00 12.79           C  
ANISOU   19  C   ALA A   1     1642   1509   1708   -116   -163   -854       C  
ATOM     20  O   ALA A   1      15.053  10.669  37.724  1.00 16.90           O  
ANISOU   20  O   ALA A   1     2156   2417   1850   -947    356  -1081       O  
ATOM     21  CB  ALA A   1      13.556  13.308  38.822  1.00 19.41           C  
ANISOU   21  CB  ALA A   1     2420   1436   3518   -184    -25  -1100       C  
ATOM     22  N   SER A   2      13.449  10.143  39.120  1.00  9.80           N  
ANISOU   22  N   SER A   2     1135   1536   1052    256   -288   -749       N  
ATOM     23  CA  SER A   2      13.280   8.814  38.606  1.00  8.42           C  
ANISOU   23  CA  SER A   2     1057   1289    853    298   -295   -375       C  
ATOM     24  C   SER A   2      12.519   8.740  37.283  1.00  6.28           C  
ANISOU   24  C   SER A   2      769    888    730    146   -111   -359       C  
ATOM     25  O   SER A   2      12.651   7.720  36.607  1.00  5.95           O  
ANISOU   25  O   SER A   2      729    791    739    162   -108   -278       O  
ATOM     26  CB  SER A   2      12.593   7.920  39.660  1.00 12.79           C  
ANISOU   26  CB  SER A   2     2122   1793    946     64   -472    145       C  
ATOM     27  OG ASER A   2      11.260   8.271  39.839  0.78 16.60           O  
ANISOU   27  OG ASER A   2     1814   3024   1471   -168    -40   1026       O  
ATOM     28  OG BSER A   2      13.484   7.743  40.759  0.22 15.90           O  
ANISOU   28  OG BSER A   2     2902   2252    889    879   -713   -221       O  
ATOM     29  N   ARG A   3      11.709   9.733  36.978  1.00  6.34           N  
ANISOU   29  N   ARG A   3      923    735    750    129   -160   -366       N  
ATOM     30  CA  ARG A   3      10.878   9.697  35.778  1.00  5.95           C  
ANISOU   30  CA  ARG A   3      902    620    737    107   -143   -247       C  
ATOM     31  C   ARG A   3      11.054  10.960  34.947  1.00  6.58           C  
ANISOU   31  C   ARG A   3     1054    641    805     19   -160   -281       C  
ATOM     32  O   ARG A   3      11.368  12.018  35.487  1.00  9.54           O  
ANISOU   32  O   ARG A   3     1987    696    943   -141   -348   -304       O  
ATOM     33  CB  ARG A   3       9.405   9.486  36.125  1.00  6.55           C  
ANISOU   33  CB  ARG A   3      856    761    870    185    -93   -179       C  
ATOM     34  CG AARG A   3       9.158   8.234  36.973  0.67  7.07           C  
ANISOU   34  CG AARG A   3      823    977    885    -23   -118   -129       C  
ATOM     35  CG BARG A   3       9.163   8.243  36.978  0.33  6.69           C  
ANISOU   35  CG BARG A   3      900    743    897    467    264   -215       C  
ATOM     36  CD AARG A   3       7.728   7.707  36.971  0.67  7.31           C  
ANISOU   36  CD AARG A   3      779    984   1015    113     66   -115       C  
ATOM     37  CD BARG A   3       7.646   8.037  37.033  0.33 12.41           C  
ANISOU   37  CD BARG A   3     1037   1623   2057    -57    340    100       C  
ATOM     38  NE AARG A   3       6.831   8.586  37.735  0.67  9.12           N  
ANISOU   38  NE AARG A   3     1133   1198   1135    236    303   -231       N  
ATOM     39  NE BARG A   3       7.388   6.747  37.711  0.33 14.30           N  
ANISOU   39  NE BARG A   3     1832   1781   1819   -714   -478    152       N  
ATOM     40  CZ AARG A   3       5.504   8.467  37.654  0.67  9.72           C  
ANISOU   40  CZ AARG A   3     1096   1270   1328    529    254   -114       C  
ATOM     41  CZ BARG A   3       6.596   5.760  37.255  0.33 12.69           C  
ANISOU   41  CZ BARG A   3     1820   1068   1932    196   -921   -180       C  
ATOM     42  NH1AARG A   3       4.915   7.575  36.899  0.67 10.04           N  
ANISOU   42  NH1AARG A   3      996   1168   1651    201    340    -39       N  
ATOM     43  NH1BARG A   3       5.925   5.861  36.077  0.33 11.14           N  
ANISOU   43  NH1BARG A   3     1104   2282    847   -232    215   -393       N  
ATOM     44  NH2AARG A   3       4.739   9.276  38.383  0.67 13.97           N  
ANISOU   44  NH2AARG A   3     1399   2016   1894    804    247   -666       N  
ATOM     45  NH2BARG A   3       6.473   4.652  37.980  0.33 12.36           N  
ANISOU   45  NH2BARG A   3     2020   1323   1353   -385    -94   -346       N  
ATOM     46  N   ILE A   4      10.786  10.833  33.654  1.00  6.35           N  
ANISOU   46  N   ILE A   4      999    546    869     23   -282   -224       N  
ATOM     47  CA  ILE A   4      10.798  11.923  32.694  1.00  6.72           C  
ANISOU   47  CA  ILE A   4     1110    577    866     -8   -280   -202       C  
ATOM     48  C   ILE A   4       9.398  12.103  32.148  1.00  6.56           C  
ANISOU   48  C   ILE A   4     1074    542    877     59   -252   -183       C  
ATOM     49  O   ILE A   4       8.662  11.149  31.874  1.00  6.39           O  
ANISOU   49  O   ILE A   4      942    522    965     96   -138   -151       O  
ATOM     50  CB  ILE A   4      11.858  11.647  31.576  1.00  7.46           C  
ANISOU   50  CB  ILE A   4     1081    856    899    132   -235   -124       C  
ATOM     51  CG1 ILE A   4      12.112  12.869  30.682  1.00  9.97           C  
ANISOU   51  CG1 ILE A   4     1603    985   1202     29     -3    -53       C  
ATOM     52  CG2 ILE A   4      11.586  10.445  30.762  1.00  8.18           C  
ANISOU   52  CG2 ILE A   4     1083    969   1056    194   -134   -185       C  
ATOM     53  CD1 ILE A   4      13.361  12.783  29.801  1.00 11.27           C  
ANISOU   53  CD1 ILE A   4     1475   1470   1338    -28    -37    -51       C  
ATOM     54  N   LEU A   5       9.010  13.381  31.942  1.00  8.36           N  
ANISOU   54  N   LEU A   5     1487    547   1142    101   -556   -251       N  
ATOM     55  CA  LEU A   5       7.697  13.679  31.433  1.00  8.48           C  
ANISOU   55  CA  LEU A   5     1562    611   1049    276   -488   -253       C  
ATOM     56  C   LEU A   5       7.662  13.523  29.920  1.00  7.78           C  
ANISOU   56  C   LEU A   5     1354    555   1047     82   -377    -85       C  
ATOM     57  O   LEU A   5       8.439  14.169  29.227  1.00 10.28           O  
ANISOU   57  O   LEU A   5     1663    922   1320   -256   -497     87       O  
ATOM     58  CB  LEU A   5       7.336  15.135  31.789  1.00 11.21           C  
ANISOU   58  CB  LEU A   5     2164    659   1437    454   -619   -304       C  
ATOM     59  CG  LEU A   5       5.929  15.599  31.423  1.00 14.53           C  
ANISOU   59  CG  LEU A   5     2525   1050   1944    875  -1018   -678       C  
ATOM     60  CD1 LEU A   5       4.798  14.748  31.979  1.00 15.82           C  
ANISOU   60  CD1 LEU A   5     1917   1547   2548    864   -882  -1170       C  
ATOM     61  CD2 LEU A   5       5.781  17.066  31.897  1.00 23.03           C  
ANISOU   61  CD2 LEU A   5     3270   1099   4380   1151  -1909  -1123       C  
ATOM     62  N   LEU A   6       6.724  12.770  29.411  1.00  6.55           N  
ANISOU   62  N   LEU A   6      989    621    879    265   -308   -187       N  
ATOM     63  CA  LEU A   6       6.501  12.599  27.987  1.00  6.49           C  
ANISOU   63  CA  LEU A   6     1029    533    903    226   -251   -124       C  
ATOM     64  C   LEU A   6       5.486  13.623  27.476  1.00  7.02           C  
ANISOU   64  C   LEU A   6     1140    562    964    296   -305   -176       C  
ATOM     65  O   LEU A   6       4.683  14.197  28.218  1.00  7.51           O  
ANISOU   65  O   LEU A   6     1174    707    971    410   -243   -183       O  
ATOM     66  CB  LEU A   6       5.907  11.195  27.712  1.00  5.82           C  
ANISOU   66  CB  LEU A   6      871    560    779    177   -198    -61       C  
ATOM     67  CG  LEU A   6       6.796  10.018  28.172  1.00  5.43           C  
ANISOU   67  CG  LEU A   6      798    530    734    185   -205   -118       C  
ATOM     68  CD1 LEU A   6       6.079   8.718  27.784  1.00  6.12           C  
ANISOU   68  CD1 LEU A   6      869    563    893     68   -243      2       C  
ATOM     69  CD2 LEU A   6       8.175  10.071  27.570  1.00  5.93           C  
ANISOU   69  CD2 LEU A   6      872    488    894    200    -88      3       C  
ATOM     70  N   ASN A   7       5.490  13.774  26.168  1.00  6.77           N  
ANISOU   70  N   ASN A   7     1139    508    925    302   -251   -101       N  
ATOM     71  CA  ASN A   7       4.620  14.706  25.458  1.00  7.18           C  
ANISOU   71  CA  ASN A   7     1176    478   1075    314   -388   -147       C  
ATOM     72  C   ASN A   7       3.181  14.202  25.348  1.00  7.27           C  
ANISOU   72  C   ASN A   7     1155    611    995    336   -290    -71       C  
ATOM     73  O   ASN A   7       2.359  14.926  24.752  1.00  8.57           O  
ANISOU   73  O   ASN A   7     1248    703   1304    387   -410     57       O  
ATOM     74  CB  ASN A   7       5.197  15.112  24.119  1.00  7.19           C  
ANISOU   74  CB  ASN A   7     1180    404   1148    180   -409    -70       C  
ATOM     75  CG  ASN A   7       5.283  13.937  23.140  1.00  6.70           C  
ANISOU   75  CG  ASN A   7     1141    421    984    221   -443    -53       C  
ATOM     76  OD1 ASN A   7       4.770  12.854  23.444  1.00  6.31           O  
ANISOU   76  OD1 ASN A   7      938    475    986    197   -267    -71       O  
ATOM     77  ND2 ASN A   7       5.941  14.158  22.010  1.00  7.14           N  
ANISOU   77  ND2 ASN A   7     1244    442   1026     84   -411     -7       N  
ATOM     78  N   ASN A   8       2.855  13.081  25.958  1.00  7.14           N  
ANISOU   78  N   ASN A   8     1043    597   1073    332   -363    -93       N  
ATOM     79  CA  ASN A   8       1.481  12.685  26.165  1.00  7.11           C  
ANISOU   79  CA  ASN A   8     1007    712    982    393   -320    -82       C  
ATOM     80  C   ASN A   8       0.991  13.006  27.603  1.00  7.86           C  
ANISOU   80  C   ASN A   8     1068    803   1114    498   -310   -270       C  
ATOM     81  O   ASN A   8      -0.135  12.650  27.946  1.00  8.82           O  
ANISOU   81  O   ASN A   8     1112   1010   1228    364   -255   -244       O  
ATOM     82  CB  ASN A   8       1.211  11.210  25.891  1.00  6.95           C  
ANISOU   82  CB  ASN A   8      925    741    973    234   -318   -141       C  
ATOM     83  CG  ASN A   8       1.771  10.322  27.001  1.00  6.02           C  
ANISOU   83  CG  ASN A   8      822    634    833    241   -231   -190       C  
ATOM     84  OD1 ASN A   8       2.693  10.765  27.706  1.00  6.23           O  
ANISOU   84  OD1 ASN A   8      870    595    901    206   -300   -147       O  
ATOM     85  ND2 ASN A   8       1.219   9.125  27.182  1.00  5.83           N  
ANISOU   85  ND2 ASN A   8      713    626    875    283   -207   -256       N  
ATOM     86  N   GLY A   9       1.847  13.668  28.412  1.00  7.80           N  
ANISOU   86  N   GLY A   9     1225    614   1125    379   -280   -270       N  
ATOM     87  CA  GLY A   9       1.489  14.008  29.753  1.00  9.01           C  
ANISOU   87  CA  GLY A   9     1316    935   1171    446   -260   -363       C  
ATOM     88  C   GLY A   9       1.765  12.975  30.800  1.00  9.05           C  
ANISOU   88  C   GLY A   9     1428    937   1075    315   -139   -358       C  
ATOM     89  O   GLY A   9       1.521  13.257  32.009  1.00 11.68           O  
ANISOU   89  O   GLY A   9     2186   1190   1063    515     21   -357       O  
ATOM     90  N   ALA A  10       2.223  11.770  30.445  1.00  7.67           N  
ANISOU   90  N   ALA A  10     1077    943    894    347   -225   -272       N  
ATOM     91  CA  ALA A  10       2.554  10.707  31.372  1.00  7.30           C  
ANISOU   91  CA  ALA A  10     1012    955    808    169   -185   -208       C  
ATOM     92  C   ALA A  10       4.032  10.743  31.700  1.00  6.44           C  
ANISOU   92  C   ALA A  10      925    768    753    244    -44   -216       C  
ATOM     93  O   ALA A  10       4.844  11.265  30.939  1.00  8.24           O  
ANISOU   93  O   ALA A  10     1017   1163    950    252    -99   -145       O  
ATOM     94  CB  ALA A  10       2.221   9.339  30.783  1.00  8.65           C  
ANISOU   94  CB  ALA A  10     1344    997    945     70   -370   -120       C  
ATOM     95  N   LYS A  11       4.400  10.149  32.835  1.00  6.53           N  
ANISOU   95  N   LYS A  11      865    795    823    222   -102   -225       N  
ATOM     96  CA  LYS A  11       5.785  10.074  33.261  1.00  6.24           C  
ANISOU   96  CA  LYS A  11      803    640    926    221    -95   -219       C  
ATOM     97  C   LYS A  11       6.333   8.656  33.032  1.00  5.90           C  
ANISOU   97  C   LYS A  11      789    619    832    143    -30   -197       C  
ATOM     98  O   LYS A  11       5.702   7.661  33.283  1.00  7.53           O  
ANISOU   98  O   LYS A  11      938    662   1260     47    344   -156       O  
ATOM     99  CB  LYS A  11       5.869  10.437  34.734  1.00  8.17           C  
ANISOU   99  CB  LYS A  11     1033   1050   1022    385   -205   -465       C  
ATOM    100  CG ALYS A  11       5.545  11.908  34.982  0.80 13.16           C  
ANISOU  100  CG ALYS A  11     1932   1256   1811    706   -551  -1066       C  
ATOM    101  CD ALYS A  11       5.727  12.299  36.425  0.70 22.11           C  
ANISOU  101  CD ALYS A  11     4804   2083   1512    881     46  -1129       C  
ATOM    102  CE ALYS A  11       5.475  13.759  36.661  0.60 31.63           C  
ANISOU  102  CE ALYS A  11     7669   1943   2407    139   -665  -1535       C  
ATOM    103  NZ ALYS A  11       5.260  13.881  38.144  0.50 44.66           N  
ANISOU  103  NZ ALYS A  11    11360   3189   2418   3233   -736  -1776       N  
ATOM    104  N  AMET A  12       7.574   8.636  32.531  0.95  5.05           N  
ANISOU  104  N  AMET A  12      659    538    721     92   -110   -198       N  
ATOM    105  N  BMET A  12       7.589   8.650  32.584  0.05  4.06           N  
ANISOU  105  N  BMET A  12      549    517    477    183   -362     73       N  
ATOM    106  CA AMET A  12       8.238   7.382  32.158  0.95  4.35           C  
ANISOU  106  CA AMET A  12      563    462    626     54   -108    -98       C  
ATOM    107  CA BMET A  12       8.377   7.512  32.165  0.05  5.49           C  
ANISOU  107  CA BMET A  12      645    647    795    186   -166    -66       C  
ATOM    108  C  AMET A  12       9.473   7.170  33.027  0.95  4.36           C  
ANISOU  108  C  AMET A  12      548    546    563     51    -79   -167       C  
ATOM    109  C  BMET A  12       9.561   7.217  33.074  0.05  3.81           C  
ANISOU  109  C  BMET A  12      531     80    838    179   -233   -473       C  
ATOM    110  O  AMET A  12      10.335   8.062  33.101  0.95  4.74           O  
ANISOU  110  O  AMET A  12      607    546    649     17   -136   -143       O  
ATOM    111  O  BMET A  12      10.456   8.062  33.220  0.05  6.64           O  
ANISOU  111  O  BMET A  12     1118    676    727   -450   -177   -432       O  
ATOM    112  CB AMET A  12       8.655   7.476  30.686  0.95  4.41           C  
ANISOU  112  CB AMET A  12      637    436    601     18   -117   -107       C  
ATOM    113  CB BMET A  12       8.933   7.769  30.755  0.05  5.67           C  
ANISOU  113  CB BMET A  12       75   1063   1017    253    -71    159       C  
ATOM    114  CG AMET A  12       9.350   6.213  30.182  0.95  4.24           C  
ANISOU  114  CG AMET A  12      594    459    558     65   -145   -111       C  
ATOM    115  CG BMET A  12       8.147   7.142  29.625  0.05  8.34           C  
ANISOU  115  CG BMET A  12      699   1728    740    156   -159     86       C  
ATOM    116  SD AMET A  12       9.524   6.369  28.377  0.95  4.04           S  
ANISOU  116  SD AMET A  12      528    448    559     45   -111    -97       S  
ATOM    117  SD BMET A  12       8.723   5.488  29.200  0.05 10.02           S  
ANISOU  117  SD BMET A  12     1035   1360   1411   -488     99    -78       S  
ATOM    118  CE AMET A  12      10.185   4.738  27.976  0.95  4.26           C  
ANISOU  118  CE AMET A  12      475    507    637     87   -126   -144       C  
ATOM    119  CE BMET A  12       9.316   5.727  27.531  0.05 12.46           C  
ANISOU  119  CE BMET A  12     1719   1296   1719  -1518    804   -862       C  
ATOM    120  N   PRO A  13       9.626   6.039  33.689  1.00  4.07           N  
ANISOU  120  N   PRO A  13      470    518    557     65    -65   -159       N  
ATOM    121  CA  PRO A  13      10.847   5.789  34.477  1.00  4.02           C  
ANISOU  121  CA  PRO A  13      486    520    523     78    -81   -194       C  
ATOM    122  C   PRO A  13      12.083   5.791  33.574  1.00  4.09           C  
ANISOU  122  C   PRO A  13      464    516    574     62    -52   -185       C  
ATOM    123  O   PRO A  13      12.127   5.111  32.544  1.00  4.18           O  
ANISOU  123  O   PRO A  13      532    521    537     20    -20   -184       O  
ATOM    124  CB  PRO A  13      10.603   4.414  35.127  1.00  4.19           C  
ANISOU  124  CB  PRO A  13      509    596    487    100    -56   -150       C  
ATOM    125  CG  PRO A  13       9.095   4.252  35.115  1.00  4.25           C  
ANISOU  125  CG  PRO A  13      505    581    528     83    -31   -122       C  
ATOM    126  CD  PRO A  13       8.679   4.913  33.797  1.00  4.09           C  
ANISOU  126  CD  PRO A  13      489    503    563     44    -47   -115       C  
ATOM    127  N   ILE A  14      13.108   6.531  34.002  1.00  4.34           N  
ANISOU  127  N   ILE A  14      507    511    631     55    -58   -223       N  
ATOM    128  CA  ILE A  14      14.329   6.669  33.209  1.00  4.90           C  
ANISOU  128  CA  ILE A  14      489    548    825     51    -27   -246       C  
ATOM    129  C   ILE A  14      15.170   5.392  33.222  1.00  4.64           C  
ANISOU  129  C   ILE A  14      494    575    694     58   -102   -285       C  
ATOM    130  O   ILE A  14      16.038   5.306  32.332  1.00  5.58           O  
ANISOU  130  O   ILE A  14      684    862    576    223    -68   -277       O  
ATOM    131  CB  ILE A  14      15.137   7.924  33.572  1.00  6.41           C  
ANISOU  131  CB  ILE A  14      614    646   1174    -12    -48   -378       C  
ATOM    132  CG1 ILE A  14      15.792   7.807  34.939  1.00  6.65           C  
ANISOU  132  CG1 ILE A  14      810    776    941     17    -15   -307       C  
ATOM    133  CG2 ILE A  14      14.304   9.176  33.366  1.00  6.53           C  
ANISOU  133  CG2 ILE A  14      775    577   1130    -17      3   -182       C  
ATOM    134  CD1 ILE A  14      16.668   9.030  35.228  1.00  7.34           C  
ANISOU  134  CD1 ILE A  14      884    998    907    -67    -94   -275       C  
ATOM    135  N   LEU A  15      14.948   4.482  34.137  1.00  4.81           N  
ANISOU  135  N   LEU A  15      403    569    854     73    -47   -295       N  
ATOM    136  CA  LEU A  15      15.626   3.196  34.120  1.00  5.27           C  
ANISOU  136  CA  LEU A  15      603    677    721    215   -214   -321       C  
ATOM    137  C   LEU A  15      14.566   2.119  33.872  1.00  4.33           C  
ANISOU  137  C   LEU A  15      680    480    486    125    -19    -86       C  
ATOM    138  O   LEU A  15      13.511   2.063  34.525  1.00  5.93           O  
ANISOU  138  O   LEU A  15     1006    601    648      0    354   -122       O  
ATOM    139  CB  LEU A  15      16.335   2.987  35.425  1.00 10.17           C  
ANISOU  139  CB  LEU A  15     1146   1886    834    956   -497   -802       C  
ATOM    140  CG ALEU A  15      17.271   1.870  35.364  0.57  8.95           C  
ANISOU  140  CG ALEU A  15     1265   1564    570    864    172    479       C  
ATOM    141  CG BLEU A  15      17.352   2.005  35.760  0.43 12.43           C  
ANISOU  141  CG BLEU A  15      901   3337    485   1100    161    594       C  
ATOM    142  CD1ALEU A  15      18.112   1.911  34.198  0.57  7.95           C  
ANISOU  142  CD1ALEU A  15     1061   1165    794    173    283    -16       C  
ATOM    143  CD1BLEU A  15      18.179   1.536  34.619  0.43  6.48           C  
ANISOU  143  CD1BLEU A  15      195    706   1561     -8     63   -380       C  
ATOM    144  CD2ALEU A  15      18.037   1.863  36.702  0.57 14.49           C  
ANISOU  144  CD2ALEU A  15     2549   2347    608   1872   -261   -229       C  
ATOM    145  CD2BLEU A  15      18.368   2.531  36.790  0.43 27.91           C  
ANISOU  145  CD2BLEU A  15     3454   5107   2045   2940  -1922  -1650       C  
ATOM    146  N   GLY A  16      14.837   1.254  32.891  1.00  3.55           N  
ANISOU  146  N   GLY A  16      432    431    486     77      2    -82       N  
ATOM    147  CA  GLY A  16      14.013   0.098  32.661  1.00  3.36           C  
ANISOU  147  CA  GLY A  16      423    391    463     88     29      5       C  
ATOM    148  C   GLY A  16      14.872  -1.146  32.462  1.00  3.16           C  
ANISOU  148  C   GLY A  16      441    408    352     93     18     14       C  
ATOM    149  O   GLY A  16      16.087  -1.072  32.264  1.00  3.64           O  
ANISOU  149  O   GLY A  16      408    451    525     82     64     48       O  
ATOM    150  N   LEU A  17      14.204  -2.300  32.530  1.00  3.10           N  
ANISOU  150  N   LEU A  17      416    416    347     96     29    -21       N  
ATOM    151  CA  LEU A  17      14.850  -3.589  32.300  1.00  3.06           C  
ANISOU  151  CA  LEU A  17      434    382    348     80     19    -17       C  
ATOM    152  C   LEU A  17      14.645  -4.032  30.847  1.00  2.88           C  
ANISOU  152  C   LEU A  17      409    330    356     39     33     27       C  
ATOM    153  O   LEU A  17      13.515  -4.180  30.385  1.00  3.14           O  
ANISOU  153  O   LEU A  17      370    455    369     22     16     17       O  
ATOM    154  CB  LEU A  17      14.223  -4.657  33.211  1.00  3.50           C  
ANISOU  154  CB  LEU A  17      540    416    373     69     73     19       C  
ATOM    155  CG  LEU A  17      14.839  -6.057  33.046  1.00  3.69           C  
ANISOU  155  CG  LEU A  17      573    427    402     61     53     39       C  
ATOM    156  CD1 LEU A  17      16.238  -6.126  33.613  1.00  4.74           C  
ANISOU  156  CD1 LEU A  17      661    429    710    136    -68     20       C  
ATOM    157  CD2 LEU A  17      13.931  -7.107  33.678  1.00  4.31           C  
ANISOU  157  CD2 LEU A  17      772    454    413     53    107     81       C  
ATOM    158  N   GLY A  18      15.759  -4.272  30.151  1.00  2.77           N  
ANISOU  158  N   GLY A  18      387    307    358     30     26     -3       N  
ATOM    159  CA  GLY A  18      15.685  -4.852  28.823  1.00  2.76           C  
ANISOU  159  CA  GLY A  18      394    297    357     -2     51     12       C  
ATOM    160  C   GLY A  18      15.444  -6.366  28.876  1.00  2.78           C  
ANISOU  160  C   GLY A  18      368    316    373     39     59     -4       C  
ATOM    161  O   GLY A  18      15.832  -7.032  29.832  1.00  3.11           O  
ANISOU  161  O   GLY A  18      453    332    395     19     33     35       O  
ATOM    162  N   THR A  19      14.820  -6.884  27.800  1.00  2.70           N  
ANISOU  162  N   THR A  19      366    286    374      9     49     14       N  
ATOM    163  CA  THR A  19      14.460  -8.291  27.737  1.00  2.81           C  
ANISOU  163  CA  THR A  19      388    277    402     11     54     -2       C  
ATOM    164  C   THR A  19      14.846  -8.991  26.428  1.00  2.87           C  
ANISOU  164  C   THR A  19      340    315    437     13     38    -24       C  
ATOM    165  O   THR A  19      14.532 -10.173  26.257  1.00  3.22           O  
ANISOU  165  O   THR A  19      411    333    480     -2    105    -30       O  
ATOM    166  CB  THR A  19      12.957  -8.515  28.021  1.00  2.85           C  
ANISOU  166  CB  THR A  19      367    304    411      0     47     32       C  
ATOM    167  OG1 THR A  19      12.180  -7.923  26.985  1.00  2.93           O  
ANISOU  167  OG1 THR A  19      397    325    392     25     10    -17       O  
ATOM    168  CG2 THR A  19      12.550  -8.004  29.396  1.00  3.05           C  
ANISOU  168  CG2 THR A  19      384    363    410      1     68     18       C  
ATOM    169  N   TRP A  20      15.529  -8.302  25.504  1.00  2.83           N  
ANISOU  169  N   TRP A  20      377    282    417      8     86    -34       N  
ATOM    170  CA  TRP A  20      15.989  -8.995  24.295  1.00  2.96           C  
ANISOU  170  CA  TRP A  20      361    345    420     10     88    -27       C  
ATOM    171  C   TRP A  20      17.070 -10.000  24.692  1.00  3.17           C  
ANISOU  171  C   TRP A  20      394    361    449     22     85     -3       C  
ATOM    172  O   TRP A  20      18.038  -9.629  25.377  1.00  3.35           O  
ANISOU  172  O   TRP A  20      392    389    492     33     59    -31       O  
ATOM    173  CB  TRP A  20      16.570  -7.978  23.313  1.00  3.23           C  
ANISOU  173  CB  TRP A  20      422    329    475     23    103     -8       C  
ATOM    174  CG ATRP A  20      17.130  -8.589  22.058  0.88  3.33           C  
ANISOU  174  CG ATRP A  20      426    386    455     53     99     10       C  
ATOM    175  CG BTRP A  20      17.153  -8.609  22.083  0.12  3.90           C  
ANISOU  175  CG BTRP A  20      492    426    564   -181    206    -98       C  
ATOM    176  CD1ATRP A  20      16.629  -9.639  21.329  0.88  3.42           C  
ANISOU  176  CD1ATRP A  20      404    478    419     66     95     -8       C  
ATOM    177  CD1BTRP A  20      16.736  -9.740  21.439  0.12  4.80           C  
ANISOU  177  CD1BTRP A  20      567    548    707   -189    161   -233       C  
ATOM    178  CD2ATRP A  20      18.331  -8.165  21.381  0.88  3.84           C  
ANISOU  178  CD2ATRP A  20      478    448    532     37    152     30       C  
ATOM    179  CD2BTRP A  20      18.279  -8.131  21.334  0.12  2.50           C  
ANISOU  179  CD2BTRP A  20      260    301    390     74     21     67       C  
ATOM    180  NE1ATRP A  20      17.448  -9.895  20.254  0.88  3.91           N  
ANISOU  180  NE1ATRP A  20      515    532    439     24    128    -79       N  
ATOM    181  NE1BTRP A  20      17.531  -9.994  20.346  0.12  3.75           N  
ANISOU  181  NE1BTRP A  20      480    404    541      7     17    -57       N  
ATOM    182  CE2ATRP A  20      18.505  -9.007  20.271  0.88  3.98           C  
ANISOU  182  CE2ATRP A  20      490    490    531     78    142     21       C  
ATOM    183  CE2BTRP A  20      18.490  -9.017  20.262  0.12  3.66           C  
ANISOU  183  CE2BTRP A  20      534    505    351    -44     39    -54       C  
ATOM    184  CE3ATRP A  20      19.259  -7.145  21.630  0.88  4.29           C  
ANISOU  184  CE3ATRP A  20      493    514    622     18    145     24       C  
ATOM    185  CE3BTRP A  20      19.114  -7.026  21.496  0.12  1.43           C  
ANISOU  185  CE3BTRP A  20      193    242    107    138     25    138       C  
ATOM    186  CZ2ATRP A  20      19.609  -8.878  19.408  0.88  4.56           C  
ANISOU  186  CZ2ATRP A  20      544    613    577    126    213     20       C  
ATOM    187  CZ2BTRP A  20      19.525  -8.818  19.354  0.12  4.25           C  
ANISOU  187  CZ2BTRP A  20      595    611    409    -57     96   -137       C  
ATOM    188  CZ3ATRP A  20      20.343  -7.022  20.760  0.88  4.36           C  
ANISOU  188  CZ3ATRP A  20      468    517    672     10    139    116       C  
ATOM    189  CZ3BTRP A  20      20.151  -6.818  20.600  0.12  1.61           C  
ANISOU  189  CZ3BTRP A  20      187    297    126    112    -41    125       C  
ATOM    190  CH2ATRP A  20      20.502  -7.878  19.676  0.88  4.70           C  
ANISOU  190  CH2ATRP A  20      484    616    685     78    230    102       C  
ATOM    191  CH2BTRP A  20      20.333  -7.724  19.541  0.12  4.49           C  
ANISOU  191  CH2BTRP A  20      533    772    402   -105    246   -234       C  
ATOM    192  N   LYS A  21      16.894 -11.244  24.256  1.00  3.30           N  
ANISOU  192  N   LYS A  21      418    347    487     48     75    -21       N  
ATOM    193  CA  LYS A  21      17.816 -12.349  24.515  1.00  3.56           C  
ANISOU  193  CA  LYS A  21      519    327    505     69    114    -22       C  
ATOM    194  C   LYS A  21      17.644 -12.914  25.909  1.00  3.81           C  
ANISOU  194  C   LYS A  21      482    399    567     59    105     24       C  
ATOM    195  O   LYS A  21      18.362 -13.854  26.282  1.00  5.18           O  
ANISOU  195  O   LYS A  21      631    673    664    265    184    194       O  
ATOM    196  CB  LYS A  21      19.311 -12.034  24.275  1.00  3.91           C  
ANISOU  196  CB  LYS A  21      465    416    606     98    110    -19       C  
ATOM    197  CG  LYS A  21      19.611 -11.308  22.977  1.00  4.22           C  
ANISOU  197  CG  LYS A  21      497    496    612     53    121    -57       C  
ATOM    198  CD ALYS A  21      21.055 -10.785  22.877  0.71  3.95           C  
ANISOU  198  CD ALYS A  21      456    405    639    119     89     33       C  
ATOM    199  CD BLYS A  21      21.111 -10.872  23.008  0.29  7.56           C  
ANISOU  199  CD BLYS A  21      788   1569    517   -431    478   -375       C  
ATOM    200  CE ALYS A  21      21.210  -9.318  23.310  0.71  3.44           C  
ANISOU  200  CE ALYS A  21      333    383    591     44    113    114       C  
ATOM    201  CE BLYS A  21      21.225  -9.406  23.446  0.29  9.64           C  
ATOM    202  NZ ALYS A  21      20.756  -9.055  24.713  0.71  3.16           N  
ANISOU  202  NZ ALYS A  21      290    289    623     29     49    -22       N  
ATOM    203  NZ BLYS A  21      21.742  -8.520  22.367  0.29 20.62           N  
ANISOU  203  NZ BLYS A  21     2726   1850   3259   -357   1218    546       N  
ATOM    204  N   SER A  22      16.717 -12.389  26.719  1.00  3.48           N  
ANISOU  204  N   SER A  22      495    367    461     25     82      6       N  
ATOM    205  CA  SER A  22      16.506 -12.980  28.037  1.00  3.52           C  
ANISOU  205  CA  SER A  22      527    330    480    -29     71      2       C  
ATOM    206  C   SER A  22      15.817 -14.321  27.842  1.00  3.75           C  
ANISOU  206  C   SER A  22      603    335    485    -41    109    -10       C  
ATOM    207  O   SER A  22      14.708 -14.365  27.297  1.00  4.20           O  
ANISOU  207  O   SER A  22      595    399    602    -66     52      6       O  
ATOM    208  CB  SER A  22      15.653 -12.045  28.891  1.00  3.76           C  
ANISOU  208  CB  SER A  22      582    366    479    -32    101     -3       C  
ATOM    209  OG  SER A  22      16.390 -10.842  29.071  1.00  4.00           O  
ANISOU  209  OG  SER A  22      657    370    492    -64     71    -21       O  
ATOM    210  N   PRO A  23      16.430 -15.428  28.242  1.00  4.01           N  
ANISOU  210  N   PRO A  23      621    379    525     24     85    -22       N  
ATOM    211  CA  PRO A  23      15.835 -16.709  27.896  1.00  4.52           C  
ANISOU  211  CA  PRO A  23      802    349    565    -22    142    -47       C  
ATOM    212  C   PRO A  23      14.476 -16.865  28.556  1.00  4.31           C  
ANISOU  212  C   PRO A  23      779    336    524      5     94     18       C  
ATOM    213  O   PRO A  23      14.267 -16.404  29.680  1.00  4.44           O  
ANISOU  213  O   PRO A  23      807    403    477     17     98    -24       O  
ATOM    214  CB  PRO A  23      16.858 -17.738  28.423  1.00  5.37           C  
ANISOU  214  CB  PRO A  23      874    393    773    104    194    -16       C  
ATOM    215  CG  PRO A  23      18.161 -16.970  28.358  1.00  5.52           C  
ANISOU  215  CG  PRO A  23      780    437    882    127    115    -16       C  
ATOM    216  CD  PRO A  23      17.768 -15.589  28.845  1.00  4.56           C  
ANISOU  216  CD  PRO A  23      656    440    635     85     32     -2       C  
ATOM    217  N   PRO A  24      13.544 -17.534  27.891  1.00  4.63           N  
ANISOU  217  N   PRO A  24      754    448    558    -31    107    -65       N  
ATOM    218  CA  PRO A  24      12.196 -17.629  28.442  1.00  5.51           C  
ANISOU  218  CA  PRO A  24      752    606    736    -76    139   -121       C  
ATOM    219  C   PRO A  24      12.163 -18.337  29.788  1.00  6.03           C  
ANISOU  219  C   PRO A  24      863    682    745   -135    262    -79       C  
ATOM    220  O   PRO A  24      11.293 -18.028  30.599  1.00  7.82           O  
ANISOU  220  O   PRO A  24      917   1167    889     -6    315    -23       O  
ATOM    221  CB  PRO A  24      11.398 -18.331  27.351  1.00  7.32           C  
ANISOU  221  CB  PRO A  24      818   1108    857   -221     58   -306       C  
ATOM    222  CG  PRO A  24      12.434 -19.015  26.504  1.00  7.41           C  
ANISOU  222  CG  PRO A  24     1044    936    837   -219    128   -345       C  
ATOM    223  CD  PRO A  24      13.649 -18.118  26.540  1.00  5.37           C  
ANISOU  223  CD  PRO A  24      903    583    553    -82     88   -137       C  
ATOM    224  N   GLY A  25      13.103 -19.252  30.037  1.00  6.07           N  
ANISOU  224  N   GLY A  25     1116    435    756    -68    316     23       N  
ATOM    225  CA  GLY A  25      13.178 -19.933  31.321  1.00  7.26           C  
ANISOU  225  CA  GLY A  25     1503    465    792    -51    381     66       C  
ATOM    226  C   GLY A  25      13.838 -19.151  32.424  1.00  7.10           C  
ANISOU  226  C   GLY A  25     1437    529    730    133    281    124       C  
ATOM    227  O   GLY A  25      13.888 -19.607  33.583  1.00  9.42           O  
ANISOU  227  O   GLY A  25     2223    644    711    141    221    224       O  
ATOM    228  N   GLN A  26      14.355 -17.950  32.131  1.00  5.91           N  
ANISOU  228  N   GLN A  26     1121    509    616    153    129     96       N  
ATOM    229  CA  GLN A  26      14.983 -17.083  33.094  1.00  6.18           C  
ANISOU  229  CA  GLN A  26     1131    670    549    319     40     54       C  
ATOM    230  C   GLN A  26      14.298 -15.729  33.225  1.00  5.71           C  
ANISOU  230  C   GLN A  26     1027    712    430    296     68     23       C  
ATOM    231  O   GLN A  26      14.505 -15.033  34.233  1.00  6.17           O  
ANISOU  231  O   GLN A  26     1137    714    492    322    -42    -63       O  
ATOM    232  CB  GLN A  26      16.448 -16.837  32.725  1.00  7.24           C  
ANISOU  232  CB  GLN A  26     1031    736    984    335   -116   -156       C  
ATOM    233  CG AGLN A  26      17.242 -18.145  32.919  0.66 11.12           C  
ANISOU  233  CG AGLN A  26     1487   1223   1514    889     39   -169       C  
ATOM    234  CG BGLN A  26      17.336 -18.070  32.725  0.34 10.20           C  
ANISOU  234  CG BGLN A  26      959    677   2239    182   -222   -476       C  
ATOM    235  CD AGLN A  26      18.703 -17.772  32.669  0.66 16.34           C  
ANISOU  235  CD AGLN A  26     1257   2187   2766   1048   -385    453       C  
ATOM    236  CD BGLN A  26      17.781 -18.370  34.141  0.34 17.00           C  
ANISOU  236  CD BGLN A  26     1509   1777   3174    292  -1135    553       C  
ATOM    237  OE1AGLN A  26      19.344 -17.141  33.534  0.66 20.67           O  
ANISOU  237  OE1AGLN A  26     1807   2447   3601    472   -790    390       O  
ATOM    238  OE1BGLN A  26      17.650 -19.538  34.509  0.34 29.52           O  
ANISOU  238  OE1BGLN A  26     2508   2769   5939   -739  -2143   2333       O  
ATOM    239  NE2AGLN A  26      19.141 -18.178  31.528  0.66 26.20           N  
ANISOU  239  NE2AGLN A  26      867   6986   2102    -74   -203    918       N  
ATOM    240  NE2BGLN A  26      18.305 -17.428  34.903  0.34 20.82           N  
ANISOU  240  NE2BGLN A  26     2477   3416   2017   -124   -528   -179       N  
ATOM    241  N   VAL A  27      13.507 -15.310  32.231  1.00  5.03           N  
ANISOU  241  N   VAL A  27      901    561    448    208     23    -66       N  
ATOM    242  CA  VAL A  27      13.052 -13.927  32.221  1.00  4.45           C  
ANISOU  242  CA  VAL A  27      769    486    437    136     24    -57       C  
ATOM    243  C   VAL A  27      11.924 -13.699  33.231  1.00  4.45           C  
ANISOU  243  C   VAL A  27      809    533    348    150      6    -23       C  
ATOM    244  O   VAL A  27      11.773 -12.569  33.704  1.00  4.30           O  
ANISOU  244  O   VAL A  27      729    522    382     80     23    -41       O  
ATOM    245  CB  VAL A  27      12.654 -13.471  30.805  1.00  4.17           C  
ANISOU  245  CB  VAL A  27      713    473    399     10     67    -39       C  
ATOM    246  CG1 VAL A  27      11.332 -14.102  30.351  1.00  4.67           C  
ANISOU  246  CG1 VAL A  27      812    593    368    -60     23     -9       C  
ATOM    247  CG2 VAL A  27      12.602 -11.955  30.711  1.00  4.02           C  
ANISOU  247  CG2 VAL A  27      604    506    419     48     39    -18       C  
ATOM    248  N   THR A  28      11.144 -14.727  33.568  1.00  4.87           N  
ANISOU  248  N   THR A  28      965    489    398    119     62    -23       N  
ATOM    249  CA  THR A  28      10.115 -14.509  34.590  1.00  4.65           C  
ANISOU  249  CA  THR A  28      852    484    431    105     19     14       C  
ATOM    250  C   THR A  28      10.785 -14.119  35.914  1.00  4.46           C  
ANISOU  250  C   THR A  28      759    501    433     70     54     46       C  
ATOM    251  O   THR A  28      10.422 -13.135  36.550  1.00  4.57           O  
ANISOU  251  O   THR A  28      771    554    411     90     84     13       O  
ATOM    252  CB  THR A  28       9.215 -15.738  34.736  1.00  5.14           C  
ANISOU  252  CB  THR A  28      979    496    477     57    -54     73       C  
ATOM    253  OG1 THR A  28       8.560 -16.001  33.486  1.00  6.05           O  
ANISOU  253  OG1 THR A  28     1246    464    589     -5   -189     39       O  
ATOM    254  CG2 THR A  28       8.193 -15.555  35.853  1.00  5.49           C  
ANISOU  254  CG2 THR A  28      856    592    638    -21     -6     93       C  
ATOM    255  N  AGLU A  29      11.784 -14.917  36.350  0.66  5.22           N  
ANISOU  255  N  AGLU A  29      969    664    351    272     36     10       N  
ATOM    256  N  BGLU A  29      11.827 -14.861  36.307  0.34  4.75           N  
ANISOU  256  N  BGLU A  29      841    407    558     35     17     18       N  
ATOM    257  CA AGLU A  29      12.466 -14.513  37.583  0.66  5.53           C  
ANISOU  257  CA AGLU A  29     1000    754    346    309    -19     52       C  
ATOM    258  CA BGLU A  29      12.556 -14.538  37.520  0.34  5.51           C  
ANISOU  258  CA BGLU A  29      903    465    725    134    -81    -57       C  
ATOM    259  C  AGLU A  29      13.199 -13.192  37.410  0.66  4.95           C  
ANISOU  259  C  AGLU A  29      712    781    387    276    -24      4       C  
ATOM    260  C  BGLU A  29      13.211 -13.172  37.410  0.34  4.62           C  
ANISOU  260  C  BGLU A  29      709    548    500    128    -50    -27       C  
ATOM    261  O  AGLU A  29      13.217 -12.439  38.386  0.66  5.55           O  
ANISOU  261  O  AGLU A  29      704    948    455    371    -44   -132       O  
ATOM    262  O  BGLU A  29      13.265 -12.369  38.334  0.34  4.68           O  
ANISOU  262  O  BGLU A  29     1013    412    352    -98     -8    146       O  
ATOM    263  CB AGLU A  29      13.414 -15.615  38.017  0.66  6.22           C  
ANISOU  263  CB AGLU A  29     1093    794    477    338    -38    104       C  
ATOM    264  CB BGLU A  29      13.653 -15.569  37.788  0.34  6.64           C  
ANISOU  264  CB BGLU A  29     1147    594    781    364   -173   -105       C  
ATOM    265  CG AGLU A  29      14.109 -15.356  39.313  0.66  5.93           C  
ANISOU  265  CG AGLU A  29      984    684    585    247    -89     20       C  
ATOM    266  CG BGLU A  29      14.634 -15.114  38.838  0.34  7.00           C  
ANISOU  266  CG BGLU A  29     1075    833    752    267      9    -78       C  
ATOM    267  CD AGLU A  29      13.245 -15.189  40.551  0.66  6.33           C  
ANISOU  267  CD AGLU A  29     1160    804    440    113    -60    144       C  
ATOM    268  CD BGLU A  29      15.701 -16.128  39.243  0.34  7.80           C  
ANISOU  268  CD BGLU A  29      930    912   1123     49   -304     59       C  
ATOM    269  OE1AGLU A  29      12.009 -15.489  40.472  0.66  6.51           O  
ANISOU  269  OE1AGLU A  29     1130    862    483     89     28     22       O  
ATOM    270  OE1BGLU A  29      15.870 -17.161  38.587  0.34 10.71           O  
ANISOU  270  OE1BGLU A  29     1406    902   1760    406   -121     40       O  
ATOM    271  OE2AGLU A  29      13.779 -14.795  41.615  0.66  7.02           O  
ANISOU  271  OE2AGLU A  29     1203    974    490     10     11    101       O  
ATOM    272  OE2BGLU A  29      16.299 -15.725  40.279  0.34 19.26           O  
ANISOU  272  OE2BGLU A  29     3905   1080   2332   -180  -2285    295       O  
ATOM    273  N   ALA A  30      13.776 -12.898  36.228  1.00  4.85           N  
ANISOU  273  N   ALA A  30      691    705    446    222      5    -58       N  
ATOM    274  CA  ALA A  30      14.483 -11.631  36.071  1.00  4.65           C  
ANISOU  274  CA  ALA A  30      605    744    418    169     -6    -58       C  
ATOM    275  C   ALA A  30      13.535 -10.445  36.319  1.00  4.15           C  
ANISOU  275  C   ALA A  30      557    682    338    102     47    -14       C  
ATOM    276  O   ALA A  30      13.902  -9.479  36.988  1.00  4.17           O  
ANISOU  276  O   ALA A  30      525    649    412     40     37    -24       O  
ATOM    277  CB  ALA A  30      15.082 -11.520  34.677  1.00  4.97           C  
ANISOU  277  CB  ALA A  30      629    799    461    108     73    -94       C  
ATOM    278  N   VAL A  31      12.340 -10.524  35.733  1.00  3.92           N  
ANISOU  278  N   VAL A  31      515    600    375     73     36    -14       N  
ATOM    279  CA  VAL A  31      11.385  -9.433  35.885  1.00  3.61           C  
ANISOU  279  CA  VAL A  31      492    528    353     43     29     11       C  
ATOM    280  C   VAL A  31      10.858  -9.372  37.322  1.00  3.65           C  
ANISOU  280  C   VAL A  31      463    587    338     62     12      6       C  
ATOM    281  O   VAL A  31      10.665  -8.280  37.869  1.00  3.78           O  
ANISOU  281  O   VAL A  31      528    544    365     32     -1      8       O  
ATOM    282  CB  VAL A  31      10.269  -9.574  34.842  1.00  3.62           C  
ANISOU  282  CB  VAL A  31      529    498    350      7     20      7       C  
ATOM    283  CG1 VAL A  31       9.159  -8.557  35.077  1.00  3.78           C  
ANISOU  283  CG1 VAL A  31      535    496    407     12    -10      3       C  
ATOM    284  CG2 VAL A  31      10.842  -9.399  33.434  1.00  3.93           C  
ANISOU  284  CG2 VAL A  31      575    561    358    -27      2     31       C  
ATOM    285  N   LYS A  32      10.621 -10.529  37.948  1.00  3.79           N  
ANISOU  285  N   LYS A  32      570    554    317     48     60     10       N  
ATOM    286  CA  LYS A  32      10.211 -10.530  39.351  1.00  3.87           C  
ANISOU  286  CA  LYS A  32      521    621    330     32     47     28       C  
ATOM    287  C   LYS A  32      11.255  -9.846  40.234  1.00  3.69           C  
ANISOU  287  C   LYS A  32      503    558    342     33     31     81       C  
ATOM    288  O   LYS A  32      10.933  -9.022  41.084  1.00  3.94           O  
ANISOU  288  O   LYS A  32      560    614    322     12     55     37       O  
ATOM    289  CB  LYS A  32       9.987 -11.968  39.834  1.00  4.27           C  
ANISOU  289  CB  LYS A  32      630    609    385     11     52     44       C  
ATOM    290  CG ALYS A  32       8.679 -12.601  39.342  0.55  5.29           C  
ANISOU  290  CG ALYS A  32      755    696    560    -42   -148     65       C  
ATOM    291  CG BLYS A  32       8.713 -12.605  39.258  0.45  4.30           C  
ANISOU  291  CG BLYS A  32      607    699    329    -41    206    -66       C  
ATOM    292  CD ALYS A  32       8.569 -14.034  39.879  0.55  5.61           C  
ANISOU  292  CD ALYS A  32      785    962    385   -211    -35    212       C  
ATOM    293  CD BLYS A  32       8.674 -14.097  39.594  0.45  6.81           C  
ANISOU  293  CD BLYS A  32     1149    802    636   -324      5    -40       C  
ATOM    294  CE ALYS A  32       7.332 -14.765  39.431  0.55  5.45           C  
ANISOU  294  CE ALYS A  32      827    634    609    -20    -25     -6       C  
ATOM    295  CE BLYS A  32       7.322 -14.749  39.334  0.45  9.41           C  
ANISOU  295  CE BLYS A  32     1327   1115   1134   -570   -210    107       C  
ATOM    296  NZ ALYS A  32       7.392 -16.219  39.811  0.55 11.20           N  
ANISOU  296  NZ ALYS A  32     1739    639   1878     38    652    325       N  
ATOM    297  NZ BLYS A  32       7.335 -16.206  39.682  0.45  9.62           N  
ANISOU  297  NZ BLYS A  32     1217   1318   1121   -710   -620    505       N  
ATOM    298  N   VAL A  33      12.528 -10.239  40.051  1.00  3.93           N  
ANISOU  298  N   VAL A  33      519    579    397     46     36     30       N  
ATOM    299  CA  VAL A  33      13.612  -9.634  40.820  1.00  4.26           C  
ANISOU  299  CA  VAL A  33      519    685    414     70      5     89       C  
ATOM    300  C   VAL A  33      13.666  -8.142  40.542  1.00  3.85           C  
ANISOU  300  C   VAL A  33      425    639    398     65     33     73       C  
ATOM    301  O   VAL A  33      13.801  -7.334  41.463  1.00  4.07           O  
ANISOU  301  O   VAL A  33      469    687    389    -16     10     46       O  
ATOM    302  CB  VAL A  33      14.962 -10.310  40.459  1.00  4.92           C  
ANISOU  302  CB  VAL A  33      549    710    610    138     41     84       C  
ATOM    303  CG1 VAL A  33      16.134  -9.483  40.934  1.00  6.10           C  
ANISOU  303  CG1 VAL A  33      548    895    873     76    -11     47       C  
ATOM    304  CG2 VAL A  33      14.968 -11.711  41.050  1.00  5.47           C  
ANISOU  304  CG2 VAL A  33      744    705    628    137   -110     81       C  
ATOM    305  N   ALA A  34      13.598  -7.762  39.260  1.00  3.88           N  
ANISOU  305  N   ALA A  34      504    616    356     23     36     45       N  
ATOM    306  CA  ALA A  34      13.673  -6.365  38.901  1.00  3.85           C  
ANISOU  306  CA  ALA A  34      484    638    341    -24     49     38       C  
ATOM    307  C   ALA A  34      12.607  -5.556  39.643  1.00  3.75           C  
ANISOU  307  C   ALA A  34      525    576    324      9     25     80       C  
ATOM    308  O   ALA A  34      12.898  -4.526  40.255  1.00  3.99           O  
ANISOU  308  O   ALA A  34      588    583    344    -28     33     58       O  
ATOM    309  CB  ALA A  34      13.550  -6.212  37.388  1.00  4.00           C  
ANISOU  309  CB  ALA A  34      519    641    359    -29     55     46       C  
ATOM    310  N   ILE A  35      11.354  -6.030  39.582  1.00  3.67           N  
ANISOU  310  N   ILE A  35      496    538    362     17     43     26       N  
ATOM    311  CA  ILE A  35      10.302  -5.301  40.273  1.00  3.90           C  
ANISOU  311  CA  ILE A  35      543    526    412     59     69     61       C  
ATOM    312  C   ILE A  35      10.570  -5.270  41.786  1.00  4.23           C  
ANISOU  312  C   ILE A  35      554    651    402      8     67     65       C  
ATOM    313  O   ILE A  35      10.403  -4.239  42.441  1.00  4.80           O  
ANISOU  313  O   ILE A  35      709    717    398     33     40     12       O  
ATOM    314  CB  ILE A  35       8.927  -5.897  39.897  1.00  4.10           C  
ANISOU  314  CB  ILE A  35      519    548    490     21     42     37       C  
ATOM    315  CG1 ILE A  35       8.640  -5.597  38.423  1.00  4.23           C  
ANISOU  315  CG1 ILE A  35      511    580    515     48     19     86       C  
ATOM    316  CG2 ILE A  35       7.845  -5.339  40.819  1.00  4.81           C  
ANISOU  316  CG2 ILE A  35      538    646    644     45    115    -74       C  
ATOM    317  CD1 ILE A  35       7.419  -6.317  37.875  1.00  4.75           C  
ANISOU  317  CD1 ILE A  35      526    669    610     79    -25    -54       C  
ATOM    318  N   ASP A  36      11.020  -6.395  42.349  1.00  4.35           N  
ANISOU  318  N   ASP A  36      595    663    396      1     58    118       N  
ATOM    319  CA  ASP A  36      11.318  -6.435  43.774  1.00  4.82           C  
ANISOU  319  CA  ASP A  36      595    840    398     -8     56    151       C  
ATOM    320  C   ASP A  36      12.365  -5.417  44.177  1.00  5.27           C  
ANISOU  320  C   ASP A  36      767    857    380    -56     41     91       C  
ATOM    321  O   ASP A  36      12.307  -4.875  45.293  1.00  7.02           O  
ANISOU  321  O   ASP A  36      830   1382    456   -177    175    -93       O  
ATOM    322  CB  ASP A  36      11.755  -7.847  44.181  1.00  5.03           C  
ANISOU  322  CB  ASP A  36      582    877    452     38     56    205       C  
ATOM    323  CG  ASP A  36      10.614  -8.824  44.273  1.00  4.77           C  
ANISOU  323  CG  ASP A  36      704    771    336     85     45    159       C  
ATOM    324  OD1 ASP A  36       9.457  -8.443  44.327  1.00  4.61           O  
ANISOU  324  OD1 ASP A  36      646    703    402     72     55     87       O  
ATOM    325  OD2 ASP A  36      10.906 -10.092  44.294  1.00  5.36           O  
ANISOU  325  OD2 ASP A  36      738    781    518    161     74    222       O  
ATOM    326  N   VAL A  37      13.368  -5.146  43.318  1.00  4.74           N  
ANISOU  326  N   VAL A  37      645    821    334    -77      6    111       N  
ATOM    327  CA  VAL A  37      14.461  -4.240  43.671  1.00  5.31           C  
ANISOU  327  CA  VAL A  37      808    885    326   -173    -47     96       C  
ATOM    328  C   VAL A  37      14.258  -2.829  43.151  1.00  5.88           C  
ANISOU  328  C   VAL A  37      955    882    397   -259   -159    114       C  
ATOM    329  O   VAL A  37      15.185  -2.007  43.293  1.00  8.38           O  
ANISOU  329  O   VAL A  37     1182   1195    806   -468   -328    300       O  
ATOM    330  CB  VAL A  37      15.842  -4.789  43.293  1.00  6.05           C  
ANISOU  330  CB  VAL A  37      664   1254    382   -315      5     12       C  
ATOM    331  CG1 VAL A  37      16.063  -6.191  43.902  1.00  7.02           C  
ANISOU  331  CG1 VAL A  37      690   1389    587     76    -61    108       C  
ATOM    332  CG2 VAL A  37      16.082  -4.807  41.785  1.00  7.23           C  
ANISOU  332  CG2 VAL A  37      654   1694    400   -356     11      1       C  
ATOM    333  N   GLY A  38      13.092  -2.544  42.564  1.00  5.14           N  
ANISOU  333  N   GLY A  38      883    694    375    -62    -13     30       N  
ATOM    334  CA  GLY A  38      12.717  -1.182  42.308  1.00  6.17           C  
ANISOU  334  CA  GLY A  38     1232    737    377    -14    -39    -16       C  
ATOM    335  C   GLY A  38      12.385  -0.827  40.864  1.00  5.02           C  
ANISOU  335  C   GLY A  38      862    628    416    -42     17     12       C  
ATOM    336  O   GLY A  38      11.902   0.277  40.599  1.00  5.33           O  
ANISOU  336  O   GLY A  38      957    591    477     26     -4    -52       O  
ATOM    337  N   TYR A  39      12.676  -1.696  39.902  1.00  4.24           N  
ANISOU  337  N   TYR A  39      682    564    365     13     -7     35       N  
ATOM    338  CA  TYR A  39      12.369  -1.354  38.526  1.00  4.10           C  
ANISOU  338  CA  TYR A  39      616    587    354     39     13     29       C  
ATOM    339  C   TYR A  39      10.855  -1.227  38.362  1.00  3.96           C  
ANISOU  339  C   TYR A  39      576    556    373     66     32    -16       C  
ATOM    340  O   TYR A  39      10.076  -2.033  38.876  1.00  4.49           O  
ANISOU  340  O   TYR A  39      604    646    457     36     11     35       O  
ATOM    341  CB  TYR A  39      12.829  -2.402  37.528  1.00  4.01           C  
ANISOU  341  CB  TYR A  39      592    548    382     69     -3     40       C  
ATOM    342  CG  TYR A  39      14.298  -2.578  37.312  1.00  3.96           C  
ANISOU  342  CG  TYR A  39      573    498    434     75     15     59       C  
ATOM    343  CD1 TYR A  39      15.127  -3.173  38.286  1.00  3.92           C  
ANISOU  343  CD1 TYR A  39      534    549    408      2     50    134       C  
ATOM    344  CD2 TYR A  39      14.902  -2.169  36.132  1.00  4.35           C  
ANISOU  344  CD2 TYR A  39      740    550    362    176     45     41       C  
ATOM    345  CE1 TYR A  39      16.468  -3.347  38.086  1.00  3.94           C  
ANISOU  345  CE1 TYR A  39      542    504    452     36     33     96       C  
ATOM    346  CE2 TYR A  39      16.247  -2.343  35.909  1.00  4.30           C  
ANISOU  346  CE2 TYR A  39      659    574    401     64    102     89       C  
ATOM    347  CZ  TYR A  39      17.038  -2.961  36.882  1.00  4.10           C  
ANISOU  347  CZ  TYR A  39      609    453    496     63    122     68       C  
ATOM    348  OH  TYR A  39      18.371  -3.150  36.635  1.00  4.77           O  
ANISOU  348  OH  TYR A  39      625    609    578    129    182    149       O  
ATOM    349  N  AARG A  40      10.472  -0.216  37.593  0.58  3.77           N  
ANISOU  349  N  AARG A  40      488    492    451     69     37    -33       N  
ATOM    350  N  BARG A  40      10.477  -0.257  37.513  0.42  4.18           N  
ANISOU  350  N  BARG A  40      646    622    319    167    140     31       N  
ATOM    351  CA AARG A  40       9.095   0.099  37.339  0.58  4.17           C  
ANISOU  351  CA AARG A  40      554    635    395    127    -23    -44       C  
ATOM    352  CA BARG A  40       9.063  -0.044  37.213  0.42  4.97           C  
ANISOU  352  CA BARG A  40      634    713    543    299    287     79       C  
ATOM    353  C  AARG A  40       8.851   0.245  35.815  0.58  3.56           C  
ANISOU  353  C  AARG A  40      518    424    409     96     48    -17       C  
ATOM    354  C  BARG A  40       8.732  -0.130  35.723  0.42  4.20           C  
ANISOU  354  C  BARG A  40      428    469    700     91     58    169       C  
ATOM    355  O  AARG A  40       7.783   0.673  35.442  0.58  3.81           O  
ANISOU  355  O  AARG A  40      440    650    357    173     30    -62       O  
ATOM    356  O  BARG A  40       7.606  -0.261  35.260  0.42  9.86           O  
ANISOU  356  O  BARG A  40      443   2184   1121   -207   -117    982       O  
ATOM    357  CB AARG A  40       8.614   1.374  38.073  0.58  4.45           C  
ANISOU  357  CB AARG A  40      563    647    479    163    172    -16       C  
ATOM    358  CB BARG A  40       8.633   1.313  37.798  0.42  7.06           C  
ANISOU  358  CB BARG A  40     1129    804    750    457    559    122       C  
ATOM    359  CG AARG A  40       8.773   1.235  39.590  0.58  5.23           C  
ANISOU  359  CG AARG A  40      776    758    453     47     76   -154       C  
ATOM    360  CG BARG A  40       8.617   1.248  39.327  0.42  6.66           C  
ANISOU  360  CG BARG A  40     1140    621    771    322    519    -40       C  
ATOM    361  CD AARG A  40       7.821   0.230  40.190  0.58  4.53           C  
ANISOU  361  CD AARG A  40      528    844    350    136      7    -54       C  
ATOM    362  CD BARG A  40       7.519   0.362  39.885  0.42  5.89           C  
ANISOU  362  CD BARG A  40      762    826    650    399    236    123       C  
ATOM    363  NE AARG A  40       7.934   0.052  41.644  0.58  4.96           N  
ANISOU  363  NE AARG A  40      691    834    359    272     21   -133       N  
ATOM    364  NE BARG A  40       7.536   0.289  41.336  0.42  6.75           N  
ANISOU  364  NE BARG A  40      992    832    740    460    313    246       N  
ATOM    365  CZ AARG A  40       8.606  -0.907  42.248  0.58  4.24           C  
ANISOU  365  CZ AARG A  40      578    654    378    124     35    -31       C  
ATOM    366  CZ BARG A  40       8.192  -0.613  42.053  0.42  6.69           C  
ANISOU  366  CZ BARG A  40     1062    772    706    395    216    249       C  
ATOM    367  NH1AARG A  40       8.599  -0.998  43.580  0.58  6.05           N  
ANISOU  367  NH1AARG A  40      949   1009    339    219     85    -66       N  
ATOM    368  NH1BARG A  40       8.933  -1.560  41.495  0.42  6.82           N  
ANISOU  368  NH1BARG A  40     1153    641    797    350    287    307       N  
ATOM    369  NH2AARG A  40       9.336  -1.815  41.570  0.58  4.32           N  
ANISOU  369  NH2AARG A  40      728    574    341    141     49    -41       N  
ATOM    370  NH2BARG A  40       8.123  -0.583  43.373  0.42 13.16           N  
ANISOU  370  NH2BARG A  40     2673   1568    760   1150    543    483       N  
ATOM    371  N   HIS A  41       9.799  -0.157  34.970  1.00  4.28           N  
ANISOU  371  N   HIS A  41      438    784    403    125      6   -191       N  
ATOM    372  CA  HIS A  41       9.733  -0.042  33.512  1.00  3.81           C  
ANISOU  372  CA  HIS A  41      468    568    410    135    -12   -180       C  
ATOM    373  C   HIS A  41      10.386  -1.300  32.959  1.00  3.26           C  
ANISOU  373  C   HIS A  41      388    504    347     73     26    -92       C  
ATOM    374  O   HIS A  41      11.514  -1.630  33.342  1.00  3.43           O  
ANISOU  374  O   HIS A  41      365    522    418     89    -23   -118       O  
ATOM    375  CB  HIS A  41      10.484   1.251  33.133  1.00  3.92           C  
ANISOU  375  CB  HIS A  41      490    499    499    126    -78   -182       C  
ATOM    376  CG  HIS A  41      10.822   1.436  31.691  1.00  3.63           C  
ANISOU  376  CG  HIS A  41      437    418    525    116    -68   -125       C  
ATOM    377  ND1 HIS A  41      11.674   2.450  31.320  1.00  3.99           N  
ANISOU  377  ND1 HIS A  41      465    438    613     71   -103   -164       N  
ATOM    378  CD2 HIS A  41      10.544   0.769  30.526  1.00  3.47           C  
ANISOU  378  CD2 HIS A  41      465    406    446     56    -46    -82       C  
ATOM    379  CE1 HIS A  41      11.893   2.340  29.997  1.00  4.05           C  
ANISOU  379  CE1 HIS A  41      450    465    623     50    -87   -105       C  
ATOM    380  NE2 HIS A  41      11.223   1.326  29.469  1.00  3.65           N  
ANISOU  380  NE2 HIS A  41      442    414    530     38    -44    -60       N  
ATOM    381  N   ILE A  42       9.653  -1.988  32.076  1.00  3.10           N  
ANISOU  381  N   ILE A  42      370    457    349     67     27    -78       N  
ATOM    382  CA  ILE A  42      10.159  -3.177  31.397  1.00  2.93           C  
ANISOU  382  CA  ILE A  42      372    393    350     30     46    -23       C  
ATOM    383  C   ILE A  42      10.040  -2.917  29.889  1.00  2.68           C  
ANISOU  383  C   ILE A  42      351    306    362      5     35    -14       C  
ATOM    384  O   ILE A  42       8.963  -2.509  29.423  1.00  2.92           O  
ANISOU  384  O   ILE A  42      366    390    353     41     14    -18       O  
ATOM    385  CB  ILE A  42       9.370  -4.462  31.766  1.00  3.22           C  
ANISOU  385  CB  ILE A  42      412    475    338    -12     66     26       C  
ATOM    386  CG1 ILE A  42       9.123  -4.614  33.284  1.00  3.88           C  
ANISOU  386  CG1 ILE A  42      528    605    342     27    103     38       C  
ATOM    387  CG2 ILE A  42      10.093  -5.681  31.193  1.00  3.37           C  
ANISOU  387  CG2 ILE A  42      494    408    377    -23     21      5       C  
ATOM    388  CD1 ILE A  42      10.345  -4.778  34.158  1.00  4.12           C  
ANISOU  388  CD1 ILE A  42      563    639    362     13     59     54       C  
ATOM    389  N   ASP A  43      11.139  -3.157  29.159  1.00  2.64           N  
ANISOU  389  N   ASP A  43      347    333    324     24     31    -31       N  
ATOM    390  CA  ASP A  43      11.154  -3.009  27.709  1.00  2.51           C  
ANISOU  390  CA  ASP A  43      332    289    334     19     29     -8       C  
ATOM    391  C   ASP A  43      11.031  -4.396  27.063  1.00  2.49           C  
ANISOU  391  C   ASP A  43      331    299    315    -19     50      2       C  
ATOM    392  O   ASP A  43      11.858  -5.260  27.317  1.00  2.80           O  
ANISOU  392  O   ASP A  43      364    287    412     15     -6    -10       O  
ATOM    393  CB  ASP A  43      12.463  -2.357  27.245  1.00  2.63           C  
ANISOU  393  CB  ASP A  43      362    279    360    -19     23    -30       C  
ATOM    394  CG  ASP A  43      12.418  -2.153  25.728  1.00  2.57           C  
ANISOU  394  CG  ASP A  43      323    276    379    -32     67    -10       C  
ATOM    395  OD1 ASP A  43      11.718  -1.231  25.288  1.00  2.76           O  
ANISOU  395  OD1 ASP A  43      350    306    392     21     39     17       O  
ATOM    396  OD2 ASP A  43      13.061  -2.979  25.000  1.00  2.69           O  
ANISOU  396  OD2 ASP A  43      330    312    380     36     52    -13       O  
ATOM    397  N   CYS A  44       9.993  -4.529  26.228  1.00  2.49           N  
ANISOU  397  N   CYS A  44      336    268    343     10     26    -12       N  
ATOM    398  CA  CYS A  44       9.578  -5.800  25.681  1.00  2.49           C  
ANISOU  398  CA  CYS A  44      348    286    314    -16     49     -2       C  
ATOM    399  C   CYS A  44       9.462  -5.707  24.153  1.00  2.47           C  
ANISOU  399  C   CYS A  44      289    317    331      7     44      8       C  
ATOM    400  O   CYS A  44       9.465  -4.606  23.580  1.00  2.62           O  
ANISOU  400  O   CYS A  44      354    296    346     17     52     20       O  
ATOM    401  CB  CYS A  44       8.181  -6.205  26.222  1.00  2.68           C  
ANISOU  401  CB  CYS A  44      380    308    329    -23     62    -10       C  
ATOM    402  SG  CYS A  44       8.070  -6.146  28.027  1.00  3.00           S  
ANISOU  402  SG  CYS A  44      453    371    314    -43     76     10       S  
ATOM    403  N   ALA A  45       9.277  -6.861  23.508  1.00  2.58           N  
ANISOU  403  N   ALA A  45      370    298    314      4     51      6       N  
ATOM    404  CA  ALA A  45       8.905  -6.846  22.095  1.00  2.69           C  
ANISOU  404  CA  ALA A  45      387    324    310      4     52     -9       C  
ATOM    405  C   ALA A  45       8.385  -8.208  21.705  1.00  2.76           C  
ANISOU  405  C   ALA A  45      384    381    285    -26     61    -27       C  
ATOM    406  O   ALA A  45       8.915  -9.241  22.118  1.00  3.00           O  
ANISOU  406  O   ALA A  45      452    322    364    -40     41    -10       O  
ATOM    407  CB  ALA A  45      10.084  -6.514  21.171  1.00  2.85           C  
ANISOU  407  CB  ALA A  45      400    346    336    -20     66      1       C  
ATOM    408  N   HIS A  46       7.405  -8.226  20.784  1.00  2.95           N  
ANISOU  408  N   HIS A  46      394    367    360     -7     19    -46       N  
ATOM    409  CA  HIS A  46       6.923  -9.503  20.277  1.00  3.03           C  
ANISOU  409  CA  HIS A  46      376    391    383    -32     18    -49       C  
ATOM    410  C   HIS A  46       8.034 -10.325  19.638  1.00  3.05           C  
ANISOU  410  C   HIS A  46      429    381    350     -8    -19    -34       C  
ATOM    411  O   HIS A  46       8.078 -11.547  19.784  1.00  3.37           O  
ANISOU  411  O   HIS A  46      468    338    473    -25    -15     -7       O  
ATOM    412  CB  HIS A  46       5.796  -9.241  19.257  1.00  3.39           C  
ANISOU  412  CB  HIS A  46      386    477    426     41     -9    -91       C  
ATOM    413  CG  HIS A  46       5.264 -10.491  18.639  1.00  3.84           C  
ANISOU  413  CG  HIS A  46      381    577    501     60    -12   -158       C  
ATOM    414  ND1 HIS A  46       4.556 -11.444  19.353  1.00  4.30           N  
ANISOU  414  ND1 HIS A  46      443    550    640    -46     10   -156       N  
ATOM    415  CD2 HIS A  46       5.310 -10.957  17.373  1.00  4.50           C  
ANISOU  415  CD2 HIS A  46      456    717    536      1      3   -234       C  
ATOM    416  CE1 HIS A  46       4.199 -12.436  18.560  1.00  5.01           C  
ANISOU  416  CE1 HIS A  46      611    646    646    -64     45   -202       C  
ATOM    417  NE2 HIS A  46       4.628 -12.164  17.358  1.00  5.10           N  
ANISOU  417  NE2 HIS A  46      564    714    661    -71    -32   -273       N  
ATOM    418  N   VAL A  47       8.952  -9.666  18.901  1.00  2.88           N  
ANISOU  418  N   VAL A  47      419    347    327     31     39    -21       N  
ATOM    419  CA  VAL A  47       9.998 -10.403  18.193  1.00  3.03           C  
ANISOU  419  CA  VAL A  47      458    361    334     22     24    -29       C  
ATOM    420  C   VAL A  47      10.960 -11.093  19.155  1.00  3.17           C  
ANISOU  420  C   VAL A  47      471    347    388     25     34      1       C  
ATOM    421  O   VAL A  47      11.720 -11.971  18.738  1.00  3.81           O  
ANISOU  421  O   VAL A  47      566    459    423    135     46    -10       O  
ATOM    422  CB  VAL A  47      10.726  -9.452  17.199  1.00  3.06           C  
ANISOU  422  CB  VAL A  47      477    359    326     45     60     -2       C  
ATOM    423  CG1 VAL A  47      11.690  -8.539  17.922  1.00  3.29           C  
ANISOU  423  CG1 VAL A  47      516    392    343     29     73     15       C  
ATOM    424  CG2 VAL A  47      11.434 -10.226  16.083  1.00  3.62           C  
ANISOU  424  CG2 VAL A  47      598    406    371     65     94    -13       C  
ATOM    425  N   TYR A  48      10.985 -10.691  20.439  1.00  3.00           N  
ANISOU  425  N   TYR A  48      419    354    368     26     17     13       N  
ATOM    426  CA  TYR A  48      11.857 -11.331  21.411  1.00  3.17           C  
ANISOU  426  CA  TYR A  48      412    366    425     12     20     26       C  
ATOM    427  C   TYR A  48      11.360 -12.723  21.805  1.00  3.26           C  
ANISOU  427  C   TYR A  48      460    379    401     15     33      8       C  
ATOM    428  O   TYR A  48      12.140 -13.497  22.390  1.00  3.73           O  
ANISOU  428  O   TYR A  48      451    434    531     34    -23    108       O  
ATOM    429  CB  TYR A  48      12.016 -10.475  22.669  1.00  3.28           C  
ANISOU  429  CB  TYR A  48      442    430    373    -13     13     48       C  
ATOM    430  CG  TYR A  48      12.606  -9.104  22.423  1.00  3.10           C  
ANISOU  430  CG  TYR A  48      397    402    378     19     -5     10       C  
ATOM    431  CD1 TYR A  48      13.236  -8.759  21.232  1.00  3.22           C  
ANISOU  431  CD1 TYR A  48      436    404    385     14     11    -25       C  
ATOM    432  CD2 TYR A  48      12.501  -8.125  23.410  1.00  3.38           C  
ANISOU  432  CD2 TYR A  48      409    504    372     40    -11    -16       C  
ATOM    433  CE1 TYR A  48      13.733  -7.486  21.018  1.00  3.36           C  
ANISOU  433  CE1 TYR A  48      458    410    409    -26    -12     10       C  
ATOM    434  CE2 TYR A  48      12.993  -6.833  23.205  1.00  3.45           C  
ANISOU  434  CE2 TYR A  48      429    468    412     55    -40    -71       C  
ATOM    435  CZ  TYR A  48      13.593  -6.512  21.997  1.00  3.43           C  
ANISOU  435  CZ  TYR A  48      430    366    509    -11    -33     -9       C  
ATOM    436  OH  TYR A  48      14.041  -5.223  21.804  1.00  3.94           O  
ANISOU  436  OH  TYR A  48      539    366    592    -29    -61    -23       O  
ATOM    437  N   GLN A  49      10.085 -13.024  21.546  1.00  3.04           N  
ANISOU  437  N   GLN A  49      430    336    388     30     15      6       N  
ATOM    438  CA  GLN A  49       9.487 -14.338  21.734  1.00  3.37           C  
ANISOU  438  CA  GLN A  49      535    341    405    -11     37    -32       C  
ATOM    439  C   GLN A  49       9.328 -14.735  23.199  1.00  3.97           C  
ANISOU  439  C   GLN A  49      723    338    448    -40    131    -42       C  
ATOM    440  O   GLN A  49       8.982 -15.855  23.456  1.00 11.18           O  
ANISOU  440  O   GLN A  49     3269    406    574   -564    628   -129       O  
ATOM    441  CB  GLN A  49      10.177 -15.459  20.953  1.00  3.78           C  
ANISOU  441  CB  GLN A  49      639    376    423     53     12    -60       C  
ATOM    442  CG  GLN A  49      10.270 -15.173  19.459  1.00  4.15           C  
ANISOU  442  CG  GLN A  49      688    454    434     91     22    -49       C  
ATOM    443  CD  GLN A  49      10.844 -16.295  18.602  1.00  4.77           C  
ANISOU  443  CD  GLN A  49      780    553    478    215    -57    -91       C  
ATOM    444  OE1 GLN A  49      11.515 -16.050  17.612  1.00  6.04           O  
ANISOU  444  OE1 GLN A  49      993    711    591    286    164    -64       O  
ATOM    445  NE2 GLN A  49      10.608 -17.548  18.963  1.00  5.95           N  
ANISOU  445  NE2 GLN A  49     1032    537    690    176     91   -140       N  
ATOM    446  N   ASN A  50       9.453 -13.809  24.128  1.00  3.13           N  
ANISOU  446  N   ASN A  50      536    274    381     -5     18     20       N  
ATOM    447  CA  ASN A  50       9.410 -14.093  25.551  1.00  3.05           C  
ANISOU  447  CA  ASN A  50      476    296    387    -41     45     29       C  
ATOM    448  C   ASN A  50       8.391 -13.232  26.294  1.00  2.96           C  
ANISOU  448  C   ASN A  50      438    282    406    -59     47     32       C  
ATOM    449  O   ASN A  50       8.422 -13.164  27.523  1.00  3.22           O  
ANISOU  449  O   ASN A  50      510    341    371    -50     26     40       O  
ATOM    450  CB  ASN A  50      10.795 -13.975  26.178  1.00  3.16           C  
ANISOU  450  CB  ASN A  50      496    297    407    -28      8     22       C  
ATOM    451  CG  ASN A  50      11.363 -12.581  26.009  1.00  3.03           C  
ANISOU  451  CG  ASN A  50      467    319    364    -20     30      9       C  
ATOM    452  OD1 ASN A  50      10.678 -11.684  25.496  1.00  3.35           O  
ANISOU  452  OD1 ASN A  50      553    295    426    -33     25     11       O  
ATOM    453  ND2 ASN A  50      12.616 -12.390  26.442  1.00  3.59           N  
ANISOU  453  ND2 ASN A  50      496    361    508    -71     36      0       N  
ATOM    454  N   GLU A  51       7.438 -12.615  25.571  1.00  3.16           N  
ANISOU  454  N   GLU A  51      502    339    358    -14     28     38       N  
ATOM    455  CA  GLU A  51       6.488 -11.761  26.255  1.00  3.09           C  
ANISOU  455  CA  GLU A  51      494    320    359    -58     47     21       C  
ATOM    456  C   GLU A  51       5.556 -12.544  27.185  1.00  3.04           C  
ANISOU  456  C   GLU A  51      477    329    348    -71     24     14       C  
ATOM    457  O   GLU A  51       5.137 -12.012  28.214  1.00  3.36           O  
ANISOU  457  O   GLU A  51      573    349    353    -82     54      9       O  
ATOM    458  CB  GLU A  51       5.678 -10.897  25.283  1.00  3.04           C  
ANISOU  458  CB  GLU A  51      452    338    366    -24     63     24       C  
ATOM    459  CG  GLU A  51       6.571  -9.888  24.558  1.00  3.18           C  
ANISOU  459  CG  GLU A  51      454    358    398    -36     33     65       C  
ATOM    460  CD  GLU A  51       5.813  -8.792  23.815  1.00  2.93           C  
ANISOU  460  CD  GLU A  51      410    338    365      5     96     13       C  
ATOM    461  OE1 GLU A  51       6.182  -7.611  24.000  1.00  3.29           O  
ANISOU  461  OE1 GLU A  51      494    349    408    -14     34     13       O  
ATOM    462  OE2 GLU A  51       4.873  -9.138  23.037  1.00  3.21           O  
ANISOU  462  OE2 GLU A  51      419    382    418     12     23    -13       O  
ATOM    463  N   ASN A  52       5.200 -13.789  26.840  1.00  3.32           N  
ANISOU  463  N   ASN A  52      553    343    364    -65     72      7       N  
ATOM    464  CA  ASN A  52       4.344 -14.536  27.761  1.00  3.25           C  
ANISOU  464  CA  ASN A  52      497    307    429   -125     57    -16       C  
ATOM    465  C   ASN A  52       5.014 -14.646  29.142  1.00  3.32           C  
ANISOU  465  C   ASN A  52      552    291    417   -142     57      6       C  
ATOM    466  O   ASN A  52       4.369 -14.450  30.189  1.00  3.71           O  
ANISOU  466  O   ASN A  52      589    396    425   -133     86     -6       O  
ATOM    467  CB  ASN A  52       4.061 -15.924  27.173  1.00  3.65           C  
ANISOU  467  CB  ASN A  52      557    339    490   -118     50    -42       C  
ATOM    468  CG  ASN A  52       2.982 -16.659  27.952  1.00  4.15           C  
ANISOU  468  CG  ASN A  52      593    413    570   -200     85   -117       C  
ATOM    469  OD1 ASN A  52       2.002 -16.058  28.363  1.00  5.43           O  
ANISOU  469  OD1 ASN A  52      651    513    899   -254    235   -229       O  
ATOM    470  ND2 ASN A  52       3.154 -17.969  28.098  1.00  4.85           N  
ANISOU  470  ND2 ASN A  52      692    442    710   -207    154     11       N  
ATOM    471  N   GLU A  53       6.300 -14.977  29.141  1.00  3.40           N  
ANISOU  471  N   GLU A  53      557    350    386    -90     41     14       N  
ATOM    472  CA  GLU A  53       7.051 -15.188  30.363  1.00  3.55           C  
ANISOU  472  CA  GLU A  53      596    345    407   -117     -2     57       C  
ATOM    473  C   GLU A  53       7.298 -13.873  31.119  1.00  3.45           C  
ANISOU  473  C   GLU A  53      559    338    414    -86     21     35       C  
ATOM    474  O   GLU A  53       7.244 -13.838  32.345  1.00  3.92           O  
ANISOU  474  O   GLU A  53      691    416    383   -114      4     56       O  
ATOM    475  CB  GLU A  53       8.350 -15.912  30.041  1.00  4.04           C  
ANISOU  475  CB  GLU A  53      638    356    540    -52      6     48       C  
ATOM    476  CG AGLU A  53       8.160 -17.342  29.511  0.98  4.85           C  
ANISOU  476  CG AGLU A  53      796    307    739    -19     26     39       C  
ATOM    477  CD AGLU A  53       7.889 -17.504  28.038  0.98  4.70           C  
ANISOU  477  CD AGLU A  53      668    327    792    -75     67    -85       C  
ATOM    478  OE1AGLU A  53       7.831 -18.707  27.598  0.98  5.81           O  
ANISOU  478  OE1AGLU A  53      797    395   1014    -35      4   -187       O  
ATOM    479  OE2AGLU A  53       7.734 -16.506  27.298  0.98  4.55           O  
ANISOU  479  OE2AGLU A  53      718    433    576    -88     83    -91       O  
ATOM    480  N   VAL A  54       7.543 -12.780  30.381  1.00  3.27           N  
ANISOU  480  N   VAL A  54      575    313    353    -99     19     33       N  
ATOM    481  CA  VAL A  54       7.597 -11.471  31.030  1.00  3.26           C  
ANISOU  481  CA  VAL A  54      566    314    360   -117     25      8       C  
ATOM    482  C   VAL A  54       6.262 -11.201  31.730  1.00  3.41           C  
ANISOU  482  C   VAL A  54      572    338    386   -108     38     37       C  
ATOM    483  O   VAL A  54       6.196 -10.737  32.870  1.00  3.67           O  
ANISOU  483  O   VAL A  54      648    382    364   -127     25    -11       O  
ATOM    484  CB  VAL A  54       7.909 -10.378  30.001  1.00  3.32           C  
ANISOU  484  CB  VAL A  54      550    344    366    -91    -12     31       C  
ATOM    485  CG1 VAL A  54       7.704  -8.994  30.615  1.00  3.55           C  
ANISOU  485  CG1 VAL A  54      620    307    421   -106    -28     17       C  
ATOM    486  CG2 VAL A  54       9.316 -10.526  29.444  1.00  3.58           C  
ANISOU  486  CG2 VAL A  54      571    380    410   -117     47     37       C  
ATOM    487  N   GLY A  55       5.161 -11.487  31.004  1.00  3.44           N  
ANISOU  487  N   GLY A  55      584    354    368   -103     35     -8       N  
ATOM    488  CA  GLY A  55       3.848 -11.244  31.538  1.00  3.51           C  
ANISOU  488  CA  GLY A  55      570    322    442    -97     27      0       C  
ATOM    489  C   GLY A  55       3.546 -12.039  32.803  1.00  3.49           C  
ANISOU  489  C   GLY A  55      529    401    397   -102     39    -39       C  
ATOM    490  O   GLY A  55       2.861 -11.538  33.695  1.00  3.82           O  
ANISOU  490  O   GLY A  55      618    417    415    -65     63    -47       O  
ATOM    491  N   VAL A  56       4.020 -13.281  32.875  1.00  3.54           N  
ANISOU  491  N   VAL A  56      566    394    385   -106     81     -7       N  
ATOM    492  CA  VAL A  56       3.806 -14.061  34.093  1.00  3.65           C  
ANISOU  492  CA  VAL A  56      572    395    420   -115     87      0       C  
ATOM    493  C   VAL A  56       4.366 -13.300  35.292  1.00  3.61           C  
ANISOU  493  C   VAL A  56      572    376    424    -41     27     -3       C  
ATOM    494  O   VAL A  56       3.760 -13.251  36.375  1.00  3.93           O  
ANISOU  494  O   VAL A  56      614    467    411    -91     99     -6       O  
ATOM    495  CB  VAL A  56       4.452 -15.455  33.961  1.00  3.98           C  
ANISOU  495  CB  VAL A  56      690    366    457    -86    134      3       C  
ATOM    496  CG1 VAL A  56       4.462 -16.194  35.301  1.00  4.50           C  
ANISOU  496  CG1 VAL A  56      828    412    471    -87     56     34       C  
ATOM    497  CG2 VAL A  56       3.719 -16.299  32.910  1.00  4.13           C  
ANISOU  497  CG2 VAL A  56      674    402    492   -152     97    -14       C  
ATOM    498  N   ALA A  57       5.572 -12.745  35.148  1.00  3.51           N  
ANISOU  498  N   ALA A  57      585    376    372    -84     71    -20       N  
ATOM    499  CA  ALA A  57       6.187 -11.997  36.236  1.00  3.65           C  
ANISOU  499  CA  ALA A  57      600    406    380    -57     25     -7       C  
ATOM    500  C   ALA A  57       5.385 -10.756  36.609  1.00  3.68           C  
ANISOU  500  C   ALA A  57      594    391    413    -72     -1    -46       C  
ATOM    501  O   ALA A  57       5.172 -10.474  37.793  1.00  4.13           O  
ANISOU  501  O   ALA A  57      611    516    441    -26      5    -89       O  
ATOM    502  CB  ALA A  57       7.601 -11.590  35.849  1.00  3.88           C  
ANISOU  502  CB  ALA A  57      565    449    459    -60     25      8       C  
ATOM    503  N   ILE A  58       4.995  -9.985  35.593  1.00  3.88           N  
ANISOU  503  N   ILE A  58      661    387    426      0      2    -63       N  
ATOM    504  CA  ILE A  58       4.224  -8.773  35.855  1.00  4.31           C  
ANISOU  504  CA  ILE A  58      735    420    482     67    -44    -90       C  
ATOM    505  C   ILE A  58       2.954  -9.125  36.624  1.00  4.45           C  
ANISOU  505  C   ILE A  58      741    527    421    126    -27   -104       C  
ATOM    506  O   ILE A  58       2.597  -8.497  37.625  1.00  4.76           O  
ANISOU  506  O   ILE A  58      778    593    437    129    -26   -143       O  
ATOM    507  CB  ILE A  58       3.921  -8.024  34.544  1.00  4.63           C  
ANISOU  507  CB  ILE A  58      737    460    563    106    -10    -35       C  
ATOM    508  CG1 ILE A  58       5.203  -7.505  33.890  1.00  4.91           C  
ANISOU  508  CG1 ILE A  58      839    394    633     48    -31     -1       C  
ATOM    509  CG2 ILE A  58       2.912  -6.899  34.812  1.00  5.93           C  
ANISOU  509  CG2 ILE A  58      976    593    685    250    -19    -28       C  
ATOM    510  CD1 ILE A  58       4.994  -6.989  32.470  1.00  5.22           C  
ANISOU  510  CD1 ILE A  58      856    471    657     52     53     85       C  
ATOM    511  N   GLN A  59       2.224 -10.135  36.127  0.99  4.80           N  
ANISOU  511  N   GLN A  59      688    617    519     24     34   -185       N  
ATOM    512  CA  GLN A  59       0.977 -10.512  36.727  0.99  5.38           C  
ANISOU  512  CA  GLN A  59      660    823    562     44     31   -226       C  
ATOM    513  C   GLN A  59       1.166 -10.974  38.167  0.99  4.99           C  
ANISOU  513  C   GLN A  59      639    668    590   -104     25   -201       C  
ATOM    514  O   GLN A  59       0.369 -10.635  39.047  0.99  5.58           O  
ANISOU  514  O   GLN A  59      656    873    591    -76     76   -258       O  
ATOM    515  CB  GLN A  59       0.312 -11.608  35.892  0.99  6.85           C  
ANISOU  515  CB  GLN A  59      782   1209    612   -191    -13   -273       C  
ATOM    516  CG AGLN A  59      -0.958 -12.187  36.452  0.54  9.16           C  
ANISOU  516  CG AGLN A  59      861   1876    743   -457     92   -593       C  
ATOM    517  CG BGLN A  59      -1.029 -11.976  36.397  0.46  8.75           C  
ANISOU  517  CG BGLN A  59     1013    732   1580   -164     56    235       C  
ATOM    518  CD AGLN A  59      -1.912 -11.106  36.988  0.54 14.56           C  
ANISOU  518  CD AGLN A  59     1027   1939   2567    195    338    141       C  
ATOM    519  CD BGLN A  59      -2.141 -10.968  36.264  0.46 15.10           C  
ANISOU  519  CD BGLN A  59     1137   2163   2438    540   -131    690       C  
ATOM    520  OE1AGLN A  59      -2.032  -9.944  36.520  0.54 19.10           O  
ANISOU  520  OE1AGLN A  59     1065   2341   3850    317   -315    764       O  
ATOM    521  OE1BGLN A  59      -2.097  -9.841  35.737  0.46 15.47           O  
ANISOU  521  OE1BGLN A  59     1801    973   3105    552   -985   -336       O  
ATOM    522  NE2AGLN A  59      -2.673 -11.407  38.050  0.54 18.55           N  
ANISOU  522  NE2AGLN A  59     1962   2219   2867    231   1159   -430       N  
ATOM    523  NE2BGLN A  59      -3.257 -11.403  36.854  0.46 22.83           N  
ANISOU  523  NE2BGLN A  59     1515   4673   2488   1085    522   1483       N  
ATOM    524  N   GLU A  60       2.214 -11.756  38.442  1.00  5.10           N  
ANISOU  524  N   GLU A  60      687    656    596    -62     57   -173       N  
ATOM    525  CA  GLU A  60       2.448 -12.200  39.802  1.00  5.43           C  
ANISOU  525  CA  GLU A  60      762    628    675    -94    120    -55       C  
ATOM    526  C   GLU A  60       2.754 -11.039  40.726  1.00  4.81           C  
ANISOU  526  C   GLU A  60      607    703    516    -84     12      6       C  
ATOM    527  O   GLU A  60       2.278 -11.023  41.869  1.00  5.85           O  
ANISOU  527  O   GLU A  60      781    955    485   -202     55    -10       O  
ATOM    528  CB  GLU A  60       3.577 -13.250  39.860  1.00  7.30           C  
ANISOU  528  CB  GLU A  60     1046    803    923    179    219    197       C  
ATOM    529  CG AGLU A  60       3.067 -14.708  39.632  0.55  7.63           C  
ANISOU  529  CG AGLU A  60      996    898   1004    146   -150   -180       C  
ATOM    530  CG BGLU A  60       3.955 -13.554  41.320  0.45 12.41           C  
ANISOU  530  CG BGLU A  60     1104   2071   1540     91    157   1215       C  
ATOM    531  CD AGLU A  60       2.188 -15.152  40.834  0.55 11.33           C  
ANISOU  531  CD AGLU A  60     1192   1252   1861   -206   -225    919       C  
ATOM    532  CD BGLU A  60       5.248 -14.158  41.872  0.45 10.33           C  
ANISOU  532  CD BGLU A  60     1436   1422   1065     94   -366    -34       C  
ATOM    533  OE1AGLU A  60       2.750 -15.831  41.700  0.55 14.51           O  
ANISOU  533  OE1AGLU A  60     1757   1781   1976    347    -34    911       O  
ATOM    534  OE1BGLU A  60       5.329 -15.411  41.627  0.45 18.40           O  
ANISOU  534  OE1BGLU A  60     1649   1698   3644    241   -525  -1134       O  
ATOM    535  OE2AGLU A  60       1.019 -14.811  40.939  0.55 10.69           O  
ANISOU  535  OE2AGLU A  60     1367   1395   1300    123    303    680       O  
ATOM    536  OE2BGLU A  60       6.060 -13.448  42.557  0.45  9.19           O  
ANISOU  536  OE2BGLU A  60      997   1559    935     83    167   -535       O  
ATOM    537  N   LYS A  61       3.549 -10.061  40.265  1.00  4.17           N  
ANISOU  537  N   LYS A  61      567    591    425    -34     15    -10       N  
ATOM    538  CA  LYS A  61       3.875  -8.948  41.137  1.00  4.32           C  
ANISOU  538  CA  LYS A  61      570    686    385    -37    -38    -38       C  
ATOM    539  C   LYS A  61       2.679  -8.036  41.378  1.00  4.56           C  
ANISOU  539  C   LYS A  61      590    738    406    -54    -46    -97       C  
ATOM    540  O   LYS A  61       2.533  -7.474  42.464  1.00  5.19           O  
ANISOU  540  O   LYS A  61      711    867    393     -4      4   -141       O  
ATOM    541  CB  LYS A  61       5.105  -8.211  40.607  1.00  4.29           C  
ANISOU  541  CB  LYS A  61      586    633    412    -36    -40    -28       C  
ATOM    542  CG  LYS A  61       6.372  -9.035  40.718  1.00  4.21           C  
ANISOU  542  CG  LYS A  61      532    676    393    -65    -21    -67       C  
ATOM    543  CD  LYS A  61       6.785  -9.280  42.165  1.00  4.38           C  
ANISOU  543  CD  LYS A  61      629    657    377     38    -49   -114       C  
ATOM    544  CE  LYS A  61       7.795 -10.407  42.304  1.00  4.68           C  
ANISOU  544  CE  LYS A  61      616    758    403     96      3    -71       C  
ATOM    545  NZ  LYS A  61       7.980 -10.755  43.737  1.00  4.97           N  
ANISOU  545  NZ  LYS A  61      719    725    445    101     10    -18       N  
ATOM    546  N   LEU A  62       1.793  -7.887  40.370  1.00  4.57           N  
ANISOU  546  N   LEU A  62      607    751    380     56    -27   -115       N  
ATOM    547  CA  LEU A  62       0.541  -7.188  40.595  1.00  5.41           C  
ANISOU  547  CA  LEU A  62      668    917    471    131    -38   -173       C  
ATOM    548  C   LEU A  62      -0.315  -7.962  41.567  1.00  6.26           C  
ANISOU  548  C   LEU A  62      596   1178    605     13     -7   -256       C  
ATOM    549  O   LEU A  62      -0.892  -7.372  42.512  1.00  6.78           O  
ANISOU  549  O   LEU A  62      666   1280    632     52     97   -303       O  
ATOM    550  CB  LEU A  62      -0.185  -7.016  39.257  1.00  5.98           C  
ANISOU  550  CB  LEU A  62      664   1036    573    240   -125   -257       C  
ATOM    551  CG  LEU A  62       0.482  -6.052  38.278  1.00  6.52           C  
ANISOU  551  CG  LEU A  62      951   1007    520    408    -61   -129       C  
ATOM    552  CD1 LEU A  62      -0.193  -6.131  36.905  1.00  8.05           C  
ANISOU  552  CD1 LEU A  62     1276   1208    574    568   -158   -160       C  
ATOM    553  CD2 LEU A  62       0.437  -4.613  38.779  1.00  7.43           C  
ANISOU  553  CD2 LEU A  62     1303    886    634    371    -16    -89       C  
ATOM    554  N   ARG A  63      -0.432  -9.275  41.415  1.00  6.48           N  
ANISOU  554  N   ARG A  63      649   1164    648   -119     94   -272       N  
ATOM    555  CA  ARG A  63      -1.247 -10.082  42.328  1.00  8.00           C  
ANISOU  555  CA  ARG A  63      811   1449    779   -288    152   -234       C  
ATOM    556  C   ARG A  63      -0.719 -10.017  43.764  1.00  7.53           C  
ANISOU  556  C   ARG A  63      986   1173    701   -246    252   -109       C  
ATOM    557  O   ARG A  63      -1.500  -9.902  44.727  1.00  8.86           O  
ANISOU  557  O   ARG A  63     1039   1492    834   -168    370    -89       O  
ATOM    558  CB  ARG A  63      -1.300 -11.539  41.840  1.00  9.74           C  
ANISOU  558  CB  ARG A  63     1062   1502   1138   -631    342   -441       C  
ATOM    559  CG AARG A  63      -2.080 -12.470  42.788  0.71 11.72           C  
ANISOU  559  CG AARG A  63      888   1642   1924   -472    437     24       C  
ATOM    560  CG BARG A  63      -2.672 -12.025  42.352  0.29 11.01           C  
ANISOU  560  CG BARG A  63      927   1504   1754   -393    407   -202       C  
ATOM    561  CD AARG A  63      -1.954 -13.953  42.383  0.71 13.73           C  
ANISOU  561  CD AARG A  63     1214   1600   2402   -678    602    -60       C  
ATOM    562  CD BARG A  63      -2.835 -13.525  42.458  0.29 16.78           C  
ANISOU  562  CD BARG A  63     1331   1689   3357   -744   -608    608       C  
ATOM    563  NE AARG A  63      -0.683 -14.430  42.927  0.71 11.11           N  
ANISOU  563  NE AARG A  63     1932   1227   1063   -404    349   -142       N  
ATOM    564  NE BARG A  63      -3.184 -14.119  43.797  0.29 19.24           N  
ANISOU  564  NE BARG A  63     1877   1576   3856     15    428    817       N  
ATOM    565  CZ AARG A  63      -0.366 -14.786  44.148  0.71 15.80           C  
ANISOU  565  CZ AARG A  63     3849   1244    912    -16    502   -106       C  
ATOM    566  CZ BARG A  63      -3.969 -13.481  44.739  0.29 23.94           C  
ANISOU  566  CZ BARG A  63     2473   2067   4555   -209    847    105       C  
ATOM    567  NH1AARG A  63      -1.323 -14.767  45.092  0.71 24.36           N  
ANISOU  567  NH1AARG A  63     5196   2521   1538   -856   1421    171       N  
ATOM    568  NH1BARG A  63      -3.558 -13.404  45.943  0.29 24.16           N  
ANISOU  568  NH1BARG A  63     2796   4481   1904   1416  -1207  -1347       N  
ATOM    569  NH2AARG A  63       0.884 -15.166  44.428  0.71 21.12           N  
ANISOU  569  NH2AARG A  63     4694   2061   1270    800   -562    -26       N  
ATOM    570  NH2BARG A  63      -5.131 -12.951  44.404  0.29 33.53           N  
ANISOU  570  NH2BARG A  63     6228   2292   4221   1368   1001   -768       N  
ATOM    571  N   GLU A  64       0.596 -10.097  43.942  1.00  6.62           N  
ANISOU  571  N   GLU A  64      930   1024    560   -179    157    -68       N  
ATOM    572  CA  GLU A  64       1.266  -9.995  45.241  1.00  6.81           C  
ANISOU  572  CA  GLU A  64     1056    986    546   -159    171      8       C  
ATOM    573  C   GLU A  64       1.132  -8.571  45.811  1.00  6.38           C  
ANISOU  573  C   GLU A  64      922   1033    468    -72    152   -115       C  
ATOM    574  O   GLU A  64       1.515  -8.384  46.977  1.00  6.48           O  
ANISOU  574  O   GLU A  64      875   1132    454    -24     78    -40       O  
ATOM    575  CB  GLU A  64       2.755 -10.338  45.137  1.00  6.44           C  
ANISOU  575  CB  GLU A  64      834    980    632    -87    108     51       C  
ATOM    576  CG AGLU A  64       3.066 -11.800  44.904  0.55  5.52           C  
ANISOU  576  CG AGLU A  64      687    969    440   -132     72     96       C  
ATOM    577  CG BGLU A  64       3.050 -11.841  45.082  0.45 11.12           C  
ANISOU  577  CG BGLU A  64     1249   1030   1947    -90    308     66       C  
ATOM    578  CD AGLU A  64       4.539 -12.106  44.859  0.55  5.61           C  
ANISOU  578  CD AGLU A  64      851    704    575    -99    165    -89       C  
ATOM    579  CD BGLU A  64       4.458 -12.151  44.659  0.45 11.78           C  
ANISOU  579  CD BGLU A  64     1149   1240   2086    323   -282    -77       C  
ATOM    580  OE1AGLU A  64       4.894 -13.178  45.406  0.55  9.05           O  
ANISOU  580  OE1AGLU A  64      973   1071   1395    129     95    292       O  
ATOM    581  OE1BGLU A  64       4.796 -13.274  44.196  0.45 19.51           O  
ANISOU  581  OE1BGLU A  64     2139   1167   4107     91   1349    -15       O  
ATOM    582  OE2AGLU A  64       5.321 -11.352  44.305  0.55  8.11           O  
ANISOU  582  OE2AGLU A  64      690   1258   1135   -194    192    303       O  
ATOM    583  OE2BGLU A  64       5.310 -11.233  44.778  0.45  9.91           O  
ANISOU  583  OE2BGLU A  64      921   1917    927     10     89   -648       O  
ATOM    584  N   GLN A  65       0.737  -7.590  45.025  1.00  6.74           N  
ANISOU  584  N   GLN A  65     1075    990    495     27      8   -116       N  
ATOM    585  CA  GLN A  65       0.661  -6.182  45.472  1.00  6.71           C  
ANISOU  585  CA  GLN A  65     1003    977    570    212   -114    -79       C  
ATOM    586  C   GLN A  65       2.004  -5.658  45.850  1.00  6.11           C  
ANISOU  586  C   GLN A  65     1027    863    432    193    -52    -62       C  
ATOM    587  O   GLN A  65       2.152  -4.800  46.724  1.00  6.50           O  
ANISOU  587  O   GLN A  65      947    990    532    213    -70   -217       O  
ATOM    588  CB  GLN A  65      -0.390  -5.959  46.549  1.00  8.23           C  
ANISOU  588  CB  GLN A  65      953   1269    906    217    -36   -309       C  
ATOM    589  CG AGLN A  65      -1.691  -6.664  46.240  0.46 10.96           C  
ANISOU  589  CG AGLN A  65      798   1886   1480    309   -134   -376       C  
ATOM    590  CG BGLN A  65      -1.782  -6.307  46.013  0.54  9.26           C  
ANISOU  590  CG BGLN A  65     1281   1558    680   -360    210   -179       C  
ATOM    591  CD AGLN A  65      -2.875  -6.141  46.970  0.46 14.37           C  
ANISOU  591  CD AGLN A  65     1124   1856   2481    473    548    -25       C  
ATOM    592  CD BGLN A  65      -2.836  -5.751  46.928  0.54 13.43           C  
ANISOU  592  CD BGLN A  65      968   2659   1476   -163    200   -630       C  
ATOM    593  OE1AGLN A  65      -4.009  -6.489  46.584  0.46 22.11           O  
ANISOU  593  OE1AGLN A  65     1096   2957   4347   -357    936     82       O  
ATOM    594  OE1BGLN A  65      -3.799  -5.103  46.485  0.54 30.91           O  
ANISOU  594  OE1BGLN A  65     3942   3740   4063   2561   1165   1483       O  
ATOM    595  NE2AGLN A  65      -2.666  -5.317  47.994  0.46 22.44           N  
ANISOU  595  NE2AGLN A  65     2135   2833   3558    811   1058  -1275       N  
ATOM    596  NE2BGLN A  65      -2.648  -6.016  48.210  0.54 23.15           N  
ANISOU  596  NE2BGLN A  65     2493   5025   1277   1106   1148   -339       N  
ATOM    597  N   VAL A  66       3.033  -6.119  45.132  1.00  5.49           N  
ANISOU  597  N   VAL A  66      946    750    389    123    -56   -119       N  
ATOM    598  CA  VAL A  66       4.357  -5.480  45.188  1.00  5.44           C  
ANISOU  598  CA  VAL A  66      889    785    392    207   -127   -173       C  
ATOM    599  C   VAL A  66       4.326  -4.120  44.530  1.00  5.35           C  
ANISOU  599  C   VAL A  66      688    806    538    165     -3   -108       C  
ATOM    600  O   VAL A  66       5.035  -3.213  44.928  1.00  6.98           O  
ANISOU  600  O   VAL A  66      846    859    948    101   -184   -186       O  
ATOM    601  CB  VAL A  66       5.431  -6.387  44.536  1.00  5.86           C  
ANISOU  601  CB  VAL A  66      959    892    375    350   -146   -226       C  
ATOM    602  CG1 VAL A  66       6.783  -5.705  44.537  1.00  7.33           C  
ATOM    603  CG2 VAL A  66       5.531  -7.693  45.280  1.00  7.58           C  
ANISOU  603  CG2 VAL A  66     1438    920    521    469   -245   -217       C  
ATOM    604  N   VAL A  67       3.493  -4.023  43.485  1.00  5.14           N  
ANISOU  604  N   VAL A  67      646    754    552     81     32     -2       N  
ATOM    605  CA  VAL A  67       3.330  -2.809  42.706  1.00  5.78           C  
ANISOU  605  CA  VAL A  67      753    833    612    212     97     56       C  
ATOM    606  C   VAL A  67       1.886  -2.747  42.254  1.00  6.19           C  
ANISOU  606  C   VAL A  67      891    943    519    370      3    -55       C  
ATOM    607  O   VAL A  67       1.233  -3.799  42.136  1.00  6.97           O  
ANISOU  607  O   VAL A  67      832   1059    756    339   -128   -224       O  
ATOM    608  CB AVAL A  67       4.185  -2.754  41.432  0.50  7.86           C  
ANISOU  608  CB AVAL A  67     1034   1136    818     84    285    198       C  
ATOM    609  CB BVAL A  67       4.347  -2.845  41.521  0.50  8.48           C  
ANISOU  609  CB BVAL A  67     1102   1259    862    127    377    218       C  
ATOM    610  CG1AVAL A  67       5.595  -2.406  41.827  0.50  8.47           C  
ANISOU  610  CG1AVAL A  67      914   1366    938    151    462    -24       C  
ATOM    611  CG1BVAL A  67       3.957  -3.949  40.537  0.50  9.60           C  
ANISOU  611  CG1BVAL A  67     1314   1425    908    191    502     11       C  
ATOM    612  CG2AVAL A  67       4.126  -4.030  40.594  0.50  6.23           C  
ANISOU  612  CG2AVAL A  67      781   1114    471    588    271    245       C  
ATOM    613  CG2BVAL A  67       4.607  -1.527  40.847  0.50  8.68           C  
ANISOU  613  CG2BVAL A  67     1024   1287    986    229    250    311       C  
ATOM    614  N   LYS A  68       1.414  -1.567  41.936  1.00  7.21           N  
ANISOU  614  N   LYS A  68     1084   1017    638    488     24     48       N  
ATOM    615  CA  LYS A  68       0.136  -1.341  41.267  1.00  8.20           C  
ANISOU  615  CA  LYS A  68     1009   1515    591    708    145    129       C  
ATOM    616  C   LYS A  68       0.370  -1.143  39.776  1.00  5.88           C  
ANISOU  616  C   LYS A  68      802    862    571    355    119     12       C  
ATOM    617  O   LYS A  68       1.411  -0.649  39.385  1.00  5.79           O  
ANISOU  617  O   LYS A  68      756    851    594    275      5    -27       O  
ATOM    618  CB  LYS A  68      -0.567  -0.100  41.851  1.00 12.25           C  
ANISOU  618  CB  LYS A  68     1656   2375    624   1336     16    -35       C  
ATOM    619  CG ALYS A  68      -0.812  -0.083  43.305  0.76 13.37           C  
ANISOU  619  CG ALYS A  68     1822   2459    799    989    309   -105       C  
ATOM    620  CG BLYS A  68      -1.184  -0.367  43.207  0.24 14.05           C  
ANISOU  620  CG BLYS A  68     2156   2696    485   1461     54   -105       C  
ATOM    621  CD ALYS A  68      -1.591   1.215  43.578  0.76 20.64           C  
ANISOU  621  CD ALYS A  68     3443   2382   2018   1190    790   -560       C  
ATOM    622  CD BLYS A  68      -1.384   0.972  43.927  0.24 17.14           C  
ANISOU  622  CD BLYS A  68     3076   2767    671    769    502   -352       C  
ATOM    623  CE ALYS A  68      -0.736   2.467  43.656  0.76 27.38           C  
ANISOU  623  CE ALYS A  68     4407   2775   3222    615    953  -1316       C  
ATOM    624  CE BLYS A  68      -2.127   0.816  45.240  0.24 18.81           C  
ANISOU  624  CE BLYS A  68     3099   3147    902   1110    795   -398       C  
ATOM    625  NZ ALYS A  68      -0.589   2.861  45.129  0.76 38.49           N  
ANISOU  625  NZ ALYS A  68     7442   4712   2470  -3508    326    568       N  
ATOM    626  NZ BLYS A  68      -2.539   2.148  45.792  0.24 25.38           N  
ANISOU  626  NZ BLYS A  68     4663   4104    876   2931     31   -572       N  
ATOM    627  N   ARG A  69      -0.648  -1.452  38.969  1.00  5.80           N  
ANISOU  627  N   ARG A  69      729    878    595    243    144     91       N  
ATOM    628  CA  ARG A  69      -0.477  -1.322  37.535  1.00  5.32           C  
ANISOU  628  CA  ARG A  69      585    870    565    152    106      7       C  
ATOM    629  C   ARG A  69      -0.098   0.101  37.135  1.00  5.00           C  
ANISOU  629  C   ARG A  69      559    815    527    158     64    -30       C  
ATOM    630  O   ARG A  69       0.723   0.310  36.238  1.00  5.19           O  
ANISOU  630  O   ARG A  69      582    887    504     85     69    -82       O  
ATOM    631  CB  ARG A  69      -1.759  -1.776  36.816  1.00  5.86           C  
ANISOU  631  CB  ARG A  69      594    971    663     47    114     49       C  
ATOM    632  CG  ARG A  69      -1.697  -1.571  35.302  1.00  5.49           C  
ANISOU  632  CG  ARG A  69      501    921    665     88    100     23       C  
ATOM    633  CD  ARG A  69      -0.651  -2.435  34.614  1.00  4.83           C  
ANISOU  633  CD  ARG A  69      541    716    578     40     43     62       C  
ATOM    634  NE  ARG A  69      -0.499  -2.129  33.204  1.00  4.72           N  
ANISOU  634  NE  ARG A  69      503    720    571     15      3    -23       N  
ATOM    635  CZ  ARG A  69       0.398  -1.295  32.693  1.00  4.12           C  
ANISOU  635  CZ  ARG A  69      451    578    538     72     18    -49       C  
ATOM    636  NH1 ARG A  69       0.572  -1.196  31.376  1.00  4.32           N  
ANISOU  636  NH1 ARG A  69      504    646    493     51     -3    -58       N  
ATOM    637  NH2 ARG A  69       1.226  -0.580  33.480  1.00  4.29           N  
ANISOU  637  NH2 ARG A  69      521    676    433     33     61    -46       N  
ATOM    638  N   GLU A  70      -0.677   1.119  37.804  1.00  5.48           N  
ANISOU  638  N   GLU A  70      621    874    588    241    141     28       N  
ATOM    639  CA  GLU A  70      -0.389   2.499  37.453  1.00  6.28           C  
ANISOU  639  CA  GLU A  70      713    911    763    309    120     31       C  
ATOM    640  C   GLU A  70       1.053   2.874  37.688  1.00  5.93           C  
ANISOU  640  C   GLU A  70      807    772    675    219    211    -34       C  
ATOM    641  O   GLU A  70       1.534   3.856  37.126  1.00  7.56           O  
ANISOU  641  O   GLU A  70      974    868   1032    183    288     50       O  
ATOM    642  CB  GLU A  70      -1.316   3.435  38.252  1.00 10.08           C  
ANISOU  642  CB  GLU A  70      923   1063   1844    457    441   -156       C  
ATOM    643  CG AGLU A  70      -1.448   3.204  39.712  0.76 16.00           C  
ANISOU  643  CG AGLU A  70     2160   2425   1495    993    320   -550       C  
ATOM    644  CD AGLU A  70      -2.646   2.292  40.045  0.76 18.09           C  
ANISOU  644  CD AGLU A  70     2504   2176   2195   1230   1222    424       C  
ATOM    645  OE1AGLU A  70      -2.895   1.145  39.508  0.76 12.45           O  
ANISOU  645  OE1AGLU A  70     1171   2580    979   1119    514    387       O  
ATOM    646  OE2AGLU A  70      -3.426   2.860  40.845  0.76 29.08           O  
ANISOU  646  OE2AGLU A  70     4290   3397   3361     99   2498  -1129       O  
ATOM    647  N   GLU A  71       1.747   2.126  38.557  1.00  5.49           N  
ANISOU  647  N   GLU A  71      659    855    571    211    155   -156       N  
ATOM    648  CA  GLU A  71       3.140   2.377  38.868  1.00  5.73           C  
ANISOU  648  CA  GLU A  71      757    786    633    143    152   -266       C  
ATOM    649  C   GLU A  71       4.096   1.733  37.873  1.00  5.28           C  
ANISOU  649  C   GLU A  71      627    745    635    124    101   -196       C  
ATOM    650  O   GLU A  71       5.289   2.016  37.901  1.00  8.01           O  
ANISOU  650  O   GLU A  71      715   1092   1235    -77    300   -668       O  
ATOM    651  CB  GLU A  71       3.471   1.836  40.291  1.00  6.86           C  
ANISOU  651  CB  GLU A  71      763   1192    653    189     47   -208       C  
ATOM    652  CG  GLU A  71       2.711   2.576  41.390  1.00  8.36           C  
ANISOU  652  CG  GLU A  71     1130   1383    665    113    132   -309       C  
ATOM    653  CD  GLU A  71       2.815   1.929  42.730  1.00 10.51           C  
ANISOU  653  CD  GLU A  71     1522   1812    661   -137    231   -147       C  
ATOM    654  OE1 GLU A  71       2.966   0.724  42.864  1.00 10.97           O  
ANISOU  654  OE1 GLU A  71     1515   1803    851   -100    -49    130       O  
ATOM    655  OE2 GLU A  71       2.669   2.705  43.702  1.00 18.62           O  
ANISOU  655  OE2 GLU A  71     3947   2459    670    275     56   -438       O  
ATOM    656  N   LEU A  72       3.605   0.797  37.059  1.00  4.26           N  
ANISOU  656  N   LEU A  72      554    648    418    119    104    -65       N  
ATOM    657  CA  LEU A  72       4.443   0.153  36.052  1.00  4.16           C  
ANISOU  657  CA  LEU A  72      537    618    424    161     99    -49       C  
ATOM    658  C   LEU A  72       4.331   0.903  34.738  1.00  3.67           C  
ANISOU  658  C   LEU A  72      449    531    414     89     38    -92       C  
ATOM    659  O   LEU A  72       3.318   1.507  34.400  1.00  4.40           O  
ANISOU  659  O   LEU A  72      493    737    442    183     46    -70       O  
ATOM    660  CB  LEU A  72       4.007  -1.294  35.846  1.00  4.70           C  
ANISOU  660  CB  LEU A  72      646    639    502    119    154    -20       C  
ATOM    661  CG  LEU A  72       4.285  -2.240  37.025  1.00  5.23           C  
ANISOU  661  CG  LEU A  72      770    674    544    155    241     -1       C  
ATOM    662  CD1 LEU A  72       3.780  -3.634  36.681  1.00  6.61           C  
ANISOU  662  CD1 LEU A  72     1265    634    614     80    390     19       C  
ATOM    663  CD2 LEU A  72       5.788  -2.283  37.369  1.00  6.57           C  
ANISOU  663  CD2 LEU A  72      838    959    698    306    181    277       C  
ATOM    664  N   PHE A  73       5.433   0.810  33.966  1.00  3.55           N  
ANISOU  664  N   PHE A  73      475    509    364    124     42    -54       N  
ATOM    665  CA  PHE A  73       5.542   1.433  32.661  1.00  3.28           C  
ANISOU  665  CA  PHE A  73      440    445    363    110     10    -88       C  
ATOM    666  C   PHE A  73       6.042   0.330  31.716  1.00  3.10           C  
ANISOU  666  C   PHE A  73      427    396    353     36     54    -57       C  
ATOM    667  O   PHE A  73       7.227   0.005  31.700  1.00  3.39           O  
ANISOU  667  O   PHE A  73      384    435    468     52     19    -73       O  
ATOM    668  CB  PHE A  73       6.491   2.626  32.696  1.00  3.42           C  
ANISOU  668  CB  PHE A  73      456    453    391     88    -14    -87       C  
ATOM    669  CG  PHE A  73       6.327   3.515  31.489  1.00  3.37           C  
ANISOU  669  CG  PHE A  73      455    399    428     51    -41    -91       C  
ATOM    670  CD1 PHE A  73       5.561   4.681  31.571  1.00  3.67           C  
ANISOU  670  CD1 PHE A  73      491    470    435     89    -27   -106       C  
ATOM    671  CD2 PHE A  73       6.904   3.185  30.261  1.00  3.38           C  
ANISOU  671  CD2 PHE A  73      469    409    408     54    -29    -84       C  
ATOM    672  CE1 PHE A  73       5.365   5.488  30.463  1.00  3.89           C  
ANISOU  672  CE1 PHE A  73      510    406    563     98    -63    -85       C  
ATOM    673  CE2 PHE A  73       6.700   3.995  29.143  1.00  3.58           C  
ANISOU  673  CE2 PHE A  73      514    412    433     27     -6    -87       C  
ATOM    674  CZ  PHE A  73       5.927   5.135  29.246  1.00  3.79           C  
ANISOU  674  CZ  PHE A  73      570    409    461     12    -81    -49       C  
ATOM    675  N   ILE A  74       5.092  -0.280  30.996  1.00  2.97           N  
ANISOU  675  N   ILE A  74      378    422    329     59     47    -59       N  
ATOM    676  CA  ILE A  74       5.414  -1.430  30.165  1.00  2.98           C  
ANISOU  676  CA  ILE A  74      420    393    319     33     65    -40       C  
ATOM    677  C   ILE A  74       5.423  -0.983  28.709  1.00  2.77           C  
ANISOU  677  C   ILE A  74      347    352    354     28     33    -26       C  
ATOM    678  O   ILE A  74       4.456  -0.381  28.211  1.00  3.10           O  
ANISOU  678  O   ILE A  74      368    424    384     82     34    -31       O  
ATOM    679  CB  ILE A  74       4.447  -2.601  30.396  1.00  3.42           C  
ANISOU  679  CB  ILE A  74      469    444    386    -34     71    -24       C  
ATOM    680  CG1AILE A  74       4.285  -2.929  31.891  1.00  3.55           C  
ANISOU  680  CG1AILE A  74      461    485    402    -19    102    -16       C  
ATOM    681  CG2AILE A  74       4.930  -3.811  29.595  1.00  4.31           C  
ANISOU  681  CG2AILE A  74      799    430    410   -150    100    -68       C  
ATOM    682  CD1AILE A  74       5.578  -3.248  32.605  1.00  3.67           C  
ANISOU  682  CD1AILE A  74      498    499    396     40     83     -1       C  
ATOM    683  N   VAL A  75       6.543  -1.288  28.036  1.00  2.69           N  
ANISOU  683  N   VAL A  75      349    368    304     50     34    -43       N  
ATOM    684  CA  VAL A  75       6.797  -0.903  26.664  1.00  2.62           C  
ANISOU  684  CA  VAL A  75      345    318    331     43     34    -11       C  
ATOM    685  C   VAL A  75       6.862  -2.155  25.800  1.00  2.48           C  
ANISOU  685  C   VAL A  75      315    315    311      7     51     -7       C  
ATOM    686  O   VAL A  75       7.519  -3.126  26.168  1.00  2.76           O  
ANISOU  686  O   VAL A  75      351    347    350     49     24     -4       O  
ATOM    687  CB  VAL A  75       8.143  -0.150  26.553  1.00  2.78           C  
ANISOU  687  CB  VAL A  75      347    346    364     34     21    -25       C  
ATOM    688  CG1 VAL A  75       8.380   0.331  25.124  1.00  2.96           C  
ANISOU  688  CG1 VAL A  75      389    356    378    -37     30    -15       C  
ATOM    689  CG2 VAL A  75       8.195   0.994  27.558  1.00  3.01           C  
ANISOU  689  CG2 VAL A  75      395    369    381     23     -6    -51       C  
ATOM    690  N   SER A  76       6.212  -2.115  24.624  1.00  2.49           N  
ANISOU  690  N   SER A  76      336    303    309     34     32    -25       N  
ATOM    691  CA  SER A  76       6.483  -3.137  23.625  1.00  2.43           C  
ANISOU  691  CA  SER A  76      329    284    310      9     29    -39       C  
ATOM    692  C   SER A  76       6.564  -2.481  22.256  1.00  2.42           C  
ANISOU  692  C   SER A  76      315    298    308     11     37    -24       C  
ATOM    693  O   SER A  76       6.521  -1.252  22.138  1.00  2.62           O  
ANISOU  693  O   SER A  76      389    276    329      7     31    -18       O  
ATOM    694  CB  SER A  76       5.464  -4.290  23.711  1.00  2.66           C  
ANISOU  694  CB  SER A  76      345    316    348    -15     68    -33       C  
ATOM    695  OG  SER A  76       5.821  -5.321  22.799  1.00  2.86           O  
ANISOU  695  OG  SER A  76      427    287    371    -18     78    -41       O  
ATOM    696  N   LYS A  77       6.716  -3.327  21.227  1.00  2.53           N  
ANISOU  696  N   LYS A  77      385    276    301      3     56    -10       N  
ATOM    697  CA  LYS A  77       7.071  -2.851  19.912  1.00  2.50           C  
ANISOU  697  CA  LYS A  77      365    304    280     -9     29    -15       C  
ATOM    698  C   LYS A  77       6.382  -3.708  18.858  1.00  2.59           C  
ANISOU  698  C   LYS A  77      338    330    317      4     53    -42       C  
ATOM    699  O   LYS A  77       6.341  -4.944  18.963  1.00  2.92           O  
ANISOU  699  O   LYS A  77      398    303    407     -8     30    -54       O  
ATOM    700  CB  LYS A  77       8.599  -2.883  19.673  1.00  2.66           C  
ANISOU  700  CB  LYS A  77      327    350    333    -27     56    -31       C  
ATOM    701  CG  LYS A  77       9.393  -2.411  20.885  1.00  2.72           C  
ANISOU  701  CG  LYS A  77      363    324    345    -17     30    -13       C  
ATOM    702  CD  LYS A  77      10.879  -2.260  20.590  1.00  2.92           C  
ANISOU  702  CD  LYS A  77      370    391    349    -36     33     25       C  
ATOM    703  CE  LYS A  77      11.702  -2.042  21.856  1.00  2.85           C  
ANISOU  703  CE  LYS A  77      393    323    367    -31     33      1       C  
ATOM    704  NZ  LYS A  77      11.859  -3.294  22.648  1.00  2.79           N  
ANISOU  704  NZ  LYS A  77      363    329    369    -21     51     -9       N  
ATOM    705  N   LEU A  78       5.893  -3.015  17.826  1.00  2.68           N  
ANISOU  705  N   LEU A  78      409    287    323     -7     15    -52       N  
ATOM    706  CA  LEU A  78       5.255  -3.587  16.635  1.00  2.76           C  
ANISOU  706  CA  LEU A  78      378    338    332      4     -5    -53       C  
ATOM    707  C   LEU A  78       6.344  -4.108  15.704  1.00  2.71           C  
ANISOU  707  C   LEU A  78      393    319    316      8     -6    -48       C  
ATOM    708  O   LEU A  78       7.173  -3.317  15.229  1.00  2.97           O  
ANISOU  708  O   LEU A  78      408    357    363      0     26    -42       O  
ATOM    709  CB  LEU A  78       4.503  -2.455  15.941  1.00  3.03           C  
ANISOU  709  CB  LEU A  78      428    367    357     71     -8    -70       C  
ATOM    710  CG  LEU A  78       3.793  -2.859  14.645  1.00  3.24           C  
ANISOU  710  CG  LEU A  78      426    412    393     82    -25    -80       C  
ATOM    711  CD1 LEU A  78       2.498  -3.592  14.942  1.00  3.91           C  
ANISOU  711  CD1 LEU A  78      407    626    454     45    -37    -88       C  
ATOM    712  CD2 LEU A  78       3.540  -1.629  13.782  1.00  4.04           C  
ANISOU  712  CD2 LEU A  78      646    453    435    113   -112    -51       C  
ATOM    713  N   TRP A  79       6.349  -5.416  15.440  1.00  2.87           N  
ANISOU  713  N   TRP A  79      439    326    327      9     46    -68       N  
ATOM    714  CA  TRP A  79       7.370  -6.033  14.560  1.00  3.09           C  
ANISOU  714  CA  TRP A  79      431    428    315     46     53    -79       C  
ATOM    715  C   TRP A  79       7.087  -5.604  13.102  1.00  3.10           C  
ANISOU  715  C   TRP A  79      448    389    340     43     11    -80       C  
ATOM    716  O   TRP A  79       6.002  -5.211  12.695  1.00  3.41           O  
ANISOU  716  O   TRP A  79      483    449    364     84      6    -69       O  
ATOM    717  CB  TRP A  79       7.554  -7.562  14.857  1.00  3.25           C  
ANISOU  717  CB  TRP A  79      472    384    380     19     51    -81       C  
ATOM    718  CG  TRP A  79       8.691  -8.020  14.002  1.00  3.16           C  
ANISOU  718  CG  TRP A  79      511    363    327     51     19    -37       C  
ATOM    719  CD1 TRP A  79       8.619  -8.868  12.924  1.00  3.40           C  
ANISOU  719  CD1 TRP A  79      543    383    364     82     18    -41       C  
ATOM    720  CD2 TRP A  79      10.051  -7.578  14.076  1.00  3.16           C  
ANISOU  720  CD2 TRP A  79      510    372    317     85     13     16       C  
ATOM    721  NE1 TRP A  79       9.844  -8.969  12.314  1.00  3.48           N  
ANISOU  721  NE1 TRP A  79      554    446    321    104     43    -44       N  
ATOM    722  CE2 TRP A  79      10.745  -8.192  13.009  1.00  3.39           C  
ANISOU  722  CE2 TRP A  79      551    416    320     92     33     -2       C  
ATOM    723  CE3 TRP A  79      10.755  -6.724  14.940  1.00  3.20           C  
ANISOU  723  CE3 TRP A  79      519    381    315     48     20     -7       C  
ATOM    724  CZ2 TRP A  79      12.103  -7.989  12.776  1.00  3.68           C  
ANISOU  724  CZ2 TRP A  79      549    534    316    135     53     -4       C  
ATOM    725  CZ3 TRP A  79      12.102  -6.524  14.725  1.00  3.53           C  
ANISOU  725  CZ3 TRP A  79      557    462    323     42     33     15       C  
ATOM    726  CH2 TRP A  79      12.777  -7.147  13.653  1.00  3.71           C  
ANISOU  726  CH2 TRP A  79      508    558    344     84     56     25       C  
ATOM    727  N   CYS A  80       8.170  -5.719  12.293  1.00  3.17           N  
ANISOU  727  N   CYS A  80      451    437    318     55     11    -32       N  
ATOM    728  CA  CYS A  80       8.212  -5.247  10.927  1.00  3.22           C  
ANISOU  728  CA  CYS A  80      515    395    315     33     40    -31       C  
ATOM    729  C   CYS A  80       7.193  -5.925  10.003  1.00  3.29           C  
ANISOU  729  C   CYS A  80      464    460    327     87     36    -41       C  
ATOM    730  O   CYS A  80       6.792  -5.329   9.006  1.00  3.71           O  
ANISOU  730  O   CYS A  80      597    488    323     55     13    -32       O  
ATOM    731  CB  CYS A  80       9.613  -5.468  10.347  1.00  3.50           C  
ANISOU  731  CB  CYS A  80      477    524    330     -9     37    -28       C  
ATOM    732  SG  CYS A  80      10.889  -4.571  11.289  1.00  3.65           S  
ANISOU  732  SG  CYS A  80      533    505    350    -13     12     -4       S  
ATOM    733  N   THR A  81       6.811  -7.167  10.310  1.00  3.26           N  
ANISOU  733  N   THR A  81      459    441    339     71      5    -70       N  
ATOM    734  CA  THR A  81       5.851  -7.910   9.512  1.00  3.36           C  
ANISOU  734  CA  THR A  81      460    465    352     59      0    -73       C  
ATOM    735  C   THR A  81       4.391  -7.547   9.834  1.00  3.69           C  
ANISOU  735  C   THR A  81      494    511    398     86     23    -78       C  
ATOM    736  O   THR A  81       3.484  -8.161   9.288  1.00  4.16           O  
ANISOU  736  O   THR A  81      495    574    510     61    -17   -153       O  
ATOM    737  CB  THR A  81       6.072  -9.409   9.718  1.00  3.46           C  
ANISOU  737  CB  THR A  81      457    471    387     39      6    -63       C  
ATOM    738  OG1 THR A  81       6.049  -9.621  11.125  1.00  3.87           O  
ANISOU  738  OG1 THR A  81      602    499    370    -43     31    -45       O  
ATOM    739  CG2 THR A  81       7.371  -9.889   9.112  1.00  3.64           C  
ANISOU  739  CG2 THR A  81      493    462    427     92     23    -51       C  
ATOM    740  N   TYR A  82       4.191  -6.510  10.664  1.00  3.76           N  
ANISOU  740  N   TYR A  82      465    496    466     81     25   -127       N  
ATOM    741  CA  TYR A  82       2.855  -6.070  11.040  1.00  4.14           C  
ANISOU  741  CA  TYR A  82      465    595    512    105     36   -135       C  
ATOM    742  C   TYR A  82       2.629  -4.579  10.720  1.00  4.48           C  
ANISOU  742  C   TYR A  82      566    644    494    180      9    -97       C  
ATOM    743  O   TYR A  82       1.778  -3.937  11.311  1.00  5.52           O  
ANISOU  743  O   TYR A  82      706    803    589    355    102    -27       O  
ATOM    744  CB  TYR A  82       2.565  -6.327  12.520  1.00  4.40           C  
ANISOU  744  CB  TYR A  82      504    646    522     86     56   -157       C  
ATOM    745  CG  TYR A  82       2.775  -7.767  12.946  1.00  4.46           C  
ANISOU  745  CG  TYR A  82      534    641    519     56    114   -119       C  
ATOM    746  CD1 TYR A  82       1.791  -8.746  12.841  1.00  5.80           C  
ANISOU  746  CD1 TYR A  82      607    731    867     22     19   -155       C  
ATOM    747  CD2 TYR A  82       3.986  -8.200  13.491  1.00  5.24           C  
ANISOU  747  CD2 TYR A  82      682    684    625    -50    -17     86       C  
ATOM    748  CE1 TYR A  82       2.048 -10.053  13.253  1.00  6.09           C  
ANISOU  748  CE1 TYR A  82      722    731    861    -46     64   -167       C  
ATOM    749  CE2 TYR A  82       4.232  -9.478  13.907  1.00  5.62           C  
ANISOU  749  CE2 TYR A  82      756    748    631    -22    -37     67       C  
ATOM    750  CZ  TYR A  82       3.225 -10.412  13.817  1.00  5.27           C  
ANISOU  750  CZ  TYR A  82      716    742    545    -54     88     -3       C  
ATOM    751  OH  TYR A  82       3.521 -11.697  14.223  1.00  6.31           O  
ANISOU  751  OH  TYR A  82      959    745    692    -83     -1     56       O  
ATOM    752  N   HIS A  83       3.408  -4.026   9.757  1.00  4.56           N  
ANISOU  752  N   HIS A  83      640    541    552    149     48   -127       N  
ATOM    753  CA  HIS A  83       3.195  -2.632   9.377  1.00  5.16           C  
ANISOU  753  CA  HIS A  83      704    600    655    211    -52    -39       C  
ATOM    754  C   HIS A  83       1.933  -2.336   8.643  1.00  8.44           C  
ANISOU  754  C   HIS A  83      779   1113   1315     -1   -297    444       C  
ATOM    755  O   HIS A  83       1.445  -1.165   8.710  1.00  9.21           O  
ANISOU  755  O   HIS A  83     1238   1254   1008    480   -344    -90       O  
ATOM    756  CB  HIS A  83       4.409  -2.054   8.628  1.00  4.88           C  
ANISOU  756  CB  HIS A  83      791    583    482    141   -115    -59       C  
ATOM    757  CG  HIS A  83       5.551  -1.760   9.508  1.00  4.55           C  
ANISOU  757  CG  HIS A  83      746    504    479    171   -116   -124       C  
ATOM    758  ND1 HIS A  83       6.458  -0.779   9.160  1.00  4.81           N  
ANISOU  758  ND1 HIS A  83      742    566    519    123   -126    -67       N  
ATOM    759  CD2 HIS A  83       6.009  -2.291  10.679  1.00  4.71           C  
ANISOU  759  CD2 HIS A  83      813    506    469    190   -130   -112       C  
ATOM    760  CE1 HIS A  83       7.413  -0.733  10.087  1.00  5.04           C  
ANISOU  760  CE1 HIS A  83      755    554    605    186   -179    -80       C  
ATOM    761  NE2 HIS A  83       7.159  -1.630  11.006  1.00  4.97           N  
ANISOU  761  NE2 HIS A  83      818    525    545    229   -191   -136       N  
ATOM    762  N   GLU A  84       1.257  -3.295   8.125  1.00 12.18           N  
ANISOU  762  N   GLU A  84     1758   1230   1641   -312  -1065    353       N  
ATOM    763  CA  GLU A  84      -0.060  -3.103   7.460  1.00 11.07           C  
ANISOU  763  CA  GLU A  84     1526   1397   1282    -38   -827    -90       C  
ATOM    764  C   GLU A  84      -1.131  -2.567   8.390  1.00 11.24           C  
ANISOU  764  C   GLU A  84     2081   1207    981    101   -774   -128       C  
ATOM    765  O   GLU A  84      -1.303  -3.064   9.503  1.00 11.73           O  
ANISOU  765  O   GLU A  84     2113   1278   1066    -62   -879     51       O  
ATOM    766  CB  GLU A  84      -0.549  -4.452   6.941  1.00 12.28           C  
ANISOU  766  CB  GLU A  84      937   1775   1955    -59   -321   -755       C  
ATOM    767  CG  GLU A  84       0.553  -5.410   6.662  0.57  9.61           C  
ANISOU  767  CG  GLU A  84      959   1489   1205   -119    149    215       C  
ATOM    768  CD  GLU A  84       1.130  -4.819   5.375  0.57  7.33           C  
ANISOU  768  CD  GLU A  84     1274    974    537    -76   -144    -16       C  
ATOM    769  OE1 GLU A  84       2.325  -5.049   5.084  0.57  8.54           O  
ANISOU  769  OE1 GLU A  84     1092   1316    835    224    186    191       O  
ATOM    770  OE2 GLU A  84       0.374  -4.040   4.740  0.57  8.55           O  
ANISOU  770  OE2 GLU A  84     1008   1304    936    230   -116   -160       O  
ATOM    771  N   LYS A  85      -1.958  -1.614   7.902  1.00 14.31           N  
ANISOU  771  N   LYS A  85     3020   1651    768    847   -440     -9       N  
ATOM    772  CA  LYS A  85      -2.903  -1.034   8.853  1.00 18.11           C  
ANISOU  772  CA  LYS A  85     3848   1956   1078   1389   -199   -168       C  
ATOM    773  C   LYS A  85      -3.860  -2.092   9.416  1.00 16.97           C  
ANISOU  773  C   LYS A  85     3472   2136    839   1731    143     61       C  
ATOM    774  O   LYS A  85      -4.319  -2.042  10.567  1.00 22.36           O  
ANISOU  774  O   LYS A  85     5367   2148    982   2013    655     -6       O  
ATOM    775  CB  LYS A  85      -3.534   0.185   8.182  1.00 19.71           C  
ANISOU  775  CB  LYS A  85     3350   2272   1868   1247   -185    263       C  
ATOM    776  CG  LYS A  85      -4.675  -0.465   7.429  1.00 28.71           C  
ANISOU  776  CG  LYS A  85     3098   4955   2854    521   -759    949       C  
ATOM    777  CD  LYS A  85      -6.090  -0.116   7.861  0.90 36.75           C  
ANISOU  777  CD  LYS A  85     3619   5497   4846   -823    819  -1575       C  
ATOM    778  CE  LYS A  85      -6.356   0.117   9.316  0.90 38.17           C  
ANISOU  778  CE  LYS A  85     4055   6122   4327   -577    454   -279       C  
ATOM    779  NZ  LYS A  85      -6.751  -1.070  10.102  0.70 46.85           N  
ANISOU  779  NZ  LYS A  85     4377   7427   5997  -2639   -437    628       N  
ATOM    780  N   GLY A  86      -4.241  -3.142   8.673  1.00 13.66           N  
ANISOU  780  N   GLY A  86     1861   2675    653   1490     -4    125       N  
ATOM    781  CA  GLY A  86      -5.154  -4.180   9.186  1.00 14.84           C  
ANISOU  781  CA  GLY A  86     1199   3579    860   1161   -176    203       C  
ATOM    782  C   GLY A  86      -4.532  -5.202  10.132  1.00 11.06           C  
ANISOU  782  C   GLY A  86      826   2654    722    628   -122    -44       C  
ATOM    783  O   GLY A  86      -5.250  -6.056  10.650  1.00 13.29           O  
ANISOU  783  O   GLY A  86      627   3391   1032    265   -100    109       O  
ATOM    784  N   LEU A  87      -3.210  -5.099  10.345  1.00  7.95           N  
ANISOU  784  N   LEU A  87      790   1580    650    463   -149   -352       N  
ATOM    785  CA  LEU A  87      -2.536  -6.019  11.238  1.00  6.80           C  
ANISOU  785  CA  LEU A  87      648   1216    718    269   -119   -365       C  
ATOM    786  C   LEU A  87      -2.076  -5.371  12.536  1.00  6.36           C  
ANISOU  786  C   LEU A  87      635   1099    683    324    -91   -314       C  
ATOM    787  O   LEU A  87      -1.730  -6.090  13.474  1.00  6.22           O  
ANISOU  787  O   LEU A  87      693    953    717    247   -125   -252       O  
ATOM    788  CB  LEU A  87      -1.285  -6.632  10.573  1.00  6.75           C  
ANISOU  788  CB  LEU A  87      675   1152    738    223    -77   -394       C  
ATOM    789  CG  LEU A  87      -1.570  -7.443   9.306  1.00  7.83           C  
ANISOU  789  CG  LEU A  87      757   1396    821    224    -88   -504       C  
ATOM    790  CD1 LEU A  87      -0.266  -8.023   8.786  1.00  9.11           C  
ANISOU  790  CD1 LEU A  87      992   1462   1007    274     10   -643       C  
ATOM    791  CD2 LEU A  87      -2.617  -8.522   9.557  1.00 10.43           C  
ANISOU  791  CD2 LEU A  87     1160   1469   1334    -47     21   -801       C  
ATOM    792  N   VAL A  88      -2.037  -4.034  12.620  1.00  6.02           N  
ANISOU  792  N   VAL A  88      616   1008    665    311   -126   -230       N  
ATOM    793  CA  VAL A  88      -1.443  -3.357  13.780  1.00  5.70           C  
ANISOU  793  CA  VAL A  88      604    915    647    297   -106   -171       C  
ATOM    794  C   VAL A  88      -2.224  -3.682  15.052  1.00  5.44           C  
ANISOU  794  C   VAL A  88      568    818    681    309   -101   -224       C  
ATOM    795  O   VAL A  88      -1.630  -3.974  16.095  1.00  5.16           O  
ANISOU  795  O   VAL A  88      590    759    611    213   -125   -166       O  
ATOM    796  CB  VAL A  88      -1.343  -1.864  13.524  1.00  5.58           C  
ANISOU  796  CB  VAL A  88      568    924    630    343    -60   -140       C  
ATOM    797  CG1 VAL A  88      -1.017  -1.088  14.787  1.00  5.95           C  
ANISOU  797  CG1 VAL A  88      699    847    715    303    -83   -153       C  
ATOM    798  CG2 VAL A  88      -0.276  -1.581  12.455  1.00  6.27           C  
ANISOU  798  CG2 VAL A  88      640    965    779    333    -16   -150       C  
ATOM    799  N   LYS A  89      -3.565  -3.613  15.014  1.00  5.77           N  
ANISOU  799  N   LYS A  89      544    976    672    274   -160   -212       N  
ATOM    800  CA  LYS A  89      -4.328  -3.828  16.220  1.00  5.86           C  
ANISOU  800  CA  LYS A  89      525    961    742    276   -120   -263       C  
ATOM    801  C   LYS A  89      -4.105  -5.226  16.754  1.00  5.48           C  
ANISOU  801  C   LYS A  89      413    906    765    128    -50   -226       C  
ATOM    802  O   LYS A  89      -3.917  -5.435  17.956  1.00  5.50           O  
ANISOU  802  O   LYS A  89      482    901    707    140    -76   -236       O  
ATOM    803  CB  LYS A  89      -5.805  -3.535  15.995  1.00  6.89           C  
ANISOU  803  CB  LYS A  89      559   1232    828    379   -138   -380       C  
ATOM    804  CG  LYS A  89      -6.588  -3.511  17.305  1.00  7.53           C  
ANISOU  804  CG  LYS A  89      582   1406    872    270    -70   -320       C  
ATOM    805  CD  LYS A  89      -8.080  -3.316  17.118  1.00  9.87           C  
ANISOU  805  CD  LYS A  89      660   1899   1192    471    -34   -509       C  
ATOM    806  CE  LYS A  89      -8.752  -2.999  18.457  1.00 10.46           C  
ANISOU  806  CE  LYS A  89      717   1876   1381    201    263   -496       C  
ATOM    807  NZ  LYS A  89     -10.224  -2.851  18.247  1.00 13.61           N  
ANISOU  807  NZ  LYS A  89      680   2133   2359    153    236  -1103       N  
ATOM    808  N   GLY A  90      -4.169  -6.223  15.863  1.00  5.75           N  
ANISOU  808  N   GLY A  90      487    950    749    116    -98   -266       N  
ATOM    809  CA  GLY A  90      -3.999  -7.586  16.291  1.00  6.25           C  
ANISOU  809  CA  GLY A  90      537    924    915    -24    -89   -347       C  
ATOM    810  C   GLY A  90      -2.614  -7.851  16.861  1.00  5.26           C  
ANISOU  810  C   GLY A  90      522    703    774     -3    -17   -257       C  
ATOM    811  O   GLY A  90      -2.457  -8.620  17.801  1.00  5.70           O  
ANISOU  811  O   GLY A  90      550    679    938    -59    -55   -217       O  
ATOM    812  N   ALA A  91      -1.586  -7.218  16.272  1.00  4.81           N  
ANISOU  812  N   ALA A  91      455    668    706     50    -28   -257       N  
ATOM    813  CA  ALA A  91      -0.230  -7.358  16.794  1.00  4.55           C  
ANISOU  813  CA  ALA A  91      436    619    673     74     -3   -165       C  
ATOM    814  C   ALA A  91      -0.163  -6.786  18.209  1.00  4.18           C  
ANISOU  814  C   ALA A  91      362    519    709     17      9   -117       C  
ATOM    815  O   ALA A  91       0.433  -7.374  19.124  1.00  4.35           O  
ANISOU  815  O   ALA A  91      447    486    718     29    -27    -71       O  
ATOM    816  CB  ALA A  91       0.756  -6.657  15.876  1.00  4.97           C  
ANISOU  816  CB  ALA A  91      488    706    696    131     55   -115       C  
ATOM    817  N   CYS A  92      -0.766  -5.609  18.404  1.00  4.01           N  
ANISOU  817  N   CYS A  92      401    516    608     70     10   -100       N  
ATOM    818  CA  CYS A  92      -0.775  -5.004  19.720  1.00  3.90           C  
ANISOU  818  CA  CYS A  92      425    479    579     32    -21    -78       C  
ATOM    819  C   CYS A  92      -1.526  -5.902  20.707  1.00  4.16           C  
ANISOU  819  C   CYS A  92      426    488    665     16     -6   -114       C  
ATOM    820  O   CYS A  92      -1.069  -6.136  21.833  1.00  4.22           O  
ANISOU  820  O   CYS A  92      502    487    613     -8    -14    -48       O  
ATOM    821  CB  CYS A  92      -1.409  -3.612  19.610  1.00  4.13           C  
ANISOU  821  CB  CYS A  92      486    487    598     67    -47    -97       C  
ATOM    822  SG  CYS A  92      -1.381  -2.698  21.172  1.00  4.57           S  
ANISOU  822  SG  CYS A  92      662    514    559    107    -24    -81       S  
ATOM    823  N   GLN A  93      -2.691  -6.408  20.274  1.00  4.55           N  
ANISOU  823  N   GLN A  93      478    529    720    -30    -29    -82       N  
ATOM    824  CA  GLN A  93      -3.503  -7.233  21.140  1.00  5.49           C  
ANISOU  824  CA  GLN A  93      476    617    992    -72     22   -101       C  
ATOM    825  C   GLN A  93      -2.804  -8.540  21.514  1.00  5.24           C  
ANISOU  825  C   GLN A  93      498    579    914   -161    -53    -31       C  
ATOM    826  O   GLN A  93      -2.966  -9.024  22.633  1.00  5.85           O  
ANISOU  826  O   GLN A  93      552    653   1018   -160    -18    -30       O  
ATOM    827  CB  GLN A  93      -4.858  -7.499  20.482  1.00  6.64           C  
ANISOU  827  CB  GLN A  93      482    841   1199   -153    -27     36       C  
ATOM    828  CG AGLN A  93      -5.847  -6.336  20.406  0.55 10.83           C  
ANISOU  828  CG AGLN A  93      667   1208   2240    198    425    618       C  
ATOM    829  CG BGLN A  93      -5.726  -8.312  21.406  0.45  5.54           C  
ANISOU  829  CG BGLN A  93      406    808    891   -124     22     -8       C  
ATOM    830  CD AGLN A  93      -7.137  -6.591  19.533  0.55 13.70           C  
ANISOU  830  CD AGLN A  93     1034   1621   2552    373    -71    485       C  
ATOM    831  CD BGLN A  93      -6.013  -7.553  22.692  0.45  5.80           C  
ANISOU  831  CD BGLN A  93      355    973    876    -43      1     49       C  
ATOM    832  OE1AGLN A  93      -8.173  -6.199  20.074  0.55 12.83           O  
ANISOU  832  OE1AGLN A  93     1024   2034   1817    105   -186    379       O  
ATOM    833  OE1BGLN A  93      -5.633  -8.068  23.810  0.45  6.24           O  
ANISOU  833  OE1BGLN A  93      489    901    980      4    121    -24       O  
ATOM    834  NE2AGLN A  93      -7.146  -7.134  18.245  0.55 12.63           N  
ANISOU  834  NE2AGLN A  93      647   1610   2540     50    284    486       N  
ATOM    835  NE2BGLN A  93      -6.561  -6.401  22.562  0.45  6.88           N  
ANISOU  835  NE2BGLN A  93      670   1063    881    220    -44   -104       N  
ATOM    836  N   LYS A  94      -2.041  -9.136  20.595  1.00  5.33           N  
ANISOU  836  N   LYS A  94      517    554    953    -68    -53   -120       N  
ATOM    837  CA  LYS A  94      -1.297 -10.350  20.943  1.00  5.57           C  
ANISOU  837  CA  LYS A  94      609    500   1007    -83    -83   -111       C  
ATOM    838  C   LYS A  94      -0.277 -10.042  22.030  1.00  4.72           C  
ANISOU  838  C   LYS A  94      495    443    854    -51     42    -60       C  
ATOM    839  O   LYS A  94      -0.118 -10.788  23.002  1.00  5.03           O  
ANISOU  839  O   LYS A  94      556    434    921    -79     74     -4       O  
ATOM    840  CB  LYS A  94      -0.626 -10.913  19.682  1.00  6.56           C  
ANISOU  840  CB  LYS A  94      855    616   1022     -3   -197   -260       C  
ATOM    841  CG  LYS A  94       0.324 -12.050  19.948  1.00  7.69           C  
ANISOU  841  CG  LYS A  94     1298    638    985    193    -94   -191       C  
ATOM    842  CD  LYS A  94      -0.200 -13.229  20.702  1.00  9.92           C  
ANISOU  842  CD  LYS A  94     1614    837   1319   -173   -137    -78       C  
ATOM    843  CE  LYS A  94       0.811 -14.386  20.666  1.00 11.92           C  
ANISOU  843  CE  LYS A  94     2432    618   1481     36   -102   -128       C  
ATOM    844  NZ  LYS A  94       0.510 -15.402  21.688  1.00 14.58           N  
ANISOU  844  NZ  LYS A  94     3170    707   1664   -230   -356     -3       N  
ATOM    845  N   THR A  95       0.448  -8.927  21.868  1.00  3.97           N  
ANISOU  845  N   THR A  95      444    445    619    -44      9    -44       N  
ATOM    846  CA  THR A  95       1.365  -8.493  22.905  1.00  3.65           C  
ANISOU  846  CA  THR A  95      407    402    579    -35     44      3       C  
ATOM    847  C   THR A  95       0.639  -8.250  24.230  1.00  3.73           C  
ANISOU  847  C   THR A  95      412    387    619    -80     65    -14       C  
ATOM    848  O   THR A  95       1.124  -8.677  25.287  1.00  4.01           O  
ANISOU  848  O   THR A  95      493    428    601    -20     74     67       O  
ATOM    849  CB  THR A  95       2.141  -7.251  22.405  1.00  3.60           C  
ANISOU  849  CB  THR A  95      411    393    562     -6     39     25       C  
ATOM    850  OG1 THR A  95       3.178  -7.699  21.530  1.00  3.64           O  
ANISOU  850  OG1 THR A  95      416    489    479     -7     22     21       O  
ATOM    851  CG2 THR A  95       2.708  -6.427  23.533  1.00  3.63           C  
ANISOU  851  CG2 THR A  95      404    393    582    -21     87    -36       C  
ATOM    852  N   LEU A  96      -0.521  -7.561  24.194  1.00  3.97           N  
ANISOU  852  N   LEU A  96      379    466    665    -27     58     -8       N  
ATOM    853  CA  LEU A  96      -1.263  -7.330  25.422  1.00  4.38           C  
ANISOU  853  CA  LEU A  96      478    469    717    -40    152    -43       C  
ATOM    854  C   LEU A  96      -1.667  -8.658  26.084  1.00  5.15           C  
ANISOU  854  C   LEU A  96      541    510    907     20    306     42       C  
ATOM    855  O   LEU A  96      -1.583  -8.822  27.294  1.00  6.19           O  
ANISOU  855  O   LEU A  96      935    543    875     59    434     98       O  
ATOM    856  CB  LEU A  96      -2.523  -6.516  25.152  1.00  4.71           C  
ANISOU  856  CB  LEU A  96      468    487    833     -9    137    -45       C  
ATOM    857  CG  LEU A  96      -2.295  -5.035  24.854  1.00  4.63           C  
ANISOU  857  CG  LEU A  96      536    520    704     41    132     28       C  
ATOM    858  CD1 LEU A  96      -3.581  -4.406  24.360  1.00  6.30           C  
ANISOU  858  CD1 LEU A  96      714    626   1052    126    -88   -127       C  
ATOM    859  CD2 LEU A  96      -1.815  -4.301  26.055  1.00  5.92           C  
ANISOU  859  CD2 LEU A  96      860    541    847    -18    -12    -57       C  
ATOM    860  N   SER A  97      -2.144  -9.584  25.261  1.00  5.42           N  
ANISOU  860  N   SER A  97      485    507   1067    -73    183     52       N  
ATOM    861  CA  SER A  97      -2.591 -10.860  25.785  1.00  6.75           C  
ANISOU  861  CA  SER A  97      540    607   1419   -122    321     94       C  
ATOM    862  C   SER A  97      -1.411 -11.630  26.401  1.00  6.40           C  
ANISOU  862  C   SER A  97      689    493   1249   -134    306    145       C  
ATOM    863  O   SER A  97      -1.536 -12.210  27.500  1.00  7.76           O  
ANISOU  863  O   SER A  97      964    641   1343    -15    605    284       O  
ATOM    864  CB  SER A  97      -3.255 -11.672  24.690  1.00  8.84           C  
ANISOU  864  CB  SER A  97      855    790   1714   -382      4    194       C  
ATOM    865  OG ASER A  97      -3.560 -12.955  25.124  0.51 13.03           O  
ANISOU  865  OG ASER A  97     1273   1020   2658   -682    226     80       O  
ATOM    866  OG BSER A  97      -4.537 -11.024  24.317  0.49  7.59           O  
ANISOU  866  OG BSER A  97      746    708   1430   -201     34     84       O  
ATOM    867  N   ASP A  98      -0.258 -11.634  25.740  1.00  5.40           N  
ANISOU  867  N   ASP A  98      577    494    981   -107    208    119       N  
ATOM    868  CA  ASP A  98       0.923 -12.312  26.269  1.00  5.13           C  
ANISOU  868  CA  ASP A  98      661    445    843    -17    254    171       C  
ATOM    869  C   ASP A  98       1.430 -11.656  27.541  1.00  4.96           C  
ANISOU  869  C   ASP A  98      659    438    789     22    248    164       C  
ATOM    870  O   ASP A  98       1.825 -12.344  28.502  1.00  6.00           O  
ANISOU  870  O   ASP A  98     1076    471    731    104    353    225       O  
ATOM    871  CB  ASP A  98       2.021 -12.330  25.218  1.00  5.18           C  
ANISOU  871  CB  ASP A  98      652    521    794    -20    220    176       C  
ATOM    872  CG  ASP A  98       1.793 -13.298  24.068  1.00  6.03           C  
ANISOU  872  CG  ASP A  98      760    700    830   -153    204     45       C  
ATOM    873  OD1 ASP A  98       2.591 -13.192  23.088  1.00  6.50           O  
ANISOU  873  OD1 ASP A  98      829    738    903   -124    298     27       O  
ATOM    874  OD2 ASP A  98       0.900 -14.145  24.150  1.00  8.19           O  
ANISOU  874  OD2 ASP A  98     1013    920   1177   -333    417    -91       O  
ATOM    875  N  ALEU A  99       1.476 -10.326  27.566  0.94  4.59           N  
ANISOU  875  N  ALEU A  99      544    445    754    -11    155    179       N  
ATOM    876  N  BLEU A  99       1.488 -10.325  27.592  0.06  6.03           N  
ANISOU  876  N  BLEU A  99      865    436    991    -52     27    242       N  
ATOM    877  CA ALEU A  99       1.946  -9.608  28.750  0.94  4.70           C  
ANISOU  877  CA ALEU A  99      697    430    660     56    176    157       C  
ATOM    878  CA BLEU A  99       2.014  -9.752  28.841  0.06  6.07           C  
ANISOU  878  CA BLEU A  99      592    609   1107    165    199   -119       C  
ATOM    879  C  ALEU A  99       0.905  -9.594  29.876  0.94  6.23           C  
ANISOU  879  C  ALEU A  99      909    591    866    221    323    291       C  
ATOM    880  C  BLEU A  99       0.925  -9.779  29.903  0.06  8.16           C  
ANISOU  880  C  BLEU A  99      934    899   1269    245    418    128       C  
ATOM    881  O  ALEU A  99       1.238  -9.155  30.991  0.94  7.76           O  
ANISOU  881  O  ALEU A  99     1184   1109    654    518    261    283       O  
ATOM    882  O  BLEU A  99       1.199  -9.566  31.079  0.06 10.44           O  
ANISOU  882  O  BLEU A  99     1629    804   1534  -1409    913   -836       O  
ATOM    883  CB ALEU A  99       2.356  -8.185  28.369  0.94  4.41           C  
ANISOU  883  CB ALEU A  99      681    411    584     62     68    137       C  
ATOM    884  CB BLEU A  99       2.582  -8.360  28.596  0.06  4.84           C  
ANISOU  884  CB BLEU A  99      748    540    551    272    -49     43       C  
ATOM    885  CG ALEU A  99       3.601  -8.083  27.489  0.94  3.61           C  
ANISOU  885  CG ALEU A  99      546    334    493    -36    -32     50       C  
ATOM    886  CG BLEU A  99       3.221  -7.607  29.758  0.06  7.00           C  
ANISOU  886  CG BLEU A  99      800   1095    763   -242     69    -83       C  
ATOM    887  CD1ALEU A  99       3.791  -6.641  27.015  0.94  4.40           C  
ANISOU  887  CD1ALEU A  99      807    344    520    -46      2     73       C  
ATOM    888  CD1BLEU A  99       4.348  -6.687  29.306  0.06 10.90           C  
ANISOU  888  CD1BLEU A  99     1315    859   1969   -387    998   -741       C  
ATOM    889  CD2ALEU A  99       4.854  -8.548  28.219  0.94  4.11           C  
ANISOU  889  CD2ALEU A  99      651    381    531    -97    -74    102       C  
ATOM    890  CD2BLEU A  99       2.185  -6.772  30.502  0.06  9.67           C  
ANISOU  890  CD2BLEU A  99     1522    946   1207   -802    938   -495       C  
ATOM    891  N   LYS A 100      -0.328 -10.051  29.569  1.00  7.54           N  
ANISOU  891  N   LYS A 100      899    507   1457    -52    683     66       N  
ATOM    892  CA  LYS A 100      -1.441 -10.172  30.516  1.00 10.93           C  
ANISOU  892  CA  LYS A 100     1466    529   2159    142   1310    278       C  
ATOM    893  C   LYS A 100      -1.828  -8.720  30.984  1.00  8.56           C  
ANISOU  893  C   LYS A 100     1440    640   1174    327    738    294       C  
ATOM    894  O   LYS A 100      -2.201  -8.488  32.125  1.00 13.13           O  
ANISOU  894  O   LYS A 100     2545   1146   1297    888   1248    681       O  
ATOM    895  CB  LYS A 100      -1.007 -10.869  31.818  1.00 16.50           C  
ANISOU  895  CB  LYS A 100     2118   1117   3035    890   2003   1280       C  
ATOM    896  CG ALYS A 100      -1.235 -12.231  31.868  0.82 14.89           C  
ANISOU  896  CG ALYS A 100     1412    898   3347    411    759    695       C  
ATOM    897  CG BLYS A 100      -0.161 -12.197  31.640  0.18 14.01           C  
ANISOU  897  CG BLYS A 100     1483   1467   2372    730   -468   -400       C  
ATOM    898  CD ALYS A 100      -0.280 -13.226  31.274  0.82  9.08           C  
ANISOU  898  CD ALYS A 100      600   1069   1780     53   -212   -909       C  
ATOM    899  CD BLYS A 100      -0.895 -12.982  30.653  0.18  9.17           C  
ANISOU  899  CD BLYS A 100      528   2235    723   -528    371    977       C  
ATOM    900  CE ALYS A 100       1.130 -13.320  31.827  0.82  4.85           C  
ANISOU  900  CE ALYS A 100      571    517    755    -14    117   -119       C  
ATOM    901  CE BLYS A 100      -0.182 -13.835  29.836  0.18 12.89           C  
ANISOU  901  CE BLYS A 100     1697   1513   1687   -990    566    -12       C  
ATOM    902  NZ ALYS A 100       1.971 -13.992  30.817  0.82  6.47           N  
ANISOU  902  NZ ALYS A 100      998    465    996    217    344    319       N  
ATOM    903  NZ BLYS A 100       1.242 -14.173  30.244  0.18  6.80           N  
ANISOU  903  NZ BLYS A 100     1364    277    944   -959   1125   -751       N  
ATOM    904  N   LEU A 101      -1.827  -7.778  30.052  1.00  6.04           N  
ANISOU  904  N   LEU A 101     1006    479    809    -44    342     67       N  
ATOM    905  CA  LEU A 101      -2.147  -6.388  30.288  1.00  5.19           C  
ANISOU  905  CA  LEU A 101      827    494    652    -10    141     24       C  
ATOM    906  C   LEU A 101      -3.407  -5.986  29.533  1.00  4.84           C  
ANISOU  906  C   LEU A 101      610    560    668   -139    227    -11       C  
ATOM    907  O   LEU A 101      -3.733  -6.558  28.485  1.00  6.02           O  
ANISOU  907  O   LEU A 101      684    817    785   -107    142   -194       O  
ATOM    908  CB  LEU A 101      -1.002  -5.487  29.819  1.00  5.74           C  
ANISOU  908  CB  LEU A 101      618    466   1098    -26    -61      8       C  
ATOM    909  CG  LEU A 101       0.294  -5.779  30.581  1.00 10.27           C  
ANISOU  909  CG  LEU A 101      808    591   2505    252   -635   -374       C  
ATOM    910  CD1 LEU A 101       1.407  -4.939  29.970  1.00 14.56           C  
ANISOU  910  CD1 LEU A 101      583    614   4337     64   -250   -603       C  
ATOM    911  CD2 LEU A 101       0.187  -5.565  32.055  1.00 13.98           C  
ANISOU  911  CD2 LEU A 101     1614   1269   2429    524  -1387   -561       C  
ATOM    912  N  AASP A 102      -4.095  -4.962  30.115  0.53  4.95           N  
ANISOU  912  N  AASP A 102      652    604    626   -132    199     47       N  
ATOM    913  N  BASP A 102      -4.050  -4.899  29.959  0.47  4.79           N  
ANISOU  913  N  BASP A 102      586    626    608   -159    181    -56       N  
ATOM    914  CA AASP A 102      -5.172  -4.421  29.310  0.53  5.43           C  
ANISOU  914  CA AASP A 102      555    636    873   -135    124   -116       C  
ATOM    915  CA BASP A 102      -5.164  -4.203  29.357  0.47  4.95           C  
ANISOU  915  CA BASP A 102      416    627    837   -191     98   -168       C  
ATOM    916  C  AASP A 102      -4.675  -3.206  28.528  0.53  4.43           C  
ANISOU  916  C  AASP A 102      375    768    540    -52     42    -18       C  
ATOM    917  C  BASP A 102      -4.832  -2.923  28.606  0.47  4.99           C  
ANISOU  917  C  BASP A 102      371    889    636    -75     44     91       C  
ATOM    918  O  AASP A 102      -5.410  -2.867  27.603  0.53  4.67           O  
ANISOU  918  O  AASP A 102      502    642    632    -70    -68    -42       O  
ATOM    919  O  BASP A 102      -5.622  -2.269  27.904  0.47  5.31           O  
ANISOU  919  O  BASP A 102      385    739    892    -55    -72    109       O  
ATOM    920  CB AASP A 102      -6.517  -4.095  29.993  0.53  5.77           C  
ANISOU  920  CB AASP A 102      657    570    967    -83    269     78       C  
ATOM    921  CB BASP A 102      -6.137  -3.908  30.503  0.47  5.40           C  
ANISOU  921  CB BASP A 102      579    691    782    -40    199     -3       C  
ATOM    922  CG AASP A 102      -6.492  -3.318  31.256  0.53  6.03           C  
ANISOU  922  CG AASP A 102      586    766    939     63    175     61       C  
ATOM    923  CG BASP A 102      -6.540  -5.081  31.418  0.47  5.74           C  
ANISOU  923  CG BASP A 102      537    762    881    -41    258    132       C  
ATOM    924  OD1AASP A 102      -5.472  -2.639  31.531  0.53  6.55           O  
ANISOU  924  OD1AASP A 102      718    846    926    -17    171     32       O  
ATOM    925  OD1BASP A 102      -6.855  -6.171  30.913  0.47  6.82           O  
ANISOU  925  OD1BASP A 102      757    787   1047   -172    215    158       O  
ATOM    926  OD2AASP A 102      -7.508  -3.335  31.995  0.53  9.25           O  
ANISOU  926  OD2AASP A 102      757   1436   1322     91    457     46       O  
ATOM    927  OD2BASP A 102      -6.543  -4.844  32.649  0.47  6.53           O  
ANISOU  927  OD2BASP A 102      809    744    929   -101    187    155       O  
ATOM    928  N   TYR A 103      -3.547  -2.554  28.818  1.00  4.17           N  
ANISOU  928  N   TYR A 103      355    643    585    -15     23     38       N  
ATOM    929  CA  TYR A 103      -2.996  -1.483  28.017  1.00  3.93           C  
ANISOU  929  CA  TYR A 103      358    610    526     20      5     29       C  
ATOM    930  C   TYR A 103      -1.476  -1.557  28.142  1.00  3.46           C  
ANISOU  930  C   TYR A 103      349    477    489     42     31    -19       C  
ATOM    931  O   TYR A 103      -0.942  -2.091  29.117  1.00  3.56           O  
ANISOU  931  O   TYR A 103      387    492    472     33     34     33       O  
ATOM    932  CB  TYR A 103      -3.480  -0.077  28.457  1.00  4.36           C  
ANISOU  932  CB  TYR A 103      347    672    638    125     28     34       C  
ATOM    933  CG  TYR A 103      -3.036   0.331  29.832  1.00  4.32           C  
ANISOU  933  CG  TYR A 103      417    644    582    190     64     -6       C  
ATOM    934  CD1 TYR A 103      -1.860   1.050  30.023  1.00  4.42           C  
ANISOU  934  CD1 TYR A 103      480    678    522    133     70    -24       C  
ATOM    935  CD2 TYR A 103      -3.765  -0.026  30.973  1.00  4.88           C  
ANISOU  935  CD2 TYR A 103      421    771    664    107     95    -12       C  
ATOM    936  CE1 TYR A 103      -1.420   1.442  31.279  1.00  4.49           C  
ANISOU  936  CE1 TYR A 103      483    681    543    118     67    -31       C  
ATOM    937  CE2 TYR A 103      -3.342   0.346  32.248  1.00  5.35           C  
ANISOU  937  CE2 TYR A 103      568    876    590    150    163     46       C  
ATOM    938  CZ  TYR A 103      -2.176   1.067  32.404  1.00  4.93           C  
ANISOU  938  CZ  TYR A 103      611    781    482    253     70     17       C  
ATOM    939  OH  TYR A 103      -1.783   1.432  33.667  1.00  5.68           O  
ANISOU  939  OH  TYR A 103      708    956    495    154     77     -9       O  
ATOM    940  N   LEU A 104      -0.806  -0.969  27.142  1.00  3.30           N  
ANISOU  940  N   LEU A 104      328    458    468     38     -8      2       N  
ATOM    941  CA  LEU A 104       0.623  -0.708  27.222  1.00  3.19           C  
ANISOU  941  CA  LEU A 104      323    446    444     66     22    -25       C  
ATOM    942  C   LEU A 104       0.827   0.763  27.568  1.00  3.15           C  
ANISOU  942  C   LEU A 104      332    447    417     68     44    -34       C  
ATOM    943  O   LEU A 104       0.084   1.633  27.113  1.00  3.49           O  
ANISOU  943  O   LEU A 104      357    462    507     92    -27    -48       O  
ATOM    944  CB  LEU A 104       1.325  -0.953  25.880  1.00  3.15           C  
ANISOU  944  CB  LEU A 104      373    393    431     58     42    -20       C  
ATOM    945  CG  LEU A 104       1.305  -2.391  25.401  1.00  5.49           C  
ANISOU  945  CG  LEU A 104     1017    413    657     16    334   -103       C  
ATOM    946  CD1 LEU A 104       1.843  -2.492  23.987  1.00  4.75           C  
ANISOU  946  CD1 LEU A 104      740    533    532    201    -35   -124       C  
ATOM    947  CD2 LEU A 104       2.039  -3.279  26.306  1.00 17.90           C  
ANISOU  947  CD2 LEU A 104     5227   1063    510   1908    -34    -11       C  
ATOM    948  N   ASP A 105       1.891   1.051  28.330  1.00  3.11           N  
ANISOU  948  N   ASP A 105      362    412    409     67     16    -39       N  
ATOM    949  CA  ASP A 105       2.237   2.442  28.554  1.00  3.11           C  
ANISOU  949  CA  ASP A 105      350    412    421     89     21    -48       C  
ATOM    950  C   ASP A 105       2.829   3.103  27.307  1.00  3.13           C  
ANISOU  950  C   ASP A 105      370    396    422     63    -12    -81       C  
ATOM    951  O   ASP A 105       2.648   4.293  27.090  1.00  3.46           O  
ANISOU  951  O   ASP A 105      444    405    464    100      8    -64       O  
ATOM    952  CB  ASP A 105       3.195   2.575  29.741  1.00  3.43           C  
ANISOU  952  CB  ASP A 105      390    476    436     67     16    -71       C  
ATOM    953  CG  ASP A 105       2.441   2.114  30.990  1.00  3.54           C  
ANISOU  953  CG  ASP A 105      381    539    426    118      2    -88       C  
ATOM    954  OD1 ASP A 105       1.745   2.990  31.587  1.00  4.25           O  
ANISOU  954  OD1 ASP A 105      535    603    477    194     67   -114       O  
ATOM    955  OD2 ASP A 105       2.519   0.906  31.320  1.00  3.64           O  
ANISOU  955  OD2 ASP A 105      404    566    414    101     33    -46       O  
ATOM    956  N   LEU A 106       3.527   2.298  26.489  1.00  3.06           N  
ANISOU  956  N   LEU A 106      393    347    421     46     33    -41       N  
ATOM    957  CA  LEU A 106       4.183   2.827  25.300  1.00  2.95           C  
ANISOU  957  CA  LEU A 106      380    350    392     26      7    -52       C  
ATOM    958  C   LEU A 106       4.290   1.685  24.296  1.00  2.79           C  
ANISOU  958  C   LEU A 106      316    333    411     15     18    -43       C  
ATOM    959  O   LEU A 106       4.732   0.588  24.649  1.00  3.02           O  
ANISOU  959  O   LEU A 106      391    361    394     67     -3    -21       O  
ATOM    960  CB  LEU A 106       5.569   3.368  25.664  1.00  3.12           C  
ANISOU  960  CB  LEU A 106      395    387    404      8     -9    -56       C  
ATOM    961  CG  LEU A 106       6.449   3.890  24.532  1.00  3.00           C  
ANISOU  961  CG  LEU A 106      387    336    416      8     -1    -44       C  
ATOM    962  CD1 LEU A 106       5.834   5.109  23.834  1.00  3.46           C  
ANISOU  962  CD1 LEU A 106      452    361    500     24    -10    -35       C  
ATOM    963  CD2 LEU A 106       7.814   4.241  25.116  1.00  3.30           C  
ANISOU  963  CD2 LEU A 106      414    379    461    -18    -25    -47       C  
ATOM    964  N   TYR A 107       3.912   1.982  23.050  1.00  2.81           N  
ANISOU  964  N   TYR A 107      369    296    403     50     -3    -49       N  
ATOM    965  CA  TYR A 107       4.030   1.018  21.971  1.00  2.66           C  
ANISOU  965  CA  TYR A 107      347    295    369     55      0    -38       C  
ATOM    966  C   TYR A 107       4.815   1.681  20.843  1.00  2.63           C  
ANISOU  966  C   TYR A 107      341    276    381     -8    -13    -37       C  
ATOM    967  O   TYR A 107       4.452   2.775  20.399  1.00  3.03           O  
ANISOU  967  O   TYR A 107      401    293    458     47     14      8       O  
ATOM    968  CB  TYR A 107       2.658   0.555  21.504  1.00  2.82           C  
ANISOU  968  CB  TYR A 107      334    322    417     37      9    -51       C  
ATOM    969  CG ATYR A 107       2.621  -0.677  20.622  0.61  2.57           C  
ANISOU  969  CG ATYR A 107      301    312    364     19     54    -18       C  
ATOM    970  CG BTYR A 107       2.663  -0.719  20.698  0.39  3.19           C  
ANISOU  970  CG BTYR A 107      307    373    534      8    -78    -67       C  
ATOM    971  CD1ATYR A 107       3.188  -1.876  21.067  0.61  2.95           C  
ANISOU  971  CD1ATYR A 107      288    437    397     -4    -19    -12       C  
ATOM    972  CD1BTYR A 107       3.413  -1.841  21.046  0.39  2.06           C  
ANISOU  972  CD1BTYR A 107       88    255    439    -29     48    -34       C  
ATOM    973  CD2ATYR A 107       1.907  -0.740  19.429  0.61  2.33           C  
ANISOU  973  CD2ATYR A 107      262    294    330     20     67     -3       C  
ATOM    974  CD2BTYR A 107       1.819  -0.827  19.594  0.39  4.46           C  
ANISOU  974  CD2BTYR A 107      534    624    536     25   -112    -37       C  
ATOM    975  CE1ATYR A 107       3.144  -3.055  20.364  0.61  2.51           C  
ANISOU  975  CE1ATYR A 107      235    336    381    -50     52      2       C  
ATOM    976  CE1BTYR A 107       3.332  -2.997  20.287  0.39  3.21           C  
ANISOU  976  CE1BTYR A 107      311    332    576     17    104    -75       C  
ATOM    977  CE2ATYR A 107       1.811  -1.929  18.707  0.61  2.47           C  
ANISOU  977  CE2ATYR A 107      265    335    339      6     39    -23       C  
ATOM    978  CE2BTYR A 107       1.728  -1.980  18.845  0.39  5.39           C  
ANISOU  978  CE2BTYR A 107      738    723    588     -3   -199   -137       C  
ATOM    979  CZ ATYR A 107       2.427  -3.087  19.155  0.61  2.49           C  
ANISOU  979  CZ ATYR A 107      271    306    368    -39     24    -34       C  
ATOM    980  CZ BTYR A 107       2.493  -3.059  19.182  0.39  4.37           C  
ANISOU  980  CZ BTYR A 107      542    619    499    -26     71   -210       C  
ATOM    981  OH ATYR A 107       2.280  -4.228  18.426  0.61  2.88           O  
ANISOU  981  OH ATYR A 107      328    303    462    -32     30   -102       O  
ATOM    982  OH BTYR A 107       2.377  -4.196  18.428  0.39  5.24           O  
ANISOU  982  OH BTYR A 107      698    664    629    -77    -20   -223       O  
ATOM    983  N   LEU A 108       5.898   1.022  20.414  1.00  2.59           N  
ANISOU  983  N   LEU A 108      348    281    355     25      8    -27       N  
ATOM    984  CA  LEU A 108       6.823   1.586  19.455  1.00  2.65           C  
ANISOU  984  CA  LEU A 108      367    278    362      7      7     -9       C  
ATOM    985  C   LEU A 108       6.743   0.860  18.117  1.00  2.64           C  
ANISOU  985  C   LEU A 108      322    316    366      3      5    -12       C  
ATOM    986  O   LEU A 108       6.655  -0.370  18.080  1.00  3.08           O  
ANISOU  986  O   LEU A 108      518    297    356    -21     16    -12       O  
ATOM    987  CB  LEU A 108       8.270   1.449  19.950  1.00  2.67           C  
ANISOU  987  CB  LEU A 108      332    315    367     -4     12     -9       C  
ATOM    988  CG  LEU A 108       8.541   2.050  21.334  1.00  2.69           C  
ANISOU  988  CG  LEU A 108      378    281    363      5     13     -6       C  
ATOM    989  CD1 LEU A 108       9.982   1.784  21.730  1.00  3.14           C  
ANISOU  989  CD1 LEU A 108      361    397    436     31    -35    -39       C  
ATOM    990  CD2 LEU A 108       8.263   3.552  21.354  1.00  3.04           C  
ANISOU  990  CD2 LEU A 108      457    294    405      9    -40    -10       C  
ATOM    991  N   ILE A 109       6.907   1.599  17.020  1.00  2.69           N  
ANISOU  991  N   ILE A 109      393    274    355     14     -4    -10       N  
ATOM    992  CA  ILE A 109       7.238   0.947  15.744  1.00  2.76           C  
ANISOU  992  CA  ILE A 109      387    326    334      1      8     -4       C  
ATOM    993  C   ILE A 109       8.700   0.478  15.862  1.00  2.78           C  
ANISOU  993  C   ILE A 109      393    349    316     -1     11     16       C  
ATOM    994  O   ILE A 109       9.597   1.296  16.010  1.00  3.18           O  
ANISOU  994  O   ILE A 109      408    320    480    -26     13     22       O  
ATOM    995  CB  ILE A 109       7.056   1.883  14.543  1.00  3.09           C  
ANISOU  995  CB  ILE A 109      432    378    365     26     -2     37       C  
ATOM    996  CG1 ILE A 109       5.636   2.474  14.510  1.00  3.33           C  
ANISOU  996  CG1 ILE A 109      444    430    391     38    -15     34       C  
ATOM    997  CG2 ILE A 109       7.381   1.101  13.277  1.00  3.73           C  
ANISOU  997  CG2 ILE A 109      542    505    370     91     29     49       C  
ATOM    998  CD1 ILE A 109       5.400   3.394  13.303  1.00  3.87           C  
ANISOU  998  CD1 ILE A 109      522    522    427    128      6     69       C  
ATOM    999  N   HIS A 110       8.920  -0.845  15.829  1.00  2.86           N  
ANISOU  999  N   HIS A 110      381    321    385     -6     27      2       N  
ATOM   1000  CA  HIS A 110      10.240  -1.378  16.196  1.00  2.87           C  
ANISOU 1000  CA  HIS A 110      404    318    370     -6     22     19       C  
ATOM   1001  C   HIS A 110      11.356  -0.907  15.250  1.00  3.00           C  
ANISOU 1001  C   HIS A 110      416    315    407     -3     41     25       C  
ATOM   1002  O   HIS A 110      12.459  -0.608  15.705  1.00  3.21           O  
ANISOU 1002  O   HIS A 110      404    396    420    -26     16     52       O  
ATOM   1003  CB  HIS A 110      10.143  -2.910  16.266  1.00  2.87           C  
ANISOU 1003  CB  HIS A 110      426    322    344    -17     14      4       C  
ATOM   1004  CG  HIS A 110      11.187  -3.577  17.111  1.00  2.82           C  
ANISOU 1004  CG  HIS A 110      397    332    342     -5     27    -10       C  
ATOM   1005  ND1 HIS A 110      10.887  -4.758  17.770  1.00  2.93           N  
ANISOU 1005  ND1 HIS A 110      461    316    335      8     59     -2       N  
ATOM   1006  CD2 HIS A 110      12.476  -3.228  17.353  1.00  3.26           C  
ANISOU 1006  CD2 HIS A 110      441    410    389    -14      7     62       C  
ATOM   1007  CE1 HIS A 110      12.002  -5.099  18.400  1.00  3.23           C  
ANISOU 1007  CE1 HIS A 110      496    348    385     -2     -9     29       C  
ATOM   1008  NE2 HIS A 110      12.984  -4.196  18.188  1.00  3.53           N  
ANISOU 1008  NE2 HIS A 110      480    407    454    -17    -43     74       N  
ATOM   1009  N   TRP A 111      11.045  -0.896  13.955  1.00  3.17           N  
ANISOU 1009  N   TRP A 111      430    397    376    -35     47     17       N  
ATOM   1010  CA  TRP A 111      11.948  -0.381  12.931  1.00  3.36           C  
ANISOU 1010  CA  TRP A 111      497    407    372    -13     72     48       C  
ATOM   1011  C   TRP A 111      11.092   0.344  11.898  1.00  3.42           C  
ANISOU 1011  C   TRP A 111      500    422    377    -38     60     20       C  
ATOM   1012  O   TRP A 111       9.930   0.005  11.696  1.00  3.70           O  
ANISOU 1012  O   TRP A 111      545    478    381    -46     44     42       O  
ATOM   1013  CB  TRP A 111      12.691  -1.517  12.165  1.00  3.69           C  
ANISOU 1013  CB  TRP A 111      528    451    423    -21     89      7       C  
ATOM   1014  CG  TRP A 111      13.677  -2.272  12.989  1.00  4.01           C  
ANISOU 1014  CG  TRP A 111      534    456    532     33    127     39       C  
ATOM   1015  CD1 TRP A 111      13.454  -3.344  13.778  1.00  5.29           C  
ANISOU 1015  CD1 TRP A 111      519    626    864     74    128    247       C  
ATOM   1016  CD2 TRP A 111      15.076  -1.976  13.087  1.00  4.08           C  
ANISOU 1016  CD2 TRP A 111      537    540    475     72    114      4       C  
ATOM   1017  NE1 TRP A 111      14.621  -3.742  14.399  1.00  6.12           N  
ANISOU 1017  NE1 TRP A 111      573    748   1005    134    115    407       N  
ATOM   1018  CE2 TRP A 111      15.630  -2.911  13.989  1.00  4.90           C  
ANISOU 1018  CE2 TRP A 111      565    603    695     99    112    146       C  
ATOM   1019  CE3 TRP A 111      15.921  -1.031  12.504  1.00  4.45           C  
ANISOU 1019  CE3 TRP A 111      580    556    556    -34    104     26       C  
ATOM   1020  CZ2 TRP A 111      16.983  -2.889  14.329  1.00  5.78           C  
ANISOU 1020  CZ2 TRP A 111      645    694    856    155     41    146       C  
ATOM   1021  CZ3 TRP A 111      17.248  -1.011  12.846  1.00  4.94           C  
ANISOU 1021  CZ3 TRP A 111      613    628    635    -13    111     17       C  
ATOM   1022  CH2 TRP A 111      17.777  -1.925  13.754  1.00  5.38           C  
ANISOU 1022  CH2 TRP A 111      571    660    813    114    108      8       C  
ATOM   1023  N   PRO A 112      11.695   1.296  11.161  1.00  3.80           N  
ANISOU 1023  N   PRO A 112      581    440    421    -51     30     82       N  
ATOM   1024  CA  PRO A 112      10.937   1.970  10.101  1.00  4.45           C  
ANISOU 1024  CA  PRO A 112      733    458    499    -26    -10    127       C  
ATOM   1025  C   PRO A 112      10.630   1.065   8.908  1.00  5.33           C  
ANISOU 1025  C   PRO A 112      958    570    497    -61   -126    141       C  
ATOM   1026  O   PRO A 112       9.763   1.397   8.115  1.00  8.90           O  
ANISOU 1026  O   PRO A 112     1490    863   1029    285   -670   -127       O  
ATOM   1027  CB  PRO A 112      11.819   3.177   9.749  1.00  4.68           C  
ANISOU 1027  CB  PRO A 112      733    488    559    -64     59    146       C  
ATOM   1028  CG  PRO A 112      13.233   2.715  10.098  1.00  4.76           C  
ANISOU 1028  CG  PRO A 112      721    534    552   -101     85    152       C  
ATOM   1029  CD  PRO A 112      13.024   1.875  11.366  1.00  4.07           C  
ANISOU 1029  CD  PRO A 112      547    487    511    -76     74     91       C  
ATOM   1030  N   THR A 113      11.310  -0.049   8.795  1.00  4.72           N  
ANISOU 1030  N   THR A 113      871    545    377    -74     17     59       N  
ATOM   1031  CA  THR A 113      11.186  -0.964   7.675  1.00  5.21           C  
ANISOU 1031  CA  THR A 113     1005    640    336   -164     -7     60       C  
ATOM   1032  C   THR A 113      10.024  -1.942   7.864  1.00  5.09           C  
ANISOU 1032  C   THR A 113      953    571    410    -86    -28     27       C  
ATOM   1033  O   THR A 113      10.018  -2.746   8.796  1.00  5.86           O  
ANISOU 1033  O   THR A 113      968    711    547   -225   -160    203       O  
ATOM   1034  CB  THR A 113      12.502  -1.780   7.572  1.00  5.28           C  
ANISOU 1034  CB  THR A 113     1002    664    342   -150    100     26       C  
ATOM   1035  OG1 THR A 113      12.811  -2.377   8.828  1.00  5.01           O  
ANISOU 1035  OG1 THR A 113      883    638    381    -89    107     49       O  
ATOM   1036  CG2 THR A 113      13.661  -0.909   7.169  1.00  6.08           C  
ANISOU 1036  CG2 THR A 113     1052    834    424   -183    173     67       C  
ATOM   1037  N   GLY A 114       9.066  -1.911   6.935  1.00  4.87           N  
ANISOU 1037  N   GLY A 114      933    535    383    -15    -36    -14       N  
ATOM   1038  CA  GLY A 114       8.016  -2.899   6.905  1.00  4.86           C  
ANISOU 1038  CA  GLY A 114      838    567    443     75    -18    -50       C  
ATOM   1039  C   GLY A 114       8.396  -4.097   6.028  1.00  4.38           C  
ANISOU 1039  C   GLY A 114      767    539    357     56    -20     -1       C  
ATOM   1040  O   GLY A 114       9.002  -3.921   4.963  1.00  4.91           O  
ANISOU 1040  O   GLY A 114      939    540    385      4     52      3       O  
ATOM   1041  N   PHE A 115       8.035  -5.284   6.472  1.00  4.01           N  
ANISOU 1041  N   PHE A 115      662    542    319     53     23    -10       N  
ATOM   1042  CA  PHE A 115       8.306  -6.532   5.765  1.00  3.89           C  
ANISOU 1042  CA  PHE A 115      601    548    330     84     36      9       C  
ATOM   1043  C   PHE A 115       6.985  -7.199   5.396  1.00  3.95           C  
ANISOU 1043  C   PHE A 115      635    566    299    106      3     -7       C  
ATOM   1044  O   PHE A 115       5.957  -7.004   6.033  1.00  4.24           O  
ANISOU 1044  O   PHE A 115      581    654    377     87     23    -86       O  
ATOM   1045  CB  PHE A 115       9.077  -7.529   6.638  1.00  4.32           C  
ANISOU 1045  CB  PHE A 115      646    534    463     33    -43     86       C  
ATOM   1046  CG  PHE A 115      10.394  -7.097   7.237  1.00  4.03           C  
ANISOU 1046  CG  PHE A 115      620    519    394     41     17    -43       C  
ATOM   1047  CD1 PHE A 115      11.115  -5.978   6.828  1.00  5.00           C  
ANISOU 1047  CD1 PHE A 115      705    549    647      4    -67     78       C  
ATOM   1048  CD2 PHE A 115      10.926  -7.877   8.261  1.00  4.01           C  
ANISOU 1048  CD2 PHE A 115      649    560    314     58     30    -39       C  
ATOM   1049  CE1 PHE A 115      12.324  -5.659   7.450  1.00  5.77           C  
ANISOU 1049  CE1 PHE A 115      774    639    781    -73    -83     48       C  
ATOM   1050  CE2 PHE A 115      12.121  -7.561   8.873  1.00  4.71           C  
ANISOU 1050  CE2 PHE A 115      704    760    327     74     -5    -71       C  
ATOM   1051  CZ  PHE A 115      12.821  -6.444   8.478  1.00  5.46           C  
ANISOU 1051  CZ  PHE A 115      774    751    549     -8   -104   -105       C  
ATOM   1052  N   LYS A 116       7.059  -8.092   4.397  1.00  4.06           N  
ANISOU 1052  N   LYS A 116      567    641    333     68     57    -69       N  
ATOM   1053  CA  LYS A 116       5.899  -8.885   4.028  1.00  4.27           C  
ANISOU 1053  CA  LYS A 116      592    661    371     76    -37    -48       C  
ATOM   1054  C   LYS A 116       5.325  -9.619   5.229  1.00  4.06           C  
ANISOU 1054  C   LYS A 116      529    600    415     39    -40    -95       C  
ATOM   1055  O   LYS A 116       6.052 -10.316   5.934  1.00  4.65           O  
ANISOU 1055  O   LYS A 116      538    731    496    133    -19     40       O  
ATOM   1056  CB  LYS A 116       6.341  -9.912   2.977  1.00  5.16           C  
ANISOU 1056  CB  LYS A 116      743    784    433     30     20   -150       C  
ATOM   1057  CG  LYS A 116       5.177 -10.717   2.419  1.00  6.96           C  
ANISOU 1057  CG  LYS A 116     1026   1030    587    -81    -41   -283       C  
ATOM   1058  CD  LYS A 116       5.593 -11.876   1.569  1.00  9.96           C  
ANISOU 1058  CD  LYS A 116     1475   1279   1031   -310    209   -601       C  
ATOM   1059  CE  LYS A 116       6.051 -13.021   2.399  0.90 18.61           C  
ANISOU 1059  CE  LYS A 116     3503   1315   2253    705   -739   -846       C  
ATOM   1060  NZ  LYS A 116       4.834 -13.811   2.848  0.60 34.07           N  
ANISOU 1060  NZ  LYS A 116     6641   2031   4274  -2163  -2108   1356       N  
ATOM   1061  N   PRO A 117       4.009  -9.532   5.440  1.00  4.42           N  
ANISOU 1061  N   PRO A 117      534    643    503    115    -57    -36       N  
ATOM   1062  CA  PRO A 117       3.404 -10.266   6.539  1.00  4.74           C  
ANISOU 1062  CA  PRO A 117      529    703    569     53    -28    -49       C  
ATOM   1063  C   PRO A 117       3.448 -11.768   6.316  1.00  4.85           C  
ANISOU 1063  C   PRO A 117      517    723    601     36    -73    -98       C  
ATOM   1064  O   PRO A 117       3.490 -12.268   5.185  1.00  5.78           O  
ANISOU 1064  O   PRO A 117      819    755    623    -17   -105   -103       O  
ATOM   1065  CB  PRO A 117       1.956  -9.773   6.573  1.00  6.08           C  
ANISOU 1065  CB  PRO A 117      614    884    814    147     70     15       C  
ATOM   1066  CG APRO A 117       2.041  -8.373   6.009  0.63  6.22           C  
ANISOU 1066  CG APRO A 117      586    904    874    175    -17      9       C  
ATOM   1067  CG BPRO A 117       1.747  -9.321   5.166  0.37  6.42           C  
ANISOU 1067  CG BPRO A 117      554   1097    787    176   -134     -1       C  
ATOM   1068  CD  PRO A 117       3.072  -8.577   4.839  1.00  6.70           C  
ANISOU 1068  CD  PRO A 117      545   1164    838    248    -18    297       C  
ATOM   1069  N   GLY A 118       3.397 -12.497   7.425  1.00  4.95           N  
ANISOU 1069  N   GLY A 118      609    699    572     13    -55    -82       N  
ATOM   1070  CA  GLY A 118       3.441 -13.947   7.411  1.00  5.45           C  
ANISOU 1070  CA  GLY A 118      673    720    676    -42   -128    -84       C  
ATOM   1071  C   GLY A 118       4.081 -14.455   8.680  1.00  5.05           C  
ANISOU 1071  C   GLY A 118      656    662    600    -48    -36    -57       C  
ATOM   1072  O   GLY A 118       4.353 -13.724   9.605  1.00  5.73           O  
ANISOU 1072  O   GLY A 118      901    667    609     28    -89    -88       O  
ATOM   1073  N   LYS A 119       4.316 -15.763   8.714  1.00  5.63           N  
ANISOU 1073  N   LYS A 119      773    674    693      0   -134   -104       N  
ATOM   1074  CA  LYS A 119       4.822 -16.379   9.924  1.00  5.90           C  
ANISOU 1074  CA  LYS A 119      815    693    733    -61    -91     43       C  
ATOM   1075  C   LYS A 119       6.259 -15.997  10.229  1.00  5.28           C  
ANISOU 1075  C   LYS A 119      770    569    668     73   -103    -20       C  
ATOM   1076  O   LYS A 119       6.640 -15.862  11.397  1.00  6.61           O  
ANISOU 1076  O   LYS A 119      896   1019    597    101   -113    -30       O  
ATOM   1077  CB  LYS A 119       4.717 -17.908   9.840  1.00  9.11           C  
ANISOU 1077  CB  LYS A 119     1364    760   1337   -235   -409    214       C  
ATOM   1078  CG ALYS A 119       3.283 -18.410   9.819  0.53 13.18           C  
ANISOU 1078  CG ALYS A 119     1606    999   2403   -586    -63    271       C  
ATOM   1079  CG BLYS A 119       3.271 -18.363   9.690  0.47 15.48           C  
ANISOU 1079  CG BLYS A 119     1731   1538   2614   -862   -673    104       C  
ATOM   1080  CD ALYS A 119       3.062 -19.897   9.923  0.53 20.31           C  
ANISOU 1080  CD ALYS A 119     2701   1019   3998   -963   -539    110       C  
ATOM   1081  CD BLYS A 119       2.881 -19.418  10.687  0.47 20.51           C  
ANISOU 1081  CD BLYS A 119     2151   2230   3411  -1147    128    411       C  
ATOM   1082  CE ALYS A 119       3.155 -20.293  11.393  0.53 28.60           C  
ANISOU 1082  CE ALYS A 119     4670   1703   4495   -821     68   1421       C  
ATOM   1083  CE BLYS A 119       1.905 -20.424  10.098  0.47 25.10           C  
ANISOU 1083  CE BLYS A 119     2442   2582   4513  -1648   -589    904       C  
ATOM   1084  NZ ALYS A 119       2.083 -21.203  11.902  0.53 39.98           N  
ANISOU 1084  NZ ALYS A 119     6373   4066   4750  -3365   -598   1141       N  
ATOM   1085  NZ BLYS A 119       1.922 -21.751  10.774  0.47 38.09           N  
ANISOU 1085  NZ BLYS A 119     6653   2107   5713  -1913  -3905    535       N  
ATOM   1086  N   GLU A 120       7.078 -15.829   9.189  1.00  5.07           N  
ANISOU 1086  N   GLU A 120      738    588    600     76   -119    -83       N  
ATOM   1087  CA  GLU A 120       8.485 -15.529   9.372  1.00  4.68           C  
ANISOU 1087  CA  GLU A 120      632    550    597     90   -113   -105       C  
ATOM   1088  C   GLU A 120       8.686 -14.058   9.721  1.00  4.14           C  
ANISOU 1088  C   GLU A 120      613    519    440    119    -25    -43       C  
ATOM   1089  O   GLU A 120       8.201 -13.154   9.041  1.00  4.86           O  
ANISOU 1089  O   GLU A 120      710    601    534    146   -144    -28       O  
ATOM   1090  CB  GLU A 120       9.242 -15.829   8.069  1.00  6.18           C  
ANISOU 1090  CB  GLU A 120      824    798    728    171      9   -240       C  
ATOM   1091  CG  GLU A 120       9.244 -17.308   7.714  1.00  8.01           C  
ANISOU 1091  CG  GLU A 120     1176    887    980    251    -97   -400       C  
ATOM   1092  CD  GLU A 120       9.930 -18.259   8.627  1.00  9.21           C  
ANISOU 1092  CD  GLU A 120     1357    976   1167    240    -18   -199       C  
ATOM   1093  OE1 GLU A 120       9.771 -19.487   8.461  1.00 15.59           O  
ANISOU 1093  OE1 GLU A 120     2080    919   2926    295   -679    138       O  
ATOM   1094  OE2 GLU A 120      10.662 -17.800   9.495  1.00 15.37           O  
ANISOU 1094  OE2 GLU A 120     2618   1266   1957    810  -1127   -449       O  
ATOM   1095  N   PHE A 121       9.498 -13.811  10.747  1.00  3.63           N  
ANISOU 1095  N   PHE A 121      568    438    373    102    -27      2       N  
ATOM   1096  CA  PHE A 121       9.819 -12.458  11.136  1.00  3.52           C  
ANISOU 1096  CA  PHE A 121      532    455    351    118     21     -4       C  
ATOM   1097  C   PHE A 121      10.751 -11.728  10.155  1.00  3.35           C  
ANISOU 1097  C   PHE A 121      483    492    298    102     10    -22       C  
ATOM   1098  O   PHE A 121      10.730 -10.512  10.102  1.00  3.59           O  
ANISOU 1098  O   PHE A 121      562    471    331    100     35    -32       O  
ATOM   1099  CB  PHE A 121      10.419 -12.438  12.549  1.00  3.80           C  
ANISOU 1099  CB  PHE A 121      658    458    326     79     11     -3       C  
ATOM   1100  CG  PHE A 121       9.439 -12.816  13.645  1.00  4.00           C  
ANISOU 1100  CG  PHE A 121      748    389    384     63     81     -8       C  
ATOM   1101  CD1 PHE A 121       8.071 -12.555  13.580  1.00  4.68           C  
ANISOU 1101  CD1 PHE A 121      688    623    466     -1     50     20       C  
ATOM   1102  CD2 PHE A 121       9.939 -13.403  14.805  1.00  4.50           C  
ANISOU 1102  CD2 PHE A 121      835    485    391    140     93     32       C  
ATOM   1103  CE1 PHE A 121       7.224 -12.882  14.645  1.00  5.48           C  
ANISOU 1103  CE1 PHE A 121      797    766    518     72    135     -3       C  
ATOM   1104  CE2 PHE A 121       9.093 -13.700  15.872  1.00  5.23           C  
ANISOU 1104  CE2 PHE A 121     1052    540    396    134    141     81       C  
ATOM   1105  CZ  PHE A 121       7.749 -13.435  15.796  1.00  5.50           C  
ANISOU 1105  CZ  PHE A 121      925    685    479     67    264     47       C  
ATOM   1106  N   PHE A 122      11.541 -12.515   9.405  1.00  3.60           N  
ANISOU 1106  N   PHE A 122      541    504    323    172     26     -6       N  
ATOM   1107  CA  PHE A 122      12.410 -11.986   8.362  1.00  3.89           C  
ANISOU 1107  CA  PHE A 122      576    566    336    169     71     36       C  
ATOM   1108  C   PHE A 122      12.105 -12.765   7.070  1.00  4.18           C  
ANISOU 1108  C   PHE A 122      693    537    357    178     99     37       C  
ATOM   1109  O   PHE A 122      12.820 -13.701   6.717  1.00  5.09           O  
ANISOU 1109  O   PHE A 122      864    647    424    333     68     -8       O  
ATOM   1110  CB  PHE A 122      13.900 -12.088   8.711  1.00  4.50           C  
ANISOU 1110  CB  PHE A 122      546    689    473    152     93     62       C  
ATOM   1111  CG  PHE A 122      14.356 -11.041   9.692  1.00  4.56           C  
ANISOU 1111  CG  PHE A 122      484    730    519    137     51     66       C  
ATOM   1112  CD1 PHE A 122      14.191 -11.186  11.062  1.00  4.71           C  
ANISOU 1112  CD1 PHE A 122      608    664    517    155     19     72       C  
ATOM   1113  CD2 PHE A 122      14.985  -9.882   9.247  1.00  5.90           C  
ANISOU 1113  CD2 PHE A 122      699    968    575   -118     41    115       C  
ATOM   1114  CE1 PHE A 122      14.633 -10.242  11.937  1.00  5.42           C  
ANISOU 1114  CE1 PHE A 122      642    883    533    168     -5     47       C  
ATOM   1115  CE2 PHE A 122      15.449  -8.918  10.124  1.00  6.61           C  
ANISOU 1115  CE2 PHE A 122      735   1012    766   -206     10     71       C  
ATOM   1116  CZ  PHE A 122      15.276  -9.096  11.482  1.00  5.60           C  
ANISOU 1116  CZ  PHE A 122      561    827    738     48    -63    -62       C  
ATOM   1117  N   PRO A 123      11.018 -12.431   6.382  1.00  4.23           N  
ANISOU 1117  N   PRO A 123      720    558    330    212     33    -48       N  
ATOM   1118  CA  PRO A 123      10.674 -13.194   5.170  1.00  4.79           C  
ANISOU 1118  CA  PRO A 123      853    587    380    152     10    -67       C  
ATOM   1119  C   PRO A 123      11.702 -12.948   4.099  1.00  4.80           C  
ANISOU 1119  C   PRO A 123      799    654    370    184     88     29       C  
ATOM   1120  O   PRO A 123      12.066 -11.787   3.857  1.00  5.55           O  
ANISOU 1120  O   PRO A 123      715    966    429    108    100    -25       O  
ATOM   1121  CB  PRO A 123       9.323 -12.611   4.767  1.00  5.06           C  
ANISOU 1121  CB  PRO A 123      731    711    480     70    -22    -94       C  
ATOM   1122  CG  PRO A 123       9.330 -11.190   5.315  1.00  4.48           C  
ANISOU 1122  CG  PRO A 123      625    648    431    127    -35    -26       C  
ATOM   1123  CD  PRO A 123      10.082 -11.331   6.634  1.00  4.33           C  
ANISOU 1123  CD  PRO A 123      643    589    413    195     16    -48       C  
ATOM   1124  N   LEU A 124      12.145 -14.048   3.454  1.00  5.96           N  
ANISOU 1124  N   LEU A 124     1023    750    492    212    172    -12       N  
ATOM   1125  CA  LEU A 124      13.206 -13.969   2.483  1.00  6.02           C  
ANISOU 1125  CA  LEU A 124      898    871    520    131    166    -34       C  
ATOM   1126  C   LEU A 124      12.745 -14.344   1.072  1.00  6.06           C  
ANISOU 1126  C   LEU A 124      944    850    510    201    141    -54       C  
ATOM   1127  O   LEU A 124      11.895 -15.226   0.912  1.00  7.71           O  
ANISOU 1127  O   LEU A 124     1351    983    594    -89    137   -134       O  
ATOM   1128  CB  LEU A 124      14.353 -14.924   2.845  1.00  7.55           C  
ANISOU 1128  CB  LEU A 124     1109   1177    583    397    220     21       C  
ATOM   1129  CG  LEU A 124      14.937 -14.788   4.240  1.00  7.96           C  
ANISOU 1129  CG  LEU A 124     1155   1284    586    370    164     23       C  
ATOM   1130  CD1 LEU A 124      16.083 -15.798   4.416  1.00  9.86           C  
ANISOU 1130  CD1 LEU A 124     1417   1630    700    607      9     -7       C  
ATOM   1131  CD2 LEU A 124      15.425 -13.398   4.521  1.00  7.91           C  
ANISOU 1131  CD2 LEU A 124     1033   1348    623    290     96    110       C  
ATOM   1132  N   ASP A 125      13.308 -13.677   0.081  1.00  6.37           N  
ANISOU 1132  N   ASP A 125     1102    846    474    286    143    -16       N  
ATOM   1133  CA  ASP A 125      13.179 -14.168  -1.284  1.00  6.45           C  
ANISOU 1133  CA  ASP A 125     1106    815    531    226     97    -30       C  
ATOM   1134  C   ASP A 125      14.191 -15.304  -1.478  1.00  8.19           C  
ANISOU 1134  C   ASP A 125     1545   1031    536    566    243    128       C  
ATOM   1135  O   ASP A 125      14.998 -15.595  -0.582  1.00  8.66           O  
ANISOU 1135  O   ASP A 125     1548   1131    611    613    236    124       O  
ATOM   1136  CB  ASP A 125      13.259 -13.034  -2.301  1.00  6.44           C  
ANISOU 1136  CB  ASP A 125     1104    783    561    215     80    -15       C  
ATOM   1137  CG  ASP A 125      14.562 -12.298  -2.413  1.00  6.01           C  
ANISOU 1137  CG  ASP A 125      911    812    562    301     13     63       C  
ATOM   1138  OD1 ASP A 125      15.641 -12.875  -2.130  1.00  7.11           O  
ANISOU 1138  OD1 ASP A 125     1002   1078    622    360    121     62       O  
ATOM   1139  OD2 ASP A 125      14.552 -11.110  -2.895  1.00  6.44           O  
ANISOU 1139  OD2 ASP A 125      842   1015    591    175     53    134       O  
ATOM   1140  N   GLU A 126      14.100 -15.959  -2.615  1.00  9.19           N  
ANISOU 1140  N   GLU A 126     1939    918    634    539    110      5       N  
ATOM   1141  CA  GLU A 126      14.928 -17.144  -2.851  1.00 10.30           C  
ANISOU 1141  CA  GLU A 126     2238    913    763    608    383    121       C  
ATOM   1142  C   GLU A 126      16.434 -16.792  -2.888  1.00 11.49           C  
ANISOU 1142  C   GLU A 126     2119   1167   1081    961    374    222       C  
ATOM   1143  O   GLU A 126      17.271 -17.696  -2.784  1.00 16.44           O  
ANISOU 1143  O   GLU A 126     2433   1340   2472   1096    375    137       O  
ATOM   1144  CB  GLU A 126      14.417 -17.881  -4.115  1.00 13.18           C  
ANISOU 1144  CB  GLU A 126     2833   1155   1021    636    340   -177       C  
ATOM   1145  CG  GLU A 126      13.084 -18.628  -3.869  1.00 18.31           C  
ANISOU 1145  CG  GLU A 126     3221   1338   2397     62   -386    152       C  
ATOM   1146  CD  GLU A 126      12.546 -19.311  -5.109  0.90 27.34           C  
ANISOU 1146  CD  GLU A 126     3408   3120   3861    592   -880  -1486       C  
ATOM   1147  OE1 GLU A 126      13.451 -19.935  -5.720  0.80 38.55           O  
ANISOU 1147  OE1 GLU A 126     4349   5454   4844   2144  -1656  -3107       O  
ATOM   1148  OE2 GLU A 126      11.323 -19.252  -5.489  0.90 23.76           O  
ANISOU 1148  OE2 GLU A 126     3104   2322   3602   -363   -423   -572       O  
ATOM   1149  N   SER A 127      16.757 -15.534  -3.063  1.00 10.31           N  
ANISOU 1149  N   SER A 127     1767   1268    883    823    576    229       N  
ATOM   1150  CA  SER A 127      18.112 -15.021  -3.081  1.00 10.99           C  
ANISOU 1150  CA  SER A 127     1543   1662    970    967    502    517       C  
ATOM   1151  C   SER A 127      18.577 -14.476  -1.763  1.00 11.79           C  
ANISOU 1151  C   SER A 127     1236   1931   1313    769    354    600       C  
ATOM   1152  O   SER A 127      19.711 -14.039  -1.688  1.00 14.96           O  
ANISOU 1152  O   SER A 127     1202   2885   1598    526    355    563       O  
ATOM   1153  CB  SER A 127      18.219 -14.054  -4.266  1.00  9.74           C  
ANISOU 1153  CB  SER A 127     1297   1496    908    417    214    196       C  
ATOM   1154  OG ASER A 127      17.786 -14.584  -5.501  0.66  7.86           O  
ANISOU 1154  OG ASER A 127     1306   1010    669    321    341    132       O  
ATOM   1155  OG BSER A 127      18.680 -14.729  -5.370  0.34 20.10           O  
ANISOU 1155  OG BSER A 127     3427   2781   1430   1398   1156    473       O  
ATOM   1156  N   GLY A 128      17.762 -14.516  -0.695  1.00 10.65           N  
ANISOU 1156  N   GLY A 128     1330   1768    948    807    311    507       N  
ATOM   1157  CA  GLY A 128      18.123 -14.071   0.612  1.00 11.24           C  
ANISOU 1157  CA  GLY A 128     1026   1956   1287    414   -105    478       C  
ATOM   1158  C   GLY A 128      17.849 -12.657   1.049  1.00  9.69           C  
ANISOU 1158  C   GLY A 128      826   2060    795    235     41    331       C  
ATOM   1159  O   GLY A 128      18.159 -12.297   2.176  1.00 12.50           O  
ANISOU 1159  O   GLY A 128     1126   2658    964     54     -6    252       O  
ATOM   1160  N   ASN A 129      17.256 -11.892   0.166  1.00  8.96           N  
ANISOU 1160  N   ASN A 129      853   1839    714    440    144     60       N  
ATOM   1161  CA  ASN A 129      16.857 -10.540   0.553  1.00  8.15           C  
ANISOU 1161  CA  ASN A 129      800   1606    692     10     79     84       C  
ATOM   1162  C   ASN A 129      15.534 -10.579   1.370  1.00  6.70           C  
ANISOU 1162  C   ASN A 129      824   1216    505     46     89    -30       C  
ATOM   1163  O   ASN A 129      14.719 -11.481   1.142  1.00  7.68           O  
ANISOU 1163  O   ASN A 129      969   1097    853      0    251   -102       O  
ATOM   1164  CB  ASN A 129      16.570  -9.617  -0.651  1.00  8.80           C  
ANISOU 1164  CB  ASN A 129     1187   1415    742     81    220     95       C  
ATOM   1165  CG  ASN A 129      17.726  -9.579  -1.577  1.00  8.43           C  
ANISOU 1165  CG  ASN A 129     1010   1251    943      0    220     60       C  
ATOM   1166  OD1 ASN A 129      18.783  -9.060  -1.170  1.00 11.24           O  
ANISOU 1166  OD1 ASN A 129     1442   1791   1037   -246    206     21       O  
ATOM   1167  ND2 ASN A 129      17.646 -10.104  -2.789  1.00 11.56           N  
ANISOU 1167  ND2 ASN A 129     1833   1853    705   -364    427     71       N  
ATOM   1168  N  AVAL A 130      15.459  -9.689   2.342  0.74  6.88           N  
ANISOU 1168  N  AVAL A 130      716   1367    532   -209     25    161       N  
ATOM   1169  N  BVAL A 130      15.312  -9.639   2.266  0.26  8.16           N  
ANISOU 1169  N  BVAL A 130      933   1204    962    216   -233   -242       N  
ATOM   1170  CA AVAL A 130      14.230  -9.560   3.114  0.74  5.58           C  
ANISOU 1170  CA AVAL A 130      617   1073    430   -123    -58     -2       C  
ATOM   1171  CA BVAL A 130      14.054  -9.568   2.948  0.26  9.57           C  
ANISOU 1171  CA BVAL A 130     1045   1639    953    239     16   -293       C  
ATOM   1172  C  AVAL A 130      13.161  -8.912   2.234  0.74  6.06           C  
ANISOU 1172  C  AVAL A 130      736    643    924   -100   -113     94       C  
ATOM   1173  C  BVAL A 130      13.070  -8.784   2.174  0.26  9.89           C  
ANISOU 1173  C  BVAL A 130      880   2670    207    574    -40   -597       C  
ATOM   1174  O  AVAL A 130      13.408  -7.891   1.597  0.74 11.18           O  
ANISOU 1174  O  AVAL A 130     1118    981   2149   -372   -629    615       O  
ATOM   1175  O  BVAL A 130      13.450  -8.103   1.196  0.26  8.44           O  
ANISOU 1175  O  BVAL A 130      593   2140    474    396    -92   -542       O  
ATOM   1176  CB AVAL A 130      14.493  -8.816   4.424  0.74  6.32           C  
ANISOU 1176  CB AVAL A 130      817    827    758   -189    -40   -228       C  
ATOM   1177  CB BVAL A 130      14.039  -8.988   4.332  0.26 13.33           C  
ANISOU 1177  CB BVAL A 130     1267   3183    614    373   -269   -106       C  
ATOM   1178  CG1AVAL A 130      13.148  -8.695   5.230  0.74  7.17           C  
ANISOU 1178  CG1AVAL A 130      991   1243    492   -277     52   -329       C  
ATOM   1179  CG1BVAL A 130      14.154  -7.493   4.168  0.26 13.15           C  
ANISOU 1179  CG1BVAL A 130     1391   2848    759   1167   -653  -1258       C  
ATOM   1180  CG2AVAL A 130      15.554  -9.575   5.228  0.74  6.29           C  
ANISOU 1180  CG2AVAL A 130      939    861    589    -86    -42    -78       C  
ATOM   1181  CG2BVAL A 130      12.830  -9.312   5.200  0.26 17.92           C  
ANISOU 1181  CG2BVAL A 130      817   4706   1284    576    126  -1024       C  
ATOM   1182  N  AVAL A 131      11.961  -9.429   2.116  0.94  4.84           N  
ANISOU 1182  N  AVAL A 131      621    828    390     84     71   -108       N  
ATOM   1183  CA AVAL A 131      10.896  -9.026   1.282  0.94  4.38           C  
ANISOU 1183  CA AVAL A 131      677    674    313     91     65    -88       C  
ATOM   1184  C  AVAL A 131      10.162  -7.848   1.947  0.94  3.89           C  
ANISOU 1184  C  AVAL A 131      593    589    297     11     82    -83       C  
ATOM   1185  O  AVAL A 131       9.576  -8.045   3.027  0.94  4.36           O  
ANISOU 1185  O  AVAL A 131      713    596    346    -28    164    -64       O  
ATOM   1186  CB AVAL A 131       9.954 -10.172   1.008  0.94  4.41           C  
ANISOU 1186  CB AVAL A 131      730    557    388    123     21    -82       C  
ATOM   1187  CG1AVAL A 131       8.850  -9.684   0.082  0.94  4.60           C  
ANISOU 1187  CG1AVAL A 131      754    648    344     91     -9    -85       C  
ATOM   1188  CG2AVAL A 131      10.704 -11.341   0.371  0.94  5.62           C  
ANISOU 1188  CG2AVAL A 131      930    670    537    189     26   -149       C  
ATOM   1189  N  APRO A 132      10.203  -6.681   1.374  0.65  4.43           N  
ANISOU 1189  N  APRO A 132      831    622    230    183    117    -37       N  
ATOM   1190  N  BPRO A 132      10.108  -6.682   1.263  0.35  4.87           N  
ANISOU 1190  N  BPRO A 132      479    891    480   -149     42   -173       N  
ATOM   1191  CA APRO A 132       9.507  -5.542   1.971  0.65  4.23           C  
ANISOU 1191  CA APRO A 132      809    494    305      7     63    -67       C  
ATOM   1192  CA BPRO A 132       9.500  -5.491   1.967  0.35  5.75           C  
ANISOU 1192  CA BPRO A 132      923    841    420     43    242     -7       C  
ATOM   1193  C  APRO A 132       7.993  -5.608   1.861  0.65  4.59           C  
ANISOU 1193  C  APRO A 132      820    615    309    129    -76     29       C  
ATOM   1194  C  BPRO A 132       7.983  -5.523   1.813  0.35  5.19           C  
ANISOU 1194  C  BPRO A 132      878    580    515   -100    217    -19       C  
ATOM   1195  O  APRO A 132       7.382  -6.293   1.052  0.65  5.14           O  
ANISOU 1195  O  APRO A 132      746    725    482     75    -80    -42       O  
ATOM   1196  O  BPRO A 132       7.509  -6.218   0.935  0.35  8.28           O  
ANISOU 1196  O  BPRO A 132     1471   1233    441    154   -306   -178       O  
ATOM   1197  CB APRO A 132      10.009  -4.355   1.135  0.65  6.31           C  
ANISOU 1197  CB APRO A 132     1386    493    518    -43    375    -61       C  
ATOM   1198  CB BPRO A 132      10.079  -4.223   1.307  0.35  7.69           C  
ANISOU 1198  CB BPRO A 132     1269    959    692   -423    465   -199       C  
ATOM   1199  CG APRO A 132      11.039  -4.835   0.245  0.65 12.61           C  
ANISOU 1199  CG APRO A 132     2988    722   1082    160   1419    115       C  
ATOM   1200  CG BPRO A 132      11.269  -4.756   0.581  0.35  5.67           C  
ATOM   1201  CD APRO A 132      10.971  -6.322   0.163  0.65  5.29           C  
ANISOU 1201  CD APRO A 132     1183    577    249    137    148     55       C  
ATOM   1202  CD BPRO A 132      10.826  -6.102   0.048  0.35  5.31           C  
ANISOU 1202  CD BPRO A 132      514    911    592     -1    224    -12       C  
ATOM   1203  N   SER A 133       7.335  -4.784   2.689  1.00  5.47           N  
ANISOU 1203  N   SER A 133      786    758    534    109     16    -54       N  
ATOM   1204  CA  SER A 133       5.955  -4.345   2.508  1.00  6.47           C  
ANISOU 1204  CA  SER A 133      755    975    729    143     -4    105       C  
ATOM   1205  C   SER A 133       5.940  -2.993   1.813  1.00  5.87           C  
ANISOU 1205  C   SER A 133      845    899    488     84     69     -5       C  
ATOM   1206  O   SER A 133       6.815  -2.184   2.034  1.00  7.80           O  
ANISOU 1206  O   SER A 133      993   1032    938     13   -103    158       O  
ATOM   1207  CB  SER A 133       5.306  -4.175   3.914  1.00 12.51           C  
ANISOU 1207  CB  SER A 133     1243   2003   1507   1096    761   1170       C  
ATOM   1208  OG ASER A 133       5.832  -3.052   4.493  0.28 22.16           O  
ANISOU 1208  OG ASER A 133     2932   4864    624    842   -211   -985       O  
ATOM   1209  OG BSER A 133       4.070  -3.480   3.843  0.72  7.82           O  
ANISOU 1209  OG BSER A 133      966    986   1021    515    403    337       O  
ATOM   1210  N  AASP A 134       4.873  -2.732   1.017  0.62  5.60           N  
ANISOU 1210  N  AASP A 134      916    685    526    247    -21    -92       N  
ATOM   1211  N  BASP A 134       4.862  -2.768   1.043  0.38  7.34           N  
ANISOU 1211  N  BASP A 134      947   1190    651    -35    -22    367       N  
ATOM   1212  CA AASP A 134       4.711  -1.417   0.464  0.62  6.04           C  
ANISOU 1212  CA AASP A 134     1123    742    430    359    123    -31       C  
ATOM   1213  CA BASP A 134       4.510  -1.558   0.348  0.38  7.92           C  
ANISOU 1213  CA BASP A 134     1214   1144    650     28    -71    222       C  
ATOM   1214  C  AASP A 134       4.009  -0.446   1.422  0.62  6.54           C  
ANISOU 1214  C  AASP A 134     1450    822    211    507     40     41       C  
ATOM   1215  C  BASP A 134       3.897  -0.432   1.185  0.38 12.27           C  
ANISOU 1215  C  BASP A 134     3024    869    769    -80   -101   -138       C  
ATOM   1216  O  AASP A 134       3.715   0.689   0.968  0.62 10.25           O  
ANISOU 1216  O  AASP A 134     2667    784    443    681    393    103       O  
ATOM   1217  O  BASP A 134       3.795   0.746   0.818  0.38 18.67           O  
ANISOU 1217  O  BASP A 134     3371    948   2776     71   -112    325       O  
ATOM   1218  CB AASP A 134       3.979  -1.478  -0.882  0.62  6.72           C  
ANISOU 1218  CB AASP A 134     1266    862    425    320    115    -77       C  
ATOM   1219  CB BASP A 134       3.489  -1.901  -0.774  0.38  8.36           C  
ANISOU 1219  CB BASP A 134     1522   1038    617    398   -193    -31       C  
ATOM   1220  CG AASP A 134       2.555  -1.972  -0.875  0.62  7.62           C  
ANISOU 1220  CG AASP A 134     1157    911    826    415    -78     66       C  
ATOM   1221  CG BASP A 134       3.184  -0.604  -1.477  0.38 11.30           C  
ANISOU 1221  CG BASP A 134     2278   1364    652    377    -84    322       C  
ATOM   1222  OD1AASP A 134       2.047  -2.314  -1.995  0.62 11.49           O  
ANISOU 1222  OD1AASP A 134     1514   1762   1091    188   -539    304       O  
ATOM   1223  OD1BASP A 134       2.037  -0.509  -1.942  0.38 19.13           O  
ANISOU 1223  OD1BASP A 134     2288   3023   1959   1236    -34   1291       O  
ATOM   1224  OD2AASP A 134       1.963  -1.947   0.194  0.62  9.31           O  
ANISOU 1224  OD2AASP A 134     1188   1104   1247    391    205   -178       O  
ATOM   1225  OD2BASP A 134       4.058   0.273  -1.518  0.38 23.46           O  
ANISOU 1225  OD2BASP A 134     4721   2513   1679  -1424   -783   1228       O  
ATOM   1226  N  ATHR A 135       3.768  -0.764   2.656  0.65  6.19           N  
ANISOU 1226  N  ATHR A 135     1528    609    215    314    -67     14       N  
ATOM   1227  N  BTHR A 135       3.480  -0.818   2.381  0.35 12.52           N  
ANISOU 1227  N  BTHR A 135     2668   1396    694     37    -55   -477       N  
ATOM   1228  CA ATHR A 135       3.065   0.176   3.532  0.65  7.82           C  
ANISOU 1228  CA ATHR A 135     2072    567    332    286    241     24       C  
ATOM   1229  CA BTHR A 135       2.863   0.166   3.306  0.35 13.85           C  
ANISOU 1229  CA BTHR A 135     2746   1155   1360   -158    243   -654       C  
ATOM   1230  C  ATHR A 135       4.035   1.156   4.058  0.65 10.05           C  
ANISOU 1230  C  ATHR A 135     2581    691    546      3    446   -221       C  
ATOM   1231  C  BTHR A 135       3.824   1.266   3.632  0.35 11.23           C  
ANISOU 1231  C  BTHR A 135     2532   1076    660    185   -699    -59       C  
ATOM   1232  O  ATHR A 135       4.961   0.649   4.678  0.65 11.03           O  
ANISOU 1232  O  ATHR A 135     2089   1364    739   -254    335   -371       O  
ATOM   1233  O  BTHR A 135       5.023   1.143   3.834  0.35 12.88           O  
ANISOU 1233  O  BTHR A 135     2550   1358    984    306   -579    -74       O  
ATOM   1234  CB ATHR A 135       2.424  -0.565   4.729  0.65  8.39           C  
ANISOU 1234  CB ATHR A 135     2012    787    390    318    252     44       C  
ATOM   1235  CB BTHR A 135       2.271  -0.572   4.531  0.35 10.76           C  
ANISOU 1235  CB BTHR A 135     1763   1450    874    276   -209   -536       C  
ATOM   1236  OG1ATHR A 135       1.537  -1.578   4.297  0.65 16.65           O  
ANISOU 1236  OG1ATHR A 135     3890   1349   1088   -930   1128   -648       O  
ATOM   1237  OG1BTHR A 135       3.343  -1.313   5.133  0.35 17.94           O  
ANISOU 1237  OG1BTHR A 135     1919   3364   1532   1306    132   -268       O  
ATOM   1238  CG2ATHR A 135       1.601   0.372   5.628  0.65  6.06           C  
ANISOU 1238  CG2ATHR A 135     1205    617    482    146    100    -36       C  
ATOM   1239  CG2BTHR A 135       1.170  -1.530   4.120  0.35 12.07           C  
ANISOU 1239  CG2BTHR A 135     2948    536   1101     50   -795    103       C  
ATOM   1240  N  AASN A 136       3.920   2.485   3.986  0.50 10.53           N  
ANISOU 1240  N  AASN A 136     1888    706   1405   -221   1009   -441       N  
ATOM   1241  N  BASN A 136       3.229   2.485   3.526  0.50  8.88           N  
ANISOU 1241  N  BASN A 136     1581    930    864   -112    391   -359       N  
ATOM   1242  CA AASN A 136       5.030   3.443   4.526  0.50  7.32           C  
ANISOU 1242  CA AASN A 136     1104    693    986    214    389     79       C  
ATOM   1243  CA BASN A 136       4.117   3.580   3.949  0.50 10.67           C  
ANISOU 1243  CA BASN A 136     1992   1341    720   -633    543   -291       C  
ATOM   1244  C  AASN A 136       4.933   3.789   5.994  0.50  6.40           C  
ANISOU 1244  C  AASN A 136     1032    491    910    162    390    186       C  
ATOM   1245  C  BASN A 136       4.025   3.775   5.439  0.50  7.96           C  
ANISOU 1245  C  BASN A 136     1451    754    821   -235    472   -242       C  
ATOM   1246  O  AASN A 136       3.998   3.384   6.679  0.50  6.56           O  
ANISOU 1246  O  AASN A 136      764   1053    676    167     63    205       O  
ATOM   1247  O  BASN A 136       3.003   3.542   6.112  0.50  7.59           O  
ANISOU 1247  O  BASN A 136     1494    654    737    -17    383   -101       O  
ATOM   1248  CB AASN A 136       4.903   4.692   3.629  0.50  8.37           C  
ANISOU 1248  CB AASN A 136     1741    709    731     91    398     53       C  
ATOM   1249  CB BASN A 136       4.205   4.776   3.048  0.50 12.60           C  
ANISOU 1249  CB BASN A 136     2214   1306   1267   -332    489    -20       C  
ATOM   1250  CG AASN A 136       3.406   5.026   3.400  0.50 10.97           C  
ANISOU 1250  CG AASN A 136     1807   1019   1342    464    487    687       C  
ATOM   1251  CG BASN A 136       3.439   5.835   3.501  0.50 17.13           C  
ANISOU 1251  CG BASN A 136     2416   2864   1228   1110    575    154       C  
ATOM   1252  OD1AASN A 136       3.039   4.952   2.230  0.50 24.48           O  
ANISOU 1252  OD1AASN A 136     2586   4888   1827     -7   -437   1132       O  
ATOM   1253  OD1BASN A 136       2.931   5.852   4.629  0.50 20.70           O  
ANISOU 1253  OD1BASN A 136     2998   3614   1254    -49    790   -813       O  
ATOM   1254  ND2AASN A 136       2.816   5.307   4.516  0.50 17.19           N  
ANISOU 1254  ND2AASN A 136     2471   1939   2123   1539   1175   1221       N  
ATOM   1255  ND2BASN A 136       3.350   6.816   2.597  0.50 17.27           N  
ANISOU 1255  ND2BASN A 136     2912   2012   1637    377   -320   -161       N  
ATOM   1256  N  AILE A 137       5.904   4.618   6.444  0.56  7.49           N  
ANISOU 1256  N  AILE A 137      865    819   1160    227    286    168       N  
ATOM   1257  N  BILE A 137       5.154   4.155   5.988  0.44  6.04           N  
ANISOU 1257  N  BILE A 137     1371    393    530    161    329    190       N  
ATOM   1258  CA AILE A 137       5.919   4.890   7.872  0.56  8.07           C  
ANISOU 1258  CA AILE A 137      726   1262   1078    285     83    128       C  
ATOM   1259  CA BILE A 137       5.229   4.231   7.432  0.44  6.36           C  
ANISOU 1259  CA BILE A 137     1163    683    571     83    274    111       C  
ATOM   1260  C  AILE A 137       4.696   5.739   8.271  0.56  7.01           C  
ANISOU 1260  C  AILE A 137      753    950    962    203     72    124       C  
ATOM   1261  C  BILE A 137       4.299   5.288   7.987  0.44  6.02           C  
ANISOU 1261  C  BILE A 137     1316    530    442     76     91     -7       C  
ATOM   1262  O  AILE A 137       4.276   5.654   9.427  0.56  8.29           O  
ANISOU 1262  O  AILE A 137      820   1433    895    332    129    308       O  
ATOM   1263  O  BILE A 137       3.882   5.145   9.138  0.44  5.68           O  
ANISOU 1263  O  BILE A 137     1088    637    435     33     72   -102       O  
ATOM   1264  CB AILE A 137       7.234   5.528   8.395  0.56 10.56           C  
ANISOU 1264  CB AILE A 137      913   1221   1879    257     54   -179       C  
ATOM   1265  CB BILE A 137       6.660   4.574   7.825  0.44  7.86           C  
ANISOU 1265  CB BILE A 137     1291    864    830   -230    216     95       C  
ATOM   1266  CG1AILE A 137       7.584   6.897   7.825  0.56  9.91           C  
ANISOU 1266  CG1AILE A 137     1017   1730   1018    -40     -4    139       C  
ATOM   1267  CG1BILE A 137       7.086   6.017   7.569  0.44  7.69           C  
ANISOU 1267  CG1BILE A 137     1076   1027    820   -172     49    247       C  
ATOM   1268  CG2AILE A 137       8.417   4.574   8.162  0.56 16.17           C  
ANISOU 1268  CG2AILE A 137      725   1550   3869    289   -343   -991       C  
ATOM   1269  CG2BILE A 137       7.588   3.606   7.091  0.44 17.59           C  
ANISOU 1269  CG2BILE A 137     1472   1374   3837    218    830    -98       C  
ATOM   1270  CD1AILE A 137       8.898   7.479   8.402  0.56 11.00           C  
ANISOU 1270  CD1AILE A 137      824   1768   1586      9    -46    404       C  
ATOM   1271  CD1BILE A 137       6.022   6.948   7.060  0.44 32.87           C  
ANISOU 1271  CD1BILE A 137     3922   2202   6365    714  -1842   1776       C  
ATOM   1272  N   LEU A 138       4.082   6.441   7.311  1.00  8.79           N  
ANISOU 1272  N   LEU A 138     1445   1191    702    657    292    199       N  
ATOM   1273  CA  LEU A 138       3.012   7.347   7.730  1.00  7.86           C  
ANISOU 1273  CA  LEU A 138     1348    965    674    482    189     55       C  
ATOM   1274  C   LEU A 138       1.696   6.629   7.951  1.00  7.44           C  
ANISOU 1274  C   LEU A 138     1286    951    590    505     40    116       C  
ATOM   1275  O   LEU A 138       0.966   6.963   8.887  1.00  7.50           O  
ANISOU 1275  O   LEU A 138     1343    859    646    339    192     60       O  
ATOM   1276  CB  LEU A 138       2.854   8.464   6.717  1.00  8.56           C  
ANISOU 1276  CB  LEU A 138     1479    936    836    465    299     76       C  
ATOM   1277  CG  LEU A 138       4.080   9.345   6.535  1.00 12.18           C  
ANISOU 1277  CG  LEU A 138     1991   1178   1457    283    610    132       C  
ATOM   1278  CD1 LEU A 138       3.733  10.484   5.611  1.00 19.75           C  
ANISOU 1278  CD1 LEU A 138     2769   2186   2548     42    844   1404       C  
ATOM   1279  CD2 LEU A 138       4.635   9.871   7.829  1.00 14.16           C  
ANISOU 1279  CD2 LEU A 138     1913   1390   2077    -60    409   -425       C  
ATOM   1280  N   ASP A 139       1.387   5.630   7.097  1.00  7.95           N  
ANISOU 1280  N   ASP A 139     1423   1055    544    531    -32      1       N  
ATOM   1281  CA  ASP A 139       0.183   4.847   7.291  1.00  8.19           C  
ANISOU 1281  CA  ASP A 139     1378   1183    550    482   -189    -29       C  
ATOM   1282  C   ASP A 139       0.326   3.942   8.519  1.00  7.31           C  
ANISOU 1282  C   ASP A 139     1329    917    533    374   -186   -100       C  
ATOM   1283  O   ASP A 139      -0.656   3.797   9.271  1.00  7.52           O  
ANISOU 1283  O   ASP A 139     1220    979    658    188   -276    -49       O  
ATOM   1284  CB  ASP A 139      -0.099   4.027   6.040  1.00  9.99           C  
ANISOU 1284  CB  ASP A 139     1609   1581    605    455   -124   -181       C  
ATOM   1285  CG AASP A 139      -0.659   4.692   4.813  0.52 12.53           C  
ANISOU 1285  CG AASP A 139     2250   1867    643    543   -442   -105       C  
ATOM   1286  CG BASP A 139      -0.466   5.062   4.925  0.48 12.72           C  
ANISOU 1286  CG BASP A 139     1762   2421    649    881   -329    -19       C  
ATOM   1287  OD1AASP A 139      -0.748   3.961   3.841  0.52 10.27           O  
ANISOU 1287  OD1AASP A 139     1736   1440    727    270   -288    135       O  
ATOM   1288  OD1BASP A 139      -0.183   4.908   3.739  0.48 13.75           O  
ANISOU 1288  OD1BASP A 139     1782   2646    798   1103    154    243       O  
ATOM   1289  OD2AASP A 139      -0.940   5.883   4.918  0.52 18.20           O  
ANISOU 1289  OD2AASP A 139     4923   1270    722    -84  -1139    150       O  
ATOM   1290  OD2BASP A 139      -1.003   6.140   5.265  0.48 15.57           O  
ANISOU 1290  OD2BASP A 139     2767   2464    685   1318   -473    -36       O  
ATOM   1291  N   THR A 140       1.507   3.383   8.745  1.00  7.64           N  
ANISOU 1291  N   THR A 140     1505    921    477    537    -85   -101       N  
ATOM   1292  CA  THR A 140       1.705   2.648   9.975  1.00  6.60           C  
ANISOU 1292  CA  THR A 140     1313    729    464    373    -76   -106       C  
ATOM   1293  C   THR A 140       1.507   3.578  11.193  1.00  5.66           C  
ANISOU 1293  C   THR A 140     1090    565    496    312    -39    -40       C  
ATOM   1294  O   THR A 140       0.876   3.171  12.176  1.00  5.35           O  
ANISOU 1294  O   THR A 140      924    572    536    177    -17    -38       O  
ATOM   1295  CB  THR A 140       3.103   2.029   9.985  1.00  6.98           C  
ANISOU 1295  CB  THR A 140     1498    688    465    473    -12   -148       C  
ATOM   1296  OG1 THR A 140       3.268   1.259   8.792  1.00  8.20           O  
ANISOU 1296  OG1 THR A 140     1789    819    507    522     53   -194       O  
ATOM   1297  CG2 THR A 140       3.280   1.117  11.183  1.00  6.40           C  
ANISOU 1297  CG2 THR A 140     1295    588    550    343   -110   -136       C  
ATOM   1298  N   TRP A 141       2.001   4.806  11.119  1.00  5.41           N  
ANISOU 1298  N   TRP A 141      982    623    452    292     88      6       N  
ATOM   1299  CA  TRP A 141       1.809   5.736  12.227  1.00  4.85           C  
ANISOU 1299  CA  TRP A 141      796    522    524    208     77     10       C  
ATOM   1300  C   TRP A 141       0.317   6.008  12.470  1.00  4.64           C  
ANISOU 1300  C   TRP A 141      762    466    535    176     -5     22       C  
ATOM   1301  O   TRP A 141      -0.122   6.035  13.615  1.00  4.42           O  
ANISOU 1301  O   TRP A 141      642    495    544     99     30    -19       O  
ATOM   1302  CB  TRP A 141       2.583   7.065  11.965  1.00  5.12           C  
ANISOU 1302  CB  TRP A 141      791    570    584    212    186    100       C  
ATOM   1303  CG  TRP A 141       2.522   7.898  13.180  1.00  4.26           C  
ANISOU 1303  CG  TRP A 141      554    532    534    148     59     98       C  
ATOM   1304  CD1 TRP A 141       1.775   9.033  13.416  1.00  4.24           C  
ANISOU 1304  CD1 TRP A 141      607    478    525    155     28     99       C  
ATOM   1305  CD2 TRP A 141       3.195   7.625  14.421  1.00  3.97           C  
ANISOU 1305  CD2 TRP A 141      458    463    586     74     55    128       C  
ATOM   1306  NE1 TRP A 141       1.953   9.473  14.699  1.00  3.93           N  
ANISOU 1306  NE1 TRP A 141      527    438    527    136     23     80       N  
ATOM   1307  CE2 TRP A 141       2.810   8.618  15.349  1.00  3.80           C  
ANISOU 1307  CE2 TRP A 141      438    400    604     40    -21    131       C  
ATOM   1308  CE3 TRP A 141       4.051   6.590  14.841  1.00  4.52           C  
ANISOU 1308  CE3 TRP A 141      426    471    821    102     44    112       C  
ATOM   1309  CZ2 TRP A 141       3.271   8.636  16.664  1.00  3.90           C  
ANISOU 1309  CZ2 TRP A 141      446    380    655     -5    -90    103       C  
ATOM   1310  CZ3 TRP A 141       4.488   6.574  16.148  1.00  4.54           C  
ANISOU 1310  CZ3 TRP A 141      391    433    900     39   -112    161       C  
ATOM   1311  CH2 TRP A 141       4.102   7.586  17.056  1.00  4.34           C  
ANISOU 1311  CH2 TRP A 141      439    438    773    -17   -151    179       C  
ATOM   1312  N   ALA A 142      -0.461   6.216  11.408  1.00  5.47           N  
ANISOU 1312  N   ALA A 142      843    680    557    239    -46     11       N  
ATOM   1313  CA  ALA A 142      -1.906   6.423  11.623  1.00  5.96           C  
ANISOU 1313  CA  ALA A 142      801    658    806    199   -168     51       C  
ATOM   1314  C   ALA A 142      -2.533   5.229  12.354  1.00  5.62           C  
ANISOU 1314  C   ALA A 142      806    661    669    229   -214    -88       C  
ATOM   1315  O   ALA A 142      -3.403   5.401  13.187  1.00  5.72           O  
ANISOU 1315  O   ALA A 142      690    698    784    168   -145    -65       O  
ATOM   1316  CB  ALA A 142      -2.604   6.619  10.292  1.00  8.27           C  
ANISOU 1316  CB  ALA A 142     1061   1190    893    239   -293    277       C  
ATOM   1317  N   ALA A 143      -2.077   4.010  12.014  1.00  5.53           N  
ANISOU 1317  N   ALA A 143      824    629    648    136   -124    -90       N  
ATOM   1318  CA  ALA A 143      -2.586   2.838  12.690  1.00  5.55           C  
ANISOU 1318  CA  ALA A 143      815    618    677     97   -114   -122       C  
ATOM   1319  C   ALA A 143      -2.186   2.823  14.170  1.00  4.91           C  
ANISOU 1319  C   ALA A 143      643    511    711    149   -102   -112       C  
ATOM   1320  O   ALA A 143      -2.965   2.399  15.033  1.00  5.22           O  
ANISOU 1320  O   ALA A 143      573    649    761      9    -52    -73       O  
ATOM   1321  CB  ALA A 143      -2.079   1.577  11.999  1.00  7.22           C  
ANISOU 1321  CB  ALA A 143     1359    624    762    100   -144   -215       C  
ATOM   1322  N   MET A 144      -0.971   3.296  14.479  1.00  4.37           N  
ANISOU 1322  N   MET A 144      574    463    624    101    -50    -49       N  
ATOM   1323  CA  MET A 144      -0.550   3.443  15.870  1.00  3.92           C  
ANISOU 1323  CA  MET A 144      488    433    568     96     15      2       C  
ATOM   1324  C   MET A 144      -1.432   4.461  16.616  1.00  3.67           C  
ANISOU 1324  C   MET A 144      374    425    595     50    -36    -11       C  
ATOM   1325  O   MET A 144      -1.811   4.246  17.763  1.00  3.69           O  
ANISOU 1325  O   MET A 144      381    473    549     69    -22     18       O  
ATOM   1326  CB  MET A 144       0.914   3.884  15.940  1.00  4.04           C  
ANISOU 1326  CB  MET A 144      443    494    599    155     54     49       C  
ATOM   1327  CG  MET A 144       1.882   2.854  15.330  1.00  4.34           C  
ANISOU 1327  CG  MET A 144      552    602    495    222     72     70       C  
ATOM   1328  SD  MET A 144       2.130   1.346  16.292  1.00  3.67           S  
ANISOU 1328  SD  MET A 144      497    442    455    141    -19    -45       S  
ATOM   1329  CE  MET A 144       3.177   1.983  17.622  1.00  3.64           C  
ANISOU 1329  CE  MET A 144      405    472    506     55     23    -14       C  
ATOM   1330  N   GLU A 145      -1.762   5.580  15.940  1.00  3.76           N  
ANISOU 1330  N   GLU A 145      442    440    545    122      4     15       N  
ATOM   1331  CA  GLU A 145      -2.618   6.588  16.555  1.00  3.95           C  
ANISOU 1331  CA  GLU A 145      454    432    616    131      0      2       C  
ATOM   1332  C   GLU A 145      -3.976   5.991  16.933  1.00  4.00           C  
ANISOU 1332  C   GLU A 145      459    468    591    136    -36     28       C  
ATOM   1333  O   GLU A 145      -4.540   6.334  17.977  1.00  4.46           O  
ANISOU 1333  O   GLU A 145      494    534    665    140     77     -3       O  
ATOM   1334  CB  GLU A 145      -2.800   7.775  15.606  1.00  4.03           C  
ANISOU 1334  CB  GLU A 145      503    430    600    164    -15     10       C  
ATOM   1335  CG  GLU A 145      -1.511   8.564  15.394  1.00  4.07           C  
ANISOU 1335  CG  GLU A 145      530    412    605    110    -20     20       C  
ATOM   1336  CD  GLU A 145      -1.641   9.689  14.368  1.00  4.13           C  
ANISOU 1336  CD  GLU A 145      581    433    557    164     -3    -11       C  
ATOM   1337  OE1 GLU A 145      -2.410   9.510  13.379  1.00  5.25           O  
ANISOU 1337  OE1 GLU A 145      885    483    627     38   -200      7       O  
ATOM   1338  OE2 GLU A 145      -0.959  10.726  14.532  1.00  3.98           O  
ANISOU 1338  OE2 GLU A 145      537    411    566    133     -9      6       O  
ATOM   1339  N   GLU A 146      -4.501   5.098  16.085  1.00  4.13           N  
ANISOU 1339  N   GLU A 146      452    544    572     95    -22     23       N  
ATOM   1340  CA  GLU A 146      -5.773   4.486  16.402  1.00  4.63           C  
ANISOU 1340  CA  GLU A 146      421    682    655     47    -72     22       C  
ATOM   1341  C   GLU A 146      -5.717   3.695  17.711  1.00  4.22           C  
ANISOU 1341  C   GLU A 146      385    577    643     47    -32    -22       C  
ATOM   1342  O   GLU A 146      -6.694   3.633  18.448  1.00  5.08           O  
ANISOU 1342  O   GLU A 146      352    850    729     44     -5     88       O  
ATOM   1343  CB  GLU A 146      -6.232   3.566  15.268  1.00  5.96           C  
ANISOU 1343  CB  GLU A 146      557   1011    696    -74   -154    -69       C  
ATOM   1344  CG  GLU A 146      -6.515   4.190  13.974  0.90 12.47           C  
ANISOU 1344  CG  GLU A 146     1107   2530   1102   -105   -420    439       C  
ATOM   1345  CD  GLU A 146      -7.134   3.232  12.969  0.70 22.49           C  
ANISOU 1345  CD  GLU A 146     2832   4497   1217   -664  -1020    -63       C  
ATOM   1346  OE1 GLU A 146      -7.882   2.316  13.359  0.60 37.62           O  
ANISOU 1346  OE1 GLU A 146     5950   7087   1255   -334   -354   -558       O  
ATOM   1347  OE2 GLU A 146      -6.790   3.432  11.767  0.80 28.26           O  
ANISOU 1347  OE2 GLU A 146     2293   5204   3239  -1704     14  -1588       O  
ATOM   1348  N   LEU A 147      -4.561   3.076  18.017  1.00  3.91           N  
ANISOU 1348  N   LEU A 147      393    528    565     53     -2     17       N  
ATOM   1349  CA  LEU A 147      -4.437   2.325  19.248  1.00  3.85           C  
ANISOU 1349  CA  LEU A 147      385    513    566     48     32      3       C  
ATOM   1350  C   LEU A 147      -4.604   3.215  20.474  1.00  3.80           C  
ANISOU 1350  C   LEU A 147      354    492    598     82     20     -1       C  
ATOM   1351  O   LEU A 147      -5.179   2.790  21.498  1.00  4.14           O  
ANISOU 1351  O   LEU A 147      470    512    591     57    107     26       O  
ATOM   1352  CB  LEU A 147      -3.070   1.638  19.332  1.00  3.81           C  
ANISOU 1352  CB  LEU A 147      426    479    542     72     33    -24       C  
ATOM   1353  CG  LEU A 147      -2.744   0.675  18.190  1.00  4.43           C  
ANISOU 1353  CG  LEU A 147      495    637    551    144     37    -96       C  
ATOM   1354  CD1 LEU A 147      -1.298   0.197  18.379  1.00  4.82           C  
ANISOU 1354  CD1 LEU A 147      551    655    627    221     52     -5       C  
ATOM   1355  CD2 LEU A 147      -3.720  -0.477  18.104  1.00  6.23           C  
ANISOU 1355  CD2 LEU A 147      674    732    960     26     66   -348       C  
ATOM   1356  N   VAL A 148      -4.092   4.449  20.414  1.00  3.72           N  
ANISOU 1356  N   VAL A 148      354    486    572     82     29     22       N  
ATOM   1357  CA  VAL A 148      -4.308   5.408  21.485  1.00  4.02           C  
ANISOU 1357  CA  VAL A 148      375    500    651     88      5    -42       C  
ATOM   1358  C   VAL A 148      -5.809   5.663  21.634  1.00  4.05           C  
ANISOU 1358  C   VAL A 148      385    494    660     94     18     -2       C  
ATOM   1359  O   VAL A 148      -6.374   5.674  22.736  1.00  4.65           O  
ANISOU 1359  O   VAL A 148      469    633    665    130     73    -20       O  
ATOM   1360  CB  VAL A 148      -3.562   6.729  21.226  1.00  4.26           C  
ANISOU 1360  CB  VAL A 148      429    469    719     69    -27    -24       C  
ATOM   1361  CG1 VAL A 148      -3.914   7.785  22.269  1.00  5.15           C  
ANISOU 1361  CG1 VAL A 148      564    536    858     94     -6   -120       C  
ATOM   1362  CG2 VAL A 148      -2.054   6.496  21.174  1.00  4.65           C  
ANISOU 1362  CG2 VAL A 148      406    527    832     39    -32    -56       C  
ATOM   1363  N   ASP A 149      -6.463   5.908  20.492  1.00  4.32           N  
ANISOU 1363  N   ASP A 149      364    605    672    107     35     40       N  
ATOM   1364  CA  ASP A 149      -7.875   6.253  20.477  1.00  4.63           C  
ANISOU 1364  CA  ASP A 149      407    582    771    149     28     69       C  
ATOM   1365  C   ASP A 149      -8.796   5.103  20.816  1.00  4.70           C  
ANISOU 1365  C   ASP A 149      356    673    758    166     88    165       C  
ATOM   1366  O   ASP A 149      -9.980   5.319  21.019  1.00  8.29           O  
ANISOU 1366  O   ASP A 149      442    899   1807    243    362    520       O  
ATOM   1367  CB  ASP A 149      -8.240   6.882  19.143  1.00  5.14           C  
ANISOU 1367  CB  ASP A 149      443    643    868    133     37    174       C  
ATOM   1368  CG  ASP A 149      -7.606   8.256  18.926  1.00  5.80           C  
ANISOU 1368  CG  ASP A 149      545    605   1055    218    239    165       C  
ATOM   1369  OD1 ASP A 149      -7.427   8.955  19.949  1.00  6.85           O  
ANISOU 1369  OD1 ASP A 149      673    657   1272     65    289    149       O  
ATOM   1370  OD2 ASP A 149      -7.333   8.600  17.777  1.00  7.72           O  
ANISOU 1370  OD2 ASP A 149      905    706   1324    250    406    367       O  
ATOM   1371  N   GLU A 150      -8.280   3.879  20.910  1.00  4.76           N  
ANISOU 1371  N   GLU A 150      360    568    882     93     54      8       N  
ATOM   1372  CA  GLU A 150      -9.024   2.719  21.350  1.00  5.31           C  
ANISOU 1372  CA  GLU A 150      397    606   1014     46     47     93       C  
ATOM   1373  C   GLU A 150      -8.701   2.300  22.781  1.00  5.06           C  
ANISOU 1373  C   GLU A 150      334    579   1010    109     87     67       C  
ATOM   1374  O   GLU A 150      -9.263   1.335  23.287  1.00  5.85           O  
ANISOU 1374  O   GLU A 150      498    655   1068     38    144    164       O  
ATOM   1375  CB  GLU A 150      -8.737   1.547  20.386  1.00  7.24           C  
ANISOU 1375  CB  GLU A 150      777    780   1193   -102    171    -72       C  
ATOM   1376  CG AGLU A 150      -9.337   1.873  19.006  0.51  7.05           C  
ANISOU 1376  CG AGLU A 150      619    922   1137   -288    282   -208       C  
ATOM   1377  CG BGLU A 150      -9.137   1.811  18.947  0.49 10.06           C  
ANISOU 1377  CG BGLU A 150      880   1610   1332    195   -228   -387       C  
ATOM   1378  CD AGLU A 150      -8.844   0.770  18.097  0.51  8.01           C  
ANISOU 1378  CD AGLU A 150      768    999   1276    106    264   -223       C  
ATOM   1379  CD BGLU A 150      -8.733   0.870  17.849  0.49 14.51           C  
ANISOU 1379  CD BGLU A 150     2402   1602   1509   -563    358   -726       C  
ATOM   1380  OE1AGLU A 150      -7.549   0.669  18.044  0.51  8.81           O  
ANISOU 1380  OE1AGLU A 150      827   1111   1410   -223    230   -630       O  
ATOM   1381  OE1BGLU A 150      -7.664   0.215  17.907  0.49 18.70           O  
ANISOU 1381  OE1BGLU A 150     2967   1607   2532    -34    705  -1470       O  
ATOM   1382  OE2AGLU A 150      -9.650   0.059  17.560  0.51 11.24           O  
ANISOU 1382  OE2AGLU A 150      727   1354   2188     -9    419   -913       O  
ATOM   1383  OE2BGLU A 150      -9.437   0.788  16.815  0.49 22.52           O  
ANISOU 1383  OE2BGLU A 150     4662   2054   1840   -441   -553   -919       O  
ATOM   1384  N   GLY A 151      -7.775   3.003  23.420  1.00  4.91           N  
ANISOU 1384  N   GLY A 151      410    584    873    151     61    125       N  
ATOM   1385  CA  GLY A 151      -7.431   2.686  24.780  1.00  5.22           C  
ANISOU 1385  CA  GLY A 151      472    706    806    195    112     99       C  
ATOM   1386  C   GLY A 151      -6.459   1.530  24.971  1.00  4.56           C  
ANISOU 1386  C   GLY A 151      387    566    778     75     61     74       C  
ATOM   1387  O   GLY A 151      -6.222   1.125  26.120  1.00  5.38           O  
ANISOU 1387  O   GLY A 151      592    695    759    164     89    120       O  
ATOM   1388  N   LEU A 152      -5.885   1.010  23.889  1.00  4.15           N  
ANISOU 1388  N   LEU A 152      342    537    696     90     42    102       N  
ATOM   1389  CA  LEU A 152      -4.972  -0.111  24.008  1.00  3.94           C  
ANISOU 1389  CA  LEU A 152      351    462    684     40     27     74       C  
ATOM   1390  C   LEU A 152      -3.580   0.321  24.495  1.00  3.38           C  
ANISOU 1390  C   LEU A 152      350    425    510     72     24     -8       C  
ATOM   1391  O   LEU A 152      -2.850  -0.491  25.063  1.00  3.57           O  
ANISOU 1391  O   LEU A 152      417    449    489     80     -1     11       O  
ATOM   1392  CB  LEU A 152      -4.818  -0.850  22.674  1.00  4.73           C  
ANISOU 1392  CB  LEU A 152      540    475    781      0   -157    -30       C  
ATOM   1393  CG ALEU A 152      -6.125  -1.633  22.350  0.63  9.53           C  
ANISOU 1393  CG ALEU A 152     1129   1198   1295   -560   -670    159       C  
ATOM   1394  CG BLEU A 152      -5.736  -2.022  22.337  0.37  3.20           C  
ANISOU 1394  CG BLEU A 152      247    414    553    172     17    -40       C  
ATOM   1395  CD1ALEU A 152      -7.388  -0.860  22.368  0.63 25.56           C  
ANISOU 1395  CD1ALEU A 152     1003   3978   4729    141  -1459   -340       C  
ATOM   1396  CD1BLEU A 152      -7.195  -1.515  22.161  0.37  4.44           C  
ANISOU 1396  CD1BLEU A 152      390    515    782    106    -99   -135       C  
ATOM   1397  CD2ALEU A 152      -5.847  -2.319  21.024  0.63 19.62           C  
ANISOU 1397  CD2ALEU A 152     3119   2787   1548  -1925   -279   -761       C  
ATOM   1398  CD2BLEU A 152      -5.314  -2.854  21.141  0.37  3.52           C  
ANISOU 1398  CD2BLEU A 152      453    372    514     45    125      3       C  
ATOM   1399  N   VAL A 153      -3.204   1.576  24.198  1.00  3.46           N  
ANISOU 1399  N   VAL A 153      328    398    590     89      9      9       N  
ATOM   1400  CA  VAL A 153      -1.886   2.067  24.553  1.00  3.53           C  
ANISOU 1400  CA  VAL A 153      323    396    624     61    -16    -35       C  
ATOM   1401  C   VAL A 153      -2.055   3.499  25.036  1.00  3.91           C  
ANISOU 1401  C   VAL A 153      417    427    640     94     14    -50       C  
ATOM   1402  O   VAL A 153      -2.899   4.245  24.519  1.00  4.50           O  
ANISOU 1402  O   VAL A 153      492    468    751    186    -35    -30       O  
ATOM   1403  CB  VAL A 153      -0.875   1.983  23.385  1.00  3.86           C  
ANISOU 1403  CB  VAL A 153      385    451    629     28     64    -43       C  
ATOM   1404  CG1 VAL A 153      -0.872   0.577  22.788  1.00  3.82           C  
ANISOU 1404  CG1 VAL A 153      406    453    591     68     37    -39       C  
ATOM   1405  CG2 VAL A 153      -1.134   3.013  22.314  1.00  4.41           C  
ANISOU 1405  CG2 VAL A 153      563    504    609    -13     20     25       C  
ATOM   1406  N   LYS A 154      -1.215   3.900  25.996  1.00  3.87           N  
ANISOU 1406  N   LYS A 154      445    405    620    112     -8    -99       N  
ATOM   1407  CA  LYS A 154      -1.236   5.263  26.513  1.00  4.22           C  
ANISOU 1407  CA  LYS A 154      450    451    703    131     28   -148       C  
ATOM   1408  C   LYS A 154      -0.373   6.213  25.695  1.00  3.95           C  
ANISOU 1408  C   LYS A 154      516    418    565    128    -25   -110       C  
ATOM   1409  O   LYS A 154      -0.633   7.425  25.684  1.00  4.73           O  
ANISOU 1409  O   LYS A 154      576    438    783    151     53    -76       O  
ATOM   1410  CB  LYS A 154      -0.796   5.326  27.963  1.00  5.08           C  
ANISOU 1410  CB  LYS A 154      758    524    648     67    138   -192       C  
ATOM   1411  CG  LYS A 154      -1.590   4.520  28.971  1.00  8.50           C  
ANISOU 1411  CG  LYS A 154     1473    964    792   -397    379   -312       C  
ATOM   1412  CD  LYS A 154      -2.955   4.863  29.159  1.00  8.77           C  
ANISOU 1412  CD  LYS A 154     1076   1144   1114    -52    217   -235       C  
ATOM   1413  CE  LYS A 154      -3.564   4.127  30.336  1.00 10.12           C  
ANISOU 1413  CE  LYS A 154     1044   1292   1509    215    373     93       C  
ATOM   1414  NZ  LYS A 154      -5.034   4.275  30.344  1.00 11.85           N  
ANISOU 1414  NZ  LYS A 154     1104   1631   1769     82    452   -590       N  
ATOM   1415  N   ALA A 155       0.673   5.696  25.070  1.00  4.03           N  
ANISOU 1415  N   ALA A 155      520    403    609    119     60    -63       N  
ATOM   1416  CA  ALA A 155       1.608   6.473  24.287  1.00  4.07           C  
ANISOU 1416  CA  ALA A 155      599    386    562    111     73    -59       C  
ATOM   1417  C   ALA A 155       2.089   5.608  23.123  1.00  3.60           C  
ANISOU 1417  C   ALA A 155      471    360    536    114      5    -34       C  
ATOM   1418  O   ALA A 155       2.162   4.379  23.252  1.00  3.69           O  
ANISOU 1418  O   ALA A 155      543    371    488    110     33    -35       O  
ATOM   1419  CB  ALA A 155       2.828   6.908  25.091  1.00  4.38           C  
ANISOU 1419  CB  ALA A 155      660    430    576     42     34   -102       C  
ATOM   1420  N   ILE A 156       2.457   6.294  22.042  1.00  3.56           N  
ANISOU 1420  N   ILE A 156      484    329    539    103    -17    -71       N  
ATOM   1421  CA  ILE A 156       3.062   5.647  20.893  1.00  3.23           C  
ANISOU 1421  CA  ILE A 156      410    313    504     70    -30    -52       C  
ATOM   1422  C   ILE A 156       4.373   6.328  20.564  1.00  3.13           C  
ANISOU 1422  C   ILE A 156      401    302    488     54    -60     -9       C  
ATOM   1423  O   ILE A 156       4.581   7.513  20.839  1.00  3.73           O  
ANISOU 1423  O   ILE A 156      475    304    639     35    -62    -48       O  
ATOM   1424  CB  ILE A 156       2.114   5.626  19.670  1.00  3.18           C  
ANISOU 1424  CB  ILE A 156      371    325    514     46    -19      0       C  
ATOM   1425  CG1 ILE A 156       1.523   7.006  19.393  1.00  3.71           C  
ANISOU 1425  CG1 ILE A 156      411    322    675     38    -88     11       C  
ATOM   1426  CG2 ILE A 156       1.025   4.580  19.942  1.00  3.24           C  
ANISOU 1426  CG2 ILE A 156      358    352    522     35     -5    -23       C  
ATOM   1427  CD1 ILE A 156       0.700   7.046  18.100  1.00  4.24           C  
ANISOU 1427  CD1 ILE A 156      482    393    735     42   -142     86       C  
ATOM   1428  N   GLY A 157       5.278   5.558  19.954  1.00  3.10           N  
ANISOU 1428  N   GLY A 157      387    281    511     36    -35      2       N  
ATOM   1429  CA  GLY A 157       6.547   6.080  19.557  1.00  3.18           C  
ANISOU 1429  CA  GLY A 157      398    290    519     14    -73     20       C  
ATOM   1430  C   GLY A 157       7.194   5.218  18.482  1.00  3.02           C  
ANISOU 1430  C   GLY A 157      416    284    448     18    -68     59       C  
ATOM   1431  O   GLY A 157       6.543   4.383  17.846  1.00  3.02           O  
ANISOU 1431  O   GLY A 157      383    292    474      2    -50     28       O  
ATOM   1432  N   ILE A 158       8.488   5.465  18.292  1.00  3.14           N  
ANISOU 1432  N   ILE A 158      407    326    459    -34    -34     12       N  
ATOM   1433  CA  ILE A 158       9.245   4.909  17.187  1.00  3.03           C  
ANISOU 1433  CA  ILE A 158      351    366    435    -47    -13     51       C  
ATOM   1434  C   ILE A 158      10.573   4.385  17.726  1.00  2.95           C  
ANISOU 1434  C   ILE A 158      366    326    428    -62    -13     40       C  
ATOM   1435  O   ILE A 158      10.980   4.712  18.848  1.00  3.16           O  
ANISOU 1435  O   ILE A 158      400    354    446    -45    -38     28       O  
ATOM   1436  CB  ILE A 158       9.407   5.965  16.060  1.00  3.57           C  
ANISOU 1436  CB  ILE A 158      412    453    490    -56    -20    126       C  
ATOM   1437  CG1 ILE A 158      10.104   7.229  16.604  1.00  4.05           C  
ANISOU 1437  CG1 ILE A 158      499    429    612    -80    -57    136       C  
ATOM   1438  CG2 ILE A 158       8.035   6.282  15.455  1.00  3.93           C  
ANISOU 1438  CG2 ILE A 158      465    519    508    -69    -50    143       C  
ATOM   1439  CD1 ILE A 158      10.134   8.412  15.633  1.00  4.39           C  
ANISOU 1439  CD1 ILE A 158      554    475    639    -54      1    166       C  
ATOM   1440  N   SER A 159      11.243   3.581  16.898  1.00  3.13           N  
ANISOU 1440  N   SER A 159      400    375    414    -29    -35     41       N  
ATOM   1441  CA  SER A 159      12.515   3.012  17.295  1.00  3.15           C  
ANISOU 1441  CA  SER A 159      371    378    447    -18    -18     25       C  
ATOM   1442  C   SER A 159      13.349   2.817  16.037  1.00  3.22           C  
ANISOU 1442  C   SER A 159      427    349    448    -29     -1    102       C  
ATOM   1443  O   SER A 159      12.852   2.420  14.989  1.00  3.34           O  
ANISOU 1443  O   SER A 159      449    413    408    -65      0     59       O  
ATOM   1444  CB  SER A 159      12.286   1.693  18.046  1.00  3.44           C  
ANISOU 1444  CB  SER A 159      447    425    434      0     -8     63       C  
ATOM   1445  OG  SER A 159      13.528   1.160  18.524  1.00  4.08           O  
ANISOU 1445  OG  SER A 159      482    461    607     -7    -55     94       O  
ATOM   1446  N   ASN A 160      14.651   3.151  16.156  1.00  3.36           N  
ANISOU 1446  N   ASN A 160      406    421    450    -42     19     66       N  
ATOM   1447  CA  ASN A 160      15.557   3.029  15.026  1.00  3.49           C  
ANISOU 1447  CA  ASN A 160      405    467    453    -62     25     82       C  
ATOM   1448  C   ASN A 160      15.155   3.934  13.852  1.00  3.94           C  
ANISOU 1448  C   ASN A 160      490    505    502   -115     -7    153       C  
ATOM   1449  O   ASN A 160      15.430   3.616  12.707  1.00  4.43           O  
ANISOU 1449  O   ASN A 160      583    588    511    -64     86    171       O  
ATOM   1450  CB  ASN A 160      15.716   1.598  14.532  1.00  3.54           C  
ANISOU 1450  CB  ASN A 160      420    505    420    -31     57    103       C  
ATOM   1451  CG  ASN A 160      16.185   0.679  15.634  1.00  3.42           C  
ANISOU 1451  CG  ASN A 160      436    455    407    -15     57     63       C  
ATOM   1452  OD1 ASN A 160      17.312   0.837  16.123  1.00  3.93           O  
ANISOU 1452  OD1 ASN A 160      414    564    515    -20     13     91       O  
ATOM   1453  ND2 ASN A 160      15.353  -0.265  16.031  1.00  3.62           N  
ANISOU 1453  ND2 ASN A 160      461    482    431    -50     25     79       N  
ATOM   1454  N   PHE A 161      14.496   5.066  14.172  1.00  4.07           N  
ANISOU 1454  N   PHE A 161      517    482    547    -85      9    140       N  
ATOM   1455  CA  PHE A 161      14.196   6.043  13.132  1.00  4.45           C  
ANISOU 1455  CA  PHE A 161      491    547    654    -85     10    243       C  
ATOM   1456  C   PHE A 161      15.327   7.079  13.087  1.00  4.77           C  
ANISOU 1456  C   PHE A 161      519    541    754   -106    -41    226       C  
ATOM   1457  O   PHE A 161      15.749   7.601  14.138  1.00  5.13           O  
ANISOU 1457  O   PHE A 161      528    561    860   -125    -22    244       O  
ATOM   1458  CB  PHE A 161      12.874   6.776  13.408  1.00  4.57           C  
ANISOU 1458  CB  PHE A 161      527    480    729    -70    -18    219       C  
ATOM   1459  CG  PHE A 161      11.624   6.007  12.983  1.00  4.26           C  
ANISOU 1459  CG  PHE A 161      541    535    543    -56    -22    178       C  
ATOM   1460  CD1 PHE A 161      11.456   4.660  13.306  1.00  4.03           C  
ANISOU 1460  CD1 PHE A 161      502    518    510    -44     -8    125       C  
ATOM   1461  CD2 PHE A 161      10.618   6.654  12.275  1.00  4.95           C  
ANISOU 1461  CD2 PHE A 161      624    613    642    -69    -51    264       C  
ATOM   1462  CE1 PHE A 161      10.292   3.991  12.962  1.00  3.90           C  
ANISOU 1462  CE1 PHE A 161      489    522    471    -77     19    100       C  
ATOM   1463  CE2 PHE A 161       9.470   5.981  11.910  1.00  5.11           C  
ANISOU 1463  CE2 PHE A 161      614    688    639    -37    -88    248       C  
ATOM   1464  CZ  PHE A 161       9.289   4.648  12.255  1.00  4.42           C  
ANISOU 1464  CZ  PHE A 161      512    608    559    -73    -36     82       C  
ATOM   1465  N   ASN A 162      15.799   7.366  11.891  1.00  5.66           N  
ANISOU 1465  N   ASN A 162      608    689    855   -210     -1    351       N  
ATOM   1466  CA  ASN A 162      16.803   8.389  11.682  1.00  5.95           C  
ANISOU 1466  CA  ASN A 162      536    755    971   -203    102    332       C  
ATOM   1467  C   ASN A 162      16.111   9.772  11.691  1.00  6.06           C  
ANISOU 1467  C   ASN A 162      666    710    925   -153     81    406       C  
ATOM   1468  O   ASN A 162      14.918   9.905  11.760  1.00  6.61           O  
ANISOU 1468  O   ASN A 162      743    730   1037    -77    134    453       O  
ATOM   1469  CB  ASN A 162      17.660   8.096  10.445  1.00  6.86           C  
ANISOU 1469  CB  ASN A 162      695    903   1008   -218    145    196       C  
ATOM   1470  CG  ASN A 162      16.915   8.317   9.147  1.00  7.68           C  
ANISOU 1470  CG  ASN A 162      737   1232    949   -133    204    364       C  
ATOM   1471  OD1 ASN A 162      16.076   9.207   9.025  1.00  8.79           O  
ANISOU 1471  OD1 ASN A 162      826   1528    984    -26     57    288       O  
ATOM   1472  ND2 ASN A 162      17.280   7.551   8.128  1.00  7.92           N  
ANISOU 1472  ND2 ASN A 162      893   1210    907   -291    115    321       N  
ATOM   1473  N   HIS A 163      16.957  10.829  11.629  1.00  7.33           N  
ANISOU 1473  N   HIS A 163      821    795   1169   -251     77    480       N  
ATOM   1474  CA  HIS A 163      16.368  12.147  11.810  1.00  9.54           C  
ANISOU 1474  CA  HIS A 163     1533    734   1356   -151   -196    540       C  
ATOM   1475  C   HIS A 163      15.355  12.489  10.710  1.00  8.17           C  
ANISOU 1475  C   HIS A 163     1105    774   1226   -230     61    584       C  
ATOM   1476  O   HIS A 163      14.336  13.126  11.004  1.00  8.77           O  
ANISOU 1476  O   HIS A 163     1064    816   1452   -207    181    493       O  
ATOM   1477  CB  HIS A 163      17.261  13.310  12.067  1.00 16.07           C  
ANISOU 1477  CB  HIS A 163     2783   1118   2206   -864  -1044    683       C  
ATOM   1478  CG AHIS A 163      16.987  14.538  11.220  0.46 17.16           C  
ANISOU 1478  CG AHIS A 163     2091   1256   3174   -961    424    663       C  
ATOM   1479  CG BHIS A 163      17.733  14.035  10.960  0.54 15.35           C  
ANISOU 1479  CG BHIS A 163     1068   1481   3285   -637  -1002   1695       C  
ATOM   1480  ND1AHIS A 163      17.736  14.933  10.166  0.46 19.72           N  
ANISOU 1480  ND1AHIS A 163     2523   1565   3405   -233    616   1065       N  
ATOM   1481  ND1BHIS A 163      17.452  15.317  10.557  0.54 20.46           N  
ANISOU 1481  ND1BHIS A 163     2896   1496   3380   -387  -1108   1366       N  
ATOM   1482  CD2AHIS A 163      16.188  15.578  11.593  0.46 19.04           C  
ANISOU 1482  CD2AHIS A 163     2501   1086   3649  -1024    579    287       C  
ATOM   1483  CD2BHIS A 163      18.652  13.474  10.106  0.54 15.41           C  
ANISOU 1483  CD2BHIS A 163     1365   1730   2762   -887  -1055   1472       C  
ATOM   1484  CE1AHIS A 163      17.372  16.203   9.901  0.46 22.69           C  
ANISOU 1484  CE1AHIS A 163     3133   1473   4016   -165   1104   1120       C  
ATOM   1485  CE1BHIS A 163      18.199  15.529   9.475  0.54 20.08           C  
ANISOU 1485  CE1BHIS A 163     1877   2055   3699  -1109  -1438   2278       C  
ATOM   1486  NE2AHIS A 163      16.405  16.582  10.726  0.46 26.12           N  
ANISOU 1486  NE2AHIS A 163     3274   1045   5604   -776   2228    674       N  
ATOM   1487  NE2BHIS A 163      18.928  14.466   9.180  0.54 21.41           N  
ANISOU 1487  NE2BHIS A 163     2023   2411   3699  -1164   -438   2041       N  
ATOM   1488  N   LEU A 164      15.650  12.082   9.457  1.00  8.35           N  
ANISOU 1488  N   LEU A 164     1012    927   1235   -186     18    622       N  
ATOM   1489  CA  LEU A 164      14.708  12.369   8.389  1.00  8.43           C  
ANISOU 1489  CA  LEU A 164      971   1071   1160   -126    138    661       C  
ATOM   1490  C   LEU A 164      13.399  11.602   8.573  1.00  7.78           C  
ANISOU 1490  C   LEU A 164      898   1067    992    -59    151    555       C  
ATOM   1491  O   LEU A 164      12.350  12.096   8.197  1.00  8.51           O  
ANISOU 1491  O   LEU A 164      964   1151   1118     35    232    650       O  
ATOM   1492  CB  LEU A 164      15.333  12.087   7.064  1.00 11.55           C  
ANISOU 1492  CB  LEU A 164     1087   2170   1133   -254    195    909       C  
ATOM   1493  CG ALEU A 164      16.485  13.061   6.733  0.81 13.70           C  
ANISOU 1493  CG ALEU A 164     1113   2387   1707   -328    190   1334       C  
ATOM   1494  CG BLEU A 164      14.556  11.872   5.777  0.19 14.90           C  
ANISOU 1494  CG BLEU A 164     2096   2524   1042    174    -93    852       C  
ATOM   1495  CD1ALEU A 164      17.075  12.674   5.410  0.81 19.14           C  
ANISOU 1495  CD1ALEU A 164     1387   4375   1512   -279    378   1555       C  
ATOM   1496  CD1BLEU A 164      15.484  12.131   4.583  0.19 23.44           C  
ANISOU 1496  CD1BLEU A 164     1771   6008   1129   2430    413   1020       C  
ATOM   1497  CD2ALEU A 164      16.085  14.521   6.779  0.81 19.04           C  
ANISOU 1497  CD2ALEU A 164     1358   2337   3540   -292    367   2159       C  
ATOM   1498  CD2BLEU A 164      13.985  10.463   5.677  0.19 20.16           C  
ANISOU 1498  CD2BLEU A 164     3158   1552   2950   1556  -1850   -302       C  
ATOM   1499  N   GLN A 165      13.473  10.401   9.122  1.00  7.50           N  
ANISOU 1499  N   GLN A 165      878   1007    965   -109    145    521       N  
ATOM   1500  CA  GLN A 165      12.290   9.609   9.369  1.00  7.03           C  
ANISOU 1500  CA  GLN A 165      818    941    912    -92     90    425       C  
ATOM   1501  C   GLN A 165      11.457  10.159  10.521  1.00  7.00           C  
ANISOU 1501  C   GLN A 165      843    895    923    -53    149    463       C  
ATOM   1502  O   GLN A 165      10.233  10.170  10.472  1.00  7.91           O  
ANISOU 1502  O   GLN A 165      849   1090   1065    -96    139    419       O  
ATOM   1503  CB  GLN A 165      12.723   8.147   9.627  1.00  6.88           C  
ANISOU 1503  CB  GLN A 165      783    936    896   -121    103    420       C  
ATOM   1504  CG  GLN A 165      13.316   7.530   8.387  1.00  7.04           C  
ANISOU 1504  CG  GLN A 165      845   1060    770    -98      1    362       C  
ATOM   1505  CD  GLN A 165      13.946   6.169   8.639  1.00  6.51           C  
ANISOU 1505  CD  GLN A 165      851    898    723   -267    -12    324       C  
ATOM   1506  OE1 GLN A 165      13.861   5.293   7.674  1.00  8.54           O  
ANISOU 1506  OE1 GLN A 165     1308   1108    827   -356    -14    273       O  
ATOM   1507  NE2 GLN A 165      14.528   5.921   9.723  1.00  5.37           N  
ANISOU 1507  NE2 GLN A 165      744    640    656   -156    -14    248       N  
ATOM   1508  N   VAL A 166      12.127  10.643  11.589  1.00  6.99           N  
ANISOU 1508  N   VAL A 166      834    829    994     21    118    440       N  
ATOM   1509  CA  VAL A 166      11.434  11.347  12.656  1.00  7.37           C  
ANISOU 1509  CA  VAL A 166      870    849   1081      8    207    390       C  
ATOM   1510  C   VAL A 166      10.695  12.557  12.060  1.00  7.95           C  
ANISOU 1510  C   VAL A 166      996    904   1120    107    164    388       C  
ATOM   1511  O   VAL A 166       9.536  12.787  12.323  1.00  8.93           O  
ANISOU 1511  O   VAL A 166      961   1065   1366    102    173    602       O  
ATOM   1512  CB  VAL A 166      12.373  11.766  13.770  1.00  7.20           C  
ANISOU 1512  CB  VAL A 166      910    724   1100    -11    168    361       C  
ATOM   1513  CG1 VAL A 166      11.619  12.530  14.829  1.00  8.55           C  
ANISOU 1513  CG1 VAL A 166     1224    793   1232    179    138    226       C  
ATOM   1514  CG2 VAL A 166      13.114  10.568  14.412  1.00  6.82           C  
ANISOU 1514  CG2 VAL A 166      869    652   1070   -119    141    345       C  
ATOM   1515  N   GLU A 167      11.442  13.340  11.271  1.00  7.85           N  
ANISOU 1515  N   GLU A 167      917    894   1173     62     74    453       N  
ATOM   1516  CA  GLU A 167      10.880  14.504  10.602  1.00  9.00           C  
ANISOU 1516  CA  GLU A 167     1024    879   1518     89    103    626       C  
ATOM   1517  C   GLU A 167       9.685  14.152   9.771  1.00  8.62           C  
ANISOU 1517  C   GLU A 167      959   1060   1257     99    203    612       C  
ATOM   1518  O   GLU A 167       8.707  14.895   9.717  1.00  9.35           O  
ANISOU 1518  O   GLU A 167      951   1100   1502    113    305    652       O  
ATOM   1519  CB  GLU A 167      11.978  15.174   9.772  1.00 10.48           C  
ANISOU 1519  CB  GLU A 167     1039    856   2086      1    161    683       C  
ATOM   1520  CG AGLU A 167      11.668  16.147   8.655  0.46 16.90           C  
ANISOU 1520  CG AGLU A 167     2156   1677   2588   -200     86   1362       C  
ATOM   1521  CG BGLU A 167      11.509  16.543   9.315  0.54  9.99           C  
ANISOU 1521  CG BGLU A 167     1201    941   1652    199    409    736       C  
ATOM   1522  CD AGLU A 167      12.887  16.748   7.977  0.46 18.42           C  
ANISOU 1522  CD AGLU A 167     2259   2280   2459   -268    272   1383       C  
ATOM   1523  CD BGLU A 167      12.709  17.262   8.725  0.54 12.35           C  
ANISOU 1523  CD BGLU A 167     1313   1446   1933   -100    203   1029       C  
ATOM   1524  OE1AGLU A 167      13.524  17.611   8.647  0.46 24.38           O  
ANISOU 1524  OE1AGLU A 167     2261   3404   3597  -1002    383    880       O  
ATOM   1525  OE1BGLU A 167      13.061  18.354   9.201  0.54 14.71           O  
ANISOU 1525  OE1BGLU A 167     1866   1485   2238   -356   -103   1144       O  
ATOM   1526  OE2AGLU A 167      13.262  16.464   6.807  0.46 23.26           O  
ANISOU 1526  OE2AGLU A 167     2660   3403   2773    723    546   1224       O  
ATOM   1527  OE2BGLU A 167      13.357  16.717   7.800  0.54 14.78           O  
ANISOU 1527  OE2BGLU A 167     1668   1723   2223    374    822   1430       O  
ATOM   1528  N   MET A 168       9.747  13.027   9.032  1.00  8.82           N  
ANISOU 1528  N   MET A 168      921   1295   1134    187    222    578       N  
ATOM   1529  CA  MET A 168       8.651  12.617   8.198  1.00  9.19           C  
ANISOU 1529  CA  MET A 168      971   1455   1064     34    221    605       C  
ATOM   1530  C   MET A 168       7.374  12.423   9.045  1.00  8.63           C  
ANISOU 1530  C   MET A 168     1037   1207   1036    -41    286    339       C  
ATOM   1531  O   MET A 168       6.279  12.803   8.606  1.00  9.41           O  
ANISOU 1531  O   MET A 168     1017   1582    977    -25    192    328       O  
ATOM   1532  CB  MET A 168       8.962  11.354   7.421  1.00 10.67           C  
ANISOU 1532  CB  MET A 168     1189   1746   1120    371    156    314       C  
ATOM   1533  CG  MET A 168       9.854  11.484   6.203  1.00 16.52           C  
ANISOU 1533  CG  MET A 168     1684   2999   1595    663    475    297       C  
ATOM   1534  SD  MET A 168       9.090  12.597   4.974  0.60 28.75           S  
ANISOU 1534  SD  MET A 168     5560   3524   1840   1076    362   1314       S  
ATOM   1535  CE  MET A 168       7.872  11.460   4.262  0.40 79.28           C  
ANISOU 1535  CE  MET A 168     4143  18942   7038  -1435  -3407  -2560       C  
ATOM   1536  N   ILE A 169       7.501  11.804  10.195  1.00  8.27           N  
ANISOU 1536  N   ILE A 169     1022   1123    997   -135    246    328       N  
ATOM   1537  CA  ILE A 169       6.346  11.645  11.077  1.00  8.41           C  
ANISOU 1537  CA  ILE A 169     1103   1256    836   -303    260     82       C  
ATOM   1538  C   ILE A 169       5.877  13.008  11.573  1.00  7.94           C  
ANISOU 1538  C   ILE A 169      913   1223    880   -229    214    207       C  
ATOM   1539  O   ILE A 169       4.693  13.306  11.543  1.00  8.92           O  
ANISOU 1539  O   ILE A 169      835   1628    928   -359    178    134       O  
ATOM   1540  CB  ILE A 169       6.673  10.697  12.243  1.00 10.41           C  
ANISOU 1540  CB  ILE A 169     1927   1010   1017   -346    549    194       C  
ATOM   1541  CG1AILE A 169       6.947   9.246  11.778  0.65 11.88           C  
ANISOU 1541  CG1AILE A 169     2478    858   1178   -764    959     66       C  
ATOM   1542  CG1BILE A 169       7.383   9.370  11.869  0.34  8.19           C  
ANISOU 1542  CG1BILE A 169      331   1545   1234   -162   -261    476       C  
ATOM   1543  CG2AILE A 169       5.616  10.812  13.354  0.65 12.48           C  
ANISOU 1543  CG2AILE A 169     2907    900    933   -955    882   -308       C  
ATOM   1544  CG2BILE A 169       5.403  10.540  13.093  0.34  8.23           C  
ANISOU 1544  CG2BILE A 169     1456    958    714   -703    180   -339       C  
ATOM   1545  CD1AILE A 169       6.021   8.315  11.358  0.65  9.70           C  
ANISOU 1545  CD1AILE A 169      984   1087   1614     42    -58    188       C  
ATOM   1546  CD1BILE A 169       6.782   8.262  12.573  0.34  5.52           C  
ANISOU 1546  CD1BILE A 169      520    938    638    168     15    241       C  
ATOM   1547  N   LEU A 170       6.828  13.835  12.030  1.00  7.82           N  
ANISOU 1547  N   LEU A 170      706   1010   1256   -120    114    314       N  
ATOM   1548  CA  LEU A 170       6.449  15.125  12.554  1.00  8.11           C  
ANISOU 1548  CA  LEU A 170      782   1014   1285   -123     86    337       C  
ATOM   1549  C   LEU A 170       5.742  15.978  11.508  1.00  8.88           C  
ANISOU 1549  C   LEU A 170      664   1248   1463    -60    166    446       C  
ATOM   1550  O   LEU A 170       4.902  16.807  11.854  1.00  9.05           O  
ANISOU 1550  O   LEU A 170      766   1241   1432     64      3    317       O  
ATOM   1551  CB  LEU A 170       7.646  15.862  13.163  1.00  7.92           C  
ANISOU 1551  CB  LEU A 170      804    841   1366    -84    120    301       C  
ATOM   1552  CG  LEU A 170       8.217  15.215  14.431  1.00  7.64           C  
ANISOU 1552  CG  LEU A 170      828    715   1361   -117    -54    322       C  
ATOM   1553  CD1 LEU A 170       9.468  15.957  14.863  1.00  8.59           C  
ANISOU 1553  CD1 LEU A 170      812    842   1609    -66   -111    398       C  
ATOM   1554  CD2 LEU A 170       7.174  15.147  15.545  1.00  8.54           C  
ANISOU 1554  CD2 LEU A 170      939    894   1413   -253    -94    465       C  
ATOM   1555  N   ASN A 171       6.098  15.810  10.248  1.00  9.31           N  
ANISOU 1555  N   ASN A 171      812   1323   1401     94    185    596       N  
ATOM   1556  CA  ASN A 171       5.532  16.558   9.129  1.00 10.57           C  
ANISOU 1556  CA  ASN A 171      847   1642   1529    161    265    748       C  
ATOM   1557  C   ASN A 171       4.334  15.814   8.509  1.00 10.37           C  
ANISOU 1557  C   ASN A 171      938   1740   1261    199    235    553       C  
ATOM   1558  O   ASN A 171       3.829  16.316   7.489  1.00 13.20           O  
ANISOU 1558  O   ASN A 171     1248   2314   1452     68    158    963       O  
ATOM   1559  CB  ASN A 171       6.628  16.880   8.131  1.00 11.54           C  
ANISOU 1559  CB  ASN A 171      968   1926   1492    116    208    879       C  
ATOM   1560  CG  ASN A 171       7.613  17.908   8.669  1.00 14.05           C  
ANISOU 1560  CG  ASN A 171     1346   1660   2331   -206    227   1171       C  
ATOM   1561  OD1 ASN A 171       7.389  18.649   9.643  1.00 17.34           O  
ANISOU 1561  OD1 ASN A 171     1398   1862   3327   -244     59    411       O  
ATOM   1562  ND2 ASN A 171       8.789  18.031   8.030  1.00 17.65           N  
ANISOU 1562  ND2 ASN A 171     1173   2486   3046     -8    248   1456       N  
ATOM   1563  N  ALYS A 172       3.879  14.713   9.110  0.88  8.62           N  
ANISOU 1563  N  ALYS A 172      814   1510    951    219    276    306       N  
ATOM   1564  N  BLYS A 172       3.868  14.702   9.046  0.12  8.37           N  
ANISOU 1564  N  BLYS A 172     1199   1303    679    268    -12     98       N  
ATOM   1565  CA ALYS A 172       2.809  13.958   8.487  0.88  8.26           C  
ANISOU 1565  CA ALYS A 172      986   1360    794    341    223     93       C  
ATOM   1566  CA BLYS A 172       2.754  13.914   8.514  0.12  8.58           C  
ANISOU 1566  CA BLYS A 172     1178   1303    780    321     13     46       C  
ATOM   1567  C  ALYS A 172       1.532  14.805   8.296  0.88  7.39           C  
ANISOU 1567  C  ALYS A 172      998   1132    679    175    186    192       C  
ATOM   1568  C  BLYS A 172       1.504  14.767   8.326  0.12  8.46           C  
ANISOU 1568  C  BLYS A 172     1167   1318    729    324     23    -51       C  
ATOM   1569  O  ALYS A 172       1.084  15.395   9.290  0.88  6.62           O  
ANISOU 1569  O  ALYS A 172      854   1009    653    156    145    264       O  
ATOM   1570  O  BLYS A 172       1.050  15.364   9.312  0.12  8.01           O  
ANISOU 1570  O  BLYS A 172     1272    830    942    168   -388   -472       O  
ATOM   1571  CB ALYS A 172       2.419  12.728   9.328  0.88  7.50           C  
ANISOU 1571  CB ALYS A 172      929   1102    819    298     36    -21       C  
ATOM   1572  CB BLYS A 172       2.468  12.743   9.449  0.12  7.60           C  
ANISOU 1572  CB BLYS A 172     1048   1191    649    478    532   -122       C  
ATOM   1573  CG ALYS A 172       1.297  11.901   8.787  0.88  7.65           C  
ANISOU 1573  CG ALYS A 172     1068    990    849    439   -139   -165       C  
ATOM   1574  CG BLYS A 172       1.269  11.870   9.299  0.12  9.37           C  
ANISOU 1574  CG BLYS A 172     1273   1023   1263    453    218    -82       C  
ATOM   1575  CD ALYS A 172       0.864  10.787   9.721  0.88  7.47           C  
ANISOU 1575  CD ALYS A 172     1013    840    985    388    -77   -149       C  
ATOM   1576  CD BLYS A 172       0.778  11.558   7.904  0.12 11.99           C  
ANISOU 1576  CD BLYS A 172     1846   1341   1368    -99    -48    186       C  
ATOM   1577  CE ALYS A 172      -0.279   9.950   9.166  0.88  9.17           C  
ANISOU 1577  CE ALYS A 172     1171   1027   1287    345   -215   -273       C  
ATOM   1578  CE BLYS A 172      -0.644  11.020   7.981  0.12 11.92           C  
ANISOU 1578  CE BLYS A 172     1850    875   1804    -27   -117     98       C  
ATOM   1579  NZ ALYS A 172      -1.485  10.777   8.885  0.88  8.14           N  
ANISOU 1579  NZ ALYS A 172     1151   1085    856    289   -139   -148       N  
ATOM   1580  NZ BLYS A 172      -0.727   9.683   8.644  0.12 10.97           N  
ANISOU 1580  NZ BLYS A 172      811   1562   1796    407   -206    888       N  
ATOM   1581  N   PRO A 173       0.941  14.858   7.130  1.00  8.01           N  
ANISOU 1581  N   PRO A 173     1124   1278    643    381    164     95       N  
ATOM   1582  CA  PRO A 173      -0.334  15.576   7.003  1.00  7.80           C  
ANISOU 1582  CA  PRO A 173     1280   1088    597    330     82    167       C  
ATOM   1583  C   PRO A 173      -1.352  14.951   7.948  1.00  6.56           C  
ANISOU 1583  C   PRO A 173     1086    879    527    280    -80     37       C  
ATOM   1584  O   PRO A 173      -1.541  13.744   7.995  1.00  7.09           O  
ANISOU 1584  O   PRO A 173     1153    834    706    259    -27    -89       O  
ATOM   1585  CB  PRO A 173      -0.731  15.326   5.537  1.00  9.07           C  
ANISOU 1585  CB  PRO A 173     1443   1443    559    423     48    113       C  
ATOM   1586  CG  PRO A 173       0.632  15.185   4.844  1.00 12.15           C  
ANISOU 1586  CG  PRO A 173     1741   2197    677    582    309    138       C  
ATOM   1587  CD  PRO A 173       1.432  14.364   5.822  1.00 10.87           C  
ANISOU 1587  CD  PRO A 173     1418   2053    659    523    264     10       C  
ATOM   1588  N   GLY A 174      -2.001  15.819   8.715  1.00  6.06           N  
ANISOU 1588  N   GLY A 174     1045    718    540    282    -50     73       N  
ATOM   1589  CA  GLY A 174      -3.039  15.354   9.602  1.00  5.56           C  
ANISOU 1589  CA  GLY A 174      824    659    629    231   -128     38       C  
ATOM   1590  C   GLY A 174      -2.530  14.641  10.841  1.00  4.95           C  
ANISOU 1590  C   GLY A 174      804    526    549    174    -37     44       C  
ATOM   1591  O   GLY A 174      -3.321  13.998  11.521  1.00  5.49           O  
ANISOU 1591  O   GLY A 174      678    594    813    105   -105     95       O  
ATOM   1592  N   LEU A 175      -1.250  14.770  11.167  1.00  4.68           N  
ANISOU 1592  N   LEU A 175      716    541    522    176     15     69       N  
ATOM   1593  CA  LEU A 175      -0.676  14.130  12.361  1.00  4.29           C  
ANISOU 1593  CA  LEU A 175      648    477    506    176     39     44       C  
ATOM   1594  C   LEU A 175      -1.585  14.378  13.559  1.00  4.02           C  
ANISOU 1594  C   LEU A 175      564    454    510    144     30     29       C  
ATOM   1595  O   LEU A 175      -1.914  15.535  13.852  1.00  4.55           O  
ANISOU 1595  O   LEU A 175      684    448    598    173     81     72       O  
ATOM   1596  CB  LEU A 175       0.690  14.734  12.624  1.00  4.55           C  
ANISOU 1596  CB  LEU A 175      662    511    557    101     80    101       C  
ATOM   1597  CG  LEU A 175       1.439  14.127  13.823  1.00  4.58           C  
ANISOU 1597  CG  LEU A 175      638    543    559     93     19    110       C  
ATOM   1598  CD1 LEU A 175       1.830  12.674  13.547  1.00  4.87           C  
ANISOU 1598  CD1 LEU A 175      571    581    697    111     42    159       C  
ATOM   1599  CD2 LEU A 175       2.683  14.948  14.100  1.00  5.78           C  
ANISOU 1599  CD2 LEU A 175      761    696    738      3    -30    167       C  
ATOM   1600  N   LYS A 176      -1.905  13.316  14.286  1.00  3.97           N  
ANISOU 1600  N   LYS A 176      541    417    550    155     23     41       N  
ATOM   1601  CA  LYS A 176      -2.774  13.413  15.447  1.00  3.90           C  
ANISOU 1601  CA  LYS A 176      537    416    529    163     58     47       C  
ATOM   1602  C   LYS A 176      -1.989  13.371  16.753  1.00  3.84           C  
ANISOU 1602  C   LYS A 176      530    377    552    120     43     37       C  
ATOM   1603  O   LYS A 176      -2.246  14.191  17.652  1.00  4.23           O  
ANISOU 1603  O   LYS A 176      622    432    554    189     64     -1       O  
ATOM   1604  CB  LYS A 176      -3.872  12.365  15.399  1.00  4.36           C  
ANISOU 1604  CB  LYS A 176      570    466    619    124     29      1       C  
ATOM   1605  CG  LYS A 176      -4.964  12.628  16.420  1.00  4.77           C  
ANISOU 1605  CG  LYS A 176      570    490    754    138     95     24       C  
ATOM   1606  CD  LYS A 176      -6.111  11.644  16.280  1.00  5.11           C  
ANISOU 1606  CD  LYS A 176      557    600    786     89     62     41       C  
ATOM   1607  CE  LYS A 176      -7.294  12.052  17.129  1.00  6.06           C  
ANISOU 1607  CE  LYS A 176      592    629   1081    169    169     59       C  
ATOM   1608  NZ  LYS A 176      -8.386  11.049  17.051  1.00  6.70           N  
ANISOU 1608  NZ  LYS A 176      626    645   1275    144    154    186       N  
ATOM   1609  N   TYR A 177      -1.043  12.444  16.857  1.00  3.77           N  
ANISOU 1609  N   TYR A 177      483    410    538    132      5    -16       N  
ATOM   1610  CA  TYR A 177      -0.200  12.345  18.038  1.00  4.08           C  
ANISOU 1610  CA  TYR A 177      524    482    544    130      3     -8       C  
ATOM   1611  C   TYR A 177       1.257  12.302  17.587  1.00  4.05           C  
ANISOU 1611  C   TYR A 177      518    479    543    106    -62     25       C  
ATOM   1612  O   TYR A 177       1.640  11.490  16.762  1.00  4.46           O  
ANISOU 1612  O   TYR A 177      505    577    612    124    -17    -29       O  
ATOM   1613  CB  TYR A 177      -0.506  11.095  18.877  1.00  4.27           C  
ANISOU 1613  CB  TYR A 177      634    492    498    148     -9     20       C  
ATOM   1614  CG  TYR A 177      -1.937  11.045  19.304  1.00  4.30           C  
ANISOU 1614  CG  TYR A 177      583    519    531    173     30     25       C  
ATOM   1615  CD1 TYR A 177      -2.491  12.034  20.115  1.00  4.91           C  
ANISOU 1615  CD1 TYR A 177      738    547    579    106     45    -86       C  
ATOM   1616  CD2 TYR A 177      -2.803  10.042  18.862  1.00  4.73           C  
ANISOU 1616  CD2 TYR A 177      755    430    614    166    108      3       C  
ATOM   1617  CE1 TYR A 177      -3.815  12.009  20.505  1.00  5.24           C  
ANISOU 1617  CE1 TYR A 177      721    565    706    140     86    -39       C  
ATOM   1618  CE2 TYR A 177      -4.146  10.006  19.201  1.00  5.02           C  
ANISOU 1618  CE2 TYR A 177      703    488    717     49     94     30       C  
ATOM   1619  CZ  TYR A 177      -4.659  11.006  20.028  1.00  4.97           C  
ANISOU 1619  CZ  TYR A 177      660    499    731    115    133     60       C  
ATOM   1620  OH  TYR A 177      -5.964  11.061  20.405  1.00  6.20           O  
ANISOU 1620  OH  TYR A 177      681    613   1062     81    244    -57       O  
ATOM   1621  N   LYS A 178       2.080  13.199  18.165  1.00  4.33           N  
ANISOU 1621  N   LYS A 178      568    440    637    113   -111     13       N  
ATOM   1622  CA  LYS A 178       3.512  13.114  17.932  1.00  4.47           C  
ANISOU 1622  CA  LYS A 178      546    427    726     71    -98    102       C  
ATOM   1623  C   LYS A 178       4.051  11.834  18.571  1.00  4.25           C  
ANISOU 1623  C   LYS A 178      503    460    653     45   -112     74       C  
ATOM   1624  O   LYS A 178       3.540  11.370  19.600  1.00  4.58           O  
ANISOU 1624  O   LYS A 178      622    495    622     77    -74     81       O  
ATOM   1625  CB  LYS A 178       4.232  14.295  18.570  1.00  5.42           C  
ANISOU 1625  CB  LYS A 178      621    519    919     34   -147     73       C  
ATOM   1626  CG  LYS A 178       3.911  15.634  17.949  1.00  7.76           C  
ANISOU 1626  CG  LYS A 178      945    461   1543    -52   -439    198       C  
ATOM   1627  CD  LYS A 178       4.546  16.787  18.738  1.00  9.77           C  
ANISOU 1627  CD  LYS A 178      807    606   2300   -111   -190   -165       C  
ATOM   1628  CE  LYS A 178       4.039  18.159  18.514  1.00 10.31           C  
ANISOU 1628  CE  LYS A 178     1339    753   1826     15   -166     48       C  
ATOM   1629  NZ  LYS A 178       4.661  19.164  19.449  1.00 13.87           N  
ANISOU 1629  NZ  LYS A 178     1825    735   2709     91   -963     25       N  
ATOM   1630  N   PRO A 179       5.153  11.306  18.055  1.00  4.39           N  
ANISOU 1630  N   PRO A 179      534    410    723     19    -80     79       N  
ATOM   1631  CA  PRO A 179       5.821  10.229  18.799  1.00  4.34           C  
ANISOU 1631  CA  PRO A 179      511    398    741     27   -114     75       C  
ATOM   1632  C   PRO A 179       6.262  10.749  20.168  1.00  4.47           C  
ANISOU 1632  C   PRO A 179      524    366    807     29   -178     38       C  
ATOM   1633  O   PRO A 179       6.805  11.849  20.292  1.00  5.11           O  
ANISOU 1633  O   PRO A 179      614    400    927    -76   -207     49       O  
ATOM   1634  CB  PRO A 179       7.020   9.900  17.910  1.00  5.47           C  
ANISOU 1634  CB  PRO A 179      636    562    879    134    -81     44       C  
ATOM   1635  CG  PRO A 179       6.901  10.633  16.743  1.00 16.10           C  
ANISOU 1635  CG  PRO A 179     1586   2287   2246   1449   1318   1703       C  
ATOM   1636  CD  PRO A 179       5.854  11.664  16.835  1.00  5.32           C  
ANISOU 1636  CD  PRO A 179      604    526    892     52     49    244       C  
ATOM   1637  N   ALA A 180       6.063   9.912  21.181  1.00  4.30           N  
ANISOU 1637  N   ALA A 180      559    307    767     14   -240      1       N  
ATOM   1638  CA  ALA A 180       6.490  10.273  22.525  1.00  4.34           C  
ANISOU 1638  CA  ALA A 180      611    333    706     98   -236    -79       C  
ATOM   1639  C   ALA A 180       7.965   9.990  22.762  1.00  4.17           C  
ANISOU 1639  C   ALA A 180      565    320    699     40   -203    -17       C  
ATOM   1640  O   ALA A 180       8.623  10.645  23.564  1.00  4.72           O  
ANISOU 1640  O   ALA A 180      616    330    849     64   -268   -124       O  
ATOM   1641  CB  ALA A 180       5.673   9.516  23.558  1.00  4.65           C  
ANISOU 1641  CB  ALA A 180      544    471    753    129   -154    -66       C  
ATOM   1642  N   VAL A 181       8.461   8.944  22.085  1.00  3.91           N  
ANISOU 1642  N   VAL A 181      523    300    664     38   -189    -21       N  
ATOM   1643  CA  VAL A 181       9.793   8.380  22.291  1.00  3.68           C  
ANISOU 1643  CA  VAL A 181      477    309    611     -3   -162     21       C  
ATOM   1644  C   VAL A 181      10.344   7.949  20.952  1.00  3.57           C  
ANISOU 1644  C   VAL A 181      469    277    611    -43   -147     40       C  
ATOM   1645  O   VAL A 181       9.599   7.435  20.104  1.00  3.73           O  
ANISOU 1645  O   VAL A 181      477    355    584    -27   -134     19       O  
ATOM   1646  CB  VAL A 181       9.699   7.162  23.257  1.00  3.55           C  
ANISOU 1646  CB  VAL A 181      482    318    549      8    -86     -5       C  
ATOM   1647  CG1 VAL A 181      10.987   6.338  23.260  1.00  3.99           C  
ANISOU 1647  CG1 VAL A 181      458    411    647     15    -60     80       C  
ATOM   1648  CG2 VAL A 181       9.340   7.625  24.658  1.00  4.02           C  
ANISOU 1648  CG2 VAL A 181      553    372    603     -1    -74    -53       C  
ATOM   1649  N   ASN A 182      11.671   8.098  20.790  1.00  3.67           N  
ANISOU 1649  N   ASN A 182      457    306    631    -43   -130     31       N  
ATOM   1650  CA  ASN A 182      12.448   7.387  19.790  1.00  3.61           C  
ANISOU 1650  CA  ASN A 182      451    309    612    -60   -102     69       C  
ATOM   1651  C   ASN A 182      13.483   6.559  20.558  1.00  3.49           C  
ANISOU 1651  C   ASN A 182      403    319    604    -58    -82     86       C  
ATOM   1652  O   ASN A 182      14.321   7.122  21.263  1.00  4.00           O  
ANISOU 1652  O   ASN A 182      519    331    669    -93   -166     51       O  
ATOM   1653  CB  ASN A 182      13.130   8.326  18.790  1.00  4.03           C  
ANISOU 1653  CB  ASN A 182      495    359    679   -101   -137    161       C  
ATOM   1654  CG  ASN A 182      13.764   7.619  17.604  1.00  3.98           C  
ANISOU 1654  CG  ASN A 182      491    387    635    -75   -112    159       C  
ATOM   1655  OD1 ASN A 182      13.526   6.444  17.335  1.00  4.11           O  
ANISOU 1655  OD1 ASN A 182      477    424    660   -108    -55    129       O  
ATOM   1656  ND2 ASN A 182      14.589   8.380  16.858  1.00  4.89           N  
ANISOU 1656  ND2 ASN A 182      594    457    806   -170    -38    189       N  
ATOM   1657  N   GLN A 183      13.373   5.231  20.437  1.00  3.24           N  
ANISOU 1657  N   GLN A 183      411    311    508    -64   -101     55       N  
ATOM   1658  CA  GLN A 183      14.301   4.321  21.102  1.00  3.07           C  
ANISOU 1658  CA  GLN A 183      385    316    466    -35    -47     48       C  
ATOM   1659  C   GLN A 183      15.407   3.933  20.117  1.00  3.20           C  
ANISOU 1659  C   GLN A 183      397    344    476    -45    -23     81       C  
ATOM   1660  O   GLN A 183      15.110   3.361  19.059  1.00  3.46           O  
ANISOU 1660  O   GLN A 183      454    405    455    -75    -36     38       O  
ATOM   1661  CB  GLN A 183      13.546   3.098  21.639  1.00  3.00           C  
ANISOU 1661  CB  GLN A 183      365    313    460    -32    -31     27       C  
ATOM   1662  CG  GLN A 183      14.511   2.127  22.311  1.00  3.00           C  
ANISOU 1662  CG  GLN A 183      348    340    450    -20     18     46       C  
ATOM   1663  CD  GLN A 183      13.908   0.842  22.832  1.00  2.83           C  
ANISOU 1663  CD  GLN A 183      353    325    399    -15     -7     59       C  
ATOM   1664  OE1 GLN A 183      14.404  -0.248  22.520  1.00  3.03           O  
ANISOU 1664  OE1 GLN A 183      377    335    440     -7     49     30       O  
ATOM   1665  NE2 GLN A 183      12.866   0.944  23.649  1.00  2.85           N  
ANISOU 1665  NE2 GLN A 183      352    322    407     -9     30     11       N  
ATOM   1666  N   ILE A 184      16.647   4.279  20.453  1.00  3.36           N  
ANISOU 1666  N   ILE A 184      400    391    485    -99    -40     61       N  
ATOM   1667  CA  ILE A 184      17.772   4.105  19.553  1.00  3.58           C  
ANISOU 1667  CA  ILE A 184      444    447    470   -111     -8     74       C  
ATOM   1668  C   ILE A 184      18.947   3.547  20.328  1.00  3.46           C  
ANISOU 1668  C   ILE A 184      393    444    477   -133      6     82       C  
ATOM   1669  O   ILE A 184      19.053   3.711  21.546  1.00  3.62           O  
ANISOU 1669  O   ILE A 184      452    420    504    -97     -5     41       O  
ATOM   1670  CB  ILE A 184      18.177   5.456  18.881  1.00  4.25           C  
ANISOU 1670  CB  ILE A 184      551    493    570    -95     -5    169       C  
ATOM   1671  CG1 ILE A 184      18.712   6.438  19.932  1.00  6.07           C  
ANISOU 1671  CG1 ILE A 184     1064    488    755   -275     32    143       C  
ATOM   1672  CG2 ILE A 184      17.034   5.989  18.057  1.00  6.25           C  
ANISOU 1672  CG2 ILE A 184      538    844    994   -114    -47    537       C  
ATOM   1673  CD1 ILE A 184      19.127   7.788  19.353  1.00  6.02           C  
ANISOU 1673  CD1 ILE A 184      891    487    910   -199     92    187       C  
ATOM   1674  N   GLU A 185      19.867   2.927  19.593  1.00  3.66           N  
ANISOU 1674  N   GLU A 185      406    517    466   -110    -15     70       N  
ATOM   1675  CA  GLU A 185      21.084   2.455  20.210  1.00  3.81           C  
ANISOU 1675  CA  GLU A 185      397    540    512   -120     -7     85       C  
ATOM   1676  C   GLU A 185      21.904   3.656  20.669  1.00  3.88           C  
ANISOU 1676  C   GLU A 185      414    567    495   -125     38     47       C  
ATOM   1677  O   GLU A 185      22.086   4.609  19.918  1.00  4.51           O  
ANISOU 1677  O   GLU A 185      533    586    594   -173     21     85       O  
ATOM   1678  CB  GLU A 185      21.898   1.666  19.185  1.00  3.97           C  
ANISOU 1678  CB  GLU A 185      430    518    562   -112      0     26       C  
ATOM   1679  CG  GLU A 185      23.092   0.995  19.819  1.00  4.56           C  
ANISOU 1679  CG  GLU A 185      497    561    673    -42    -51    -35       C  
ATOM   1680  CD  GLU A 185      23.859   0.112  18.867  1.00  4.90           C  
ANISOU 1680  CD  GLU A 185      493    527    840    -16    -80    -94       C  
ATOM   1681  OE1 GLU A 185      23.290  -0.362  17.851  1.00  4.99           O  
ANISOU 1681  OE1 GLU A 185      526    632    738    -18    -67   -115       O  
ATOM   1682  OE2 GLU A 185      25.049  -0.127  19.179  1.00  6.26           O  
ANISOU 1682  OE2 GLU A 185      511    753   1116     63   -166   -318       O  
ATOM   1683  N   CYS A 186      22.466   3.590  21.886  1.00  3.97           N  
ANISOU 1683  N   CYS A 186      385    591    531   -114     19     25       N  
ATOM   1684  CA  CYS A 186      23.267   4.722  22.328  1.00  4.04           C  
ANISOU 1684  CA  CYS A 186      420    589    527   -125     15      4       C  
ATOM   1685  C   CYS A 186      24.131   4.312  23.495  1.00  4.03           C  
ANISOU 1685  C   CYS A 186      411    574    546   -135     10    -26       C  
ATOM   1686  O   CYS A 186      23.655   3.705  24.454  1.00  4.09           O  
ANISOU 1686  O   CYS A 186      392    588    574   -149     46    -16       O  
ATOM   1687  CB  CYS A 186      22.320   5.840  22.766  1.00  4.55           C  
ANISOU 1687  CB  CYS A 186      534    543    653   -104     29     63       C  
ATOM   1688  SG  CYS A 186      23.194   7.338  23.276  1.00  5.95           S  
ANISOU 1688  SG  CYS A 186      770    589    902   -108    -75      2       S  
ATOM   1689  N   HIS A 187      25.425   4.654  23.389  1.00  4.42           N  
ANISOU 1689  N   HIS A 187      400    745    536   -202     14     43       N  
ATOM   1690  CA  HIS A 187      26.425   4.301  24.366  1.00  4.42           C  
ANISOU 1690  CA  HIS A 187      375    758    545   -199     45     52       C  
ATOM   1691  C   HIS A 187      27.690   5.070  23.993  1.00  4.39           C  
ANISOU 1691  C   HIS A 187      391    769    507   -192     39    -18       C  
ATOM   1692  O   HIS A 187      27.712   5.792  22.991  1.00  4.79           O  
ANISOU 1692  O   HIS A 187      502    768    549   -244     79      7       O  
ATOM   1693  CB  HIS A 187      26.650   2.765  24.399  1.00  4.68           C  
ANISOU 1693  CB  HIS A 187      410    805    563   -230     26     86       C  
ATOM   1694  CG  HIS A 187      26.853   2.173  23.050  1.00  4.51           C  
ANISOU 1694  CG  HIS A 187      445    703    567   -198     16     75       C  
ATOM   1695  ND1 HIS A 187      27.965   2.446  22.256  1.00  4.97           N  
ANISOU 1695  ND1 HIS A 187      529    789    570   -280     41     56       N  
ATOM   1696  CD2 HIS A 187      25.987   1.373  22.357  1.00  4.64           C  
ANISOU 1696  CD2 HIS A 187      503    618    641   -185    -51     85       C  
ATOM   1697  CE1 HIS A 187      27.727   1.818  21.125  1.00  4.83           C  
ANISOU 1697  CE1 HIS A 187      607    646    581   -269     -7     48       C  
ATOM   1698  NE2 HIS A 187      26.550   1.155  21.137  1.00  4.69           N  
ANISOU 1698  NE2 HIS A 187      515    605    663   -158    -39     44       N  
ATOM   1699  N   PRO A 188      28.774   4.981  24.784  1.00  4.27           N  
ANISOU 1699  N   PRO A 188      400    702    521   -191     56    -23       N  
ATOM   1700  CA  PRO A 188      29.952   5.805  24.467  1.00  4.31           C  
ANISOU 1700  CA  PRO A 188      405    648    583   -168     88    -74       C  
ATOM   1701  C   PRO A 188      30.579   5.561  23.098  1.00  4.54           C  
ANISOU 1701  C   PRO A 188      432    718    574   -196     91    -68       C  
ATOM   1702  O   PRO A 188      31.328   6.425  22.645  1.00  5.14           O  
ANISOU 1702  O   PRO A 188      563    696    695   -283    236   -137       O  
ATOM   1703  CB  PRO A 188      30.935   5.506  25.594  1.00  4.43           C  
ANISOU 1703  CB  PRO A 188      392    702    588   -162     54    -86       C  
ATOM   1704  CG  PRO A 188      30.034   5.169  26.772  1.00  4.50           C  
ANISOU 1704  CG  PRO A 188      392    745    572   -142     34    -37       C  
ATOM   1705  CD  PRO A 188      28.877   4.383  26.135  1.00  4.41           C  
ANISOU 1705  CD  PRO A 188      354    793    529   -154     61    -34       C  
ATOM   1706  N   TYR A 189      30.333   4.401  22.465  1.00  4.68           N  
ANISOU 1706  N   TYR A 189      497    719    563   -256    150    -82       N  
ATOM   1707  CA  TYR A 189      30.865   4.199  21.142  1.00  5.01           C  
ANISOU 1707  CA  TYR A 189      588    741    574   -256    157   -115       C  
ATOM   1708  C   TYR A 189      29.921   4.608  20.008  1.00  5.26           C  
ANISOU 1708  C   TYR A 189      733    698    567   -316    101    -70       C  
ATOM   1709  O   TYR A 189      30.340   4.566  18.836  1.00  6.10           O  
ANISOU 1709  O   TYR A 189      938    795    586   -273    200    -91       O  
ATOM   1710  CB  TYR A 189      31.302   2.743  20.937  1.00  5.51           C  
ANISOU 1710  CB  TYR A 189      742    702    648   -303    157   -170       C  
ATOM   1711  CG  TYR A 189      32.372   2.248  21.866  1.00  5.21           C  
ANISOU 1711  CG  TYR A 189      597    702    682   -240    285   -160       C  
ATOM   1712  CD1 TYR A 189      33.322   3.071  22.467  1.00  5.21           C  
ANISOU 1712  CD1 TYR A 189      494    634    853   -180    221   -161       C  
ATOM   1713  CD2 TYR A 189      32.461   0.884  22.118  1.00  5.79           C  
ANISOU 1713  CD2 TYR A 189      704    671    824   -280    231   -208       C  
ATOM   1714  CE1 TYR A 189      34.303   2.570  23.299  1.00  5.87           C  
ANISOU 1714  CE1 TYR A 189      529    708    992   -202    184   -210       C  
ATOM   1715  CE2 TYR A 189      33.446   0.348  22.948  1.00  6.24           C  
ANISOU 1715  CE2 TYR A 189      676    600   1093   -175    242   -249       C  
ATOM   1716  CZ  TYR A 189      34.372   1.218  23.523  1.00  6.08           C  
ANISOU 1716  CZ  TYR A 189      542    675   1093   -126    168   -210       C  
ATOM   1717  OH  TYR A 189      35.312   0.631  24.347  1.00  7.83           O  
ANISOU 1717  OH  TYR A 189      785    710   1480    -54    -25   -197       O  
ATOM   1718  N   LEU A 190      28.711   5.002  20.353  1.00  5.38           N  
ANISOU 1718  N   LEU A 190      583    911    549   -335     77     28       N  
ATOM   1719  CA  LEU A 190      27.686   5.433  19.400  1.00  5.41           C  
ANISOU 1719  CA  LEU A 190      663    831    563   -365     25     62       C  
ATOM   1720  C   LEU A 190      26.871   6.477  20.135  1.00  5.27           C  
ANISOU 1720  C   LEU A 190      649    771    584   -332    -24     80       C  
ATOM   1721  O   LEU A 190      25.783   6.231  20.680  1.00  5.43           O  
ANISOU 1721  O   LEU A 190      630    815    620   -301     55    115       O  
ATOM   1722  CB  LEU A 190      26.807   4.271  18.946  1.00  5.43           C  
ANISOU 1722  CB  LEU A 190      630    791    642   -307    -48     89       C  
ATOM   1723  CG ALEU A 190      25.762   4.631  17.875  0.94  6.01           C  
ANISOU 1723  CG ALEU A 190      869    735    678   -302   -159     78       C  
ATOM   1724  CG BLEU A 190      25.969   4.430  17.674  0.06  5.77           C  
ANISOU 1724  CG BLEU A 190     1397    212    583    296   -317   -488       C  
ATOM   1725  CD1ALEU A 190      26.382   4.888  16.515  0.94  8.46           C  
ANISOU 1725  CD1ALEU A 190     1224   1307    685   -573   -164    225       C  
ATOM   1726  CD1BLEU A 190      24.991   5.591  17.851  0.06  8.25           C  
ANISOU 1726  CD1BLEU A 190      529    442   2162     96    106    -66       C  
ATOM   1727  CD2ALEU A 190      24.750   3.513  17.791  0.94  5.90           C  
ANISOU 1727  CD2ALEU A 190      642    719    879   -172   -151    -32       C  
ATOM   1728  CD2BLEU A 190      26.818   4.624  16.429  0.06  3.94           C  
ANISOU 1728  CD2BLEU A 190      902     16    578    353   -552   -243       C  
ATOM   1729  N   THR A 191      27.418   7.690  20.206  1.00  5.75           N  
ANISOU 1729  N   THR A 191      705    821    658   -397    112    -36       N  
ATOM   1730  CA  THR A 191      26.891   8.667  21.119  1.00  5.96           C  
ANISOU 1730  CA  THR A 191      719    856    688   -320    126      0       C  
ATOM   1731  C   THR A 191      25.667   9.397  20.597  1.00  6.96           C  
ANISOU 1731  C   THR A 191      740    922    984   -295    158    161       C  
ATOM   1732  O   THR A 191      24.947   9.975  21.435  1.00  7.41           O  
ANISOU 1732  O   THR A 191      826    918   1072   -184    265    184       O  
ATOM   1733  CB  THR A 191      28.015   9.666  21.513  1.00  5.94           C  
ANISOU 1733  CB  THR A 191      827    729    702   -305    187    -63       C  
ATOM   1734  OG1 THR A 191      28.566  10.157  20.288  1.00  6.37           O  
ANISOU 1734  OG1 THR A 191      840    739    842   -250    269    -22       O  
ATOM   1735  CG2 THR A 191      29.059   8.999  22.368  1.00  5.76           C  
ANISOU 1735  CG2 THR A 191      742    733    712   -332     75   -109       C  
ATOM   1736  N   GLN A 192      25.446   9.351  19.294  1.00  7.81           N  
ANISOU 1736  N   GLN A 192      661   1294   1011   -320    -59    371       N  
ATOM   1737  CA  GLN A 192      24.222   9.843  18.783  1.00  7.87           C  
ANISOU 1737  CA  GLN A 192      811   1053   1128   -271   -114    304       C  
ATOM   1738  C   GLN A 192      23.879  11.308  19.037  1.00  8.10           C  
ANISOU 1738  C   GLN A 192      866   1021   1190   -452   -121    359       C  
ATOM   1739  O   GLN A 192      22.722  11.729  19.193  1.00  7.77           O  
ANISOU 1739  O   GLN A 192      844    858   1250   -387    -34    328       O  
ATOM   1740  CB  GLN A 192      23.018   9.017  19.335  1.00  7.48           C  
ANISOU 1740  CB  GLN A 192      820   1013   1009   -215     18    354       C  
ATOM   1741  CG  GLN A 192      23.085   7.532  18.943  1.00  8.04           C  
ANISOU 1741  CG  GLN A 192     1038   1091    926   -303   -129    314       C  
ATOM   1742  CD  GLN A 192      22.469   7.183  17.591  1.00  7.19           C  
ANISOU 1742  CD  GLN A 192      653    968   1112   -116     19    317       C  
ATOM   1743  OE1 GLN A 192      21.970   6.034  17.457  1.00  6.86           O  
ANISOU 1743  OE1 GLN A 192      765   1064    777   -217     47    196       O  
ATOM   1744  NE2 GLN A 192      22.378   8.062  16.713  1.00  7.01           N  
ANISOU 1744  NE2 GLN A 192      906   1023    734   -249   -125    272       N  
ATOM   1745  N  AGLU A 193      25.023  12.025  18.992  0.54  6.13           N  
ANISOU 1745  N  AGLU A 193      890    558    883   -227   -142    107       N  
ATOM   1746  N  BGLU A 193      24.887  12.188  19.063  0.46  9.22           N  
ANISOU 1746  N  BGLU A 193      598   1055   1850   -395    305    105       N  
ATOM   1747  CA AGLU A 193      24.823  13.393  19.400  0.54  5.57           C  
ANISOU 1747  CA AGLU A 193      718    670    729    -86    -20    146       C  
ATOM   1748  CA BGLU A 193      24.497  13.555  19.535  0.46  8.64           C  
ANISOU 1748  CA BGLU A 193      715   1016   1553   -394    436    154       C  
ATOM   1749  C  AGLU A 193      23.852  14.094  18.476  0.54  4.96           C  
ANISOU 1749  C  AGLU A 193      777    517    592   -180    -43     56       C  
ATOM   1750  C  BGLU A 193      23.483  14.389  18.688  0.46  7.85           C  
ANISOU 1750  C  BGLU A 193      897    865   1222   -407    447     18       C  
ATOM   1751  O  AGLU A 193      22.969  14.835  18.903  0.54  5.17           O  
ANISOU 1751  O  AGLU A 193      780    455    730   -171    -28    133       O  
ATOM   1752  O  BGLU A 193      22.670  15.144  19.229  0.46  8.38           O  
ANISOU 1752  O  BGLU A 193     1097    837   1251   -217    478    -67       O  
ATOM   1753  CB AGLU A 193      26.142  14.140  19.537  0.54  5.13           C  
ANISOU 1753  CB AGLU A 193      875    364    709   -148     39     49       C  
ATOM   1754  CB BGLU A 193      25.664  14.577  19.770  0.46  8.84           C  
ANISOU 1754  CB BGLU A 193      934   1273   1150   -485    476   -253       C  
ATOM   1755  CG AGLU A 193      27.044  13.511  20.591  0.54  5.26           C  
ANISOU 1755  CG AGLU A 193      737    480    782   -307    -88     -4       C  
ATOM   1756  CG BGLU A 193      26.509  14.259  20.847  0.46  9.71           C  
ANISOU 1756  CG BGLU A 193     1111   1199   1378   -416    362   -173       C  
ATOM   1757  CD AGLU A 193      27.955  14.476  21.327  0.54  4.76           C  
ANISOU 1757  CD AGLU A 193      780    433    596   -321     95    -30       C  
ATOM   1758  CD BGLU A 193      27.753  13.486  20.558  0.46  9.24           C  
ANISOU 1758  CD BGLU A 193     1201   1020   1290   -403    532     83       C  
ATOM   1759  OE1AGLU A 193      29.169  14.249  21.427  0.54  4.69           O  
ANISOU 1759  OE1AGLU A 193      727    476    578   -339      2     15       O  
ATOM   1760  OE1BGLU A 193      27.564  12.626  19.669  0.46 11.05           O  
ANISOU 1760  OE1BGLU A 193      945   1058   2195   -469    540   -303       O  
ATOM   1761  OE2AGLU A 193      27.398  15.483  21.810  0.54  5.58           O  
ANISOU 1761  OE2AGLU A 193      663    544    912   -286     98   -112       O  
ATOM   1762  OE2BGLU A 193      28.859  13.671  21.123  0.46 10.81           O  
ANISOU 1762  OE2BGLU A 193     1173   1638   1296   -412    472    147       O  
ATOM   1763  N  ALYS A 194      23.973  13.888  17.144  0.59  5.98           N  
ANISOU 1763  N  ALYS A 194     1062    526    684   -132   -145     -4       N  
ATOM   1764  N  BLYS A 194      23.567  14.420  17.406  0.41  7.71           N  
ANISOU 1764  N  BLYS A 194      894    793   1241   -620    395   -198       N  
ATOM   1765  CA ALYS A 194      23.083  14.678  16.284  0.59  8.15           C  
ANISOU 1765  CA ALYS A 194     1141   1033    921   -543   -296    561       C  
ATOM   1766  CA BLYS A 194      22.699  15.049  16.493  0.41 12.69           C  
ANISOU 1766  CA BLYS A 194     1491   1700   1630  -1106   -333    285       C  
ATOM   1767  C  ALYS A 194      21.635  14.285  16.429  0.59  8.78           C  
ANISOU 1767  C  ALYS A 194     1156   1050   1129   -498   -439    711       C  
ATOM   1768  C  BLYS A 194      21.320  14.393  16.585  0.41 11.71           C  
ANISOU 1768  C  BLYS A 194     1473   1308   1670   -943   -479    352       C  
ATOM   1769  O  ALYS A 194      20.727  15.134  16.437  0.59  8.43           O  
ANISOU 1769  O  ALYS A 194     1124   1005   1074   -744   -332    599       O  
ATOM   1770  O  BLYS A 194      20.364  15.158  16.728  0.41 11.30           O  
ANISOU 1770  O  BLYS A 194     1547   1179   1566   -946    -29    799       O  
ATOM   1771  CB ALYS A 194      23.529  14.523  14.830  0.59  9.74           C  
ANISOU 1771  CB ALYS A 194     1220   1616    865   -822   -397    497       C  
ATOM   1772  CB BLYS A 194      23.200  14.858  15.082  0.41 15.61           C  
ANISOU 1772  CB BLYS A 194     1583   2716   1631   -616   -309    502       C  
ATOM   1773  CG ALYS A 194      24.955  14.982  14.549  0.59  9.85           C  
ANISOU 1773  CG ALYS A 194     1079   1757    908   -596   -114   -122       C  
ATOM   1774  CG BLYS A 194      23.265  16.052  14.164  0.41 21.61           C  
ANISOU 1774  CG BLYS A 194     3194   2919   2098   -549    558    755       C  
ATOM   1775  CD ALYS A 194      25.289  15.105  13.046  0.59 13.51           C  
ANISOU 1775  CD ALYS A 194     1067   3070    997   -595     54     27       C  
ATOM   1776  CD BLYS A 194      24.708  16.303  13.703  0.41 21.67           C  
ANISOU 1776  CD BLYS A 194     3021   2852   2360   -636    393    884       C  
ATOM   1777  CE ALYS A 194      24.726  16.394  12.523  0.59 21.61           C  
ANISOU 1777  CE ALYS A 194     2794   3405   2010   -790   -568   1082       C  
ATOM   1778  CE BLYS A 194      24.805  16.390  12.184  0.41 21.86           C  
ANISOU 1778  CE BLYS A 194     2538   3441   2327   -217    532    525       C  
ATOM   1779  NZ ALYS A 194      25.272  17.750  12.833  0.59 22.86           N  
ANISOU 1779  NZ ALYS A 194     3210   3208   2267   -856   1345    497       N  
ATOM   1780  NZ BLYS A 194      23.977  17.578  11.746  0.41 26.68           N  
ANISOU 1780  NZ BLYS A 194     5698   2554   1887    364   -176    -44       N  
ATOM   1781  N   LEU A 195      21.252  13.075  16.499  1.00  9.88           N  
ANISOU 1781  N   LEU A 195     1260   1226   1269   -746   -418    586       N  
ATOM   1782  CA  LEU A 195      19.875  12.574  16.503  1.00  8.56           C  
ANISOU 1782  CA  LEU A 195     1200    980   1071   -632   -407    443       C  
ATOM   1783  C   LEU A 195      19.210  12.893  17.843  1.00  7.85           C  
ANISOU 1783  C   LEU A 195     1190    555   1238   -456   -397    316       C  
ATOM   1784  O   LEU A 195      18.023  13.223  17.885  1.00  8.10           O  
ANISOU 1784  O   LEU A 195     1191    596   1292   -376   -507    292       O  
ATOM   1785  CB  LEU A 195      19.823  11.091  16.182  1.00  7.57           C  
ANISOU 1785  CB  LEU A 195      942    968    965   -432   -208    262       C  
ATOM   1786  CG  LEU A 195      18.454  10.432  16.156  1.00  6.45           C  
ANISOU 1786  CG  LEU A 195      838    728    884   -326   -174    228       C  
ATOM   1787  CD1 LEU A 195      17.492  11.119  15.191  1.00  7.47           C  
ANISOU 1787  CD1 LEU A 195     1005    716   1118   -271   -300    223       C  
ATOM   1788  CD2 LEU A 195      18.625   8.969  15.783  1.00  6.32           C  
ANISOU 1788  CD2 LEU A 195      779    771    851   -220     18    163       C  
ATOM   1789  N   ILE A 196      19.958  12.768  18.921  1.00  7.32           N  
ANISOU 1789  N   ILE A 196     1068    638   1077   -421   -329    316       N  
ATOM   1790  CA  ILE A 196      19.427  13.063  20.223  1.00  7.10           C  
ANISOU 1790  CA  ILE A 196     1051    428   1218   -234   -368    285       C  
ATOM   1791  C   ILE A 196      18.992  14.523  20.309  1.00  8.14           C  
ANISOU 1791  C   ILE A 196     1269    462   1362   -194   -671    270       C  
ATOM   1792  O   ILE A 196      17.916  14.841  20.781  1.00  8.72           O  
ANISOU 1792  O   ILE A 196     1352    494   1467   -104   -665    162       O  
ATOM   1793  CB  ILE A 196      20.392  12.668  21.341  1.00  7.26           C  
ANISOU 1793  CB  ILE A 196      902    736   1121   -171   -244    365       C  
ATOM   1794  CG1 ILE A 196      20.421  11.167  21.495  1.00  7.76           C  
ANISOU 1794  CG1 ILE A 196      753    759   1435     13    114    527       C  
ATOM   1795  CG2 ILE A 196      20.018  13.377  22.653  1.00  9.07           C  
ANISOU 1795  CG2 ILE A 196     1239    940   1266    -28   -363    271       C  
ATOM   1796  CD1 ILE A 196      21.592  10.684  22.378  1.00  8.89           C  
ANISOU 1796  CD1 ILE A 196      852   1114   1411    140    162    689       C  
ATOM   1797  N  AGLN A 197      19.887  15.410  19.860  0.71  9.54           N  
ANISOU 1797  N  AGLN A 197     1473    437   1715   -304   -609    309       N  
ATOM   1798  N  BGLN A 197      19.841  15.478  19.890  0.29  8.84           N  
ANISOU 1798  N  BGLN A 197     1143    466   1751   -298   -970    317       N  
ATOM   1799  CA AGLN A 197      19.581  16.834  19.904  0.71 10.80           C  
ANISOU 1799  CA AGLN A 197     1419    416   2270   -339   -909    470       C  
ATOM   1800  CA BGLN A 197      19.408  16.865  20.043  0.29 11.65           C  
ANISOU 1800  CA BGLN A 197     1172    429   2824   -237  -1198    233       C  
ATOM   1801  C  AGLN A 197      18.321  17.154  19.131  0.71 11.81           C  
ANISOU 1801  C  AGLN A 197     1412    489   2586   -480   -999    627       C  
ATOM   1802  C  BGLN A 197      18.161  17.082  19.180  0.29 11.01           C  
ANISOU 1802  C  BGLN A 197     1139    448   2597   -430  -1077    654       C  
ATOM   1803  O  AGLN A 197      17.447  17.932  19.511  0.71 13.03           O  
ANISOU 1803  O  AGLN A 197     1422    572   2958   -459   -994    585       O  
ATOM   1804  O  BGLN A 197      17.268  17.824  19.616  0.29 11.72           O  
ANISOU 1804  O  BGLN A 197     1193    337   2924   -341  -1276    581       O  
ATOM   1805  CB AGLN A 197      20.793  17.646  19.368  0.71 11.17           C  
ANISOU 1805  CB AGLN A 197     1180    372   2693   -171   -695    432       C  
ATOM   1806  CB BGLN A 197      20.480  17.928  19.694  0.29 11.95           C  
ANISOU 1806  CB BGLN A 197     1267    468   2804   -400  -1152    -55       C  
ATOM   1807  CG AGLN A 197      20.473  19.141  19.168  0.71  7.48           C  
ANISOU 1807  CG AGLN A 197     1069    426   1348   -190     27    136       C  
ATOM   1808  CG BGLN A 197      20.290  18.522  18.281  0.29 12.61           C  
ANISOU 1808  CG BGLN A 197     1361   1111   2319     83     28   -218       C  
ATOM   1809  CD AGLN A 197      19.962  19.802  20.396  0.71  9.65           C  
ANISOU 1809  CD AGLN A 197     1389    975   1302   -582    394    157       C  
ATOM   1810  CD BGLN A 197      19.321  19.690  18.265  0.29  7.01           C  
ANISOU 1810  CD BGLN A 197      911    433   1321   -308    367    117       C  
ATOM   1811  OE1AGLN A 197      19.325  20.989  20.216  0.71 13.22           O  
ANISOU 1811  OE1AGLN A 197     2682    471   1870   -280   1142      4       O  
ATOM   1812  OE1BGLN A 197      18.986  20.335  19.324  0.29  8.52           O  
ANISOU 1812  OE1BGLN A 197     1162    747   1329   -384    119     29       O  
ATOM   1813  NE2AGLN A 197      20.176  19.326  21.581  0.71 10.09           N  
ANISOU 1813  NE2AGLN A 197     1690    824   1319   -472    298   -107       N  
ATOM   1814  NE2BGLN A 197      18.738  20.159  17.179  0.29 17.65           N  
ANISOU 1814  NE2BGLN A 197     3519   1530   1657    640   -668   -191       N  
ATOM   1815  N   TYR A 198      18.179  16.551  17.957  1.00 11.80           N  
ANISOU 1815  N   TYR A 198     1373    704   2405   -519  -1014    816       N  
ATOM   1816  CA  TYR A 198      17.012  16.763  17.108  1.00 11.55           C  
ANISOU 1816  CA  TYR A 198     1349    773   2268   -534   -934    911       C  
ATOM   1817  C   TYR A 198      15.761  16.323  17.837  1.00  9.87           C  
ANISOU 1817  C   TYR A 198     1430    536   1783   -457   -884    597       C  
ATOM   1818  O   TYR A 198      14.774  17.040  17.973  1.00 10.99           O  
ANISOU 1818  O   TYR A 198     1356    610   2208   -456   -945    694       O  
ATOM   1819  CB  TYR A 198      17.152  16.059  15.754  1.00 12.22           C  
ANISOU 1819  CB  TYR A 198     1372   1270   2000   -692   -665   1006       C  
ATOM   1820  CG  TYR A 198      15.881  16.291  14.968  1.00 13.33           C  
ANISOU 1820  CG  TYR A 198     1369   1790   1906   -866   -669   1180       C  
ATOM   1821  CD1 TYR A 198      15.618  17.489  14.355  1.00 18.38           C  
ANISOU 1821  CD1 TYR A 198     1570   2325   3090  -1205  -1205   2073       C  
ATOM   1822  CD2 TYR A 198      14.936  15.279  14.847  1.00 11.26           C  
ANISOU 1822  CD2 TYR A 198     1331   1364   1582   -495   -541    527       C  
ATOM   1823  CE1 TYR A 198      14.459  17.723  13.642  1.00 16.45           C  
ANISOU 1823  CE1 TYR A 198     1479   2281   2491   -980   -907   1654       C  
ATOM   1824  CE2 TYR A 198      13.755  15.499  14.132  1.00 11.30           C  
ANISOU 1824  CE2 TYR A 198     1263   1472   1560   -582   -480    528       C  
ATOM   1825  CZ  TYR A 198      13.541  16.728  13.524  1.00 13.10           C  
ANISOU 1825  CZ  TYR A 198     1272   1873   1831   -744   -670   1019       C  
ATOM   1826  OH  TYR A 198      12.340  16.839  12.838  1.00 14.51           O  
ANISOU 1826  OH  TYR A 198     1489   2038   1986   -777   -839    947       O  
ATOM   1827  N   CYS A 199      15.753  15.058  18.324  1.00  8.56           N  
ANISOU 1827  N   CYS A 199     1272    545   1434   -421   -611    474       N  
ATOM   1828  CA  CYS A 199      14.572  14.550  18.985  1.00  8.18           C  
ANISOU 1828  CA  CYS A 199     1208    464   1437   -333   -691    397       C  
ATOM   1829  C   CYS A 199      14.206  15.367  20.230  1.00  8.33           C  
ANISOU 1829  C   CYS A 199     1201    399   1566   -260   -694    348       C  
ATOM   1830  O   CYS A 199      13.041  15.735  20.399  1.00  8.75           O  
ANISOU 1830  O   CYS A 199     1347    397   1580   -194   -668    277       O  
ATOM   1831  CB  CYS A 199      14.775  13.083  19.361  1.00  7.58           C  
ANISOU 1831  CB  CYS A 199     1129    436   1314   -271   -469    323       C  
ATOM   1832  SG  CYS A 199      14.827  11.966  17.939  1.00  7.53           S  
ANISOU 1832  SG  CYS A 199     1106    517   1238   -337   -433    286       S  
ATOM   1833  N   GLN A 200      15.195  15.662  21.063  1.00  8.73           N  
ANISOU 1833  N   GLN A 200     1332    422   1563   -133   -781    176       N  
ATOM   1834  CA  GLN A 200      14.889  16.414  22.269  1.00  9.37           C  
ANISOU 1834  CA  GLN A 200     1485    442   1633     42   -834     16       C  
ATOM   1835  C   GLN A 200      14.361  17.802  21.925  1.00 11.15           C  
ANISOU 1835  C   GLN A 200     1745    408   2084    -24  -1158    -43       C  
ATOM   1836  O   GLN A 200      13.460  18.287  22.591  1.00 12.00           O  
ANISOU 1836  O   GLN A 200     1658    514   2387    125  -1178    -57       O  
ATOM   1837  CB  GLN A 200      16.143  16.520  23.164  1.00  9.80           C  
ANISOU 1837  CB  GLN A 200     1455    501   1768    -42   -897      4       C  
ATOM   1838  CG  GLN A 200      16.556  15.138  23.692  1.00  8.75           C  
ANISOU 1838  CG  GLN A 200     1292    520   1514    -22   -754     -7       C  
ATOM   1839  CD  GLN A 200      17.745  15.199  24.664  1.00  8.34           C  
ANISOU 1839  CD  GLN A 200     1056    557   1554     -4   -540    -41       C  
ATOM   1840  OE1 GLN A 200      18.599  16.065  24.535  1.00  8.86           O  
ANISOU 1840  OE1 GLN A 200     1109    698   1560    -27   -534     45       O  
ATOM   1841  NE2 GLN A 200      17.808  14.243  25.522  1.00  8.09           N  
ANISOU 1841  NE2 GLN A 200     1090    566   1419    -49   -599    -56       N  
ATOM   1842  N   SER A 201      14.880  18.422  20.863  1.00 12.20           N  
ANISOU 1842  N   SER A 201     1651    440   2544   -260  -1161    294       N  
ATOM   1843  CA  SER A 201      14.403  19.752  20.466  1.00 13.52           C  
ANISOU 1843  CA  SER A 201     1588    366   3183   -191  -1231    272       C  
ATOM   1844  C   SER A 201      12.935  19.736  20.078  1.00 13.01           C  
ANISOU 1844  C   SER A 201     1685    474   2786   -282  -1202    450       C  
ATOM   1845  O   SER A 201      12.284  20.781  20.092  1.00 14.60           O  
ANISOU 1845  O   SER A 201     1573    509   3464   -251  -1201    467       O  
ATOM   1846  CB  SER A 201      15.267  20.296  19.351  1.00 15.03           C  
ANISOU 1846  CB  SER A 201     1672    475   3563   -383  -1252    653       C  
ATOM   1847  OG  SER A 201      14.906  19.787  18.096  1.00 15.24           O  
ANISOU 1847  OG  SER A 201     1858    661   3271   -507  -1087    882       O  
ATOM   1848  N   LYS A 202      12.393  18.587  19.707  1.00 11.22           N  
ANISOU 1848  N   LYS A 202     1418    473   2372   -274   -949    536       N  
ATOM   1849  CA  LYS A 202      11.041  18.394  19.251  1.00 10.82           C  
ANISOU 1849  CA  LYS A 202     1485    530   2096   -359   -892    516       C  
ATOM   1850  C   LYS A 202      10.174  17.847  20.391  1.00 10.03           C  
ANISOU 1850  C   LYS A 202     1436    460   1916   -153   -775    314       C  
ATOM   1851  O   LYS A 202       8.993  17.564  20.169  1.00 10.73           O  
ANISOU 1851  O   LYS A 202     1431    814   1833   -196   -780    421       O  
ATOM   1852  CB  LYS A 202      10.991  17.484  18.023  1.00 10.74           C  
ANISOU 1852  CB  LYS A 202     1282    885   1915   -400   -648    625       C  
ATOM   1853  CG  LYS A 202      11.675  18.055  16.814  1.00 12.05           C  
ANISOU 1853  CG  LYS A 202     1395   1203   1982   -502   -739    737       C  
ATOM   1854  CD ALYS A 202      10.977  19.328  16.308  0.51 15.45           C  
ANISOU 1854  CD ALYS A 202     2427   1234   2209   -124   -430    933       C  
ATOM   1855  CD BLYS A 202      11.135  19.407  16.376  0.49 13.18           C  
ANISOU 1855  CD BLYS A 202     1323   1288   2398   -599   -902   1088       C  
ATOM   1856  CE ALYS A 202      11.773  19.956  15.168  0.51 17.60           C  
ANISOU 1856  CE ALYS A 202     2712   2084   1891  -1099  -1044   1141       C  
ATOM   1857  CE BLYS A 202      11.582  19.745  14.957  0.49 16.55           C  
ANISOU 1857  CE BLYS A 202     1861   1920   2506   -449   -770   1356       C  
ATOM   1858  NZ ALYS A 202      11.438  21.395  15.016  0.51 20.79           N  
ANISOU 1858  NZ ALYS A 202     4289   1736   1875  -1475   -131    657       N  
ATOM   1859  NZ BLYS A 202      11.075  21.109  14.626  0.49 18.64           N  
ANISOU 1859  NZ BLYS A 202     2726   1402   2953  -1121  -1589   1432       N  
ATOM   1860  N   GLY A 203      10.750  17.687  21.579  1.00 10.50           N  
ANISOU 1860  N   GLY A 203     1734    340   1917    -92   -887    142       N  
ATOM   1861  CA  GLY A 203       9.978  17.178  22.694  1.00 10.21           C  
ANISOU 1861  CA  GLY A 203     1722    347   1810     78   -763    -85       C  
ATOM   1862  C   GLY A 203       9.804  15.666  22.731  1.00  8.58           C  
ANISOU 1862  C   GLY A 203     1275    363   1623     93   -665     56       C  
ATOM   1863  O   GLY A 203       9.008  15.157  23.516  1.00  9.88           O  
ANISOU 1863  O   GLY A 203     1476    435   1843    220   -281    -55       O  
ATOM   1864  N   ILE A 204      10.564  14.958  21.887  1.00  7.56           N  
ANISOU 1864  N   ILE A 204     1130    323   1419    -59   -621    120       N  
ATOM   1865  CA  ILE A 204      10.541  13.499  21.840  1.00  6.62           C  
ANISOU 1865  CA  ILE A 204      981    291   1242    -24   -513    125       C  
ATOM   1866  C   ILE A 204      11.642  13.004  22.801  1.00  6.49           C  
ANISOU 1866  C   ILE A 204      834    351   1280    -90   -449     91       C  
ATOM   1867  O   ILE A 204      12.796  13.377  22.642  1.00  9.54           O  
ANISOU 1867  O   ILE A 204      847    890   1889   -221   -528    725       O  
ATOM   1868  CB  ILE A 204      10.830  13.015  20.426  1.00  6.27           C  
ANISOU 1868  CB  ILE A 204      784    400   1197    -92   -297    191       C  
ATOM   1869  CG1 ILE A 204       9.785  13.531  19.427  1.00  6.54           C  
ANISOU 1869  CG1 ILE A 204      867    450   1169   -172   -385    243       C  
ATOM   1870  CG2 ILE A 204      10.918  11.481  20.373  1.00  6.30           C  
ANISOU 1870  CG2 ILE A 204      907    372   1113    -54   -170    153       C  
ATOM   1871  CD1 ILE A 204      10.146  13.294  17.990  1.00  7.50           C  
ANISOU 1871  CD1 ILE A 204     1074    670   1107   -192   -180    319       C  
ATOM   1872  N   VAL A 205      11.248  12.147  23.722  1.00  5.20           N  
ANISOU 1872  N   VAL A 205      705    334    938     38   -312    -44       N  
ATOM   1873  CA  VAL A 205      12.203  11.553  24.664  1.00  5.15           C  
ANISOU 1873  CA  VAL A 205      729    335    893     47   -329    -80       C  
ATOM   1874  C   VAL A 205      12.954  10.435  23.958  1.00  4.72           C  
ANISOU 1874  C   VAL A 205      628    323    843    -26   -288    -27       C  
ATOM   1875  O   VAL A 205      12.366   9.625  23.221  1.00  5.10           O  
ANISOU 1875  O   VAL A 205      599    450    889    -54   -231   -124       O  
ATOM   1876  CB  VAL A 205      11.475  11.102  25.913  1.00  5.44           C  
ANISOU 1876  CB  VAL A 205      715    470    882     87   -280    -86       C  
ATOM   1877  CG1 VAL A 205      12.304  10.142  26.779  1.00  5.85           C  
ANISOU 1877  CG1 VAL A 205      726    633    864    131   -239    -22       C  
ATOM   1878  CG2 VAL A 205      11.051  12.319  26.730  1.00  6.80           C  
ANISOU 1878  CG2 VAL A 205     1021    560   1003    178   -313   -205       C  
ATOM   1879  N   VAL A 206      14.261  10.371  24.194  1.00  4.55           N  
ANISOU 1879  N   VAL A 206      596    276    855    -37   -302    -15       N  
ATOM   1880  CA  VAL A 206      15.063   9.318  23.627  1.00  4.28           C  
ANISOU 1880  CA  VAL A 206      559    297    772    -76   -242     21       C  
ATOM   1881  C   VAL A 206      15.351   8.256  24.696  1.00  3.92           C  
ANISOU 1881  C   VAL A 206      467    320    701    -29   -183     14       C  
ATOM   1882  O   VAL A 206      15.746   8.570  25.807  1.00  4.41           O  
ANISOU 1882  O   VAL A 206      623    338    713    -18   -238    -27       O  
ATOM   1883  CB  VAL A 206      16.366   9.883  23.027  1.00  5.15           C  
ANISOU 1883  CB  VAL A 206      633    397    926   -156   -194     88       C  
ATOM   1884  CG1 VAL A 206      17.287   8.756  22.551  1.00  5.76           C  
ANISOU 1884  CG1 VAL A 206      647    501   1040   -143    -52     71       C  
ATOM   1885  CG2 VAL A 206      16.013  10.802  21.848  1.00  6.22           C  
ANISOU 1885  CG2 VAL A 206      814    545   1003   -189   -196    153       C  
ATOM   1886  N   THR A 207      15.116   6.987  24.293  1.00  3.60           N  
ANISOU 1886  N   THR A 207      460    307    599    -18   -132     16       N  
ATOM   1887  CA  THR A 207      15.571   5.847  25.086  1.00  3.33           C  
ANISOU 1887  CA  THR A 207      406    313    546    -10    -89    -13       C  
ATOM   1888  C   THR A 207      16.802   5.232  24.431  1.00  3.30           C  
ANISOU 1888  C   THR A 207      385    321    546    -38    -61     -1       C  
ATOM   1889  O   THR A 207      16.775   4.938  23.235  1.00  3.72           O  
ANISOU 1889  O   THR A 207      457    459    498    -23    -30    -10       O  
ATOM   1890  CB  THR A 207      14.462   4.791  25.173  1.00  3.26           C  
ANISOU 1890  CB  THR A 207      419    305    513      6    -52    -29       C  
ATOM   1891  OG1 THR A 207      13.296   5.348  25.799  1.00  3.37           O  
ANISOU 1891  OG1 THR A 207      393    330    558     19    -39    -34       O  
ATOM   1892  CG2 THR A 207      14.870   3.578  26.007  1.00  3.22           C  
ANISOU 1892  CG2 THR A 207      373    340    512     14    -23    -14       C  
ATOM   1893  N   ALA A 208      17.839   5.041  25.248  1.00  3.26           N  
ANISOU 1893  N   ALA A 208      393    334    512    -13    -59     -6       N  
ATOM   1894  CA  ALA A 208      19.093   4.415  24.850  1.00  3.17           C  
ANISOU 1894  CA  ALA A 208      379    332    494    -29    -17     16       C  
ATOM   1895  C   ALA A 208      19.026   2.901  25.066  1.00  2.97           C  
ANISOU 1895  C   ALA A 208      328    347    455    -41      1     45       C  
ATOM   1896  O   ALA A 208      18.908   2.436  26.207  1.00  3.32           O  
ANISOU 1896  O   ALA A 208      432    369    459    -43      5      1       O  
ATOM   1897  CB  ALA A 208      20.230   4.985  25.699  1.00  3.44           C  
ANISOU 1897  CB  ALA A 208      372    399    537    -35    -18     21       C  
ATOM   1898  N   TYR A 209      19.155   2.174  23.959  1.00  2.98           N  
ANISOU 1898  N   TYR A 209      363    330    439    -27     37     12       N  
ATOM   1899  CA  TYR A 209      19.310   0.770  24.038  1.00  3.02           C  
ANISOU 1899  CA  TYR A 209      344    317    486     -5     67     21       C  
ATOM   1900  C   TYR A 209      20.715   0.282  23.853  1.00  3.01           C  
ANISOU 1900  C   TYR A 209      358    370    416    -23     36     24       C  
ATOM   1901  O   TYR A 209      21.594   1.028  23.435  1.00  3.31           O  
ANISOU 1901  O   TYR A 209      343    401    513    -71     48     23       O  
ATOM   1902  CB  TYR A 209      18.303   0.132  23.148  1.00  3.20           C  
ANISOU 1902  CB  TYR A 209      345    396    474    -43     94     20       C  
ATOM   1903  CG  TYR A 209      18.564  -0.056  21.600  1.00  3.05           C  
ANISOU 1903  CG  TYR A 209      326    359    472    -76     38     -3       C  
ATOM   1904  CD1 TYR A 209      19.670  -0.748  21.069  1.00  3.32           C  
ANISOU 1904  CD1 TYR A 209      349    433    479    -23     64     -1       C  
ATOM   1905  CD2 TYR A 209      17.654   0.469  20.681  1.00  3.22           C  
ANISOU 1905  CD2 TYR A 209      333    378    512    -27     52     17       C  
ATOM   1906  CE1 TYR A 209      19.818  -0.902  19.706  1.00  3.49           C  
ANISOU 1906  CE1 TYR A 209      342    483    502     -7     73     13       C  
ATOM   1907  CE2 TYR A 209      17.811   0.327  19.323  1.00  3.33           C  
ANISOU 1907  CE2 TYR A 209      370    388    509    -23     41     54       C  
ATOM   1908  CZ  TYR A 209      18.887  -0.404  18.821  1.00  3.48           C  
ANISOU 1908  CZ  TYR A 209      408    487    428    -27     68     33       C  
ATOM   1909  OH  TYR A 209      19.072  -0.647  17.509  1.00  5.16           O  
ANISOU 1909  OH  TYR A 209      656    896    408    304     74     52       O  
ATOM   1910  N   SER A 210      20.958  -0.987  24.231  1.00  3.07           N  
ANISOU 1910  N   SER A 210      330    358    477    -19     91     18       N  
ATOM   1911  CA  SER A 210      22.287  -1.575  24.277  1.00  3.20           C  
ANISOU 1911  CA  SER A 210      343    350    521    -12     80      2       C  
ATOM   1912  C   SER A 210      23.293  -0.666  24.984  1.00  3.27           C  
ANISOU 1912  C   SER A 210      349    360    535    -29     86     12       C  
ATOM   1913  O   SER A 210      24.415  -0.467  24.497  1.00  3.70           O  
ANISOU 1913  O   SER A 210      322    423    659    -21    119    -11       O  
ATOM   1914  CB  SER A 210      22.798  -1.996  22.895  1.00  3.56           C  
ANISOU 1914  CB  SER A 210      396    395    563    -13     96     17       C  
ATOM   1915  OG  SER A 210      21.886  -2.827  22.222  1.00  3.73           O  
ANISOU 1915  OG  SER A 210      492    419    506    -19     60      4       O  
ATOM   1916  N   PRO A 211      22.953  -0.153  26.175  1.00  3.20           N  
ANISOU 1916  N   PRO A 211      304    389    524    -35     66    -26       N  
ATOM   1917  CA  PRO A 211      23.843   0.819  26.816  1.00  3.46           C  
ANISOU 1917  CA  PRO A 211      333    397    586    -60     49    -39       C  
ATOM   1918  C   PRO A 211      25.163   0.226  27.283  1.00  3.61           C  
ANISOU 1918  C   PRO A 211      355    475    543    -51     21    -30       C  
ATOM   1919  O   PRO A 211      26.126   0.973  27.553  1.00  3.94           O  
ANISOU 1919  O   PRO A 211      375    457    666    -89     27    -40       O  
ATOM   1920  CB  PRO A 211      23.024   1.316  28.023  1.00  3.71           C  
ANISOU 1920  CB  PRO A 211      392    406    611    -27     69    -65       C  
ATOM   1921  CG  PRO A 211      22.168   0.107  28.374  1.00  3.53           C  
ANISOU 1921  CG  PRO A 211      397    437    509    -34     57    -23       C  
ATOM   1922  CD  PRO A 211      21.764  -0.433  27.002  1.00  3.24           C  
ANISOU 1922  CD  PRO A 211      327    400    505    -22     93      2       C  
ATOM   1923  N   LEU A 212      25.212  -1.101  27.453  1.00  3.93           N  
ANISOU 1923  N   LEU A 212      341    445    706    -42    -21    -30       N  
ATOM   1924  CA  LEU A 212      26.421  -1.795  27.867  1.00  4.46           C  
ANISOU 1924  CA  LEU A 212      360    464    869    -21    -85     -2       C  
ATOM   1925  C   LEU A 212      27.170  -2.350  26.664  1.00  4.95           C  
ANISOU 1925  C   LEU A 212      310    477   1095    -41     18    -20       C  
ATOM   1926  O   LEU A 212      28.164  -3.065  26.847  1.00  5.93           O  
ANISOU 1926  O   LEU A 212      353    617   1284     57     -9     27       O  
ATOM   1927  CB  LEU A 212      26.124  -2.934  28.851  1.00  4.81           C  
ANISOU 1927  CB  LEU A 212      491    514    822    -12   -154     24       C  
ATOM   1928  CG  LEU A 212      25.192  -2.573  30.009  1.00  5.03           C  
ANISOU 1928  CG  LEU A 212      554    507    852    -29    -85     -6       C  
ATOM   1929  CD1 LEU A 212      24.971  -3.779  30.917  1.00  5.48           C  
ANISOU 1929  CD1 LEU A 212      775    561    747    -14   -156     19       C  
ATOM   1930  CD2 LEU A 212      25.713  -1.384  30.805  1.00  5.67           C  
ANISOU 1930  CD2 LEU A 212      715    601    838    -85   -149    -59       C  
ATOM   1931  N   GLY A 213      26.698  -2.057  25.444  1.00  4.59           N  
ANISOU 1931  N   GLY A 213      315    485    944    -25     98    -78       N  
ATOM   1932  CA  GLY A 213      27.294  -2.601  24.257  1.00  5.37           C  
ANISOU 1932  CA  GLY A 213      393    538   1110    -70    219   -177       C  
ATOM   1933  C   GLY A 213      26.889  -4.036  23.956  1.00  5.67           C  
ANISOU 1933  C   GLY A 213      458    510   1186    -16    305   -168       C  
ATOM   1934  O   GLY A 213      27.544  -4.714  23.155  1.00  7.04           O  
ANISOU 1934  O   GLY A 213      570    649   1456    -29    477   -260       O  
ATOM   1935  N   SER A 214      25.794  -4.498  24.561  1.00  5.41           N  
ANISOU 1935  N   SER A 214      417    432   1208    -25    285   -209       N  
ATOM   1936  CA  SER A 214      25.218  -5.800  24.211  1.00  5.33           C  
ANISOU 1936  CA  SER A 214      422    445   1160     -2    275   -174       C  
ATOM   1937  C   SER A 214      26.274  -6.907  24.075  1.00  5.52           C  
ANISOU 1937  C   SER A 214      423    496   1178     39    235   -230       C  
ATOM   1938  O   SER A 214      26.382  -7.543  23.013  1.00  6.06           O  
ANISOU 1938  O   SER A 214      512    583   1209     56    248   -232       O  
ATOM   1939  CB  SER A 214      24.403  -5.675  22.952  1.00  5.57           C  
ANISOU 1939  CB  SER A 214      453    480   1182     32    253   -129       C  
ATOM   1940  OG  SER A 214      23.508  -6.751  22.731  1.00  5.56           O  
ANISOU 1940  OG  SER A 214      447    482   1182     -3    202   -154       O  
ATOM   1941  N   PRO A 215      26.982  -7.228  25.164  1.00  6.35           N  
ANISOU 1941  N   PRO A 215      460    627   1327    117     83   -321       N  
ATOM   1942  CA  PRO A 215      28.008  -8.274  25.043  1.00  8.14           C  
ANISOU 1942  CA  PRO A 215      540    748   1806    216    -98   -487       C  
ATOM   1943  C   PRO A 215      27.454  -9.650  24.633  1.00  8.45           C  
ANISOU 1943  C   PRO A 215      686    609   1914    237    -40   -479       C  
ATOM   1944  O   PRO A 215      28.237 -10.441  24.100  1.00 12.14           O  
ANISOU 1944  O   PRO A 215      585   1058   2971    295    -16  -1054       O  
ATOM   1945  CB  PRO A 215      28.730  -8.257  26.386  1.00  9.01           C  
ANISOU 1945  CB  PRO A 215      598    967   1860    200    -49   -393       C  
ATOM   1946  CG  PRO A 215      27.738  -7.566  27.297  1.00  8.25           C  
ANISOU 1946  CG  PRO A 215      572   1015   1549    356   -141   -290       C  
ATOM   1947  CD  PRO A 215      27.082  -6.513  26.440  1.00  6.22           C  
ANISOU 1947  CD  PRO A 215      429    638   1296     40     76   -236       C  
ATOM   1948  N   ASP A 216      26.174  -9.904  24.816  1.00  6.56           N  
ANISOU 1948  N   ASP A 216      633    616   1242    252    -82   -373       N  
ATOM   1949  CA  ASP A 216      25.525 -11.169  24.420  1.00  5.93           C  
ANISOU 1949  CA  ASP A 216      552    569   1133    201     48   -212       C  
ATOM   1950  C   ASP A 216      24.890 -11.116  23.034  1.00  5.71           C  
ANISOU 1950  C   ASP A 216      575    591   1003     56    137   -193       C  
ATOM   1951  O   ASP A 216      24.261 -12.096  22.628  1.00  6.11           O  
ANISOU 1951  O   ASP A 216      634    649   1039     32     66   -193       O  
ATOM   1952  CB  ASP A 216      24.533 -11.615  25.474  1.00  6.34           C  
ANISOU 1952  CB  ASP A 216      623    874    911    218    -12   -196       C  
ATOM   1953  CG  ASP A 216      23.404 -10.620  25.752  1.00  7.75           C  
ANISOU 1953  CG  ASP A 216      719   1512    713    505    -81   -349       C  
ATOM   1954  OD1 ASP A 216      23.556  -9.417  25.484  1.00  8.94           O  
ANISOU 1954  OD1 ASP A 216     1164   1449    784    920   -132   -325       O  
ATOM   1955  OD2 ASP A 216      22.341 -11.088  26.267  1.00  9.87           O  
ANISOU 1955  OD2 ASP A 216      560   2434    756    387     -8   -435       O  
ATOM   1956  N   ARG A 217      25.088 -10.039  22.254  1.00  5.84           N  
ANISOU 1956  N   ARG A 217      617    646    957     29    206   -232       N  
ATOM   1957  CA  ARG A 217      24.586 -10.036  20.916  1.00  5.98           C  
ANISOU 1957  CA  ARG A 217      596    710    965     -1    189   -191       C  
ATOM   1958  C   ARG A 217      25.098 -11.258  20.156  1.00  6.12           C  
ANISOU 1958  C   ARG A 217      740    639    946    -41    267   -153       C  
ATOM   1959  O   ARG A 217      26.269 -11.613  20.278  1.00  6.97           O  
ANISOU 1959  O   ARG A 217      777    696   1174     22    286   -285       O  
ATOM   1960  CB  ARG A 217      25.001  -8.727  20.218  1.00  6.70           C  
ANISOU 1960  CB  ARG A 217      803    699   1043    -60    346   -221       C  
ATOM   1961  CG  ARG A 217      26.495  -8.614  19.972  1.00  7.31           C  
ANISOU 1961  CG  ARG A 217      802    770   1207   -108    406   -318       C  
ATOM   1962  CD  ARG A 217      26.955  -7.166  19.706  1.00  7.28           C  
ANISOU 1962  CD  ARG A 217      786    842   1138   -112    385   -277       C  
ATOM   1963  NE  ARG A 217      28.409  -7.109  19.494  1.00  7.80           N  
ANISOU 1963  NE  ARG A 217      817    812   1336   -156    483   -360       N  
ATOM   1964  CZ  ARG A 217      29.324  -7.157  20.422  1.00  8.09           C  
ANISOU 1964  CZ  ARG A 217      808    884   1381   -136    481   -375       C  
ATOM   1965  NH1 ARG A 217      28.998  -7.173  21.716  1.00  8.78           N  
ANISOU 1965  NH1 ARG A 217      669   1331   1337   -111    446   -403       N  
ATOM   1966  NH2 ARG A 217      30.606  -7.185  20.079  1.00  9.22           N  
ANISOU 1966  NH2 ARG A 217      729   1255   1520   -213    482   -392       N  
ATOM   1967  N   PRO A 218      24.291 -11.905  19.306  1.00  6.62           N  
ANISOU 1967  N   PRO A 218      864    701    949   -141    305   -126       N  
ATOM   1968  CA  PRO A 218      24.714 -13.222  18.776  1.00  7.64           C  
ANISOU 1968  CA  PRO A 218     1234    696    973   -283    361   -180       C  
ATOM   1969  C   PRO A 218      25.812 -13.155  17.724  1.00  7.69           C  
ANISOU 1969  C   PRO A 218     1153    742   1028   -172    374   -174       C  
ATOM   1970  O   PRO A 218      26.479 -14.166  17.464  1.00 10.12           O  
ANISOU 1970  O   PRO A 218     1457    824   1563     -4    640   -100       O  
ATOM   1971  CB  PRO A 218      23.404 -13.813  18.256  1.00  9.50           C  
ANISOU 1971  CB  PRO A 218     1132   1116   1361   -357    397   -435       C  
ATOM   1972  CG  PRO A 218      22.542 -12.692  18.019  1.00  9.75           C  
ANISOU 1972  CG  PRO A 218     1143   1192   1371   -373    115   -297       C  
ATOM   1973  CD  PRO A 218      22.843 -11.610  19.044  1.00  8.04           C  
ANISOU 1973  CD  PRO A 218      962   1086   1005   -241    281   -145       C  
ATOM   1974  N   TRP A 219      26.033 -11.968  17.169  1.00  8.00           N  
ANISOU 1974  N   TRP A 219     1264    703   1074    -72    577   -198       N  
ATOM   1975  CA  TRP A 219      27.046 -11.723  16.133  1.00  8.70           C  
ANISOU 1975  CA  TRP A 219     1365    763   1176   -193    701   -292       C  
ATOM   1976  C   TRP A 219      28.294 -11.115  16.714  1.00  8.97           C  
ANISOU 1976  C   TRP A 219     1103    897   1408    -35    650   -349       C  
ATOM   1977  O   TRP A 219      29.166 -10.672  15.953  1.00 10.28           O  
ANISOU 1977  O   TRP A 219     1125   1120   1662   -122    781   -217       O  
ATOM   1978  CB  TRP A 219      26.465 -10.886  15.003  1.00  8.76           C  
ANISOU 1978  CB  TRP A 219     1454    866   1008   -324    569   -271       C  
ATOM   1979  CG  TRP A 219      25.784  -9.650  15.498  1.00  7.90           C  
ANISOU 1979  CG  TRP A 219     1252    842    907   -323    433   -226       C  
ATOM   1980  CD1 TRP A 219      26.360  -8.473  15.857  1.00  7.64           C  
ANISOU 1980  CD1 TRP A 219      954    781   1168   -211    299   -199       C  
ATOM   1981  CD2 TRP A 219      24.380  -9.466  15.719  1.00  8.02           C  
ANISOU 1981  CD2 TRP A 219     1239    893    916   -369    407   -220       C  
ATOM   1982  NE1 TRP A 219      25.417  -7.577  16.274  1.00  7.33           N  
ANISOU 1982  NE1 TRP A 219      958    730   1099   -162    100   -160       N  
ATOM   1983  CE2 TRP A 219      24.182  -8.135  16.197  1.00  7.19           C  
ANISOU 1983  CE2 TRP A 219     1078    840    815   -246    192   -121       C  
ATOM   1984  CE3 TRP A 219      23.232 -10.234  15.519  1.00  9.23           C  
ANISOU 1984  CE3 TRP A 219     1354   1095   1059   -557    383   -296       C  
ATOM   1985  CZ2 TRP A 219      22.915  -7.636  16.496  1.00  7.35           C  
ANISOU 1985  CZ2 TRP A 219      945   1027    822   -232    154    -97       C  
ATOM   1986  CZ3 TRP A 219      22.006  -9.758  15.811  1.00 10.45           C  
ANISOU 1986  CZ3 TRP A 219     1320   1289   1360   -677    480   -278       C  
ATOM   1987  CH2 TRP A 219      21.841  -8.426  16.303  1.00  9.16           C  
ANISOU 1987  CH2 TRP A 219     1283   1238    958   -423    379    -99       C  
ATOM   1988  N   ALA A 220      28.481 -11.111  18.010  1.00  9.00           N  
ANISOU 1988  N   ALA A 220     1057    906   1455    -75    533   -334       N  
ATOM   1989  CA  ALA A 220      29.685 -10.565  18.617  1.00 10.26           C  
ANISOU 1989  CA  ALA A 220     1039   1082   1777    -21    471   -437       C  
ATOM   1990  C   ALA A 220      30.926 -11.295  18.083  1.00 12.20           C  
ANISOU 1990  C   ALA A 220     1163   1617   1855    299    406   -510       C  
ATOM   1991  O   ALA A 220      30.917 -12.496  17.875  1.00 14.00           O  
ANISOU 1991  O   ALA A 220     1631   1684   2006    571    455   -610       O  
ATOM   1992  CB  ALA A 220      29.670 -10.764  20.085  1.00 11.73           C  
ANISOU 1992  CB  ALA A 220     1195   1516   1747     63    295   -626       C  
ATOM   1993  N   LYS A 221      31.987 -10.542  17.890  1.00 16.89           N  
ANISOU 1993  N   LYS A 221      975   2396   3046     55    647  -1435       N  
ATOM   1994  CA  LYS A 221      33.314 -10.994  17.444  1.00 20.24           C  
ANISOU 1994  CA  LYS A 221     1184   2937   3570    143    935  -1623       C  
ATOM   1995  C   LYS A 221      34.363 -10.621  18.483  1.00 24.41           C  
ANISOU 1995  C   LYS A 221     1051   4291   3934    142    705  -2051       C  
ATOM   1996  O   LYS A 221      34.227  -9.538  19.104  1.00 27.53           O  
ANISOU 1996  O   LYS A 221     1258   4895   4309    557    270  -2706       O  
ATOM   1997  CB  LYS A 221      33.712 -10.394  16.114  1.00 21.12           C  
ANISOU 1997  CB  LYS A 221     1396   3044   3584   -205   1260  -1822       C  
ATOM   1998  CG  LYS A 221      32.771 -10.845  14.990  1.00 26.94           C  
ANISOU 1998  CG  LYS A 221     1463   5233   3540    -90   1006  -1690       C  
ATOM   1999  CD  LYS A 221      33.238 -10.341  13.639  1.00 35.94           C  
ANISOU 1999  CD  LYS A 221     3820   6187   3649   -497    780  -1047       C  
ATOM   2000  CE  LYS A 221      32.510 -11.004  12.462  0.80 40.49           C  
ANISOU 2000  CE  LYS A 221     5340   6574   3472  -1931   1109  -1091       C  
ATOM   2001  NZ  LYS A 221      31.048 -11.225  12.758  0.80 46.72           N  
ANISOU 2001  NZ  LYS A 221     5590   6512   5650  -2809   1856  -4256       N  
ATOM   2002  N   PRO A 222      35.431 -11.390  18.638  1.00 30.13           N  
ANISOU 2002  N   PRO A 222     1646   5116   4687    875    239  -2755       N  
ATOM   2003  CA  PRO A 222      36.463 -11.124  19.638  1.00 32.56           C  
ANISOU 2003  CA  PRO A 222     1607   5282   5482    689   -176  -2255       C  
ATOM   2004  C   PRO A 222      37.052  -9.777  19.482  1.00 33.83           C  
ANISOU 2004  C   PRO A 222     2211   5822   4822    -59    785  -2787       C  
ATOM   2005  O   PRO A 222      37.307  -9.156  20.476  1.00 35.00           O  
ANISOU 2005  O   PRO A 222     2843   5202   5253   1127    124  -3034       O  
ATOM   2006  CB  PRO A 222      37.539 -12.144  19.251  1.00 43.87           C  
ANISOU 2006  CB  PRO A 222     2622   6352   7693   1754   -929  -2767       C  
ATOM   2007  CG  PRO A 222      36.761 -13.305  18.911  1.00 43.16           C  
ANISOU 2007  CG  PRO A 222     2898   5689   7811   1722    -45  -2835       C  
ATOM   2008  CD  PRO A 222      35.600 -12.756  18.088  1.00 36.93           C  
ANISOU 2008  CD  PRO A 222     1933   5580   6517   1231    422  -3455       C  
ATOM   2009  N   GLU A 223      37.198  -9.312  18.259  1.00 33.07           N  
ANISOU 2009  N   GLU A 223     1508   5972   5084    947   1260  -2534       N  
ATOM   2010  CA  GLU A 223      37.938  -8.090  17.908  1.00 35.89           C  
ANISOU 2010  CA  GLU A 223     1722   6725   5191    533   1835  -2401       C  
ATOM   2011  C   GLU A 223      37.135  -6.811  18.164  1.00 28.85           C  
ANISOU 2011  C   GLU A 223     1091   5688   4182   -901   1097  -3848       C  
ATOM   2012  O   GLU A 223      37.642  -5.708  18.158  1.00 38.91           O  
ANISOU 2012  O   GLU A 223     1483   6681   6621  -2064   2081  -5324       O  
ATOM   2013  CB  GLU A 223      38.385  -8.152  16.446  1.00 34.88           C  
ANISOU 2013  CB  GLU A 223     2160   6073   5019    373   1754  -3273       C  
ATOM   2014  CG  GLU A 223      37.277  -8.220  15.435  1.00 39.02           C  
ANISOU 2014  CG  GLU A 223     3466   5485   5873   1253    509  -3226       C  
ATOM   2015  CD  GLU A 223      36.993  -9.658  15.015  1.00 34.98           C  
ANISOU 2015  CD  GLU A 223     3334   5978   3978   -582   2374  -2879       C  
ATOM   2016  OE1 GLU A 223      36.529  -9.827  13.881  1.00 41.08           O  
ANISOU 2016  OE1 GLU A 223     6326   6173   3108  -2151   2666  -1972       O  
ATOM   2017  OE2 GLU A 223      37.235 -10.584  15.836  1.00 30.17           O  
ANISOU 2017  OE2 GLU A 223     1324   5546   4594   -235    903  -3405       O  
ATOM   2018  N   ASP A 224      35.811  -6.930  18.365  1.00 25.66           N  
ANISOU 2018  N   ASP A 224      962   4599   4189   -800   1140  -3418       N  
ATOM   2019  CA  ASP A 224      34.945  -5.777  18.469  1.00 20.75           C  
ANISOU 2019  CA  ASP A 224     1134   3999   2752  -1103   1195  -2353       C  
ATOM   2020  C   ASP A 224      35.279  -4.939  19.710  1.00 17.37           C  
ANISOU 2020  C   ASP A 224      864   3264   2470   -511    764  -1769       C  
ATOM   2021  O   ASP A 224      35.768  -5.527  20.703  1.00 17.61           O  
ANISOU 2021  O   ASP A 224      862   2683   3147   -166    581  -1635       O  
ATOM   2022  CB  ASP A 224      33.485  -6.283  18.626  1.00 16.21           C  
ANISOU 2022  CB  ASP A 224      985   3397   1777   -759    735  -1305       C  
ATOM   2023  CG  ASP A 224      32.856  -6.835  17.359  1.00 15.94           C  
ANISOU 2023  CG  ASP A 224     1123   3236   1699   -930    861  -1304       C  
ATOM   2024  OD1 ASP A 224      31.760  -7.426  17.484  1.00 13.02           O  
ANISOU 2024  OD1 ASP A 224     1026   2261   1659   -527    587   -760       O  
ATOM   2025  OD2 ASP A 224      33.396  -6.646  16.275  1.00 14.78           O  
ANISOU 2025  OD2 ASP A 224     1345   2750   1519   -799    531   -493       O  
ATOM   2026  N   PRO A 225      35.073  -3.632  19.714  1.00 15.72           N  
ANISOU 2026  N   PRO A 225     1021   3247   1706   -326    416  -1442       N  
ATOM   2027  CA  PRO A 225      35.335  -2.846  20.927  1.00 14.05           C  
ANISOU 2027  CA  PRO A 225      903   2758   1679   -200    201  -1281       C  
ATOM   2028  C   PRO A 225      34.388  -3.310  22.004  1.00 14.14           C  
ANISOU 2028  C   PRO A 225      789   2819   1765   -257    334  -1456       C  
ATOM   2029  O   PRO A 225      33.242  -3.686  21.733  1.00 18.94           O  
ANISOU 2029  O   PRO A 225      826   4422   1949   -560    375  -1688       O  
ATOM   2030  CB  PRO A 225      35.132  -1.388  20.466  1.00 15.19           C  
ANISOU 2030  CB  PRO A 225      922   2890   1958    -78    225  -1173       C  
ATOM   2031  CG  PRO A 225      34.093  -1.530  19.399  1.00 16.61           C  
ANISOU 2031  CG  PRO A 225     1104   3293   1913   -563    128   -562       C  
ATOM   2032  CD  PRO A 225      34.477  -2.791  18.656  1.00 18.81           C  
ANISOU 2032  CD  PRO A 225     1594   3947   1605   -849     90  -1116       C  
ATOM   2033  N   SER A 226      34.799  -3.250  23.283  1.00 11.33           N  
ANISOU 2033  N   SER A 226      685   1842   1777   -188    300  -1041       N  
ATOM   2034  CA  SER A 226      34.059  -3.696  24.465  1.00 10.04           C  
ANISOU 2034  CA  SER A 226      549   1312   1955    -42     84   -765       C  
ATOM   2035  C   SER A 226      33.992  -2.616  25.514  1.00  8.40           C  
ANISOU 2035  C   SER A 226      518   1165   1510    -87    142   -519       C  
ATOM   2036  O   SER A 226      34.983  -2.306  26.185  1.00  8.45           O  
ANISOU 2036  O   SER A 226      503   1341   1365     51     56   -383       O  
ATOM   2037  CB  SER A 226      34.751  -4.948  25.107  1.00 13.15           C  
ANISOU 2037  CB  SER A 226      695   1109   3194   -145     58   -659       C  
ATOM   2038  OG  SER A 226      34.186  -5.173  26.387  1.00 16.46           O  
ANISOU 2038  OG  SER A 226      754   1983   3516   -360   -162    568       O  
ATOM   2039  N   LEU A 227      32.809  -1.996  25.642  1.00  7.71           N  
ANISOU 2039  N   LEU A 227      423   1132   1375   -111    116   -460       N  
ATOM   2040  CA  LEU A 227      32.632  -0.973  26.643  1.00  6.65           C  
ANISOU 2040  CA  LEU A 227      467   1009   1049   -113    130   -306       C  
ATOM   2041  C   LEU A 227      32.957  -1.402  28.054  1.00  6.78           C  
ANISOU 2041  C   LEU A 227      504    764   1309    -15    113   -208       C  
ATOM   2042  O   LEU A 227      33.609  -0.695  28.814  1.00  7.21           O  
ANISOU 2042  O   LEU A 227      585    760   1396    -47    -65   -239       O  
ATOM   2043  CB  LEU A 227      31.166  -0.472  26.604  1.00  5.92           C  
ANISOU 2043  CB  LEU A 227      495    816    940   -155    146   -228       C  
ATOM   2044  CG  LEU A 227      30.807   0.331  25.382  1.00  5.72           C  
ANISOU 2044  CG  LEU A 227      484    712    977   -212    173   -259       C  
ATOM   2045  CD1 LEU A 227      29.284   0.429  25.260  1.00  5.64           C  
ANISOU 2045  CD1 LEU A 227      512    692    940   -232    105    -94       C  
ATOM   2046  CD2 LEU A 227      31.425   1.727  25.446  1.00  6.13           C  
ANISOU 2046  CD2 LEU A 227      490    749   1089   -256    288   -405       C  
ATOM   2047  N   LEU A 228      32.447  -2.588  28.430  1.00  7.40           N  
ANISOU 2047  N   LEU A 228      525    823   1464    -87     69   -211       N  
ATOM   2048  CA  LEU A 228      32.616  -3.007  29.784  1.00  7.77           C  
ANISOU 2048  CA  LEU A 228      687    819   1445    -60    147   -131       C  
ATOM   2049  C   LEU A 228      34.080  -3.242  30.130  1.00  8.69           C  
ANISOU 2049  C   LEU A 228      821    867   1615    -94    -71   -150       C  
ATOM   2050  O   LEU A 228      34.438  -3.231  31.337  1.00 11.54           O  
ANISOU 2050  O   LEU A 228     1089   1711   1586    -95   -112     98       O  
ATOM   2051  CB  LEU A 228      31.791  -4.263  30.058  1.00  8.37           C  
ANISOU 2051  CB  LEU A 228      724    882   1573    -44     81     11       C  
ATOM   2052  CG  LEU A 228      30.250  -4.005  30.155  1.00  7.99           C  
ANISOU 2052  CG  LEU A 228      664   1064   1309    -79    166     45       C  
ATOM   2053  CD1 LEU A 228      29.510  -5.323  29.995  1.00 10.17           C  
ANISOU 2053  CD1 LEU A 228      848   1104   1913   -186    407    -64       C  
ATOM   2054  CD2 LEU A 228      29.908  -3.392  31.480  1.00  8.52           C  
ANISOU 2054  CD2 LEU A 228      883   1236   1119     79     89    147       C  
ATOM   2055  N   GLU A 229      34.907  -3.534  29.122  1.00  7.89           N  
ANISOU 2055  N   GLU A 229      576    673   1750    -89    -27    -97       N  
ATOM   2056  CA  GLU A 229      36.323  -3.820  29.359  1.00  8.82           C  
ANISOU 2056  CA  GLU A 229      589    691   2072    -80   -257    -83       C  
ATOM   2057  C   GLU A 229      37.206  -2.632  28.975  1.00  7.71           C  
ANISOU 2057  C   GLU A 229      600    598   1732      1    -45   -261       C  
ATOM   2058  O   GLU A 229      38.425  -2.759  29.071  1.00  9.24           O  
ANISOU 2058  O   GLU A 229      505    662   2342      3   -147    -99       O  
ATOM   2059  CB  GLU A 229      36.720  -5.044  28.521  1.00 12.05           C  
ANISOU 2059  CB  GLU A 229      767    664   3148      8   -215   -480       C  
ATOM   2060  CG AGLU A 229      35.977  -6.310  29.073  0.78 14.50           C  
ANISOU 2060  CG AGLU A 229      924    713   3871      5   -300     65       C  
ATOM   2061  CG BGLU A 229      35.970  -6.292  29.056  0.22 15.82           C  
ANISOU 2061  CG BGLU A 229     1258    674   4080   -312   -795   -117       C  
ATOM   2062  CD AGLU A 229      36.170  -7.536  28.213  0.78 19.95           C  
ANISOU 2062  CD AGLU A 229     1597    812   5170    -35   -200   -482       C  
ATOM   2063  CD BGLU A 229      36.369  -6.626  30.481  0.22 17.11           C  
ANISOU 2063  CD BGLU A 229     1462    344   4696   -203  -1321    587       C  
ATOM   2064  OE1AGLU A 229      36.827  -7.531  27.178  0.78 33.69           O  
ANISOU 2064  OE1AGLU A 229     4299   1639   6864   -196   2011  -1599       O  
ATOM   2065  OE1BGLU A 229      37.560  -6.384  30.802  0.22 19.39           O  
ANISOU 2065  OE1BGLU A 229     1435    772   5159   -114  -1396    767       O  
ATOM   2066  OE2AGLU A 229      35.614  -8.608  28.506  0.78 30.17           O  
ANISOU 2066  OE2AGLU A 229     2737   1270   7458   -744    299   -711       O  
ATOM   2067  OE2BGLU A 229      35.548  -7.134  31.281  0.22 18.93           O  
ANISOU 2067  OE2BGLU A 229     1176   2689   3329    160   -634   -744       O  
ATOM   2068  N   ASP A 230      36.651  -1.488  28.622  1.00  6.40           N  
ANISOU 2068  N   ASP A 230      460    623   1348     16    -42   -286       N  
ATOM   2069  CA  ASP A 230      37.455  -0.363  28.173  1.00  6.38           C  
ANISOU 2069  CA  ASP A 230      387    584   1453     34      8   -308       C  
ATOM   2070  C   ASP A 230      38.156   0.263  29.364  1.00  6.35           C  
ANISOU 2070  C   ASP A 230      350    556   1508     47     10   -294       C  
ATOM   2071  O   ASP A 230      37.457   0.733  30.296  1.00  7.18           O  
ANISOU 2071  O   ASP A 230      346    735   1646     67    -68   -473       O  
ATOM   2072  CB  ASP A 230      36.542   0.663  27.489  1.00  6.49           C  
ANISOU 2072  CB  ASP A 230      402    577   1488    -14    -50   -309       C  
ATOM   2073  CG  ASP A 230      37.263   1.838  26.815  1.00  6.56           C  
ANISOU 2073  CG  ASP A 230      454    582   1457      7     58   -281       C  
ATOM   2074  OD1 ASP A 230      36.807   2.240  25.727  1.00  7.26           O  
ANISOU 2074  OD1 ASP A 230      524    741   1493    -77     88   -146       O  
ATOM   2075  OD2 ASP A 230      38.241   2.347  27.411  1.00  7.67           O  
ANISOU 2075  OD2 ASP A 230      443    603   1869    -21    -83   -238       O  
ATOM   2076  N  APRO A 231      39.485   0.241  29.563  0.53  6.73           N  
ANISOU 2076  N  APRO A 231      340    759   1459     32     17   -429       N  
ATOM   2077  N  BPRO A 231      39.492   0.286  29.275  0.47  5.53           N  
ANISOU 2077  N  BPRO A 231      347    457   1298     59     10    -87       N  
ATOM   2078  CA APRO A 231      40.079   0.696  30.812  0.53  6.89           C  
ANISOU 2078  CA APRO A 231      347    805   1465    129     -9   -434       C  
ATOM   2079  CA BPRO A 231      40.248   0.847  30.383  0.47  5.57           C  
ANISOU 2079  CA BPRO A 231      349    702   1067      3     96    -34       C  
ATOM   2080  C  APRO A 231      39.736   2.187  30.973  0.53  7.50           C  
ANISOU 2080  C  APRO A 231      195    763   1891    -18      2   -651       C  
ATOM   2081  C  BPRO A 231      39.860   2.253  30.793  0.47  6.64           C  
ANISOU 2081  C  BPRO A 231      454    821   1249   -128    242   -301       C  
ATOM   2082  O  APRO A 231      39.709   2.649  32.145  0.53 10.31           O  
ANISOU 2082  O  APRO A 231      709   1100   2110    132     32   -876       O  
ATOM   2083  O  BPRO A 231      39.940   2.583  31.988  0.47  5.84           O  
ANISOU 2083  O  BPRO A 231      155    670   1394     86     30   -194       O  
ATOM   2084  CB APRO A 231      41.584   0.369  30.635  0.53  6.79           C  
ANISOU 2084  CB APRO A 231      407    863   1309     92    -71   -287       C  
ATOM   2085  CB BPRO A 231      41.688   0.815  29.911  0.47  4.90           C  
ANISOU 2085  CB BPRO A 231      315    677    868     25     34     93       C  
ATOM   2086  CG APRO A 231      41.711   0.412  29.156  0.53  6.61           C  
ANISOU 2086  CG APRO A 231      383    900   1228    133     34     18       C  
ATOM   2087  CG BPRO A 231      41.668  -0.410  29.021  0.47  4.80           C  
ANISOU 2087  CG BPRO A 231      348    481    996     94    124    155       C  
ATOM   2088  CD APRO A 231      40.474  -0.216  28.587  0.53  5.96           C  
ANISOU 2088  CD APRO A 231      454    600   1210    119     72   -130       C  
ATOM   2089  CD BPRO A 231      40.382  -0.268  28.240  0.47  5.11           C  
ANISOU 2089  CD BPRO A 231      345    558   1037     36     63     15       C  
ATOM   2090  N  AARG A 232      39.591   3.004  29.913  0.47  7.74           N  
ANISOU 2090  N  AARG A 232      207    535   2199     40    -54   -503       N  
ATOM   2091  N  BARG A 232      39.391   3.013  29.863  0.53  6.56           N  
ANISOU 2091  N  BARG A 232      220    747   1526     46     59   -239       N  
ATOM   2092  CA AARG A 232      39.173   4.415  29.973  0.47  5.86           C  
ANISOU 2092  CA AARG A 232      401    671   1153    -18     93   -460       C  
ATOM   2093  CA BARG A 232      39.186   4.389  30.326  0.53  7.75           C  
ANISOU 2093  CA BARG A 232      325    687   1932   -118    151   -527       C  
ATOM   2094  C  AARG A 232      37.855   4.617  30.741  0.47  5.27           C  
ANISOU 2094  C  AARG A 232      383    608   1013     23    -71   -169       C  
ATOM   2095  C  BARG A 232      37.894   4.505  31.130  0.53  7.03           C  
ANISOU 2095  C  BARG A 232      354    716   1600    -54     50   -483       C  
ATOM   2096  O  AARG A 232      37.683   5.585  31.506  0.47  4.51           O  
ANISOU 2096  O  AARG A 232      429    493    792      5      7    -81       O  
ATOM   2097  O  BARG A 232      37.744   5.310  32.045  0.53  6.08           O  
ANISOU 2097  O  BARG A 232      486    617   1207    -27    -52   -253       O  
ATOM   2098  CB AARG A 232      39.043   5.112  28.629  0.47  5.38           C  
ANISOU 2098  CB AARG A 232      428    639    978    -16     23   -450       C  
ATOM   2099  CB BARG A 232      39.145   5.194  29.050  0.53  7.31           C  
ANISOU 2099  CB BARG A 232      327    650   1802   -124    210   -531       C  
ATOM   2100  CG AARG A 232      40.293   5.084  27.757  0.47  4.72           C  
ANISOU 2100  CG AARG A 232      261    507   1025    -38    -76   -318       C  
ATOM   2101  CG BARG A 232      40.483   5.031  28.313  0.53  8.37           C  
ANISOU 2101  CG BARG A 232      395    994   1791   -114    139   -552       C  
ATOM   2102  CD AARG A 232      40.104   5.617  26.361  0.47  4.98           C  
ANISOU 2102  CD AARG A 232      291    617    984     46    -24   -222       C  
ATOM   2103  CD BARG A 232      40.302   5.522  26.891  0.53  8.21           C  
ANISOU 2103  CD BARG A 232      588    655   1877   -160    306   -365       C  
ATOM   2104  NE AARG A 232      39.135   4.791  25.631  0.47  4.24           N  
ANISOU 2104  NE AARG A 232      370    545    696     39     -8    -72       N  
ATOM   2105  NE BARG A 232      39.322   4.669  26.212  0.53  6.39           N  
ANISOU 2105  NE BARG A 232      517    599   1310     20    338   -165       N  
ATOM   2106  CZ AARG A 232      38.710   5.063  24.412  0.47  4.27           C  
ANISOU 2106  CZ AARG A 232      345    578    698    107    122     29       C  
ATOM   2107  CZ BARG A 232      38.930   4.906  24.967  0.53  6.69           C  
ANISOU 2107  CZ BARG A 232      776    522   1243    115    451   -137       C  
ATOM   2108  NH1AARG A 232      37.817   4.271  23.857  0.47  4.65           N  
ANISOU 2108  NH1AARG A 232      387    734    644     47     53     24       N  
ATOM   2109  NH1BARG A 232      38.021   4.145  24.353  0.53  6.80           N  
ANISOU 2109  NH1BARG A 232      741    620   1221    219    166     -3       N  
ATOM   2110  NH2AARG A 232      39.175   6.110  23.736  0.47  4.76           N  
ANISOU 2110  NH2AARG A 232      401    694    714    115    112     30       N  
ATOM   2111  NH2BARG A 232      39.461   5.900  24.298  0.53  8.38           N  
ANISOU 2111  NH2BARG A 232     1133    738   1314     -8    551    -98       N  
ATOM   2112  N   ILE A 233      36.914   3.685  30.637  1.00  6.53           N  
ANISOU 2112  N   ILE A 233      330    608   1544    -19     95   -378       N  
ATOM   2113  CA  ILE A 233      35.605   3.693  31.302  1.00  6.18           C  
ANISOU 2113  CA  ILE A 233      336    595   1419     -5     60   -337       C  
ATOM   2114  C   ILE A 233      35.727   3.071  32.685  1.00  6.50           C  
ANISOU 2114  C   ILE A 233      418    659   1394    -11    -11   -368       C  
ATOM   2115  O   ILE A 233      35.190   3.575  33.674  1.00  7.12           O  
ANISOU 2115  O   ILE A 233      500    793   1414     15    -48   -358       O  
ATOM   2116  CB  ILE A 233      34.549   3.024  30.418  1.00  6.03           C  
ANISOU 2116  CB  ILE A 233      315    616   1361     12     80   -322       C  
ATOM   2117  CG1 ILE A 233      34.543   3.655  29.037  1.00  6.08           C  
ANISOU 2117  CG1 ILE A 233      381    543   1388    -49    120   -272       C  
ATOM   2118  CG2 ILE A 233      33.161   3.169  31.088  1.00  6.28           C  
ANISOU 2118  CG2 ILE A 233      348    720   1318    -23     52   -224       C  
ATOM   2119  CD1 ILE A 233      33.527   3.067  28.076  1.00  6.09           C  
ANISOU 2119  CD1 ILE A 233      428    593   1294    -57     91   -252       C  
ATOM   2120  N   LYS A 234      36.499   1.975  32.766  1.00  7.11           N  
ANISOU 2120  N   LYS A 234      594    742   1366     47     18   -297       N  
ATOM   2121  CA  LYS A 234      36.794   1.389  34.028  1.00  7.98           C  
ANISOU 2121  CA  LYS A 234      708    787   1537     47    -29   -202       C  
ATOM   2122  C   LYS A 234      37.419   2.406  34.974  1.00  8.21           C  
ANISOU 2122  C   LYS A 234      669    903   1546    215   -132   -348       C  
ATOM   2123  O   LYS A 234      37.136   2.385  36.176  1.00  8.93           O  
ANISOU 2123  O   LYS A 234      817   1017   1560    229   -232   -197       O  
ATOM   2124  CB  LYS A 234      37.708   0.196  33.837  1.00  9.50           C  
ANISOU 2124  CB  LYS A 234      929    831   1850    186    121   -236       C  
ATOM   2125  CG  LYS A 234      37.065  -0.993  33.117  1.00 10.91           C  
ANISOU 2125  CG  LYS A 234     1297    903   1947     97    180   -325       C  
ATOM   2126  CD  LYS A 234      38.059  -2.008  32.589  1.00 14.71           C  
ANISOU 2126  CD  LYS A 234     1508   1103   2980    415   -243   -606       C  
ATOM   2127  CE  LYS A 234      38.811  -2.615  33.741  1.00 17.16           C  
ANISOU 2127  CE  LYS A 234     1560   2053   2907    722    -33   -360       C  
ATOM   2128  NZ  LYS A 234      39.809  -3.574  33.225  1.00 30.24           N  
ANISOU 2128  NZ  LYS A 234     5157   3398   2933   3331   -505   -408       N  
ATOM   2129  N   ALA A 235      38.281   3.291  34.468  1.00  8.22           N  
ANISOU 2129  N   ALA A 235      575    967   1580     79   -126   -370       N  
ATOM   2130  CA  ALA A 235      38.933   4.271  35.330  1.00  8.77           C  
ANISOU 2130  CA  ALA A 235      560   1037   1734    129   -226   -412       C  
ATOM   2131  C   ALA A 235      37.924   5.262  35.925  1.00  7.26           C  
ANISOU 2131  C   ALA A 235      554    829   1374      9   -193   -260       C  
ATOM   2132  O   ALA A 235      38.021   5.642  37.101  1.00  7.82           O  
ANISOU 2132  O   ALA A 235      637    963   1372     39   -306   -272       O  
ATOM   2133  CB  ALA A 235      39.992   5.035  34.539  1.00 10.30           C  
ANISOU 2133  CB  ALA A 235      585   1177   2150    -43    -47   -645       C  
ATOM   2134  N   ILE A 236      36.977   5.699  35.110  1.00  6.02           N  
ANISOU 2134  N   ILE A 236      469    723   1096    -53    -37   -144       N  
ATOM   2135  CA  ILE A 236      35.929   6.598  35.617  1.00  5.38           C  
ANISOU 2135  CA  ILE A 236      519    650    875    -79    -23   -131       C  
ATOM   2136  C   ILE A 236      35.112   5.890  36.682  1.00  5.32           C  
ANISOU 2136  C   ILE A 236      558    605    857    -41   -143    -66       C  
ATOM   2137  O   ILE A 236      34.794   6.452  37.742  1.00  5.75           O  
ANISOU 2137  O   ILE A 236      655    726    803    -40   -105    -39       O  
ATOM   2138  CB  ILE A 236      35.075   7.105  34.447  1.00  5.28           C  
ANISOU 2138  CB  ILE A 236      558    625    825    -81    -11    -93       C  
ATOM   2139  CG1 ILE A 236      35.896   8.032  33.537  1.00  6.00           C  
ANISOU 2139  CG1 ILE A 236      676    731    873    -91     71   -114       C  
ATOM   2140  CG2 ILE A 236      33.813   7.810  34.954  1.00  5.17           C  
ANISOU 2140  CG2 ILE A 236      591    651    722    -60    -43   -106       C  
ATOM   2141  CD1 ILE A 236      35.222   8.387  32.216  1.00  7.02           C  
ANISOU 2141  CD1 ILE A 236      867    978    821   -222    127    -73       C  
ATOM   2142  N   ALA A 237      34.751   4.606  36.445  1.00  5.49           N  
ANISOU 2142  N   ALA A 237      524    679    882    -55   -135    -65       N  
ATOM   2143  CA  ALA A 237      34.046   3.825  37.430  1.00  6.02           C  
ANISOU 2143  CA  ALA A 237      611    749    929   -106   -211     19       C  
ATOM   2144  C   ALA A 237      34.828   3.709  38.733  1.00  6.34           C  
ANISOU 2144  C   ALA A 237      791    696    922   -155   -252     56       C  
ATOM   2145  O   ALA A 237      34.283   3.935  39.812  1.00  7.00           O  
ANISOU 2145  O   ALA A 237      846    884    931   -233   -260     24       O  
ATOM   2146  CB  ALA A 237      33.734   2.444  36.851  1.00  6.65           C  
ANISOU 2146  CB  ALA A 237      796    719   1011   -225   -235     11       C  
ATOM   2147  N   ALA A 238      36.105   3.390  38.653  1.00  7.51           N  
ANISOU 2147  N   ALA A 238      813    759   1281      2   -416    -36       N  
ATOM   2148  CA  ALA A 238      36.910   3.240  39.857  1.00  8.69           C  
ANISOU 2148  CA  ALA A 238     1055    848   1397     48   -601     93       C  
ATOM   2149  C   ALA A 238      36.927   4.567  40.642  1.00  7.92           C  
ANISOU 2149  C   ALA A 238      901    933   1176     12   -506    109       C  
ATOM   2150  O   ALA A 238      36.856   4.570  41.872  1.00  9.24           O  
ANISOU 2150  O   ALA A 238     1214   1021   1277    -10   -657    106       O  
ATOM   2151  CB  ALA A 238      38.324   2.806  39.509  1.00 10.90           C  
ANISOU 2151  CB  ALA A 238     1187   1147   1806    332   -803   -228       C  
ATOM   2152  N   LYS A 239      37.045   5.684  39.960  1.00  7.70           N  
ANISOU 2152  N   LYS A 239      853    904   1168   -121   -417    -27       N  
ATOM   2153  CA  LYS A 239      37.118   6.980  40.613  1.00  7.66           C  
ANISOU 2153  CA  LYS A 239      861    840   1208    -91   -381    -32       C  
ATOM   2154  C   LYS A 239      35.860   7.220  41.435  1.00  7.50           C  
ANISOU 2154  C   LYS A 239     1000    950    900   -216   -354      6       C  
ATOM   2155  O   LYS A 239      35.918   7.829  42.514  1.00  8.91           O  
ANISOU 2155  O   LYS A 239     1197   1218    971   -297   -357   -115       O  
ATOM   2156  CB  LYS A 239      37.302   8.068  39.580  1.00  8.12           C  
ANISOU 2156  CB  LYS A 239     1034    957   1093   -123   -297    -11       C  
ATOM   2157  CG  LYS A 239      37.404   9.456  40.128  1.00  9.32           C  
ANISOU 2157  CG  LYS A 239     1322   1009   1209   -337   -448    108       C  
ATOM   2158  CD ALYS A 239      37.712  10.497  39.084  0.66  7.61           C  
ANISOU 2158  CD ALYS A 239     1066    847    980   -184   -395    -35       C  
ATOM   2159  CD BLYS A 239      37.220  10.551  39.101  0.34 12.05           C  
ANISOU 2159  CD BLYS A 239     2272   1104   1204    148    331    178       C  
ATOM   2160  CE ALYS A 239      36.452  10.765  38.213  0.66  6.01           C  
ANISOU 2160  CE ALYS A 239      729    618    937    -51    -99    -20       C  
ATOM   2161  CE BLYS A 239      38.573  11.235  39.000  0.34 18.80           C  
ANISOU 2161  CE BLYS A 239     3303   1889   1953  -1149    521    138       C  
ATOM   2162  NZ ALYS A 239      36.811  11.697  37.125  0.66  6.21           N  
ANISOU 2162  NZ ALYS A 239      798    695    867    -70   -122    105       N  
ATOM   2163  NZ BLYS A 239      38.894  11.933  37.734  0.34 24.55           N  
ANISOU 2163  NZ BLYS A 239     3334   4493   1499  -1750    483    328       N  
ATOM   2164  N   HIS A 240      34.715   6.788  40.898  1.00  6.80           N  
ANISOU 2164  N   HIS A 240      827    828    928    -95   -325     46       N  
ATOM   2165  CA  HIS A 240      33.439   6.959  41.555  1.00  6.86           C  
ANISOU 2165  CA  HIS A 240      962    872    773    -77   -265     74       C  
ATOM   2166  C   HIS A 240      33.053   5.811  42.474  1.00  7.62           C  
ANISOU 2166  C   HIS A 240     1024   1087    784   -113   -281    107       C  
ATOM   2167  O   HIS A 240      31.961   5.831  43.054  1.00  8.29           O  
ANISOU 2167  O   HIS A 240     1261   1081    807   -132   -135    165       O  
ATOM   2168  CB  HIS A 240      32.327   7.164  40.488  1.00  6.68           C  
ANISOU 2168  CB  HIS A 240      798    959    782   -163   -192    123       C  
ATOM   2169  CG  HIS A 240      32.423   8.467  39.810  1.00  5.89           C  
ANISOU 2169  CG  HIS A 240      653    868    717    -39   -114     14       C  
ATOM   2170  ND1 HIS A 240      31.919   9.632  40.374  1.00  7.08           N  
ANISOU 2170  ND1 HIS A 240      946    967    779     39     77     61       N  
ATOM   2171  CD2 HIS A 240      32.947   8.858  38.634  1.00  6.05           C  
ANISOU 2171  CD2 HIS A 240      816    785    696      0   -109      2       C  
ATOM   2172  CE1 HIS A 240      32.145  10.627  39.557  1.00  6.95           C  
ANISOU 2172  CE1 HIS A 240      902    961    778     68      0     62       C  
ATOM   2173  NE2 HIS A 240      32.774  10.204  38.498  1.00  5.90           N  
ANISOU 2173  NE2 HIS A 240      703    800    740     13    -71     35       N  
ATOM   2174  N  AASN A 241      33.917   4.818  42.645  0.60  8.59           N  
ANISOU 2174  N  AASN A 241     1214    925   1124    -16   -535    114       N  
ATOM   2175  N  BASN A 241      33.896   4.799  42.619  0.40  7.26           N  
ANISOU 2175  N  BASN A 241      957    939    861   -237   -493    189       N  
ATOM   2176  CA AASN A 241      33.594   3.639  43.428  0.60  9.09           C  
ANISOU 2176  CA AASN A 241     1278   1306    871    -49   -568    273       C  
ATOM   2177  CA BASN A 241      33.539   3.640  43.434  0.40  9.49           C  
ANISOU 2177  CA BASN A 241     1464   1010   1133   -441   -615    256       C  
ATOM   2178  C  AASN A 241      32.304   2.946  42.962  0.60  8.20           C  
ANISOU 2178  C  AASN A 241     1093   1049    975     39   -221     27       C  
ATOM   2179  C  BASN A 241      32.206   3.025  42.972  0.40  8.53           C  
ANISOU 2179  C  BASN A 241     1259   1051    931   -403   -610    632       C  
ATOM   2180  O  AASN A 241      31.496   2.489  43.783  0.60  9.48           O  
ANISOU 2180  O  AASN A 241     1251   1393    958     22   -391    320       O  
ATOM   2181  O  BASN A 241      31.319   2.684  43.764  0.40 10.32           O  
ANISOU 2181  O  BASN A 241     1664   1321    935   -634   -489    583       O  
ATOM   2182  CB AASN A 241      33.472   3.974  44.931  0.60 10.66           C  
ANISOU 2182  CB AASN A 241     1681   1316   1052    -98   -482    108       C  
ATOM   2183  CB BASN A 241      33.519   4.005  44.929  0.40 13.99           C  
ANISOU 2183  CB BASN A 241     2104   2285    928   -935   -886    630       C  
ATOM   2184  CG AASN A 241      34.737   4.627  45.457  0.60 17.64           C  
ANISOU 2184  CG AASN A 241     2955   2422   1326  -1025  -1375    532       C  
ATOM   2185  CG BASN A 241      33.590   2.731  45.758  0.40 16.18           C  
ANISOU 2185  CG BASN A 241     2453   2338   1355   -911  -1076    768       C  
ATOM   2186  OD1AASN A 241      34.687   5.749  45.932  0.60 30.74           O  
ANISOU 2186  OD1AASN A 241     6775   2593   2313  -1927  -2305     -9       O  
ATOM   2187  OD1BASN A 241      34.155   1.728  45.342  0.40 22.08           O  
ANISOU 2187  OD1BASN A 241     2567   3289   2535    472  -1117   1284       O  
ATOM   2188  ND2AASN A 241      35.837   3.952  45.249  0.60 25.59           N  
ANISOU 2188  ND2AASN A 241     1764   6308   1650   -892  -1102    199       N  
ATOM   2189  ND2BASN A 241      32.994   2.771  46.944  0.40 18.71           N  
ANISOU 2189  ND2BASN A 241     3025   2791   1292  -1481   -969   1001       N  
ATOM   2190  N   LYS A 242      32.128   2.855  41.636  1.00  7.25           N  
ANISOU 2190  N   LYS A 242      909    880    965   -109   -407    193       N  
ATOM   2191  CA  LYS A 242      30.985   2.193  41.005  1.00  6.96           C  
ANISOU 2191  CA  LYS A 242      730   1033    881    -95   -234    221       C  
ATOM   2192  C   LYS A 242      31.520   1.188  40.003  1.00  6.55           C  
ANISOU 2192  C   LYS A 242      660    867    962   -138   -276    256       C  
ATOM   2193  O   LYS A 242      32.715   1.195  39.653  1.00  7.13           O  
ANISOU 2193  O   LYS A 242      655    851   1202   -148   -255    103       O  
ATOM   2194  CB  LYS A 242      30.079   3.228  40.321  1.00  6.74           C  
ANISOU 2194  CB  LYS A 242      726    942    893    -62   -254     87       C  
ATOM   2195  CG ALYS A 242      29.511   4.310  41.261  0.56  7.11           C  
ANISOU 2195  CG ALYS A 242      801    945    957    -19    -96     41       C  
ATOM   2196  CG BLYS A 242      29.279   4.113  41.275  0.44  7.76           C  
ANISOU 2196  CG BLYS A 242     1020   1054    876     87   -204    126       C  
ATOM   2197  CD ALYS A 242      28.541   3.739  42.302  0.56  7.24           C  
ANISOU 2197  CD ALYS A 242     1061    951    739   -211   -111    -45       C  
ATOM   2198  CD BLYS A 242      28.066   3.308  41.747  0.44  9.50           C  
ANISOU 2198  CD BLYS A 242      748   1926    936   -117   -291    206       C  
ATOM   2199  CE ALYS A 242      27.194   3.251  41.791  0.56  8.19           C  
ANISOU 2199  CE ALYS A 242      786   1108   1217    -75   -301    235       C  
ATOM   2200  CE BLYS A 242      27.301   3.953  42.857  0.44 12.14           C  
ANISOU 2200  CE BLYS A 242     1023   2544   1044   -256   -193   -256       C  
ATOM   2201  NZ ALYS A 242      26.229   2.814  42.871  0.56  8.89           N  
ANISOU 2201  NZ ALYS A 242     1058   1441    879   -145   -184     20       N  
ATOM   2202  NZ BLYS A 242      26.154   3.116  43.396  0.44 18.19           N  
ANISOU 2202  NZ BLYS A 242     1906   4334    673  -1301     55   -465       N  
ATOM   2203  N   THR A 243      30.659   0.317  39.494  1.00  6.57           N  
ANISOU 2203  N   THR A 243      592    925    978   -161   -231    237       N  
ATOM   2204  CA  THR A 243      31.051  -0.580  38.448  1.00  6.32           C  
ANISOU 2204  CA  THR A 243      613    716   1072   -132   -308    169       C  
ATOM   2205  C   THR A 243      31.034   0.120  37.083  1.00  5.61           C  
ANISOU 2205  C   THR A 243      485    610   1038    -73   -240     61       C  
ATOM   2206  O   THR A 243      30.381   1.154  36.891  1.00  5.34           O  
ANISOU 2206  O   THR A 243      471    645    913    -76   -171    119       O  
ATOM   2207  CB  THR A 243      30.182  -1.859  38.378  1.00  7.09           C  
ANISOU 2207  CB  THR A 243      717    794   1184   -186   -330    300       C  
ATOM   2208  OG1 THR A 243      28.903  -1.448  37.884  1.00  6.96           O  
ANISOU 2208  OG1 THR A 243      731    907   1005   -294   -331    283       O  
ATOM   2209  CG2 THR A 243      30.063  -2.552  39.746  1.00  8.86           C  
ANISOU 2209  CG2 THR A 243     1080   1011   1276   -344   -481    459       C  
ATOM   2210  N   THR A 244      31.730  -0.484  36.111  1.00  6.11           N  
ANISOU 2210  N   THR A 244      534    631   1155     27   -180     84       N  
ATOM   2211  CA  THR A 244      31.703   0.035  34.771  1.00  5.59           C  
ANISOU 2211  CA  THR A 244      465    557   1103    -42    -31    -32       C  
ATOM   2212  C   THR A 244      30.266   0.076  34.240  1.00  4.91           C  
ANISOU 2212  C   THR A 244      448    530    887    -37    -10     13       C  
ATOM   2213  O   THR A 244      29.850   1.041  33.610  1.00  4.75           O  
ANISOU 2213  O   THR A 244      488    502    814    -41     39     20       O  
ATOM   2214  CB  THR A 244      32.668  -0.744  33.868  1.00  7.04           C  
ANISOU 2214  CB  THR A 244      492    775   1408     17     -1   -272       C  
ATOM   2215  OG1ATHR A 244      33.964  -0.692  34.510  0.84 10.68           O  
ANISOU 2215  OG1ATHR A 244      469   1716   1872    363   -263   -753       O  
ATOM   2216  OG1BTHR A 244      32.502  -0.069  32.585  0.16 12.90           O  
ANISOU 2216  OG1BTHR A 244     1775   1676   1449   1009    662    -12       O  
ATOM   2217  CG2ATHR A 244      32.818  -0.204  32.520  0.84  7.33           C  
ANISOU 2217  CG2ATHR A 244      583    702   1500     36    185    -97       C  
ATOM   2218  CG2BTHR A 244      32.349  -2.159  33.628  0.16  7.73           C  
ANISOU 2218  CG2BTHR A 244      447   1084   1406   -255     54   -690       C  
ATOM   2219  N   ALA A 245      29.494  -1.000  34.479  1.00  4.96           N  
ANISOU 2219  N   ALA A 245      482    525    876    -62    -92     61       N  
ATOM   2220  CA  ALA A 245      28.103  -1.004  34.044  1.00  4.82           C  
ANISOU 2220  CA  ALA A 245      543    587    700   -153    -60     49       C  
ATOM   2221  C   ALA A 245      27.325   0.165  34.663  1.00  4.47           C  
ANISOU 2221  C   ALA A 245      434    633    633   -137    -70    118       C  
ATOM   2222  O   ALA A 245      26.509   0.794  33.981  1.00  4.48           O  
ANISOU 2222  O   ALA A 245      462    637    602   -127    -73    125       O  
ATOM   2223  CB  ALA A 245      27.444  -2.336  34.419  1.00  5.57           C  
ANISOU 2223  CB  ALA A 245      703    623    790   -246    -86    105       C  
ATOM   2224  N   GLN A 246      27.541   0.444  35.948  1.00  4.48           N  
ANISOU 2224  N   GLN A 246      463    597    643   -101    -81     89       N  
ATOM   2225  CA  GLN A 246      26.839   1.548  36.572  1.00  4.60           C  
ANISOU 2225  CA  GLN A 246      457    695    597   -156    -66    123       C  
ATOM   2226  C   GLN A 246      27.190   2.887  35.924  1.00  4.13           C  
ANISOU 2226  C   GLN A 246      437    585    548    -85    -67     55       C  
ATOM   2227  O   GLN A 246      26.319   3.737  35.763  1.00  4.30           O  
ANISOU 2227  O   GLN A 246      396    689    547    -58    -24     44       O  
ATOM   2228  CB  GLN A 246      27.129   1.564  38.077  1.00  4.80           C  
ANISOU 2228  CB  GLN A 246      447    788    589   -116   -100    120       C  
ATOM   2229  CG  GLN A 246      26.384   0.424  38.786  1.00  5.83           C  
ANISOU 2229  CG  GLN A 246      511   1032    671   -161   -137    268       C  
ATOM   2230  CD  GLN A 246      26.841   0.188  40.207  1.00  6.01           C  
ANISOU 2230  CD  GLN A 246      559   1113    611    -31   -134    207       C  
ATOM   2231  OE1 GLN A 246      28.007   0.423  40.559  1.00  8.55           O  
ANISOU 2231  OE1 GLN A 246      639   1886    722   -262   -195    434       O  
ATOM   2232  NE2 GLN A 246      25.937  -0.312  41.023  1.00  6.13           N  
ANISOU 2232  NE2 GLN A 246      637   1133    558     30    -70    140       N  
ATOM   2233  N   VAL A 247      28.473   3.095  35.552  1.00  4.00           N  
ANISOU 2233  N   VAL A 247      388    520    612    -49    -46     56       N  
ATOM   2234  CA  VAL A 247      28.816   4.298  34.802  1.00  3.94           C  
ANISOU 2234  CA  VAL A 247      366    537    595    -82    -45     30       C  
ATOM   2235  C   VAL A 247      28.096   4.347  33.444  1.00  3.68           C  
ANISOU 2235  C   VAL A 247      322    523    554    -75     20      0       C  
ATOM   2236  O   VAL A 247      27.610   5.386  33.029  1.00  3.86           O  
ANISOU 2236  O   VAL A 247      391    497    578    -61     21     19       O  
ATOM   2237  CB  VAL A 247      30.344   4.388  34.637  1.00  4.13           C  
ANISOU 2237  CB  VAL A 247      375    510    685    -84    -45     -6       C  
ATOM   2238  CG1 VAL A 247      30.732   5.439  33.612  1.00  4.18           C  
ANISOU 2238  CG1 VAL A 247      364    520    706    -70     13      9       C  
ATOM   2239  CG2 VAL A 247      30.982   4.678  35.976  1.00  4.94           C  
ANISOU 2239  CG2 VAL A 247      463    672    742   -138   -129     49       C  
ATOM   2240  N   LEU A 248      28.082   3.198  32.754  1.00  3.75           N  
ANISOU 2240  N   LEU A 248      368    464    594    -42     28     23       N  
ATOM   2241  CA  LEU A 248      27.454   3.133  31.437  1.00  3.61           C  
ANISOU 2241  CA  LEU A 248      364    455    551    -68     71      4       C  
ATOM   2242  C   LEU A 248      25.954   3.387  31.505  1.00  3.40           C  
ANISOU 2242  C   LEU A 248      386    427    478    -66     44    -12       C  
ATOM   2243  O   LEU A 248      25.378   3.866  30.520  1.00  3.63           O  
ANISOU 2243  O   LEU A 248      438    473    468     19     77     51       O  
ATOM   2244  CB  LEU A 248      27.745   1.780  30.794  1.00  3.72           C  
ANISOU 2244  CB  LEU A 248      335    492    585    -68     57    -12       C  
ATOM   2245  CG  LEU A 248      29.218   1.595  30.382  1.00  4.15           C  
ANISOU 2245  CG  LEU A 248      319    592    665    -59     78    -59       C  
ATOM   2246  CD1 LEU A 248      29.490   0.126  30.046  1.00  5.16           C  
ANISOU 2246  CD1 LEU A 248      427    677    857     10    132    -65       C  
ATOM   2247  CD2 LEU A 248      29.562   2.479  29.193  1.00  5.03           C  
ANISOU 2247  CD2 LEU A 248      451    720    740    -18    196      9       C  
ATOM   2248  N   ILE A 249      25.321   3.080  32.636  1.00  3.62           N  
ANISOU 2248  N   ILE A 249      354    531    491    -74     41     46       N  
ATOM   2249  CA  ILE A 249      23.893   3.342  32.813  1.00  3.44           C  
ANISOU 2249  CA  ILE A 249      317    563    428    -67     15     54       C  
ATOM   2250  C   ILE A 249      23.656   4.794  33.220  1.00  3.68           C  
ANISOU 2250  C   ILE A 249      365    580    453   -109     55     43       C  
ATOM   2251  O   ILE A 249      22.732   5.448  32.739  1.00  3.87           O  
ANISOU 2251  O   ILE A 249      360    617    493    -52     30     31       O  
ATOM   2252  CB  ILE A 249      23.328   2.320  33.818  1.00  3.62           C  
ANISOU 2252  CB  ILE A 249      358    599    419    -85    -13     92       C  
ATOM   2253  CG1 ILE A 249      23.359   0.911  33.185  1.00  3.74           C  
ANISOU 2253  CG1 ILE A 249      371    572    477   -101    -13     84       C  
ATOM   2254  CG2 ILE A 249      21.924   2.694  34.280  1.00  4.05           C  
ANISOU 2254  CG2 ILE A 249      371    692    477    -91     43    101       C  
ATOM   2255  CD1 ILE A 249      23.244  -0.202  34.204  1.00  4.30           C  
ANISOU 2255  CD1 ILE A 249      424    652    558   -122    -55    161       C  
ATOM   2256  N   ARG A 250      24.503   5.319  34.127  1.00  3.79           N
[truncated: 233,362 more chars]
