# Supplementary material for: Exploring the mechanism of Alisma orientale for the treatment of pregnancy induced hypertension and potential hepato-nephrotoxicity by using network pharmacology, network toxicology, molecular docking and molecular dynamics simulation
Source: Front Pharmacol. 2022 Nov 15;13:1027112. doi: 10.3389/fphar.2022.1027112 (PMC9705790; doi:10.3389/fphar.2022.1027112)
Supplement: Supplementary file 4 [file DataSheet8.ZIP › Supplement Materials/Molecular Docking/Toxic/TNF-alpha-2tnf.pdb]

HEADER    CYTOKINE                                12-OCT-98   2TNF              
TITLE     1.4 A RESOLUTION STRUCTURE OF MOUSE TUMOR NECROSIS FACTOR, TOWARDS    
TITLE    2 MODULATION OF ITS SELECTIVITY AND TRIMERISATION                      
COMPND    MOL_ID: 1;                                                            
COMPND   2 MOLECULE: PROTEIN (TUMOR NECROSIS FACTOR ALPHA);                     
COMPND   3 CHAIN: A, B, C;                                                      
COMPND   4 FRAGMENT: RESIDUES 80-235;                                           
COMPND   5 SYNONYM: TNF-ALPHA, CACHECTIN;                                       
COMPND   6 ENGINEERED: YES                                                      
SOURCE    MOL_ID: 1;                                                            
SOURCE   2 ORGANISM_SCIENTIFIC: MUS MUSCULUS;                                   
SOURCE   3 ORGANISM_COMMON: HOUSE MOUSE;                                        
SOURCE   4 ORGANISM_TAXID: 10090;                                               
SOURCE   5 EXPRESSION_SYSTEM: ESCHERICHIA COLI;                                 
SOURCE   6 EXPRESSION_SYSTEM_TAXID: 562                                         
KEYWDS    LYMPHOKINE, CYTOKINE, CYTOTOXIN, TRANSMEMBRANE, GLYCOPROTEIN, SIGNAL- 
KEYWDS   2 ANCHOR                                                               
EXPDTA    X-RAY DIFFRACTION                                                     
AUTHOR    K.J.BAEYENS,H.L.DE BONDT,A.RAEYMAEKERS,W.FIERS,C.J.DE RANTER          
REVDAT   3   11-OCT-17 2TNF    1       TITLE                                    
REVDAT   2   24-FEB-09 2TNF    1       VERSN                                    
REVDAT   1   12-OCT-99 2TNF    0                                                
JRNL        AUTH   K.J.BAEYENS,H.L.DE BONDT,A.RAEYMAEKERS,W.FIERS,C.J.DE RANTER 
JRNL        TITL   THE STRUCTURE OF MOUSE TUMOUR-NECROSIS FACTOR AT 1.4 A       
JRNL        TITL 2 RESOLUTION: TOWARDS MODULATION OF ITS SELECTIVITY AND        
JRNL        TITL 3 TRIMERIZATION.                                               
JRNL        REF    ACTA CRYSTALLOGR.,SECT.D      V.  55   772 1999              
JRNL        REFN                   ISSN 0907-4449                               
JRNL        PMID   10089307                                                     
JRNL        DOI    10.1107/S0907444998018435                                    
REMARK   1                                                                      
REMARK   1 REFERENCE 1                                                          
REMARK   1  AUTH   S.-S.CHA,J.-S.KIM,H.-S.CHO,N.-K.SHIN,W.JEONG,H.-C.SHIN,      
REMARK   1  AUTH 2 Y.J.KIM,J.H.HAHN,B.-H.OH                                     
REMARK   1  TITL   HIGH RESOLUTION CRYSTAL STRUCTURE OF A HUMAN TUMOR NECROSIS  
REMARK   1  TITL 2 FACTOR-ALPHA MUTANT WITH LOW SYSTEMIC TOXICITY               
REMARK   1  REF    J.BIOL.CHEM.                  V. 273  2153 1998              
REMARK   1  REFN                   ISSN 0021-9258                               
REMARK   1 REFERENCE 2                                                          
REMARK   1  AUTH   K.J.BAEYENS,H.L.DE BONDT,A.RAEYMAEKERS,C.J.DE RANTER,W.FIERS 
REMARK   1  TITL   CRYSTALLIZATION AND PRELIMINARY X-RAY STUDIES OF MOUSE TUMOR 
REMARK   1  TITL 2 NECROSIS FACTOR                                              
REMARK   1  REF    ACTA CRYSTALLOGR.,SECT.D      V.  53   329 1997              
REMARK   1  REFN                   ISSN 0907-4449                               
REMARK   1 REFERENCE 3                                                          
REMARK   1  AUTH   C.REED,Z.Q.FU,J.WU,Y.N.XUE,R.W.HARRISON,M.J.CHEN,I.T.WEBER   
REMARK   1  TITL   CRYSTAL STRUCTURE OF TNF-ALPHA MUTANT R31D WITH GREATER      
REMARK   1  TITL 2 AFFINITY FOR RECEPTOR R1 COMPARED WITH R2                    
REMARK   1  REF    PROTEIN ENG.                  V.  10  1101 1997              
REMARK   1  REFN                   ISSN 0269-2139                               
REMARK   1 REFERENCE 4                                                          
REMARK   1  AUTH   M.J.ECK,S.R.SPRANG                                           
REMARK   1  TITL   THE STRUCTURE OF TUMOR NECROSIS FACTOR-ALPHA AT 2.6          
REMARK   1  TITL 2 ANGSTROMS RESOLUTION. IMPLICATIONS FOR RECEPTOR BINDING      
REMARK   1  REF    J.BIOL.CHEM.                  V. 264 17595 1989              
REMARK   1  REFN                   ISSN 0021-9258                               
REMARK   1 REFERENCE 5                                                          
REMARK   1  AUTH   E.Y.JONES,D.I.STUART,N.P.C.WALKER                            
REMARK   1  TITL   STRUCTURE OF TUMOR NECROSIS FACTOR                           
REMARK   1  REF    NATURE                        V. 338   225 1989              
REMARK   1  REFN                   ISSN 0028-0836                               
REMARK   2                                                                      
REMARK   2 RESOLUTION.    1.40 ANGSTROMS.                                       
REMARK   3                                                                      
REMARK   3 REFINEMENT.                                                          
REMARK   3   PROGRAM     : X-PLOR 3.843                                         
REMARK   3   AUTHORS     : BRUNGER                                              
REMARK   3                                                                      
REMARK   3  DATA USED IN REFINEMENT.                                            
REMARK   3   RESOLUTION RANGE HIGH (ANGSTROMS) : 1.40                           
REMARK   3   RESOLUTION RANGE LOW  (ANGSTROMS) : 8.00                           
REMARK   3   DATA CUTOFF            (SIGMA(F)) : 2.000                          
REMARK   3   DATA CUTOFF HIGH         (ABS(F)) : 10000000.000                   
REMARK   3   DATA CUTOFF LOW          (ABS(F)) : 0.0010                         
REMARK   3   COMPLETENESS (WORKING+TEST)   (%) : 85.8                           
REMARK   3   NUMBER OF REFLECTIONS             : 67767                          
REMARK   3                                                                      
REMARK   3  FIT TO DATA USED IN REFINEMENT.                                     
REMARK   3   CROSS-VALIDATION METHOD          : THROUGHOUT                      
REMARK   3   FREE R VALUE TEST SET SELECTION  : RANDOM                          
REMARK   3   R VALUE            (WORKING SET) : 0.201                           
REMARK   3   FREE R VALUE                     : 0.235                           
REMARK   3   FREE R VALUE TEST SET SIZE   (%) : 10.100                          
REMARK   3   FREE R VALUE TEST SET COUNT      : 6871                            
REMARK   3   ESTIMATED ERROR OF FREE R VALUE  : 0.003                           
REMARK   3                                                                      
REMARK   3  FIT IN THE HIGHEST RESOLUTION BIN.                                  
REMARK   3   TOTAL NUMBER OF BINS USED           : 6                            
REMARK   3   BIN RESOLUTION RANGE HIGH       (A) : 1.40                         
REMARK   3   BIN RESOLUTION RANGE LOW        (A) : 1.49                         
REMARK   3   BIN COMPLETENESS (WORKING+TEST) (%) : 73.00                        
REMARK   3   REFLECTIONS IN BIN    (WORKING SET) : 8666                         
REMARK   3   BIN R VALUE           (WORKING SET) : 0.2640                       
REMARK   3   BIN FREE R VALUE                    : 0.2740                       
REMARK   3   BIN FREE R VALUE TEST SET SIZE  (%) : 10.00                        
REMARK   3   BIN FREE R VALUE TEST SET COUNT     : 962                          
REMARK   3   ESTIMATED ERROR OF BIN FREE R VALUE : 0.009                        
REMARK   3                                                                      
REMARK   3  NUMBER OF NON-HYDROGEN ATOMS USED IN REFINEMENT.                    
REMARK   3   PROTEIN ATOMS            : 3477                                    
REMARK   3   NUCLEIC ACID ATOMS       : 0                                       
REMARK   3   HETEROGEN ATOMS          : 12                                      
REMARK   3   SOLVENT ATOMS            : 240                                     
REMARK   3                                                                      
REMARK   3  B VALUES.                                                           
REMARK   3   FROM WILSON PLOT           (A**2) : 15.10                          
REMARK   3   MEAN B VALUE      (OVERALL, A**2) : 19.70                          
REMARK   3   OVERALL ANISOTROPIC B VALUE.                                       
REMARK   3    B11 (A**2) : NULL                                                 
REMARK   3    B22 (A**2) : NULL                                                 
REMARK   3    B33 (A**2) : NULL                                                 
REMARK   3    B12 (A**2) : NULL                                                 
REMARK   3    B13 (A**2) : NULL                                                 
REMARK   3    B23 (A**2) : NULL                                                 
REMARK   3                                                                      
REMARK   3  ESTIMATED COORDINATE ERROR.                                         
REMARK   3   ESD FROM LUZZATI PLOT        (A) : 0.16                            
REMARK   3   ESD FROM SIGMAA              (A) : 0.14                            
REMARK   3   LOW RESOLUTION CUTOFF        (A) : 5.00                            
REMARK   3                                                                      
REMARK   3  CROSS-VALIDATED ESTIMATED COORDINATE ERROR.                         
REMARK   3   ESD FROM C-V LUZZATI PLOT    (A) : 0.17                            
REMARK   3   ESD FROM C-V SIGMAA          (A) : 0.11                            
REMARK   3                                                                      
REMARK   3  RMS DEVIATIONS FROM IDEAL VALUES.                                   
REMARK   3   BOND LENGTHS                 (A) : 0.010                           
REMARK   3   BOND ANGLES            (DEGREES) : 1.600                           
REMARK   3   DIHEDRAL ANGLES        (DEGREES) : 27.30                           
REMARK   3   IMPROPER ANGLES        (DEGREES) : 1.390                           
REMARK   3                                                                      
REMARK   3  ISOTROPIC THERMAL MODEL : RESTRAINED                                
REMARK   3                                                                      
REMARK   3  ISOTROPIC THERMAL FACTOR RESTRAINTS.    RMS    SIGMA                
REMARK   3   MAIN-CHAIN BOND              (A**2) : 1.480 ; 1.500                
REMARK   3   MAIN-CHAIN ANGLE             (A**2) : 2.590 ; 2.000                
REMARK   3   SIDE-CHAIN BOND              (A**2) : 1.980 ; 2.000                
REMARK   3   SIDE-CHAIN ANGLE             (A**2) : 2.990 ; 2.500                
REMARK   3                                                                      
REMARK   3  NCS MODEL : NULL                                                    
REMARK   3                                                                      
REMARK   3  NCS RESTRAINTS.                         RMS   SIGMA/WEIGHT          
REMARK   3   GROUP  1  POSITIONAL            (A) : NULL  ; NULL                 
REMARK   3   GROUP  1  B-FACTOR           (A**2) : NULL  ; NULL                 
REMARK   3                                                                      
REMARK   3  PARAMETER FILE  1  : PARHCSDX.PRO                                   
REMARK   3  PARAMETER FILE  2  : PARAM11.WAT                                    
REMARK   3  PARAMETER FILE  3  : IPA.PAR                                        
REMARK   3  PARAMETER FILE  4  : TRS.PAR                                        
REMARK   3  PARAMETER FILE  5  : NULL                                           
REMARK   3  TOPOLOGY FILE  1   : TOPHCSDX.PRO                                   
REMARK   3  TOPOLOGY FILE  2   : TOPH11.WAT                                     
REMARK   3  TOPOLOGY FILE  3   : IPA.TOP                                        
REMARK   3  TOPOLOGY FILE  4   : TRS.TOP                                        
REMARK   3  TOPOLOGY FILE  5   : NULL                                           
REMARK   3                                                                      
REMARK   3  OTHER REFINEMENT REMARKS: BULK SOLVENT MODEL USED                   
REMARK   4                                                                      
REMARK   4 2TNF COMPLIES WITH FORMAT V. 3.30, 13-JUL-11                         
REMARK 100                                                                      
REMARK 100 THIS ENTRY HAS BEEN PROCESSED BY RCSB ON 03-AUG-99.                  
REMARK 100 THE DEPOSITION ID IS D_1000007030.                                   
REMARK 200                                                                      
REMARK 200 EXPERIMENTAL DETAILS                                                 
REMARK 200  EXPERIMENT TYPE                : X-RAY DIFFRACTION                  
REMARK 200  DATE OF DATA COLLECTION        : 15-JUN-97                          
REMARK 200  TEMPERATURE           (KELVIN) : 100                                
REMARK 200  PH                             : 8.5                                
REMARK 200  NUMBER OF CRYSTALS USED        : 1                                  
REMARK 200                                                                      
REMARK 200  SYNCHROTRON              (Y/N) : Y                                  
REMARK 200  RADIATION SOURCE               : EMBL/DESY, HAMBURG                 
REMARK 200  BEAMLINE                       : BW7B                               
REMARK 200  X-RAY GENERATOR MODEL          : NULL                               
REMARK 200  MONOCHROMATIC OR LAUE    (M/L) : M                                  
REMARK 200  WAVELENGTH OR RANGE        (A) : 1.1024                             
REMARK 200  MONOCHROMATOR                  : BENT SINGLE-CRYSTAL GERMANIUM      
REMARK 200                                   TRIANGULAR                         
REMARK 200  OPTICS                         : RHODIUM COATED PRE-MIRROR,         
REMARK 200                                   SEGMENTED MIRROR                   
REMARK 200                                                                      
REMARK 200  DETECTOR TYPE                  : IMAGE PLATE                        
REMARK 200  DETECTOR MANUFACTURER          : MARRESEARCH                        
REMARK 200  INTENSITY-INTEGRATION SOFTWARE : DENZO                              
REMARK 200  DATA SCALING SOFTWARE          : SCALEPACK                          
REMARK 200                                                                      
REMARK 200  NUMBER OF UNIQUE REFLECTIONS   : 72552                              
REMARK 200  RESOLUTION RANGE HIGH      (A) : 1.400                              
REMARK 200  RESOLUTION RANGE LOW       (A) : 20.000                             
REMARK 200  REJECTION CRITERIA  (SIGMA(I)) : 0.000                              
REMARK 200                                                                      
REMARK 200 OVERALL.                                                             
REMARK 200  COMPLETENESS FOR RANGE     (%) : 90.9                               
REMARK 200  DATA REDUNDANCY                : 1.800                              
REMARK 200  R MERGE                    (I) : 0.02900                            
REMARK 200  R SYM                      (I) : NULL                               
REMARK 200  <I/SIGMA(I)> FOR THE DATA SET  : 19.0000                            
REMARK 200                                                                      
REMARK 200 IN THE HIGHEST RESOLUTION SHELL.                                     
REMARK 200  HIGHEST RESOLUTION SHELL, RANGE HIGH (A) : 1.40                     
REMARK 200  HIGHEST RESOLUTION SHELL, RANGE LOW  (A) : 1.50                     
REMARK 200  COMPLETENESS FOR SHELL     (%) : 85.5                               
REMARK 200  DATA REDUNDANCY IN SHELL       : 1.70                               
REMARK 200  R MERGE FOR SHELL          (I) : 0.14800                            
REMARK 200  R SYM FOR SHELL            (I) : NULL                               
REMARK 200  <I/SIGMA(I)> FOR SHELL         : 5.700                              
REMARK 200                                                                      
REMARK 200 DIFFRACTION PROTOCOL: SINGLE WAVELENGTH                              
REMARK 200 METHOD USED TO DETERMINE THE STRUCTURE: MOLECULAR REPLACEMENT        
REMARK 200 SOFTWARE USED: X-PLOR                                                
REMARK 200 STARTING MODEL: PDB ENTRY 1TNF                                       
REMARK 200                                                                      
REMARK 200 REMARK: NULL                                                         
REMARK 280                                                                      
REMARK 280 CRYSTAL                                                              
REMARK 280 SOLVENT CONTENT, VS   (%): 38.40                                     
REMARK 280 MATTHEWS COEFFICIENT, VM (ANGSTROMS**3/DA): 2.00                     
REMARK 280                                                                      
REMARK 280 CRYSTALLIZATION CONDITIONS: EQUAL VOLUMES OF RESERVOIR SOLUTION,     
REMARK 280  CONTAINING 7 % ISOPROP, PH 8.5                                      
REMARK 290                                                                      
REMARK 290 CRYSTALLOGRAPHIC SYMMETRY                                            
REMARK 290 SYMMETRY OPERATORS FOR SPACE GROUP: P 1                              
REMARK 290                                                                      
REMARK 290      SYMOP   SYMMETRY                                                
REMARK 290     NNNMMM   OPERATOR                                                
REMARK 290       1555   X,Y,Z                                                   
REMARK 290                                                                      
REMARK 290     WHERE NNN -> OPERATOR NUMBER                                     
REMARK 290           MMM -> TRANSLATION VECTOR                                  
REMARK 290                                                                      
REMARK 290 CRYSTALLOGRAPHIC SYMMETRY TRANSFORMATIONS                            
REMARK 290 THE FOLLOWING TRANSFORMATIONS OPERATE ON THE ATOM/HETATM             
REMARK 290 RECORDS IN THIS ENTRY TO PRODUCE CRYSTALLOGRAPHICALLY                
REMARK 290 RELATED MOLECULES.                                                   
REMARK 290   SMTRY1   1  1.000000  0.000000  0.000000        0.00000            
REMARK 290   SMTRY2   1  0.000000  1.000000  0.000000        0.00000            
REMARK 290   SMTRY3   1  0.000000  0.000000  1.000000        0.00000            
REMARK 290                                                                      
REMARK 290 REMARK: NULL                                                         
REMARK 300                                                                      
REMARK 300 BIOMOLECULE: 1                                                       
REMARK 300 SEE REMARK 350 FOR THE AUTHOR PROVIDED AND/OR PROGRAM                
REMARK 300 GENERATED ASSEMBLY INFORMATION FOR THE STRUCTURE IN                  
REMARK 300 THIS ENTRY. THE REMARK MAY ALSO PROVIDE INFORMATION ON               
REMARK 300 BURIED SURFACE AREA.                                                 
REMARK 350                                                                      
REMARK 350 COORDINATES FOR A COMPLETE MULTIMER REPRESENTING THE KNOWN           
REMARK 350 BIOLOGICALLY SIGNIFICANT OLIGOMERIZATION STATE OF THE                
REMARK 350 MOLECULE CAN BE GENERATED BY APPLYING BIOMT TRANSFORMATIONS          
REMARK 350 GIVEN BELOW.  BOTH NON-CRYSTALLOGRAPHIC AND                          
REMARK 350 CRYSTALLOGRAPHIC OPERATIONS ARE GIVEN.                               
REMARK 350                                                                      
REMARK 350 BIOMOLECULE: 1                                                       
REMARK 350 AUTHOR DETERMINED BIOLOGICAL UNIT: TRIMERIC                          
REMARK 350 SOFTWARE DETERMINED QUATERNARY STRUCTURE: TRIMERIC                   
REMARK 350 SOFTWARE USED: PISA                                                  
REMARK 350 TOTAL BURIED SURFACE AREA: 6320 ANGSTROM**2                          
REMARK 350 SURFACE AREA OF THE COMPLEX: 18960 ANGSTROM**2                       
REMARK 350 CHANGE IN SOLVENT FREE ENERGY: -26.0 KCAL/MOL                        
REMARK 350 APPLY THE FOLLOWING TO CHAINS: A, B, C                               
REMARK 350   BIOMT1   1  1.000000  0.000000  0.000000        0.00000            
REMARK 350   BIOMT2   1  0.000000  1.000000  0.000000        0.00000            
REMARK 350   BIOMT3   1  0.000000  0.000000  1.000000        0.00000            
REMARK 465                                                                      
REMARK 465 MISSING RESIDUES                                                     
REMARK 465 THE FOLLOWING RESIDUES WERE NOT LOCATED IN THE                       
REMARK 465 EXPERIMENT. (M=MODEL NUMBER; RES=RESIDUE NAME; C=CHAIN               
REMARK 465 IDENTIFIER; SSSEQ=SEQUENCE NUMBER; I=INSERTION CODE.)                
REMARK 465                                                                      
REMARK 465   M RES C SSSEQI                                                     
REMARK 465     LEU A     1                                                      
REMARK 465     ARG A     2                                                      
REMARK 465     SER A     3                                                      
REMARK 465     SER A     4                                                      
REMARK 465     SER A     5                                                      
REMARK 465     GLN A     6                                                      
REMARK 465     ASN A     7                                                      
REMARK 465     SER A     8                                                      
REMARK 465     LEU B     1                                                      
REMARK 465     ARG B     2                                                      
REMARK 465     SER B     3                                                      
REMARK 465     SER B     4                                                      
REMARK 465     SER B     5                                                      
REMARK 465     GLN B     6                                                      
REMARK 465     ASN B     7                                                      
REMARK 465     SER B     8                                                      
REMARK 465     LEU C     1                                                      
REMARK 465     ARG C     2                                                      
REMARK 465     SER C     3                                                      
REMARK 465     SER C     4                                                      
REMARK 465     SER C     5                                                      
REMARK 465     GLN C     6                                                      
REMARK 465     ASN C     7                                                      
REMARK 465     SER C     8                                                      
REMARK 500                                                                      
REMARK 500 GEOMETRY AND STEREOCHEMISTRY                                         
REMARK 500 SUBTOPIC: TORSION ANGLES                                             
REMARK 500                                                                      
REMARK 500 TORSION ANGLES OUTSIDE THE EXPECTED RAMACHANDRAN REGIONS:            
REMARK 500 (M=MODEL NUMBER; RES=RESIDUE NAME; C=CHAIN IDENTIFIER;               
REMARK 500 SSEQ=SEQUENCE NUMBER; I=INSERTION CODE).                             
REMARK 500                                                                      
REMARK 500 STANDARD TABLE:                                                      
REMARK 500 FORMAT:(10X,I3,1X,A3,1X,A1,I4,A1,4X,F7.2,3X,F7.2)                    
REMARK 500                                                                      
REMARK 500 EXPECTED VALUES: GJ KLEYWEGT AND TA JONES (1996). PHI/PSI-           
REMARK 500 CHOLOGY: RAMACHANDRAN REVISITED. STRUCTURE 4, 1395 - 1400            
REMARK 500                                                                      
REMARK 500  M RES CSSEQI        PSI       PHI                                   
REMARK 500    LEU A  37       92.21   -165.77                                   
REMARK 500    GLN A  88       30.07     90.78                                   
REMARK 500    PRO A 106     -100.44    -23.15                                   
REMARK 500    ALA A 109     -178.66    -62.72                                   
REMARK 500    VAL B  22       74.34   -116.63                                   
REMARK 500    LEU B  37       89.54   -159.19                                   
REMARK 500    GLN C  31       54.60    -91.63                                   
REMARK 500    LEU C  37       93.58   -162.45                                   
REMARK 500    SER C  86      -22.35   -175.58                                   
REMARK 500    GLN C  88       45.57    -61.75                                   
REMARK 500    ALA C 109      116.86   -169.29                                   
REMARK 500                                                                      
REMARK 500 REMARK: NULL                                                         
REMARK 800                                                                      
REMARK 800 SITE                                                                 
REMARK 800 SITE_IDENTIFIER: AC1                                                 
REMARK 800 EVIDENCE_CODE: SOFTWARE                                              
REMARK 800 SITE_DESCRIPTION: BINDING SITE FOR RESIDUE TRS A 1196                
REMARK 800                                                                      
REMARK 800 SITE_IDENTIFIER: AC2                                                 
REMARK 800 EVIDENCE_CODE: SOFTWARE                                              
REMARK 800 SITE_DESCRIPTION: BINDING SITE FOR RESIDUE IPA B 1195                
DBREF  2TNF A    1   156  UNP    P06804   TNFA_MOUSE      80    235             
DBREF  2TNF B    1   156  UNP    P06804   TNFA_MOUSE      80    235             
DBREF  2TNF C    1   156  UNP    P06804   TNFA_MOUSE      80    235             
SEQRES   1 A  156  LEU ARG SER SER SER GLN ASN SER SER ASP LYS PRO VAL          
SEQRES   2 A  156  ALA HIS VAL VAL ALA ASN HIS GLN VAL GLU GLU GLN LEU          
SEQRES   3 A  156  GLU TRP LEU SER GLN ARG ALA ASN ALA LEU LEU ALA ASN          
SEQRES   4 A  156  GLY MET ASP LEU LYS ASP ASN GLN LEU VAL VAL PRO ALA          
SEQRES   5 A  156  ASP GLY LEU TYR LEU VAL TYR SER GLN VAL LEU PHE LYS          
SEQRES   6 A  156  GLY GLN GLY CYS PRO ASP TYR VAL LEU LEU THR HIS THR          
SEQRES   7 A  156  VAL SER ARG PHE ALA ILE SER TYR GLN GLU LYS VAL ASN          
SEQRES   8 A  156  LEU LEU SER ALA VAL LYS SER PRO CYS PRO LYS ASP THR          
SEQRES   9 A  156  PRO GLU GLY ALA GLU LEU LYS PRO TRP TYR GLU PRO ILE          
SEQRES  10 A  156  TYR LEU GLY GLY VAL PHE GLN LEU GLU LYS GLY ASP GLN          
SEQRES  11 A  156  LEU SER ALA GLU VAL ASN LEU PRO LYS TYR LEU ASP PHE          
SEQRES  12 A  156  ALA GLU SER GLY GLN VAL TYR PHE GLY VAL ILE ALA LEU          
SEQRES   1 B  156  LEU ARG SER SER SER GLN ASN SER SER ASP LYS PRO VAL          
SEQRES   2 B  156  ALA HIS VAL VAL ALA ASN HIS GLN VAL GLU GLU GLN LEU          
SEQRES   3 B  156  GLU TRP LEU SER GLN ARG ALA ASN ALA LEU LEU ALA ASN          
SEQRES   4 B  156  GLY MET ASP LEU LYS ASP ASN GLN LEU VAL VAL PRO ALA          
SEQRES   5 B  156  ASP GLY LEU TYR LEU VAL TYR SER GLN VAL LEU PHE LYS          
SEQRES   6 B  156  GLY GLN GLY CYS PRO ASP TYR VAL LEU LEU THR HIS THR          
SEQRES   7 B  156  VAL SER ARG PHE ALA ILE SER TYR GLN GLU LYS VAL ASN          
SEQRES   8 B  156  LEU LEU SER ALA VAL LYS SER PRO CYS PRO LYS ASP THR          
SEQRES   9 B  156  PRO GLU GLY ALA GLU LEU LYS PRO TRP TYR GLU PRO ILE          
SEQRES  10 B  156  TYR LEU GLY GLY VAL PHE GLN LEU GLU LYS GLY ASP GLN          
SEQRES  11 B  156  LEU SER ALA GLU VAL ASN LEU PRO LYS TYR LEU ASP PHE          
SEQRES  12 B  156  ALA GLU SER GLY GLN VAL TYR PHE GLY VAL ILE ALA LEU          
SEQRES   1 C  156  LEU ARG SER SER SER GLN ASN SER SER ASP LYS PRO VAL          
SEQRES   2 C  156  ALA HIS VAL VAL ALA ASN HIS GLN VAL GLU GLU GLN LEU          
SEQRES   3 C  156  GLU TRP LEU SER GLN ARG ALA ASN ALA LEU LEU ALA ASN          
SEQRES   4 C  156  GLY MET ASP LEU LYS ASP ASN GLN LEU VAL VAL PRO ALA          
SEQRES   5 C  156  ASP GLY LEU TYR LEU VAL TYR SER GLN VAL LEU PHE LYS          
SEQRES   6 C  156  GLY GLN GLY CYS PRO ASP TYR VAL LEU LEU THR HIS THR          
SEQRES   7 C  156  VAL SER ARG PHE ALA ILE SER TYR GLN GLU LYS VAL ASN          
SEQRES   8 C  156  LEU LEU SER ALA VAL LYS SER PRO CYS PRO LYS ASP THR          
SEQRES   9 C  156  PRO GLU GLY ALA GLU LEU LYS PRO TRP TYR GLU PRO ILE          
SEQRES  10 C  156  TYR LEU GLY GLY VAL PHE GLN LEU GLU LYS GLY ASP GLN          
SEQRES  11 C  156  LEU SER ALA GLU VAL ASN LEU PRO LYS TYR LEU ASP PHE          
SEQRES  12 C  156  ALA GLU SER GLY GLN VAL TYR PHE GLY VAL ILE ALA LEU          
HET    TRS  A1196       8                                                       
HET    IPA  B1195       4                                                       
HETNAM     TRS 2-AMINO-2-HYDROXYMETHYL-PROPANE-1,3-DIOL                         
HETNAM     IPA ISOPROPYL ALCOHOL                                                
HETSYN     TRS TRIS BUFFER                                                      
HETSYN     IPA 2-PROPANOL                                                       
FORMUL   4  TRS    C4 H12 N O3 1+                                               
FORMUL   5  IPA    C3 H8 O                                                      
FORMUL   6  HOH   *240(H2 O)                                                    
HELIX    1   1 PRO A  139  TYR A  141  5                                   3    
HELIX    2   2 PRO B  139  TYR B  141  5                                   3    
HELIX    3   3 PRO C  139  TYR C  141  5                                   3    
SHEET    1   A 5 LEU A  36  ALA A  38  0                                        
SHEET    2   A 5 VAL A  13  VAL A  17 -1  N  HIS A  15   O  LEU A  36           
SHEET    3   A 5 TYR A 151  ALA A 156 -1  N  VAL A 154   O  ALA A  14           
SHEET    4   A 5 GLY A  54  GLN A  67 -1  N  GLN A  61   O  TYR A 151           
SHEET    5   A 5 PRO A 113  LEU A 126 -1  N  LEU A 126   O  GLY A  54           
SHEET    1   B 2 ASP A  42  LYS A  44  0                                        
SHEET    2   B 2 GLN A  47  VAL A  49 -1  N  VAL A  49   O  ASP A  42           
SHEET    1   C 3 GLN A 131  VAL A 136  0                                        
SHEET    2   C 3 LEU A  76  PHE A  83 -1  N  PHE A  83   O  GLN A 131           
SHEET    3   C 3 LYS A  90  LYS A  98 -1  N  LYS A  98   O  LEU A  76           
SHEET    1   D 5 LEU B  36  ALA B  38  0                                        
SHEET    2   D 5 VAL B  13  VAL B  17 -1  N  HIS B  15   O  LEU B  36           
SHEET    3   D 5 TYR B 151  ALA B 156 -1  N  VAL B 154   O  ALA B  14           
SHEET    4   D 5 GLY B  54  GLN B  67 -1  N  GLN B  61   O  TYR B 151           
SHEET    5   D 5 PRO B 113  LEU B 126 -1  N  LEU B 126   O  GLY B  54           
SHEET    1   E 2 ASP B  42  LYS B  44  0                                        
SHEET    2   E 2 GLN B  47  VAL B  49 -1  N  VAL B  49   O  ASP B  42           
SHEET    1   F 3 GLN B 131  VAL B 136  0                                        
SHEET    2   F 3 LEU B  76  PHE B  83 -1  N  PHE B  83   O  GLN B 131           
SHEET    3   F 3 VAL B  91  LYS B  98 -1  N  LYS B  98   O  LEU B  76           
SHEET    1   G 5 LEU C  36  ALA C  38  0                                        
SHEET    2   G 5 VAL C  13  VAL C  17 -1  N  HIS C  15   O  LEU C  36           
SHEET    3   G 5 TYR C 151  ALA C 156 -1  N  VAL C 154   O  ALA C  14           
SHEET    4   G 5 GLY C  54  GLN C  67 -1  N  GLN C  61   O  TYR C 151           
SHEET    5   G 5 PRO C 113  LEU C 126 -1  N  LEU C 126   O  GLY C  54           
SHEET    1   H 2 ASP C  42  LYS C  44  0                                        
SHEET    2   H 2 GLN C  47  VAL C  49 -1  N  VAL C  49   O  ASP C  42           
SHEET    1   I 3 GLN C 131  VAL C 136  0                                        
SHEET    2   I 3 LEU C  76  PHE C  83 -1  N  PHE C  83   O  GLN C 131           
SHEET    3   I 3 VAL C  91  LYS C  98 -1  N  LYS C  98   O  LEU C  76           
SSBOND   1 CYS A   69    CYS A  101                          1555   1555  2.04  
SSBOND   2 CYS B   69    CYS B  101                          1555   1555  2.03  
SSBOND   3 CYS C   69    CYS C  101                          1555   1555  2.04  
SITE     1 AC1  9 ILE A 118  TYR A 119  HOH A1208  ILE B 118                    
SITE     2 AC1  9 TYR B 119  HOH B1229  ILE C 118  TYR C 119                    
SITE     3 AC1  9 HOH C 162                                                     
SITE     1 AC2  3 TYR A 119  TYR B 119  TYR C 119                               
CRYST1   48.214   48.300   51.095 114.81 103.65  91.05 P 1           3          
ORIGX1      1.000000  0.000000  0.000000        0.00000                         
ORIGX2      0.000000  1.000000  0.000000        0.00000                         
ORIGX3      0.000000  0.000000  1.000000        0.00000                         
SCALE1      0.020741  0.000380  0.005782        0.00000                         
SCALE2      0.000000  0.020707  0.010042        0.00000                         
SCALE3      0.000000  0.000000  0.022383        0.00000                         
ATOM      1  N   SER A   9       1.895  67.213 -38.182  1.00 37.53           N  
ATOM      2  CA  SER A   9       1.703  68.680 -38.402  1.00 36.65           C  
ATOM      3  C   SER A   9       2.742  69.190 -39.399  1.00 35.56           C  
ATOM      4  O   SER A   9       2.411  69.916 -40.342  1.00 36.66           O  
ATOM      5  CB  SER A   9       1.816  69.443 -37.083  1.00 36.88           C  
ATOM      6  OG  SER A   9       1.492  70.808 -37.278  1.00 37.80           O  
ATOM      7  N   ASP A  10       4.008  68.852 -39.172  1.00 32.91           N  
ATOM      8  CA  ASP A  10       5.030  69.264 -40.111  1.00 31.25           C  
ATOM      9  C   ASP A  10       5.579  68.077 -40.908  1.00 28.81           C  
ATOM     10  O   ASP A  10       6.444  68.256 -41.766  1.00 28.78           O  
ATOM     11  CB  ASP A  10       6.139  70.077 -39.418  1.00 34.49           C  
ATOM     12  CG  ASP A  10       6.920  69.282 -38.379  1.00 36.39           C  
ATOM     13  OD1 ASP A  10       6.390  68.287 -37.821  1.00 38.69           O  
ATOM     14  OD2 ASP A  10       8.088  69.676 -38.112  1.00 38.34           O  
ATOM     15  N   LYS A  11       5.041  66.880 -40.640  1.00 25.51           N  
ATOM     16  CA  LYS A  11       5.435  65.640 -41.330  1.00 22.73           C  
ATOM     17  C   LYS A  11       4.888  65.626 -42.749  1.00 18.93           C  
ATOM     18  O   LYS A  11       3.761  66.056 -42.993  1.00 17.90           O  
ATOM     19  CB  LYS A  11       4.856  64.404 -40.624  1.00 24.07           C  
ATOM     20  CG  LYS A  11       5.364  64.128 -39.224  1.00 27.02           C  
ATOM     21  CD  LYS A  11       6.814  63.737 -39.237  1.00 28.14           C  
ATOM     22  CE  LYS A  11       7.280  63.375 -37.844  1.00 30.08           C  
ATOM     23  NZ  LYS A  11       8.771  63.353 -37.821  1.00 32.70           N  
ATOM     24  N   PRO A  12       5.685  65.143 -43.713  1.00 16.66           N  
ATOM     25  CA  PRO A  12       5.223  65.084 -45.104  1.00 15.00           C  
ATOM     26  C   PRO A  12       3.938  64.243 -45.151  1.00 14.23           C  
ATOM     27  O   PRO A  12       3.853  63.199 -44.491  1.00 14.17           O  
ATOM     28  CB  PRO A  12       6.374  64.365 -45.806  1.00 14.50           C  
ATOM     29  CG  PRO A  12       7.581  64.821 -45.013  1.00 14.13           C  
ATOM     30  CD  PRO A  12       7.092  64.714 -43.595  1.00 15.57           C  
ATOM     31  N   VAL A  13       2.926  64.733 -45.860  1.00 12.98           N  
ATOM     32  CA  VAL A  13       1.647  64.023 -45.963  1.00 13.31           C  
ATOM     33  C   VAL A  13       0.946  64.270 -47.286  1.00 12.56           C  
ATOM     34  O   VAL A  13       0.961  65.389 -47.820  1.00 12.19           O  
ATOM     35  CB  VAL A  13       0.637  64.428 -44.845  1.00 15.60           C  
ATOM     36  CG1 VAL A  13       1.114  63.928 -43.491  1.00 18.65           C  
ATOM     37  CG2 VAL A  13       0.394  65.963 -44.854  1.00 12.51           C  
ATOM     38  N   ALA A  14       0.322  63.220 -47.813  1.00 10.44           N  
ATOM     39  CA  ALA A  14      -0.412  63.350 -49.060  1.00 10.70           C  
ATOM     40  C   ALA A  14      -1.567  62.370 -49.098  1.00  9.33           C  
ATOM     41  O   ALA A  14      -1.461  61.252 -48.611  1.00 10.85           O  
ATOM     42  CB  ALA A  14       0.499  63.117 -50.263  1.00  9.78           C  
ATOM     43  N   HIS A  15      -2.700  62.861 -49.566  1.00  8.69           N  
ATOM     44  CA  HIS A  15      -3.882  62.047 -49.761  1.00  8.18           C  
ATOM     45  C   HIS A  15      -4.486  62.672 -51.003  1.00  7.81           C  
ATOM     46  O   HIS A  15      -5.157  63.717 -50.932  1.00  8.31           O  
ATOM     47  CB  HIS A  15      -4.860  62.108 -48.584  1.00  7.96           C  
ATOM     48  CG  HIS A  15      -6.110  61.314 -48.824  1.00  9.46           C  
ATOM     49  ND1 HIS A  15      -6.217  59.980 -48.494  1.00  9.17           N  
ATOM     50  CD2 HIS A  15      -7.272  61.646 -49.438  1.00  8.44           C  
ATOM     51  CE1 HIS A  15      -7.393  59.523 -48.895  1.00  9.98           C  
ATOM     52  NE2 HIS A  15      -8.051  60.515 -49.471  1.00  9.28           N  
ATOM     53  N   VAL A  16      -4.160  62.077 -52.148  1.00  8.27           N  
ATOM     54  CA  VAL A  16      -4.627  62.569 -53.437  1.00  8.80           C  
ATOM     55  C   VAL A  16      -5.756  61.695 -53.959  1.00  9.64           C  
ATOM     56  O   VAL A  16      -5.865  60.524 -53.598  1.00  8.53           O  
ATOM     57  CB  VAL A  16      -3.458  62.747 -54.458  1.00  8.76           C  
ATOM     58  CG1 VAL A  16      -2.496  63.817 -53.943  1.00  9.53           C  
ATOM     59  CG2 VAL A  16      -2.714  61.444 -54.685  1.00  9.74           C  
ATOM     60  N   VAL A  17      -6.627  62.301 -54.757  1.00  9.34           N  
ATOM     61  CA  VAL A  17      -7.809  61.605 -55.263  1.00 10.19           C  
ATOM     62  C   VAL A  17      -7.899  61.613 -56.786  1.00 10.17           C  
ATOM     63  O   VAL A  17      -7.295  62.459 -57.446  1.00 10.31           O  
ATOM     64  CB  VAL A  17      -9.095  62.228 -54.643  1.00 10.06           C  
ATOM     65  CG1 VAL A  17      -8.969  62.263 -53.116  1.00  9.04           C  
ATOM     66  CG2 VAL A  17      -9.341  63.648 -55.210  1.00  9.54           C  
ATOM     67  N   ALA A  18      -8.677  60.695 -57.349  1.00  9.12           N  
ATOM     68  CA  ALA A  18      -8.785  60.640 -58.797  1.00  9.38           C  
ATOM     69  C   ALA A  18      -9.534  61.823 -59.398  1.00  9.39           C  
ATOM     70  O   ALA A  18     -10.502  62.323 -58.818  1.00 10.63           O  
ATOM     71  CB  ALA A  18      -9.446  59.349 -59.225  1.00  9.19           C  
ATOM     72  N   ASN A  19      -9.059  62.274 -60.553  1.00 11.12           N  
ATOM     73  CA  ASN A  19      -9.712  63.339 -61.290  1.00 12.94           C  
ATOM     74  C   ASN A  19     -10.993  62.668 -61.849  1.00 15.32           C  
ATOM     75  O   ASN A  19     -10.927  61.642 -62.525  1.00 17.15           O  
ATOM     76  CB  ASN A  19      -8.819  63.796 -62.444  1.00 13.67           C  
ATOM     77  CG  ASN A  19      -9.472  64.873 -63.306  1.00 14.40           C  
ATOM     78  OD1 ASN A  19     -10.637  65.211 -63.122  1.00 14.73           O  
ATOM     79  ND2 ASN A  19      -8.721  65.401 -64.260  1.00 16.37           N  
ATOM     80  N   HIS A  20     -12.147  63.246 -61.548  1.00 16.81           N  
ATOM     81  CA  HIS A  20     -13.430  62.697 -61.976  1.00 18.28           C  
ATOM     82  C   HIS A  20     -13.871  63.157 -63.363  1.00 19.39           C  
ATOM     83  O   HIS A  20     -14.833  62.614 -63.918  1.00 20.63           O  
ATOM     84  CB  HIS A  20     -14.494  63.121 -60.973  1.00 17.82           C  
ATOM     85  CG  HIS A  20     -14.692  64.600 -60.924  1.00 20.45           C  
ATOM     86  ND1 HIS A  20     -13.707  65.467 -60.494  1.00 20.76           N  
ATOM     87  CD2 HIS A  20     -15.728  65.374 -61.325  1.00 21.76           C  
ATOM     88  CE1 HIS A  20     -14.128  66.710 -60.637  1.00 22.11           C  
ATOM     89  NE2 HIS A  20     -15.350  66.682 -61.139  1.00 22.33           N  
ATOM     90  N   GLN A  21     -13.212  64.185 -63.893  1.00 20.58           N  
ATOM     91  CA  GLN A  21     -13.563  64.749 -65.195  1.00 22.96           C  
ATOM     92  C   GLN A  21     -13.258  63.928 -66.439  1.00 23.46           C  
ATOM     93  O   GLN A  21     -13.979  64.026 -67.426  1.00 23.98           O  
ATOM     94  CB  GLN A  21     -12.932  66.127 -65.361  1.00 23.97           C  
ATOM     95  CG  GLN A  21     -13.458  67.167 -64.390  1.00 29.20           C  
ATOM     96  CD  GLN A  21     -13.092  68.574 -64.820  1.00 31.31           C  
ATOM     97  OE1 GLN A  21     -13.931  69.304 -65.350  1.00 34.95           O  
ATOM     98  NE2 GLN A  21     -11.829  68.947 -64.640  1.00 31.63           N  
ATOM     99  N   VAL A  22     -12.162  63.180 -66.418  1.00 24.16           N  
ATOM    100  CA  VAL A  22     -11.767  62.367 -67.563  1.00 27.07           C  
ATOM    101  C   VAL A  22     -11.916  60.878 -67.273  1.00 27.38           C  
ATOM    102  O   VAL A  22     -11.235  60.332 -66.409  1.00 28.74           O  
ATOM    103  CB  VAL A  22     -10.324  62.716 -68.044  1.00 27.73           C  
ATOM    104  CG1 VAL A  22     -10.305  64.130 -68.620  1.00 27.64           C  
ATOM    105  CG2 VAL A  22      -9.311  62.601 -66.889  1.00 28.55           C  
ATOM    106  N   GLU A  23     -12.855  60.245 -67.973  1.00 29.01           N  
ATOM    107  CA  GLU A  23     -13.140  58.819 -67.796  1.00 29.58           C  
ATOM    108  C   GLU A  23     -12.048  57.969 -68.424  1.00 27.85           C  
ATOM    109  O   GLU A  23     -11.319  58.433 -69.295  1.00 27.24           O  
ATOM    110  CB  GLU A  23     -14.492  58.437 -68.431  1.00 32.77           C  
ATOM    111  CG  GLU A  23     -15.612  59.489 -68.333  1.00 39.33           C  
ATOM    112  CD  GLU A  23     -15.793  60.073 -66.926  1.00 43.41           C  
ATOM    113  OE1 GLU A  23     -16.115  59.307 -65.983  1.00 45.97           O  
ATOM    114  OE2 GLU A  23     -15.616  61.308 -66.771  1.00 44.25           O  
ATOM    115  N   GLU A  24     -11.947  56.722 -67.965  1.00 26.90           N  
ATOM    116  CA  GLU A  24     -10.984  55.737 -68.470  1.00 27.28           C  
ATOM    117  C   GLU A  24      -9.497  56.063 -68.217  1.00 24.72           C  
ATOM    118  O   GLU A  24      -8.620  55.468 -68.845  1.00 24.99           O  
ATOM    119  CB  GLU A  24     -11.195  55.493 -69.983  1.00 30.31           C  
ATOM    120  CG  GLU A  24     -12.625  55.719 -70.538  1.00 35.34           C  
ATOM    121  CD  GLU A  24     -13.565  54.538 -70.353  1.00 38.15           C  
ATOM    122  OE1 GLU A  24     -14.058  54.333 -69.218  1.00 40.20           O  
ATOM    123  OE2 GLU A  24     -13.829  53.829 -71.352  1.00 38.29           O  
ATOM    124  N   GLN A  25      -9.221  57.006 -67.317  1.00 21.72           N  
ATOM    125  CA  GLN A  25      -7.847  57.419 -66.987  1.00 20.18           C  
ATOM    126  C   GLN A  25      -7.705  57.676 -65.491  1.00 17.06           C  
ATOM    127  O   GLN A  25      -8.661  58.098 -64.832  1.00 17.04           O  
ATOM    128  CB  GLN A  25      -7.458  58.677 -67.762  1.00 21.19           C  
ATOM    129  CG  GLN A  25      -7.309  58.431 -69.255  1.00 28.18           C  
ATOM    130  CD  GLN A  25      -7.293  59.717 -70.074  1.00 32.20           C  
ATOM    131  OE1 GLN A  25      -6.831  60.767 -69.603  1.00 33.55           O  
ATOM    132  NE2 GLN A  25      -7.798  59.641 -71.308  1.00 30.93           N  
ATOM    133  N   LEU A  26      -6.522  57.392 -64.951  1.00 15.01           N  
ATOM    134  CA  LEU A  26      -6.277  57.594 -63.523  1.00 14.66           C  
ATOM    135  C   LEU A  26      -5.286  58.739 -63.299  1.00 14.54           C  
ATOM    136  O   LEU A  26      -4.085  58.571 -63.477  1.00 16.47           O  
ATOM    137  CB  LEU A  26      -5.785  56.294 -62.876  1.00 12.96           C  
ATOM    138  CG  LEU A  26      -5.533  56.326 -61.366  1.00 13.84           C  
ATOM    139  CD1 LEU A  26      -6.688  56.985 -60.589  1.00 12.48           C  
ATOM    140  CD2 LEU A  26      -5.300  54.915 -60.892  1.00 13.58           C  
ATOM    141  N   GLU A  27      -5.816  59.905 -62.952  1.00 13.23           N  
ATOM    142  CA  GLU A  27      -5.023  61.096 -62.720  1.00 13.75           C  
ATOM    143  C   GLU A  27      -5.264  61.588 -61.307  1.00 12.38           C  
ATOM    144  O   GLU A  27      -6.364  62.006 -60.970  1.00 12.66           O  
ATOM    145  CB  GLU A  27      -5.400  62.197 -63.711  1.00 14.69           C  
ATOM    146  CG  GLU A  27      -4.618  63.513 -63.476  1.00 18.65           C  
ATOM    147  CD  GLU A  27      -5.131  64.689 -64.303  1.00 21.35           C  
ATOM    148  OE1 GLU A  27      -6.143  64.542 -65.023  1.00 24.24           O  
ATOM    149  OE2 GLU A  27      -4.532  65.777 -64.221  1.00 25.43           O  
ATOM    150  N   TRP A  28      -4.202  61.600 -60.510  1.00 12.34           N  
ATOM    151  CA  TRP A  28      -4.263  62.026 -59.119  1.00 10.49           C  
ATOM    152  C   TRP A  28      -4.273  63.545 -58.979  1.00 11.25           C  
ATOM    153  O   TRP A  28      -3.505  64.235 -59.655  1.00 12.63           O  
ATOM    154  CB  TRP A  28      -3.063  61.431 -58.384  1.00 10.33           C  
ATOM    155  CG  TRP A  28      -3.047  59.923 -58.425  1.00  9.79           C  
ATOM    156  CD1 TRP A  28      -2.080  59.121 -58.967  1.00 10.39           C  
ATOM    157  CD2 TRP A  28      -4.037  59.042 -57.874  1.00  9.58           C  
ATOM    158  NE1 TRP A  28      -2.399  57.789 -58.781  1.00 10.52           N  
ATOM    159  CE2 TRP A  28      -3.595  57.714 -58.110  1.00  9.61           C  
ATOM    160  CE3 TRP A  28      -5.253  59.246 -57.198  1.00  9.41           C  
ATOM    161  CZ2 TRP A  28      -4.324  56.595 -57.691  1.00  9.56           C  
ATOM    162  CZ3 TRP A  28      -5.981  58.133 -56.783  1.00 10.71           C  
ATOM    163  CH2 TRP A  28      -5.510  56.820 -57.032  1.00  9.81           C  
ATOM    164  N   LEU A  29      -5.127  64.056 -58.091  1.00 10.26           N  
ATOM    165  CA  LEU A  29      -5.265  65.495 -57.837  1.00 10.88           C  
ATOM    166  C   LEU A  29      -5.178  65.807 -56.354  1.00 12.13           C  
ATOM    167  O   LEU A  29      -5.684  65.042 -55.521  1.00 11.40           O  
ATOM    168  CB  LEU A  29      -6.643  66.012 -58.254  1.00 11.50           C  
ATOM    169  CG  LEU A  29      -7.198  65.808 -59.649  1.00 13.84           C  
ATOM    170  CD1 LEU A  29      -8.566  66.479 -59.719  1.00 15.97           C  
ATOM    171  CD2 LEU A  29      -6.239  66.378 -60.703  1.00 15.53           C  
ATOM    172  N   SER A  30      -4.630  66.982 -56.034  1.00 11.88           N  
ATOM    173  CA  SER A  30      -4.550  67.445 -54.651  1.00 10.72           C  
ATOM    174  C   SER A  30      -5.554  68.590 -54.458  1.00 12.13           C  
ATOM    175  O   SER A  30      -5.961  68.889 -53.339  1.00 12.48           O  
ATOM    176  CB  SER A  30      -3.139  67.937 -54.312  1.00 11.89           C  
ATOM    177  OG  SER A  30      -2.778  69.047 -55.113  1.00 13.59           O  
ATOM    178  N   GLN A  31      -5.970  69.207 -55.564  1.00 12.61           N  
ATOM    179  CA  GLN A  31      -6.903  70.329 -55.514  1.00 14.63           C  
ATOM    180  C   GLN A  31      -8.365  69.912 -55.377  1.00 15.25           C  
ATOM    181  O   GLN A  31      -9.173  70.118 -56.293  1.00 15.91           O  
ATOM    182  CB  GLN A  31      -6.723  71.205 -56.757  1.00 16.24           C  
ATOM    183  CG  GLN A  31      -5.430  72.008 -56.751  1.00 17.02           C  
ATOM    184  CD  GLN A  31      -5.458  73.107 -55.697  1.00 20.56           C  
ATOM    185  OE1 GLN A  31      -4.762  73.026 -54.675  1.00 22.00           O  
ATOM    186  NE2 GLN A  31      -6.264  74.145 -55.943  1.00 17.22           N  
ATOM    187  N   ARG A  32      -8.673  69.274 -54.255  1.00 13.65           N  
ATOM    188  CA  ARG A  32     -10.028  68.835 -53.967  1.00 14.18           C  
ATOM    189  C   ARG A  32     -10.250  68.950 -52.483  1.00 14.26           C  
ATOM    190  O   ARG A  32      -9.319  68.894 -51.694  1.00 13.94           O  
ATOM    191  CB  ARG A  32     -10.249  67.360 -54.343  1.00 13.67           C  
ATOM    192  CG  ARG A  32     -10.514  67.040 -55.805  1.00 15.90           C  
ATOM    193  CD  ARG A  32     -11.791  67.688 -56.347  1.00 17.27           C  
ATOM    194  NE  ARG A  32     -12.977  67.463 -55.512  1.00 18.84           N  
ATOM    195  CZ  ARG A  32     -13.656  66.319 -55.427  1.00 20.33           C  
ATOM    196  NH1 ARG A  32     -13.282  65.255 -56.124  1.00 19.42           N  
ATOM    197  NH2 ARG A  32     -14.730  66.245 -54.651  1.00 20.46           N  
ATOM    198  N   ALA A  33     -11.511  69.100 -52.110  1.00 17.05           N  
ATOM    199  CA  ALA A  33     -11.884  69.138 -50.715  1.00 18.92           C  
ATOM    200  C   ALA A  33     -11.505  67.756 -50.205  1.00 17.74           C  
ATOM    201  O   ALA A  33     -11.689  66.737 -50.904  1.00 18.93           O  
ATOM    202  CB  ALA A  33     -13.401  69.323 -50.569  1.00 21.14           C  
ATOM    203  N   ASN A  34     -10.932  67.740 -49.014  1.00 14.89           N  
ATOM    204  CA  ASN A  34     -10.524  66.514 -48.359  1.00 13.54           C  
ATOM    205  C   ASN A  34      -9.370  65.753 -48.994  1.00 12.30           C  
ATOM    206  O   ASN A  34      -9.229  64.550 -48.796  1.00 12.51           O  
ATOM    207  CB  ASN A  34     -11.749  65.634 -48.085  1.00 13.21           C  
ATOM    208  CG  ASN A  34     -12.817  66.386 -47.305  1.00 13.11           C  
ATOM    209  OD1 ASN A  34     -12.585  66.833 -46.175  1.00 11.73           O  
ATOM    210  ND2 ASN A  34     -13.974  66.564 -47.921  1.00 13.74           N  
ATOM    211  N   ALA A  35      -8.570  66.467 -49.785  1.00 11.70           N  
ATOM    212  CA  ALA A  35      -7.349  65.920 -50.377  1.00 12.12           C  
ATOM    213  C   ALA A  35      -6.204  66.704 -49.684  1.00 12.73           C  
ATOM    214  O   ALA A  35      -6.449  67.751 -49.067  1.00 12.65           O  
ATOM    215  CB  ALA A  35      -7.320  66.111 -51.870  1.00 10.30           C  
ATOM    216  N   LEU A  36      -4.985  66.168 -49.727  1.00 11.49           N  
ATOM    217  CA  LEU A  36      -3.840  66.799 -49.071  1.00 11.14           C  
ATOM    218  C   LEU A  36      -2.575  66.567 -49.868  1.00 12.16           C  
ATOM    219  O   LEU A  36      -2.418  65.528 -50.508  1.00 11.31           O  
ATOM    220  CB  LEU A  36      -3.589  66.148 -47.714  1.00 11.55           C  
ATOM    221  CG  LEU A  36      -4.465  66.434 -46.506  1.00 15.34           C  
ATOM    222  CD1 LEU A  36      -4.311  65.297 -45.496  1.00 13.58           C  
ATOM    223  CD2 LEU A  36      -4.076  67.794 -45.917  1.00 14.26           C  
ATOM    224  N   LEU A  37      -1.637  67.506 -49.735  1.00 12.76           N  
ATOM    225  CA  LEU A  37      -0.320  67.438 -50.366  1.00 12.56           C  
ATOM    226  C   LEU A  37       0.435  68.519 -49.612  1.00 13.91           C  
ATOM    227  O   LEU A  37       0.386  69.697 -49.969  1.00 14.43           O  
ATOM    228  CB  LEU A  37      -0.390  67.766 -51.849  1.00 13.80           C  
ATOM    229  CG  LEU A  37       0.904  67.507 -52.648  1.00 16.37           C  
ATOM    230  CD1 LEU A  37       1.213  65.999 -52.660  1.00 13.90           C  
ATOM    231  CD2 LEU A  37       0.748  68.023 -54.082  1.00 15.56           C  
ATOM    232  N   ALA A  38       1.106  68.115 -48.541  1.00 14.38           N  
ATOM    233  CA  ALA A  38       1.799  69.079 -47.709  1.00 15.34           C  
ATOM    234  C   ALA A  38       3.104  68.616 -47.097  1.00 16.83           C  
ATOM    235  O   ALA A  38       3.486  67.450 -47.198  1.00 15.31           O  
ATOM    236  CB  ALA A  38       0.860  69.536 -46.591  1.00 16.05           C  
ATOM    237  N   ASN A  39       3.784  69.587 -46.477  1.00 17.60           N  
ATOM    238  CA  ASN A  39       5.031  69.382 -45.758  1.00 17.05           C  
ATOM    239  C   ASN A  39       6.136  68.698 -46.542  1.00 16.95           C  
ATOM    240  O   ASN A  39       6.880  67.881 -45.990  1.00 17.79           O  
ATOM    241  CB  ASN A  39       4.751  68.618 -44.463  1.00 17.30           C  
ATOM    242  CG  ASN A  39       3.807  69.362 -43.540  1.00 19.74           C  
ATOM    243  OD1 ASN A  39       3.938  70.576 -43.355  1.00 21.86           O  
ATOM    244  ND2 ASN A  39       2.852  68.643 -42.952  1.00 18.69           N  
ATOM    245  N   GLY A  40       6.240  69.013 -47.827  1.00 15.83           N  
ATOM    246  CA  GLY A  40       7.302  68.430 -48.622  1.00 16.46           C  
ATOM    247  C   GLY A  40       6.892  67.416 -49.662  1.00 16.53           C  
ATOM    248  O   GLY A  40       7.645  67.181 -50.599  1.00 16.61           O  
ATOM    249  N   MET A  41       5.745  66.757 -49.476  1.00 16.23           N  
ATOM    250  CA  MET A  41       5.291  65.790 -50.471  1.00 15.87           C  
ATOM    251  C   MET A  41       5.051  66.546 -51.764  1.00 16.41           C  
ATOM    252  O   MET A  41       4.575  67.691 -51.749  1.00 16.00           O  
ATOM    253  CB  MET A  41       3.982  65.110 -50.043  1.00 14.38           C  
ATOM    254  CG  MET A  41       4.131  64.096 -48.938  1.00 13.13           C  
ATOM    255  SD  MET A  41       5.338  62.795 -49.301  1.00 14.00           S  
ATOM    256  CE  MET A  41       4.756  62.148 -50.815  1.00 12.01           C  
ATOM    257  N   ASP A  42       5.396  65.917 -52.881  1.00 17.04           N  
ATOM    258  CA  ASP A  42       5.197  66.534 -54.175  1.00 17.41           C  
ATOM    259  C   ASP A  42       4.480  65.554 -55.083  1.00 17.76           C  
ATOM    260  O   ASP A  42       4.535  64.345 -54.871  1.00 17.92           O  
ATOM    261  CB  ASP A  42       6.541  66.924 -54.788  1.00 20.82           C  
ATOM    262  CG  ASP A  42       6.400  67.921 -55.925  1.00 24.82           C  
ATOM    263  OD1 ASP A  42       5.301  68.510 -56.100  1.00 26.30           O  
ATOM    264  OD2 ASP A  42       7.410  68.127 -56.633  1.00 28.50           O  
ATOM    265  N   LEU A  43       3.733  66.097 -56.037  1.00 16.27           N  
ATOM    266  CA  LEU A  43       3.012  65.302 -57.015  1.00 15.85           C  
ATOM    267  C   LEU A  43       3.595  65.741 -58.337  1.00 16.76           C  
ATOM    268  O   LEU A  43       3.459  66.898 -58.732  1.00 17.29           O  
ATOM    269  CB  LEU A  43       1.513  65.606 -56.974  1.00 16.86           C  
ATOM    270  CG  LEU A  43       0.575  64.854 -57.932  1.00 16.71           C  
ATOM    271  CD1 LEU A  43       0.731  63.335 -57.790  1.00 14.89           C  
ATOM    272  CD2 LEU A  43      -0.856  65.276 -57.597  1.00 16.32           C  
ATOM    273  N   LYS A  44       4.255  64.816 -59.012  1.00 15.81           N  
ATOM    274  CA  LYS A  44       4.891  65.115 -60.281  1.00 17.36           C  
ATOM    275  C   LYS A  44       4.730  63.927 -61.202  1.00 15.57           C  
ATOM    276  O   LYS A  44       5.030  62.806 -60.817  1.00 16.09           O  
ATOM    277  CB  LYS A  44       6.374  65.398 -60.038  1.00 18.89           C  
ATOM    278  CG  LYS A  44       7.158  65.745 -61.279  1.00 23.11           C  
ATOM    279  CD  LYS A  44       8.527  66.260 -60.901  1.00 24.11           C  
ATOM    280  CE  LYS A  44       9.367  66.531 -62.133  1.00 27.39           C  
ATOM    281  NZ  LYS A  44       9.600  65.272 -62.903  1.00 26.99           N  
ATOM    282  N   ASP A  45       4.235  64.183 -62.409  1.00 17.18           N  
ATOM    283  CA  ASP A  45       4.020  63.154 -63.428  1.00 15.91           C  
ATOM    284  C   ASP A  45       3.162  62.008 -62.910  1.00 15.95           C  
ATOM    285  O   ASP A  45       3.432  60.830 -63.191  1.00 14.68           O  
ATOM    286  CB  ASP A  45       5.351  62.618 -63.965  1.00 19.89           C  
ATOM    287  CG  ASP A  45       6.234  63.710 -64.554  1.00 23.49           C  
ATOM    288  OD1 ASP A  45       5.726  64.525 -65.357  1.00 23.61           O  
ATOM    289  OD2 ASP A  45       7.434  63.744 -64.197  1.00 26.20           O  
ATOM    290  N   ASN A  46       2.134  62.380 -62.145  1.00 15.74           N  
ATOM    291  CA  ASN A  46       1.170  61.452 -61.551  1.00 14.45           C  
ATOM    292  C   ASN A  46       1.726  60.569 -60.435  1.00 14.32           C  
ATOM    293  O   ASN A  46       1.083  59.594 -60.043  1.00 13.60           O  
ATOM    294  CB  ASN A  46       0.527  60.566 -62.636  1.00 13.52           C  
ATOM    295  CG  ASN A  46      -0.919  60.219 -62.318  1.00 14.03           C  
ATOM    296  OD1 ASN A  46      -1.683  61.084 -61.882  1.00 13.78           O  
ATOM    297  ND2 ASN A  46      -1.298  58.959 -62.525  1.00 12.36           N  
ATOM    298  N   GLN A  47       2.889  60.936 -59.899  1.00 13.87           N  
ATOM    299  CA  GLN A  47       3.544  60.165 -58.845  1.00 14.84           C  
ATOM    300  C   GLN A  47       3.815  61.012 -57.611  1.00 14.36           C  
ATOM    301  O   GLN A  47       4.069  62.214 -57.722  1.00 15.11           O  
ATOM    302  CB  GLN A  47       4.870  59.590 -59.370  1.00 16.28           C  
ATOM    303  CG  GLN A  47       4.698  58.609 -60.524  1.00 19.46           C  
ATOM    304  CD  GLN A  47       5.993  58.319 -61.254  1.00 21.85           C  
ATOM    305  OE1 GLN A  47       6.912  57.694 -60.719  1.00 21.63           O  
ATOM    306  NE2 GLN A  47       6.069  58.775 -62.496  1.00 25.51           N  
ATOM    307  N   LEU A  48       3.739  60.383 -56.442  1.00 12.61           N  
ATOM    308  CA  LEU A  48       4.018  61.057 -55.180  1.00 13.18           C  
ATOM    309  C   LEU A  48       5.496  60.860 -54.876  1.00 14.08           C  
ATOM    310  O   LEU A  48       5.984  59.727 -54.831  1.00 14.56           O  
ATOM    311  CB  LEU A  48       3.154  60.502 -54.037  1.00 12.60           C  
ATOM    312  CG  LEU A  48       1.680  60.941 -54.097  1.00 12.27           C  
ATOM    313  CD1 LEU A  48       0.831  60.181 -53.068  1.00 11.06           C  
ATOM    314  CD2 LEU A  48       1.568  62.453 -53.883  1.00 12.46           C  
ATOM    315  N   VAL A  49       6.196  61.978 -54.677  1.00 15.36           N  
ATOM    316  CA  VAL A  49       7.641  61.995 -54.399  1.00 15.43           C  
ATOM    317  C   VAL A  49       7.891  62.346 -52.938  1.00 15.28           C  
ATOM    318  O   VAL A  49       7.380  63.357 -52.451  1.00 16.01           O  
ATOM    319  CB  VAL A  49       8.343  63.062 -55.281  1.00 15.50           C  
ATOM    320  CG1 VAL A  49       9.866  62.941 -55.162  1.00 14.52           C  
ATOM    321  CG2 VAL A  49       7.880  62.931 -56.733  1.00 15.42           C  
ATOM    322  N   VAL A  50       8.641  61.508 -52.225  1.00 14.77           N  
ATOM    323  CA  VAL A  50       8.919  61.793 -50.822  1.00 14.91           C  
ATOM    324  C   VAL A  50      10.146  62.699 -50.705  1.00 15.74           C  
ATOM    325  O   VAL A  50      11.138  62.539 -51.432  1.00 16.53           O  
ATOM    326  CB  VAL A  50       9.098  60.520 -49.987  1.00 15.43           C  
ATOM    327  CG1 VAL A  50       7.784  59.699 -49.995  1.00 14.06           C  
ATOM    328  CG2 VAL A  50      10.290  59.707 -50.485  1.00 14.11           C  
ATOM    329  N   PRO A  51      10.092  63.666 -49.788  1.00 16.97           N  
ATOM    330  CA  PRO A  51      11.191  64.623 -49.576  1.00 17.27           C  
ATOM    331  C   PRO A  51      12.391  64.158 -48.737  1.00 17.86           C  
ATOM    332  O   PRO A  51      13.402  64.873 -48.646  1.00 17.80           O  
ATOM    333  CB  PRO A  51      10.471  65.791 -48.902  1.00 18.10           C  
ATOM    334  CG  PRO A  51       9.463  65.068 -48.012  1.00 17.52           C  
ATOM    335  CD  PRO A  51       8.929  63.976 -48.932  1.00 15.83           C  
ATOM    336  N   ALA A  52      12.303  62.973 -48.136  1.00 17.22           N  
ATOM    337  CA  ALA A  52      13.383  62.497 -47.286  1.00 16.44           C  
ATOM    338  C   ALA A  52      13.374  60.995 -47.002  1.00 17.14           C  
ATOM    339  O   ALA A  52      12.369  60.318 -47.206  1.00 15.11           O  
ATOM    340  CB  ALA A  52      13.334  63.257 -45.967  1.00 16.96           C  
ATOM    341  N   ASP A  53      14.520  60.487 -46.540  1.00 16.46           N  
ATOM    342  CA  ASP A  53      14.671  59.084 -46.144  1.00 15.93           C  
ATOM    343  C   ASP A  53      13.787  58.941 -44.918  1.00 14.95           C  
ATOM    344  O   ASP A  53      13.687  59.873 -44.110  1.00 15.65           O  
ATOM    345  CB  ASP A  53      16.103  58.787 -45.663  1.00 16.93           C  
ATOM    346  CG  ASP A  53      17.141  58.856 -46.766  1.00 17.81           C  
ATOM    347  OD1 ASP A  53      16.807  59.154 -47.929  1.00 16.79           O  
ATOM    348  OD2 ASP A  53      18.319  58.589 -46.455  1.00 21.49           O  
ATOM    349  N   GLY A  54      13.165  57.782 -44.753  1.00 13.77           N  
ATOM    350  CA  GLY A  54      12.332  57.590 -43.580  1.00 12.47           C  
ATOM    351  C   GLY A  54      11.228  56.584 -43.805  1.00 11.19           C  
ATOM    352  O   GLY A  54      11.114  55.993 -44.880  1.00 10.28           O  
ATOM    353  N   LEU A  55      10.447  56.387 -42.754  1.00 11.45           N  
ATOM    354  CA  LEU A  55       9.314  55.470 -42.766  1.00 11.29           C  
ATOM    355  C   LEU A  55       8.074  56.192 -43.241  1.00 10.65           C  
ATOM    356  O   LEU A  55       7.792  57.301 -42.778  1.00 10.62           O  
ATOM    357  CB  LEU A  55       9.050  54.944 -41.361  1.00 12.95           C  
ATOM    358  CG  LEU A  55      10.104  54.009 -40.791  1.00 14.97           C  
ATOM    359  CD1 LEU A  55       9.763  53.710 -39.325  1.00 16.02           C  
ATOM    360  CD2 LEU A  55      10.155  52.729 -41.641  1.00 15.68           C  
ATOM    361  N   TYR A  56       7.324  55.540 -44.136  1.00  9.48           N  
ATOM    362  CA  TYR A  56       6.089  56.105 -44.670  1.00  8.79           C  
ATOM    363  C   TYR A  56       4.984  55.069 -44.778  1.00  9.67           C  
ATOM    364  O   TYR A  56       5.229  53.926 -45.197  1.00  9.75           O  
ATOM    365  CB  TYR A  56       6.281  56.655 -46.085  1.00 10.02           C  
ATOM    366  CG  TYR A  56       7.224  57.816 -46.206  1.00 10.32           C  
ATOM    367  CD1 TYR A  56       8.606  57.608 -46.284  1.00 11.82           C  
ATOM    368  CD2 TYR A  56       6.736  59.125 -46.254  1.00 10.77           C  
ATOM    369  CE1 TYR A  56       9.499  58.689 -46.404  1.00 11.93           C  
ATOM    370  CE2 TYR A  56       7.615  60.220 -46.376  1.00 11.43           C  
ATOM    371  CZ  TYR A  56       8.990  59.986 -46.448  1.00 13.28           C  
ATOM    372  OH  TYR A  56       9.845  61.052 -46.563  1.00 15.01           O  
ATOM    373  N   LEU A  57       3.780  55.473 -44.381  1.00  8.95           N  
ATOM    374  CA  LEU A  57       2.598  54.635 -44.564  1.00  9.05           C  
ATOM    375  C   LEU A  57       2.131  55.005 -45.978  1.00  8.46           C  
ATOM    376  O   LEU A  57       1.923  56.181 -46.286  1.00  9.56           O  
ATOM    377  CB  LEU A  57       1.505  54.989 -43.555  1.00  9.52           C  
ATOM    378  CG  LEU A  57       0.135  54.338 -43.825  1.00 11.77           C  
ATOM    379  CD1 LEU A  57       0.259  52.827 -43.716  1.00 12.02           C  
ATOM    380  CD2 LEU A  57      -0.925  54.872 -42.847  1.00 10.03           C  
ATOM    381  N   VAL A  58       1.966  54.001 -46.832  1.00  7.88           N  
ATOM    382  CA  VAL A  58       1.547  54.200 -48.214  1.00  8.11           C  
ATOM    383  C   VAL A  58       0.292  53.370 -48.418  1.00  8.01           C  
ATOM    384  O   VAL A  58       0.270  52.187 -48.068  1.00  8.48           O  
ATOM    385  CB  VAL A  58       2.635  53.675 -49.195  1.00  9.33           C  
ATOM    386  CG1 VAL A  58       2.227  53.948 -50.646  1.00 11.36           C  
ATOM    387  CG2 VAL A  58       4.021  54.295 -48.861  1.00  9.46           C  
ATOM    388  N   TYR A  59      -0.744  53.975 -48.993  1.00  8.05           N  
ATOM    389  CA  TYR A  59      -1.988  53.243 -49.198  1.00  7.47           C  
ATOM    390  C   TYR A  59      -2.724  53.771 -50.419  1.00  8.71           C  
ATOM    391  O   TYR A  59      -2.476  54.896 -50.870  1.00  7.79           O  
ATOM    392  CB  TYR A  59      -2.879  53.367 -47.950  1.00  7.56           C  
ATOM    393  CG  TYR A  59      -3.303  54.790 -47.650  1.00  7.35           C  
ATOM    394  CD1 TYR A  59      -4.381  55.370 -48.317  1.00  7.63           C  
ATOM    395  CD2 TYR A  59      -2.599  55.570 -46.727  1.00  8.72           C  
ATOM    396  CE1 TYR A  59      -4.749  56.689 -48.087  1.00  9.16           C  
ATOM    397  CE2 TYR A  59      -2.961  56.892 -46.484  1.00  7.84           C  
ATOM    398  CZ  TYR A  59      -4.038  57.445 -47.170  1.00  7.94           C  
ATOM    399  OH  TYR A  59      -4.423  58.746 -46.940  1.00  8.84           O  
ATOM    400  N   SER A  60      -3.656  52.967 -50.934  1.00  7.93           N  
ATOM    401  CA  SER A  60      -4.427  53.368 -52.090  1.00  7.57           C  
ATOM    402  C   SER A  60      -5.656  52.503 -52.250  1.00  8.27           C  
ATOM    403  O   SER A  60      -5.665  51.346 -51.866  1.00  8.85           O  
ATOM    404  CB  SER A  60      -3.585  53.250 -53.361  1.00  9.28           C  
ATOM    405  OG  SER A  60      -4.320  53.656 -54.508  1.00 10.19           O  
ATOM    406  N   GLN A  61      -6.717  53.115 -52.759  1.00  7.88           N  
ATOM    407  CA  GLN A  61      -7.948  52.409 -53.043  1.00  7.38           C  
ATOM    408  C   GLN A  61      -8.433  52.773 -54.440  1.00  7.66           C  
ATOM    409  O   GLN A  61      -8.318  53.917 -54.864  1.00  7.45           O  
ATOM    410  CB  GLN A  61      -9.058  52.790 -52.075  1.00  7.43           C  
ATOM    411  CG  GLN A  61     -10.429  52.223 -52.507  1.00  8.83           C  
ATOM    412  CD  GLN A  61     -11.558  52.588 -51.567  1.00  8.45           C  
ATOM    413  OE1 GLN A  61     -11.470  52.354 -50.361  1.00  9.15           O  
ATOM    414  NE2 GLN A  61     -12.624  53.182 -52.115  1.00  7.98           N  
ATOM    415  N   VAL A  62      -8.950  51.777 -55.150  1.00  7.59           N  
ATOM    416  CA  VAL A  62      -9.569  51.999 -56.452  1.00  8.58           C  
ATOM    417  C   VAL A  62     -10.908  51.257 -56.438  1.00  8.34           C  
ATOM    418  O   VAL A  62     -11.124  50.350 -55.626  1.00  8.34           O  
ATOM    419  CB  VAL A  62      -8.730  51.513 -57.674  1.00  8.80           C  
ATOM    420  CG1 VAL A  62      -7.413  52.305 -57.763  1.00  8.91           C  
ATOM    421  CG2 VAL A  62      -8.512  50.004 -57.623  1.00  9.19           C  
ATOM    422  N   LEU A  63     -11.830  51.749 -57.260  1.00  8.57           N  
ATOM    423  CA  LEU A  63     -13.140  51.146 -57.393  1.00  8.02           C  
ATOM    424  C   LEU A  63     -13.331  50.926 -58.871  1.00  8.71           C  
ATOM    425  O   LEU A  63     -13.103  51.835 -59.677  1.00  9.26           O  
ATOM    426  CB  LEU A  63     -14.246  52.066 -56.871  1.00  8.71           C  
ATOM    427  CG  LEU A  63     -15.660  51.440 -56.933  1.00  9.57           C  
ATOM    428  CD1 LEU A  63     -15.758  50.236 -55.992  1.00 10.00           C  
ATOM    429  CD2 LEU A  63     -16.724  52.450 -56.552  1.00  9.36           C  
ATOM    430  N   PHE A  64     -13.692  49.693 -59.224  1.00  9.63           N  
ATOM    431  CA  PHE A  64     -13.952  49.326 -60.613  1.00 10.53           C  
ATOM    432  C   PHE A  64     -15.461  49.102 -60.779  1.00 10.77           C  
ATOM    433  O   PHE A  64     -16.153  48.736 -59.826  1.00  9.91           O  
ATOM    434  CB  PHE A  64     -13.220  48.027 -60.979  1.00 10.24           C  
ATOM    435  CG  PHE A  64     -11.716  48.136 -60.947  1.00 10.41           C  
ATOM    436  CD1 PHE A  64     -11.028  48.833 -61.947  1.00 10.35           C  
ATOM    437  CD2 PHE A  64     -10.984  47.503 -59.945  1.00 10.63           C  
ATOM    438  CE1 PHE A  64      -9.626  48.891 -61.951  1.00 10.18           C  
ATOM    439  CE2 PHE A  64      -9.579  47.560 -59.946  1.00 10.54           C  
ATOM    440  CZ  PHE A  64      -8.912  48.250 -60.945  1.00 11.23           C  
ATOM    441  N   LYS A  65     -15.947  49.314 -61.996  1.00 11.00           N  
ATOM    442  CA  LYS A  65     -17.354  49.107 -62.321  1.00 12.54           C  
ATOM    443  C   LYS A  65     -17.420  48.627 -63.769  1.00 12.44           C  
ATOM    444  O   LYS A  65     -16.637  49.062 -64.606  1.00 12.78           O  
ATOM    445  CB  LYS A  65     -18.136  50.416 -62.187  1.00 14.06           C  
ATOM    446  CG  LYS A  65     -19.595  50.323 -62.610  1.00 17.70           C  
ATOM    447  CD  LYS A  65     -20.215  51.695 -62.820  1.00 18.92           C  
ATOM    448  CE  LYS A  65     -21.684  51.545 -63.215  1.00 22.95           C  
ATOM    449  NZ  LYS A  65     -22.435  52.841 -63.273  1.00 26.19           N  
ATOM    450  N   GLY A  66     -18.327  47.697 -64.039  1.00 13.20           N  
ATOM    451  CA  GLY A  66     -18.504  47.195 -65.383  1.00 14.73           C  
ATOM    452  C   GLY A  66     -19.977  46.962 -65.643  1.00 17.81           C  
ATOM    453  O   GLY A  66     -20.768  46.791 -64.710  1.00 16.59           O  
ATOM    454  N   GLN A  67     -20.358  47.017 -66.915  1.00 21.30           N  
ATOM    455  CA  GLN A  67     -21.748  46.797 -67.305  1.00 25.82           C  
ATOM    456  C   GLN A  67     -21.852  45.355 -67.784  1.00 26.91           C  
ATOM    457  O   GLN A  67     -21.560  45.046 -68.948  1.00 27.52           O  
ATOM    458  CB  GLN A  67     -22.162  47.764 -68.419  1.00 29.13           C  
ATOM    459  CG  GLN A  67     -23.679  47.858 -68.637  1.00 34.99           C  
ATOM    460  CD  GLN A  67     -24.438  48.419 -67.429  1.00 37.27           C  
ATOM    461  OE1 GLN A  67     -25.636  48.173 -67.271  1.00 40.04           O  
ATOM    462  NE2 GLN A  67     -23.751  49.192 -66.591  1.00 38.86           N  
ATOM    463  N   GLY A  68     -22.229  44.471 -66.866  1.00 27.08           N  
ATOM    464  CA  GLY A  68     -22.332  43.071 -67.202  1.00 27.26           C  
ATOM    465  C   GLY A  68     -20.960  42.484 -67.479  1.00 29.82           C  
ATOM    466  O   GLY A  68     -19.921  43.143 -67.317  1.00 28.76           O  
ATOM    467  N   CYS A  69     -20.966  41.244 -67.947  1.00 31.42           N  
ATOM    468  CA  CYS A  69     -19.739  40.526 -68.248  1.00 32.86           C  
ATOM    469  C   CYS A  69     -19.675  39.981 -69.671  1.00 34.53           C  
ATOM    470  O   CYS A  69     -19.910  38.788 -69.899  1.00 34.74           O  
ATOM    471  CB  CYS A  69     -19.570  39.394 -67.240  1.00 32.22           C  
ATOM    472  SG  CYS A  69     -19.141  40.013 -65.586  1.00 31.76           S  
ATOM    473  N   PRO A  70     -19.403  40.862 -70.657  1.00 35.98           N  
ATOM    474  CA  PRO A  70     -19.311  40.427 -72.055  1.00 37.34           C  
ATOM    475  C   PRO A  70     -18.201  39.385 -72.197  1.00 38.76           C  
ATOM    476  O   PRO A  70     -18.308  38.453 -73.001  1.00 39.39           O  
ATOM    477  CB  PRO A  70     -18.992  41.728 -72.802  1.00 36.96           C  
ATOM    478  CG  PRO A  70     -18.394  42.617 -71.753  1.00 36.26           C  
ATOM    479  CD  PRO A  70     -19.248  42.323 -70.560  1.00 36.18           C  
ATOM    480  N   ASP A  71     -17.159  39.540 -71.380  1.00 38.96           N  
ATOM    481  CA  ASP A  71     -16.027  38.619 -71.353  1.00 38.59           C  
ATOM    482  C   ASP A  71     -15.191  38.747 -70.080  1.00 36.71           C  
ATOM    483  O   ASP A  71     -15.311  39.725 -69.328  1.00 37.07           O  
ATOM    484  CB  ASP A  71     -15.142  38.782 -72.596  1.00 41.70           C  
ATOM    485  CG  ASP A  71     -14.753  40.217 -72.850  1.00 44.66           C  
ATOM    486  OD1 ASP A  71     -14.139  40.839 -71.949  1.00 45.54           O  
ATOM    487  OD2 ASP A  71     -15.067  40.715 -73.957  1.00 45.91           O  
ATOM    488  N   TYR A  72     -14.347  37.744 -69.858  1.00 32.99           N  
ATOM    489  CA  TYR A  72     -13.462  37.673 -68.702  1.00 29.18           C  
ATOM    490  C   TYR A  72     -12.486  38.854 -68.634  1.00 28.32           C  
ATOM    491  O   TYR A  72     -11.858  39.218 -69.637  1.00 28.17           O  
ATOM    492  CB  TYR A  72     -12.684  36.356 -68.752  1.00 27.06           C  
ATOM    493  CG  TYR A  72     -11.770  36.105 -67.576  1.00 26.14           C  
ATOM    494  CD1 TYR A  72     -12.256  35.526 -66.402  1.00 24.82           C  
ATOM    495  CD2 TYR A  72     -10.407  36.402 -67.656  1.00 26.25           C  
ATOM    496  CE1 TYR A  72     -11.406  35.244 -65.335  1.00 25.29           C  
ATOM    497  CE2 TYR A  72      -9.549  36.121 -66.603  1.00 26.04           C  
ATOM    498  CZ  TYR A  72     -10.052  35.539 -65.445  1.00 25.97           C  
ATOM    499  OH  TYR A  72      -9.191  35.210 -64.420  1.00 25.84           O  
ATOM    500  N   VAL A  74     -12.378  39.456 -67.446  1.00 26.27           N  
ATOM    501  CA  VAL A  74     -11.474  40.584 -67.228  1.00 24.26           C  
ATOM    502  C   VAL A  74     -10.678  40.369 -65.948  1.00 21.58           C  
ATOM    503  O   VAL A  74     -11.190  39.840 -64.968  1.00 20.95           O  
ATOM    504  CB  VAL A  74     -12.231  41.951 -67.169  1.00 25.04           C  
ATOM    505  CG1 VAL A  74     -12.956  42.210 -68.480  1.00 27.75           C  
ATOM    506  CG2 VAL A  74     -13.239  41.968 -66.047  1.00 26.72           C  
ATOM    507  N   LEU A  75      -9.399  40.709 -65.992  1.00 20.24           N  
ATOM    508  CA  LEU A  75      -8.538  40.566 -64.829  1.00 19.30           C  
ATOM    509  C   LEU A  75      -8.160  41.980 -64.415  1.00 18.57           C  
ATOM    510  O   LEU A  75      -7.536  42.706 -65.180  1.00 19.73           O  
ATOM    511  CB  LEU A  75      -7.290  39.774 -65.195  1.00 21.67           C  
ATOM    512  CG  LEU A  75      -6.710  38.941 -64.068  1.00 23.09           C  
ATOM    513  CD1 LEU A  75      -7.790  37.980 -63.556  1.00 24.42           C  
ATOM    514  CD2 LEU A  75      -5.484  38.196 -64.571  1.00 23.53           C  
ATOM    515  N   LEU A  76      -8.579  42.376 -63.222  1.00 16.61           N  
ATOM    516  CA  LEU A  76      -8.318  43.721 -62.721  1.00 16.14           C  
ATOM    517  C   LEU A  76      -7.173  43.712 -61.717  1.00 14.90           C  
ATOM    518  O   LEU A  76      -7.166  42.894 -60.801  1.00 15.12           O  
ATOM    519  CB  LEU A  76      -9.569  44.266 -62.015  1.00 15.94           C  
ATOM    520  CG  LEU A  76     -10.920  44.233 -62.754  1.00 16.18           C  
ATOM    521  CD1 LEU A  76     -12.074  44.424 -61.767  1.00 14.83           C  
ATOM    522  CD2 LEU A  76     -10.945  45.279 -63.838  1.00 16.91           C  
ATOM    523  N   THR A  77      -6.200  44.605 -61.897  1.00 14.11           N  
ATOM    524  CA  THR A  77      -5.083  44.677 -60.940  1.00 12.80           C  
ATOM    525  C   THR A  77      -4.921  46.110 -60.490  1.00 11.80           C  
ATOM    526  O   THR A  77      -5.317  47.034 -61.198  1.00 11.84           O  
ATOM    527  CB  THR A  77      -3.722  44.174 -61.518  1.00 12.99           C  
ATOM    528  OG1 THR A  77      -3.211  45.113 -62.479  1.00 14.10           O  
ATOM    529  CG2 THR A  77      -3.884  42.807 -62.180  1.00 13.05           C  
ATOM    530  N   HIS A  78      -4.383  46.276 -59.287  1.00 10.50           N  
ATOM    531  CA  HIS A  78      -4.128  47.586 -58.691  1.00  8.17           C  
ATOM    532  C   HIS A  78      -2.753  47.405 -58.037  1.00  8.09           C  
ATOM    533  O   HIS A  78      -2.526  46.443 -57.289  1.00  7.57           O  
ATOM    534  CB  HIS A  78      -5.214  47.893 -57.652  1.00 10.29           C  
ATOM    535  CG  HIS A  78      -4.999  49.167 -56.881  1.00 11.06           C  
ATOM    536  ND1 HIS A  78      -5.490  49.343 -55.604  1.00 14.01           N  
ATOM    537  CD2 HIS A  78      -4.393  50.331 -57.213  1.00 11.83           C  
ATOM    538  CE1 HIS A  78      -5.198  50.561 -55.186  1.00 12.08           C  
ATOM    539  NE2 HIS A  78      -4.534  51.181 -56.141  1.00 10.57           N  
ATOM    540  N   THR A  79      -1.835  48.330 -58.306  1.00  8.72           N  
ATOM    541  CA  THR A  79      -0.476  48.195 -57.779  1.00  8.97           C  
ATOM    542  C   THR A  79       0.166  49.509 -57.354  1.00  9.57           C  
ATOM    543  O   THR A  79      -0.022  50.530 -58.010  1.00 10.80           O  
ATOM    544  CB  THR A  79       0.447  47.559 -58.869  1.00 11.09           C  
ATOM    545  OG1 THR A  79      -0.120  46.321 -59.318  1.00  9.39           O  
ATOM    546  CG2 THR A  79       1.863  47.317 -58.335  1.00  9.59           C  
ATOM    547  N   VAL A  80       0.808  49.501 -56.186  1.00  9.29           N  
ATOM    548  CA  VAL A  80       1.564  50.671 -55.725  1.00  9.78           C  
ATOM    549  C   VAL A  80       3.020  50.259 -55.892  1.00 10.30           C  
ATOM    550  O   VAL A  80       3.445  49.216 -55.400  1.00  8.73           O  
ATOM    551  CB  VAL A  80       1.324  51.022 -54.262  1.00  9.71           C  
ATOM    552  CG1 VAL A  80       2.249  52.189 -53.854  1.00  9.63           C  
ATOM    553  CG2 VAL A  80      -0.142  51.428 -54.072  1.00  9.98           C  
ATOM    554  N   SER A  81       3.745  51.027 -56.690  1.00 11.36           N  
ATOM    555  CA  SER A  81       5.132  50.710 -56.938  1.00 12.07           C  
ATOM    556  C   SER A  81       6.068  51.820 -56.485  1.00 12.33           C  
ATOM    557  O   SER A  81       5.653  52.958 -56.222  1.00 13.51           O  
ATOM    558  CB  SER A  81       5.335  50.355 -58.422  1.00 13.79           C  
ATOM    559  OG  SER A  81       4.897  51.386 -59.276  1.00 19.24           O  
ATOM    560  N   ARG A  82       7.329  51.454 -56.342  1.00 11.20           N  
ATOM    561  CA  ARG A  82       8.355  52.375 -55.919  1.00 12.28           C  
ATOM    562  C   ARG A  82       9.395  52.500 -57.017  1.00 12.42           C  
ATOM    563  O   ARG A  82       9.832  51.506 -57.575  1.00 11.97           O  
ATOM    564  CB  ARG A  82       9.010  51.834 -54.650  1.00 10.78           C  
ATOM    565  CG  ARG A  82      10.237  52.581 -54.167  1.00 12.01           C  
ATOM    566  CD  ARG A  82      10.878  51.827 -53.009  1.00 12.79           C  
ATOM    567  NE  ARG A  82      12.028  52.552 -52.500  1.00 13.79           N  
ATOM    568  CZ  ARG A  82      12.976  52.025 -51.731  1.00 17.29           C  
ATOM    569  NH1 ARG A  82      12.928  50.747 -51.369  1.00 16.27           N  
ATOM    570  NH2 ARG A  82      13.982  52.790 -51.317  1.00 18.28           N  
ATOM    571  N   PHE A  83       9.715  53.728 -57.390  1.00 15.11           N  
ATOM    572  CA  PHE A  83      10.765  53.939 -58.375  1.00 17.33           C  
ATOM    573  C   PHE A  83      11.875  54.585 -57.560  1.00 20.60           C  
ATOM    574  O   PHE A  83      11.763  55.747 -57.127  1.00 17.65           O  
ATOM    575  CB  PHE A  83      10.339  54.845 -59.523  1.00 15.92           C  
ATOM    576  CG  PHE A  83      11.412  55.035 -60.547  1.00 18.17           C  
ATOM    577  CD1 PHE A  83      11.749  53.999 -61.418  1.00 18.34           C  
ATOM    578  CD2 PHE A  83      12.137  56.217 -60.597  1.00 18.99           C  
ATOM    579  CE1 PHE A  83      12.799  54.140 -62.320  1.00 20.31           C  
ATOM    580  CE2 PHE A  83      13.184  56.368 -61.493  1.00 19.93           C  
ATOM    581  CZ  PHE A  83      13.518  55.326 -62.356  1.00 20.06           C  
ATOM    582  N   ALA A  84      12.875  53.761 -57.243  1.00 24.65           N  
ATOM    583  CA  ALA A  84      14.019  54.183 -56.449  1.00 28.62           C  
ATOM    584  C   ALA A  84      14.962  55.075 -57.243  1.00 31.13           C  
ATOM    585  O   ALA A  84      15.468  54.701 -58.316  1.00 30.79           O  
ATOM    586  CB  ALA A  84      14.757  52.967 -55.897  1.00 29.17           C  
ATOM    587  N   ILE A  85      15.155  56.278 -56.713  1.00 34.22           N  
ATOM    588  CA  ILE A  85      16.015  57.290 -57.318  1.00 38.12           C  
ATOM    589  C   ILE A  85      17.472  56.791 -57.423  1.00 39.90           C  
ATOM    590  O   ILE A  85      18.193  57.143 -58.360  1.00 40.20           O  
ATOM    591  CB  ILE A  85      15.897  58.625 -56.508  1.00 38.69           C  
ATOM    592  CG1 ILE A  85      16.691  59.754 -57.165  1.00 38.57           C  
ATOM    593  CG2 ILE A  85      16.303  58.400 -55.047  1.00 39.50           C  
ATOM    594  CD1 ILE A  85      16.509  61.096 -56.484  1.00 37.54           C  
ATOM    595  N   SER A  86      17.872  55.931 -56.485  1.00 41.81           N  
ATOM    596  CA  SER A  86      19.214  55.365 -56.469  1.00 43.98           C  
ATOM    597  C   SER A  86      19.325  54.226 -57.470  1.00 45.10           C  
ATOM    598  O   SER A  86      20.039  54.346 -58.463  1.00 46.91           O  
ATOM    599  CB  SER A  86      19.583  54.865 -55.068  1.00 44.43           C  
ATOM    600  OG  SER A  86      18.810  53.740 -54.687  1.00 45.44           O  
ATOM    601  N   TYR A  87      18.596  53.137 -57.219  1.00 45.46           N  
ATOM    602  CA  TYR A  87      18.604  51.954 -58.089  1.00 45.91           C  
ATOM    603  C   TYR A  87      18.317  52.239 -59.561  1.00 44.96           C  
ATOM    604  O   TYR A  87      19.080  51.828 -60.436  1.00 44.82           O  
ATOM    605  CB  TYR A  87      17.593  50.913 -57.591  1.00 47.12           C  
ATOM    606  CG  TYR A  87      18.049  50.110 -56.390  1.00 48.51           C  
ATOM    607  CD1 TYR A  87      18.370  50.737 -55.180  1.00 49.05           C  
ATOM    608  CD2 TYR A  87      18.126  48.715 -56.450  1.00 48.43           C  
ATOM    609  CE1 TYR A  87      18.751  49.994 -54.059  1.00 48.60           C  
ATOM    610  CE2 TYR A  87      18.506  47.965 -55.334  1.00 48.36           C  
ATOM    611  CZ  TYR A  87      18.813  48.612 -54.146  1.00 47.80           C  
ATOM    612  OH  TYR A  87      19.161  47.880 -53.042  1.00 48.03           O  
ATOM    613  N   GLN A  88      17.215  52.948 -59.806  1.00 43.56           N  
ATOM    614  CA  GLN A  88      16.725  53.313 -61.139  1.00 41.55           C  
ATOM    615  C   GLN A  88      15.758  52.281 -61.718  1.00 40.28           C  
ATOM    616  O   GLN A  88      15.658  52.116 -62.938  1.00 38.45           O  
ATOM    617  CB  GLN A  88      17.863  53.619 -62.127  1.00 41.47           C  
ATOM    618  CG  GLN A  88      18.509  54.981 -61.926  1.00 40.60           C  
ATOM    619  CD  GLN A  88      17.508  56.116 -62.034  1.00 41.42           C  
ATOM    620  OE1 GLN A  88      17.038  56.456 -63.130  1.00 40.70           O  
ATOM    621  NE2 GLN A  88      17.167  56.707 -60.892  1.00 41.59           N  
ATOM    622  N   GLU A  89      15.026  51.603 -60.833  1.00 39.52           N  
ATOM    623  CA  GLU A  89      14.041  50.615 -61.274  1.00 38.90           C  
ATOM    624  C   GLU A  89      12.761  50.649 -60.448  1.00 36.04           C  
ATOM    625  O   GLU A  89      12.765  51.086 -59.292  1.00 36.12           O  
ATOM    626  CB  GLU A  89      14.623  49.192 -61.295  1.00 41.10           C  
ATOM    627  CG  GLU A  89      13.708  48.157 -61.989  1.00 42.44           C  
ATOM    628  CD  GLU A  89      13.073  48.686 -63.284  1.00 44.08           C  
ATOM    629  OE1 GLU A  89      13.821  49.023 -64.234  1.00 45.04           O  
ATOM    630  OE2 GLU A  89      11.821  48.766 -63.349  1.00 43.66           O  
ATOM    631  N   LYS A  90      11.678  50.197 -61.078  1.00 33.42           N  
ATOM    632  CA  LYS A  90      10.350  50.145 -60.482  1.00 30.70           C  
ATOM    633  C   LYS A  90      10.050  48.773 -59.870  1.00 28.19           C  
ATOM    634  O   LYS A  90      10.089  47.737 -60.550  1.00 27.16           O  
ATOM    635  CB  LYS A  90       9.304  50.497 -61.538  1.00 32.28           C  
ATOM    636  CG  LYS A  90       7.881  50.503 -61.030  1.00 35.11           C  
ATOM    637  CD  LYS A  90       6.891  50.702 -62.168  1.00 38.61           C  
ATOM    638  CE  LYS A  90       6.816  52.155 -62.646  1.00 40.28           C  
ATOM    639  NZ  LYS A  90       6.067  53.020 -61.688  1.00 41.50           N  
ATOM    640  N   VAL A  91       9.739  48.785 -58.579  1.00 23.47           N  
ATOM    641  CA  VAL A  91       9.432  47.569 -57.838  1.00 21.36           C  
ATOM    642  C   VAL A  91       8.035  47.690 -57.240  1.00 19.16           C  
ATOM    643  O   VAL A  91       7.631  48.769 -56.825  1.00 18.29           O  
ATOM    644  CB  VAL A  91      10.469  47.344 -56.705  1.00 21.57           C  
ATOM    645  CG1 VAL A  91      10.037  46.217 -55.792  1.00 22.69           C  
ATOM    646  CG2 VAL A  91      11.819  47.001 -57.315  1.00 24.16           C  
ATOM    647  N   ASN A  92       7.273  46.607 -57.239  1.00 17.28           N  
ATOM    648  CA  ASN A  92       5.941  46.689 -56.648  1.00 16.58           C  
ATOM    649  C   ASN A  92       6.017  46.546 -55.130  1.00 13.62           C  
ATOM    650  O   ASN A  92       6.784  45.743 -54.614  1.00 15.21           O  
ATOM    651  CB  ASN A  92       5.025  45.647 -57.275  1.00 18.51           C  
ATOM    652  CG  ASN A  92       4.875  45.844 -58.785  1.00 18.11           C  
ATOM    653  OD1 ASN A  92       5.254  46.892 -59.346  1.00 20.94           O  
ATOM    654  ND2 ASN A  92       4.310  44.854 -59.443  1.00 19.85           N  
ATOM    655  N   LEU A  93       5.336  47.442 -54.427  1.00 10.71           N  
ATOM    656  CA  LEU A  93       5.288  47.424 -52.961  1.00  8.41           C  
ATOM    657  C   LEU A  93       4.014  46.744 -52.452  1.00  8.19           C  
ATOM    658  O   LEU A  93       4.026  46.099 -51.414  1.00  8.72           O  
ATOM    659  CB  LEU A  93       5.297  48.851 -52.413  1.00  9.41           C  
ATOM    660  CG  LEU A  93       6.492  49.765 -52.709  1.00 10.31           C  
ATOM    661  CD1 LEU A  93       6.283  51.107 -51.974  1.00  9.50           C  
ATOM    662  CD2 LEU A  93       7.783  49.079 -52.254  1.00 11.47           C  
ATOM    663  N   LEU A  94       2.906  46.999 -53.147  1.00  7.81           N  
ATOM    664  CA  LEU A  94       1.589  46.467 -52.798  1.00  6.81           C  
ATOM    665  C   LEU A  94       0.864  46.168 -54.096  1.00  7.95           C  
ATOM    666  O   LEU A  94       0.922  46.964 -55.048  1.00  8.15           O  
ATOM    667  CB  LEU A  94       0.790  47.531 -52.041  1.00  7.49           C  
ATOM    668  CG  LEU A  94       1.454  48.169 -50.816  1.00  7.46           C  
ATOM    669  CD1 LEU A  94       0.821  49.520 -50.512  1.00  7.60           C  
ATOM    670  CD2 LEU A  94       1.373  47.212 -49.628  1.00  7.97           C  
ATOM    671  N   SER A  95       0.142  45.051 -54.135  1.00  8.55           N  
ATOM    672  CA  SER A  95      -0.581  44.695 -55.348  1.00  8.54           C  
ATOM    673  C   SER A  95      -1.695  43.700 -55.040  1.00  8.37           C  
ATOM    674  O   SER A  95      -1.569  42.889 -54.121  1.00  8.05           O  
ATOM    675  CB  SER A  95       0.382  44.075 -56.369  1.00  9.46           C  
ATOM    676  OG  SER A  95      -0.212  44.048 -57.654  1.00 12.75           O  
ATOM    677  N   ALA A  96      -2.769  43.757 -55.825  1.00  8.29           N  
ATOM    678  CA  ALA A  96      -3.892  42.829 -55.665  1.00  8.74           C  
ATOM    679  C   ALA A  96      -4.571  42.641 -57.008  1.00 10.29           C  
ATOM    680  O   ALA A  96      -4.430  43.464 -57.918  1.00 10.79           O  
ATOM    681  CB  ALA A  96      -4.883  43.317 -54.637  1.00  8.94           C  
ATOM    682  N   VAL A  97      -5.309  41.543 -57.122  1.00 10.53           N  
ATOM    683  CA  VAL A  97      -5.970  41.189 -58.369  1.00  9.84           C  
ATOM    684  C   VAL A  97      -7.413  40.806 -58.065  1.00 11.43           C  
ATOM    685  O   VAL A  97      -7.708  40.306 -56.984  1.00 10.85           O  
ATOM    686  CB  VAL A  97      -5.260  39.948 -59.009  1.00 10.28           C  
ATOM    687  CG1 VAL A  97      -5.830  39.641 -60.396  1.00 10.12           C  
ATOM    688  CG2 VAL A  97      -3.739  40.167 -59.083  1.00 10.61           C  
ATOM    689  N   LYS A  98      -8.301  41.057 -59.029  1.00 12.41           N  
ATOM    690  CA  LYS A  98      -9.713  40.715 -58.916  1.00 14.31           C  
ATOM    691  C   LYS A  98     -10.237  40.281 -60.256  1.00 14.76           C  
ATOM    692  O   LYS A  98      -9.849  40.821 -61.285  1.00 16.19           O  
ATOM    693  CB  LYS A  98     -10.537  41.898 -58.443  1.00 15.74           C  
ATOM    694  CG  LYS A  98     -10.655  41.927 -56.969  1.00 19.49           C  
ATOM    695  CD  LYS A  98     -11.765  42.827 -56.560  1.00 19.35           C  
ATOM    696  CE  LYS A  98     -12.079  42.657 -55.099  1.00 17.05           C  
ATOM    697  NZ  LYS A  98     -13.157  43.582 -54.771  1.00 11.17           N  
ATOM    698  N   SER A  99     -11.126  39.296 -60.227  1.00 17.58           N  
ATOM    699  CA  SER A  99     -11.766  38.743 -61.428  1.00 19.24           C  
ATOM    700  C   SER A  99     -13.277  38.892 -61.215  1.00 19.57           C  
ATOM    701  O   SER A  99     -13.907  38.044 -60.588  1.00 19.85           O  
ATOM    702  CB  SER A  99     -11.396  37.265 -61.542  1.00 20.20           C  
ATOM    703  OG  SER A  99     -11.552  36.640 -60.270  1.00 23.06           O  
ATOM    704  N   PRO A 100     -13.868  39.995 -61.705  1.00 21.43           N  
ATOM    705  CA  PRO A 100     -15.306  40.258 -61.551  1.00 23.64           C  
ATOM    706  C   PRO A 100     -16.232  39.452 -62.453  1.00 26.94           C  
ATOM    707  O   PRO A 100     -17.424  39.331 -62.177  1.00 26.85           O  
ATOM    708  CB  PRO A 100     -15.402  41.737 -61.885  1.00 22.65           C  
ATOM    709  CG  PRO A 100     -14.414  41.869 -62.987  1.00 21.64           C  
ATOM    710  CD  PRO A 100     -13.228  41.056 -62.505  1.00 21.27           C  
ATOM    711  N   CYS A 101     -15.674  38.900 -63.523  1.00 30.32           N  
ATOM    712  CA  CYS A 101     -16.458  38.151 -64.490  1.00 33.59           C  
ATOM    713  C   CYS A 101     -16.091  36.683 -64.627  1.00 37.93           C  
ATOM    714  O   CYS A 101     -15.274  36.319 -65.478  1.00 37.96           O  
ATOM    715  CB  CYS A 101     -16.382  38.847 -65.852  1.00 30.95           C  
ATOM    716  SG  CYS A 101     -17.180  40.488 -65.858  1.00 27.95           S  
ATOM    717  N   PRO A 102     -16.683  35.822 -63.773  1.00 42.80           N  
ATOM    718  CA  PRO A 102     -16.464  34.366 -63.759  1.00 46.47           C  
ATOM    719  C   PRO A 102     -16.828  33.769 -65.125  1.00 49.93           C  
ATOM    720  O   PRO A 102     -16.003  33.105 -65.764  1.00 50.33           O  
ATOM    721  CB  PRO A 102     -17.428  33.894 -62.670  1.00 45.70           C  
ATOM    722  CG  PRO A 102     -17.409  35.041 -61.706  1.00 44.72           C  
ATOM    723  CD  PRO A 102     -17.539  36.223 -62.638  1.00 43.57           C  
ATOM    724  N   LYS A 103     -18.071  33.990 -65.555  1.00 53.36           N  
ATOM    725  CA  LYS A 103     -18.515  33.514 -66.867  1.00 57.76           C  
ATOM    726  C   LYS A 103     -19.244  34.645 -67.591  1.00 60.48           C  
ATOM    727  O   LYS A 103     -19.749  35.583 -66.954  1.00 61.13           O  
ATOM    728  CB  LYS A 103     -19.425  32.277 -66.768  1.00 57.34           C  
ATOM    729  CG  LYS A 103     -20.851  32.549 -66.294  1.00 57.75           C  
ATOM    730  CD  LYS A 103     -21.803  31.386 -66.611  1.00 57.81           C  
ATOM    731  CE  LYS A 103     -22.331  31.409 -68.054  1.00 57.12           C  
ATOM    732  NZ  LYS A 103     -21.312  31.105 -69.097  1.00 55.98           N  
ATOM    733  N   ASP A 104     -19.267  34.563 -68.920  1.00 62.94           N  
ATOM    734  CA  ASP A 104     -19.931  35.565 -69.754  1.00 64.98           C  
ATOM    735  C   ASP A 104     -21.418  35.216 -69.797  1.00 66.09           C  
ATOM    736  O   ASP A 104     -21.997  34.998 -70.866  1.00 66.36           O  
ATOM    737  CB  ASP A 104     -19.325  35.566 -71.163  1.00 64.97           C  
ATOM    738  CG  ASP A 104     -17.795  35.591 -71.152  1.00 65.53           C  
ATOM    739  OD1 ASP A 104     -17.183  35.871 -70.092  1.00 65.41           O  
ATOM    740  OD2 ASP A 104     -17.200  35.322 -72.217  1.00 65.64           O  
ATOM    741  N   THR A 105     -22.016  35.191 -68.606  1.00 67.66           N  
ATOM    742  CA  THR A 105     -23.423  34.855 -68.378  1.00 69.49           C  
ATOM    743  C   THR A 105     -24.442  35.292 -69.446  1.00 70.83           C  
ATOM    744  O   THR A 105     -25.198  34.456 -69.957  1.00 71.42           O  
ATOM    745  CB  THR A 105     -23.899  35.370 -66.984  1.00 69.12           C  
ATOM    746  OG1 THR A 105     -22.900  35.083 -65.999  1.00 69.09           O  
ATOM    747  CG2 THR A 105     -25.205  34.689 -66.568  1.00 68.89           C  
ATOM    748  N   PRO A 106     -24.452  36.594 -69.818  1.00 71.47           N  
ATOM    749  CA  PRO A 106     -25.371  37.153 -70.816  1.00 71.46           C  
ATOM    750  C   PRO A 106     -26.026  36.256 -71.885  1.00 71.22           C  
ATOM    751  O   PRO A 106     -26.998  35.551 -71.586  1.00 70.96           O  
ATOM    752  CB  PRO A 106     -24.551  38.295 -71.404  1.00 71.93           C  
ATOM    753  CG  PRO A 106     -23.936  38.873 -70.155  1.00 71.71           C  
ATOM    754  CD  PRO A 106     -23.495  37.636 -69.375  1.00 71.61           C  
ATOM    755  N   GLU A 107     -25.488  36.270 -73.107  1.00 70.86           N  
ATOM    756  CA  GLU A 107     -26.058  35.516 -74.232  1.00 70.39           C  
ATOM    757  C   GLU A 107     -27.493  36.015 -74.431  1.00 69.27           C  
ATOM    758  O   GLU A 107     -28.457  35.241 -74.407  1.00 68.71           O  
ATOM    759  CB  GLU A 107     -26.029  33.998 -73.990  1.00 71.45           C  
ATOM    760  CG  GLU A 107     -24.649  33.356 -74.160  1.00 72.94           C  
ATOM    761  CD  GLU A 107     -24.689  31.830 -74.110  1.00 73.37           C  
ATOM    762  OE1 GLU A 107     -24.751  31.266 -72.992  1.00 73.18           O  
ATOM    763  OE2 GLU A 107     -24.649  31.196 -75.192  1.00 73.30           O  
ATOM    764  N   GLY A 108     -27.612  37.336 -74.572  1.00 67.93           N  
ATOM    765  CA  GLY A 108     -28.903  37.975 -74.747  1.00 66.35           C  
ATOM    766  C   GLY A 108     -29.484  38.520 -73.450  1.00 65.22           C  
ATOM    767  O   GLY A 108     -30.319  39.429 -73.477  1.00 65.21           O  
ATOM    768  N   ALA A 109     -29.005  37.997 -72.318  1.00 63.76           N  
ATOM    769  CA  ALA A 109     -29.475  38.395 -70.986  1.00 61.99           C  
ATOM    770  C   ALA A 109     -29.241  39.859 -70.589  1.00 60.44           C  
ATOM    771  O   ALA A 109     -28.720  40.668 -71.369  1.00 61.06           O  
ATOM    772  CB  ALA A 109     -28.896  37.455 -69.915  1.00 61.34           C  
ATOM    773  N   GLU A 110     -29.653  40.182 -69.365  1.00 57.95           N  
ATOM    774  CA  GLU A 110     -29.531  41.523 -68.796  1.00 54.81           C  
ATOM    775  C   GLU A 110     -28.098  41.852 -68.352  1.00 51.67           C  
ATOM    776  O   GLU A 110     -27.442  41.045 -67.683  1.00 51.16           O  
ATOM    777  CB  GLU A 110     -30.495  41.646 -67.603  1.00 56.25           C  
ATOM    778  CG  GLU A 110     -30.453  42.969 -66.848  1.00 57.23           C  
ATOM    779  CD  GLU A 110     -30.930  44.138 -67.682  1.00 58.50           C  
ATOM    780  OE1 GLU A 110     -32.163  44.330 -67.769  1.00 59.01           O  
ATOM    781  OE2 GLU A 110     -30.075  44.863 -68.244  1.00 58.69           O  
ATOM    782  N   LEU A 111     -27.608  43.025 -68.749  1.00 47.94           N  
ATOM    783  CA  LEU A 111     -26.262  43.460 -68.359  1.00 44.18           C  
ATOM    784  C   LEU A 111     -26.359  44.313 -67.091  1.00 41.14           C  
ATOM    785  O   LEU A 111     -26.555  45.528 -67.167  1.00 41.12           O  
ATOM    786  CB  LEU A 111     -25.595  44.284 -69.471  1.00 43.89           C  
ATOM    787  CG  LEU A 111     -25.168  43.659 -70.801  1.00 43.04           C  
ATOM    788  CD1 LEU A 111     -24.499  44.745 -71.628  1.00 42.82           C  
ATOM    789  CD2 LEU A 111     -24.210  42.490 -70.589  1.00 43.55           C  
ATOM    790  N   LYS A 112     -26.259  43.674 -65.928  1.00 37.30           N  
ATOM    791  CA  LYS A 112     -26.343  44.398 -64.661  1.00 33.87           C  
ATOM    792  C   LYS A 112     -24.958  44.880 -64.267  1.00 29.84           C  
ATOM    793  O   LYS A 112     -23.974  44.157 -64.435  1.00 28.29           O  
ATOM    794  CB  LYS A 112     -26.888  43.493 -63.565  1.00 36.32           C  
ATOM    795  CG  LYS A 112     -28.288  42.996 -63.808  1.00 39.28           C  
ATOM    796  CD  LYS A 112     -28.477  41.626 -63.173  1.00 42.14           C  
ATOM    797  CE  LYS A 112     -27.525  40.585 -63.763  1.00 44.37           C  
ATOM    798  NZ  LYS A 112     -27.898  39.205 -63.347  1.00 45.32           N  
ATOM    799  N   PRO A 113     -24.856  46.116 -63.757  1.00 25.94           N  
ATOM    800  CA  PRO A 113     -23.518  46.569 -63.380  1.00 23.19           C  
ATOM    801  C   PRO A 113     -22.935  45.821 -62.184  1.00 19.81           C  
ATOM    802  O   PRO A 113     -23.666  45.313 -61.341  1.00 19.02           O  
ATOM    803  CB  PRO A 113     -23.729  48.058 -63.084  1.00 23.92           C  
ATOM    804  CG  PRO A 113     -25.157  48.135 -62.660  1.00 24.64           C  
ATOM    805  CD  PRO A 113     -25.841  47.205 -63.628  1.00 25.03           C  
ATOM    806  N   TRP A 114     -21.615  45.656 -62.194  1.00 16.87           N  
ATOM    807  CA  TRP A 114     -20.900  45.022 -61.083  1.00 14.67           C  
ATOM    808  C   TRP A 114     -19.900  46.061 -60.555  1.00 13.04           C  
ATOM    809  O   TRP A 114     -19.529  46.988 -61.280  1.00 12.10           O  
ATOM    810  CB  TRP A 114     -20.182  43.747 -61.522  1.00 13.74           C  
ATOM    811  CG  TRP A 114     -19.275  43.892 -62.705  1.00 14.76           C  
ATOM    812  CD1 TRP A 114     -19.531  43.474 -63.979  1.00 11.81           C  
ATOM    813  CD2 TRP A 114     -17.944  44.444 -62.723  1.00 14.27           C  
ATOM    814  NE1 TRP A 114     -18.455  43.723 -64.789  1.00 14.78           N  
ATOM    815  CE2 TRP A 114     -17.462  44.319 -64.049  1.00 15.24           C  
ATOM    816  CE3 TRP A 114     -17.113  45.035 -61.751  1.00 15.05           C  
ATOM    817  CZ2 TRP A 114     -16.185  44.764 -64.435  1.00 13.31           C  
ATOM    818  CZ3 TRP A 114     -15.846  45.477 -62.136  1.00 13.86           C  
ATOM    819  CH2 TRP A 114     -15.396  45.337 -63.472  1.00 14.04           C  
ATOM    820  N   TYR A 115     -19.540  45.947 -59.281  1.00 11.01           N  
ATOM    821  CA  TYR A 115     -18.606  46.876 -58.657  1.00 12.60           C  
ATOM    822  C   TYR A 115     -17.585  46.096 -57.859  1.00 11.97           C  
ATOM    823  O   TYR A 115     -17.937  45.129 -57.179  1.00 11.87           O  
ATOM    824  CB  TYR A 115     -19.331  47.823 -57.706  1.00 11.97           C  
ATOM    825  CG  TYR A 115     -20.191  48.842 -58.390  1.00 13.30           C  
ATOM    826  CD1 TYR A 115     -21.485  48.523 -58.815  1.00 13.67           C  
ATOM    827  CD2 TYR A 115     -19.738  50.149 -58.558  1.00 14.19           C  
ATOM    828  CE1 TYR A 115     -22.312  49.498 -59.387  1.00 14.42           C  
ATOM    829  CE2 TYR A 115     -20.552  51.126 -59.125  1.00 15.96           C  
ATOM    830  CZ  TYR A 115     -21.838  50.794 -59.531  1.00 15.14           C  
ATOM    831  OH  TYR A 115     -22.655  51.785 -60.042  1.00 19.89           O  
ATOM    832  N   GLU A 116     -16.326  46.527 -57.938  1.00  9.76           N  
ATOM    833  CA  GLU A 116     -15.258  45.864 -57.222  1.00  9.86           C  
ATOM    834  C   GLU A 116     -14.196  46.832 -56.708  1.00 10.12           C  
ATOM    835  O   GLU A 116     -13.517  47.488 -57.493  1.00  9.42           O  
ATOM    836  CB  GLU A 116     -14.549  44.855 -58.128  1.00 11.98           C  
ATOM    837  CG  GLU A 116     -15.379  43.664 -58.561  1.00 15.77           C  
ATOM    838  CD  GLU A 116     -15.673  42.673 -57.449  1.00 18.97           C  
ATOM    839  OE1 GLU A 116     -15.248  42.855 -56.286  1.00 17.96           O  
ATOM    840  OE2 GLU A 116     -16.366  41.683 -57.745  1.00 23.20           O  
ATOM    841  N   PRO A 117     -14.066  46.947 -55.371  1.00 10.57           N  
ATOM    842  CA  PRO A 117     -13.064  47.833 -54.782  1.00  8.51           C  
ATOM    843  C   PRO A 117     -11.801  47.049 -54.433  1.00  9.68           C  
ATOM    844  O   PRO A 117     -11.848  45.829 -54.221  1.00 10.05           O  
ATOM    845  CB  PRO A 117     -13.743  48.293 -53.502  1.00  9.18           C  
ATOM    846  CG  PRO A 117     -14.472  47.040 -53.061  1.00  9.97           C  
ATOM    847  CD  PRO A 117     -15.059  46.524 -54.361  1.00 10.64           C  
ATOM    848  N   ILE A 118     -10.663  47.744 -54.399  1.00  8.06           N  
ATOM    849  CA  ILE A 118      -9.428  47.115 -53.959  1.00  8.44           C  
ATOM    850  C   ILE A 118      -8.747  48.125 -53.067  1.00  8.04           C  
ATOM    851  O   ILE A 118      -8.706  49.311 -53.412  1.00  9.30           O  
ATOM    852  CB  ILE A 118      -8.466  46.743 -55.111  1.00  8.16           C  
ATOM    853  CG1 ILE A 118      -9.129  45.716 -56.042  1.00  8.63           C  
ATOM    854  CG2 ILE A 118      -7.126  46.168 -54.523  1.00  8.62           C  
ATOM    855  CD1 ILE A 118      -8.253  45.284 -57.206  1.00  9.74           C  
ATOM    856  N   TYR A 119      -8.280  47.660 -51.906  1.00  8.16           N  
ATOM    857  CA  TYR A 119      -7.536  48.491 -50.947  1.00  6.83           C  
ATOM    858  C   TYR A 119      -6.118  47.916 -50.729  1.00  7.59           C  
ATOM    859  O   TYR A 119      -5.951  46.710 -50.585  1.00  7.28           O  
ATOM    860  CB  TYR A 119      -8.248  48.560 -49.596  1.00  6.88           C  
ATOM    861  CG  TYR A 119      -7.652  49.627 -48.698  1.00  7.55           C  
ATOM    862  CD1 TYR A 119      -8.120  50.944 -48.756  1.00  6.60           C  
ATOM    863  CD2 TYR A 119      -6.569  49.339 -47.842  1.00  7.11           C  
ATOM    864  CE1 TYR A 119      -7.524  51.959 -47.987  1.00  7.21           C  
ATOM    865  CE2 TYR A 119      -5.967  50.351 -47.070  1.00  6.73           C  
ATOM    866  CZ  TYR A 119      -6.454  51.648 -47.152  1.00  6.95           C  
ATOM    867  OH  TYR A 119      -5.917  52.646 -46.370  1.00 10.17           O  
ATOM    868  N   LEU A 120      -5.115  48.794 -50.716  1.00  7.17           N  
ATOM    869  CA  LEU A 120      -3.707  48.415 -50.490  1.00  7.45           C  
ATOM    870  C   LEU A 120      -3.134  49.356 -49.442  1.00  6.52           C  
ATOM    871  O   LEU A 120      -3.460  50.528 -49.432  1.00  6.62           O  
ATOM    872  CB  LEU A 120      -2.873  48.591 -51.774  1.00  6.73           C  
ATOM    873  CG  LEU A 120      -3.328  47.872 -53.057  1.00  8.39           C  
ATOM    874  CD1 LEU A 120      -2.500  48.321 -54.258  1.00  7.01           C  
ATOM    875  CD2 LEU A 120      -3.275  46.349 -52.873  1.00  7.14           C  
ATOM    876  N   GLY A 121      -2.254  48.849 -48.585  1.00  8.07           N  
ATOM    877  CA  GLY A 121      -1.644  49.708 -47.578  1.00  8.52           C  
ATOM    878  C   GLY A 121      -0.533  49.035 -46.792  1.00  9.31           C  
ATOM    879  O   GLY A 121      -0.658  47.879 -46.396  1.00 10.37           O  
ATOM    880  N   GLY A 122       0.566  49.758 -46.561  1.00  8.66           N  
ATOM    881  CA  GLY A 122       1.657  49.177 -45.796  1.00  7.68           C  
ATOM    882  C   GLY A 122       2.689  50.227 -45.426  1.00  8.17           C  
ATOM    883  O   GLY A 122       2.652  51.335 -45.946  1.00  7.86           O  
ATOM    884  N   VAL A 123       3.595  49.883 -44.513  1.00  8.29           N  
ATOM    885  CA  VAL A 123       4.648  50.816 -44.104  1.00  9.19           C  
ATOM    886  C   VAL A 123       5.950  50.411 -44.779  1.00  9.33           C  
ATOM    887  O   VAL A 123       6.302  49.229 -44.825  1.00  8.82           O  
ATOM    888  CB  VAL A 123       4.830  50.863 -42.565  1.00 10.54           C  
ATOM    889  CG1 VAL A 123       5.987  51.820 -42.186  1.00 10.76           C  
ATOM    890  CG2 VAL A 123       3.535  51.352 -41.912  1.00 12.57           C  
ATOM    891  N   PHE A 124       6.659  51.407 -45.302  1.00 10.30           N  
ATOM    892  CA  PHE A 124       7.905  51.167 -46.016  1.00 10.30           C  
ATOM    893  C   PHE A 124       8.986  52.189 -45.699  1.00 10.63           C  
ATOM    894  O   PHE A 124       8.689  53.365 -45.474  1.00  9.76           O  
ATOM    895  CB  PHE A 124       7.641  51.211 -47.530  1.00  9.25           C  
ATOM    896  CG  PHE A 124       6.643  50.191 -47.992  1.00  8.80           C  
ATOM    897  CD1 PHE A 124       7.044  48.891 -48.275  1.00 10.31           C  
ATOM    898  CD2 PHE A 124       5.287  50.509 -48.075  1.00  9.89           C  
ATOM    899  CE1 PHE A 124       6.104  47.912 -48.628  1.00  9.41           C  
ATOM    900  CE2 PHE A 124       4.340  49.535 -48.430  1.00  8.95           C  
ATOM    901  CZ  PHE A 124       4.750  48.245 -48.702  1.00  9.55           C  
ATOM    902  N   GLN A 125      10.233  51.719 -45.724  1.00 11.00           N  
ATOM    903  CA  GLN A 125      11.389  52.597 -45.531  1.00 11.57           C  
ATOM    904  C   GLN A 125      11.725  53.100 -46.949  1.00 12.12           C  
ATOM    905  O   GLN A 125      12.001  52.302 -47.867  1.00 12.57           O  
ATOM    906  CB  GLN A 125      12.572  51.839 -44.937  1.00 12.85           C  
ATOM    907  CG  GLN A 125      13.882  52.634 -44.981  1.00 14.93           C  
ATOM    908  CD  GLN A 125      13.876  53.852 -44.067  1.00 16.89           C  
ATOM    909  OE1 GLN A 125      14.598  54.830 -44.305  1.00 19.69           O  
ATOM    910  NE2 GLN A 125      13.064  53.802 -43.023  1.00 17.87           N  
ATOM    911  N   LEU A 126      11.648  54.414 -47.146  1.00 11.12           N  
ATOM    912  CA  LEU A 126      11.904  54.990 -48.457  1.00 12.16           C  
ATOM    913  C   LEU A 126      13.048  55.986 -48.407  1.00 12.68           C  
ATOM    914  O   LEU A 126      13.435  56.443 -47.328  1.00 13.67           O  
ATOM    915  CB  LEU A 126      10.632  55.679 -48.986  1.00 11.40           C  
ATOM    916  CG  LEU A 126       9.368  54.785 -49.106  1.00 12.84           C  
ATOM    917  CD1 LEU A 126       8.146  55.635 -49.480  1.00 10.42           C  
ATOM    918  CD2 LEU A 126       9.596  53.657 -50.133  1.00 12.28           C  
ATOM    919  N   GLU A 127      13.604  56.278 -49.577  1.00 13.87           N  
ATOM    920  CA  GLU A 127      14.706  57.234 -49.692  1.00 15.09           C  
ATOM    921  C   GLU A 127      14.249  58.530 -50.336  1.00 15.55           C  
ATOM    922  O   GLU A 127      13.308  58.558 -51.128  1.00 14.55           O  
ATOM    923  CB  GLU A 127      15.873  56.638 -50.499  1.00 17.11           C  
ATOM    924  CG  GLU A 127      16.541  55.432 -49.825  1.00 20.44           C  
ATOM    925  CD  GLU A 127      17.757  54.900 -50.573  1.00 23.27           C  
ATOM    926  OE1 GLU A 127      17.828  55.028 -51.810  1.00 25.89           O  
ATOM    927  OE2 GLU A 127      18.652  54.338 -49.916  1.00 27.46           O  
ATOM    928  N   LYS A 128      14.949  59.608 -50.000  1.00 16.14           N  
ATOM    929  CA  LYS A 128      14.668  60.934 -50.532  1.00 16.51           C  
ATOM    930  C   LYS A 128      14.587  60.878 -52.059  1.00 16.14           C  
ATOM    931  O   LYS A 128      15.442  60.274 -52.711  1.00 15.68           O  
ATOM    932  CB  LYS A 128      15.790  61.890 -50.092  1.00 19.27           C  
ATOM    933  CG  LYS A 128      15.637  63.325 -50.553  1.00 20.63           C  
ATOM    934  CD  LYS A 128      16.787  64.181 -50.034  1.00 21.93           C  
ATOM    935  CE  LYS A 128      16.552  65.645 -50.339  1.00 24.34           C  
ATOM    936  NZ  LYS A 128      16.270  65.886 -51.787  1.00 26.38           N  
ATOM    937  N   GLY A 129      13.539  61.471 -52.629  1.00 14.59           N  
ATOM    938  CA  GLY A 129      13.396  61.461 -54.074  1.00 14.43           C  
ATOM    939  C   GLY A 129      12.713  60.232 -54.666  1.00 13.87           C  
ATOM    940  O   GLY A 129      12.473  60.195 -55.861  1.00 14.47           O  
ATOM    941  N   ASP A 130      12.456  59.203 -53.863  1.00 14.43           N  
ATOM    942  CA  ASP A 130      11.769  58.006 -54.378  1.00 13.97           C  
ATOM    943  C   ASP A 130      10.401  58.453 -54.887  1.00 12.36           C  
ATOM    944  O   ASP A 130       9.758  59.316 -54.279  1.00 13.53           O  
ATOM    945  CB  ASP A 130      11.562  56.945 -53.274  1.00 14.22           C  
ATOM    946  CG  ASP A 130      12.818  56.109 -52.987  1.00 16.15           C  
ATOM    947  OD1 ASP A 130      13.832  56.253 -53.718  1.00 18.30           O  
ATOM    948  OD2 ASP A 130      12.774  55.287 -52.034  1.00 15.57           O  
ATOM    949  N   GLN A 131       9.985  57.881 -56.013  1.00 13.21           N  
ATOM    950  CA  GLN A 131       8.698  58.198 -56.629  1.00 12.59           C  
ATOM    951  C   GLN A 131       7.734  57.008 -56.480  1.00 12.35           C  
ATOM    952  O   GLN A 131       8.056  55.870 -56.859  1.00 11.50           O  
ATOM    953  CB  GLN A 131       8.899  58.540 -58.108  1.00 14.29           C  
ATOM    954  CG  GLN A 131       9.869  59.693 -58.327  1.00 18.35           C  
ATOM    955  CD  GLN A 131      10.117  59.997 -59.793  1.00 23.52           C  
ATOM    956  OE1 GLN A 131       9.296  59.678 -60.663  1.00 26.94           O  
ATOM    957  NE2 GLN A 131      11.260  60.616 -60.079  1.00 25.12           N  
ATOM    958  N   LEU A 132       6.561  57.288 -55.921  1.00 11.11           N  
ATOM    959  CA  LEU A 132       5.545  56.256 -55.707  1.00 11.54           C  
ATOM    960  C   LEU A 132       4.404  56.434 -56.680  1.00 10.50           C  
ATOM    961  O   LEU A 132       3.916  57.539 -56.882  1.00 10.56           O  
ATOM    962  CB  LEU A 132       4.988  56.334 -54.279  1.00 12.05           C  
ATOM    963  CG  LEU A 132       6.034  56.286 -53.160  1.00 13.57           C  
ATOM    964  CD1 LEU A 132       5.404  56.643 -51.831  1.00 15.77           C  
ATOM    965  CD2 LEU A 132       6.692  54.916 -53.119  1.00 14.27           C  
ATOM    966  N   SER A 133       3.992  55.333 -57.293  1.00 11.55           N  
ATOM    967  CA  SER A 133       2.877  55.376 -58.215  1.00 11.49           C  
ATOM    968  C   SER A 133       1.803  54.368 -57.770  1.00 11.15           C  
ATOM    969  O   SER A 133       2.115  53.348 -57.124  1.00 11.70           O  
ATOM    970  CB  SER A 133       3.356  55.073 -59.633  1.00 14.57           C  
ATOM    971  OG  SER A 133       4.020  53.832 -59.674  1.00 19.34           O  
ATOM    972  N   ALA A 134       0.542  54.724 -58.025  1.00  9.67           N  
ATOM    973  CA  ALA A 134      -0.610  53.871 -57.713  1.00  8.44           C  
ATOM    974  C   ALA A 134      -1.345  53.798 -59.051  1.00  9.91           C  
ATOM    975  O   ALA A 134      -1.853  54.805 -59.547  1.00 10.09           O  
ATOM    976  CB  ALA A 134      -1.480  54.504 -56.639  1.00  7.65           C  
ATOM    977  N   GLU A 135      -1.320  52.618 -59.674  1.00 10.76           N  
ATOM    978  CA  GLU A 135      -1.931  52.418 -60.985  1.00 11.76           C  
ATOM    979  C   GLU A 135      -2.764  51.136 -61.066  1.00 11.50           C  
ATOM    980  O   GLU A 135      -2.684  50.257 -60.196  1.00 12.51           O  
ATOM    981  CB  GLU A 135      -0.831  52.336 -62.057  1.00 15.17           C  
ATOM    982  CG  GLU A 135       0.233  53.467 -62.039  1.00 19.97           C  
ATOM    983  CD  GLU A 135      -0.280  54.823 -62.557  1.00 26.38           C  
ATOM    984  OE1 GLU A 135      -1.396  54.885 -63.146  1.00 26.98           O  
ATOM    985  OE2 GLU A 135       0.445  55.838 -62.376  1.00 28.62           O  
ATOM    986  N   VAL A 136      -3.570  51.056 -62.121  1.00 10.70           N  
ATOM    987  CA  VAL A 136      -4.396  49.891 -62.409  1.00 10.62           C  
ATOM    988  C   VAL A 136      -4.075  49.491 -63.849  1.00 11.51           C  
ATOM    989  O   VAL A 136      -3.589  50.306 -64.643  1.00 11.24           O  
ATOM    990  CB  VAL A 136      -5.908  50.185 -62.258  1.00 10.73           C  
ATOM    991  CG1 VAL A 136      -6.212  50.636 -60.832  1.00  9.67           C  
ATOM    992  CG2 VAL A 136      -6.356  51.244 -63.252  1.00 11.14           C  
ATOM    993  N   ASN A 137      -4.309  48.229 -64.179  1.00 12.16           N  
ATOM    994  CA  ASN A 137      -4.017  47.754 -65.526  1.00 13.78           C  
ATOM    995  C   ASN A 137      -5.019  48.222 -66.564  1.00 14.94           C  
ATOM    996  O   ASN A 137      -4.638  48.573 -67.677  1.00 17.14           O  
ATOM    997  CB  ASN A 137      -3.889  46.223 -65.562  1.00 12.76           C  
ATOM    998  CG  ASN A 137      -5.173  45.502 -65.147  1.00 14.84           C  
ATOM    999  OD1 ASN A 137      -6.059  46.071 -64.480  1.00 13.57           O  
ATOM   1000  ND2 ASN A 137      -5.271  44.231 -65.535  1.00 13.94           N  
ATOM   1001  N   LEU A 138      -6.287  48.290 -66.181  1.00 15.34           N  
ATOM   1002  CA  LEU A 138      -7.351  48.695 -67.104  1.00 15.42           C  
ATOM   1003  C   LEU A 138      -8.182  49.857 -66.511  1.00 14.12           C  
ATOM   1004  O   LEU A 138      -9.244  49.656 -65.915  1.00 12.03           O  
ATOM   1005  CB  LEU A 138      -8.232  47.467 -67.431  1.00 16.85           C  
ATOM   1006  CG  LEU A 138      -7.526  46.253 -68.081  1.00 16.59           C  
ATOM   1007  CD1 LEU A 138      -8.323  44.956 -67.934  1.00 17.25           C  
ATOM   1008  CD2 LEU A 138      -7.243  46.528 -69.545  1.00 18.18           C  
ATOM   1009  N   PRO A 139      -7.681  51.096 -66.650  1.00 14.16           N  
ATOM   1010  CA  PRO A 139      -8.388  52.265 -66.119  1.00 14.56           C  
ATOM   1011  C   PRO A 139      -9.779  52.515 -66.707  1.00 13.84           C  
ATOM   1012  O   PRO A 139     -10.566  53.286 -66.152  1.00 13.33           O  
ATOM   1013  CB  PRO A 139      -7.409  53.414 -66.376  1.00 14.59           C  
ATOM   1014  CG  PRO A 139      -6.569  52.920 -67.510  1.00 17.11           C  
ATOM   1015  CD  PRO A 139      -6.365  51.475 -67.192  1.00 14.56           C  
ATOM   1016  N   LYS A 140     -10.097  51.828 -67.797  1.00 15.47           N  
ATOM   1017  CA  LYS A 140     -11.416  51.975 -68.407  1.00 16.78           C  
ATOM   1018  C   LYS A 140     -12.556  51.580 -67.482  1.00 15.70           C  
ATOM   1019  O   LYS A 140     -13.664  52.087 -67.629  1.00 16.31           O  
ATOM   1020  CB  LYS A 140     -11.512  51.198 -69.714  1.00 20.10           C  
ATOM   1021  CG  LYS A 140     -10.754  51.900 -70.825  1.00 27.47           C  
ATOM   1022  CD  LYS A 140     -11.423  51.803 -72.187  1.00 30.49           C  
ATOM   1023  CE  LYS A 140     -10.664  52.680 -73.172  1.00 32.69           C  
ATOM   1024  NZ  LYS A 140     -10.613  54.089 -72.661  1.00 33.41           N  
ATOM   1025  N   TYR A 141     -12.266  50.736 -66.490  1.00 13.92           N  
ATOM   1026  CA  TYR A 141     -13.279  50.280 -65.535  1.00 12.46           C  
ATOM   1027  C   TYR A 141     -13.334  51.106 -64.240  1.00 11.16           C  
ATOM   1028  O   TYR A 141     -14.124  50.808 -63.346  1.00 11.47           O  
ATOM   1029  CB  TYR A 141     -13.039  48.810 -65.166  1.00 13.89           C  
ATOM   1030  CG  TYR A 141     -13.111  47.856 -66.340  1.00 17.27           C  
ATOM   1031  CD1 TYR A 141     -14.339  47.352 -66.776  1.00 20.44           C  
ATOM   1032  CD2 TYR A 141     -11.962  47.474 -67.028  1.00 18.33           C  
ATOM   1033  CE1 TYR A 141     -14.420  46.495 -67.865  1.00 20.15           C  
ATOM   1034  CE2 TYR A 141     -12.035  46.614 -68.124  1.00 21.12           C  
ATOM   1035  CZ  TYR A 141     -13.271  46.131 -68.531  1.00 22.10           C  
ATOM   1036  OH  TYR A 141     -13.359  45.265 -69.594  1.00 24.10           O  
ATOM   1037  N   LEU A 142     -12.490  52.126 -64.119  1.00 10.82           N  
ATOM   1038  CA  LEU A 142     -12.489  52.933 -62.897  1.00 11.92           C  
ATOM   1039  C   LEU A 142     -13.786  53.712 -62.733  1.00 12.76           C  
ATOM   1040  O   LEU A 142     -14.341  54.205 -63.715  1.00 12.83           O  
ATOM   1041  CB  LEU A 142     -11.304  53.905 -62.876  1.00 12.35           C  
ATOM   1042  CG  LEU A 142      -9.938  53.273 -62.615  1.00 11.47           C  
ATOM   1043  CD1 LEU A 142      -8.845  54.279 -62.921  1.00 12.74           C  
ATOM   1044  CD2 LEU A 142      -9.860  52.800 -61.183  1.00 11.52           C  
ATOM   1045  N   ASP A 143     -14.256  53.823 -61.493  1.00 10.88           N  
ATOM   1046  CA  ASP A 143     -15.475  54.558 -61.211  1.00 13.01           C  
ATOM   1047  C   ASP A 143     -15.189  55.703 -60.238  1.00 13.99           C  
ATOM   1048  O   ASP A 143     -14.788  55.449 -59.096  1.00 12.45           O  
ATOM   1049  CB  ASP A 143     -16.532  53.620 -60.619  1.00 15.25           C  
ATOM   1050  CG  ASP A 143     -17.842  54.322 -60.352  1.00 19.11           C  
ATOM   1051  OD1 ASP A 143     -18.536  54.678 -61.321  1.00 26.19           O  
ATOM   1052  OD2 ASP A 143     -18.181  54.531 -59.179  1.00 24.67           O  
ATOM   1053  N   PHE A 144     -15.398  56.942 -60.710  1.00 16.96           N  
ATOM   1054  CA  PHE A 144     -15.193  58.187 -59.935  1.00 19.05           C  
ATOM   1055  C   PHE A 144     -16.490  58.918 -59.699  1.00 21.49           C  
ATOM   1056  O   PHE A 144     -16.448  60.091 -59.335  1.00 24.22           O  
ATOM   1057  CB  PHE A 144     -14.348  59.226 -60.682  1.00 20.42           C  
ATOM   1058  CG  PHE A 144     -13.265  58.666 -61.521  1.00 17.94           C  
ATOM   1059  CD1 PHE A 144     -12.296  57.845 -60.973  1.00 18.65           C  
ATOM   1060  CD2 PHE A 144     -13.190  59.001 -62.868  1.00 18.72           C  
ATOM   1061  CE1 PHE A 144     -11.257  57.364 -61.759  1.00 19.11           C  
ATOM   1062  CE2 PHE A 144     -12.157  58.527 -63.667  1.00 18.49           C  
ATOM   1063  CZ  PHE A 144     -11.185  57.704 -63.110  1.00 18.47           C  
ATOM   1064  N   ALA A 145     -17.624  58.276 -59.988  1.00 23.15           N  
ATOM   1065  CA  ALA A 145     -18.958  58.881 -59.833  1.00 24.90           C  
ATOM   1066  C   ALA A 145     -19.094  59.703 -58.549  1.00 25.64           C  
ATOM   1067  O   ALA A 145     -19.574  60.841 -58.576  1.00 26.85           O  
ATOM   1068  CB  ALA A 145     -20.054  57.790 -59.889  1.00 25.00           C  
ATOM   1069  N   GLU A 146     -18.642  59.124 -57.436  1.00 24.69           N  
ATOM   1070  CA  GLU A 146     -18.700  59.771 -56.129  1.00 22.85           C  
ATOM   1071  C   GLU A 146     -17.293  60.052 -55.609  1.00 20.15           C  
ATOM   1072  O   GLU A 146     -16.314  59.426 -56.032  1.00 16.57           O  
ATOM   1073  CB  GLU A 146     -19.403  58.870 -55.102  1.00 25.40           C  
ATOM   1074  CG  GLU A 146     -20.803  58.392 -55.478  1.00 32.49           C  
ATOM   1075  CD  GLU A 146     -21.760  59.529 -55.799  1.00 35.01           C  
ATOM   1076  OE1 GLU A 146     -22.281  60.152 -54.852  1.00 36.69           O  
ATOM   1077  OE2 GLU A 146     -21.992  59.794 -57.001  1.00 38.74           O  
ATOM   1078  N   SER A 147     -17.213  60.981 -54.668  1.00 16.53           N  
ATOM   1079  CA  SER A 147     -15.944  61.307 -54.049  1.00 15.62           C  
ATOM   1080  C   SER A 147     -15.646  60.209 -53.019  1.00 14.75           C  
ATOM   1081  O   SER A 147     -16.567  59.494 -52.566  1.00 14.15           O  
ATOM   1082  CB  SER A 147     -16.026  62.671 -53.359  1.00 15.64           C  
ATOM   1083  OG  SER A 147     -16.051  63.723 -54.309  1.00 17.38           O  
ATOM   1084  N   GLY A 148     -14.357  60.052 -52.698  1.00 12.50           N  
ATOM   1085  CA  GLY A 148     -13.916  59.072 -51.718  1.00  9.17           C  
ATOM   1086  C   GLY A 148     -13.743  57.655 -52.238  1.00  8.07           C  
ATOM   1087  O   GLY A 148     -13.387  56.770 -51.471  1.00  8.37           O  
ATOM   1088  N   GLN A 149     -13.884  57.459 -53.545  1.00  7.58           N  
ATOM   1089  CA  GLN A 149     -13.803  56.120 -54.115  1.00  8.30           C  
ATOM   1090  C   GLN A 149     -12.468  55.662 -54.637  1.00  8.47           C  
ATOM   1091  O   GLN A 149     -12.173  54.468 -54.618  1.00  8.22           O  
ATOM   1092  CB  GLN A 149     -14.852  55.953 -55.214  1.00  9.64           C  
ATOM   1093  CG  GLN A 149     -16.288  55.999 -54.712  1.00 10.86           C  
ATOM   1094  CD  GLN A 149     -17.302  55.844 -55.831  1.00 13.51           C  
ATOM   1095  OE1 GLN A 149     -16.972  55.946 -57.023  1.00 15.60           O  
ATOM   1096  NE2 GLN A 149     -18.541  55.601 -55.455  1.00 12.52           N  
ATOM   1097  N   VAL A 150     -11.666  56.612 -55.116  1.00  8.90           N  
ATOM   1098  CA  VAL A 150     -10.344  56.321 -55.675  1.00  8.86           C  
ATOM   1099  C   VAL A 150      -9.364  57.318 -55.043  1.00  8.15           C  
ATOM   1100  O   VAL A 150      -9.541  58.535 -55.186  1.00  9.17           O  
ATOM   1101  CB  VAL A 150     -10.356  56.470 -57.213  1.00  7.86           C  
ATOM   1102  CG1 VAL A 150      -9.011  56.074 -57.794  1.00  9.47           C  
ATOM   1103  CG2 VAL A 150     -11.481  55.621 -57.826  1.00  8.74           C  
ATOM   1104  N   TYR A 151      -8.353  56.802 -54.342  1.00  7.62           N  
ATOM   1105  CA  TYR A 151      -7.389  57.651 -53.632  1.00  7.59           C  
ATOM   1106  C   TYR A 151      -6.028  57.001 -53.448  1.00  8.38           C  
ATOM   1107  O   TYR A 151      -5.873  55.780 -53.583  1.00  8.18           O  
ATOM   1108  CB  TYR A 151      -7.954  58.147 -52.287  1.00  7.64           C  
ATOM   1109  CG  TYR A 151      -8.476  57.060 -51.360  1.00  8.60           C  
ATOM   1110  CD1 TYR A 151      -7.607  56.331 -50.547  1.00  8.29           C  
ATOM   1111  CD2 TYR A 151      -9.843  56.756 -51.307  1.00  6.62           C  
ATOM   1112  CE1 TYR A 151      -8.073  55.325 -49.701  1.00  8.09           C  
ATOM   1113  CE2 TYR A 151     -10.321  55.750 -50.471  1.00  8.28           C  
ATOM   1114  CZ  TYR A 151      -9.433  55.033 -49.666  1.00  8.71           C  
ATOM   1115  OH  TYR A 151      -9.875  54.011 -48.846  1.00  7.84           O  
ATOM   1116  N   PHE A 152      -5.055  57.826 -53.078  1.00  7.69           N  
ATOM   1117  CA  PHE A 152      -3.661  57.390 -52.957  1.00  9.08           C  
ATOM   1118  C   PHE A 152      -3.034  58.282 -51.909  1.00  7.50           C  
ATOM   1119  O   PHE A 152      -3.107  59.502 -52.015  1.00  8.08           O  
ATOM   1120  CB  PHE A 152      -3.028  57.583 -54.351  1.00  9.01           C  
ATOM   1121  CG  PHE A 152      -1.544  57.294 -54.447  1.00  8.84           C  
ATOM   1122  CD1 PHE A 152      -0.901  56.417 -53.576  1.00  9.29           C  
ATOM   1123  CD2 PHE A 152      -0.801  57.902 -55.469  1.00  9.33           C  
ATOM   1124  CE1 PHE A 152       0.476  56.148 -53.725  1.00 11.17           C  
ATOM   1125  CE2 PHE A 152       0.551  57.650 -55.634  1.00 10.45           C  
ATOM   1126  CZ  PHE A 152       1.201  56.770 -54.760  1.00 11.69           C  
ATOM   1127  N   GLY A 153      -2.492  57.669 -50.865  1.00  8.92           N  
ATOM   1128  CA  GLY A 153      -1.892  58.442 -49.788  1.00  8.95           C  
ATOM   1129  C   GLY A 153      -0.513  57.960 -49.383  1.00  9.66           C  
ATOM   1130  O   GLY A 153      -0.171  56.777 -49.514  1.00  8.38           O  
ATOM   1131  N   VAL A 154       0.283  58.903 -48.878  1.00 11.43           N  
ATOM   1132  CA  VAL A 154       1.643  58.624 -48.424  1.00 13.43           C  
ATOM   1133  C   VAL A 154       1.813  59.520 -47.209  1.00 15.81           C  
ATOM   1134  O   VAL A 154       1.593  60.738 -47.304  1.00 18.44           O  
ATOM   1135  CB  VAL A 154       2.712  59.008 -49.511  1.00 12.44           C  
ATOM   1136  CG1 VAL A 154       4.124  58.955 -48.920  1.00 14.38           C  
ATOM   1137  CG2 VAL A 154       2.643  58.076 -50.686  1.00 12.97           C  
ATOM   1138  N   ILE A 155       2.092  58.931 -46.050  1.00 15.02           N  
ATOM   1139  CA  ILE A 155       2.274  59.751 -44.875  1.00 16.17           C  
ATOM   1140  C   ILE A 155       3.542  59.404 -44.100  1.00 15.44           C  
ATOM   1141  O   ILE A 155       3.793  58.236 -43.765  1.00 14.39           O  
ATOM   1142  CB  ILE A 155       1.015  59.786 -43.950  1.00 19.21           C  
ATOM   1143  CG1 ILE A 155       1.137  58.810 -42.802  1.00 20.90           C  
ATOM   1144  CG2 ILE A 155      -0.263  59.505 -44.749  1.00 21.53           C  
ATOM   1145  CD1 ILE A 155       0.714  59.411 -41.492  1.00 24.40           C  
ATOM   1146  N   ALA A 156       4.354  60.422 -43.832  1.00 13.61           N  
ATOM   1147  CA  ALA A 156       5.587  60.206 -43.098  1.00 14.25           C  
ATOM   1148  C   ALA A 156       5.312  59.880 -41.640  1.00 14.37           C  
ATOM   1149  O   ALA A 156       4.492  60.539 -40.990  1.00 14.61           O  
ATOM   1150  CB  ALA A 156       6.493  61.433 -43.201  1.00 13.90           C  
ATOM   1151  N   LEU A 157       5.974  58.843 -41.141  1.00 14.44           N  
ATOM   1152  CA  LEU A 157       5.829  58.440 -39.747  1.00 18.33           C  
ATOM   1153  C   LEU A 157       6.927  59.108 -38.901  1.00 19.97           C  
ATOM   1154  O   LEU A 157       6.700  59.292 -37.676  1.00 22.29           O  
ATOM   1155  CB  LEU A 157       5.939  56.919 -39.609  1.00 19.15           C  
ATOM   1156  CG  LEU A 157       4.999  56.068 -40.466  1.00 20.33           C  
ATOM   1157  CD1 LEU A 157       5.313  54.626 -40.174  1.00 22.51           C  
ATOM   1158  CD2 LEU A 157       3.530  56.369 -40.177  1.00 21.94           C  
ATOM   1159  OXT LEU A 157       7.998  59.432 -39.473  1.00 20.63           O  
TER    1160      LEU A 157                                                      
ATOM   1161  N   SER B   9      12.009  57.169 -36.492  1.00 42.83           N  
ATOM   1162  CA  SER B   9      13.089  56.174 -36.758  1.00 42.33           C  
ATOM   1163  C   SER B   9      13.407  55.308 -35.537  1.00 41.24           C  
ATOM   1164  O   SER B   9      14.318  54.476 -35.582  1.00 43.15           O  
ATOM   1165  CB  SER B   9      14.361  56.871 -37.270  1.00 43.29           C  
ATOM   1166  OG  SER B   9      14.879  57.795 -36.325  1.00 43.92           O  
ATOM   1167  N   ASP B  10      12.673  55.521 -34.444  1.00 38.91           N  
ATOM   1168  CA  ASP B  10      12.850  54.733 -33.227  1.00 36.03           C  
ATOM   1169  C   ASP B  10      11.612  53.889 -32.944  1.00 33.09           C  
ATOM   1170  O   ASP B  10      11.634  53.021 -32.063  1.00 33.02           O  
ATOM   1171  CB  ASP B  10      13.099  55.637 -32.029  1.00 39.53           C  
ATOM   1172  CG  ASP B  10      14.379  56.410 -32.150  1.00 43.48           C  
ATOM   1173  OD1 ASP B  10      15.411  55.791 -32.504  1.00 45.12           O  
ATOM   1174  OD2 ASP B  10      14.351  57.637 -31.891  1.00 46.15           O  
ATOM   1175  N   LYS B  11      10.537  54.150 -33.689  1.00 28.32           N  
ATOM   1176  CA  LYS B  11       9.277  53.433 -33.510  1.00 24.96           C  
ATOM   1177  C   LYS B  11       9.311  51.977 -33.960  1.00 20.53           C  
ATOM   1178  O   LYS B  11       9.771  51.677 -35.064  1.00 18.32           O  
ATOM   1179  CB  LYS B  11       8.147  54.162 -34.257  1.00 27.37           C  
ATOM   1180  CG  LYS B  11       7.946  55.613 -33.801  1.00 31.62           C  
ATOM   1181  CD  LYS B  11       6.548  56.165 -34.110  1.00 33.85           C  
ATOM   1182  CE  LYS B  11       6.294  56.333 -35.599  1.00 33.96           C  
ATOM   1183  NZ  LYS B  11       5.025  57.097 -35.848  1.00 36.24           N  
ATOM   1184  N   PRO B  12       8.890  51.044 -33.082  1.00 17.82           N  
ATOM   1185  CA  PRO B  12       8.872  49.620 -33.452  1.00 15.44           C  
ATOM   1186  C   PRO B  12       8.061  49.530 -34.745  1.00 15.29           C  
ATOM   1187  O   PRO B  12       6.988  50.142 -34.856  1.00 15.01           O  
ATOM   1188  CB  PRO B  12       8.118  48.980 -32.295  1.00 16.22           C  
ATOM   1189  CG  PRO B  12       8.555  49.820 -31.107  1.00 16.11           C  
ATOM   1190  CD  PRO B  12       8.499  51.235 -31.670  1.00 16.51           C  
ATOM   1191  N   VAL B  13       8.599  48.829 -35.735  1.00 14.07           N  
ATOM   1192  CA  VAL B  13       7.949  48.712 -37.034  1.00 12.89           C  
ATOM   1193  C   VAL B  13       8.245  47.385 -37.717  1.00 11.55           C  
ATOM   1194  O   VAL B  13       9.346  46.840 -37.612  1.00 12.34           O  
ATOM   1195  CB  VAL B  13       8.397  49.888 -37.973  1.00 14.54           C  
ATOM   1196  CG1 VAL B  13       9.919  49.830 -38.242  1.00 13.57           C  
ATOM   1197  CG2 VAL B  13       7.627  49.866 -39.277  1.00 15.19           C  
ATOM   1198  N   ALA B  14       7.241  46.853 -38.399  1.00 10.49           N  
ATOM   1199  CA  ALA B  14       7.392  45.597 -39.129  1.00 10.24           C  
ATOM   1200  C   ALA B  14       6.438  45.560 -40.304  1.00 10.27           C  
ATOM   1201  O   ALA B  14       5.319  46.077 -40.238  1.00 10.33           O  
ATOM   1202  CB  ALA B  14       7.118  44.379 -38.222  1.00  9.76           C  
ATOM   1203  N   HIS B  15       6.932  45.019 -41.405  1.00  9.56           N  
ATOM   1204  CA  HIS B  15       6.134  44.808 -42.604  1.00  8.51           C  
ATOM   1205  C   HIS B  15       6.767  43.555 -43.166  1.00  8.87           C  
ATOM   1206  O   HIS B  15       7.809  43.623 -43.834  1.00  8.56           O  
ATOM   1207  CB  HIS B  15       6.225  45.970 -43.606  1.00  8.14           C  
ATOM   1208  CG  HIS B  15       5.423  45.745 -44.853  1.00  8.85           C  
ATOM   1209  ND1 HIS B  15       4.076  46.036 -44.934  1.00  8.59           N  
ATOM   1210  CD2 HIS B  15       5.770  45.241 -46.062  1.00  9.15           C  
ATOM   1211  CE1 HIS B  15       3.631  45.726 -46.138  1.00  7.58           C  
ATOM   1212  NE2 HIS B  15       4.637  45.238 -46.843  1.00  7.77           N  
ATOM   1213  N   VAL B  16       6.185  42.407 -42.819  1.00  8.73           N  
ATOM   1214  CA  VAL B  16       6.688  41.115 -43.276  1.00  8.78           C  
ATOM   1215  C   VAL B  16       5.849  40.591 -44.445  1.00  9.21           C  
ATOM   1216  O   VAL B  16       4.674  40.954 -44.603  1.00  7.18           O  
ATOM   1217  CB  VAL B  16       6.836  40.106 -42.097  1.00  9.49           C  
ATOM   1218  CG1 VAL B  16       7.875  40.642 -41.108  1.00  8.51           C  
ATOM   1219  CG2 VAL B  16       5.504  39.913 -41.360  1.00  8.71           C  
ATOM   1220  N   VAL B  17       6.463  39.761 -45.277  1.00  8.90           N  
ATOM   1221  CA  VAL B  17       5.787  39.272 -46.479  1.00  9.85           C  
ATOM   1222  C   VAL B  17       5.809  37.752 -46.598  1.00  9.43           C  
ATOM   1223  O   VAL B  17       6.638  37.088 -45.989  1.00  9.27           O  
ATOM   1224  CB  VAL B  17       6.411  39.927 -47.753  1.00  8.89           C  
ATOM   1225  CG1 VAL B  17       6.410  41.446 -47.619  1.00  8.21           C  
ATOM   1226  CG2 VAL B  17       7.844  39.402 -47.996  1.00  7.97           C  
ATOM   1227  N   ALA B  18       4.898  37.201 -47.390  1.00  8.59           N  
ATOM   1228  CA  ALA B  18       4.842  35.756 -47.537  1.00  9.36           C  
ATOM   1229  C   ALA B  18       6.053  35.173 -48.264  1.00  9.43           C  
ATOM   1230  O   ALA B  18       6.556  35.748 -49.221  1.00 10.01           O  
ATOM   1231  CB  ALA B  18       3.553  35.343 -48.263  1.00  8.47           C  
ATOM   1232  N   ASN B  19       6.504  34.023 -47.776  1.00 10.50           N  
ATOM   1233  CA  ASN B  19       7.593  33.289 -48.390  1.00 11.89           C  
ATOM   1234  C   ASN B  19       6.967  32.682 -49.648  1.00 12.17           C  
ATOM   1235  O   ASN B  19       6.075  31.846 -49.545  1.00 14.23           O  
ATOM   1236  CB  ASN B  19       8.049  32.177 -47.440  1.00 11.61           C  
ATOM   1237  CG  ASN B  19       9.180  31.324 -48.019  1.00 12.66           C  
ATOM   1238  OD1 ASN B  19       9.558  31.460 -49.181  1.00 13.10           O  
ATOM   1239  ND2 ASN B  19       9.709  30.426 -47.196  1.00 15.69           N  
ATOM   1240  N   HIS B  20       7.422  33.107 -50.821  1.00 12.53           N  
ATOM   1241  CA  HIS B  20       6.901  32.628 -52.108  1.00 14.92           C  
ATOM   1242  C   HIS B  20       7.405  31.245 -52.550  1.00 16.65           C  
ATOM   1243  O   HIS B  20       6.955  30.705 -53.565  1.00 17.12           O  
ATOM   1244  CB  HIS B  20       7.265  33.642 -53.195  1.00 16.29           C  
ATOM   1245  CG  HIS B  20       8.737  33.862 -53.334  1.00 18.18           C  
ATOM   1246  ND1 HIS B  20       9.420  33.621 -54.506  1.00 21.13           N  
ATOM   1247  CD2 HIS B  20       9.660  34.300 -52.442  1.00 18.16           C  
ATOM   1248  CE1 HIS B  20      10.702  33.906 -54.332  1.00 20.66           C  
ATOM   1249  NE2 HIS B  20      10.873  34.319 -53.088  1.00 22.10           N  
ATOM   1250  N   GLN B  21       8.350  30.684 -51.802  1.00 18.46           N  
ATOM   1251  CA  GLN B  21       8.929  29.395 -52.149  1.00 22.14           C  
ATOM   1252  C   GLN B  21       8.223  28.215 -51.464  1.00 23.45           C  
ATOM   1253  O   GLN B  21       8.573  27.059 -51.700  1.00 25.13           O  
ATOM   1254  CB  GLN B  21      10.428  29.401 -51.802  1.00 23.73           C  
ATOM   1255  CG  GLN B  21      11.188  30.642 -52.306  1.00 29.16           C  
ATOM   1256  CD  GLN B  21      12.334  30.318 -53.273  1.00 32.54           C  
ATOM   1257  OE1 GLN B  21      12.706  31.149 -54.121  1.00 35.22           O  
ATOM   1258  NE2 GLN B  21      12.899  29.115 -53.151  1.00 33.58           N  
ATOM   1259  N   VAL B  22       7.244  28.512 -50.612  1.00 24.11           N  
ATOM   1260  CA  VAL B  22       6.496  27.487 -49.883  1.00 25.59           C  
ATOM   1261  C   VAL B  22       5.028  27.537 -50.312  1.00 24.78           C  
ATOM   1262  O   VAL B  22       4.170  28.036 -49.580  1.00 26.02           O  
ATOM   1263  CB  VAL B  22       6.621  27.702 -48.333  1.00 26.76           C  
ATOM   1264  CG1 VAL B  22       5.782  26.697 -47.580  1.00 29.26           C  
ATOM   1265  CG2 VAL B  22       8.079  27.570 -47.892  1.00 27.59           C  
ATOM   1266  N   GLU B  23       4.749  27.044 -51.514  1.00 24.20           N  
ATOM   1267  CA  GLU B  23       3.379  27.033 -52.047  1.00 24.11           C  
ATOM   1268  C   GLU B  23       2.387  26.377 -51.089  1.00 21.21           C  
ATOM   1269  O   GLU B  23       2.729  25.455 -50.344  1.00 19.90           O  
ATOM   1270  CB  GLU B  23       3.324  26.316 -53.405  1.00 26.89           C  
ATOM   1271  CG  GLU B  23       4.116  27.011 -54.510  1.00 32.67           C  
ATOM   1272  CD  GLU B  23       4.633  26.041 -55.572  1.00 34.89           C  
ATOM   1273  OE1 GLU B  23       5.312  25.058 -55.210  1.00 36.77           O  
ATOM   1274  OE2 GLU B  23       4.383  26.274 -56.771  1.00 36.89           O  
ATOM   1275  N   GLU B  24       1.165  26.902 -51.086  1.00 19.71           N  
ATOM   1276  CA  GLU B  24       0.082  26.394 -50.243  1.00 19.30           C  
ATOM   1277  C   GLU B  24       0.286  26.522 -48.727  1.00 19.17           C  
ATOM   1278  O   GLU B  24      -0.398  25.864 -47.951  1.00 19.74           O  
ATOM   1279  CB  GLU B  24      -0.281  24.947 -50.626  1.00 17.72           C  
ATOM   1280  CG  GLU B  24      -0.598  24.771 -52.129  1.00 18.09           C  
ATOM   1281  CD  GLU B  24      -1.289  23.449 -52.470  1.00 17.05           C  
ATOM   1282  OE1 GLU B  24      -1.597  22.668 -51.545  1.00 17.92           O  
ATOM   1283  OE2 GLU B  24      -1.549  23.209 -53.671  1.00 17.27           O  
ATOM   1284  N   GLN B  25       1.203  27.393 -48.301  1.00 18.09           N  
ATOM   1285  CA  GLN B  25       1.445  27.613 -46.870  1.00 16.71           C  
ATOM   1286  C   GLN B  25       1.805  29.083 -46.618  1.00 14.31           C  
ATOM   1287  O   GLN B  25       2.281  29.757 -47.528  1.00 14.87           O  
ATOM   1288  CB  GLN B  25       2.533  26.672 -46.357  1.00 19.99           C  
ATOM   1289  CG  GLN B  25       2.095  25.214 -46.397  1.00 24.13           C  
ATOM   1290  CD  GLN B  25       3.161  24.250 -45.917  1.00 26.44           C  
ATOM   1291  OE1 GLN B  25       3.051  23.696 -44.818  1.00 31.28           O  
ATOM   1292  NE2 GLN B  25       4.184  24.027 -46.740  1.00 24.25           N  
ATOM   1293  N   LEU B  26       1.542  29.580 -45.410  1.00 12.66           N  
ATOM   1294  CA  LEU B  26       1.808  30.982 -45.093  1.00 12.48           C  
ATOM   1295  C   LEU B  26       2.916  31.194 -44.068  1.00 12.30           C  
ATOM   1296  O   LEU B  26       2.694  31.053 -42.873  1.00 15.22           O  
ATOM   1297  CB  LEU B  26       0.519  31.696 -44.657  1.00 11.22           C  
ATOM   1298  CG  LEU B  26       0.587  33.214 -44.398  1.00 13.77           C  
ATOM   1299  CD1 LEU B  26       1.266  33.959 -45.552  1.00 12.50           C  
ATOM   1300  CD2 LEU B  26      -0.825  33.766 -44.176  1.00 13.61           C  
ATOM   1301  N   GLU B  27       4.104  31.548 -44.562  1.00 12.64           N  
ATOM   1302  CA  GLU B  27       5.277  31.797 -43.729  1.00 11.50           C  
ATOM   1303  C   GLU B  27       5.747  33.237 -43.944  1.00  9.93           C  
ATOM   1304  O   GLU B  27       6.106  33.620 -45.049  1.00 10.73           O  
ATOM   1305  CB  GLU B  27       6.405  30.826 -44.084  1.00 12.66           C  
ATOM   1306  CG  GLU B  27       7.642  31.055 -43.220  1.00 17.18           C  
ATOM   1307  CD  GLU B  27       8.886  30.278 -43.645  1.00 20.00           C  
ATOM   1308  OE1 GLU B  27       8.918  29.690 -44.744  1.00 21.25           O  
ATOM   1309  OE2 GLU B  27       9.852  30.278 -42.854  1.00 24.15           O  
ATOM   1310  N   TRP B  28       5.729  34.021 -42.875  1.00  9.62           N  
ATOM   1311  CA  TRP B  28       6.130  35.428 -42.918  1.00  9.42           C  
ATOM   1312  C   TRP B  28       7.658  35.608 -42.917  1.00 10.48           C  
ATOM   1313  O   TRP B  28       8.360  35.002 -42.091  1.00 12.92           O  
ATOM   1314  CB  TRP B  28       5.524  36.161 -41.715  1.00  8.48           C  
ATOM   1315  CG  TRP B  28       4.013  36.170 -41.720  1.00  7.80           C  
ATOM   1316  CD1 TRP B  28       3.197  35.643 -40.775  1.00  8.50           C  
ATOM   1317  CD2 TRP B  28       3.154  36.733 -42.731  1.00  8.89           C  
ATOM   1318  NE1 TRP B  28       1.874  35.835 -41.125  1.00  9.91           N  
ATOM   1319  CE2 TRP B  28       1.821  36.507 -42.318  1.00  8.67           C  
ATOM   1320  CE3 TRP B  28       3.381  37.404 -43.940  1.00  7.73           C  
ATOM   1321  CZ2 TRP B  28       0.720  36.934 -43.072  1.00  8.87           C  
ATOM   1322  CZ3 TRP B  28       2.286  37.829 -44.696  1.00  8.27           C  
ATOM   1323  CH2 TRP B  28       0.973  37.591 -44.257  1.00  7.75           C  
ATOM   1324  N   LEU B  29       8.156  36.472 -43.802  1.00  9.10           N  
ATOM   1325  CA  LEU B  29       9.602  36.748 -43.898  1.00 10.77           C  
ATOM   1326  C   LEU B  29       9.924  38.233 -43.797  1.00 10.45           C  
ATOM   1327  O   LEU B  29       9.141  39.069 -44.235  1.00  9.65           O  
ATOM   1328  CB  LEU B  29      10.153  36.287 -45.253  1.00 12.04           C  
ATOM   1329  CG  LEU B  29       9.979  34.835 -45.687  1.00 13.97           C  
ATOM   1330  CD1 LEU B  29      10.627  34.643 -47.079  1.00 13.52           C  
ATOM   1331  CD2 LEU B  29      10.569  33.901 -44.636  1.00 13.60           C  
ATOM   1332  N   SER B  30      11.103  38.551 -43.265  1.00  9.85           N  
ATOM   1333  CA  SER B  30      11.564  39.943 -43.174  1.00  9.14           C  
ATOM   1334  C   SER B  30      12.718  40.160 -44.158  1.00  9.08           C  
ATOM   1335  O   SER B  30      12.990  41.290 -44.549  1.00  9.80           O  
ATOM   1336  CB  SER B  30      12.044  40.294 -41.777  1.00  9.45           C  
ATOM   1337  OG  SER B  30      13.155  39.492 -41.413  1.00 11.43           O  
ATOM   1338  N   GLN B  31      13.363  39.065 -44.567  1.00  9.91           N  
ATOM   1339  CA  GLN B  31      14.489  39.109 -45.509  1.00 11.47           C  
ATOM   1340  C   GLN B  31      14.110  39.302 -46.988  1.00 11.34           C  
ATOM   1341  O   GLN B  31      14.347  38.436 -47.841  1.00 12.51           O  
ATOM   1342  CB  GLN B  31      15.361  37.873 -45.313  1.00 12.10           C  
ATOM   1343  CG  GLN B  31      16.140  37.891 -44.000  1.00 13.33           C  
ATOM   1344  CD  GLN B  31      17.345  38.832 -44.061  1.00 16.28           C  
ATOM   1345  OE1 GLN B  31      18.232  38.669 -44.911  1.00 16.77           O  
ATOM   1346  NE2 GLN B  31      17.383  39.815 -43.158  1.00 14.08           N  
ATOM   1347  N   ARG B  32      13.481  40.440 -47.271  1.00 10.94           N  
ATOM   1348  CA  ARG B  32      13.076  40.833 -48.626  1.00 12.22           C  
ATOM   1349  C   ARG B  32      13.362  42.342 -48.640  1.00 12.91           C  
ATOM   1350  O   ARG B  32      13.192  43.013 -47.616  1.00 12.27           O  
ATOM   1351  CB  ARG B  32      11.589  40.543 -48.881  1.00 11.57           C  
ATOM   1352  CG  ARG B  32      11.240  39.064 -49.075  1.00 13.95           C  
ATOM   1353  CD  ARG B  32      11.954  38.402 -50.267  1.00 13.53           C  
ATOM   1354  NE  ARG B  32      11.819  39.153 -51.516  1.00 15.41           N  
ATOM   1355  CZ  ARG B  32      10.762  39.118 -52.328  1.00 18.47           C  
ATOM   1356  NH1 ARG B  32       9.706  38.357 -52.036  1.00 15.84           N  
ATOM   1357  NH2 ARG B  32      10.757  39.860 -53.433  1.00 18.05           N  
ATOM   1358  N   ALA B  33      13.776  42.875 -49.787  1.00 14.06           N  
ATOM   1359  CA  ALA B  33      14.177  44.286 -49.883  1.00 16.00           C  
ATOM   1360  C   ALA B  33      13.210  45.358 -49.400  1.00 17.34           C  
ATOM   1361  O   ALA B  33      13.650  46.414 -48.893  1.00 17.52           O  
ATOM   1362  CB  ALA B  33      14.658  44.611 -51.297  1.00 20.33           C  
ATOM   1363  N   ASN B  34      11.914  45.118 -49.610  1.00 13.84           N  
ATOM   1364  CA  ASN B  34      10.887  46.061 -49.191  1.00 12.86           C  
ATOM   1365  C   ASN B  34      10.046  45.564 -48.016  1.00 10.75           C  
ATOM   1366  O   ASN B  34       8.855  45.860 -47.923  1.00 10.67           O  
ATOM   1367  CB  ASN B  34      10.021  46.480 -50.379  1.00 12.85           C  
ATOM   1368  CG  ASN B  34      10.782  47.336 -51.352  1.00 13.47           C  
ATOM   1369  OD1 ASN B  34      11.164  48.457 -51.024  1.00 13.12           O  
ATOM   1370  ND2 ASN B  34      11.060  46.797 -52.530  1.00 13.68           N  
ATOM   1371  N   ALA B  35      10.676  44.751 -47.168  1.00  8.80           N  
ATOM   1372  CA  ALA B  35      10.072  44.242 -45.942  1.00  9.14           C  
ATOM   1373  C   ALA B  35      10.828  44.927 -44.790  1.00  9.45           C  
ATOM   1374  O   ALA B  35      11.899  45.501 -45.005  1.00 10.82           O  
ATOM   1375  CB  ALA B  35      10.193  42.733 -45.846  1.00  7.66           C  
ATOM   1376  N   LEU B  36      10.267  44.890 -43.591  1.00  8.88           N  
ATOM   1377  CA  LEU B  36      10.887  45.529 -42.431  1.00 11.09           C  
ATOM   1378  C   LEU B  36      10.636  44.761 -41.156  1.00 11.39           C  
ATOM   1379  O   LEU B  36       9.591  44.134 -40.987  1.00 10.52           O  
ATOM   1380  CB  LEU B  36      10.309  46.928 -42.211  1.00 12.41           C  
ATOM   1381  CG  LEU B  36      10.736  48.110 -43.065  1.00 16.19           C  
ATOM   1382  CD1 LEU B  36       9.780  49.256 -42.826  1.00 16.21           C  
ATOM   1383  CD2 LEU B  36      12.178  48.512 -42.730  1.00 16.79           C  
ATOM   1384  N   LEU B  37      11.604  44.834 -40.247  1.00 10.98           N  
ATOM   1385  CA  LEU B  37      11.493  44.225 -38.937  1.00 11.36           C  
ATOM   1386  C   LEU B  37      12.525  44.998 -38.132  1.00 13.11           C  
ATOM   1387  O   LEU B  37      13.692  44.624 -38.080  1.00 13.55           O  
ATOM   1388  CB  LEU B  37      11.800  42.734 -38.991  1.00 12.19           C  
ATOM   1389  CG  LEU B  37      11.476  41.990 -37.695  1.00 11.61           C  
ATOM   1390  CD1 LEU B  37       9.957  42.004 -37.450  1.00  9.83           C  
ATOM   1391  CD2 LEU B  37      12.022  40.570 -37.771  1.00 11.95           C  
ATOM   1392  N   ALA B  38      12.085  46.101 -37.530  1.00 14.03           N  
ATOM   1393  CA  ALA B  38      12.997  46.979 -36.795  1.00 15.11           C  
ATOM   1394  C   ALA B  38      12.474  47.596 -35.508  1.00 16.55           C  
ATOM   1395  O   ALA B  38      11.303  47.450 -35.132  1.00 14.74           O  
ATOM   1396  CB  ALA B  38      13.461  48.094 -37.719  1.00 14.07           C  
ATOM   1397  N   ASN B  39      13.401  48.286 -34.842  1.00 17.23           N  
ATOM   1398  CA  ASN B  39      13.163  49.012 -33.603  1.00 17.05           C  
ATOM   1399  C   ASN B  39      12.478  48.242 -32.477  1.00 16.41           C  
ATOM   1400  O   ASN B  39      11.661  48.803 -31.747  1.00 18.27           O  
ATOM   1401  CB  ASN B  39      12.440  50.331 -33.911  1.00 16.50           C  
ATOM   1402  CG  ASN B  39      13.204  51.190 -34.897  1.00 17.18           C  
ATOM   1403  OD1 ASN B  39      14.427  51.237 -34.852  1.00 21.01           O  
ATOM   1404  ND2 ASN B  39      12.497  51.851 -35.808  1.00 17.97           N  
ATOM   1405  N   GLY B  40      12.840  46.970 -32.318  1.00 15.50           N  
ATOM   1406  CA  GLY B  40      12.264  46.157 -31.260  1.00 16.72           C  
ATOM   1407  C   GLY B  40      11.274  45.087 -31.684  1.00 16.11           C  
ATOM   1408  O   GLY B  40      10.998  44.173 -30.913  1.00 16.70           O  
ATOM   1409  N   MET B  41      10.690  45.226 -32.871  1.00 16.29           N  
ATOM   1410  CA  MET B  41       9.747  44.222 -33.367  1.00 16.46           C  
ATOM   1411  C   MET B  41      10.487  42.913 -33.631  1.00 16.76           C  
ATOM   1412  O   MET B  41      11.583  42.917 -34.206  1.00 16.82           O  
ATOM   1413  CB  MET B  41       9.075  44.680 -34.671  1.00 15.13           C  
ATOM   1414  CG  MET B  41       8.046  45.783 -34.523  1.00 13.85           C  
ATOM   1415  SD  MET B  41       6.704  45.381 -33.383  1.00 13.47           S  
ATOM   1416  CE  MET B  41       6.119  43.816 -34.051  1.00 11.70           C  
ATOM   1417  N   ASP B  42       9.916  41.808 -33.161  1.00 16.26           N  
ATOM   1418  CA  ASP B  42      10.503  40.491 -33.368  1.00 17.69           C  
ATOM   1419  C   ASP B  42       9.507  39.640 -34.128  1.00 17.94           C  
ATOM   1420  O   ASP B  42       8.305  39.890 -34.067  1.00 18.31           O  
ATOM   1421  CB  ASP B  42      10.808  39.791 -32.039  1.00 20.29           C  
ATOM   1422  CG  ASP B  42      11.988  40.398 -31.303  1.00 24.76           C  
ATOM   1423  OD1 ASP B  42      13.000  40.739 -31.958  1.00 27.92           O  
ATOM   1424  OD2 ASP B  42      11.912  40.521 -30.063  1.00 26.96           O  
ATOM   1425  N   LEU B  43      10.025  38.674 -34.878  1.00 16.48           N  
ATOM   1426  CA  LEU B  43       9.220  37.717 -35.620  1.00 16.18           C  
ATOM   1427  C   LEU B  43       9.661  36.379 -35.031  1.00 16.99           C  
ATOM   1428  O   LEU B  43      10.819  35.999 -35.165  1.00 17.20           O  
ATOM   1429  CB  LEU B  43       9.548  37.771 -37.117  1.00 15.92           C  
ATOM   1430  CG  LEU B  43       8.857  36.759 -38.048  1.00 15.89           C  
ATOM   1431  CD1 LEU B  43       7.322  36.887 -37.924  1.00 14.48           C  
ATOM   1432  CD2 LEU B  43       9.317  36.973 -39.507  1.00 16.12           C  
ATOM   1433  N   LYS B  44       8.762  35.695 -34.330  1.00 17.33           N  
ATOM   1434  CA  LYS B  44       9.085  34.406 -33.716  1.00 17.82           C  
ATOM   1435  C   LYS B  44       7.908  33.474 -33.871  1.00 16.86           C  
ATOM   1436  O   LYS B  44       6.774  33.853 -33.590  1.00 17.06           O  
ATOM   1437  CB  LYS B  44       9.403  34.578 -32.225  1.00 20.65           C  
ATOM   1438  CG  LYS B  44      10.222  33.416 -31.647  1.00 26.65           C  
ATOM   1439  CD  LYS B  44      10.351  33.444 -30.117  1.00 29.62           C  
ATOM   1440  CE  LYS B  44      11.326  32.353 -29.652  1.00 32.58           C  
ATOM   1441  NZ  LYS B  44      11.038  31.010 -30.283  1.00 33.21           N  
ATOM   1442  N   ASP B  45       8.189  32.246 -34.294  1.00 16.97           N  
ATOM   1443  CA  ASP B  45       7.158  31.234 -34.527  1.00 17.50           C  
ATOM   1444  C   ASP B  45       6.026  31.788 -35.421  1.00 16.17           C  
ATOM   1445  O   ASP B  45       4.843  31.651 -35.115  1.00 15.15           O  
ATOM   1446  CB  ASP B  45       6.618  30.688 -33.200  1.00 19.84           C  
ATOM   1447  CG  ASP B  45       7.711  30.045 -32.337  1.00 24.82           C  
ATOM   1448  OD1 ASP B  45       8.571  29.319 -32.891  1.00 26.24           O  
ATOM   1449  OD2 ASP B  45       7.717  30.276 -31.105  1.00 25.16           O  
ATOM   1450  N   ASN B  46       6.425  32.467 -36.494  1.00 14.92           N  
ATOM   1451  CA  ASN B  46       5.513  33.042 -37.477  1.00 14.20           C  
ATOM   1452  C   ASN B  46       4.606  34.160 -36.967  1.00 13.73           C  
ATOM   1453  O   ASN B  46       3.663  34.559 -37.657  1.00 12.92           O  
ATOM   1454  CB  ASN B  46       4.658  31.938 -38.128  1.00 15.22           C  
ATOM   1455  CG  ASN B  46       4.357  32.226 -39.598  1.00 14.19           C  
ATOM   1456  OD1 ASN B  46       5.179  32.809 -40.307  1.00 12.75           O  
ATOM   1457  ND2 ASN B  46       3.187  31.817 -40.058  1.00 14.42           N  
ATOM   1458  N   GLN B  47       4.921  34.703 -35.793  1.00 13.20           N  
ATOM   1459  CA  GLN B  47       4.123  35.782 -35.198  1.00 13.69           C  
ATOM   1460  C   GLN B  47       4.940  37.034 -34.928  1.00 13.05           C  
ATOM   1461  O   GLN B  47       6.141  36.945 -34.652  1.00 12.63           O  
ATOM   1462  CB  GLN B  47       3.534  35.329 -33.871  1.00 15.83           C  
ATOM   1463  CG  GLN B  47       2.618  34.149 -33.972  1.00 18.94           C  
ATOM   1464  CD  GLN B  47       2.507  33.441 -32.658  1.00 21.93           C  
ATOM   1465  OE1 GLN B  47       1.882  33.935 -31.726  1.00 22.84           O  
ATOM   1466  NE2 GLN B  47       3.169  32.294 -32.552  1.00 25.57           N  
ATOM   1467  N   LEU B  48       4.294  38.191 -35.045  1.00 11.74           N  
ATOM   1468  CA  LEU B  48       4.950  39.466 -34.763  1.00 11.85           C  
ATOM   1469  C   LEU B  48       4.783  39.754 -33.277  1.00 12.71           C  
ATOM   1470  O   LEU B  48       3.668  39.713 -32.745  1.00 12.61           O  
ATOM   1471  CB  LEU B  48       4.381  40.601 -35.613  1.00  9.53           C  
ATOM   1472  CG  LEU B  48       4.845  40.570 -37.068  1.00 11.07           C  
ATOM   1473  CD1 LEU B  48       4.168  41.670 -37.870  1.00 10.62           C  
ATOM   1474  CD2 LEU B  48       6.399  40.720 -37.139  1.00 12.40           C  
ATOM   1475  N   VAL B  49       5.911  39.982 -32.606  1.00 12.90           N  
ATOM   1476  CA  VAL B  49       5.929  40.264 -31.182  1.00 14.13           C  
ATOM   1477  C   VAL B  49       6.277  41.730 -30.928  1.00 14.68           C  
ATOM   1478  O   VAL B  49       7.293  42.249 -31.404  1.00 14.47           O  
ATOM   1479  CB  VAL B  49       6.937  39.369 -30.437  1.00 13.71           C  
ATOM   1480  CG1 VAL B  49       6.744  39.517 -28.913  1.00 13.46           C  
ATOM   1481  CG2 VAL B  49       6.787  37.925 -30.884  1.00 13.16           C  
ATOM   1482  N   VAL B  50       5.404  42.373 -30.172  1.00 14.94           N  
ATOM   1483  CA  VAL B  50       5.509  43.771 -29.812  1.00 17.00           C  
ATOM   1484  C   VAL B  50       6.499  43.947 -28.637  1.00 16.79           C  
ATOM   1485  O   VAL B  50       6.500  43.151 -27.711  1.00 15.61           O  
ATOM   1486  CB  VAL B  50       4.075  44.258 -29.537  1.00 19.50           C  
ATOM   1487  CG1 VAL B  50       3.969  45.095 -28.298  1.00 22.33           C  
ATOM   1488  CG2 VAL B  50       3.543  44.935 -30.781  1.00 18.23           C  
ATOM   1489  N   PRO B  51       7.394  44.956 -28.707  1.00 16.99           N  
ATOM   1490  CA  PRO B  51       8.381  45.177 -27.637  1.00 18.38           C  
ATOM   1491  C   PRO B  51       8.021  46.069 -26.444  1.00 18.56           C  
ATOM   1492  O   PRO B  51       8.771  46.123 -25.459  1.00 18.51           O  
ATOM   1493  CB  PRO B  51       9.569  45.756 -28.409  1.00 17.93           C  
ATOM   1494  CG  PRO B  51       8.889  46.619 -29.416  1.00 17.05           C  
ATOM   1495  CD  PRO B  51       7.739  45.748 -29.905  1.00 16.75           C  
ATOM   1496  N   ALA B  52       6.892  46.765 -26.531  1.00 18.31           N  
ATOM   1497  CA  ALA B  52       6.482  47.670 -25.478  1.00 17.32           C  
ATOM   1498  C   ALA B  52       4.975  47.943 -25.500  1.00 17.35           C  
ATOM   1499  O   ALA B  52       4.315  47.814 -26.535  1.00 16.07           O  
ATOM   1500  CB  ALA B  52       7.242  48.982 -25.623  1.00 19.13           C  
ATOM   1501  N   ASP B  53       4.436  48.297 -24.337  1.00 17.27           N  
ATOM   1502  CA  ASP B  53       3.023  48.634 -24.217  1.00 16.95           C  
ATOM   1503  C   ASP B  53       2.815  49.849 -25.088  1.00 16.36           C  
ATOM   1504  O   ASP B  53       3.682  50.713 -25.174  1.00 18.04           O  
ATOM   1505  CB  ASP B  53       2.661  49.058 -22.782  1.00 17.72           C  
ATOM   1506  CG  ASP B  53       2.759  47.931 -21.778  1.00 17.33           C  
ATOM   1507  OD1 ASP B  53       3.120  46.803 -22.140  1.00 18.52           O  
ATOM   1508  OD2 ASP B  53       2.473  48.182 -20.593  1.00 19.30           O  
ATOM   1509  N   GLY B  54       1.679  49.920 -25.759  1.00 15.87           N  
ATOM   1510  CA  GLY B  54       1.420  51.089 -26.571  1.00 15.04           C  
ATOM   1511  C   GLY B  54       0.395  50.820 -27.639  1.00 12.56           C  
ATOM   1512  O   GLY B  54      -0.106  49.704 -27.739  1.00 13.10           O  
ATOM   1513  N   LEU B  55       0.091  51.863 -28.406  1.00 13.91           N  
ATOM   1514  CA  LEU B  55      -0.850  51.789 -29.518  1.00 12.79           C  
ATOM   1515  C   LEU B  55      -0.086  51.389 -30.769  1.00 13.13           C  
ATOM   1516  O   LEU B  55       1.004  51.910 -31.043  1.00 12.37           O  
ATOM   1517  CB  LEU B  55      -1.499  53.140 -29.766  1.00 13.70           C  
ATOM   1518  CG  LEU B  55      -2.438  53.677 -28.692  1.00 15.04           C  
ATOM   1519  CD1 LEU B  55      -2.845  55.092 -29.062  1.00 16.72           C  
ATOM   1520  CD2 LEU B  55      -3.655  52.763 -28.575  1.00 15.69           C  
ATOM   1521  N   TYR B  56      -0.662  50.449 -31.519  1.00 12.03           N  
ATOM   1522  CA  TYR B  56      -0.060  49.965 -32.750  1.00 11.69           C  
ATOM   1523  C   TYR B  56      -1.087  49.824 -33.857  1.00 10.87           C  
ATOM   1524  O   TYR B  56      -2.212  49.405 -33.616  1.00 11.30           O  
ATOM   1525  CB  TYR B  56       0.553  48.578 -32.547  1.00 12.19           C  
ATOM   1526  CG  TYR B  56       1.711  48.512 -31.585  1.00 12.62           C  
ATOM   1527  CD1 TYR B  56       1.499  48.410 -30.207  1.00 12.82           C  
ATOM   1528  CD2 TYR B  56       3.024  48.526 -32.058  1.00 12.53           C  
ATOM   1529  CE1 TYR B  56       2.583  48.319 -29.317  1.00 13.36           C  
ATOM   1530  CE2 TYR B  56       4.095  48.438 -31.192  1.00 13.41           C  
ATOM   1531  CZ  TYR B  56       3.876  48.334 -29.829  1.00 14.63           C  
ATOM   1532  OH  TYR B  56       4.960  48.237 -28.985  1.00 14.51           O  
ATOM   1533  N   LEU B  57      -0.693  50.221 -35.054  1.00 10.55           N  
ATOM   1534  CA  LEU B  57      -1.512  50.050 -36.242  1.00 10.61           C  
ATOM   1535  C   LEU B  57      -1.087  48.667 -36.716  1.00 11.85           C  
ATOM   1536  O   LEU B  57       0.106  48.421 -36.952  1.00 11.52           O  
ATOM   1537  CB  LEU B  57      -1.163  51.061 -37.317  1.00  9.71           C  
ATOM   1538  CG  LEU B  57      -1.886  50.806 -38.648  1.00 11.68           C  
ATOM   1539  CD1 LEU B  57      -3.364  51.032 -38.467  1.00 12.03           C  
ATOM   1540  CD2 LEU B  57      -1.362  51.715 -39.733  1.00 12.34           C  
ATOM   1541  N   VAL B  58      -2.054  47.758 -36.811  1.00 10.19           N  
ATOM   1542  CA  VAL B  58      -1.815  46.389 -37.229  1.00  9.50           C  
ATOM   1543  C   VAL B  58      -2.633  46.148 -38.495  1.00  9.23           C  
ATOM   1544  O   VAL B  58      -3.840  46.434 -38.538  1.00  8.29           O  
ATOM   1545  CB  VAL B  58      -2.270  45.396 -36.132  1.00  9.19           C  
ATOM   1546  CG1 VAL B  58      -1.905  43.964 -36.526  1.00  9.96           C  
ATOM   1547  CG2 VAL B  58      -1.654  45.786 -34.779  1.00  8.61           C  
ATOM   1548  N   TYR B  59      -1.983  45.613 -39.522  1.00  7.97           N  
ATOM   1549  CA  TYR B  59      -2.667  45.377 -40.790  1.00  7.15           C  
ATOM   1550  C   TYR B  59      -2.134  44.146 -41.492  1.00  7.59           C  
ATOM   1551  O   TYR B  59      -1.055  43.650 -41.179  1.00  7.65           O  
ATOM   1552  CB  TYR B  59      -2.520  46.603 -41.700  1.00  6.41           C  
ATOM   1553  CG  TYR B  59      -1.078  46.894 -42.100  1.00  8.19           C  
ATOM   1554  CD1 TYR B  59      -0.507  46.286 -43.224  1.00  8.01           C  
ATOM   1555  CD2 TYR B  59      -0.271  47.746 -41.328  1.00  8.84           C  
ATOM   1556  CE1 TYR B  59       0.827  46.507 -43.568  1.00  7.56           C  
ATOM   1557  CE2 TYR B  59       1.060  47.979 -41.661  1.00  7.74           C  
ATOM   1558  CZ  TYR B  59       1.604  47.358 -42.778  1.00  8.99           C  
ATOM   1559  OH  TYR B  59       2.934  47.568 -43.096  1.00  8.90           O  
ATOM   1560  N   SER B  60      -2.897  43.651 -42.458  1.00  7.42           N  
ATOM   1561  CA  SER B  60      -2.466  42.497 -43.228  1.00  7.38           C  
ATOM   1562  C   SER B  60      -3.329  42.355 -44.453  1.00  7.83           C  
ATOM   1563  O   SER B  60      -4.508  42.727 -44.447  1.00  9.04           O  
ATOM   1564  CB  SER B  60      -2.569  41.218 -42.390  1.00  8.71           C  
ATOM   1565  OG  SER B  60      -2.264  40.047 -43.139  1.00  8.95           O  
ATOM   1566  N   GLN B  61      -2.718  41.861 -45.514  1.00  6.73           N  
ATOM   1567  CA  GLN B  61      -3.429  41.573 -46.739  1.00  5.93           C  
ATOM   1568  C   GLN B  61      -3.056  40.182 -47.240  1.00  7.92           C  
ATOM   1569  O   GLN B  61      -1.913  39.733 -47.075  1.00  7.64           O  
ATOM   1570  CB  GLN B  61      -3.090  42.565 -47.829  1.00  7.09           C  
ATOM   1571  CG  GLN B  61      -3.570  42.104 -49.209  1.00  8.61           C  
ATOM   1572  CD  GLN B  61      -3.178  43.047 -50.325  1.00  9.25           C  
ATOM   1573  OE1 GLN B  61      -3.401  44.267 -50.238  1.00  8.40           O  
ATOM   1574  NE2 GLN B  61      -2.588  42.489 -51.383  1.00  8.15           N  
ATOM   1575  N   VAL B  62      -4.050  39.477 -47.779  1.00  7.72           N  
ATOM   1576  CA  VAL B  62      -3.811  38.200 -48.418  1.00  7.52           C  
ATOM   1577  C   VAL B  62      -4.500  38.257 -49.778  1.00  7.63           C  
ATOM   1578  O   VAL B  62      -5.418  39.061 -49.983  1.00  7.92           O  
ATOM   1579  CB  VAL B  62      -4.349  36.984 -47.611  1.00  8.83           C  
ATOM   1580  CG1 VAL B  62      -3.572  36.845 -46.296  1.00  8.08           C  
ATOM   1581  CG2 VAL B  62      -5.877  37.115 -47.371  1.00  7.59           C  
ATOM   1582  N   LEU B  63      -4.003  37.461 -50.720  1.00  6.98           N  
ATOM   1583  CA  LEU B  63      -4.598  37.355 -52.043  1.00  8.17           C  
ATOM   1584  C   LEU B  63      -4.805  35.871 -52.281  1.00  9.10           C  
ATOM   1585  O   LEU B  63      -3.880  35.063 -52.107  1.00  8.90           O  
ATOM   1586  CB  LEU B  63      -3.686  37.911 -53.142  1.00  8.52           C  
ATOM   1587  CG  LEU B  63      -4.290  37.839 -54.556  1.00 10.06           C  
ATOM   1588  CD1 LEU B  63      -5.506  38.766 -54.671  1.00 10.41           C  
ATOM   1589  CD2 LEU B  63      -3.237  38.196 -55.607  1.00  8.63           C  
ATOM   1590  N   PHE B  64      -6.031  35.512 -52.628  1.00  8.70           N  
ATOM   1591  CA  PHE B  64      -6.353  34.112 -52.887  1.00  9.26           C  
ATOM   1592  C   PHE B  64      -6.606  33.957 -54.368  1.00  9.14           C  
ATOM   1593  O   PHE B  64      -7.085  34.883 -55.016  1.00  8.92           O  
ATOM   1594  CB  PHE B  64      -7.619  33.678 -52.148  1.00  9.62           C  
ATOM   1595  CG  PHE B  64      -7.509  33.697 -50.645  1.00  8.31           C  
ATOM   1596  CD1 PHE B  64      -6.812  32.701 -49.977  1.00  6.90           C  
ATOM   1597  CD2 PHE B  64      -8.206  34.647 -49.902  1.00  8.71           C  
ATOM   1598  CE1 PHE B  64      -6.823  32.641 -48.596  1.00  7.81           C  
ATOM   1599  CE2 PHE B  64      -8.226  34.601 -48.507  1.00  7.26           C  
ATOM   1600  CZ  PHE B  64      -7.539  33.598 -47.854  1.00  8.74           C  
ATOM   1601  N   LYS B  65      -6.308  32.767 -54.885  1.00 10.26           N  
ATOM   1602  CA  LYS B  65      -6.515  32.453 -56.293  1.00 11.29           C  
ATOM   1603  C   LYS B  65      -6.943  30.983 -56.426  1.00 12.71           C  
ATOM   1604  O   LYS B  65      -6.532  30.137 -55.644  1.00 13.03           O  
ATOM   1605  CB  LYS B  65      -5.226  32.683 -57.069  1.00 12.14           C  
ATOM   1606  CG  LYS B  65      -5.306  32.309 -58.534  1.00 15.09           C  
ATOM   1607  CD  LYS B  65      -3.911  32.060 -59.130  1.00 17.06           C  
ATOM   1608  CE  LYS B  65      -4.037  31.764 -60.628  1.00 20.63           C  
ATOM   1609  NZ  LYS B  65      -2.742  31.518 -61.345  1.00 23.62           N  
ATOM   1610  N   GLY B  66      -7.753  30.687 -57.429  1.00 13.65           N  
ATOM   1611  CA  GLY B  66      -8.188  29.318 -57.646  1.00 15.69           C  
ATOM   1612  C   GLY B  66      -8.591  29.149 -59.098  1.00 16.99           C  
ATOM   1613  O   GLY B  66      -8.922  30.131 -59.755  1.00 15.92           O  
ATOM   1614  N   GLN B  67      -8.504  27.923 -59.609  1.00 19.74           N  
ATOM   1615  CA  GLN B  67      -8.856  27.621 -61.001  1.00 24.19           C  
ATOM   1616  C   GLN B  67     -10.091  26.739 -60.970  1.00 25.08           C  
ATOM   1617  O   GLN B  67     -10.080  25.647 -60.385  1.00 24.53           O  
ATOM   1618  CB  GLN B  67      -7.717  26.881 -61.709  1.00 26.96           C  
ATOM   1619  CG  GLN B  67      -6.416  27.668 -61.856  1.00 32.83           C  
ATOM   1620  CD  GLN B  67      -6.248  28.305 -63.237  1.00 36.29           C  
ATOM   1621  OE1 GLN B  67      -5.426  29.216 -63.420  1.00 37.08           O  
ATOM   1622  NE2 GLN B  67      -7.015  27.819 -64.218  1.00 37.46           N  
ATOM   1623  N   GLY B  68     -11.148  27.204 -61.625  1.00 26.39           N  
ATOM   1624  CA  GLY B  68     -12.393  26.469 -61.637  1.00 26.78           C  
ATOM   1625  C   GLY B  68     -12.972  26.609 -60.248  1.00 27.74           C  
ATOM   1626  O   GLY B  68     -12.436  27.336 -59.396  1.00 30.14           O  
ATOM   1627  N   CYS B  69     -14.055  25.897 -59.999  1.00 26.50           N  
ATOM   1628  CA  CYS B  69     -14.690  25.944 -58.704  1.00 22.95           C  
ATOM   1629  C   CYS B  69     -15.304  24.582 -58.407  1.00 22.40           C  
ATOM   1630  O   CYS B  69     -16.520  24.452 -58.355  1.00 21.35           O  
ATOM   1631  CB  CYS B  69     -15.759  27.043 -58.678  1.00 23.72           C  
ATOM   1632  SG  CYS B  69     -15.129  28.735 -58.367  1.00 22.81           S  
ATOM   1633  N   PRO B  70     -14.457  23.538 -58.236  1.00 21.79           N  
ATOM   1634  CA  PRO B  70     -14.940  22.178 -57.941  1.00 21.03           C  
ATOM   1635  C   PRO B  70     -15.512  22.082 -56.534  1.00 21.68           C  
ATOM   1636  O   PRO B  70     -16.253  21.150 -56.218  1.00 23.08           O  
ATOM   1637  CB  PRO B  70     -13.676  21.324 -58.070  1.00 18.93           C  
ATOM   1638  CG  PRO B  70     -12.592  22.267 -57.632  1.00 19.73           C  
ATOM   1639  CD  PRO B  70     -12.984  23.561 -58.334  1.00 20.28           C  
ATOM   1640  N   ASP B  71     -15.144  23.041 -55.684  1.00 21.09           N  
ATOM   1641  CA  ASP B  71     -15.607  23.061 -54.296  1.00 21.14           C  
ATOM   1642  C   ASP B  71     -16.136  24.420 -53.871  1.00 20.60           C  
ATOM   1643  O   ASP B  71     -15.594  25.457 -54.262  1.00 20.04           O  
ATOM   1644  CB  ASP B  71     -14.461  22.737 -53.334  1.00 20.91           C  
ATOM   1645  CG  ASP B  71     -13.811  21.423 -53.625  1.00 21.06           C  
ATOM   1646  OD1 ASP B  71     -14.510  20.401 -53.541  1.00 20.72           O  
ATOM   1647  OD2 ASP B  71     -12.600  21.421 -53.932  1.00 18.18           O  
ATOM   1648  N   TYR B  72     -17.207  24.409 -53.082  1.00 20.96           N  
ATOM   1649  CA  TYR B  72     -17.723  25.654 -52.533  1.00 20.18           C  
ATOM   1650  C   TYR B  72     -16.754  25.862 -51.367  1.00 19.80           C  
ATOM   1651  O   TYR B  72     -16.573  24.978 -50.532  1.00 20.51           O  
ATOM   1652  CB  TYR B  72     -19.143  25.496 -52.007  1.00 21.71           C  
ATOM   1653  CG  TYR B  72     -19.564  26.657 -51.138  1.00 21.41           C  
ATOM   1654  CD1 TYR B  72     -20.029  27.835 -51.707  1.00 21.76           C  
ATOM   1655  CD2 TYR B  72     -19.485  26.575 -49.744  1.00 22.31           C  
ATOM   1656  CE1 TYR B  72     -20.406  28.913 -50.913  1.00 23.17           C  
ATOM   1657  CE2 TYR B  72     -19.863  27.642 -48.941  1.00 22.97           C  
ATOM   1658  CZ  TYR B  72     -20.327  28.810 -49.535  1.00 23.46           C  
ATOM   1659  OH  TYR B  72     -20.744  29.868 -48.759  1.00 23.52           O  
ATOM   1660  N   VAL B  74     -16.111  27.017 -51.331  1.00 19.26           N  
ATOM   1661  CA  VAL B  74     -15.123  27.292 -50.297  1.00 19.12           C  
ATOM   1662  C   VAL B  74     -15.377  28.600 -49.578  1.00 16.73           C  
ATOM   1663  O   VAL B  74     -15.812  29.565 -50.190  1.00 16.10           O  
ATOM   1664  CB  VAL B  74     -13.697  27.371 -50.926  1.00 20.92           C  
ATOM   1665  CG1 VAL B  74     -12.671  27.674 -49.860  1.00 24.78           C  
ATOM   1666  CG2 VAL B  74     -13.342  26.054 -51.617  1.00 22.71           C  
ATOM   1667  N   LEU B  75     -15.148  28.596 -48.268  1.00 15.89           N  
ATOM   1668  CA  LEU B  75     -15.277  29.799 -47.462  1.00 16.57           C  
ATOM   1669  C   LEU B  75     -13.862  30.139 -47.054  1.00 15.18           C  
ATOM   1670  O   LEU B  75     -13.214  29.375 -46.354  1.00 16.93           O  
ATOM   1671  CB  LEU B  75     -16.137  29.575 -46.209  1.00 20.33           C  
ATOM   1672  CG  LEU B  75     -17.650  29.681 -46.430  1.00 23.07           C  
ATOM   1673  CD1 LEU B  75     -18.376  29.547 -45.101  1.00 23.37           C  
ATOM   1674  CD2 LEU B  75     -17.974  31.008 -47.102  1.00 22.93           C  
ATOM   1675  N   LEU B  76     -13.379  31.270 -47.533  1.00 12.95           N  
ATOM   1676  CA  LEU B  76     -12.025  31.713 -47.234  1.00 13.04           C  
ATOM   1677  C   LEU B  76     -12.036  32.729 -46.090  1.00 12.82           C  
ATOM   1678  O   LEU B  76     -12.861  33.647 -46.081  1.00 13.61           O  
ATOM   1679  CB  LEU B  76     -11.439  32.361 -48.484  1.00 13.47           C  
ATOM   1680  CG  LEU B  76     -11.401  31.467 -49.735  1.00 13.84           C  
ATOM   1681  CD1 LEU B  76     -11.050  32.295 -50.934  1.00 15.23           C  
ATOM   1682  CD2 LEU B  76     -10.411  30.318 -49.546  1.00 14.81           C  
ATOM   1683  N   THR B  77     -11.156  32.551 -45.106  1.00 11.05           N  
ATOM   1684  CA  THR B  77     -11.091  33.513 -44.007  1.00 10.46           C  
ATOM   1685  C   THR B  77      -9.661  34.014 -43.833  1.00  9.99           C  
ATOM   1686  O   THR B  77      -8.711  33.336 -44.196  1.00 10.74           O  
ATOM   1687  CB  THR B  77     -11.595  32.953 -42.662  1.00 10.24           C  
ATOM   1688  OG1 THR B  77     -10.693  31.952 -42.198  1.00 12.52           O  
ATOM   1689  CG2 THR B  77     -12.997  32.336 -42.797  1.00 10.27           C  
ATOM   1690  N   HIS B  78      -9.541  35.218 -43.296  1.00  8.83           N  
ATOM   1691  CA  HIS B  78      -8.249  35.860 -43.048  1.00  8.68           C  
ATOM   1692  C   HIS B  78      -8.454  36.499 -41.687  1.00  8.14           C  
ATOM   1693  O   HIS B  78      -9.417  37.254 -41.493  1.00  8.85           O  
ATOM   1694  CB  HIS B  78      -7.993  36.928 -44.119  1.00  9.58           C  
ATOM   1695  CG  HIS B  78      -6.719  37.700 -43.934  1.00 11.05           C  
ATOM   1696  ND1 HIS B  78      -6.553  38.976 -44.433  1.00 13.24           N  
ATOM   1697  CD2 HIS B  78      -5.550  37.375 -43.330  1.00 11.11           C  
ATOM   1698  CE1 HIS B  78      -5.335  39.403 -44.148  1.00 11.31           C  
ATOM   1699  NE2 HIS B  78      -4.706  38.453 -43.480  1.00 11.09           N  
ATOM   1700  N   THR B  79      -7.558  36.216 -40.746  1.00  7.68           N  
ATOM   1701  CA  THR B  79      -7.714  36.742 -39.396  1.00  8.67           C  
ATOM   1702  C   THR B  79      -6.414  37.189 -38.740  1.00  8.44           C  
ATOM   1703  O   THR B  79      -5.397  36.504 -38.858  1.00  9.59           O  
ATOM   1704  CB  THR B  79      -8.350  35.647 -38.477  1.00 11.33           C  
ATOM   1705  OG1 THR B  79      -9.566  35.167 -39.072  1.00 10.50           O  
ATOM   1706  CG2 THR B  79      -8.634  36.193 -37.059  1.00 10.95           C  
ATOM   1707  N   VAL B  80      -6.459  38.358 -38.095  1.00  7.98           N  
ATOM   1708  CA  VAL B  80      -5.325  38.885 -37.326  1.00  7.76           C  
ATOM   1709  C   VAL B  80      -5.754  38.729 -35.876  1.00  9.31           C  
ATOM   1710  O   VAL B  80      -6.823  39.217 -35.481  1.00  9.24           O  
ATOM   1711  CB  VAL B  80      -5.030  40.372 -37.628  1.00  7.49           C  
ATOM   1712  CG1 VAL B  80      -3.944  40.893 -36.675  1.00  9.72           C  
ATOM   1713  CG2 VAL B  80      -4.579  40.525 -39.077  1.00  7.40           C  
ATOM   1714  N   SER B  81      -4.945  38.014 -35.096  1.00 10.26           N  
ATOM   1715  CA  SER B  81      -5.264  37.756 -33.697  1.00 10.99           C  
ATOM   1716  C   SER B  81      -4.219  38.256 -32.729  1.00 13.25           C  
ATOM   1717  O   SER B  81      -3.050  38.438 -33.099  1.00 12.02           O  
ATOM   1718  CB  SER B  81      -5.420  36.256 -33.467  1.00 11.86           C  
ATOM   1719  OG  SER B  81      -6.320  35.705 -34.401  1.00 15.64           O  
ATOM   1720  N   ARG B  82      -4.653  38.398 -31.477  1.00 13.22           N  
ATOM   1721  CA  ARG B  82      -3.807  38.834 -30.370  1.00 15.28           C  
ATOM   1722  C   ARG B  82      -3.689  37.712 -29.332  1.00 16.89           C  
ATOM   1723  O   ARG B  82      -4.680  37.074 -28.976  1.00 16.24           O  
ATOM   1724  CB  ARG B  82      -4.416  40.060 -29.686  1.00 14.73           C  
ATOM   1725  CG  ARG B  82      -3.578  40.607 -28.542  1.00 14.32           C  
ATOM   1726  CD  ARG B  82      -4.330  41.674 -27.774  1.00 15.43           C  
ATOM   1727  NE  ARG B  82      -3.514  42.232 -26.696  1.00 16.28           N  
ATOM   1728  CZ  ARG B  82      -3.965  43.088 -25.775  1.00 17.94           C  
ATOM   1729  NH1 ARG B  82      -5.234  43.483 -25.789  1.00 17.87           N  
ATOM   1730  NH2 ARG B  82      -3.143  43.579 -24.856  1.00 15.94           N  
ATOM   1731  N   PHE B  83      -2.473  37.480 -28.849  1.00 17.93           N  
ATOM   1732  CA  PHE B  83      -2.248  36.463 -27.832  1.00 21.11           C  
ATOM   1733  C   PHE B  83      -1.170  36.849 -26.829  1.00 22.50           C  
ATOM   1734  O   PHE B  83      -0.190  37.516 -27.171  1.00 20.75           O  
ATOM   1735  CB  PHE B  83      -1.856  35.132 -28.449  1.00 21.00           C  
ATOM   1736  CG  PHE B  83      -1.741  34.020 -27.443  1.00 25.03           C  
ATOM   1737  CD1 PHE B  83      -2.881  33.353 -26.990  1.00 26.20           C  
ATOM   1738  CD2 PHE B  83      -0.498  33.630 -26.952  1.00 26.24           C  
ATOM   1739  CE1 PHE B  83      -2.785  32.310 -26.067  1.00 26.56           C  
ATOM   1740  CE2 PHE B  83      -0.393  32.591 -26.029  1.00 27.34           C  
ATOM   1741  CZ  PHE B  83      -1.542  31.929 -25.589  1.00 26.53           C  
ATOM   1742  N   ALA B  84      -1.397  36.436 -25.585  1.00 25.15           N  
ATOM   1743  CA  ALA B  84      -0.475  36.640 -24.462  1.00 27.69           C  
ATOM   1744  C   ALA B  84      -0.616  35.354 -23.661  1.00 29.73           C  
ATOM   1745  O   ALA B  84      -1.704  34.764 -23.643  1.00 29.41           O  
ATOM   1746  CB  ALA B  84      -0.891  37.837 -23.615  1.00 25.54           C  
ATOM   1747  N   ILE B  85       0.474  34.902 -23.033  1.00 31.81           N  
ATOM   1748  CA  ILE B  85       0.466  33.663 -22.228  1.00 33.73           C  
ATOM   1749  C   ILE B  85      -0.709  33.482 -21.251  1.00 33.83           C  
ATOM   1750  O   ILE B  85      -1.193  32.361 -21.064  1.00 34.25           O  
ATOM   1751  CB  ILE B  85       1.783  33.463 -21.407  1.00 34.58           C  
ATOM   1752  CG1 ILE B  85       2.518  34.794 -21.193  1.00 36.09           C  
ATOM   1753  CG2 ILE B  85       2.657  32.402 -22.058  1.00 34.51           C  
ATOM   1754  CD1 ILE B  85       1.709  35.877 -20.461  1.00 37.62           C  
ATOM   1755  N   SER B  86      -1.166  34.575 -20.639  1.00 33.56           N  
ATOM   1756  CA  SER B  86      -2.260  34.488 -19.680  1.00 34.66           C  
ATOM   1757  C   SER B  86      -3.635  34.254 -20.306  1.00 35.47           C  
ATOM   1758  O   SER B  86      -4.603  34.003 -19.579  1.00 36.17           O  
ATOM   1759  CB  SER B  86      -2.301  35.731 -18.785  1.00 34.66           C  
ATOM   1760  OG  SER B  86      -2.866  36.837 -19.460  1.00 36.31           O  
ATOM   1761  N   TYR B  87      -3.722  34.333 -21.636  1.00 34.65           N  
ATOM   1762  CA  TYR B  87      -4.987  34.135 -22.357  1.00 34.50           C  
ATOM   1763  C   TYR B  87      -5.449  32.685 -22.429  1.00 35.93           C  
ATOM   1764  O   TYR B  87      -4.626  31.765 -22.537  1.00 35.37           O  
ATOM   1765  CB  TYR B  87      -4.881  34.617 -23.808  1.00 32.08           C  
ATOM   1766  CG  TYR B  87      -4.900  36.109 -24.021  1.00 30.37           C  
ATOM   1767  CD1 TYR B  87      -4.613  36.993 -22.979  1.00 29.13           C  
ATOM   1768  CD2 TYR B  87      -5.160  36.640 -25.292  1.00 29.81           C  
ATOM   1769  CE1 TYR B  87      -4.577  38.372 -23.193  1.00 30.50           C  
ATOM   1770  CE2 TYR B  87      -5.127  38.018 -25.520  1.00 28.71           C  
ATOM   1771  CZ  TYR B  87      -4.833  38.878 -24.468  1.00 29.62           C  
ATOM   1772  OH  TYR B  87      -4.789  40.239 -24.679  1.00 28.84           O  
ATOM   1773  N   GLN B  88      -6.774  32.509 -22.451  1.00 36.84           N  
ATOM   1774  CA  GLN B  88      -7.399  31.189 -22.587  1.00 38.25           C  
ATOM   1775  C   GLN B  88      -6.997  30.724 -23.991  1.00 37.38           C  
ATOM   1776  O   GLN B  88      -6.527  29.602 -24.182  1.00 37.64           O  
ATOM   1777  CB  GLN B  88      -8.937  31.286 -22.527  1.00 40.12           C  
ATOM   1778  CG  GLN B  88      -9.539  32.060 -21.337  1.00 43.63           C  
ATOM   1779  CD  GLN B  88      -9.833  33.541 -21.647  1.00 45.71           C  
ATOM   1780  OE1 GLN B  88     -11.000  33.954 -21.721  1.00 45.34           O  
ATOM   1781  NE2 GLN B  88      -8.773  34.345 -21.802  1.00 45.51           N  
ATOM   1782  N   GLU B  89      -7.162  31.629 -24.958  1.00 35.92           N  
ATOM   1783  CA  GLU B  89      -6.821  31.389 -26.363  1.00 33.97           C  
ATOM   1784  C   GLU B  89      -6.702  32.726 -27.082  1.00 31.17           C  
ATOM   1785  O   GLU B  89      -7.005  33.772 -26.511  1.00 30.65           O  
ATOM   1786  CB  GLU B  89      -7.885  30.531 -27.052  1.00 36.00           C  
ATOM   1787  CG  GLU B  89      -9.297  31.102 -26.998  1.00 38.86           C  
ATOM   1788  CD  GLU B  89     -10.319  30.203 -27.687  1.00 41.02           C  
ATOM   1789  OE1 GLU B  89     -10.077  28.975 -27.771  1.00 43.49           O  
ATOM   1790  OE2 GLU B  89     -11.362  30.724 -28.142  1.00 40.15           O  
ATOM   1791  N   LYS B  90      -6.275  32.695 -28.340  1.00 28.86           N  
ATOM   1792  CA  LYS B  90      -6.131  33.933 -29.095  1.00 27.03           C  
ATOM   1793  C   LYS B  90      -7.465  34.619 -29.397  1.00 25.44           C  
ATOM   1794  O   LYS B  90      -8.512  33.972 -29.511  1.00 25.03           O  
ATOM   1795  CB  LYS B  90      -5.320  33.708 -30.376  1.00 27.17           C  
ATOM   1796  CG  LYS B  90      -5.852  32.645 -31.319  1.00 28.53           C  
ATOM   1797  CD  LYS B  90      -4.874  32.436 -32.479  1.00 30.97           C  
ATOM   1798  CE  LYS B  90      -5.391  31.413 -33.482  1.00 31.70           C  
ATOM   1799  NZ  LYS B  90      -6.729  31.819 -34.011  1.00 34.58           N  
ATOM   1800  N   VAL B  91      -7.429  35.946 -29.458  1.00 22.63           N  
ATOM   1801  CA  VAL B  91      -8.629  36.713 -29.746  1.00 20.59           C  
ATOM   1802  C   VAL B  91      -8.502  37.464 -31.074  1.00 18.57           C  
ATOM   1803  O   VAL B  91      -7.431  37.993 -31.414  1.00 15.85           O  
ATOM   1804  CB  VAL B  91      -9.003  37.693 -28.582  1.00 20.12           C  
ATOM   1805  CG1 VAL B  91      -9.015  36.945 -27.253  1.00 22.64           C  
ATOM   1806  CG2 VAL B  91      -8.041  38.837 -28.499  1.00 22.68           C  
ATOM   1807  N   ASN B  92      -9.588  37.428 -31.844  1.00 15.36           N  
ATOM   1808  CA  ASN B  92      -9.681  38.112 -33.129  1.00 14.34           C  
ATOM   1809  C   ASN B  92      -9.563  39.617 -32.918  1.00 14.48           C  
ATOM   1810  O   ASN B  92     -10.247  40.185 -32.062  1.00 15.79           O  
ATOM   1811  CB  ASN B  92     -11.081  37.947 -33.738  1.00 15.10           C  
ATOM   1812  CG  ASN B  92     -11.326  36.603 -34.391  1.00 17.66           C  
ATOM   1813  OD1 ASN B  92     -12.307  36.462 -35.154  1.00 17.95           O  
ATOM   1814  ND2 ASN B  92     -10.487  35.608 -34.095  1.00 14.80           N  
ATOM   1815  N   LEU B  93      -8.695  40.262 -33.690  1.00 13.42           N  
ATOM   1816  CA  LEU B  93      -8.595  41.718 -33.662  1.00 11.03           C  
ATOM   1817  C   LEU B  93      -9.277  42.201 -34.947  1.00  9.08           C  
ATOM   1818  O   LEU B  93      -9.985  43.196 -34.949  1.00  9.13           O  
ATOM   1819  CB  LEU B  93      -7.129  42.187 -33.678  1.00 11.44           C  
ATOM   1820  CG  LEU B  93      -6.280  41.978 -32.420  1.00 10.95           C  
ATOM   1821  CD1 LEU B  93      -4.974  42.727 -32.619  1.00 10.65           C  
ATOM   1822  CD2 LEU B  93      -6.999  42.496 -31.172  1.00 11.14           C  
ATOM   1823  N   LEU B  94      -9.021  41.484 -36.039  1.00  8.74           N  
ATOM   1824  CA  LEU B  94      -9.544  41.816 -37.372  1.00  8.15           C  
ATOM   1825  C   LEU B  94      -9.812  40.509 -38.106  1.00  8.69           C  
ATOM   1826  O   LEU B  94      -9.012  39.578 -38.017  1.00  8.64           O  
ATOM   1827  CB  LEU B  94      -8.477  42.587 -38.171  1.00  7.93           C  
ATOM   1828  CG  LEU B  94      -7.784  43.770 -37.474  1.00  8.01           C  
ATOM   1829  CD1 LEU B  94      -6.419  44.024 -38.116  1.00  7.34           C  
ATOM   1830  CD2 LEU B  94      -8.661  45.007 -37.537  1.00  7.54           C  
ATOM   1831  N   SER B  95     -10.889  40.451 -38.885  1.00  7.86           N  
ATOM   1832  CA  SER B  95     -11.182  39.226 -39.619  1.00  8.07           C  
ATOM   1833  C   SER B  95     -12.172  39.498 -40.738  1.00  7.57           C  
ATOM   1834  O   SER B  95     -12.940  40.448 -40.670  1.00  7.88           O  
ATOM   1835  CB  SER B  95     -11.757  38.167 -38.673  1.00  9.28           C  
ATOM   1836  OG  SER B  95     -11.789  36.902 -39.315  1.00 11.22           O  
ATOM   1837  N   ALA B  96     -12.106  38.697 -41.789  1.00  8.44           N  
ATOM   1838  CA  ALA B  96     -13.014  38.829 -42.921  1.00  8.64           C  
ATOM   1839  C   ALA B  96     -13.166  37.467 -43.582  1.00 10.15           C  
ATOM   1840  O   ALA B  96     -12.331  36.566 -43.392  1.00 10.43           O  
ATOM   1841  CB  ALA B  96     -12.518  39.854 -43.918  1.00  8.52           C  
ATOM   1842  N   VAL B  97     -14.230  37.333 -44.375  1.00  9.50           N  
ATOM   1843  CA  VAL B  97     -14.545  36.077 -45.060  1.00  9.75           C  
ATOM   1844  C   VAL B  97     -14.897  36.371 -46.508  1.00 10.24           C  
ATOM   1845  O   VAL B  97     -15.441  37.441 -46.830  1.00  8.75           O  
ATOM   1846  CB  VAL B  97     -15.803  35.402 -44.420  1.00 10.25           C  
ATOM   1847  CG1 VAL B  97     -16.015  33.990 -44.970  1.00 11.10           C  
ATOM   1848  CG2 VAL B  97     -15.695  35.370 -42.912  1.00 11.17           C  
ATOM   1849  N   LYS B  98     -14.563  35.419 -47.375  1.00 10.87           N  
ATOM   1850  CA  LYS B  98     -14.884  35.491 -48.787  1.00 12.92           C  
ATOM   1851  C   LYS B  98     -15.320  34.109 -49.274  1.00 13.70           C  
ATOM   1852  O   LYS B  98     -14.944  33.101 -48.679  1.00 14.30           O  
ATOM   1853  CB  LYS B  98     -13.724  36.043 -49.606  1.00 14.29           C  
ATOM   1854  CG  LYS B  98     -13.769  37.538 -49.659  1.00 15.63           C  
ATOM   1855  CD  LYS B  98     -13.009  38.040 -50.820  1.00 17.46           C  
ATOM   1856  CE  LYS B  98     -13.192  39.517 -50.974  1.00 14.41           C  
ATOM   1857  NZ  LYS B  98     -12.319  39.959 -52.060  1.00 11.99           N  
ATOM   1858  N   SER B  99     -16.215  34.091 -50.266  1.00 14.96           N  
ATOM   1859  CA  SER B  99     -16.760  32.862 -50.859  1.00 16.21           C  
ATOM   1860  C   SER B  99     -16.644  33.066 -52.370  1.00 16.90           C  
ATOM   1861  O   SER B  99     -17.553  33.570 -53.009  1.00 18.84           O  
ATOM   1862  CB  SER B  99     -18.231  32.705 -50.452  1.00 17.98           C  
ATOM   1863  OG  SER B  99     -18.965  33.879 -50.797  1.00 20.75           O  
ATOM   1864  N   PRO B 100     -15.523  32.639 -52.966  1.00 17.80           N  
ATOM   1865  CA  PRO B 100     -15.297  32.807 -54.403  1.00 19.38           C  
ATOM   1866  C   PRO B 100     -16.091  31.939 -55.364  1.00 22.01           C  
ATOM   1867  O   PRO B 100     -16.263  32.310 -56.526  1.00 23.61           O  
ATOM   1868  CB  PRO B 100     -13.803  32.514 -54.530  1.00 19.22           C  
ATOM   1869  CG  PRO B 100     -13.605  31.404 -53.539  1.00 17.99           C  
ATOM   1870  CD  PRO B 100     -14.428  31.874 -52.340  1.00 17.70           C  
ATOM   1871  N   CYS B 101     -16.613  30.821 -54.864  1.00 24.31           N  
ATOM   1872  CA  CYS B 101     -17.310  29.840 -55.694  1.00 26.08           C  
ATOM   1873  C   CYS B 101     -18.755  29.437 -55.355  1.00 29.68           C  
ATOM   1874  O   CYS B 101     -19.191  29.494 -54.200  1.00 28.73           O  
ATOM   1875  CB  CYS B 101     -16.473  28.548 -55.697  1.00 23.19           C  
ATOM   1876  SG  CYS B 101     -14.788  28.671 -56.366  1.00 18.89           S  
ATOM   1877  N   PRO B 102     -19.522  29.031 -56.386  1.00 34.02           N  
ATOM   1878  CA  PRO B 102     -20.911  28.591 -56.206  1.00 37.06           C  
ATOM   1879  C   PRO B 102     -20.857  27.087 -55.843  1.00 40.04           C  
ATOM   1880  O   PRO B 102     -19.865  26.400 -56.159  1.00 39.45           O  
ATOM   1881  CB  PRO B 102     -21.511  28.826 -57.592  1.00 36.38           C  
ATOM   1882  CG  PRO B 102     -20.360  28.505 -58.503  1.00 35.00           C  
ATOM   1883  CD  PRO B 102     -19.220  29.229 -57.821  1.00 34.96           C  
ATOM   1884  N   LYS B 103     -21.890  26.586 -55.159  1.00 43.61           N  
ATOM   1885  CA  LYS B 103     -21.948  25.164 -54.755  1.00 47.16           C  
ATOM   1886  C   LYS B 103     -21.793  24.190 -55.929  1.00 48.61           C  
ATOM   1887  O   LYS B 103     -21.099  23.174 -55.827  1.00 48.49           O  
ATOM   1888  CB  LYS B 103     -23.257  24.857 -54.021  1.00 47.45           C  
ATOM   1889  CG  LYS B 103     -24.473  25.598 -54.568  1.00 49.77           C  
ATOM   1890  CD  LYS B 103     -25.768  24.826 -54.336  1.00 51.15           C  
ATOM   1891  CE  LYS B 103     -25.876  23.626 -55.283  1.00 52.06           C  
ATOM   1892  NZ  LYS B 103     -25.894  24.018 -56.731  1.00 52.72           N  
ATOM   1893  N   ASP B 104     -22.457  24.522 -57.034  1.00 50.80           N  
ATOM   1894  CA  ASP B 104     -22.437  23.728 -58.257  1.00 53.50           C  
ATOM   1895  C   ASP B 104     -21.113  23.902 -58.983  1.00 54.44           C  
ATOM   1896  O   ASP B 104     -20.677  25.034 -59.203  1.00 54.68           O  
ATOM   1897  CB  ASP B 104     -23.567  24.185 -59.188  1.00 55.12           C  
ATOM   1898  CG  ASP B 104     -23.451  25.670 -59.574  1.00 57.33           C  
ATOM   1899  OD1 ASP B 104     -23.940  26.524 -58.794  1.00 58.30           O  
ATOM   1900  OD2 ASP B 104     -22.866  25.981 -60.646  1.00 57.10           O  
ATOM   1901  N   THR B 105     -20.468  22.792 -59.338  1.00 56.01           N  
ATOM   1902  CA  THR B 105     -19.204  22.853 -60.078  1.00 57.57           C  
ATOM   1903  C   THR B 105     -19.552  23.338 -61.499  1.00 58.19           C  
ATOM   1904  O   THR B 105     -20.242  22.638 -62.255  1.00 57.97           O  
ATOM   1905  CB  THR B 105     -18.497  21.460 -60.127  1.00 58.31           C  
ATOM   1906  OG1 THR B 105     -18.193  21.024 -58.793  1.00 58.20           O  
ATOM   1907  CG2 THR B 105     -17.193  21.528 -60.943  1.00 58.53           C  
ATOM   1908  N   PRO B 106     -19.130  24.571 -61.853  1.00 58.57           N  
ATOM   1909  CA  PRO B 106     -19.389  25.176 -63.169  1.00 58.85           C  
ATOM   1910  C   PRO B 106     -18.940  24.305 -64.355  1.00 59.15           C  
ATOM   1911  O   PRO B 106     -17.836  23.740 -64.345  1.00 58.98           O  
ATOM   1912  CB  PRO B 106     -18.605  26.489 -63.093  1.00 59.11           C  
ATOM   1913  CG  PRO B 106     -18.642  26.824 -61.621  1.00 58.29           C  
ATOM   1914  CD  PRO B 106     -18.337  25.486 -61.009  1.00 58.20           C  
ATOM   1915  N   GLU B 107     -19.804  24.201 -65.367  1.00 59.08           N  
ATOM   1916  CA  GLU B 107     -19.520  23.391 -66.558  1.00 59.06           C  
ATOM   1917  C   GLU B 107     -18.376  23.897 -67.434  1.00 57.81           C  
ATOM   1918  O   GLU B 107     -18.118  25.101 -67.507  1.00 57.82           O  
ATOM   1919  CB  GLU B 107     -20.773  23.243 -67.435  1.00 60.34           C  
ATOM   1920  CG  GLU B 107     -21.851  22.334 -66.862  1.00 62.25           C  
ATOM   1921  CD  GLU B 107     -22.835  21.849 -67.918  1.00 63.57           C  
ATOM   1922  OE1 GLU B 107     -23.864  22.530 -68.150  1.00 63.92           O  
ATOM   1923  OE2 GLU B 107     -22.578  20.777 -68.513  1.00 63.78           O  
ATOM   1924  N   GLY B 108     -17.698  22.961 -68.095  1.00 55.99           N  
ATOM   1925  CA  GLY B 108     -16.615  23.319 -68.996  1.00 53.57           C  
ATOM   1926  C   GLY B 108     -15.185  23.167 -68.519  1.00 51.62           C  
ATOM   1927  O   GLY B 108     -14.891  23.320 -67.333  1.00 51.41           O  
ATOM   1928  N   ALA B 109     -14.306  22.834 -69.465  1.00 49.58           N  
ATOM   1929  CA  ALA B 109     -12.875  22.676 -69.211  1.00 47.91           C  
ATOM   1930  C   ALA B 109     -12.175  24.014 -69.519  1.00 46.92           C  
ATOM   1931  O   ALA B 109     -12.835  24.989 -69.918  1.00 48.10           O  
ATOM   1932  CB  ALA B 109     -12.305  21.564 -70.072  1.00 47.01           C  
ATOM   1933  N   GLU B 110     -10.852  24.051 -69.352  1.00 43.83           N  
ATOM   1934  CA  GLU B 110     -10.050  25.265 -69.576  1.00 40.48           C  
ATOM   1935  C   GLU B 110     -10.613  26.384 -68.686  1.00 38.51           C  
ATOM   1936  O   GLU B 110     -11.066  27.428 -69.157  1.00 39.07           O  
ATOM   1937  CB  GLU B 110     -10.033  25.658 -71.070  1.00 39.60           C  
ATOM   1938  CG  GLU B 110      -8.901  26.630 -71.501  1.00 37.49           C  
ATOM   1939  CD  GLU B 110      -7.476  26.190 -71.078  1.00 36.67           C  
ATOM   1940  OE1 GLU B 110      -7.212  24.970 -70.905  1.00 34.73           O  
ATOM   1941  OE2 GLU B 110      -6.616  27.090 -70.909  1.00 34.85           O  
ATOM   1942  N   LEU B 111     -10.604  26.111 -67.389  1.00 35.65           N  
ATOM   1943  CA  LEU B 111     -11.107  27.010 -66.348  1.00 33.44           C  
ATOM   1944  C   LEU B 111     -10.313  28.322 -66.238  1.00 30.85           C  
ATOM   1945  O   LEU B 111      -9.081  28.313 -66.348  1.00 31.40           O  
ATOM   1946  CB  LEU B 111     -11.017  26.277 -65.006  1.00 33.96           C  
ATOM   1947  CG  LEU B 111     -11.175  24.749 -65.052  1.00 32.12           C  
ATOM   1948  CD1 LEU B 111     -10.290  24.068 -63.997  1.00 30.36           C  
ATOM   1949  CD2 LEU B 111     -12.628  24.394 -64.893  1.00 31.27           C  
ATOM   1950  N   LYS B 112     -11.018  29.445 -66.084  1.00 27.19           N  
ATOM   1951  CA  LYS B 112     -10.359  30.756 -65.920  1.00 25.34           C  
ATOM   1952  C   LYS B 112     -10.188  30.953 -64.410  1.00 22.07           C  
ATOM   1953  O   LYS B 112     -11.111  30.704 -63.643  1.00 21.78           O  
ATOM   1954  CB  LYS B 112     -11.214  31.896 -66.495  1.00 26.87           C  
ATOM   1955  CG  LYS B 112     -11.071  32.159 -68.005  1.00 28.97           C  
ATOM   1956  CD  LYS B 112      -9.734  32.813 -68.343  1.00 30.31           C  
ATOM   1957  CE  LYS B 112      -9.731  33.358 -69.768  1.00 31.50           C  
ATOM   1958  NZ  LYS B 112      -8.397  33.914 -70.154  1.00 32.09           N  
ATOM   1959  N   PRO B 113      -9.024  31.436 -63.965  1.00 19.67           N  
ATOM   1960  CA  PRO B 113      -8.868  31.607 -62.513  1.00 17.68           C  
ATOM   1961  C   PRO B 113      -9.652  32.744 -61.866  1.00 16.04           C  
ATOM   1962  O   PRO B 113     -10.029  33.706 -62.535  1.00 16.20           O  
ATOM   1963  CB  PRO B 113      -7.358  31.808 -62.353  1.00 18.17           C  
ATOM   1964  CG  PRO B 113      -6.979  32.509 -63.611  1.00 19.68           C  
ATOM   1965  CD  PRO B 113      -7.792  31.800 -64.688  1.00 19.41           C  
ATOM   1966  N   TRP B 114      -9.967  32.581 -60.580  1.00 13.92           N  
ATOM   1967  CA  TRP B 114     -10.642  33.622 -59.825  1.00 11.37           C  
ATOM   1968  C   TRP B 114      -9.603  34.153 -58.848  1.00 11.03           C  
ATOM   1969  O   TRP B 114      -8.681  33.428 -58.460  1.00 10.75           O  
ATOM   1970  CB  TRP B 114     -11.862  33.099 -59.059  1.00 10.92           C  
ATOM   1971  CG  TRP B 114     -11.620  31.890 -58.219  1.00 12.02           C  
ATOM   1972  CD1 TRP B 114     -11.921  30.606 -58.554  1.00 12.31           C  
ATOM   1973  CD2 TRP B 114     -11.044  31.836 -56.895  1.00 12.21           C  
ATOM   1974  NE1 TRP B 114     -11.571  29.752 -57.538  1.00 13.18           N  
ATOM   1975  CE2 TRP B 114     -11.035  30.478 -56.502  1.00 13.08           C  
ATOM   1976  CE3 TRP B 114     -10.540  32.801 -56.004  1.00 11.83           C  
ATOM   1977  CZ2 TRP B 114     -10.544  30.056 -55.258  1.00 12.15           C  
ATOM   1978  CZ3 TRP B 114     -10.050  32.380 -54.761  1.00 12.66           C  
ATOM   1979  CH2 TRP B 114     -10.058  31.018 -54.403  1.00 12.69           C  
ATOM   1980  N   TYR B 115      -9.738  35.425 -58.487  1.00 11.12           N  
ATOM   1981  CA  TYR B 115      -8.823  36.080 -57.551  1.00 11.22           C  
ATOM   1982  C   TYR B 115      -9.628  36.835 -56.509  1.00 11.11           C  
ATOM   1983  O   TYR B 115     -10.591  37.528 -56.856  1.00 11.52           O  
ATOM   1984  CB  TYR B 115      -7.919  37.064 -58.290  1.00 11.82           C  
ATOM   1985  CG  TYR B 115      -6.852  36.416 -59.134  1.00 12.76           C  
ATOM   1986  CD1 TYR B 115      -7.087  36.100 -60.479  1.00 12.20           C  
ATOM   1987  CD2 TYR B 115      -5.592  36.170 -58.611  1.00 12.28           C  
ATOM   1988  CE1 TYR B 115      -6.087  35.569 -61.274  1.00 13.11           C  
ATOM   1989  CE2 TYR B 115      -4.592  35.642 -59.395  1.00 14.08           C  
ATOM   1990  CZ  TYR B 115      -4.840  35.351 -60.722  1.00 13.59           C  
ATOM   1991  OH  TYR B 115      -3.807  34.903 -61.508  1.00 17.72           O  
ATOM   1992  N   GLU B 116      -9.231  36.707 -55.243  1.00 10.58           N  
ATOM   1993  CA  GLU B 116      -9.934  37.378 -54.141  1.00 11.00           C  
ATOM   1994  C   GLU B 116      -8.975  37.950 -53.096  1.00  9.87           C  
ATOM   1995  O   GLU B 116      -8.311  37.192 -52.382  1.00  9.97           O  
ATOM   1996  CB  GLU B 116     -10.876  36.406 -53.409  1.00 10.39           C  
ATOM   1997  CG  GLU B 116     -12.090  35.922 -54.218  1.00 15.22           C  
ATOM   1998  CD  GLU B 116     -13.048  37.055 -54.631  1.00 17.17           C  
ATOM   1999  OE1 GLU B 116     -13.067  38.121 -53.982  1.00 15.71           O  
ATOM   2000  OE2 GLU B 116     -13.784  36.880 -55.631  1.00 21.45           O  
ATOM   2001  N   PRO B 117      -8.917  39.294 -52.974  1.00  9.21           N  
ATOM   2002  CA  PRO B 117      -8.017  39.885 -51.971  1.00  8.62           C  
ATOM   2003  C   PRO B 117      -8.781  40.240 -50.712  1.00  8.25           C  
ATOM   2004  O   PRO B 117     -10.005  40.430 -50.750  1.00  7.83           O  
ATOM   2005  CB  PRO B 117      -7.554  41.165 -52.658  1.00  8.91           C  
ATOM   2006  CG  PRO B 117      -8.814  41.629 -53.357  1.00  9.58           C  
ATOM   2007  CD  PRO B 117      -9.399  40.322 -53.924  1.00  9.06           C  
ATOM   2008  N   ILE B 118      -8.068  40.310 -49.592  1.00  6.93           N  
ATOM   2009  CA  ILE B 118      -8.670  40.726 -48.336  1.00  8.39           C  
ATOM   2010  C   ILE B 118      -7.655  41.611 -47.625  1.00  8.23           C  
ATOM   2011  O   ILE B 118      -6.482  41.260 -47.562  1.00  8.30           O  
ATOM   2012  CB  ILE B 118      -9.042  39.544 -47.380  1.00  8.16           C  
ATOM   2013  CG1 ILE B 118     -10.111  38.636 -48.000  1.00  9.33           C  
ATOM   2014  CG2 ILE B 118      -9.572  40.102 -46.074  1.00  8.09           C  
ATOM   2015  CD1 ILE B 118     -10.523  37.495 -47.078  1.00  8.47           C  
ATOM   2016  N   TYR B 119      -8.103  42.784 -47.179  1.00  7.74           N  
ATOM   2017  CA  TYR B 119      -7.262  43.721 -46.440  1.00  8.08           C  
ATOM   2018  C   TYR B 119      -7.874  43.975 -45.055  1.00  8.12           C  
ATOM   2019  O   TYR B 119      -9.078  44.222 -44.936  1.00  9.46           O  
ATOM   2020  CB  TYR B 119      -7.113  45.052 -47.178  1.00  7.76           C  
ATOM   2021  CG  TYR B 119      -6.137  45.977 -46.486  1.00  8.26           C  
ATOM   2022  CD1 TYR B 119      -6.542  46.805 -45.435  1.00  6.59           C  
ATOM   2023  CD2 TYR B 119      -4.783  45.973 -46.848  1.00  8.79           C  
ATOM   2024  CE1 TYR B 119      -5.622  47.608 -44.752  1.00  8.92           C  
ATOM   2025  CE2 TYR B 119      -3.859  46.763 -46.183  1.00  8.38           C  
ATOM   2026  CZ  TYR B 119      -4.273  47.575 -45.140  1.00  9.20           C  
ATOM   2027  OH  TYR B 119      -3.338  48.358 -44.493  1.00 10.95           O  
ATOM   2028  N   LEU B 120      -7.044  43.892 -44.021  1.00  6.07           N  
ATOM   2029  CA  LEU B 120      -7.486  44.117 -42.653  1.00  7.82           C  
ATOM   2030  C   LEU B 120      -6.563  45.167 -42.043  1.00  8.18           C  
ATOM   2031  O   LEU B 120      -5.356  45.151 -42.312  1.00  8.74           O  
ATOM   2032  CB  LEU B 120      -7.340  42.834 -41.821  1.00  8.32           C  
ATOM   2033  CG  LEU B 120      -8.034  41.560 -42.330  1.00  8.72           C  
ATOM   2034  CD1 LEU B 120      -7.625  40.391 -41.458  1.00  8.42           C  
ATOM   2035  CD2 LEU B 120      -9.549  41.743 -42.342  1.00  7.77           C  
ATOM   2036  N   GLY B 121      -7.091  46.011 -41.156  1.00  7.07           N  
ATOM   2037  CA  GLY B 121      -6.221  47.000 -40.533  1.00  7.55           C  
ATOM   2038  C   GLY B 121      -6.890  47.837 -39.464  1.00  8.32           C  
ATOM   2039  O   GLY B 121      -7.993  48.342 -39.668  1.00  8.66           O  
ATOM   2040  N   GLY B 122      -6.220  47.999 -38.330  1.00  6.23           N  
ATOM   2041  CA  GLY B 122      -6.788  48.788 -37.260  1.00  7.98           C  
ATOM   2042  C   GLY B 122      -5.769  49.114 -36.181  1.00  8.72           C  
ATOM   2043  O   GLY B 122      -4.673  48.560 -36.174  1.00  8.69           O  
ATOM   2044  N   VAL B 123      -6.133  50.045 -35.302  1.00  9.66           N  
ATOM   2045  CA  VAL B 123      -5.288  50.493 -34.194  1.00 10.42           C  
ATOM   2046  C   VAL B 123      -5.706  49.782 -32.909  1.00 11.19           C  
ATOM   2047  O   VAL B 123      -6.899  49.717 -32.573  1.00 11.13           O  
ATOM   2048  CB  VAL B 123      -5.381  52.031 -34.004  1.00 12.07           C  
ATOM   2049  CG1 VAL B 123      -4.579  52.467 -32.767  1.00 12.52           C  
ATOM   2050  CG2 VAL B 123      -4.865  52.745 -35.250  1.00 11.56           C  
ATOM   2051  N   PHE B 124      -4.712  49.258 -32.196  1.00 10.61           N  
ATOM   2052  CA  PHE B 124      -4.926  48.506 -30.970  1.00 10.80           C  
ATOM   2053  C   PHE B 124      -3.907  48.814 -29.885  1.00 12.04           C  
ATOM   2054  O   PHE B 124      -2.719  48.992 -30.173  1.00 10.95           O  
ATOM   2055  CB  PHE B 124      -4.843  47.001 -31.262  1.00 10.63           C  
ATOM   2056  CG  PHE B 124      -5.872  46.527 -32.242  1.00 10.95           C  
ATOM   2057  CD1 PHE B 124      -7.150  46.180 -31.809  1.00 12.33           C  
ATOM   2058  CD2 PHE B 124      -5.597  46.510 -33.607  1.00 10.94           C  
ATOM   2059  CE1 PHE B 124      -8.154  45.832 -32.734  1.00 11.13           C  
ATOM   2060  CE2 PHE B 124      -6.594  46.163 -34.538  1.00 10.92           C  
ATOM   2061  CZ  PHE B 124      -7.876  45.826 -34.096  1.00  9.89           C  
ATOM   2062  N   GLN B 125      -4.387  48.871 -28.643  1.00 12.04           N  
ATOM   2063  CA  GLN B 125      -3.513  49.065 -27.484  1.00 13.44           C  
ATOM   2064  C   GLN B 125      -2.976  47.665 -27.154  1.00 13.38           C  
ATOM   2065  O   GLN B 125      -3.754  46.752 -26.847  1.00 13.82           O  
ATOM   2066  CB  GLN B 125      -4.310  49.589 -26.284  1.00 15.12           C  
ATOM   2067  CG  GLN B 125      -3.540  49.563 -24.945  1.00 18.47           C  
ATOM   2068  CD  GLN B 125      -2.381  50.556 -24.887  1.00 21.29           C  
ATOM   2069  OE1 GLN B 125      -2.446  51.645 -25.477  1.00 22.25           O  
ATOM   2070  NE2 GLN B 125      -1.323  50.195 -24.147  1.00 21.93           N  
ATOM   2071  N   LEU B 126      -1.662  47.473 -27.277  1.00 13.44           N  
ATOM   2072  CA  LEU B 126      -1.061  46.176 -26.977  1.00 14.05           C  
ATOM   2073  C   LEU B 126      -0.068  46.284 -25.825  1.00 14.12           C  
ATOM   2074  O   LEU B 126       0.322  47.377 -25.430  1.00 15.04           O  
ATOM   2075  CB  LEU B 126      -0.343  45.619 -28.213  1.00 14.40           C  
ATOM   2076  CG  LEU B 126      -1.223  45.499 -29.463  1.00 14.90           C  
ATOM   2077  CD1 LEU B 126      -0.348  45.182 -30.677  1.00 13.14           C  
ATOM   2078  CD2 LEU B 126      -2.308  44.434 -29.246  1.00 12.43           C  
ATOM   2079  N   GLU B 127       0.308  45.144 -25.272  1.00 15.52           N  
ATOM   2080  CA  GLU B 127       1.284  45.124 -24.193  1.00 16.99           C  
ATOM   2081  C   GLU B 127       2.566  44.427 -24.642  1.00 17.15           C  
ATOM   2082  O   GLU B 127       2.557  43.574 -25.534  1.00 16.69           O  
ATOM   2083  CB  GLU B 127       0.717  44.423 -22.964  1.00 18.78           C  
ATOM   2084  CG  GLU B 127      -0.442  45.174 -22.323  1.00 22.65           C  
ATOM   2085  CD  GLU B 127      -0.880  44.562 -21.006  1.00 24.45           C  
ATOM   2086  OE1 GLU B 127      -1.066  43.330 -20.943  1.00 25.57           O  
ATOM   2087  OE2 GLU B 127      -1.021  45.320 -20.026  1.00 27.57           O  
ATOM   2088  N   LYS B 128       3.666  44.797 -23.997  1.00 16.91           N  
ATOM   2089  CA  LYS B 128       4.980  44.230 -24.279  1.00 16.78           C  
ATOM   2090  C   LYS B 128       4.878  42.717 -24.287  1.00 15.26           C  
ATOM   2091  O   LYS B 128       4.258  42.136 -23.399  1.00 15.84           O  
ATOM   2092  CB  LYS B 128       5.966  44.677 -23.187  1.00 18.78           C  
ATOM   2093  CG  LYS B 128       7.369  44.155 -23.345  1.00 21.86           C  
ATOM   2094  CD  LYS B 128       8.196  44.528 -22.133  1.00 24.72           C  
ATOM   2095  CE  LYS B 128       9.580  43.876 -22.158  1.00 27.34           C  
ATOM   2096  NZ  LYS B 128      10.303  44.094 -20.856  1.00 27.95           N  
ATOM   2097  N   GLY B 129       5.443  42.088 -25.311  1.00 13.57           N  
ATOM   2098  CA  GLY B 129       5.409  40.641 -25.401  1.00 14.02           C  
ATOM   2099  C   GLY B 129       4.182  40.045 -26.078  1.00 14.91           C  
ATOM   2100  O   GLY B 129       4.130  38.836 -26.288  1.00 15.73           O  
ATOM   2101  N   ASP B 130       3.178  40.863 -26.389  1.00 15.54           N  
ATOM   2102  CA  ASP B 130       1.985  40.333 -27.060  1.00 15.12           C  
ATOM   2103  C   ASP B 130       2.375  39.761 -28.441  1.00 14.64           C  
ATOM   2104  O   ASP B 130       3.227  40.327 -29.146  1.00 13.45           O  
ATOM   2105  CB  ASP B 130       0.909  41.420 -27.224  1.00 14.12           C  
ATOM   2106  CG  ASP B 130       0.084  41.643 -25.952  1.00 13.34           C  
ATOM   2107  OD1 ASP B 130       0.267  40.885 -24.978  1.00 14.08           O  
ATOM   2108  OD2 ASP B 130      -0.748  42.585 -25.938  1.00 13.73           O  
ATOM   2109  N   GLN B 131       1.775  38.625 -28.794  1.00 12.99           N  
ATOM   2110  CA  GLN B 131       2.048  37.967 -30.069  1.00 14.51           C  
ATOM   2111  C   GLN B 131       0.895  38.151 -31.055  1.00 14.99           C  
ATOM   2112  O   GLN B 131      -0.249  37.796 -30.749  1.00 15.20           O  
ATOM   2113  CB  GLN B 131       2.294  36.475 -29.857  1.00 16.43           C  
ATOM   2114  CG  GLN B 131       3.484  36.165 -28.962  1.00 21.98           C  
ATOM   2115  CD  GLN B 131       3.151  35.170 -27.865  1.00 25.28           C  
ATOM   2116  OE1 GLN B 131       2.931  33.984 -28.124  1.00 27.10           O  
ATOM   2117  NE2 GLN B 131       3.129  35.651 -26.622  1.00 28.80           N  
ATOM   2118  N   LEU B 132       1.192  38.750 -32.206  1.00 13.11           N  
ATOM   2119  CA  LEU B 132       0.189  38.972 -33.254  1.00 11.32           C  
ATOM   2120  C   LEU B 132       0.354  37.956 -34.384  1.00 12.03           C  
ATOM   2121  O   LEU B 132       1.464  37.693 -34.857  1.00 11.39           O  
ATOM   2122  CB  LEU B 132       0.332  40.371 -33.833  1.00 10.93           C  
ATOM   2123  CG  LEU B 132       0.158  41.518 -32.840  1.00 14.19           C  
ATOM   2124  CD1 LEU B 132       0.665  42.821 -33.463  1.00 13.23           C  
ATOM   2125  CD2 LEU B 132      -1.316  41.627 -32.422  1.00 12.54           C  
ATOM   2126  N   SER B 133      -0.748  37.349 -34.800  1.00 11.62           N  
ATOM   2127  CA  SER B 133      -0.677  36.398 -35.892  1.00 11.37           C  
ATOM   2128  C   SER B 133      -1.639  36.843 -37.006  1.00 10.25           C  
ATOM   2129  O   SER B 133      -2.623  37.524 -36.745  1.00 10.09           O  
ATOM   2130  CB  SER B 133      -1.000  34.983 -35.391  1.00 13.86           C  
ATOM   2131  OG  SER B 133      -2.198  34.975 -34.645  1.00 18.35           O  
ATOM   2132  N   ALA B 134      -1.265  36.571 -38.246  1.00  9.27           N  
ATOM   2133  CA  ALA B 134      -2.098  36.908 -39.393  1.00  9.34           C  
ATOM   2134  C   ALA B 134      -2.141  35.577 -40.140  1.00 10.96           C  
ATOM   2135  O   ALA B 134      -1.111  35.090 -40.620  1.00 10.37           O  
ATOM   2136  CB  ALA B 134      -1.458  37.998 -40.234  1.00  8.98           C  
ATOM   2137  N   GLU B 135      -3.312  34.943 -40.153  1.00 10.16           N  
ATOM   2138  CA  GLU B 135      -3.434  33.634 -40.766  1.00 11.42           C  
ATOM   2139  C   GLU B 135      -4.666  33.522 -41.650  1.00 11.60           C  
ATOM   2140  O   GLU B 135      -5.578  34.335 -41.567  1.00 12.35           O  
ATOM   2141  CB  GLU B 135      -3.568  32.570 -39.665  1.00 16.34           C  
ATOM   2142  CG  GLU B 135      -2.587  32.675 -38.517  1.00 21.00           C  
ATOM   2143  CD  GLU B 135      -3.040  31.888 -37.284  1.00 28.16           C  
ATOM   2144  OE1 GLU B 135      -3.059  30.632 -37.342  1.00 32.18           O  
ATOM   2145  OE2 GLU B 135      -3.380  32.519 -36.251  1.00 30.10           O  
ATOM   2146  N   VAL B 136      -4.693  32.472 -42.458  1.00 10.18           N  
ATOM   2147  CA  VAL B 136      -5.810  32.175 -43.341  1.00 11.89           C  
ATOM   2148  C   VAL B 136      -6.239  30.744 -43.006  1.00 13.00           C  
ATOM   2149  O   VAL B 136      -5.414  29.955 -42.535  1.00 11.65           O  
ATOM   2150  CB  VAL B 136      -5.354  32.252 -44.797  1.00 13.49           C  
ATOM   2151  CG1 VAL B 136      -6.317  31.542 -45.694  1.00 19.93           C  
ATOM   2152  CG2 VAL B 136      -5.186  33.712 -45.203  1.00 13.01           C  
ATOM   2153  N   ASN B 137      -7.513  30.399 -43.228  1.00 10.79           N  
ATOM   2154  CA  ASN B 137      -7.959  29.040 -42.928  1.00 10.58           C  
ATOM   2155  C   ASN B 137      -7.486  28.008 -43.944  1.00 11.08           C  
ATOM   2156  O   ASN B 137      -7.165  26.870 -43.570  1.00 12.90           O  
ATOM   2157  CB  ASN B 137      -9.492  28.969 -42.787  1.00 11.51           C  
ATOM   2158  CG  ASN B 137     -10.239  29.354 -44.078  1.00 13.46           C  
ATOM   2159  OD1 ASN B 137      -9.708  30.053 -44.957  1.00 11.07           O  
ATOM   2160  ND2 ASN B 137     -11.499  28.918 -44.178  1.00 13.32           N  
ATOM   2161  N   LEU B 138      -7.388  28.424 -45.208  1.00 10.88           N  
ATOM   2162  CA  LEU B 138      -7.007  27.542 -46.327  1.00 11.39           C  
ATOM   2163  C   LEU B 138      -5.879  28.149 -47.143  1.00  9.98           C  
ATOM   2164  O   LEU B 138      -6.099  28.686 -48.233  1.00 10.03           O  
ATOM   2165  CB  LEU B 138      -8.222  27.322 -47.228  1.00 12.71           C  
ATOM   2166  CG  LEU B 138      -9.351  26.544 -46.532  1.00 15.49           C  
ATOM   2167  CD1 LEU B 138     -10.694  26.749 -47.232  1.00 16.22           C  
ATOM   2168  CD2 LEU B 138      -8.978  25.064 -46.480  1.00 15.88           C  
ATOM   2169  N   PRO B 139      -4.642  28.062 -46.617  1.00 10.91           N  
ATOM   2170  CA  PRO B 139      -3.478  28.624 -47.316  1.00 10.73           C  
ATOM   2171  C   PRO B 139      -3.165  28.030 -48.689  1.00 10.64           C  
ATOM   2172  O   PRO B 139      -2.390  28.610 -49.445  1.00 10.82           O  
ATOM   2173  CB  PRO B 139      -2.340  28.458 -46.298  1.00 10.83           C  
ATOM   2174  CG  PRO B 139      -2.790  27.308 -45.421  1.00 11.05           C  
ATOM   2175  CD  PRO B 139      -4.276  27.540 -45.283  1.00  9.45           C  
ATOM   2176  N   LYS B 140      -3.822  26.924 -49.050  1.00 11.39           N  
ATOM   2177  CA  LYS B 140      -3.594  26.307 -50.365  1.00 11.92           C  
ATOM   2178  C   LYS B 140      -4.014  27.219 -51.514  1.00 10.16           C  
ATOM   2179  O   LYS B 140      -3.562  27.053 -52.647  1.00 10.59           O  
ATOM   2180  CB  LYS B 140      -4.294  24.943 -50.482  1.00 13.95           C  
ATOM   2181  CG  LYS B 140      -5.816  24.981 -50.610  1.00 15.81           C  
ATOM   2182  CD  LYS B 140      -6.415  23.564 -50.886  1.00 16.99           C  
ATOM   2183  CE  LYS B 140      -6.544  22.703 -49.612  1.00 17.89           C  
ATOM   2184  NZ  LYS B 140      -5.256  22.269 -48.982  1.00 18.25           N  
ATOM   2185  N   TYR B 141      -4.877  28.191 -51.215  1.00  9.25           N  
ATOM   2186  CA  TYR B 141      -5.342  29.125 -52.227  1.00  8.80           C  
ATOM   2187  C   TYR B 141      -4.579  30.441 -52.261  1.00  8.57           C  
ATOM   2188  O   TYR B 141      -4.923  31.319 -53.034  1.00  9.50           O  
ATOM   2189  CB  TYR B 141      -6.834  29.423 -52.053  1.00  9.41           C  
ATOM   2190  CG  TYR B 141      -7.682  28.195 -52.118  1.00  9.90           C  
ATOM   2191  CD1 TYR B 141      -7.927  27.558 -53.333  1.00 10.00           C  
ATOM   2192  CD2 TYR B 141      -8.196  27.636 -50.951  1.00 11.22           C  
ATOM   2193  CE1 TYR B 141      -8.673  26.369 -53.379  1.00 11.49           C  
ATOM   2194  CE2 TYR B 141      -8.937  26.455 -50.982  1.00 10.07           C  
ATOM   2195  CZ  TYR B 141      -9.168  25.830 -52.197  1.00 11.04           C  
ATOM   2196  OH  TYR B 141      -9.893  24.656 -52.211  1.00 12.30           O  
ATOM   2197  N   LEU B 142      -3.542  30.580 -51.438  1.00  9.56           N  
ATOM   2198  CA  LEU B 142      -2.773  31.827 -51.437  1.00  9.75           C  
ATOM   2199  C   LEU B 142      -2.008  31.998 -52.727  1.00 11.00           C  
ATOM   2200  O   LEU B 142      -1.497  31.027 -53.304  1.00 11.67           O  
ATOM   2201  CB  LEU B 142      -1.803  31.893 -50.253  1.00  9.20           C  
ATOM   2202  CG  LEU B 142      -2.450  32.127 -48.886  1.00 10.21           C  
ATOM   2203  CD1 LEU B 142      -1.465  31.887 -47.738  1.00  9.34           C  
ATOM   2204  CD2 LEU B 142      -3.015  33.543 -48.844  1.00 11.01           C  
ATOM   2205  N   ASP B 143      -1.932  33.247 -53.172  1.00 11.14           N  
ATOM   2206  CA  ASP B 143      -1.230  33.588 -54.391  1.00 12.24           C  
ATOM   2207  C   ASP B 143      -0.115  34.575 -54.071  1.00 12.51           C  
ATOM   2208  O   ASP B 143      -0.359  35.718 -53.732  1.00 11.90           O  
ATOM   2209  CB  ASP B 143      -2.211  34.182 -55.411  1.00 13.72           C  
ATOM   2210  CG  ASP B 143      -1.535  34.678 -56.679  1.00 17.48           C  
ATOM   2211  OD1 ASP B 143      -0.423  34.244 -57.009  1.00 19.40           O  
ATOM   2212  OD2 ASP B 143      -2.131  35.530 -57.357  1.00 21.56           O  
ATOM   2213  N   PHE B 144       1.113  34.099 -54.110  1.00 14.99           N  
ATOM   2214  CA  PHE B 144       2.223  34.998 -53.858  1.00 17.96           C  
ATOM   2215  C   PHE B 144       3.279  34.876 -54.947  1.00 20.50           C  
ATOM   2216  O   PHE B 144       4.482  34.932 -54.703  1.00 22.95           O  
ATOM   2217  CB  PHE B 144       2.763  34.885 -52.418  1.00 19.34           C  
ATOM   2218  CG  PHE B 144       2.582  33.533 -51.776  1.00 15.06           C  
ATOM   2219  CD1 PHE B 144       3.267  32.423 -52.265  1.00 14.06           C  
ATOM   2220  CD2 PHE B 144       1.819  33.400 -50.609  1.00 14.86           C  
ATOM   2221  CE1 PHE B 144       3.210  31.209 -51.605  1.00 14.37           C  
ATOM   2222  CE2 PHE B 144       1.759  32.187 -49.938  1.00 13.91           C  
ATOM   2223  CZ  PHE B 144       2.457  31.089 -50.436  1.00 14.28           C  
ATOM   2224  N   ALA B 145       2.767  34.803 -56.173  1.00 21.68           N  
ATOM   2225  CA  ALA B 145       3.544  34.689 -57.403  1.00 23.82           C  
ATOM   2226  C   ALA B 145       4.270  35.993 -57.693  1.00 24.16           C  
ATOM   2227  O   ALA B 145       5.352  35.987 -58.292  1.00 26.70           O  
ATOM   2228  CB  ALA B 145       2.607  34.354 -58.568  1.00 24.42           C  
ATOM   2229  N   GLU B 146       3.627  37.106 -57.333  1.00 22.75           N  
ATOM   2230  CA  GLU B 146       4.167  38.457 -57.520  1.00 20.72           C  
ATOM   2231  C   GLU B 146       4.347  39.108 -56.143  1.00 18.11           C  
ATOM   2232  O   GLU B 146       3.581  38.846 -55.210  1.00 15.15           O  
ATOM   2233  CB  GLU B 146       3.202  39.323 -58.346  1.00 24.78           C  
ATOM   2234  CG  GLU B 146       2.750  38.719 -59.677  1.00 31.28           C  
ATOM   2235  CD  GLU B 146       3.904  38.427 -60.616  1.00 34.66           C  
ATOM   2236  OE1 GLU B 146       4.477  39.389 -61.177  1.00 35.45           O  
ATOM   2237  OE2 GLU B 146       4.241  37.231 -60.783  1.00 37.81           O  
ATOM   2238  N   SER B 147       5.346  39.968 -56.018  1.00 14.69           N  
ATOM   2239  CA  SER B 147       5.596  40.637 -54.751  1.00 12.41           C  
ATOM   2240  C   SER B 147       4.470  41.609 -54.424  1.00 12.20           C  
ATOM   2241  O   SER B 147       3.744  42.051 -55.317  1.00 13.12           O  
ATOM   2242  CB  SER B 147       6.910  41.417 -54.815  1.00 13.35           C  
ATOM   2243  OG  SER B 147       8.011  40.537 -54.894  1.00 15.11           O  
ATOM   2244  N   GLY B 148       4.317  41.901 -53.130  1.00 11.01           N  
ATOM   2245  CA  GLY B 148       3.324  42.862 -52.673  1.00 10.14           C  
ATOM   2246  C   GLY B 148       1.892  42.393 -52.524  1.00  8.34           C  
ATOM   2247  O   GLY B 148       1.016  43.182 -52.176  1.00  7.93           O  
ATOM   2248  N   GLN B 149       1.673  41.095 -52.671  1.00  9.13           N  
ATOM   2249  CA  GLN B 149       0.313  40.540 -52.600  1.00  8.49           C  
ATOM   2250  C   GLN B 149      -0.129  40.015 -51.245  1.00  9.01           C  
ATOM   2251  O   GLN B 149      -1.326  40.002 -50.944  1.00  8.76           O  
ATOM   2252  CB  GLN B 149       0.171  39.423 -53.635  1.00  7.60           C  
ATOM   2253  CG  GLN B 149       0.507  39.890 -55.031  1.00  8.00           C  
ATOM   2254  CD  GLN B 149       0.250  38.841 -56.083  1.00  8.26           C  
ATOM   2255  OE1 GLN B 149       0.331  37.623 -55.826  1.00 10.85           O  
ATOM   2256  NE2 GLN B 149      -0.049  39.298 -57.280  1.00  8.60           N  
ATOM   2257  N   VAL B 150       0.831  39.562 -50.438  1.00  8.26           N  
ATOM   2258  CA  VAL B 150       0.541  39.003 -49.117  1.00  8.08           C  
ATOM   2259  C   VAL B 150       1.531  39.605 -48.137  1.00  8.25           C  
ATOM   2260  O   VAL B 150       2.749  39.435 -48.292  1.00  9.08           O  
ATOM   2261  CB  VAL B 150       0.669  37.463 -49.145  1.00  8.55           C  
ATOM   2262  CG1 VAL B 150       0.338  36.868 -47.782  1.00  7.03           C  
ATOM   2263  CG2 VAL B 150      -0.248  36.885 -50.244  1.00  7.85           C  
ATOM   2264  N   TYR B 151       1.009  40.302 -47.133  1.00  7.83           N  
ATOM   2265  CA  TYR B 151       1.840  40.983 -46.152  1.00  6.79           C  
ATOM   2266  C   TYR B 151       1.146  41.154 -44.803  1.00  7.77           C  
ATOM   2267  O   TYR B 151      -0.084  41.028 -44.690  1.00  6.68           O  
ATOM   2268  CB  TYR B 151       2.306  42.325 -46.714  1.00  7.18           C  
ATOM   2269  CG  TYR B 151       1.188  43.203 -47.249  1.00  6.64           C  
ATOM   2270  CD1 TYR B 151       0.452  44.030 -46.386  1.00  7.40           C  
ATOM   2271  CD2 TYR B 151       0.898  43.245 -48.616  1.00  6.09           C  
ATOM   2272  CE1 TYR B 151      -0.542  44.881 -46.870  1.00  6.46           C  
ATOM   2273  CE2 TYR B 151      -0.095  44.089 -49.117  1.00  8.35           C  
ATOM   2274  CZ  TYR B 151      -0.815  44.907 -48.235  1.00  7.97           C  
ATOM   2275  OH  TYR B 151      -1.818  45.720 -48.724  1.00  7.59           O  
ATOM   2276  N   PHE B 152       1.942  41.497 -43.798  1.00  5.92           N  
ATOM   2277  CA  PHE B 152       1.485  41.622 -42.427  1.00  7.14           C  
ATOM   2278  C   PHE B 152       2.388  42.674 -41.774  1.00  8.33           C  
ATOM   2279  O   PHE B 152       3.619  42.565 -41.817  1.00  7.97           O  
ATOM   2280  CB  PHE B 152       1.663  40.236 -41.782  1.00  7.44           C  
ATOM   2281  CG  PHE B 152       1.373  40.155 -40.289  1.00  8.42           C  
ATOM   2282  CD1 PHE B 152       0.513  41.049 -39.639  1.00  7.12           C  
ATOM   2283  CD2 PHE B 152       1.951  39.116 -39.543  1.00  7.90           C  
ATOM   2284  CE1 PHE B 152       0.233  40.909 -38.278  1.00  8.25           C  
ATOM   2285  CE2 PHE B 152       1.682  38.963 -38.197  1.00  8.91           C  
ATOM   2286  CZ  PHE B 152       0.817  39.861 -37.552  1.00  8.90           C  
ATOM   2287  N   GLY B 153       1.775  43.709 -41.221  1.00  8.19           N  
ATOM   2288  CA  GLY B 153       2.567  44.765 -40.604  1.00  9.63           C  
ATOM   2289  C   GLY B 153       2.069  45.301 -39.280  1.00 11.16           C  
ATOM   2290  O   GLY B 153       0.899  45.125 -38.886  1.00  8.97           O  
ATOM   2291  N   VAL B 154       2.992  45.950 -38.578  1.00 11.71           N  
ATOM   2292  CA  VAL B 154       2.713  46.565 -37.280  1.00 14.69           C  
ATOM   2293  C   VAL B 154       3.557  47.822 -37.203  1.00 17.39           C  
ATOM   2294  O   VAL B 154       4.720  47.832 -37.631  1.00 18.65           O  
ATOM   2295  CB  VAL B 154       3.140  45.664 -36.096  1.00 14.91           C  
ATOM   2296  CG1 VAL B 154       2.948  46.396 -34.774  1.00 15.97           C  
ATOM   2297  CG2 VAL B 154       2.379  44.359 -36.093  1.00 13.30           C  
ATOM   2298  N   ILE B 155       2.972  48.892 -36.695  1.00 16.33           N  
ATOM   2299  CA  ILE B 155       3.710  50.130 -36.551  1.00 18.51           C  
ATOM   2300  C   ILE B 155       3.268  50.831 -35.279  1.00 18.12           C  
ATOM   2301  O   ILE B 155       2.080  51.096 -35.072  1.00 15.39           O  
ATOM   2302  CB  ILE B 155       3.589  51.055 -37.814  1.00 21.28           C  
ATOM   2303  CG1 ILE B 155       4.076  52.479 -37.515  1.00 23.82           C  
ATOM   2304  CG2 ILE B 155       2.201  51.034 -38.376  1.00 25.16           C  
ATOM   2305  CD1 ILE B 155       5.598  52.558 -37.233  1.00 25.16           C  
ATOM   2306  N   ALA B 156       4.230  51.051 -34.387  1.00 17.11           N  
ATOM   2307  CA  ALA B 156       3.935  51.740 -33.140  1.00 17.64           C  
ATOM   2308  C   ALA B 156       3.506  53.181 -33.445  1.00 18.83           C  
ATOM   2309  O   ALA B 156       4.096  53.863 -34.299  1.00 18.13           O  
ATOM   2310  CB  ALA B 156       5.143  51.720 -32.238  1.00 16.71           C  
ATOM   2311  N   LEU B 157       2.423  53.612 -32.807  1.00 19.83           N  
ATOM   2312  CA  LEU B 157       1.929  54.964 -33.006  1.00 24.30           C  
ATOM   2313  C   LEU B 157       2.610  55.949 -32.053  1.00 26.73           C  
ATOM   2314  O   LEU B 157       2.837  57.097 -32.498  1.00 28.97           O  
ATOM   2315  CB  LEU B 157       0.405  55.027 -32.835  1.00 25.93           C  
ATOM   2316  CG  LEU B 157      -0.471  54.538 -33.996  1.00 27.20           C  
ATOM   2317  CD1 LEU B 157       0.339  54.317 -35.266  1.00 28.52           C  
ATOM   2318  CD2 LEU B 157      -1.165  53.283 -33.588  1.00 27.71           C  
ATOM   2319  OXT LEU B 157       2.923  55.550 -30.900  1.00 27.64           O  
TER    2320      LEU B 157                                                      
ATOM   2321  N   SER C   9       0.535  66.284 -26.383  1.00 49.66           N  
ATOM   2322  CA  SER C   9      -0.196  65.435 -25.386  1.00 48.90           C  
ATOM   2323  C   SER C   9      -0.476  64.017 -25.935  1.00 47.04           C  
ATOM   2324  O   SER C   9       0.068  63.642 -26.982  1.00 46.79           O  
ATOM   2325  CB  SER C   9      -1.497  66.139 -24.960  1.00 49.96           C  
ATOM   2326  OG  SER C   9      -2.227  66.613 -26.084  1.00 51.14           O  
ATOM   2327  N   ASP C  10      -1.279  63.222 -25.215  1.00 43.92           N  
ATOM   2328  CA  ASP C  10      -1.610  61.860 -25.665  1.00 39.31           C  
ATOM   2329  C   ASP C  10      -2.630  61.916 -26.793  1.00 35.08           C  
ATOM   2330  O   ASP C  10      -3.615  62.647 -26.716  1.00 34.19           O  
ATOM   2331  CB  ASP C  10      -2.128  61.000 -24.516  1.00 40.64           C  
ATOM   2332  CG  ASP C  10      -1.773  59.523 -24.681  1.00 40.52           C  
ATOM   2333  OD1 ASP C  10      -0.812  59.196 -25.417  1.00 39.75           O  
ATOM   2334  OD2 ASP C  10      -2.453  58.686 -24.054  1.00 41.30           O  
ATOM   2335  N   LYS C  11      -2.382  61.120 -27.825  1.00 30.18           N  
ATOM   2336  CA  LYS C  11      -3.209  61.091 -29.029  1.00 27.48           C  
ATOM   2337  C   LYS C  11      -4.667  60.638 -28.964  1.00 22.77           C  
ATOM   2338  O   LYS C  11      -4.958  59.546 -28.486  1.00 21.31           O  
ATOM   2339  CB  LYS C  11      -2.528  60.227 -30.105  1.00 29.41           C  
ATOM   2340  CG  LYS C  11      -1.127  60.660 -30.533  1.00 33.03           C  
ATOM   2341  CD  LYS C  11      -0.552  59.650 -31.537  1.00 35.65           C  
ATOM   2342  CE  LYS C  11       0.927  59.896 -31.817  1.00 37.91           C  
ATOM   2343  NZ  LYS C  11       1.192  61.241 -32.406  1.00 40.10           N  
ATOM   2344  N   PRO C  12      -5.599  61.496 -29.419  1.00 20.11           N  
ATOM   2345  CA  PRO C  12      -7.028  61.163 -29.445  1.00 17.79           C  
ATOM   2346  C   PRO C  12      -7.078  59.915 -30.312  1.00 15.99           C  
ATOM   2347  O   PRO C  12      -6.456  59.856 -31.377  1.00 14.57           O  
ATOM   2348  CB  PRO C  12      -7.638  62.344 -30.188  1.00 18.79           C  
ATOM   2349  CG  PRO C  12      -6.801  63.494 -29.679  1.00 19.63           C  
ATOM   2350  CD  PRO C  12      -5.387  62.920 -29.736  1.00 20.13           C  
ATOM   2351  N   VAL C  13      -7.807  58.914 -29.849  1.00 16.07           N  
ATOM   2352  CA  VAL C  13      -7.861  57.649 -30.552  1.00 14.63           C  
ATOM   2353  C   VAL C  13      -9.197  56.956 -30.307  1.00 15.18           C  
ATOM   2354  O   VAL C  13      -9.800  57.075 -29.238  1.00 15.50           O  
ATOM   2355  CB  VAL C  13      -6.691  56.733 -30.059  1.00 16.01           C  
ATOM   2356  CG1 VAL C  13      -6.797  56.499 -28.539  1.00 14.16           C  
ATOM   2357  CG2 VAL C  13      -6.640  55.401 -30.826  1.00 15.73           C  
ATOM   2358  N   ALA C  14      -9.661  56.241 -31.323  1.00 12.48           N  
ATOM   2359  CA  ALA C  14     -10.896  55.493 -31.217  1.00 12.42           C  
ATOM   2360  C   ALA C  14     -10.832  54.326 -32.179  1.00 11.25           C  
ATOM   2361  O   ALA C  14     -10.281  54.444 -33.275  1.00 10.99           O  
ATOM   2362  CB  ALA C  14     -12.094  56.379 -31.574  1.00 13.27           C  
ATOM   2363  N   HIS C  15     -11.315  53.183 -31.716  1.00 10.08           N  
ATOM   2364  CA  HIS C  15     -11.446  51.997 -32.541  1.00  9.85           C  
ATOM   2365  C   HIS C  15     -12.692  51.365 -31.951  1.00 10.85           C  
ATOM   2366  O   HIS C  15     -12.642  50.758 -30.875  1.00 10.75           O  
ATOM   2367  CB  HIS C  15     -10.262  51.028 -32.452  1.00  9.66           C  
ATOM   2368  CG  HIS C  15     -10.466  49.770 -33.250  1.00  9.17           C  
ATOM   2369  ND1 HIS C  15     -10.131  49.666 -34.586  1.00  8.78           N  
ATOM   2370  CD2 HIS C  15     -11.032  48.584 -32.915  1.00  8.82           C  
ATOM   2371  CE1 HIS C  15     -10.488  48.475 -35.037  1.00  8.40           C  
ATOM   2372  NE2 HIS C  15     -11.035  47.799 -34.044  1.00  7.85           N  
ATOM   2373  N   VAL C  16     -13.820  51.573 -32.630  1.00  9.98           N  
ATOM   2374  CA  VAL C  16     -15.087  51.041 -32.158  1.00  9.14           C  
ATOM   2375  C   VAL C  16     -15.499  49.855 -33.004  1.00  9.62           C  
ATOM   2376  O   VAL C  16     -15.097  49.748 -34.159  1.00  8.11           O  
ATOM   2377  CB  VAL C  16     -16.168  52.129 -32.093  1.00  8.77           C  
ATOM   2378  CG1 VAL C  16     -15.786  53.170 -30.996  1.00 10.69           C  
ATOM   2379  CG2 VAL C  16     -16.333  52.808 -33.448  1.00 10.99           C  
ATOM   2380  N   VAL C  17     -16.294  48.965 -32.406  1.00 10.81           N  
ATOM   2381  CA  VAL C  17     -16.747  47.730 -33.065  1.00  9.74           C  
ATOM   2382  C   VAL C  17     -18.279  47.635 -33.107  1.00 10.96           C  
ATOM   2383  O   VAL C  17     -18.957  48.245 -32.281  1.00  9.66           O  
ATOM   2384  CB  VAL C  17     -16.171  46.481 -32.322  1.00 11.09           C  
ATOM   2385  CG1 VAL C  17     -14.622  46.543 -32.288  1.00 10.09           C  
ATOM   2386  CG2 VAL C  17     -16.732  46.396 -30.883  1.00  8.89           C  
ATOM   2387  N   ALA C  18     -18.820  46.896 -34.075  1.00  8.59           N  
ATOM   2388  CA  ALA C  18     -20.275  46.765 -34.170  1.00  9.75           C  
ATOM   2389  C   ALA C  18     -20.850  45.948 -33.017  1.00 10.31           C  
ATOM   2390  O   ALA C  18     -20.226  44.988 -32.541  1.00  9.67           O  
ATOM   2391  CB  ALA C  18     -20.673  46.119 -35.500  1.00  9.44           C  
ATOM   2392  N   ASN C  19     -22.047  46.336 -32.578  1.00  9.81           N  
ATOM   2393  CA  ASN C  19     -22.754  45.613 -31.530  1.00 10.57           C  
ATOM   2394  C   ASN C  19     -23.308  44.346 -32.200  1.00 10.89           C  
ATOM   2395  O   ASN C  19     -24.175  44.442 -33.047  1.00 12.89           O  
ATOM   2396  CB  ASN C  19     -23.929  46.451 -31.008  1.00 11.04           C  
ATOM   2397  CG  ASN C  19     -24.664  45.776 -29.848  1.00 11.88           C  
ATOM   2398  OD1 ASN C  19     -24.381  44.633 -29.491  1.00 12.02           O  
ATOM   2399  ND2 ASN C  19     -25.605  46.493 -29.253  1.00 13.01           N  
ATOM   2400  N   HIS C  20     -22.832  43.176 -31.799  1.00 12.35           N  
ATOM   2401  CA  HIS C  20     -23.290  41.926 -32.394  1.00 15.72           C  
ATOM   2402  C   HIS C  20     -24.674  41.492 -31.916  1.00 17.42           C  
ATOM   2403  O   HIS C  20     -25.291  40.619 -32.521  1.00 17.58           O  
ATOM   2404  CB  HIS C  20     -22.278  40.809 -32.118  1.00 17.30           C  
ATOM   2405  CG  HIS C  20     -22.163  40.444 -30.671  1.00 20.08           C  
ATOM   2406  ND1 HIS C  20     -21.422  41.184 -29.774  1.00 22.54           N  
ATOM   2407  CD2 HIS C  20     -22.711  39.429 -29.959  1.00 21.93           C  
ATOM   2408  CE1 HIS C  20     -21.521  40.642 -28.570  1.00 22.46           C  
ATOM   2409  NE2 HIS C  20     -22.296  39.576 -28.656  1.00 21.47           N  
ATOM   2410  N   GLN C  21     -25.166  42.109 -30.846  1.00 17.77           N  
ATOM   2411  CA  GLN C  21     -26.468  41.744 -30.301  1.00 20.64           C  
ATOM   2412  C   GLN C  21     -27.660  42.403 -30.985  1.00 21.93           C  
ATOM   2413  O   GLN C  21     -28.804  42.122 -30.636  1.00 23.56           O  
ATOM   2414  CB  GLN C  21     -26.503  41.996 -28.800  1.00 21.74           C  
ATOM   2415  CG  GLN C  21     -25.449  41.214 -28.041  1.00 25.24           C  
ATOM   2416  CD  GLN C  21     -25.611  41.329 -26.545  1.00 27.68           C  
ATOM   2417  OE1 GLN C  21     -25.965  40.365 -25.880  1.00 32.07           O  
ATOM   2418  NE2 GLN C  21     -25.372  42.515 -26.010  1.00 28.95           N  
ATOM   2419  N   VAL C  22     -27.393  43.295 -31.934  1.00 23.22           N  
ATOM   2420  CA  VAL C  22     -28.449  43.964 -32.688  1.00 24.52           C  
ATOM   2421  C   VAL C  22     -28.324  43.599 -34.181  1.00 23.64           C  
ATOM   2422  O   VAL C  22     -27.558  44.206 -34.929  1.00 24.50           O  
ATOM   2423  CB  VAL C  22     -28.431  45.512 -32.480  1.00 25.99           C  
ATOM   2424  CG1 VAL C  22     -28.675  45.840 -31.012  1.00 27.81           C  
ATOM   2425  CG2 VAL C  22     -27.111  46.120 -32.939  1.00 26.98           C  
ATOM   2426  N   GLU C  23     -29.048  42.566 -34.598  1.00 22.75           N  
ATOM   2427  CA  GLU C  23     -28.986  42.147 -35.991  1.00 21.46           C  
ATOM   2428  C   GLU C  23     -29.655  43.132 -36.949  1.00 18.10           C  
ATOM   2429  O   GLU C  23     -30.592  43.853 -36.582  1.00 17.27           O  
ATOM   2430  CB  GLU C  23     -29.517  40.713 -36.189  1.00 26.77           C  
ATOM   2431  CG  GLU C  23     -30.992  40.470 -35.859  1.00 34.27           C  
ATOM   2432  CD  GLU C  23     -31.565  39.252 -36.596  1.00 37.60           C  
ATOM   2433  OE1 GLU C  23     -30.952  38.161 -36.525  1.00 39.33           O  
ATOM   2434  OE2 GLU C  23     -32.614  39.394 -37.271  1.00 38.75           O  
ATOM   2435  N   GLU C  24     -29.079  43.228 -38.146  1.00 14.72           N  
ATOM   2436  CA  GLU C  24     -29.572  44.096 -39.208  1.00 12.86           C  
ATOM   2437  C   GLU C  24     -29.399  45.600 -39.025  1.00 13.69           C  
ATOM   2438  O   GLU C  24     -29.903  46.390 -39.830  1.00 13.56           O  
ATOM   2439  CB  GLU C  24     -31.021  43.732 -39.569  1.00 11.41           C  
ATOM   2440  CG  GLU C  24     -31.142  42.275 -40.025  1.00 12.34           C  
ATOM   2441  CD  GLU C  24     -32.459  41.964 -40.702  1.00 14.43           C  
ATOM   2442  OE1 GLU C  24     -33.203  42.912 -41.038  1.00 12.94           O  
ATOM   2443  OE2 GLU C  24     -32.730  40.763 -40.920  1.00 13.86           O  
ATOM   2444  N   GLN C  25     -28.653  45.998 -37.990  1.00 13.74           N  
ATOM   2445  CA  GLN C  25     -28.367  47.412 -37.749  1.00 13.21           C  
ATOM   2446  C   GLN C  25     -26.907  47.592 -37.320  1.00 12.20           C  
ATOM   2447  O   GLN C  25     -26.299  46.651 -36.824  1.00 11.89           O  
ATOM   2448  CB  GLN C  25     -29.319  48.005 -36.725  1.00 16.25           C  
ATOM   2449  CG  GLN C  25     -30.725  48.140 -37.279  1.00 17.87           C  
ATOM   2450  CD  GLN C  25     -31.642  48.912 -36.359  1.00 19.18           C  
ATOM   2451  OE1 GLN C  25     -31.951  50.083 -36.618  1.00 21.92           O  
ATOM   2452  NE2 GLN C  25     -32.075  48.271 -35.277  1.00 16.83           N  
ATOM   2453  N   LEU C  26     -26.364  48.792 -37.551  1.00 10.42           N  
ATOM   2454  CA  LEU C  26     -24.969  49.099 -37.243  1.00 10.48           C  
ATOM   2455  C   LEU C  26     -24.826  50.064 -36.082  1.00  9.16           C  
ATOM   2456  O   LEU C  26     -24.953  51.267 -36.257  1.00 11.66           O  
ATOM   2457  CB  LEU C  26     -24.270  49.667 -38.489  1.00 10.54           C  
ATOM   2458  CG  LEU C  26     -22.749  49.910 -38.418  1.00 11.10           C  
ATOM   2459  CD1 LEU C  26     -22.044  48.674 -37.880  1.00 11.04           C  
ATOM   2460  CD2 LEU C  26     -22.219  50.251 -39.799  1.00 11.53           C  
ATOM   2461  N   GLU C  27     -24.565  49.520 -34.902  1.00  8.54           N  
ATOM   2462  CA  GLU C  27     -24.393  50.331 -33.703  1.00  9.84           C  
ATOM   2463  C   GLU C  27     -22.955  50.179 -33.214  1.00  9.10           C  
ATOM   2464  O   GLU C  27     -22.546  49.084 -32.826  1.00  9.56           O  
ATOM   2465  CB  GLU C  27     -25.356  49.891 -32.597  1.00 10.95           C  
ATOM   2466  CG  GLU C  27     -25.179  50.732 -31.322  1.00 13.83           C  
ATOM   2467  CD  GLU C  27     -26.006  50.265 -30.117  1.00 18.19           C  
ATOM   2468  OE1 GLU C  27     -26.194  49.046 -29.920  1.00 17.37           O  
ATOM   2469  OE2 GLU C  27     -26.450  51.136 -29.343  1.00 20.41           O  
ATOM   2470  N   TRP C  28     -22.204  51.281 -33.224  1.00  9.16           N  
ATOM   2471  CA  TRP C  28     -20.800  51.258 -32.795  1.00  9.72           C  
ATOM   2472  C   TRP C  28     -20.669  51.257 -31.284  1.00  9.16           C  
ATOM   2473  O   TRP C  28     -21.348  52.026 -30.601  1.00 11.40           O  
ATOM   2474  CB  TRP C  28     -20.039  52.459 -33.368  1.00  9.58           C  
ATOM   2475  CG  TRP C  28     -20.013  52.498 -34.857  1.00  8.61           C  
ATOM   2476  CD1 TRP C  28     -20.564  53.457 -35.662  1.00  7.88           C  
ATOM   2477  CD2 TRP C  28     -19.396  51.540 -35.734  1.00  7.23           C  
ATOM   2478  NE1 TRP C  28     -20.327  53.161 -36.983  1.00  9.06           N  
ATOM   2479  CE2 TRP C  28     -19.608  51.993 -37.057  1.00  6.74           C  
ATOM   2480  CE3 TRP C  28     -18.679  50.345 -35.528  1.00  7.74           C  
ATOM   2481  CZ2 TRP C  28     -19.128  51.298 -38.174  1.00  6.73           C  
ATOM   2482  CZ3 TRP C  28     -18.203  49.654 -36.637  1.00  7.09           C  
ATOM   2483  CH2 TRP C  28     -18.429  50.132 -37.947  1.00  7.21           C  
ATOM   2484  N   LEU C  29     -19.766  50.421 -30.780  1.00  8.96           N  
ATOM   2485  CA  LEU C  29     -19.508  50.292 -29.345  1.00  9.55           C  
ATOM   2486  C   LEU C  29     -18.042  50.537 -29.024  1.00 11.34           C  
ATOM   2487  O   LEU C  29     -17.166  50.159 -29.805  1.00 10.77           O  
ATOM   2488  CB  LEU C  29     -19.855  48.882 -28.876  1.00  9.83           C  
ATOM   2489  CG  LEU C  29     -21.285  48.395 -29.137  1.00 11.78           C  
ATOM   2490  CD1 LEU C  29     -21.436  47.005 -28.546  1.00 11.48           C  
ATOM   2491  CD2 LEU C  29     -22.310  49.362 -28.530  1.00 11.36           C  
ATOM   2492  N   SER C  30     -17.775  51.104 -27.851  1.00 12.13           N  
ATOM   2493  CA  SER C  30     -16.391  51.373 -27.438  1.00 14.81           C  
ATOM   2494  C   SER C  30     -15.979  50.639 -26.174  1.00 17.07           C  
ATOM   2495  O   SER C  30     -14.784  50.504 -25.897  1.00 17.46           O  
ATOM   2496  CB  SER C  30     -16.187  52.867 -27.189  1.00 15.53           C  
ATOM   2497  OG  SER C  30     -16.856  53.271 -26.005  1.00 16.26           O  
ATOM   2498  N   GLN C  31     -16.965  50.193 -25.396  1.00 18.41           N  
ATOM   2499  CA  GLN C  31     -16.720  49.517 -24.117  1.00 21.11           C  
ATOM   2500  C   GLN C  31     -16.621  48.004 -24.245  1.00 21.66           C  
ATOM   2501  O   GLN C  31     -17.358  47.263 -23.583  1.00 23.04           O  
ATOM   2502  CB  GLN C  31     -17.818  49.913 -23.123  1.00 22.81           C  
ATOM   2503  CG  GLN C  31     -17.885  51.422 -22.904  1.00 28.29           C  
ATOM   2504  CD  GLN C  31     -19.294  51.961 -22.655  1.00 31.31           C  
ATOM   2505  OE1 GLN C  31     -19.499  53.183 -22.613  1.00 33.47           O  
ATOM   2506  NE2 GLN C  31     -20.267  51.064 -22.500  1.00 31.51           N  
ATOM   2507  N   ARG C  32     -15.721  47.564 -25.128  1.00 20.88           N  
ATOM   2508  CA  ARG C  32     -15.467  46.156 -25.405  1.00 21.93           C  
ATOM   2509  C   ARG C  32     -13.954  45.956 -25.416  1.00 21.15           C  
ATOM   2510  O   ARG C  32     -13.189  46.915 -25.574  1.00 20.41           O  
ATOM   2511  CB  ARG C  32     -16.039  45.749 -26.774  1.00 22.59           C  
ATOM   2512  CG  ARG C  32     -17.543  45.943 -26.932  1.00 26.92           C  
ATOM   2513  CD  ARG C  32     -18.309  45.170 -25.858  1.00 31.21           C  
ATOM   2514  NE  ARG C  32     -19.767  45.316 -25.937  1.00 33.71           N  
ATOM   2515  CZ  ARG C  32     -20.498  46.169 -25.210  1.00 34.61           C  
ATOM   2516  NH1 ARG C  32     -19.926  46.992 -24.334  1.00 34.57           N  
ATOM   2517  NH2 ARG C  32     -21.823  46.159 -25.319  1.00 34.88           N  
ATOM   2518  N   ALA C  33     -13.522  44.717 -25.218  1.00 21.05           N  
ATOM   2519  CA  ALA C  33     -12.095  44.414 -25.232  1.00 20.01           C  
ATOM   2520  C   ALA C  33     -11.585  44.666 -26.637  1.00 18.74           C  
ATOM   2521  O   ALA C  33     -12.264  44.342 -27.622  1.00 18.40           O  
ATOM   2522  CB  ALA C  33     -11.843  42.961 -24.843  1.00 21.03           C  
ATOM   2523  N   ASN C  34     -10.392  45.255 -26.715  1.00 17.53           N  
ATOM   2524  CA  ASN C  34      -9.735  45.575 -27.986  1.00 16.07           C  
ATOM   2525  C   ASN C  34     -10.443  46.678 -28.759  1.00 14.57           C  
ATOM   2526  O   ASN C  34     -10.356  46.757 -29.990  1.00 13.05           O  
ATOM   2527  CB  ASN C  34      -9.516  44.311 -28.830  1.00 15.88           C  
ATOM   2528  CG  ASN C  34      -8.656  43.295 -28.109  1.00 15.51           C  
ATOM   2529  OD1 ASN C  34      -7.575  43.632 -27.618  1.00 17.64           O  
ATOM   2530  ND2 ASN C  34      -9.147  42.070 -27.987  1.00 15.48           N  
ATOM   2531  N   ALA C  35     -11.166  47.509 -28.007  1.00 13.55           N  
ATOM   2532  CA  ALA C  35     -11.856  48.677 -28.540  1.00 11.59           C  
ATOM   2533  C   ALA C  35     -11.290  49.862 -27.755  1.00 11.06           C  
ATOM   2534  O   ALA C  35     -10.918  49.718 -26.594  1.00 11.23           O  
ATOM   2535  CB  ALA C  35     -13.360  48.569 -28.344  1.00 10.56           C  
ATOM   2536  N   LEU C  36     -11.266  51.027 -28.383  1.00 11.72           N  
ATOM   2537  CA  LEU C  36     -10.714  52.234 -27.782  1.00 11.81           C  
ATOM   2538  C   LEU C  36     -11.572  53.466 -28.020  1.00 13.14           C  
ATOM   2539  O   LEU C  36     -12.201  53.618 -29.077  1.00 12.94           O  
ATOM   2540  CB  LEU C  36      -9.356  52.537 -28.422  1.00 12.59           C  
ATOM   2541  CG  LEU C  36      -8.225  51.523 -28.315  1.00 14.21           C  
ATOM   2542  CD1 LEU C  36      -7.108  51.862 -29.318  1.00 13.91           C  
ATOM   2543  CD2 LEU C  36      -7.706  51.508 -26.864  1.00 15.51           C  
ATOM   2544  N   LEU C  37     -11.547  54.372 -27.049  1.00 12.30           N  
ATOM   2545  CA  LEU C  37     -12.224  55.657 -27.142  1.00 14.27           C  
ATOM   2546  C   LEU C  37     -11.536  56.462 -26.037  1.00 14.59           C  
ATOM   2547  O   LEU C  37     -11.905  56.379 -24.858  1.00 13.58           O  
ATOM   2548  CB  LEU C  37     -13.734  55.534 -26.904  1.00 15.58           C  
ATOM   2549  CG  LEU C  37     -14.497  56.842 -27.156  1.00 15.29           C  
ATOM   2550  CD1 LEU C  37     -14.510  57.167 -28.650  1.00 15.73           C  
ATOM   2551  CD2 LEU C  37     -15.918  56.737 -26.597  1.00 15.32           C  
ATOM   2552  N   ALA C  38     -10.500  57.198 -26.427  1.00 15.36           N  
ATOM   2553  CA  ALA C  38      -9.711  57.941 -25.450  1.00 17.04           C  
ATOM   2554  C   ALA C  38      -9.121  59.266 -25.906  1.00 18.62           C  
ATOM   2555  O   ALA C  38      -9.252  59.682 -27.062  1.00 18.83           O  
ATOM   2556  CB  ALA C  38      -8.593  57.042 -24.932  1.00 15.78           C  
ATOM   2557  N   ASN C  39      -8.511  59.946 -24.938  1.00 20.62           N  
ATOM   2558  CA  ASN C  39      -7.834  61.227 -25.145  1.00 20.64           C  
ATOM   2559  C   ASN C  39      -8.625  62.315 -25.862  1.00 20.64           C  
ATOM   2560  O   ASN C  39      -8.058  63.096 -26.640  1.00 22.15           O  
ATOM   2561  CB  ASN C  39      -6.497  60.987 -25.849  1.00 21.83           C  
ATOM   2562  CG  ASN C  39      -5.693  59.869 -25.204  1.00 22.16           C  
ATOM   2563  OD1 ASN C  39      -5.728  59.699 -23.987  1.00 25.25           O  
ATOM   2564  ND2 ASN C  39      -4.986  59.084 -26.019  1.00 23.63           N  
ATOM   2565  N   GLY C  40      -9.928  62.372 -25.608  1.00 18.73           N  
ATOM   2566  CA  GLY C  40     -10.732  63.400 -26.230  1.00 18.32           C  
ATOM   2567  C   GLY C  40     -11.671  62.968 -27.337  1.00 19.20           C  
ATOM   2568  O   GLY C  40     -12.501  63.767 -27.775  1.00 18.81           O  
ATOM   2569  N   MET C  41     -11.489  61.758 -27.868  1.00 20.12           N  
ATOM   2570  CA  MET C  41     -12.398  61.262 -28.917  1.00 19.20           C  
ATOM   2571  C   MET C  41     -13.735  61.004 -28.255  1.00 18.05           C  
ATOM   2572  O   MET C  41     -13.789  60.550 -27.114  1.00 18.48           O  
ATOM   2573  CB  MET C  41     -11.891  59.958 -29.542  1.00 18.59           C  
ATOM   2574  CG  MET C  41     -10.766  60.144 -30.547  1.00 19.36           C  
ATOM   2575  SD  MET C  41     -11.217  61.222 -31.913  1.00 19.26           S  
ATOM   2576  CE  MET C  41     -12.658  60.382 -32.552  1.00 19.33           C  
ATOM   2577  N   ASP C  42     -14.811  61.326 -28.952  1.00 18.47           N  
ATOM   2578  CA  ASP C  42     -16.127  61.112 -28.392  1.00 19.07           C  
ATOM   2579  C   ASP C  42     -16.981  60.287 -29.359  1.00 17.89           C  
ATOM   2580  O   ASP C  42     -16.765  60.314 -30.568  1.00 16.83           O  
ATOM   2581  CB  ASP C  42     -16.772  62.474 -28.113  1.00 23.32           C  
ATOM   2582  CG  ASP C  42     -17.924  62.399 -27.135  1.00 27.38           C  
ATOM   2583  OD1 ASP C  42     -18.001  61.436 -26.336  1.00 28.71           O  
ATOM   2584  OD2 ASP C  42     -18.753  63.329 -27.164  1.00 31.00           O  
ATOM   2585  N   LEU C  43     -17.895  59.499 -28.797  1.00 17.59           N  
ATOM   2586  CA  LEU C  43     -18.821  58.672 -29.578  1.00 17.43           C  
ATOM   2587  C   LEU C  43     -20.188  59.189 -29.211  1.00 17.66           C  
ATOM   2588  O   LEU C  43     -20.649  58.982 -28.091  1.00 17.79           O  
ATOM   2589  CB  LEU C  43     -18.703  57.203 -29.199  1.00 16.79           C  
ATOM   2590  CG  LEU C  43     -19.599  56.225 -29.963  1.00 16.24           C  
ATOM   2591  CD1 LEU C  43     -19.364  56.338 -31.495  1.00 15.76           C  
ATOM   2592  CD2 LEU C  43     -19.291  54.826 -29.469  1.00 14.81           C  
ATOM   2593  N   LYS C  44     -20.817  59.880 -30.154  1.00 18.02           N  
ATOM   2594  CA  LYS C  44     -22.120  60.479 -29.920  1.00 19.57           C  
ATOM   2595  C   LYS C  44     -23.049  60.264 -31.114  1.00 17.25           C  
ATOM   2596  O   LYS C  44     -22.695  60.566 -32.243  1.00 16.79           O  
ATOM   2597  CB  LYS C  44     -21.917  61.978 -29.611  1.00 23.01           C  
ATOM   2598  CG  LYS C  44     -23.148  62.895 -29.739  1.00 28.73           C  
ATOM   2599  CD  LYS C  44     -22.841  64.285 -29.142  1.00 31.60           C  
ATOM   2600  CE  LYS C  44     -23.925  65.310 -29.465  1.00 33.30           C  
ATOM   2601  NZ  LYS C  44     -23.888  65.720 -30.904  1.00 34.95           N  
ATOM   2602  N   ASP C  45     -24.233  59.717 -30.855  1.00 17.14           N  
ATOM   2603  CA  ASP C  45     -25.203  59.457 -31.908  1.00 17.04           C  
ATOM   2604  C   ASP C  45     -24.600  58.631 -33.036  1.00 14.50           C  
ATOM   2605  O   ASP C  45     -24.779  58.922 -34.226  1.00 13.89           O  
ATOM   2606  CB  ASP C  45     -25.822  60.763 -32.414  1.00 21.67           C  
ATOM   2607  CG  ASP C  45     -26.640  61.467 -31.332  1.00 27.73           C  
ATOM   2608  OD1 ASP C  45     -27.434  60.791 -30.626  1.00 30.49           O  
ATOM   2609  OD2 ASP C  45     -26.477  62.695 -31.172  1.00 31.17           O  
ATOM   2610  N   ASN C  46     -23.851  57.612 -32.616  1.00 13.68           N  
ATOM   2611  CA  ASN C  46     -23.193  56.669 -33.504  1.00 13.35           C  
ATOM   2612  C   ASN C  46     -22.100  57.280 -34.385  1.00 12.95           C  
ATOM   2613  O   ASN C  46     -21.666  56.665 -35.354  1.00 13.15           O  
ATOM   2614  CB  ASN C  46     -24.235  55.943 -34.378  1.00 13.43           C  
ATOM   2615  CG  ASN C  46     -23.853  54.499 -34.653  1.00 11.22           C  
ATOM   2616  OD1 ASN C  46     -23.455  53.783 -33.743  1.00 11.29           O  
ATOM   2617  ND2 ASN C  46     -23.967  54.069 -35.908  1.00 11.56           N  
ATOM   2618  N   GLN C  47     -21.620  58.460 -34.015  1.00 13.13           N  
ATOM   2619  CA  GLN C  47     -20.581  59.135 -34.787  1.00 14.11           C  
ATOM   2620  C   GLN C  47     -19.357  59.457 -33.918  1.00 14.13           C  
ATOM   2621  O   GLN C  47     -19.473  59.649 -32.701  1.00 14.00           O  
ATOM   2622  CB  GLN C  47     -21.144  60.415 -35.428  1.00 15.17           C  
ATOM   2623  CG  GLN C  47     -22.405  60.160 -36.255  1.00 18.12           C  
ATOM   2624  CD  GLN C  47     -22.941  61.396 -36.956  1.00 20.66           C  
ATOM   2625  OE1 GLN C  47     -22.562  62.518 -36.648  1.00 22.46           O  
ATOM   2626  NE2 GLN C  47     -23.811  61.183 -37.935  1.00 23.90           N  
ATOM   2627  N   LEU C  48     -18.180  59.421 -34.547  1.00 14.05           N  
ATOM   2628  CA  LEU C  48     -16.920  59.721 -33.869  1.00 14.29           C  
ATOM   2629  C   LEU C  48     -16.631  61.209 -34.019  1.00 15.08           C  
ATOM   2630  O   LEU C  48     -16.532  61.732 -35.133  1.00 15.45           O  
ATOM   2631  CB  LEU C  48     -15.769  58.876 -34.433  1.00 11.09           C  
ATOM   2632  CG  LEU C  48     -15.748  57.444 -33.894  1.00 11.56           C  
ATOM   2633  CD1 LEU C  48     -14.678  56.635 -34.600  1.00 11.77           C  
ATOM   2634  CD2 LEU C  48     -15.531  57.406 -32.379  1.00 11.59           C  
ATOM   2635  N   VAL C  49     -16.527  61.888 -32.880  1.00 15.97           N  
ATOM   2636  CA  VAL C  49     -16.289  63.327 -32.856  1.00 17.11           C  
ATOM   2637  C   VAL C  49     -14.852  63.642 -32.438  1.00 16.38           C  
ATOM   2638  O   VAL C  49     -14.403  63.197 -31.378  1.00 15.19           O  
ATOM   2639  CB  VAL C  49     -17.266  64.005 -31.873  1.00 17.03           C  
ATOM   2640  CG1 VAL C  49     -17.266  65.525 -32.071  1.00 17.55           C  
ATOM   2641  CG2 VAL C  49     -18.673  63.423 -32.060  1.00 18.60           C  
ATOM   2642  N   VAL C  50     -14.133  64.377 -33.294  1.00 17.09           N  
ATOM   2643  CA  VAL C  50     -12.746  64.757 -33.006  1.00 17.53           C  
ATOM   2644  C   VAL C  50     -12.724  65.995 -32.122  1.00 17.75           C  
ATOM   2645  O   VAL C  50     -13.503  66.924 -32.307  1.00 17.26           O  
ATOM   2646  CB  VAL C  50     -11.894  64.964 -34.277  1.00 17.07           C  
ATOM   2647  CG1 VAL C  50     -11.763  63.625 -35.027  1.00 17.35           C  
ATOM   2648  CG2 VAL C  50     -12.483  66.064 -35.164  1.00 16.86           C  
ATOM   2649  N   PRO C  51     -11.814  66.016 -31.151  1.00 17.91           N  
ATOM   2650  CA  PRO C  51     -11.725  67.152 -30.230  1.00 18.63           C  
ATOM   2651  C   PRO C  51     -10.890  68.360 -30.651  1.00 19.94           C  
ATOM   2652  O   PRO C  51     -10.924  69.399 -29.974  1.00 20.14           O  
ATOM   2653  CB  PRO C  51     -11.168  66.494 -28.971  1.00 17.99           C  
ATOM   2654  CG  PRO C  51     -10.177  65.486 -29.535  1.00 19.22           C  
ATOM   2655  CD  PRO C  51     -10.899  64.924 -30.766  1.00 17.67           C  
ATOM   2656  N   ALA C  52     -10.180  68.252 -31.773  1.00 19.80           N  
ATOM   2657  CA  ALA C  52      -9.307  69.339 -32.207  1.00 20.62           C  
ATOM   2658  C   ALA C  52      -8.975  69.286 -33.680  1.00 20.74           C  
ATOM   2659  O   ALA C  52      -9.117  68.241 -34.318  1.00 20.16           O  
ATOM   2660  CB  ALA C  52      -8.003  69.284 -31.412  1.00 20.89           C  
ATOM   2661  N   ASP C  53      -8.523  70.429 -34.199  1.00 19.37           N  
ATOM   2662  CA  ASP C  53      -8.087  70.557 -35.584  1.00 18.93           C  
ATOM   2663  C   ASP C  53      -6.830  69.704 -35.685  1.00 17.87           C  
ATOM   2664  O   ASP C  53      -6.038  69.639 -34.734  1.00 17.06           O  
ATOM   2665  CB  ASP C  53      -7.677  72.005 -35.904  1.00 20.53           C  
ATOM   2666  CG  ASP C  53      -8.847  72.971 -35.925  1.00 22.36           C  
ATOM   2667  OD1 ASP C  53      -9.993  72.564 -35.651  1.00 21.44           O  
ATOM   2668  OD2 ASP C  53      -8.604  74.157 -36.225  1.00 24.19           O  
ATOM   2669  N   GLY C  54      -6.641  69.060 -36.828  1.00 16.34           N  
ATOM   2670  CA  GLY C  54      -5.459  68.240 -37.001  1.00 15.38           C  
ATOM   2671  C   GLY C  54      -5.661  67.135 -38.010  1.00 14.54           C  
ATOM   2672  O   GLY C  54      -6.755  66.990 -38.594  1.00 13.83           O  
ATOM   2673  N   LEU C  55      -4.590  66.372 -38.216  1.00 13.29           N  
ATOM   2674  CA  LEU C  55      -4.581  65.246 -39.144  1.00 12.97           C  
ATOM   2675  C   LEU C  55      -4.996  64.001 -38.392  1.00 12.80           C  
ATOM   2676  O   LEU C  55      -4.565  63.768 -37.246  1.00 11.74           O  
ATOM   2677  CB  LEU C  55      -3.182  65.013 -39.697  1.00 14.52           C  
ATOM   2678  CG  LEU C  55      -2.691  66.032 -40.705  1.00 16.42           C  
ATOM   2679  CD1 LEU C  55      -1.200  65.799 -40.965  1.00 18.00           C  
ATOM   2680  CD2 LEU C  55      -3.507  65.888 -41.976  1.00 17.00           C  
ATOM   2681  N   TYR C  56      -5.824  63.193 -39.052  1.00 11.07           N  
ATOM   2682  CA  TYR C  56      -6.315  61.966 -38.452  1.00 10.91           C  
ATOM   2683  C   TYR C  56      -6.366  60.871 -39.472  1.00  9.44           C  
ATOM   2684  O   TYR C  56      -6.715  61.117 -40.619  1.00  9.44           O  
ATOM   2685  CB  TYR C  56      -7.758  62.131 -37.933  1.00 10.77           C  
ATOM   2686  CG  TYR C  56      -7.933  63.105 -36.795  1.00 11.26           C  
ATOM   2687  CD1 TYR C  56      -8.072  64.472 -37.040  1.00 12.81           C  
ATOM   2688  CD2 TYR C  56      -7.999  62.656 -35.484  1.00 11.47           C  
ATOM   2689  CE1 TYR C  56      -8.279  65.367 -35.994  1.00 11.95           C  
ATOM   2690  CE2 TYR C  56      -8.206  63.535 -34.433  1.00 12.09           C  
ATOM   2691  CZ  TYR C  56      -8.344  64.886 -34.692  1.00 12.81           C  
ATOM   2692  OH  TYR C  56      -8.542  65.757 -33.636  1.00 14.76           O  
ATOM   2693  N   LEU C  57      -6.024  59.667 -39.025  1.00 11.10           N  
ATOM   2694  CA  LEU C  57      -6.147  58.472 -39.856  1.00 10.16           C  
ATOM   2695  C   LEU C  57      -7.572  58.014 -39.527  1.00  9.71           C  
ATOM   2696  O   LEU C  57      -7.930  57.871 -38.355  1.00  9.53           O  
ATOM   2697  CB  LEU C  57      -5.166  57.377 -39.430  1.00 10.86           C  
ATOM   2698  CG  LEU C  57      -5.399  56.021 -40.128  1.00 11.73           C  
ATOM   2699  CD1 LEU C  57      -5.092  56.118 -41.607  1.00 12.01           C  
ATOM   2700  CD2 LEU C  57      -4.530  54.951 -39.491  1.00 14.29           C  
ATOM   2701  N   VAL C  58      -8.369  57.805 -40.565  1.00  8.76           N  
ATOM   2702  CA  VAL C  58      -9.754  57.378 -40.386  1.00  9.06           C  
ATOM   2703  C   VAL C  58      -9.935  56.116 -41.226  1.00  8.85           C  
ATOM   2704  O   VAL C  58      -9.597  56.106 -42.417  1.00  8.86           O  
ATOM   2705  CB  VAL C  58     -10.735  58.465 -40.884  1.00 10.54           C  
ATOM   2706  CG1 VAL C  58     -12.184  58.040 -40.603  1.00 11.47           C  
ATOM   2707  CG2 VAL C  58     -10.430  59.822 -40.230  1.00  9.80           C  
ATOM   2708  N   TYR C  59     -10.471  55.061 -40.613  1.00  8.54           N  
ATOM   2709  CA  TYR C  59     -10.656  53.812 -41.335  1.00  8.06           C  
ATOM   2710  C   TYR C  59     -11.890  53.056 -40.847  1.00  7.65           C  
ATOM   2711  O   TYR C  59     -12.370  53.262 -39.731  1.00  7.85           O  
ATOM   2712  CB  TYR C  59      -9.406  52.929 -41.180  1.00  7.75           C  
ATOM   2713  CG  TYR C  59      -9.146  52.523 -39.746  1.00  8.21           C  
ATOM   2714  CD1 TYR C  59      -9.754  51.387 -39.198  1.00  8.29           C  
ATOM   2715  CD2 TYR C  59      -8.341  53.303 -38.908  1.00  9.24           C  
ATOM   2716  CE1 TYR C  59      -9.574  51.043 -37.857  1.00  8.76           C  
ATOM   2717  CE2 TYR C  59      -8.151  52.969 -37.573  1.00  8.33           C  
ATOM   2718  CZ  TYR C  59      -8.772  51.839 -37.045  1.00  8.31           C  
ATOM   2719  OH  TYR C  59      -8.627  51.508 -35.721  1.00  9.01           O  
ATOM   2720  N   SER C  60     -12.379  52.146 -41.678  1.00  7.12           N  
ATOM   2721  CA  SER C  60     -13.523  51.340 -41.283  1.00  7.48           C  
ATOM   2722  C   SER C  60     -13.618  50.106 -42.164  1.00  6.36           C  
ATOM   2723  O   SER C  60     -13.181  50.114 -43.303  1.00  7.40           O  
ATOM   2724  CB  SER C  60     -14.814  52.164 -41.387  1.00  8.29           C  
ATOM   2725  OG  SER C  60     -15.969  51.381 -41.112  1.00  8.91           O  
ATOM   2726  N   GLN C  61     -14.145  49.035 -41.596  1.00  5.77           N  
ATOM   2727  CA  GLN C  61     -14.368  47.815 -42.333  1.00  6.32           C  
ATOM   2728  C   GLN C  61     -15.760  47.297 -42.016  1.00  5.86           C  
ATOM   2729  O   GLN C  61     -16.224  47.413 -40.880  1.00  6.29           O  
ATOM   2730  CB  GLN C  61     -13.385  46.722 -41.940  1.00  7.10           C  
ATOM   2731  CG  GLN C  61     -13.739  45.361 -42.591  1.00  7.36           C  
ATOM   2732  CD  GLN C  61     -12.796  44.242 -42.181  1.00  9.35           C  
ATOM   2733  OE1 GLN C  61     -11.566  44.374 -42.301  1.00  9.75           O  
ATOM   2734  NE2 GLN C  61     -13.351  43.149 -41.673  1.00  7.06           N  
ATOM   2735  N   VAL C  62     -16.412  46.735 -43.034  1.00  6.06           N  
ATOM   2736  CA  VAL C  62     -17.703  46.084 -42.829  1.00  6.83           C  
ATOM   2737  C   VAL C  62     -17.629  44.725 -43.533  1.00  7.02           C  
ATOM   2738  O   VAL C  62     -16.781  44.522 -44.400  1.00  6.60           O  
ATOM   2739  CB  VAL C  62     -18.919  46.889 -43.400  1.00  6.50           C  
ATOM   2740  CG1 VAL C  62     -19.140  48.163 -42.590  1.00  6.30           C  
ATOM   2741  CG2 VAL C  62     -18.743  47.168 -44.891  1.00  5.52           C  
ATOM   2742  N   LEU C  63     -18.465  43.783 -43.090  1.00  7.50           N  
ATOM   2743  CA  LEU C  63     -18.550  42.466 -43.707  1.00  6.46           C  
ATOM   2744  C   LEU C  63     -20.035  42.227 -43.934  1.00  6.69           C  
ATOM   2745  O   LEU C  63     -20.836  42.441 -43.028  1.00  6.77           O  
ATOM   2746  CB  LEU C  63     -17.975  41.362 -42.811  1.00  7.86           C  
ATOM   2747  CG  LEU C  63     -18.018  39.957 -43.452  1.00  9.32           C  
ATOM   2748  CD1 LEU C  63     -17.129  39.866 -44.698  1.00  9.78           C  
ATOM   2749  CD2 LEU C  63     -17.610  38.896 -42.445  1.00 10.99           C  
ATOM   2750  N   PHE C  64     -20.385  41.890 -45.173  1.00  7.84           N  
ATOM   2751  CA  PHE C  64     -21.784  41.613 -45.556  1.00  8.94           C  
ATOM   2752  C   PHE C  64     -21.918  40.123 -45.853  1.00  9.38           C  
ATOM   2753  O   PHE C  64     -20.976  39.484 -46.322  1.00  9.15           O  
ATOM   2754  CB  PHE C  64     -22.175  42.354 -46.839  1.00  8.23           C  
ATOM   2755  CG  PHE C  64     -22.147  43.860 -46.732  1.00  8.88           C  
ATOM   2756  CD1 PHE C  64     -23.172  44.550 -46.077  1.00  7.39           C  
ATOM   2757  CD2 PHE C  64     -21.148  44.603 -47.386  1.00  9.31           C  
ATOM   2758  CE1 PHE C  64     -23.213  45.940 -46.085  1.00  7.98           C  
ATOM   2759  CE2 PHE C  64     -21.186  46.010 -47.397  1.00  8.47           C  
ATOM   2760  CZ  PHE C  64     -22.216  46.677 -46.752  1.00  8.57           C  
ATOM   2761  N   LYS C  65     -23.122  39.597 -45.660  1.00  9.92           N  
ATOM   2762  CA  LYS C  65     -23.399  38.192 -45.920  1.00 11.13           C  
ATOM   2763  C   LYS C  65     -24.839  38.104 -46.406  1.00 10.08           C  
ATOM   2764  O   LYS C  65     -25.675  38.933 -46.049  1.00  9.29           O  
ATOM   2765  CB  LYS C  65     -23.253  37.389 -44.626  1.00 14.17           C  
ATOM   2766  CG  LYS C  65     -23.565  35.909 -44.742  1.00 17.26           C  
ATOM   2767  CD  LYS C  65     -23.735  35.281 -43.355  1.00 18.65           C  
ATOM   2768  CE  LYS C  65     -24.086  33.786 -43.452  1.00 22.22           C  
ATOM   2769  NZ  LYS C  65     -24.325  33.134 -42.125  1.00 23.30           N  
ATOM   2770  N   GLY C  66     -25.096  37.139 -47.278  1.00  9.59           N  
ATOM   2771  CA  GLY C  66     -26.437  36.921 -47.790  1.00 12.94           C  
ATOM   2772  C   GLY C  66     -26.563  35.495 -48.296  1.00 15.41           C  
ATOM   2773  O   GLY C  66     -25.573  34.780 -48.405  1.00 13.70           O  
ATOM   2774  N   GLN C  67     -27.782  35.049 -48.565  1.00 19.42           N  
ATOM   2775  CA  GLN C  67     -27.962  33.695 -49.078  1.00 23.51           C  
ATOM   2776  C   GLN C  67     -29.034  33.642 -50.148  1.00 24.16           C  
ATOM   2777  O   GLN C  67     -30.113  34.204 -49.971  1.00 24.66           O  
ATOM   2778  CB  GLN C  67     -28.296  32.711 -47.947  1.00 26.41           C  
ATOM   2779  CG  GLN C  67     -28.324  31.242 -48.424  1.00 33.34           C  
ATOM   2780  CD  GLN C  67     -28.364  30.200 -47.298  1.00 35.65           C  
ATOM   2781  OE1 GLN C  67     -27.787  29.112 -47.431  1.00 37.75           O  
ATOM   2782  NE2 GLN C  67     -29.066  30.513 -46.206  1.00 36.62           N  
ATOM   2783  N   GLY C  68     -28.701  33.050 -51.291  1.00 25.73           N  
ATOM   2784  CA  GLY C  68     -29.681  32.896 -52.356  1.00 27.04           C  
ATOM   2785  C   GLY C  68     -29.916  33.956 -53.416  1.00 27.87           C  
ATOM   2786  O   GLY C  68     -30.553  33.652 -54.437  1.00 29.61           O  
ATOM   2787  N   CYS C  69     -29.461  35.188 -53.187  1.00 26.89           N  
ATOM   2788  CA  CYS C  69     -29.633  36.284 -54.155  1.00 24.69           C  
ATOM   2789  C   CYS C  69     -31.034  36.597 -54.750  1.00 25.16           C  
ATOM   2790  O   CYS C  69     -31.160  36.805 -55.969  1.00 24.83           O  
ATOM   2791  CB  CYS C  69     -28.628  36.110 -55.295  1.00 25.69           C  
ATOM   2792  SG  CYS C  69     -26.920  36.440 -54.775  1.00 25.76           S  
ATOM   2793  N   PRO C  70     -32.097  36.653 -53.908  1.00 23.51           N  
ATOM   2794  CA  PRO C  70     -33.445  36.953 -54.429  1.00 22.55           C  
ATOM   2795  C   PRO C  70     -33.579  38.364 -55.020  1.00 22.40           C  
ATOM   2796  O   PRO C  70     -34.450  38.632 -55.854  1.00 21.05           O  
ATOM   2797  CB  PRO C  70     -34.339  36.758 -53.201  1.00 22.46           C  
ATOM   2798  CG  PRO C  70     -33.422  37.051 -52.051  1.00 22.42           C  
ATOM   2799  CD  PRO C  70     -32.153  36.354 -52.464  1.00 22.36           C  
ATOM   2800  N   ASP C  71     -32.687  39.256 -54.598  1.00 21.76           N  
ATOM   2801  CA  ASP C  71     -32.683  40.637 -55.078  1.00 21.13           C  
ATOM   2802  C   ASP C  71     -31.287  40.999 -55.542  1.00 20.39           C  
ATOM   2803  O   ASP C  71     -30.291  40.522 -54.988  1.00 19.90           O  
ATOM   2804  CB  ASP C  71     -33.021  41.622 -53.950  1.00 19.84           C  
ATOM   2805  CG  ASP C  71     -34.302  41.291 -53.249  1.00 19.02           C  
ATOM   2806  OD1 ASP C  71     -35.369  41.427 -53.890  1.00 20.99           O  
ATOM   2807  OD2 ASP C  71     -34.232  40.916 -52.061  1.00 15.13           O  
ATOM   2808  N   TYR C  72     -31.231  41.833 -56.571  1.00 21.17           N  
ATOM   2809  CA  TYR C  72     -29.965  42.330 -57.077  1.00 21.28           C  
ATOM   2810  C   TYR C  72     -29.707  43.537 -56.175  1.00 20.96           C  
ATOM   2811  O   TYR C  72     -30.482  44.505 -56.164  1.00 21.88           O  
ATOM   2812  CB  TYR C  72     -30.095  42.767 -58.536  1.00 22.95           C  
ATOM   2813  CG  TYR C  72     -28.922  43.595 -58.998  1.00 25.37           C  
ATOM   2814  CD1 TYR C  72     -27.696  42.997 -59.311  1.00 25.30           C  
ATOM   2815  CD2 TYR C  72     -29.023  44.986 -59.075  1.00 27.25           C  
ATOM   2816  CE1 TYR C  72     -26.584  43.770 -59.692  1.00 25.99           C  
ATOM   2817  CE2 TYR C  72     -27.921  45.771 -59.451  1.00 28.86           C  
ATOM   2818  CZ  TYR C  72     -26.708  45.154 -59.758  1.00 27.18           C  
ATOM   2819  OH  TYR C  72     -25.641  45.943 -60.138  1.00 28.42           O  
ATOM   2820  N   VAL C  74     -28.659  43.444 -55.367  1.00 19.73           N  
ATOM   2821  CA  VAL C  74     -28.343  44.526 -54.449  1.00 20.10           C  
ATOM   2822  C   VAL C  74     -26.986  45.187 -54.693  1.00 18.68           C  
ATOM   2823  O   VAL C  74     -26.044  44.553 -55.165  1.00 17.91           O  
ATOM   2824  CB  VAL C  74     -28.385  44.046 -52.953  1.00 20.92           C  
ATOM   2825  CG1 VAL C  74     -29.763  43.500 -52.599  1.00 21.51           C  
ATOM   2826  CG2 VAL C  74     -27.349  42.993 -52.701  1.00 19.68           C  
ATOM   2827  N   LEU C  75     -26.930  46.488 -54.435  1.00 16.52           N  
ATOM   2828  CA  LEU C  75     -25.679  47.232 -54.522  1.00 15.65           C  
ATOM   2829  C   LEU C  75     -25.392  47.614 -53.075  1.00 13.87           C  
ATOM   2830  O   LEU C  75     -26.208  48.274 -52.433  1.00 15.71           O  
ATOM   2831  CB  LEU C  75     -25.818  48.475 -55.389  1.00 15.40           C  
ATOM   2832  CG  LEU C  75     -25.960  48.114 -56.858  1.00 17.52           C  
ATOM   2833  CD1 LEU C  75     -26.120  49.395 -57.642  1.00 19.57           C  
ATOM   2834  CD2 LEU C  75     -24.767  47.291 -57.338  1.00 17.31           C  
ATOM   2835  N   LEU C  76     -24.298  47.087 -52.536  1.00 11.64           N  
ATOM   2836  CA  LEU C  76     -23.905  47.349 -51.152  1.00 11.12           C  
ATOM   2837  C   LEU C  76     -22.910  48.488 -51.111  1.00 11.02           C  
ATOM   2838  O   LEU C  76     -21.935  48.477 -51.862  1.00 12.34           O  
ATOM   2839  CB  LEU C  76     -23.236  46.114 -50.556  1.00 11.15           C  
ATOM   2840  CG  LEU C  76     -24.023  44.793 -50.616  1.00 13.04           C  
ATOM   2841  CD1 LEU C  76     -23.079  43.628 -50.354  1.00 13.91           C  
ATOM   2842  CD2 LEU C  76     -25.191  44.790 -49.644  1.00 12.36           C  
ATOM   2843  N   THR C  77     -23.152  49.470 -50.248  1.00 10.78           N  
ATOM   2844  CA  THR C  77     -22.219  50.588 -50.141  1.00  9.42           C  
ATOM   2845  C   THR C  77     -21.762  50.767 -48.695  1.00 10.55           C  
ATOM   2846  O   THR C  77     -22.497  50.461 -47.743  1.00  9.41           O  
ATOM   2847  CB  THR C  77     -22.804  51.942 -50.669  1.00 10.44           C  
ATOM   2848  OG1 THR C  77     -23.786  52.436 -49.760  1.00 11.56           O  
ATOM   2849  CG2 THR C  77     -23.429  51.774 -52.066  1.00 10.25           C  
ATOM   2850  N   HIS C  78     -20.531  51.259 -48.554  1.00  8.94           N  
ATOM   2851  CA  HIS C  78     -19.928  51.526 -47.258  1.00  8.97           C  
ATOM   2852  C   HIS C  78     -19.311  52.911 -47.431  1.00  8.64           C  
ATOM   2853  O   HIS C  78     -18.597  53.151 -48.409  1.00  8.26           O  
ATOM   2854  CB  HIS C  78     -18.859  50.467 -46.968  1.00  9.99           C  
ATOM   2855  CG  HIS C  78     -18.186  50.626 -45.640  1.00 12.74           C  
ATOM   2856  ND1 HIS C  78     -16.893  50.197 -45.414  1.00 14.88           N  
ATOM   2857  CD2 HIS C  78     -18.602  51.195 -44.484  1.00 12.59           C  
ATOM   2858  CE1 HIS C  78     -16.543  50.502 -44.179  1.00 13.00           C  
ATOM   2859  NE2 HIS C  78     -17.560  51.107 -43.592  1.00 11.94           N  
ATOM   2860  N   THR C  79     -19.609  53.827 -46.508  1.00  8.18           N  
ATOM   2861  CA  THR C  79     -19.112  55.192 -46.636  1.00  8.62           C  
ATOM   2862  C   THR C  79     -18.736  55.827 -45.316  1.00  9.24           C  
ATOM   2863  O   THR C  79     -19.458  55.696 -44.333  1.00  8.76           O  
ATOM   2864  CB  THR C  79     -20.201  56.097 -47.262  1.00  9.15           C  
ATOM   2865  OG1 THR C  79     -20.615  55.532 -48.511  1.00  9.52           O  
ATOM   2866  CG2 THR C  79     -19.696  57.531 -47.477  1.00  8.00           C  
ATOM   2867  N   VAL C  80     -17.588  56.505 -45.305  1.00  8.70           N  
ATOM   2868  CA  VAL C  80     -17.163  57.251 -44.119  1.00  9.04           C  
ATOM   2869  C   VAL C  80     -17.325  58.708 -44.532  1.00  9.44           C  
ATOM   2870  O   VAL C  80     -16.774  59.134 -45.556  1.00  9.64           O  
ATOM   2871  CB  VAL C  80     -15.708  56.980 -43.707  1.00  8.54           C  
ATOM   2872  CG1 VAL C  80     -15.351  57.863 -42.491  1.00 11.70           C  
ATOM   2873  CG2 VAL C  80     -15.548  55.523 -43.339  1.00  9.58           C  
ATOM   2874  N   SER C  81     -18.140  59.439 -43.773  1.00  9.67           N  
ATOM   2875  CA  SER C  81     -18.448  60.835 -44.076  1.00 10.59           C  
ATOM   2876  C   SER C  81     -17.986  61.798 -42.998  1.00 11.04           C  
ATOM   2877  O   SER C  81     -17.816  61.426 -41.833  1.00 10.81           O  
ATOM   2878  CB  SER C  81     -19.969  61.018 -44.223  1.00 11.59           C  
ATOM   2879  OG  SER C  81     -20.508  60.146 -45.192  1.00 14.24           O  
ATOM   2880  N   ARG C  82     -17.903  63.063 -43.396  1.00 11.63           N  
ATOM   2881  CA  ARG C  82     -17.514  64.153 -42.523  1.00 12.45           C  
ATOM   2882  C   ARG C  82     -18.695  65.109 -42.427  1.00 13.55           C  
ATOM   2883  O   ARG C  82     -19.249  65.522 -43.444  1.00 12.59           O  
ATOM   2884  CB  ARG C  82     -16.311  64.896 -43.129  1.00 12.95           C  
ATOM   2885  CG  ARG C  82     -15.758  66.076 -42.308  1.00 13.18           C  
ATOM   2886  CD  ARG C  82     -14.721  66.853 -43.120  1.00 14.04           C  
ATOM   2887  NE  ARG C  82     -14.135  67.945 -42.342  1.00 14.04           N  
ATOM   2888  CZ  ARG C  82     -13.208  68.792 -42.791  1.00 15.98           C  
ATOM   2889  NH1 ARG C  82     -12.745  68.696 -44.031  1.00 14.02           N  
ATOM   2890  NH2 ARG C  82     -12.745  69.748 -41.992  1.00 15.60           N  
ATOM   2891  N   PHE C  83     -19.061  65.459 -41.199  1.00 15.42           N  
ATOM   2892  CA  PHE C  83     -20.150  66.400 -40.949  1.00 19.83           C  
ATOM   2893  C   PHE C  83     -19.558  67.518 -40.100  1.00 21.93           C  
ATOM   2894  O   PHE C  83     -19.109  67.290 -38.978  1.00 20.27           O  
ATOM   2895  CB  PHE C  83     -21.290  65.728 -40.193  1.00 20.58           C  
ATOM   2896  CG  PHE C  83     -22.525  66.575 -40.087  1.00 24.76           C  
ATOM   2897  CD1 PHE C  83     -23.328  66.796 -41.202  1.00 25.39           C  
ATOM   2898  CD2 PHE C  83     -22.904  67.125 -38.865  1.00 26.00           C  
ATOM   2899  CE1 PHE C  83     -24.499  67.551 -41.103  1.00 27.79           C  
ATOM   2900  CE2 PHE C  83     -24.070  67.881 -38.752  1.00 27.03           C  
ATOM   2901  CZ  PHE C  83     -24.872  68.093 -39.876  1.00 27.25           C  
ATOM   2902  N   ALA C  84     -19.568  68.728 -40.649  1.00 26.69           N  
ATOM   2903  CA  ALA C  84     -19.010  69.891 -39.965  1.00 30.98           C  
ATOM   2904  C   ALA C  84     -20.073  70.827 -39.388  1.00 34.50           C  
ATOM   2905  O   ALA C  84     -21.213  70.872 -39.868  1.00 34.20           O  
ATOM   2906  CB  ALA C  84     -18.107  70.656 -40.923  1.00 28.94           C  
ATOM   2907  N   ILE C  85     -19.705  71.528 -38.316  1.00 38.98           N  
ATOM   2908  CA  ILE C  85     -20.599  72.510 -37.693  1.00 42.69           C  
ATOM   2909  C   ILE C  85     -20.151  73.857 -38.277  1.00 44.86           C  
ATOM   2910  O   ILE C  85     -19.621  74.727 -37.579  1.00 46.16           O  
ATOM   2911  CB  ILE C  85     -20.468  72.562 -36.143  1.00 43.68           C  
ATOM   2912  CG1 ILE C  85     -19.528  71.464 -35.624  1.00 42.56           C  
ATOM   2913  CG2 ILE C  85     -21.864  72.468 -35.506  1.00 44.19           C  
ATOM   2914  CD1 ILE C  85     -19.046  71.711 -34.204  1.00 41.80           C  
ATOM   2915  N   SER C  86     -20.322  73.971 -39.587  1.00 46.39           N  
ATOM   2916  CA  SER C  86     -19.951  75.139 -40.370  1.00 47.37           C  
ATOM   2917  C   SER C  86     -20.455  74.809 -41.775  1.00 47.84           C  
ATOM   2918  O   SER C  86     -20.685  75.695 -42.601  1.00 47.33           O  
ATOM   2919  CB  SER C  86     -18.429  75.290 -40.382  1.00 48.22           C  
ATOM   2920  OG  SER C  86     -18.036  76.449 -41.092  1.00 50.67           O  
ATOM   2921  N   TYR C  87     -20.618  73.506 -42.017  1.00 48.22           N  
ATOM   2922  CA  TYR C  87     -21.112  72.956 -43.278  1.00 48.28           C  
ATOM   2923  C   TYR C  87     -22.016  71.790 -42.858  1.00 46.96           C  
ATOM   2924  O   TYR C  87     -21.625  70.619 -42.916  1.00 47.07           O  
ATOM   2925  CB  TYR C  87     -19.937  72.471 -44.147  1.00 49.06           C  
ATOM   2926  CG  TYR C  87     -20.306  72.126 -45.582  1.00 50.51           C  
ATOM   2927  CD1 TYR C  87     -21.473  72.631 -46.178  1.00 50.24           C  
ATOM   2928  CD2 TYR C  87     -19.483  71.293 -46.348  1.00 50.82           C  
ATOM   2929  CE1 TYR C  87     -21.807  72.311 -47.504  1.00 50.73           C  
ATOM   2930  CE2 TYR C  87     -19.805  70.966 -47.670  1.00 51.23           C  
ATOM   2931  CZ  TYR C  87     -20.966  71.475 -48.244  1.00 51.49           C  
ATOM   2932  OH  TYR C  87     -21.268  71.143 -49.551  1.00 50.43           O  
ATOM   2933  N   GLN C  88     -23.218  72.145 -42.412  1.00 44.90           N  
ATOM   2934  CA  GLN C  88     -24.213  71.202 -41.914  1.00 44.43           C  
ATOM   2935  C   GLN C  88     -24.735  70.141 -42.893  1.00 43.23           C  
ATOM   2936  O   GLN C  88     -25.930  69.858 -42.912  1.00 43.83           O  
ATOM   2937  CB  GLN C  88     -25.390  71.991 -41.326  1.00 45.89           C  
ATOM   2938  CG  GLN C  88     -26.069  71.353 -40.110  1.00 46.38           C  
ATOM   2939  CD  GLN C  88     -25.267  71.503 -38.815  1.00 47.46           C  
ATOM   2940  OE1 GLN C  88     -25.760  71.174 -37.734  1.00 47.13           O  
ATOM   2941  NE2 GLN C  88     -24.030  71.997 -38.919  1.00 47.35           N  
ATOM   2942  N   GLU C  89     -23.837  69.498 -43.638  1.00 41.79           N  
ATOM   2943  CA  GLU C  89     -24.213  68.459 -44.608  1.00 38.55           C  
ATOM   2944  C   GLU C  89     -23.065  67.457 -44.791  1.00 35.22           C  
ATOM   2945  O   GLU C  89     -21.896  67.846 -44.826  1.00 34.38           O  
ATOM   2946  CB  GLU C  89     -24.584  69.103 -45.947  1.00 40.39           C  
ATOM   2947  CG  GLU C  89     -25.048  68.120 -47.008  1.00 43.34           C  
ATOM   2948  CD  GLU C  89     -24.139  68.097 -48.229  1.00 45.84           C  
ATOM   2949  OE1 GLU C  89     -23.038  68.695 -48.183  1.00 47.09           O  
ATOM   2950  OE2 GLU C  89     -24.525  67.464 -49.237  1.00 47.41           O  
ATOM   2951  N   LYS C  90     -23.403  66.170 -44.885  1.00 31.05           N  
ATOM   2952  CA  LYS C  90     -22.394  65.120 -45.038  1.00 27.36           C  
ATOM   2953  C   LYS C  90     -21.628  65.142 -46.350  1.00 24.96           C  
ATOM   2954  O   LYS C  90     -22.194  65.389 -47.417  1.00 23.48           O  
ATOM   2955  CB  LYS C  90     -23.009  63.731 -44.859  1.00 27.72           C  
ATOM   2956  CG  LYS C  90     -23.410  63.418 -43.434  1.00 31.49           C  
ATOM   2957  CD  LYS C  90     -24.046  62.033 -43.320  1.00 34.02           C  
ATOM   2958  CE  LYS C  90     -24.506  61.761 -41.887  1.00 34.83           C  
ATOM   2959  NZ  LYS C  90     -25.028  60.369 -41.723  1.00 37.38           N  
ATOM   2960  N   VAL C  91     -20.322  64.896 -46.249  1.00 21.40           N  
ATOM   2961  CA  VAL C  91     -19.439  64.825 -47.407  1.00 19.00           C  
ATOM   2962  C   VAL C  91     -18.656  63.515 -47.303  1.00 15.66           C  
ATOM   2963  O   VAL C  91     -18.185  63.142 -46.228  1.00 14.87           O  
ATOM   2964  CB  VAL C  91     -18.448  66.050 -47.512  1.00 20.35           C  
ATOM   2965  CG1 VAL C  91     -19.206  67.375 -47.405  1.00 21.88           C  
ATOM   2966  CG2 VAL C  91     -17.365  65.966 -46.465  1.00 23.01           C  
ATOM   2967  N   ASN C  92     -18.574  62.798 -48.415  1.00 14.30           N  
ATOM   2968  CA  ASN C  92     -17.855  61.526 -48.470  1.00 13.82           C  
ATOM   2969  C   ASN C  92     -16.357  61.729 -48.294  1.00 13.51           C  
ATOM   2970  O   ASN C  92     -15.756  62.541 -49.009  1.00 14.70           O  
ATOM   2971  CB  ASN C  92     -17.981  60.874 -49.855  1.00 13.57           C  
ATOM   2972  CG  ASN C  92     -19.315  60.188 -50.106  1.00 16.01           C  
ATOM   2973  OD1 ASN C  92     -20.279  60.317 -49.340  1.00 16.35           O  
ATOM   2974  ND2 ASN C  92     -19.380  59.454 -51.225  1.00 17.91           N  
ATOM   2975  N   LEU C  93     -15.755  61.004 -47.356  1.00 11.59           N  
ATOM   2976  CA  LEU C  93     -14.294  61.033 -47.201  1.00  9.88           C  
ATOM   2977  C   LEU C  93     -13.756  59.760 -47.885  1.00  9.68           C  
ATOM   2978  O   LEU C  93     -12.736  59.790 -48.577  1.00  9.68           O  
ATOM   2979  CB  LEU C  93     -13.884  61.008 -45.737  1.00  9.00           C  
ATOM   2980  CG  LEU C  93     -14.170  62.254 -44.892  1.00 11.07           C  
ATOM   2981  CD1 LEU C  93     -13.571  62.067 -43.504  1.00  9.63           C  
ATOM   2982  CD2 LEU C  93     -13.598  63.485 -45.560  1.00 10.91           C  
ATOM   2983  N   LEU C  94     -14.463  58.647 -47.684  1.00  9.28           N  
ATOM   2984  CA  LEU C  94     -14.083  57.345 -48.232  1.00  8.13           C  
ATOM   2985  C   LEU C  94     -15.373  56.611 -48.557  1.00  9.59           C  
ATOM   2986  O   LEU C  94     -16.321  56.662 -47.777  1.00  8.94           O  
ATOM   2987  CB  LEU C  94     -13.335  56.536 -47.177  1.00  7.91           C  
ATOM   2988  CG  LEU C  94     -12.129  57.193 -46.482  1.00  9.31           C  
ATOM   2989  CD1 LEU C  94     -11.918  56.557 -45.105  1.00  9.18           C  
ATOM   2990  CD2 LEU C  94     -10.879  57.067 -47.354  1.00  7.84           C  
ATOM   2991  N   SER C  95     -15.384  55.867 -49.659  1.00  9.03           N  
ATOM   2992  CA  SER C  95     -16.586  55.135 -50.034  1.00  9.52           C  
ATOM   2993  C   SER C  95     -16.274  54.026 -51.027  1.00  9.40           C  
ATOM   2994  O   SER C  95     -15.354  54.140 -51.832  1.00  9.28           O  
ATOM   2995  CB  SER C  95     -17.586  56.095 -50.669  1.00  9.89           C  
ATOM   2996  OG  SER C  95     -18.863  55.496 -50.735  1.00 13.08           O  
ATOM   2997  N   ALA C  96     -17.071  52.962 -50.982  1.00  9.29           N  
ATOM   2998  CA  ALA C  96     -16.908  51.849 -51.914  1.00  8.93           C  
ATOM   2999  C   ALA C  96     -18.249  51.166 -52.106  1.00  9.73           C  
ATOM   3000  O   ALA C  96     -19.159  51.310 -51.281  1.00 10.04           O  
ATOM   3001  CB  ALA C  96     -15.872  50.866 -51.432  1.00  9.08           C  
ATOM   3002  N   VAL C  97     -18.356  50.447 -53.220  1.00 10.66           N  
ATOM   3003  CA  VAL C  97     -19.576  49.746 -53.606  1.00 10.24           C  
ATOM   3004  C   VAL C  97     -19.198  48.341 -54.016  1.00 10.85           C  
ATOM   3005  O   VAL C  97     -18.119  48.115 -54.560  1.00 10.00           O  
ATOM   3006  CB  VAL C  97     -20.230  50.406 -54.848  1.00 10.07           C  
ATOM   3007  CG1 VAL C  97     -21.597  49.762 -55.152  1.00 12.26           C  
ATOM   3008  CG2 VAL C  97     -20.381  51.882 -54.666  1.00 11.91           C  
ATOM   3009  N   LYS C  98     -20.093  47.398 -53.739  1.00 13.13           N  
ATOM   3010  CA  LYS C  98     -19.925  46.000 -54.121  1.00 14.15           C  
ATOM   3011  C   LYS C  98     -21.268  45.461 -54.561  1.00 14.46           C  
ATOM   3012  O   LYS C  98     -22.299  45.886 -54.062  1.00 15.61           O  
ATOM   3013  CB  LYS C  98     -19.438  45.158 -52.958  1.00 15.22           C  
ATOM   3014  CG  LYS C  98     -17.984  45.225 -52.765  1.00 17.19           C  
ATOM   3015  CD  LYS C  98     -17.560  44.022 -52.005  1.00 17.92           C  
ATOM   3016  CE  LYS C  98     -16.059  43.848 -52.037  1.00 17.86           C  
ATOM   3017  NZ  LYS C  98     -15.756  42.620 -51.289  1.00 13.32           N  
ATOM   3018  N   SER C  99     -21.235  44.565 -55.539  1.00 16.11           N  
ATOM   3019  CA  SER C  99     -22.435  43.915 -56.070  1.00 17.34           C  
ATOM   3020  C   SER C  99     -22.239  42.409 -55.858  1.00 18.70           C  
ATOM   3021  O   SER C  99     -21.528  41.752 -56.617  1.00 19.64           O  
ATOM   3022  CB  SER C  99     -22.577  44.231 -57.564  1.00 17.11           C  
ATOM   3023  OG  SER C  99     -21.383  43.894 -58.257  1.00 18.82           O  
ATOM   3024  N   PRO C 100     -22.852  41.844 -54.808  1.00 19.97           N  
ATOM   3025  CA  PRO C 100     -22.711  40.411 -54.524  1.00 22.48           C  
ATOM   3026  C   PRO C 100     -23.633  39.466 -55.314  1.00 25.88           C  
ATOM   3027  O   PRO C 100     -23.417  38.250 -55.313  1.00 26.74           O  
ATOM   3028  CB  PRO C 100     -23.049  40.349 -53.043  1.00 22.19           C  
ATOM   3029  CG  PRO C 100     -24.191  41.342 -52.955  1.00 21.28           C  
ATOM   3030  CD  PRO C 100     -23.683  42.510 -53.785  1.00 19.58           C  
ATOM   3031  N   CYS C 101     -24.617  40.030 -56.016  1.00 29.72           N  
ATOM   3032  CA  CYS C 101     -25.633  39.242 -56.732  1.00 33.97           C  
ATOM   3033  C   CYS C 101     -26.052  39.684 -58.140  1.00 40.58           C  
ATOM   3034  O   CYS C 101     -25.653  40.743 -58.637  1.00 41.77           O  
ATOM   3035  CB  CYS C 101     -26.949  39.279 -55.923  1.00 28.89           C  
ATOM   3036  SG  CYS C 101     -27.033  38.429 -54.316  1.00 23.83           S  
ATOM   3037  N   PRO C 102     -26.790  38.796 -58.838  1.00 47.27           N  
ATOM   3038  CA  PRO C 102     -27.352  38.990 -60.185  1.00 51.36           C  
ATOM   3039  C   PRO C 102     -28.861  39.248 -59.896  1.00 55.34           C  
ATOM   3040  O   PRO C 102     -29.304  39.038 -58.755  1.00 56.34           O  
ATOM   3041  CB  PRO C 102     -27.106  37.635 -60.850  1.00 50.08           C  
ATOM   3042  CG  PRO C 102     -27.300  36.679 -59.732  1.00 49.48           C  
ATOM   3043  CD  PRO C 102     -26.592  37.350 -58.571  1.00 47.83           C  
ATOM   3044  N   LYS C 103     -29.647  39.704 -60.878  1.00 59.36           N  
ATOM   3045  CA  LYS C 103     -31.082  39.973 -60.630  1.00 62.69           C  
ATOM   3046  C   LYS C 103     -31.797  38.841 -59.874  1.00 65.02           C  
ATOM   3047  O   LYS C 103     -32.710  39.076 -59.077  1.00 65.01           O  
ATOM   3048  CB  LYS C 103     -31.838  40.280 -61.934  1.00 61.97           C  
ATOM   3049  CG  LYS C 103     -31.569  41.656 -62.532  1.00 61.42           C  
ATOM   3050  CD  LYS C 103     -31.736  42.785 -61.518  1.00 61.31           C  
ATOM   3051  CE  LYS C 103     -33.185  42.999 -61.100  1.00 61.41           C  
ATOM   3052  NZ  LYS C 103     -34.028  43.557 -62.202  1.00 61.62           N  
ATOM   3053  N   ASP C 104     -31.350  37.618 -60.132  1.00 68.15           N  
ATOM   3054  CA  ASP C 104     -31.888  36.414 -59.512  1.00 71.13           C  
ATOM   3055  C   ASP C 104     -30.915  35.260 -59.774  1.00 72.85           C  
ATOM   3056  O   ASP C 104     -29.962  35.409 -60.548  1.00 72.94           O  
ATOM   3057  CB  ASP C 104     -33.292  36.093 -60.061  1.00 71.96           C  
ATOM   3058  CG  ASP C 104     -33.424  36.363 -61.564  1.00 73.03           C  
ATOM   3059  OD1 ASP C 104     -33.029  35.492 -62.375  1.00 73.00           O  
ATOM   3060  OD2 ASP C 104     -33.940  37.446 -61.929  1.00 73.09           O  
ATOM   3061  N   THR C 105     -31.142  34.126 -59.112  1.00 74.50           N  
ATOM   3062  CA  THR C 105     -30.295  32.940 -59.268  1.00 76.05           C  
ATOM   3063  C   THR C 105     -30.243  32.480 -60.739  1.00 77.46           C  
ATOM   3064  O   THR C 105     -31.261  32.527 -61.441  1.00 77.82           O  
ATOM   3065  CB  THR C 105     -30.822  31.782 -58.397  1.00 75.98           C  
ATOM   3066  OG1 THR C 105     -32.043  31.277 -58.953  1.00 75.61           O  
ATOM   3067  CG2 THR C 105     -31.099  32.272 -56.984  1.00 75.35           C  
ATOM   3068  N   PRO C 106     -29.057  32.034 -61.220  1.00 78.42           N  
ATOM   3069  CA  PRO C 106     -28.877  31.571 -62.606  1.00 78.74           C  
ATOM   3070  C   PRO C 106     -30.003  30.642 -63.063  1.00 79.28           C  
ATOM   3071  O   PRO C 106     -30.802  31.003 -63.934  1.00 79.32           O  
ATOM   3072  CB  PRO C 106     -27.530  30.849 -62.546  1.00 78.57           C  
ATOM   3073  CG  PRO C 106     -26.769  31.678 -61.566  1.00 78.34           C  
ATOM   3074  CD  PRO C 106     -27.797  31.892 -60.463  1.00 78.71           C  
ATOM   3075  N   GLU C 107     -30.078  29.463 -62.452  1.00 79.35           N  
ATOM   3076  CA  GLU C 107     -31.120  28.501 -62.780  1.00 79.17           C  
ATOM   3077  C   GLU C 107     -31.779  28.017 -61.492  1.00 78.87           C  
ATOM   3078  O   GLU C 107     -31.090  27.724 -60.507  1.00 78.99           O  
ATOM   3079  CB  GLU C 107     -30.538  27.323 -63.562  1.00 79.52           C  
ATOM   3080  CG  GLU C 107     -31.595  26.391 -64.135  1.00 80.14           C  
ATOM   3081  CD  GLU C 107     -31.006  25.334 -65.047  1.00 80.84           C  
ATOM   3082  OE1 GLU C 107     -30.441  24.346 -64.526  1.00 81.21           O  
ATOM   3083  OE2 GLU C 107     -31.108  25.493 -66.284  1.00 80.51           O  
ATOM   3084  N   GLY C 108     -33.112  27.964 -61.499  1.00 77.99           N  
ATOM   3085  CA  GLY C 108     -33.859  27.526 -60.331  1.00 76.10           C  
ATOM   3086  C   GLY C 108     -33.670  28.453 -59.145  1.00 74.90           C  
ATOM   3087  O   GLY C 108     -34.319  29.497 -59.057  1.00 74.87           O  
ATOM   3088  N   ALA C 109     -32.761  28.079 -58.246  1.00 73.79           N  
ATOM   3089  CA  ALA C 109     -32.464  28.867 -57.050  1.00 72.24           C  
ATOM   3090  C   ALA C 109     -31.210  28.373 -56.311  1.00 71.28           C  
ATOM   3091  O   ALA C 109     -31.174  27.234 -55.825  1.00 71.42           O  
ATOM   3092  CB  ALA C 109     -33.667  28.866 -56.106  1.00 72.26           C  
ATOM   3093  N   GLU C 110     -30.187  29.232 -56.240  1.00 69.45           N  
ATOM   3094  CA  GLU C 110     -28.930  28.913 -55.546  1.00 66.53           C  
ATOM   3095  C   GLU C 110     -29.201  28.863 -54.043  1.00 63.91           C  
ATOM   3096  O   GLU C 110     -30.228  29.374 -53.571  1.00 64.39           O  
ATOM   3097  CB  GLU C 110     -27.844  29.949 -55.865  1.00 66.73           C  
ATOM   3098  CG  GLU C 110     -28.164  31.357 -55.401  1.00 67.23           C  
ATOM   3099  CD  GLU C 110     -27.273  32.399 -56.045  1.00 68.02           C  
ATOM   3100  OE1 GLU C 110     -27.628  32.888 -57.142  1.00 68.44           O  
ATOM   3101  OE2 GLU C 110     -26.223  32.734 -55.453  1.00 68.02           O  
ATOM   3102  N   LEU C 111     -28.284  28.272 -53.282  1.00 59.99           N  
ATOM   3103  CA  LEU C 111     -28.517  28.143 -51.848  1.00 55.26           C  
ATOM   3104  C   LEU C 111     -27.301  28.390 -50.950  1.00 50.65           C  
ATOM   3105  O   LEU C 111     -27.407  28.280 -49.725  1.00 50.37           O  
ATOM   3106  CB  LEU C 111     -29.112  26.751 -51.556  1.00 56.59           C  
ATOM   3107  CG  LEU C 111     -30.271  26.232 -52.430  1.00 57.28           C  
ATOM   3108  CD1 LEU C 111     -30.462  24.734 -52.209  1.00 57.98           C  
ATOM   3109  CD2 LEU C 111     -31.567  26.998 -52.154  1.00 56.82           C  
ATOM   3110  N   LYS C 112     -26.157  28.728 -51.539  1.00 44.55           N  
ATOM   3111  CA  LYS C 112     -24.951  28.970 -50.740  1.00 38.75           C  
ATOM   3112  C   LYS C 112     -24.769  30.426 -50.330  1.00 32.70           C  
ATOM   3113  O   LYS C 112     -25.040  31.340 -51.110  1.00 32.05           O  
ATOM   3114  CB  LYS C 112     -23.710  28.476 -51.477  1.00 39.80           C  
ATOM   3115  CG  LYS C 112     -23.616  26.974 -51.558  1.00 41.19           C  
ATOM   3116  CD  LYS C 112     -23.533  26.333 -50.181  1.00 42.40           C  
ATOM   3117  CE  LYS C 112     -23.489  24.817 -50.288  1.00 44.03           C  
ATOM   3118  NZ  LYS C 112     -22.350  24.348 -51.143  1.00 46.60           N  
ATOM   3119  N   PRO C 113     -24.347  30.660 -49.078  1.00 27.67           N  
ATOM   3120  CA  PRO C 113     -24.162  32.046 -48.651  1.00 23.97           C  
ATOM   3121  C   PRO C 113     -22.946  32.739 -49.270  1.00 20.54           C  
ATOM   3122  O   PRO C 113     -21.927  32.100 -49.570  1.00 19.64           O  
ATOM   3123  CB  PRO C 113     -24.041  31.925 -47.130  1.00 24.42           C  
ATOM   3124  CG  PRO C 113     -23.449  30.589 -46.942  1.00 26.32           C  
ATOM   3125  CD  PRO C 113     -24.196  29.738 -47.941  1.00 26.07           C  
ATOM   3126  N   TRP C 114     -23.118  34.020 -49.577  1.00 16.24           N  
ATOM   3127  CA  TRP C 114     -22.021  34.819 -50.117  1.00 13.99           C  
ATOM   3128  C   TRP C 114     -21.533  35.734 -48.988  1.00 12.63           C  
ATOM   3129  O   TRP C 114     -22.275  36.013 -48.038  1.00 10.94           O  
ATOM   3130  CB  TRP C 114     -22.452  35.633 -51.346  1.00 13.59           C  
ATOM   3131  CG  TRP C 114     -23.686  36.469 -51.155  1.00 13.73           C  
ATOM   3132  CD1 TRP C 114     -24.962  36.153 -51.557  1.00 13.65           C  
ATOM   3133  CD2 TRP C 114     -23.775  37.754 -50.511  1.00 12.73           C  
ATOM   3134  NE1 TRP C 114     -25.829  37.157 -51.199  1.00 13.99           N  
ATOM   3135  CE2 TRP C 114     -25.133  38.148 -50.552  1.00 13.06           C  
ATOM   3136  CE3 TRP C 114     -22.839  38.607 -49.896  1.00 12.59           C  
ATOM   3137  CZ2 TRP C 114     -25.584  39.360 -49.994  1.00 12.62           C  
ATOM   3138  CZ3 TRP C 114     -23.292  39.816 -49.342  1.00 11.64           C  
ATOM   3139  CH2 TRP C 114     -24.651  40.175 -49.395  1.00 12.04           C  
ATOM   3140  N   TYR C 115     -20.278  36.165 -49.085  1.00 11.06           N  
ATOM   3141  CA  TYR C 115     -19.673  37.034 -48.083  1.00 10.90           C  
ATOM   3142  C   TYR C 115     -18.889  38.095 -48.822  1.00 10.39           C  
ATOM   3143  O   TYR C 115     -18.202  37.793 -49.807  1.00 11.18           O  
ATOM   3144  CB  TYR C 115     -18.701  36.246 -47.197  1.00 10.56           C  
ATOM   3145  CG  TYR C 115     -19.333  35.398 -46.133  1.00 10.89           C  
ATOM   3146  CD1 TYR C 115     -19.750  34.094 -46.405  1.00 11.54           C  
ATOM   3147  CD2 TYR C 115     -19.520  35.900 -44.846  1.00 10.75           C  
ATOM   3148  CE1 TYR C 115     -20.343  33.315 -45.423  1.00 12.05           C  
ATOM   3149  CE2 TYR C 115     -20.104  35.136 -43.867  1.00 13.48           C  
ATOM   3150  CZ  TYR C 115     -20.515  33.841 -44.159  1.00 13.30           C  
ATOM   3151  OH  TYR C 115     -21.087  33.087 -43.166  1.00 18.36           O  
ATOM   3152  N   GLU C 116     -19.010  39.340 -48.380  1.00  9.53           N  
ATOM   3153  CA  GLU C 116     -18.268  40.421 -49.017  1.00  9.85           C  
ATOM   3154  C   GLU C 116     -17.791  41.479 -48.034  1.00 10.54           C  
ATOM   3155  O   GLU C 116     -18.606  42.124 -47.369  1.00  9.72           O  
ATOM   3156  CB  GLU C 116     -19.105  41.113 -50.090  1.00 11.92           C  
ATOM   3157  CG  GLU C 116     -19.376  40.261 -51.327  1.00 18.79           C  
ATOM   3158  CD  GLU C 116     -18.147  40.010 -52.230  1.00 20.37           C  
ATOM   3159  OE1 GLU C 116     -16.992  40.339 -51.870  1.00 18.36           O  
ATOM   3160  OE2 GLU C 116     -18.356  39.460 -53.331  1.00 24.13           O  
ATOM   3161  N   PRO C 117     -16.453  41.634 -47.887  1.00  9.17           N  
ATOM   3162  CA  PRO C 117     -15.906  42.651 -46.968  1.00  7.79           C  
ATOM   3163  C   PRO C 117     -15.569  43.924 -47.739  1.00  5.70           C  
ATOM   3164  O   PRO C 117     -15.374  43.901 -48.957  1.00  6.76           O  
ATOM   3165  CB  PRO C 117     -14.608  42.007 -46.473  1.00  8.10           C  
ATOM   3166  CG  PRO C 117     -14.109  41.278 -47.718  1.00  9.95           C  
ATOM   3167  CD  PRO C 117     -15.405  40.682 -48.333  1.00  9.14           C  
ATOM   3168  N   ILE C 118     -15.572  45.047 -47.042  1.00  6.47           N  
ATOM   3169  CA  ILE C 118     -15.165  46.307 -47.643  1.00  6.76           C  
ATOM   3170  C   ILE C 118     -14.315  47.010 -46.589  1.00  6.57           C  
ATOM   3171  O   ILE C 118     -14.679  47.031 -45.410  1.00  7.37           O  
ATOM   3172  CB  ILE C 118     -16.345  47.230 -48.022  1.00  7.33           C  
ATOM   3173  CG1 ILE C 118     -17.191  46.604 -49.136  1.00  8.51           C  
ATOM   3174  CG2 ILE C 118     -15.813  48.586 -48.504  1.00  8.89           C  
ATOM   3175  CD1 ILE C 118     -18.323  47.523 -49.584  1.00  9.13           C  
ATOM   3176  N   TYR C 119     -13.138  47.484 -47.017  1.00  8.00           N  
ATOM   3177  CA  TYR C 119     -12.219  48.235 -46.168  1.00  7.30           C  
ATOM   3178  C   TYR C 119     -12.018  49.657 -46.746  1.00  7.18           C  
ATOM   3179  O   TYR C 119     -11.875  49.839 -47.962  1.00  8.49           O  
ATOM   3180  CB  TYR C 119     -10.857  47.535 -46.061  1.00  6.70           C  
ATOM   3181  CG  TYR C 119      -9.986  48.164 -45.005  1.00  6.99           C  
ATOM   3182  CD1 TYR C 119      -9.167  49.265 -45.307  1.00  6.68           C  
ATOM   3183  CD2 TYR C 119     -10.017  47.701 -43.693  1.00  5.95           C  
ATOM   3184  CE1 TYR C 119      -8.408  49.884 -44.313  1.00  6.99           C  
ATOM   3185  CE2 TYR C 119      -9.269  48.303 -42.702  1.00  6.59           C  
ATOM   3186  CZ  TYR C 119      -8.465  49.397 -43.013  1.00  7.91           C  
ATOM   3187  OH  TYR C 119      -7.727  49.991 -42.017  1.00  9.10           O  
ATOM   3188  N   LEU C 120     -12.015  50.651 -45.858  1.00  7.00           N  
ATOM   3189  CA  LEU C 120     -11.823  52.054 -46.233  1.00  6.98           C  
ATOM   3190  C   LEU C 120     -10.790  52.645 -45.268  1.00  7.79           C  
ATOM   3191  O   LEU C 120     -10.809  52.332 -44.086  1.00  6.96           O  
ATOM   3192  CB  LEU C 120     -13.140  52.838 -46.070  1.00  6.20           C  
ATOM   3193  CG  LEU C 120     -14.352  52.363 -46.888  1.00  8.17           C  
ATOM   3194  CD1 LEU C 120     -15.573  53.175 -46.537  1.00  9.47           C  
ATOM   3195  CD2 LEU C 120     -14.058  52.450 -48.375  1.00  9.17           C  
ATOM   3196  N   GLY C 121      -9.917  53.527 -45.758  1.00  8.98           N  
ATOM   3197  CA  GLY C 121      -8.942  54.123 -44.855  1.00  8.70           C  
ATOM   3198  C   GLY C 121      -8.120  55.223 -45.503  1.00 10.20           C  
ATOM   3199  O   GLY C 121      -7.676  55.081 -46.644  1.00  9.96           O  
ATOM   3200  N   GLY C 122      -7.909  56.319 -44.773  1.00  9.26           N  
ATOM   3201  CA  GLY C 122      -7.131  57.418 -45.317  1.00  7.82           C  
ATOM   3202  C   GLY C 122      -6.876  58.486 -44.273  1.00  8.34           C  
ATOM   3203  O   GLY C 122      -7.477  58.469 -43.201  1.00  9.35           O  
ATOM   3204  N   VAL C 123      -5.965  59.404 -44.584  1.00  8.69           N  
ATOM   3205  CA  VAL C 123      -5.610  60.500 -43.680  1.00  7.87           C  
ATOM   3206  C   VAL C 123      -6.302  61.785 -44.128  1.00  7.29           C  
ATOM   3207  O   VAL C 123      -6.294  62.133 -45.310  1.00  8.13           O  
ATOM   3208  CB  VAL C 123      -4.069  60.685 -43.602  1.00  9.14           C  
ATOM   3209  CG1 VAL C 123      -3.712  61.949 -42.812  1.00  9.71           C  
ATOM   3210  CG2 VAL C 123      -3.442  59.468 -42.926  1.00  9.79           C  
ATOM   3211  N   PHE C 124      -6.883  62.485 -43.160  1.00  8.82           N  
ATOM   3212  CA  PHE C 124      -7.639  63.705 -43.429  1.00 10.23           C  
ATOM   3213  C   PHE C 124      -7.375  64.810 -42.418  1.00 10.44           C  
ATOM   3214  O   PHE C 124      -7.170  64.528 -41.239  1.00 10.52           O  
ATOM   3215  CB  PHE C 124      -9.160  63.383 -43.379  1.00  9.62           C  
ATOM   3216  CG  PHE C 124      -9.597  62.387 -44.420  1.00  9.17           C  
ATOM   3217  CD1 PHE C 124      -9.876  62.804 -45.721  1.00  9.14           C  
ATOM   3218  CD2 PHE C 124      -9.592  61.023 -44.135  1.00  9.39           C  
ATOM   3219  CE1 PHE C 124     -10.125  61.880 -46.732  1.00  9.79           C  
ATOM   3220  CE2 PHE C 124      -9.843  60.084 -45.142  1.00  8.53           C  
ATOM   3221  CZ  PHE C 124     -10.104  60.508 -46.437  1.00  7.55           C  
ATOM   3222  N   GLN C 125      -7.388  66.056 -42.896  1.00 12.37           N  
ATOM   3223  CA  GLN C 125      -7.260  67.229 -42.018  1.00 13.55           C  
ATOM   3224  C   GLN C 125      -8.707  67.534 -41.602  1.00 13.07           C  
ATOM   3225  O   GLN C 125      -9.590  67.725 -42.444  1.00 12.98           O  
ATOM   3226  CB  GLN C 125      -6.674  68.435 -42.771  1.00 15.52           C  
ATOM   3227  CG  GLN C 125      -6.708  69.756 -41.976  1.00 17.29           C  
ATOM   3228  CD  GLN C 125      -5.800  69.735 -40.759  1.00 18.93           C  
ATOM   3229  OE1 GLN C 125      -6.031  70.452 -39.776  1.00 21.74           O  
ATOM   3230  NE2 GLN C 125      -4.761  68.911 -40.814  1.00 20.27           N  
ATOM   3231  N   LEU C 126      -8.959  67.541 -40.307  1.00 13.37           N  
ATOM   3232  CA  LEU C 126     -10.306  67.787 -39.824  1.00 13.71           C  
ATOM   3233  C   LEU C 126     -10.313  68.924 -38.817  1.00 15.30           C  
ATOM   3234  O   LEU C 126      -9.261  69.334 -38.316  1.00 15.06           O  
ATOM   3235  CB  LEU C 126     -10.850  66.512 -39.162  1.00 13.53           C  
ATOM   3236  CG  LEU C 126     -10.852  65.228 -40.018  1.00 13.73           C  
ATOM   3237  CD1 LEU C 126     -11.194  64.020 -39.162  1.00 12.64           C  
ATOM   3238  CD2 LEU C 126     -11.807  65.371 -41.198  1.00 11.41           C  
ATOM   3239  N   GLU C 127     -11.502  69.433 -38.527  1.00 15.51           N  
ATOM   3240  CA  GLU C 127     -11.631  70.501 -37.544  1.00 17.82           C  
ATOM   3241  C   GLU C 127     -12.330  70.061 -36.263  1.00 17.61           C  
ATOM   3242  O   GLU C 127     -13.122  69.114 -36.249  1.00 16.86           O  
ATOM   3243  CB  GLU C 127     -12.348  71.702 -38.156  1.00 19.57           C  
ATOM   3244  CG  GLU C 127     -11.583  72.314 -39.318  1.00 23.29           C  
ATOM   3245  CD  GLU C 127     -12.221  73.574 -39.856  1.00 26.43           C  
ATOM   3246  OE1 GLU C 127     -13.466  73.649 -39.887  1.00 27.90           O  
ATOM   3247  OE2 GLU C 127     -11.469  74.494 -40.248  1.00 29.73           O  
ATOM   3248  N   LYS C 128     -11.976  70.726 -35.171  1.00 18.04           N  
ATOM   3249  CA  LYS C 128     -12.569  70.461 -33.866  1.00 19.62           C  
ATOM   3250  C   LYS C 128     -14.095  70.349 -34.000  1.00 19.77           C  
ATOM   3251  O   LYS C 128     -14.730  71.171 -34.669  1.00 18.57           O  
ATOM   3252  CB  LYS C 128     -12.208  71.614 -32.900  1.00 21.60           C  
ATOM   3253  CG  LYS C 128     -13.030  71.651 -31.615  1.00 24.71           C  
ATOM   3254  CD  LYS C 128     -12.878  72.975 -30.880  1.00 27.65           C  
ATOM   3255  CE  LYS C 128     -11.584  73.009 -30.087  1.00 31.82           C  
ATOM   3256  NZ  LYS C 128     -11.434  74.272 -29.285  1.00 34.18           N  
ATOM   3257  N   GLY C 129     -14.671  69.302 -33.417  1.00 18.83           N  
ATOM   3258  CA  GLY C 129     -16.114  69.145 -33.477  1.00 19.26           C  
ATOM   3259  C   GLY C 129     -16.661  68.411 -34.684  1.00 19.75           C  
ATOM   3260  O   GLY C 129     -17.861  68.120 -34.724  1.00 18.95           O  
ATOM   3261  N   ASP C 130     -15.817  68.155 -35.687  1.00 18.86           N  
ATOM   3262  CA  ASP C 130     -16.257  67.422 -36.880  1.00 17.58           C  
ATOM   3263  C   ASP C 130     -16.745  66.036 -36.456  1.00 16.74           C  
ATOM   3264  O   ASP C 130     -16.136  65.390 -35.594  1.00 15.87           O  
ATOM   3265  CB  ASP C 130     -15.108  67.242 -37.881  1.00 16.56           C  
ATOM   3266  CG  ASP C 130     -14.867  68.480 -38.749  1.00 19.48           C  
ATOM   3267  OD1 ASP C 130     -15.643  69.456 -38.659  1.00 18.74           O  
ATOM   3268  OD2 ASP C 130     -13.890  68.470 -39.535  1.00 16.82           O  
ATOM   3269  N   GLN C 131     -17.865  65.607 -37.029  1.00 15.44           N  
ATOM   3270  CA  GLN C 131     -18.412  64.300 -36.723  1.00 15.96           C  
ATOM   3271  C   GLN C 131     -18.215  63.362 -37.900  1.00 15.27           C  
ATOM   3272  O   GLN C 131     -18.618  63.658 -39.030  1.00 15.76           O  
ATOM   3273  CB  GLN C 131     -19.887  64.394 -36.401  1.00 17.79           C  
ATOM   3274  CG  GLN C 131     -20.173  65.319 -35.262  1.00 24.07           C  
ATOM   3275  CD  GLN C 131     -21.272  66.279 -35.615  1.00 28.26           C  
ATOM   3276  OE1 GLN C 131     -21.015  67.360 -36.165  1.00 30.64           O  
ATOM   3277  NE2 GLN C 131     -22.516  65.879 -35.345  1.00 29.45           N  
ATOM   3278  N   LEU C 132     -17.632  62.211 -37.606  1.00 13.35           N  
ATOM   3279  CA  LEU C 132     -17.356  61.209 -38.621  1.00 13.17           C  
ATOM   3280  C   LEU C 132     -18.320  60.031 -38.472  1.00 11.30           C  
ATOM   3281  O   LEU C 132     -18.529  59.505 -37.372  1.00 10.90           O  
ATOM   3282  CB  LEU C 132     -15.914  60.719 -38.466  1.00 12.36           C  
ATOM   3283  CG  LEU C 132     -14.840  61.807 -38.514  1.00 15.00           C  
ATOM   3284  CD1 LEU C 132     -13.504  61.220 -38.076  1.00 17.12           C  
ATOM   3285  CD2 LEU C 132     -14.739  62.382 -39.920  1.00 16.47           C  
ATOM   3286  N   SER C 133     -18.927  59.639 -39.584  1.00 11.92           N  
ATOM   3287  CA  SER C 133     -19.838  58.505 -39.564  1.00 11.77           C  
ATOM   3288  C   SER C 133     -19.325  57.423 -40.516  1.00 10.83           C  
ATOM   3289  O   SER C 133     -18.709  57.724 -41.540  1.00 10.88           O  
ATOM   3290  CB  SER C 133     -21.255  58.935 -39.965  1.00 11.38           C  
ATOM   3291  OG  SER C 133     -21.287  59.408 -41.293  1.00 16.42           O  
ATOM   3292  N   ALA C 134     -19.527  56.169 -40.127  1.00 10.24           N  
ATOM   3293  CA  ALA C 134     -19.143  55.016 -40.951  1.00  9.17           C  
ATOM   3294  C   ALA C 134     -20.474  54.245 -41.047  1.00  8.41           C  
ATOM   3295  O   ALA C 134     -20.985  53.740 -40.042  1.00  8.03           O  
ATOM   3296  CB  ALA C 134     -18.063  54.192 -40.269  1.00  7.97           C  
ATOM   3297  N   GLU C 135     -21.055  54.240 -42.243  1.00  9.56           N  
ATOM   3298  CA  GLU C 135     -22.370  53.631 -42.436  1.00 10.59           C  
ATOM   3299  C   GLU C 135     -22.497  52.858 -43.750  1.00 11.52           C  
ATOM   3300  O   GLU C 135     -21.679  53.009 -44.663  1.00 12.52           O  
ATOM   3301  CB  GLU C 135     -23.446  54.735 -42.386  1.00 13.07           C  
ATOM   3302  CG  GLU C 135     -23.426  55.622 -41.098  1.00 16.55           C  
ATOM   3303  CD  GLU C 135     -23.870  54.905 -39.777  1.00 20.89           C  
ATOM   3304  OE1 GLU C 135     -24.234  53.700 -39.780  1.00 22.61           O  
ATOM   3305  OE2 GLU C 135     -23.878  55.565 -38.713  1.00 19.95           O  
ATOM   3306  N   VAL C 136     -23.488  51.973 -43.803  1.00 10.32           N  
ATOM   3307  CA  VAL C 136     -23.759  51.187 -45.002  1.00  9.79           C  
ATOM   3308  C   VAL C 136     -25.193  51.486 -45.433  1.00  9.74           C  
ATOM   3309  O   VAL C 136     -26.007  51.914 -44.622  1.00 10.13           O  
ATOM   3310  CB  VAL C 136     -23.595  49.661 -44.763  1.00  9.53           C  
ATOM   3311  CG1 VAL C 136     -22.141  49.331 -44.361  1.00 10.19           C  
ATOM   3312  CG2 VAL C 136     -24.556  49.175 -43.700  1.00  8.61           C  
ATOM   3313  N   ASN C 137     -25.488  51.291 -46.713  1.00  9.67           N  
ATOM   3314  CA  ASN C 137     -26.835  51.560 -47.207  1.00  9.83           C  
ATOM   3315  C   ASN C 137     -27.821  50.488 -46.772  1.00 11.42           C  
ATOM   3316  O   ASN C 137     -28.977  50.800 -46.456  1.00 11.58           O  
ATOM   3317  CB  ASN C 137     -26.846  51.693 -48.747  1.00 10.59           C  
ATOM   3318  CG  ASN C 137     -26.410  50.415 -49.465  1.00 10.21           C  
ATOM   3319  OD1 ASN C 137     -25.721  49.560 -48.894  1.00 11.12           O  
ATOM   3320  ND2 ASN C 137     -26.805  50.287 -50.735  1.00 10.53           N  
ATOM   3321  N   LEU C 138     -27.334  49.246 -46.679  1.00 11.05           N  
ATOM   3322  CA  LEU C 138     -28.171  48.099 -46.327  1.00 11.45           C  
ATOM   3323  C   LEU C 138     -27.604  47.305 -45.152  1.00  9.04           C  
ATOM   3324  O   LEU C 138     -27.065  46.216 -45.341  1.00  8.75           O  
ATOM   3325  CB  LEU C 138     -28.327  47.184 -47.561  1.00 12.62           C  
ATOM   3326  CG  LEU C 138     -29.083  47.791 -48.746  1.00 15.86           C  
ATOM   3327  CD1 LEU C 138     -28.782  47.027 -50.028  1.00 13.83           C  
ATOM   3328  CD2 LEU C 138     -30.588  47.827 -48.438  1.00 15.09           C  
ATOM   3329  N   PRO C 139     -27.797  47.806 -43.915  1.00  8.80           N  
ATOM   3330  CA  PRO C 139     -27.286  47.115 -42.730  1.00  8.77           C  
ATOM   3331  C   PRO C 139     -27.872  45.721 -42.439  1.00  8.80           C  
ATOM   3332  O   PRO C 139     -27.314  44.962 -41.641  1.00  8.19           O  
ATOM   3333  CB  PRO C 139     -27.539  48.125 -41.604  1.00  9.94           C  
ATOM   3334  CG  PRO C 139     -28.699  48.939 -42.102  1.00 10.25           C  
ATOM   3335  CD  PRO C 139     -28.441  49.088 -43.561  1.00  8.93           C  
ATOM   3336  N   LYS C 140     -28.976  45.371 -43.109  1.00  9.39           N  
ATOM   3337  CA  LYS C 140     -29.588  44.062 -42.911  1.00  9.26           C  
ATOM   3338  C   LYS C 140     -28.654  42.946 -43.342  1.00  8.47           C  
ATOM   3339  O   LYS C 140     -28.797  41.820 -42.880  1.00  9.45           O  
ATOM   3340  CB  LYS C 140     -30.938  43.938 -43.651  1.00  9.89           C  
ATOM   3341  CG  LYS C 140     -30.851  43.983 -45.174  1.00 11.41           C  
ATOM   3342  CD  LYS C 140     -32.238  43.727 -45.830  1.00 12.96           C  
ATOM   3343  CE  LYS C 140     -33.111  45.009 -45.931  1.00 13.91           C  
ATOM   3344  NZ  LYS C 140     -33.511  45.636 -44.627  1.00 14.31           N  
ATOM   3345  N   TYR C 141     -27.689  43.266 -44.208  1.00  8.49           N  
ATOM   3346  CA  TYR C 141     -26.744  42.247 -44.676  1.00  9.71           C  
ATOM   3347  C   TYR C 141     -25.438  42.158 -43.881  1.00  9.08           C  
ATOM   3348  O   TYR C 141     -24.591  41.307 -44.169  1.00  9.01           O  
ATOM   3349  CB  TYR C 141     -26.424  42.432 -46.157  1.00  9.52           C  
ATOM   3350  CG  TYR C 141     -27.647  42.414 -47.021  1.00  9.57           C  
ATOM   3351  CD1 TYR C 141     -28.329  41.224 -47.270  1.00 12.93           C  
ATOM   3352  CD2 TYR C 141     -28.141  43.585 -47.567  1.00 10.37           C  
ATOM   3353  CE1 TYR C 141     -29.500  41.208 -48.054  1.00 13.29           C  
ATOM   3354  CE2 TYR C 141     -29.295  43.589 -48.346  1.00 12.73           C  
ATOM   3355  CZ  TYR C 141     -29.971  42.401 -48.584  1.00 12.81           C  
ATOM   3356  OH  TYR C 141     -31.121  42.427 -49.336  1.00 12.96           O  
ATOM   3357  N   LEU C 142     -25.296  43.000 -42.863  1.00  8.47           N  
ATOM   3358  CA  LEU C 142     -24.071  42.979 -42.058  1.00  9.30           C  
ATOM   3359  C   LEU C 142     -23.920  41.679 -41.275  1.00 10.28           C  
ATOM   3360  O   LEU C 142     -24.908  41.126 -40.763  1.00  9.73           O  
ATOM   3361  CB  LEU C 142     -24.062  44.160 -41.084  1.00  8.83           C  
ATOM   3362  CG  LEU C 142     -23.839  45.521 -41.753  1.00 11.35           C  
ATOM   3363  CD1 LEU C 142     -24.127  46.653 -40.744  1.00  9.50           C  
ATOM   3364  CD2 LEU C 142     -22.379  45.592 -42.285  1.00  9.64           C  
ATOM   3365  N   ASP C 143     -22.678  41.199 -41.164  1.00 10.22           N  
ATOM   3366  CA  ASP C 143     -22.392  39.980 -40.412  1.00 10.57           C  
ATOM   3367  C   ASP C 143     -21.467  40.284 -39.232  1.00 10.71           C  
ATOM   3368  O   ASP C 143     -20.343  40.770 -39.425  1.00 10.59           O  
ATOM   3369  CB  ASP C 143     -21.760  38.909 -41.301  1.00 11.85           C  
ATOM   3370  CG  ASP C 143     -21.607  37.588 -40.580  1.00 15.27           C  
ATOM   3371  OD1 ASP C 143     -20.594  37.381 -39.894  1.00 19.84           O  
ATOM   3372  OD2 ASP C 143     -22.529  36.749 -40.662  1.00 21.81           O  
ATOM   3373  N   PHE C 144     -21.953  39.994 -38.027  1.00 12.37           N  
ATOM   3374  CA  PHE C 144     -21.207  40.230 -36.772  1.00 13.93           C  
ATOM   3375  C   PHE C 144     -20.960  38.909 -36.069  1.00 14.10           C  
ATOM   3376  O   PHE C 144     -20.680  38.905 -34.871  1.00 15.49           O  
ATOM   3377  CB  PHE C 144     -22.018  41.083 -35.765  1.00 14.37           C  
ATOM   3378  CG  PHE C 144     -22.721  42.263 -36.364  1.00 12.97           C  
ATOM   3379  CD1 PHE C 144     -22.043  43.154 -37.185  1.00 13.09           C  
ATOM   3380  CD2 PHE C 144     -24.066  42.489 -36.084  1.00 12.55           C  
ATOM   3381  CE1 PHE C 144     -22.686  44.258 -37.721  1.00 11.68           C  
ATOM   3382  CE2 PHE C 144     -24.722  43.588 -36.611  1.00 12.88           C  
ATOM   3383  CZ  PHE C 144     -24.031  44.478 -37.431  1.00 12.12           C  
ATOM   3384  N   ALA C 145     -21.059  37.803 -36.803  1.00 15.60           N  
ATOM   3385  CA  ALA C 145     -20.899  36.452 -36.247  1.00 17.02           C  
ATOM   3386  C   ALA C 145     -19.593  36.209 -35.511  1.00 19.07           C  
ATOM   3387  O   ALA C 145     -19.500  35.305 -34.676  1.00 20.74           O  
ATOM   3388  CB  ALA C 145     -21.083  35.399 -37.346  1.00 18.55           C  
ATOM   3389  N   GLU C 146     -18.576  36.997 -35.837  1.00 17.99           N  
ATOM   3390  CA  GLU C 146     -17.282  36.853 -35.197  1.00 17.16           C  
ATOM   3391  C   GLU C 146     -16.725  38.239 -34.928  1.00 15.20           C  
ATOM   3392  O   GLU C 146     -17.088  39.206 -35.598  1.00 12.37           O  
ATOM   3393  CB  GLU C 146     -16.306  36.097 -36.111  1.00 20.75           C  
ATOM   3394  CG  GLU C 146     -16.778  34.730 -36.614  1.00 26.72           C  
ATOM   3395  CD  GLU C 146     -16.844  33.660 -35.523  1.00 31.39           C  
ATOM   3396  OE1 GLU C 146     -16.325  33.893 -34.403  1.00 32.93           O  
ATOM   3397  OE2 GLU C 146     -17.411  32.573 -35.799  1.00 33.41           O  
ATOM   3398  N   SER C 147     -15.831  38.314 -33.946  1.00 13.89           N  
ATOM   3399  CA  SER C 147     -15.156  39.553 -33.584  1.00 12.26           C  
ATOM   3400  C   SER C 147     -14.226  39.996 -34.701  1.00  9.99           C  
ATOM   3401  O   SER C 147     -13.710  39.175 -35.454  1.00 10.89           O  
ATOM   3402  CB  SER C 147     -14.316  39.328 -32.333  1.00 12.40           C  
ATOM   3403  OG  SER C 147     -15.141  39.197 -31.199  1.00 16.55           O  
ATOM   3404  N   GLY C 148     -14.009  41.304 -34.782  1.00 11.20           N  
ATOM   3405  CA  GLY C 148     -13.093  41.875 -35.763  1.00  9.73           C  
ATOM   3406  C   GLY C 148     -13.558  42.037 -37.194  1.00  9.09           C  
ATOM   3407  O   GLY C 148     -12.782  42.428 -38.055  1.00  8.36           O  
ATOM   3408  N   GLN C 149     -14.838  41.783 -37.448  1.00  8.61           N  
ATOM   3409  CA  GLN C 149     -15.350  41.879 -38.806  1.00  7.73           C  
ATOM   3410  C   GLN C 149     -15.872  43.242 -39.198  1.00  6.99           C  
ATOM   3411  O   GLN C 149     -15.825  43.604 -40.370  1.00  8.90           O  
ATOM   3412  CB  GLN C 149     -16.448  40.841 -39.027  1.00  8.05           C  
ATOM   3413  CG  GLN C 149     -15.960  39.440 -38.803  1.00 10.35           C  
ATOM   3414  CD  GLN C 149     -17.013  38.372 -39.101  1.00 10.00           C  
ATOM   3415  OE1 GLN C 149     -16.669  37.220 -39.365  1.00 11.24           O  
ATOM   3416  NE2 GLN C 149     -18.290  38.747 -39.030  1.00  8.48           N  
ATOM   3417  N   VAL C 150     -16.383  43.986 -38.219  1.00  7.72           N  
ATOM   3418  CA  VAL C 150     -16.952  45.308 -38.463  1.00  7.47           C  
ATOM   3419  C   VAL C 150     -16.406  46.296 -37.437  1.00  6.40           C  
ATOM   3420  O   VAL C 150     -16.577  46.113 -36.235  1.00  6.61           O  
ATOM   3421  CB  VAL C 150     -18.499  45.270 -38.396  1.00  7.82           C  
ATOM   3422  CG1 VAL C 150     -19.059  46.610 -38.841  1.00  7.69           C  
ATOM   3423  CG2 VAL C 150     -19.049  44.122 -39.257  1.00  7.76           C  
ATOM   3424  N   TYR C 151     -15.744  47.337 -37.938  1.00  6.76           N  
ATOM   3425  CA  TYR C 151     -15.089  48.322 -37.072  1.00  7.28           C  
ATOM   3426  C   TYR C 151     -14.923  49.687 -37.728  1.00  6.47           C  
ATOM   3427  O   TYR C 151     -15.021  49.830 -38.937  1.00  6.71           O  
ATOM   3428  CB  TYR C 151     -13.736  47.785 -36.542  1.00  6.95           C  
ATOM   3429  CG  TYR C 151     -12.768  47.288 -37.600  1.00  6.43           C  
ATOM   3430  CD1 TYR C 151     -11.930  48.173 -38.276  1.00  6.72           C  
ATOM   3431  CD2 TYR C 151     -12.709  45.928 -37.939  1.00  5.99           C  
ATOM   3432  CE1 TYR C 151     -11.057  47.719 -39.270  1.00  6.28           C  
ATOM   3433  CE2 TYR C 151     -11.850  45.465 -38.925  1.00  8.08           C  
ATOM   3434  CZ  TYR C 151     -11.021  46.367 -39.596  1.00  7.40           C  
ATOM   3435  OH  TYR C 151     -10.186  45.919 -40.614  1.00  7.66           O  
ATOM   3436  N   PHE C 152     -14.586  50.669 -36.903  1.00  7.61           N  
ATOM   3437  CA  PHE C 152     -14.472  52.053 -37.325  1.00  8.12           C  
ATOM   3438  C   PHE C 152     -13.445  52.676 -36.384  1.00  6.47           C  
ATOM   3439  O   PHE C 152     -13.588  52.591 -35.165  1.00  7.88           O  
ATOM   3440  CB  PHE C 152     -15.871  52.678 -37.122  1.00  7.54           C  
ATOM   3441  CG  PHE C 152     -15.990  54.153 -37.455  1.00  8.12           C  
ATOM   3442  CD1 PHE C 152     -15.067  54.816 -38.267  1.00  7.44           C  
ATOM   3443  CD2 PHE C 152     -17.090  54.874 -36.971  1.00  8.73           C  
ATOM   3444  CE1 PHE C 152     -15.239  56.170 -38.595  1.00  8.18           C  
ATOM   3445  CE2 PHE C 152     -17.280  56.221 -37.285  1.00  8.04           C  
ATOM   3446  CZ  PHE C 152     -16.355  56.880 -38.103  1.00  9.79           C  
ATOM   3447  N   GLY C 153     -12.423  53.307 -36.958  1.00  7.76           N  
ATOM   3448  CA  GLY C 153     -11.391  53.905 -36.132  1.00  9.30           C  
ATOM   3449  C   GLY C 153     -10.948  55.253 -36.635  1.00  9.68           C  
ATOM   3450  O   GLY C 153     -11.067  55.579 -37.816  1.00  9.67           O  
ATOM   3451  N   VAL C 154     -10.411  56.033 -35.701  1.00 13.23           N  
ATOM   3452  CA  VAL C 154      -9.904  57.372 -35.960  1.00 15.05           C  
ATOM   3453  C   VAL C 154      -8.723  57.587 -35.024  1.00 17.46           C  
ATOM   3454  O   VAL C 154      -8.838  57.329 -33.825  1.00 18.55           O  
ATOM   3455  CB  VAL C 154     -10.951  58.436 -35.585  1.00 16.65           C  
ATOM   3456  CG1 VAL C 154     -10.324  59.816 -35.604  1.00 17.86           C  
ATOM   3457  CG2 VAL C 154     -12.154  58.364 -36.508  1.00 15.03           C  
ATOM   3458  N   ILE C 155      -7.564  57.961 -35.557  1.00 16.48           N  
ATOM   3459  CA  ILE C 155      -6.447  58.240 -34.669  1.00 17.06           C  
ATOM   3460  C   ILE C 155      -5.702  59.494 -35.083  1.00 16.44           C  
ATOM   3461  O   ILE C 155      -5.371  59.683 -36.257  1.00 13.68           O  
ATOM   3462  CB  ILE C 155      -5.458  57.070 -34.470  1.00 18.92           C  
ATOM   3463  CG1 ILE C 155      -4.511  57.443 -33.318  1.00 21.96           C  
ATOM   3464  CG2 ILE C 155      -4.673  56.780 -35.733  1.00 20.04           C  
ATOM   3465  CD1 ILE C 155      -3.356  56.483 -33.066  1.00 23.89           C  
ATOM   3466  N   ALA C 156      -5.513  60.378 -34.104  1.00 16.64           N  
ATOM   3467  CA  ALA C 156      -4.807  61.625 -34.329  1.00 17.60           C  
ATOM   3468  C   ALA C 156      -3.362  61.318 -34.647  1.00 18.63           C  
ATOM   3469  O   ALA C 156      -2.746  60.443 -34.027  1.00 18.66           O  
ATOM   3470  CB  ALA C 156      -4.881  62.502 -33.097  1.00 16.88           C  
ATOM   3471  N   LEU C 157      -2.844  61.979 -35.669  1.00 20.22           N  
ATOM   3472  CA  LEU C 157      -1.454  61.796 -36.025  1.00 22.84           C  
ATOM   3473  C   LEU C 157      -0.631  62.871 -35.315  1.00 24.42           C  
ATOM   3474  O   LEU C 157      -1.149  63.999 -35.097  1.00 24.36           O  
ATOM   3475  CB  LEU C 157      -1.268  61.860 -37.533  1.00 24.14           C  
ATOM   3476  CG  LEU C 157      -2.099  60.757 -38.191  1.00 26.68           C  
ATOM   3477  CD1 LEU C 157      -1.998  60.852 -39.690  1.00 27.69           C  
ATOM   3478  CD2 LEU C 157      -1.621  59.393 -37.686  1.00 29.13           C  
ATOM   3479  OXT LEU C 157       0.504  62.528 -34.924  1.00 29.24           O  
TER    3480      LEU C 157                                                      
HETATM 3481  C   TRS A1196     -10.858  44.914 -49.755  1.00 19.68           C  
HETATM 3482  C1  TRS A1196     -10.067  44.130 -50.804  1.00 19.85           C  
HETATM 3483  C2  TRS A1196     -11.577  43.998 -48.991  1.00 19.89           C  
HETATM 3484  C3  TRS A1196     -11.688  45.942 -50.524  1.00 20.78           C  
HETATM 3485  N   TRS A1196      -9.911  45.613 -48.875  1.00 24.32           N  
HETATM 3486  O1  TRS A1196      -9.028  44.846 -51.279  1.00 13.84           O  
HETATM 3487  O2  TRS A1196     -10.945  43.454 -47.886  1.00 11.86           O  
HETATM 3488  O3  TRS A1196     -12.482  46.796 -49.758  1.00 13.08           O  
HETATM 3489  C1  IPA B1195      -5.589  52.569 -43.007  1.00 21.28           C  
HETATM 3490  C2  IPA B1195      -4.837  51.348 -43.555  1.00 18.33           C  
HETATM 3491  C3  IPA B1195      -3.434  51.752 -44.063  1.00 17.74           C  
HETATM 3492  O2  IPA B1195      -4.701  50.391 -42.520  1.00 18.59           O  
HETATM 3493  O   HOH A1197     -12.563  61.906 -54.086  1.00 10.49           O  
HETATM 3494  O   HOH A1198     -11.148  59.753 -53.130  1.00  9.50           O  
HETATM 3495  O   HOH A1199     -10.385  66.321 -44.745  1.00 11.90           O  
HETATM 3496  O   HOH A1200      10.727  48.928 -46.353  1.00  9.07           O  
HETATM 3497  O   HOH A1201       0.456  56.945 -59.803  1.00 12.19           O  
HETATM 3498  O   HOH A1202     -12.183  61.538 -56.796  1.00 13.15           O  
HETATM 3499  O   HOH A1203     -13.551  58.997 -56.192  1.00 11.87           O  
HETATM 3500  O   HOH A1204     -11.568  64.789 -58.474  1.00 15.85           O  
HETATM 3501  O   HOH A1205      -1.929  47.306 -61.433  1.00 14.41           O  
HETATM 3502  O   HOH A1206      20.155  52.796 -51.792  1.00 20.12           O  
HETATM 3503  O   HOH A1207       4.578  44.129 -49.473  1.00  9.18           O  
HETATM 3504  O   HOH A1208      -6.365  44.118 -50.959  1.00  9.68           O  
HETATM 3505  O   HOH A1209       8.375  47.540 -45.636  1.00  9.40           O  
HETATM 3506  O   HOH A1210      -8.272  50.415 -69.887  1.00 16.07           O  
HETATM 3507  O   HOH A1211      -4.781  69.439 -51.130  1.00 15.62           O  
HETATM 3508  O   HOH A1212       1.094  64.943 -61.493  1.00 17.42           O  
HETATM 3509  O   HOH A1213       2.011  71.196 -51.646  1.00 20.11           O  
HETATM 3510  O   HOH A1214     -17.667  44.384 -68.037  1.00 19.82           O  
HETATM 3511  O   HOH A1215      -1.532  63.777 -61.707  1.00 18.71           O  
HETATM 3512  O   HOH A1216     -13.207  38.105 -64.662  1.00 26.92           O  
HETATM 3513  O   HOH A1217       9.044  65.491 -52.444  1.00 22.72           O  
HETATM 3514  O   HOH A1218     -14.861  61.814 -57.746  1.00 16.33           O  
HETATM 3515  O   HOH A1219      -0.074  41.606 -58.731  1.00 19.14           O  
HETATM 3516  O   HOH A1220     -11.139  63.046 -50.263  1.00 13.86           O  
HETATM 3517  O   HOH A1221     -12.343  64.284 -52.445  1.00 19.46           O  
HETATM 3518  O   HOH A1222      -8.699  60.032 -62.809  1.00 14.30           O  
HETATM 3519  O   HOH A1223      16.761  62.452 -46.414  1.00 20.14           O  
HETATM 3520  O   HOH A1224       2.235  50.958 -59.741  1.00 14.93           O  
HETATM 3521  O   HOH A1225      -4.683  68.952 -58.230  1.00 21.39           O  
HETATM 3522  O   HOH A1226      15.780  56.673 -42.630  1.00 19.51           O  
HETATM 3523  O   HOH A1227       9.326  59.395 -42.060  1.00 22.02           O  
HETATM 3524  O   HOH A1228       4.207  69.831 -49.843  1.00 25.48           O  
HETATM 3525  O   HOH A1229      11.480  57.718 -40.112  1.00 22.86           O  
HETATM 3526  O   HOH A1230     -19.682  62.354 -53.888  1.00 24.46           O  
HETATM 3527  O   HOH A1231     -10.746  67.923 -62.598  1.00 19.38           O  
HETATM 3528  O   HOH A1232     -15.421  68.874 -46.811  1.00 25.82           O  
HETATM 3529  O   HOH A1233       8.135  43.943 -58.185  1.00 21.74           O  
HETATM 3530  O   HOH A1234      -8.197  68.857 -62.726  1.00 28.02           O  
HETATM 3531  O   HOH A1235      -3.495  53.208 -63.980  1.00 17.66           O  
HETATM 3532  O   HOH A1236       3.454  66.900 -63.144  1.00 28.55           O  
HETATM 3533  O   HOH A1237       1.903  49.452 -61.978  1.00 23.50           O  
HETATM 3534  O   HOH A1238      -0.385  48.583 -63.302  1.00 27.74           O  
HETATM 3535  O   HOH A1239     -13.833  55.975 -65.793  1.00 19.52           O  
HETATM 3536  O   HOH A1240     -16.450  57.201 -63.291  1.00 25.97           O  
HETATM 3537  O   HOH A1241      14.249  50.477 -48.012  1.00 23.97           O  
HETATM 3538  O   HOH A1242       2.343  42.460 -60.019  1.00 23.54           O  
HETATM 3539  O   HOH A1243     -16.076  42.466 -69.417  1.00 35.41           O  
HETATM 3540  O   HOH A1244     -10.600  70.037 -47.876  1.00 27.37           O  
HETATM 3541  O   HOH A1245      18.962  60.198 -49.426  1.00 31.06           O  
HETATM 3542  O   HOH A1246       1.121  67.625 -60.709  1.00 31.25           O  
HETATM 3543  O   HOH A1247      -7.987  69.251 -46.649  1.00 23.07           O  
HETATM 3544  O   HOH A1248       6.836  54.526 -59.111  1.00 21.25           O  
HETATM 3545  O   HOH A1249      18.093  59.625 -52.201  1.00 28.95           O  
HETATM 3546  O   HOH A1250       1.131  44.790 -61.377  1.00 23.35           O  
HETATM 3547  O   HOH A1251     -20.465  54.768 -57.473  1.00 24.21           O  
HETATM 3548  O   HOH A1252      12.738  61.994 -57.772  1.00 23.62           O  
HETATM 3549  O   HOH A1253      -2.398  56.878 -64.906  1.00 25.01           O  
HETATM 3550  O   HOH A1254     -16.888  65.492 -51.999  1.00 27.82           O  
HETATM 3551  O   HOH A1255     -16.331  64.072 -56.991  1.00 21.67           O  
HETATM 3552  O   HOH A1256      16.487  54.465 -46.330  1.00 25.18           O  
HETATM 3553  O   HOH A1257      -4.707  55.452 -66.446  1.00 27.56           O  
HETATM 3554  O   HOH A1258     -18.498  41.627 -59.476  1.00 32.13           O  
HETATM 3555  O   HOH A1259      -9.315  67.503 -66.193  1.00 25.41           O  
HETATM 3556  O   HOH A1260       9.920  61.799 -43.819  1.00 31.21           O  
HETATM 3557  O   HOH A1261      -6.475  35.000 -66.001  1.00 32.54           O  
HETATM 3558  O   HOH A1262      13.558  55.265 -40.440  1.00 28.13           O  
HETATM 3559  O   HOH A1263      -6.549  69.806 -60.204  1.00 35.80           O  
HETATM 3560  O   HOH A1264      -2.556  60.357 -65.671  1.00 28.29           O  
HETATM 3561  O   HOH A1265       9.045  44.329 -53.362  1.00 30.91           O  
HETATM 3562  O   HOH A1266     -21.563  54.475 -61.065  1.00 28.17           O  
HETATM 3563  O   HOH A1267       3.993  42.856 -57.811  1.00 21.70           O  
HETATM 3564  O   HOH A1268      15.787  54.351 -53.293  1.00 29.97           O  
HETATM 3565  O   HOH A1269     -17.836  47.311 -69.125  1.00 28.99           O  
HETATM 3566  O   HOH A1270     -16.622  51.454 -66.221  1.00 32.97           O  
HETATM 3567  O   HOH A1271       9.513  68.001 -45.237  1.00 33.49           O  
HETATM 3568  O   HOH B1196       3.959  41.460 -49.973  1.00  9.06           O  
HETATM 3569  O   HOH B1197       1.029  34.717 -38.282  1.00 12.34           O  
HETATM 3570  O   HOH B1198       3.319  38.507 -52.214  1.00 10.23           O  
HETATM 3571  O   HOH B1199       8.934  32.869 -37.624  1.00 15.54           O  
HETATM 3572  O   HOH B1200       6.247  40.475 -51.362  1.00 11.00           O  
HETATM 3573  O   HOH B1201       9.239  36.186 -50.148  1.00 16.19           O  
HETATM 3574  O   HOH B1202      -8.558  33.088 -40.749  1.00 12.81           O  
HETATM 3575  O   HOH B1203     -11.113  23.789 -54.468  1.00 12.45           O  
HETATM 3576  O   HOH B1204      -8.570  48.935 -30.508  1.00 10.98           O  
HETATM 3577  O   HOH B1205     -11.874  45.015 -34.225  1.00  9.83           O  
HETATM 3578  O   HOH B1206      13.661  44.959 -34.176  1.00 20.27           O  
HETATM 3579  O   HOH B1207      -2.355  30.730 -42.271  1.00 14.29           O  
HETATM 3580  O   HOH B1208      10.592  50.037 -48.959  1.00 11.52           O  
HETATM 3581  O   HOH B1209      13.200  36.329 -43.319  1.00 15.72           O  
HETATM 3582  O   HOH B1210      -8.372  34.275 -33.270  1.00 19.84           O  
HETATM 3583  O   HOH B1211      -1.716  21.966 -49.026  1.00 17.57           O  
HETATM 3584  O   HOH B1212     -13.225  42.455 -52.253  1.00 12.07           O  
HETATM 3585  O   HOH B1213       4.245  31.643 -47.441  1.00 11.92           O  
HETATM 3586  O   HOH B1214       7.918  32.976 -40.258  1.00 14.94           O  
HETATM 3587  O   HOH B1215      -7.230  48.206 -28.217  1.00 12.23           O  
HETATM 3588  O   HOH B1216       6.109  36.988 -53.589  1.00 15.11           O  
HETATM 3589  O   HOH B1217      -4.928  34.833 -36.605  1.00 14.74           O  
HETATM 3590  O   HOH B1218     -13.186  25.396 -55.436  1.00 17.65           O  
HETATM 3591  O   HOH B1219      12.897  38.784 -34.772  1.00 21.62           O  
HETATM 3592  O   HOH B1220       8.179  37.987 -54.859  1.00 22.19           O  
HETATM 3593  O   HOH B1221     -14.255  35.780 -39.376  1.00 17.36           O  
HETATM 3594  O   HOH B1222     -12.067  36.218 -31.006  1.00 18.66           O  
HETATM 3595  O   HOH B1223     -11.475  41.759 -30.344  1.00 25.39           O  
HETATM 3596  O   HOH B1224      -4.680  24.621 -47.118  1.00 15.38           O  
HETATM 3597  O   HOH B1225       8.573  42.081 -50.895  1.00 16.13           O  
HETATM 3598  O   HOH B1226       7.271  44.451 -49.878  1.00 13.94           O  
HETATM 3599  O   HOH B1227       5.745  37.798 -50.930  1.00 11.90           O  
HETATM 3600  O   HOH B1228     -11.552  30.693 -40.024  1.00 26.73           O  
HETATM 3601  O   HOH B1229     -11.640  43.661 -45.278  1.00 10.82           O  
HETATM 3602  O   HOH B1230      -0.972  37.301 -59.200  1.00 22.22           O  
HETATM 3603  O   HOH B1231      -4.644  28.364 -56.089  1.00 19.59           O  
HETATM 3604  O   HOH B1232      13.409  48.022 -46.424  1.00 16.38           O  
HETATM 3605  O   HOH B1233      -1.915  35.788 -31.937  1.00 21.00           O  
HETATM 3606  O   HOH B1234      15.110  42.634 -36.904  1.00 21.19           O  
HETATM 3607  O   HOH B1235      -1.800  23.822 -46.868  1.00 20.50           O  
HETATM 3608  O   HOH B1236     -16.762  36.357 -51.536  1.00 24.32           O  
HETATM 3609  O   HOH B1237      -2.391  29.603 -55.558  1.00 22.51           O  
HETATM 3610  O   HOH B1238       1.226  54.682 -27.634  1.00 23.06           O  
HETATM 3611  O   HOH B1239     -16.098  20.035 -51.325  1.00 23.67           O  
HETATM 3612  O   HOH B1240       6.312  48.300 -21.999  1.00 17.86           O  
HETATM 3613  O   HOH B1241      -9.707  24.518 -56.951  1.00 27.37           O  
HETATM 3614  O   HOH B1242       0.180  28.201 -43.231  1.00 22.93           O  
HETATM 3615  O   HOH B1243      14.079  35.663 -47.791  1.00 22.56           O  
HETATM 3616  O   HOH B1244      13.504  47.895 -53.919  1.00 21.70           O  
HETATM 3617  O   HOH B1245      13.310  37.434 -39.641  1.00 21.13           O  
HETATM 3618  O   HOH B1246     -18.234  21.660 -52.845  1.00 30.98           O  
HETATM 3619  O   HOH B1247     -11.448  26.873 -57.143  1.00 19.77           O  
HETATM 3620  O   HOH B1248       6.673  41.137 -58.621  1.00 24.56           O  
HETATM 3621  O   HOH B1249      18.388  36.628 -46.877  1.00 22.39           O  
HETATM 3622  O   HOH B1250      -7.629  31.098 -39.245  1.00 21.59           O  
HETATM 3623  O   HOH B1251      10.937  31.542 -34.642  1.00 21.65           O  
HETATM 3624  O   HOH B1252     -16.977  29.645 -52.508  1.00 19.00           O  
HETATM 3625  O   HOH B1253     -15.755  32.526 -59.378  1.00 28.12           O  
HETATM 3626  O   HOH B1254     -15.609  21.860 -49.194  1.00 28.07           O  
HETATM 3627  O   HOH B1255       0.314  28.954 -52.753  1.00 23.16           O  
HETATM 3628  O   HOH B1256      12.351  34.974 -49.972  1.00 28.80           O  
HETATM 3629  O   HOH B1257      -7.505  25.882 -57.613  1.00 25.31           O  
HETATM 3630  O   HOH B1258      12.146  31.980 -49.556  1.00 26.39           O  
HETATM 3631  O   HOH B1259     -14.475  26.273 -46.600  1.00 32.09           O  
HETATM 3632  O   HOH B1260       5.950  34.019 -30.990  1.00 25.87           O  
HETATM 3633  O   HOH B1261      11.454  27.981 -47.896  1.00 28.20           O  
HETATM 3634  O   HOH B1262      -1.073  34.431 -60.167  1.00 27.20           O  
HETATM 3635  O   HOH B1263       9.390  42.281 -29.344  1.00 21.22           O  
HETATM 3636  O   HOH B1264     -12.424  29.410 -61.927  1.00 33.05           O  
HETATM 3637  O   HOH B1265       5.550  31.448 -29.806  1.00 31.93           O  
HETATM 3638  O   HOH B1266       2.641  37.459 -23.277  1.00 33.51           O  
HETATM 3639  O   HOH B1267       3.132  52.922 -29.350  1.00 26.42           O  
HETATM 3640  O   HOH B1268     -14.835  33.121 -39.757  1.00 31.12           O  
HETATM 3641  O   HOH B1269      17.040  37.592 -49.225  1.00 28.81           O  
HETATM 3642  O   HOH B1270      -1.631  41.208 -22.821  1.00 29.18           O  
HETATM 3643  O   HOH B1271     -14.542  30.915 -61.451  1.00 30.49           O  
HETATM 3644  O   HOH B1272     -11.129  33.265 -37.517  1.00 30.19           O  
HETATM 3645  O   HOH B1273       1.628  31.263 -54.981  1.00 27.82           O  
HETATM 3646  O   HOH B1274     -10.795  23.744 -49.720  1.00 30.09           O  
HETATM 3647  O   HOH B1275      14.425  41.457 -34.313  1.00 26.52           O  
HETATM 3648  O   HOH B1276       9.955  42.651 -56.066  1.00 27.74           O  
HETATM 3649  O   HOH B1277      10.987  43.232 -51.229  1.00 32.43           O  
HETATM 3650  O   HOH B1278      -4.163  42.143 -22.653  1.00 33.13           O  
HETATM 3651  O   HOH C 158     -14.539  44.546 -34.981  1.00 11.00           O  
HETATM 3652  O   HOH C 159     -23.254  53.977 -31.029  1.00 13.90           O  
HETATM 3653  O   HOH C 160     -21.292  56.072 -37.906  1.00 11.13           O  
HETATM 3654  O   HOH C 161     -17.457  41.947 -35.902  1.00 10.38           O  
HETATM 3655  O   HOH C 162     -12.090  49.375 -50.548  1.00 11.33           O  
HETATM 3656  O   HOH C 163     -34.692  43.625 -43.245  1.00 14.20           O  
HETATM 3657  O   HOH C 164     -33.829  45.456 -41.103  1.00 12.99           O  
HETATM 3658  O   HOH C 165      -7.111  64.147 -47.015  1.00 10.37           O  
HETATM 3659  O   HOH C 166     -25.354  51.819 -41.462  1.00 14.93           O  
HETATM 3660  O   HOH C 167     -27.697  50.764 -39.073  1.00 22.20           O  
HETATM 3661  O   HOH C 168      -6.097  45.692 -28.353  1.00 12.62           O  
HETATM 3662  O   HOH C 169     -31.282  47.368 -44.030  1.00 12.79           O  
HETATM 3663  O   HOH C 170      -7.802  66.480 -45.799  1.00 13.89           O  
HETATM 3664  O   HOH C 171     -22.796  53.782 -47.570  1.00 14.12           O  
HETATM 3665  O   HOH C 172     -10.735  60.275 -50.410  1.00 10.63           O  
HETATM 3666  O   HOH C 173     -31.965  40.107 -50.562  1.00 15.83           O  
HETATM 3667  O   HOH C 174     -23.407  56.650 -29.978  1.00 17.48           O  
HETATM 3668  O   HOH C 175     -11.613  44.700 -31.466  1.00 13.33           O  
HETATM 3669  O   HOH C 176     -32.001  47.521 -41.078  1.00 16.29           O  
HETATM 3670  O   HOH C 177      -8.428  48.493 -25.786  1.00 18.60           O  
HETATM 3671  O   HOH C 178     -25.318  53.566 -29.035  1.00 22.01           O  
HETATM 3672  O   HOH C 179     -24.403  46.648 -34.782  1.00 12.74           O  
HETATM 3673  O   HOH C 180     -26.541  39.075 -41.738  1.00 15.80           O  
HETATM 3674  O   HOH C 181     -18.282  43.296 -33.615  1.00 13.01           O  
HETATM 3675  O   HOH C 182     -15.538  42.918 -32.957  1.00 11.68           O  
HETATM 3676  O   HOH C 183     -19.084  40.463 -33.335  1.00 17.18           O  
HETATM 3677  O   HOH C 184     -27.480  38.692 -44.150  1.00 18.31           O  
HETATM 3678  O   HOH C 185     -30.297  39.278 -52.653  1.00 15.28           O  
HETATM 3679  O   HOH C 186     -26.320  52.947 -38.009  1.00 30.77           O  
HETATM 3680  O   HOH C 187     -18.515  35.205 -40.094  1.00 21.34           O  
HETATM 3681  O   HOH C 188     -21.240  57.833 -43.775  1.00 14.85           O  
HETATM 3682  O   HOH C 189     -19.447  63.793 -51.050  1.00 15.34           O  
HETATM 3683  O   HOH C 190     -28.481  38.899 -39.749  1.00 22.05           O  
HETATM 3684  O   HOH C 191     -27.608  45.715 -27.471  1.00 23.28           O  
HETATM 3685  O   HOH C 192     -26.950  41.515 -38.941  1.00 16.61           O  
HETATM 3686  O   HOH C 193     -19.882  43.589 -30.213  1.00 21.37           O  
HETATM 3687  O   HOH C 194     -14.668  64.868 -50.271  1.00 22.89           O  
HETATM 3688  O   HOH C 195     -20.356  37.392 -53.605  1.00 23.82           O  
HETATM 3689  O   HOH C 196      -8.842  45.840 -24.465  1.00 24.70           O  
HETATM 3690  O   HOH C 197     -15.502  71.750 -43.358  1.00 22.33           O  
HETATM 3691  O   HOH C 198     -13.209  72.545 -44.466  1.00 26.67           O  
HETATM 3692  O   HOH C 199     -12.984  70.604 -46.630  1.00 20.23           O  
HETATM 3693  O   HOH C 200     -15.166  40.617 -54.082  1.00 19.92           O  
HETATM 3694  O   HOH C 201     -16.722  69.323 -44.372  1.00 22.94           O  
HETATM 3695  O   HOH C 202      -2.037  67.533 -37.086  1.00 20.20           O  
HETATM 3696  O   HOH C 203     -14.967  71.432 -40.671  1.00 22.89           O  
HETATM 3697  O   HOH C 204     -19.180  68.467 -43.677  1.00 22.52           O  
HETATM 3698  O   HOH C 205     -13.639  76.023 -41.843  1.00 25.78           O  
HETATM 3699  O   HOH C 206     -19.985  55.062 -53.072  1.00 26.12           O  
HETATM 3700  O   HOH C 207     -21.628  34.088 -40.667  1.00 27.33           O  
HETATM 3701  O   HOH C 208      -4.537  72.140 -37.856  1.00 29.38           O  
HETATM 3702  O   HOH C 209     -22.726  56.675 -49.998  1.00 22.59           O  
HETATM 3703  O   HOH C 210     -14.348  64.984 -29.133  1.00 29.23           O  
HETATM 3704  O   HOH C 211     -24.596  58.093 -38.286  1.00 27.63           O  
HETATM 3705  O   HOH C 212     -21.353  61.270 -47.298  1.00 23.15           O  
HETATM 3706  O   HOH C 213     -12.144  60.348 -24.815  1.00 21.88           O  
HETATM 3707  O   HOH C 214     -20.673  62.531 -40.639  1.00 21.86           O  
HETATM 3708  O   HOH C 215      -3.654  65.586 -35.121  1.00 26.79           O  
HETATM 3709  O   HOH C 216     -10.133  53.339 -24.493  1.00 25.40           O  
HETATM 3710  O   HOH C 217     -25.695  42.517 -56.599  1.00 25.78           O  
HETATM 3711  O   HOH C 218      -9.868  69.921 -44.051  1.00 25.70           O  
HETATM 3712  O   HOH C 219     -24.424  38.694 -37.718  1.00 24.17           O  
HETATM 3713  O   HOH C 220      -8.603  72.778 -32.144  1.00 18.48           O  
HETATM 3714  O   HOH C 221     -15.066  36.006 -32.476  1.00 25.82           O  
HETATM 3715  O   HOH C 222     -32.451  50.202 -40.655  1.00 28.96           O  
HETATM 3716  O   HOH C 223     -25.380  37.076 -40.522  1.00 32.49           O  
HETATM 3717  O   HOH C 224     -23.405  44.231 -26.937  1.00 27.54           O  
HETATM 3718  O   HOH C 225     -13.583  37.975 -29.203  1.00 28.22           O  
HETATM 3719  O   HOH C 226     -24.761  38.638 -34.753  1.00 35.75           O  
HETATM 3720  O   HOH C 227     -30.406  50.948 -39.123  1.00 32.21           O  
HETATM 3721  O   HOH C 228     -26.865  39.509 -36.927  1.00 32.16           O  
HETATM 3722  O   HOH C 229      -7.603  41.051 -25.717  1.00 27.52           O  
HETATM 3723  O   HOH C 230     -11.871  74.787 -35.437  1.00 27.30           O  
HETATM 3724  O   HOH C 231     -14.383  73.837 -34.416  1.00 33.41           O  
HETATM 3725  O   HOH C 232      -8.376  72.252 -39.932  1.00 31.42           O  
HETATM 3726  O   HOH C 233     -31.896  45.561 -34.640  1.00 29.31           O  
HETATM 3727  O   HOH C 234     -31.239  38.940 -39.662  1.00 24.21           O  
HETATM 3728  O   HOH C 235     -18.482  39.198 -30.963  1.00 32.65           O  
HETATM 3729  O   HOH C 236     -16.595  71.139 -36.757  1.00 32.76           O  
HETATM 3730  O   HOH C 237     -16.306  37.541 -53.987  1.00 31.39           O  
HETATM 3731  O   HOH C 238     -22.962  57.264 -27.197  1.00 33.45           O  
HETATM 3732  O   HOH C 239      -8.914  59.328 -22.166  1.00 26.97           O  
CONECT  472  716                                                                
CONECT  716  472                                                                
CONECT 1632 1876                                                                
CONECT 1876 1632                                                                
CONECT 2792 3036                                                                
CONECT 3036 2792                                                                
CONECT 3481 3482 3483 3484 3485                                                 
CONECT 3482 3481 3486                                                           
CONECT 3483 3481 3487                                                           
CONECT 3484 3481 3488                                                           
CONECT 3485 3481                                                                
CONECT 3486 3482                                                                
CONECT 3487 3483                                                                
CONECT 3488 3484                                                                
CONECT 3489 3490                                                                
CONECT 3490 3489 3491 3492                                                      
CONECT 3491 3490                                                                
CONECT 3492 3490                                                                
MASTER      301    0    2    3   30    0    4    6 3729    3   18   36          
END                                                                             
