# Supplementary material for: Exploring the mechanism of Alisma orientale for the treatment of pregnancy induced hypertension and potential hepato-nephrotoxicity by using network pharmacology, network toxicology, molecular docking and molecular dynamics simulation
Source: Front Pharmacol. 2022 Nov 15;13:1027112. doi: 10.3389/fphar.2022.1027112 (PMC9705790; doi:10.3389/fphar.2022.1027112)
Supplement: Supplementary file 4 [file DataSheet8.ZIP › Supplement Materials/Molecular Docking/Toxic/TP53-7lin.pdb]

HEADER    PROTEIN BINDING                         27-JAN-21   7LIN              
TITLE     X-RAY STRUCTURE OF SPOP MATH DOMAIN (D140G) IN COMPLEX WITH A 53BP1   
TITLE    2 PEPTIDE                                                              
COMPND    MOL_ID: 1;                                                            
COMPND   2 MOLECULE: SPECKLE-TYPE POZ PROTEIN;                                  
COMPND   3 CHAIN: A;                                                            
COMPND   4 FRAGMENT: MATH DOMAIN;                                               
COMPND   5 SYNONYM: HIB HOMOLOG 1,ROADKILL HOMOLOG 1;                           
COMPND   6 ENGINEERED: YES;                                                     
COMPND   7 MUTATION: YES;                                                       
COMPND   8 MOL_ID: 2;                                                           
COMPND   9 MOLECULE: TP53-BINDING PROTEIN 1 PEPTIDE;                            
COMPND  10 CHAIN: B;                                                            
COMPND  11 SYNONYM: P53BP1;                                                     
COMPND  12 ENGINEERED: YES                                                      
SOURCE    MOL_ID: 1;                                                            
SOURCE   2 ORGANISM_SCIENTIFIC: HOMO SAPIENS;                                   
SOURCE   3 ORGANISM_COMMON: HUMAN;                                              
SOURCE   4 ORGANISM_TAXID: 9606;                                                
SOURCE   5 GENE: SPOP;                                                          
SOURCE   6 EXPRESSION_SYSTEM: ESCHERICHIA COLI;                                 
SOURCE   7 EXPRESSION_SYSTEM_TAXID: 562;                                        
SOURCE   8 MOL_ID: 2;                                                           
SOURCE   9 SYNTHETIC: YES;                                                      
SOURCE  10 ORGANISM_SCIENTIFIC: HOMO SAPIENS;                                   
SOURCE  11 ORGANISM_COMMON: HUMAN;                                              
SOURCE  12 ORGANISM_TAXID: 9606                                                 
KEYWDS    SPOP, 53BP1, DNA DAMAGE RESPONSE, HOMOLOGOUS RECOMBINATION, UBIQUITIN 
KEYWDS   2 LIGASE, PROTEIN BINDING                                              
EXPDTA    X-RAY DIFFRACTION                                                     
AUTHOR    M.V.BOTUYAN,G.CUI,G.MER                                               
REVDAT   2   30-JUN-21 7LIN    1       JRNL                                     
REVDAT   1   14-APR-21 7LIN    0                                                
JRNL        AUTH   D.WANG,J.MA,M.V.BOTUYAN,G.CUI,Y.YAN,D.DING,Y.ZHOU,           
JRNL        AUTH 2 E.W.KRUEGER,J.PEI,X.WU,L.WANG,H.PEI,M.A.MCNIVEN,D.YE,G.MER,  
JRNL        AUTH 3 H.HUANG                                                      
JRNL        TITL   ATM-PHOSPHORYLATED SPOP CONTRIBUTES TO 53BP1 EXCLUSION FROM  
JRNL        TITL 2 CHROMATIN DURING DNA REPLICATION.                            
JRNL        REF    SCI ADV                       V.   7       2021              
JRNL        REFN                   ESSN 2375-2548                               
JRNL        PMID   34144977                                                     
JRNL        DOI    10.1126/SCIADV.ABD9208                                       
REMARK   2                                                                      
REMARK   2 RESOLUTION.    1.44 ANGSTROMS.                                       
REMARK   3                                                                      
REMARK   3 REFINEMENT.                                                          
REMARK   3   PROGRAM     : PHENIX 1.16_3549                                     
REMARK   3   AUTHORS     : PAUL ADAMS,PAVEL AFONINE,VINCENT CHEN,IAN            
REMARK   3               : DAVIS,KRESHNA GOPAL,RALF GROSSE-KUNSTLEVE,           
REMARK   3               : LI-WEI HUNG,ROBERT IMMORMINO,TOM IOERGER,            
REMARK   3               : AIRLIE MCCOY,ERIK MCKEE,NIGEL MORIARTY,              
REMARK   3               : REETAL PAI,RANDY READ,JANE RICHARDSON,               
REMARK   3               : DAVID RICHARDSON,TOD ROMO,JIM SACCHETTINI,           
REMARK   3               : NICHOLAS SAUTER,JACOB SMITH,LAURENT                  
REMARK   3               : STORONI,TOM TERWILLIGER,PETER ZWART                  
REMARK   3                                                                      
REMARK   3    REFINEMENT TARGET : GEOSTD + MONOMER LIBRARY + CDL V1.2           
REMARK   3                                                                      
REMARK   3  DATA USED IN REFINEMENT.                                            
REMARK   3   RESOLUTION RANGE HIGH (ANGSTROMS) : 1.44                           
REMARK   3   RESOLUTION RANGE LOW  (ANGSTROMS) : 24.32                          
REMARK   3   MIN(FOBS/SIGMA_FOBS)              : 1.340                          
REMARK   3   COMPLETENESS FOR RANGE        (%) : 98.2                           
REMARK   3   NUMBER OF REFLECTIONS             : 33113                          
REMARK   3                                                                      
REMARK   3  FIT TO DATA USED IN REFINEMENT.                                     
REMARK   3   R VALUE     (WORKING + TEST SET) : 0.169                           
REMARK   3   R VALUE            (WORKING SET) : 0.167                           
REMARK   3   FREE R VALUE                     : 0.186                           
REMARK   3   FREE R VALUE TEST SET SIZE   (%) : 6.040                           
REMARK   3   FREE R VALUE TEST SET COUNT      : 2000                            
REMARK   3                                                                      
REMARK   3  FIT TO DATA USED IN REFINEMENT (IN BINS).                           
REMARK   3   BIN  RESOLUTION RANGE  COMPL.    NWORK NFREE   RWORK  RFREE        
REMARK   3     1 24.3200 -  3.4700    0.93     2244   145  0.1693 0.1917        
REMARK   3     2  3.4700 -  2.7500    1.00     2298   147  0.1629 0.1553        
REMARK   3     3  2.7500 -  2.4100    1.00     2266   146  0.1692 0.2157        
REMARK   3     4  2.4100 -  2.1900    0.99     2256   145  0.1654 0.1689        
REMARK   3     5  2.1900 -  2.0300    0.99     2246   144  0.1622 0.1958        
REMARK   3     6  2.0300 -  1.9100    0.99     2246   145  0.1614 0.1841        
REMARK   3     7  1.9100 -  1.8200    0.99     2216   142  0.1712 0.2039        
REMARK   3     8  1.8200 -  1.7400    0.99     2211   142  0.1706 0.1910        
REMARK   3     9  1.7400 -  1.6700    0.98     2215   142  0.1669 0.1824        
REMARK   3    10  1.6700 -  1.6100    0.98     2211   143  0.1714 0.1861        
REMARK   3    11  1.6100 -  1.5600    0.98     2190   140  0.1659 0.1859        
REMARK   3    12  1.5600 -  1.5200    0.98     2196   141  0.1717 0.2020        
REMARK   3    13  1.5200 -  1.4800    0.98     2162   140  0.1759 0.2263        
REMARK   3    14  1.4800 -  1.4400    0.97     2156   138  0.1877 0.1926        
REMARK   3                                                                      
REMARK   3  BULK SOLVENT MODELLING.                                             
REMARK   3   METHOD USED        : FLAT BULK SOLVENT MODEL                       
REMARK   3   SOLVENT RADIUS     : 1.11                                          
REMARK   3   SHRINKAGE RADIUS   : 0.90                                          
REMARK   3   K_SOL              : NULL                                          
REMARK   3   B_SOL              : NULL                                          
REMARK   3                                                                      
REMARK   3  ERROR ESTIMATES.                                                    
REMARK   3   COORDINATE ERROR (MAXIMUM-LIKELIHOOD BASED)     : 0.090            
REMARK   3   PHASE ERROR (DEGREES, MAXIMUM-LIKELIHOOD BASED) : 17.280           
REMARK   3                                                                      
REMARK   3  B VALUES.                                                           
REMARK   3   FROM WILSON PLOT           (A**2) : 14.36                          
REMARK   3   MEAN B VALUE      (OVERALL, A**2) : 23.33                          
REMARK   3   OVERALL ANISOTROPIC B VALUE.                                       
REMARK   3    B11 (A**2) : NULL                                                 
REMARK   3    B22 (A**2) : NULL                                                 
REMARK   3    B33 (A**2) : NULL                                                 
REMARK   3    B12 (A**2) : NULL                                                 
REMARK   3    B13 (A**2) : NULL                                                 
REMARK   3    B23 (A**2) : NULL                                                 
REMARK   3                                                                      
REMARK   3  TWINNING INFORMATION.                                               
REMARK   3   FRACTION: NULL                                                     
REMARK   3   OPERATOR: NULL                                                     
REMARK   3                                                                      
REMARK   3  DEVIATIONS FROM IDEAL VALUES.                                       
REMARK   3                 RMSD          COUNT                                  
REMARK   3   BOND      :  0.006           1195                                  
REMARK   3   ANGLE     :  0.873           1609                                  
REMARK   3   CHIRALITY :  0.082            176                                  
REMARK   3   PLANARITY :  0.005            201                                  
REMARK   3   DIHEDRAL  : 11.199            440                                  
REMARK   3                                                                      
REMARK   3  TLS DETAILS                                                         
REMARK   3   NUMBER OF TLS GROUPS  : 11                                         
REMARK   3   TLS GROUP : 1                                                      
REMARK   3    SELECTION: CHAIN 'A' AND (RESID 27 THROUGH 58 )                   
REMARK   3    ORIGIN FOR THE GROUP (A): -12.8236 -14.5648   2.1538              
REMARK   3    T TENSOR                                                          
REMARK   3      T11:   0.0951 T22:   0.1132                                     
REMARK   3      T33:   0.0887 T12:  -0.0016                                     
REMARK   3      T13:   0.0098 T23:  -0.0044                                     
REMARK   3    L TENSOR                                                          
REMARK   3      L11:   1.0362 L22:   2.5762                                     
REMARK   3      L33:   1.1857 L12:  -0.3709                                     
REMARK   3      L13:   0.1702 L23:   0.1009                                     
REMARK   3    S TENSOR                                                          
REMARK   3      S11:  -0.0030 S12:  -0.0552 S13:  -0.0304                       
REMARK   3      S21:   0.0042 S22:   0.0193 S23:   0.0423                       
REMARK   3      S31:  -0.0496 S32:   0.0442 S33:  -0.0125                       
REMARK   3   TLS GROUP : 2                                                      
REMARK   3    SELECTION: CHAIN 'A' AND (RESID 59 THROUGH 72 )                   
REMARK   3    ORIGIN FOR THE GROUP (A):  -9.2435  -6.6589   8.7372              
REMARK   3    T TENSOR                                                          
REMARK   3      T11:   0.1571 T22:   0.1272                                     
REMARK   3      T33:   0.1106 T12:  -0.0247                                     
REMARK   3      T13:  -0.0273 T23:  -0.0055                                     
REMARK   3    L TENSOR                                                          
REMARK   3      L11:   4.6829 L22:   5.7470                                     
REMARK   3      L33:   3.6597 L12:   1.4921                                     
REMARK   3      L13:   0.8022 L23:   1.5889                                     
REMARK   3    S TENSOR                                                          
REMARK   3      S11:  -0.0891 S12:  -0.2155 S13:   0.2755                       
REMARK   3      S21:  -0.0426 S22:  -0.0310 S23:  -0.5244                       
REMARK   3      S31:  -0.4678 S32:   0.1670 S33:  -0.0233                       
REMARK   3   TLS GROUP : 3                                                      
REMARK   3    SELECTION: CHAIN 'A' AND (RESID 73 THROUGH 84 )                   
REMARK   3    ORIGIN FOR THE GROUP (A): -23.1484 -25.8856   8.1618              
REMARK   3    T TENSOR                                                          
REMARK   3      T11:   0.1602 T22:   0.1736                                     
REMARK   3      T33:   0.1281 T12:  -0.0201                                     
REMARK   3      T13:   0.0164 T23:   0.0292                                     
REMARK   3    L TENSOR                                                          
REMARK   3      L11:   7.9347 L22:   8.1438                                     
REMARK   3      L33:   6.3156 L12:  -2.2396                                     
REMARK   3      L13:   0.4084 L23:   1.7312                                     
REMARK   3    S TENSOR                                                          
REMARK   3      S11:  -0.0701 S12:  -0.8824 S13:  -0.1966                       
REMARK   3      S21:   0.4165 S22:   0.0693 S23:   0.2076                       
REMARK   3      S31:   0.5567 S32:  -0.2737 S33:   0.0318                       
REMARK   3   TLS GROUP : 4                                                      
REMARK   3    SELECTION: CHAIN 'A' AND (RESID 85 THROUGH 97 )                   
REMARK   3    ORIGIN FOR THE GROUP (A): -11.0995  -9.0908  14.0911              
REMARK   3    T TENSOR                                                          
REMARK   3      T11:   0.1616 T22:   0.1616                                     
REMARK   3      T33:   0.0981 T12:  -0.0312                                     
REMARK   3      T13:  -0.0351 T23:   0.0170                                     
REMARK   3    L TENSOR                                                          
REMARK   3      L11:   4.0626 L22:   2.7616                                     
REMARK   3      L33:   4.2331 L12:  -0.4820                                     
REMARK   3      L13:   0.6841 L23:   1.2136                                     
REMARK   3    S TENSOR                                                          
REMARK   3      S11:   0.0440 S12:  -0.4007 S13:   0.0034                       
REMARK   3      S21:   0.3413 S22:  -0.0267 S23:  -0.4345                       
REMARK   3      S31:  -0.1604 S32:   0.3233 S33:  -0.0257                       
REMARK   3   TLS GROUP : 5                                                      
REMARK   3    SELECTION: CHAIN 'A' AND (RESID 98 THROUGH 106 )                  
REMARK   3    ORIGIN FOR THE GROUP (A): -20.0273  -5.5166   8.8827              
REMARK   3    T TENSOR                                                          
REMARK   3      T11:   0.0990 T22:   0.1187                                     
REMARK   3      T33:   0.0638 T12:   0.0143                                     
REMARK   3      T13:   0.0054 T23:  -0.0083                                     
REMARK   3    L TENSOR                                                          
REMARK   3      L11:   4.7299 L22:   6.2512                                     
REMARK   3      L33:   6.3639 L12:   3.5119                                     
REMARK   3      L13:   4.3035 L23:   4.0825                                     
REMARK   3    S TENSOR                                                          
REMARK   3      S11:  -0.0580 S12:  -0.3269 S13:   0.0795                       
REMARK   3      S21:  -0.1092 S22:  -0.0977 S23:   0.0381                       
REMARK   3      S31:  -0.4791 S32:  -0.3192 S33:   0.2571                       
REMARK   3   TLS GROUP : 6                                                      
REMARK   3    SELECTION: CHAIN 'A' AND (RESID 107 THROUGH 116 )                 
REMARK   3    ORIGIN FOR THE GROUP (A): -25.2102  -9.0525  -6.5401              
REMARK   3    T TENSOR                                                          
REMARK   3      T11:   0.1613 T22:   0.1085                                     
REMARK   3      T33:   0.0926 T12:   0.0379                                     
REMARK   3      T13:  -0.0194 T23:   0.0113                                     
REMARK   3    L TENSOR                                                          
REMARK   3      L11:   7.2829 L22:   5.2415                                     
REMARK   3      L33:   6.9984 L12:   2.8934                                     
REMARK   3      L13:  -4.9224 L23:  -0.4649                                     
REMARK   3    S TENSOR                                                          
REMARK   3      S11:   0.2814 S12:   0.3817 S13:   0.2081                       
REMARK   3      S21:  -0.4307 S22:  -0.0200 S23:   0.1034                       
REMARK   3      S31:  -0.2757 S32:  -0.0508 S33:  -0.2553                       
REMARK   3   TLS GROUP : 7                                                      
REMARK   3    SELECTION: CHAIN 'A' AND (RESID 117 THROUGH 138 )                 
REMARK   3    ORIGIN FOR THE GROUP (A): -21.1338 -10.8892  13.0413              
REMARK   3    T TENSOR                                                          
REMARK   3      T11:   0.1346 T22:   0.1454                                     
REMARK   3      T33:   0.0665 T12:  -0.0148                                     
REMARK   3      T13:   0.0271 T23:   0.0045                                     
REMARK   3    L TENSOR                                                          
REMARK   3      L11:   2.4687 L22:   2.8800                                     
REMARK   3      L33:   3.6701 L12:   1.4940                                     
REMARK   3      L13:   2.3725 L23:   1.4254                                     
REMARK   3    S TENSOR                                                          
REMARK   3      S11:   0.0360 S12:  -0.2271 S13:  -0.0015                       
REMARK   3      S21:   0.2230 S22:  -0.1054 S23:   0.0821                       
REMARK   3      S31:  -0.0719 S32:  -0.0961 S33:   0.0856                       
REMARK   3   TLS GROUP : 8                                                      
REMARK   3    SELECTION: CHAIN 'A' AND (RESID 139 THROUGH 147 )                 
REMARK   3    ORIGIN FOR THE GROUP (A): -26.7124 -22.4359  -5.7900              
REMARK   3    T TENSOR                                                          
REMARK   3      T11:   0.1244 T22:   0.1234                                     
REMARK   3      T33:   0.1223 T12:  -0.0033                                     
REMARK   3      T13:  -0.0193 T23:  -0.0243                                     
REMARK   3    L TENSOR                                                          
REMARK   3      L11:   9.3471 L22:   7.4522                                     
REMARK   3      L33:   4.4331 L12:  -6.3894                                     
REMARK   3      L13:   5.3821 L23:  -5.7077                                     
REMARK   3    S TENSOR                                                          
REMARK   3      S11:   0.2316 S12:   0.4321 S13:  -0.2165                       
REMARK   3      S21:  -0.3369 S22:  -0.0220 S23:   0.1036                       
REMARK   3      S31:   0.3423 S32:   0.2235 S33:  -0.2019                       
REMARK   3   TLS GROUP : 9                                                      
REMARK   3    SELECTION: CHAIN 'A' AND (RESID 148 THROUGH 154 )                 
REMARK   3    ORIGIN FOR THE GROUP (A): -19.5687 -17.9279 -10.4499              
REMARK   3    T TENSOR                                                          
REMARK   3      T11:   0.1566 T22:   0.1628                                     
REMARK   3      T33:   0.1117 T12:  -0.0052                                     
REMARK   3      T13:  -0.0040 T23:  -0.0043                                     
REMARK   3    L TENSOR                                                          
REMARK   3      L11:   5.4082 L22:   5.3538                                     
REMARK   3      L33:   8.6091 L12:  -5.3032                                     
REMARK   3      L13:  -3.6245 L23:   4.2797                                     
REMARK   3    S TENSOR                                                          
REMARK   3      S11:   0.3777 S12:   0.5554 S13:   0.0694                       
REMARK   3      S21:  -0.3481 S22:  -0.2636 S23:  -0.1148                       
REMARK   3      S31:  -0.1177 S32:  -0.0336 S33:  -0.1502                       
REMARK   3   TLS GROUP : 10                                                     
REMARK   3    SELECTION: CHAIN 'A' AND (RESID 155 THROUGH 165 )                 
REMARK   3    ORIGIN FOR THE GROUP (A): -17.0871  -4.2037   4.7989              
REMARK   3    T TENSOR                                                          
REMARK   3      T11:   0.2029 T22:   0.1344                                     
REMARK   3      T33:   0.0869 T12:   0.0014                                     
REMARK   3      T13:   0.0019 T23:  -0.0212                                     
REMARK   3    L TENSOR                                                          
REMARK   3      L11:   1.1359 L22:   6.0491                                     
REMARK   3      L33:   3.9270 L12:   0.6146                                     
REMARK   3      L13:   0.5966 L23:   4.6993                                     
REMARK   3    S TENSOR                                                          
REMARK   3      S11:   0.0404 S12:  -0.2507 S13:   0.1103                       
REMARK   3      S21:   0.0817 S22:  -0.1150 S23:  -0.0197                       
REMARK   3      S31:  -0.3318 S32:  -0.2089 S33:   0.1405                       
REMARK   3   TLS GROUP : 11                                                     
REMARK   3    SELECTION: CHAIN 'B' AND (RESID 1638 THROUGH 1645 )               
REMARK   3    ORIGIN FOR THE GROUP (A): -24.3002 -14.3811  14.6356              
REMARK   3    T TENSOR                                                          
REMARK   3      T11:   0.1879 T22:   0.2317                                     
REMARK   3      T33:   0.2574 T12:  -0.0114                                     
REMARK   3      T13:   0.0716 T23:   0.0689                                     
REMARK   3    L TENSOR                                                          
REMARK   3      L11:   3.1499 L22:   8.7813                                     
REMARK   3      L33:   9.1593 L12:  -3.6030                                     
REMARK   3      L13:   3.5744 L23:  -0.9388                                     
REMARK   3    S TENSOR                                                          
REMARK   3      S11:   0.0358 S12:  -0.8190 S13:  -1.3893                       
REMARK   3      S21:   0.3614 S22:   0.3953 S23:   0.9490                       
REMARK   3      S31:  -0.1856 S32:  -0.8506 S33:  -0.4599                       
REMARK   3                                                                      
REMARK   3  NCS DETAILS                                                         
REMARK   3   NUMBER OF NCS GROUPS : NULL                                        
REMARK   3                                                                      
REMARK   3  OTHER REFINEMENT REMARKS: NULL                                      
REMARK   4                                                                      
REMARK   4 7LIN COMPLIES WITH FORMAT V. 3.30, 13-JUL-11                         
REMARK 100                                                                      
REMARK 100 THIS ENTRY HAS BEEN PROCESSED BY RCSB ON 28-JAN-21.                  
REMARK 100 THE DEPOSITION ID IS D_1000254196.                                   
REMARK 200                                                                      
REMARK 200 EXPERIMENTAL DETAILS                                                 
REMARK 200  EXPERIMENT TYPE                : X-RAY DIFFRACTION                  
REMARK 200  DATE OF DATA COLLECTION        : 15-FEB-19                          
REMARK 200  TEMPERATURE           (KELVIN) : 100                                
REMARK 200  PH                             : NULL                               
REMARK 200  NUMBER OF CRYSTALS USED        : 1                                  
REMARK 200                                                                      
REMARK 200  SYNCHROTRON              (Y/N) : Y                                  
REMARK 200  RADIATION SOURCE               : APS                                
REMARK 200  BEAMLINE                       : 19-BM                              
REMARK 200  X-RAY GENERATOR MODEL          : NULL                               
REMARK 200  MONOCHROMATIC OR LAUE    (M/L) : M                                  
REMARK 200  WAVELENGTH OR RANGE        (A) : 0.9794                             
REMARK 200  MONOCHROMATOR                  : NULL                               
REMARK 200  OPTICS                         : NULL                               
REMARK 200                                                                      
REMARK 200  DETECTOR TYPE                  : CCD                                
REMARK 200  DETECTOR MANUFACTURER          : ADSC QUANTUM 210R                  
REMARK 200  INTENSITY-INTEGRATION SOFTWARE : HKL-2000                           
REMARK 200  DATA SCALING SOFTWARE          : HKL-2000                           
REMARK 200                                                                      
REMARK 200  NUMBER OF UNIQUE REFLECTIONS   : 33113                              
REMARK 200  RESOLUTION RANGE HIGH      (A) : 1.440                              
REMARK 200  RESOLUTION RANGE LOW       (A) : 24.320                             
REMARK 200  REJECTION CRITERIA  (SIGMA(I)) : NULL                               
REMARK 200                                                                      
REMARK 200 OVERALL.                                                             
REMARK 200  COMPLETENESS FOR RANGE     (%) : 98.2                               
REMARK 200  DATA REDUNDANCY                : 8.100                              
REMARK 200  R MERGE                    (I) : 0.03200                            
REMARK 200  R SYM                      (I) : NULL                               
REMARK 200  <I/SIGMA(I)> FOR THE DATA SET  : 43.3500                            
REMARK 200                                                                      
REMARK 200 IN THE HIGHEST RESOLUTION SHELL.                                     
REMARK 200  HIGHEST RESOLUTION SHELL, RANGE HIGH (A) : 1.44                     
REMARK 200  HIGHEST RESOLUTION SHELL, RANGE LOW  (A) : 1.49                     
REMARK 200  COMPLETENESS FOR SHELL     (%) : 97.2                               
REMARK 200  DATA REDUNDANCY IN SHELL       : 6.70                               
REMARK 200  R MERGE FOR SHELL          (I) : 0.15000                            
REMARK 200  R SYM FOR SHELL            (I) : NULL                               
REMARK 200  <I/SIGMA(I)> FOR SHELL         : NULL                               
REMARK 200                                                                      
REMARK 200 DIFFRACTION PROTOCOL: SINGLE WAVELENGTH                              
REMARK 200 METHOD USED TO DETERMINE THE STRUCTURE: MOLECULAR REPLACEMENT        
REMARK 200 SOFTWARE USED: PHENIX 1.16_3549                                      
REMARK 200 STARTING MODEL: 3HQM                                                 
REMARK 200                                                                      
REMARK 200 REMARK: NULL                                                         
REMARK 280                                                                      
REMARK 280 CRYSTAL                                                              
REMARK 280 SOLVENT CONTENT, VS   (%): 52.28                                     
REMARK 280 MATTHEWS COEFFICIENT, VM (ANGSTROMS**3/DA): 2.58                     
REMARK 280                                                                      
REMARK 280 CRYSTALLIZATION CONDITIONS: SPOP MATH WAS AT 24 MG/ML AND 1:5        
REMARK 280  PROTEIN:53BP1 PEPTIDE MOLAR RATIO. CRYSTALS WERE GROWN BY THE       
REMARK 280  HANGING DROP METHOD, MIXING 2 UL OF THE PROTEIN SAMPLE IN 20 MM     
REMARK 280  TRIS-HCL, PH 7.6, 150 MM NACL, 5 MM DTT AND 2 UL OF THE             
REMARK 280  RESERVOIR SOLUTION FOR THE DROP. THE RESERVOIR SOLUTION WAS 0.5     
REMARK 280  ML. RESERVOIR SOLUTION: 0.1 M SODIUM CITRATE TRIBASIC DIHYDRATE,    
REMARK 280  PH 5.6, 0.2 M (NH4)2SO4, 1 M LI2SO4, VAPOR DIFFUSION, HANGING       
REMARK 280  DROP, TEMPERATURE 295K                                              
REMARK 290                                                                      
REMARK 290 CRYSTALLOGRAPHIC SYMMETRY                                            
REMARK 290 SYMMETRY OPERATORS FOR SPACE GROUP: C 2 2 21                         
REMARK 290                                                                      
REMARK 290      SYMOP   SYMMETRY                                                
REMARK 290     NNNMMM   OPERATOR                                                
REMARK 290       1555   X,Y,Z                                                   
REMARK 290       2555   -X,-Y,Z+1/2                                             
REMARK 290       3555   -X,Y,-Z+1/2                                             
REMARK 290       4555   X,-Y,-Z                                                 
REMARK 290       5555   X+1/2,Y+1/2,Z                                           
REMARK 290       6555   -X+1/2,-Y+1/2,Z+1/2                                     
REMARK 290       7555   -X+1/2,Y+1/2,-Z+1/2                                     
REMARK 290       8555   X+1/2,-Y+1/2,-Z                                         
REMARK 290                                                                      
REMARK 290     WHERE NNN -> OPERATOR NUMBER                                     
REMARK 290           MMM -> TRANSLATION VECTOR                                  
REMARK 290                                                                      
REMARK 290 CRYSTALLOGRAPHIC SYMMETRY TRANSFORMATIONS                            
REMARK 290 THE FOLLOWING TRANSFORMATIONS OPERATE ON THE ATOM/HETATM             
REMARK 290 RECORDS IN THIS ENTRY TO PRODUCE CRYSTALLOGRAPHICALLY                
REMARK 290 RELATED MOLECULES.                                                   
REMARK 290   SMTRY1   1  1.000000  0.000000  0.000000        0.00000            
REMARK 290   SMTRY2   1  0.000000  1.000000  0.000000        0.00000            
REMARK 290   SMTRY3   1  0.000000  0.000000  1.000000        0.00000            
REMARK 290   SMTRY1   2 -1.000000  0.000000  0.000000        0.00000            
REMARK 290   SMTRY2   2  0.000000 -1.000000  0.000000        0.00000            
REMARK 290   SMTRY3   2  0.000000  0.000000  1.000000       46.40950            
REMARK 290   SMTRY1   3 -1.000000  0.000000  0.000000        0.00000            
REMARK 290   SMTRY2   3  0.000000  1.000000  0.000000        0.00000            
REMARK 290   SMTRY3   3  0.000000  0.000000 -1.000000       46.40950            
REMARK 290   SMTRY1   4  1.000000  0.000000  0.000000        0.00000            
REMARK 290   SMTRY2   4  0.000000 -1.000000  0.000000        0.00000            
REMARK 290   SMTRY3   4  0.000000  0.000000 -1.000000        0.00000            
REMARK 290   SMTRY1   5  1.000000  0.000000  0.000000       21.82850            
REMARK 290   SMTRY2   5  0.000000  1.000000  0.000000       45.36200            
REMARK 290   SMTRY3   5  0.000000  0.000000  1.000000        0.00000            
REMARK 290   SMTRY1   6 -1.000000  0.000000  0.000000       21.82850            
REMARK 290   SMTRY2   6  0.000000 -1.000000  0.000000       45.36200            
REMARK 290   SMTRY3   6  0.000000  0.000000  1.000000       46.40950            
REMARK 290   SMTRY1   7 -1.000000  0.000000  0.000000       21.82850            
REMARK 290   SMTRY2   7  0.000000  1.000000  0.000000       45.36200            
REMARK 290   SMTRY3   7  0.000000  0.000000 -1.000000       46.40950            
REMARK 290   SMTRY1   8  1.000000  0.000000  0.000000       21.82850            
REMARK 290   SMTRY2   8  0.000000 -1.000000  0.000000       45.36200            
REMARK 290   SMTRY3   8  0.000000  0.000000 -1.000000        0.00000            
REMARK 290                                                                      
REMARK 290 REMARK: NULL                                                         
REMARK 300                                                                      
REMARK 300 BIOMOLECULE: 1                                                       
REMARK 300 SEE REMARK 350 FOR THE AUTHOR PROVIDED AND/OR PROGRAM                
REMARK 300 GENERATED ASSEMBLY INFORMATION FOR THE STRUCTURE IN                  
REMARK 300 THIS ENTRY. THE REMARK MAY ALSO PROVIDE INFORMATION ON               
REMARK 300 BURIED SURFACE AREA.                                                 
REMARK 350                                                                      
REMARK 350 COORDINATES FOR A COMPLETE MULTIMER REPRESENTING THE KNOWN           
REMARK 350 BIOLOGICALLY SIGNIFICANT OLIGOMERIZATION STATE OF THE                
REMARK 350 MOLECULE CAN BE GENERATED BY APPLYING BIOMT TRANSFORMATIONS          
REMARK 350 GIVEN BELOW.  BOTH NON-CRYSTALLOGRAPHIC AND                          
REMARK 350 CRYSTALLOGRAPHIC OPERATIONS ARE GIVEN.                               
REMARK 350                                                                      
REMARK 350 BIOMOLECULE: 1                                                       
REMARK 350 AUTHOR DETERMINED BIOLOGICAL UNIT: DIMERIC                           
REMARK 350 SOFTWARE DETERMINED QUATERNARY STRUCTURE: DIMERIC                    
REMARK 350 SOFTWARE USED: PISA                                                  
REMARK 350 TOTAL BURIED SURFACE AREA: 890 ANGSTROM**2                           
REMARK 350 SURFACE AREA OF THE COMPLEX: 7750 ANGSTROM**2                        
REMARK 350 CHANGE IN SOLVENT FREE ENERGY: -14.0 KCAL/MOL                        
REMARK 350 APPLY THE FOLLOWING TO CHAINS: A, B                                  
REMARK 350   BIOMT1   1  1.000000  0.000000  0.000000        0.00000            
REMARK 350   BIOMT2   1  0.000000  1.000000  0.000000        0.00000            
REMARK 350   BIOMT3   1  0.000000  0.000000  1.000000        0.00000            
REMARK 375                                                                      
REMARK 375 SPECIAL POSITION                                                     
REMARK 375 THE FOLLOWING ATOMS ARE FOUND TO BE WITHIN 0.15 ANGSTROMS            
REMARK 375 OF A SYMMETRY RELATED ATOM AND ARE ASSUMED TO BE ON SPECIAL          
REMARK 375 POSITIONS.                                                           
REMARK 375                                                                      
REMARK 375 ATOM RES CSSEQI                                                      
REMARK 375      HOH A 307  LIES ON A SPECIAL POSITION.                          
REMARK 375      HOH A 475  LIES ON A SPECIAL POSITION.                          
REMARK 465                                                                      
REMARK 465 MISSING RESIDUES                                                     
REMARK 465 THE FOLLOWING RESIDUES WERE NOT LOCATED IN THE                       
REMARK 465 EXPERIMENT. (M=MODEL NUMBER; RES=RESIDUE NAME; C=CHAIN               
REMARK 465 IDENTIFIER; SSSEQ=SEQUENCE NUMBER; I=INSERTION CODE.)                
REMARK 465                                                                      
REMARK 465   M RES C SSSEQI                                                     
REMARK 465     GLY A    24                                                      
REMARK 465     PRO A    25                                                      
REMARK 465     GLY A    26                                                      
REMARK 465     ASP A   166                                                      
REMARK 465     PRO B  1636                                                      
REMARK 465     ALA B  1637                                                      
REMARK 465     SER B  1646                                                      
REMARK 465     THR B  1647                                                      
REMARK 465     THR B  1648                                                      
REMARK 465     PRO B  1649                                                      
REMARK 465     THR B  1650                                                      
REMARK 470                                                                      
REMARK 470 MISSING ATOM                                                         
REMARK 470 THE FOLLOWING RESIDUES HAVE MISSING ATOMS (M=MODEL NUMBER;           
REMARK 470 RES=RESIDUE NAME; C=CHAIN IDENTIFIER; SSEQ=SEQUENCE NUMBER;          
REMARK 470 I=INSERTION CODE):                                                   
REMARK 470   M RES CSSEQI  ATOMS                                                
REMARK 470     HIS A  27    CG   ND1  CD2  CE1  NE2                             
REMARK 470     LYS A  64    CD   CE   NZ                                        
REMARK 470     LYS A  66    CE   NZ                                             
REMARK 470     LYS A  95    CG   CD   CE   NZ                                   
REMARK 470     GLU A  97    CD   OE1  OE2                                       
REMARK 470     LYS A 101    CE   NZ                                             
REMARK 470     LYS A 110    CD   CE   NZ                                        
REMARK 470     GLN A 120    OE1  NE2                                            
REMARK 470     GLU A 145    CD   OE1  OE2                                       
REMARK 470     LYS A 154    NZ                                                  
REMARK 500                                                                      
REMARK 500 GEOMETRY AND STEREOCHEMISTRY                                         
REMARK 500 SUBTOPIC: TORSION ANGLES                                             
REMARK 500                                                                      
REMARK 500 TORSION ANGLES OUTSIDE THE EXPECTED RAMACHANDRAN REGIONS:            
REMARK 500 (M=MODEL NUMBER; RES=RESIDUE NAME; C=CHAIN IDENTIFIER;               
REMARK 500 SSEQ=SEQUENCE NUMBER; I=INSERTION CODE).                             
REMARK 500                                                                      
REMARK 500 STANDARD TABLE:                                                      
REMARK 500 FORMAT:(10X,I3,1X,A3,1X,A1,I4,A1,4X,F7.2,3X,F7.2)                    
REMARK 500                                                                      
REMARK 500 EXPECTED VALUES: GJ KLEYWEGT AND TA JONES (1996). PHI/PSI-           
REMARK 500 CHOLOGY: RAMACHANDRAN REVISITED. STRUCTURE 4, 1395 - 1400            
REMARK 500                                                                      
REMARK 500  M RES CSSEQI        PSI       PHI                                   
REMARK 500    LYS A 135       66.50   -116.80                                   
REMARK 500                                                                      
REMARK 500 REMARK: NULL                                                         
REMARK 800                                                                      
REMARK 800 SITE                                                                 
REMARK 800 SITE_IDENTIFIER: AC1                                                 
REMARK 800 EVIDENCE_CODE: SOFTWARE                                              
REMARK 800 SITE_DESCRIPTION: binding site for residue SO4 A 201                 
DBREF  7LIN A   29   166  UNP    O43791   SPOP_HUMAN      29    166             
DBREF  7LIN B 1636  1650  UNP    Q12888   TP53B_HUMAN   1636   1650             
SEQADV 7LIN GLY A   24  UNP  O43791              EXPRESSION TAG                 
SEQADV 7LIN PRO A   25  UNP  O43791              EXPRESSION TAG                 
SEQADV 7LIN GLY A   26  UNP  O43791              EXPRESSION TAG                 
SEQADV 7LIN HIS A   27  UNP  O43791              EXPRESSION TAG                 
SEQADV 7LIN MET A   28  UNP  O43791              EXPRESSION TAG                 
SEQADV 7LIN GLY A  140  UNP  O43791    ASP   140 ENGINEERED MUTATION            
SEQRES   1 A  143  GLY PRO GLY HIS MET VAL VAL LYS PHE SER TYR MET TRP          
SEQRES   2 A  143  THR ILE ASN ASN PHE SER PHE CYS ARG GLU GLU MET GLY          
SEQRES   3 A  143  GLU VAL ILE LYS SER SER THR PHE SER SER GLY ALA ASN          
SEQRES   4 A  143  ASP LYS LEU LYS TRP CYS LEU ARG VAL ASN PRO LYS GLY          
SEQRES   5 A  143  LEU ASP GLU GLU SER LYS ASP TYR LEU SER LEU TYR LEU          
SEQRES   6 A  143  LEU LEU VAL SER CYS PRO LYS SER GLU VAL ARG ALA LYS          
SEQRES   7 A  143  PHE LYS PHE SER ILE LEU ASN ALA LYS GLY GLU GLU THR          
SEQRES   8 A  143  LYS ALA MET GLU SER GLN ARG ALA TYR ARG PHE VAL GLN          
SEQRES   9 A  143  GLY LYS ASP TRP GLY PHE LYS LYS PHE ILE ARG ARG GLY          
SEQRES  10 A  143  PHE LEU LEU ASP GLU ALA ASN GLY LEU LEU PRO ASP ASP          
SEQRES  11 A  143  LYS LEU THR LEU PHE CYS GLU VAL SER VAL VAL GLN ASP          
SEQRES   1 B   15  PRO ALA THR PRO THR ALA SER SER SER SER SER THR THR          
SEQRES   2 B   15  PRO THR                                                      
HET    SO4  A 201       5                                                       
HETNAM     SO4 SULFATE ION                                                      
FORMUL   3  SO4    O4 S 2-                                                      
FORMUL   4  HOH   *248(H2 O)                                                    
HELIX    1 AA1 ASN A   40  CYS A   44  5                                   5    
HELIX    2 AA2 ASP A   77  LYS A   81  5                                   5    
HELIX    3 AA3 ARG A  139  LEU A  143  1                                   5    
HELIX    4 AA4 ASP A  144  GLY A  148  5                                   5    
HELIX    5 AA5 LEU A  150  LYS A  154  5                                   5    
SHEET    1 AA1 4 VAL A  29  ILE A  38  0                                        
SHEET    2 AA1 4 LEU A 155  VAL A 164 -1  O  LEU A 155   N  ILE A  38           
SHEET    3 AA1 4 VAL A  98  LEU A 107 -1  N  SER A 105   O  PHE A 158           
SHEET    4 AA1 4 GLU A 113  GLU A 118 -1  O  MET A 117   N  PHE A 104           
SHEET    1 AA2 4 VAL A  29  ILE A  38  0                                        
SHEET    2 AA2 4 LEU A 155  VAL A 164 -1  O  LEU A 155   N  ILE A  38           
SHEET    3 AA2 4 VAL A  98  LEU A 107 -1  N  SER A 105   O  PHE A 158           
SHEET    4 AA2 4 TYR A 123  PHE A 125 -1  O  PHE A 125   N  VAL A  98           
SHEET    1 AA3 4 ILE A  52  LYS A  53  0                                        
SHEET    2 AA3 4 LYS A  66  ASN A  72 -1  O  VAL A  71   N  ILE A  52           
SHEET    3 AA3 4 TYR A  83  SER A  92 -1  O  LEU A  89   N  CYS A  68           
SHEET    4 AA3 4 ASP A 130  ARG A 138 -1  O  TRP A 131   N  LEU A  88           
SITE     1 AC1  8 CYS A  44  ARG A  45  GLU A  46  ARG A 138                    
SITE     2 AC1  8 PHE A 141  HOH A 313  HOH A 359  HOH A 392                    
CRYST1   43.657   90.724   92.819  90.00  90.00  90.00 C 2 2 21      8          
ORIGX1      1.000000  0.000000  0.000000        0.00000                         
ORIGX2      0.000000  1.000000  0.000000        0.00000                         
ORIGX3      0.000000  0.000000  1.000000        0.00000                         
SCALE1      0.022906  0.000000  0.000000        0.00000                         
SCALE2      0.000000  0.011022  0.000000        0.00000                         
SCALE3      0.000000  0.000000  0.010774        0.00000                         
ATOM      1  N   HIS A  27     -21.884   8.357  16.787  1.00 43.30           N  
ANISOU    1  N   HIS A  27     6760   4737   4954    921    523  -1054       N  
ATOM      2  CA  HIS A  27     -20.449   8.523  16.595  1.00 45.78           C  
ANISOU    2  CA  HIS A  27     7149   5018   5227    816    378  -1063       C  
ATOM      3  C   HIS A  27     -20.074   8.340  15.128  1.00 32.90           C  
ANISOU    3  C   HIS A  27     5446   3359   3697    754    308  -1006       C  
ATOM      4  O   HIS A  27     -20.716   7.573  14.405  1.00 35.09           O  
ANISOU    4  O   HIS A  27     5616   3683   4034    779    368   -946       O  
ATOM      5  CB  HIS A  27     -19.676   7.529  17.464  1.00 50.29           C  
ANISOU    5  CB  HIS A  27     7760   5677   5670    767    365  -1052       C  
ATOM      6  N   MET A  28     -19.040   9.058  14.690  1.00 33.77           N  
ANISOU    6  N   MET A  28     5614   3390   3830    672    183  -1022       N  
ATOM      7  CA  MET A  28     -18.555   8.932  13.324  1.00 28.01           C  
ANISOU    7  CA  MET A  28     4834   2626   3183    600    116   -965       C  
ATOM      8  C   MET A  28     -17.795   7.621  13.153  1.00 32.79           C  
ANISOU    8  C   MET A  28     5393   3322   3742    527     98   -920       C  
ATOM      9  O   MET A  28     -17.418   6.958  14.124  1.00 30.37           O  
ANISOU    9  O   MET A  28     5108   3093   3340    517    108   -936       O  
ATOM     10  CB  MET A  28     -17.646  10.109  12.968  1.00 30.31           C  
ANISOU   10  CB  MET A  28     5195   2799   3520    521      1   -989       C  
ATOM     11  CG  MET A  28     -18.335  11.466  13.037  1.00 35.21           C  
ANISOU   11  CG  MET A  28     5870   3316   4194    589      8  -1030       C  
ATOM     12  SD  MET A  28     -17.206  12.879  12.948  1.00 38.63           S  
ANISOU   12  SD  MET A  28     6398   3611   4670    490   -118  -1067       S  
ATOM     13  CE  MET A  28     -16.622  12.754  11.263  1.00 38.26           C  
ANISOU   13  CE  MET A  28     6298   3518   4722    389   -172   -969       C  
ATOM     14  N   VAL A  29     -17.568   7.247  11.890  1.00 25.22           N  
ANISOU   14  N   VAL A  29     4362   2362   2858    472     68   -852       N  
ATOM     15  CA  VAL A  29     -16.901   5.997  11.547  1.00 22.15           C  
ANISOU   15  CA  VAL A  29     3875   2082   2458    389     56   -782       C  
ATOM     16  C   VAL A  29     -15.798   6.232  10.520  1.00 22.40           C  
ANISOU   16  C   VAL A  29     3879   2077   2556    267    -34   -737       C  
ATOM     17  O   VAL A  29     -15.744   7.265   9.850  1.00 26.31           O  
ANISOU   17  O   VAL A  29     4414   2466   3116    249    -72   -736       O  
ATOM     18  CB  VAL A  29     -17.871   4.914  11.015  1.00 26.57           C  
ANISOU   18  CB  VAL A  29     4306   2734   3054    432    142   -706       C  
ATOM     19  CG1 VAL A  29     -19.016   4.669  11.999  1.00 24.57           C  
ANISOU   19  CG1 VAL A  29     4062   2517   2757    547    256   -741       C  
ATOM     20  CG2 VAL A  29     -18.389   5.300   9.630  1.00 26.60           C  
ANISOU   20  CG2 VAL A  29     4248   2691   3167    435    124   -649       C  
ATOM     21  N   VAL A  30     -14.907   5.246  10.417  1.00 19.11           N  
ANISOU   21  N   VAL A  30     3394   1743   2123    188    -59   -698       N  
ATOM     22  CA  VAL A  30     -14.024   5.070   9.269  1.00 20.42           C  
ANISOU   22  CA  VAL A  30     3492   1911   2358     83   -101   -632       C  
ATOM     23  C   VAL A  30     -14.583   3.885   8.492  1.00 15.90           C  
ANISOU   23  C   VAL A  30     2810   1433   1800    102    -42   -551       C  
ATOM     24  O   VAL A  30     -14.741   2.798   9.053  1.00 15.65           O  
ANISOU   24  O   VAL A  30     2732   1494   1718    126     -7   -544       O  
ATOM     25  CB  VAL A  30     -12.576   4.809   9.711  1.00 21.36           C  
ANISOU   25  CB  VAL A  30     3602   2050   2464    -14   -174   -654       C  
ATOM     26  CG1 VAL A  30     -11.718   4.403   8.530  1.00 20.02           C  
ANISOU   26  CG1 VAL A  30     3338   1902   2367   -112   -184   -579       C  
ATOM     27  CG2 VAL A  30     -11.990   6.030  10.400  1.00 23.51           C  
ANISOU   27  CG2 VAL A  30     3981   2214   2740    -44   -254   -739       C  
ATOM     28  N   LYS A  31     -14.928   4.098   7.221  1.00 15.14           N  
ANISOU   28  N   LYS A  31     2683   1305   1766     95    -35   -492       N  
ATOM     29  CA  LYS A  31     -15.624   3.101   6.420  1.00 14.30           C  
ANISOU   29  CA  LYS A  31     2487   1269   1676    124      4   -426       C  
ATOM     30  C   LYS A  31     -14.745   2.656   5.257  1.00 13.69           C  
ANISOU   30  C   LYS A  31     2368   1212   1623     37    -15   -362       C  
ATOM     31  O   LYS A  31     -14.099   3.488   4.606  1.00 14.28           O  
ANISOU   31  O   LYS A  31     2488   1211   1727    -22    -42   -345       O  
ATOM     32  CB  LYS A  31     -16.983   3.643   5.921  1.00 14.66           C  
ANISOU   32  CB  LYS A  31     2538   1264   1766    215     22   -417       C  
ATOM     33  CG  LYS A  31     -17.868   2.543   5.380  1.00 15.53           C  
ANISOU   33  CG  LYS A  31     2550   1450   1901    256     52   -368       C  
ATOM     34  CD  LYS A  31     -19.311   3.004   5.204  1.00 15.61           C  
ANISOU   34  CD  LYS A  31     2542   1419   1971    361     66   -375       C  
ATOM     35  CE  LYS A  31     -20.145   1.779   4.840  1.00 17.26           C  
ANISOU   35  CE  LYS A  31     2633   1708   2216    389     91   -336       C  
ATOM     36  NZ  LYS A  31     -21.603   2.076   4.969  1.00 20.25           N  
ANISOU   36  NZ  LYS A  31     2960   2063   2672    496    117   -354       N  
ATOM     37  N   PHE A  32     -14.701   1.346   5.024  1.00 12.87           N  
ANISOU   37  N   PHE A  32     2182   1202   1505     28      8   -325       N  
ATOM     38  CA  PHE A  32     -13.830   0.783   4.002  1.00 12.38           C  
ANISOU   38  CA  PHE A  32     2080   1168   1456    -44      4   -271       C  
ATOM     39  C   PHE A  32     -14.425  -0.535   3.549  1.00 13.46           C  
ANISOU   39  C   PHE A  32     2144   1385   1586    -12     29   -233       C  
ATOM     40  O   PHE A  32     -15.432  -1.001   4.094  1.00 13.54           O  
ANISOU   40  O   PHE A  32     2124   1428   1594     54     50   -246       O  
ATOM     41  CB  PHE A  32     -12.369   0.638   4.492  1.00 13.80           C  
ANISOU   41  CB  PHE A  32     2241   1368   1633   -128    -16   -291       C  
ATOM     42  CG  PHE A  32     -12.216  -0.199   5.740  1.00 13.55           C  
ANISOU   42  CG  PHE A  32     2179   1409   1559   -107    -22   -328       C  
ATOM     43  CD1 PHE A  32     -11.764  -1.508   5.671  1.00 16.83           C  
ANISOU   43  CD1 PHE A  32     2521   1909   1965   -123    -12   -300       C  
ATOM     44  CD2 PHE A  32     -12.527   0.332   6.985  1.00 17.22           C  
ANISOU   44  CD2 PHE A  32     2706   1851   1985    -66    -38   -390       C  
ATOM     45  CE1 PHE A  32     -11.633  -2.273   6.841  1.00 16.15           C  
ANISOU   45  CE1 PHE A  32     2425   1880   1831    -99    -22   -326       C  
ATOM     46  CE2 PHE A  32     -12.389  -0.436   8.139  1.00 18.57           C  
ANISOU   46  CE2 PHE A  32     2875   2085   2097    -42    -43   -418       C  
ATOM     47  CZ  PHE A  32     -11.942  -1.731   8.053  1.00 16.32           C  
ANISOU   47  CZ  PHE A  32     2518   1880   1804    -60    -37   -381       C  
ATOM     48  N   SER A  33     -13.799  -1.142   2.547  1.00 11.48           N  
ANISOU   48  N   SER A  33     1865   1160   1337    -59     32   -188       N  
ATOM     49  CA  SER A  33     -14.364  -2.333   1.942  1.00 11.40           C  
ANISOU   49  CA  SER A  33     1800   1208   1324    -31     43   -156       C  
ATOM     50  C   SER A  33     -13.275  -3.273   1.442  1.00 11.30           C  
ANISOU   50  C   SER A  33     1748   1246   1299    -87     58   -131       C  
ATOM     51  O   SER A  33     -12.111  -2.889   1.255  1.00 13.84           O  
ANISOU   51  O   SER A  33     2079   1552   1628   -150     67   -127       O  
ATOM     52  CB  SER A  33     -15.335  -1.991   0.806  1.00 13.85           C  
ANISOU   52  CB  SER A  33     2143   1472   1648     12     20   -125       C  
ATOM     53  OG  SER A  33     -14.666  -1.349  -0.264  1.00 14.05           O  
ANISOU   53  OG  SER A  33     2235   1445   1659    -32     15    -90       O  
ATOM     54  N   TYR A  34     -13.683  -4.522   1.207  1.00 12.04           N  
ANISOU   54  N   TYR A  34     1791   1395   1388    -62     64   -116       N  
ATOM     55  CA  TYR A  34     -12.834  -5.530   0.592  1.00 11.24           C  
ANISOU   55  CA  TYR A  34     1656   1338   1277    -95     81    -95       C  
ATOM     56  C   TYR A  34     -13.707  -6.408  -0.294  1.00 11.03           C  
ANISOU   56  C   TYR A  34     1621   1323   1246    -57     68    -73       C  
ATOM     57  O   TYR A  34     -14.796  -6.823   0.113  1.00 11.27           O  
ANISOU   57  O   TYR A  34     1620   1363   1298    -13     53    -81       O  
ATOM     58  CB  TYR A  34     -12.141  -6.397   1.655  1.00 11.90           C  
ANISOU   58  CB  TYR A  34     1681   1479   1361   -108     87   -113       C  
ATOM     59  CG  TYR A  34     -11.159  -7.357   1.019  1.00 12.34           C  
ANISOU   59  CG  TYR A  34     1698   1572   1420   -137    106    -96       C  
ATOM     60  CD1 TYR A  34     -11.417  -8.730   0.974  1.00 12.24           C  
ANISOU   60  CD1 TYR A  34     1646   1601   1403   -109    108    -88       C  
ATOM     61  CD2 TYR A  34      -9.988  -6.890   0.448  1.00 13.94           C  
ANISOU   61  CD2 TYR A  34     1900   1760   1636   -190    130    -89       C  
ATOM     62  CE1 TYR A  34     -10.513  -9.610   0.373  1.00 15.00           C  
ANISOU   62  CE1 TYR A  34     1965   1978   1757   -124    128    -79       C  
ATOM     63  CE2 TYR A  34      -9.082  -7.753  -0.146  1.00 16.90           C  
ANISOU   63  CE2 TYR A  34     2232   2169   2021   -206    163    -77       C  
ATOM     64  CZ  TYR A  34      -9.353  -9.105  -0.185  1.00 14.23           C  
ANISOU   64  CZ  TYR A  34     1863   1872   1671   -168    160    -75       C  
ATOM     65  OH  TYR A  34      -8.445  -9.963  -0.793  1.00 18.67           O  
ANISOU   65  OH  TYR A  34     2388   2461   2245   -174    196    -69       O  
ATOM     66  N   MET A  35     -13.242  -6.680  -1.509  1.00 10.99           N  
ANISOU   66  N   MET A  35     1647   1313   1216    -74     77    -49       N  
ATOM     67  CA  MET A  35     -13.885  -7.616  -2.418  1.00 11.64           C  
ANISOU   67  CA  MET A  35     1735   1404   1285    -42     52    -38       C  
ATOM     68  C   MET A  35     -13.047  -8.885  -2.468  1.00 11.22           C  
ANISOU   68  C   MET A  35     1638   1401   1224    -60     82    -41       C  
ATOM     69  O   MET A  35     -11.878  -8.848  -2.865  1.00 13.86           O  
ANISOU   69  O   MET A  35     1982   1743   1541    -95    128    -33       O  
ATOM     70  CB  MET A  35     -14.026  -7.018  -3.814  1.00 11.25           C  
ANISOU   70  CB  MET A  35     1782   1304   1191    -35     35    -12       C  
ATOM     71  CG  MET A  35     -14.971  -7.856  -4.665  1.00 12.85           C  
ANISOU   71  CG  MET A  35     1999   1502   1380     10    -26    -12       C  
ATOM     72  SD  MET A  35     -14.993  -7.455  -6.410  1.00 13.39           S  
ANISOU   72  SD  MET A  35     2212   1517   1360     28    -55     18       S  
ATOM     73  CE  MET A  35     -13.425  -8.149  -6.932  1.00 15.97           C  
ANISOU   73  CE  MET A  35     2559   1881   1629    -17     47     26       C  
ATOM     74  N   TRP A  36     -13.649 -10.004  -2.060  1.00 11.07           N  
ANISOU   74  N   TRP A  36     1567   1409   1230    -35     61    -50       N  
ATOM     75  CA  TRP A  36     -12.964 -11.289  -1.978  1.00 12.09           C  
ANISOU   75  CA  TRP A  36     1656   1577   1360    -42     80    -55       C  
ATOM     76  C   TRP A  36     -13.479 -12.206  -3.079  1.00 10.48           C  
ANISOU   76  C   TRP A  36     1481   1359   1143    -17     49    -56       C  
ATOM     77  O   TRP A  36     -14.662 -12.563  -3.082  1.00 11.84           O  
ANISOU   77  O   TRP A  36     1638   1514   1347      6     -1    -60       O  
ATOM     78  CB  TRP A  36     -13.253 -11.929  -0.626  1.00 11.00           C  
ANISOU   78  CB  TRP A  36     1455   1468   1258    -34     79    -60       C  
ATOM     79  CG  TRP A  36     -12.468 -13.180  -0.335  1.00 11.29           C  
ANISOU   79  CG  TRP A  36     1454   1535   1300    -36     93    -60       C  
ATOM     80  CD1 TRP A  36     -11.354 -13.645  -0.995  1.00 13.17           C  
ANISOU   80  CD1 TRP A  36     1693   1785   1526    -44    116    -64       C  
ATOM     81  CD2 TRP A  36     -12.738 -14.117   0.713  1.00 12.87           C  
ANISOU   81  CD2 TRP A  36     1615   1752   1522    -24     90    -54       C  
ATOM     82  NE1 TRP A  36     -10.918 -14.813  -0.409  1.00 13.77           N  
ANISOU   82  NE1 TRP A  36     1728   1883   1622    -32    115    -65       N  
ATOM     83  CE2 TRP A  36     -11.749 -15.120   0.637  1.00 12.79           C  
ANISOU   83  CE2 TRP A  36     1586   1759   1513    -22     96    -55       C  
ATOM     84  CE3 TRP A  36     -13.715 -14.205   1.714  1.00 14.24           C  
ANISOU   84  CE3 TRP A  36     1772   1925   1715    -11     93    -44       C  
ATOM     85  CZ2 TRP A  36     -11.709 -16.194   1.526  1.00 12.79           C  
ANISOU   85  CZ2 TRP A  36     1561   1770   1529     -8     91    -42       C  
ATOM     86  CZ3 TRP A  36     -13.671 -15.285   2.597  1.00 13.95           C  
ANISOU   86  CZ3 TRP A  36     1714   1901   1686     -3    104    -28       C  
ATOM     87  CH2 TRP A  36     -12.674 -16.255   2.490  1.00 13.92           C  
ANISOU   87  CH2 TRP A  36     1701   1908   1678     -2     95    -25       C  
ATOM     88  N   THR A  37     -12.612 -12.584  -4.012  1.00 11.77           N  
ANISOU   88  N   THR A  37     1683   1524   1263    -22     79    -57       N  
ATOM     89  CA  THR A  37     -12.964 -13.532  -5.061  1.00 12.62           C  
ANISOU   89  CA  THR A  37     1838   1616   1343      5     47    -69       C  
ATOM     90  C   THR A  37     -12.404 -14.900  -4.696  1.00 12.58           C  
ANISOU   90  C   THR A  37     1781   1636   1364     10     66    -84       C  
ATOM     91  O   THR A  37     -11.188 -15.050  -4.526  1.00 15.68           O  
ANISOU   91  O   THR A  37     2148   2056   1754      0    128    -84       O  
ATOM     92  CB  THR A  37     -12.394 -13.104  -6.409  1.00 14.73           C  
ANISOU   92  CB  THR A  37     2207   1862   1527      9     80    -62       C  
ATOM     93  OG1 THR A  37     -12.818 -11.774  -6.712  1.00 19.66           O  
ANISOU   93  OG1 THR A  37     2891   2453   2126      4     64    -40       O  
ATOM     94  CG2 THR A  37     -12.884 -14.047  -7.512  1.00 17.63           C  
ANISOU   94  CG2 THR A  37     2648   2203   1847     47     29    -85       C  
ATOM     95  N   ILE A  38     -13.281 -15.887  -4.566  1.00 11.60           N  
ANISOU   95  N   ILE A  38     1634   1495   1277     27     11    -95       N  
ATOM     96  CA  ILE A  38     -12.881 -17.265  -4.309  1.00 11.65           C  
ANISOU   96  CA  ILE A  38     1608   1508   1310     36     18   -107       C  
ATOM     97  C   ILE A  38     -13.045 -18.017  -5.626  1.00 11.24           C  
ANISOU   97  C   ILE A  38     1633   1419   1218     63    -17   -137       C  
ATOM     98  O   ILE A  38     -14.167 -18.276  -6.068  1.00 11.91           O  
ANISOU   98  O   ILE A  38     1741   1466   1320     70    -97   -150       O  
ATOM     99  CB  ILE A  38     -13.702 -17.889  -3.170  1.00 10.59           C  
ANISOU   99  CB  ILE A  38     1405   1370   1250     29    -10    -94       C  
ATOM    100  CG1 ILE A  38     -13.587 -17.045  -1.895  1.00 14.54           C  
ANISOU  100  CG1 ILE A  38     1858   1903   1764     12     25    -71       C  
ATOM    101  CG2 ILE A  38     -13.257 -19.340  -2.911  1.00 14.60           C  
ANISOU  101  CG2 ILE A  38     1893   1870   1785     40     -6   -100       C  
ATOM    102  CD1 ILE A  38     -14.487 -17.494  -0.742  1.00 17.01           C  
ANISOU  102  CD1 ILE A  38     2118   2212   2133      8     21    -51       C  
ATOM    103  N   ASN A  39     -11.937 -18.334  -6.285  1.00 12.45           N  
ANISOU  103  N   ASN A  39     1828   1582   1321     80     41   -152       N  
ATOM    104  CA  ASN A  39     -11.980 -18.962  -7.597  1.00 13.27           C  
ANISOU  104  CA  ASN A  39     2032   1650   1361    114     20   -187       C  
ATOM    105  C   ASN A  39     -12.277 -20.449  -7.477  1.00 12.40           C  
ANISOU  105  C   ASN A  39     1906   1506   1298    132    -29   -216       C  
ATOM    106  O   ASN A  39     -12.011 -21.079  -6.452  1.00 12.52           O  
ANISOU  106  O   ASN A  39     1838   1534   1383    124    -13   -204       O  
ATOM    107  CB  ASN A  39     -10.641 -18.773  -8.315  1.00 14.16           C  
ANISOU  107  CB  ASN A  39     2192   1782   1404    130    127   -192       C  
ATOM    108  CG  ASN A  39     -10.339 -17.323  -8.574  1.00 18.08           C  
ANISOU  108  CG  ASN A  39     2719   2295   1855    104    180   -158       C  
ATOM    109  OD1 ASN A  39     -11.140 -16.615  -9.182  1.00 20.04           O  
ANISOU  109  OD1 ASN A  39     3049   2515   2052    105    129   -149       O  
ATOM    110  ND2 ASN A  39      -9.191 -16.854  -8.089  1.00 22.22           N  
ANISOU  110  ND2 ASN A  39     3175   2858   2409     80    275   -139       N  
ATOM    111  N   ASN A  40     -12.833 -21.009  -8.550  1.00 13.21           N  
ANISOU  111  N   ASN A  40     2103   1559   1359    158    -96   -256       N  
ATOM    112  CA  ASN A  40     -13.075 -22.453  -8.660  1.00 12.97           C  
ANISOU  112  CA  ASN A  40     2082   1479   1369    175   -149   -295       C  
ATOM    113  C   ASN A  40     -13.886 -22.957  -7.475  1.00 12.61           C  
ANISOU  113  C   ASN A  40     1927   1418   1446    138   -197   -270       C  
ATOM    114  O   ASN A  40     -13.555 -23.971  -6.849  1.00 14.19           O  
ANISOU  114  O   ASN A  40     2085   1604   1703    141   -181   -268       O  
ATOM    115  CB  ASN A  40     -11.766 -23.231  -8.799  1.00 13.88           C  
ANISOU  115  CB  ASN A  40     2211   1603   1459    214    -62   -317       C  
ATOM    116  CG  ASN A  40     -10.825 -22.587  -9.779  1.00 19.59           C  
ANISOU  116  CG  ASN A  40     3017   2352   2072    244     31   -327       C  
ATOM    117  OD1 ASN A  40     -11.101 -22.549 -10.982  1.00 24.20           O  
ANISOU  117  OD1 ASN A  40     3733   2903   2559    272      3   -361       O  
ATOM    118  ND2 ASN A  40      -9.726 -22.047  -9.273  1.00 19.71           N  
ANISOU  118  ND2 ASN A  40     2961   2425   2102    236    139   -296       N  
ATOM    119  N   PHE A  41     -14.954 -22.214  -7.153  1.00 12.77           N  
ANISOU  119  N   PHE A  41     1904   1440   1508    108   -248   -246       N  
ATOM    120  CA  PHE A  41     -15.682 -22.493  -5.918  1.00 12.58           C  
ANISOU  120  CA  PHE A  41     1771   1413   1596     71   -257   -211       C  
ATOM    121  C   PHE A  41     -16.236 -23.917  -5.884  1.00 14.83           C  
ANISOU  121  C   PHE A  41     2042   1629   1963     60   -316   -230       C  
ATOM    122  O   PHE A  41     -16.231 -24.564  -4.828  1.00 15.12           O  
ANISOU  122  O   PHE A  41     2014   1661   2072     39   -281   -196       O  
ATOM    123  CB  PHE A  41     -16.799 -21.477  -5.673  1.00 14.09           C  
ANISOU  123  CB  PHE A  41     1914   1611   1829     49   -294   -191       C  
ATOM    124  CG  PHE A  41     -17.352 -21.571  -4.292  1.00 15.83           C  
ANISOU  124  CG  PHE A  41     2026   1842   2145     17   -258   -148       C  
ATOM    125  CD1 PHE A  41     -16.635 -21.067  -3.225  1.00 15.80           C  
ANISOU  125  CD1 PHE A  41     1992   1894   2118     14   -168   -111       C  
ATOM    126  CD2 PHE A  41     -18.550 -22.213  -4.046  1.00 18.80           C  
ANISOU  126  CD2 PHE A  41     2336   2169   2636    -10   -310   -145       C  
ATOM    127  CE1 PHE A  41     -17.117 -21.193  -1.931  1.00 16.93           C  
ANISOU  127  CE1 PHE A  41     2062   2046   2326     -8   -126    -71       C  
ATOM    128  CE2 PHE A  41     -19.035 -22.331  -2.751  1.00 19.56           C  
ANISOU  128  CE2 PHE A  41     2343   2275   2813    -39   -250    -98       C  
ATOM    129  CZ  PHE A  41     -18.321 -21.821  -1.704  1.00 18.08           C  
ANISOU  129  CZ  PHE A  41     2148   2144   2576    -33   -156    -61       C  
ATOM    130  N   SER A  42     -16.712 -24.426  -7.026  1.00 15.11           N  
ANISOU  130  N   SER A  42     2150   1604   1987     73   -411   -284       N  
ATOM    131  CA  SER A  42     -17.233 -25.790  -7.083  1.00 17.37           C  
ANISOU  131  CA  SER A  42     2430   1809   2359     57   -480   -311       C  
ATOM    132  C   SER A  42     -16.180 -26.842  -6.767  1.00 16.47           C  
ANISOU  132  C   SER A  42     2340   1681   2236     80   -418   -314       C  
ATOM    133  O   SER A  42     -16.535 -28.012  -6.543  1.00 18.94           O  
ANISOU  133  O   SER A  42     2640   1921   2635     62   -458   -321       O  
ATOM    134  CB  SER A  42     -17.823 -26.073  -8.467  1.00 18.32           C  
ANISOU  134  CB  SER A  42     2648   1863   2449     74   -609   -382       C  
ATOM    135  OG  SER A  42     -16.797 -26.195  -9.435  1.00 19.56           O  
ANISOU  135  OG  SER A  42     2938   2025   2469    132   -581   -427       O  
ATOM    136  N   PHE A  43     -14.903 -26.479  -6.775  1.00 14.80           N  
ANISOU  136  N   PHE A  43     2158   1529   1935    121   -326   -309       N  
ATOM    137  CA  PHE A  43     -13.834 -27.415  -6.464  1.00 15.24           C  
ANISOU  137  CA  PHE A  43     2224   1575   1993    156   -270   -312       C  
ATOM    138  C   PHE A  43     -13.464 -27.434  -4.987  1.00 14.20           C  
ANISOU  138  C   PHE A  43     1998   1480   1916    138   -207   -245       C  
ATOM    139  O   PHE A  43     -12.626 -28.256  -4.590  1.00 15.87           O  
ANISOU  139  O   PHE A  43     2210   1678   2143    171   -175   -240       O  
ATOM    140  CB  PHE A  43     -12.584 -27.095  -7.294  1.00 17.01           C  
ANISOU  140  CB  PHE A  43     2516   1839   2106    215   -199   -347       C  
ATOM    141  CG  PHE A  43     -12.715 -27.466  -8.744  1.00 22.22           C  
ANISOU  141  CG  PHE A  43     3306   2446   2691    252   -249   -421       C  
ATOM    142  CD1 PHE A  43     -13.454 -26.676  -9.612  1.00 23.55           C  
ANISOU  142  CD1 PHE A  43     3541   2613   2795    242   -309   -440       C  
ATOM    143  CD2 PHE A  43     -12.094 -28.605  -9.241  1.00 26.81           C  
ANISOU  143  CD2 PHE A  43     3954   2973   3258    306   -240   -475       C  
ATOM    144  CE1 PHE A  43     -13.583 -27.018 -10.948  1.00 27.63           C  
ANISOU  144  CE1 PHE A  43     4200   3077   3222    284   -367   -510       C  
ATOM    145  CE2 PHE A  43     -12.214 -28.952 -10.580  1.00 27.95           C  
ANISOU  145  CE2 PHE A  43     4239   3065   3315    348   -286   -551       C  
ATOM    146  CZ  PHE A  43     -12.956 -28.157 -11.433  1.00 32.46           C  
ANISOU  146  CZ  PHE A  43     4887   3637   3808    336   -352   -568       C  
ATOM    147  N   CYS A  44     -14.044 -26.563  -4.167  1.00 13.66           N  
ANISOU  147  N   CYS A  44     1863   1456   1873     97   -192   -195       N  
ATOM    148  CA  CYS A  44     -13.738 -26.561  -2.740  1.00 14.37           C  
ANISOU  148  CA  CYS A  44     1889   1578   1994     85   -138   -134       C  
ATOM    149  C   CYS A  44     -13.981 -27.924  -2.129  1.00 15.06           C  
ANISOU  149  C   CYS A  44     1971   1592   2158     77   -155   -109       C  
ATOM    150  O   CYS A  44     -15.045 -28.519  -2.312  1.00 17.02           O  
ANISOU  150  O   CYS A  44     2215   1772   2481     40   -205   -113       O  
ATOM    151  CB  CYS A  44     -14.656 -25.576  -2.019  1.00 14.59           C  
ANISOU  151  CB  CYS A  44     1860   1640   2044     42   -125    -93       C  
ATOM    152  SG  CYS A  44     -14.168 -23.866  -2.191  1.00 17.46           S  
ANISOU  152  SG  CYS A  44     2222   2090   2323     50    -87    -97       S  
ATOM    153  N   ARG A  45     -13.002 -28.417  -1.380  1.00 12.16           N  
ANISOU  153  N   ARG A  45     1602   1235   1783    110   -119    -82       N  
ATOM    154  CA  ARG A  45     -13.103 -29.715  -0.730  1.00 13.10           C  
ANISOU  154  CA  ARG A  45     1732   1278   1966    110   -131    -48       C  
ATOM    155  C   ARG A  45     -13.359 -29.592   0.762  1.00 13.34           C  
ANISOU  155  C   ARG A  45     1732   1327   2012     84    -91     34       C  
ATOM    156  O   ARG A  45     -13.310 -30.606   1.473  1.00 15.76           O  
ANISOU  156  O   ARG A  45     2060   1573   2356     88    -90     79       O  
ATOM    157  CB  ARG A  45     -11.833 -30.538  -0.967  1.00 12.66           C  
ANISOU  157  CB  ARG A  45     1714   1201   1896    180   -132    -75       C  
ATOM    158  CG  ARG A  45     -11.515 -30.756  -2.446  1.00 13.74           C  
ANISOU  158  CG  ARG A  45     1903   1314   2004    217   -154   -160       C  
ATOM    159  CD  ARG A  45     -10.087 -31.253  -2.651  1.00 13.40           C  
ANISOU  159  CD  ARG A  45     1875   1276   1939    299   -124   -190       C  
ATOM    160  NE  ARG A  45      -9.149 -30.244  -2.167  1.00 15.26           N  
ANISOU  160  NE  ARG A  45     2050   1613   2134    316    -70   -168       N  
ATOM    161  CZ  ARG A  45      -7.844 -30.442  -2.017  1.00 13.85           C  
ANISOU  161  CZ  ARG A  45     1843   1460   1960    381    -40   -178       C  
ATOM    162  NH1 ARG A  45      -7.301 -31.613  -2.316  1.00 15.03           N  
ANISOU  162  NH1 ARG A  45     2024   1544   2144    445    -50   -208       N  
ATOM    163  NH2 ARG A  45      -7.088 -29.444  -1.572  1.00 15.45           N  
ANISOU  163  NH2 ARG A  45     1979   1750   2140    381     -4   -161       N  
ATOM    164  N   GLU A  46     -13.616 -28.382   1.248  1.00 13.90           N  
ANISOU  164  N   GLU A  46     1765   1472   2043     62    -55     55       N  
ATOM    165  CA  GLU A  46     -13.746 -28.179   2.680  1.00 14.20           C  
ANISOU  165  CA  GLU A  46     1794   1534   2067     51     -9    125       C  
ATOM    166  C   GLU A  46     -14.909 -28.985   3.237  1.00 13.79           C  
ANISOU  166  C   GLU A  46     1739   1407   2094      2     11    180       C  
ATOM    167  O   GLU A  46     -16.034 -28.928   2.720  1.00 16.61           O  
ANISOU  167  O   GLU A  46     2056   1733   2523    -46      2    166       O  
ATOM    168  CB  GLU A  46     -13.975 -26.702   2.972  1.00 13.04           C  
ANISOU  168  CB  GLU A  46     1616   1468   1870     36     24    124       C  
ATOM    169  CG  GLU A  46     -12.719 -25.849   2.979  1.00 12.34           C  
ANISOU  169  CG  GLU A  46     1530   1453   1706     74     22     97       C  
ATOM    170  CD  GLU A  46     -12.096 -25.614   1.604  1.00 12.27           C  
ANISOU  170  CD  GLU A  46     1520   1456   1685     94     -1     32       C  
ATOM    171  OE1 GLU A  46     -12.767 -25.772   0.562  1.00 13.69           O  
ANISOU  171  OE1 GLU A  46     1710   1602   1892     79    -24     -1       O  
ATOM    172  OE2 GLU A  46     -10.897 -25.245   1.566  1.00 12.08           O  
ANISOU  172  OE2 GLU A  46     1488   1477   1626    126      4     14       O  
ATOM    173  N   GLU A  47     -14.641 -29.712   4.311  1.00 13.48           N  
ANISOU  173  N   GLU A  47     1738   1336   2047     13     38    246       N  
ATOM    174  CA  GLU A  47     -15.681 -30.398   5.048  1.00 13.01           C  
ANISOU  174  CA  GLU A  47     1681   1208   2055    -38     86    317       C  
ATOM    175  C   GLU A  47     -16.230 -29.488   6.138  1.00 13.52           C  
ANISOU  175  C   GLU A  47     1733   1330   2072    -56    169    368       C  
ATOM    176  O   GLU A  47     -15.735 -28.382   6.368  1.00 13.73           O  
ANISOU  176  O   GLU A  47     1760   1444   2013    -26    175    346       O  
ATOM    177  CB  GLU A  47     -15.141 -31.708   5.620  1.00 18.13           C  
ANISOU  177  CB  GLU A  47     2400   1776   2711    -13     76    370       C  
ATOM    178  CG  GLU A  47     -14.607 -32.656   4.561  1.00 27.03           C  
ANISOU  178  CG  GLU A  47     3548   2836   3888     15     -2    312       C  
ATOM    179  CD  GLU A  47     -15.652 -33.017   3.520  1.00 41.45           C  
ANISOU  179  CD  GLU A  47     5335   4594   5821    -44    -34    267       C  
ATOM    180  OE1 GLU A  47     -16.861 -33.028   3.850  1.00 40.27           O  
ANISOU  180  OE1 GLU A  47     5141   4411   5748   -116      6    308       O  
ATOM    181  OE2 GLU A  47     -15.264 -33.282   2.364  1.00 47.53           O  
ANISOU  181  OE2 GLU A  47     6118   5342   6599    -16   -101    188       O  
ATOM    182  N   MET A  48     -17.256 -29.968   6.830  1.00 14.52           N  
ANISOU  182  N   MET A  48     1852   1402   2261   -106    242    437       N  
ATOM    183  CA  MET A  48     -17.834 -29.188   7.907  1.00 14.49           C  
ANISOU  183  CA  MET A  48     1848   1447   2210   -117    343    487       C  
ATOM    184  C   MET A  48     -16.733 -28.767   8.873  1.00 15.45           C  
ANISOU  184  C   MET A  48     2061   1630   2181    -53    344    508       C  
ATOM    185  O   MET A  48     -15.874 -29.575   9.247  1.00 15.78           O  
ANISOU  185  O   MET A  48     2178   1638   2180    -16    305    539       O  
ATOM    186  CB  MET A  48     -18.890 -30.042   8.619  1.00 17.56           C  
ANISOU  186  CB  MET A  48     2234   1754   2684   -174    440    575       C  
ATOM    187  CG  MET A  48     -19.559 -29.365   9.791  1.00 20.10           C  
ANISOU  187  CG  MET A  48     2565   2116   2956   -182    574    634       C  
ATOM    188  SD  MET A  48     -20.520 -30.555  10.737  1.00 36.08           S  
ANISOU  188  SD  MET A  48     4615   4034   5061   -245    709    757       S  
ATOM    189  CE  MET A  48     -19.207 -31.444  11.573  1.00 31.98           C  
ANISOU  189  CE  MET A  48     4272   3480   4399   -183    670    822       C  
ATOM    190  N   GLY A  49     -16.745 -27.489   9.243  1.00 13.67           N  
ANISOU  190  N   GLY A  49     1828   1486   1880    -36    374    485       N  
ATOM    191  CA  GLY A  49     -15.773 -26.965  10.178  1.00 15.42           C  
ANISOU  191  CA  GLY A  49     2134   1764   1962     19    360    494       C  
ATOM    192  C   GLY A  49     -14.457 -26.505   9.577  1.00 14.18           C  
ANISOU  192  C   GLY A  49     1968   1656   1763     62    254    424       C  
ATOM    193  O   GLY A  49     -13.670 -25.861  10.288  1.00 17.22           O  
ANISOU  193  O   GLY A  49     2403   2092   2047    101    227    416       O  
ATOM    194  N   GLU A  50     -14.176 -26.823   8.312  1.00 12.15           N  
ANISOU  194  N   GLU A  50     1654   1383   1582     56    194    371       N  
ATOM    195  CA  GLU A  50     -12.958 -26.344   7.670  1.00 12.42           C  
ANISOU  195  CA  GLU A  50     1668   1465   1588     93    120    306       C  
ATOM    196  C   GLU A  50     -13.146 -24.932   7.130  1.00 12.37           C  
ANISOU  196  C   GLU A  50     1612   1521   1568     75    127    251       C  
ATOM    197  O   GLU A  50     -14.241 -24.537   6.713  1.00 13.81           O  
ANISOU  197  O   GLU A  50     1755   1696   1794     38    165    243       O  
ATOM    198  CB  GLU A  50     -12.507 -27.314   6.576  1.00 11.36           C  
ANISOU  198  CB  GLU A  50     1513   1282   1522    105     68    275       C  
ATOM    199  CG  GLU A  50     -11.990 -28.626   7.186  1.00 13.75           C  
ANISOU  199  CG  GLU A  50     1874   1522   1829    141     43    325       C  
ATOM    200  CD  GLU A  50     -11.389 -29.591   6.176  1.00 15.49           C  
ANISOU  200  CD  GLU A  50     2083   1690   2111    170     -9    286       C  
ATOM    201  OE1 GLU A  50     -11.904 -29.679   5.046  1.00 15.25           O  
ANISOU  201  OE1 GLU A  50     2020   1636   2138    142    -10    239       O  
ATOM    202  OE2 GLU A  50     -10.392 -30.272   6.521  1.00 19.14           O  
ANISOU  202  OE2 GLU A  50     2577   2132   2564    229    -53    298       O  
ATOM    203  N   VAL A  51     -12.063 -24.156   7.167  1.00 12.12           N  
ANISOU  203  N   VAL A  51     1578   1544   1482    102     87    214       N  
ATOM    204  CA  VAL A  51     -12.139 -22.709   6.978  1.00 12.31           C  
ANISOU  204  CA  VAL A  51     1578   1621   1478     87     97    173       C  
ATOM    205  C   VAL A  51     -11.201 -22.256   5.867  1.00 11.56           C  
ANISOU  205  C   VAL A  51     1440   1551   1400     92     57    116       C  
ATOM    206  O   VAL A  51     -10.089 -22.778   5.709  1.00 11.93           O  
ANISOU  206  O   VAL A  51     1477   1601   1456    121     18    104       O  
ATOM    207  CB  VAL A  51     -11.804 -21.992   8.299  1.00 12.70           C  
ANISOU  207  CB  VAL A  51     1679   1706   1440    105     97    187       C  
ATOM    208  CG1 VAL A  51     -10.390 -22.272   8.720  1.00 26.13           C  
ANISOU  208  CG1 VAL A  51     3397   3422   3110    144     22    180       C  
ATOM    209  CG2 VAL A  51     -12.085 -20.487   8.211  1.00 15.94           C  
ANISOU  209  CG2 VAL A  51     2076   2154   1825     88    115    146       C  
ATOM    210  N   ILE A  52     -11.655 -21.280   5.088  1.00 11.49           N  
ANISOU  210  N   ILE A  52     1406   1559   1400     67     73     83       N  
ATOM    211  CA  ILE A  52     -10.806 -20.560   4.143  1.00 11.23           C  
ANISOU  211  CA  ILE A  52     1348   1553   1367     64     57     38       C  
ATOM    212  C   ILE A  52     -10.733 -19.123   4.636  1.00 11.11           C  
ANISOU  212  C   ILE A  52     1337   1572   1313     48     63     24       C  
ATOM    213  O   ILE A  52     -11.776 -18.502   4.883  1.00 11.70           O  
ANISOU  213  O   ILE A  52     1426   1642   1378     35     89     30       O  
ATOM    214  CB  ILE A  52     -11.388 -20.576   2.718  1.00 11.62           C  
ANISOU  214  CB  ILE A  52     1390   1578   1446     51     63     13       C  
ATOM    215  CG1 ILE A  52     -11.811 -21.989   2.274  1.00 13.69           C  
ANISOU  215  CG1 ILE A  52     1659   1790   1752     60     50     20       C  
ATOM    216  CG2 ILE A  52     -10.401 -19.913   1.742  1.00 12.93           C  
ANISOU  216  CG2 ILE A  52     1546   1768   1600     51     68    -24       C  
ATOM    217  CD1 ILE A  52     -12.551 -21.997   0.941  1.00 13.16           C  
ANISOU  217  CD1 ILE A  52     1601   1692   1707     48     35    -10       C  
ATOM    218  N   LYS A  53      -9.527 -18.581   4.757  1.00 12.08           N  
ANISOU  218  N   LYS A  53     1442   1723   1425     50     38      1       N  
ATOM    219  CA ALYS A  53      -9.371 -17.177   5.114  0.47 12.05           C  
ANISOU  219  CA ALYS A  53     1445   1738   1394     28     34    -20       C  
ATOM    220  CA BLYS A  53      -9.346 -17.179   5.120  0.53 11.87           C  
ANISOU  220  CA BLYS A  53     1422   1716   1372     28     33    -20       C  
ATOM    221  C   LYS A  53      -8.904 -16.374   3.909  1.00 12.07           C  
ANISOU  221  C   LYS A  53     1420   1743   1422      1     50    -48       C  
ATOM    222  O   LYS A  53      -8.154 -16.874   3.057  1.00 14.33           O  
ANISOU  222  O   LYS A  53     1673   2031   1739      6     59    -56       O  
ATOM    223  CB ALYS A  53      -8.381 -16.991   6.264  0.47 12.48           C  
ANISOU  223  CB ALYS A  53     1504   1814   1425     39    -19    -27       C  
ATOM    224  CB BLYS A  53      -8.306 -17.019   6.228  0.53 12.51           C  
ANISOU  224  CB BLYS A  53     1505   1818   1432     40    -20    -28       C  
ATOM    225  CG ALYS A  53      -6.949 -17.322   5.909  0.47 12.31           C  
ANISOU  225  CG ALYS A  53     1419   1806   1453     46    -55    -45       C  
ATOM    226  CG BLYS A  53      -8.802 -17.426   7.594  0.53 14.72           C  
ANISOU  226  CG BLYS A  53     1848   2094   1651     67    -33      1       C  
ATOM    227  CD ALYS A  53      -6.055 -17.118   7.113  0.47 12.22           C  
ANISOU  227  CD ALYS A  53     1408   1809   1424     59   -134    -56       C  
ATOM    228  CD BLYS A  53      -7.729 -17.209   8.644  0.53 17.69           C  
ANISOU  228  CD BLYS A  53     2241   2487   1994     84   -112    -14       C  
ATOM    229  CE ALYS A  53      -4.601 -17.386   6.807  0.47 17.78           C  
ANISOU  229  CE ALYS A  53     2022   2527   2205     66   -177    -78       C  
ATOM    230  CE BLYS A  53      -8.357 -17.178  10.022  0.53 22.10           C  
ANISOU  230  CE BLYS A  53     2898   3040   2458    109   -113      8       C  
ATOM    231  NZ ALYS A  53      -3.804 -17.486   8.062  0.47 17.84           N  
ANISOU  231  NZ ALYS A  53     2034   2543   2200     94   -283    -85       N  
ATOM    232  NZ BLYS A  53      -7.345 -17.198  11.096  0.53 17.55           N  
ANISOU  232  NZ BLYS A  53     2361   2474   1834    138   -212     -3       N  
ATOM    233  N   SER A  54      -9.366 -15.124   3.841  1.00 11.48           N  
ANISOU  233  N   SER A  54     1368   1663   1332    -23     61    -59       N  
ATOM    234  CA  SER A  54      -8.939 -14.194   2.807  1.00 11.38           C  
ANISOU  234  CA  SER A  54     1348   1643   1333    -53     81    -76       C  
ATOM    235  C   SER A  54      -7.587 -13.594   3.166  1.00 13.13           C  
ANISOU  235  C   SER A  54     1530   1878   1579    -79     62    -95       C  
ATOM    236  O   SER A  54      -7.078 -13.760   4.276  1.00 13.92           O  
ANISOU  236  O   SER A  54     1617   1994   1677    -70     15   -103       O  
ATOM    237  CB  SER A  54      -9.945 -13.046   2.662  1.00 10.99           C  
ANISOU  237  CB  SER A  54     1342   1569   1264    -65     91    -78       C  
ATOM    238  OG  SER A  54      -9.810 -12.093   3.724  1.00 11.80           O  
ANISOU  238  OG  SER A  54     1462   1671   1350    -75     71    -95       O  
ATOM    239  N   SER A  55      -7.024 -12.854   2.213  1.00 13.37           N  
ANISOU  239  N   SER A  55     1547   1899   1634   -114     97   -102       N  
ATOM    240  CA  SER A  55      -5.912 -11.965   2.505  1.00 13.37           C  
ANISOU  240  CA  SER A  55     1505   1899   1678   -158     84   -121       C  
ATOM    241  C   SER A  55      -6.342 -10.908   3.517  1.00 12.98           C  
ANISOU  241  C   SER A  55     1500   1830   1601   -173     37   -138       C  
ATOM    242  O   SER A  55      -7.526 -10.577   3.651  1.00 12.79           O  
ANISOU  242  O   SER A  55     1540   1788   1530   -154     44   -133       O  
ATOM    243  CB  SER A  55      -5.444 -11.263   1.229  1.00 16.24           C  
ANISOU  243  CB  SER A  55     1863   2242   2067   -199    152   -113       C  
ATOM    244  OG  SER A  55      -4.913 -12.201   0.309  1.00 18.62           O  
ANISOU  244  OG  SER A  55     2129   2560   2386   -180    207   -105       O  
ATOM    245  N   THR A  56      -5.362 -10.346   4.221  1.00 13.74           N  
ANISOU  245  N   THR A  56     1559   1924   1735   -204    -13   -166       N  
ATOM    246  CA  THR A  56      -5.668  -9.261   5.136  1.00 15.65           C  
ANISOU  246  CA  THR A  56     1857   2138   1949   -219    -61   -194       C  
ATOM    247  C   THR A  56      -5.884  -7.965   4.366  1.00 15.87           C  
ANISOU  247  C   THR A  56     1918   2118   1996   -265    -21   -193       C  
ATOM    248  O   THR A  56      -5.346  -7.767   3.270  1.00 17.20           O  
ANISOU  248  O   THR A  56     2050   2273   2211   -304     34   -174       O  
ATOM    249  CB  THR A  56      -4.578  -9.091   6.186  1.00 18.93           C  
ANISOU  249  CB  THR A  56     2235   2560   2398   -236   -153   -231       C  
ATOM    250  OG1 THR A  56      -3.364  -8.705   5.539  1.00 23.44           O  
ANISOU  250  OG1 THR A  56     2711   3121   3073   -296   -145   -239       O  
ATOM    251  CG2 THR A  56      -4.371 -10.397   6.934  1.00 15.34           C  
ANISOU  251  CG2 THR A  56     1765   2147   1918   -181   -201   -223       C  
ATOM    252  N   PHE A  57      -6.697  -7.091   4.952  1.00 13.66           N  
ANISOU  252  N   PHE A  57     1716   1803   1672   -256    -41   -212       N  
ATOM    253  CA  PHE A  57      -6.999  -5.778   4.395  1.00 13.15           C  
ANISOU  253  CA  PHE A  57     1700   1676   1620   -290    -18   -214       C  
ATOM    254  C   PHE A  57      -7.162  -4.781   5.528  1.00 17.01           C  
ANISOU  254  C   PHE A  57     2250   2125   2088   -291    -78   -262       C  
ATOM    255  O   PHE A  57      -7.284  -5.141   6.705  1.00 14.73           O  
ANISOU  255  O   PHE A  57     1985   1862   1751   -254   -127   -291       O  
ATOM    256  CB  PHE A  57      -8.258  -5.779   3.492  1.00 15.23           C  
ANISOU  256  CB  PHE A  57     2014   1926   1847   -252     36   -179       C  
ATOM    257  CG  PHE A  57      -9.527  -6.263   4.169  1.00 14.32           C  
ANISOU  257  CG  PHE A  57     1932   1830   1678   -184     32   -183       C  
ATOM    258  CD1 PHE A  57      -9.837  -7.614   4.194  1.00 16.58           C  
ANISOU  258  CD1 PHE A  57     2184   2167   1949   -148     45   -162       C  
ATOM    259  CD2 PHE A  57     -10.414  -5.372   4.739  1.00 16.09           C  
ANISOU  259  CD2 PHE A  57     2219   2016   1878   -155     24   -206       C  
ATOM    260  CE1 PHE A  57     -11.010  -8.073   4.790  1.00 17.42           C  
ANISOU  260  CE1 PHE A  57     2310   2285   2022    -95     56   -158       C  
ATOM    261  CE2 PHE A  57     -11.585  -5.835   5.342  1.00 18.09           C  
ANISOU  261  CE2 PHE A  57     2488   2289   2096    -93     42   -206       C  
ATOM    262  CZ  PHE A  57     -11.868  -7.184   5.364  1.00 19.07           C  
ANISOU  262  CZ  PHE A  57     2570   2464   2212    -69     61   -179       C  
ATOM    263  N   SER A  58      -7.189  -3.509   5.154  1.00 17.30           N  
ANISOU  263  N   SER A  58     2329   2092   2152   -330    -72   -271       N  
ATOM    264  CA  SER A  58      -7.279  -2.442   6.134  1.00 17.80           C  
ANISOU  264  CA  SER A  58     2461   2100   2202   -334   -132   -326       C  
ATOM    265  C   SER A  58      -8.009  -1.255   5.522  1.00 16.00           C  
ANISOU  265  C   SER A  58     2306   1792   1979   -337   -100   -318       C  
ATOM    266  O   SER A  58      -8.376  -1.254   4.341  1.00 17.59           O  
ANISOU  266  O   SER A  58     2508   1982   2192   -338    -41   -266       O  
ATOM    267  CB  SER A  58      -5.891  -2.033   6.628  1.00 21.43           C  
ANISOU  267  CB  SER A  58     2874   2538   2730   -407   -206   -366       C  
ATOM    268  OG  SER A  58      -5.156  -1.478   5.559  1.00 23.75           O  
ANISOU  268  OG  SER A  58     3117   2790   3116   -488   -165   -336       O  
ATOM    269  N   SER A  59      -8.211  -0.237   6.347  1.00 18.64           N  
ANISOU  269  N   SER A  59     3364   1258   2460   -692   -377     64       N  
ATOM    270  CA  SER A  59      -8.892   0.965   5.903  1.00 21.58           C  
ANISOU  270  CA  SER A  59     4000   1344   2855   -651   -500    113       C  
ATOM    271  C   SER A  59      -8.010   1.871   5.062  1.00 27.27           C  
ANISOU  271  C   SER A  59     4797   1929   3636   -851   -400    260       C  
ATOM    272  O   SER A  59      -8.532   2.727   4.337  1.00 33.99           O  
ANISOU  272  O   SER A  59     5835   2620   4461   -803   -466    366       O  
ATOM    273  CB  SER A  59      -9.357   1.763   7.119  1.00 25.60           C  
ANISOU  273  CB  SER A  59     4483   1768   3476   -525   -666   -103       C  
ATOM    274  OG  SER A  59      -8.248   2.304   7.819  1.00 26.16           O  
ANISOU  274  OG  SER A  59     4452   1805   3681   -700   -656   -186       O  
ATOM    275  N   GLY A  60      -6.690   1.708   5.136  1.00 27.42           N  
ANISOU  275  N   GLY A  60     4653   2014   3750  -1070   -250    259       N  
ATOM    276  CA  GLY A  60      -5.768   2.679   4.586  1.00 34.07           C  
ANISOU  276  CA  GLY A  60     5525   2718   4702  -1272   -151    347       C  
ATOM    277  C   GLY A  60      -5.682   3.985   5.349  1.00 45.74           C  
ANISOU  277  C   GLY A  60     7049   3966   6364  -1292   -292    246       C  
ATOM    278  O   GLY A  60      -5.066   4.937   4.850  1.00 56.15           O  
ANISOU  278  O   GLY A  60     8435   5115   7786  -1456   -228    334       O  
ATOM    279  N   ALA A  61      -6.276   4.062   6.543  1.00 44.23           N  
ANISOU  279  N   ALA A  61     6820   3772   6212  -1134   -468     47       N  
ATOM    280  CA  ALA A  61      -6.277   5.258   7.375  1.00 51.22           C  
ANISOU  280  CA  ALA A  61     7738   4467   7254  -1128   -590   -110       C  
ATOM    281  C   ALA A  61      -5.151   5.173   8.400  1.00 55.83           C  
ANISOU  281  C   ALA A  61     8098   5154   7961  -1289   -583   -286       C  
ATOM    282  O   ALA A  61      -5.114   6.001   9.317  1.00 55.86           O  
ANISOU  282  O   ALA A  61     8104   5063   8056  -1289   -685   -473       O  
ATOM    283  CB  ALA A  61      -7.616   5.463   8.090  1.00 42.30           C  
ANISOU  283  CB  ALA A  61     6676   3313   6081   -852   -757   -271       C  
ATOM    284  N   ASN A  62      -4.249   4.198   8.275  1.00 63.13           N  
ANISOU  284  N   ASN A  62     8816   6280   8891  -1417   -476   -245       N  
ATOM    285  CA  ASN A  62      -3.089   4.080   9.163  1.00 56.17           C  
ANISOU  285  CA  ASN A  62     7681   5517   8145  -1567   -498   -401       C  
ATOM    286  C   ASN A  62      -3.505   3.957  10.628  1.00 52.17           C  
ANISOU  286  C   ASN A  62     7135   5141   7545  -1434   -700   -621       C  
ATOM    287  O   ASN A  62      -2.857   4.497  11.527  1.00 57.38           O  
ANISOU  287  O   ASN A  62     7713   5815   8274  -1535   -784   -784       O  
ATOM    288  CB  ASN A  62      -2.091   5.219   8.946  1.00 65.29           C  
ANISOU  288  CB  ASN A  62     8810   6475   9521  -1801   -418   -418       C  
ATOM    289  CG  ASN A  62      -1.748   5.414   7.483  1.00 70.80           C  
ANISOU  289  CG  ASN A  62     9564   7054  10284  -1922   -219   -171       C  
ATOM    290  OD1 ASN A  62      -1.817   4.475   6.688  1.00 71.81           O  
ANISOU  290  OD1 ASN A  62     9659   7332  10294  -1890   -103    -21       O  
ATOM    291  ND2 ASN A  62      -1.380   6.637   7.117  1.00 76.73           N  
ANISOU  291  ND2 ASN A  62    10418   7549  11188  -2072   -180   -123       N  
ATOM    292  N   ASP A  63      -4.606   3.247  10.867  1.00 38.57           N  
ANISOU  292  N   ASP A  63     5479   3536   5640  -1216   -764   -628       N  
ATOM    293  CA  ASP A  63      -5.099   2.983  12.212  1.00 31.75           C  
ANISOU  293  CA  ASP A  63     4580   2852   4632  -1083   -898   -819       C  
ATOM    294  C   ASP A  63      -4.518   1.710  12.814  1.00 37.21           C  
ANISOU  294  C   ASP A  63     5061   3835   5243  -1094   -952   -808       C  
ATOM    295  O   ASP A  63      -4.933   1.315  13.910  1.00 33.07           O  
ANISOU  295  O   ASP A  63     4524   3503   4538   -992  -1040   -916       O  
ATOM    296  CB  ASP A  63      -6.633   2.912  12.215  1.00 38.73           C  
ANISOU  296  CB  ASP A  63     5616   3731   5368   -843   -902   -856       C  
ATOM    297  CG  ASP A  63      -7.183   1.878  11.238  1.00 38.04           C  
ANISOU  297  CG  ASP A  63     5556   3702   5197   -754   -833   -677       C  
ATOM    298  OD1 ASP A  63      -6.416   1.010  10.751  1.00 28.06           O  
ANISOU  298  OD1 ASP A  63     4178   2530   3955   -869   -777   -543       O  
ATOM    299  OD2 ASP A  63      -8.404   1.934  10.956  1.00 40.65           O  
ANISOU  299  OD2 ASP A  63     6000   3991   5453   -568   -829   -686       O  
ATOM    300  N   LYS A  64      -3.597   1.049  12.106  1.00 28.33           N  
ANISOU  300  N   LYS A  64     3767   2752   4244  -1209   -879   -669       N  
ATOM    301  CA  LYS A  64      -2.904  -0.152  12.567  1.00 26.78           C  
ANISOU  301  CA  LYS A  64     3332   2796   4046  -1200   -943   -637       C  
ATOM    302  C   LYS A  64      -3.828  -1.353  12.743  1.00 25.33           C  
ANISOU  302  C   LYS A  64     3182   2776   3666  -1016   -972   -574       C  
ATOM    303  O   LYS A  64      -3.454  -2.331  13.397  1.00 31.51           O  
ANISOU  303  O   LYS A  64     3819   3751   4402   -961  -1063   -544       O  
ATOM    304  CB  LYS A  64      -2.077   0.098  13.837  1.00 30.39           C  
ANISOU  304  CB  LYS A  64     3670   3374   4502  -1260  -1109   -770       C  
ATOM    305  CG  LYS A  64      -1.052   1.223  13.717  1.00 37.36           C  
ANISOU  305  CG  LYS A  64     4494   4117   5583  -1475  -1088   -845       C  
ATOM    306  N   LEU A  65      -5.029  -1.317  12.175  1.00 22.33           N  
ANISOU  306  N   LEU A  65     2995   2328   3160   -902   -883   -538       N  
ATOM    307  CA  LEU A  65      -5.932  -2.451  12.251  1.00 20.03           C  
ANISOU  307  CA  LEU A  65     2719   2214   2678   -723   -836   -472       C  
ATOM    308  C   LEU A  65      -5.773  -3.308  11.004  1.00 20.16           C  
ANISOU  308  C   LEU A  65     2656   2244   2759   -701   -652   -301       C  
ATOM    309  O   LEU A  65      -5.666  -2.793   9.889  1.00 23.75           O  
ANISOU  309  O   LEU A  65     3178   2555   3291   -769   -515   -235       O  
ATOM    310  CB  LEU A  65      -7.381  -1.977  12.345  1.00 21.66           C  
ANISOU  310  CB  LEU A  65     3125   2378   2726   -581   -813   -562       C  
ATOM    311  CG  LEU A  65      -7.754  -1.056  13.505  1.00 24.50           C  
ANISOU  311  CG  LEU A  65     3560   2737   3012   -563   -898   -772       C  
ATOM    312  CD1 LEU A  65      -9.245  -0.734  13.513  1.00 26.11           C  
ANISOU  312  CD1 LEU A  65     3874   2928   3119   -392   -817   -865       C  
ATOM    313  CD2 LEU A  65      -7.348  -1.685  14.805  1.00 30.81           C  
ANISOU  313  CD2 LEU A  65     4258   3782   3666   -591   -964   -805       C  
ATOM    314  N   LYS A  66      -5.738  -4.619  11.196  1.00 16.98           N  
ANISOU  314  N   LYS A  66     2132   2003   2314   -621   -651   -232       N  
ATOM    315  CA  LYS A  66      -5.698  -5.559  10.087  1.00 15.92           C  
ANISOU  315  CA  LYS A  66     1929   1890   2230   -580   -472   -119       C  
ATOM    316  C   LYS A  66      -6.864  -6.513  10.241  1.00 14.41           C  
ANISOU  316  C   LYS A  66     1814   1806   1856   -426   -459    -84       C  
ATOM    317  O   LYS A  66      -7.117  -7.008  11.345  1.00 16.40           O  
ANISOU  317  O   LYS A  66     2059   2167   2004   -382   -589    -97       O  
ATOM    318  CB  LYS A  66      -4.393  -6.353  10.069  1.00 20.89           C  
ANISOU  318  CB  LYS A  66     2288   2569   3082   -631   -475    -90       C  
ATOM    319  CG  LYS A  66      -3.161  -5.500   9.836  1.00 27.13           C  
ANISOU  319  CG  LYS A  66     2934   3273   4100   -815   -452   -141       C  
ATOM    320  CD  LYS A  66      -3.195  -4.855   8.465  1.00 36.78           C  
ANISOU  320  CD  LYS A  66     4268   4377   5331   -927   -198   -102       C  
ATOM    321  N   TRP A  67      -7.566  -6.754   9.141  1.00 12.74           N  
ANISOU  321  N   TRP A  67     1687   1565   1589   -373   -307    -37       N  
ATOM    322  CA  TRP A  67      -8.782  -7.551   9.120  1.00 11.53           C  
ANISOU  322  CA  TRP A  67     1599   1496   1288   -251   -281    -24       C  
ATOM    323  C   TRP A  67      -8.655  -8.632   8.061  1.00 12.10           C  
ANISOU  323  C   TRP A  67     1609   1580   1408   -232   -137     42       C  
ATOM    324  O   TRP A  67      -7.883  -8.505   7.116  1.00 14.22           O  
ANISOU  324  O   TRP A  67     1840   1789   1772   -308    -16     60       O  
ATOM    325  CB  TRP A  67      -9.977  -6.682   8.712  1.00 11.46           C  
ANISOU  325  CB  TRP A  67     1759   1424   1170   -187   -276    -75       C  
ATOM    326  CG  TRP A  67     -10.207  -5.477   9.574  1.00 13.87           C  
ANISOU  326  CG  TRP A  67     2138   1672   1459   -186   -391   -191       C  
ATOM    327  CD1 TRP A  67      -9.623  -4.244   9.441  1.00 12.76           C  
ANISOU  327  CD1 TRP A  67     2065   1366   1416   -268   -435   -218       C  
ATOM    328  CD2 TRP A  67     -11.115  -5.369  10.677  1.00 12.97           C  
ANISOU  328  CD2 TRP A  67     2047   1653   1228   -114   -453   -322       C  
ATOM    329  NE1 TRP A  67     -10.087  -3.397  10.405  1.00 14.82           N  
ANISOU  329  NE1 TRP A  67     2387   1596   1648   -232   -542   -375       N  
ATOM    330  CE2 TRP A  67     -11.017  -4.056  11.166  1.00 14.35           C  
ANISOU  330  CE2 TRP A  67     2297   1711   1445   -134   -539   -453       C  
ATOM    331  CE3 TRP A  67     -11.999  -6.260  11.296  1.00 14.06           C  
ANISOU  331  CE3 TRP A  67     2150   1962   1231    -57   -420   -352       C  
ATOM    332  CZ2 TRP A  67     -11.758  -3.610  12.253  1.00 16.03           C  
ANISOU  332  CZ2 TRP A  67     2528   1992   1569    -84   -566   -635       C  
ATOM    333  CZ3 TRP A  67     -12.738  -5.809  12.378  1.00 15.03           C  
ANISOU  333  CZ3 TRP A  67     2274   2156   1279    -51   -402   -482       C  
ATOM    334  CH2 TRP A  67     -12.618  -4.500  12.835  1.00 15.90           C  
ANISOU  334  CH2 TRP A  67     2440   2171   1430    -54   -461   -626       C  
ATOM    335  N   CYS A  68      -9.452  -9.688   8.200  1.00 12.38           N  
ANISOU  335  N   CYS A  68     1643   1690   1369   -151   -129     57       N  
ATOM    336  CA  CYS A  68      -9.643 -10.600   7.079  1.00 11.26           C  
ANISOU  336  CA  CYS A  68     1491   1542   1245   -127      7     75       C  
ATOM    337  C   CYS A  68     -11.047 -11.171   7.160  1.00 12.45           C  
ANISOU  337  C   CYS A  68     1709   1755   1265    -55     -5     58       C  
ATOM    338  O   CYS A  68     -11.757 -10.984   8.151  1.00 12.17           O  
ANISOU  338  O   CYS A  68     1698   1784   1143    -31    -88     36       O  
ATOM    339  CB  CYS A  68      -8.560 -11.694   7.007  1.00 12.44           C  
ANISOU  339  CB  CYS A  68     1464   1674   1587   -133     56     95       C  
ATOM    340  SG  CYS A  68      -8.746 -13.058   8.185  1.00 15.08           S  
ANISOU  340  SG  CYS A  68     1729   2035   1966    -65    -80    164       S  
ATOM    341  N   LEU A  69     -11.450 -11.843   6.088  1.00 11.37           N  
ANISOU  341  N   LEU A  69     1596   1612   1111    -40     92     44       N  
ATOM    342  CA  LEU A  69     -12.691 -12.603   6.079  1.00 10.63           C  
ANISOU  342  CA  LEU A  69     1519   1574    944      3     86     14       C  
ATOM    343  C   LEU A  69     -12.368 -14.083   6.195  1.00 10.87           C  
ANISOU  343  C   LEU A  69     1462   1582   1088     -4    132     40       C  
ATOM    344  O   LEU A  69     -11.271 -14.530   5.851  1.00 11.85           O  
ANISOU  344  O   LEU A  69     1511   1638   1354    -13    190     48       O  
ATOM    345  CB  LEU A  69     -13.453 -12.341   4.784  1.00 10.87           C  
ANISOU  345  CB  LEU A  69     1652   1602    877     20    112    -35       C  
ATOM    346  CG  LEU A  69     -13.855 -10.883   4.552  1.00 13.06           C  
ANISOU  346  CG  LEU A  69     2030   1846   1087     47     22    -36       C  
ATOM    347  CD1 LEU A  69     -14.388 -10.700   3.153  1.00 15.77           C  
ANISOU  347  CD1 LEU A  69     2446   2167   1378     43      7    -36       C  
ATOM    348  CD2 LEU A  69     -14.889 -10.437   5.586  1.00 20.40           C  
ANISOU  348  CD2 LEU A  69     2895   2812   2043    100    -69    -92       C  
ATOM    349  N   ARG A  70     -13.334 -14.838   6.702  1.00 11.36           N  
ANISOU  349  N   ARG A  70     1521   1684   1112     -6    110     43       N  
ATOM    350  CA  ARG A  70     -13.228 -16.290   6.745  1.00 12.18           C  
ANISOU  350  CA  ARG A  70     1578   1716   1335    -22    138     77       C  
ATOM    351  C   ARG A  70     -14.565 -16.891   6.358  1.00 12.32           C  
ANISOU  351  C   ARG A  70     1618   1769   1294    -50    175     10       C  
ATOM    352  O   ARG A  70     -15.629 -16.398   6.763  1.00 11.86           O  
ANISOU  352  O   ARG A  70     1568   1818   1120    -65    152    -25       O  
ATOM    353  CB  ARG A  70     -12.825 -16.802   8.122  1.00 13.39           C  
ANISOU  353  CB  ARG A  70     1710   1847   1530    -46     41    209       C  
ATOM    354  CG  ARG A  70     -13.555 -16.175   9.280  1.00 17.96           C  
ANISOU  354  CG  ARG A  70     2348   2558   1920    -95    -13    236       C  
ATOM    355  CD  ARG A  70     -13.321 -16.961  10.566  1.00 23.16           C  
ANISOU  355  CD  ARG A  70     3046   3202   2553   -161   -106    394       C  
ATOM    356  NE  ARG A  70     -14.036 -18.233  10.516  1.00 21.42           N  
ANISOU  356  NE  ARG A  70     2850   2916   2372   -224    -52    447       N  
ATOM    357  CZ  ARG A  70     -13.925 -19.204  11.416  1.00 20.71           C  
ANISOU  357  CZ  ARG A  70     2832   2753   2282   -302   -129    624       C  
ATOM    358  NH1 ARG A  70     -13.115 -19.060  12.462  1.00 25.27           N  
ANISOU  358  NH1 ARG A  70     3468   3335   2798   -312   -291    768       N  
ATOM    359  NH2 ARG A  70     -14.631 -20.319  11.273  1.00 23.00           N  
ANISOU  359  NH2 ARG A  70     3155   2955   2631   -384    -65    666       N  
ATOM    360  N   VAL A  71     -14.517 -17.955   5.562  1.00 11.28           N  
ANISOU  360  N   VAL A  71     1474   1546   1268    -60    237    -42       N  
ATOM    361  CA  VAL A  71     -15.723 -18.678   5.189  1.00 11.15           C  
ANISOU  361  CA  VAL A  71     1460   1543   1233   -113    258   -120       C  
ATOM    362  C   VAL A  71     -15.559 -20.156   5.491  1.00 10.84           C  
ANISOU  362  C   VAL A  71     1402   1349   1369   -163    278    -75       C  
ATOM    363  O   VAL A  71     -14.482 -20.733   5.284  1.00 11.99           O  
ANISOU  363  O   VAL A  71     1524   1348   1683   -114    295    -62       O  
ATOM    364  CB  VAL A  71     -16.110 -18.423   3.717  1.00 14.68           C  
ANISOU  364  CB  VAL A  71     1952   2026   1598    -98    283   -269       C  
ATOM    365  CG1 VAL A  71     -15.165 -19.128   2.736  1.00 16.15           C  
ANISOU  365  CG1 VAL A  71     2158   2101   1878    -93    383   -349       C  
ATOM    366  CG2 VAL A  71     -17.583 -18.782   3.489  1.00 21.08           C  
ANISOU  366  CG2 VAL A  71     2735   2906   2370   -151    241   -365       C  
ATOM    367  N   ASN A  72     -16.634 -20.769   5.963  1.00 11.14           N  
ANISOU  367  N   ASN A  72     1435   1403   1396   -263    278    -61       N  
ATOM    368  CA  ASN A  72     -16.719 -22.220   6.082  1.00 11.51           C  
ANISOU  368  CA  ASN A  72     1492   1263   1616   -342    294    -25       C  
ATOM    369  C   ASN A  72     -17.686 -22.688   5.005  1.00 12.15           C  
ANISOU  369  C   ASN A  72     1551   1351   1715   -401    338   -220       C  
ATOM    370  O   ASN A  72     -18.905 -22.485   5.148  1.00 12.35           O  
ANISOU  370  O   ASN A  72     1527   1512   1652   -490    341   -273       O  
ATOM    371  CB  ASN A  72     -17.227 -22.645   7.464  1.00 12.54           C  
ANISOU  371  CB  ASN A  72     1660   1395   1709   -473    276    156       C  
ATOM    372  CG  ASN A  72     -16.198 -22.431   8.571  1.00 16.23           C  
ANISOU  372  CG  ASN A  72     2186   1827   2154   -432    181    364       C  
ATOM    373  OD1 ASN A  72     -15.542 -21.395   8.640  1.00 27.18           O  
ANISOU  373  OD1 ASN A  72     3551   3314   3462   -332    141    354       O  
ATOM    374  ND2 ASN A  72     -16.074 -23.404   9.446  1.00 20.65           N  
ANISOU  374  ND2 ASN A  72     2833   2235   2780   -524    122    561       N  
ATOM    375  N   PRO A  73     -17.207 -23.287   3.908  1.00 11.89           N  
ANISOU  375  N   PRO A  73     1302   1165   2050     76    321    -53       N  
ATOM    376  CA  PRO A  73     -18.141 -23.680   2.836  1.00 12.26           C  
ANISOU  376  CA  PRO A  73     1597   1128   1934     87    374     57       C  
ATOM    377  C   PRO A  73     -19.189 -24.672   3.282  1.00 12.64           C  
ANISOU  377  C   PRO A  73     1767   1208   1830     83    227     88       C  
ATOM    378  O   PRO A  73     -20.284 -24.696   2.701  1.00 14.01           O  
ANISOU  378  O   PRO A  73     2058   1343   1922     48    192    112       O  
ATOM    379  CB  PRO A  73     -17.219 -24.262   1.758  1.00 13.20           C  
ANISOU  379  CB  PRO A  73     1772   1198   2046    178    541     88       C  
ATOM    380  CG  PRO A  73     -15.899 -23.566   2.001  1.00 14.79           C  
ANISOU  380  CG  PRO A  73     1692   1426   2501    146    672     30       C  
ATOM    381  CD  PRO A  73     -15.806 -23.437   3.504  1.00 14.41           C  
ANISOU  381  CD  PRO A  73     1455   1479   2541    123    445    -86       C  
ATOM    382  N   LYS A  74     -18.899 -25.492   4.292  1.00 11.17           N  
ANISOU  382  N   LYS A  74     1547   1082   1614    118    137    104       N  
ATOM    383  CA  LYS A  74     -19.847 -26.456   4.852  1.00 12.70           C  
ANISOU  383  CA  LYS A  74     1856   1269   1700     67     59    196       C  
ATOM    384  C   LYS A  74     -20.112 -26.175   6.329  1.00 13.04           C  
ANISOU  384  C   LYS A  74     1815   1498   1644     46     10    213       C  
ATOM    385  O   LYS A  74     -20.272 -27.090   7.147  1.00 13.82           O  
ANISOU  385  O   LYS A  74     2007   1618   1626     56    -23    351       O  
ATOM    386  CB  LYS A  74     -19.385 -27.892   4.612  1.00 16.66           C  
ANISOU  386  CB  LYS A  74     2509   1611   2210    152     24    269       C  
ATOM    387  CG  LYS A  74     -19.626 -28.365   3.184  1.00 15.22           C  
ANISOU  387  CG  LYS A  74     2477   1261   2047    161     55    206       C  
ATOM    388  CD  LYS A  74     -19.340 -29.843   3.039  1.00 17.50           C  
ANISOU  388  CD  LYS A  74     2938   1329   2382    246     -3    228       C  
ATOM    389  CE  LYS A  74     -19.670 -30.300   1.635  1.00 20.93           C  
ANISOU  389  CE  LYS A  74     3541   1614   2796    269    -10     82       C  
ATOM    390  NZ  LYS A  74     -19.431 -31.761   1.455  1.00 22.65           N  
ANISOU  390  NZ  LYS A  74     3855   1640   3109    333    -76     38       N  
ATOM    391  N   GLY A  75     -20.150 -24.898   6.690  1.00 12.26           N  
ANISOU  391  N   GLY A  75     1570   1518   1569     34     14     75       N  
ATOM    392  CA  GLY A  75     -20.629 -24.490   7.989  1.00 13.14           C  
ANISOU  392  CA  GLY A  75     1621   1841   1530     36    -14     21       C  
ATOM    393  C   GLY A  75     -19.620 -24.628   9.111  1.00 12.87           C  
ANISOU  393  C   GLY A  75     1557   1965   1368    165   -144    -23       C  
ATOM    394  O   GLY A  75     -18.582 -25.290   9.019  1.00 13.54           O  
ANISOU  394  O   GLY A  75     1653   1995   1495    266   -231     29       O  
ATOM    395  N   LEU A  76     -19.966 -23.970  10.210  1.00 18.77           N  
ANISOU  395  N   LEU A  76     2256   2938   1937    200   -178   -156       N  
ATOM    396  CA  LEU A  76     -19.173 -23.998  11.424  1.00 22.61           C  
ANISOU  396  CA  LEU A  76     2737   3650   2204    359   -359   -246       C  
ATOM    397  C   LEU A  76     -19.341 -25.314  12.163  1.00 23.80           C  
ANISOU  397  C   LEU A  76     3116   3897   2028    444   -357     63       C  
ATOM    398  O   LEU A  76     -18.382 -25.807  12.774  1.00 29.98           O  
ANISOU  398  O   LEU A  76     3952   4769   2671    632   -562    103       O  
ATOM    399  CB  LEU A  76     -19.626 -22.839  12.314  1.00 21.86           C  
ANISOU  399  CB  LEU A  76     2561   3772   1970    392   -384   -535       C  
ATOM    400  CG  LEU A  76     -18.782 -22.450  13.518  1.00 29.23           C  
ANISOU  400  CG  LEU A  76     3453   4966   2687    571   -643   -792       C  
ATOM    401  CD1 LEU A  76     -17.481 -21.826  13.055  1.00 30.08           C  
ANISOU  401  CD1 LEU A  76     3317   4920   3192    554   -844  -1043       C  
ATOM    402  CD2 LEU A  76     -19.564 -21.492  14.395  1.00 26.60           C  
ANISOU  402  CD2 LEU A  76     3114   4840   2152    617   -598  -1063       C  
ATOM    403  N   ASP A  77     -20.538 -25.899  12.121  1.00 22.98           N  
ANISOU  403  N   ASP A  77     3139   3760   1831    310   -138    293       N  
ATOM    404  CA  ASP A  77     -20.850 -27.066  12.933  1.00 25.65           C  
ANISOU  404  CA  ASP A  77     3722   4156   1869    340    -66    640       C  
ATOM    405  C   ASP A  77     -21.971 -27.858  12.272  1.00 25.50           C  
ANISOU  405  C   ASP A  77     3758   3908   2023     94    170    875       C  
ATOM    406  O   ASP A  77     -22.468 -27.494  11.205  1.00 21.20           O  
ANISOU  406  O   ASP A  77     3064   3212   1778    -49    217    736       O  
ATOM    407  CB  ASP A  77     -21.187 -26.658  14.376  1.00 31.48           C  
ANISOU  407  CB  ASP A  77     4527   5280   2152    448    -23    606       C  
ATOM    408  CG  ASP A  77     -22.258 -25.576  14.451  1.00 34.94           C  
ANISOU  408  CG  ASP A  77     4783   5909   2585    350    172    360       C  
ATOM    409  OD1 ASP A  77     -23.075 -25.466  13.514  1.00 28.16           O  
ANISOU  409  OD1 ASP A  77     3785   4865   2048    156    322    353       O  
ATOM    410  OD2 ASP A  77     -22.278 -24.824  15.450  1.00 34.29           O  
ANISOU  410  OD2 ASP A  77     4680   6054   2294    467    138    127       O  
ATOM    411  N   GLU A  78     -22.375 -28.947  12.928  1.00 27.62           N  
ANISOU  411  N   GLU A  78     4245   4123   2128     37    294   1212       N  
ATOM    412  CA  GLU A  78     -23.373 -29.848  12.355  1.00 30.98           C  
ANISOU  412  CA  GLU A  78     4708   4248   2815   -237    480   1374       C  
ATOM    413  C   GLU A  78     -24.684 -29.128  12.077  1.00 30.91           C  
ANISOU  413  C   GLU A  78     4427   4390   2927   -435    693   1236       C  
ATOM    414  O   GLU A  78     -25.324 -29.358  11.044  1.00 28.33           O  
ANISOU  414  O   GLU A  78     3974   3854   2935   -625    712   1190       O  
ATOM    415  CB  GLU A  78     -23.594 -31.036  13.292  1.00 35.26           C  
ANISOU  415  CB  GLU A  78     5523   4667   3206   -318    564   1659       C  
ATOM    416  CG  GLU A  78     -24.432 -32.153  12.701  1.00 38.54           C  
ANISOU  416  CG  GLU A  78     5997   4710   3938   -589    700   1778       C  
ATOM    417  CD  GLU A  78     -23.724 -32.884  11.571  1.00 47.46           C  
ANISOU  417  CD  GLU A  78     7191   5467   5374   -531    476   1718       C  
ATOM    418  OE1 GLU A  78     -22.479 -32.831  11.508  1.00 49.81           O  
ANISOU  418  OE1 GLU A  78     7439   5824   5663   -298    205   1756       O  
ATOM    419  OE2 GLU A  78     -24.415 -33.513  10.744  1.00 48.69           O  
ANISOU  419  OE2 GLU A  78     7250   5337   5914   -605    654   1694       O  
ATOM    420  N   GLU A  79     -25.088 -28.237  12.979  1.00 27.65           N  
ANISOU  420  N   GLU A  79     3908   4339   2260   -365    810   1108       N  
ATOM    421  CA  GLU A  79     -26.348 -27.528  12.826  1.00 29.88           C  
ANISOU  421  CA  GLU A  79     3897   4780   2676   -495   1003    935       C  
ATOM    422  C   GLU A  79     -26.315 -26.533  11.672  1.00 26.56           C  
ANISOU  422  C   GLU A  79     3254   4317   2521   -471    831    630       C  
ATOM    423  O   GLU A  79     -27.376 -26.130  11.183  1.00 28.08           O  
ANISOU  423  O   GLU A  79     3196   4538   2935   -576    911    496       O  
ATOM    424  CB  GLU A  79     -26.685 -26.833  14.147  1.00 37.81           C  
ANISOU  424  CB  GLU A  79     4892   6131   3345   -354   1154    817       C  
ATOM    425  CG  GLU A  79     -28.146 -26.488  14.326  1.00 51.65           C  
ANISOU  425  CG  GLU A  79     6382   8012   5231   -467   1438    723       C  
ATOM    426  CD  GLU A  79     -28.476 -25.109  13.805  1.00 54.93           C  
ANISOU  426  CD  GLU A  79     6500   8566   5804   -357   1339    341       C  
ATOM    427  OE1 GLU A  79     -27.584 -24.234  13.846  1.00 54.92           O  
ANISOU  427  OE1 GLU A  79     6548   8640   5678   -162   1128    111       O  
ATOM    428  OE2 GLU A  79     -29.621 -24.905  13.347  1.00 61.63           O  
ANISOU  428  OE2 GLU A  79     7065   9409   6943   -454   1449    253       O  
ATOM    429  N   SER A  80     -25.128 -26.147  11.206  1.00 18.58           N  
ANISOU  429  N   SER A  80     2335   3177   1548   -312    579    501       N  
ATOM    430  CA  SER A  80     -24.999 -25.180  10.123  1.00 15.73           C  
ANISOU  430  CA  SER A  80     1843   2687   1448   -266    434    244       C  
ATOM    431  C   SER A  80     -24.365 -25.763   8.865  1.00 14.41           C  
ANISOU  431  C   SER A  80     1784   2204   1488   -295    296    308       C  
ATOM    432  O   SER A  80     -23.998 -25.000   7.961  1.00 15.07           O  
ANISOU  432  O   SER A  80     1829   2180   1719   -231    199    157       O  
ATOM    433  CB  SER A  80     -24.219 -23.943  10.582  1.00 19.55           C  
ANISOU  433  CB  SER A  80     2282   3291   1854    -81    322    -16       C  
ATOM    434  OG  SER A  80     -22.939 -24.293  11.091  1.00 18.30           O  
ANISOU  434  OG  SER A  80     2255   3149   1548     28    187     28       O  
ATOM    435  N   LYS A  81     -24.271 -27.094   8.760  1.00 16.51           N  
ANISOU  435  N   LYS A  81     2205   2299   1768   -382    309    529       N  
ATOM    436  CA  LYS A  81     -23.511 -27.689   7.665  1.00 16.06           C  
ANISOU  436  CA  LYS A  81     2278   1964   1861   -344    183    534       C  
ATOM    437  C   LYS A  81     -24.160 -27.487   6.304  1.00 17.28           C  
ANISOU  437  C   LYS A  81     2375   1987   2202   -415    128    399       C  
ATOM    438  O   LYS A  81     -23.492 -27.701   5.285  1.00 17.61           O  
ANISOU  438  O   LYS A  81     2529   1861   2301   -335     46    344       O  
ATOM    439  CB  LYS A  81     -23.273 -29.174   7.926  1.00 19.22           C  
ANISOU  439  CB  LYS A  81     2886   2155   2261   -383    188    773       C  
ATOM    440  CG  LYS A  81     -24.489 -30.051   7.665  1.00 20.64           C  
ANISOU  440  CG  LYS A  81     3068   2160   2615   -642    272    875       C  
ATOM    441  CD  LYS A  81     -24.216 -31.485   8.094  1.00 29.63           C  
ANISOU  441  CD  LYS A  81     4414   3046   3800   -630    310   1095       C  
ATOM    442  CE  LYS A  81     -25.423 -32.359   7.836  1.00 31.29           C  
ANISOU  442  CE  LYS A  81     4564   3056   4268   -877    420   1108       C  
ATOM    443  NZ  LYS A  81     -25.120 -33.791   8.099  1.00 41.53           N  
ANISOU  443  NZ  LYS A  81     6072   4031   5674   -846    471   1288       N  
ATOM    444  N   ASP A  82     -25.425 -27.064   6.262  1.00 14.85           N  
ANISOU  444  N   ASP A  82     1888   1785   1967   -526    165    328       N  
ATOM    445  CA  ASP A  82     -26.111 -26.794   5.002  1.00 13.42           C  
ANISOU  445  CA  ASP A  82     1647   1527   1927   -540     37    183       C  
ATOM    446  C   ASP A  82     -25.855 -25.387   4.481  1.00 12.87           C  
ANISOU  446  C   ASP A  82     1544   1518   1826   -361    -21     57       C  
ATOM    447  O   ASP A  82     -26.417 -25.016   3.440  1.00 14.42           O  
ANISOU  447  O   ASP A  82     1730   1672   2076   -309   -151    -31       O  
ATOM    448  CB  ASP A  82     -27.622 -27.011   5.146  1.00 15.18           C  
ANISOU  448  CB  ASP A  82     1625   1834   2307   -722     61    142       C  
ATOM    449  CG  ASP A  82     -27.979 -28.445   5.456  1.00 23.41           C  
ANISOU  449  CG  ASP A  82     2702   2718   3474   -969    134    287       C  
ATOM    450  OD1 ASP A  82     -28.928 -28.672   6.234  1.00 32.39           O  
ANISOU  450  OD1 ASP A  82     3626   3977   4705  -1162    311    362       O  
ATOM    451  OD2 ASP A  82     -27.306 -29.346   4.926  1.00 26.15           O  
ANISOU  451  OD2 ASP A  82     3289   2801   3847   -970     42    328       O  
ATOM    452  N   TYR A  83     -25.015 -24.613   5.158  1.00 11.81           N  
ANISOU  452  N   TYR A  83     1411   1458   1620   -263     47     48       N  
ATOM    453  CA  TYR A  83     -24.791 -23.204   4.852  1.00 11.50           C  
ANISOU  453  CA  TYR A  83     1334   1407   1627   -136     24    -57       C  
ATOM    454  C   TYR A  83     -23.305 -22.905   4.739  1.00 12.53           C  
ANISOU  454  C   TYR A  83     1558   1442   1761    -78     57    -40       C  
ATOM    455  O   TYR A  83     -22.458 -23.598   5.318  1.00 13.47           O  
ANISOU  455  O   TYR A  83     1703   1592   1823    -88     77      4       O  
ATOM    456  CB  TYR A  83     -25.310 -22.314   5.991  1.00 12.03           C  
ANISOU  456  CB  TYR A  83     1223   1652   1698    -98     78   -186       C  
ATOM    457  CG  TYR A  83     -26.802 -22.293   6.115  1.00 12.09           C  
ANISOU  457  CG  TYR A  83     1036   1794   1763   -123     90   -248       C  
ATOM    458  CD1 TYR A  83     -27.480 -23.280   6.829  1.00 14.33           C  
ANISOU  458  CD1 TYR A  83     1217   2233   1996   -275    211   -172       C  
ATOM    459  CD2 TYR A  83     -27.542 -21.286   5.519  1.00 15.65           C  
ANISOU  459  CD2 TYR A  83     1386   2207   2352     10     -7   -367       C  
ATOM    460  CE1 TYR A  83     -28.862 -23.251   6.943  1.00 18.04           C  
ANISOU  460  CE1 TYR A  83     1416   2852   2586   -328    264   -248       C  
ATOM    461  CE2 TYR A  83     -28.918 -21.244   5.623  1.00 16.95           C  
ANISOU  461  CE2 TYR A  83     1291   2527   2624     20    -17   -465       C  
ATOM    462  CZ  TYR A  83     -29.585 -22.233   6.327  1.00 17.45           C  
ANISOU  462  CZ  TYR A  83     1180   2779   2670   -168    132   -423       C  
ATOM    463  OH  TYR A  83     -30.953 -22.177   6.430  1.00 22.80           O  
ANISOU  463  OH  TYR A  83     1512   3634   3517   -184    161   -539       O  
ATOM    464  N   LEU A  84     -23.005 -21.837   4.007  1.00 12.30           N  
ANISOU  464  N   LEU A  84     1560   1289   1825    -12     65    -65       N  
ATOM    465  CA  LEU A  84     -21.746 -21.129   4.176  1.00 12.14           C  
ANISOU  465  CA  LEU A  84     1506   1188   1918     -8    134   -100       C  
ATOM    466  C   LEU A  84     -21.847 -20.249   5.402  1.00 11.48           C  
ANISOU  466  C   LEU A  84     1268   1185   1908      0     94   -286       C  
ATOM    467  O   LEU A  84     -22.814 -19.495   5.554  1.00 13.86           O  
ANISOU  467  O   LEU A  84     1527   1485   2254     53     62   -375       O  
ATOM    468  CB  LEU A  84     -21.484 -20.185   3.006  1.00 20.59           C  
ANISOU  468  CB  LEU A  84     2681   2048   3095     24    209    -17       C  
ATOM    469  CG  LEU A  84     -20.716 -20.684   1.800  1.00 19.44           C  
ANISOU  469  CG  LEU A  84     2690   1825   2872     39    335    133       C  
ATOM    470  CD1 LEU A  84     -21.548 -21.743   1.109  1.00 20.62           C  
ANISOU  470  CD1 LEU A  84     2995   2041   2801     96    234    171       C  
ATOM    471  CD2 LEU A  84     -20.383 -19.536   0.852  1.00 19.44           C  
ANISOU  471  CD2 LEU A  84     2806   1619   2959     55    480    271       C  
ATOM    472  N   SER A  85     -20.819 -20.296   6.244  1.00 12.89           N  
ANISOU  472  N   SER A  85     1578   1121   2198   -160     74   -380       N  
ATOM    473  CA  SER A  85     -20.671 -19.425   7.403  1.00 12.50           C  
ANISOU  473  CA  SER A  85     1582   1167   1998   -208    119   -201       C  
ATOM    474  C   SER A  85     -19.590 -18.403   7.085  1.00 15.70           C  
ANISOU  474  C   SER A  85     2008   1666   2293    -54    102   -185       C  
ATOM    475  O   SER A  85     -18.487 -18.775   6.673  1.00 18.23           O  
ANISOU  475  O   SER A  85     2337   1906   2684     43     51   -183       O  
ATOM    476  CB  SER A  85     -20.234 -20.254   8.620  1.00 14.32           C  
ANISOU  476  CB  SER A  85     1917   1228   2296   -318     96     13       C  
ATOM    477  OG  SER A  85     -21.145 -21.284   8.907  1.00 16.09           O  
ANISOU  477  OG  SER A  85     2144   1326   2643   -495    122     32       O  
ATOM    478  N   LEU A  86     -19.893 -17.129   7.285  1.00 11.14           N  
ANISOU  478  N   LEU A  86     1430   1249   1552    -37    146   -182       N  
ATOM    479  CA  LEU A  86     -19.017 -16.041   6.851  1.00 12.26           C  
ANISOU  479  CA  LEU A  86     1595   1467   1597     75    142   -177       C  
ATOM    480  C   LEU A  86     -18.790 -15.063   7.994  1.00 11.70           C  
ANISOU  480  C   LEU A  86     1587   1451   1409     27    153    -64       C  
ATOM    481  O   LEU A  86     -19.752 -14.547   8.570  1.00 11.50           O  
ANISOU  481  O   LEU A  86     1567   1507   1295    -19    191    -81       O  
ATOM    482  CB  LEU A  86     -19.644 -15.303   5.662  1.00 12.20           C  
ANISOU  482  CB  LEU A  86     1554   1575   1507    177    164   -318       C  
ATOM    483  CG  LEU A  86     -18.910 -14.060   5.133  1.00 12.82           C  
ANISOU  483  CG  LEU A  86     1683   1718   1471    266    178   -289       C  
ATOM    484  CD1 LEU A  86     -17.503 -14.405   4.708  1.00 15.21           C  
ANISOU  484  CD1 LEU A  86     1969   1981   1829    299    173   -250       C  
ATOM    485  CD2 LEU A  86     -19.680 -13.449   3.954  1.00 13.11           C  
ANISOU  485  CD2 LEU A  86     1712   1813   1457    305    163   -331       C  
ATOM    486  N   TYR A  87     -17.513 -14.764   8.290  1.00 11.74           N  
ANISOU  486  N   TYR A  87     1620   1430   1410     45    116     21       N  
ATOM    487  CA  TYR A  87     -17.179 -13.892   9.408  1.00 10.53           C  
ANISOU  487  CA  TYR A  87     1524   1323   1153     -6    102    102       C  
ATOM    488  C   TYR A  87     -16.095 -12.896   9.021  1.00 11.39           C  
ANISOU  488  C   TYR A  87     1636   1454   1240     31     89    102       C  
ATOM    489  O   TYR A  87     -15.247 -13.160   8.161  1.00 11.88           O  
ANISOU  489  O   TYR A  87     1640   1500   1373     82     88     88       O  
ATOM    490  CB  TYR A  87     -16.687 -14.671  10.643  1.00 13.10           C  
ANISOU  490  CB  TYR A  87     1882   1602   1495    -72     44    236       C  
ATOM    491  CG  TYR A  87     -17.627 -15.760  11.112  1.00 12.63           C  
ANISOU  491  CG  TYR A  87     1839   1491   1469   -152     68    286       C  
ATOM    492  CD1 TYR A  87     -18.565 -15.516  12.108  1.00 13.83           C  
ANISOU  492  CD1 TYR A  87     2025   1735   1495   -248    123    322       C  
ATOM    493  CD2 TYR A  87     -17.572 -17.038  10.555  1.00 15.15           C  
ANISOU  493  CD2 TYR A  87     2139   1668   1952   -141     42    288       C  
ATOM    494  CE1 TYR A  87     -19.431 -16.521  12.532  1.00 14.83           C  
ANISOU  494  CE1 TYR A  87     2157   1824   1653   -363    172    386       C  
ATOM    495  CE2 TYR A  87     -18.423 -18.050  10.968  1.00 15.72           C  
ANISOU  495  CE2 TYR A  87     2237   1654   2081   -252     68    345       C  
ATOM    496  CZ  TYR A  87     -19.346 -17.783  11.953  1.00 15.14           C  
ANISOU  496  CZ  TYR A  87     2190   1686   1877   -378    141    407       C  
ATOM    497  OH  TYR A  87     -20.183 -18.786  12.356  1.00 17.73           O  
ANISOU  497  OH  TYR A  87     2536   1939   2263   -527    190    481       O  
ATOM    498  N   LEU A  88     -16.134 -11.754   9.700  1.00 12.17           N  
ANISOU  498  N   LEU A  88     1796   1591   1239     -5     85    107       N  
ATOM    499  CA  LEU A  88     -15.082 -10.744   9.675  1.00 11.30           C  
ANISOU  499  CA  LEU A  88     1699   1477   1117    -29     63    120       C  
ATOM    500  C   LEU A  88     -14.218 -10.916  10.916  1.00 11.38           C  
ANISOU  500  C   LEU A  88     1697   1505   1122    -93    -22    184       C  
ATOM    501  O   LEU A  88     -14.738 -10.911  12.035  1.00 12.17           O  
ANISOU  501  O   LEU A  88     1852   1642   1131   -126    -49    200       O  
ATOM    502  CB  LEU A  88     -15.735  -9.362   9.698  1.00 10.18           C  
ANISOU  502  CB  LEU A  88     1654   1331    884    -23     87     62       C  
ATOM    503  CG  LEU A  88     -14.802  -8.159   9.854  1.00 10.56           C  
ANISOU  503  CG  LEU A  88     1749   1332    930    -88     60     69       C  
ATOM    504  CD1 LEU A  88     -13.870  -8.016   8.655  1.00 12.44           C  
ANISOU  504  CD1 LEU A  88     1940   1549   1236   -103    106    109       C  
ATOM    505  CD2 LEU A  88     -15.646  -6.910  10.042  1.00 11.76           C  
ANISOU  505  CD2 LEU A  88     2028   1436   1005    -57     62     -3       C  
ATOM    506  N   LEU A  89     -12.905 -11.063  10.715  1.00 11.48           N  
ANISOU  506  N   LEU A  89     1624   1522   1214   -102    -65    211       N  
ATOM    507  CA  LEU A  89     -11.949 -11.327  11.785  1.00 13.14           C  
ANISOU  507  CA  LEU A  89     1793   1770   1428   -133   -177    261       C  
ATOM    508  C   LEU A  89     -11.024 -10.126  11.949  1.00 12.75           C  
ANISOU  508  C   LEU A  89     1712   1756   1377   -218   -209    216       C  
ATOM    509  O   LEU A  89     -10.470  -9.623  10.966  1.00 13.32           O  
ANISOU  509  O   LEU A  89     1724   1820   1517   -246   -145    190       O  
ATOM    510  CB  LEU A  89     -11.115 -12.570  11.444  1.00 14.24           C  
ANISOU  510  CB  LEU A  89     1821   1898   1692    -54   -226    301       C  
ATOM    511  CG  LEU A  89      -9.931 -12.880  12.362  1.00 15.44           C  
ANISOU  511  CG  LEU A  89     1896   2104   1865    -42   -369    345       C  
ATOM    512  CD1 LEU A  89     -10.401 -13.164  13.781  1.00 16.33           C  
ANISOU  512  CD1 LEU A  89     2126   2228   1852    -60   -458    433       C  
ATOM    513  CD2 LEU A  89      -9.078 -14.048  11.835  1.00 17.71           C  
ANISOU  513  CD2 LEU A  89     2056   2372   2300     82   -420    353       C  
ATOM    514  N   LEU A  90     -10.854  -9.671  13.188  1.00 13.50           N  
ANISOU  514  N   LEU A  90     1848   1894   1386   -272   -304    205       N  
ATOM    515  CA  LEU A  90      -9.873  -8.644  13.503  1.00 14.31           C  
ANISOU  515  CA  LEU A  90     1904   2024   1509   -374   -367    141       C  
ATOM    516  C   LEU A  90      -8.554  -9.353  13.765  1.00 15.82           C  
ANISOU  516  C   LEU A  90     1925   2307   1781   -359   -477    167       C  
ATOM    517  O   LEU A  90      -8.379  -9.973  14.821  1.00 17.76           O  
ANISOU  517  O   LEU A  90     2173   2619   1957   -310   -604    208       O  
ATOM    518  CB  LEU A  90     -10.308  -7.834  14.720  1.00 15.45           C  
ANISOU  518  CB  LEU A  90     2165   2190   1516   -422   -438     72       C  
ATOM    519  CG  LEU A  90      -9.341  -6.712  15.098  1.00 15.24           C  
ANISOU  519  CG  LEU A  90     2099   2166   1525   -549   -522    -29       C  
ATOM    520  CD1 LEU A  90      -9.044  -5.764  13.917  1.00 16.74           C  
ANISOU  520  CD1 LEU A  90     2283   2233   1843   -646   -419    -53       C  
ATOM    521  CD2 LEU A  90      -9.861  -5.933  16.302  1.00 18.66           C  
ANISOU  521  CD2 LEU A  90     2662   2621   1807   -571   -598   -138       C  
ATOM    522  N   VAL A  91      -7.638  -9.270  12.797  1.00 15.64           N  
ANISOU  522  N   VAL A  91     1750   2304   1890   -389   -426    147       N  
ATOM    523  CA  VAL A  91      -6.391 -10.032  12.840  1.00 17.61           C  
ANISOU  523  CA  VAL A  91     1791   2662   2238   -335   -517    147       C  
ATOM    524  C   VAL A  91      -5.390  -9.392  13.789  1.00 21.34           C  
ANISOU  524  C   VAL A  91     2158   3240   2710   -435   -664     78       C  
ATOM    525  O   VAL A  91      -4.695 -10.088  14.539  1.00 24.15           O  
ANISOU  525  O   VAL A  91     2410   3699   3068   -348   -826     86       O  
ATOM    526  CB  VAL A  91      -5.824 -10.181  11.415  1.00 18.41           C  
ANISOU  526  CB  VAL A  91     1740   2793   2462   -327   -383    126       C  
ATOM    527  CG1 VAL A  91      -4.432 -10.794  11.443  1.00 21.02           C  
ANISOU  527  CG1 VAL A  91     1808   3271   2906   -269   -472     84       C  
ATOM    528  CG2 VAL A  91      -6.767 -11.013  10.561  1.00 16.53           C  
ANISOU  528  CG2 VAL A  91     1591   2472   2216   -198   -282    165       C  
ATOM    529  N   SER A  92      -5.272  -8.065  13.771  1.00 19.14           N  
ANISOU  529  N   SER A  92     1907   2930   2436   -614   -627      1       N  
ATOM    530  CA  SER A  92      -4.394  -7.400  14.722  1.00 22.97           C  
ANISOU  530  CA  SER A  92     2296   3506   2925   -731   -782   -100       C  
ATOM    531  C   SER A  92      -4.896  -5.990  14.986  1.00 25.47           C  
ANISOU  531  C   SER A  92     2780   3698   3198   -892   -755   -182       C  
ATOM    532  O   SER A  92      -5.467  -5.345  14.107  1.00 21.01           O  
ANISOU  532  O   SER A  92     2332   2986   2666   -953   -600   -157       O  
ATOM    533  CB  SER A  92      -2.954  -7.363  14.212  1.00 30.75           C  
ANISOU  533  CB  SER A  92     2984   4623   4075   -817   -790   -158       C  
ATOM    534  OG  SER A  92      -2.913  -6.867  12.893  1.00 33.30           O  
ANISOU  534  OG  SER A  92     3281   4882   4491   -927   -581   -134       O  
ATOM    535  N   CYS A  93      -4.681  -5.514  16.211  1.00 27.86           N  
ANISOU  535  N   CYS A  93     3107   4058   3422   -943   -924   -289       N  
ATOM    536  CA  CYS A  93      -5.083  -4.163  16.569  1.00 29.48           C  
ANISOU  536  CA  CYS A  93     3470   4130   3600  -1082   -929   -412       C  
ATOM    537  C   CYS A  93      -4.176  -3.668  17.678  1.00 30.92           C  
ANISOU  537  C   CYS A  93     3554   4404   3791  -1132  -1101   -569       C  
ATOM    538  O   CYS A  93      -3.698  -4.472  18.485  1.00 33.68           O  
ANISOU  538  O   CYS A  93     3802   4928   4067  -1008  -1242   -566       O  
ATOM    539  CB  CYS A  93      -6.549  -4.110  17.023  1.00 31.43           C  
ANISOU  539  CB  CYS A  93     3972   4301   3668   -957   -893   -402       C  
ATOM    540  SG  CYS A  93      -6.930  -5.068  18.493  1.00 37.31           S  
ANISOU  540  SG  CYS A  93     4761   5242   4172   -789  -1038   -382       S  
ATOM    541  N   PRO A  94      -3.923  -2.357  17.750  1.00 31.40           N  
ANISOU  541  N   PRO A  94     3653   4324   3953  -1280  -1095   -703       N  
ATOM    542  CA  PRO A  94      -2.991  -1.835  18.757  1.00 37.92           C  
ANISOU  542  CA  PRO A  94     4368   5215   4824  -1324  -1269   -874       C  
ATOM    543  C   PRO A  94      -3.649  -1.705  20.122  1.00 49.56           C  
ANISOU  543  C   PRO A  94     5997   6743   6090  -1186  -1400   -986       C  
ATOM    544  O   PRO A  94      -3.031  -2.033  21.139  1.00 52.60           O  
ANISOU  544  O   PRO A  94     6308   7273   6405  -1113  -1592  -1044       O  
ATOM    545  CB  PRO A  94      -2.567  -0.491  18.156  1.00 36.79           C  
ANISOU  545  CB  PRO A  94     4226   4859   4895  -1543  -1194   -948       C  
ATOM    546  CG  PRO A  94      -3.774  -0.045  17.407  1.00 36.77           C  
ANISOU  546  CG  PRO A  94     4467   4649   4856  -1538  -1024   -869       C  
ATOM    547  CD  PRO A  94      -4.401  -1.295  16.845  1.00 36.20           C  
ANISOU  547  CD  PRO A  94     4410   4682   4665  -1407   -941   -692       C  
ATOM    548  N   LYS A  95      -4.888  -1.219  20.167  1.00 45.18           N  
ANISOU  548  N   LYS A  95     5666   6070   5430  -1137  -1307  -1009       N  
ATOM    549  CA  LYS A  95      -5.557  -0.991  21.439  1.00 49.81           C  
ANISOU  549  CA  LYS A  95     6378   6731   5816   -998  -1395  -1138       C  
ATOM    550  C   LYS A  95      -6.369  -2.207  21.884  1.00 40.83           C  
ANISOU  550  C   LYS A  95     5310   5759   4446   -804  -1366   -987       C  
ATOM    551  O   LYS A  95      -6.391  -3.248  21.221  1.00 39.22           O  
ANISOU  551  O   LYS A  95     5058   5592   4250   -776  -1299   -793       O  
ATOM    552  CB  LYS A  95      -6.430   0.261  21.340  1.00 54.82           C  
ANISOU  552  CB  LYS A  95     7179   7172   6478  -1028  -1305  -1275       C  
ATOM    553  N   SER A  96      -7.055  -2.079  23.019  1.00 36.76           N  
ANISOU  553  N   SER A  96     4914   5322   3731   -668  -1406  -1061       N  
ATOM    554  CA  SER A  96      -7.733  -3.226  23.611  1.00 36.31           C  
ANISOU  554  CA  SER A  96     4934   5402   3459   -502  -1380   -898       C  
ATOM    555  C   SER A  96      -8.950  -3.695  22.826  1.00 41.38           C  
ANISOU  555  C   SER A  96     5647   6000   4076   -458  -1178   -764       C  
ATOM    556  O   SER A  96      -9.203  -4.902  22.735  1.00 41.30           O  
ANISOU  556  O   SER A  96     5635   6056   4003   -390  -1127   -567       O  
ATOM    557  CB  SER A  96      -8.129  -2.888  25.048  1.00 46.57           C  
ANISOU  557  CB  SER A  96     6431   6712   4552   -451  -1468   -938       C  
ATOM    558  OG  SER A  96      -9.166  -1.921  25.074  1.00 48.11           O  
ANISOU  558  OG  SER A  96     6791   6778   4709   -481  -1365  -1022       O  
ATOM    559  N   GLU A  97      -9.714  -2.767  22.254  1.00 27.77           N  
ANISOU  559  N   GLU A  97     3995   4139   2420   -493  -1066   -860       N  
ATOM    560  CA  GLU A  97     -10.956  -3.157  21.608  1.00 23.81           C  
ANISOU  560  CA  GLU A  97     3566   3588   1892   -425   -894   -748       C  
ATOM    561  C   GLU A  97     -11.327  -2.164  20.516  1.00 22.05           C  
ANISOU  561  C   GLU A  97     3409   3145   1826   -494   -808   -814       C  
ATOM    562  O   GLU A  97     -11.009  -0.974  20.590  1.00 25.03           O  
ANISOU  562  O   GLU A  97     3815   3404   2292   -564   -855   -980       O  
ATOM    563  CB  GLU A  97     -12.107  -3.292  22.612  1.00 30.64           C  
ANISOU  563  CB  GLU A  97     4508   4568   2564   -263   -841   -773       C  
ATOM    564  CG  GLU A  97     -12.494  -1.992  23.289  1.00 36.57           C  
ANISOU  564  CG  GLU A  97     5313   5280   3299   -215   -864   -986       C  
ATOM    565  N   VAL A  98     -12.022  -2.681  19.515  1.00 19.89           N  
ANISOU  565  N   VAL A  98     3051   2590   1916   -627   -932    -60       N  
ATOM    566  CA  VAL A  98     -12.526  -1.926  18.377  1.00 21.77           C  
ANISOU  566  CA  VAL A  98     3230   2840   2202   -504   -700   -164       C  
ATOM    567  C   VAL A  98     -14.016  -2.224  18.270  1.00 19.41           C  
ANISOU  567  C   VAL A  98     2943   2720   1711   -461   -532   -167       C  
ATOM    568  O   VAL A  98     -14.431  -3.379  18.404  1.00 20.52           O  
ANISOU  568  O   VAL A  98     3062   2935   1798   -545   -564    -45       O  
ATOM    569  CB  VAL A  98     -11.807  -2.398  17.090  1.00 23.04           C  
ANISOU  569  CB  VAL A  98     3202   2888   2663   -471   -671   -162       C  
ATOM    570  CG1 VAL A  98     -12.447  -1.806  15.847  1.00 22.93           C  
ANISOU  570  CG1 VAL A  98     3200   2873   2638   -402   -453   -209       C  
ATOM    571  CG2 VAL A  98     -10.318  -2.063  17.145  1.00 29.75           C  
ANISOU  571  CG2 VAL A  98     3947   3629   3728   -543   -797   -251       C  
ATOM    572  N   ARG A  99     -14.827  -1.203  18.016  1.00 16.48           N  
ANISOU  572  N   ARG A  99     2602   2400   1261   -336   -395   -327       N  
ATOM    573  CA  ARG A  99     -16.238  -1.416  17.708  1.00 16.98           C  
ANISOU  573  CA  ARG A  99     2589   2637   1226   -251   -245   -410       C  
ATOM    574  C   ARG A  99     -16.483  -1.151  16.229  1.00 16.63           C  
ANISOU  574  C   ARG A  99     2511   2441   1366    -95   -203   -414       C  
ATOM    575  O   ARG A  99     -15.995  -0.152  15.683  1.00 17.68           O  
ANISOU  575  O   ARG A  99     2755   2372   1591    -38   -264   -456       O  
ATOM    576  CB  ARG A  99     -17.139  -0.539  18.578  1.00 16.78           C  
ANISOU  576  CB  ARG A  99     2571   2764   1040   -177   -173   -654       C  
ATOM    577  CG  ARG A  99     -17.189  -1.000  20.024  1.00 21.49           C  
ANISOU  577  CG  ARG A  99     3188   3524   1453   -366   -152   -608       C  
ATOM    578  CD  ARG A  99     -18.025  -0.065  20.892  1.00 33.39           C  
ANISOU  578  CD  ARG A  99     4663   5171   2855   -304    -50   -875       C  
ATOM    579  NE  ARG A  99     -19.450  -0.125  20.566  1.00 53.36           N  
ANISOU  579  NE  ARG A  99     6974   7877   5422   -225    111  -1045       N  
ATOM    580  CZ  ARG A  99     -20.120   0.835  19.932  1.00 60.48           C  
ANISOU  580  CZ  ARG A  99     7772   8713   6496     32     98  -1277       C  
ATOM    581  NH1 ARG A  99     -19.500   1.947  19.556  1.00 61.36           N  
ANISOU  581  NH1 ARG A  99     8025   8557   6733    199    -58  -1336       N  
ATOM    582  NH2 ARG A  99     -21.415   0.685  19.680  1.00 59.93           N  
ANISOU  582  NH2 ARG A  99     7449   8830   6494    104    191  -1448       N  
ATOM    583  N   ALA A 100     -17.219  -2.048  15.574  1.00 15.86           N  
ANISOU  583  N   ALA A 100     2306   2426   1295    -75   -124   -353       N  
ATOM    584  CA  ALA A 100     -17.376  -1.943  14.134  1.00 13.99           C  
ANISOU  584  CA  ALA A 100     2075   2041   1199     24   -108   -327       C  
ATOM    585  C   ALA A 100     -18.684  -2.565  13.682  1.00 15.59           C  
ANISOU  585  C   ALA A 100     2158   2385   1379    104    -35   -364       C  
ATOM    586  O   ALA A 100     -19.104  -3.608  14.197  1.00 15.91           O  
ANISOU  586  O   ALA A 100     2091   2614   1338     -8     25   -306       O  
ATOM    587  CB  ALA A 100     -16.218  -2.614  13.373  1.00 14.74           C  
ANISOU  587  CB  ALA A 100     2143   2014   1444    -92   -111   -182       C  
ATOM    588  N   LYS A 101     -19.328  -1.905  12.727  1.00 15.07           N  
ANISOU  588  N   LYS A 101     2142   2206   1378    267    -84   -456       N  
ATOM    589  CA  LYS A 101     -20.433  -2.481  11.976  1.00 15.47           C  
ANISOU  589  CA  LYS A 101     2082   2334   1464    353    -58   -484       C  
ATOM    590  C   LYS A 101     -19.891  -3.120  10.708  1.00 14.39           C  
ANISOU  590  C   LYS A 101     2014   2049   1405    270    -50   -295       C  
ATOM    591  O   LYS A 101     -18.793  -2.800  10.250  1.00 15.19           O  
ANISOU  591  O   LYS A 101     2250   1990   1532    166    -62   -213       O  
ATOM    592  CB  LYS A 101     -21.440  -1.400  11.593  1.00 16.60           C  
ANISOU  592  CB  LYS A 101     2254   2387   1666    604   -211   -720       C  
ATOM    593  CG  LYS A 101     -22.149  -0.760  12.772  1.00 25.85           C  
ANISOU  593  CG  LYS A 101     3255   3726   2841    676   -202   -950       C  
ATOM    594  CD  LYS A 101     -23.092   0.350  12.319  1.00 25.88           C  
ANISOU  594  CD  LYS A 101     3240   3588   3006    925   -443  -1150       C  
ATOM    595  N   PHE A 102     -20.672  -4.033  10.134  1.00 13.80           N  
ANISOU  595  N   PHE A 102     1825   2062   1356    286    -11   -266       N  
ATOM    596  CA  PHE A 102     -20.202  -4.750   8.960  1.00 13.40           C  
ANISOU  596  CA  PHE A 102     1818   1909   1366    202     14   -138       C  
ATOM    597  C   PHE A 102     -21.377  -5.195   8.108  1.00 12.65           C  
ANISOU  597  C   PHE A 102     1672   1844   1289    290    -18   -164       C  
ATOM    598  O   PHE A 102     -22.489  -5.416   8.600  1.00 14.71           O  
ANISOU  598  O   PHE A 102     1768   2278   1542    368    -15   -264       O  
ATOM    599  CB  PHE A 102     -19.307  -5.945   9.311  1.00 12.87           C  
ANISOU  599  CB  PHE A 102     1640   1887   1362     61     72    -37       C  
ATOM    600  CG  PHE A 102     -19.905  -6.871  10.325  1.00 14.62           C  
ANISOU  600  CG  PHE A 102     1742   2274   1539      4     66      8       C  
ATOM    601  CD1 PHE A 102     -19.680  -6.668  11.671  1.00 14.73           C  
ANISOU  601  CD1 PHE A 102     1766   2377   1452    -75     47     10       C  
ATOM    602  CD2 PHE A 102     -20.719  -7.927   9.940  1.00 14.54           C  
ANISOU  602  CD2 PHE A 102     1648   2334   1542    -28     69     54       C  
ATOM    603  CE1 PHE A 102     -20.236  -7.494  12.633  1.00 17.48           C  
ANISOU  603  CE1 PHE A 102     2078   2896   1668   -242     38     72       C  
ATOM    604  CE2 PHE A 102     -21.278  -8.766  10.894  1.00 18.47           C  
ANISOU  604  CE2 PHE A 102     2092   2989   1938   -187     55    120       C  
ATOM    605  CZ  PHE A 102     -21.040  -8.551  12.244  1.00 19.11           C  
ANISOU  605  CZ  PHE A 102     2218   3172   1870   -322     43    137       C  
ATOM    606  N   LYS A 103     -21.117  -5.322   6.813  1.00 12.51           N  
ANISOU  606  N   LYS A 103     1785   1690   1277    240    -38   -101       N  
ATOM    607  CA  LYS A 103     -22.127  -5.762   5.857  1.00 12.79           C  
ANISOU  607  CA  LYS A 103     1814   1720   1326    306   -104   -111       C  
ATOM    608  C   LYS A 103     -21.441  -6.664   4.853  1.00 12.85           C  
ANISOU  608  C   LYS A 103     1856   1693   1332    151    -13    -33       C  
ATOM    609  O   LYS A 103     -20.354  -6.338   4.364  1.00 12.52           O  
ANISOU  609  O   LYS A 103     1945   1576   1236     -1     54    -23       O  
ATOM    610  CB  LYS A 103     -22.751  -4.572   5.126  1.00 14.31           C  
ANISOU  610  CB  LYS A 103     2240   1715   1484    429   -335   -170       C  
ATOM    611  CG  LYS A 103     -23.778  -4.975   4.072  1.00 16.80           C  
ANISOU  611  CG  LYS A 103     2575   1989   1818    502   -470   -184       C  
ATOM    612  CD  LYS A 103     -24.469  -3.751   3.492  1.00 18.34           C  
ANISOU  612  CD  LYS A 103     3026   1925   2019    664   -829   -260       C  
ATOM    613  CE  LYS A 103     -25.407  -4.135   2.366  1.00 27.36           C  
ANISOU  613  CE  LYS A 103     4209   2995   3191    687   -975   -272       C  
ATOM    614  NZ  LYS A 103     -26.052  -2.943   1.736  1.00 31.82           N  
ANISOU  614  NZ  LYS A 103     5021   3272   3796    744  -1300   -377       N  
ATOM    615  N   PHE A 104     -22.048  -7.811   4.575  1.00 12.00           N  
ANISOU  615  N   PHE A 104     1609   1668   1284    163      1    -21       N  
ATOM    616  CA  PHE A 104     -21.532  -8.745   3.585  1.00 12.03           C  
ANISOU  616  CA  PHE A 104     1617   1643   1311     54     65    -17       C  
ATOM    617  C   PHE A 104     -22.574  -8.943   2.500  1.00 12.15           C  
ANISOU  617  C   PHE A 104     1714   1624   1277     93    -30    -19       C  
ATOM    618  O   PHE A 104     -23.759  -9.124   2.795  1.00 13.24           O  
ANISOU  618  O   PHE A 104     1741   1827   1462    209   -124    -28       O  
ATOM    619  CB  PHE A 104     -21.293 -10.142   4.162  1.00 11.95           C  
ANISOU  619  CB  PHE A 104     1400   1692   1447     32     83     -3       C  
ATOM    620  CG  PHE A 104     -20.462 -10.196   5.415  1.00 13.98           C  
ANISOU  620  CG  PHE A 104     1574   1962   1774      6     80     20       C  
ATOM    621  CD1 PHE A 104     -19.299  -9.473   5.556  1.00 18.10           C  
ANISOU  621  CD1 PHE A 104     2129   2447   2303    -36    139    -39       C  
ATOM    622  CD2 PHE A 104     -20.830 -11.044   6.436  1.00 19.65           C  
ANISOU  622  CD2 PHE A 104     2208   2724   2532    -30    -10    107       C  
ATOM    623  CE1 PHE A 104     -18.544  -9.576   6.725  1.00 21.19           C  
ANISOU  623  CE1 PHE A 104     2445   2831   2775    -51     83    -22       C  
ATOM    624  CE2 PHE A 104     -20.074 -11.152   7.595  1.00 18.23           C  
ANISOU  624  CE2 PHE A 104     2017   2522   2388    -86    -82    154       C  
ATOM    625  CZ  PHE A 104     -18.948 -10.418   7.744  1.00 15.92           C  
ANISOU  625  CZ  PHE A 104     1733   2178   2137    -66    -48     83       C  
ATOM    626  N   SER A 105     -22.139  -8.943   1.245  1.00 12.57           N  
ANISOU  626  N   SER A 105     1947   1607   1222    -40      0    -40       N  
ATOM    627  CA  SER A 105     -23.037  -9.222   0.137  1.00 11.48           C  
ANISOU  627  CA  SER A 105     1928   1419   1014    -34   -119    -35       C  
ATOM    628  C   SER A 105     -22.315 -10.080  -0.885  1.00 12.36           C  
ANISOU  628  C   SER A 105     2061   1568   1068   -214     24   -120       C  
ATOM    629  O   SER A 105     -21.087 -10.216  -0.860  1.00 13.47           O  
ANISOU  629  O   SER A 105     2132   1772   1214   -346    210   -224       O  
ATOM    630  CB  SER A 105     -23.559  -7.945  -0.523  1.00 14.97           C  
ANISOU  630  CB  SER A 105     2708   1688   1291    -32   -344     14       C  
ATOM    631  OG  SER A 105     -22.480  -7.191  -1.027  1.00 16.10           O  
ANISOU  631  OG  SER A 105     3120   1758   1240   -284   -263     41       O  
ATOM    632  N   ILE A 106     -23.095 -10.671  -1.775  1.00 11.62           N  
ANISOU  632  N   ILE A 106     2024   1453    937   -209    -70   -128       N  
ATOM    633  CA  ILE A 106     -22.585 -11.430  -2.901  1.00 11.96           C  
ANISOU  633  CA  ILE A 106     2115   1540    888   -382     49   -260       C  
ATOM    634  C   ILE A 106     -22.737 -10.575  -4.149  1.00 16.33           C  
ANISOU  634  C   ILE A 106     3041   2013   1150   -580    -25   -203       C  
ATOM    635  O   ILE A 106     -23.786  -9.954  -4.361  1.00 18.90           O  
ANISOU  635  O   ILE A 106     3540   2191   1448   -481   -286    -70       O  
ATOM    636  CB  ILE A 106     -23.335 -12.764  -3.039  1.00 13.06           C  
ANISOU  636  CB  ILE A 106     2074   1688   1199   -264    -35   -295       C  
ATOM    637  CG1 ILE A 106     -23.183 -13.561  -1.736  1.00 13.66           C  
ANISOU  637  CG1 ILE A 106     1848   1787   1557   -130    -34   -279       C  
ATOM    638  CG2 ILE A 106     -22.808 -13.554  -4.233  1.00 16.03           C  
ANISOU  638  CG2 ILE A 106     2491   2111   1490   -420     78   -497       C  
ATOM    639  CD1 ILE A 106     -24.045 -14.813  -1.657  1.00 14.68           C  
ANISOU  639  CD1 ILE A 106     1846   1890   1842    -68   -173   -254       C  
ATOM    640  N   LEU A 107     -21.700 -10.529  -4.974  1.00 11.89           N  
ANISOU  640  N   LEU A 107     1608   1589   1322    230   -109      5       N  
ATOM    641  CA  LEU A 107     -21.799  -9.874  -6.273  1.00 11.99           C  
ANISOU  641  CA  LEU A 107     1771   1528   1256    254    -12    -24       C  
ATOM    642  C   LEU A 107     -22.198 -10.926  -7.297  1.00 13.15           C  
ANISOU  642  C   LEU A 107     1997   1633   1366    354    -49    -65       C  
ATOM    643  O   LEU A 107     -21.499 -11.928  -7.461  1.00 16.14           O  
ANISOU  643  O   LEU A 107     2317   1997   1820    408     14   -111       O  
ATOM    644  CB  LEU A 107     -20.475  -9.210  -6.651  1.00 13.82           C  
ANISOU  644  CB  LEU A 107     1962   1826   1463    172    156    -55       C  
ATOM    645  CG  LEU A 107     -20.025  -8.137  -5.650  1.00 15.48           C  
ANISOU  645  CG  LEU A 107     2102   2106   1672    -36    238    -87       C  
ATOM    646  CD1 LEU A 107     -18.820  -7.349  -6.129  1.00 16.75           C  
ANISOU  646  CD1 LEU A 107     2238   2326   1800   -183    448   -155       C  
ATOM    647  CD2 LEU A 107     -21.152  -7.197  -5.273  1.00 21.94           C  
ANISOU  647  CD2 LEU A 107     3081   2759   2496    -84    290    -77       C  
ATOM    648  N   ASN A 108     -23.334 -10.716  -7.957  1.00 14.08           N  
ANISOU  648  N   ASN A 108     2228   1745   1375    366   -126    -49       N  
ATOM    649  CA  ASN A 108     -23.853 -11.717  -8.878  1.00 14.74           C  
ANISOU  649  CA  ASN A 108     2386   1860   1356    353   -169   -146       C  
ATOM    650  C   ASN A 108     -23.247 -11.545 -10.271  1.00 17.29           C  
ANISOU  650  C   ASN A 108     2840   2243   1485    311    -50   -192       C  
ATOM    651  O   ASN A 108     -22.380 -10.697 -10.505  1.00 15.93           O  
ANISOU  651  O   ASN A 108     2696   2064   1293    315     76   -134       O  
ATOM    652  CB  ASN A 108     -25.382 -11.700  -8.904  1.00 16.51           C  
ANISOU  652  CB  ASN A 108     2595   2165   1513    335   -347   -112       C  
ATOM    653  CG  ASN A 108     -25.966 -10.382  -9.414  1.00 20.56           C  
ANISOU  653  CG  ASN A 108     3126   2770   1916    400   -404     81       C  
ATOM    654  OD1 ASN A 108     -25.308  -9.600 -10.110  1.00 17.14           O  
ANISOU  654  OD1 ASN A 108     2796   2339   1379    423   -301    169       O  
ATOM    655  ND2 ASN A 108     -27.238 -10.146  -9.088  1.00 24.11           N  
ANISOU  655  ND2 ASN A 108     3465   3285   2411    447   -539    174       N  
ATOM    656  N   ALA A 109     -23.718 -12.371 -11.212  1.00 17.02           N  
ANISOU  656  N   ALA A 109     2903   2284   1279    214    -60   -329       N  
ATOM    657  CA  ALA A 109     -23.194 -12.354 -12.574  1.00 17.09           C  
ANISOU  657  CA  ALA A 109     3072   2383   1038    109     79   -416       C  
ATOM    658  C   ALA A 109     -23.369 -11.008 -13.262  1.00 19.20           C  
ANISOU  658  C   ALA A 109     3424   2800   1069    125     14   -192       C  
ATOM    659  O   ALA A 109     -22.613 -10.694 -14.188  1.00 23.18           O  
ANISOU  659  O   ALA A 109     4070   3342   1394     57    182   -208       O  
ATOM    660  CB  ALA A 109     -23.825 -13.476 -13.404  1.00 19.65           C  
ANISOU  660  CB  ALA A 109     3503   2805   1156    -92     89   -654       C  
ATOM    661  N   LYS A 110     -24.342 -10.206 -12.833  1.00 17.91           N  
ANISOU  661  N   LYS A 110     3185   2695    926    229   -178     35       N  
ATOM    662  CA  LYS A 110     -24.516  -8.863 -13.367  1.00 22.91           C  
ANISOU  662  CA  LYS A 110     3872   3379   1453    305   -179    324       C  
ATOM    663  C   LYS A 110     -23.749  -7.816 -12.567  1.00 27.03           C  
ANISOU  663  C   LYS A 110     4426   3646   2196    402     20    416       C  
ATOM    664  O   LYS A 110     -24.020  -6.619 -12.725  1.00 29.35           O  
ANISOU  664  O   LYS A 110     4761   3867   2523    487     81    659       O  
ATOM    665  CB  LYS A 110     -25.997  -8.469 -13.347  1.00 29.06           C  
ANISOU  665  CB  LYS A 110     4478   4293   2269    362   -411    542       C  
ATOM    666  CG  LYS A 110     -26.850  -9.293 -14.296  1.00 34.37           C  
ANISOU  666  CG  LYS A 110     5136   5243   2681    167   -619    475       C  
ATOM    667  N   GLY A 111     -22.791  -8.234 -11.741  1.00 21.03           N  
ANISOU  667  N   GLY A 111     3584   2759   1648    344    143    217       N  
ATOM    668  CA  GLY A 111     -22.017  -7.304 -10.938  1.00 21.68           C  
ANISOU  668  CA  GLY A 111     3639   2684   1914    318    327    232       C  
ATOM    669  C   GLY A 111     -22.757  -6.506  -9.893  1.00 24.42           C  
ANISOU  669  C   GLY A 111     3939   2903   2436    367    316    333       C  
ATOM    670  O   GLY A 111     -22.284  -5.442  -9.482  1.00 29.66           O  
ANISOU  670  O   GLY A 111     4661   3413   3195    295    540    351       O  
ATOM    671  N   GLU A 112     -23.910  -6.984  -9.454  1.00 17.20           N  
ANISOU  671  N   GLU A 112     2930   2031   1574    451    115    364       N  
ATOM    672  CA  GLU A 112     -24.739  -6.269  -8.500  1.00 18.95           C  
ANISOU  672  CA  GLU A 112     3103   2117   1981    505    151    443       C  
ATOM    673  C   GLU A 112     -24.720  -6.987  -7.160  1.00 14.09           C  
ANISOU  673  C   GLU A 112     2349   1514   1490    401     84    264       C  
ATOM    674  O   GLU A 112     -24.581  -8.210  -7.096  1.00 14.68           O  
ANISOU  674  O   GLU A 112     2346   1703   1528    379    -65    163       O  
ATOM    675  CB  GLU A 112     -26.168  -6.175  -9.022  1.00 22.83           C  
ANISOU  675  CB  GLU A 112     3544   2687   2444    689    -11    657       C  
ATOM    676  CG  GLU A 112     -26.275  -5.275 -10.251  1.00 30.48           C  
ANISOU  676  CG  GLU A 112     4577   3686   3320    755     43    874       C  
ATOM    677  CD  GLU A 112     -27.585  -5.436 -10.994  1.00 45.33           C  
ANISOU  677  CD  GLU A 112     6298   5788   5135    821   -206   1030       C  
ATOM    678  OE1 GLU A 112     -28.359  -6.353 -10.650  1.00 48.57           O  
ANISOU  678  OE1 GLU A 112     6555   6341   5559    779   -401    926       O  
ATOM    679  OE2 GLU A 112     -27.834  -4.644 -11.930  1.00 54.16           O  
ANISOU  679  OE2 GLU A 112     7457   6943   6180    900   -200   1260       O  
ATOM    680  N   GLU A 113     -24.845  -6.208  -6.092  1.00 15.20           N  
ANISOU  680  N   GLU A 113     2486   1519   1771    320    240    229       N  
ATOM    681  CA  GLU A 113     -24.932  -6.786  -4.758  1.00 15.55           C  
ANISOU  681  CA  GLU A 113     2422   1616   1872    189    178     93       C  
ATOM    682  C   GLU A 113     -26.262  -7.500  -4.578  1.00 13.98           C  
ANISOU  682  C   GLU A 113     2141   1441   1729    298      8    130       C  
ATOM    683  O   GLU A 113     -27.323  -6.981  -4.946  1.00 17.86           O  
ANISOU  683  O   GLU A 113     2620   1866   2302    441     26    251       O  
ATOM    684  CB  GLU A 113     -24.812  -5.694  -3.698  1.00 16.48           C  
ANISOU  684  CB  GLU A 113     2590   1600   2070     -5    439     -5       C  
ATOM    685  CG  GLU A 113     -23.439  -5.077  -3.587  1.00 19.55           C  
ANISOU  685  CG  GLU A 113     3014   2031   2381   -237    616   -119       C  
ATOM    686  CD  GLU A 113     -23.397  -3.973  -2.554  1.00 23.58           C  
ANISOU  686  CD  GLU A 113     3611   2408   2940   -523    933   -289       C  
ATOM    687  OE1 GLU A 113     -24.246  -3.988  -1.630  1.00 32.16           O  
ANISOU  687  OE1 GLU A 113     4694   3440   4087   -577    969   -350       O  
ATOM    688  OE2 GLU A 113     -22.550  -3.070  -2.681  1.00 24.97           O  
ANISOU  688  OE2 GLU A 113     3872   2522   3093   -717   1181   -394       O  
ATOM    689  N   THR A 114     -26.200  -8.677  -3.960  1.00 13.75           N  
ANISOU  689  N   THR A 114     2035   1512   1676    232   -134     49       N  
ATOM    690  CA  THR A 114     -27.389  -9.457  -3.653  1.00 14.49           C  
ANISOU  690  CA  THR A 114     2059   1622   1825    262   -252     37       C  
ATOM    691  C   THR A 114     -27.169 -10.247  -2.364  1.00 12.15           C  
ANISOU  691  C   THR A 114     1732   1354   1529    126   -274    -27       C  
ATOM    692  O   THR A 114     -26.034 -10.480  -1.929  1.00 13.14           O  
ANISOU  692  O   THR A 114     1847   1558   1588     55   -276    -19       O  
ATOM    693  CB  THR A 114     -27.764 -10.378  -4.831  1.00 15.33           C  
ANISOU  693  CB  THR A 114     2152   1821   1851    342   -409     41       C  
ATOM    694  OG1 THR A 114     -29.066 -10.952  -4.623  1.00 19.54           O  
ANISOU  694  OG1 THR A 114     2589   2396   2438    323   -499      6       O  
ATOM    695  CG2 THR A 114     -26.768 -11.490  -4.978  1.00 15.38           C  
ANISOU  695  CG2 THR A 114     2198   1837   1809    308   -424    -31       C  
ATOM    696  N   LYS A 115     -28.285 -10.655  -1.757  1.00 11.32           N  
ANISOU  696  N   LYS A 115     1588   1220   1492     90   -291    -58       N  
ATOM    697  CA  LYS A 115     -28.275 -11.560  -0.604  1.00 11.23           C  
ANISOU  697  CA  LYS A 115     1580   1231   1455    -34   -312    -72       C  
ATOM    698  C   LYS A 115     -27.422 -11.005   0.535  1.00 12.18           C  
ANISOU  698  C   LYS A 115     1718   1443   1466   -208   -238    -70       C  
ATOM    699  O   LYS A 115     -26.631 -11.716   1.161  1.00 13.91           O  
ANISOU  699  O   LYS A 115     1913   1789   1581   -262   -319     20       O  
ATOM    700  CB  LYS A 115     -27.860 -12.978  -1.016  1.00 13.57           C  
ANISOU  700  CB  LYS A 115     1894   1519   1743     36   -406    -31       C  
ATOM    701  CG  LYS A 115     -28.689 -13.528  -2.178  1.00 14.24           C  
ANISOU  701  CG  LYS A 115     1977   1566   1866     92   -452   -114       C  
ATOM    702  CD  LYS A 115     -30.162 -13.799  -1.813  1.00 13.87           C  
ANISOU  702  CD  LYS A 115     1870   1511   1888     -2   -450   -192       C  
ATOM    703  CE  LYS A 115     -30.947 -14.089  -3.063  1.00 13.41           C  
ANISOU  703  CE  LYS A 115     1745   1550   1802     -4   -536   -281       C  
ATOM    704  NZ  LYS A 115     -32.364 -14.494  -2.759  1.00 14.98           N  
ANISOU  704  NZ  LYS A 115     1818   1801   2073   -133   -539   -379       N  
ATOM    705  N   ALA A 116     -27.579  -9.716   0.816  1.00 12.65           N  
ANISOU  705  N   ALA A 116     1811   1452   1543   -313    -62   -159       N  
ATOM    706  CA  ALA A 116     -26.748  -9.065   1.811  1.00 13.20           C  
ANISOU  706  CA  ALA A 116     1908   1651   1457   -582     44   -234       C  
ATOM    707  C   ALA A 116     -27.236  -9.345   3.226  1.00 12.98           C  
ANISOU  707  C   ALA A 116     1911   1708   1313   -822     94   -290       C  
ATOM    708  O   ALA A 116     -28.434  -9.497   3.482  1.00 15.17           O  
ANISOU  708  O   ALA A 116     2212   1841   1709   -801    180   -337       O  
ATOM    709  CB  ALA A 116     -26.736  -7.554   1.577  1.00 16.41           C  
ANISOU  709  CB  ALA A 116     2396   1896   1943   -658    322   -359       C  
ATOM    710  N   MET A 117     -26.294  -9.409   4.153  1.00 12.32           N  
ANISOU  710  N   MET A 117     1815   1443   1423     -9   -176    -36       N  
ATOM    711  CA  MET A 117     -26.600  -9.431   5.574  1.00 12.42           C  
ANISOU  711  CA  MET A 117     1719   1519   1482     64    -90   -101       C  
ATOM    712  C   MET A 117     -25.729  -8.405   6.271  1.00 14.87           C  
ANISOU  712  C   MET A 117     2104   1808   1737     51   -106   -101       C  
ATOM    713  O   MET A 117     -24.534  -8.281   5.972  1.00 13.21           O  
ANISOU  713  O   MET A 117     1977   1606   1435    -44    -96    -30       O  
ATOM    714  CB  MET A 117     -26.372 -10.794   6.200  1.00 12.95           C  
ANISOU  714  CB  MET A 117     1699   1695   1527     32     56    -75       C  
ATOM    715  CG  MET A 117     -27.311 -11.863   5.693  1.00 13.31           C  
ANISOU  715  CG  MET A 117     1671   1755   1629     31     65    -76       C  
ATOM    716  SD  MET A 117     -27.189 -13.358   6.708  1.00 14.69           S  
ANISOU  716  SD  MET A 117     1783   2020   1778    -27    186    -38       S  
ATOM    717  CE  MET A 117     -28.447 -14.361   5.917  1.00 15.43           C  
ANISOU  717  CE  MET A 117     1812   2103   1947    -48    152    -40       C  
ATOM    718  N   GLU A 118     -26.320  -7.662   7.194  1.00 14.95           N  
ANISOU  718  N   GLU A 118     2074   1806   1800    143   -130   -200       N  
ATOM    719  CA  GLU A 118     -25.571  -6.599   7.840  1.00 14.82           C  
ANISOU  719  CA  GLU A 118     2149   1744   1737    137   -176   -212       C  
ATOM    720  C   GLU A 118     -25.835  -6.610   9.335  1.00 15.86           C  
ANISOU  720  C   GLU A 118     2185   1973   1869    198    -69   -312       C  
ATOM    721  O   GLU A 118     -26.928  -6.950   9.785  1.00 17.42           O  
ANISOU  721  O   GLU A 118     2245   2248   2124    268     -9   -417       O  
ATOM    722  CB  GLU A 118     -25.832  -5.238   7.199  1.00 20.50           C  
ANISOU  722  CB  GLU A 118     3005   2284   2501    172   -400   -238       C  
ATOM    723  CG  GLU A 118     -27.213  -4.674   7.373  1.00 27.51           C  
ANISOU  723  CG  GLU A 118     3818   3103   3532    344   -516   -400       C  
ATOM    724  CD  GLU A 118     -27.333  -3.312   6.705  1.00 33.42           C  
ANISOU  724  CD  GLU A 118     4750   3619   4331    380   -805   -412       C  
ATOM    725  OE1 GLU A 118     -26.396  -2.498   6.851  1.00 42.64           O  
ANISOU  725  OE1 GLU A 118     6083   4700   5419    297   -885   -350       O  
ATOM    726  OE2 GLU A 118     -28.346  -3.063   6.021  1.00 53.11           O  
ANISOU  726  OE2 GLU A 118     7234   6004   6942    477   -977   -477       O  
ATOM    727  N   SER A 119     -24.815  -6.254  10.099  1.00 13.60           N  
ANISOU  727  N   SER A 119     1965   1701   1501    149    -42   -282       N  
ATOM    728  CA  SER A 119     -24.980  -6.134  11.538  1.00 14.82           C  
ANISOU  728  CA  SER A 119     2065   1945   1621    185     45   -377       C  
ATOM    729  C   SER A 119     -25.982  -5.023  11.839  1.00 19.30           C  
ANISOU  729  C   SER A 119     2604   2457   2271    327    -48   -564       C  
ATOM    730  O   SER A 119     -25.995  -3.984  11.180  1.00 20.86           O  
ANISOU  730  O   SER A 119     2908   2487   2530    381   -235   -585       O  
ATOM    731  CB  SER A 119     -23.615  -5.856  12.187  1.00 14.90           C  
ANISOU  731  CB  SER A 119     2174   1954   1532    103     50   -305       C  
ATOM    732  OG  SER A 119     -23.095  -4.587  11.825  1.00 16.89           O  
ANISOU  732  OG  SER A 119     2560   2069   1789     99   -104   -302       O  
ATOM    733  N   GLN A 120     -26.864  -5.264  12.807  1.00 24.08           N  
ANISOU  733  N   GLN A 120     3066   3207   2877    381     71   -712       N  
ATOM    734  CA  GLN A 120     -27.850  -4.255  13.181  1.00 24.30           C  
ANISOU  734  CA  GLN A 120     3018   3219   2996    545     -4   -952       C  
ATOM    735  C   GLN A 120     -27.277  -3.204  14.121  1.00 25.19           C  
ANISOU  735  C   GLN A 120     3233   3284   3053    585    -56  -1044       C  
ATOM    736  O   GLN A 120     -27.938  -2.196  14.391  1.00 29.78           O  
ANISOU  736  O   GLN A 120     3784   3809   3724    748   -165  -1265       O  
ATOM    737  CB  GLN A 120     -29.064  -4.931  13.819  1.00 30.08           C  
ANISOU  737  CB  GLN A 120     3516   4176   3736    565    169  -1110       C  
ATOM    738  CG  GLN A 120     -29.872  -5.763  12.840  1.00 37.30           C  
ANISOU  738  CG  GLN A 120     4316   5114   4742    554    173  -1064       C  
ATOM    739  CD  GLN A 120     -30.446  -4.927  11.712  1.00 45.28           C  
ANISOU  739  CD  GLN A 120     5342   5933   5930    711    -63  -1137       C  
ATOM    740  N   ARG A 121     -26.065  -3.432  14.608  1.00 22.54           N  
ANISOU  740  N   ARG A 121     3015   2964   2587    451      1   -895       N  
ATOM    741  CA AARG A 121     -25.371  -2.503  15.485  0.54 23.78           C  
ANISOU  741  CA AARG A 121     3291   3068   2675    459    -57   -952       C  
ATOM    742  CA BARG A 121     -25.375  -2.528  15.514  0.46 23.66           C  
ANISOU  742  CA BARG A 121     3273   3060   2658    457    -51   -952       C  
ATOM    743  C   ARG A 121     -23.886  -2.800  15.369  1.00 20.75           C  
ANISOU  743  C   ARG A 121     3042   2645   2197    298    -64   -723       C  
ATOM    744  O   ARG A 121     -23.476  -3.745  14.693  1.00 18.91           O  
ANISOU  744  O   ARG A 121     2788   2443   1955    204    -10   -560       O  
ATOM    745  CB AARG A 121     -25.824  -2.672  16.934  0.54 22.69           C  
ANISOU  745  CB AARG A 121     3053   3132   2434    467    112  -1120       C  
ATOM    746  CB BARG A 121     -25.814  -2.762  16.962  0.46 21.76           C  
ANISOU  746  CB BARG A 121     2931   3027   2309    456    125  -1112       C  
ATOM    747  CG AARG A 121     -25.610  -4.074  17.466  0.54 22.12           C  
ANISOU  747  CG AARG A 121     2927   3248   2228    297    311   -985       C  
ATOM    748  CG BARG A 121     -25.513  -4.166  17.483  0.46 21.90           C  
ANISOU  748  CG BARG A 121     2908   3224   2191    281    318   -963       C  
ATOM    749  CD AARG A 121     -25.819  -4.116  18.966  0.54 25.29           C  
ANISOU  749  CD AARG A 121     3304   3809   2497    235    440  -1070       C  
ATOM    750  CD BARG A 121     -26.049  -4.350  18.898  0.46 26.73           C  
ANISOU  750  CD BARG A 121     3450   4019   2689    226    467  -1063       C  
ATOM    751  NE AARG A 121     -25.702  -5.467  19.501  0.54 26.00           N  
ANISOU  751  NE AARG A 121     3380   4025   2475     57    569   -902       N  
ATOM    752  NE BARG A 121     -25.613  -5.597  19.523  0.46 25.62           N  
ANISOU  752  NE BARG A 121     3340   3979   2415     39    574   -877       N  
ATOM    753  CZ AARG A 121     -24.552  -6.034  19.848  0.54 21.43           C  
ANISOU  753  CZ AARG A 121     2929   3422   1792    -64    553   -725       C  
ATOM    754  CZ BARG A 121     -26.301  -6.735  19.493  0.46 24.11           C  
ANISOU  754  CZ BARG A 121     3052   3886   2222    -55    664   -800       C  
ATOM    755  NH1AARG A 121     -23.409  -5.367  19.710  0.54 22.57           N  
ANISOU  755  NH1AARG A 121     3206   3459   1910    -52    447   -698       N  
ATOM    756  NH1BARG A 121     -27.461  -6.797  18.855  0.46 21.93           N  
ANISOU  756  NH1BARG A 121     2621   3654   2059     10    690   -896       N  
ATOM    757  NH2AARG A 121     -24.546  -7.267  20.338  0.54 25.32           N  
ANISOU  757  NH2AARG A 121     3419   3981   2220   -204    610   -579       N  
ATOM    758  NH2BARG A 121     -25.826  -7.814  20.101  0.46 25.31           N  
ANISOU  758  NH2BARG A 121     3272   4073   2271   -216    694   -629       N  
ATOM    759  N   ALA A 122     -23.082  -1.973  16.023  1.00 20.29           N  
ANISOU  759  N   ALA A 122     3110   2521   2078    273   -141   -735       N  
ATOM    760  CA  ALA A 122     -21.651  -2.228  16.059  1.00 18.15           C  
ANISOU  760  CA  ALA A 122     2930   2245   1723    120   -146   -550       C  
ATOM    761  C   ALA A 122     -21.367  -3.333  17.067  1.00 17.45           C  
ANISOU  761  C   ALA A 122     2777   2328   1525     44     20   -506       C  
ATOM    762  O   ALA A 122     -21.988  -3.398  18.133  1.00 22.38           O  
ANISOU  762  O   ALA A 122     3363   3061   2081     73    112   -632       O  
ATOM    763  CB  ALA A 122     -20.893  -0.964  16.447  1.00 18.17           C  
ANISOU  763  CB  ALA A 122     3093   2114   1695    100   -303   -573       C  
ATOM    764  N   TYR A 123     -20.428  -4.204  16.721  1.00 15.78           N  
ANISOU  764  N   TYR A 123     2558   2145   1292    -61     44   -338       N  
ATOM    765  CA  TYR A 123     -19.982  -5.280  17.591  1.00 16.99           C  
ANISOU  765  CA  TYR A 123     2690   2408   1356   -140    129   -268       C  
ATOM    766  C   TYR A 123     -18.582  -4.985  18.099  1.00 15.10           C  
ANISOU  766  C   TYR A 123     2534   2139   1062   -219     46   -195       C  
ATOM    767  O   TYR A 123     -17.820  -4.233  17.490  1.00 15.32           O  
ANISOU  767  O   TYR A 123     2605   2088   1129   -246    -52   -160       O  
ATOM    768  CB  TYR A 123     -20.041  -6.637  16.871  1.00 15.11           C  
ANISOU  768  CB  TYR A 123     2367   2211   1162   -168    185   -164       C  
ATOM    769  CG  TYR A 123     -21.465  -7.131  16.782  1.00 16.57           C  
ANISOU  769  CG  TYR A 123     2467   2463   1368   -126    283   -234       C  
ATOM    770  CD1 TYR A 123     -21.936  -8.095  17.659  1.00 18.69           C  
ANISOU  770  CD1 TYR A 123     2712   2842   1546   -200    377   -222       C  
ATOM    771  CD2 TYR A 123     -22.356  -6.579  15.870  1.00 15.67           C  
ANISOU  771  CD2 TYR A 123     2301   2301   1353    -34    262   -314       C  
ATOM    772  CE1 TYR A 123     -23.255  -8.523  17.609  1.00 15.86           C  
ANISOU  772  CE1 TYR A 123     2255   2576   1194   -197    477   -293       C  
ATOM    773  CE2 TYR A 123     -23.678  -6.997  15.809  1.00 17.25           C  
ANISOU  773  CE2 TYR A 123     2390   2579   1585      4    345   -399       C  
ATOM    774  CZ  TYR A 123     -24.116  -7.971  16.681  1.00 17.22           C  
ANISOU  774  CZ  TYR A 123     2339   2716   1487    -85    466   -391       C  
ATOM    775  OH  TYR A 123     -25.426  -8.400  16.644  1.00 20.95           O  
ANISOU  775  OH  TYR A 123     2682   3298   1980    -83    560   -478       O  
ATOM    776  N   ARG A 124     -18.257  -5.592  19.231  1.00 16.69           N  
ANISOU  776  N   ARG A 124     2765   2411   1164   -278     73   -167       N  
ATOM    777  CA  ARG A 124     -16.997  -5.346  19.911  1.00 15.71           C  
ANISOU  777  CA  ARG A 124     2717   2265    986   -349    -23   -112       C  
ATOM    778  C   ARG A 124     -15.987  -6.407  19.489  1.00 15.71           C  
ANISOU  778  C   ARG A 124     2652   2275   1042   -390    -68     12       C  
ATOM    779  O   ARG A 124     -16.179  -7.600  19.756  1.00 17.21           O  
ANISOU  779  O   ARG A 124     2823   2500   1216   -404    -44     64       O  
ATOM    780  CB  ARG A 124     -17.234  -5.363  21.421  1.00 19.38           C  
ANISOU  780  CB  ARG A 124     3255   2788   1322   -384      3   -159       C  
ATOM    781  CG  ARG A 124     -16.022  -5.031  22.229  1.00 23.18           C  
ANISOU  781  CG  ARG A 124     3806   3231   1769   -443   -111   -112       C  
ATOM    782  CD  ARG A 124     -16.334  -5.183  23.710  1.00 22.68           C  
ANISOU  782  CD  ARG A 124     3798   3225   1595   -480    -78   -145       C  
ATOM    783  NE  ARG A 124     -15.141  -5.011  24.536  1.00 31.65           N  
ANISOU  783  NE  ARG A 124     5008   4316   2700   -544   -200    -87       N  
ATOM    784  CZ  ARG A 124     -14.277  -5.983  24.819  1.00 36.03           C  
ANISOU  784  CZ  ARG A 124     5567   4851   3273   -601   -289     32       C  
ATOM    785  NH1 ARG A 124     -14.459  -7.209  24.337  1.00 30.65           N  
ANISOU  785  NH1 ARG A 124     4832   4178   2637   -602   -276    107       N  
ATOM    786  NH2 ARG A 124     -13.224  -5.729  25.583  1.00 43.28           N  
ANISOU  786  NH2 ARG A 124     6548   5726   4169   -651   -413     66       N  
ATOM    787  N   PHE A 125     -14.916  -5.972  18.832  1.00 16.62           N  
ANISOU  787  N   PHE A 125     2732   2363   1221   -418   -145     45       N  
ATOM    788  CA  PHE A 125     -13.834  -6.848  18.406  1.00 16.57           C  
ANISOU  788  CA  PHE A 125     2621   2389   1284   -438   -195    106       C  
ATOM    789  C   PHE A 125     -12.622  -6.614  19.293  1.00 17.72           C  
ANISOU  789  C   PHE A 125     2795   2538   1400   -498   -315    127       C  
ATOM    790  O   PHE A 125     -12.345  -5.482  19.704  1.00 20.84           O  
ANISOU  790  O   PHE A 125     3271   2905   1742   -550   -362    105       O  
ATOM    791  CB  PHE A 125     -13.411  -6.538  16.965  1.00 16.67           C  
ANISOU  791  CB  PHE A 125     2533   2424   1375   -459   -178    103       C  
ATOM    792  CG  PHE A 125     -14.446  -6.862  15.914  1.00 14.21           C  
ANISOU  792  CG  PHE A 125     2188   2106   1104   -407    -88     92       C  
ATOM    793  CD1 PHE A 125     -14.313  -8.005  15.124  1.00 14.82           C  
ANISOU  793  CD1 PHE A 125     2151   2229   1251   -371    -54     99       C  
ATOM    794  CD2 PHE A 125     -15.513  -6.004  15.675  1.00 14.53           C  
ANISOU  794  CD2 PHE A 125     2308   2084   1126   -383    -63     56       C  
ATOM    795  CE1 PHE A 125     -15.249  -8.292  14.129  1.00 13.97           C  
ANISOU  795  CE1 PHE A 125     2022   2111   1175   -333     16     90       C  
ATOM    796  CE2 PHE A 125     -16.453  -6.282  14.682  1.00 14.29           C  
ANISOU  796  CE2 PHE A 125     2245   2041   1144   -335     -8     45       C  
ATOM    797  CZ  PHE A 125     -16.322  -7.427  13.910  1.00 14.48           C  
ANISOU  797  CZ  PHE A 125     2166   2117   1218   -321     38     72       C  
ATOM    798  N   VAL A 126     -11.911  -7.693  19.598  1.00 18.43           N  
ANISOU  798  N   VAL A 126     2826   2644   1533   -483   -394    163       N  
ATOM    799  CA  VAL A 126     -10.540  -7.636  20.083  1.00 18.97           C  
ANISOU  799  CA  VAL A 126     2851   2726   1630   -521   -537    171       C  
ATOM    800  C   VAL A 126      -9.708  -8.452  19.108  1.00 19.59           C  
ANISOU  800  C   VAL A 126     2722   2867   1854   -471   -564    138       C  
ATOM    801  O   VAL A 126     -10.241  -9.135  18.235  1.00 18.01           O  
ANISOU  801  O   VAL A 126     2454   2680   1710   -408   -483    122       O  
ATOM    802  CB  VAL A 126     -10.381  -8.169  21.523  1.00 20.26           C  
ANISOU  802  CB  VAL A 126     3145   2838   1716   -538   -664    219       C  
ATOM    803  CG1 VAL A 126     -11.251  -7.370  22.479  1.00 24.95           C  
ANISOU  803  CG1 VAL A 126     3922   3409   2149   -591   -600    210       C  
ATOM    804  CG2 VAL A 126     -10.731  -9.657  21.570  1.00 21.62           C  
ANISOU  804  CG2 VAL A 126     3319   2970   1925   -481   -705    264       C  
ATOM    805  N   GLN A 127      -8.393  -8.384  19.267  1.00 19.96           N  
ANISOU  805  N   GLN A 127     2654   2966   1965   -495   -682    106       N  
ATOM    806  CA  GLN A 127      -7.518  -9.139  18.380  1.00 17.65           C  
ANISOU  806  CA  GLN A 127     2121   2768   1818   -434   -707     21       C  
ATOM    807  C   GLN A 127      -7.861 -10.621  18.441  1.00 19.18           C  
ANISOU  807  C   GLN A 127     2311   2884   2092   -294   -777     17       C  
ATOM    808  O   GLN A 127      -7.947 -11.208  19.524  1.00 21.80           O  
ANISOU  808  O   GLN A 127     2780   3100   2401   -267   -926     81       O  
ATOM    809  CB  GLN A 127      -6.059  -8.920  18.769  1.00 24.36           C  
ANISOU  809  CB  GLN A 127     2826   3693   2736   -470   -851    -35       C  
ATOM    810  CG  GLN A 127      -5.077  -9.596  17.841  1.00 28.31           C  
ANISOU  810  CG  GLN A 127     3023   4341   3393   -403   -863   -180       C  
ATOM    811  CD  GLN A 127      -3.673  -9.056  18.006  1.00 30.28           C  
ANISOU  811  CD  GLN A 127     3079   4728   3697   -486   -953   -259       C  
ATOM    812  OE1 GLN A 127      -3.432  -7.860  17.838  1.00 29.64           O  
ANISOU  812  OE1 GLN A 127     3011   4727   3523   -668   -879   -229       O  
ATOM    813  NE2 GLN A 127      -2.739  -9.933  18.360  1.00 34.16           N  
ANISOU  813  NE2 GLN A 127     3394   5236   4348   -358  -1140   -365       N  
ATOM    814  N   GLY A 128      -8.077 -11.214  17.271  1.00 17.84           N  
ANISOU  814  N   GLY A 128     2011   2767   2000   -226   -685    -51       N  
ATOM    815  CA  GLY A 128      -8.436 -12.614  17.147  1.00 19.15           C  
ANISOU  815  CA  GLY A 128     2180   2844   2253    -94   -761    -66       C  
ATOM    816  C   GLY A 128      -9.915 -12.920  17.231  1.00 19.49           C  
ANISOU  816  C   GLY A 128     2413   2788   2205   -109   -674     36       C  
ATOM    817  O   GLY A 128     -10.296 -14.094  17.116  1.00 21.09           O  
ANISOU  817  O   GLY A 128     2644   2900   2467    -28   -746     42       O  
ATOM    818  N   LYS A 129     -10.760 -11.916  17.426  1.00 15.85           N  
ANISOU  818  N   LYS A 129     2074   2337   1610   -207   -538    100       N  
ATOM    819  CA  LYS A 129     -12.201 -12.100  17.535  1.00 16.51           C  
ANISOU  819  CA  LYS A 129     2298   2365   1610   -227   -440    166       C  
ATOM    820  C   LYS A 129     -12.856 -11.868  16.184  1.00 14.23           C  
ANISOU  820  C   LYS A 129     1929   2129   1349   -209   -285    123       C  
ATOM    821  O   LYS A 129     -12.481 -10.941  15.448  1.00 14.47           O  
ANISOU  821  O   LYS A 129     1885   2235   1378   -248   -216     80       O  
ATOM    822  CB  LYS A 129     -12.772 -11.082  18.525  1.00 21.39           C  
ANISOU  822  CB  LYS A 129     3068   2980   2081   -319   -389    211       C  
ATOM    823  CG  LYS A 129     -14.284 -11.098  18.665  1.00 21.31           C  
ANISOU  823  CG  LYS A 129     3154   2963   1981   -345   -264    234       C  
ATOM    824  CD  LYS A 129     -14.725 -12.343  19.380  1.00 21.07           C  
ANISOU  824  CD  LYS A 129     3222   2878   1906   -378   -333    309       C  
ATOM    825  CE  LYS A 129     -16.156 -12.229  19.883  1.00 22.17           C  
ANISOU  825  CE  LYS A 129     3451   3062   1910   -458   -200    320       C  
ATOM    826  NZ  LYS A 129     -16.598 -13.532  20.462  1.00 21.04           N  
ANISOU  826  NZ  LYS A 129     3408   2872   1716   -539   -268    411       N  
ATOM    827  N   ASP A 130     -13.866 -12.683  15.877  1.00 13.69           N  
ANISOU  827  N   ASP A 130     1898   2014   1289   -177   -245    148       N  
ATOM    828  CA  ASP A 130     -14.671 -12.489  14.683  1.00 13.32           C  
ANISOU  828  CA  ASP A 130     1806   1998   1258   -166   -116    118       C  
ATOM    829  C   ASP A 130     -16.143 -12.274  15.022  1.00 14.30           C  
ANISOU  829  C   ASP A 130     2032   2095   1305   -200    -30    161       C  
ATOM    830  O   ASP A 130     -16.615 -12.588  16.119  1.00 15.24           O  
ANISOU  830  O   ASP A 130     2249   2190   1352   -244    -51    210       O  
ATOM    831  CB  ASP A 130     -14.463 -13.609  13.632  1.00 16.65           C  
ANISOU  831  CB  ASP A 130     2123   2419   1785    -85   -139     62       C  
ATOM    832  CG  ASP A 130     -15.070 -14.943  14.029  1.00 17.70           C  
ANISOU  832  CG  ASP A 130     2332   2444   1947    -49   -224    111       C  
ATOM    833  OD1 ASP A 130     -16.097 -14.996  14.717  1.00 19.23           O  
ANISOU  833  OD1 ASP A 130     2646   2600   2060   -116   -194    193       O  
ATOM    834  OD2 ASP A 130     -14.503 -15.977  13.627  1.00 21.66           O  
ANISOU  834  OD2 ASP A 130     2771   2905   2554     40   -330     55       O  
ATOM    835  N   TRP A 131     -16.852 -11.708  14.050  1.00 12.75           N  
ANISOU  835  N   TRP A 131     1807   1919   1119   -193     62    130       N  
ATOM    836  CA  TRP A 131     -18.300 -11.574  14.080  1.00 12.04           C  
ANISOU  836  CA  TRP A 131     1754   1820    999   -196    138    129       C  
ATOM    837  C   TRP A 131     -18.795 -11.763  12.657  1.00 11.73           C  
ANISOU  837  C   TRP A 131     1656   1775   1026   -162    174    106       C  
ATOM    838  O   TRP A 131     -18.116 -11.401  11.689  1.00 13.01           O  
ANISOU  838  O   TRP A 131     1777   1956   1210   -165    167     83       O  
ATOM    839  CB  TRP A 131     -18.764 -10.201  14.596  1.00 13.15           C  
ANISOU  839  CB  TRP A 131     1947   1971   1080   -210    173     87       C  
ATOM    840  CG  TRP A 131     -18.576 -10.018  16.058  1.00 13.75           C  
ANISOU  840  CG  TRP A 131     2096   2065   1062   -254    158     93       C  
ATOM    841  CD1 TRP A 131     -17.567  -9.344  16.675  1.00 14.28           C  
ANISOU  841  CD1 TRP A 131     2211   2126   1090   -281     94     95       C  
ATOM    842  CD2 TRP A 131     -19.411 -10.536  17.099  1.00 14.53           C  
ANISOU  842  CD2 TRP A 131     2240   2209   1072   -305    207     98       C  
ATOM    843  NE1 TRP A 131     -17.728  -9.394  18.036  1.00 14.42           N  
ANISOU  843  NE1 TRP A 131     2312   2168   1000   -331     92     99       N  
ATOM    844  CE2 TRP A 131     -18.851 -10.125  18.323  1.00 14.41           C  
ANISOU  844  CE2 TRP A 131     2312   2210    953   -359    169    101       C  
ATOM    845  CE3 TRP A 131     -20.590 -11.299  17.115  1.00 15.51           C  
ANISOU  845  CE3 TRP A 131     2338   2378   1179   -338    281     99       C  
ATOM    846  CZ2 TRP A 131     -19.426 -10.454  19.556  1.00 16.09           C  
ANISOU  846  CZ2 TRP A 131     2572   2469   1074   -428    202    100       C  
ATOM    847  CZ3 TRP A 131     -21.158 -11.623  18.329  1.00 17.20           C  
ANISOU  847  CZ3 TRP A 131     2587   2646   1302   -419    315    100       C  
ATOM    848  CH2 TRP A 131     -20.577 -11.203  19.535  1.00 18.99           C  
ANISOU  848  CH2 TRP A 131     2893   2881   1442   -462    278     99       C  
ATOM    849  N   GLY A 132     -19.971 -12.357  12.535  1.00 11.59           N  
ANISOU  849  N   GLY A 132     1636   1746   1022   -154    212    112       N  
ATOM    850  CA  GLY A 132     -20.502 -12.615  11.216  1.00 13.66           C  
ANISOU  850  CA  GLY A 132     1855   1994   1343   -125    228     94       C  
ATOM    851  C   GLY A 132     -21.793 -13.396  11.243  1.00 12.96           C  
ANISOU  851  C   GLY A 132     1754   1897   1273   -133    257    106       C  
ATOM    852  O   GLY A 132     -22.601 -13.261  12.170  1.00 13.70           O  
ANISOU  852  O   GLY A 132     1855   2030   1322   -170    302    100       O  
ATOM    853  N   PHE A 133     -22.022 -14.204  10.208  1.00 12.09           N  
ANISOU  853  N   PHE A 133     1619   1757   1220   -113    238    107       N  
ATOM    854  CA  PHE A 133     -23.289 -14.911  10.040  1.00 11.94           C  
ANISOU  854  CA  PHE A 133     1581   1729   1227   -137    254    119       C  
ATOM    855  C   PHE A 133     -23.021 -16.389   9.824  1.00 12.60           C  
ANISOU  855  C   PHE A 133     1692   1751   1345   -146    184    159       C  
ATOM    856  O   PHE A 133     -22.431 -16.783   8.808  1.00 12.45           O  
ANISOU  856  O   PHE A 133     1659   1697   1373    -89    142    124       O  
ATOM    857  CB  PHE A 133     -24.100 -14.288   8.910  1.00 15.16           C  
ANISOU  857  CB  PHE A 133     1951   2131   1679   -101    264     73       C  
ATOM    858  CG  PHE A 133     -24.472 -12.867   9.193  1.00 13.29           C  
ANISOU  858  CG  PHE A 133     1707   1913   1431    -74    279     21       C  
ATOM    859  CD1 PHE A 133     -25.539 -12.581  10.024  1.00 15.73           C  
ANISOU  859  CD1 PHE A 133     1959   2278   1738    -76    327    -31       C  
ATOM    860  CD2 PHE A 133     -23.716 -11.822   8.687  1.00 15.72           C  
ANISOU  860  CD2 PHE A 133     2063   2188   1721    -58    238     11       C  
ATOM    861  CE1 PHE A 133     -25.871 -11.263  10.324  1.00 18.13           C  
ANISOU  861  CE1 PHE A 133     2252   2586   2051    -18    317   -119       C  
ATOM    862  CE2 PHE A 133     -24.049 -10.497   8.991  1.00 15.52           C  
ANISOU  862  CE2 PHE A 133     2062   2140   1696    -27    207    -40       C  
ATOM    863  CZ  PHE A 133     -25.123 -10.231   9.804  1.00 18.39           C  
ANISOU  863  CZ  PHE A 133     2364   2540   2084     16    238   -117       C  
ATOM    864  N   LYS A 134     -23.440 -17.198  10.796  1.00 12.87           N  
ANISOU  864  N   LYS A 134     1774   1771   1343   -230    160    223       N  
ATOM    865  CA  LYS A 134     -23.214 -18.633  10.711  1.00 12.35           C  
ANISOU  865  CA  LYS A 134     1776   1602   1315   -247     40    272       C  
ATOM    866  C   LYS A 134     -23.987 -19.261   9.565  1.00 13.75           C  
ANISOU  866  C   LYS A 134     1928   1738   1558   -235     23    253       C  
ATOM    867  O   LYS A 134     -23.526 -20.249   8.980  1.00 13.59           O  
ANISOU  867  O   LYS A 134     1947   1617   1601   -183    -88    237       O  
ATOM    868  CB  LYS A 134     -23.587 -19.303  12.032  1.00 14.54           C  
ANISOU  868  CB  LYS A 134     2153   1866   1507   -396     -4    374       C  
ATOM    869  CG  LYS A 134     -23.220 -20.767  12.062  1.00 16.26           C  
ANISOU  869  CG  LYS A 134     2488   1924   1765   -419   -194    439       C  
ATOM    870  CD  LYS A 134     -23.179 -21.318  13.471  1.00 26.91           C  
ANISOU  870  CD  LYS A 134     3989   3232   3004   -583   -289    562       C  
ATOM    871  CE  LYS A 134     -24.542 -21.367  14.084  1.00 29.50           C  
ANISOU  871  CE  LYS A 134     4330   3675   3205   -805   -177    630       C  
ATOM    872  NZ  LYS A 134     -24.495 -22.179  15.337  1.00 31.29           N  
ANISOU  872  NZ  LYS A 134     4710   3851   3328   -975   -301    725       N  
ATOM    873  N   LYS A 135     -25.169 -18.742   9.258  1.00 12.50           N  
ANISOU  873  N   LYS A 135     1704   1651   1395   -274    113    237       N  
ATOM    874  CA  LYS A 135     -26.009 -19.257   8.179  1.00 11.77           C  
ANISOU  874  CA  LYS A 135     1585   1524   1364   -274     88    220       C  
ATOM    875  C   LYS A 135     -26.155 -18.153   7.135  1.00 12.39           C  
ANISOU  875  C   LYS A 135     1598   1641   1470   -188    136    145       C  
ATOM    876  O   LYS A 135     -27.246 -17.604   6.912  1.00 13.95           O  
ANISOU  876  O   LYS A 135     1728   1883   1688   -202    171    119       O  
ATOM    877  CB  LYS A 135     -27.352 -19.741   8.747  1.00 12.73           C  
ANISOU  877  CB  LYS A 135     1683   1693   1461   -421    114    271       C  
ATOM    878  CG  LYS A 135     -27.183 -20.896   9.737  1.00 13.59           C  
ANISOU  878  CG  LYS A 135     1910   1741   1511   -559     32    377       C  
ATOM    879  CD  LYS A 135     -28.524 -21.391  10.279  1.00 16.41           C  
ANISOU  879  CD  LYS A 135     2242   2183   1811   -767     73    434       C  
ATOM    880  CE  LYS A 135     -28.308 -22.583  11.176  1.00 21.04           C  
ANISOU  880  CE  LYS A 135     3000   2678   2316   -946    -51    569       C  
ATOM    881  NZ  LYS A 135     -29.599 -23.070  11.742  1.00 26.48           N  
ANISOU  881  NZ  LYS A 135     3661   3481   2919  -1185      0    618       N  
ATOM    882  N   PHE A 136     -25.035 -17.823   6.488  1.00 11.63           N  
ANISOU  882  N   PHE A 136     1522   1529   1369   -112    122    103       N  
ATOM    883  CA  PHE A 136     -25.012 -16.686   5.571  1.00 11.19           C  
ANISOU  883  CA  PHE A 136     1449   1502   1300    -78    146     58       C  
ATOM    884  C   PHE A 136     -25.779 -16.993   4.287  1.00 10.85           C  
ANISOU  884  C   PHE A 136     1412   1422   1289    -79    102     38       C  
ATOM    885  O   PHE A 136     -26.602 -16.185   3.832  1.00 12.42           O  
ANISOU  885  O   PHE A 136     1598   1619   1502    -79     86     28       O  
ATOM    886  CB  PHE A 136     -23.569 -16.249   5.284  1.00 11.70           C  
ANISOU  886  CB  PHE A 136     1527   1598   1318    -53    158     23       C  
ATOM    887  CG  PHE A 136     -23.466 -15.137   4.282  1.00 10.71           C  
ANISOU  887  CG  PHE A 136     1427   1498   1145    -76    164      1       C  
ATOM    888  CD1 PHE A 136     -23.963 -13.873   4.585  1.00 11.54           C  
ANISOU  888  CD1 PHE A 136     1553   1592   1240    -87    154     20       C  
ATOM    889  CD2 PHE A 136     -22.919 -15.354   3.029  1.00 10.69           C  
ANISOU  889  CD2 PHE A 136     1441   1524   1096    -98    160    -46       C  
ATOM    890  CE1 PHE A 136     -23.894 -12.843   3.659  1.00 12.97           C  
ANISOU  890  CE1 PHE A 136     1802   1755   1371   -130    107     22       C  
ATOM    891  CE2 PHE A 136     -22.841 -14.318   2.104  1.00 12.31           C  
ANISOU  891  CE2 PHE A 136     1707   1750   1220   -172    148    -41       C  
ATOM    892  CZ  PHE A 136     -23.342 -13.059   2.429  1.00 11.32           C  
ANISOU  892  CZ  PHE A 136     1633   1576   1091   -192    103      8       C  
ATOM    893  N   ILE A 137     -25.532 -18.157   3.681  1.00 10.42           N  
ANISOU  893  N   ILE A 137     1386   1322   1253    -69     56     19       N  
ATOM    894  CA  ILE A 137     -26.274 -18.547   2.487  1.00 11.30           C  
ANISOU  894  CA  ILE A 137     1516   1392   1384    -78      3     -2       C  
ATOM    895  C   ILE A 137     -26.359 -20.064   2.423  1.00  9.92           C  
ANISOU  895  C   ILE A 137     1374   1139   1256    -78    -68     -6       C  
ATOM    896  O   ILE A 137     -25.393 -20.778   2.717  1.00 11.22           O  
ANISOU  896  O   ILE A 137     1561   1272   1429    -32    -99    -38       O  
ATOM    897  CB  ILE A 137     -25.671 -17.931   1.205  1.00 11.36           C  
ANISOU  897  CB  ILE A 137     1565   1433   1319    -76      7    -58       C  
ATOM    898  CG1 ILE A 137     -26.564 -18.254   0.004  1.00 12.29           C  
ANISOU  898  CG1 ILE A 137     1726   1503   1442   -101    -64    -71       C  
ATOM    899  CG2 ILE A 137     -24.242 -18.414   0.987  1.00 12.65           C  
ANISOU  899  CG2 ILE A 137     1723   1645   1439    -42     39   -139       C  
ATOM    900  CD1 ILE A 137     -26.294 -17.407  -1.213  1.00 15.38           C  
ANISOU  900  CD1 ILE A 137     2189   1925   1729   -150    -78    -94       C  
ATOM    901  N   ARG A 138     -27.519 -20.542   2.002  1.00 11.73           N  
ANISOU  901  N   ARG A 138     1606   1322   1526   -124   -122     18       N  
ATOM    902  CA  ARG A 138     -27.780 -21.970   1.895  1.00 12.11           C  
ANISOU  902  CA  ARG A 138     1710   1270   1621   -150   -221     27       C  
ATOM    903  C   ARG A 138     -26.999 -22.539   0.715  1.00 12.47           C  
ANISOU  903  C   ARG A 138     1812   1270   1654    -69   -275    -82       C  
ATOM    904  O   ARG A 138     -27.077 -22.013  -0.404  1.00 12.26           O  
ANISOU  904  O   ARG A 138     1792   1288   1580    -62   -253   -136       O  
ATOM    905  CB  ARG A 138     -29.281 -22.129   1.654  1.00 14.25           C  
ANISOU  905  CB  ARG A 138     1948   1532   1935   -239   -257     72       C  
ATOM    906  CG  ARG A 138     -29.865 -23.483   1.779  1.00 17.48           C  
ANISOU  906  CG  ARG A 138     2412   1843   2387   -326   -363    119       C  
ATOM    907  CD  ARG A 138     -31.373 -23.371   1.463  1.00 16.83           C  
ANISOU  907  CD  ARG A 138     2249   1800   2347   -422   -377    146       C  
ATOM    908  NE  ARG A 138     -32.148 -22.553   2.407  1.00 15.99           N  
ANISOU  908  NE  ARG A 138     1999   1832   2243   -488   -273    170       N  
ATOM    909  CZ  ARG A 138     -32.578 -22.992   3.594  1.00 16.17           C  
ANISOU  909  CZ  ARG A 138     1988   1915   2242   -633   -234    238       C  
ATOM    910  NH1 ARG A 138     -32.290 -24.220   4.001  1.00 14.98           N  
ANISOU  910  NH1 ARG A 138     1965   1660   2066   -734   -322    318       N  
ATOM    911  NH2 ARG A 138     -33.294 -22.198   4.390  1.00 18.37           N  
ANISOU  911  NH2 ARG A 138     2110   2356   2512   -685   -119    215       N  
ATOM    912  N   ARG A 139     -26.264 -23.635   0.956  1.00 11.75           N  
ANISOU  912  N   ARG A 139     1474   1559   1430    449    -62     73       N  
ATOM    913  CA  ARG A 139     -25.461 -24.257  -0.098  1.00 12.00           C  
ANISOU  913  CA  ARG A 139     1482   1453   1626    228   -131    -60       C  
ATOM    914  C   ARG A 139     -26.313 -24.673  -1.292  1.00 12.03           C  
ANISOU  914  C   ARG A 139     1432   1378   1761     88   -171    -15       C  
ATOM    915  O   ARG A 139     -25.899 -24.503  -2.447  1.00 13.13           O  
ANISOU  915  O   ARG A 139     1625   1487   1877     27   -212   -172       O  
ATOM    916  CB  ARG A 139     -24.722 -25.481   0.453  1.00 12.73           C  
ANISOU  916  CB  ARG A 139     1527   1508   1803    241   -156    -33       C  
ATOM    917  CG  ARG A 139     -23.599 -25.147   1.427  1.00 12.18           C  
ANISOU  917  CG  ARG A 139     1530   1474   1625    355   -191   -127       C  
ATOM    918  CD  ARG A 139     -22.985 -26.373   2.046  1.00 13.38           C  
ANISOU  918  CD  ARG A 139     1613   1611   1861    376   -196    -55       C  
ATOM    919  NE  ARG A 139     -22.632 -27.368   1.038  1.00 15.69           N  
ANISOU  919  NE  ARG A 139     1852   1767   2341    243   -235   -115       N  
ATOM    920  CZ  ARG A 139     -21.544 -27.311   0.278  1.00 16.22           C  
ANISOU  920  CZ  ARG A 139     1946   1807   2411    223   -242   -268       C  
ATOM    921  NH1 ARG A 139     -20.689 -26.307   0.430  1.00 18.89           N  
ANISOU  921  NH1 ARG A 139     2281   2191   2703    224   -246   -292       N  
ATOM    922  NH2 ARG A 139     -21.308 -28.258  -0.627  1.00 18.08           N  
ANISOU  922  NH2 ARG A 139     2195   1960   2716    254   -287   -359       N  
ATOM    923  N   GLY A 140     -27.488 -25.257  -1.040  1.00 13.02           N  
ANISOU  923  N   GLY A 140     1427   1480   2040     74   -194    248       N  
ATOM    924  CA  GLY A 140     -28.308 -25.753  -2.130  1.00 13.59           C  
ANISOU  924  CA  GLY A 140     1457   1381   2325    -70   -379    288       C  
ATOM    925  C   GLY A 140     -28.792 -24.672  -3.064  1.00 13.45           C  
ANISOU  925  C   GLY A 140     1511   1413   2185   -111   -353    195       C  
ATOM    926  O   GLY A 140     -29.135 -24.962  -4.219  1.00 14.71           O  
ANISOU  926  O   GLY A 140     1728   1445   2417   -183   -548     94       O  
ATOM    927  N   PHE A 141     -28.842 -23.431  -2.584  1.00 11.52           N  
ANISOU  927  N   PHE A 141     1290   1331   1757    -26   -172    210       N  
ATOM    928  CA  PHE A 141     -29.140 -22.270  -3.405  1.00 10.93           C  
ANISOU  928  CA  PHE A 141     1265   1294   1595    -67   -149    136       C  
ATOM    929  C   PHE A 141     -27.876 -21.745  -4.088  1.00 11.18           C  
ANISOU  929  C   PHE A 141     1373   1350   1524    -84   -149    -73       C  
ATOM    930  O   PHE A 141     -27.843 -21.607  -5.318  1.00 11.78           O  
ANISOU  930  O   PHE A 141     1461   1459   1556   -122   -177   -120       O  
ATOM    931  CB  PHE A 141     -29.793 -21.199  -2.517  1.00 12.56           C  
ANISOU  931  CB  PHE A 141     1463   1611   1698     91    -28    258       C  
ATOM    932  CG  PHE A 141     -29.956 -19.863  -3.189  1.00 12.45           C  
ANISOU  932  CG  PHE A 141     1499   1592   1641     58    -40    175       C  
ATOM    933  CD1 PHE A 141     -30.768 -19.718  -4.287  1.00 12.73           C  
ANISOU  933  CD1 PHE A 141     1471   1613   1754    -82    -65    259       C  
ATOM    934  CD2 PHE A 141     -29.270 -18.761  -2.719  1.00 14.21           C  
ANISOU  934  CD2 PHE A 141     1825   1778   1797    167   -104     25       C  
ATOM    935  CE1 PHE A 141     -30.921 -18.482  -4.915  1.00 13.52           C  
ANISOU  935  CE1 PHE A 141     1580   1718   1838   -118    -70    234       C  
ATOM    936  CE2 PHE A 141     -29.401 -17.526  -3.326  1.00 14.08           C  
ANISOU  936  CE2 PHE A 141     1809   1697   1843    115   -179      2       C  
ATOM    937  CZ  PHE A 141     -30.216 -17.384  -4.434  1.00 14.87           C  
ANISOU  937  CZ  PHE A 141     1816   1840   1994    -30   -121    124       C  
ATOM    938  N   LEU A 142     -26.821 -21.475  -3.310  1.00 10.72           N  
ANISOU  938  N   LEU A 142     1336   1299   1440    -22   -134   -138       N  
ATOM    939  CA  LEU A 142     -25.601 -20.887  -3.867  1.00 10.89           C  
ANISOU  939  CA  LEU A 142     1311   1340   1487    -52   -149   -167       C  
ATOM    940  C   LEU A 142     -25.015 -21.742  -4.989  1.00 11.91           C  
ANISOU  940  C   LEU A 142     1416   1567   1542    -12    -95   -189       C  
ATOM    941  O   LEU A 142     -24.578 -21.213  -6.020  1.00 13.26           O  
ANISOU  941  O   LEU A 142     1499   1876   1663     26    -30    -90       O  
ATOM    942  CB  LEU A 142     -24.558 -20.699  -2.764  1.00 11.76           C  
ANISOU  942  CB  LEU A 142     1429   1372   1668     -6   -242   -203       C  
ATOM    943  CG  LEU A 142     -23.188 -20.281  -3.281  1.00 14.43           C  
ANISOU  943  CG  LEU A 142     1607   1710   2165    -63   -288    -87       C  
ATOM    944  CD1 LEU A 142     -23.274 -18.891  -3.898  1.00 16.28           C  
ANISOU  944  CD1 LEU A 142     1718   1900   2566   -148   -379     71       C  
ATOM    945  CD2 LEU A 142     -22.189 -20.306  -2.138  1.00 18.63           C  
ANISOU  945  CD2 LEU A 142     2151   2106   2823    -38   -465   -122       C  
ATOM    946  N   LEU A 143     -25.007 -23.064  -4.813  1.00 12.40           N  
ANISOU  946  N   LEU A 143     1552   1574   1586     44   -137   -291       N  
ATOM    947  CA  LEU A 143     -24.266 -23.946  -5.707  1.00 12.91           C  
ANISOU  947  CA  LEU A 143     1665   1710   1529    212   -139   -391       C  
ATOM    948  C   LEU A 143     -25.001 -24.238  -7.002  1.00 14.05           C  
ANISOU  948  C   LEU A 143     1938   1882   1519    335   -248   -502       C  
ATOM    949  O   LEU A 143     -24.400 -24.797  -7.928  1.00 17.77           O  
ANISOU  949  O   LEU A 143     2510   2479   1762    623   -260   -622       O  
ATOM    950  CB  LEU A 143     -23.912 -25.246  -4.987  1.00 16.15           C  
ANISOU  950  CB  LEU A 143     2127   1980   2029    251   -230   -489       C  
ATOM    951  CG  LEU A 143     -22.802 -25.051  -3.961  1.00 17.90           C  
ANISOU  951  CG  LEU A 143     2245   2232   2324    222   -134   -404       C  
ATOM    952  CD1 LEU A 143     -22.648 -26.283  -3.076  1.00 20.68           C  
ANISOU  952  CD1 LEU A 143     2623   2447   2789    231   -219   -450       C  
ATOM    953  CD2 LEU A 143     -21.494 -24.757  -4.678  1.00 22.95           C  
ANISOU  953  CD2 LEU A 143     2776   3060   2884    364     -4   -312       C  
ATOM    954  N   ASP A 144     -26.280 -23.872  -7.104  1.00 13.91           N  
ANISOU  954  N   ASP A 144     1933   1766   1585    189   -348   -465       N  
ATOM    955  CA  ASP A 144     -27.001 -24.039  -8.354  1.00 15.03           C  
ANISOU  955  CA  ASP A 144     2209   1908   1593    302   -526   -574       C  
ATOM    956  C   ASP A 144     -26.676 -22.847  -9.241  1.00 16.34           C  
ANISOU  956  C   ASP A 144     2298   2377   1533    395   -312   -444       C  
ATOM    957  O   ASP A 144     -27.159 -21.738  -9.000  1.00 14.44           O  
ANISOU  957  O   ASP A 144     1921   2153   1413    198   -215   -263       O  
ATOM    958  CB  ASP A 144     -28.499 -24.165  -8.105  1.00 17.64           C  
ANISOU  958  CB  ASP A 144     2518   1997   2189     86   -747   -491       C  
ATOM    959  CG  ASP A 144     -29.259 -24.521  -9.360  1.00 25.18           C  
ANISOU  959  CG  ASP A 144     3643   2849   3073    194  -1082   -641       C  
ATOM    960  OD1 ASP A 144     -28.858 -24.103 -10.465  1.00 23.26           O  
ANISOU  960  OD1 ASP A 144     3519   2849   2471    441  -1018   -753       O  
ATOM    961  OD2 ASP A 144     -30.255 -25.251  -9.246  1.00 39.88           O  
ANISOU  961  OD2 ASP A 144     5474   4417   5260     80  -1348   -545       O  
ATOM    962  N   GLU A 145     -25.872 -23.093 -10.281  1.00 20.18           N  
ANISOU  962  N   GLU A 145     2857   3124   1688    755   -244   -497       N  
ATOM    963  CA  GLU A 145     -25.358 -22.022 -11.128  1.00 22.17           C  
ANISOU  963  CA  GLU A 145     2928   3751   1744    904     17   -213       C  
ATOM    964  C   GLU A 145     -26.466 -21.194 -11.759  1.00 21.98           C  
ANISOU  964  C   GLU A 145     2899   3747   1707    790    -43   -137       C  
ATOM    965  O   GLU A 145     -26.250 -20.019 -12.079  1.00 20.04           O  
ANISOU  965  O   GLU A 145     2407   3706   1502    734    154    198       O  
ATOM    966  CB  GLU A 145     -24.463 -22.608 -12.218  1.00 26.13           C  
ANISOU  966  CB  GLU A 145     3501   4572   1855   1430    108   -224       C  
ATOM    967  CG  GLU A 145     -23.275 -23.379 -11.691  1.00 34.05           C  
ANISOU  967  CG  GLU A 145     4468   5579   2892   1563    186   -228       C  
ATOM    968  N   ALA A 146     -27.655 -21.777 -11.962  1.00 18.08           N  
ANISOU  968  N   ALA A 146     2632   3009   1227    740   -358   -388       N  
ATOM    969  CA  ALA A 146     -28.734 -21.025 -12.591  1.00 19.20           C  
ANISOU  969  CA  ALA A 146     2761   3166   1370    634   -434   -298       C  
ATOM    970  C   ALA A 146     -29.142 -19.797 -11.786  1.00 16.05           C  
ANISOU  970  C   ALA A 146     2106   2686   1305    258   -266    -27       C  
ATOM    971  O   ALA A 146     -29.718 -18.863 -12.356  1.00 18.45           O  
ANISOU  971  O   ALA A 146     2319   3087   1606    195   -227    142       O  
ATOM    972  CB  ALA A 146     -29.951 -21.925 -12.823  1.00 20.41           C  
ANISOU  972  CB  ALA A 146     3150   2983   1620    595   -893   -550       C  
ATOM    973  N   ASN A 147     -28.851 -19.773 -10.482  1.00 14.42           N  
ANISOU  973  N   ASN A 147     1813   2309   1357     69   -200     -3       N  
ATOM    974  CA  ASN A 147     -29.174 -18.612  -9.656  1.00 14.42           C  
ANISOU  974  CA  ASN A 147     1659   2215   1605   -148   -117    167       C  
ATOM    975  C   ASN A 147     -28.168 -17.471  -9.813  1.00 17.67           C  
ANISOU  975  C   ASN A 147     1861   2755   2100   -153      9    400       C  
ATOM    976  O   ASN A 147     -28.281 -16.465  -9.102  1.00 21.61           O  
ANISOU  976  O   ASN A 147     2272   3096   2844   -288    -40    484       O  
ATOM    977  CB  ASN A 147     -29.230 -19.008  -8.179  1.00 13.34           C  
ANISOU  977  CB  ASN A 147     1554   1884   1632   -223   -140     92       C  
ATOM    978  CG  ASN A 147     -30.335 -20.000  -7.881  1.00 13.52           C  
ANISOU  978  CG  ASN A 147     1642   1761   1734   -263   -272     61       C  
ATOM    979  OD1 ASN A 147     -31.495 -19.830  -8.307  1.00 14.14           O  
ANISOU  979  OD1 ASN A 147     1694   1793   1884   -335   -359    161       O  
ATOM    980  ND2 ASN A 147     -29.995 -21.041  -7.135  1.00 13.16           N  
ANISOU  980  ND2 ASN A 147     1628   1624   1748   -235   -318     -2       N  
ATOM    981  N   GLY A 148     -27.196 -17.597 -10.711  1.00 18.97           N  
ANISOU  981  N   GLY A 148     1806   3527   1876    230   -533   -968       N  
ATOM    982  CA  GLY A 148     -26.340 -16.472 -11.044  1.00 18.63           C  
ANISOU  982  CA  GLY A 148     2060   3397   1622    488   -472   -611       C  
ATOM    983  C   GLY A 148     -25.381 -15.961 -10.003  1.00 16.04           C  
ANISOU  983  C   GLY A 148     1942   2708   1444    288   -312   -296       C  
ATOM    984  O   GLY A 148     -24.976 -14.794 -10.077  1.00 19.96           O  
ANISOU  984  O   GLY A 148     2644   3108   1832    443   -206    -66       O  
ATOM    985  N   LEU A 149     -24.967 -16.794  -9.048  1.00 12.93           N  
ANISOU  985  N   LEU A 149     1524   2105   1283    -15   -267   -307       N  
ATOM    986  CA  LEU A 149     -24.106 -16.348  -7.965  1.00 13.63           C  
ANISOU  986  CA  LEU A 149     1752   1950   1477   -130   -176   -110       C  
ATOM    987  C   LEU A 149     -22.705 -16.916  -8.093  1.00 13.17           C  
ANISOU  987  C   LEU A 149     1758   1775   1471   -195   -139    -68       C  
ATOM    988  O   LEU A 149     -21.843 -16.547  -7.299  1.00 14.28           O  
ANISOU  988  O   LEU A 149     1948   1794   1683   -249    -96      5       O  
ATOM    989  CB  LEU A 149     -24.671 -16.694  -6.587  1.00 14.78           C  
ANISOU  989  CB  LEU A 149     1869   1994   1751   -276   -143   -133       C  
ATOM    990  CG  LEU A 149     -26.052 -16.096  -6.317  1.00 19.36           C  
ANISOU  990  CG  LEU A 149     2341   2726   2290   -216   -163   -194       C  
ATOM    991  CD1 LEU A 149     -26.486 -16.395  -4.891  1.00 22.49           C  
ANISOU  991  CD1 LEU A 149     2747   2996   2803   -341    -63   -168       C  
ATOM    992  CD2 LEU A 149     -26.037 -14.603  -6.596  1.00 22.59           C  
ANISOU  992  CD2 LEU A 149     2865   3180   2540      6   -184    -53       C  
ATOM    993  N   LEU A 150     -22.444 -17.790  -9.067  1.00 13.29           N  
ANISOU  993  N   LEU A 150     1744   1867   1440   -160   -174   -164       N  
ATOM    994  CA  LEU A 150     -21.100 -18.345  -9.274  1.00 12.61           C  
ANISOU  994  CA  LEU A 150     1705   1721   1365   -167   -145   -138       C  
ATOM    995  C   LEU A 150     -20.684 -18.172 -10.729  1.00 12.70           C  
ANISOU  995  C   LEU A 150     1726   1870   1230     -2   -125   -118       C  
ATOM    996  O   LEU A 150     -20.327 -19.140 -11.406  1.00 14.14           O  
ANISOU  996  O   LEU A 150     1900   2112   1363     51   -174   -217       O  
ATOM    997  CB  LEU A 150     -21.050 -19.817  -8.858  1.00 13.08           C  
ANISOU  997  CB  LEU A 150     1803   1678   1491   -241   -161   -256       C  
ATOM    998  CG  LEU A 150     -21.266 -20.105  -7.370  1.00 12.30           C  
ANISOU  998  CG  LEU A 150     1794   1404   1477   -312    -98   -219       C  
ATOM    999  CD1 LEU A 150     -21.217 -21.598  -7.135  1.00 14.84           C  
ANISOU  999  CD1 LEU A 150     2268   1541   1829   -329     -8   -296       C  
ATOM   1000  CD2 LEU A 150     -20.251 -19.415  -6.487  1.00 15.32           C  
ANISOU 1000  CD2 LEU A 150     2198   1785   1837   -234   -112   -130       C  
ATOM   1001  N   PRO A 151     -20.716 -16.943 -11.248  1.00 12.60           N  
ANISOU 1001  N   PRO A 151     1784   1885   1119    127    -16     26       N  
ATOM   1002  CA  PRO A 151     -20.268 -16.739 -12.627  1.00 15.17           C  
ANISOU 1002  CA  PRO A 151     2194   2315   1254    360     85    101       C  
ATOM   1003  C   PRO A 151     -18.812 -17.150 -12.758  1.00 15.73           C  
ANISOU 1003  C   PRO A 151     2233   2335   1409    263    191    124       C  
ATOM   1004  O   PRO A 151     -17.981 -16.844 -11.897  1.00 16.15           O  
ANISOU 1004  O   PRO A 151     2220   2267   1650     60    276    132       O  
ATOM   1005  CB  PRO A 151     -20.444 -15.230 -12.841  1.00 15.49           C  
ANISOU 1005  CB  PRO A 151     2420   2262   1203    502    306    313       C  
ATOM   1006  CG  PRO A 151     -20.310 -14.651 -11.478  1.00 17.25           C  
ANISOU 1006  CG  PRO A 151     2607   2278   1668    225    346    331       C  
ATOM   1007  CD  PRO A 151     -20.957 -15.659 -10.562  1.00 15.79           C  
ANISOU 1007  CD  PRO A 151     2259   2164   1575     90     90    153       C  
ATOM   1008  N   ASP A 152     -18.516 -17.880 -13.833  1.00 16.84           N  
ANISOU 1008  N   ASP A 152     2383   2623   1392    444    157     75       N  
ATOM   1009  CA  ASP A 152     -17.179 -18.414 -14.082  1.00 19.83           C  
ANISOU 1009  CA  ASP A 152     2707   3024   1804    413    237     66       C  
ATOM   1010  C   ASP A 152     -16.673 -19.272 -12.919  1.00 16.50           C  
ANISOU 1010  C   ASP A 152     2180   2543   1549    228    102    -73       C  
ATOM   1011  O   ASP A 152     -15.461 -19.387 -12.706  1.00 16.90           O  
ANISOU 1011  O   ASP A 152     2129   2634   1658    190    173   -108       O  
ATOM   1012  CB  ASP A 152     -16.190 -17.303 -14.431  1.00 21.78           C  
ANISOU 1012  CB  ASP A 152     2981   3194   2099    380    590    240       C  
ATOM   1013  CG  ASP A 152     -16.611 -16.518 -15.656  1.00 42.13           C  
ANISOU 1013  CG  ASP A 152     5792   5788   4429    687    811    444       C  
ATOM   1014  OD1 ASP A 152     -16.885 -15.307 -15.527  1.00 53.30           O  
ANISOU 1014  OD1 ASP A 152     7364   7018   5871    678   1054    610       O  
ATOM   1015  OD2 ASP A 152     -16.692 -17.121 -16.746  1.00 52.95           O  
ANISOU 1015  OD2 ASP A 152     7228   7352   5540    998    745    429       O  
ATOM   1016  N   ASP A 153     -17.592 -19.873 -12.158  1.00 15.41           N  
ANISOU 1016  N   ASP A 153     2067   2324   1463    154    -60   -168       N  
ATOM   1017  CA  ASP A 153     -17.252 -20.689 -10.986  1.00 13.09           C  
ANISOU 1017  CA  ASP A 153     1790   1928   1254     84   -128   -247       C  
ATOM   1018  C   ASP A 153     -16.496 -19.890  -9.933  1.00 13.24           C  
ANISOU 1018  C   ASP A 153     1715   1939   1375     10    -78   -225       C  
ATOM   1019  O   ASP A 153     -15.656 -20.427  -9.219  1.00 15.14           O  
ANISOU 1019  O   ASP A 153     1930   2223   1597     93   -129   -317       O  
ATOM   1020  CB  ASP A 153     -16.495 -21.969 -11.367  1.00 15.42           C  
ANISOU 1020  CB  ASP A 153     2147   2259   1454    225   -177   -345       C  
ATOM   1021  CG  ASP A 153     -16.537 -23.028 -10.273  1.00 15.81           C  
ANISOU 1021  CG  ASP A 153     2362   2132   1514    259   -206   -403       C  
ATOM   1022  OD1 ASP A 153     -17.424 -22.984  -9.391  1.00 15.35           O  
ANISOU 1022  OD1 ASP A 153     2379   1907   1547    147   -175   -379       O  
ATOM   1023  OD2 ASP A 153     -15.650 -23.913 -10.299  1.00 17.18           O  
ANISOU 1023  OD2 ASP A 153     2626   2329   1572    448   -224   -459       O  
ATOM   1024  N   LYS A 154     -16.800 -18.602  -9.812  1.00 12.72           N  
ANISOU 1024  N   LYS A 154     1604   1831   1396   -101     16   -145       N  
ATOM   1025  CA  LYS A 154     -16.173 -17.728  -8.832  1.00 13.34           C  
ANISOU 1025  CA  LYS A 154     1562   1890   1617   -209     65   -207       C  
ATOM   1026  C   LYS A 154     -17.245 -17.241  -7.867  1.00 12.38           C  
ANISOU 1026  C   LYS A 154     1519   1647   1537   -260      8   -161       C  
ATOM   1027  O   LYS A 154     -18.322 -16.818  -8.293  1.00 13.33           O  
ANISOU 1027  O   LYS A 154     1734   1710   1622   -265     37    -47       O  
ATOM   1028  CB  LYS A 154     -15.534 -16.521  -9.529  1.00 15.12           C  
ANISOU 1028  CB  LYS A 154     1705   2086   1955   -331    322   -169       C  
ATOM   1029  CG  LYS A 154     -14.404 -16.889 -10.485  1.00 16.90           C  
ANISOU 1029  CG  LYS A 154     1821   2448   2153   -291    449   -210       C  
ATOM   1030  CD  LYS A 154     -13.793 -15.661 -11.128  1.00 19.95           C  
ANISOU 1030  CD  LYS A 154     2163   2726   2693   -452    835   -155       C  
ATOM   1031  CE  LYS A 154     -12.628 -16.057 -12.024  1.00 28.87           C  
ANISOU 1031  CE  LYS A 154     3146   4017   3806   -418   1007   -208       C  
ATOM   1032  N   LEU A 155     -16.965 -17.320  -6.565  1.00 12.39           N  
ANISOU 1032  N   LEU A 155     1220   1657   1831   -135    104     64       N  
ATOM   1033  CA  LEU A 155     -17.782 -16.666  -5.550  1.00 11.79           C  
ANISOU 1033  CA  LEU A 155     1200   1610   1670    -86     89     86       C  
ATOM   1034  C   LEU A 155     -17.121 -15.342  -5.197  1.00 12.16           C  
ANISOU 1034  C   LEU A 155     1373   1598   1650   -104    102     83       C  
ATOM   1035  O   LEU A 155     -15.970 -15.319  -4.761  1.00 12.97           O  
ANISOU 1035  O   LEU A 155     1454   1662   1812   -179     96     68       O  
ATOM   1036  CB  LEU A 155     -17.899 -17.539  -4.302  1.00 12.33           C  
ANISOU 1036  CB  LEU A 155     1227   1698   1761   -137     64    124       C  
ATOM   1037  CG  LEU A 155     -18.657 -16.880  -3.138  1.00 12.29           C  
ANISOU 1037  CG  LEU A 155     1293   1722   1653   -137     96    120       C  
ATOM   1038  CD1 LEU A 155     -20.083 -16.539  -3.550  1.00 14.48           C  
ANISOU 1038  CD1 LEU A 155     1507   2079   1917    -63    148     19       C  
ATOM   1039  CD2 LEU A 155     -18.668 -17.752  -1.907  1.00 14.18           C  
ANISOU 1039  CD2 LEU A 155     1604   1932   1851   -230     93    167       C  
ATOM   1040  N   THR A 156     -17.846 -14.247  -5.378  1.00 10.96           N  
ANISOU 1040  N   THR A 156     1346   1428   1390    -21     99     65       N  
ATOM   1041  CA  THR A 156     -17.315 -12.921  -5.091  1.00 11.16           C  
ANISOU 1041  CA  THR A 156     1528   1374   1336    -41    118     61       C  
ATOM   1042  C   THR A 156     -18.120 -12.305  -3.956  1.00 10.01           C  
ANISOU 1042  C   THR A 156     1385   1276   1144     30     79     49       C  
ATOM   1043  O   THR A 156     -19.330 -12.077  -4.087  1.00 11.95           O  
ANISOU 1043  O   THR A 156     1623   1557   1358    151     32    -15       O  
ATOM   1044  CB  THR A 156     -17.328 -12.025  -6.328  1.00 11.87           C  
ANISOU 1044  CB  THR A 156     1862   1342   1307    -14    136     43       C  
ATOM   1045  OG1 THR A 156     -16.581 -12.646  -7.378  1.00 14.08           O  
ANISOU 1045  OG1 THR A 156     2148   1583   1618   -121    219     30       O  
ATOM   1046  CG2 THR A 156     -16.689 -10.667  -6.012  1.00 13.89           C  
ANISOU 1046  CG2 THR A 156     2318   1484   1474    -74    186     36       C  
ATOM   1047  N   LEU A 157     -17.447 -12.057  -2.839  1.00 12.16           N  
ANISOU 1047  N   LEU A 157     1649   1548   1422    -39     87     68       N  
ATOM   1048  CA  LEU A 157     -18.050 -11.496  -1.643  1.00 10.53           C  
ANISOU 1048  CA  LEU A 157     1458   1385   1159     -9     76     48       C  
ATOM   1049  C   LEU A 157     -17.579 -10.059  -1.484  1.00 12.69           C  
ANISOU 1049  C   LEU A 157     1874   1577   1371      2     73     30       C  
ATOM   1050  O   LEU A 157     -16.418  -9.738  -1.755  1.00 14.52           O  
ANISOU 1050  O   LEU A 157     2159   1730   1628    -82    105     32       O  
ATOM   1051  CB  LEU A 157     -17.661 -12.320  -0.419  1.00 12.70           C  
ANISOU 1051  CB  LEU A 157     1691   1690   1443    -94     64     88       C  
ATOM   1052  CG  LEU A 157     -18.080 -13.790  -0.487  1.00 11.71           C  
ANISOU 1052  CG  LEU A 157     1492   1604   1354   -134     76    114       C  
ATOM   1053  CD1 LEU A 157     -17.434 -14.630   0.605  1.00 15.85           C  
ANISOU 1053  CD1 LEU A 157     2093   2079   1850   -208     10    170       C  
ATOM   1054  CD2 LEU A 157     -19.588 -13.872  -0.404  1.00 17.93           C  
ANISOU 1054  CD2 LEU A 157     2222   2477   2113   -115    161     34       C  
ATOM   1055  N   PHE A 158     -18.489  -9.181  -1.094  1.00 11.94           N  
ANISOU 1055  N   PHE A 158     1830   1493   1213     96     46    -28       N  
ATOM   1056  CA  PHE A 158     -18.153  -7.781  -0.891  1.00 12.16           C  
ANISOU 1056  CA  PHE A 158     2018   1426   1174    117     32    -49       C  
ATOM   1057  C   PHE A 158     -18.450  -7.425   0.559  1.00 14.59           C  
ANISOU 1057  C   PHE A 158     2272   1810   1463    112     35    -89       C  
ATOM   1058  O   PHE A 158     -19.587  -7.565   1.020  1.00 15.48           O  
ANISOU 1058  O   PHE A 158     2295   2014   1574    170     37   -175       O  
ATOM   1059  CB  PHE A 158     -18.936  -6.896  -1.859  1.00 11.35           C  
ANISOU 1059  CB  PHE A 158     2092   1221    998    270    -51   -106       C  
ATOM   1060  CG  PHE A 158     -18.564  -5.448  -1.796  1.00 13.54           C  
ANISOU 1060  CG  PHE A 158     2614   1348   1182    284    -71   -117       C  
ATOM   1061  CD1 PHE A 158     -19.501  -4.498  -1.442  1.00 13.58           C  
ANISOU 1061  CD1 PHE A 158     2685   1326   1149    450   -188   -219       C  
ATOM   1062  CD2 PHE A 158     -17.271  -5.036  -2.103  1.00 15.38           C  
ANISOU 1062  CD2 PHE A 158     3002   1459   1384    119     38    -66       C  
ATOM   1063  CE1 PHE A 158     -19.166  -3.153  -1.378  1.00 17.39           C  
ANISOU 1063  CE1 PHE A 158     3426   1642   1537    467   -219   -227       C  
ATOM   1064  CE2 PHE A 158     -16.929  -3.696  -2.051  1.00 15.27           C  
ANISOU 1064  CE2 PHE A 158     3244   1284   1276     98     51    -87       C  
ATOM   1065  CZ  PHE A 158     -17.869  -2.752  -1.685  1.00 17.11           C  
ANISOU 1065  CZ  PHE A 158     3585   1472   1446    278    -88   -145       C  
ATOM   1066  N   CYS A 159     -17.441  -6.947   1.276  1.00 12.32           N  
ANISOU 1066  N   CYS A 159     2032   1481   1166     30     48    -67       N  
ATOM   1067  CA  CYS A 159     -17.574  -6.626   2.687  1.00 12.57           C  
ANISOU 1067  CA  CYS A 159     2053   1569   1153     12     44    -98       C  
ATOM   1068  C   CYS A 159     -17.315  -5.145   2.903  1.00 12.55           C  
ANISOU 1068  C   CYS A 159     2170   1485   1113     44     31   -147       C  
ATOM   1069  O   CYS A 159     -16.306  -4.606   2.427  1.00 13.17           O  
ANISOU 1069  O   CYS A 159     2335   1455   1214    -13     49   -139       O  
ATOM   1070  CB  CYS A 159     -16.586  -7.447   3.507  1.00 12.96           C  
ANISOU 1070  CB  CYS A 159     2076   1629   1218    -84     13    -51       C  
ATOM   1071  SG  CYS A 159     -16.497  -6.990   5.260  1.00 16.17           S  
ANISOU 1071  SG  CYS A 159     2566   2059   1519   -114    -20    -82       S  
ATOM   1072  N   GLU A 160     -18.228  -4.484   3.608  1.00 11.03           N  
ANISOU 1072  N   GLU A 160     1980   1339    874    116     21   -231       N  
ATOM   1073  CA  GLU A 160     -18.050  -3.108   4.044  1.00 11.77           C  
ANISOU 1073  CA  GLU A 160     2182   1359    930    150     -4   -288       C  
ATOM   1074  C   GLU A 160     -17.933  -3.102   5.555  1.00 12.97           C  
ANISOU 1074  C   GLU A 160     2291   1597   1039     85     19   -319       C  
ATOM   1075  O   GLU A 160     -18.747  -3.724   6.248  1.00 14.59           O  
ANISOU 1075  O   GLU A 160     2422   1916   1206     60     68   -363       O  
ATOM   1076  CB  GLU A 160     -19.271  -2.262   3.672  1.00 14.77           C  
ANISOU 1076  CB  GLU A 160     2604   1709   1298    321    -75   -411       C  
ATOM   1077  CG  GLU A 160     -19.471  -2.017   2.208  1.00 20.73           C  
ANISOU 1077  CG  GLU A 160     3513   2322   2040    430   -159   -396       C  
ATOM   1078  CD  GLU A 160     -20.743  -1.214   1.922  1.00 27.25           C  
ANISOU 1078  CD  GLU A 160     4380   3101   2871    658   -318   -564       C  
ATOM   1079  OE1 GLU A 160     -21.433  -0.797   2.870  1.00 37.61           O  
ANISOU 1079  OE1 GLU A 160     5546   4512   4233    703   -327   -703       O  
ATOM   1080  OE2 GLU A 160     -21.066  -1.025   0.739  1.00 44.53           O  
ANISOU 1080  OE2 GLU A 160     6695   5176   5049    763   -438   -530       O  
ATOM   1081  N   VAL A 161     -16.924  -2.408   6.073  1.00 12.30           N  
ANISOU 1081  N   VAL A 161     2276   1449    950     36      0   -317       N  
ATOM   1082  CA  VAL A 161     -16.681  -2.314   7.506  1.00 12.87           C  
ANISOU 1082  CA  VAL A 161     2356   1575    958    -12    -14   -350       C  
ATOM   1083  C   VAL A 161     -16.749  -0.848   7.898  1.00 13.63           C  
ANISOU 1083  C   VAL A 161     2520   1622   1038     35    -21   -441       C  
ATOM   1084  O   VAL A 161     -16.175   0.009   7.213  1.00 13.92           O  
ANISOU 1084  O   VAL A 161     2634   1532   1121     42    -27   -448       O  
ATOM   1085  CB  VAL A 161     -15.288  -2.882   7.866  1.00 12.82           C  
ANISOU 1085  CB  VAL A 161     2347   1533    990    -85    -89   -315       C  
ATOM   1086  CG1 VAL A 161     -15.068  -2.872   9.377  1.00 14.18           C  
ANISOU 1086  CG1 VAL A 161     2597   1736   1056   -107   -158   -349       C  
ATOM   1087  CG2 VAL A 161     -15.086  -4.283   7.288  1.00 13.15           C  
ANISOU 1087  CG2 VAL A 161     2332   1589   1076   -111   -112   -238       C  
ATOM   1088  N   SER A 162     -17.420  -0.554   9.015  1.00 14.43           N  
ANISOU 1088  N   SER A 162     2618   1805   1060     41      0   -523       N  
ATOM   1089  CA  SER A 162     -17.500   0.795   9.574  1.00 15.31           C  
ANISOU 1089  CA  SER A 162     2779   1880   1156     88    -16   -629       C  
ATOM   1090  C   SER A 162     -16.985   0.735  11.002  1.00 15.94           C  
ANISOU 1090  C   SER A 162     2901   2011   1143      6    -25   -648       C  
ATOM   1091  O   SER A 162     -17.682   0.243  11.894  1.00 16.66           O  
ANISOU 1091  O   SER A 162     3007   2202   1121    -48     39   -690       O  
ATOM   1092  CB  SER A 162     -18.946   1.289   9.554  1.00 18.15           C  
ANISOU 1092  CB  SER A 162     3078   2295   1522    194      7   -780       C  
ATOM   1093  OG  SER A 162     -19.452   1.229   8.235  1.00 21.56           O  
ANISOU 1093  OG  SER A 162     3502   2664   2025    305    -45   -777       O  
ATOM   1094  N   VAL A 163     -15.792   1.276  11.235  1.00 16.06           N  
ANISOU 1094  N   VAL A 163     2960   1946   1198    -15    -95   -650       N  
ATOM   1095  CA  VAL A 163     -15.189   1.288  12.566  1.00 16.97           C  
ANISOU 1095  CA  VAL A 163     3137   2084   1226    -56   -165   -691       C  
ATOM   1096  C   VAL A 163     -15.661   2.532  13.298  1.00 19.57           C  
ANISOU 1096  C   VAL A 163     3494   2428   1513    -26   -132   -808       C  
ATOM   1097  O   VAL A 163     -15.454   3.652  12.818  1.00 21.10           O  
ANISOU 1097  O   VAL A 163     3684   2534   1799     16   -131   -863       O  
ATOM   1098  CB  VAL A 163     -13.657   1.264  12.480  1.00 18.05           C  
ANISOU 1098  CB  VAL A 163     3245   2137   1475    -75   -282   -716       C  
ATOM   1099  CG1 VAL A 163     -13.045   1.442  13.869  1.00 21.72           C  
ANISOU 1099  CG1 VAL A 163     3789   2607   1857    -70   -415   -801       C  
ATOM   1100  CG2 VAL A 163     -13.191  -0.023  11.857  1.00 18.54           C  
ANISOU 1100  CG2 VAL A 163     3256   2192   1596    -92   -336   -640       C  
ATOM   1101  N   VAL A 164     -16.269   2.342  14.470  1.00 20.67           N  
ANISOU 1101  N   VAL A 164     3654   2667   1531    -65    -91   -839       N  
ATOM   1102  CA  VAL A 164     -16.716   3.469  15.283  1.00 27.63           C  
ANISOU 1102  CA  VAL A 164     4517   3587   2394    -45    -53   -967       C  
ATOM   1103  C   VAL A 164     -15.505   4.194  15.855  1.00 26.34           C  
ANISOU 1103  C   VAL A 164     4397   3352   2257    -43   -164   -996       C  
ATOM   1104  O   VAL A 164     -14.604   3.571  16.434  1.00 27.52           O  
ANISOU 1104  O   VAL A 164     4610   3484   2361    -70   -273   -954       O  
ATOM   1105  CB  VAL A 164     -17.636   2.986  16.415  1.00 26.24           C  
ANISOU 1105  CB  VAL A 164     4369   3525   2076   -109     46  -1009       C  
ATOM   1106  CG1 VAL A 164     -18.073   4.169  17.276  1.00 27.52           C  
ANISOU 1106  CG1 VAL A 164     4509   3722   2226    -72     75  -1162       C  
ATOM   1107  CG2 VAL A 164     -18.839   2.230  15.845  1.00 25.40           C  
ANISOU 1107  CG2 VAL A 164     4187   3479   1983   -128    176  -1021       C  
ATOM   1108  N   GLN A 165     -15.494   5.519  15.725  1.00 28.02           N  
ANISOU 1108  N   GLN A 165     4578   3511   2558      0   -152  -1089       N  
ATOM   1109  CA  GLN A 165     -14.407   6.338  16.249  1.00 35.53           C  
ANISOU 1109  CA  GLN A 165     5544   4396   3562    -11   -227  -1156       C  
ATOM   1110  C   GLN A 165     -14.730   6.826  17.658  1.00 36.54           C  
ANISOU 1110  C   GLN A 165     5696   4606   3583    -28   -221  -1242       C  
ATOM   1111  O   GLN A 165     -15.766   7.454  17.877  1.00 40.31           O  
ANISOU 1111  O   GLN A 165     6143   5133   4041    -17   -128  -1322       O  
ATOM   1112  CB  GLN A 165     -14.155   7.532  15.324  1.00 30.57           C  
ANISOU 1112  CB  GLN A 165     4907   3630   3077     13   -194  -1200       C  
ATOM   1113  CG  GLN A 165     -13.877   7.125  13.883  1.00 29.91           C  
ANISOU 1113  CG  GLN A 165     4840   3447   3077      1   -167  -1118       C  
ATOM   1114  CD  GLN A 165     -12.627   6.277  13.749  1.00 33.96           C  
ANISOU 1114  CD  GLN A 165     5310   3944   3651    -74   -217  -1121       C  
ATOM   1115  OE1 GLN A 165     -11.508   6.763  13.937  1.00 40.81           O  
ANISOU 1115  OE1 GLN A 165     6125   4751   4629   -136   -234  -1238       O  
ATOM   1116  NE2 GLN A 165     -12.809   5.005  13.426  1.00 27.62           N  
ANISOU 1116  NE2 GLN A 165     4499   3194   2803    -71   -245  -1029       N  
TER    1117      GLN A 165                                                      
ATOM   1118  N   THR B1638     -35.325 -12.942   9.950  1.00 60.23           N  
ANISOU 1118  N   THR B1638     4138   8618  10129    594   -498    537       N  
ATOM   1119  CA  THR B1638     -34.139 -12.093   9.959  1.00 59.67           C  
ANISOU 1119  CA  THR B1638     4736   8438   9498    871   -357    276       C  
ATOM   1120  C   THR B1638     -32.992 -12.736  10.750  1.00 62.24           C  
ANISOU 1120  C   THR B1638     5278   8644   9728    566    -67    516       C  
ATOM   1121  O   THR B1638     -33.199 -13.266  11.841  1.00 66.57           O  
ANISOU 1121  O   THR B1638     5474   9435  10386    409    279    969       O  
ATOM   1122  CB  THR B1638     -34.459 -10.674  10.500  1.00 60.40           C  
ANISOU 1122  CB  THR B1638     5055   8984   8912   1457    -24    192       C  
ATOM   1123  OG1 THR B1638     -33.259  -9.895  10.568  1.00 56.44           O  
ANISOU 1123  OG1 THR B1638     5438   8300   7706   1587     94    -80       O  
ATOM   1124  CG2 THR B1638     -35.103 -10.744  11.879  1.00 66.89           C  
ANISOU 1124  CG2 THR B1638     5449  10261   9706   1485    479    650       C  
ATOM   1125  N   PRO B1639     -31.786 -12.702  10.189  1.00 64.11           N  
ANISOU 1125  N   PRO B1639     6186   8490   9684    490   -215    180       N  
ATOM   1126  CA  PRO B1639     -30.636 -13.334  10.840  1.00 59.07           C  
ANISOU 1126  CA  PRO B1639     5739   7725   8981    240    -20    349       C  
ATOM   1127  C   PRO B1639     -29.930 -12.385  11.795  1.00 47.08           C  
ANISOU 1127  C   PRO B1639     4626   6471   6792    481    386    374       C  
ATOM   1128  O   PRO B1639     -29.915 -11.167  11.614  1.00 44.40           O  
ANISOU 1128  O   PRO B1639     4699   6234   5938    805    424    107       O  
ATOM   1129  CB  PRO B1639     -29.720 -13.644   9.648  1.00 60.54           C  
ANISOU 1129  CB  PRO B1639     6411   7423   9169    125   -385    -65       C  
ATOM   1130  CG  PRO B1639     -29.972 -12.499   8.713  1.00 64.55           C  
ANISOU 1130  CG  PRO B1639     7324   7906   9297    443   -538   -484       C  
ATOM   1131  CD  PRO B1639     -31.432 -12.130   8.876  1.00 67.31           C  
ANISOU 1131  CD  PRO B1639     7183   8560   9832    643   -570   -357       C  
ATOM   1132  N   THR B1640     -29.332 -12.969  12.829  1.00 39.71           N  
ANISOU 1132  N   THR B1640     3634   5596   5859    325    633    694       N  
ATOM   1133  CA  THR B1640     -28.574 -12.211  13.812  1.00 29.22           C  
ANISOU 1133  CA  THR B1640     2719   4453   3932    531    927    725       C  
ATOM   1134  C   THR B1640     -27.098 -12.586  13.739  1.00 25.73           C  
ANISOU 1134  C   THR B1640     2640   3718   3416    311    820    574       C  
ATOM   1135  O   THR B1640     -26.735 -13.723  13.420  1.00 27.00           O  
ANISOU 1135  O   THR B1640     2632   3623   4005     30    651    626       O  
ATOM   1136  CB  THR B1640     -29.103 -12.435  15.232  1.00 38.28           C  
ANISOU 1136  CB  THR B1640     3584   5946   5016    642   1293   1209       C  
ATOM   1137  OG1 THR B1640     -29.117 -13.836  15.522  1.00 56.47           O  
ANISOU 1137  OG1 THR B1640     5569   8068   7817    271   1228   1510       O  
ATOM   1138  CG2 THR B1640     -30.514 -11.875  15.373  1.00 38.17           C  
ANISOU 1138  CG2 THR B1640     3296   6243   4964    912   1381   1292       C  
ATOM   1139  N   ALA B1641     -26.244 -11.620  14.043  1.00 23.16           N  
ANISOU 1139  N   ALA B1641     2816   3428   2555    454    885    386       N  
ATOM   1140  CA  ALA B1641     -24.816 -11.867  13.963  1.00 19.40           C  
ANISOU 1140  CA  ALA B1641     2599   2745   2028    255    786    240       C  
ATOM   1141  C   ALA B1641     -24.357 -12.709  15.146  1.00 19.26           C  
ANISOU 1141  C   ALA B1641     2438   2778   2103    183    902    573       C  
ATOM   1142  O   ALA B1641     -24.940 -12.674  16.232  1.00 22.31           O  
ANISOU 1142  O   ALA B1641     2736   3364   2376    334   1065    849       O  
ATOM   1143  CB  ALA B1641     -24.047 -10.547  13.917  1.00 22.29           C  
ANISOU 1143  CB  ALA B1641     3386   3084   1998    283    646    -35       C  
ATOM   1144  N   SER B1642     -23.304 -13.487  14.920  1.00 16.35           N  
ANISOU 1144  N   SER B1642     2073   2199   1939    -18    752    493       N  
ATOM   1145  CA  SER B1642     -22.713 -14.302  15.967  1.00 17.24           C  
ANISOU 1145  CA  SER B1642     2134   2301   2114    -59    785    756       C  
ATOM   1146  C   SER B1642     -21.215 -14.380  15.728  1.00 15.19           C  
ANISOU 1146  C   SER B1642     2049   1917   1807   -142    612    498       C  
ATOM   1147  O   SER B1642     -20.700 -13.928  14.703  1.00 15.59           O  
ANISOU 1147  O   SER B1642     2200   1900   1823   -205    523    173       O  
ATOM   1148  CB  SER B1642     -23.334 -15.699  15.994  1.00 21.32           C  
ANISOU 1148  CB  SER B1642     2289   2669   3143   -223    742   1058       C  
ATOM   1149  OG  SER B1642     -23.008 -16.403  14.806  1.00 22.99           O  
ANISOU 1149  OG  SER B1642     2442   2583   3713   -377    459    810       O  
ATOM   1150  N   SER B1643     -20.520 -14.970  16.691  1.00 17.38           N  
ANISOU 1150  N   SER B1643     2346   2182   2075   -122    578    669       N  
ATOM   1151  CA  SER B1643     -19.078 -15.138  16.628  1.00 17.84           C  
ANISOU 1151  CA  SER B1643     2466   2179   2131   -163    398    462       C  
ATOM   1152  C   SER B1643     -18.765 -16.621  16.579  1.00 21.43           C  
ANISOU 1152  C   SER B1643     2742   2432   2969   -195    247    558       C  
ATOM   1153  O   SER B1643     -19.452 -17.427  17.215  1.00 23.71           O  
ANISOU 1153  O   SER B1643     2969   2632   3409   -198    282    895       O  
ATOM   1154  CB  SER B1643     -18.410 -14.532  17.863  1.00 19.16           C  
ANISOU 1154  CB  SER B1643     2879   2470   1931    -46    366    529       C  
ATOM   1155  OG  SER B1643     -16.994 -14.626  17.776  1.00 18.92           O  
ANISOU 1155  OG  SER B1643     2813   2422   1954   -106    154    320       O  
ATOM   1156  N   SER B1644     -17.730 -16.980  15.820  1.00 19.36           N  
ANISOU 1156  N   SER B1644     2412   2096   2847   -203     87    281       N  
ATOM   1157  CA  SER B1644     -17.324 -18.377  15.750  1.00 22.68           C  
ANISOU 1157  CA  SER B1644     2746   2296   3576   -143   -118    317       C  
ATOM   1158  C   SER B1644     -16.797 -18.886  17.083  1.00 23.77           C  
ANISOU 1158  C   SER B1644     2967   2424   3640    -36   -214    541       C  
ATOM   1159  O   SER B1644     -16.738 -20.103  17.285  1.00 31.22           O  
ANISOU 1159  O   SER B1644     3928   3126   4809     20   -391    676       O  
ATOM   1160  CB  SER B1644     -16.252 -18.566  14.678  1.00 23.67           C  
ANISOU 1160  CB  SER B1644     2786   2424   3784    -57   -227    -47       C  
ATOM   1161  OG  SER B1644     -15.037 -17.977  15.098  1.00 24.69           O  
ANISOU 1161  OG  SER B1644     2854   2794   3731    -18   -227   -170       O  
ATOM   1162  N   SER B1645     -16.405 -17.990  17.986  1.00 27.78           N  
ANISOU 1162  N   SER B1645     3601   3140   3815     15   -156    572       N  
ATOM   1163  CA  SER B1645     -15.917 -18.386  19.304  1.00 38.39           C  
ANISOU 1163  CA  SER B1645     5111   4459   5016    173   -286    769       C  
ATOM   1164  C   SER B1645     -16.987 -18.144  20.361  1.00 52.51           C  
ANISOU 1164  C   SER B1645     7116   6286   6548    223    -63   1160       C  
ATOM   1165  O   SER B1645     -17.259 -17.000  20.728  1.00 55.61           O  
ANISOU 1165  O   SER B1645     7666   6868   6594    276     73   1148       O  
ATOM   1166  CB  SER B1645     -14.655 -17.604  19.665  1.00 39.77           C  
ANISOU 1166  CB  SER B1645     5316   4810   4986    240   -466    528       C  
ATOM   1167  OG  SER B1645     -14.921 -16.209  19.714  1.00 33.58           O  
ANISOU 1167  OG  SER B1645     4670   4187   3901    153   -343    460       O  
TER    1168      SER B1645                                                      
HETATM 1169  S   SO4 A 201     -31.322 -18.950   1.609  1.00 13.02           S  
HETATM 1170  O1  SO4 A 201     -32.029 -17.730   1.216  1.00 12.70           O  
HETATM 1171  O2  SO4 A 201     -31.347 -19.915   0.520  1.00 16.60           O  
HETATM 1172  O3  SO4 A 201     -32.017 -19.522   2.741  1.00 15.77           O  
HETATM 1173  O4  SO4 A 201     -29.934 -18.663   1.947  1.00 13.62           O  
HETATM 1174  O   HOH A 301     -29.175  -8.167  -9.572  1.00 32.52           O  
HETATM 1175  O   HOH A 302     -14.070 -33.126   0.293  1.00 41.35           O  
HETATM 1176  O   HOH A 303     -27.787 -22.139  15.001  1.00 52.38           O  
HETATM 1177  O   HOH A 304      -9.319  -0.020  23.575  1.00 56.16           O  
HETATM 1178  O   HOH A 305     -31.889 -24.071  13.655  1.00 40.59           O  
HETATM 1179  O   HOH A 306      -8.714  -6.219  24.731  1.00 50.55           O  
HETATM 1180  O   HOH A 307     -18.947   0.000   0.000  0.50 36.43           O  
HETATM 1181  O   HOH A 308     -16.134 -25.276  13.725  1.00 32.25           O  
HETATM 1182  O   HOH A 309     -15.827 -18.901   8.553  1.00 18.16           O  
HETATM 1183  O   HOH A 310     -22.274  -0.708   5.250  1.00 24.53           O  
HETATM 1184  O   HOH A 311     -21.909  -3.063 -10.285  1.00 40.84           O  
HETATM 1185  O   HOH A 312      -4.885 -18.295  10.219  1.00 61.35           O  
HETATM 1186  O   HOH A 313     -31.823 -19.566   5.283  1.00 21.58           O  
HETATM 1187  O   HOH A 314      -7.946 -30.401   7.231  1.00 33.21           O  
HETATM 1188  O   HOH A 315     -25.207 -30.276   3.809  1.00 39.90           O  
HETATM 1189  O   HOH A 316     -23.154  -0.827  -1.616  1.00 37.47           O  
HETATM 1190  O   HOH A 317     -26.944 -33.204  11.067  1.00 56.19           O  
HETATM 1191  O   HOH A 318     -13.911   1.542  17.866  1.00 25.06           O  
HETATM 1192  O   HOH A 319     -28.513  -3.748   1.343  1.00 44.03           O  
HETATM 1193  O   HOH A 320     -22.818 -30.033   4.284  1.00 27.52           O  
HETATM 1194  O   HOH A 321     -26.561  -4.667  -0.577  1.00 34.48           O  
HETATM 1195  O   HOH A 322     -22.607  -8.866  21.137  1.00 30.34           O  
HETATM 1196  O   HOH A 323     -13.778 -23.799 -12.157  1.00 24.31           O  
HETATM 1197  O   HOH A 324     -20.832 -21.667 -12.009  1.00 24.43           O  
HETATM 1198  O   HOH A 325     -29.462 -25.403   9.707  1.00 29.57           O  
HETATM 1199  O   HOH A 326      -9.313 -29.822   8.909  1.00 28.05           O  
HETATM 1200  O   HOH A 327      -9.391 -16.149  -2.892  1.00 35.37           O  
HETATM 1201  O   HOH A 328     -17.776 -14.867 -18.006  1.00 59.77           O  
HETATM 1202  O   HOH A 329      -7.627  -0.730   9.116  1.00 33.81           O  
HETATM 1203  O   HOH A 330     -30.406 -11.153   2.749  1.00 18.70           O  
HETATM 1204  O   HOH A 331     -14.539 -11.511  -8.747  1.00 22.32           O  
HETATM 1205  O   HOH A 332     -16.559 -31.374   0.997  1.00 46.40           O  
HETATM 1206  O   HOH A 333      -4.997 -13.721   5.974  1.00 27.82           O  
HETATM 1207  O   HOH A 334     -18.488 -32.426   5.905  1.00 21.05           O  
HETATM 1208  O   HOH A 335     -17.246 -28.549  -3.858  1.00 51.94           O  
HETATM 1209  O   HOH A 336      -8.010 -16.810   0.369  1.00 31.69           O  
HETATM 1210  O   HOH A 337      -6.086  -8.875  -1.505  1.00 32.67           O  
HETATM 1211  O   HOH A 338     -20.439 -14.311  -6.756  1.00 13.17           O  
HETATM 1212  O   HOH A 339     -17.373  10.059  16.561  1.00 39.33           O  
HETATM 1213  O   HOH A 340      -9.451  -3.129   0.760  1.00 29.41           O  
HETATM 1214  O   HOH A 341      -1.192  -6.332  18.008  1.00 59.79           O  
HETATM 1215  O   HOH A 342     -18.312 -25.842  -3.630  1.00 26.18           O  
HETATM 1216  O   HOH A 343     -18.363 -26.301  -0.986  1.00 22.51           O  
HETATM 1217  O   HOH A 344      -9.774   0.991  19.163  1.00 67.18           O  
HETATM 1218  O   HOH A 345     -21.770 -25.160  -8.543  1.00 23.23           O  
HETATM 1219  O   HOH A 346     -17.587 -27.354 -11.775  1.00 41.44           O  
HETATM 1220  O   HOH A 347     -16.513 -25.791   5.869  1.00 13.29           O  
HETATM 1221  O   HOH A 348      -2.046 -10.733  14.695  1.00 48.93           O  
HETATM 1222  O   HOH A 349     -16.255   9.951   9.744  1.00 54.85           O  
HETATM 1223  O   HOH A 350     -10.268 -14.321 -10.416  1.00 44.66           O  
HETATM 1224  O   HOH A 351     -18.490 -14.067  -8.760  1.00 16.67           O  
HETATM 1225  O   HOH A 352     -10.215  -6.931  -3.934  1.00 39.97           O  
HETATM 1226  O   HOH A 353      -5.672 -15.022  10.834  1.00 37.42           O  
HETATM 1227  O   HOH A 354     -30.050 -13.159  -5.951  1.00 52.42           O  
HETATM 1228  O   HOH A 355     -31.693 -25.155 -11.597  1.00 26.32           O  
HETATM 1229  O   HOH A 356     -26.331 -14.419   1.621  1.00 14.23           O  
HETATM 1230  O   HOH A 357      -7.161 -10.629  22.106  1.00 35.76           O  
HETATM 1231  O   HOH A 358     -15.135 -14.054  22.753  1.00 39.43           O  
HETATM 1232  O   HOH A 359     -32.100 -17.035  -1.464  1.00 13.76           O  
HETATM 1233  O   HOH A 360     -15.933 -32.340   9.408  1.00 22.97           O  
HETATM 1234  O   HOH A 361      -8.191 -12.691  -0.378  1.00 16.70           O  
HETATM 1235  O   HOH A 362     -27.435  -1.502   3.913  1.00 50.28           O  
HETATM 1236  O   HOH A 363     -20.047 -23.575 -10.087  1.00 19.64           O  
HETATM 1237  O   HOH A 364     -16.780 -28.236   0.135  1.00 24.62           O  
HETATM 1238  O   HOH A 365     -22.899  -3.132   0.651  1.00 40.58           O  
HETATM 1239  O   HOH A 366     -27.997  -4.395  -5.729  1.00 39.13           O  
HETATM 1240  O   HOH A 367      -5.262 -12.699  15.334  1.00 32.33           O  
HETATM 1241  O   HOH A 368     -14.254   9.502  10.591  1.00 31.85           O  
HETATM 1242  O   HOH A 369     -32.639 -19.402 -10.817  1.00 21.10           O  
HETATM 1243  O   HOH A 370     -33.522 -12.089  -1.942  1.00 22.88           O  
HETATM 1244  O   HOH A 371     -11.921 -16.155  16.152  1.00 28.18           O  
HETATM 1245  O   HOH A 372      -5.556  -6.205   0.960  1.00 40.89           O  
HETATM 1246  O   HOH A 373     -10.001   3.489  12.650  1.00 33.47           O  
HETATM 1247  O   HOH A 374     -17.822 -27.941  14.498  1.00 44.54           O  
HETATM 1248  O   HOH A 375     -13.486 -29.640  10.709  1.00 28.11           O  
HETATM 1249  O   HOH A 376     -10.976 -32.961   5.975  1.00 34.09           O  
HETATM 1250  O   HOH A 377     -13.115 -19.902 -11.255  1.00 20.70           O  
HETATM 1251  O   HOH A 378      -5.169   1.233   8.246  1.00 30.40           O  
HETATM 1252  O   HOH A 379     -19.002 -13.674  21.906  1.00 31.87           O  
HETATM 1253  O   HOH A 380     -25.604 -19.561  -8.147  1.00 14.43           O  
HETATM 1254  O   HOH A 381     -28.091 -26.349   1.615  1.00 15.17           O  
HETATM 1255  O   HOH A 382     -11.779 -16.689  13.605  1.00 23.65           O  
HETATM 1256  O   HOH A 383     -21.506 -33.012   2.892  1.00 51.54           O  
HETATM 1257  O   HOH A 384     -30.714 -20.981  13.281  1.00 45.06           O  
HETATM 1258  O   HOH A 385     -11.474   4.451   5.009  1.00 27.57           O  
HETATM 1259  O   HOH A 386     -25.184 -25.709 -11.102  1.00 35.13           O  
HETATM 1260  O   HOH A 387      -7.407  -1.317  18.885  1.00 51.91           O  
HETATM 1261  O   HOH A 388      -6.793   1.936  15.951  1.00 43.88           O  
HETATM 1262  O   HOH A 389     -18.465   8.996   9.853  1.00 40.53           O  
HETATM 1263  O   HOH A 390     -30.806 -26.765  11.571  1.00 45.02           O  
HETATM 1264  O   HOH A 391      -2.814  -8.598   2.300  1.00 32.23           O  
HETATM 1265  O   HOH A 392     -29.401 -17.512   4.490  1.00 22.97           O  
HETATM 1266  O   HOH A 393     -22.100   3.439   7.413  1.00 38.54           O  
HETATM 1267  O   HOH A 394      -9.349 -18.162  -5.117  1.00 21.27           O  
HETATM 1268  O   HOH A 395     -30.010 -17.577   7.624  1.00 23.51           O  
HETATM 1269  O   HOH A 396     -10.733 -10.049  -5.778  1.00 43.92           O  
HETATM 1270  O   HOH A 397      -8.780 -14.194  -5.826  1.00 43.83           O  
HETATM 1271  O   HOH A 398     -20.465  -2.798  20.817  1.00 78.41           O  
HETATM 1272  O   HOH A 399      -9.060   6.055  12.611  1.00 39.01           O  
HETATM 1273  O   HOH A 400     -23.757 -18.712 -11.498  1.00 17.26           O  
HETATM 1274  O   HOH A 401      -9.722  -0.503  10.180  1.00 25.43           O  
HETATM 1275  O   HOH A 402     -11.151   9.612  14.183  1.00 42.72           O  
HETATM 1276  O   HOH A 403     -29.836  -7.115   4.300  1.00 39.53           O  
HETATM 1277  O   HOH A 404      -4.527  -5.964  20.828  1.00 44.82           O  
HETATM 1278  O   HOH A 405     -13.186  -3.262  -1.862  1.00 20.26           O  
HETATM 1279  O   HOH A 406     -29.680  -7.485  -6.559  1.00 42.14           O  
HETATM 1280  O   HOH A 407     -31.089 -10.147  -2.318  1.00 27.75           O  
HETATM 1281  O   HOH A 408     -14.654 -23.640  11.969  1.00 28.63           O  
HETATM 1282  O   HOH A 409      -3.198  -1.571   8.958  1.00 39.53           O  
HETATM 1283  O   HOH A 410     -28.321   0.263  15.909  1.00 75.73           O  
HETATM 1284  O   HOH A 411     -21.698  -5.571   1.278  1.00 20.13           O  
HETATM 1285  O   HOH A 412     -26.640 -16.496  10.396  1.00 20.49           O  
HETATM 1286  O   HOH A 413     -20.489  -1.354   7.364  1.00 23.55           O  
HETATM 1287  O   HOH A 414      -7.207  -6.642  21.296  1.00 30.81           O  
HETATM 1288  O   HOH A 415     -16.192  -8.734  22.532  1.00 42.90           O  
HETATM 1289  O   HOH A 416     -24.037   0.573  17.140  1.00 40.61           O  
HETATM 1290  O   HOH A 417     -27.571 -26.683   8.237  1.00 20.79           O  
HETATM 1291  O   HOH A 418     -20.326  -7.045  20.750  1.00 29.64           O  
HETATM 1292  O   HOH A 419     -29.576 -15.941 -12.760  1.00 41.90           O  
HETATM 1293  O   HOH A 420     -28.164  -5.208   3.998  1.00 51.23           O  
HETATM 1294  O   HOH A 421     -20.311 -32.381  -1.306  1.00 53.38           O  
HETATM 1295  O   HOH A 422     -19.509 -29.004  -2.865  1.00 37.31           O  
HETATM 1296  O   HOH A 423      -9.669 -13.303  20.734  1.00 41.58           O  
HETATM 1297  O   HOH A 424     -14.272 -14.177 -14.681  1.00 47.75           O  
HETATM 1298  O   HOH A 425      -9.833 -11.580  -3.697  1.00 22.94           O  
HETATM 1299  O   HOH A 426      -2.594 -11.223   3.579  1.00 26.82           O  
HETATM 1300  O   HOH A 427     -27.861 -29.149   9.506  1.00 41.15           O  
HETATM 1301  O   HOH A 428     -10.359   2.737   1.990  1.00 20.33           O  
HETATM 1302  O   HOH A 429      -9.948 -29.083  -5.587  1.00 24.96           O  
HETATM 1303  O   HOH A 430     -29.257  -8.063   7.466  1.00 32.77           O  
HETATM 1304  O   HOH A 431     -12.423  -8.853  25.765  1.00 51.59           O  
HETATM 1305  O   HOH A 432     -10.763  -5.297  -2.430  1.00 30.02           O  
HETATM 1306  O   HOH A 433     -27.318  -1.430  10.380  1.00 67.83           O  
HETATM 1307  O   HOH A 434     -29.506  -7.787  -0.405  1.00 28.42           O  
HETATM 1308  O   HOH A 435     -19.365 -28.205  -5.592  1.00 41.64           O  
HETATM 1309  O   HOH A 436     -19.608 -15.774 -16.681  1.00 54.40           O  
HETATM 1310  O   HOH A 437     -21.331   4.644  14.570  1.00 57.63           O  
HETATM 1311  O   HOH A 438      -6.361  -3.060   2.296  1.00 27.04           O  
HETATM 1312  O   HOH A 439     -28.405 -13.654 -10.170  1.00 26.49           O  
HETATM 1313  O   HOH A 440      -8.007   5.319   2.885  1.00 38.00           O  
HETATM 1314  O   HOH A 441     -25.089  -3.208  -6.314  1.00 29.46           O  
HETATM 1315  O   HOH A 442     -11.686   0.562   1.224  1.00 18.48           O  
HETATM 1316  O   HOH A 443     -29.089 -12.113  -7.729  1.00 27.77           O  
HETATM 1317  O   HOH A 444     -24.904 -29.375   0.950  1.00 29.49           O  
HETATM 1318  O   HOH A 445      -9.932 -17.499  12.656  1.00 41.79           O  
HETATM 1319  O   HOH A 446     -13.820 -21.816  13.797  1.00 35.47           O  
HETATM 1320  O   HOH A 447     -20.526 -19.286 -15.650  1.00 32.67           O  
HETATM 1321  O   HOH A 448     -24.087 -28.216  15.872  1.00 58.82           O  
HETATM 1322  O   HOH A 449     -28.847 -25.586 -13.150  1.00 29.82           O  
HETATM 1323  O   HOH A 450     -15.628 -30.471  -4.610  1.00 51.26           O  
HETATM 1324  O   HOH A 451     -29.579  -0.668  12.281  1.00 50.32           O  
HETATM 1325  O   HOH A 452      -3.283  -5.619   5.346  1.00 38.37           O  
HETATM 1326  O   HOH A 453      -0.613  -9.796   6.466  1.00 60.25           O  
HETATM 1327  O   HOH A 454     -30.835 -26.471   2.428  1.00 18.14           O  
HETATM 1328  O   HOH A 455     -19.342 -11.395  -9.651  1.00 22.46           O  
HETATM 1329  O   HOH A 456     -25.824 -36.734   7.323  1.00 51.65           O  
HETATM 1330  O   HOH A 457      -1.260 -16.476   6.557  1.00 35.18           O  
HETATM 1331  O   HOH A 458     -27.174 -28.845   1.811  1.00 26.01           O  
HETATM 1332  O   HOH A 459      -5.032 -16.465   3.553  1.00 39.71           O  
HETATM 1333  O   HOH A 460     -20.061 -29.670  15.040  1.00 37.34           O  
HETATM 1334  O   HOH A 461     -16.447 -29.420  -9.473  1.00 56.72           O  
HETATM 1335  O   HOH A 462     -15.706 -30.887  -7.797  1.00 34.11           O  
HETATM 1336  O   HOH A 463     -31.220 -19.703   8.540  1.00 31.28           O  
HETATM 1337  O   HOH A 464     -26.924 -18.236 -14.757  1.00 51.58           O  
HETATM 1338  O   HOH A 465     -31.635 -19.246 -15.001  1.00 57.92           O  
HETATM 1339  O   HOH A 466     -11.266 -31.236   9.576  1.00 54.74           O  
HETATM 1340  O   HOH A 467     -11.128 -21.626  13.266  1.00 36.92           O  
HETATM 1341  O   HOH A 468     -16.559   3.050  20.784  1.00 48.08           O  
HETATM 1342  O   HOH A 469      -8.694   3.940   1.157  1.00 53.51           O  
HETATM 1343  O   HOH A 470     -21.970 -34.209   6.739  1.00 61.77           O  
HETATM 1344  O   HOH A 471      -2.678  -9.662  -0.521  1.00 49.00           O  
HETATM 1345  O   HOH A 472     -27.133 -12.315 -11.965  1.00 30.68           O  
HETATM 1346  O   HOH A 473     -28.249  -6.376  -1.596  1.00 46.31           O  
HETATM 1347  O   HOH A 474     -19.339 -21.782 -14.570  1.00 41.41           O  
HETATM 1348  O   HOH A 475     -25.089   0.000   0.000  0.50 51.96           O  
HETATM 1349  O   HOH A 476     -25.056 -18.961  16.853  1.00 53.41           O  
HETATM 1350  O   HOH A 477      -8.013 -15.793 -11.398  1.00 39.43           O  
HETATM 1351  O   HOH A 478     -32.561 -16.696 -11.293  1.00 39.15           O  
HETATM 1352  O   HOH A 479     -25.116  -8.969  23.623  1.00 41.04           O  
HETATM 1353  O   HOH A 480     -23.146   1.230   8.892  1.00 42.96           O  
HETATM 1354  O   HOH A 481     -31.389  -9.007  -0.432  1.00 44.65           O  
HETATM 1355  O   HOH A 482     -24.340 -11.279  20.280  1.00 34.35           O  
HETATM 1356  O   HOH A 483     -33.084 -11.040  -4.113  1.00 41.72           O  
HETATM 1357  O   HOH A 484     -10.132 -26.202 -11.128  1.00 48.15           O  
HETATM 1358  O   HOH A 485      -3.535  -4.490   2.453  1.00 53.16           O  
HETATM 1359  O   HOH A 486     -14.546   1.723  20.489  1.00 54.94           O  
HETATM 1360  O   HOH A 487     -23.022  -1.438   8.365  1.00 46.79           O  
HETATM 1361  O   HOH A 488      -4.827 -13.832   8.708  1.00 34.69           O  
HETATM 1362  O   HOH A 489     -17.081 -22.183 -15.204  1.00 51.83           O  
HETATM 1363  O   HOH A 490     -23.538 -17.086 -13.880  1.00 29.99           O  
HETATM 1364  O   HOH A 491     -21.626 -30.077  -4.040  1.00 47.25           O  
HETATM 1365  O   HOH A 492     -19.622 -25.575 -12.061  1.00 47.86           O  
HETATM 1366  O   HOH A 493     -22.953 -19.188 -14.315  1.00 50.70           O  
HETATM 1367  O   HOH A 494     -22.707 -26.456 -11.070  1.00 49.78           O  
HETATM 1368  O   HOH A 495      -2.734 -13.250   4.776  1.00 42.92           O  
HETATM 1369  O   HOH A 496     -11.751 -25.511 -13.523  1.00 51.02           O  
HETATM 1370  O   HOH A 497     -33.074 -20.722 -13.419  1.00 43.98           O  
HETATM 1371  O   HOH A 498      -4.736 -13.556  17.670  1.00 42.89           O  
HETATM 1372  O   HOH A 499     -14.138 -11.065  22.975  1.00 49.67           O  
HETATM 1373  O   HOH A 500      -5.207 -14.309  13.122  1.00 47.31           O  
HETATM 1374  O   HOH A 501     -18.950 -11.389  23.135  1.00 59.83           O  
HETATM 1375  O   HOH A 502     -31.648 -11.383   5.398  1.00 32.31           O  
HETATM 1376  O   HOH A 503     -12.425 -12.265 -10.944  1.00 48.43           O  
HETATM 1377  O   HOH A 504     -26.764  -2.774  -7.784  1.00 55.59           O  
HETATM 1378  O   HOH A 505      -9.482   2.833  15.059  1.00 31.97           O  
HETATM 1379  O   HOH A 506     -10.260  -6.596  -6.153  1.00 44.49           O  
HETATM 1380  O   HOH A 507     -17.929 -33.945   8.340  1.00 47.19           O  
HETATM 1381  O   HOH A 508     -32.043 -10.969   0.411  1.00 33.61           O  
HETATM 1382  O   HOH A 509     -21.082 -27.617  -7.426  1.00 33.05           O  
HETATM 1383  O   HOH A 510     -21.218 -32.168   5.442  1.00 32.43           O  
HETATM 1384  O   HOH A 511     -15.910 -33.117  11.838  1.00 45.10           O  
HETATM 1385  O   HOH A 512     -21.660 -28.886  17.281  1.00 49.17           O  
HETATM 1386  O   HOH A 513     -17.209 -32.160  -4.997  1.00 48.49           O  
HETATM 1387  O   HOH A 514     -26.085 -16.034 -14.778  1.00 42.68           O  
HETATM 1388  O   HOH A 515      -9.024 -12.562  -9.641  1.00 67.24           O  
HETATM 1389  O   HOH A 516      -9.828  -8.396  -7.450  1.00 37.80           O  
HETATM 1390  O   HOH A 517     -13.411 -33.371   8.506  1.00 45.50           O  
HETATM 1391  O   HOH A 518     -24.295 -29.712  -3.877  1.00 40.40           O  
HETATM 1392  O   HOH A 519     -22.345 -16.067 -15.872  1.00 54.73           O  
HETATM 1393  O   HOH A 520     -30.246  -5.721   1.310  1.00 57.11           O  
HETATM 1394  O   HOH A 521      -7.003  -4.753  -0.003  1.00 42.33           O  
HETATM 1395  O   HOH A 522     -12.567 -34.328  -1.423  1.00 37.91           O  
HETATM 1396  O   HOH A 523     -27.217 -13.727 -14.361  1.00 48.39           O  
HETATM 1397  O   HOH A 524     -13.882 -26.106 -14.226  1.00 53.73           O  
HETATM 1398  O   HOH A 525      -2.318 -12.963   9.236  1.00 40.40           O  
HETATM 1399  O   HOH A 526     -15.515 -27.656 -13.955  1.00 51.49           O  
HETATM 1400  O   HOH A 527     -11.870 -33.165  -5.222  1.00 45.92           O  
HETATM 1401  O   HOH A 528      -1.064 -13.348   7.065  1.00 57.89           O  
HETATM 1402  O   HOH A 529     -11.120 -10.933  25.418  1.00 55.55           O  
HETATM 1403  O   HOH A 530      -9.317  -9.720  24.852  1.00 58.59           O  
HETATM 1404  O   HOH A 531     -12.851 -34.308  -3.625  1.00 50.64           O  
HETATM 1405  O   HOH A 532     -11.447 -13.661 -14.446  1.00 70.77           O  
HETATM 1406  O   HOH B1701     -13.148 -19.570  15.577  1.00 44.93           O  
HETATM 1407  O   HOH B1702     -32.741 -14.893  13.716  1.00 55.59           O  
HETATM 1408  O   HOH B1703     -28.936  -8.920  10.869  1.00 43.99           O  
HETATM 1409  O   HOH B1704     -14.146 -15.257  17.335  1.00 21.81           O  
HETATM 1410  O   HOH B1705     -25.855 -10.788  17.903  1.00 26.40           O  
HETATM 1411  O   HOH B1706     -21.206 -18.393  14.814  1.00 21.23           O  
HETATM 1412  O   HOH B1707     -25.043 -16.011  13.027  1.00 20.45           O  
HETATM 1413  O   HOH B1708     -25.991 -14.531  18.245  1.00 51.37           O  
HETATM 1414  O   HOH B1709     -21.951 -15.401  19.312  1.00 28.61           O  
HETATM 1415  O   HOH B1710     -15.114 -22.397  15.705  1.00 42.77           O  
HETATM 1416  O   HOH B1711     -21.826 -20.108  16.837  1.00 53.49           O  
HETATM 1417  O   HOH B1712     -26.387 -17.821  14.609  1.00 43.67           O  
HETATM 1418  O   HOH B1713     -32.463 -13.822   6.461  1.00 31.50           O  
HETATM 1419  O   HOH B1714     -18.180 -14.981  24.186  1.00 50.66           O  
HETATM 1420  O   HOH B1715     -23.246 -13.678  20.289  1.00 43.46           O  
HETATM 1421  O   HOH B1716     -24.708 -16.975  19.131  1.00 58.70           O  
CONECT 1169 1170 1171 1172 1173                                                 
CONECT 1170 1169                                                                
CONECT 1171 1169                                                                
CONECT 1172 1169                                                                
CONECT 1173 1169                                                                
MASTER      458    0    1    5   12    0    2    6 1405    2    5   13          
END                                                                             
