# Supplementary material for: Exploring the mechanism of Alisma orientale for the treatment of pregnancy induced hypertension and potential hepato-nephrotoxicity by using network pharmacology, network toxicology, molecular docking and molecular dynamics simulation
Source: Front Pharmacol. 2022 Nov 15;13:1027112. doi: 10.3389/fphar.2022.1027112 (PMC9705790; doi:10.3389/fphar.2022.1027112)
Supplement: Supplementary file 4 [file DataSheet8.ZIP › Supplement Materials/Molecular Dynamics Simulation/3O23_energy 500ps.csv]

Step	Time (ps)	Total Energy	Kinetic Energy	Potential Energy	EP-K	Temperature	Bond Energy	Angle Energy	Torsion Energy	Improper Torsion Energy	Van der Waals Energy	Electrostatic Energy	Hydrogen Bond Energy	Harmonic Restraint Energy	Distance Map Restraint Energy	Radius of Gyration Restraint Energy
8000	16.0000	-69848.5315	17357.3781	-87205.9096	-104563.2877	298.1713	985.3726	2321.7651	2769.8959	168.6955	6903.8520	-75881.4378	0.0000	0.0000	0.0000	0.0000
9000	18.0000	-70193.8118	17408.7371	-87602.5489	-105011.2860	299.0536	947.5323	2357.7898	2777.9454	154.0636	7131.6656	-76467.9767	0.0000	0.0000	0.0000	0.0000
10000	20.0000	-69718.2909	17413.5521	-87131.8431	-104545.3952	299.1363	928.7424	2309.4839	2789.0996	159.9948	6645.6471	-75521.4207	0.0000	0.0000	0.0000	0.0000
11000	22.0000	-69901.9198	17545.5431	-87447.4629	-104993.0061	301.4037	1002.7447	2329.4655	2816.9897	165.8177	6899.8230	-76499.9991	0.0000	0.0000	0.0000	0.0000
12000	24.0000	-69614.9349	17461.6265	-87076.5614	-104538.1878	299.9621	972.1290	2366.5645	2800.9861	168.7365	6995.2118	-76246.1144	0.0000	0.0000	0.0000	0.0000
13000	26.0000	-69773.2666	17530.3750	-87303.6415	-104834.0165	301.1431	957.9758	2379.1650	2785.9233	149.9967	6937.7861	-76206.6939	0.0000	0.0000	0.0000	0.0000
14000	28.0000	-69674.5001	17566.9899	-87241.4900	-104808.4798	301.7721	942.8605	2394.8007	2778.0858	143.6736	7061.5561	-76277.5450	0.0000	0.0000	0.0000	0.0000
15000	30.0000	-69638.4258	17509.1789	-87147.6047	-104656.7836	300.7790	933.4908	2404.5636	2754.3376	174.3119	6869.1855	-75975.9743	0.0000	0.0000	0.0000	0.0000
16000	32.0000	-69752.1357	17606.5720	-87358.7077	-104965.2797	302.4520	952.8781	2358.6091	2785.8018	155.0973	7075.5886	-76429.9430	0.0000	0.0000	0.0000	0.0000
17000	34.0000	-70152.5180	17216.1019	-87368.6199	-104584.7218	295.7444	989.4595	2364.1652	2791.6412	142.6231	6783.4879	-76104.0800	0.0000	0.0000	0.0000	0.0000
18000	36.0000	-69527.1301	17604.2501	-87131.3802	-104735.6303	302.4122	988.6248	2389.0838	2794.3221	154.3570	6912.4287	-76110.3242	0.0000	0.0000	0.0000	0.0000
19000	38.0000	-69730.2587	17521.0351	-87251.2938	-104772.3289	300.9827	980.0934	2409.3563	2791.7791	166.7419	6843.9536	-76131.3367	0.0000	0.0000	0.0000	0.0000
20000	40.0000	-69473.2220	17564.0590	-87037.2810	-104601.3400	301.7217	989.4326	2361.9790	2761.3409	160.9503	6866.1895	-75766.6890	0.0000	0.0000	0.0000	0.0000
21000	42.0000	-69991.9450	17650.4252	-87642.3702	-105292.7954	303.2054	959.2479	2324.0252	2760.8915	155.5647	6927.6841	-76390.2538	0.0000	0.0000	0.0000	0.0000
22000	44.0000	-69750.3976	17518.6632	-87269.0608	-104787.7241	300.9419	978.7213	2323.0744	2791.3159	144.2595	6672.8987	-75926.8047	0.0000	0.0000	0.0000	0.0000
23000	46.0000	-69870.8189	17549.7757	-87420.5946	-104970.3703	301.4764	954.9046	2371.5083	2764.9855	162.8953	6772.3138	-76139.9542	0.0000	0.0000	0.0000	0.0000
24000	48.0000	-70010.6213	17363.9081	-87374.5294	-104738.4374	298.2835	993.2378	2286.5557	2789.1376	173.5829	6724.5373	-75825.6533	0.0000	0.0000	0.0000	0.0000
25000	50.0000	-69818.7400	17397.8114	-87216.5514	-104614.3628	298.8659	985.1889	2361.9618	2772.5647	167.8068	6737.8351	-75722.7525	0.0000	0.0000	0.0000	0.0000
26000	52.0000	-69708.8883	17537.8935	-87246.7818	-104784.6753	301.2723	1017.8615	2351.5562	2750.5915	144.5239	6915.6219	-76097.1004	0.0000	0.0000	0.0000	0.0000
27000	54.0000	-70036.5352	17464.9371	-87501.4722	-104966.4093	300.0190	942.4059	2342.8127	2773.4690	149.4683	6645.4221	-75867.3275	0.0000	0.0000	0.0000	0.0000
28000	56.0000	-70126.5563	17347.9648	-87474.5211	-104822.4858	298.0096	923.4318	2313.9402	2777.6625	148.3029	6925.6520	-76297.7104	0.0000	0.0000	0.0000	0.0000
29000	58.0000	-69656.5326	17516.1705	-87172.7031	-104688.8736	300.8991	953.6012	2364.8683	2740.1670	168.0348	6941.2206	-76235.8155	0.0000	0.0000	0.0000	0.0000
30000	60.0000	-70085.3345	17414.7939	-87500.1284	-104914.9223	299.1576	955.0011	2354.8404	2777.7857	157.6729	6860.5006	-76188.9012	0.0000	0.0000	0.0000	0.0000
31000	62.0000	-69542.5468	17623.0503	-87165.5971	-104788.6475	302.7351	958.3522	2295.4571	2757.5346	152.2999	6913.9825	-75950.8622	0.0000	0.0000	0.0000	0.0000
32000	64.0000	-69673.2150	17473.0088	-87146.2238	-104619.2326	300.1576	990.9799	2326.9610	2758.3521	134.8167	6709.6620	-75670.3812	0.0000	0.0000	0.0000	0.0000
33000	66.0000	-69752.2132	17448.4668	-87200.6800	-104649.1468	299.7361	975.5768	2340.0443	2787.5642	167.1088	6698.3496	-75810.2901	0.0000	0.0000	0.0000	0.0000
34000	68.0000	-69417.3817	17491.1715	-86908.5532	-104399.7247	300.4696	997.4441	2436.4045	2782.3027	158.2769	6499.0329	-75376.1740	0.0000	0.0000	0.0000	0.0000
35000	70.0000	-69890.5807	17414.1581	-87304.7387	-104718.8968	299.1467	948.5092	2349.6508	2758.4426	151.7662	7201.6941	-76366.4738	0.0000	0.0000	0.0000	0.0000
36000	72.0000	-70163.6037	17340.7423	-87504.3460	-104845.0883	297.8855	970.6748	2322.0425	2802.2955	153.0980	6786.9573	-76311.8554	0.0000	0.0000	0.0000	0.0000
37000	74.0000	-69784.5733	17542.2728	-87326.8461	-104869.1189	301.3475	957.0300	2294.9231	2780.3259	160.2968	6809.1436	-75966.3802	0.0000	0.0000	0.0000	0.0000
38000	76.0000	-69792.8449	17484.8187	-87277.6636	-104762.4823	300.3605	943.2216	2354.4386	2770.5045	167.8943	6754.9305	-75816.7869	0.0000	0.0000	0.0000	0.0000
39000	78.0000	-69585.8194	17710.5798	-87296.3991	-105006.9789	304.2387	958.2995	2350.1466	2762.9857	149.6443	6759.0653	-75823.6408	0.0000	0.0000	0.0000	0.0000
40000	80.0000	-69821.3607	17578.9584	-87400.3191	-104979.2775	301.9777	959.3037	2351.5295	2727.6081	151.7827	6845.3451	-76088.3318	0.0000	0.0000	0.0000	0.0000
41000	82.0000	-70260.2539	17316.7396	-87576.9934	-104893.7330	297.4732	990.4610	2289.2136	2764.4715	148.3326	7068.8098	-76454.2409	0.0000	0.0000	0.0000	0.0000
42000	84.0000	-69778.5233	17595.3894	-87373.9127	-104969.3020	302.2599	968.1447	2289.0014	2767.2871	149.2749	6910.1185	-75959.6142	0.0000	0.0000	0.0000	0.0000
43000	86.0000	-69787.1970	17537.6600	-87324.8570	-104862.5169	301.2682	967.3935	2384.6298	2785.9520	158.0468	6905.6463	-75996.3191	0.0000	0.0000	0.0000	0.0000
44000	88.0000	-69802.7899	17520.3749	-87323.1648	-104843.5397	300.9713	978.1309	2365.7204	2748.4008	171.8470	7093.5495	-76303.8056	0.0000	0.0000	0.0000	0.0000
45000	90.0000	-69910.2383	17508.2959	-87418.5342	-104926.8301	300.7638	934.4378	2373.6545	2781.8491	143.1926	7080.0082	-76375.8928	0.0000	0.0000	0.0000	0.0000
46000	92.0000	-70145.6626	17356.0959	-87501.7586	-104857.8545	298.1493	961.9767	2336.3538	2753.8443	157.2760	6876.5301	-76282.4957	0.0000	0.0000	0.0000	0.0000
47000	94.0000	-69826.8410	17569.4691	-87396.3101	-104965.7792	301.8147	954.1724	2346.3672	2771.6396	148.4554	6778.3205	-75928.8510	0.0000	0.0000	0.0000	0.0000
48000	96.0000	-70060.1806	17376.8844	-87437.0651	-104813.9495	298.5064	983.0983	2318.0874	2764.4443	157.0869	7120.0086	-76423.2409	0.0000	0.0000	0.0000	0.0000
49000	98.0000	-69983.9322	17350.1094	-87334.0416	-104684.1510	298.0464	952.7773	2338.2494	2769.3834	148.1826	7166.2294	-76424.7552	0.0000	0.0000	0.0000	0.0000
50000	100.0000	-70204.6718	17402.5855	-87607.2573	-105009.8429	298.9479	967.7459	2333.7740	2763.4552	157.1544	6984.4698	-76407.3115	0.0000	0.0000	0.0000	0.0000
51000	102.0000	-69882.2876	17494.8869	-87377.1746	-104872.0615	300.5335	937.5334	2355.9640	2760.9393	154.3220	6767.6421	-75929.1249	0.0000	0.0000	0.0000	0.0000
52000	104.0000	-69773.1727	17605.3790	-87378.5517	-104983.9307	302.4315	966.9308	2319.6438	2738.2352	123.9352	6809.6357	-75834.7118	0.0000	0.0000	0.0000	0.0000
53000	106.0000	-69869.8058	17384.7991	-87254.6049	-104639.4040	298.6423	997.0628	2283.2805	2745.8119	157.1283	6881.6214	-76112.8711	0.0000	0.0000	0.0000	0.0000
54000	108.0000	-69903.2340	17464.4233	-87367.6573	-104832.0805	300.0102	978.9091	2346.8101	2721.4604	139.3710	6916.1361	-76050.0617	0.0000	0.0000	0.0000	0.0000
55000	110.0000	-69765.1420	17455.3465	-87220.4885	-104675.8349	299.8542	934.6382	2350.7908	2756.0942	145.6843	6848.4847	-75914.7473	0.0000	0.0000	0.0000	0.0000
56000	112.0000	-69885.7856	17459.8869	-87345.6725	-104805.5594	299.9322	1001.0760	2333.4715	2733.3721	152.8931	6728.3391	-75906.1540	0.0000	0.0000	0.0000	0.0000
57000	114.0000	-69820.5343	17509.9097	-87330.4441	-104840.3538	300.7915	925.3175	2309.6591	2756.2115	161.7468	6756.4638	-75997.7748	0.0000	0.0000	0.0000	0.0000
58000	116.0000	-69985.1764	17503.7638	-87488.9402	-104992.7040	300.6860	969.8383	2323.3653	2727.4460	168.4955	6900.3953	-76300.6802	0.0000	0.0000	0.0000	0.0000
59000	118.0000	-70001.7120	17453.3938	-87455.1057	-104908.4995	299.8207	955.9305	2385.2687	2742.7035	146.4238	6969.6905	-76320.9208	0.0000	0.0000	0.0000	0.0000
60000	120.0000	-69829.6790	17380.8155	-87210.4945	-104591.3100	298.5739	947.8373	2399.9490	2739.6161	158.5763	7069.0137	-76193.6250	0.0000	0.0000	0.0000	0.0000
61000	122.0000	-69787.3066	17554.4231	-87341.7297	-104896.1528	301.5562	975.4057	2348.5694	2770.0297	140.5179	6829.3081	-75890.1519	0.0000	0.0000	0.0000	0.0000
62000	124.0000	-70112.7666	17394.9050	-87507.6716	-104902.5766	298.8159	965.0819	2324.9948	2745.1305	166.2045	7012.0966	-76562.7966	0.0000	0.0000	0.0000	0.0000
63000	126.0000	-69906.3171	17385.3584	-87291.6754	-104677.0338	298.6520	946.3396	2321.2969	2799.7887	165.0905	6813.8806	-75893.6930	0.0000	0.0000	0.0000	0.0000
64000	128.0000	-69975.8903	17237.5811	-87213.4713	-104451.0524	296.1134	959.2318	2345.5752	2773.0524	146.8326	6804.0350	-75871.2639	0.0000	0.0000	0.0000	0.0000
65000	130.0000	-70152.2546	17437.2868	-87589.5413	-105026.8281	299.5440	933.7922	2285.1725	2755.9896	143.9282	6744.1351	-76036.8710	0.0000	0.0000	0.0000	0.0000
66000	132.0000	-69792.7670	17543.0133	-87335.7803	-104878.7935	301.3602	976.5685	2314.7267	2771.9573	143.1962	7017.0022	-76153.8586	0.0000	0.0000	0.0000	0.0000
67000	134.0000	-70048.7764	17465.5416	-87514.3179	-104979.8595	300.0294	966.0883	2330.9280	2753.6873	156.5014	7067.9430	-76497.5482	0.0000	0.0000	0.0000	0.0000
68000	136.0000	-69876.6531	17387.6665	-87264.3196	-104651.9861	298.6916	1020.2236	2364.3376	2745.0598	145.6466	6824.6390	-75996.7050	0.0000	0.0000	0.0000	0.0000
69000	138.0000	-70046.9973	17586.1423	-87633.1395	-105219.2818	302.1011	949.3862	2285.8782	2724.7773	173.6823	7133.1067	-76617.8137	0.0000	0.0000	0.0000	0.0000
70000	140.0000	-70121.6990	17280.5845	-87402.2836	-104682.8681	296.8521	917.8526	2394.7072	2712.2292	158.7229	6784.2791	-75964.4319	0.0000	0.0000	0.0000	0.0000
71000	142.0000	-69771.2644	17532.9631	-87304.2275	-104837.1905	301.1876	959.5310	2345.5162	2754.2972	169.7981	7050.6222	-76307.3690	0.0000	0.0000	0.0000	0.0000
72000	144.0000	-69876.8422	17415.8369	-87292.6791	-104708.5160	299.1755	991.7315	2429.7945	2768.1560	172.4708	6864.6740	-76125.0618	0.0000	0.0000	0.0000	0.0000
73000	146.0000	-69855.1702	17539.4028	-87394.5730	-104933.9758	301.2982	985.3683	2334.5077	2741.1683	167.7367	6873.8221	-76342.2045	0.0000	0.0000	0.0000	0.0000
74000	148.0000	-70075.1285	17273.4682	-87348.5967	-104622.0650	296.7299	964.8078	2370.0534	2750.9741	155.3975	7072.3261	-76290.3457	0.0000	0.0000	0.0000	0.0000
75000	150.0000	-69979.8948	17351.5753	-87331.4701	-104683.0454	298.0716	931.9711	2347.2863	2755.4274	159.6821	6850.5766	-76008.7683	0.0000	0.0000	0.0000	0.0000
76000	152.0000	-70005.3240	17446.4942	-87451.8182	-104898.3124	299.7022	954.2407	2366.5935	2736.0825	151.4116	6991.0842	-76359.4609	0.0000	0.0000	0.0000	0.0000
77000	154.0000	-69764.5281	17408.0192	-87172.5473	-104580.5664	299.0412	966.9117	2307.0659	2769.0374	153.7813	6816.7052	-76024.0056	0.0000	0.0000	0.0000	0.0000
78000	156.0000	-69985.7732	17408.9458	-87394.7190	-104803.6649	299.0571	995.9550	2331.2361	2697.3058	153.0500	6882.0957	-76131.8313	0.0000	0.0000	0.0000	0.0000
79000	158.0000	-70086.8143	17410.8694	-87497.6837	-104908.5530	299.0902	967.8910	2367.4018	2753.5214	156.6514	6991.1750	-76636.4204	0.0000	0.0000	0.0000	0.0000
80000	160.0000	-70098.2682	17474.0271	-87572.2954	-105046.3225	300.1751	980.1868	2317.7962	2775.2254	169.9615	6886.9836	-76421.4593	0.0000	0.0000	0.0000	0.0000
81000	162.0000	-69894.5335	17333.9691	-87228.5026	-104562.4717	297.7692	996.5966	2424.1616	2763.5457	157.5626	7197.6925	-76650.6614	0.0000	0.0000	0.0000	0.0000
82000	164.0000	-69818.9190	17605.6106	-87424.5296	-105030.1403	302.4355	947.3444	2373.3863	2753.1436	160.7477	6851.4747	-76240.5332	0.0000	0.0000	0.0000	0.0000
83000	166.0000	-69794.9772	17596.7330	-87391.7102	-104988.4432	302.2830	946.4575	2292.1908	2719.0520	158.5052	6581.8911	-75866.8768	0.0000	0.0000	0.0000	0.0000
84000	168.0000	-69704.5745	17476.1886	-87180.7631	-104656.9517	300.2123	946.5922	2263.0958	2746.1949	153.1981	6798.5788	-75892.5670	0.0000	0.0000	0.0000	0.0000
85000	170.0000	-69968.3617	17381.7694	-87350.1311	-104731.9005	298.5903	934.9849	2302.2664	2751.3035	157.7243	7048.6221	-76229.6604	0.0000	0.0000	0.0000	0.0000
86000	172.0000	-69509.0443	17607.6242	-87116.6685	-104724.2927	302.4701	970.5267	2334.7845	2751.9146	144.6413	6874.5829	-75753.5585	0.0000	0.0000	0.0000	0.0000
87000	174.0000	-70202.7922	17253.0538	-87455.8460	-104708.8998	296.3792	962.2077	2299.3473	2738.0008	166.7420	6787.1767	-76237.0742	0.0000	0.0000	0.0000	0.0000
88000	176.0000	-69961.2885	17502.8348	-87464.1233	-104966.9581	300.6700	1005.7043	2329.2845	2770.9990	153.9700	6854.5597	-76175.0887	0.0000	0.0000	0.0000	0.0000
89000	178.0000	-69994.1939	17441.3355	-87435.5294	-104876.8648	299.6135	952.2948	2307.2940	2764.2265	157.4810	6999.4094	-76260.4102	0.0000	0.0000	0.0000	0.0000
90000	180.0000	-70230.6342	17369.7461	-87600.3804	-104970.1265	298.3838	974.9063	2367.4203	2765.6077	157.0586	6767.9171	-76317.9627	0.0000	0.0000	0.0000	0.0000
91000	182.0000	-69974.2660	17367.0156	-87341.2816	-104708.2972	298.3369	930.4604	2437.3965	2760.2497	150.1232	6929.1794	-76085.9047	0.0000	0.0000	0.0000	0.0000
92000	184.0000	-70261.7361	17458.6256	-87720.3617	-105178.9874	299.9106	943.7791	2379.8184	2752.6340	161.0991	6927.5717	-76546.9622	0.0000	0.0000	0.0000	0.0000
93000	186.0000	-69997.3599	17494.9434	-87492.3033	-104987.2468	300.5344	960.7987	2314.9338	2708.9212	153.3366	7083.5224	-76430.2984	0.0000	0.0000	0.0000	0.0000
94000	188.0000	-70031.3893	17288.2189	-87319.6082	-104607.8271	296.9833	970.9882	2366.5177	2729.8599	158.5920	6952.5681	-76268.3274	0.0000	0.0000	0.0000	0.0000
95000	190.0000	-70225.0369	17450.5484	-87675.5853	-105126.1336	299.7718	943.3670	2358.4153	2741.8370	151.8201	6952.8067	-76420.1392	0.0000	0.0000	0.0000	0.0000
96000	192.0000	-70167.3907	17370.7230	-87538.1137	-104908.8368	298.4005	989.6585	2373.0850	2749.8940	148.3320	6877.3487	-76378.7841	0.0000	0.0000	0.0000	0.0000
97000	194.0000	-70279.0338	17326.2546	-87605.2884	-104931.5430	297.6366	954.0397	2373.9705	2752.6489	159.3413	6952.9008	-76689.7936	0.0000	0.0000	0.0000	0.0000
98000	196.0000	-70178.6848	17563.2077	-87741.8925	-105305.1002	301.7071	970.5487	2345.0502	2771.3923	160.8986	7152.9531	-76968.6792	0.0000	0.0000	0.0000	0.0000
99000	198.0000	-69744.9457	17591.9788	-87336.9246	-104928.9034	302.2014	942.1048	2362.8512	2743.0839	144.2703	6810.5946	-75928.3127	0.0000	0.0000	0.0000	0.0000
100000	200.0000	-70017.3122	17334.9012	-87352.2133	-104687.1145	297.7852	969.6746	2346.1865	2761.0168	149.2631	7099.1851	-76321.0909	0.0000	0.0000	0.0000	0.0000
101000	202.0000	-69773.2135	17470.0417	-87243.2552	-104713.2969	300.1067	931.1290	2368.6014	2797.4161	163.7411	6731.6462	-75837.3502	0.0000	0.0000	0.0000	0.0000
102000	204.0000	-69979.0200	17311.1156	-87290.1357	-104601.2513	297.3766	984.4709	2359.2023	2748.0536	152.7487	6722.7757	-75896.5802	0.0000	0.0000	0.0000	0.0000
103000	206.0000	-70057.0304	17443.5393	-87500.5698	-104944.1091	299.6514	955.6473	2376.5802	2714.4526	169.1283	6991.1726	-76363.1219	0.0000	0.0000	0.0000	0.0000
104000	208.0000	-69662.2960	17547.0790	-87209.3749	-104756.4539	301.4300	998.9404	2385.3967	2729.2725	163.2490	7095.4219	-76297.8645	0.0000	0.0000	0.0000	0.0000
105000	210.0000	-70230.7002	17270.6449	-87501.3452	-104771.9901	296.6814	971.2687	2346.7034	2733.6398	161.1692	6839.6582	-76178.3273	0.0000	0.0000	0.0000	0.0000
106000	212.0000	-70108.5733	17406.8839	-87515.4572	-104922.3411	299.0217	968.7342	2376.6287	2748.0185	147.7320	6939.0024	-76265.5069	0.0000	0.0000	0.0000	0.0000
107000	214.0000	-70070.2044	17369.2440	-87439.4484	-104808.6923	298.3751	922.8305	2351.4145	2773.8838	150.5951	6829.4498	-76236.6648	0.0000	0.0000	0.0000	0.0000
108000	216.0000	-69827.1304	17672.3168	-87499.4472	-105171.7640	303.5814	963.2639	2341.9212	2768.5582	143.5402	6880.0507	-76312.0609	0.0000	0.0000	0.0000	0.0000
109000	218.0000	-70126.8329	17521.6308	-87648.4637	-105170.0945	300.9929	955.1828	2324.1666	2739.0013	163.3106	6990.4096	-76560.1488	0.0000	0.0000	0.0000	0.0000
110000	220.0000	-69840.8110	17484.8995	-87325.7105	-104810.6100	300.3619	959.5562	2379.6605	2744.7497	155.0027	6768.8608	-75885.9284	0.0000	0.0000	0.0000	0.0000
111000	222.0000	-70122.3227	17340.0306	-87462.3533	-104802.3839	297.8733	948.3967	2333.6507	2726.4911	155.1145	6774.8793	-76221.5967	0.0000	0.0000	0.0000	0.0000
112000	224.0000	-69873.6334	17327.0044	-87200.6378	-104527.6421	297.6495	979.3339	2414.9871	2762.9310	153.1325	6742.7879	-75759.9047	0.0000	0.0000	0.0000	0.0000
113000	226.0000	-70130.6516	17324.6384	-87455.2900	-104779.9284	297.6089	916.1573	2346.6140	2774.2436	157.6125	6857.6830	-76127.2789	0.0000	0.0000	0.0000	0.0000
114000	228.0000	-69887.3184	17588.7178	-87476.0362	-105064.7540	302.1453	947.1319	2382.0754	2777.1509	145.3422	6742.2131	-76214.9273	0.0000	0.0000	0.0000	0.0000
115000	230.0000	-69999.9495	17462.6550	-87462.6045	-104925.2595	299.9798	937.5267	2370.7370	2738.7213	141.0086	6941.4564	-76383.9213	0.0000	0.0000	0.0000	0.0000
116000	232.0000	-69852.1067	17547.8433	-87399.9500	-104947.7933	301.4432	961.4736	2387.5842	2756.0777	151.5354	6871.5576	-76230.3488	0.0000	0.0000	0.0000	0.0000
117000	234.0000	-69851.5328	17497.9045	-87349.4373	-104847.3417	300.5853	1009.6095	2305.5818	2753.8181	162.9839	7132.2719	-76411.9592	0.0000	0.0000	0.0000	0.0000
118000	236.0000	-69924.7076	17530.0430	-87454.7507	-104984.7937	301.1374	964.7012	2352.4574	2728.0344	156.9080	6884.0193	-76113.8046	0.0000	0.0000	0.0000	0.0000
119000	238.0000	-69952.4358	17433.8560	-87386.2918	-104820.1478	299.4851	934.5105	2372.8410	2758.5520	150.8178	6898.5412	-76110.0037	0.0000	0.0000	0.0000	0.0000
120000	240.0000	-69867.2914	17514.7211	-87382.0125	-104896.7336	300.8742	960.4221	2359.8024	2774.1359	164.3074	6989.4036	-76193.2750	0.0000	0.0000	0.0000	0.0000
121000	242.0000	-70005.2685	17411.3880	-87416.6565	-104828.0445	299.0991	923.9137	2387.8853	2748.5645	169.3797	7105.7686	-76349.9277	0.0000	0.0000	0.0000	0.0000
122000	244.0000	-70042.3102	17491.5065	-87533.8166	-105025.3231	300.4754	984.3124	2408.7802	2766.0310	148.1947	6882.5983	-76567.6495	0.0000	0.0000	0.0000	0.0000
123000	246.0000	-70093.4697	17368.8702	-87462.3399	-104831.2102	298.3687	1013.3201	2321.5173	2763.3119	159.8942	6912.8827	-76128.4638	0.0000	0.0000	0.0000	0.0000
124000	248.0000	-69978.4379	17426.0899	-87404.5278	-104830.6177	299.3517	956.3561	2406.9338	2762.2629	145.4808	7010.5836	-76413.8941	0.0000	0.0000	0.0000	0.0000
125000	250.0000	-69837.1825	17459.1180	-87296.3005	-104755.4184	299.9190	960.0507	2386.7217	2758.7064	173.8962	6792.1872	-76016.3181	0.0000	0.0000	0.0000	0.0000
126000	252.0000	-69804.2818	17511.2365	-87315.5184	-104826.7549	300.8143	978.6748	2385.0214	2760.2130	165.9330	6942.8440	-76134.8626	0.0000	0.0000	0.0000	0.0000
127000	254.0000	-69709.9159	17557.0179	-87266.9338	-104823.9517	301.6008	952.3560	2402.2456	2731.6584	156.1033	6917.8714	-76165.2457	0.0000	0.0000	0.0000	0.0000
128000	256.0000	-70034.1637	17496.5287	-87530.6924	-105027.2211	300.5617	912.1197	2383.6316	2739.0250	173.3213	6903.1560	-76272.0285	0.0000	0.0000	0.0000	0.0000
129000	258.0000	-70076.3019	17432.2047	-87508.5066	-104940.7114	299.4567	996.7631	2338.7520	2727.3680	147.4245	6770.1033	-76036.3682	0.0000	0.0000	0.0000	0.0000
130000	260.0000	-69929.9614	17403.7163	-87333.6777	-104737.3939	298.9673	973.1226	2359.3752	2744.5112	144.9019	6918.1085	-76031.3341	0.0000	0.0000	0.0000	0.0000
131000	262.0000	-69936.2583	17334.1075	-87270.3659	-104604.4734	297.7715	963.5048	2405.2410	2743.2026	155.3330	6766.0139	-75988.7386	0.0000	0.0000	0.0000	0.0000
132000	264.0000	-70111.6388	17433.0055	-87544.6443	-104977.6498	299.4705	921.6389	2331.4365	2736.0080	169.3070	7028.3072	-76382.1548	0.0000	0.0000	0.0000	0.0000
133000	266.0000	-69935.3487	17598.6940	-87534.0427	-105132.7368	302.3167	966.2595	2347.4896	2738.2344	158.4585	6954.8538	-76496.8715	0.0000	0.0000	0.0000	0.0000
134000	268.0000	-69647.5788	17656.1892	-87303.7680	-104959.9572	303.3044	937.3844	2389.6097	2758.0769	172.6148	6861.4537	-76131.6944	0.0000	0.0000	0.0000	0.0000
135000	270.0000	-70236.4493	17390.7751	-87627.2244	-105017.9996	298.7450	949.2496	2301.9339	2757.0981	156.2864	6833.9763	-76188.9622	0.0000	0.0000	0.0000	0.0000
136000	272.0000	-69960.8844	17585.1218	-87546.0062	-105131.1280	302.0836	1017.1146	2294.4106	2730.1171	156.3103	6880.3654	-76286.0064	0.0000	0.0000	0.0000	0.0000
137000	274.0000	-69913.3952	17547.3606	-87460.7558	-105008.1163	301.4349	956.4994	2350.8823	2759.7482	147.9920	6742.7212	-75883.6335	0.0000	0.0000	0.0000	0.0000
138000	276.0000	-69598.1208	17658.3462	-87256.4670	-104914.8132	303.3414	970.0703	2380.3353	2714.4130	155.2220	6617.9418	-75744.8453	0.0000	0.0000	0.0000	0.0000
139000	278.0000	-70062.8441	17433.9146	-87496.7587	-104930.6734	299.4861	960.1400	2304.7258	2771.3743	157.2517	6749.7983	-76071.5266	0.0000	0.0000	0.0000	0.0000
140000	280.0000	-69957.5350	17367.4747	-87325.0096	-104692.4843	298.3447	973.4608	2343.9438	2736.5506	142.6267	6986.4341	-76317.7263	0.0000	0.0000	0.0000	0.0000
141000	282.0000	-69785.7482	17552.7161	-87338.4643	-104891.1804	301.5269	922.8414	2405.4785	2750.1323	166.0727	7068.1510	-76261.3451	0.0000	0.0000	0.0000	0.0000
142000	284.0000	-69887.7464	17415.2535	-87302.9999	-104718.2534	299.1655	966.9147	2325.2032	2795.0388	153.5342	7281.0946	-76534.7600	0.0000	0.0000	0.0000	0.0000
143000	286.0000	-70176.2000	17516.5979	-87692.7979	-105209.3958	300.9064	969.1298	2356.6773	2752.2013	150.5546	7145.8249	-76560.6559	0.0000	0.0000	0.0000	0.0000
144000	288.0000	-69845.0213	17541.6202	-87386.6415	-104928.2617	301.3363	946.6005	2344.4132	2787.4235	153.3216	6735.4669	-75968.5258	0.0000	0.0000	0.0000	0.0000
145000	290.0000	-69936.1667	17451.6080	-87387.7747	-104839.3827	299.7900	953.8766	2334.8469	2756.4052	167.1788	6970.1573	-76278.1994	0.0000	0.0000	0.0000	0.0000
146000	292.0000	-70435.8777	17334.8435	-87770.7212	-105105.5647	297.7842	999.5189	2315.4942	2744.3370	157.1617	6838.5726	-76346.0910	0.0000	0.0000	0.0000	0.0000
147000	294.0000	-70105.6775	17397.2799	-87502.9573	-104900.2372	298.8567	979.4615	2345.8500	2720.3313	182.1484	6970.1132	-76265.9235	0.0000	0.0000	0.0000	0.0000
148000	296.0000	-70098.5554	17442.7015	-87541.2569	-104983.9584	299.6370	991.2427	2325.7689	2758.9280	158.4241	7073.4962	-76360.3074	0.0000	0.0000	0.0000	0.0000
149000	298.0000	-70227.2903	17341.2249	-87568.5152	-104909.7401	297.8938	961.0365	2320.3894	2707.1970	152.8805	6956.7073	-76222.0200	0.0000	0.0000	0.0000	0.0000
150000	300.0000	-70018.2836	17444.2665	-87462.5500	-104906.8165	299.6639	955.4707	2307.2000	2739.9751	149.4720	6839.5381	-76198.1238	0.0000	0.0000	0.0000	0.0000
151000	302.0000	-69814.6532	17530.5739	-87345.2271	-104875.8010	301.1465	961.6726	2359.2350	2744.6745	154.6994	6662.5922	-75645.1887	0.0000	0.0000	0.0000	0.0000
152000	304.0000	-69972.1683	17576.6098	-87548.7781	-105125.3878	301.9373	965.9603	2368.2290	2724.9696	166.0285	7065.6219	-76537.1767	0.0000	0.0000	0.0000	0.0000
153000	306.0000	-70289.2894	17366.5820	-87655.8714	-105022.4535	298.3294	993.4739	2385.0416	2751.7147	157.4303	6791.3342	-76492.6697	0.0000	0.0000	0.0000	0.0000
154000	308.0000	-69913.4600	17531.9699	-87445.4299	-104977.3999	301.1705	983.5150	2385.4095	2753.8497	150.1740	6994.8541	-76559.4672	0.0000	0.0000	0.0000	0.0000
155000	310.0000	-70074.8657	17346.6955	-87421.5612	-104768.2568	297.9878	970.6795	2384.5543	2711.7290	156.7761	7000.9902	-76217.0960	0.0000	0.0000	0.0000	0.0000
156000	312.0000	-69985.3717	17360.5024	-87345.8741	-104706.3765	298.2250	1008.1397	2387.6296	2753.4916	151.8673	6979.9065	-76362.8506	0.0000	0.0000	0.0000	0.0000
157000	314.0000	-69974.4888	17545.4541	-87519.9429	-105065.3970	301.4021	995.2458	2364.7765	2730.4395	152.6788	7083.1859	-76400.3828	0.0000	0.0000	0.0000	0.0000
158000	316.0000	-70020.5354	17580.6869	-87601.2223	-105181.9093	302.0074	957.1919	2348.3450	2728.3225	153.1276	6954.8048	-76327.4038	0.0000	0.0000	0.0000	0.0000
159000	318.0000	-69887.9573	17587.7284	-87475.6856	-105063.4140	302.1283	1012.8386	2322.9547	2713.6497	159.6213	7087.3071	-76374.9680	0.0000	0.0000	0.0000	0.0000
160000	320.0000	-69752.7693	17393.2116	-87145.9809	-104539.1925	298.7869	970.3360	2438.4013	2760.8324	158.6507	6978.0849	-75994.1617	0.0000	0.0000	0.0000	0.0000
161000	322.0000	-70332.9520	17514.7163	-87847.6683	-105362.3845	300.8741	945.6560	2375.5315	2766.9822	152.2964	6946.3228	-76742.9139	0.0000	0.0000	0.0000	0.0000
162000	324.0000	-70008.0536	17341.9173	-87349.9709	-104691.8882	297.9057	983.1868	2402.0454	2752.4312	166.9375	6942.2303	-76442.4770	0.0000	0.0000	0.0000	0.0000
163000	326.0000	-69977.7424	17488.2395	-87465.9819	-104954.2214	300.4193	1015.4154	2414.6962	2729.7104	137.8087	6865.6653	-76015.0446	0.0000	0.0000	0.0000	0.0000
164000	328.0000	-69927.3018	17568.4145	-87495.7163	-105064.1309	301.7966	969.1832	2367.4323	2739.7392	153.8120	6747.6987	-76171.6124	0.0000	0.0000	0.0000	0.0000
165000	330.0000	-69975.9109	17640.1862	-87616.0971	-105256.2833	303.0295	974.9923	2401.1074	2727.8540	159.5347	7018.6673	-76504.9117	0.0000	0.0000	0.0000	0.0000
166000	332.0000	-70112.6222	17351.1218	-87463.7441	-104814.8659	298.0638	1033.9615	2361.2848	2745.7475	153.2984	6862.4719	-76030.7746	0.0000	0.0000	0.0000	0.0000
167000	334.0000	-70011.1298	17507.0242	-87518.1540	-105025.1782	300.7420	980.8587	2371.4164	2747.8494	146.6172	6788.3208	-76103.2227	0.0000	0.0000	0.0000	0.0000
168000	336.0000	-69902.6667	17566.5389	-87469.2057	-105035.7446	301.7643	958.3768	2316.4833	2742.9489	169.1380	6839.6064	-76007.2220	0.0000	0.0000	0.0000	0.0000
169000	338.0000	-69993.3111	17439.1854	-87432.4965	-104871.6819	299.5766	947.9528	2378.0363	2756.7124	181.2262	6944.0597	-76310.7084	0.0000	0.0000	0.0000	0.0000
170000	340.0000	-70086.6823	17533.0276	-87619.7099	-105152.7375	301.1887	973.8911	2357.4264	2770.8312	146.6637	7013.3906	-76489.5941	0.0000	0.0000	0.0000	0.0000
171000	342.0000	-70006.4311	17428.2442	-87434.6753	-104862.9194	299.3887	993.8576	2367.3357	2734.6823	150.8859	6707.9924	-75828.8749	0.0000	0.0000	0.0000	0.0000
172000	344.0000	-70200.3400	17402.4929	-87602.8328	-105005.3257	298.9463	951.6404	2339.7990	2760.1542	161.4817	7218.5837	-76561.2290	0.0000	0.0000	0.0000	0.0000
173000	346.0000	-70259.0208	17391.6618	-87650.6825	-105042.3443	298.7602	928.7927	2333.8025	2738.3791	149.7264	7056.6604	-76617.2561	0.0000	0.0000	0.0000	0.0000
174000	348.0000	-69934.2197	17447.4494	-87381.6692	-104829.1186	299.7186	924.1489	2351.8281	2749.1181	152.4437	6984.8020	-76333.5072	0.0000	0.0000	0.0000	0.0000
175000	350.0000	-70014.5427	17477.3460	-87491.8887	-104969.2347	300.2321	1003.7568	2369.2025	2749.4103	171.3172	6750.8823	-76257.9606	0.0000	0.0000	0.0000	0.0000
176000	352.0000	-69719.1008	17486.2777	-87205.3785	-104691.6562	300.3856	950.6940	2344.0686	2756.4848	159.6706	6873.4766	-75847.3727	0.0000	0.0000	0.0000	0.0000
177000	354.0000	-70114.5694	17389.9994	-87504.5688	-104894.5682	298.7317	974.8129	2325.1320	2731.8362	168.7092	6892.3724	-76157.6917	0.0000	0.0000	0.0000	0.0000
178000	356.0000	-69962.1173	17382.3033	-87344.4205	-104726.7238	298.5995	1003.5738	2360.6428	2716.2682	150.1682	6806.2976	-76122.3835	0.0000	0.0000	0.0000	0.0000
179000	358.0000	-70254.4898	17430.9484	-87685.4382	-105116.3866	299.4351	944.9659	2332.5276	2738.0030	167.5385	6968.1336	-76563.9000	0.0000	0.0000	0.0000	0.0000
180000	360.0000	-70259.4716	17294.5875	-87554.0591	-104848.6466	297.0927	924.5170	2372.6489	2713.9727	159.5664	6978.2071	-76350.0150	0.0000	0.0000	0.0000	0.0000
181000	362.0000	-69706.0619	17507.9454	-87214.0073	-104721.9528	300.7578	956.4617	2409.7086	2735.3771	133.3863	6897.4152	-76003.5810	0.0000	0.0000	0.0000	0.0000
182000	364.0000	-69917.7037	17446.8618	-87364.5655	-104811.4273	299.7085	938.3274	2308.6872	2748.9020	171.6108	6811.2928	-76263.9462	0.0000	0.0000	0.0000	0.0000
183000	366.0000	-69969.0367	17596.3410	-87565.3777	-105161.7187	302.2763	1003.1830	2369.5156	2717.7109	143.8606	6846.4588	-76411.7139	0.0000	0.0000	0.0000	0.0000
184000	368.0000	-70143.9390	17351.2346	-87495.1736	-104846.4081	298.0658	942.4848	2384.1674	2746.4085	149.3113	6845.4982	-76210.3386	0.0000	0.0000	0.0000	0.0000
185000	370.0000	-70067.4329	17501.4414	-87568.8742	-105070.3156	300.6461	923.9161	2311.5856	2739.4694	164.9765	7075.3836	-76457.0998	0.0000	0.0000	0.0000	0.0000
186000	372.0000	-70166.0676	17429.7204	-87595.7880	-105025.5084	299.4140	962.3931	2415.4108	2731.2872	157.1700	6748.7118	-76357.6294	0.0000	0.0000	0.0000	0.0000
187000	374.0000	-70118.4371	17321.2200	-87439.6570	-104760.8770	297.5502	985.9642	2397.6752	2703.6801	150.7877	6801.0437	-75830.7597	0.0000	0.0000	0.0000	0.0000
188000	376.0000	-69747.9340	17536.5447	-87284.4787	-104821.0234	301.2491	936.5642	2359.8536	2721.9775	158.7555	6788.9405	-76024.0617	0.0000	0.0000	0.0000	0.0000
189000	378.0000	-70177.0772	17467.5127	-87644.5898	-105112.1025	300.0632	945.7250	2377.6746	2718.6898	156.0063	6645.9111	-76147.2548	0.0000	0.0000	0.0000	0.0000
190000	380.0000	-70027.2441	17361.6488	-87388.8929	-104750.5416	298.2447	986.8419	2400.9458	2746.7801	149.0534	6996.7886	-76321.4215	0.0000	0.0000	0.0000	0.0000
191000	382.0000	-69982.7546	17398.3852	-87381.1398	-104779.5250	298.8757	979.2839	2347.2833	2734.9833	153.2619	6986.6241	-76279.3580	0.0000	0.0000	0.0000	0.0000
192000	384.0000	-69830.5168	17422.9415	-87253.4582	-104676.3997	299.2976	976.0444	2389.9456	2724.1270	156.3411	6765.9390	-75978.3036	0.0000	0.0000	0.0000	0.0000
193000	386.0000	-69901.9825	17376.1149	-87278.0973	-104654.2122	298.4932	971.6569	2413.2857	2755.4633	144.8649	6723.2733	-75920.6844	0.0000	0.0000	0.0000	0.0000
194000	388.0000	-69834.7306	17493.7968	-87328.5274	-104822.3242	300.5147	959.6681	2401.3662	2740.5800	154.3754	6850.2537	-76053.0989	0.0000	0.0000	0.0000	0.0000
195000	390.0000	-69447.3390	17776.7964	-87224.1354	-105000.9318	305.3762	985.7239	2381.9086	2732.5926	158.3764	6693.7435	-75947.2996	0.0000	0.0000	0.0000	0.0000
196000	392.0000	-69937.7592	17460.5330	-87398.2922	-104858.8251	299.9433	956.1983	2426.3713	2739.3022	151.0704	6743.1391	-76079.5065	0.0000	0.0000	0.0000	0.0000
197000	394.0000	-69977.4401	17698.3638	-87675.8039	-105374.1677	304.0289	997.1979	2476.2484	2735.0002	159.4120	7050.3437	-76820.1911	0.0000	0.0000	0.0000	0.0000
198000	396.0000	-69754.0973	17429.8829	-87183.9803	-104613.8632	299.4168	983.5345	2383.1013	2756.0582	155.6460	6996.6238	-76058.4582	0.0000	0.0000	0.0000	0.0000
199000	398.0000	-70106.8205	17356.1746	-87462.9951	-104819.1697	298.1506	983.7886	2310.2011	2767.1423	152.1951	6902.2513	-76453.3483	0.0000	0.0000	0.0000	0.0000
200000	400.0000	-69929.6921	17580.1640	-87509.8562	-105090.0202	301.9984	955.5997	2367.7766	2783.3763	157.6072	6959.6076	-76541.6446	0.0000	0.0000	0.0000	0.0000
201000	402.0000	-69861.2072	17468.2775	-87329.4848	-104797.7623	300.0764	988.6507	2414.6045	2744.4773	172.8207	6713.0337	-76085.9763	0.0000	0.0000	0.0000	0.0000
202000	404.0000	-69942.8472	17565.1432	-87507.9904	-105073.1335	301.7404	916.8650	2390.9410	2755.3536	153.9513	6901.4533	-76234.3196	0.0000	0.0000	0.0000	0.0000
203000	406.0000	-69598.5169	17760.5835	-87359.1004	-105119.6839	305.0977	1006.7116	2341.8266	2757.4748	162.5084	6835.1834	-76146.8746	0.0000	0.0000	0.0000	0.0000
204000	408.0000	-70021.9476	17463.9760	-87485.9236	-104949.8995	300.0025	985.4320	2378.0061	2727.2373	159.3490	7035.4424	-76474.1847	0.0000	0.0000	0.0000	0.0000
205000	410.0000	-69986.0964	17445.2493	-87431.3457	-104876.5951	299.6808	944.8666	2370.6830	2748.8351	151.9322	6877.0738	-76242.9532	0.0000	0.0000	0.0000	0.0000
206000	412.0000	-70161.5268	17410.7514	-87572.2782	-104983.0295	299.0882	954.5248	2383.7828	2759.6357	158.9475	6931.9723	-76432.8921	0.0000	0.0000	0.0000	0.0000
207000	414.0000	-69786.8823	17507.9049	-87294.7873	-104802.6922	300.7571	991.1417	2391.2725	2757.1278	156.8348	6807.8567	-76053.6598	0.0000	0.0000	0.0000	0.0000
208000	416.0000	-70088.1090	17549.0945	-87637.2036	-105186.2981	301.4647	932.2700	2343.2361	2735.5336	162.5322	7090.6113	-76578.0748	0.0000	0.0000	0.0000	0.0000
209000	418.0000	-70070.8099	17538.6640	-87609.4738	-105148.1378	301.2855	931.5480	2285.2132	2777.2458	141.9109	6856.7438	-76143.1600	0.0000	0.0000	0.0000	0.0000
210000	420.0000	-69732.0072	17699.8262	-87431.8334	-105131.6595	304.0540	930.1520	2345.5280	2756.4354	142.0413	6943.8272	-76082.8263	0.0000	0.0000	0.0000	0.0000
211000	422.0000	-69968.4276	17616.3978	-87584.8255	-105201.2233	302.6208	975.9881	2378.2329	2706.3953	156.3955	6744.0897	-76250.7672	0.0000	0.0000	0.0000	0.0000
212000	424.0000	-70066.7843	17377.5512	-87444.3355	-104821.8866	298.5178	981.9759	2314.4885	2761.3614	159.0392	6586.5441	-75927.1077	0.0000	0.0000	0.0000	0.0000
213000	426.0000	-70013.4409	17400.2951	-87413.7361	-104814.0312	298.9085	987.4364	2399.5835	2722.1633	168.7034	6707.8518	-76059.2829	0.0000	0.0000	0.0000	0.0000
214000	428.0000	-70099.5913	17261.4097	-87361.0011	-104622.4108	296.5227	1026.7874	2350.3582	2753.8983	142.7379	6842.7443	-76184.0735	0.0000	0.0000	0.0000	0.0000
215000	430.0000	-69906.3791	17457.9269	-87364.3060	-104822.2329	299.8986	971.5399	2374.2286	2739.4152	159.8717	6739.8894	-76046.7591	0.0000	0.0000	0.0000	0.0000
216000	432.0000	-70130.8142	17506.8407	-87637.6549	-105144.4956	300.7388	970.1862	2368.4510	2743.0355	161.0373	7111.0957	-76435.3599	0.0000	0.0000	0.0000	0.0000
217000	434.0000	-70102.1806	17354.7835	-87456.9641	-104811.7476	298.1267	972.2109	2359.7304	2767.5841	167.7719	6915.1224	-76371.6079	0.0000	0.0000	0.0000	0.0000
218000	436.0000	-69633.5000	17523.3550	-87156.8550	-104680.2100	301.0225	995.9914	2371.0910	2756.3205	154.3761	6740.9702	-75900.1603	0.0000	0.0000	0.0000	0.0000
219000	438.0000	-69998.4720	17367.5039	-87365.9759	-104733.4798	298.3452	982.5394	2383.2960	2790.2346	157.6230	7051.6062	-76609.4667	0.0000	0.0000	0.0000	0.0000
220000	440.0000	-69997.1445	17522.7785	-87519.9230	-105042.7014	301.0126	1009.4103	2329.8826	2735.4965	161.7290	7066.6884	-76537.8958	0.0000	0.0000	0.0000	0.0000
221000	442.0000	-70098.4173	17621.9761	-87720.3933	-105342.3694	302.7167	1003.9527	2304.7081	2715.1821	160.9462	6956.4357	-76520.5222	0.0000	0.0000	0.0000	0.0000
222000	444.0000	-70113.6961	17348.3938	-87462.0900	-104810.4838	298.0170	959.8822	2397.0731	2725.5333	152.5844	6581.8100	-76047.2743	0.0000	0.0000	0.0000	0.0000
223000	446.0000	-70343.1149	17364.9470	-87708.0619	-105073.0090	298.3013	1012.6251	2291.9636	2752.2853	146.5020	6925.7772	-76478.0987	0.0000	0.0000	0.0000	0.0000
224000	448.0000	-69847.5257	17449.0873	-87296.6130	-104745.7003	299.7467	939.0392	2322.8586	2751.9208	176.3212	6834.1085	-76153.2388	0.0000	0.0000	0.0000	0.0000
225000	450.0000	-70018.2952	17495.3210	-87513.6161	-105008.9371	300.5409	1014.8531	2299.4232	2784.2038	149.1919	6881.3429	-76460.2175	0.0000	0.0000	0.0000	0.0000
226000	452.0000	-69789.6739	17687.5233	-87477.1972	-105164.7205	303.8427	931.8853	2459.0883	2717.5589	148.9275	7005.1684	-76472.5647	0.0000	0.0000	0.0000	0.0000
227000	454.0000	-69911.5088	17593.1743	-87504.6832	-105097.8575	302.2219	950.5925	2376.4672	2747.2884	160.2687	6994.2359	-76511.9522	0.0000	0.0000	0.0000	0.0000
228000	456.0000	-69936.3936	17515.8188	-87452.2124	-104968.0312	300.8930	963.4102	2367.8483	2713.7402	150.4874	7102.9455	-76379.0031	0.0000	0.0000	0.0000	0.0000
229000	458.0000	-69931.9285	17310.1135	-87242.0420	-104552.1555	297.3594	1004.1080	2397.7241	2750.7483	149.8680	6877.7820	-76123.7609	0.0000	0.0000	0.0000	0.0000
230000	460.0000	-70059.7521	17558.0296	-87617.7817	-105175.8113	301.6182	944.2617	2355.1949	2723.0541	143.1183	6851.8290	-76283.7761	0.0000	0.0000	0.0000	0.0000
231000	462.0000	-70090.9344	17403.0774	-87494.0118	-104897.0892	298.9563	957.3689	2383.5033	2740.9440	142.1048	6928.8493	-76125.7085	0.0000	0.0000	0.0000	0.0000
232000	464.0000	-69946.5293	17496.5066	-87443.0359	-104939.5424	300.5613	952.0006	2417.4176	2740.5513	172.5866	6850.4259	-76104.4231	0.0000	0.0000	0.0000	0.0000
233000	466.0000	-70093.1959	17514.6573	-87607.8531	-105122.5104	300.8731	995.8222	2312.9356	2730.1941	151.8492	6919.2140	-76402.2897	0.0000	0.0000	0.0000	0.0000
234000	468.0000	-70002.1598	17483.2872	-87485.4470	-104968.7342	300.3342	968.5823	2337.3280	2744.5848	153.8592	6827.6110	-76044.3503	0.0000	0.0000	0.0000	0.0000
235000	470.0000	-69826.2714	17665.0787	-87491.3502	-105156.4289	303.4571	955.0058	2340.3936	2730.4193	153.5588	6812.0326	-76182.9753	0.0000	0.0000	0.0000	0.0000
236000	472.0000	-70051.0219	17458.7049	-87509.7268	-104968.4317	299.9119	966.4532	2317.2917	2727.7056	150.2979	6773.9927	-76090.9854	0.0000	0.0000	0.0000	0.0000
237000	474.0000	-70196.6150	17342.8882	-87539.5033	-104882.3915	297.9224	942.5478	2382.3727	2718.9169	158.1147	6611.0278	-76077.6977	0.0000	0.0000	0.0000	0.0000
238000	476.0000	-70039.5153	17313.2097	-87352.7250	-104665.9346	297.4126	983.3785	2354.5973	2735.6504	155.5201	6761.7988	-75991.0484	0.0000	0.0000	0.0000	0.0000
239000	478.0000	-69821.3720	17376.3867	-87197.7587	-104574.1454	298.4978	990.3647	2358.3424	2710.9046	156.3964	6825.4506	-76067.5796	0.0000	0.0000	0.0000	0.0000
240000	480.0000	-69921.3726	17429.2550	-87350.6275	-104779.8825	299.4060	970.4528	2318.5176	2729.0298	154.2106	6904.4774	-76144.8598	0.0000	0.0000	0.0000	0.0000
241000	482.0000	-69899.3783	17551.1719	-87450.5503	-105001.7222	301.5004	959.4029	2369.2157	2741.4026	148.6556	6869.6829	-76253.5200	0.0000	0.0000	0.0000	0.0000
242000	484.0000	-70251.2384	17353.8422	-87605.0806	-104958.9228	298.1106	953.4439	2300.8896	2735.5592	156.1377	7029.3453	-76381.8858	0.0000	0.0000	0.0000	0.0000
243000	486.0000	-70038.2099	17635.1107	-87673.3206	-105308.4313	302.9423	928.4410	2326.7306	2722.7451	150.3128	6871.4639	-76369.9213	0.0000	0.0000	0.0000	0.0000
244000	488.0000	-70016.5724	17697.6681	-87714.2405	-105411.9087	304.0169	964.6168	2315.9752	2719.0374	159.4985	6944.2748	-76278.3822	0.0000	0.0000	0.0000	0.0000
245000	490.0000	-70045.5625	17328.1690	-87373.7315	-104701.9005	297.6695	977.6271	2306.5780	2706.2604	155.9919	6860.1043	-76049.3207	0.0000	0.0000	0.0000	0.0000
246000	492.0000	-70137.3575	17393.5587	-87530.9161	-104924.4748	298.7928	955.8214	2364.2233	2733.5182	160.9466	6942.7236	-76245.7623	0.0000	0.0000	0.0000	0.0000
247000	494.0000	-70340.9309	17506.1893	-87847.1202	-105353.3094	300.7276	955.0747	2326.9961	2707.6314	163.2144	7107.2011	-76598.0033	0.0000	0.0000	0.0000	0.0000
248000	496.0000	-70049.7914	17524.6098	-87574.4012	-105099.0111	301.0441	934.0752	2286.1650	2731.7525	165.1345	7017.8098	-76466.6122	0.0000	0.0000	0.0000	0.0000
249000	498.0000	-70009.5337	17430.5069	-87440.0406	-104870.5475	299.4275	974.9474	2363.7734	2751.0598	163.0404	6941.5099	-76256.6776	0.0000	0.0000	0.0000	0.0000
250000	500.0000	-70078.2799	17652.7307	-87731.0107	-105383.7414	303.2450	976.9921	2361.4726	2746.5908	167.9483	7013.4863	-76420.7852	0.0000	0.0000	0.0000	0.0000
251000	502.0000	-69883.9438	17410.9667	-87294.9104	-104705.8771	299.0919	1019.8436	2435.2953	2722.6709	156.2685	6928.0807	-76179.1724	0.0000	0.0000	0.0000	0.0000
252000	504.0000	-70290.5714	17209.5904	-87500.1617	-104709.7521	295.6325	958.1628	2332.4243	2725.7822	170.2797	7010.1529	-76368.7266	0.0000	0.0000	0.0000	0.0000
253000	506.0000	-69847.9262	17342.5123	-87190.4386	-104532.9509	297.9159	994.0822	2325.6588	2760.6237	171.0268	6812.8488	-75981.3591	0.0000	0.0000	0.0000	0.0000
254000	508.0000	-70212.7960	17398.7582	-87611.5541	-105010.3123	298.8821	946.3063	2319.1180	2689.4303	150.9612	6793.7272	-75953.4046	0.0000	0.0000	0.0000	0.0000
255000	510.0000	-69911.6747	17398.2480	-87309.9227	-104708.1707	298.8734	975.2738	2362.3397	2742.2783	154.4050	6836.5869	-76154.7195	0.0000	0.0000	0.0000	0.0000
256000	512.0000	-69872.6529	17557.9402	-87430.5931	-104988.5333	301.6166	977.9412	2355.5552	2754.3336	162.0840	7083.6052	-76464.1353	0.0000	0.0000	0.0000	0.0000
257000	514.0000	-70175.3287	17470.9151	-87646.2438	-105117.1589	300.1217	948.5682	2345.2067	2740.6711	164.6705	7048.8577	-76571.6099	0.0000	0.0000	0.0000	0.0000
