# Supplementary material for: Exploring the mechanism of Alisma orientale for the treatment of pregnancy induced hypertension and potential hepato-nephrotoxicity by using network pharmacology, network toxicology, molecular docking and molecular dynamics simulation
Source: Front Pharmacol. 2022 Nov 15;13:1027112. doi: 10.3389/fphar.2022.1027112 (PMC9705790; doi:10.3389/fphar.2022.1027112)
Supplement: Supplementary file 4 [file DataSheet8.ZIP › Supplement Materials/Molecular Dynamics Simulation/500ps charmm.log]

  
 CHARMM>    banner
1
                 Chemistry at HARvard Macromolecular Mechanics
                            (CHARMm) - Version 42.2                             
       Copyright(c) 1984-2014  President and Fellows of Harvard College
                              All Rights Reserved
      Current operating system: Microsoft Windows [�汾 10.0.19044.1826]
       
                 Created on 10/9/22 at  7:42:54 by user: LAPTOP-BUDI6

            Maximum number of ATOMS:    360000, and RESidues:      120000
  
 CHARMM>    UPPER
  
 CHARMM>    BOMBLEVEL -2
  
 CHARMM>    WRNLEV 0
  
 CHARMM>    PRNLEV 5
  
 CHARMM>     
  
 CHARMM>     
  
 CHARMM>     
  
 CHARMM>    STREAM "ModelBuild.stream"
 VOPEN> Attempting to open::ModelBuild.stream::
 OPNLGU> Unit 98 opened for READONLY access to F:\51dassd\web\jobs\23866\AEB4FDA3-655B-4AD8-9018-5E8ECC245A82\Intermediate\1_Minimization\ModelBuild.stream

                    INPUT STREAM SWITCHING TO UNIT    98
 RDTITL> **
 RDTITL> *
 Parameter: IN1 <- "" <empty>
  
 CHARMM>    OPEN READ UNIT 21 CARD NAME "forcefield.rtf"
 VOPEN> Attempting to open::forcefield.rtf::
 OPNLGU> Unit 21 opened for READONLY access to F:\51dassd\web\jobs\23866\AEB4FDA3-655B-4AD8-9018-5E8ECC245A82\Intermediate\1_Minimization\forcefield.rtf
  
 CHARMM>    READ RTF UNIT 21 CARD
 MAINIO> Residue topology file being read from unit  21.
 TITLE> *>>>>>>>>CHARMM36 ALL-HYDROGEN TOPOLOGY FILE      <<<<<<
 TITLE> *>>>>> ALEXANDER D. MACKERELL JR. AND COWORKERS           <<<<<<<
 TITLE> *>>>>>>>>>>>>>>>>>>>>>>>>>> FEB 2016 <<<<<<<<<<<<<<<<<<<<<<<<<<<<
 TITLE> * ALL COMMENTS TO THE CHARMM WEB SITE: WWW.CHARMM.ORG
 TITLE> *             PARAMETER SET DISCUSSION FORUM
 TITLE> *
  
 CHARMM>    CLOSE UNIT 21
 VCLOSE: Closing unit   21 with status "KEEP"
  
 CHARMM>     
  
 CHARMM>    OPEN READ UNIT 21 CARD NAME "molecule_missing.rtf"
 VOPEN> Attempting to open::molecule_missing.rtf::
 OPNLGU> Unit 21 opened for READONLY access to F:\51dassd\web\jobs\23866\AEB4FDA3-655B-4AD8-9018-5E8ECC245A82\Intermediate\1_Minimization\molecule_missing.rtf
  
 CHARMM>    READ RTF UNIT 21 CARD APPEND
 MAINIO> Residue topology file being read from unit  21.
 TITLE> * RTF FILE
 TITLE> * ...
 TITLE> *
  
 CHARMM>    CLOSE UNIT 21
 VCLOSE: Closing unit   21 with status "KEEP"
  
 CHARMM>     
  
 CHARMM>    stream "readcustomrtf.stream"
 VOPEN> Attempting to open::readcustomrtf.stream::
 OPNLGU> Unit 97 opened for READONLY access to F:\51dassd\web\jobs\23866\AEB4FDA3-655B-4AD8-9018-5E8ECC245A82\Intermediate\1_Minimization\readcustomrtf.stream

                    INPUT STREAM SWITCHING TO UNIT    97
 RDTITL> **
 RDTITL> *
 Parameter: IN1 <- "" <empty>
  
 CHARMM>    open unit 20 read card name molecule_specific.rtf
 VOPEN> Attempting to open::MOLECULE_SPECIFIC.RTF::
 OPNLGU> Unit 20 opened for READONLY access to F:\51dassd\web\jobs\23866\AEB4FDA3-655B-4AD8-9018-5E8ECC245A82\Intermediate\1_Minimization\MOLECULE_SPECIFIC.RTF
  
 CHARMM>    read rtf card unit 20 append
 MAINIO> Residue topology file being read from unit  20.
 TITLE> * RTF FILE
 TITLE> * ...
 TITLE> *
  
 CHARMM>    close unit 20
 VCLOSE: Closing unit   20 with status "KEEP"
  
 CHARMM>    open unit 21 read card name molecule_patch.rtf
 VOPEN> Attempting to open::MOLECULE_PATCH.RTF::
 OPNLGU> Unit 21 opened for READONLY access to F:\51dassd\web\jobs\23866\AEB4FDA3-655B-4AD8-9018-5E8ECC245A82\Intermediate\1_Minimization\MOLECULE_PATCH.RTF
  
 CHARMM>    read rtf card unit 21 append
 MAINIO> Residue topology file being read from unit  21.
 TITLE> * RTF FILE
 TITLE> * ...
 TITLE> *
  
 CHARMM>    close unit 21
 VCLOSE: Closing unit   21 with status "KEEP"
  
 VCLOSE: Closing unit   97 with status "KEEP"

                    RETURNING TO INPUT STREAM    98
  
 CHARMM>     
  
 CHARMM>    OPEN READ UNIT 20 CARD NAME "molecule.prm"
 VOPEN> Attempting to open::molecule.prm::
 OPNLGU> Unit 20 opened for READONLY access to F:\51dassd\web\jobs\23866\AEB4FDA3-655B-4AD8-9018-5E8ECC245A82\Intermediate\1_Minimization\molecule.prm
  
 CHARMM>    READ PARA UNIT 20 CARD

          PARAMETER FILE BEING READ FROM UNIT 20
 TITLE> * ACCELRYS GENERATED PARAMETER FILE FOR THE CHARMM36 FORCEFIELD.
 TITLE> *
 PARMIO> NONBOND, HBOND lists and IMAGE atoms cleared.
  
 CHARMM>    CLOSE UNIT 20
 VCLOSE: Closing unit   20 with status "KEEP"
  
 CHARMM>    OPEN READ UNIT 20 CARD NAME "molecule_custom.prm"
 VOPEN> Attempting to open::molecule_custom.prm::
 OPNLGU> Unit 20 opened for READONLY access to F:\51dassd\web\jobs\23866\AEB4FDA3-655B-4AD8-9018-5E8ECC245A82\Intermediate\1_Minimization\molecule_custom.prm
  
 CHARMM>    READ PARA UNIT 20 CARD APPEND

          PARAMETER FILE BEING READ FROM UNIT 20
 TITLE> * ACCELRYS GENERATED PARAMETER FILE FOR THE CHARMM36 FORCEFIELD.
 TITLE> *
 PARMIO> NONBOND, HBOND lists and IMAGE atoms cleared.
  
 CHARMM>    CLOSE UNIT 20
 VCLOSE: Closing unit   20 with status "KEEP"
  
 CHARMM>     
  
 CHARMM>    stream "readseq.stream"
 VOPEN> Attempting to open::readseq.stream::
 OPNLGU> Unit 97 opened for READONLY access to F:\51dassd\web\jobs\23866\AEB4FDA3-655B-4AD8-9018-5E8ECC245A82\Intermediate\1_Minimization\readseq.stream

                    INPUT STREAM SWITCHING TO UNIT    97
 RDTITL> **
 RDTITL> *
 Parameter: IN1 <- "" <empty>
  
 CHARMM>    open unit 20 read form name 1.crd
 VOPEN> Attempting to open::1.CRD::
 OPNLGU> Unit 20 opened for READONLY access to F:\51dassd\web\jobs\23866\AEB4FDA3-655B-4AD8-9018-5E8ECC245A82\Intermediate\1_Minimization\1.CRD
  
 CHARMM>    read sequ coor unit 20
 MAINIO> Sequence information being read from unit  20.
 TITLE> * CRD FILE GENERATED BY ACCELRYS DISCOVERY STUDIO USING THE CHARMM36 FORCEFIELD
 TITLE> *

          RESIDUE SEQUENCE --   293 RESIDUES
          GLU TRP GLU VAL ALA ARG GLU LYS ILE THR MET SER ARG GLU LEU GLY GLN GLY SER PHE 
          GLY MET VAL TYR GLU GLY VAL ALA LYS GLY VAL VAL LYS ASP GLU PRO GLU THR ARG VAL 
          ALA ILE LYS THR VAL ASN GLU ALA ALA SER MET ARG GLU ARG ILE GLU PHE LEU ASN GLU 
          ALA SER VAL MET LYS GLU PHE ASN CYS HSE HSP VAL VAL ARG LEU LEU GLY VAL VAL SER 
          GLN GLY GLN PRO THR LEU VAL ILE MET GLU LEU MET THR ARG GLY ASP LEU LYS SER TYR 
          LEU ARG SER LEU ARG PRO GLU MET GLU ASN ASN PRO VAL LEU ALA PRO PRO SER LEU SER 
          LYS MET ILE GLN MET ALA GLY GLU ILE ALA ASP GLY MET ALA TYR LEU ASN ALA ASN LYS 
          PHE VAL HSP ARG ASP LEU ALA ALA ARG ASN CYS MET VAL ALA GLU ASP PHE THR VAL LYS 
          ILE GLY ASP PHE GLY MET THR ARG ASP ILE TYR GLU THR ASP TYR TYR ARG LYS GLY GLY 
          LYS GLY LEU LEU PRO VAL ARG TRP MET SER PRO GLU SER LEU LYS ASP GLY VAL PHE THR 
          THR TYR SER ASP VAL TRP SER PHE GLY VAL VAL LEU TRP GLU ILE ALA THR LEU ALA GLU 
          GLN PRO TYR GLN GLY LEU SER ASN GLU GLN VAL LEU ARG PHE VAL MET GLU GLY GLY LEU 
          LEU ASP LYS PRO ASP ASN CYS PRO ASP MET LEU PHE GLU LEU MET ARG MET CYS TRP GLN 
          TYR ASN PRO LYS MET ARG PRO SER PHE LEU GLU ILE ILE SER SER ILE LYS GLU GLU MET 
          GLU PRO GLY PHE ARG GLU VAL SER PHE TYR TYR SER GLU 
  
 CHARMM>    close unit 20
 VCLOSE: Closing unit   20 with status "KEEP"
  
 CHARMM>    generate 1 first NTER last CTER
 THE PATCH 'NTER' WILL BE USED FOR THE FIRST RESIDUE
 THE PATCH 'CTER' WILL BE USED FOR THE LAST  RESIDUE
 GENPSF> Segment   1 has been generated. Its identifier is 1.
 PSFSUM> PSF modified: NONBOND lists and IMAGE atoms cleared.
 PSFSUM> Summary of the structure file counters :
         Number of segments      =        1   Number of residues   =      293
         Number of atoms         =     4661   Number of groups     =     1372
         Number of bonds         =     4711   Number of angles     =     8516
         Number of dihedrals     =    12430   Number of impropers  =      772
         Number of cross-terms   =      291
         Number of HB acceptors  =      441   Number of HB donors  =      509
         Number of NB exclusions =        0   Total charge =   -8.00000
 QXFORM> Expanded format used.
         More than 4 character atom type used.
  
 CHARMM>     
  
 CHARMM>    open unit 20 read form name 2.crd
 VOPEN> Attempting to open::2.CRD::
 OPNLGU> Unit 20 opened for READONLY access to F:\51dassd\web\jobs\23866\AEB4FDA3-655B-4AD8-9018-5E8ECC245A82\Intermediate\1_Minimization\2.CRD
  
 CHARMM>    read sequ coor unit 20
 MAINIO> Sequence information being read from unit  20.
 TITLE> * CRD FILE GENERATED BY ACCELRYS DISCOVERY STUDIO USING THE CHARMM36 FORCEFIELD
 TITLE> *

          RESIDUE SEQUENCE --  7796 RESIDUES
          TIP3    TIP3    TIP3    TIP3    TIP3    TIP3    TIP3    TIP3    TIP3    TIP3    TIP3    TIP3    TIP3    TIP3    TIP3    TIP3    TIP3    TIP3    TIP3    TIP3    
          TIP3    TIP3    TIP3    TIP3    TIP3    TIP3    TIP3    TIP3    TIP3    TIP3    TIP3    TIP3    TIP3    TIP3    TIP3    TIP3    TIP3    TIP3    TIP3    TIP3    
          TIP3    TIP3    TIP3    TIP3    TIP3    TIP3    TIP3    TIP3    TIP3    TIP3    TIP3    TIP3    TIP3    TIP3    TIP3    TIP3    TIP3    TIP3    TIP3    TIP3    
          TIP3    TIP3    TIP3    TIP3    TIP3    TIP3    TIP3    TIP3    TIP3    TIP3    TIP3    TIP3    TIP3    TIP3    TIP3    TIP3    TIP3    TIP3    TIP3    TIP3    
          TIP3    TIP3    TIP3    TIP3    TIP3    TIP3    TIP3    TIP3    TIP3    TIP3    TIP3    TIP3    TIP3    TIP3    TIP3    TIP3    TIP3    TIP3    TIP3    TIP3    
          TIP3    TIP3    TIP3    TIP3    TIP3    TIP3    TIP3    TIP3    TIP3    TIP3    TIP3    TIP3    TIP3    TIP3    TIP3    TIP3    TIP3    TIP3    TIP3    TIP3    
          TIP3    TIP3    TIP3    TIP3    TIP3    TIP3    TIP3    TIP3    TIP3    TIP3    TIP3    TIP3    TIP3    TIP3    TIP3    TIP3    TIP3    TIP3    TIP3    TIP3    
          TIP3    TIP3    TIP3    TIP3    TIP3    TIP3    TIP3    TIP3    TIP3    TIP3    TIP3    TIP3    TIP3    TIP3    TIP3    TIP3    TIP3    TIP3    TIP3    TIP3    
          TIP3    TIP3    TIP3    TIP3    TIP3    TIP3    TIP3    TIP3    TIP3    TIP3    TIP3    TIP3    TIP3    TIP3    TIP3    TIP3    TIP3    TIP3    TIP3    TIP3    
          TIP3    TIP3    TIP3    TIP3    TIP3    TIP3    TIP3    TIP3    TIP3    TIP3    TIP3    TIP3    TIP3    TIP3    TIP3    TIP3    TIP3    TIP3    TIP3    TIP3    
          TIP3    TIP3    TIP3    TIP3    TIP3    TIP3    TIP3    TIP3    TIP3    TIP3    TIP3    TIP3    TIP3    TIP3    TIP3    TIP3    TIP3    TIP3    TIP3    TIP3    
          TIP3    TIP3    TIP3    TIP3    TIP3    TIP3    TIP3    TIP3    TIP3    TIP3    TIP3    TIP3    TIP3    TIP3    TIP3    TIP3    TIP3    TIP3    TIP3    TIP3    
          TIP3    TIP3    TIP3    TIP3    TIP3    TIP3    TIP3    TIP3    TIP3    TIP3    TIP3    TIP3    TIP3    TIP3    TIP3    TIP3    TIP3    TIP3    TIP3    TIP3    
          TIP3    TIP3    TIP3    TIP3    TIP3    TIP3    TIP3    TIP3    TIP3    TIP3    TIP3    TIP3    TIP3    TIP3    TIP3    TIP3    TIP3    TIP3    TIP3    TIP3    
          TIP3    TIP3    TIP3    TIP3    TIP3    TIP3    TIP3    TIP3    TIP3    TIP3    TIP3    TIP3    TIP3    TIP3    TIP3    TIP3    TIP3    TIP3    TIP3    TIP3    
          TIP3    TIP3    TIP3    TIP3    TIP3    TIP3    TIP3    TIP3    TIP3    TIP3    TIP3    TIP3    TIP3    TIP3    TIP3    TIP3    TIP3    TIP3    TIP3    TIP3    
          TIP3    TIP3    TIP3    TIP3    TIP3    TIP3    TIP3    TIP3    TIP3    TIP3    TIP3    TIP3    TIP3    TIP3    TIP3    TIP3    TIP3    TIP3    TIP3    TIP3    
          TIP3    TIP3    TIP3    TIP3    TIP3    TIP3    TIP3    TIP3    TIP3    TIP3    TIP3    TIP3    TIP3    TIP3    TIP3    TIP3    TIP3    TIP3    TIP3    TIP3    
          TIP3    TIP3    TIP3    TIP3    TIP3    TIP3    TIP3    TIP3    TIP3    TIP3    TIP3    TIP3    TIP3    TIP3    TIP3    TIP3    TIP3    TIP3    TIP3    TIP3    
          TIP3    TIP3    TIP3    TIP3    TIP3    TIP3    TIP3    TIP3    TIP3    TIP3    TIP3    TIP3    TIP3    TIP3    TIP3    TIP3    TIP3    TIP3    TIP3    TIP3    
          TIP3    TIP3    TIP3    TIP3    TIP3    TIP3    TIP3    TIP3    TIP3    TIP3    TIP3    TIP3    TIP3    TIP3    TIP3    TIP3    TIP3    TIP3    TIP3    TIP3    
          TIP3    TIP3    TIP3    TIP3    TIP3    TIP3    TIP3    TIP3    TIP3    TIP3    TIP3    TIP3    TIP3    TIP3    TIP3    TIP3    TIP3    TIP3    TIP3    TIP3    
          TIP3    TIP3    TIP3    TIP3    TIP3    TIP3    TIP3    TIP3    TIP3    TIP3    TIP3    TIP3    TIP3    TIP3    TIP3    TIP3    TIP3    TIP3    TIP3    TIP3    
          TIP3    TIP3    TIP3    TIP3    TIP3    TIP3    TIP3    TIP3    TIP3    TIP3    TIP3    TIP3    TIP3    TIP3    TIP3    TIP3    TIP3    TIP3    TIP3    TIP3    
          TIP3    TIP3    TIP3    TIP3    TIP3    TIP3    TIP3    TIP3    TIP3    TIP3    TIP3    TIP3    TIP3    TIP3    TIP3    TIP3    TIP3    TIP3    TIP3    TIP3    
          TIP3    TIP3    TIP3    TIP3    TIP3    TIP3    TIP3    TIP3    TIP3    TIP3    TIP3    TIP3    TIP3    TIP3    TIP3    TIP3    TIP3    TIP3    TIP3    TIP3    
          TIP3    TIP3    TIP3    TIP3    TIP3    TIP3    TIP3    TIP3    TIP3    TIP3    TIP3    TIP3    TIP3    TIP3    TIP3    TIP3    TIP3    TIP3    TIP3    TIP3    
          TIP3    TIP3    TIP3    TIP3    TIP3    TIP3    TIP3    TIP3    TIP3    TIP3    TIP3    TIP3    TIP3    TIP3    TIP3    TIP3    TIP3    TIP3    TIP3    TIP3    
          TIP3    TIP3    TIP3    TIP3    TIP3    TIP3    TIP3    TIP3    TIP3    TIP3    TIP3    TIP3    TIP3    TIP3    TIP3    TIP3    TIP3    TIP3    TIP3    TIP3    
          TIP3    TIP3    TIP3    TIP3    TIP3    TIP3    TIP3    TIP3    TIP3    TIP3    TIP3    TIP3    TIP3    TIP3    TIP3    TIP3    TIP3    TIP3    TIP3    TIP3    
          TIP3    TIP3    TIP3    TIP3    TIP3    TIP3    TIP3    TIP3    TIP3    TIP3    TIP3    TIP3    TIP3    TIP3    TIP3    TIP3    TIP3    TIP3    TIP3    TIP3    
          TIP3    TIP3    TIP3    TIP3    TIP3    TIP3    TIP3    TIP3    TIP3    TIP3    TIP3    TIP3    TIP3    TIP3    TIP3    TIP3    TIP3    TIP3    TIP3    TIP3    
          TIP3    TIP3    TIP3    TIP3    TIP3    TIP3    TIP3    TIP3    TIP3    TIP3    TIP3    TIP3    TIP3    TIP3    TIP3    TIP3    TIP3    TIP3    TIP3    TIP3    
          TIP3    TIP3    TIP3    TIP3    TIP3    TIP3    TIP3    TIP3    TIP3    TIP3    TIP3    TIP3    TIP3    TIP3    TIP3    TIP3    TIP3    TIP3    TIP3    TIP3    
          TIP3    TIP3    TIP3    TIP3    TIP3    TIP3    TIP3    TIP3    TIP3    TIP3    TIP3    TIP3    TIP3    TIP3    TIP3    TIP3    TIP3    TIP3    TIP3    TIP3    
          TIP3    TIP3    TIP3    TIP3    TIP3    TIP3    TIP3    TIP3    TIP3    TIP3    TIP3    TIP3    TIP3    TIP3    TIP3    TIP3    TIP3    TIP3    TIP3    TIP3    
          TIP3    TIP3    TIP3    TIP3    TIP3    TIP3    TIP3    TIP3    TIP3    TIP3    TIP3    TIP3    TIP3    TIP3    TIP3    TIP3    TIP3    TIP3    TIP3    TIP3    
          TIP3    TIP3    TIP3    TIP3    TIP3    TIP3    TIP3    TIP3    TIP3    TIP3    TIP3    TIP3    TIP3    TIP3    TIP3    TIP3    TIP3    TIP3    TIP3    TIP3    
          TIP3    TIP3    TIP3    TIP3    TIP3    TIP3    TIP3    TIP3    TIP3    TIP3    TIP3    TIP3    TIP3    TIP3    TIP3    TIP3    TIP3    TIP3    TIP3    TIP3    
          TIP3    TIP3    TIP3    TIP3    TIP3    TIP3    TIP3    TIP3    TIP3    TIP3    TIP3    TIP3    TIP3    TIP3    TIP3    TIP3    TIP3    TIP3    TIP3    TIP3    
          TIP3    TIP3    TIP3    TIP3    TIP3    TIP3    TIP3    TIP3    TIP3    TIP3    TIP3    TIP3    TIP3    TIP3    TIP3    TIP3    TIP3    TIP3    TIP3    TIP3    
          TIP3    TIP3    TIP3    TIP3    TIP3    TIP3    TIP3    TIP3    TIP3    TIP3    TIP3    TIP3    TIP3    TIP3    TIP3    TIP3    TIP3    TIP3    TIP3    TIP3    
          TIP3    TIP3    TIP3    TIP3    TIP3    TIP3    TIP3    TIP3    TIP3    TIP3    TIP3    TIP3    TIP3    TIP3    TIP3    TIP3    TIP3    TIP3    TIP3    TIP3    
          TIP3    TIP3    TIP3    TIP3    TIP3    TIP3    TIP3    TIP3    TIP3    TIP3    TIP3    TIP3    TIP3    TIP3    TIP3    TIP3    TIP3    TIP3    TIP3    TIP3    
          TIP3    TIP3    TIP3    TIP3    TIP3    TIP3    TIP3    TIP3    TIP3    TIP3    TIP3    TIP3    TIP3    TIP3    TIP3    TIP3    TIP3    TIP3    TIP3    TIP3    
          TIP3    TIP3    TIP3    TIP3    TIP3    TIP3    TIP3    TIP3    TIP3    TIP3    TIP3    TIP3    TIP3    TIP3    TIP3    TIP3    TIP3    TIP3    TIP3    TIP3    
          TIP3    TIP3    TIP3    TIP3    TIP3    TIP3    TIP3    TIP3    TIP3    TIP3    TIP3    TIP3    TIP3    TIP3    TIP3    TIP3    TIP3    TIP3    TIP3    TIP3    
          TIP3    TIP3    TIP3    TIP3    TIP3    TIP3    TIP3    TIP3    TIP3    TIP3    TIP3    TIP3    TIP3    TIP3    TIP3    TIP3    TIP3    TIP3    TIP3    TIP3    
          TIP3    TIP3    TIP3    TIP3    TIP3    TIP3    TIP3    TIP3    TIP3    TIP3    TIP3    TIP3    TIP3    TIP3    TIP3    TIP3    TIP3    TIP3    TIP3    TIP3    
          TIP3    TIP3    TIP3    TIP3    TIP3    TIP3    TIP3    TIP3    TIP3    TIP3    TIP3    TIP3    TIP3    TIP3    TIP3    TIP3    TIP3    TIP3    TIP3    TIP3    
          TIP3    TIP3    TIP3    TIP3    TIP3    TIP3    TIP3    TIP3    TIP3    TIP3    TIP3    TIP3    TIP3    TIP3    TIP3    TIP3    TIP3    TIP3    TIP3    TIP3    
          TIP3    TIP3    TIP3    TIP3    TIP3    TIP3    TIP3    TIP3    TIP3    TIP3    TIP3    TIP3    TIP3    TIP3    TIP3    TIP3    TIP3    TIP3    TIP3    TIP3    
          TIP3    TIP3    TIP3    TIP3    TIP3    TIP3    TIP3    TIP3    TIP3    TIP3    TIP3    TIP3    TIP3    TIP3    TIP3    TIP3    TIP3    TIP3    TIP3    TIP3    
          TIP3    TIP3    TIP3    TIP3    TIP3    TIP3    TIP3    TIP3    TIP3    TIP3    TIP3    TIP3    TIP3    TIP3    TIP3    TIP3    TIP3    TIP3    TIP3    TIP3    
          TIP3    TIP3    TIP3    TIP3    TIP3    TIP3    TIP3    TIP3    TIP3    TIP3    TIP3    TIP3    TIP3    TIP3    TIP3    TIP3    TIP3    TIP3    TIP3    TIP3    
          TIP3    TIP3    TIP3    TIP3    TIP3    TIP3    TIP3    TIP3    TIP3    TIP3    TIP3    TIP3    TIP3    TIP3    TIP3    TIP3    TIP3    TIP3    TIP3    TIP3    
          TIP3    TIP3    TIP3    TIP3    TIP3    TIP3    TIP3    TIP3    TIP3    TIP3    TIP3    TIP3    TIP3    TIP3    TIP3    TIP3    TIP3    TIP3    TIP3    TIP3    
          TIP3    TIP3    TIP3    TIP3    TIP3    TIP3    TIP3    TIP3    TIP3    TIP3    TIP3    TIP3    TIP3    TIP3    TIP3    TIP3    TIP3    TIP3    TIP3    TIP3    
          TIP3    TIP3    TIP3    TIP3    TIP3    TIP3    TIP3    TIP3    TIP3    TIP3    TIP3    TIP3    TIP3    TIP3    TIP3    TIP3    TIP3    TIP3    TIP3    TIP3    
          TIP3    TIP3    TIP3    TIP3    TIP3    TIP3    TIP3    TIP3    TIP3    TIP3    TIP3    TIP3    TIP3    TIP3    TIP3    TIP3    TIP3    TIP3    TIP3    TIP3    
          TIP3    TIP3    TIP3    TIP3    TIP3    TIP3    TIP3    TIP3    TIP3    TIP3    TIP3    TIP3    TIP3    TIP3    TIP3    TIP3    TIP3    TIP3    TIP3    TIP3    
          TIP3    TIP3    TIP3    TIP3    TIP3    TIP3    TIP3    TIP3    TIP3    TIP3    TIP3    TIP3    TIP3    TIP3    TIP3    TIP3    TIP3    TIP3    TIP3    TIP3    
          TIP3    TIP3    TIP3    TIP3    TIP3    TIP3    TIP3    TIP3    TIP3    TIP3    TIP3    TIP3    TIP3    TIP3    TIP3    TIP3    TIP3    TIP3    TIP3    TIP3    
          TIP3    TIP3    TIP3    TIP3    TIP3    TIP3    TIP3    TIP3    TIP3    TIP3    TIP3    TIP3    TIP3    TIP3    TIP3    TIP3    TIP3    TIP3    TIP3    TIP3    
          TIP3    TIP3    TIP3    TIP3    TIP3    TIP3    TIP3    TIP3    TIP3    TIP3    TIP3    TIP3    TIP3    TIP3    TIP3    TIP3    TIP3    TIP3    TIP3    TIP3    
          TIP3    TIP3    TIP3    TIP3    TIP3    TIP3    TIP3    TIP3    TIP3    TIP3    TIP3    TIP3    TIP3    TIP3    TIP3    TIP3    TIP3    TIP3    TIP3    TIP3    
          TIP3    TIP3    TIP3    TIP3    TIP3    TIP3    TIP3    TIP3    TIP3    TIP3    TIP3    TIP3    TIP3    TIP3    TIP3    TIP3    TIP3    TIP3    TIP3    TIP3    
          TIP3    TIP3    TIP3    TIP3    TIP3    TIP3    TIP3    TIP3    TIP3    TIP3    TIP3    TIP3    TIP3    TIP3    TIP3    TIP3    TIP3    TIP3    TIP3    TIP3    
          TIP3    TIP3    TIP3    TIP3    TIP3    TIP3    TIP3    TIP3    TIP3    TIP3    TIP3    TIP3    TIP3    TIP3    TIP3    TIP3    TIP3    TIP3    TIP3    TIP3    
          TIP3    TIP3    TIP3    TIP3    TIP3    TIP3    TIP3    TIP3    TIP3    TIP3    TIP3    TIP3    TIP3    TIP3    TIP3    TIP3    TIP3    TIP3    TIP3    TIP3    
          TIP3    TIP3    TIP3    TIP3    TIP3    TIP3    TIP3    TIP3    TIP3    TIP3    TIP3    TIP3    TIP3    TIP3    TIP3    TIP3    TIP3    TIP3    TIP3    TIP3    
          TIP3    TIP3    TIP3    TIP3    TIP3    TIP3    TIP3    TIP3    TIP3    TIP3    TIP3    TIP3    TIP3    TIP3    TIP3    TIP3    TIP3    TIP3    TIP3    TIP3    
          TIP3    TIP3    TIP3    TIP3    TIP3    TIP3    TIP3    TIP3    TIP3    TIP3    TIP3    TIP3    TIP3    TIP3    TIP3    TIP3    TIP3    TIP3    TIP3    TIP3    
          TIP3    TIP3    TIP3    TIP3    TIP3    TIP3    TIP3    TIP3    TIP3    TIP3    TIP3    TIP3    TIP3    TIP3    TIP3    TIP3    TIP3    TIP3    TIP3    TIP3    
          TIP3    TIP3    TIP3    TIP3    TIP3    TIP3    TIP3    TIP3    TIP3    TIP3    TIP3    TIP3    TIP3    TIP3    TIP3    TIP3    TIP3    TIP3    TIP3    TIP3    
          TIP3    TIP3    TIP3    TIP3    TIP3    TIP3    TIP3    TIP3    TIP3    TIP3    TIP3    TIP3    TIP3    TIP3    TIP3    TIP3    TIP3    TIP3    TIP3    TIP3    
          TIP3    TIP3    TIP3    TIP3    TIP3    TIP3    TIP3    TIP3    TIP3    TIP3    TIP3    TIP3    TIP3    TIP3    TIP3    TIP3    TIP3    TIP3    TIP3    TIP3    
          TIP3    TIP3    TIP3    TIP3    TIP3    TIP3    TIP3    TIP3    TIP3    TIP3    TIP3    TIP3    TIP3    TIP3    TIP3    TIP3    TIP3    TIP3    TIP3    TIP3    
          TIP3    TIP3    TIP3    TIP3    TIP3    TIP3    TIP3    TIP3    TIP3    TIP3    TIP3    TIP3    TIP3    TIP3    TIP3    TIP3    TIP3    TIP3    TIP3    TIP3    
          TIP3    TIP3    TIP3    TIP3    TIP3    TIP3    TIP3    TIP3    TIP3    TIP3    TIP3    TIP3    TIP3    TIP3    TIP3    TIP3    TIP3    TIP3    TIP3    TIP3    
          TIP3    TIP3    TIP3    TIP3    TIP3    TIP3    TIP3    TIP3    TIP3    TIP3    TIP3    TIP3    TIP3    TIP3    TIP3    TIP3    TIP3    TIP3    TIP3    TIP3    
          TIP3    TIP3    TIP3    TIP3    TIP3    TIP3    TIP3    TIP3    TIP3    TIP3    TIP3    TIP3    TIP3    TIP3    TIP3    TIP3    TIP3    TIP3    TIP3    TIP3    
          TIP3    TIP3    TIP3    TIP3    TIP3    TIP3    TIP3    TIP3    TIP3    TIP3    TIP3    TIP3    TIP3    TIP3    TIP3    TIP3    TIP3    TIP3    TIP3    TIP3    
          TIP3    TIP3    TIP3    TIP3    TIP3    TIP3    TIP3    TIP3    TIP3    TIP3    TIP3    TIP3    TIP3    TIP3    TIP3    TIP3    TIP3    TIP3    TIP3    TIP3    
          TIP3    TIP3    TIP3    TIP3    TIP3    TIP3    TIP3    TIP3    TIP3    TIP3    TIP3    TIP3    TIP3    TIP3    TIP3    TIP3    TIP3    TIP3    TIP3    TIP3    
          TIP3    TIP3    TIP3    TIP3    TIP3    TIP3    TIP3    TIP3    TIP3    TIP3    TIP3    TIP3    TIP3    TIP3    TIP3    TIP3    TIP3    TIP3    TIP3    TIP3    
          TIP3    TIP3    TIP3    TIP3    TIP3    TIP3    TIP3    TIP3    TIP3    TIP3    TIP3    TIP3    TIP3    TIP3    TIP3    TIP3    TIP3    TIP3    TIP3    TIP3    
          TIP3    TIP3    TIP3    TIP3    TIP3    TIP3    TIP3    TIP3    TIP3    TIP3    TIP3    TIP3    TIP3    TIP3    TIP3    TIP3    TIP3    TIP3    TIP3    TIP3    
          TIP3    TIP3    TIP3    TIP3    TIP3    TIP3    TIP3    TIP3    TIP3    TIP3    TIP3    TIP3    TIP3    TIP3    TIP3    TIP3    TIP3    TIP3    TIP3    TIP3    
          TIP3    TIP3    TIP3    TIP3    TIP3    TIP3    TIP3    TIP3    TIP3    TIP3    TIP3    TIP3    TIP3    TIP3    TIP3    TIP3    TIP3    TIP3    TIP3    TIP3    
          TIP3    TIP3    TIP3    TIP3    TIP3    TIP3    TIP3    TIP3    TIP3    TIP3    TIP3    TIP3    TIP3    TIP3    TIP3    TIP3    TIP3    TIP3    TIP3    TIP3    
          TIP3    TIP3    TIP3    TIP3    TIP3    TIP3    TIP3    TIP3    TIP3    TIP3    TIP3    TIP3    TIP3    TIP3    TIP3    TIP3    TIP3    TIP3    TIP3    TIP3    
          TIP3    TIP3    TIP3    TIP3    TIP3    TIP3    TIP3    TIP3    TIP3    TIP3    TIP3    TIP3    TIP3    TIP3    TIP3    TIP3    TIP3    TIP3    TIP3    TIP3    
          TIP3    TIP3    TIP3    TIP3    TIP3    TIP3    TIP3    TIP3    TIP3    TIP3    TIP3    TIP3    TIP3    TIP3    TIP3    TIP3    TIP3    TIP3    TIP3    TIP3    
          TIP3    TIP3    TIP3    TIP3    TIP3    TIP3    TIP3    TIP3    TIP3    TIP3    TIP3    TIP3    TIP3    TIP3    TIP3    TIP3    TIP3    TIP3    TIP3    TIP3    
          TIP3    TIP3    TIP3    TIP3    TIP3    TIP3    TIP3    TIP3    TIP3    TIP3    TIP3    TIP3    TIP3    TIP3    TIP3    TIP3    TIP3    TIP3    TIP3    TIP3    
          TIP3    TIP3    TIP3    TIP3    TIP3    TIP3    TIP3    TIP3    TIP3    TIP3    TIP3    TIP3    TIP3    TIP3    TIP3    TIP3    TIP3    TIP3    TIP3    TIP3    
          TIP3    TIP3    TIP3    TIP3    TIP3    TIP3    TIP3    TIP3    TIP3    TIP3    TIP3    TIP3    TIP3    TIP3    TIP3    TIP3    TIP3    TIP3    TIP3    TIP3    
          TIP3    TIP3    TIP3    TIP3    TIP3    TIP3    TIP3    TIP3    TIP3    TIP3    TIP3    TIP3    TIP3    TIP3    TIP3    TIP3    TIP3    TIP3    TIP3    TIP3    
          TIP3    TIP3    TIP3    TIP3    TIP3    TIP3    TIP3    TIP3    TIP3    TIP3    TIP3    TIP3    TIP3    TIP3    TIP3    TIP3    TIP3    TIP3    TIP3    TIP3    
          TIP3    TIP3    TIP3    TIP3    TIP3    TIP3    TIP3    TIP3    TIP3    TIP3    TIP3    TIP3    TIP3    TIP3    TIP3    TIP3    TIP3    TIP3    TIP3    TIP3    
          TIP3    TIP3    TIP3    TIP3    TIP3    TIP3    TIP3    TIP3    TIP3    TIP3    TIP3    TIP3    TIP3    TIP3    TIP3    TIP3    TIP3    TIP3    TIP3    TIP3    
          TIP3    TIP3    TIP3    TIP3    TIP3    TIP3    TIP3    TIP3    TIP3    TIP3    TIP3    TIP3    TIP3    TIP3    TIP3    TIP3    TIP3    TIP3    TIP3    TIP3    
          TIP3    TIP3    TIP3    TIP3    TIP3    TIP3    TIP3    TIP3    TIP3    TIP3    TIP3    TIP3    TIP3    TIP3    TIP3    TIP3    TIP3    TIP3    TIP3    TIP3    
          TIP3    TIP3    TIP3    TIP3    TIP3    TIP3    TIP3    TIP3    TIP3    TIP3    TIP3    TIP3    TIP3    TIP3    TIP3    TIP3    TIP3    TIP3    TIP3    TIP3    
          TIP3    TIP3    TIP3    TIP3    TIP3    TIP3    TIP3    TIP3    TIP3    TIP3    TIP3    TIP3    TIP3    TIP3    TIP3    TIP3    TIP3    TIP3    TIP3    TIP3    
          TIP3    TIP3    TIP3    TIP3    TIP3    TIP3    TIP3    TIP3    TIP3    TIP3    TIP3    TIP3    TIP3    TIP3    TIP3    TIP3    TIP3    TIP3    TIP3    TIP3    
          TIP3    TIP3    TIP3    TIP3    TIP3    TIP3    TIP3    TIP3    TIP3    TIP3    TIP3    TIP3    TIP3    TIP3    TIP3    TIP3    TIP3    TIP3    TIP3    TIP3    
          TIP3    TIP3    TIP3    TIP3    TIP3    TIP3    TIP3    TIP3    TIP3    TIP3    TIP3    TIP3    TIP3    TIP3    TIP3    TIP3    TIP3    TIP3    TIP3    TIP3    
          TIP3    TIP3    TIP3    TIP3    TIP3    TIP3    TIP3    TIP3    TIP3    TIP3    TIP3    TIP3    TIP3    TIP3    TIP3    TIP3    TIP3    TIP3    TIP3    TIP3    
          TIP3    TIP3    TIP3    TIP3    TIP3    TIP3    TIP3    TIP3    TIP3    TIP3    TIP3    TIP3    TIP3    TIP3    TIP3    TIP3    TIP3    TIP3    TIP3    TIP3    
          TIP3    TIP3    TIP3    TIP3    TIP3    TIP3    TIP3    TIP3    TIP3    TIP3    TIP3    TIP3    TIP3    TIP3    TIP3    TIP3    TIP3    TIP3    TIP3    TIP3    
          TIP3    TIP3    TIP3    TIP3    TIP3    TIP3    TIP3    TIP3    TIP3    TIP3    TIP3    TIP3    TIP3    TIP3    TIP3    TIP3    TIP3    TIP3    TIP3    TIP3    
          TIP3    TIP3    TIP3    TIP3    TIP3    TIP3    TIP3    TIP3    TIP3    TIP3    TIP3    TIP3    TIP3    TIP3    TIP3    TIP3    TIP3    TIP3    TIP3    TIP3    
          TIP3    TIP3    TIP3    TIP3    TIP3    TIP3    TIP3    TIP3    TIP3    TIP3    TIP3    TIP3    TIP3    TIP3    TIP3    TIP3    TIP3    TIP3    TIP3    TIP3    
          TIP3    TIP3    TIP3    TIP3    TIP3    TIP3    TIP3    TIP3    TIP3    TIP3    TIP3    TIP3    TIP3    TIP3    TIP3    TIP3    TIP3    TIP3    TIP3    TIP3    
          TIP3    TIP3    TIP3    TIP3    TIP3    TIP3    TIP3    TIP3    TIP3    TIP3    TIP3    TIP3    TIP3    TIP3    TIP3    TIP3    TIP3    TIP3    TIP3    TIP3    
          TIP3    TIP3    TIP3    TIP3    TIP3    TIP3    TIP3    TIP3    TIP3    TIP3    TIP3    TIP3    TIP3    TIP3    TIP3    TIP3    TIP3    TIP3    TIP3    TIP3    
          TIP3    TIP3    TIP3    TIP3    TIP3    TIP3    TIP3    TIP3    TIP3    TIP3    TIP3    TIP3    TIP3    TIP3    TIP3    TIP3    TIP3    TIP3    TIP3    TIP3    
          TIP3    TIP3    TIP3    TIP3    TIP3    TIP3    TIP3    TIP3    TIP3    TIP3    TIP3    TIP3    TIP3    TIP3    TIP3    TIP3    TIP3    TIP3    TIP3    TIP3    
          TIP3    TIP3    TIP3    TIP3    TIP3    TIP3    TIP3    TIP3    TIP3    TIP3    TIP3    TIP3    TIP3    TIP3    TIP3    TIP3    TIP3    TIP3    TIP3    TIP3    
          TIP3    TIP3    TIP3    TIP3    TIP3    TIP3    TIP3    TIP3    TIP3    TIP3    TIP3    TIP3    TIP3    TIP3    TIP3    TIP3    TIP3    TIP3    TIP3    TIP3    
          TIP3    TIP3    TIP3    TIP3    TIP3    TIP3    TIP3    TIP3    TIP3    TIP3    TIP3    TIP3    TIP3    TIP3    TIP3    TIP3    TIP3    TIP3    TIP3    TIP3    
          TIP3    TIP3    TIP3    TIP3    TIP3    TIP3    TIP3    TIP3    TIP3    TIP3    TIP3    TIP3    TIP3    TIP3    TIP3    TIP3    TIP3    TIP3    TIP3    TIP3    
          TIP3    TIP3    TIP3    TIP3    TIP3    TIP3    TIP3    TIP3    TIP3    TIP3    TIP3    TIP3    TIP3    TIP3    TIP3    TIP3    TIP3    TIP3    TIP3    TIP3    
          TIP3    TIP3    TIP3    TIP3    TIP3    TIP3    TIP3    TIP3    TIP3    TIP3    TIP3    TIP3    TIP3    TIP3    TIP3    TIP3    TIP3    TIP3    TIP3    TIP3    
          TIP3    TIP3    TIP3    TIP3    TIP3    TIP3    TIP3    TIP3    TIP3    TIP3    TIP3    TIP3    TIP3    TIP3    TIP3    TIP3    TIP3    TIP3    TIP3    TIP3    
          TIP3    TIP3    TIP3    TIP3    TIP3    TIP3    TIP3    TIP3    TIP3    TIP3    TIP3    TIP3    TIP3    TIP3    TIP3    TIP3    TIP3    TIP3    TIP3    TIP3    
          TIP3    TIP3    TIP3    TIP3    TIP3    TIP3    TIP3    TIP3    TIP3    TIP3    TIP3    TIP3    TIP3    TIP3    TIP3    TIP3    TIP3    TIP3    TIP3    TIP3    
          TIP3    TIP3    TIP3    TIP3    TIP3    TIP3    TIP3    TIP3    TIP3    TIP3    TIP3    TIP3    TIP3    TIP3    TIP3    TIP3    TIP3    TIP3    TIP3    TIP3    
          TIP3    TIP3    TIP3    TIP3    TIP3    TIP3    TIP3    TIP3    TIP3    TIP3    TIP3    TIP3    TIP3    TIP3    TIP3    TIP3    TIP3    TIP3    TIP3    TIP3    
          TIP3    TIP3    TIP3    TIP3    TIP3    TIP3    TIP3    TIP3    TIP3    TIP3    TIP3    TIP3    TIP3    TIP3    TIP3    TIP3    TIP3    TIP3    TIP3    TIP3    
          TIP3    TIP3    TIP3    TIP3    TIP3    TIP3    TIP3    TIP3    TIP3    TIP3    TIP3    TIP3    TIP3    TIP3    TIP3    TIP3    TIP3    TIP3    TIP3    TIP3    
          TIP3    TIP3    TIP3    TIP3    TIP3    TIP3    TIP3    TIP3    TIP3    TIP3    TIP3    TIP3    TIP3    TIP3    TIP3    TIP3    TIP3    TIP3    TIP3    TIP3    
          TIP3    TIP3    TIP3    TIP3    TIP3    TIP3    TIP3    TIP3    TIP3    TIP3    TIP3    TIP3    TIP3    TIP3    TIP3    TIP3    TIP3    TIP3    TIP3    TIP3    
          TIP3    TIP3    TIP3    TIP3    TIP3    TIP3    TIP3    TIP3    TIP3    TIP3    TIP3    TIP3    TIP3    TIP3    TIP3    TIP3    TIP3    TIP3    TIP3    TIP3    
          TIP3    TIP3    TIP3    TIP3    TIP3    TIP3    TIP3    TIP3    TIP3    TIP3    TIP3    TIP3    TIP3    TIP3    TIP3    TIP3    TIP3    TIP3    TIP3    TIP3    
          TIP3    TIP3    TIP3    TIP3    TIP3    TIP3    TIP3    TIP3    TIP3    TIP3    TIP3    TIP3    TIP3    TIP3    TIP3    TIP3    TIP3    TIP3    TIP3    TIP3    
          TIP3    TIP3    TIP3    TIP3    TIP3    TIP3    TIP3    TIP3    TIP3    TIP3    TIP3    TIP3    TIP3    TIP3    TIP3    TIP3    TIP3    TIP3    TIP3    TIP3    
          TIP3    TIP3    TIP3    TIP3    TIP3    TIP3    TIP3    TIP3    TIP3    TIP3    TIP3    TIP3    TIP3    TIP3    TIP3    TIP3    TIP3    TIP3    TIP3    TIP3    
          TIP3    TIP3    TIP3    TIP3    TIP3    TIP3    TIP3    TIP3    TIP3    TIP3    TIP3    TIP3    TIP3    TIP3    TIP3    TIP3    TIP3    TIP3    TIP3    TIP3    
          TIP3    TIP3    TIP3    TIP3    TIP3    TIP3    TIP3    TIP3    TIP3    TIP3    TIP3    TIP3    TIP3    TIP3    TIP3    TIP3    TIP3    TIP3    TIP3    TIP3    
          TIP3    TIP3    TIP3    TIP3    TIP3    TIP3    TIP3    TIP3    TIP3    TIP3    TIP3    TIP3    TIP3    TIP3    TIP3    TIP3    TIP3    TIP3    TIP3    TIP3    
          TIP3    TIP3    TIP3    TIP3    TIP3    TIP3    TIP3    TIP3    TIP3    TIP3    TIP3    TIP3    TIP3    TIP3    TIP3    TIP3    TIP3    TIP3    TIP3    TIP3    
          TIP3    TIP3    TIP3    TIP3    TIP3    TIP3    TIP3    TIP3    TIP3    TIP3    TIP3    TIP3    TIP3    TIP3    TIP3    TIP3    TIP3    TIP3    TIP3    TIP3    
          TIP3    TIP3    TIP3    TIP3    TIP3    TIP3    TIP3    TIP3    TIP3    TIP3    TIP3    TIP3    TIP3    TIP3    TIP3    TIP3    TIP3    TIP3    TIP3    TIP3    
          TIP3    TIP3    TIP3    TIP3    TIP3    TIP3    TIP3    TIP3    TIP3    TIP3    TIP3    TIP3    TIP3    TIP3    TIP3    TIP3    TIP3    TIP3    TIP3    TIP3    
          TIP3    TIP3    TIP3    TIP3    TIP3    TIP3    TIP3    TIP3    TIP3    TIP3    TIP3    TIP3    TIP3    TIP3    TIP3    TIP3    TIP3    TIP3    TIP3    TIP3    
          TIP3    TIP3    TIP3    TIP3    TIP3    TIP3    TIP3    TIP3    TIP3    TIP3    TIP3    TIP3    TIP3    TIP3    TIP3    TIP3    TIP3    TIP3    TIP3    TIP3    
          TIP3    TIP3    TIP3    TIP3    TIP3    TIP3    TIP3    TIP3    TIP3    TIP3    TIP3    TIP3    TIP3    TIP3    TIP3    TIP3    TIP3    TIP3    TIP3    TIP3    
          TIP3    TIP3    TIP3    TIP3    TIP3    TIP3    TIP3    TIP3    TIP3    TIP3    TIP3    TIP3    TIP3    TIP3    TIP3    TIP3    TIP3    TIP3    TIP3    TIP3    
          TIP3    TIP3    TIP3    TIP3    TIP3    TIP3    TIP3    TIP3    TIP3    TIP3    TIP3    TIP3    TIP3    TIP3    TIP3    TIP3    TIP3    TIP3    TIP3    TIP3    
          TIP3    TIP3    TIP3    TIP3    TIP3    TIP3    TIP3    TIP3    TIP3    TIP3    TIP3    TIP3    TIP3    TIP3    TIP3    TIP3    TIP3    TIP3    TIP3    TIP3    
          TIP3    TIP3    TIP3    TIP3    TIP3    TIP3    TIP3    TIP3    TIP3    TIP3    TIP3    TIP3    TIP3    TIP3    TIP3    TIP3    TIP3    TIP3    TIP3    TIP3    
          TIP3    TIP3    TIP3    TIP3    TIP3    TIP3    TIP3    TIP3    TIP3    TIP3    TIP3    TIP3    TIP3    TIP3    TIP3    TIP3    TIP3    TIP3    TIP3    TIP3    
          TIP3    TIP3    TIP3    TIP3    TIP3    TIP3    TIP3    TIP3    TIP3    TIP3    TIP3    TIP3    TIP3    TIP3    TIP3    TIP3    TIP3    TIP3    TIP3    TIP3    
          TIP3    TIP3    TIP3    TIP3    TIP3    TIP3    TIP3    TIP3    TIP3    TIP3    TIP3    TIP3    TIP3    TIP3    TIP3    TIP3    TIP3    TIP3    TIP3    TIP3    
          TIP3    TIP3    TIP3    TIP3    TIP3    TIP3    TIP3    TIP3    TIP3    TIP3    TIP3    TIP3    TIP3    TIP3    TIP3    TIP3    TIP3    TIP3    TIP3    TIP3    
          TIP3    TIP3    TIP3    TIP3    TIP3    TIP3    TIP3    TIP3    TIP3    TIP3    TIP3    TIP3    TIP3    TIP3    TIP3    TIP3    TIP3    TIP3    TIP3    TIP3    
          TIP3    TIP3    TIP3    TIP3    TIP3    TIP3    TIP3    TIP3    TIP3    TIP3    TIP3    TIP3    TIP3    TIP3    TIP3    TIP3    TIP3    TIP3    TIP3    TIP3    
          TIP3    TIP3    TIP3    TIP3    TIP3    TIP3    TIP3    TIP3    TIP3    TIP3    TIP3    TIP3    TIP3    TIP3    TIP3    TIP3    TIP3    TIP3    TIP3    TIP3    
          TIP3    TIP3    TIP3    TIP3    TIP3    TIP3    TIP3    TIP3    TIP3    TIP3    TIP3    TIP3    TIP3    TIP3    TIP3    TIP3    TIP3    TIP3    TIP3    TIP3    
          TIP3    TIP3    TIP3    TIP3    TIP3    TIP3    TIP3    TIP3    TIP3    TIP3    TIP3    TIP3    TIP3    TIP3    TIP3    TIP3    TIP3    TIP3    TIP3    TIP3    
          TIP3    TIP3    TIP3    TIP3    TIP3    TIP3    TIP3    TIP3    TIP3    TIP3    TIP3    TIP3    TIP3    TIP3    TIP3    TIP3    TIP3    TIP3    TIP3    TIP3    
          TIP3    TIP3    TIP3    TIP3    TIP3    TIP3    TIP3    TIP3    TIP3    TIP3    TIP3    TIP3    TIP3    TIP3    TIP3    TIP3    TIP3    TIP3    TIP3    TIP3    
          TIP3    TIP3    TIP3    TIP3    TIP3    TIP3    TIP3    TIP3    TIP3    TIP3    TIP3    TIP3    TIP3    TIP3    TIP3    TIP3    TIP3    TIP3    TIP3    TIP3    
          TIP3    TIP3    TIP3    TIP3    TIP3    TIP3    TIP3    TIP3    TIP3    TIP3    TIP3    TIP3    TIP3    TIP3    TIP3    TIP3    TIP3    TIP3    TIP3    TIP3    
          TIP3    TIP3    TIP3    TIP3    TIP3    TIP3    TIP3    TIP3    TIP3    TIP3    TIP3    TIP3    TIP3    TIP3    TIP3    TIP3    TIP3    TIP3    TIP3    TIP3    
          TIP3    TIP3    TIP3    TIP3    TIP3    TIP3    TIP3    TIP3    TIP3    TIP3    TIP3    TIP3    TIP3    TIP3    TIP3    TIP3    TIP3    TIP3    TIP3    TIP3    
          TIP3    TIP3    TIP3    TIP3    TIP3    TIP3    TIP3    TIP3    TIP3    TIP3    TIP3    TIP3    TIP3    TIP3    TIP3    TIP3    TIP3    TIP3    TIP3    TIP3    
          TIP3    TIP3    TIP3    TIP3    TIP3    TIP3    TIP3    TIP3    TIP3    TIP3    TIP3    TIP3    TIP3    TIP3    TIP3    TIP3    TIP3    TIP3    TIP3    TIP3    
          TIP3    TIP3    TIP3    TIP3    TIP3    TIP3    TIP3    TIP3    TIP3    TIP3    TIP3    TIP3    TIP3    TIP3    TIP3    TIP3    TIP3    TIP3    TIP3    TIP3    
          TIP3    TIP3    TIP3    TIP3    TIP3    TIP3    TIP3    TIP3    TIP3    TIP3    TIP3    TIP3    TIP3    TIP3    TIP3    TIP3    TIP3    TIP3    TIP3    TIP3    
          TIP3    TIP3    TIP3    TIP3    TIP3    TIP3    TIP3    TIP3    TIP3    TIP3    TIP3    TIP3    TIP3    TIP3    TIP3    TIP3    TIP3    TIP3    TIP3    TIP3    
          TIP3    TIP3    TIP3    TIP3    TIP3    TIP3    TIP3    TIP3    TIP3    TIP3    TIP3    TIP3    TIP3    TIP3    TIP3    TIP3    TIP3    TIP3    TIP3    TIP3    
          TIP3    TIP3    TIP3    TIP3    TIP3    TIP3    TIP3    TIP3    TIP3    TIP3    TIP3    TIP3    TIP3    TIP3    TIP3    TIP3    TIP3    TIP3    TIP3    TIP3    
          TIP3    TIP3    TIP3    TIP3    TIP3    TIP3    TIP3    TIP3    TIP3    TIP3    TIP3    TIP3    TIP3    TIP3    TIP3    TIP3    TIP3    TIP3    TIP3    TIP3    
          TIP3    TIP3    TIP3    TIP3    TIP3    TIP3    TIP3    TIP3    TIP3    TIP3    TIP3    TIP3    TIP3    TIP3    TIP3    TIP3    TIP3    TIP3    TIP3    TIP3    
          TIP3    TIP3    TIP3    TIP3    TIP3    TIP3    TIP3    TIP3    TIP3    TIP3    TIP3    TIP3    TIP3    TIP3    TIP3    TIP3    TIP3    TIP3    TIP3    TIP3    
          TIP3    TIP3    TIP3    TIP3    TIP3    TIP3    TIP3    TIP3    TIP3    TIP3    TIP3    TIP3    TIP3    TIP3    TIP3    TIP3    TIP3    TIP3    TIP3    TIP3    
          TIP3    TIP3    TIP3    TIP3    TIP3    TIP3    TIP3    TIP3    TIP3    TIP3    TIP3    TIP3    TIP3    TIP3    TIP3    TIP3    TIP3    TIP3    TIP3    TIP3    
          TIP3    TIP3    TIP3    TIP3    TIP3    TIP3    TIP3    TIP3    TIP3    TIP3    TIP3    TIP3    TIP3    TIP3    TIP3    TIP3    TIP3    TIP3    TIP3    TIP3    
          TIP3    TIP3    TIP3    TIP3    TIP3    TIP3    TIP3    TIP3    TIP3    TIP3    TIP3    TIP3    TIP3    TIP3    TIP3    TIP3    TIP3    TIP3    TIP3    TIP3    
          TIP3    TIP3    TIP3    TIP3    TIP3    TIP3    TIP3    TIP3    TIP3    TIP3    TIP3    TIP3    TIP3    TIP3    TIP3    TIP3    TIP3    TIP3    TIP3    TIP3    
          TIP3    TIP3    TIP3    TIP3    TIP3    TIP3    TIP3    TIP3    TIP3    TIP3    TIP3    TIP3    TIP3    TIP3    TIP3    TIP3    TIP3    TIP3    TIP3    TIP3    
          TIP3    TIP3    TIP3    TIP3    TIP3    TIP3    TIP3    TIP3    TIP3    TIP3    TIP3    TIP3    TIP3    TIP3    TIP3    TIP3    TIP3    TIP3    TIP3    TIP3    
          TIP3    TIP3    TIP3    TIP3    TIP3    TIP3    TIP3    TIP3    TIP3    TIP3    TIP3    TIP3    TIP3    TIP3    TIP3    TIP3    TIP3    TIP3    TIP3    TIP3    
          TIP3    TIP3    TIP3    TIP3    TIP3    TIP3    TIP3    TIP3    TIP3    TIP3    TIP3    TIP3    TIP3    TIP3    TIP3    TIP3    TIP3    TIP3    TIP3    TIP3    
          TIP3    TIP3    TIP3    TIP3    TIP3    TIP3    TIP3    TIP3    TIP3    TIP3    TIP3    TIP3    TIP3    TIP3    TIP3    TIP3    TIP3    TIP3    TIP3    TIP3    
          TIP3    TIP3    TIP3    TIP3    TIP3    TIP3    TIP3    TIP3    TIP3    TIP3    TIP3    TIP3    TIP3    TIP3    TIP3    TIP3    TIP3    TIP3    TIP3    TIP3    
          TIP3    TIP3    TIP3    TIP3    TIP3    TIP3    TIP3    TIP3    TIP3    TIP3    TIP3    TIP3    TIP3    TIP3    TIP3    TIP3    TIP3    TIP3    TIP3    TIP3    
          TIP3    TIP3    TIP3    TIP3    TIP3    TIP3    TIP3    TIP3    TIP3    TIP3    TIP3    TIP3    TIP3    TIP3    TIP3    TIP3    TIP3    TIP3    TIP3    TIP3    
          TIP3    TIP3    TIP3    TIP3    TIP3    TIP3    TIP3    TIP3    TIP3    TIP3    TIP3    TIP3    TIP3    TIP3    TIP3    TIP3    TIP3    TIP3    TIP3    TIP3    
          TIP3    TIP3    TIP3    TIP3    TIP3    TIP3    TIP3    TIP3    TIP3    TIP3    TIP3    TIP3    TIP3    TIP3    TIP3    TIP3    TIP3    TIP3    TIP3    TIP3    
          TIP3    TIP3    TIP3    TIP3    TIP3    TIP3    TIP3    TIP3    TIP3    TIP3    TIP3    TIP3    TIP3    TIP3    TIP3    TIP3    TIP3    TIP3    TIP3    TIP3    
          TIP3    TIP3    TIP3    TIP3    TIP3    TIP3    TIP3    TIP3    TIP3    TIP3    TIP3    TIP3    TIP3    TIP3    TIP3    TIP3    TIP3    TIP3    TIP3    TIP3    
          TIP3    TIP3    TIP3    TIP3    TIP3    TIP3    TIP3    TIP3    TIP3    TIP3    TIP3    TIP3    TIP3    TIP3    TIP3    TIP3    TIP3    TIP3    TIP3    TIP3    
          TIP3    TIP3    TIP3    TIP3    TIP3    TIP3    TIP3    TIP3    TIP3    TIP3    TIP3    TIP3    TIP3    TIP3    TIP3    TIP3    TIP3    TIP3    TIP3    TIP3    
          TIP3    TIP3    TIP3    TIP3    TIP3    TIP3    TIP3    TIP3    TIP3    TIP3    TIP3    TIP3    TIP3    TIP3    TIP3    TIP3    TIP3    TIP3    TIP3    TIP3    
          TIP3    TIP3    TIP3    TIP3    TIP3    TIP3    TIP3    TIP3    TIP3    TIP3    TIP3    TIP3    TIP3    TIP3    TIP3    TIP3    TIP3    TIP3    TIP3    TIP3    
          TIP3    TIP3    TIP3    TIP3    TIP3    TIP3    TIP3    TIP3    TIP3    TIP3    TIP3    TIP3    TIP3    TIP3    TIP3    TIP3    TIP3    TIP3    TIP3    TIP3    
          TIP3    TIP3    TIP3    TIP3    TIP3    TIP3    TIP3    TIP3    TIP3    TIP3    TIP3    TIP3    TIP3    TIP3    TIP3    TIP3    TIP3    TIP3    TIP3    TIP3    
          TIP3    TIP3    TIP3    TIP3    TIP3    TIP3    TIP3    TIP3    TIP3    TIP3    TIP3    TIP3    TIP3    TIP3    TIP3    TIP3    TIP3    TIP3    TIP3    TIP3    
          TIP3    TIP3    TIP3    TIP3    TIP3    TIP3    TIP3    TIP3    TIP3    TIP3    TIP3    TIP3    TIP3    TIP3    TIP3    TIP3    TIP3    TIP3    TIP3    TIP3    
          TIP3    TIP3    TIP3    TIP3    TIP3    TIP3    TIP3    TIP3    TIP3    TIP3    TIP3    TIP3    TIP3    TIP3    TIP3    TIP3    TIP3    TIP3    TIP3    TIP3    
          TIP3    TIP3    TIP3    TIP3    TIP3    TIP3    TIP3    TIP3    TIP3    TIP3    TIP3    TIP3    TIP3    TIP3    TIP3    TIP3    TIP3    TIP3    TIP3    TIP3    
          TIP3    TIP3    TIP3    TIP3    TIP3    TIP3    TIP3    TIP3    TIP3    TIP3    TIP3    TIP3    TIP3    TIP3    TIP3    TIP3    TIP3    TIP3    TIP3    TIP3    
          TIP3    TIP3    TIP3    TIP3    TIP3    TIP3    TIP3    TIP3    TIP3    TIP3    TIP3    TIP3    TIP3    TIP3    TIP3    TIP3    TIP3    TIP3    TIP3    TIP3    
          TIP3    TIP3    TIP3    TIP3    TIP3    TIP3    TIP3    TIP3    TIP3    TIP3    TIP3    TIP3    TIP3    TIP3    TIP3    TIP3    TIP3    TIP3    TIP3    TIP3    
          TIP3    TIP3    TIP3    TIP3    TIP3    TIP3    TIP3    TIP3    TIP3    TIP3    TIP3    TIP3    TIP3    TIP3    TIP3    TIP3    TIP3    TIP3    TIP3    TIP3    
          TIP3    TIP3    TIP3    TIP3    TIP3    TIP3    TIP3    TIP3    TIP3    TIP3    TIP3    TIP3    TIP3    TIP3    TIP3    TIP3    TIP3    TIP3    TIP3    TIP3    
          TIP3    TIP3    TIP3    TIP3    TIP3    TIP3    TIP3    TIP3    TIP3    TIP3    TIP3    TIP3    TIP3    TIP3    TIP3    TIP3    TIP3    TIP3    TIP3    TIP3    
          TIP3    TIP3    TIP3    TIP3    TIP3    TIP3    TIP3    TIP3    TIP3    TIP3    TIP3    TIP3    TIP3    TIP3    TIP3    TIP3    TIP3    TIP3    TIP3    TIP3    
          TIP3    TIP3    TIP3    TIP3    TIP3    TIP3    TIP3    TIP3    TIP3    TIP3    TIP3    TIP3    TIP3    TIP3    TIP3    TIP3    TIP3    TIP3    TIP3    TIP3    
          TIP3    TIP3    TIP3    TIP3    TIP3    TIP3    TIP3    TIP3    TIP3    TIP3    TIP3    TIP3    TIP3    TIP3    TIP3    TIP3    TIP3    TIP3    TIP3    TIP3    
          TIP3    TIP3    TIP3    TIP3    TIP3    TIP3    TIP3    TIP3    TIP3    TIP3    TIP3    TIP3    TIP3    TIP3    TIP3    TIP3    TIP3    TIP3    TIP3    TIP3    
          TIP3    TIP3    TIP3    TIP3    TIP3    TIP3    TIP3    TIP3    TIP3    TIP3    TIP3    TIP3    TIP3    TIP3    TIP3    TIP3    TIP3    TIP3    TIP3    TIP3    
          TIP3    TIP3    TIP3    TIP3    TIP3    TIP3    TIP3    TIP3    TIP3    TIP3    TIP3    TIP3    TIP3    TIP3    TIP3    TIP3    TIP3    TIP3    TIP3    TIP3    
          TIP3    TIP3    TIP3    TIP3    TIP3    TIP3    TIP3    TIP3    TIP3    TIP3    TIP3    TIP3    TIP3    TIP3    TIP3    TIP3    TIP3    TIP3    TIP3    TIP3    
          TIP3    TIP3    TIP3    TIP3    TIP3    TIP3    TIP3    TIP3    TIP3    TIP3    TIP3    TIP3    TIP3    TIP3    TIP3    TIP3    TIP3    TIP3    TIP3    TIP3    
          TIP3    TIP3    TIP3    TIP3    TIP3    TIP3    TIP3    TIP3    TIP3    TIP3    TIP3    TIP3    TIP3    TIP3    TIP3    TIP3    TIP3    TIP3    TIP3    TIP3    
          TIP3    TIP3    TIP3    TIP3    TIP3    TIP3    TIP3    TIP3    TIP3    TIP3    TIP3    TIP3    TIP3    TIP3    TIP3    TIP3    TIP3    TIP3    TIP3    TIP3    
          TIP3    TIP3    TIP3    TIP3    TIP3    TIP3    TIP3    TIP3    TIP3    TIP3    TIP3    TIP3    TIP3    TIP3    TIP3    TIP3    TIP3    TIP3    TIP3    TIP3    
          TIP3    TIP3    TIP3    TIP3    TIP3    TIP3    TIP3    TIP3    TIP3    TIP3    TIP3    TIP3    TIP3    TIP3    TIP3    TIP3    TIP3    TIP3    TIP3    TIP3    
          TIP3    TIP3    TIP3    TIP3    TIP3    TIP3    TIP3    TIP3    TIP3    TIP3    TIP3    TIP3    TIP3    TIP3    TIP3    TIP3    TIP3    TIP3    TIP3    TIP3    
          TIP3    TIP3    TIP3    TIP3    TIP3    TIP3    TIP3    TIP3    TIP3    TIP3    TIP3    TIP3    TIP3    TIP3    TIP3    TIP3    TIP3    TIP3    TIP3    TIP3    
          TIP3    TIP3    TIP3    TIP3    TIP3    TIP3    TIP3    TIP3    TIP3    TIP3    TIP3    TIP3    TIP3    TIP3    TIP3    TIP3    TIP3    TIP3    TIP3    TIP3    
          TIP3    TIP3    TIP3    TIP3    TIP3    TIP3    TIP3    TIP3    TIP3    TIP3    TIP3    TIP3    TIP3    TIP3    TIP3    TIP3    TIP3    TIP3    TIP3    TIP3    
          TIP3    TIP3    TIP3    TIP3    TIP3    TIP3    TIP3    TIP3    TIP3    TIP3    TIP3    TIP3    TIP3    TIP3    TIP3    TIP3    TIP3    TIP3    TIP3    TIP3    
          TIP3    TIP3    TIP3    TIP3    TIP3    TIP3    TIP3    TIP3    TIP3    TIP3    TIP3    TIP3    TIP3    TIP3    TIP3    TIP3    TIP3    TIP3    TIP3    TIP3    
          TIP3    TIP3    TIP3    TIP3    TIP3    TIP3    TIP3    TIP3    TIP3    TIP3    TIP3    TIP3    TIP3    TIP3    TIP3    TIP3    TIP3    TIP3    TIP3    TIP3    
          TIP3    TIP3    TIP3    TIP3    TIP3    TIP3    TIP3    TIP3    TIP3    TIP3    TIP3    TIP3    TIP3    TIP3    TIP3    TIP3    TIP3    TIP3    TIP3    TIP3    
          TIP3    TIP3    TIP3    TIP3    TIP3    TIP3    TIP3    TIP3    TIP3    TIP3    TIP3    TIP3    TIP3    TIP3    TIP3    TIP3    TIP3    TIP3    TIP3    TIP3    
          TIP3    TIP3    TIP3    TIP3    TIP3    TIP3    TIP3    TIP3    TIP3    TIP3    TIP3    TIP3    TIP3    TIP3    TIP3    TIP3    TIP3    TIP3    TIP3    TIP3    
          TIP3    TIP3    TIP3    TIP3    TIP3    TIP3    TIP3    TIP3    TIP3    TIP3    TIP3    TIP3    TIP3    TIP3    TIP3    TIP3    TIP3    TIP3    TIP3    TIP3    
          TIP3    TIP3    TIP3    TIP3    TIP3    TIP3    TIP3    TIP3    TIP3    TIP3    TIP3    TIP3    TIP3    TIP3    TIP3    TIP3    TIP3    TIP3    TIP3    TIP3    
          TIP3    TIP3    TIP3    TIP3    TIP3    TIP3    TIP3    TIP3    TIP3    TIP3    TIP3    TIP3    TIP3    TIP3    TIP3    TIP3    TIP3    TIP3    TIP3    TIP3    
          TIP3    TIP3    TIP3    TIP3    TIP3    TIP3    TIP3    TIP3    TIP3    TIP3    TIP3    TIP3    TIP3    TIP3    TIP3    TIP3    TIP3    TIP3    TIP3    TIP3    
          TIP3    TIP3    TIP3    TIP3    TIP3    TIP3    TIP3    TIP3    TIP3    TIP3    TIP3    TIP3    TIP3    TIP3    TIP3    TIP3    TIP3    TIP3    TIP3    TIP3    
          TIP3    TIP3    TIP3    TIP3    TIP3    TIP3    TIP3    TIP3    TIP3    TIP3    TIP3    TIP3    TIP3    TIP3    TIP3    TIP3    TIP3    TIP3    TIP3    TIP3    
          TIP3    TIP3    TIP3    TIP3    TIP3    TIP3    TIP3    TIP3    TIP3    TIP3    TIP3    TIP3    TIP3    TIP3    TIP3    TIP3    TIP3    TIP3    TIP3    TIP3    
          TIP3    TIP3    TIP3    TIP3    TIP3    TIP3    TIP3    TIP3    TIP3    TIP3    TIP3    TIP3    TIP3    TIP3    TIP3    TIP3    TIP3    TIP3    TIP3    TIP3    
          TIP3    TIP3    TIP3    TIP3    TIP3    TIP3    TIP3    TIP3    TIP3    TIP3    TIP3    TIP3    TIP3    TIP3    TIP3    TIP3    TIP3    TIP3    TIP3    TIP3    
          TIP3    TIP3    TIP3    TIP3    TIP3    TIP3    TIP3    TIP3    TIP3    TIP3    TIP3    TIP3    TIP3    TIP3    TIP3    TIP3    TIP3    TIP3    TIP3    TIP3    
          TIP3    TIP3    TIP3    TIP3    TIP3    TIP3    TIP3    TIP3    TIP3    TIP3    TIP3    TIP3    TIP3    TIP3    TIP3    TIP3    TIP3    TIP3    TIP3    TIP3    
          TIP3    TIP3    TIP3    TIP3    TIP3    TIP3    TIP3    TIP3    TIP3    TIP3    TIP3    TIP3    TIP3    TIP3    TIP3    TIP3    TIP3    TIP3    TIP3    TIP3    
          TIP3    TIP3    TIP3    TIP3    TIP3    TIP3    TIP3    TIP3    TIP3    TIP3    TIP3    TIP3    TIP3    TIP3    TIP3    TIP3    TIP3    TIP3    TIP3    TIP3    
          TIP3    TIP3    TIP3    TIP3    TIP3    TIP3    TIP3    TIP3    TIP3    TIP3    TIP3    TIP3    TIP3    TIP3    TIP3    TIP3    TIP3    TIP3    TIP3    TIP3    
          TIP3    TIP3    TIP3    TIP3    TIP3    TIP3    TIP3    TIP3    TIP3    TIP3    TIP3    TIP3    TIP3    TIP3    TIP3    TIP3    TIP3    TIP3    TIP3    TIP3    
          TIP3    TIP3    TIP3    TIP3    TIP3    TIP3    TIP3    TIP3    TIP3    TIP3    TIP3    TIP3    TIP3    TIP3    TIP3    TIP3    TIP3    TIP3    TIP3    TIP3    
          TIP3    TIP3    TIP3    TIP3    TIP3    TIP3    TIP3    TIP3    TIP3    TIP3    TIP3    TIP3    TIP3    TIP3    TIP3    TIP3    TIP3    TIP3    TIP3    TIP3    
          TIP3    TIP3    TIP3    TIP3    TIP3    TIP3    TIP3    TIP3    TIP3    TIP3    TIP3    TIP3    TIP3    TIP3    TIP3    TIP3    TIP3    TIP3    TIP3    TIP3    
          TIP3    TIP3    TIP3    TIP3    TIP3    TIP3    TIP3    TIP3    TIP3    TIP3    TIP3    TIP3    TIP3    TIP3    TIP3    TIP3    TIP3    TIP3    TIP3    TIP3    
          TIP3    TIP3    TIP3    TIP3    TIP3    TIP3    TIP3    TIP3    TIP3    TIP3    TIP3    TIP3    TIP3    TIP3    TIP3    TIP3    TIP3    TIP3    TIP3    TIP3    
          TIP3    TIP3    TIP3    TIP3    TIP3    TIP3    TIP3    TIP3    TIP3    TIP3    TIP3    TIP3    TIP3    TIP3    TIP3    TIP3    TIP3    TIP3    TIP3    TIP3    
          TIP3    TIP3    TIP3    TIP3    TIP3    TIP3    TIP3    TIP3    TIP3    TIP3    TIP3    TIP3    TIP3    TIP3    TIP3    TIP3    TIP3    TIP3    TIP3    TIP3    
          TIP3    TIP3    TIP3    TIP3    TIP3    TIP3    TIP3    TIP3    TIP3    TIP3    TIP3    TIP3    TIP3    TIP3    TIP3    TIP3    TIP3    TIP3    TIP3    TIP3    
          TIP3    TIP3    TIP3    TIP3    TIP3    TIP3    TIP3    TIP3    TIP3    TIP3    TIP3    TIP3    TIP3    TIP3    TIP3    TIP3    TIP3    TIP3    TIP3    TIP3    
          TIP3    TIP3    TIP3    TIP3    TIP3    TIP3    TIP3    TIP3    TIP3    TIP3    TIP3    TIP3    TIP3    TIP3    TIP3    TIP3    TIP3    TIP3    TIP3    TIP3    
          TIP3    TIP3    TIP3    TIP3    TIP3    TIP3    TIP3    TIP3    TIP3    TIP3    TIP3    TIP3    TIP3    TIP3    TIP3    TIP3    TIP3    TIP3    TIP3    TIP3    
          TIP3    TIP3    TIP3    TIP3    TIP3    TIP3    TIP3    TIP3    TIP3    TIP3    TIP3    TIP3    TIP3    TIP3    TIP3    TIP3    TIP3    TIP3    TIP3    TIP3    
          TIP3    TIP3    TIP3    TIP3    TIP3    TIP3    TIP3    TIP3    TIP3    TIP3    TIP3    TIP3    TIP3    TIP3    TIP3    TIP3    TIP3    TIP3    TIP3    TIP3    
          TIP3    TIP3    TIP3    TIP3    TIP3    TIP3    TIP3    TIP3    TIP3    TIP3    TIP3    TIP3    TIP3    TIP3    TIP3    TIP3    TIP3    TIP3    TIP3    TIP3    
          TIP3    TIP3    TIP3    TIP3    TIP3    TIP3    TIP3    TIP3    TIP3    TIP3    TIP3    TIP3    TIP3    TIP3    TIP3    TIP3    TIP3    TIP3    TIP3    TIP3    
          TIP3    TIP3    TIP3    TIP3    TIP3    TIP3    TIP3    TIP3    TIP3    TIP3    TIP3    TIP3    TIP3    TIP3    TIP3    TIP3    TIP3    TIP3    TIP3    TIP3    
          TIP3    TIP3    TIP3    TIP3    TIP3    TIP3    TIP3    TIP3    TIP3    TIP3    TIP3    TIP3    TIP3    TIP3    TIP3    TIP3    TIP3    TIP3    TIP3    TIP3    
          TIP3    TIP3    TIP3    TIP3    TIP3    TIP3    TIP3    TIP3    TIP3    TIP3    TIP3    TIP3    TIP3    TIP3    TIP3    TIP3    TIP3    TIP3    TIP3    TIP3    
          TIP3    TIP3    TIP3    TIP3    TIP3    TIP3    TIP3    TIP3    TIP3    TIP3    TIP3    TIP3    TIP3    TIP3    TIP3    TIP3    TIP3    TIP3    TIP3    TIP3    
          TIP3    TIP3    TIP3    TIP3    TIP3    TIP3    TIP3    TIP3    TIP3    TIP3    TIP3    TIP3    TIP3    TIP3    TIP3    TIP3    TIP3    TIP3    TIP3    TIP3    
          TIP3    TIP3    TIP3    TIP3    TIP3    TIP3    TIP3    TIP3    TIP3    TIP3    TIP3    TIP3    TIP3    TIP3    TIP3    TIP3    TIP3    TIP3    TIP3    TIP3    
          TIP3    TIP3    TIP3    TIP3    TIP3    TIP3    TIP3    TIP3    TIP3    TIP3    TIP3    TIP3    TIP3    TIP3    TIP3    TIP3    TIP3    TIP3    TIP3    TIP3    
          TIP3    TIP3    TIP3    TIP3    TIP3    TIP3    TIP3    TIP3    TIP3    TIP3    TIP3    TIP3    TIP3    TIP3    TIP3    TIP3    TIP3    TIP3    TIP3    TIP3    
          TIP3    TIP3    TIP3    TIP3    TIP3    TIP3    TIP3    TIP3    TIP3    TIP3    TIP3    TIP3    TIP3    TIP3    TIP3    TIP3    TIP3    TIP3    TIP3    TIP3    
          TIP3    TIP3    TIP3    TIP3    TIP3    TIP3    TIP3    TIP3    TIP3    TIP3    TIP3    TIP3    TIP3    TIP3    TIP3    TIP3    TIP3    TIP3    TIP3    TIP3    
          TIP3    TIP3    TIP3    TIP3    TIP3    TIP3    TIP3    TIP3    TIP3    TIP3    TIP3    TIP3    TIP3    TIP3    TIP3    TIP3    TIP3    TIP3    TIP3    TIP3    
          TIP3    TIP3    TIP3    TIP3    TIP3    TIP3    TIP3    TIP3    TIP3    TIP3    TIP3    TIP3    TIP3    TIP3    TIP3    TIP3    TIP3    TIP3    TIP3    TIP3    
          TIP3    TIP3    TIP3    TIP3    TIP3    TIP3    TIP3    TIP3    TIP3    TIP3    TIP3    TIP3    TIP3    TIP3    TIP3    TIP3    TIP3    TIP3    TIP3    TIP3    
          TIP3    TIP3    TIP3    TIP3    TIP3    TIP3    TIP3    TIP3    TIP3    TIP3    TIP3    TIP3    TIP3    TIP3    TIP3    TIP3    TIP3    TIP3    TIP3    TIP3    
          TIP3    TIP3    TIP3    TIP3    TIP3    TIP3    TIP3    TIP3    TIP3    TIP3    TIP3    TIP3    TIP3    TIP3    TIP3    TIP3    TIP3    TIP3    TIP3    TIP3    
          TIP3    TIP3    TIP3    TIP3    TIP3    TIP3    TIP3    TIP3    TIP3    TIP3    TIP3    TIP3    TIP3    TIP3    TIP3    TIP3    TIP3    TIP3    TIP3    TIP3    
          TIP3    TIP3    TIP3    TIP3    TIP3    TIP3    TIP3    TIP3    TIP3    TIP3    TIP3    TIP3    TIP3    TIP3    TIP3    TIP3    TIP3    TIP3    TIP3    TIP3    
          TIP3    TIP3    TIP3    TIP3    TIP3    TIP3    TIP3    TIP3    TIP3    TIP3    TIP3    TIP3    TIP3    TIP3    TIP3    TIP3    TIP3    TIP3    TIP3    TIP3    
          TIP3    TIP3    TIP3    TIP3    TIP3    TIP3    TIP3    TIP3    TIP3    TIP3    TIP3    TIP3    TIP3    TIP3    TIP3    TIP3    TIP3    TIP3    TIP3    TIP3    
          TIP3    TIP3    TIP3    TIP3    TIP3    TIP3    TIP3    TIP3    TIP3    TIP3    TIP3    TIP3    TIP3    TIP3    TIP3    TIP3    TIP3    TIP3    TIP3    TIP3    
          TIP3    TIP3    TIP3    TIP3    TIP3    TIP3    TIP3    TIP3    TIP3    TIP3    TIP3    TIP3    TIP3    TIP3    TIP3    TIP3    TIP3    TIP3    TIP3    TIP3    
          TIP3    TIP3    TIP3    TIP3    TIP3    TIP3    TIP3    TIP3    TIP3    TIP3    TIP3    TIP3    TIP3    TIP3    TIP3    TIP3    TIP3    TIP3    TIP3    TIP3    
          TIP3    TIP3    TIP3    TIP3    TIP3    TIP3    TIP3    TIP3    TIP3    TIP3    TIP3    TIP3    TIP3    TIP3    TIP3    TIP3    TIP3    TIP3    TIP3    TIP3    
          TIP3    TIP3    TIP3    TIP3    TIP3    TIP3    TIP3    TIP3    TIP3    TIP3    TIP3    TIP3    TIP3    TIP3    TIP3    TIP3    TIP3    TIP3    TIP3    TIP3    
          TIP3    TIP3    TIP3    TIP3    TIP3    TIP3    TIP3    TIP3    TIP3    TIP3    TIP3    TIP3    TIP3    TIP3    TIP3    TIP3    TIP3    TIP3    TIP3    TIP3    
          TIP3    TIP3    TIP3    TIP3    TIP3    TIP3    TIP3    TIP3    TIP3    TIP3    TIP3    TIP3    TIP3    TIP3    TIP3    TIP3    TIP3    TIP3    TIP3    TIP3    
          TIP3    TIP3    TIP3    TIP3    TIP3    TIP3    TIP3    TIP3    TIP3    TIP3    TIP3    TIP3    TIP3    TIP3    TIP3    TIP3    TIP3    TIP3    TIP3    TIP3    
          TIP3    TIP3    TIP3    TIP3    TIP3    TIP3    TIP3    TIP3    TIP3    TIP3    TIP3    TIP3    TIP3    TIP3    TIP3    TIP3    TIP3    TIP3    TIP3    TIP3    
          TIP3    TIP3    TIP3    TIP3    TIP3    TIP3    TIP3    TIP3    TIP3    TIP3    TIP3    TIP3    TIP3    TIP3    TIP3    TIP3    TIP3    TIP3    TIP3    TIP3    
          TIP3    TIP3    TIP3    TIP3    TIP3    TIP3    TIP3    TIP3    TIP3    TIP3    TIP3    TIP3    TIP3    TIP3    TIP3    TIP3    TIP3    TIP3    TIP3    TIP3    
          TIP3    TIP3    TIP3    TIP3    TIP3    TIP3    TIP3    TIP3    TIP3    TIP3    TIP3    TIP3    TIP3    TIP3    TIP3    TIP3    TIP3    TIP3    TIP3    TIP3    
          TIP3    TIP3    TIP3    TIP3    TIP3    TIP3    TIP3    TIP3    TIP3    TIP3    TIP3    TIP3    TIP3    TIP3    TIP3    TIP3    TIP3    TIP3    TIP3    TIP3    
          TIP3    TIP3    TIP3    TIP3    TIP3    TIP3    TIP3    TIP3    TIP3    TIP3    TIP3    TIP3    TIP3    TIP3    TIP3    TIP3    TIP3    TIP3    TIP3    TIP3    
          TIP3    TIP3    TIP3    TIP3    TIP3    TIP3    TIP3    TIP3    TIP3    TIP3    TIP3    TIP3    TIP3    TIP3    TIP3    TIP3    TIP3    TIP3    TIP3    TIP3    
          TIP3    TIP3    TIP3    TIP3    TIP3    TIP3    TIP3    TIP3    TIP3    TIP3    TIP3    TIP3    TIP3    TIP3    TIP3    TIP3    TIP3    TIP3    TIP3    TIP3    
          TIP3    TIP3    TIP3    TIP3    TIP3    TIP3    TIP3    TIP3    TIP3    TIP3    TIP3    TIP3    TIP3    TIP3    TIP3    TIP3    TIP3    TIP3    TIP3    TIP3    
          TIP3    TIP3    TIP3    TIP3    TIP3    TIP3    TIP3    TIP3    TIP3    TIP3    TIP3    TIP3    TIP3    TIP3    TIP3    TIP3    TIP3    TIP3    TIP3    TIP3    
          TIP3    TIP3    TIP3    TIP3    TIP3    TIP3    TIP3    TIP3    TIP3    TIP3    TIP3    TIP3    TIP3    TIP3    TIP3    TIP3    TIP3    TIP3    TIP3    TIP3    
          TIP3    TIP3    TIP3    TIP3    TIP3    TIP3    TIP3    TIP3    TIP3    TIP3    TIP3    TIP3    TIP3    TIP3    TIP3    TIP3    TIP3    TIP3    TIP3    TIP3    
          TIP3    TIP3    TIP3    TIP3    TIP3    TIP3    TIP3    TIP3    TIP3    TIP3    TIP3    TIP3    TIP3    TIP3    TIP3    TIP3    TIP3    TIP3    TIP3    TIP3    
          TIP3    TIP3    TIP3    TIP3    TIP3    TIP3    TIP3    TIP3    TIP3    TIP3    TIP3    TIP3    TIP3    TIP3    TIP3    TIP3    TIP3    TIP3    TIP3    TIP3    
          TIP3    TIP3    TIP3    TIP3    TIP3    TIP3    TIP3    TIP3    TIP3    TIP3    TIP3    TIP3    TIP3    TIP3    TIP3    TIP3    TIP3    TIP3    TIP3    TIP3    
          TIP3    TIP3    TIP3    TIP3    TIP3    TIP3    TIP3    TIP3    TIP3    TIP3    TIP3    TIP3    TIP3    TIP3    TIP3    TIP3    TIP3    TIP3    TIP3    TIP3    
          TIP3    TIP3    TIP3    TIP3    TIP3    TIP3    TIP3    TIP3    TIP3    TIP3    TIP3    TIP3    TIP3    TIP3    TIP3    TIP3    TIP3    TIP3    TIP3    TIP3    
          TIP3    TIP3    TIP3    TIP3    TIP3    TIP3    TIP3    TIP3    TIP3    TIP3    TIP3    TIP3    TIP3    TIP3    TIP3    TIP3    TIP3    TIP3    TIP3    TIP3    
          TIP3    TIP3    TIP3    TIP3    TIP3    TIP3    TIP3    TIP3    TIP3    TIP3    TIP3    TIP3    TIP3    TIP3    TIP3    TIP3    TIP3    TIP3    TIP3    TIP3    
          TIP3    TIP3    TIP3    TIP3    TIP3    TIP3    TIP3    TIP3    TIP3    TIP3    TIP3    TIP3    TIP3    TIP3    TIP3    TIP3    TIP3    TIP3    TIP3    TIP3    
          TIP3    TIP3    TIP3    TIP3    TIP3    TIP3    TIP3    TIP3    TIP3    TIP3    TIP3    TIP3    TIP3    TIP3    TIP3    TIP3    TIP3    TIP3    TIP3    TIP3    
          TIP3    TIP3    TIP3    TIP3    TIP3    TIP3    TIP3    TIP3    TIP3    TIP3    TIP3    TIP3    TIP3    TIP3    TIP3    TIP3    TIP3    TIP3    TIP3    TIP3    
          TIP3    TIP3    TIP3    TIP3    TIP3    TIP3    TIP3    TIP3    TIP3    TIP3    TIP3    TIP3    TIP3    TIP3    TIP3    TIP3    TIP3    TIP3    TIP3    TIP3    
          TIP3    TIP3    TIP3    TIP3    TIP3    TIP3    TIP3    TIP3    TIP3    TIP3    TIP3    TIP3    TIP3    TIP3    TIP3    TIP3    TIP3    TIP3    TIP3    TIP3    
          TIP3    TIP3    TIP3    TIP3    TIP3    TIP3    TIP3    TIP3    TIP3    TIP3    TIP3    TIP3    TIP3    TIP3    TIP3    TIP3    TIP3    TIP3    TIP3    TIP3    
          TIP3    TIP3    TIP3    TIP3    TIP3    TIP3    TIP3    TIP3    TIP3    TIP3    TIP3    TIP3    TIP3    TIP3    TIP3    TIP3    TIP3    TIP3    TIP3    TIP3    
          TIP3    TIP3    TIP3    TIP3    TIP3    TIP3    TIP3    TIP3    TIP3    TIP3    TIP3    TIP3    TIP3    TIP3    TIP3    TIP3    TIP3    TIP3    TIP3    TIP3    
          TIP3    TIP3    TIP3    TIP3    TIP3    TIP3    TIP3    TIP3    TIP3    TIP3    TIP3    TIP3    TIP3    TIP3    TIP3    TIP3    TIP3    TIP3    TIP3    TIP3    
          TIP3    TIP3    TIP3    TIP3    TIP3    TIP3    TIP3    TIP3    TIP3    TIP3    TIP3    TIP3    TIP3    TIP3    TIP3    TIP3    TIP3    TIP3    TIP3    TIP3    
          TIP3    TIP3    TIP3    TIP3    TIP3    TIP3    TIP3    TIP3    TIP3    TIP3    TIP3    TIP3    TIP3    TIP3    TIP3    TIP3    TIP3    TIP3    TIP3    TIP3    
          TIP3    TIP3    TIP3    TIP3    TIP3    TIP3    TIP3    TIP3    TIP3    TIP3    TIP3    TIP3    TIP3    TIP3    TIP3    TIP3    TIP3    TIP3    TIP3    TIP3    
          TIP3    TIP3    TIP3    TIP3    TIP3    TIP3    TIP3    TIP3    TIP3    TIP3    TIP3    TIP3    TIP3    TIP3    TIP3    TIP3    TIP3    TIP3    TIP3    TIP3    
          TIP3    TIP3    TIP3    TIP3    TIP3    TIP3    TIP3    TIP3    TIP3    TIP3    TIP3    TIP3    TIP3    TIP3    TIP3    TIP3    TIP3    TIP3    TIP3    TIP3    
          TIP3    TIP3    TIP3    TIP3    TIP3    TIP3    TIP3    TIP3    TIP3    TIP3    TIP3    TIP3    TIP3    TIP3    TIP3    TIP3    TIP3    TIP3    TIP3    TIP3    
          TIP3    TIP3    TIP3    TIP3    TIP3    TIP3    TIP3    TIP3    TIP3    TIP3    TIP3    TIP3    TIP3    TIP3    TIP3    TIP3    TIP3    TIP3    TIP3    TIP3    
          TIP3    TIP3    TIP3    TIP3    TIP3    TIP3    TIP3    TIP3    TIP3    TIP3    TIP3    TIP3    TIP3    TIP3    TIP3    TIP3    TIP3    TIP3    TIP3    TIP3    
          TIP3    TIP3    TIP3    TIP3    TIP3    TIP3    TIP3    TIP3    TIP3    TIP3    TIP3    TIP3    TIP3    TIP3    TIP3    TIP3    TIP3    TIP3    TIP3    TIP3    
          TIP3    TIP3    TIP3    TIP3    TIP3    TIP3    TIP3    TIP3    TIP3    TIP3    TIP3    TIP3    TIP3    TIP3    TIP3    TIP3    TIP3    TIP3    TIP3    TIP3    
          TIP3    TIP3    TIP3    TIP3    TIP3    TIP3    TIP3    TIP3    TIP3    TIP3    TIP3    TIP3    TIP3    TIP3    TIP3    TIP3    TIP3    TIP3    TIP3    TIP3    
          TIP3    TIP3    TIP3    TIP3    TIP3    TIP3    TIP3    TIP3    TIP3    TIP3    TIP3    TIP3    TIP3    TIP3    TIP3    TIP3    TIP3    TIP3    TIP3    TIP3    
          TIP3    TIP3    TIP3    TIP3    TIP3    TIP3    TIP3    TIP3    TIP3    TIP3    TIP3    TIP3    TIP3    TIP3    TIP3    TIP3    TIP3    TIP3    TIP3    TIP3    
          TIP3    TIP3    TIP3    TIP3    TIP3    TIP3    TIP3    TIP3    TIP3    TIP3    TIP3    TIP3    TIP3    TIP3    TIP3    TIP3    TIP3    TIP3    TIP3    TIP3    
          TIP3    TIP3    TIP3    TIP3    TIP3    TIP3    TIP3    TIP3    TIP3    TIP3    TIP3    TIP3    TIP3    TIP3    TIP3    TIP3    TIP3    TIP3    TIP3    TIP3    
          TIP3    TIP3    TIP3    TIP3    TIP3    TIP3    TIP3    TIP3    TIP3    TIP3    TIP3    TIP3    TIP3    TIP3    TIP3    TIP3    TIP3    TIP3    TIP3    TIP3    
          TIP3    TIP3    TIP3    TIP3    TIP3    TIP3    TIP3    TIP3    TIP3    TIP3    TIP3    TIP3    TIP3    TIP3    TIP3    TIP3    TIP3    TIP3    TIP3    TIP3    
          TIP3    TIP3    TIP3    TIP3    TIP3    TIP3    TIP3    TIP3    TIP3    TIP3    TIP3    TIP3    TIP3    TIP3    TIP3    TIP3    TIP3    TIP3    TIP3    TIP3    
          TIP3    TIP3    TIP3    TIP3    TIP3    TIP3    TIP3    TIP3    TIP3    TIP3    TIP3    TIP3    TIP3    TIP3    TIP3    TIP3    TIP3    TIP3    TIP3    TIP3    
          TIP3    TIP3    TIP3    TIP3    TIP3    TIP3    TIP3    TIP3    TIP3    TIP3    TIP3    TIP3    TIP3    TIP3    TIP3    TIP3    TIP3    TIP3    TIP3    TIP3    
          TIP3    TIP3    TIP3    TIP3    TIP3    TIP3    TIP3    TIP3    TIP3    TIP3    TIP3    TIP3    TIP3    TIP3    TIP3    TIP3    TIP3    TIP3    TIP3    TIP3    
          TIP3    TIP3    TIP3    TIP3    TIP3    TIP3    TIP3    TIP3    TIP3    TIP3    TIP3    TIP3    TIP3    TIP3    TIP3    TIP3    TIP3    TIP3    TIP3    TIP3    
          TIP3    TIP3    TIP3    TIP3    TIP3    TIP3    TIP3    TIP3    TIP3    TIP3    TIP3    TIP3    TIP3    TIP3    TIP3    TIP3    TIP3    TIP3    TIP3    TIP3    
          TIP3    TIP3    TIP3    TIP3    TIP3    TIP3    TIP3    TIP3    TIP3    TIP3    TIP3    TIP3    TIP3    TIP3    TIP3    TIP3    TIP3    TIP3    TIP3    TIP3    
          TIP3    TIP3    TIP3    TIP3    TIP3    TIP3    TIP3    TIP3    TIP3    TIP3    TIP3    TIP3    TIP3    TIP3    TIP3    TIP3    TIP3    TIP3    TIP3    TIP3    
          TIP3    TIP3    TIP3    TIP3    TIP3    TIP3    TIP3    TIP3    TIP3    TIP3    TIP3    TIP3    TIP3    TIP3    TIP3    TIP3    TIP3    TIP3    TIP3    TIP3    
          TIP3    TIP3    TIP3    TIP3    TIP3    TIP3    TIP3    TIP3    TIP3    TIP3    TIP3    TIP3    TIP3    TIP3    TIP3    TIP3    TIP3    TIP3    TIP3    TIP3    
          TIP3    TIP3    TIP3    TIP3    TIP3    TIP3    TIP3    TIP3    TIP3    TIP3    TIP3    TIP3    TIP3    TIP3    TIP3    TIP3    TIP3    TIP3    TIP3    TIP3    
          TIP3    TIP3    TIP3    TIP3    TIP3    TIP3    TIP3    TIP3    TIP3    TIP3    TIP3    TIP3    TIP3    TIP3    TIP3    TIP3    TIP3    TIP3    TIP3    TIP3    
          TIP3    TIP3    TIP3    TIP3    TIP3    TIP3    TIP3    TIP3    TIP3    TIP3    TIP3    TIP3    TIP3    TIP3    TIP3    TIP3    TIP3    TIP3    TIP3    TIP3    
          TIP3    TIP3    TIP3    TIP3    TIP3    TIP3    TIP3    TIP3    TIP3    TIP3    TIP3    TIP3    TIP3    TIP3    TIP3    TIP3    TIP3    TIP3    TIP3    TIP3    
          TIP3    TIP3    TIP3    TIP3    TIP3    TIP3    TIP3    TIP3    TIP3    TIP3    TIP3    TIP3    TIP3    TIP3    TIP3    TIP3    TIP3    TIP3    TIP3    TIP3    
          TIP3    TIP3    TIP3    TIP3    TIP3    TIP3    TIP3    TIP3    TIP3    TIP3    TIP3    TIP3    TIP3    TIP3    TIP3    TIP3    TIP3    TIP3    TIP3    TIP3    
          TIP3    TIP3    TIP3    TIP3    TIP3    TIP3    TIP3    TIP3    TIP3    TIP3    TIP3    TIP3    TIP3    TIP3    TIP3    TIP3    TIP3    TIP3    TIP3    TIP3    
          TIP3    TIP3    TIP3    TIP3    TIP3    TIP3    TIP3    TIP3    TIP3    TIP3    TIP3    TIP3    TIP3    TIP3    TIP3    TIP3    TIP3    TIP3    TIP3    TIP3    
          TIP3    TIP3    TIP3    TIP3    TIP3    TIP3    TIP3    TIP3    TIP3    TIP3    TIP3    TIP3    TIP3    TIP3    TIP3    TIP3    TIP3    TIP3    TIP3    TIP3    
          TIP3    TIP3    TIP3    TIP3    TIP3    TIP3    TIP3    TIP3    TIP3    TIP3    TIP3    TIP3    TIP3    TIP3    TIP3    TIP3    TIP3    TIP3    TIP3    TIP3    
          TIP3    TIP3    TIP3    TIP3    TIP3    TIP3    TIP3    TIP3    TIP3    TIP3    TIP3    TIP3    TIP3    TIP3    TIP3    TIP3    TIP3    TIP3    TIP3    TIP3    
          TIP3    TIP3    TIP3    TIP3    TIP3    TIP3    TIP3    TIP3    TIP3    TIP3    TIP3    TIP3    TIP3    TIP3    TIP3    TIP3    TIP3    TIP3    TIP3    TIP3    
          TIP3    TIP3    TIP3    TIP3    TIP3    TIP3    TIP3    TIP3    TIP3    TIP3    TIP3    TIP3    TIP3    TIP3    TIP3    TIP3    TIP3    TIP3    TIP3    TIP3    
          TIP3    TIP3    TIP3    TIP3    TIP3    TIP3    TIP3    TIP3    TIP3    TIP3    TIP3    TIP3    TIP3    TIP3    TIP3    TIP3    TIP3    TIP3    TIP3    TIP3    
          TIP3    TIP3    TIP3    TIP3    TIP3    TIP3    TIP3    TIP3    TIP3    TIP3    TIP3    TIP3    TIP3    TIP3    TIP3    TIP3    TIP3    TIP3    TIP3    TIP3    
          TIP3    TIP3    TIP3    TIP3    TIP3    TIP3    TIP3    TIP3    TIP3    TIP3    TIP3    TIP3    TIP3    TIP3    TIP3    TIP3    TIP3    TIP3    TIP3    TIP3    
          TIP3    TIP3    TIP3    TIP3    TIP3    TIP3    TIP3    TIP3    TIP3    TIP3    TIP3    TIP3    TIP3    TIP3    TIP3    TIP3    TIP3    TIP3    TIP3    TIP3    
          TIP3    TIP3    TIP3    TIP3    TIP3    TIP3    TIP3    TIP3    TIP3    TIP3    TIP3    TIP3    TIP3    TIP3    TIP3    TIP3    TIP3    TIP3    TIP3    TIP3    
          TIP3    TIP3    TIP3    TIP3    TIP3    TIP3    TIP3    TIP3    TIP3    TIP3    TIP3    TIP3    TIP3    TIP3    TIP3    TIP3    TIP3    TIP3    TIP3    TIP3    
          TIP3    TIP3    TIP3    TIP3    TIP3    TIP3    TIP3    TIP3    TIP3    TIP3    TIP3    TIP3    TIP3    TIP3    TIP3    TIP3    TIP3    TIP3    TIP3    TIP3    
          TIP3    TIP3    TIP3    TIP3    TIP3    TIP3    TIP3    TIP3    TIP3    TIP3    TIP3    TIP3    TIP3    TIP3    TIP3    TIP3    TIP3    TIP3    TIP3    TIP3    
          TIP3    TIP3    TIP3    TIP3    TIP3    TIP3    TIP3    TIP3    TIP3    TIP3    TIP3    TIP3    TIP3    TIP3    TIP3    TIP3    TIP3    TIP3    TIP3    TIP3    
          TIP3    TIP3    TIP3    TIP3    TIP3    TIP3    TIP3    TIP3    TIP3    TIP3    TIP3    TIP3    TIP3    TIP3    TIP3    TIP3    TIP3    TIP3    TIP3    TIP3    
          TIP3    TIP3    TIP3    TIP3    TIP3    TIP3    TIP3    TIP3    TIP3    TIP3    TIP3    TIP3    TIP3    TIP3    TIP3    TIP3    TIP3    TIP3    TIP3    TIP3    
          TIP3    TIP3    TIP3    TIP3    TIP3    TIP3    TIP3    TIP3    TIP3    TIP3    TIP3    TIP3    TIP3    TIP3    TIP3    TIP3    TIP3    TIP3    TIP3    TIP3    
          TIP3    TIP3    TIP3    TIP3    TIP3    TIP3    TIP3    TIP3    TIP3    TIP3    TIP3    TIP3    TIP3    TIP3    TIP3    TIP3    TIP3    TIP3    TIP3    TIP3    
          TIP3    TIP3    TIP3    TIP3    TIP3    TIP3    TIP3    TIP3    TIP3    TIP3    TIP3    TIP3    TIP3    TIP3    TIP3    TIP3    TIP3    TIP3    TIP3    TIP3    
          TIP3    TIP3    TIP3    TIP3    TIP3    TIP3    TIP3    TIP3    TIP3    TIP3    TIP3    TIP3    TIP3    TIP3    TIP3    TIP3    TIP3    TIP3    TIP3    TIP3    
          TIP3    TIP3    TIP3    TIP3    TIP3    TIP3    TIP3    TIP3    TIP3    TIP3    TIP3    TIP3    TIP3    TIP3    TIP3    TIP3    TIP3    TIP3    TIP3    TIP3    
          TIP3    TIP3    TIP3    TIP3    TIP3    TIP3    TIP3    TIP3    TIP3    TIP3    TIP3    TIP3    TIP3    TIP3    TIP3    TIP3    TIP3    TIP3    TIP3    TIP3    
          TIP3    TIP3    TIP3    TIP3    TIP3    TIP3    TIP3    TIP3    TIP3    TIP3    TIP3    TIP3    TIP3    TIP3    TIP3    TIP3    TIP3    TIP3    TIP3    TIP3    
          TIP3    TIP3    TIP3    TIP3    TIP3    TIP3    TIP3    TIP3    TIP3    TIP3    TIP3    TIP3    TIP3    TIP3    TIP3    TIP3    TIP3    TIP3    TIP3    TIP3    
          TIP3    TIP3    TIP3    TIP3    TIP3    TIP3    TIP3    TIP3    TIP3    TIP3    TIP3    TIP3    TIP3    TIP3    TIP3    TIP3    TIP3    TIP3    TIP3    TIP3    
          TIP3    TIP3    TIP3    TIP3    TIP3    TIP3    TIP3    TIP3    TIP3    TIP3    TIP3    TIP3    TIP3    TIP3    TIP3    TIP3    TIP3    TIP3    TIP3    TIP3    
          TIP3    TIP3    TIP3    TIP3    TIP3    TIP3    TIP3    TIP3    TIP3    TIP3    TIP3    TIP3    TIP3    TIP3    TIP3    TIP3    TIP3    TIP3    TIP3    TIP3    
          TIP3    TIP3    TIP3    TIP3    TIP3    TIP3    TIP3    TIP3    TIP3    TIP3    TIP3    TIP3    TIP3    TIP3    TIP3    TIP3    TIP3    TIP3    TIP3    TIP3    
          TIP3    TIP3    TIP3    TIP3    TIP3    TIP3    TIP3    TIP3    TIP3    TIP3    TIP3    TIP3    TIP3    TIP3    TIP3    TIP3    TIP3    TIP3    TIP3    TIP3    
          TIP3    TIP3    TIP3    TIP3    TIP3    TIP3    TIP3    TIP3    TIP3    TIP3    TIP3    TIP3    TIP3    TIP3    TIP3    TIP3    TIP3    TIP3    TIP3    TIP3    
          TIP3    TIP3    TIP3    TIP3    TIP3    TIP3    TIP3    TIP3    TIP3    TIP3    TIP3    TIP3    TIP3    TIP3    TIP3    TIP3    TIP3    TIP3    TIP3    TIP3    
          TIP3    TIP3    TIP3    TIP3    TIP3    TIP3    TIP3    TIP3    TIP3    TIP3    TIP3    TIP3    TIP3    TIP3    TIP3    TIP3    TIP3    TIP3    TIP3    TIP3    
          TIP3    TIP3    TIP3    TIP3    TIP3    TIP3    TIP3    TIP3    TIP3    TIP3    TIP3    TIP3    TIP3    TIP3    TIP3    TIP3    TIP3    TIP3    TIP3    TIP3    
          TIP3    TIP3    TIP3    TIP3    TIP3    TIP3    TIP3    TIP3    TIP3    TIP3    TIP3    TIP3    TIP3    TIP3    TIP3    TIP3    TIP3    TIP3    TIP3    TIP3    
          TIP3    TIP3    TIP3    TIP3    TIP3    TIP3    TIP3    TIP3    TIP3    TIP3    TIP3    TIP3    TIP3    TIP3    TIP3    TIP3    TIP3    TIP3    TIP3    TIP3    
          TIP3    TIP3    TIP3    TIP3    TIP3    TIP3    TIP3    TIP3    TIP3    TIP3    TIP3    TIP3    TIP3    TIP3    TIP3    TIP3    
  
 CHARMM>    close unit 20
 VCLOSE: Closing unit   20 with status "KEEP"
  
 CHARMM>    generate 2 first none last none noang nodihe
 NO PATCHING WILL BE DONE ON THE FIRST RESIDUE
 NO PATCHING WILL BE DONE ON THE LAST  RESIDUE
 GENPSF> Segment   2 has been generated. Its identifier is 2.
 PSFSUM> PSF modified: NONBOND lists and IMAGE atoms cleared.
 PSFSUM> Summary of the structure file counters :
         Number of segments      =        2   Number of residues   =     8089
         Number of atoms         =    28049   Number of groups     =     9168
         Number of bonds         =    28099   Number of angles     =    16312
         Number of dihedrals     =    12430   Number of impropers  =      772
         Number of cross-terms   =      291
         Number of HB acceptors  =     8237   Number of HB donors  =    16101
         Number of NB exclusions =        0   Total charge =   -8.00000
  
 CHARMM>     
  
 CHARMM>    open unit 20 read form name 3.crd
 VOPEN> Attempting to open::3.CRD::
 OPNLGU> Unit 20 opened for READONLY access to F:\51dassd\web\jobs\23866\AEB4FDA3-655B-4AD8-9018-5E8ECC245A82\Intermediate\1_Minimization\3.CRD
  
 CHARMM>    read sequ coor unit 20
 MAINIO> Sequence information being read from unit  20.
 TITLE> * CRD FILE GENERATED BY ACCELRYS DISCOVERY STUDIO USING THE CHARMM36 FORCEFIELD
 TITLE> *

          RESIDUE SEQUENCE --    29 RESIDUES
          SOD     SOD     SOD     SOD     SOD     SOD     SOD     SOD     SOD     SOD     SOD     SOD     SOD     SOD     SOD     SOD     SOD     SOD     SOD     SOD     
          SOD     SOD     SOD     SOD     SOD     SOD     SOD     SOD     SOD     
  
 CHARMM>    close unit 20
 VCLOSE: Closing unit   20 with status "KEEP"
  
 CHARMM>    generate 3 first none last none
 NO PATCHING WILL BE DONE ON THE FIRST RESIDUE
 NO PATCHING WILL BE DONE ON THE LAST  RESIDUE
 GENPSF> Segment   3 has been generated. Its identifier is 3.
 PSFSUM> PSF modified: NONBOND lists and IMAGE atoms cleared.
 PSFSUM> Summary of the structure file counters :
         Number of segments      =        3   Number of residues   =     8118
         Number of atoms         =    28078   Number of groups     =     9197
         Number of bonds         =    28099   Number of angles     =    16312
         Number of dihedrals     =    12430   Number of impropers  =      772
         Number of cross-terms   =      291
         Number of HB acceptors  =     8237   Number of HB donors  =    16101
         Number of NB exclusions =        0   Total charge =   21.00000
  
 CHARMM>     
  
 CHARMM>    open unit 20 read form name 4.crd
 VOPEN> Attempting to open::4.CRD::
 OPNLGU> Unit 20 opened for READONLY access to F:\51dassd\web\jobs\23866\AEB4FDA3-655B-4AD8-9018-5E8ECC245A82\Intermediate\1_Minimization\4.CRD
  
 CHARMM>    read sequ coor unit 20
 MAINIO> Sequence information being read from unit  20.
 TITLE> * CRD FILE GENERATED BY ACCELRYS DISCOVERY STUDIO USING THE CHARMM36 FORCEFIELD
 TITLE> *

          RESIDUE SEQUENCE --    21 RESIDUES
          CLA     CLA     CLA     CLA     CLA     CLA     CLA     CLA     CLA     CLA     CLA     CLA     CLA     CLA     CLA     CLA     CLA     CLA     CLA     CLA     
          CLA     
  
 CHARMM>    close unit 20
 VCLOSE: Closing unit   20 with status "KEEP"
  
 CHARMM>    generate 4 first none last none
 NO PATCHING WILL BE DONE ON THE FIRST RESIDUE
 NO PATCHING WILL BE DONE ON THE LAST  RESIDUE
 GENPSF> Segment   4 has been generated. Its identifier is 4.
 PSFSUM> PSF modified: NONBOND lists and IMAGE atoms cleared.
 PSFSUM> Summary of the structure file counters :
         Number of segments      =        4   Number of residues   =     8139
         Number of atoms         =    28099   Number of groups     =     9218
         Number of bonds         =    28099   Number of angles     =    16312
         Number of dihedrals     =    12430   Number of impropers  =      772
         Number of cross-terms   =      291
         Number of HB acceptors  =     8237   Number of HB donors  =    16101
         Number of NB exclusions =        0   Total charge =    0.00000
  
 CHARMM>     
  
 VCLOSE: Closing unit   97 with status "KEEP"

                    RETURNING TO INPUT STREAM    98
  
 CHARMM>    stream "readdeoxy.stream"
 VOPEN> Attempting to open::readdeoxy.stream::
 OPNLGU> Unit 97 opened for READONLY access to F:\51dassd\web\jobs\23866\AEB4FDA3-655B-4AD8-9018-5E8ECC245A82\Intermediate\1_Minimization\readdeoxy.stream

                    INPUT STREAM SWITCHING TO UNIT    97
 RDTITL> **
 RDTITL> *
 Parameter: IN1 <- "" <empty>
  
 VCLOSE: Closing unit   97 with status "KEEP"

                    RETURNING TO INPUT STREAM    98
  
 CHARMM>    stream "disulnk.stream"
 VOPEN> Attempting to open::disulnk.stream::
 OPNLGU> Unit 97 opened for READONLY access to F:\51dassd\web\jobs\23866\AEB4FDA3-655B-4AD8-9018-5E8ECC245A82\Intermediate\1_Minimization\disulnk.stream

                    INPUT STREAM SWITCHING TO UNIT    97
 RDTITL> ** STREAM FILE TO BUILD DISULFIDE BOND
 RDTITL> *
 Parameter: IN1 <- "" <empty>
  
 VCLOSE: Closing unit   97 with status "KEEP"

                    RETURNING TO INPUT STREAM    98
  
 CHARMM>    stream "patchlnk.stream"
 VOPEN> Attempting to open::patchlnk.stream::
 OPNLGU> Unit 97 opened for READONLY access to F:\51dassd\web\jobs\23866\AEB4FDA3-655B-4AD8-9018-5E8ECC245A82\Intermediate\1_Minimization\patchlnk.stream

                    INPUT STREAM SWITCHING TO UNIT    97
 RDTITL> **
 RDTITL> *
 Parameter: IN1 <- "" <empty>
  
 VCLOSE: Closing unit   97 with status "KEEP"

                    RETURNING TO INPUT STREAM    98
  
 CHARMM>    autogen angles dihedrals
 AUTOGEN: All angles are removed and regenerated.
 AUTOGEN: All dihedrals are removed and regenerated.
 PSFSUM> PSF modified: NONBOND lists and IMAGE atoms cleared.
 PSFSUM> Summary of the structure file counters :
         Number of segments      =        4   Number of residues   =     8139
         Number of atoms         =    28099   Number of groups     =     9218
         Number of bonds         =    28099   Number of angles     =    16312
         Number of dihedrals     =    12430   Number of impropers  =      772
         Number of cross-terms   =      291
         Number of HB acceptors  =     8237   Number of HB donors  =    16101
         Number of NB exclusions =        0   Total charge =    0.00000
  
 CHARMM>    stream "readcrd.stream"
 VOPEN> Attempting to open::readcrd.stream::
 OPNLGU> Unit 97 opened for READONLY access to F:\51dassd\web\jobs\23866\AEB4FDA3-655B-4AD8-9018-5E8ECC245A82\Intermediate\1_Minimization\readcrd.stream

                    INPUT STREAM SWITCHING TO UNIT    97
 RDTITL> **
 RDTITL> *
 Parameter: IN1 <- "" <empty>
  
 CHARMM>    open unit 20 read card name 1.crd
 VOPEN> Attempting to open::1.CRD::
 OPNLGU> Unit 20 opened for READONLY access to F:\51dassd\web\jobs\23866\AEB4FDA3-655B-4AD8-9018-5E8ECC245A82\Intermediate\1_Minimization\1.CRD
  
 CHARMM>    read coor card unit 20
          SPATIAL COORDINATES BEING READ FROM UNIT 20
 TITLE> * CRD FILE GENERATED BY ACCELRYS DISCOVERY STUDIO USING THE CHARMM36 FORCEFIELD
 TITLE> *
  
 CHARMM>    close unit 20
 VCLOSE: Closing unit   20 with status "KEEP"
  
 CHARMM>     
  
 CHARMM>    open unit 20 read card name 2.crd
 VOPEN> Attempting to open::2.CRD::
 OPNLGU> Unit 20 opened for READONLY access to F:\51dassd\web\jobs\23866\AEB4FDA3-655B-4AD8-9018-5E8ECC245A82\Intermediate\1_Minimization\2.CRD
  
 CHARMM>    read coor card unit 20 append
          SPATIAL COORDINATES BEING READ FROM UNIT 20
 A RESIDUE OFFSET OF 293 WILL BE USED.
 INFO: A subset of total atoms will be read.

 TITLE> * CRD FILE GENERATED BY ACCELRYS DISCOVERY STUDIO USING THE CHARMM36 FORCEFIELD
 TITLE> *
  
 CHARMM>    close unit 20
 VCLOSE: Closing unit   20 with status "KEEP"
  
 CHARMM>     
  
 CHARMM>    open unit 20 read card name 3.crd
 VOPEN> Attempting to open::3.CRD::
 OPNLGU> Unit 20 opened for READONLY access to F:\51dassd\web\jobs\23866\AEB4FDA3-655B-4AD8-9018-5E8ECC245A82\Intermediate\1_Minimization\3.CRD
  
 CHARMM>    read coor card unit 20 append
          SPATIAL COORDINATES BEING READ FROM UNIT 20
 A RESIDUE OFFSET OF8089 WILL BE USED.
 INFO: A subset of total atoms will be read.

 TITLE> * CRD FILE GENERATED BY ACCELRYS DISCOVERY STUDIO USING THE CHARMM36 FORCEFIELD
 TITLE> *
  
 CHARMM>    close unit 20
 VCLOSE: Closing unit   20 with status "KEEP"
  
 CHARMM>     
  
 CHARMM>    open unit 20 read card name 4.crd
 VOPEN> Attempting to open::4.CRD::
 OPNLGU> Unit 20 opened for READONLY access to F:\51dassd\web\jobs\23866\AEB4FDA3-655B-4AD8-9018-5E8ECC245A82\Intermediate\1_Minimization\4.CRD
  
 CHARMM>    read coor card unit 20 append
          SPATIAL COORDINATES BEING READ FROM UNIT 20
 A RESIDUE OFFSET OF8118 WILL BE USED.
 INFO: A subset of total atoms will be read.

 TITLE> * CRD FILE GENERATED BY ACCELRYS DISCOVERY STUDIO USING THE CHARMM36 FORCEFIELD
 TITLE> *
  
 CHARMM>    close unit 20
 VCLOSE: Closing unit   20 with status "KEEP"
  
 CHARMM>     
  
 VCLOSE: Closing unit   97 with status "KEEP"

                    RETURNING TO INPUT STREAM    98
  
 CHARMM>    OPEN WRITE UNIT 20 CARD NAME "molecule.psf"
 VOPEN> Attempting to open::molecule.psf::
 OPNLGU> Unit 20 opened for WRITE access to F:\51dassd\web\jobs\23866\AEB4FDA3-655B-4AD8-9018-5E8ECC245A82\Intermediate\1_Minimization\molecule.psf
  
 CHARMM>    WRITE PSF UNIT 20 CARD
 RDTITL> * USING CHARMM36 FORCEFIELD
 RDTITL> *
  
 CHARMM>    CLOSE UNIT 20
 VCLOSE: Closing unit   20 with status "KEEP"
  
 CHARMM>    define missing sele .not. init show end
 The following atoms are currently set:
SEGId RESId RESName  .. TYPEs ..
 SELRPN>      0 atoms have been selected out of  28099
  
 VCLOSE: Closing unit   98 with status "KEEP"

                    RETURNING TO INPUT STREAM    99
  
 CHARMM>     
  
 CHARMM>    STREAM "block.stream"
 VOPEN> Attempting to open::block.stream::
 OPNLGU> Unit 98 opened for READONLY access to F:\51dassd\web\jobs\23866\AEB4FDA3-655B-4AD8-9018-5E8ECC245A82\Intermediate\1_Minimization\block.stream

                    INPUT STREAM SWITCHING TO UNIT    98
 RDTITL>  
 Parameter: IN1 <- "" <empty>
  
 CHARMM>     
  
 VCLOSE: Closing unit   98 with status "KEEP"

                    RETURNING TO INPUT STREAM    99
  
 CHARMM>     
  
 CHARMM>    STREAM "noneSolvation.stream"
 VOPEN> Attempting to open::noneSolvation.stream::
 OPNLGU> Unit 98 opened for READONLY access to F:\51dassd\web\jobs\23866\AEB4FDA3-655B-4AD8-9018-5E8ECC245A82\Intermediate\1_Minimization\noneSolvation.stream

                    INPUT STREAM SWITCHING TO UNIT    98
 RDTITL> *STREAM FILE FOR CALCULATIONS IN VACUUM (NONE SOLVATION)
 RDTITL> *
 Parameter: IN1 <- "" <empty>
  
 CHARMM>    NBONDS CDIE EPS 1

 NONBOND OPTION FLAGS: 
     ELEC     VDW      ATOMs    CDIElec  FSHIft   VATOm    VFSWIt  
     BYGRoup  NOEXtnd  NOEWald 
 CUTNB  = 14.000 CTEXNB =999.000 CTONNB = 10.000 CTOFNB = 12.000
 CGONNB =  0.000 CGOFNB = 10.000
 WMIN   =  1.500 WRNMXD =  0.500 E14FAC =  1.000 EPS    =  1.000
 NBXMOD =      5
 There are        0 atom  pairs and        0 atom  exclusions.
 There are        0 group pairs and        0 group exclusions.
 <MAKINB> with mode   5 found  36615 exclusions and  12233 interactions(1-4)
 <MAKGRP> found   4026 group exclusions.
 Generating nonbond list with Exclusion mode = 5
 == PRIMARY == SPACE FOR  8074294 ATOM PAIRS AND        0 GROUP PAIRS

 General atom nonbond list generation found:
   719361 ATOM PAIRS WERE FOUND FOR ATOM LIST
    40367 GROUP PAIRS REQUIRED ATOM SEARCHES

  
 CHARMM>     
  
 CHARMM>    STREAM "imageFile.stream"
 VOPEN> Attempting to open::imageFile.stream::
 OPNLGU> Unit 97 opened for READONLY access to F:\51dassd\web\jobs\23866\AEB4FDA3-655B-4AD8-9018-5E8ECC245A82\Intermediate\1_Minimization\imageFile.stream

                    INPUT STREAM SWITCHING TO UNIT    97
 RDTITL> ** STREAM FILE TO SET UP IMAGES FOR PBC
 RDTITL> *
 Parameter: IN1 <- "" <empty>
  
 CHARMM>    set XSIZ 63.896759
 Parameter: XSIZ <- "63.896759"
  
 CHARMM>    set YSIZ 63.879829
 Parameter: YSIZ <- "63.879829"
  
 CHARMM>    set ZSIZ 74.317146
 Parameter: ZSIZ <- "74.317146"
  
 CHARMM>    Crystal define ortho @XSIZ @YSIZ @ZSIZ 90 90 90
 Parameter: XSIZ -> "63.896759"
 Parameter: YSIZ -> "63.879829"
 Parameter: ZSIZ -> "74.317146"
 Crystal Parameters : Crystal Type = ORTH
           A     =   63.89676 B    =   63.87983 C     =   74.31715
           Alpha =   90.00000 Beta =   90.00000 Gamma =   90.00000
  
 CHARMM>    Crystal build cutoff 14.0
 XBUILD> Building all transformations with a minimum atom-atom
         contact distance of less than   14.00 Angstroms.

 Range of Grid Search for Transformation     1 :
 Lattice Vector A    -2 TO     2
 Lattice Vector B    -2 TO     2
 Lattice Vector C    -2 TO     2


 The number of transformations generated =    26


 Number  Symop   A   B   C   Distance

      1      1  -1  -1  -1     5.6393
      2      1  -1   0  -1     3.0880
      3      1  -1   1  -1     3.9147
      4      1   0  -1  -1     4.5472
      5      1   0   0  -1     2.4170
      6      1   0   1  -1     2.8752
      7      1  -1  -1   0     4.8322
      8      1  -1   0   0     1.1029
      9      1  -1   1   0     4.6752
     10      1   0  -1   0     0.9556
     11      1   0   1   0     0.9556
     12      1  -1  -1   1     4.2133
     13      1  -1   0   1     4.3084
     14      1  -1   1   1     6.0378
     15      1   0  -1   1     2.8752
     16      1   0   0   1     2.4170
     17      1   0   1   1     4.5472
     18      1   1   1   1     5.6393
     19      1   1   0   1     3.0880
     20      1   1  -1   1     3.9147
     21      1   1   1   0     4.8322
     22      1   1   0   0     1.1029
     23      1   1  -1   0     4.6752
     24      1   1   1  -1     4.2133
     25      1   1   0  -1     4.3084
     26      1   1  -1  -1     6.0378
                     THERE ARE NO ROTATIONS FOR THIS TRANSFORMATION SET
    26 Transformations have been processed.

  
 CHARMM>    define salt sele atom * * SOD .or. atom * * POT .or. atom * * CAL .or. atom * * MG -
 CHARMM>    .or. atom * * CLA .or. resn SO4 .or. resn PHO1 .or. resn PHO2 end
 SELRPN>     50 atoms have been selected out of  28099
  
 CHARMM>    define nonsolv sele (.not. salt) .and. (.not. resn tip*) end
 SELRPN>   4661 atoms have been selected out of  28099
  
 CHARMM>    image byseg xcen 0.0 ycen 0.0 zcen 0.0 select nonsolv end
 SELRPN>   4661 atoms have been selected out of  28099
 IMAGE CENTERING ON FOR SOME ATOMS
  
 CHARMM>    image byres xcen 0.0 ycen 0.0 zcen 0.0 select resname tip* end
 SELRPN>  23388 atoms have been selected out of  28099
 IMAGE CENTERING ON FOR SOME ATOMS
  
 CHARMM>    image byres xcen 0.0 ycen 0.0 zcen 0.0 select salt end
 SELRPN>     50 atoms have been selected out of  28099
 IMAGE CENTERING ON FOR SOME ATOMS
  
 CHARMM>    set hasxtal true
 Parameter: HASXTAL <- "TRUE"
  
 VCLOSE: Closing unit   97 with status "KEEP"

                    RETURNING TO INPUT STREAM    98
  
 CHARMM>     
  
 CHARMM>     
  
 CHARMM>     
  
 CHARMM>     
  
 CHARMM>     
  
 VCLOSE: Closing unit   98 with status "KEEP"

                    RETURNING TO INPUT STREAM    99
  
 CHARMM>     
  
 CHARMM>    STREAM "nonbond.stream"
 VOPEN> Attempting to open::nonbond.stream::
 OPNLGU> Unit 98 opened for READONLY access to F:\51dassd\web\jobs\23866\AEB4FDA3-655B-4AD8-9018-5E8ECC245A82\Intermediate\1_Minimization\nonbond.stream

                    INPUT STREAM SWITCHING TO UNIT    98
 RDTITL> *NONBOND STREAM FILE TEMPLATE
 RDTITL> *
 Parameter: IN1 <- "" <empty>
  
 CHARMM>    FAST ON
 MISCOM> FAST option: EXPANDED (limited fast routines)
  
 CHARMM>    NBONDS CUTNB 14.0 CTOFNB 12.0 CTONNB 10.0

 SELECTED IMAGES ATOMS BEING CENTERED ABOUT  0.000000  0.000000  0.000000
 RESIDUE 6685 OPERATED ON BY TRANSFORMATION C005
 RESIDUE 6707 OPERATED ON BY TRANSFORMATION C005
 RESIDUE 6778 OPERATED ON BY TRANSFORMATION C005
 RESIDUE 6799 OPERATED ON BY TRANSFORMATION C005
 RESIDUE 6872 OPERATED ON BY TRANSFORMATION C005
 RESIDUE 6894 OPERATED ON BY TRANSFORMATION C005
 RESIDUE 6968 OPERATED ON BY TRANSFORMATION C005
 RESIDUE 6990 OPERATED ON BY TRANSFORMATION C005
 RESIDUE 7068 OPERATED ON BY TRANSFORMATION C005
 RESIDUE 7090 OPERATED ON BY TRANSFORMATION C005
 RESIDUE 7150 OPERATED ON BY TRANSFORMATION C005
 RESIDUE 7164 OPERATED ON BY TRANSFORMATION C005
 RESIDUE 7223 OPERATED ON BY TRANSFORMATION C005
 RESIDUE 7237 OPERATED ON BY TRANSFORMATION C005
 RESIDUE 7306 OPERATED ON BY TRANSFORMATION C005
 RESIDUE 7325 OPERATED ON BY TRANSFORMATION C005
 RESIDUE 7404 OPERATED ON BY TRANSFORMATION C005
 RESIDUE 7426 OPERATED ON BY TRANSFORMATION C005
 RESIDUE 7493 OPERATED ON BY TRANSFORMATION C005
 RESIDUE 7511 OPERATED ON BY TRANSFORMATION C005
 RESIDUE 7569 OPERATED ON BY TRANSFORMATION C005
 RESIDUE 7580 OPERATED ON BY TRANSFORMATION C005
 RESIDUE 7645 OPERATED ON BY TRANSFORMATION C005
 RESIDUE 7662 OPERATED ON BY TRANSFORMATION C005
 RESIDUE 7740 OPERATED ON BY TRANSFORMATION C005
 RESIDUE 7762 OPERATED ON BY TRANSFORMATION C005
 RESIDUE 7833 OPERATED ON BY TRANSFORMATION C005
 RESIDUE 7851 OPERATED ON BY TRANSFORMATION C005
 RESIDUE 7919 OPERATED ON BY TRANSFORMATION C005
 RESIDUE 7938 OPERATED ON BY TRANSFORMATION C005
 RESIDUE 8009 OPERATED ON BY TRANSFORMATION C005
 RESIDUE 8030 OPERATED ON BY TRANSFORMATION C005

 <MKIMAT2>: updating the image atom lists and remapping
 Transformation   Atoms  Groups  Residues  Min-Distance
    1  C001 has      90      30      30        1.43
    2  C002 has     875     295     295        0.31
    3  C003 has      93      31      31        1.46
    4  C004 has     904     302     302        0.00
    5  C005 has    5444    1805    1718        0.00
    6  C006 has     888     298     298        0.00
    7  C007 has     995     333     333        0.27
    8  C008 has    6314    2108    2086        0.00
    9  C009 has    1002     336     336        0.45
   10  C010 has    6489    2152    2116        0.00
   12  C012 has     111      37      37        0.84
   13  C013 has     876     294     294        0.00
   14  C014 has     106      36      36        2.57
 Total of52286 atoms and17275 groups and16051 residues were included

 <MAKGRP> found      0 image group exclusions.

 NONBOND OPTION FLAGS: 
     ELEC     VDW      ATOMs    CDIElec  FSHIft   VATOm    VFSWIt  
     BYGRoup  NOEXtnd  NOEWald 
 CUTNB  = 14.000 CTEXNB =999.000 CTONNB = 10.000 CTOFNB = 12.000
 CGONNB =  0.000 CGOFNB = 10.000
 WMIN   =  1.500 WRNMXD =  0.500 E14FAC =  1.000 EPS    =  1.000
 NBXMOD =      5
 There are   719361 atom  pairs and    48848 atom  exclusions.
 There are        0 group pairs and     4026 group exclusions.
 Generating nonbond list with Exclusion mode = 5
 == PRIMARY == SPACE FOR  8074294 ATOM PAIRS AND        0 GROUP PAIRS

 General atom nonbond list generation found:
   719348 ATOM PAIRS WERE FOUND FOR ATOM LIST
    40365 GROUP PAIRS REQUIRED ATOM SEARCHES

 SPACE FOR   619796 ATOM PAIRS AND        0 GROUP PAIRS

 Image nonbond list generation found:
   193357 ATOM PAIRS WERE FOUND FOR ATOM LIST
        0 ATOM PAIRS WERE FOUND FOR ATOM SELF LIST
    15721 GROUP PAIRS REQUIRED ATOM SEARCHES

  
 CHARMM>    NBONDS EWALD PMEWald Kappa 0.34 Order 4 FFTX 64 FFTY 64 FFTZ 80

 SELECTED IMAGES ATOMS BEING CENTERED ABOUT  0.000000  0.000000  0.000000

 <MKIMAT2>: updating the image atom lists and remapping
 Transformation   Atoms  Groups  Residues  Min-Distance
    1  C001 has      90      30      30        1.43
    2  C002 has     875     295     295        0.31
    3  C003 has      93      31      31        1.46
    4  C004 has     904     302     302        0.00
    5  C005 has    5444    1805    1718        0.00
    6  C006 has     888     298     298        0.00
    7  C007 has     995     333     333        0.27
    8  C008 has    6314    2108    2086        0.00
    9  C009 has    1002     336     336        0.45
   10  C010 has    6489    2152    2116        0.00
   12  C012 has     111      37      37        0.84
   13  C013 has     876     294     294        0.00
   14  C014 has     106      36      36        2.57
 Total of52286 atoms and17275 groups and16051 residues were included

 <MAKGRP> found      0 image group exclusions.
 <PME> Total heap storage needed =      815315
 Fill Ewald table: Number of points=     10000 EWXmax=    4.250000
 fill erfc table: linear inter has rms error = 0.979220D-08 maximum error = 0.218740D-07
 fill erfc table: cubic spline has rms error = 0.360331D-11 maximum error = 0.108438D-10

 NONBOND OPTION FLAGS: 
     ELEC     VDW      ATOMs    CDIElec  FSHIft   VATOm    VFSWIt  
     BYGRoup  NOEXtnd  EWALd   
 CUTNB  = 14.000 CTEXNB =999.000 CTONNB = 10.000 CTOFNB = 12.000
 CGONNB =  0.000 CGOFNB = 10.000
 WMIN   =  1.500 WRNMXD =  0.500 E14FAC =  1.000 EPS    =  1.000
 NBXMOD =      5
 PME EWALD OPTIONS: KAPPA  =  0.340  QCOR =  0.000  Bspline order = 4
 FFTX=  64  FFTY=  64  FFTZ=  80
                Using Pub FFT
                Real-to-Complex FFT
 There are   719348 atom  pairs and    48848 atom  exclusions.
 There are        0 group pairs and     4026 group exclusions.
 Generating nonbond list with Exclusion mode = 5
 == PRIMARY == SPACE FOR  8074294 ATOM PAIRS AND        0 GROUP PAIRS

 General atom nonbond list generation found:
   719348 ATOM PAIRS WERE FOUND FOR ATOM LIST
    40365 GROUP PAIRS REQUIRED ATOM SEARCHES

 SPACE FOR   619796 ATOM PAIRS AND        0 GROUP PAIRS

 Image nonbond list generation found:
   193357 ATOM PAIRS WERE FOUND FOR ATOM LIST
        0 ATOM PAIRS WERE FOUND FOR ATOM SELF LIST
    15721 GROUP PAIRS REQUIRED ATOM SEARCHES

  
 VCLOSE: Closing unit   98 with status "KEEP"

                    RETURNING TO INPUT STREAM    99
  
 CHARMM>     
  
 CHARMM>    !Cleans up all previous constraints
 CHARMM>    !clean up all fixed constraint
 CHARMM>    CONS FIX SELE NONE END
 SELRPN>      0 atoms have been selected out of  28099
  
 CHARMM>    !clean up all harmonic restraint
 CHARMM>    CONS HARM CLEAR
  
 CHARMM>    !clean all distance constraints
 CHARMM>    NOE
  
    NOE>     RESET
  
    NOE>     END
 NOE:  CURRENT NUMBER OF CONSTRAINTS=   0
  
 CHARMM>    !clean up all dihedral constraints
 CHARMM>    CONS CLDH
  
 CHARMM>     
  
 CHARMM>    SHAKE FAST BONH PARA TOL 0.1e-9
 SHKCOM> SHAKE parameters: TOL =   0.1000D-09 MXITer =    500

             886 constraints will held by SHAKE.
 FSSHKINI: Fast shake initialized with     886 bond contraints and        0 water constraints (3-center).
 FSSHKINI:      886 constraints are in groups of:        0
 FSSHKINI:    299 2-body (CH),    178 3-body(CH2),     77 4-body(CH3),      0 >4-body. 
 FSSHKINI: Fast shake initialized with     886 bond contraints and        0 water constraints (3-center).
 FSSHKINI:      886 constraints are in groups of:        0
 FSSHKINI:    299 2-body (CH),    178 3-body(CH2),     77 4-body(CH3),      0 >4-body. 
   ==== COLLCT_FSTSHK ====
 FSSHKINI: =========== Totals for all nodes:   25706 total constraints
 FSSHKINI: Fast shake initialized with    2318 bond contraints and     7796 water constraints (3-center).
 FSSHKINI:    836 2-body (CH),    462 3-body(CH2),    186 4-body(CH3),      0 >4-body. 
  
 CHARMM>     
  
 CHARMM>     
  
 CHARMM>     
  
 CHARMM>     
  
 CHARMM>     
  
 CHARMM>     
  
 CHARMM>    MINI  SD  NSTEP  1000 NPRINT 50 -
 CHARMM>     TOLGRD  1.0  TOLENR  0.0  TOLSTP  0.000000

 SELECTED IMAGES ATOMS BEING CENTERED ABOUT  0.000000  0.000000  0.000000

 <MKIMAT2>: updating the image atom lists and remapping
 Transformation   Atoms  Groups  Residues  Min-Distance
    1  C001 has      90      30      30        1.43
    2  C002 has     875     295     295        0.31
    3  C003 has      93      31      31        1.46
    4  C004 has     904     302     302        0.00
    5  C005 has    5444    1805    1718        0.00
    6  C006 has     888     298     298        0.00
    7  C007 has     995     333     333        0.27
    8  C008 has    6314    2108    2086        0.00
    9  C009 has    1002     336     336        0.45
   10  C010 has    6489    2152    2116        0.00
   12  C012 has     111      37      37        0.84
   13  C013 has     876     294     294        0.00
   14  C014 has     106      36      36        2.57
 Total of52286 atoms and17275 groups and16051 residues were included

 <MAKGRP> found      0 image group exclusions.

 NONBOND OPTION FLAGS: 
     ELEC     VDW      ATOMs    CDIElec  FSHIft   VATOm    VFSWIt  
     BYGRoup  NOEXtnd  EWALd   
 CUTNB  = 14.000 CTEXNB =999.000 CTONNB = 10.000 CTOFNB = 12.000
 CGONNB =  0.000 CGOFNB = 10.000
 WMIN   =  1.500 WRNMXD =  0.500 E14FAC =  1.000 EPS    =  1.000
 NBXMOD =      5
 PME EWALD OPTIONS: KAPPA  =  0.340  QCOR =  0.000  Bspline order = 4
 FFTX=  64  FFTY=  64  FFTZ=  80
                Using Pub FFT
                Real-to-Complex FFT
 There are   719348 atom  pairs and    48848 atom  exclusions.
 There are        0 group pairs and     4026 group exclusions.
 Generating nonbond list with Exclusion mode = 5
 == PRIMARY == SPACE FOR  8074294 ATOM PAIRS AND        0 GROUP PAIRS

 General atom nonbond list generation found:
   719348 ATOM PAIRS WERE FOUND FOR ATOM LIST
    40365 GROUP PAIRS REQUIRED ATOM SEARCHES

 SPACE FOR   619796 ATOM PAIRS AND        0 GROUP PAIRS

 Image nonbond list generation found:
   193357 ATOM PAIRS WERE FOUND FOR ATOM LIST
        0 ATOM PAIRS WERE FOUND FOR ATOM SELF LIST
    15721 GROUP PAIRS REQUIRED ATOM SEARCHES


 STEEPD> An energy minimization has been requested.

 NSTEP  =         1000   NPRINT =           50
 STEP   =    0.0200000   TOLFUN =    0.0000000
 TOLGRD =    1.0000000   TOLSTP =    0.0000000

MINI MIN: Cycle      ENERgy      Delta-E         GRMS    Step-size
MINI INTERN:          BONDs       ANGLes       UREY-b    DIHEdrals    IMPRopers
MINI CROSS:           CMAPs        PMF1D        PMF2D        PRIMO
MINI EXTERN:        VDWaals         ELEC       HBONds          ASP         USER
MINI IMAGES:        IMNBvdw       IMELec       IMHBnd       RXNField    EXTElec
MINI EWALD:          EWKSum       EWSElf       EWEXcl       EWQCor       EWUTil
 ----------       ---------    ---------    ---------    ---------    ---------
MINI>        0 1033590.8866       0.0000    4265.1491       0.0200
MINI INTERN>      435.22299    872.33163     89.02931   2665.93465     22.69217
MINI CROSS>       -66.63056      0.00000      0.00000      0.00000
MINI EXTERN>    47377.89440 -62529.51654      0.00000      0.00000      0.00000
MINI IMAGES>   1057776.9271    -491.7629       0.0000       0.0000       0.0000
MINI EWALD>      6944.61535-551293.55102 531787.70000      0.00000      0.00000
 ----------       ---------    ---------    ---------    ---------    ---------
 UPDECI: Nonbond update at step         5
 Generating nonbond list with Exclusion mode = 5
 == PRIMARY == SPACE FOR  8074294 ATOM PAIRS AND        0 GROUP PAIRS

 General atom nonbond list generation found:
   721263 ATOM PAIRS WERE FOUND FOR ATOM LIST
    40492 GROUP PAIRS REQUIRED ATOM SEARCHES

 SPACE FOR   619796 ATOM PAIRS AND        0 GROUP PAIRS

 Image nonbond list generation found:
   191589 ATOM PAIRS WERE FOUND FOR ATOM LIST
        0 ATOM PAIRS WERE FOUND FOR ATOM SELF LIST
    15655 GROUP PAIRS REQUIRED ATOM SEARCHES

 UPDECI: Nonbond update at step         6
 Generating nonbond list with Exclusion mode = 5
 == PRIMARY == SPACE FOR  8074294 ATOM PAIRS AND        0 GROUP PAIRS

 General atom nonbond list generation found:
   721298 ATOM PAIRS WERE FOUND FOR ATOM LIST
    40497 GROUP PAIRS REQUIRED ATOM SEARCHES

 SPACE FOR   619796 ATOM PAIRS AND        0 GROUP PAIRS

 Image nonbond list generation found:
   191559 ATOM PAIRS WERE FOUND FOR ATOM LIST
        0 ATOM PAIRS WERE FOUND FOR ATOM SELF LIST
    15667 GROUP PAIRS REQUIRED ATOM SEARCHES

 UPDECI: Nonbond update at step         7
 Generating nonbond list with Exclusion mode = 5
 == PRIMARY == SPACE FOR  8074294 ATOM PAIRS AND        0 GROUP PAIRS

 General atom nonbond list generation found:
   721288 ATOM PAIRS WERE FOUND FOR ATOM LIST
    40498 GROUP PAIRS REQUIRED ATOM SEARCHES

 SPACE FOR   619796 ATOM PAIRS AND        0 GROUP PAIRS

 Image nonbond list generation found:
   191558 ATOM PAIRS WERE FOUND FOR ATOM LIST
        0 ATOM PAIRS WERE FOUND FOR ATOM SELF LIST
    15667 GROUP PAIRS REQUIRED ATOM SEARCHES

 UPDECI: Nonbond update at step         8
 Generating nonbond list with Exclusion mode = 5
 == PRIMARY == SPACE FOR  8074294 ATOM PAIRS AND        0 GROUP PAIRS

 General atom nonbond list generation found:
   721286 ATOM PAIRS WERE FOUND FOR ATOM LIST
    40498 GROUP PAIRS REQUIRED ATOM SEARCHES

 SPACE FOR   619796 ATOM PAIRS AND        0 GROUP PAIRS

 Image nonbond list generation found:
   191551 ATOM PAIRS WERE FOUND FOR ATOM LIST
        0 ATOM PAIRS WERE FOUND FOR ATOM SELF LIST
    15663 GROUP PAIRS REQUIRED ATOM SEARCHES

 UPDECI: Nonbond update at step         9
 Generating nonbond list with Exclusion mode = 5
 == PRIMARY == SPACE FOR  8074294 ATOM PAIRS AND        0 GROUP PAIRS

 General atom nonbond list generation found:
   721288 ATOM PAIRS WERE FOUND FOR ATOM LIST
    40494 GROUP PAIRS REQUIRED ATOM SEARCHES

 SPACE FOR   619796 ATOM PAIRS AND        0 GROUP PAIRS

 Image nonbond list generation found:
   191548 ATOM PAIRS WERE FOUND FOR ATOM LIST
        0 ATOM PAIRS WERE FOUND FOR ATOM SELF LIST
    15662 GROUP PAIRS REQUIRED ATOM SEARCHES

 UPDECI: Nonbond update at step        10
 Generating nonbond list with Exclusion mode = 5
 == PRIMARY == SPACE FOR  8074294 ATOM PAIRS AND        0 GROUP PAIRS

 General atom nonbond list generation found:
   721308 ATOM PAIRS WERE FOUND FOR ATOM LIST
    40493 GROUP PAIRS REQUIRED ATOM SEARCHES

 SPACE FOR   619796 ATOM PAIRS AND        0 GROUP PAIRS

 Image nonbond list generation found:
   191529 ATOM PAIRS WERE FOUND FOR ATOM LIST
        0 ATOM PAIRS WERE FOUND FOR ATOM SELF LIST
    15658 GROUP PAIRS REQUIRED ATOM SEARCHES

 UPDECI: Nonbond update at step        12
 Generating nonbond list with Exclusion mode = 5
 == PRIMARY == SPACE FOR  8074294 ATOM PAIRS AND        0 GROUP PAIRS

 General atom nonbond list generation found:
   721743 ATOM PAIRS WERE FOUND FOR ATOM LIST
    40544 GROUP PAIRS REQUIRED ATOM SEARCHES

 SPACE FOR   619796 ATOM PAIRS AND        0 GROUP PAIRS

 Image nonbond list generation found:
   191260 ATOM PAIRS WERE FOUND FOR ATOM LIST
        0 ATOM PAIRS WERE FOUND FOR ATOM SELF LIST
    15629 GROUP PAIRS REQUIRED ATOM SEARCHES

 UPDECI: Nonbond update at step        14
 Generating nonbond list with Exclusion mode = 5
 == PRIMARY == SPACE FOR  8074294 ATOM PAIRS AND        0 GROUP PAIRS

 General atom nonbond list generation found:
   721878 ATOM PAIRS WERE FOUND FOR ATOM LIST
    40523 GROUP PAIRS REQUIRED ATOM SEARCHES

 SPACE FOR   619796 ATOM PAIRS AND        0 GROUP PAIRS

 Image nonbond list generation found:
   191168 ATOM PAIRS WERE FOUND FOR ATOM LIST
        0 ATOM PAIRS WERE FOUND FOR ATOM SELF LIST
    15619 GROUP PAIRS REQUIRED ATOM SEARCHES

 UPDECI: Nonbond update at step        15
 Generating nonbond list with Exclusion mode = 5
 == PRIMARY == SPACE FOR  8074294 ATOM PAIRS AND        0 GROUP PAIRS

 General atom nonbond list generation found:
   721954 ATOM PAIRS WERE FOUND FOR ATOM LIST
    40466 GROUP PAIRS REQUIRED ATOM SEARCHES

 SPACE FOR   619796 ATOM PAIRS AND        0 GROUP PAIRS

 Image nonbond list generation found:
   191128 ATOM PAIRS WERE FOUND FOR ATOM LIST
        0 ATOM PAIRS WERE FOUND FOR ATOM SELF LIST
    15619 GROUP PAIRS REQUIRED ATOM SEARCHES

 UPDECI: Nonbond update at step        16
 Generating nonbond list with Exclusion mode = 5
 == PRIMARY == SPACE FOR  8074294 ATOM PAIRS AND        0 GROUP PAIRS

 General atom nonbond list generation found:
   721989 ATOM PAIRS WERE FOUND FOR ATOM LIST
    40565 GROUP PAIRS REQUIRED ATOM SEARCHES

 SPACE FOR   619796 ATOM PAIRS AND        0 GROUP PAIRS

 Image nonbond list generation found:
   191074 ATOM PAIRS WERE FOUND FOR ATOM LIST
        0 ATOM PAIRS WERE FOUND FOR ATOM SELF LIST
    15618 GROUP PAIRS REQUIRED ATOM SEARCHES

 UPDECI: Nonbond update at step        18
 Generating nonbond list with Exclusion mode = 5
 == PRIMARY == SPACE FOR  8074294 ATOM PAIRS AND        0 GROUP PAIRS

 General atom nonbond list generation found:
   722095 ATOM PAIRS WERE FOUND FOR ATOM LIST
    40481 GROUP PAIRS REQUIRED ATOM SEARCHES

 SPACE FOR   619796 ATOM PAIRS AND        0 GROUP PAIRS

 Image nonbond list generation found:
   190992 ATOM PAIRS WERE FOUND FOR ATOM LIST
        0 ATOM PAIRS WERE FOUND FOR ATOM SELF LIST
    15613 GROUP PAIRS REQUIRED ATOM SEARCHES

 UPDECI: Nonbond update at step        19
 Generating nonbond list with Exclusion mode = 5
 == PRIMARY == SPACE FOR  8074294 ATOM PAIRS AND        0 GROUP PAIRS

 General atom nonbond list generation found:
   722129 ATOM PAIRS WERE FOUND FOR ATOM LIST
    40557 GROUP PAIRS REQUIRED ATOM SEARCHES

 SPACE FOR   619796 ATOM PAIRS AND        0 GROUP PAIRS

 Image nonbond list generation found:
   190948 ATOM PAIRS WERE FOUND FOR ATOM LIST
        0 ATOM PAIRS WERE FOUND FOR ATOM SELF LIST
    15618 GROUP PAIRS REQUIRED ATOM SEARCHES

 UPDECI: Image update at step        50

 <MKIMAT2>: updating the image atom lists and remapping
 Transformation   Atoms  Groups  Residues  Min-Distance
    1  C001 has      84      28      28        1.98
    2  C002 has     853     287     287        0.98
    3  C003 has      93      31      31        1.94
    4  C004 has     880     294     294        0.74
    5  C005 has    5459    1810    1721        0.00
    6  C006 has     846     284     284        0.00
    7  C007 has     985     329     329        1.03
    8  C008 has    6164    2057    2039        0.30
    9  C009 has     957     321     321        0.64
   10  C010 has    6312    2093    2062        0.00
   12  C012 has     102      34      34        1.29
   13  C013 has     828     278     278        0.48
   14  C014 has      94      32      32        2.79
 Total of51756 atoms and17096 groups and15879 residues were included

 <MAKGRP> found      0 image group exclusions.
 UPDECI: Nonbond update at step        50
 Generating nonbond list with Exclusion mode = 5
 == PRIMARY == SPACE FOR  8074294 ATOM PAIRS AND        0 GROUP PAIRS

 General atom nonbond list generation found:
   723111 ATOM PAIRS WERE FOUND FOR ATOM LIST
    40518 GROUP PAIRS REQUIRED ATOM SEARCHES

 SPACE FOR   619796 ATOM PAIRS AND        0 GROUP PAIRS

 Image nonbond list generation found:
   190063 ATOM PAIRS WERE FOUND FOR ATOM LIST
        0 ATOM PAIRS WERE FOUND FOR ATOM SELF LIST
    15628 GROUP PAIRS REQUIRED ATOM SEARCHES

MINI>       50  -84189.7955 1117780.6821       1.6110       0.0021
MINI INTERN>      228.93562    734.12375     54.51888   2640.83020     41.94375
MINI CROSS>      -132.25992      0.00000      0.00000      0.00000
MINI EXTERN>     4317.12549 -72875.87390      0.00000      0.00000      0.00000
MINI IMAGES>      650.03502  -3112.63169      0.00000      0.00000      0.00000
MINI EWALD>      2783.32720-551293.55102 531773.68114      0.00000      0.00000
 ----------       ---------    ---------    ---------    ---------    ---------
 UPDECI: Image update at step       100

 <MKIMAT2>: updating the image atom lists and remapping
 Transformation   Atoms  Groups  Residues  Min-Distance
    1  C001 has      87      29      29        2.07
    2  C002 has     847     285     285        0.97
    3  C003 has      93      31      31        1.96
    4  C004 has     880     294     294        0.99
    5  C005 has    5489    1820    1730        0.00
    6  C006 has     840     282     282        0.00
    7  C007 has     976     326     326        1.06
    8  C008 has    6167    2058    2040        0.26
    9  C009 has     966     324     324        0.65
   10  C010 has    6283    2084    2053        0.00
   12  C012 has     102      34      34        1.30
   13  C013 has     819     275     275        0.59
   14  C014 has      94      32      32        2.86
 Total of51742 atoms and17092 groups and15874 residues were included

 <MAKGRP> found      0 image group exclusions.
 UPDECI: Nonbond update at step       100
 Generating nonbond list with Exclusion mode = 5
 == PRIMARY == SPACE FOR  8074294 ATOM PAIRS AND        0 GROUP PAIRS

 General atom nonbond list generation found:
   724066 ATOM PAIRS WERE FOUND FOR ATOM LIST
    40543 GROUP PAIRS REQUIRED ATOM SEARCHES

 SPACE FOR   619796 ATOM PAIRS AND        0 GROUP PAIRS

 Image nonbond list generation found:
   189244 ATOM PAIRS WERE FOUND FOR ATOM LIST
        0 ATOM PAIRS WERE FOUND FOR ATOM SELF LIST
    15647 GROUP PAIRS REQUIRED ATOM SEARCHES

MINI>      100 -89292.62513   5102.82965      0.98408      0.00124
MINI INTERN>      250.37228    759.88304     51.71086   2648.49454     41.63951
MINI CROSS>      -143.73558      0.00000      0.00000      0.00000
MINI EXTERN>     4343.10609 -76405.24768      0.00000      0.00000      0.00000
MINI IMAGES>      321.24833  -3749.47289      0.00000      0.00000      0.00000
MINI EWALD>      2121.31691-551293.55102 531761.61047      0.00000      0.00000
 ----------       ---------    ---------    ---------    ---------    ---------

 STEEPD> Minimization exiting with gradient tolerance ( 1.0000000) satisfied.

STPD MIN: Cycle      ENERgy      Delta-E         GRMS    Step-size
STPD INTERN:          BONDs       ANGLes       UREY-b    DIHEdrals    IMPRopers
STPD CROSS:           CMAPs        PMF1D        PMF2D        PRIMO
STPD EXTERN:        VDWaals         ELEC       HBONds          ASP         USER
STPD IMAGES:        IMNBvdw       IMELec       IMHBnd       RXNField    EXTElec
STPD EWALD:          EWKSum       EWSElf       EWEXcl       EWQCor       EWUTil
 ----------       ---------    ---------    ---------    ---------    ---------
STPD>      100 -89292.62513   5102.82965      0.98408      0.00149
STPD INTERN>      250.37228    759.88304     51.71086   2648.49454     41.63951
STPD CROSS>      -143.73558      0.00000      0.00000      0.00000
STPD EXTERN>     4343.10609 -76405.24768      0.00000      0.00000      0.00000
STPD IMAGES>      321.24833  -3749.47289      0.00000      0.00000      0.00000
STPD EWALD>      2121.31691-551293.55102 531761.61047      0.00000      0.00000
 ----------       ---------    ---------    ---------    ---------    ---------
  
 CHARMM>     
  
 CHARMM>    IOFOrmat exte
 MISCOM> Expanded I/O format is used.
  
 CHARMM>    OPEN WRIT UNIT 51 CARD NAME "3O23_mini.crd"
 VOPEN> Attempting to open::3O23_mini.crd::
 OPNLGU> Unit 51 opened for WRITE access to F:\51dassd\web\jobs\23866\AEB4FDA3-655B-4AD8-9018-5E8ECC245A82\Intermediate\1_Minimization\3O23_mini.crd
  
 CHARMM>    WRIT COOR UNIT 51 CARD
 RDTITL> CLOSE UNIT 51
 VCLOSE: Closing unit   51 with status "KEEP"
  
 CHARMM>    CLOSE UNIT 51
  
 CHARMM>     
  
 CHARMM>    ENERGY

 SELECTED IMAGES ATOMS BEING CENTERED ABOUT  0.000000  0.000000  0.000000
 RESIDUE 1862 OPERATED ON BY TRANSFORMATION C016
 RESIDUE 6707 OPERATED ON BY TRANSFORMATION C016
 RESIDUE 6799 OPERATED ON BY TRANSFORMATION C016
 RESIDUE 6894 OPERATED ON BY TRANSFORMATION C016
 RESIDUE 7090 OPERATED ON BY TRANSFORMATION C016
 RESIDUE 7164 OPERATED ON BY TRANSFORMATION C016
 RESIDUE 7223 OPERATED ON BY TRANSFORMATION C016
 RESIDUE 7237 OPERATED ON BY TRANSFORMATION C016
 RESIDUE 7325 OPERATED ON BY TRANSFORMATION C016
 RESIDUE 7426 OPERATED ON BY TRANSFORMATION C016
 RESIDUE 7511 OPERATED ON BY TRANSFORMATION C016
 RESIDUE 7580 OPERATED ON BY TRANSFORMATION C016
 RESIDUE 7662 OPERATED ON BY TRANSFORMATION C016
 RESIDUE 7762 OPERATED ON BY TRANSFORMATION C016
 RESIDUE 7851 OPERATED ON BY TRANSFORMATION C016
 RESIDUE 7938 OPERATED ON BY TRANSFORMATION C016
 RESIDUE 8030 OPERATED ON BY TRANSFORMATION C016
 RESIDUE 8135 OPERATED ON BY TRANSFORMATION C010

 <MKIMAT2>: updating the image atom lists and remapping
 Transformation   Atoms  Groups  Residues  Min-Distance
    1  C001 has      87      29      29        2.07
    2  C002 has     856     288     288        0.99
    3  C003 has      93      31      31        2.11
    4  C004 has     862     288     288        0.99
    5  C005 has    5435    1807    1727        0.00
    6  C006 has     843     283     283        0.18
    7  C007 has     976     326     326        1.06
    8  C008 has    6167    2058    2040        0.26
    9  C009 has     966     324     324        1.19
   10  C010 has    6282    2083    2052        0.13
   12  C012 has     102      34      34        1.24
   13  C013 has     810     272     272        0.47
   14  C014 has      94      32      32        3.13
 Total of51672 atoms and17073 groups and15865 residues were included

 <MAKGRP> found      0 image group exclusions.

 NONBOND OPTION FLAGS: 
     ELEC     VDW      ATOMs    CDIElec  FSHIft   VATOm    VFSWIt  
     BYGRoup  NOEXtnd  EWALd   
 CUTNB  = 14.000 CTEXNB =999.000 CTONNB = 10.000 CTOFNB = 12.000
 CGONNB =  0.000 CGOFNB = 10.000
 WMIN   =  1.500 WRNMXD =  0.500 E14FAC =  1.000 EPS    =  1.000
 NBXMOD =      5
 PME EWALD OPTIONS: KAPPA  =  0.340  QCOR =  0.000  Bspline order = 4
 FFTX=  64  FFTY=  64  FFTZ=  80
                Using Pub FFT
                Real-to-Complex FFT
 There are   724066 atom  pairs and    48848 atom  exclusions.
 There are        0 group pairs and     4026 group exclusions.
 Generating nonbond list with Exclusion mode = 5
 == PRIMARY == SPACE FOR  8074294 ATOM PAIRS AND        0 GROUP PAIRS

 General atom nonbond list generation found:
   724255 ATOM PAIRS WERE FOUND FOR ATOM LIST
    40543 GROUP PAIRS REQUIRED ATOM SEARCHES

 SPACE FOR   619796 ATOM PAIRS AND        0 GROUP PAIRS

 Image nonbond list generation found:
   189265 ATOM PAIRS WERE FOUND FOR ATOM LIST
        0 ATOM PAIRS WERE FOUND FOR ATOM SELF LIST
    15647 GROUP PAIRS REQUIRED ATOM SEARCHES

ENER ENR:  Eval#     ENERgy      Delta-E         GRMS
ENER INTERN:          BONDs       ANGLes       UREY-b    DIHEdrals    IMPRopers
ENER CROSS:           CMAPs        PMF1D        PMF2D        PRIMO
ENER EXTERN:        VDWaals         ELEC       HBONds          ASP         USER
ENER IMAGES:        IMNBvdw       IMELec       IMHBnd       RXNField    EXTElec
ENER EWALD:          EWKSum       EWSElf       EWEXcl       EWQCor       EWUTil
 ----------       ---------    ---------    ---------    ---------    ---------
ENER>        0 -89292.62513     -0.00000      0.98408
ENER INTERN>      250.37228    759.88304     51.71086   2648.49454     41.63951
ENER CROSS>      -143.73558      0.00000      0.00000      0.00000
ENER EXTERN>     4352.31216 -76509.70089      0.00000      0.00000      0.00000
ENER IMAGES>      312.04226  -3645.01968      0.00000      0.00000      0.00000
ENER EWALD>      2121.31691-551293.55102 531761.61047      0.00000      0.00000
 ----------       ---------    ---------    ---------    ---------    ---------
  
 CHARMM>     
  
 CHARMM>    STOP
 VCLOSE: Closing unit    6 with status "KEEP"
 VCLOSE: Closing unit   99 with status "KEEP"

      $$$$$$  New timer profile Local node$$$$$

   Shake Setup                     0.03 Other:            0.00
   Shake time                      3.00 Other:            0.00
      Image Update                    0.05 Other:            0.00
      Heuristic check                 0.31 Other:            0.00
      NBONDS                          2.31 Other:            0.00
   List time                       2.67 Other:            0.00
            Direct Ewald time               2.59 Other:            0.00
               Fill charge grid                1.60 Other:            0.00
               Scalar sum                      0.03 Other:            0.00
               Grad sum                        0.33 Other:            0.00
                  FFTcomm                         0.53 Other:            0.00
               FFT                             0.70 Other:            0.17
            Recip Ewald time                3.77 Other:            1.11
         Ewald time                      6.37 Other:            0.00
      Nonbond force                   6.40 Other:            0.03
         Bond energy                     0.16 Other:            0.00
         Angle energy                    0.11 Other:            0.00
         Dihedral energy                 0.06 Other:            0.00
      INTRNL energy                   0.68 Other:            0.34
      Comm energy                     0.03 Other:            0.00
      Comm force                      0.25 Other:            0.00
   Energy time                     8.15 Other:            0.79
 Total time                     32.80 Other:           18.95

         $$$$$$  Average   profile $$$$$

   Shake Setup                     0.01 Other:            0.00
   Shake time                      2.96 Other:            0.00
      Image Update                    0.05 Other:            0.00
      Heuristic check                 0.50 Other:            0.00
      NBONDS                          2.36 Other:            0.00
   List time                       4.31 Other:            1.64
            Direct Ewald time               2.68 Other:            0.00
               Fill charge grid                1.57 Other:            0.00
               Scalar sum                      0.03 Other:            0.00
               Grad sum                        0.35 Other:            0.00
                  FFTcomm                         0.55 Other:            0.00
               FFT                             0.70 Other:            0.17
            Recip Ewald time                3.56 Other:            0.90
         Ewald time                      6.37 Other:            0.00
      Nonbond force                   6.37 Other:            0.00
         Bond energy                     0.12 Other:            0.00
         Angle energy                    0.07 Other:            0.00
         Dihedral energy                 0.06 Other:            0.00
         Restraints energy               0.00 Other:            0.00
      INTRNL energy                   0.57 Other:            0.24
      Comm energy                     0.03 Other:            0.00
      Comm force                      0.26 Other:            0.00
   Energy time                     7.96 Other:            0.60
 Total time                     32.80 Other:           18.95

                    NORMAL TERMINATION BY NORMAL STOP
                    MOST SEVERE WARNING WAS AT LEVEL  2

                    $$$$$ JOB ACCOUNTING INFORMATION $$$$$
                     ELAPSED TIME:    58.60  SECONDS 
                         CPU TIME:    21.62  SECONDS 
  
 CHARMM>    banner
1
                 Chemistry at HARvard Macromolecular Mechanics
                            (CHARMm) - Version 42.2                             
       Copyright(c) 1984-2014  President and Fellows of Harvard College
                              All Rights Reserved
      Current operating system: Microsoft Windows [�汾 10.0.19044.1826]
       
                 Created on 10/9/22 at  7:43:58 by user: LAPTOP-BUDI6

            Maximum number of ATOMS:    360000, and RESidues:      120000
  
 CHARMM>    UPPER
  
 CHARMM>    BOMBLEVEL -2
  
 CHARMM>    WRNLEV 0
  
 CHARMM>    PRNLEV 5
  
 CHARMM>     
  
 CHARMM>     
  
 CHARMM>     
  
 CHARMM>    STREAM "ModelBuild.stream"
 VOPEN> Attempting to open::ModelBuild.stream::
 OPNLGU> Unit 98 opened for READONLY access to F:\51dassd\web\jobs\23866\AEB4FDA3-655B-4AD8-9018-5E8ECC245A82\Intermediate\2_Minimization\ModelBuild.stream

                    INPUT STREAM SWITCHING TO UNIT    98
 RDTITL> **
 RDTITL> *
 Parameter: IN1 <- "" <empty>
  
 CHARMM>    OPEN READ UNIT 21 CARD NAME "forcefield.rtf"
 VOPEN> Attempting to open::forcefield.rtf::
 OPNLGU> Unit 21 opened for READONLY access to F:\51dassd\web\jobs\23866\AEB4FDA3-655B-4AD8-9018-5E8ECC245A82\Intermediate\2_Minimization\forcefield.rtf
  
 CHARMM>    READ RTF UNIT 21 CARD
 MAINIO> Residue topology file being read from unit  21.
 TITLE> *>>>>>>>>CHARMM36 ALL-HYDROGEN TOPOLOGY FILE      <<<<<<
 TITLE> *>>>>> ALEXANDER D. MACKERELL JR. AND COWORKERS           <<<<<<<
 TITLE> *>>>>>>>>>>>>>>>>>>>>>>>>>> FEB 2016 <<<<<<<<<<<<<<<<<<<<<<<<<<<<
 TITLE> * ALL COMMENTS TO THE CHARMM WEB SITE: WWW.CHARMM.ORG
 TITLE> *             PARAMETER SET DISCUSSION FORUM
 TITLE> *
  
 CHARMM>    CLOSE UNIT 21
 VCLOSE: Closing unit   21 with status "KEEP"
  
 CHARMM>     
  
 CHARMM>    OPEN READ UNIT 21 CARD NAME "molecule_missing.rtf"
 VOPEN> Attempting to open::molecule_missing.rtf::
 OPNLGU> Unit 21 opened for READONLY access to F:\51dassd\web\jobs\23866\AEB4FDA3-655B-4AD8-9018-5E8ECC245A82\Intermediate\2_Minimization\molecule_missing.rtf
  
 CHARMM>    READ RTF UNIT 21 CARD APPEND
 MAINIO> Residue topology file being read from unit  21.
 TITLE> * RTF FILE
 TITLE> * ...
 TITLE> *
  
 CHARMM>    CLOSE UNIT 21
 VCLOSE: Closing unit   21 with status "KEEP"
  
 CHARMM>     
  
 CHARMM>    stream "readcustomrtf.stream"
 VOPEN> Attempting to open::readcustomrtf.stream::
 OPNLGU> Unit 97 opened for READONLY access to F:\51dassd\web\jobs\23866\AEB4FDA3-655B-4AD8-9018-5E8ECC245A82\Intermediate\2_Minimization\readcustomrtf.stream

                    INPUT STREAM SWITCHING TO UNIT    97
 RDTITL> **
 RDTITL> *
 Parameter: IN1 <- "" <empty>
  
 CHARMM>    open unit 20 read card name molecule_specific.rtf
 VOPEN> Attempting to open::MOLECULE_SPECIFIC.RTF::
 OPNLGU> Unit 20 opened for READONLY access to F:\51dassd\web\jobs\23866\AEB4FDA3-655B-4AD8-9018-5E8ECC245A82\Intermediate\2_Minimization\MOLECULE_SPECIFIC.RTF
  
 CHARMM>    read rtf card unit 20 append
 MAINIO> Residue topology file being read from unit  20.
 TITLE> * RTF FILE
 TITLE> * ...
 TITLE> *
  
 CHARMM>    close unit 20
 VCLOSE: Closing unit   20 with status "KEEP"
  
 CHARMM>    open unit 21 read card name molecule_patch.rtf
 VOPEN> Attempting to open::MOLECULE_PATCH.RTF::
 OPNLGU> Unit 21 opened for READONLY access to F:\51dassd\web\jobs\23866\AEB4FDA3-655B-4AD8-9018-5E8ECC245A82\Intermediate\2_Minimization\MOLECULE_PATCH.RTF
  
 CHARMM>    read rtf card unit 21 append
 MAINIO> Residue topology file being read from unit  21.
 TITLE> * RTF FILE
 TITLE> * ...
 TITLE> *
  
 CHARMM>    close unit 21
 VCLOSE: Closing unit   21 with status "KEEP"
  
 VCLOSE: Closing unit   97 with status "KEEP"

                    RETURNING TO INPUT STREAM    98
  
 CHARMM>     
  
 CHARMM>    OPEN READ UNIT 20 CARD NAME "molecule.prm"
 VOPEN> Attempting to open::molecule.prm::
 OPNLGU> Unit 20 opened for READONLY access to F:\51dassd\web\jobs\23866\AEB4FDA3-655B-4AD8-9018-5E8ECC245A82\Intermediate\2_Minimization\molecule.prm
  
 CHARMM>    READ PARA UNIT 20 CARD

          PARAMETER FILE BEING READ FROM UNIT 20
 TITLE> * ACCELRYS GENERATED PARAMETER FILE FOR THE CHARMM36 FORCEFIELD.
 TITLE> *
 PARMIO> NONBOND, HBOND lists and IMAGE atoms cleared.
  
 CHARMM>    CLOSE UNIT 20
 VCLOSE: Closing unit   20 with status "KEEP"
  
 CHARMM>    OPEN READ UNIT 20 CARD NAME "molecule_custom.prm"
 VOPEN> Attempting to open::molecule_custom.prm::
 OPNLGU> Unit 20 opened for READONLY access to F:\51dassd\web\jobs\23866\AEB4FDA3-655B-4AD8-9018-5E8ECC245A82\Intermediate\2_Minimization\molecule_custom.prm
  
 CHARMM>    READ PARA UNIT 20 CARD APPEND

          PARAMETER FILE BEING READ FROM UNIT 20
 TITLE> * ACCELRYS GENERATED PARAMETER FILE FOR THE CHARMM36 FORCEFIELD.
 TITLE> *
 PARMIO> NONBOND, HBOND lists and IMAGE atoms cleared.
  
 CHARMM>    CLOSE UNIT 20
 VCLOSE: Closing unit   20 with status "KEEP"
  
 CHARMM>     
  
 CHARMM>    stream "readseq.stream"
 VOPEN> Attempting to open::readseq.stream::
 OPNLGU> Unit 97 opened for READONLY access to F:\51dassd\web\jobs\23866\AEB4FDA3-655B-4AD8-9018-5E8ECC245A82\Intermediate\2_Minimization\readseq.stream

                    INPUT STREAM SWITCHING TO UNIT    97
 RDTITL> **
 RDTITL> *
 Parameter: IN1 <- "" <empty>
  
 CHARMM>    open unit 20 read form name 1.crd
 VOPEN> Attempting to open::1.CRD::
 OPNLGU> Unit 20 opened for READONLY access to F:\51dassd\web\jobs\23866\AEB4FDA3-655B-4AD8-9018-5E8ECC245A82\Intermediate\2_Minimization\1.CRD
  
 CHARMM>    read sequ coor unit 20
 MAINIO> Sequence information being read from unit  20.
 TITLE> * CRD FILE GENERATED BY ACCELRYS DISCOVERY STUDIO USING THE CHARMM36 FORCEFIELD
 TITLE> *

          RESIDUE SEQUENCE --   293 RESIDUES
          GLU TRP GLU VAL ALA ARG GLU LYS ILE THR MET SER ARG GLU LEU GLY GLN GLY SER PHE 
          GLY MET VAL TYR GLU GLY VAL ALA LYS GLY VAL VAL LYS ASP GLU PRO GLU THR ARG VAL 
          ALA ILE LYS THR VAL ASN GLU ALA ALA SER MET ARG GLU ARG ILE GLU PHE LEU ASN GLU 
          ALA SER VAL MET LYS GLU PHE ASN CYS HSE HSP VAL VAL ARG LEU LEU GLY VAL VAL SER 
          GLN GLY GLN PRO THR LEU VAL ILE MET GLU LEU MET THR ARG GLY ASP LEU LYS SER TYR 
          LEU ARG SER LEU ARG PRO GLU MET GLU ASN ASN PRO VAL LEU ALA PRO PRO SER LEU SER 
          LYS MET ILE GLN MET ALA GLY GLU ILE ALA ASP GLY MET ALA TYR LEU ASN ALA ASN LYS 
          PHE VAL HSP ARG ASP LEU ALA ALA ARG ASN CYS MET VAL ALA GLU ASP PHE THR VAL LYS 
          ILE GLY ASP PHE GLY MET THR ARG ASP ILE TYR GLU THR ASP TYR TYR ARG LYS GLY GLY 
          LYS GLY LEU LEU PRO VAL ARG TRP MET SER PRO GLU SER LEU LYS ASP GLY VAL PHE THR 
          THR TYR SER ASP VAL TRP SER PHE GLY VAL VAL LEU TRP GLU ILE ALA THR LEU ALA GLU 
          GLN PRO TYR GLN GLY LEU SER ASN GLU GLN VAL LEU ARG PHE VAL MET GLU GLY GLY LEU 
          LEU ASP LYS PRO ASP ASN CYS PRO ASP MET LEU PHE GLU LEU MET ARG MET CYS TRP GLN 
          TYR ASN PRO LYS MET ARG PRO SER PHE LEU GLU ILE ILE SER SER ILE LYS GLU GLU MET 
          GLU PRO GLY PHE ARG GLU VAL SER PHE TYR TYR SER GLU 
  
 CHARMM>    close unit 20
 VCLOSE: Closing unit   20 with status "KEEP"
  
 CHARMM>    generate 1 first NTER last CTER
 THE PATCH 'NTER' WILL BE USED FOR THE FIRST RESIDUE
 THE PATCH 'CTER' WILL BE USED FOR THE LAST  RESIDUE
 GENPSF> Segment   1 has been generated. Its identifier is 1.
 PSFSUM> PSF modified: NONBOND lists and IMAGE atoms cleared.
 PSFSUM> Summary of the structure file counters :
         Number of segments      =        1   Number of residues   =      293
         Number of atoms         =     4661   Number of groups     =     1372
         Number of bonds         =     4711   Number of angles     =     8516
         Number of dihedrals     =    12430   Number of impropers  =      772
         Number of cross-terms   =      291
         Number of HB acceptors  =      441   Number of HB donors  =      509
         Number of NB exclusions =        0   Total charge =   -8.00000
 QXFORM> Expanded format used.
         More than 4 character atom type used.
  
 CHARMM>     
  
 CHARMM>    open unit 20 read form name 2.crd
 VOPEN> Attempting to open::2.CRD::
 OPNLGU> Unit 20 opened for READONLY access to F:\51dassd\web\jobs\23866\AEB4FDA3-655B-4AD8-9018-5E8ECC245A82\Intermediate\2_Minimization\2.CRD
  
 CHARMM>    read sequ coor unit 20
 MAINIO> Sequence information being read from unit  20.
 TITLE> * CRD FILE GENERATED BY ACCELRYS DISCOVERY STUDIO USING THE CHARMM36 FORCEFIELD
 TITLE> *

          RESIDUE SEQUENCE --  7796 RESIDUES
          TIP3    TIP3    TIP3    TIP3    TIP3    TIP3    TIP3    TIP3    TIP3    TIP3    TIP3    TIP3    TIP3    TIP3    TIP3    TIP3    TIP3    TIP3    TIP3    TIP3    
          TIP3    TIP3    TIP3    TIP3    TIP3    TIP3    TIP3    TIP3    TIP3    TIP3    TIP3    TIP3    TIP3    TIP3    TIP3    TIP3    TIP3    TIP3    TIP3    TIP3    
          TIP3    TIP3    TIP3    TIP3    TIP3    TIP3    TIP3    TIP3    TIP3    TIP3    TIP3    TIP3    TIP3    TIP3    TIP3    TIP3    TIP3    TIP3    TIP3    TIP3    
          TIP3    TIP3    TIP3    TIP3    TIP3    TIP3    TIP3    TIP3    TIP3    TIP3    TIP3    TIP3    TIP3    TIP3    TIP3    TIP3    TIP3    TIP3    TIP3    TIP3    
          TIP3    TIP3    TIP3    TIP3    TIP3    TIP3    TIP3    TIP3    TIP3    TIP3    TIP3    TIP3    TIP3    TIP3    TIP3    TIP3    TIP3    TIP3    TIP3    TIP3    
          TIP3    TIP3    TIP3    TIP3    TIP3    TIP3    TIP3    TIP3    TIP3    TIP3    TIP3    TIP3    TIP3    TIP3    TIP3    TIP3    TIP3    TIP3    TIP3    TIP3    
          TIP3    TIP3    TIP3    TIP3    TIP3    TIP3    TIP3    TIP3    TIP3    TIP3    TIP3    TIP3    TIP3    TIP3    TIP3    TIP3    TIP3    TIP3    TIP3    TIP3    
          TIP3    TIP3    TIP3    TIP3    TIP3    TIP3    TIP3    TIP3    TIP3    TIP3    TIP3    TIP3    TIP3    TIP3    TIP3    TIP3    TIP3    TIP3    TIP3    TIP3    
          TIP3    TIP3    TIP3    TIP3    TIP3    TIP3    TIP3    TIP3    TIP3    TIP3    TIP3    TIP3    TIP3    TIP3    TIP3    TIP3    TIP3    TIP3    TIP3    TIP3    
          TIP3    TIP3    TIP3    TIP3    TIP3    TIP3    TIP3    TIP3    TIP3    TIP3    TIP3    TIP3    TIP3    TIP3    TIP3    TIP3    TIP3    TIP3    TIP3    TIP3    
          TIP3    TIP3    TIP3    TIP3    TIP3    TIP3    TIP3    TIP3    TIP3    TIP3    TIP3    TIP3    TIP3    TIP3    TIP3    TIP3    TIP3    TIP3    TIP3    TIP3    
          TIP3    TIP3    TIP3    TIP3    TIP3    TIP3    TIP3    TIP3    TIP3    TIP3    TIP3    TIP3    TIP3    TIP3    TIP3    TIP3    TIP3    TIP3    TIP3    TIP3    
          TIP3    TIP3    TIP3    TIP3    TIP3    TIP3    TIP3    TIP3    TIP3    TIP3    TIP3    TIP3    TIP3    TIP3    TIP3    TIP3    TIP3    TIP3    TIP3    TIP3    
          TIP3    TIP3    TIP3    TIP3    TIP3    TIP3    TIP3    TIP3    TIP3    TIP3    TIP3    TIP3    TIP3    TIP3    TIP3    TIP3    TIP3    TIP3    TIP3    TIP3    
          TIP3    TIP3    TIP3    TIP3    TIP3    TIP3    TIP3    TIP3    TIP3    TIP3    TIP3    TIP3    TIP3    TIP3    TIP3    TIP3    TIP3    TIP3    TIP3    TIP3    
          TIP3    TIP3    TIP3    TIP3    TIP3    TIP3    TIP3    TIP3    TIP3    TIP3    TIP3    TIP3    TIP3    TIP3    TIP3    TIP3    TIP3    TIP3    TIP3    TIP3    
          TIP3    TIP3    TIP3    TIP3    TIP3    TIP3    TIP3    TIP3    TIP3    TIP3    TIP3    TIP3    TIP3    TIP3    TIP3    TIP3    TIP3    TIP3    TIP3    TIP3    
          TIP3    TIP3    TIP3    TIP3    TIP3    TIP3    TIP3    TIP3    TIP3    TIP3    TIP3    TIP3    TIP3    TIP3    TIP3    TIP3    TIP3    TIP3    TIP3    TIP3    
          TIP3    TIP3    TIP3    TIP3    TIP3    TIP3    TIP3    TIP3    TIP3    TIP3    TIP3    TIP3    TIP3    TIP3    TIP3    TIP3    TIP3    TIP3    TIP3    TIP3    
          TIP3    TIP3    TIP3    TIP3    TIP3    TIP3    TIP3    TIP3    TIP3    TIP3    TIP3    TIP3    TIP3    TIP3    TIP3    TIP3    TIP3    TIP3    TIP3    TIP3    
          TIP3    TIP3    TIP3    TIP3    TIP3    TIP3    TIP3    TIP3    TIP3    TIP3    TIP3    TIP3    TIP3    TIP3    TIP3    TIP3    TIP3    TIP3    TIP3    TIP3    
          TIP3    TIP3    TIP3    TIP3    TIP3    TIP3    TIP3    TIP3    TIP3    TIP3    TIP3    TIP3    TIP3    TIP3    TIP3    TIP3    TIP3    TIP3    TIP3    TIP3    
          TIP3    TIP3    TIP3    TIP3    TIP3    TIP3    TIP3    TIP3    TIP3    TIP3    TIP3    TIP3    TIP3    TIP3    TIP3    TIP3    TIP3    TIP3    TIP3    TIP3    
          TIP3    TIP3    TIP3    TIP3    TIP3    TIP3    TIP3    TIP3    TIP3    TIP3    TIP3    TIP3    TIP3    TIP3    TIP3    TIP3    TIP3    TIP3    TIP3    TIP3    
          TIP3    TIP3    TIP3    TIP3    TIP3    TIP3    TIP3    TIP3    TIP3    TIP3    TIP3    TIP3    TIP3    TIP3    TIP3    TIP3    TIP3    TIP3    TIP3    TIP3    
          TIP3    TIP3    TIP3    TIP3    TIP3    TIP3    TIP3    TIP3    TIP3    TIP3    TIP3    TIP3    TIP3    TIP3    TIP3    TIP3    TIP3    TIP3    TIP3    TIP3    
          TIP3    TIP3    TIP3    TIP3    TIP3    TIP3    TIP3    TIP3    TIP3    TIP3    TIP3    TIP3    TIP3    TIP3    TIP3    TIP3    TIP3    TIP3    TIP3    TIP3    
          TIP3    TIP3    TIP3    TIP3    TIP3    TIP3    TIP3    TIP3    TIP3    TIP3    TIP3    TIP3    TIP3    TIP3    TIP3    TIP3    TIP3    TIP3    TIP3    TIP3    
          TIP3    TIP3    TIP3    TIP3    TIP3    TIP3    TIP3    TIP3    TIP3    TIP3    TIP3    TIP3    TIP3    TIP3    TIP3    TIP3    TIP3    TIP3    TIP3    TIP3    
          TIP3    TIP3    TIP3    TIP3    TIP3    TIP3    TIP3    TIP3    TIP3    TIP3    TIP3    TIP3    TIP3    TIP3    TIP3    TIP3    TIP3    TIP3    TIP3    TIP3    
          TIP3    TIP3    TIP3    TIP3    TIP3    TIP3    TIP3    TIP3    TIP3    TIP3    TIP3    TIP3    TIP3    TIP3    TIP3    TIP3    TIP3    TIP3    TIP3    TIP3    
          TIP3    TIP3    TIP3    TIP3    TIP3    TIP3    TIP3    TIP3    TIP3    TIP3    TIP3    TIP3    TIP3    TIP3    TIP3    TIP3    TIP3    TIP3    TIP3    TIP3    
          TIP3    TIP3    TIP3    TIP3    TIP3    TIP3    TIP3    TIP3    TIP3    TIP3    TIP3    TIP3    TIP3    TIP3    TIP3    TIP3    TIP3    TIP3    TIP3    TIP3    
          TIP3    TIP3    TIP3    TIP3    TIP3    TIP3    TIP3    TIP3    TIP3    TIP3    TIP3    TIP3    TIP3    TIP3    TIP3    TIP3    TIP3    TIP3    TIP3    TIP3    
          TIP3    TIP3    TIP3    TIP3    TIP3    TIP3    TIP3    TIP3    TIP3    TIP3    TIP3    TIP3    TIP3    TIP3    TIP3    TIP3    TIP3    TIP3    TIP3    TIP3    
          TIP3    TIP3    TIP3    TIP3    TIP3    TIP3    TIP3    TIP3    TIP3    TIP3    TIP3    TIP3    TIP3    TIP3    TIP3    TIP3    TIP3    TIP3    TIP3    TIP3    
          TIP3    TIP3    TIP3    TIP3    TIP3    TIP3    TIP3    TIP3    TIP3    TIP3    TIP3    TIP3    TIP3    TIP3    TIP3    TIP3    TIP3    TIP3    TIP3    TIP3    
          TIP3    TIP3    TIP3    TIP3    TIP3    TIP3    TIP3    TIP3    TIP3    TIP3    TIP3    TIP3    TIP3    TIP3    TIP3    TIP3    TIP3    TIP3    TIP3    TIP3    
          TIP3    TIP3    TIP3    TIP3    TIP3    TIP3    TIP3    TIP3    TIP3    TIP3    TIP3    TIP3    TIP3    TIP3    TIP3    TIP3    TIP3    TIP3    TIP3    TIP3    
          TIP3    TIP3    TIP3    TIP3    TIP3    TIP3    TIP3    TIP3    TIP3    TIP3    TIP3    TIP3    TIP3    TIP3    TIP3    TIP3    TIP3    TIP3    TIP3    TIP3    
          TIP3    TIP3    TIP3    TIP3    TIP3    TIP3    TIP3    TIP3    TIP3    TIP3    TIP3    TIP3    TIP3    TIP3    TIP3    TIP3    TIP3    TIP3    TIP3    TIP3    
          TIP3    TIP3    TIP3    TIP3    TIP3    TIP3    TIP3    TIP3    TIP3    TIP3    TIP3    TIP3    TIP3    TIP3    TIP3    TIP3    TIP3    TIP3    TIP3    TIP3    
          TIP3    TIP3    TIP3    TIP3    TIP3    TIP3    TIP3    TIP3    TIP3    TIP3    TIP3    TIP3    TIP3    TIP3    TIP3    TIP3    TIP3    TIP3    TIP3    TIP3    
          TIP3    TIP3    TIP3    TIP3    TIP3    TIP3    TIP3    TIP3    TIP3    TIP3    TIP3    TIP3    TIP3    TIP3    TIP3    TIP3    TIP3    TIP3    TIP3    TIP3    
          TIP3    TIP3    TIP3    TIP3    TIP3    TIP3    TIP3    TIP3    TIP3    TIP3    TIP3    TIP3    TIP3    TIP3    TIP3    TIP3    TIP3    TIP3    TIP3    TIP3    
          TIP3    TIP3    TIP3    TIP3    TIP3    TIP3    TIP3    TIP3    TIP3    TIP3    TIP3    TIP3    TIP3    TIP3    TIP3    TIP3    TIP3    TIP3    TIP3    TIP3    
          TIP3    TIP3    TIP3    TIP3    TIP3    TIP3    TIP3    TIP3    TIP3    TIP3    TIP3    TIP3    TIP3    TIP3    TIP3    TIP3    TIP3    TIP3    TIP3    TIP3    
          TIP3    TIP3    TIP3    TIP3    TIP3    TIP3    TIP3    TIP3    TIP3    TIP3    TIP3    TIP3    TIP3    TIP3    TIP3    TIP3    TIP3    TIP3    TIP3    TIP3    
          TIP3    TIP3    TIP3    TIP3    TIP3    TIP3    TIP3    TIP3    TIP3    TIP3    TIP3    TIP3    TIP3    TIP3    TIP3    TIP3    TIP3    TIP3    TIP3    TIP3    
          TIP3    TIP3    TIP3    TIP3    TIP3    TIP3    TIP3    TIP3    TIP3    TIP3    TIP3    TIP3    TIP3    TIP3    TIP3    TIP3    TIP3    TIP3    TIP3    TIP3    
          TIP3    TIP3    TIP3    TIP3    TIP3    TIP3    TIP3    TIP3    TIP3    TIP3    TIP3    TIP3    TIP3    TIP3    TIP3    TIP3    TIP3    TIP3    TIP3    TIP3    
          TIP3    TIP3    TIP3    TIP3    TIP3    TIP3    TIP3    TIP3    TIP3    TIP3    TIP3    TIP3    TIP3    TIP3    TIP3    TIP3    TIP3    TIP3    TIP3    TIP3    
          TIP3    TIP3    TIP3    TIP3    TIP3    TIP3    TIP3    TIP3    TIP3    TIP3    TIP3    TIP3    TIP3    TIP3    TIP3    TIP3    TIP3    TIP3    TIP3    TIP3    
          TIP3    TIP3    TIP3    TIP3    TIP3    TIP3    TIP3    TIP3    TIP3    TIP3    TIP3    TIP3    TIP3    TIP3    TIP3    TIP3    TIP3    TIP3    TIP3    TIP3    
          TIP3    TIP3    TIP3    TIP3    TIP3    TIP3    TIP3    TIP3    TIP3    TIP3    TIP3    TIP3    TIP3    TIP3    TIP3    TIP3    TIP3    TIP3    TIP3    TIP3    
          TIP3    TIP3    TIP3    TIP3    TIP3    TIP3    TIP3    TIP3    TIP3    TIP3    TIP3    TIP3    TIP3    TIP3    TIP3    TIP3    TIP3    TIP3    TIP3    TIP3    
          TIP3    TIP3    TIP3    TIP3    TIP3    TIP3    TIP3    TIP3    TIP3    TIP3    TIP3    TIP3    TIP3    TIP3    TIP3    TIP3    TIP3    TIP3    TIP3    TIP3    
          TIP3    TIP3    TIP3    TIP3    TIP3    TIP3    TIP3    TIP3    TIP3    TIP3    TIP3    TIP3    TIP3    TIP3    TIP3    TIP3    TIP3    TIP3    TIP3    TIP3    
          TIP3    TIP3    TIP3    TIP3    TIP3    TIP3    TIP3    TIP3    TIP3    TIP3    TIP3    TIP3    TIP3    TIP3    TIP3    TIP3    TIP3    TIP3    TIP3    TIP3    
          TIP3    TIP3    TIP3    TIP3    TIP3    TIP3    TIP3    TIP3    TIP3    TIP3    TIP3    TIP3    TIP3    TIP3    TIP3    TIP3    TIP3    TIP3    TIP3    TIP3    
          TIP3    TIP3    TIP3    TIP3    TIP3    TIP3    TIP3    TIP3    TIP3    TIP3    TIP3    TIP3    TIP3    TIP3    TIP3    TIP3    TIP3    TIP3    TIP3    TIP3    
          TIP3    TIP3    TIP3    TIP3    TIP3    TIP3    TIP3    TIP3    TIP3    TIP3    TIP3    TIP3    TIP3    TIP3    TIP3    TIP3    TIP3    TIP3    TIP3    TIP3    
          TIP3    TIP3    TIP3    TIP3    TIP3    TIP3    TIP3    TIP3    TIP3    TIP3    TIP3    TIP3    TIP3    TIP3    TIP3    TIP3    TIP3    TIP3    TIP3    TIP3    
          TIP3    TIP3    TIP3    TIP3    TIP3    TIP3    TIP3    TIP3    TIP3    TIP3    TIP3    TIP3    TIP3    TIP3    TIP3    TIP3    TIP3    TIP3    TIP3    TIP3    
          TIP3    TIP3    TIP3    TIP3    TIP3    TIP3    TIP3    TIP3    TIP3    TIP3    TIP3    TIP3    TIP3    TIP3    TIP3    TIP3    TIP3    TIP3    TIP3    TIP3    
          TIP3    TIP3    TIP3    TIP3    TIP3    TIP3    TIP3    TIP3    TIP3    TIP3    TIP3    TIP3    TIP3    TIP3    TIP3    TIP3    TIP3    TIP3    TIP3    TIP3    
          TIP3    TIP3    TIP3    TIP3    TIP3    TIP3    TIP3    TIP3    TIP3    TIP3    TIP3    TIP3    TIP3    TIP3    TIP3    TIP3    TIP3    TIP3    TIP3    TIP3    
          TIP3    TIP3    TIP3    TIP3    TIP3    TIP3    TIP3    TIP3    TIP3    TIP3    TIP3    TIP3    TIP3    TIP3    TIP3    TIP3    TIP3    TIP3    TIP3    TIP3    
          TIP3    TIP3    TIP3    TIP3    TIP3    TIP3    TIP3    TIP3    TIP3    TIP3    TIP3    TIP3    TIP3    TIP3    TIP3    TIP3    TIP3    TIP3    TIP3    TIP3    
          TIP3    TIP3    TIP3    TIP3    TIP3    TIP3    TIP3    TIP3    TIP3    TIP3    TIP3    TIP3    TIP3    TIP3    TIP3    TIP3    TIP3    TIP3    TIP3    TIP3    
          TIP3    TIP3    TIP3    TIP3    TIP3    TIP3    TIP3    TIP3    TIP3    TIP3    TIP3    TIP3    TIP3    TIP3    TIP3    TIP3    TIP3    TIP3    TIP3    TIP3    
          TIP3    TIP3    TIP3    TIP3    TIP3    TIP3    TIP3    TIP3    TIP3    TIP3    TIP3    TIP3    TIP3    TIP3    TIP3    TIP3    TIP3    TIP3    TIP3    TIP3    
          TIP3    TIP3    TIP3    TIP3    TIP3    TIP3    TIP3    TIP3    TIP3    TIP3    TIP3    TIP3    TIP3    TIP3    TIP3    TIP3    TIP3    TIP3    TIP3    TIP3    
          TIP3    TIP3    TIP3    TIP3    TIP3    TIP3    TIP3    TIP3    TIP3    TIP3    TIP3    TIP3    TIP3    TIP3    TIP3    TIP3    TIP3    TIP3    TIP3    TIP3    
          TIP3    TIP3    TIP3    TIP3    TIP3    TIP3    TIP3    TIP3    TIP3    TIP3    TIP3    TIP3    TIP3    TIP3    TIP3    TIP3    TIP3    TIP3    TIP3    TIP3    
          TIP3    TIP3    TIP3    TIP3    TIP3    TIP3    TIP3    TIP3    TIP3    TIP3    TIP3    TIP3    TIP3    TIP3    TIP3    TIP3    TIP3    TIP3    TIP3    TIP3    
          TIP3    TIP3    TIP3    TIP3    TIP3    TIP3    TIP3    TIP3    TIP3    TIP3    TIP3    TIP3    TIP3    TIP3    TIP3    TIP3    TIP3    TIP3    TIP3    TIP3    
          TIP3    TIP3    TIP3    TIP3    TIP3    TIP3    TIP3    TIP3    TIP3    TIP3    TIP3    TIP3    TIP3    TIP3    TIP3    TIP3    TIP3    TIP3    TIP3    TIP3    
          TIP3    TIP3    TIP3    TIP3    TIP3    TIP3    TIP3    TIP3    TIP3    TIP3    TIP3    TIP3    TIP3    TIP3    TIP3    TIP3    TIP3    TIP3    TIP3    TIP3    
          TIP3    TIP3    TIP3    TIP3    TIP3    TIP3    TIP3    TIP3    TIP3    TIP3    TIP3    TIP3    TIP3    TIP3    TIP3    TIP3    TIP3    TIP3    TIP3    TIP3    
          TIP3    TIP3    TIP3    TIP3    TIP3    TIP3    TIP3    TIP3    TIP3    TIP3    TIP3    TIP3    TIP3    TIP3    TIP3    TIP3    TIP3    TIP3    TIP3    TIP3    
          TIP3    TIP3    TIP3    TIP3    TIP3    TIP3    TIP3    TIP3    TIP3    TIP3    TIP3    TIP3    TIP3    TIP3    TIP3    TIP3    TIP3    TIP3    TIP3    TIP3    
          TIP3    TIP3    TIP3    TIP3    TIP3    TIP3    TIP3    TIP3    TIP3    TIP3    TIP3    TIP3    TIP3    TIP3    TIP3    TIP3    TIP3    TIP3    TIP3    TIP3    
          TIP3    TIP3    TIP3    TIP3    TIP3    TIP3    TIP3    TIP3    TIP3    TIP3    TIP3    TIP3    TIP3    TIP3    TIP3    TIP3    TIP3    TIP3    TIP3    TIP3    
          TIP3    TIP3    TIP3    TIP3    TIP3    TIP3    TIP3    TIP3    TIP3    TIP3    TIP3    TIP3    TIP3    TIP3    TIP3    TIP3    TIP3    TIP3    TIP3    TIP3    
          TIP3    TIP3    TIP3    TIP3    TIP3    TIP3    TIP3    TIP3    TIP3    TIP3    TIP3    TIP3    TIP3    TIP3    TIP3    TIP3    TIP3    TIP3    TIP3    TIP3    
          TIP3    TIP3    TIP3    TIP3    TIP3    TIP3    TIP3    TIP3    TIP3    TIP3    TIP3    TIP3    TIP3    TIP3    TIP3    TIP3    TIP3    TIP3    TIP3    TIP3    
          TIP3    TIP3    TIP3    TIP3    TIP3    TIP3    TIP3    TIP3    TIP3    TIP3    TIP3    TIP3    TIP3    TIP3    TIP3    TIP3    TIP3    TIP3    TIP3    TIP3    
          TIP3    TIP3    TIP3    TIP3    TIP3    TIP3    TIP3    TIP3    TIP3    TIP3    TIP3    TIP3    TIP3    TIP3    TIP3    TIP3    TIP3    TIP3    TIP3    TIP3    
          TIP3    TIP3    TIP3    TIP3    TIP3    TIP3    TIP3    TIP3    TIP3    TIP3    TIP3    TIP3    TIP3    TIP3    TIP3    TIP3    TIP3    TIP3    TIP3    TIP3    
          TIP3    TIP3    TIP3    TIP3    TIP3    TIP3    TIP3    TIP3    TIP3    TIP3    TIP3    TIP3    TIP3    TIP3    TIP3    TIP3    TIP3    TIP3    TIP3    TIP3    
          TIP3    TIP3    TIP3    TIP3    TIP3    TIP3    TIP3    TIP3    TIP3    TIP3    TIP3    TIP3    TIP3    TIP3    TIP3    TIP3    TIP3    TIP3    TIP3    TIP3    
          TIP3    TIP3    TIP3    TIP3    TIP3    TIP3    TIP3    TIP3    TIP3    TIP3    TIP3    TIP3    TIP3    TIP3    TIP3    TIP3    TIP3    TIP3    TIP3    TIP3    
          TIP3    TIP3    TIP3    TIP3    TIP3    TIP3    TIP3    TIP3    TIP3    TIP3    TIP3    TIP3    TIP3    TIP3    TIP3    TIP3    TIP3    TIP3    TIP3    TIP3    
          TIP3    TIP3    TIP3    TIP3    TIP3    TIP3    TIP3    TIP3    TIP3    TIP3    TIP3    TIP3    TIP3    TIP3    TIP3    TIP3    TIP3    TIP3    TIP3    TIP3    
          TIP3    TIP3    TIP3    TIP3    TIP3    TIP3    TIP3    TIP3    TIP3    TIP3    TIP3    TIP3    TIP3    TIP3    TIP3    TIP3    TIP3    TIP3    TIP3    TIP3    
          TIP3    TIP3    TIP3    TIP3    TIP3    TIP3    TIP3    TIP3    TIP3    TIP3    TIP3    TIP3    TIP3    TIP3    TIP3    TIP3    TIP3    TIP3    TIP3    TIP3    
          TIP3    TIP3    TIP3    TIP3    TIP3    TIP3    TIP3    TIP3    TIP3    TIP3    TIP3    TIP3    TIP3    TIP3    TIP3    TIP3    TIP3    TIP3    TIP3    TIP3    
          TIP3    TIP3    TIP3    TIP3    TIP3    TIP3    TIP3    TIP3    TIP3    TIP3    TIP3    TIP3    TIP3    TIP3    TIP3    TIP3    TIP3    TIP3    TIP3    TIP3    
          TIP3    TIP3    TIP3    TIP3    TIP3    TIP3    TIP3    TIP3    TIP3    TIP3    TIP3    TIP3    TIP3    TIP3    TIP3    TIP3    TIP3    TIP3    TIP3    TIP3    
          TIP3    TIP3    TIP3    TIP3    TIP3    TIP3    TIP3    TIP3    TIP3    TIP3    TIP3    TIP3    TIP3    TIP3    TIP3    TIP3    TIP3    TIP3    TIP3    TIP3    
          TIP3    TIP3    TIP3    TIP3    TIP3    TIP3    TIP3    TIP3    TIP3    TIP3    TIP3    TIP3    TIP3    TIP3    TIP3    TIP3    TIP3    TIP3    TIP3    TIP3    
          TIP3    TIP3    TIP3    TIP3    TIP3    TIP3    TIP3    TIP3    TIP3    TIP3    TIP3    TIP3    TIP3    TIP3    TIP3    TIP3    TIP3    TIP3    TIP3    TIP3    
          TIP3    TIP3    TIP3    TIP3    TIP3    TIP3    TIP3    TIP3    TIP3    TIP3    TIP3    TIP3    TIP3    TIP3    TIP3    TIP3    TIP3    TIP3    TIP3    TIP3    
          TIP3    TIP3    TIP3    TIP3    TIP3    TIP3    TIP3    TIP3    TIP3    TIP3    TIP3    TIP3    TIP3    TIP3    TIP3    TIP3    TIP3    TIP3    TIP3    TIP3    
          TIP3    TIP3    TIP3    TIP3    TIP3    TIP3    TIP3    TIP3    TIP3    TIP3    TIP3    TIP3    TIP3    TIP3    TIP3    TIP3    TIP3    TIP3    TIP3    TIP3    
          TIP3    TIP3    TIP3    TIP3    TIP3    TIP3    TIP3    TIP3    TIP3    TIP3    TIP3    TIP3    TIP3    TIP3    TIP3    TIP3    TIP3    TIP3    TIP3    TIP3    
          TIP3    TIP3    TIP3    TIP3    TIP3    TIP3    TIP3    TIP3    TIP3    TIP3    TIP3    TIP3    TIP3    TIP3    TIP3    TIP3    TIP3    TIP3    TIP3    TIP3    
          TIP3    TIP3    TIP3    TIP3    TIP3    TIP3    TIP3    TIP3    TIP3    TIP3    TIP3    TIP3    TIP3    TIP3    TIP3    TIP3    TIP3    TIP3    TIP3    TIP3    
          TIP3    TIP3    TIP3    TIP3    TIP3    TIP3    TIP3    TIP3    TIP3    TIP3    TIP3    TIP3    TIP3    TIP3    TIP3    TIP3    TIP3    TIP3    TIP3    TIP3    
          TIP3    TIP3    TIP3    TIP3    TIP3    TIP3    TIP3    TIP3    TIP3    TIP3    TIP3    TIP3    TIP3    TIP3    TIP3    TIP3    TIP3    TIP3    TIP3    TIP3    
          TIP3    TIP3    TIP3    TIP3    TIP3    TIP3    TIP3    TIP3    TIP3    TIP3    TIP3    TIP3    TIP3    TIP3    TIP3    TIP3    TIP3    TIP3    TIP3    TIP3    
          TIP3    TIP3    TIP3    TIP3    TIP3    TIP3    TIP3    TIP3    TIP3    TIP3    TIP3    TIP3    TIP3    TIP3    TIP3    TIP3    TIP3    TIP3    TIP3    TIP3    
          TIP3    TIP3    TIP3    TIP3    TIP3    TIP3    TIP3    TIP3    TIP3    TIP3    TIP3    TIP3    TIP3    TIP3    TIP3    TIP3    TIP3    TIP3    TIP3    TIP3    
          TIP3    TIP3    TIP3    TIP3    TIP3    TIP3    TIP3    TIP3    TIP3    TIP3    TIP3    TIP3    TIP3    TIP3    TIP3    TIP3    TIP3    TIP3    TIP3    TIP3    
          TIP3    TIP3    TIP3    TIP3    TIP3    TIP3    TIP3    TIP3    TIP3    TIP3    TIP3    TIP3    TIP3    TIP3    TIP3    TIP3    TIP3    TIP3    TIP3    TIP3    
          TIP3    TIP3    TIP3    TIP3    TIP3    TIP3    TIP3    TIP3    TIP3    TIP3    TIP3    TIP3    TIP3    TIP3    TIP3    TIP3    TIP3    TIP3    TIP3    TIP3    
          TIP3    TIP3    TIP3    TIP3    TIP3    TIP3    TIP3    TIP3    TIP3    TIP3    TIP3    TIP3    TIP3    TIP3    TIP3    TIP3    TIP3    TIP3    TIP3    TIP3    
          TIP3    TIP3    TIP3    TIP3    TIP3    TIP3    TIP3    TIP3    TIP3    TIP3    TIP3    TIP3    TIP3    TIP3    TIP3    TIP3    TIP3    TIP3    TIP3    TIP3    
          TIP3    TIP3    TIP3    TIP3    TIP3    TIP3    TIP3    TIP3    TIP3    TIP3    TIP3    TIP3    TIP3    TIP3    TIP3    TIP3    TIP3    TIP3    TIP3    TIP3    
          TIP3    TIP3    TIP3    TIP3    TIP3    TIP3    TIP3    TIP3    TIP3    TIP3    TIP3    TIP3    TIP3    TIP3    TIP3    TIP3    TIP3    TIP3    TIP3    TIP3    
          TIP3    TIP3    TIP3    TIP3    TIP3    TIP3    TIP3    TIP3    TIP3    TIP3    TIP3    TIP3    TIP3    TIP3    TIP3    TIP3    TIP3    TIP3    TIP3    TIP3    
          TIP3    TIP3    TIP3    TIP3    TIP3    TIP3    TIP3    TIP3    TIP3    TIP3    TIP3    TIP3    TIP3    TIP3    TIP3    TIP3    TIP3    TIP3    TIP3    TIP3    
          TIP3    TIP3    TIP3    TIP3    TIP3    TIP3    TIP3    TIP3    TIP3    TIP3    TIP3    TIP3    TIP3    TIP3    TIP3    TIP3    TIP3    TIP3    TIP3    TIP3    
          TIP3    TIP3    TIP3    TIP3    TIP3    TIP3    TIP3    TIP3    TIP3    TIP3    TIP3    TIP3    TIP3    TIP3    TIP3    TIP3    TIP3    TIP3    TIP3    TIP3    
          TIP3    TIP3    TIP3    TIP3    TIP3    TIP3    TIP3    TIP3    TIP3    TIP3    TIP3    TIP3    TIP3    TIP3    TIP3    TIP3    TIP3    TIP3    TIP3    TIP3    
          TIP3    TIP3    TIP3    TIP3    TIP3    TIP3    TIP3    TIP3    TIP3    TIP3    TIP3    TIP3    TIP3    TIP3    TIP3    TIP3    TIP3    TIP3    TIP3    TIP3    
          TIP3    TIP3    TIP3    TIP3    TIP3    TIP3    TIP3    TIP3    TIP3    TIP3    TIP3    TIP3    TIP3    TIP3    TIP3    TIP3    TIP3    TIP3    TIP3    TIP3    
          TIP3    TIP3    TIP3    TIP3    TIP3    TIP3    TIP3    TIP3    TIP3    TIP3    TIP3    TIP3    TIP3    TIP3    TIP3    TIP3    TIP3    TIP3    TIP3    TIP3    
          TIP3    TIP3    TIP3    TIP3    TIP3    TIP3    TIP3    TIP3    TIP3    TIP3    TIP3    TIP3    TIP3    TIP3    TIP3    TIP3    TIP3    TIP3    TIP3    TIP3    
          TIP3    TIP3    TIP3    TIP3    TIP3    TIP3    TIP3    TIP3    TIP3    TIP3    TIP3    TIP3    TIP3    TIP3    TIP3    TIP3    TIP3    TIP3    TIP3    TIP3    
          TIP3    TIP3    TIP3    TIP3    TIP3    TIP3    TIP3    TIP3    TIP3    TIP3    TIP3    TIP3    TIP3    TIP3    TIP3    TIP3    TIP3    TIP3    TIP3    TIP3    
          TIP3    TIP3    TIP3    TIP3    TIP3    TIP3    TIP3    TIP3    TIP3    TIP3    TIP3    TIP3    TIP3    TIP3    TIP3    TIP3    TIP3    TIP3    TIP3    TIP3    
          TIP3    TIP3    TIP3    TIP3    TIP3    TIP3    TIP3    TIP3    TIP3    TIP3    TIP3    TIP3    TIP3    TIP3    TIP3    TIP3    TIP3    TIP3    TIP3    TIP3    
          TIP3    TIP3    TIP3    TIP3    TIP3    TIP3    TIP3    TIP3    TIP3    TIP3    TIP3    TIP3    TIP3    TIP3    TIP3    TIP3    TIP3    TIP3    TIP3    TIP3    
          TIP3    TIP3    TIP3    TIP3    TIP3    TIP3    TIP3    TIP3    TIP3    TIP3    TIP3    TIP3    TIP3    TIP3    TIP3    TIP3    TIP3    TIP3    TIP3    TIP3    
          TIP3    TIP3    TIP3    TIP3    TIP3    TIP3    TIP3    TIP3    TIP3    TIP3    TIP3    TIP3    TIP3    TIP3    TIP3    TIP3    TIP3    TIP3    TIP3    TIP3    
          TIP3    TIP3    TIP3    TIP3    TIP3    TIP3    TIP3    TIP3    TIP3    TIP3    TIP3    TIP3    TIP3    TIP3    TIP3    TIP3    TIP3    TIP3    TIP3    TIP3    
          TIP3    TIP3    TIP3    TIP3    TIP3    TIP3    TIP3    TIP3    TIP3    TIP3    TIP3    TIP3    TIP3    TIP3    TIP3    TIP3    TIP3    TIP3    TIP3    TIP3    
          TIP3    TIP3    TIP3    TIP3    TIP3    TIP3    TIP3    TIP3    TIP3    TIP3    TIP3    TIP3    TIP3    TIP3    TIP3    TIP3    TIP3    TIP3    TIP3    TIP3    
          TIP3    TIP3    TIP3    TIP3    TIP3    TIP3    TIP3    TIP3    TIP3    TIP3    TIP3    TIP3    TIP3    TIP3    TIP3    TIP3    TIP3    TIP3    TIP3    TIP3    
          TIP3    TIP3    TIP3    TIP3    TIP3    TIP3    TIP3    TIP3    TIP3    TIP3    TIP3    TIP3    TIP3    TIP3    TIP3    TIP3    TIP3    TIP3    TIP3    TIP3    
          TIP3    TIP3    TIP3    TIP3    TIP3    TIP3    TIP3    TIP3    TIP3    TIP3    TIP3    TIP3    TIP3    TIP3    TIP3    TIP3    TIP3    TIP3    TIP3    TIP3    
          TIP3    TIP3    TIP3    TIP3    TIP3    TIP3    TIP3    TIP3    TIP3    TIP3    TIP3    TIP3    TIP3    TIP3    TIP3    TIP3    TIP3    TIP3    TIP3    TIP3    
          TIP3    TIP3    TIP3    TIP3    TIP3    TIP3    TIP3    TIP3    TIP3    TIP3    TIP3    TIP3    TIP3    TIP3    TIP3    TIP3    TIP3    TIP3    TIP3    TIP3    
          TIP3    TIP3    TIP3    TIP3    TIP3    TIP3    TIP3    TIP3    TIP3    TIP3    TIP3    TIP3    TIP3    TIP3    TIP3    TIP3    TIP3    TIP3    TIP3    TIP3    
          TIP3    TIP3    TIP3    TIP3    TIP3    TIP3    TIP3    TIP3    TIP3    TIP3    TIP3    TIP3    TIP3    TIP3    TIP3    TIP3    TIP3    TIP3    TIP3    TIP3    
          TIP3    TIP3    TIP3    TIP3    TIP3    TIP3    TIP3    TIP3    TIP3    TIP3    TIP3    TIP3    TIP3    TIP3    TIP3    TIP3    TIP3    TIP3    TIP3    TIP3    
          TIP3    TIP3    TIP3    TIP3    TIP3    TIP3    TIP3    TIP3    TIP3    TIP3    TIP3    TIP3    TIP3    TIP3    TIP3    TIP3    TIP3    TIP3    TIP3    TIP3    
          TIP3    TIP3    TIP3    TIP3    TIP3    TIP3    TIP3    TIP3    TIP3    TIP3    TIP3    TIP3    TIP3    TIP3    TIP3    TIP3    TIP3    TIP3    TIP3    TIP3    
          TIP3    TIP3    TIP3    TIP3    TIP3    TIP3    TIP3    TIP3    TIP3    TIP3    TIP3    TIP3    TIP3    TIP3    TIP3    TIP3    TIP3    TIP3    TIP3    TIP3    
          TIP3    TIP3    TIP3    TIP3    TIP3    TIP3    TIP3    TIP3    TIP3    TIP3    TIP3    TIP3    TIP3    TIP3    TIP3    TIP3    TIP3    TIP3    TIP3    TIP3    
          TIP3    TIP3    TIP3    TIP3    TIP3    TIP3    TIP3    TIP3    TIP3    TIP3    TIP3    TIP3    TIP3    TIP3    TIP3    TIP3    TIP3    TIP3    TIP3    TIP3    
          TIP3    TIP3    TIP3    TIP3    TIP3    TIP3    TIP3    TIP3    TIP3    TIP3    TIP3    TIP3    TIP3    TIP3    TIP3    TIP3    TIP3    TIP3    TIP3    TIP3    
          TIP3    TIP3    TIP3    TIP3    TIP3    TIP3    TIP3    TIP3    TIP3    TIP3    TIP3    TIP3    TIP3    TIP3    TIP3    TIP3    TIP3    TIP3    TIP3    TIP3    
          TIP3    TIP3    TIP3    TIP3    TIP3    TIP3    TIP3    TIP3    TIP3    TIP3    TIP3    TIP3    TIP3    TIP3    TIP3    TIP3    TIP3    TIP3    TIP3    TIP3    
          TIP3    TIP3    TIP3    TIP3    TIP3    TIP3    TIP3    TIP3    TIP3    TIP3    TIP3    TIP3    TIP3    TIP3    TIP3    TIP3    TIP3    TIP3    TIP3    TIP3    
          TIP3    TIP3    TIP3    TIP3    TIP3    TIP3    TIP3    TIP3    TIP3    TIP3    TIP3    TIP3    TIP3    TIP3    TIP3    TIP3    TIP3    TIP3    TIP3    TIP3    
          TIP3    TIP3    TIP3    TIP3    TIP3    TIP3    TIP3    TIP3    TIP3    TIP3    TIP3    TIP3    TIP3    TIP3    TIP3    TIP3    TIP3    TIP3    TIP3    TIP3    
          TIP3    TIP3    TIP3    TIP3    TIP3    TIP3    TIP3    TIP3    TIP3    TIP3    TIP3    TIP3    TIP3    TIP3    TIP3    TIP3    TIP3    TIP3    TIP3    TIP3    
          TIP3    TIP3    TIP3    TIP3    TIP3    TIP3    TIP3    TIP3    TIP3    TIP3    TIP3    TIP3    TIP3    TIP3    TIP3    TIP3    TIP3    TIP3    TIP3    TIP3    
          TIP3    TIP3    TIP3    TIP3    TIP3    TIP3    TIP3    TIP3    TIP3    TIP3    TIP3    TIP3    TIP3    TIP3    TIP3    TIP3    TIP3    TIP3    TIP3    TIP3    
          TIP3    TIP3    TIP3    TIP3    TIP3    TIP3    TIP3    TIP3    TIP3    TIP3    TIP3    TIP3    TIP3    TIP3    TIP3    TIP3    TIP3    TIP3    TIP3    TIP3    
          TIP3    TIP3    TIP3    TIP3    TIP3    TIP3    TIP3    TIP3    TIP3    TIP3    TIP3    TIP3    TIP3    TIP3    TIP3    TIP3    TIP3    TIP3    TIP3    TIP3    
          TIP3    TIP3    TIP3    TIP3    TIP3    TIP3    TIP3    TIP3    TIP3    TIP3    TIP3    TIP3    TIP3    TIP3    TIP3    TIP3    TIP3    TIP3    TIP3    TIP3    
          TIP3    TIP3    TIP3    TIP3    TIP3    TIP3    TIP3    TIP3    TIP3    TIP3    TIP3    TIP3    TIP3    TIP3    TIP3    TIP3    TIP3    TIP3    TIP3    TIP3    
          TIP3    TIP3    TIP3    TIP3    TIP3    TIP3    TIP3    TIP3    TIP3    TIP3    TIP3    TIP3    TIP3    TIP3    TIP3    TIP3    TIP3    TIP3    TIP3    TIP3    
          TIP3    TIP3    TIP3    TIP3    TIP3    TIP3    TIP3    TIP3    TIP3    TIP3    TIP3    TIP3    TIP3    TIP3    TIP3    TIP3    TIP3    TIP3    TIP3    TIP3    
          TIP3    TIP3    TIP3    TIP3    TIP3    TIP3    TIP3    TIP3    TIP3    TIP3    TIP3    TIP3    TIP3    TIP3    TIP3    TIP3    TIP3    TIP3    TIP3    TIP3    
          TIP3    TIP3    TIP3    TIP3    TIP3    TIP3    TIP3    TIP3    TIP3    TIP3    TIP3    TIP3    TIP3    TIP3    TIP3    TIP3    TIP3    TIP3    TIP3    TIP3    
          TIP3    TIP3    TIP3    TIP3    TIP3    TIP3    TIP3    TIP3    TIP3    TIP3    TIP3    TIP3    TIP3    TIP3    TIP3    TIP3    TIP3    TIP3    TIP3    TIP3    
          TIP3    TIP3    TIP3    TIP3    TIP3    TIP3    TIP3    TIP3    TIP3    TIP3    TIP3    TIP3    TIP3    TIP3    TIP3    TIP3    TIP3    TIP3    TIP3    TIP3    
          TIP3    TIP3    TIP3    TIP3    TIP3    TIP3    TIP3    TIP3    TIP3    TIP3    TIP3    TIP3    TIP3    TIP3    TIP3    TIP3    TIP3    TIP3    TIP3    TIP3    
          TIP3    TIP3    TIP3    TIP3    TIP3    TIP3    TIP3    TIP3    TIP3    TIP3    TIP3    TIP3    TIP3    TIP3    TIP3    TIP3    TIP3    TIP3    TIP3    TIP3    
          TIP3    TIP3    TIP3    TIP3    TIP3    TIP3    TIP3    TIP3    TIP3    TIP3    TIP3    TIP3    TIP3    TIP3    TIP3    TIP3    TIP3    TIP3    TIP3    TIP3    
          TIP3    TIP3    TIP3    TIP3    TIP3    TIP3    TIP3    TIP3    TIP3    TIP3    TIP3    TIP3    TIP3    TIP3    TIP3    TIP3    TIP3    TIP3    TIP3    TIP3    
          TIP3    TIP3    TIP3    TIP3    TIP3    TIP3    TIP3    TIP3    TIP3    TIP3    TIP3    TIP3    TIP3    TIP3    TIP3    TIP3    TIP3    TIP3    TIP3    TIP3    
          TIP3    TIP3    TIP3    TIP3    TIP3    TIP3    TIP3    TIP3    TIP3    TIP3    TIP3    TIP3    TIP3    TIP3    TIP3    TIP3    TIP3    TIP3    TIP3    TIP3    
          TIP3    TIP3    TIP3    TIP3    TIP3    TIP3    TIP3    TIP3    TIP3    TIP3    TIP3    TIP3    TIP3    TIP3    TIP3    TIP3    TIP3    TIP3    TIP3    TIP3    
          TIP3    TIP3    TIP3    TIP3    TIP3    TIP3    TIP3    TIP3    TIP3    TIP3    TIP3    TIP3    TIP3    TIP3    TIP3    TIP3    TIP3    TIP3    TIP3    TIP3    
          TIP3    TIP3    TIP3    TIP3    TIP3    TIP3    TIP3    TIP3    TIP3    TIP3    TIP3    TIP3    TIP3    TIP3    TIP3    TIP3    TIP3    TIP3    TIP3    TIP3    
          TIP3    TIP3    TIP3    TIP3    TIP3    TIP3    TIP3    TIP3    TIP3    TIP3    TIP3    TIP3    TIP3    TIP3    TIP3    TIP3    TIP3    TIP3    TIP3    TIP3    
          TIP3    TIP3    TIP3    TIP3    TIP3    TIP3    TIP3    TIP3    TIP3    TIP3    TIP3    TIP3    TIP3    TIP3    TIP3    TIP3    TIP3    TIP3    TIP3    TIP3    
          TIP3    TIP3    TIP3    TIP3    TIP3    TIP3    TIP3    TIP3    TIP3    TIP3    TIP3    TIP3    TIP3    TIP3    TIP3    TIP3    TIP3    TIP3    TIP3    TIP3    
          TIP3    TIP3    TIP3    TIP3    TIP3    TIP3    TIP3    TIP3    TIP3    TIP3    TIP3    TIP3    TIP3    TIP3    TIP3    TIP3    TIP3    TIP3    TIP3    TIP3    
          TIP3    TIP3    TIP3    TIP3    TIP3    TIP3    TIP3    TIP3    TIP3    TIP3    TIP3    TIP3    TIP3    TIP3    TIP3    TIP3    TIP3    TIP3    TIP3    TIP3    
          TIP3    TIP3    TIP3    TIP3    TIP3    TIP3    TIP3    TIP3    TIP3    TIP3    TIP3    TIP3    TIP3    TIP3    TIP3    TIP3    TIP3    TIP3    TIP3    TIP3    
          TIP3    TIP3    TIP3    TIP3    TIP3    TIP3    TIP3    TIP3    TIP3    TIP3    TIP3    TIP3    TIP3    TIP3    TIP3    TIP3    TIP3    TIP3    TIP3    TIP3    
          TIP3    TIP3    TIP3    TIP3    TIP3    TIP3    TIP3    TIP3    TIP3    TIP3    TIP3    TIP3    TIP3    TIP3    TIP3    TIP3    TIP3    TIP3    TIP3    TIP3    
          TIP3    TIP3    TIP3    TIP3    TIP3    TIP3    TIP3    TIP3    TIP3    TIP3    TIP3    TIP3    TIP3    TIP3    TIP3    TIP3    TIP3    TIP3    TIP3    TIP3    
          TIP3    TIP3    TIP3    TIP3    TIP3    TIP3    TIP3    TIP3    TIP3    TIP3    TIP3    TIP3    TIP3    TIP3    TIP3    TIP3    TIP3    TIP3    TIP3    TIP3    
          TIP3    TIP3    TIP3    TIP3    TIP3    TIP3    TIP3    TIP3    TIP3    TIP3    TIP3    TIP3    TIP3    TIP3    TIP3    TIP3    TIP3    TIP3    TIP3    TIP3    
          TIP3    TIP3    TIP3    TIP3    TIP3    TIP3    TIP3    TIP3    TIP3    TIP3    TIP3    TIP3    TIP3    TIP3    TIP3    TIP3    TIP3    TIP3    TIP3    TIP3    
          TIP3    TIP3    TIP3    TIP3    TIP3    TIP3    TIP3    TIP3    TIP3    TIP3    TIP3    TIP3    TIP3    TIP3    TIP3    TIP3    TIP3    TIP3    TIP3    TIP3    
          TIP3    TIP3    TIP3    TIP3    TIP3    TIP3    TIP3    TIP3    TIP3    TIP3    TIP3    TIP3    TIP3    TIP3    TIP3    TIP3    TIP3    TIP3    TIP3    TIP3    
          TIP3    TIP3    TIP3    TIP3    TIP3    TIP3    TIP3    TIP3    TIP3    TIP3    TIP3    TIP3    TIP3    TIP3    TIP3    TIP3    TIP3    TIP3    TIP3    TIP3    
          TIP3    TIP3    TIP3    TIP3    TIP3    TIP3    TIP3    TIP3    TIP3    TIP3    TIP3    TIP3    TIP3    TIP3    TIP3    TIP3    TIP3    TIP3    TIP3    TIP3    
          TIP3    TIP3    TIP3    TIP3    TIP3    TIP3    TIP3    TIP3    TIP3    TIP3    TIP3    TIP3    TIP3    TIP3    TIP3    TIP3    TIP3    TIP3    TIP3    TIP3    
          TIP3    TIP3    TIP3    TIP3    TIP3    TIP3    TIP3    TIP3    TIP3    TIP3    TIP3    TIP3    TIP3    TIP3    TIP3    TIP3    TIP3    TIP3    TIP3    TIP3    
          TIP3    TIP3    TIP3    TIP3    TIP3    TIP3    TIP3    TIP3    TIP3    TIP3    TIP3    TIP3    TIP3    TIP3    TIP3    TIP3    TIP3    TIP3    TIP3    TIP3    
          TIP3    TIP3    TIP3    TIP3    TIP3    TIP3    TIP3    TIP3    TIP3    TIP3    TIP3    TIP3    TIP3    TIP3    TIP3    TIP3    TIP3    TIP3    TIP3    TIP3    
          TIP3    TIP3    TIP3    TIP3    TIP3    TIP3    TIP3    TIP3    TIP3    TIP3    TIP3    TIP3    TIP3    TIP3    TIP3    TIP3    TIP3    TIP3    TIP3    TIP3    
          TIP3    TIP3    TIP3    TIP3    TIP3    TIP3    TIP3    TIP3    TIP3    TIP3    TIP3    TIP3    TIP3    TIP3    TIP3    TIP3    TIP3    TIP3    TIP3    TIP3    
          TIP3    TIP3    TIP3    TIP3    TIP3    TIP3    TIP3    TIP3    TIP3    TIP3    TIP3    TIP3    TIP3    TIP3    TIP3    TIP3    TIP3    TIP3    TIP3    TIP3    
          TIP3    TIP3    TIP3    TIP3    TIP3    TIP3    TIP3    TIP3    TIP3    TIP3    TIP3    TIP3    TIP3    TIP3    TIP3    TIP3    TIP3    TIP3    TIP3    TIP3    
          TIP3    TIP3    TIP3    TIP3    TIP3    TIP3    TIP3    TIP3    TIP3    TIP3    TIP3    TIP3    TIP3    TIP3    TIP3    TIP3    TIP3    TIP3    TIP3    TIP3    
          TIP3    TIP3    TIP3    TIP3    TIP3    TIP3    TIP3    TIP3    TIP3    TIP3    TIP3    TIP3    TIP3    TIP3    TIP3    TIP3    TIP3    TIP3    TIP3    TIP3    
          TIP3    TIP3    TIP3    TIP3    TIP3    TIP3    TIP3    TIP3    TIP3    TIP3    TIP3    TIP3    TIP3    TIP3    TIP3    TIP3    TIP3    TIP3    TIP3    TIP3    
          TIP3    TIP3    TIP3    TIP3    TIP3    TIP3    TIP3    TIP3    TIP3    TIP3    TIP3    TIP3    TIP3    TIP3    TIP3    TIP3    TIP3    TIP3    TIP3    TIP3    
          TIP3    TIP3    TIP3    TIP3    TIP3    TIP3    TIP3    TIP3    TIP3    TIP3    TIP3    TIP3    TIP3    TIP3    TIP3    TIP3    TIP3    TIP3    TIP3    TIP3    
          TIP3    TIP3    TIP3    TIP3    TIP3    TIP3    TIP3    TIP3    TIP3    TIP3    TIP3    TIP3    TIP3    TIP3    TIP3    TIP3    TIP3    TIP3    TIP3    TIP3    
          TIP3    TIP3    TIP3    TIP3    TIP3    TIP3    TIP3    TIP3    TIP3    TIP3    TIP3    TIP3    TIP3    TIP3    TIP3    TIP3    TIP3    TIP3    TIP3    TIP3    
          TIP3    TIP3    TIP3    TIP3    TIP3    TIP3    TIP3    TIP3    TIP3    TIP3    TIP3    TIP3    TIP3    TIP3    TIP3    TIP3    TIP3    TIP3    TIP3    TIP3    
          TIP3    TIP3    TIP3    TIP3    TIP3    TIP3    TIP3    TIP3    TIP3    TIP3    TIP3    TIP3    TIP3    TIP3    TIP3    TIP3    TIP3    TIP3    TIP3    TIP3    
          TIP3    TIP3    TIP3    TIP3    TIP3    TIP3    TIP3    TIP3    TIP3    TIP3    TIP3    TIP3    TIP3    TIP3    TIP3    TIP3    TIP3    TIP3    TIP3    TIP3    
          TIP3    TIP3    TIP3    TIP3    TIP3    TIP3    TIP3    TIP3    TIP3    TIP3    TIP3    TIP3    TIP3    TIP3    TIP3    TIP3    TIP3    TIP3    TIP3    TIP3    
          TIP3    TIP3    TIP3    TIP3    TIP3    TIP3    TIP3    TIP3    TIP3    TIP3    TIP3    TIP3    TIP3    TIP3    TIP3    TIP3    TIP3    TIP3    TIP3    TIP3    
          TIP3    TIP3    TIP3    TIP3    TIP3    TIP3    TIP3    TIP3    TIP3    TIP3    TIP3    TIP3    TIP3    TIP3    TIP3    TIP3    TIP3    TIP3    TIP3    TIP3    
          TIP3    TIP3    TIP3    TIP3    TIP3    TIP3    TIP3    TIP3    TIP3    TIP3    TIP3    TIP3    TIP3    TIP3    TIP3    TIP3    TIP3    TIP3    TIP3    TIP3    
          TIP3    TIP3    TIP3    TIP3    TIP3    TIP3    TIP3    TIP3    TIP3    TIP3    TIP3    TIP3    TIP3    TIP3    TIP3    TIP3    TIP3    TIP3    TIP3    TIP3    
          TIP3    TIP3    TIP3    TIP3    TIP3    TIP3    TIP3    TIP3    TIP3    TIP3    TIP3    TIP3    TIP3    TIP3    TIP3    TIP3    TIP3    TIP3    TIP3    TIP3    
          TIP3    TIP3    TIP3    TIP3    TIP3    TIP3    TIP3    TIP3    TIP3    TIP3    TIP3    TIP3    TIP3    TIP3    TIP3    TIP3    TIP3    TIP3    TIP3    TIP3    
          TIP3    TIP3    TIP3    TIP3    TIP3    TIP3    TIP3    TIP3    TIP3    TIP3    TIP3    TIP3    TIP3    TIP3    TIP3    TIP3    TIP3    TIP3    TIP3    TIP3    
          TIP3    TIP3    TIP3    TIP3    TIP3    TIP3    TIP3    TIP3    TIP3    TIP3    TIP3    TIP3    TIP3    TIP3    TIP3    TIP3    TIP3    TIP3    TIP3    TIP3    
          TIP3    TIP3    TIP3    TIP3    TIP3    TIP3    TIP3    TIP3    TIP3    TIP3    TIP3    TIP3    TIP3    TIP3    TIP3    TIP3    TIP3    TIP3    TIP3    TIP3    
          TIP3    TIP3    TIP3    TIP3    TIP3    TIP3    TIP3    TIP3    TIP3    TIP3    TIP3    TIP3    TIP3    TIP3    TIP3    TIP3    TIP3    TIP3    TIP3    TIP3    
          TIP3    TIP3    TIP3    TIP3    TIP3    TIP3    TIP3    TIP3    TIP3    TIP3    TIP3    TIP3    TIP3    TIP3    TIP3    TIP3    TIP3    TIP3    TIP3    TIP3    
          TIP3    TIP3    TIP3    TIP3    TIP3    TIP3    TIP3    TIP3    TIP3    TIP3    TIP3    TIP3    TIP3    TIP3    TIP3    TIP3    TIP3    TIP3    TIP3    TIP3    
          TIP3    TIP3    TIP3    TIP3    TIP3    TIP3    TIP3    TIP3    TIP3    TIP3    TIP3    TIP3    TIP3    TIP3    TIP3    TIP3    TIP3    TIP3    TIP3    TIP3    
          TIP3    TIP3    TIP3    TIP3    TIP3    TIP3    TIP3    TIP3    TIP3    TIP3    TIP3    TIP3    TIP3    TIP3    TIP3    TIP3    TIP3    TIP3    TIP3    TIP3    
          TIP3    TIP3    TIP3    TIP3    TIP3    TIP3    TIP3    TIP3    TIP3    TIP3    TIP3    TIP3    TIP3    TIP3    TIP3    TIP3    TIP3    TIP3    TIP3    TIP3    
          TIP3    TIP3    TIP3    TIP3    TIP3    TIP3    TIP3    TIP3    TIP3    TIP3    TIP3    TIP3    TIP3    TIP3    TIP3    TIP3    TIP3    TIP3    TIP3    TIP3    
          TIP3    TIP3    TIP3    TIP3    TIP3    TIP3    TIP3    TIP3    TIP3    TIP3    TIP3    TIP3    TIP3    TIP3    TIP3    TIP3    TIP3    TIP3    TIP3    TIP3    
          TIP3    TIP3    TIP3    TIP3    TIP3    TIP3    TIP3    TIP3    TIP3    TIP3    TIP3    TIP3    TIP3    TIP3    TIP3    TIP3    TIP3    TIP3    TIP3    TIP3    
          TIP3    TIP3    TIP3    TIP3    TIP3    TIP3    TIP3    TIP3    TIP3    TIP3    TIP3    TIP3    TIP3    TIP3    TIP3    TIP3    TIP3    TIP3    TIP3    TIP3    
          TIP3    TIP3    TIP3    TIP3    TIP3    TIP3    TIP3    TIP3    TIP3    TIP3    TIP3    TIP3    TIP3    TIP3    TIP3    TIP3    TIP3    TIP3    TIP3    TIP3    
          TIP3    TIP3    TIP3    TIP3    TIP3    TIP3    TIP3    TIP3    TIP3    TIP3    TIP3    TIP3    TIP3    TIP3    TIP3    TIP3    TIP3    TIP3    TIP3    TIP3    
          TIP3    TIP3    TIP3    TIP3    TIP3    TIP3    TIP3    TIP3    TIP3    TIP3    TIP3    TIP3    TIP3    TIP3    TIP3    TIP3    TIP3    TIP3    TIP3    TIP3    
          TIP3    TIP3    TIP3    TIP3    TIP3    TIP3    TIP3    TIP3    TIP3    TIP3    TIP3    TIP3    TIP3    TIP3    TIP3    TIP3    TIP3    TIP3    TIP3    TIP3    
          TIP3    TIP3    TIP3    TIP3    TIP3    TIP3    TIP3    TIP3    TIP3    TIP3    TIP3    TIP3    TIP3    TIP3    TIP3    TIP3    TIP3    TIP3    TIP3    TIP3    
          TIP3    TIP3    TIP3    TIP3    TIP3    TIP3    TIP3    TIP3    TIP3    TIP3    TIP3    TIP3    TIP3    TIP3    TIP3    TIP3    TIP3    TIP3    TIP3    TIP3    
          TIP3    TIP3    TIP3    TIP3    TIP3    TIP3    TIP3    TIP3    TIP3    TIP3    TIP3    TIP3    TIP3    TIP3    TIP3    TIP3    TIP3    TIP3    TIP3    TIP3    
          TIP3    TIP3    TIP3    TIP3    TIP3    TIP3    TIP3    TIP3    TIP3    TIP3    TIP3    TIP3    TIP3    TIP3    TIP3    TIP3    TIP3    TIP3    TIP3    TIP3    
          TIP3    TIP3    TIP3    TIP3    TIP3    TIP3    TIP3    TIP3    TIP3    TIP3    TIP3    TIP3    TIP3    TIP3    TIP3    TIP3    TIP3    TIP3    TIP3    TIP3    
          TIP3    TIP3    TIP3    TIP3    TIP3    TIP3    TIP3    TIP3    TIP3    TIP3    TIP3    TIP3    TIP3    TIP3    TIP3    TIP3    TIP3    TIP3    TIP3    TIP3    
          TIP3    TIP3    TIP3    TIP3    TIP3    TIP3    TIP3    TIP3    TIP3    TIP3    TIP3    TIP3    TIP3    TIP3    TIP3    TIP3    TIP3    TIP3    TIP3    TIP3    
          TIP3    TIP3    TIP3    TIP3    TIP3    TIP3    TIP3    TIP3    TIP3    TIP3    TIP3    TIP3    TIP3    TIP3    TIP3    TIP3    TIP3    TIP3    TIP3    TIP3    
          TIP3    TIP3    TIP3    TIP3    TIP3    TIP3    TIP3    TIP3    TIP3    TIP3    TIP3    TIP3    TIP3    TIP3    TIP3    TIP3    TIP3    TIP3    TIP3    TIP3    
          TIP3    TIP3    TIP3    TIP3    TIP3    TIP3    TIP3    TIP3    TIP3    TIP3    TIP3    TIP3    TIP3    TIP3    TIP3    TIP3    TIP3    TIP3    TIP3    TIP3    
          TIP3    TIP3    TIP3    TIP3    TIP3    TIP3    TIP3    TIP3    TIP3    TIP3    TIP3    TIP3    TIP3    TIP3    TIP3    TIP3    TIP3    TIP3    TIP3    TIP3    
          TIP3    TIP3    TIP3    TIP3    TIP3    TIP3    TIP3    TIP3    TIP3    TIP3    TIP3    TIP3    TIP3    TIP3    TIP3    TIP3    TIP3    TIP3    TIP3    TIP3    
          TIP3    TIP3    TIP3    TIP3    TIP3    TIP3    TIP3    TIP3    TIP3    TIP3    TIP3    TIP3    TIP3    TIP3    TIP3    TIP3    TIP3    TIP3    TIP3    TIP3    
          TIP3    TIP3    TIP3    TIP3    TIP3    TIP3    TIP3    TIP3    TIP3    TIP3    TIP3    TIP3    TIP3    TIP3    TIP3    TIP3    TIP3    TIP3    TIP3    TIP3    
          TIP3    TIP3    TIP3    TIP3    TIP3    TIP3    TIP3    TIP3    TIP3    TIP3    TIP3    TIP3    TIP3    TIP3    TIP3    TIP3    TIP3    TIP3    TIP3    TIP3    
          TIP3    TIP3    TIP3    TIP3    TIP3    TIP3    TIP3    TIP3    TIP3    TIP3    TIP3    TIP3    TIP3    TIP3    TIP3    TIP3    TIP3    TIP3    TIP3    TIP3    
          TIP3    TIP3    TIP3    TIP3    TIP3    TIP3    TIP3    TIP3    TIP3    TIP3    TIP3    TIP3    TIP3    TIP3    TIP3    TIP3    TIP3    TIP3    TIP3    TIP3    
          TIP3    TIP3    TIP3    TIP3    TIP3    TIP3    TIP3    TIP3    TIP3    TIP3    TIP3    TIP3    TIP3    TIP3    TIP3    TIP3    TIP3    TIP3    TIP3    TIP3    
          TIP3    TIP3    TIP3    TIP3    TIP3    TIP3    TIP3    TIP3    TIP3    TIP3    TIP3    TIP3    TIP3    TIP3    TIP3    TIP3    TIP3    TIP3    TIP3    TIP3    
          TIP3    TIP3    TIP3    TIP3    TIP3    TIP3    TIP3    TIP3    TIP3    TIP3    TIP3    TIP3    TIP3    TIP3    TIP3    TIP3    TIP3    TIP3    TIP3    TIP3    
          TIP3    TIP3    TIP3    TIP3    TIP3    TIP3    TIP3    TIP3    TIP3    TIP3    TIP3    TIP3    TIP3    TIP3    TIP3    TIP3    TIP3    TIP3    TIP3    TIP3    
          TIP3    TIP3    TIP3    TIP3    TIP3    TIP3    TIP3    TIP3    TIP3    TIP3    TIP3    TIP3    TIP3    TIP3    TIP3    TIP3    TIP3    TIP3    TIP3    TIP3    
          TIP3    TIP3    TIP3    TIP3    TIP3    TIP3    TIP3    TIP3    TIP3    TIP3    TIP3    TIP3    TIP3    TIP3    TIP3    TIP3    TIP3    TIP3    TIP3    TIP3    
          TIP3    TIP3    TIP3    TIP3    TIP3    TIP3    TIP3    TIP3    TIP3    TIP3    TIP3    TIP3    TIP3    TIP3    TIP3    TIP3    TIP3    TIP3    TIP3    TIP3    
          TIP3    TIP3    TIP3    TIP3    TIP3    TIP3    TIP3    TIP3    TIP3    TIP3    TIP3    TIP3    TIP3    TIP3    TIP3    TIP3    TIP3    TIP3    TIP3    TIP3    
          TIP3    TIP3    TIP3    TIP3    TIP3    TIP3    TIP3    TIP3    TIP3    TIP3    TIP3    TIP3    TIP3    TIP3    TIP3    TIP3    TIP3    TIP3    TIP3    TIP3    
          TIP3    TIP3    TIP3    TIP3    TIP3    TIP3    TIP3    TIP3    TIP3    TIP3    TIP3    TIP3    TIP3    TIP3    TIP3    TIP3    TIP3    TIP3    TIP3    TIP3    
          TIP3    TIP3    TIP3    TIP3    TIP3    TIP3    TIP3    TIP3    TIP3    TIP3    TIP3    TIP3    TIP3    TIP3    TIP3    TIP3    TIP3    TIP3    TIP3    TIP3    
          TIP3    TIP3    TIP3    TIP3    TIP3    TIP3    TIP3    TIP3    TIP3    TIP3    TIP3    TIP3    TIP3    TIP3    TIP3    TIP3    TIP3    TIP3    TIP3    TIP3    
          TIP3    TIP3    TIP3    TIP3    TIP3    TIP3    TIP3    TIP3    TIP3    TIP3    TIP3    TIP3    TIP3    TIP3    TIP3    TIP3    TIP3    TIP3    TIP3    TIP3    
          TIP3    TIP3    TIP3    TIP3    TIP3    TIP3    TIP3    TIP3    TIP3    TIP3    TIP3    TIP3    TIP3    TIP3    TIP3    TIP3    TIP3    TIP3    TIP3    TIP3    
          TIP3    TIP3    TIP3    TIP3    TIP3    TIP3    TIP3    TIP3    TIP3    TIP3    TIP3    TIP3    TIP3    TIP3    TIP3    TIP3    TIP3    TIP3    TIP3    TIP3    
          TIP3    TIP3    TIP3    TIP3    TIP3    TIP3    TIP3    TIP3    TIP3    TIP3    TIP3    TIP3    TIP3    TIP3    TIP3    TIP3    TIP3    TIP3    TIP3    TIP3    
          TIP3    TIP3    TIP3    TIP3    TIP3    TIP3    TIP3    TIP3    TIP3    TIP3    TIP3    TIP3    TIP3    TIP3    TIP3    TIP3    TIP3    TIP3    TIP3    TIP3    
          TIP3    TIP3    TIP3    TIP3    TIP3    TIP3    TIP3    TIP3    TIP3    TIP3    TIP3    TIP3    TIP3    TIP3    TIP3    TIP3    TIP3    TIP3    TIP3    TIP3    
          TIP3    TIP3    TIP3    TIP3    TIP3    TIP3    TIP3    TIP3    TIP3    TIP3    TIP3    TIP3    TIP3    TIP3    TIP3    TIP3    TIP3    TIP3    TIP3    TIP3    
          TIP3    TIP3    TIP3    TIP3    TIP3    TIP3    TIP3    TIP3    TIP3    TIP3    TIP3    TIP3    TIP3    TIP3    TIP3    TIP3    TIP3    TIP3    TIP3    TIP3    
          TIP3    TIP3    TIP3    TIP3    TIP3    TIP3    TIP3    TIP3    TIP3    TIP3    TIP3    TIP3    TIP3    TIP3    TIP3    TIP3    TIP3    TIP3    TIP3    TIP3    
          TIP3    TIP3    TIP3    TIP3    TIP3    TIP3    TIP3    TIP3    TIP3    TIP3    TIP3    TIP3    TIP3    TIP3    TIP3    TIP3    TIP3    TIP3    TIP3    TIP3    
          TIP3    TIP3    TIP3    TIP3    TIP3    TIP3    TIP3    TIP3    TIP3    TIP3    TIP3    TIP3    TIP3    TIP3    TIP3    TIP3    TIP3    TIP3    TIP3    TIP3    
          TIP3    TIP3    TIP3    TIP3    TIP3    TIP3    TIP3    TIP3    TIP3    TIP3    TIP3    TIP3    TIP3    TIP3    TIP3    TIP3    TIP3    TIP3    TIP3    TIP3    
          TIP3    TIP3    TIP3    TIP3    TIP3    TIP3    TIP3    TIP3    TIP3    TIP3    TIP3    TIP3    TIP3    TIP3    TIP3    TIP3    TIP3    TIP3    TIP3    TIP3    
          TIP3    TIP3    TIP3    TIP3    TIP3    TIP3    TIP3    TIP3    TIP3    TIP3    TIP3    TIP3    TIP3    TIP3    TIP3    TIP3    TIP3    TIP3    TIP3    TIP3    
          TIP3    TIP3    TIP3    TIP3    TIP3    TIP3    TIP3    TIP3    TIP3    TIP3    TIP3    TIP3    TIP3    TIP3    TIP3    TIP3    TIP3    TIP3    TIP3    TIP3    
          TIP3    TIP3    TIP3    TIP3    TIP3    TIP3    TIP3    TIP3    TIP3    TIP3    TIP3    TIP3    TIP3    TIP3    TIP3    TIP3    TIP3    TIP3    TIP3    TIP3    
          TIP3    TIP3    TIP3    TIP3    TIP3    TIP3    TIP3    TIP3    TIP3    TIP3    TIP3    TIP3    TIP3    TIP3    TIP3    TIP3    TIP3    TIP3    TIP3    TIP3    
          TIP3    TIP3    TIP3    TIP3    TIP3    TIP3    TIP3    TIP3    TIP3    TIP3    TIP3    TIP3    TIP3    TIP3    TIP3    TIP3    TIP3    TIP3    TIP3    TIP3    
          TIP3    TIP3    TIP3    TIP3    TIP3    TIP3    TIP3    TIP3    TIP3    TIP3    TIP3    TIP3    TIP3    TIP3    TIP3    TIP3    TIP3    TIP3    TIP3    TIP3    
          TIP3    TIP3    TIP3    TIP3    TIP3    TIP3    TIP3    TIP3    TIP3    TIP3    TIP3    TIP3    TIP3    TIP3    TIP3    TIP3    TIP3    TIP3    TIP3    TIP3    
          TIP3    TIP3    TIP3    TIP3    TIP3    TIP3    TIP3    TIP3    TIP3    TIP3    TIP3    TIP3    TIP3    TIP3    TIP3    TIP3    TIP3    TIP3    TIP3    TIP3    
          TIP3    TIP3    TIP3    TIP3    TIP3    TIP3    TIP3    TIP3    TIP3    TIP3    TIP3    TIP3    TIP3    TIP3    TIP3    TIP3    TIP3    TIP3    TIP3    TIP3    
          TIP3    TIP3    TIP3    TIP3    TIP3    TIP3    TIP3    TIP3    TIP3    TIP3    TIP3    TIP3    TIP3    TIP3    TIP3    TIP3    TIP3    TIP3    TIP3    TIP3    
          TIP3    TIP3    TIP3    TIP3    TIP3    TIP3    TIP3    TIP3    TIP3    TIP3    TIP3    TIP3    TIP3    TIP3    TIP3    TIP3    TIP3    TIP3    TIP3    TIP3    
          TIP3    TIP3    TIP3    TIP3    TIP3    TIP3    TIP3    TIP3    TIP3    TIP3    TIP3    TIP3    TIP3    TIP3    TIP3    TIP3    TIP3    TIP3    TIP3    TIP3    
          TIP3    TIP3    TIP3    TIP3    TIP3    TIP3    TIP3    TIP3    TIP3    TIP3    TIP3    TIP3    TIP3    TIP3    TIP3    TIP3    TIP3    TIP3    TIP3    TIP3    
          TIP3    TIP3    TIP3    TIP3    TIP3    TIP3    TIP3    TIP3    TIP3    TIP3    TIP3    TIP3    TIP3    TIP3    TIP3    TIP3    TIP3    TIP3    TIP3    TIP3    
          TIP3    TIP3    TIP3    TIP3    TIP3    TIP3    TIP3    TIP3    TIP3    TIP3    TIP3    TIP3    TIP3    TIP3    TIP3    TIP3    TIP3    TIP3    TIP3    TIP3    
          TIP3    TIP3    TIP3    TIP3    TIP3    TIP3    TIP3    TIP3    TIP3    TIP3    TIP3    TIP3    TIP3    TIP3    TIP3    TIP3    TIP3    TIP3    TIP3    TIP3    
          TIP3    TIP3    TIP3    TIP3    TIP3    TIP3    TIP3    TIP3    TIP3    TIP3    TIP3    TIP3    TIP3    TIP3    TIP3    TIP3    TIP3    TIP3    TIP3    TIP3    
          TIP3    TIP3    TIP3    TIP3    TIP3    TIP3    TIP3    TIP3    TIP3    TIP3    TIP3    TIP3    TIP3    TIP3    TIP3    TIP3    TIP3    TIP3    TIP3    TIP3    
          TIP3    TIP3    TIP3    TIP3    TIP3    TIP3    TIP3    TIP3    TIP3    TIP3    TIP3    TIP3    TIP3    TIP3    TIP3    TIP3    TIP3    TIP3    TIP3    TIP3    
          TIP3    TIP3    TIP3    TIP3    TIP3    TIP3    TIP3    TIP3    TIP3    TIP3    TIP3    TIP3    TIP3    TIP3    TIP3    TIP3    TIP3    TIP3    TIP3    TIP3    
          TIP3    TIP3    TIP3    TIP3    TIP3    TIP3    TIP3    TIP3    TIP3    TIP3    TIP3    TIP3    TIP3    TIP3    TIP3    TIP3    TIP3    TIP3    TIP3    TIP3    
          TIP3    TIP3    TIP3    TIP3    TIP3    TIP3    TIP3    TIP3    TIP3    TIP3    TIP3    TIP3    TIP3    TIP3    TIP3    TIP3    TIP3    TIP3    TIP3    TIP3    
          TIP3    TIP3    TIP3    TIP3    TIP3    TIP3    TIP3    TIP3    TIP3    TIP3    TIP3    TIP3    TIP3    TIP3    TIP3    TIP3    TIP3    TIP3    TIP3    TIP3    
          TIP3    TIP3    TIP3    TIP3    TIP3    TIP3    TIP3    TIP3    TIP3    TIP3    TIP3    TIP3    TIP3    TIP3    TIP3    TIP3    TIP3    TIP3    TIP3    TIP3    
          TIP3    TIP3    TIP3    TIP3    TIP3    TIP3    TIP3    TIP3    TIP3    TIP3    TIP3    TIP3    TIP3    TIP3    TIP3    TIP3    TIP3    TIP3    TIP3    TIP3    
          TIP3    TIP3    TIP3    TIP3    TIP3    TIP3    TIP3    TIP3    TIP3    TIP3    TIP3    TIP3    TIP3    TIP3    TIP3    TIP3    TIP3    TIP3    TIP3    TIP3    
          TIP3    TIP3    TIP3    TIP3    TIP3    TIP3    TIP3    TIP3    TIP3    TIP3    TIP3    TIP3    TIP3    TIP3    TIP3    TIP3    TIP3    TIP3    TIP3    TIP3    
          TIP3    TIP3    TIP3    TIP3    TIP3    TIP3    TIP3    TIP3    TIP3    TIP3    TIP3    TIP3    TIP3    TIP3    TIP3    TIP3    TIP3    TIP3    TIP3    TIP3    
          TIP3    TIP3    TIP3    TIP3    TIP3    TIP3    TIP3    TIP3    TIP3    TIP3    TIP3    TIP3    TIP3    TIP3    TIP3    TIP3    TIP3    TIP3    TIP3    TIP3    
          TIP3    TIP3    TIP3    TIP3    TIP3    TIP3    TIP3    TIP3    TIP3    TIP3    TIP3    TIP3    TIP3    TIP3    TIP3    TIP3    TIP3    TIP3    TIP3    TIP3    
          TIP3    TIP3    TIP3    TIP3    TIP3    TIP3    TIP3    TIP3    TIP3    TIP3    TIP3    TIP3    TIP3    TIP3    TIP3    TIP3    TIP3    TIP3    TIP3    TIP3    
          TIP3    TIP3    TIP3    TIP3    TIP3    TIP3    TIP3    TIP3    TIP3    TIP3    TIP3    TIP3    TIP3    TIP3    TIP3    TIP3    TIP3    TIP3    TIP3    TIP3    
          TIP3    TIP3    TIP3    TIP3    TIP3    TIP3    TIP3    TIP3    TIP3    TIP3    TIP3    TIP3    TIP3    TIP3    TIP3    TIP3    TIP3    TIP3    TIP3    TIP3    
          TIP3    TIP3    TIP3    TIP3    TIP3    TIP3    TIP3    TIP3    TIP3    TIP3    TIP3    TIP3    TIP3    TIP3    TIP3    TIP3    TIP3    TIP3    TIP3    TIP3    
          TIP3    TIP3    TIP3    TIP3    TIP3    TIP3    TIP3    TIP3    TIP3    TIP3    TIP3    TIP3    TIP3    TIP3    TIP3    TIP3    TIP3    TIP3    TIP3    TIP3    
          TIP3    TIP3    TIP3    TIP3    TIP3    TIP3    TIP3    TIP3    TIP3    TIP3    TIP3    TIP3    TIP3    TIP3    TIP3    TIP3    TIP3    TIP3    TIP3    TIP3    
          TIP3    TIP3    TIP3    TIP3    TIP3    TIP3    TIP3    TIP3    TIP3    TIP3    TIP3    TIP3    TIP3    TIP3    TIP3    TIP3    TIP3    TIP3    TIP3    TIP3    
          TIP3    TIP3    TIP3    TIP3    TIP3    TIP3    TIP3    TIP3    TIP3    TIP3    TIP3    TIP3    TIP3    TIP3    TIP3    TIP3    TIP3    TIP3    TIP3    TIP3    
          TIP3    TIP3    TIP3    TIP3    TIP3    TIP3    TIP3    TIP3    TIP3    TIP3    TIP3    TIP3    TIP3    TIP3    TIP3    TIP3    TIP3    TIP3    TIP3    TIP3    
          TIP3    TIP3    TIP3    TIP3    TIP3    TIP3    TIP3    TIP3    TIP3    TIP3    TIP3    TIP3    TIP3    TIP3    TIP3    TIP3    TIP3    TIP3    TIP3    TIP3    
          TIP3    TIP3    TIP3    TIP3    TIP3    TIP3    TIP3    TIP3    TIP3    TIP3    TIP3    TIP3    TIP3    TIP3    TIP3    TIP3    TIP3    TIP3    TIP3    TIP3    
          TIP3    TIP3    TIP3    TIP3    TIP3    TIP3    TIP3    TIP3    TIP3    TIP3    TIP3    TIP3    TIP3    TIP3    TIP3    TIP3    TIP3    TIP3    TIP3    TIP3    
          TIP3    TIP3    TIP3    TIP3    TIP3    TIP3    TIP3    TIP3    TIP3    TIP3    TIP3    TIP3    TIP3    TIP3    TIP3    TIP3    TIP3    TIP3    TIP3    TIP3    
          TIP3    TIP3    TIP3    TIP3    TIP3    TIP3    TIP3    TIP3    TIP3    TIP3    TIP3    TIP3    TIP3    TIP3    TIP3    TIP3    TIP3    TIP3    TIP3    TIP3    
          TIP3    TIP3    TIP3    TIP3    TIP3    TIP3    TIP3    TIP3    TIP3    TIP3    TIP3    TIP3    TIP3    TIP3    TIP3    TIP3    TIP3    TIP3    TIP3    TIP3    
          TIP3    TIP3    TIP3    TIP3    TIP3    TIP3    TIP3    TIP3    TIP3    TIP3    TIP3    TIP3    TIP3    TIP3    TIP3    TIP3    TIP3    TIP3    TIP3    TIP3    
          TIP3    TIP3    TIP3    TIP3    TIP3    TIP3    TIP3    TIP3    TIP3    TIP3    TIP3    TIP3    TIP3    TIP3    TIP3    TIP3    TIP3    TIP3    TIP3    TIP3    
          TIP3    TIP3    TIP3    TIP3    TIP3    TIP3    TIP3    TIP3    TIP3    TIP3    TIP3    TIP3    TIP3    TIP3    TIP3    TIP3    TIP3    TIP3    TIP3    TIP3    
          TIP3    TIP3    TIP3    TIP3    TIP3    TIP3    TIP3    TIP3    TIP3    TIP3    TIP3    TIP3    TIP3    TIP3    TIP3    TIP3    TIP3    TIP3    TIP3    TIP3    
          TIP3    TIP3    TIP3    TIP3    TIP3    TIP3    TIP3    TIP3    TIP3    TIP3    TIP3    TIP3    TIP3    TIP3    TIP3    TIP3    TIP3    TIP3    TIP3    TIP3    
          TIP3    TIP3    TIP3    TIP3    TIP3    TIP3    TIP3    TIP3    TIP3    TIP3    TIP3    TIP3    TIP3    TIP3    TIP3    TIP3    TIP3    TIP3    TIP3    TIP3    
          TIP3    TIP3    TIP3    TIP3    TIP3    TIP3    TIP3    TIP3    TIP3    TIP3    TIP3    TIP3    TIP3    TIP3    TIP3    TIP3    TIP3    TIP3    TIP3    TIP3    
          TIP3    TIP3    TIP3    TIP3    TIP3    TIP3    TIP3    TIP3    TIP3    TIP3    TIP3    TIP3    TIP3    TIP3    TIP3    TIP3    TIP3    TIP3    TIP3    TIP3    
          TIP3    TIP3    TIP3    TIP3    TIP3    TIP3    TIP3    TIP3    TIP3    TIP3    TIP3    TIP3    TIP3    TIP3    TIP3    TIP3    TIP3    TIP3    TIP3    TIP3    
          TIP3    TIP3    TIP3    TIP3    TIP3    TIP3    TIP3    TIP3    TIP3    TIP3    TIP3    TIP3    TIP3    TIP3    TIP3    TIP3    TIP3    TIP3    TIP3    TIP3    
          TIP3    TIP3    TIP3    TIP3    TIP3    TIP3    TIP3    TIP3    TIP3    TIP3    TIP3    TIP3    TIP3    TIP3    TIP3    TIP3    TIP3    TIP3    TIP3    TIP3    
          TIP3    TIP3    TIP3    TIP3    TIP3    TIP3    TIP3    TIP3    TIP3    TIP3    TIP3    TIP3    TIP3    TIP3    TIP3    TIP3    TIP3    TIP3    TIP3    TIP3    
          TIP3    TIP3    TIP3    TIP3    TIP3    TIP3    TIP3    TIP3    TIP3    TIP3    TIP3    TIP3    TIP3    TIP3    TIP3    TIP3    TIP3    TIP3    TIP3    TIP3    
          TIP3    TIP3    TIP3    TIP3    TIP3    TIP3    TIP3    TIP3    TIP3    TIP3    TIP3    TIP3    TIP3    TIP3    TIP3    TIP3    TIP3    TIP3    TIP3    TIP3    
          TIP3    TIP3    TIP3    TIP3    TIP3    TIP3    TIP3    TIP3    TIP3    TIP3    TIP3    TIP3    TIP3    TIP3    TIP3    TIP3    TIP3    TIP3    TIP3    TIP3    
          TIP3    TIP3    TIP3    TIP3    TIP3    TIP3    TIP3    TIP3    TIP3    TIP3    TIP3    TIP3    TIP3    TIP3    TIP3    TIP3    TIP3    TIP3    TIP3    TIP3    
          TIP3    TIP3    TIP3    TIP3    TIP3    TIP3    TIP3    TIP3    TIP3    TIP3    TIP3    TIP3    TIP3    TIP3    TIP3    TIP3    TIP3    TIP3    TIP3    TIP3    
          TIP3    TIP3    TIP3    TIP3    TIP3    TIP3    TIP3    TIP3    TIP3    TIP3    TIP3    TIP3    TIP3    TIP3    TIP3    TIP3    TIP3    TIP3    TIP3    TIP3    
          TIP3    TIP3    TIP3    TIP3    TIP3    TIP3    TIP3    TIP3    TIP3    TIP3    TIP3    TIP3    TIP3    TIP3    TIP3    TIP3    TIP3    TIP3    TIP3    TIP3    
          TIP3    TIP3    TIP3    TIP3    TIP3    TIP3    TIP3    TIP3    TIP3    TIP3    TIP3    TIP3    TIP3    TIP3    TIP3    TIP3    TIP3    TIP3    TIP3    TIP3    
          TIP3    TIP3    TIP3    TIP3    TIP3    TIP3    TIP3    TIP3    TIP3    TIP3    TIP3    TIP3    TIP3    TIP3    TIP3    TIP3    TIP3    TIP3    TIP3    TIP3    
          TIP3    TIP3    TIP3    TIP3    TIP3    TIP3    TIP3    TIP3    TIP3    TIP3    TIP3    TIP3    TIP3    TIP3    TIP3    TIP3    TIP3    TIP3    TIP3    TIP3    
          TIP3    TIP3    TIP3    TIP3    TIP3    TIP3    TIP3    TIP3    TIP3    TIP3    TIP3    TIP3    TIP3    TIP3    TIP3    TIP3    TIP3    TIP3    TIP3    TIP3    
          TIP3    TIP3    TIP3    TIP3    TIP3    TIP3    TIP3    TIP3    TIP3    TIP3    TIP3    TIP3    TIP3    TIP3    TIP3    TIP3    TIP3    TIP3    TIP3    TIP3    
          TIP3    TIP3    TIP3    TIP3    TIP3    TIP3    TIP3    TIP3    TIP3    TIP3    TIP3    TIP3    TIP3    TIP3    TIP3    TIP3    TIP3    TIP3    TIP3    TIP3    
          TIP3    TIP3    TIP3    TIP3    TIP3    TIP3    TIP3    TIP3    TIP3    TIP3    TIP3    TIP3    TIP3    TIP3    TIP3    TIP3    TIP3    TIP3    TIP3    TIP3    
          TIP3    TIP3    TIP3    TIP3    TIP3    TIP3    TIP3    TIP3    TIP3    TIP3    TIP3    TIP3    TIP3    TIP3    TIP3    TIP3    TIP3    TIP3    TIP3    TIP3    
          TIP3    TIP3    TIP3    TIP3    TIP3    TIP3    TIP3    TIP3    TIP3    TIP3    TIP3    TIP3    TIP3    TIP3    TIP3    TIP3    TIP3    TIP3    TIP3    TIP3    
          TIP3    TIP3    TIP3    TIP3    TIP3    TIP3    TIP3    TIP3    TIP3    TIP3    TIP3    TIP3    TIP3    TIP3    TIP3    TIP3    TIP3    TIP3    TIP3    TIP3    
          TIP3    TIP3    TIP3    TIP3    TIP3    TIP3    TIP3    TIP3    TIP3    TIP3    TIP3    TIP3    TIP3    TIP3    TIP3    TIP3    TIP3    TIP3    TIP3    TIP3    
          TIP3    TIP3    TIP3    TIP3    TIP3    TIP3    TIP3    TIP3    TIP3    TIP3    TIP3    TIP3    TIP3    TIP3    TIP3    TIP3    TIP3    TIP3    TIP3    TIP3    
          TIP3    TIP3    TIP3    TIP3    TIP3    TIP3    TIP3    TIP3    TIP3    TIP3    TIP3    TIP3    TIP3    TIP3    TIP3    TIP3    TIP3    TIP3    TIP3    TIP3    
          TIP3    TIP3    TIP3    TIP3    TIP3    TIP3    TIP3    TIP3    TIP3    TIP3    TIP3    TIP3    TIP3    TIP3    TIP3    TIP3    TIP3    TIP3    TIP3    TIP3    
          TIP3    TIP3    TIP3    TIP3    TIP3    TIP3    TIP3    TIP3    TIP3    TIP3    TIP3    TIP3    TIP3    TIP3    TIP3    TIP3    TIP3    TIP3    TIP3    TIP3    
          TIP3    TIP3    TIP3    TIP3    TIP3    TIP3    TIP3    TIP3    TIP3    TIP3    TIP3    TIP3    TIP3    TIP3    TIP3    TIP3    TIP3    TIP3    TIP3    TIP3    
          TIP3    TIP3    TIP3    TIP3    TIP3    TIP3    TIP3    TIP3    TIP3    TIP3    TIP3    TIP3    TIP3    TIP3    TIP3    TIP3    TIP3    TIP3    TIP3    TIP3    
          TIP3    TIP3    TIP3    TIP3    TIP3    TIP3    TIP3    TIP3    TIP3    TIP3    TIP3    TIP3    TIP3    TIP3    TIP3    TIP3    TIP3    TIP3    TIP3    TIP3    
          TIP3    TIP3    TIP3    TIP3    TIP3    TIP3    TIP3    TIP3    TIP3    TIP3    TIP3    TIP3    TIP3    TIP3    TIP3    TIP3    TIP3    TIP3    TIP3    TIP3    
          TIP3    TIP3    TIP3    TIP3    TIP3    TIP3    TIP3    TIP3    TIP3    TIP3    TIP3    TIP3    TIP3    TIP3    TIP3    TIP3    TIP3    TIP3    TIP3    TIP3    
          TIP3    TIP3    TIP3    TIP3    TIP3    TIP3    TIP3    TIP3    TIP3    TIP3    TIP3    TIP3    TIP3    TIP3    TIP3    TIP3    TIP3    TIP3    TIP3    TIP3    
          TIP3    TIP3    TIP3    TIP3    TIP3    TIP3    TIP3    TIP3    TIP3    TIP3    TIP3    TIP3    TIP3    TIP3    TIP3    TIP3    TIP3    TIP3    TIP3    TIP3    
          TIP3    TIP3    TIP3    TIP3    TIP3    TIP3    TIP3    TIP3    TIP3    TIP3    TIP3    TIP3    TIP3    TIP3    TIP3    TIP3    TIP3    TIP3    TIP3    TIP3    
          TIP3    TIP3    TIP3    TIP3    TIP3    TIP3    TIP3    TIP3    TIP3    TIP3    TIP3    TIP3    TIP3    TIP3    TIP3    TIP3    TIP3    TIP3    TIP3    TIP3    
          TIP3    TIP3    TIP3    TIP3    TIP3    TIP3    TIP3    TIP3    TIP3    TIP3    TIP3    TIP3    TIP3    TIP3    TIP3    TIP3    TIP3    TIP3    TIP3    TIP3    
          TIP3    TIP3    TIP3    TIP3    TIP3    TIP3    TIP3    TIP3    TIP3    TIP3    TIP3    TIP3    TIP3    TIP3    TIP3    TIP3    TIP3    TIP3    TIP3    TIP3    
          TIP3    TIP3    TIP3    TIP3    TIP3    TIP3    TIP3    TIP3    TIP3    TIP3    TIP3    TIP3    TIP3    TIP3    TIP3    TIP3    TIP3    TIP3    TIP3    TIP3    
          TIP3    TIP3    TIP3    TIP3    TIP3    TIP3    TIP3    TIP3    TIP3    TIP3    TIP3    TIP3    TIP3    TIP3    TIP3    TIP3    TIP3    TIP3    TIP3    TIP3    
          TIP3    TIP3    TIP3    TIP3    TIP3    TIP3    TIP3    TIP3    TIP3    TIP3    TIP3    TIP3    TIP3    TIP3    TIP3    TIP3    TIP3    TIP3    TIP3    TIP3    
          TIP3    TIP3    TIP3    TIP3    TIP3    TIP3    TIP3    TIP3    TIP3    TIP3    TIP3    TIP3    TIP3    TIP3    TIP3    TIP3    TIP3    TIP3    TIP3    TIP3    
          TIP3    TIP3    TIP3    TIP3    TIP3    TIP3    TIP3    TIP3    TIP3    TIP3    TIP3    TIP3    TIP3    TIP3    TIP3    TIP3    TIP3    TIP3    TIP3    TIP3    
          TIP3    TIP3    TIP3    TIP3    TIP3    TIP3    TIP3    TIP3    TIP3    TIP3    TIP3    TIP3    TIP3    TIP3    TIP3    TIP3    TIP3    TIP3    TIP3    TIP3    
          TIP3    TIP3    TIP3    TIP3    TIP3    TIP3    TIP3    TIP3    TIP3    TIP3    TIP3    TIP3    TIP3    TIP3    TIP3    TIP3    TIP3    TIP3    TIP3    TIP3    
          TIP3    TIP3    TIP3    TIP3    TIP3    TIP3    TIP3    TIP3    TIP3    TIP3    TIP3    TIP3    TIP3    TIP3    TIP3    TIP3    TIP3    TIP3    TIP3    TIP3    
          TIP3    TIP3    TIP3    TIP3    TIP3    TIP3    TIP3    TIP3    TIP3    TIP3    TIP3    TIP3    TIP3    TIP3    TIP3    TIP3    TIP3    TIP3    TIP3    TIP3    
          TIP3    TIP3    TIP3    TIP3    TIP3    TIP3    TIP3    TIP3    TIP3    TIP3    TIP3    TIP3    TIP3    TIP3    TIP3    TIP3    TIP3    TIP3    TIP3    TIP3    
          TIP3    TIP3    TIP3    TIP3    TIP3    TIP3    TIP3    TIP3    TIP3    TIP3    TIP3    TIP3    TIP3    TIP3    TIP3    TIP3    TIP3    TIP3    TIP3    TIP3    
          TIP3    TIP3    TIP3    TIP3    TIP3    TIP3    TIP3    TIP3    TIP3    TIP3    TIP3    TIP3    TIP3    TIP3    TIP3    TIP3    TIP3    TIP3    TIP3    TIP3    
          TIP3    TIP3    TIP3    TIP3    TIP3    TIP3    TIP3    TIP3    TIP3    TIP3    TIP3    TIP3    TIP3    TIP3    TIP3    TIP3    TIP3    TIP3    TIP3    TIP3    
          TIP3    TIP3    TIP3    TIP3    TIP3    TIP3    TIP3    TIP3    TIP3    TIP3    TIP3    TIP3    TIP3    TIP3    TIP3    TIP3    TIP3    TIP3    TIP3    TIP3    
          TIP3    TIP3    TIP3    TIP3    TIP3    TIP3    TIP3    TIP3    TIP3    TIP3    TIP3    TIP3    TIP3    TIP3    TIP3    TIP3    TIP3    TIP3    TIP3    TIP3    
          TIP3    TIP3    TIP3    TIP3    TIP3    TIP3    TIP3    TIP3    TIP3    TIP3    TIP3    TIP3    TIP3    TIP3    TIP3    TIP3    TIP3    TIP3    TIP3    TIP3    
          TIP3    TIP3    TIP3    TIP3    TIP3    TIP3    TIP3    TIP3    TIP3    TIP3    TIP3    TIP3    TIP3    TIP3    TIP3    TIP3    TIP3    TIP3    TIP3    TIP3    
          TIP3    TIP3    TIP3    TIP3    TIP3    TIP3    TIP3    TIP3    TIP3    TIP3    TIP3    TIP3    TIP3    TIP3    TIP3    TIP3    TIP3    TIP3    TIP3    TIP3    
          TIP3    TIP3    TIP3    TIP3    TIP3    TIP3    TIP3    TIP3    TIP3    TIP3    TIP3    TIP3    TIP3    TIP3    TIP3    TIP3    
  
 CHARMM>    close unit 20
 VCLOSE: Closing unit   20 with status "KEEP"
  
 CHARMM>    generate 2 first none last none noang nodihe
 NO PATCHING WILL BE DONE ON THE FIRST RESIDUE
 NO PATCHING WILL BE DONE ON THE LAST  RESIDUE
 GENPSF> Segment   2 has been generated. Its identifier is 2.
 PSFSUM> PSF modified: NONBOND lists and IMAGE atoms cleared.
 PSFSUM> Summary of the structure file counters :
         Number of segments      =        2   Number of residues   =     8089
         Number of atoms         =    28049   Number of groups     =     9168
         Number of bonds         =    28099   Number of angles     =    16312
         Number of dihedrals     =    12430   Number of impropers  =      772
         Number of cross-terms   =      291
         Number of HB acceptors  =     8237   Number of HB donors  =    16101
         Number of NB exclusions =        0   Total charge =   -8.00000
  
 CHARMM>     
  
 CHARMM>    open unit 20 read form name 3.crd
 VOPEN> Attempting to open::3.CRD::
 OPNLGU> Unit 20 opened for READONLY access to F:\51dassd\web\jobs\23866\AEB4FDA3-655B-4AD8-9018-5E8ECC245A82\Intermediate\2_Minimization\3.CRD
  
 CHARMM>    read sequ coor unit 20
 MAINIO> Sequence information being read from unit  20.
 TITLE> * CRD FILE GENERATED BY ACCELRYS DISCOVERY STUDIO USING THE CHARMM36 FORCEFIELD
 TITLE> *

          RESIDUE SEQUENCE --    29 RESIDUES
          SOD     SOD     SOD     SOD     SOD     SOD     SOD     SOD     SOD     SOD     SOD     SOD     SOD     SOD     SOD     SOD     SOD     SOD     SOD     SOD     
          SOD     SOD     SOD     SOD     SOD     SOD     SOD     SOD     SOD     
  
 CHARMM>    close unit 20
 VCLOSE: Closing unit   20 with status "KEEP"
  
 CHARMM>    generate 3 first none last none
 NO PATCHING WILL BE DONE ON THE FIRST RESIDUE
 NO PATCHING WILL BE DONE ON THE LAST  RESIDUE
 GENPSF> Segment   3 has been generated. Its identifier is 3.
 PSFSUM> PSF modified: NONBOND lists and IMAGE atoms cleared.
 PSFSUM> Summary of the structure file counters :
         Number of segments      =        3   Number of residues   =     8118
         Number of atoms         =    28078   Number of groups     =     9197
         Number of bonds         =    28099   Number of angles     =    16312
         Number of dihedrals     =    12430   Number of impropers  =      772
         Number of cross-terms   =      291
         Number of HB acceptors  =     8237   Number of HB donors  =    16101
         Number of NB exclusions =        0   Total charge =   21.00000
  
 CHARMM>     
  
 CHARMM>    open unit 20 read form name 4.crd
 VOPEN> Attempting to open::4.CRD::
 OPNLGU> Unit 20 opened for READONLY access to F:\51dassd\web\jobs\23866\AEB4FDA3-655B-4AD8-9018-5E8ECC245A82\Intermediate\2_Minimization\4.CRD
  
 CHARMM>    read sequ coor unit 20
 MAINIO> Sequence information being read from unit  20.
 TITLE> * CRD FILE GENERATED BY ACCELRYS DISCOVERY STUDIO USING THE CHARMM36 FORCEFIELD
 TITLE> *

          RESIDUE SEQUENCE --    21 RESIDUES
          CLA     CLA     CLA     CLA     CLA     CLA     CLA     CLA     CLA     CLA     CLA     CLA     CLA     CLA     CLA     CLA     CLA     CLA     CLA     CLA     
          CLA     
  
 CHARMM>    close unit 20
 VCLOSE: Closing unit   20 with status "KEEP"
  
 CHARMM>    generate 4 first none last none
 NO PATCHING WILL BE DONE ON THE FIRST RESIDUE
 NO PATCHING WILL BE DONE ON THE LAST  RESIDUE
 GENPSF> Segment   4 has been generated. Its identifier is 4.
 PSFSUM> PSF modified: NONBOND lists and IMAGE atoms cleared.
 PSFSUM> Summary of the structure file counters :
         Number of segments      =        4   Number of residues   =     8139
         Number of atoms         =    28099   Number of groups     =     9218
         Number of bonds         =    28099   Number of angles     =    16312
         Number of dihedrals     =    12430   Number of impropers  =      772
         Number of cross-terms   =      291
         Number of HB acceptors  =     8237   Number of HB donors  =    16101
         Number of NB exclusions =        0   Total charge =    0.00000
  
 CHARMM>     
  
 VCLOSE: Closing unit   97 with status "KEEP"

                    RETURNING TO INPUT STREAM    98
  
 CHARMM>    stream "readdeoxy.stream"
 VOPEN> Attempting to open::readdeoxy.stream::
 OPNLGU> Unit 97 opened for READONLY access to F:\51dassd\web\jobs\23866\AEB4FDA3-655B-4AD8-9018-5E8ECC245A82\Intermediate\2_Minimization\readdeoxy.stream

                    INPUT STREAM SWITCHING TO UNIT    97
 RDTITL> **
 RDTITL> *
 Parameter: IN1 <- "" <empty>
  
 VCLOSE: Closing unit   97 with status "KEEP"

                    RETURNING TO INPUT STREAM    98
  
 CHARMM>    stream "disulnk.stream"
 VOPEN> Attempting to open::disulnk.stream::
 OPNLGU> Unit 97 opened for READONLY access to F:\51dassd\web\jobs\23866\AEB4FDA3-655B-4AD8-9018-5E8ECC245A82\Intermediate\2_Minimization\disulnk.stream

                    INPUT STREAM SWITCHING TO UNIT    97
 RDTITL> ** STREAM FILE TO BUILD DISULFIDE BOND
 RDTITL> *
 Parameter: IN1 <- "" <empty>
  
 VCLOSE: Closing unit   97 with status "KEEP"

                    RETURNING TO INPUT STREAM    98
  
 CHARMM>    stream "patchlnk.stream"
 VOPEN> Attempting to open::patchlnk.stream::
 OPNLGU> Unit 97 opened for READONLY access to F:\51dassd\web\jobs\23866\AEB4FDA3-655B-4AD8-9018-5E8ECC245A82\Intermediate\2_Minimization\patchlnk.stream

                    INPUT STREAM SWITCHING TO UNIT    97
 RDTITL> **
 RDTITL> *
 Parameter: IN1 <- "" <empty>
  
 VCLOSE: Closing unit   97 with status "KEEP"

                    RETURNING TO INPUT STREAM    98
  
 CHARMM>    autogen angles dihedrals
 AUTOGEN: All angles are removed and regenerated.
 AUTOGEN: All dihedrals are removed and regenerated.
 PSFSUM> PSF modified: NONBOND lists and IMAGE atoms cleared.
 PSFSUM> Summary of the structure file counters :
         Number of segments      =        4   Number of residues   =     8139
         Number of atoms         =    28099   Number of groups     =     9218
         Number of bonds         =    28099   Number of angles     =    16312
         Number of dihedrals     =    12430   Number of impropers  =      772
         Number of cross-terms   =      291
         Number of HB acceptors  =     8237   Number of HB donors  =    16101
         Number of NB exclusions =        0   Total charge =    0.00000
  
 CHARMM>    stream "readcrd.stream"
 VOPEN> Attempting to open::readcrd.stream::
 OPNLGU> Unit 97 opened for READONLY access to F:\51dassd\web\jobs\23866\AEB4FDA3-655B-4AD8-9018-5E8ECC245A82\Intermediate\2_Minimization\readcrd.stream

                    INPUT STREAM SWITCHING TO UNIT    97
 RDTITL> **
 RDTITL> *
 Parameter: IN1 <- "" <empty>
  
 CHARMM>    open unit 20 read card name 1.crd
 VOPEN> Attempting to open::1.CRD::
 OPNLGU> Unit 20 opened for READONLY access to F:\51dassd\web\jobs\23866\AEB4FDA3-655B-4AD8-9018-5E8ECC245A82\Intermediate\2_Minimization\1.CRD
  
 CHARMM>    read coor card unit 20
          SPATIAL COORDINATES BEING READ FROM UNIT 20
 TITLE> * CRD FILE GENERATED BY ACCELRYS DISCOVERY STUDIO USING THE CHARMM36 FORCEFIELD
 TITLE> *
  
 CHARMM>    close unit 20
 VCLOSE: Closing unit   20 with status "KEEP"
  
 CHARMM>     
  
 CHARMM>    open unit 20 read card name 2.crd
 VOPEN> Attempting to open::2.CRD::
 OPNLGU> Unit 20 opened for READONLY access to F:\51dassd\web\jobs\23866\AEB4FDA3-655B-4AD8-9018-5E8ECC245A82\Intermediate\2_Minimization\2.CRD
  
 CHARMM>    read coor card unit 20 append
          SPATIAL COORDINATES BEING READ FROM UNIT 20
 A RESIDUE OFFSET OF 293 WILL BE USED.
 INFO: A subset of total atoms will be read.

 TITLE> * CRD FILE GENERATED BY ACCELRYS DISCOVERY STUDIO USING THE CHARMM36 FORCEFIELD
 TITLE> *
  
 CHARMM>    close unit 20
 VCLOSE: Closing unit   20 with status "KEEP"
  
 CHARMM>     
  
 CHARMM>    open unit 20 read card name 3.crd
 VOPEN> Attempting to open::3.CRD::
 OPNLGU> Unit 20 opened for READONLY access to F:\51dassd\web\jobs\23866\AEB4FDA3-655B-4AD8-9018-5E8ECC245A82\Intermediate\2_Minimization\3.CRD
  
 CHARMM>    read coor card unit 20 append
          SPATIAL COORDINATES BEING READ FROM UNIT 20
 A RESIDUE OFFSET OF8089 WILL BE USED.
 INFO: A subset of total atoms will be read.

 TITLE> * CRD FILE GENERATED BY ACCELRYS DISCOVERY STUDIO USING THE CHARMM36 FORCEFIELD
 TITLE> *
  
 CHARMM>    close unit 20
 VCLOSE: Closing unit   20 with status "KEEP"
  
 CHARMM>     
  
 CHARMM>    open unit 20 read card name 4.crd
 VOPEN> Attempting to open::4.CRD::
 OPNLGU> Unit 20 opened for READONLY access to F:\51dassd\web\jobs\23866\AEB4FDA3-655B-4AD8-9018-5E8ECC245A82\Intermediate\2_Minimization\4.CRD
  
 CHARMM>    read coor card unit 20 append
          SPATIAL COORDINATES BEING READ FROM UNIT 20
 A RESIDUE OFFSET OF8118 WILL BE USED.
 INFO: A subset of total atoms will be read.

 TITLE> * CRD FILE GENERATED BY ACCELRYS DISCOVERY STUDIO USING THE CHARMM36 FORCEFIELD
 TITLE> *
  
 CHARMM>    close unit 20
 VCLOSE: Closing unit   20 with status "KEEP"
  
 CHARMM>     
  
 VCLOSE: Closing unit   97 with status "KEEP"

                    RETURNING TO INPUT STREAM    98
  
 CHARMM>    OPEN WRITE UNIT 20 CARD NAME "molecule.psf"
 VOPEN> Attempting to open::molecule.psf::
 OPNLGU> Unit 20 opened for WRITE access to F:\51dassd\web\jobs\23866\AEB4FDA3-655B-4AD8-9018-5E8ECC245A82\Intermediate\2_Minimization\molecule.psf
  
 CHARMM>    WRITE PSF UNIT 20 CARD
 RDTITL> * USING CHARMM36 FORCEFIELD
 RDTITL> *
  
 CHARMM>    CLOSE UNIT 20
 VCLOSE: Closing unit   20 with status "KEEP"
  
 CHARMM>    define missing sele .not. init show end
 The following atoms are currently set:
SEGId RESId RESName  .. TYPEs ..
 SELRPN>      0 atoms have been selected out of  28099
  
 VCLOSE: Closing unit   98 with status "KEEP"

                    RETURNING TO INPUT STREAM    99
  
 CHARMM>     
  
 CHARMM>    STREAM "block.stream"
 VOPEN> Attempting to open::block.stream::
 OPNLGU> Unit 98 opened for READONLY access to F:\51dassd\web\jobs\23866\AEB4FDA3-655B-4AD8-9018-5E8ECC245A82\Intermediate\2_Minimization\block.stream

                    INPUT STREAM SWITCHING TO UNIT    98
 RDTITL>  
 Parameter: IN1 <- "" <empty>
  
 CHARMM>     
  
 VCLOSE: Closing unit   98 with status "KEEP"

                    RETURNING TO INPUT STREAM    99
  
 CHARMM>     
  
 CHARMM>    STREAM "noneSolvation.stream"
 VOPEN> Attempting to open::noneSolvation.stream::
 OPNLGU> Unit 98 opened for READONLY access to F:\51dassd\web\jobs\23866\AEB4FDA3-655B-4AD8-9018-5E8ECC245A82\Intermediate\2_Minimization\noneSolvation.stream

                    INPUT STREAM SWITCHING TO UNIT    98
 RDTITL> *STREAM FILE FOR CALCULATIONS IN VACUUM (NONE SOLVATION)
 RDTITL> *
 Parameter: IN1 <- "" <empty>
  
 CHARMM>    NBONDS CDIE EPS 1

 NONBOND OPTION FLAGS: 
     ELEC     VDW      ATOMs    CDIElec  FSHIft   VATOm    VFSWIt  
     BYGRoup  NOEXtnd  NOEWald 
 CUTNB  = 14.000 CTEXNB =999.000 CTONNB = 10.000 CTOFNB = 12.000
 CGONNB =  0.000 CGOFNB = 10.000
 WMIN   =  1.500 WRNMXD =  0.500 E14FAC =  1.000 EPS    =  1.000
 NBXMOD =      5
 There are        0 atom  pairs and        0 atom  exclusions.
 There are        0 group pairs and        0 group exclusions.
 <MAKINB> with mode   5 found  36615 exclusions and  12233 interactions(1-4)
 <MAKGRP> found   4026 group exclusions.
 Generating nonbond list with Exclusion mode = 5
 == PRIMARY == SPACE FOR  8074294 ATOM PAIRS AND        0 GROUP PAIRS

 General atom nonbond list generation found:
   724066 ATOM PAIRS WERE FOUND FOR ATOM LIST
    40543 GROUP PAIRS REQUIRED ATOM SEARCHES

  
 CHARMM>     
  
 CHARMM>    STREAM "imageFile.stream"
 VOPEN> Attempting to open::imageFile.stream::
 OPNLGU> Unit 97 opened for READONLY access to F:\51dassd\web\jobs\23866\AEB4FDA3-655B-4AD8-9018-5E8ECC245A82\Intermediate\2_Minimization\imageFile.stream

                    INPUT STREAM SWITCHING TO UNIT    97
 RDTITL> ** STREAM FILE TO SET UP IMAGES FOR PBC
 RDTITL> *
 Parameter: IN1 <- "" <empty>
  
 CHARMM>    set XSIZ 63.896759
 Parameter: XSIZ <- "63.896759"
  
 CHARMM>    set YSIZ 63.879829
 Parameter: YSIZ <- "63.879829"
  
 CHARMM>    set ZSIZ 74.317146
 Parameter: ZSIZ <- "74.317146"
  
 CHARMM>    Crystal define ortho @XSIZ @YSIZ @ZSIZ 90 90 90
 Parameter: XSIZ -> "63.896759"
 Parameter: YSIZ -> "63.879829"
 Parameter: ZSIZ -> "74.317146"
 Crystal Parameters : Crystal Type = ORTH
           A     =   63.89676 B    =   63.87983 C     =   74.31715
           Alpha =   90.00000 Beta =   90.00000 Gamma =   90.00000
  
 CHARMM>    Crystal build cutoff 14.0
 XBUILD> Building all transformations with a minimum atom-atom
         contact distance of less than   14.00 Angstroms.

 Range of Grid Search for Transformation     1 :
 Lattice Vector A    -2 TO     2
 Lattice Vector B    -2 TO     2
 Lattice Vector C    -2 TO     2


 The number of transformations generated =    26


 Number  Symop   A   B   C   Distance

      1      1  -1  -1  -1     5.7421
      2      1  -1   0  -1     3.9350
      3      1  -1   1  -1     4.6622
      4      1   0  -1  -1     3.8544
      5      1   0   0  -1     1.9647
      6      1   0   1  -1     2.9854
      7      1  -1  -1   0     4.7461
      8      1  -1   0   0     2.3899
      9      1  -1   1   0     5.6447
     10      1   0  -1   0     2.1466
     11      1   0   1   0     2.1466
     12      1  -1  -1   1     4.1396
     13      1  -1   0   1     4.8386
     14      1  -1   1   1     7.4329
     15      1   0  -1   1     2.9854
     16      1   0   0   1     1.9647
     17      1   0   1   1     3.8544
     18      1   1   1   1     5.7421
     19      1   1   0   1     3.9350
     20      1   1  -1   1     4.6622
     21      1   1   1   0     4.7461
     22      1   1   0   0     2.3899
     23      1   1  -1   0     5.6447
     24      1   1   1  -1     4.1396
     25      1   1   0  -1     4.8386
     26      1   1  -1  -1     7.4329
                     THERE ARE NO ROTATIONS FOR THIS TRANSFORMATION SET
    26 Transformations have been processed.

  
 CHARMM>    define salt sele atom * * SOD .or. atom * * POT .or. atom * * CAL .or. atom * * MG -
 CHARMM>    .or. atom * * CLA .or. resn SO4 .or. resn PHO1 .or. resn PHO2 end
 SELRPN>     50 atoms have been selected out of  28099
  
 CHARMM>    define nonsolv sele (.not. salt) .and. (.not. resn tip*) end
 SELRPN>   4661 atoms have been selected out of  28099
  
 CHARMM>    image byseg xcen 0.0 ycen 0.0 zcen 0.0 select nonsolv end
 SELRPN>   4661 atoms have been selected out of  28099
 IMAGE CENTERING ON FOR SOME ATOMS
  
 CHARMM>    image byres xcen 0.0 ycen 0.0 zcen 0.0 select resname tip* end
 SELRPN>  23388 atoms have been selected out of  28099
 IMAGE CENTERING ON FOR SOME ATOMS
  
 CHARMM>    image byres xcen 0.0 ycen 0.0 zcen 0.0 select salt end
 SELRPN>     50 atoms have been selected out of  28099
 IMAGE CENTERING ON FOR SOME ATOMS
  
 CHARMM>    set hasxtal true
 Parameter: HASXTAL <- "TRUE"
  
 VCLOSE: Closing unit   97 with status "KEEP"

                    RETURNING TO INPUT STREAM    98
  
 CHARMM>     
  
 CHARMM>     
  
 CHARMM>     
  
 CHARMM>     
  
 CHARMM>     
  
 VCLOSE: Closing unit   98 with status "KEEP"

                    RETURNING TO INPUT STREAM    99
  
 CHARMM>     
  
 CHARMM>    STREAM "nonbond.stream"
 VOPEN> Attempting to open::nonbond.stream::
 OPNLGU> Unit 98 opened for READONLY access to F:\51dassd\web\jobs\23866\AEB4FDA3-655B-4AD8-9018-5E8ECC245A82\Intermediate\2_Minimization\nonbond.stream

                    INPUT STREAM SWITCHING TO UNIT    98
 RDTITL> *NONBOND STREAM FILE TEMPLATE
 RDTITL> *
 Parameter: IN1 <- "" <empty>
  
 CHARMM>    FAST ON
 MISCOM> FAST option: EXPANDED (limited fast routines)
  
 CHARMM>    NBONDS CUTNB 14.0 CTOFNB 12.0 CTONNB 10.0

 SELECTED IMAGES ATOMS BEING CENTERED ABOUT  0.000000  0.000000  0.000000
 RESIDUE 1862 OPERATED ON BY TRANSFORMATION C016
 RESIDUE 6707 OPERATED ON BY TRANSFORMATION C016
 RESIDUE 6799 OPERATED ON BY TRANSFORMATION C016
 RESIDUE 6894 OPERATED ON BY TRANSFORMATION C016
 RESIDUE 7090 OPERATED ON BY TRANSFORMATION C016
 RESIDUE 7164 OPERATED ON BY TRANSFORMATION C016
 RESIDUE 7223 OPERATED ON BY TRANSFORMATION C016
 RESIDUE 7237 OPERATED ON BY TRANSFORMATION C016
 RESIDUE 7325 OPERATED ON BY TRANSFORMATION C016
 RESIDUE 7426 OPERATED ON BY TRANSFORMATION C016
 RESIDUE 7511 OPERATED ON BY TRANSFORMATION C016
 RESIDUE 7580 OPERATED ON BY TRANSFORMATION C016
 RESIDUE 7662 OPERATED ON BY TRANSFORMATION C016
 RESIDUE 7762 OPERATED ON BY TRANSFORMATION C016
 RESIDUE 7851 OPERATED ON BY TRANSFORMATION C016
 RESIDUE 7938 OPERATED ON BY TRANSFORMATION C016
 RESIDUE 8030 OPERATED ON BY TRANSFORMATION C016
 RESIDUE 8135 OPERATED ON BY TRANSFORMATION C010

 <MKIMAT2>: updating the image atom lists and remapping
 Transformation   Atoms  Groups  Residues  Min-Distance
    1  C001 has      87      29      29        2.07
    2  C002 has     856     288     288        0.99
    3  C003 has      93      31      31        2.11
    4  C004 has     862     288     288        0.99
    5  C005 has    5435    1807    1727        0.00
    6  C006 has     843     283     283        0.18
    7  C007 has     976     326     326        1.06
    8  C008 has    6167    2058    2040        0.26
    9  C009 has     966     324     324        1.19
   10  C010 has    6282    2083    2052        0.13
   12  C012 has     102      34      34        1.24
   13  C013 has     810     272     272        0.47
   14  C014 has      94      32      32        3.13
 Total of51672 atoms and17073 groups and15865 residues were included

 <MAKGRP> found      0 image group exclusions.

 NONBOND OPTION FLAGS: 
     ELEC     VDW      ATOMs    CDIElec  FSHIft   VATOm    VFSWIt  
     BYGRoup  NOEXtnd  NOEWald 
 CUTNB  = 14.000 CTEXNB =999.000 CTONNB = 10.000 CTOFNB = 12.000
 CGONNB =  0.000 CGOFNB = 10.000
 WMIN   =  1.500 WRNMXD =  0.500 E14FAC =  1.000 EPS    =  1.000
 NBXMOD =      5
 There are   724066 atom  pairs and    48848 atom  exclusions.
 There are        0 group pairs and     4026 group exclusions.
 Generating nonbond list with Exclusion mode = 5
 == PRIMARY == SPACE FOR  8074294 ATOM PAIRS AND        0 GROUP PAIRS

 General atom nonbond list generation found:
   724255 ATOM PAIRS WERE FOUND FOR ATOM LIST
    40543 GROUP PAIRS REQUIRED ATOM SEARCHES

 SPACE FOR   608196 ATOM PAIRS AND        0 GROUP PAIRS

 Image nonbond list generation found:
   189265 ATOM PAIRS WERE FOUND FOR ATOM LIST
        0 ATOM PAIRS WERE FOUND FOR ATOM SELF LIST
    15647 GROUP PAIRS REQUIRED ATOM SEARCHES

  
 CHARMM>    NBONDS EWALD PMEWald Kappa 0.34 Order 4 FFTX 64 FFTY 64 FFTZ 80

 SELECTED IMAGES ATOMS BEING CENTERED ABOUT  0.000000  0.000000  0.000000

 <MKIMAT2>: updating the image atom lists and remapping
 Transformation   Atoms  Groups  Residues  Min-Distance
    1  C001 has      87      29      29        2.07
    2  C002 has     856     288     288        0.99
    3  C003 has      93      31      31        2.11
    4  C004 has     862     288     288        0.99
    5  C005 has    5435    1807    1727        0.00
    6  C006 has     843     283     283        0.18
    7  C007 has     976     326     326        1.06
    8  C008 has    6167    2058    2040        0.26
    9  C009 has     966     324     324        1.19
   10  C010 has    6282    2083    2052        0.13
   12  C012 has     102      34      34        1.24
   13  C013 has     810     272     272        0.47
   14  C014 has      94      32      32        3.13
 Total of51672 atoms and17073 groups and15865 residues were included

 <MAKGRP> found      0 image group exclusions.
 <PME> Total heap storage needed =      815315
 Fill Ewald table: Number of points=     10000 EWXmax=    4.250000
 fill erfc table: linear inter has rms error = 0.979220D-08 maximum error = 0.218740D-07
 fill erfc table: cubic spline has rms error = 0.360331D-11 maximum error = 0.108438D-10

 NONBOND OPTION FLAGS: 
     ELEC     VDW      ATOMs    CDIElec  FSHIft   VATOm    VFSWIt  
     BYGRoup  NOEXtnd  EWALd   
 CUTNB  = 14.000 CTEXNB =999.000 CTONNB = 10.000 CTOFNB = 12.000
 CGONNB =  0.000 CGOFNB = 10.000
 WMIN   =  1.500 WRNMXD =  0.500 E14FAC =  1.000 EPS    =  1.000
 NBXMOD =      5
 PME EWALD OPTIONS: KAPPA  =  0.340  QCOR =  0.000  Bspline order = 4
 FFTX=  64  FFTY=  64  FFTZ=  80
                Using Pub FFT
                Real-to-Complex FFT
 There are   724255 atom  pairs and    48848 atom  exclusions.
 There are        0 group pairs and     4026 group exclusions.
 Generating nonbond list with Exclusion mode = 5
 == PRIMARY == SPACE FOR  8074294 ATOM PAIRS AND        0 GROUP PAIRS

 General atom nonbond list generation found:
   724255 ATOM PAIRS WERE FOUND FOR ATOM LIST
    40543 GROUP PAIRS REQUIRED ATOM SEARCHES

 SPACE FOR   608196 ATOM PAIRS AND        0 GROUP PAIRS

 Image nonbond list generation found:
   189265 ATOM PAIRS WERE FOUND FOR ATOM LIST
        0 ATOM PAIRS WERE FOUND FOR ATOM SELF LIST
    15647 GROUP PAIRS REQUIRED ATOM SEARCHES

  
 VCLOSE: Closing unit   98 with status "KEEP"

                    RETURNING TO INPUT STREAM    99
  
 CHARMM>     
  
 CHARMM>    !Cleans up all previous constraints
 CHARMM>    !clean up all fixed constraint
 CHARMM>    CONS FIX SELE NONE END
 SELRPN>      0 atoms have been selected out of  28099
  
 CHARMM>    !clean up all harmonic restraint
 CHARMM>    CONS HARM CLEAR
  
 CHARMM>    !clean all distance constraints
 CHARMM>    NOE
  
    NOE>     RESET
  
    NOE>     END
 NOE:  CURRENT NUMBER OF CONSTRAINTS=   0
  
 CHARMM>    !clean up all dihedral constraints
 CHARMM>    CONS CLDH
  
 CHARMM>     
  
 CHARMM>    SHAKE FAST BONH PARA TOL 0.1e-9
 SHKCOM> SHAKE parameters: TOL =   0.1000D-09 MXITer =    500

             886 constraints will held by SHAKE.
 FSSHKINI: Fast shake initialized with     886 bond contraints and        0 water constraints (3-center).
 FSSHKINI:      886 constraints are in groups of:        0
 FSSHKINI:    299 2-body (CH),    178 3-body(CH2),     77 4-body(CH3),      0 >4-body. 
 FSSHKINI: Fast shake initialized with     886 bond contraints and        0 water constraints (3-center).
 FSSHKINI:      886 constraints are in groups of:        0
 FSSHKINI:    299 2-body (CH),    178 3-body(CH2),     77 4-body(CH3),      0 >4-body. 
   ==== COLLCT_FSTSHK ====
 FSSHKINI: =========== Totals for all nodes:   25706 total constraints
 FSSHKINI: Fast shake initialized with    2318 bond contraints and     7796 water constraints (3-center).
 FSSHKINI:    836 2-body (CH),    462 3-body(CH2),    186 4-body(CH3),      0 >4-body. 
  
 CHARMM>     
  
 CHARMM>     
  
 CHARMM>     
  
 CHARMM>     
  
 CHARMM>     
  
 CHARMM>     
  
 CHARMM>    MINI  ABNR  NSTEP  2000 NPRINT 50 -
 CHARMM>     TOLGRD  0.1  TOLENR  0.0  TOLSTP  0.000000

 SELECTED IMAGES ATOMS BEING CENTERED ABOUT  0.000000  0.000000  0.000000

 <MKIMAT2>: updating the image atom lists and remapping
 Transformation   Atoms  Groups  Residues  Min-Distance
    1  C001 has      87      29      29        2.07
    2  C002 has     856     288     288        0.99
    3  C003 has      93      31      31        2.11
    4  C004 has     862     288     288        0.99
    5  C005 has    5435    1807    1727        0.00
    6  C006 has     843     283     283        0.18
    7  C007 has     976     326     326        1.06
    8  C008 has    6167    2058    2040        0.26
    9  C009 has     966     324     324        1.19
   10  C010 has    6282    2083    2052        0.13
   12  C012 has     102      34      34        1.24
   13  C013 has     810     272     272        0.47
   14  C014 has      94      32      32        3.13
 Total of51672 atoms and17073 groups and15865 residues were included

 <MAKGRP> found      0 image group exclusions.

 NONBOND OPTION FLAGS: 
     ELEC     VDW      ATOMs    CDIElec  FSHIft   VATOm    VFSWIt  
     BYGRoup  NOEXtnd  EWALd   
 CUTNB  = 14.000 CTEXNB =999.000 CTONNB = 10.000 CTOFNB = 12.000
 CGONNB =  0.000 CGOFNB = 10.000
 WMIN   =  1.500 WRNMXD =  0.500 E14FAC =  1.000 EPS    =  1.000
 NBXMOD =      5
 PME EWALD OPTIONS: KAPPA  =  0.340  QCOR =  0.000  Bspline order = 4
 FFTX=  64  FFTY=  64  FFTZ=  80
                Using Pub FFT
                Real-to-Complex FFT
 There are   724255 atom  pairs and    48848 atom  exclusions.
 There are        0 group pairs and     4026 group exclusions.
 Generating nonbond list with Exclusion mode = 5
 == PRIMARY == SPACE FOR  8074294 ATOM PAIRS AND        0 GROUP PAIRS

 General atom nonbond list generation found:
   724255 ATOM PAIRS WERE FOUND FOR ATOM LIST
    40543 GROUP PAIRS REQUIRED ATOM SEARCHES

 SPACE FOR   608196 ATOM PAIRS AND        0 GROUP PAIRS

 Image nonbond list generation found:
   189265 ATOM PAIRS WERE FOUND FOR ATOM LIST
        0 ATOM PAIRS WERE FOUND FOR ATOM SELF LIST
    15647 GROUP PAIRS REQUIRED ATOM SEARCHES


 ABNER> An energy minimization has been requested.

 EIGRNG =    0.0005000   MINDIM =            5
 NPRINT =           50   NSTEP  =         2000
 PSTRCT =    0.0000000   SDSTP  =    0.0200000
 STPLIM =    1.0000000   STRICT =    0.1000000
 TOLFUN =    0.0000000   TOLGRD =    0.1000000
 TOLITR =          100   TOLSTP =    0.0000000
 FMEM   =    0.0000000
MINI MIN: Cycle      ENERgy      Delta-E         GRMS    Step-size
MINI INTERN:          BONDs       ANGLes       UREY-b    DIHEdrals    IMPRopers
MINI CROSS:           CMAPs        PMF1D        PMF2D        PRIMO
MINI EXTERN:        VDWaals         ELEC       HBONds          ASP         USER
MINI IMAGES:        IMNBvdw       IMELec       IMHBnd       RXNField    EXTElec
MINI EWALD:          EWKSum       EWSElf       EWEXcl       EWQCor       EWUTil
 ----------       ---------    ---------    ---------    ---------    ---------
MINI>        0 -89292.62513      0.00000      0.98408      0.00000
MINI INTERN>      250.37228    759.88304     51.71086   2648.49454     41.63951
MINI CROSS>      -143.73558      0.00000      0.00000      0.00000
MINI EXTERN>     4352.31216 -76509.70089      0.00000      0.00000      0.00000
MINI IMAGES>      312.04226  -3645.01968      0.00000      0.00000      0.00000
MINI EWALD>      2121.31691-551293.55102 531761.61047      0.00000      0.00000
 ----------       ---------    ---------    ---------    ---------    ---------
 UPDECI: Nonbond update at step        21
 Generating nonbond list with Exclusion mode = 5
 == PRIMARY == SPACE FOR  8074294 ATOM PAIRS AND        0 GROUP PAIRS

 General atom nonbond list generation found:
   725044 ATOM PAIRS WERE FOUND FOR ATOM LIST
    40565 GROUP PAIRS REQUIRED ATOM SEARCHES

 SPACE FOR   608196 ATOM PAIRS AND        0 GROUP PAIRS

 Image nonbond list generation found:
   188438 ATOM PAIRS WERE FOUND FOR ATOM LIST
        0 ATOM PAIRS WERE FOUND FOR ATOM SELF LIST
    15526 GROUP PAIRS REQUIRED ATOM SEARCHES

 UPDECI: Image update at step        50

 <MKIMAT2>: updating the image atom lists and remapping
 Transformation   Atoms  Groups  Residues  Min-Distance
    1  C001 has      96      32      32        2.14
    2  C002 has     844     284     284        0.75
    3  C003 has      93      31      31        1.67
    4  C004 has     862     288     288        0.79
    5  C005 has    5470    1819    1735        0.00
    6  C006 has     844     284     284        0.48
    7  C007 has     970     324     324        0.87
    8  C008 has    6169    2057    2038        0.02
    9  C009 has     933     313     313        1.06
   10  C010 has    6203    2057    2027        0.22
   12  C012 has     117      39      39        1.19
   13  C013 has     804     270     270        0.26
   14  C014 has      94      32      32        3.26
 Total of51598 atoms and17048 groups and15836 residues were included

 <MAKGRP> found      0 image group exclusions.
 UPDECI: Nonbond update at step        50
 Generating nonbond list with Exclusion mode = 5
 == PRIMARY == SPACE FOR  8074294 ATOM PAIRS AND        0 GROUP PAIRS

 General atom nonbond list generation found:
   726346 ATOM PAIRS WERE FOUND FOR ATOM LIST
    40500 GROUP PAIRS REQUIRED ATOM SEARCHES

 SPACE FOR   608196 ATOM PAIRS AND        0 GROUP PAIRS

 Image nonbond list generation found:
   187516 ATOM PAIRS WERE FOUND FOR ATOM LIST
        0 ATOM PAIRS WERE FOUND FOR ATOM SELF LIST
    15455 GROUP PAIRS REQUIRED ATOM SEARCHES

MINI>       50 -95896.34645   6603.72132      0.88517      0.90215
MINI INTERN>      316.42459    842.80954     51.95285   2677.58807     39.98240
MINI CROSS>      -155.89130      0.00000      0.00000      0.00000
MINI EXTERN>     7126.11668 -84437.26782      0.00000      0.00000      0.00000
MINI IMAGES>      -13.99474  -4176.70597      0.00000      0.00000      0.00000
MINI EWALD>      1388.34682-551293.55102 531737.84344      0.00000      0.00000
 ----------       ---------    ---------    ---------    ---------    ---------
 UPDECI: Nonbond update at step        94
 Generating nonbond list with Exclusion mode = 5
 == PRIMARY == SPACE FOR  8074294 ATOM PAIRS AND        0 GROUP PAIRS

 General atom nonbond list generation found:
   727749 ATOM PAIRS WERE FOUND FOR ATOM LIST
    40519 GROUP PAIRS REQUIRED ATOM SEARCHES

 SPACE FOR   608196 ATOM PAIRS AND        0 GROUP PAIRS

 Image nonbond list generation found:
   186682 ATOM PAIRS WERE FOUND FOR ATOM LIST
        0 ATOM PAIRS WERE FOUND FOR ATOM SELF LIST
    15455 GROUP PAIRS REQUIRED ATOM SEARCHES

 UPDECI: Image update at step       100

 <MKIMAT2>: updating the image atom lists and remapping
 Transformation   Atoms  Groups  Residues  Min-Distance
    1  C001 has      90      30      30        1.76
    2  C002 has     853     287     287        0.36
    3  C003 has      96      32      32        1.08
    4  C004 has     859     287     287        0.52
    5  C005 has    5521    1832    1746        0.00
    6  C006 has     843     283     283        0.60
    7  C007 has     967     323     323        0.45
    8  C008 has    6144    2050    2032        0.00
    9  C009 has     934     314     314        0.94
   10  C010 has    6177    2049    2022        0.00
   12  C012 has     117      39      39        0.92
   13  C013 has     798     268     268        0.08
   14  C014 has      97      33      33        3.26
 Total of51595 atoms and17045 groups and15835 residues were included

 <MAKGRP> found      0 image group exclusions.
 UPDECI: Nonbond update at step       100
 Generating nonbond list with Exclusion mode = 5
 == PRIMARY == SPACE FOR  8074294 ATOM PAIRS AND        0 GROUP PAIRS

 General atom nonbond list generation found:
   727917 ATOM PAIRS WERE FOUND FOR ATOM LIST
    40513 GROUP PAIRS REQUIRED ATOM SEARCHES

 SPACE FOR   608196 ATOM PAIRS AND        0 GROUP PAIRS

 Image nonbond list generation found:
   186740 ATOM PAIRS WERE FOUND FOR ATOM LIST
        0 ATOM PAIRS WERE FOUND FOR ATOM SELF LIST
    15475 GROUP PAIRS REQUIRED ATOM SEARCHES

MINI>      100 -98812.03637   2915.68991      2.13501      1.56265
MINI INTERN>      377.58332    870.23257     53.64373   2683.70065     37.51678
MINI CROSS>      -151.27877      0.00000      0.00000      0.00000
MINI EXTERN>     8731.88803 -88584.61716      0.00000      0.00000      0.00000
MINI IMAGES>       95.60975  -4534.99988      0.00000      0.00000      0.00000
MINI EWALD>      1169.30750-551293.55102 531732.92814      0.00000      0.00000
 ----------       ---------    ---------    ---------    ---------    ---------
 UPDECI: Nonbond update at step       136
 Generating nonbond list with Exclusion mode = 5
 == PRIMARY == SPACE FOR  8074294 ATOM PAIRS AND        0 GROUP PAIRS

 General atom nonbond list generation found:
   728318 ATOM PAIRS WERE FOUND FOR ATOM LIST
    40562 GROUP PAIRS REQUIRED ATOM SEARCHES

 SPACE FOR   608196 ATOM PAIRS AND        0 GROUP PAIRS

 Image nonbond list generation found:
   186760 ATOM PAIRS WERE FOUND FOR ATOM LIST
        0 ATOM PAIRS WERE FOUND FOR ATOM SELF LIST
    15482 GROUP PAIRS REQUIRED ATOM SEARCHES

 UPDECI: Image update at step       150

 <MKIMAT2>: updating the image atom lists and remapping
 Transformation   Atoms  Groups  Residues  Min-Distance
    1  C001 has      90      30      30        1.47
    2  C002 has     844     284     284        0.00
    3  C003 has      99      33      33        0.42
    4  C004 has     850     284     284        0.53
    5  C005 has    5538    1838    1752        0.00
    6  C006 has     834     280     280        0.18
    7  C007 has     978     326     326        0.21
    8  C008 has    6194    2066    2046        0.00
    9  C009 has     961     323     323        0.39
   10  C010 has    6203    2057    2030        0.00
   12  C012 has     120      40      40        0.81
   13  C013 has     843     283     283        0.00
   14  C014 has      91      31      31        2.96
 Total of51744 atoms and17093 groups and15881 residues were included

 <MAKGRP> found      0 image group exclusions.
 UPDECI: Nonbond update at step       150
 Generating nonbond list with Exclusion mode = 5
 == PRIMARY == SPACE FOR  8074294 ATOM PAIRS AND        0 GROUP PAIRS

 General atom nonbond list generation found:
   728357 ATOM PAIRS WERE FOUND FOR ATOM LIST
    40550 GROUP PAIRS REQUIRED ATOM SEARCHES

 SPACE FOR   608196 ATOM PAIRS AND        0 GROUP PAIRS

 Image nonbond list generation found:
   186711 ATOM PAIRS WERE FOUND FOR ATOM LIST
        0 ATOM PAIRS WERE FOUND FOR ATOM SELF LIST
    15424 GROUP PAIRS REQUIRED ATOM SEARCHES

MINI>      150-100860.73530   2048.69893      1.24105      0.71035
MINI INTERN>      321.48715    860.22192     53.09917   2675.61749     35.93478
MINI CROSS>      -151.11391      0.00000      0.00000      0.00000
MINI EXTERN>     9122.75808 -90623.77938      0.00000      0.00000      0.00000
MINI IMAGES>      224.14164  -4866.83751      0.00000      0.00000      0.00000
MINI EWALD>      1046.26684-551293.55102 531735.01946      0.00000      0.00000
 ----------       ---------    ---------    ---------    ---------    ---------
 UPDECI: Nonbond update at step       186
 Generating nonbond list with Exclusion mode = 5
 == PRIMARY == SPACE FOR  8074294 ATOM PAIRS AND        0 GROUP PAIRS

 General atom nonbond list generation found:
   728636 ATOM PAIRS WERE FOUND FOR ATOM LIST
    40552 GROUP PAIRS REQUIRED ATOM SEARCHES

 SPACE FOR   608196 ATOM PAIRS AND        0 GROUP PAIRS

 Image nonbond list generation found:
   186566 ATOM PAIRS WERE FOUND FOR ATOM LIST
        0 ATOM PAIRS WERE FOUND FOR ATOM SELF LIST
    15391 GROUP PAIRS REQUIRED ATOM SEARCHES

 UPDECI: Image update at step       200

 <MKIMAT2>: updating the image atom lists and remapping
 Transformation   Atoms  Groups  Residues  Min-Distance
    1  C001 has      93      31      31        1.03
    2  C002 has     850     286     286        0.00
    3  C003 has     117      39      39        0.06
    4  C004 has     847     283     283        0.12
    5  C005 has    5544    1840    1753        0.00
    6  C006 has     834     280     280        0.00
    7  C007 has     996     332     332        0.00
    8  C008 has    6202    2068    2048        0.00
    9  C009 has     991     333     333        0.06
   10  C010 has    6247    2070    2043        0.00
   12  C012 has     117      39      39        0.74
   13  C013 has     861     289     289        0.00
   14  C014 has      91      31      31        2.68
 Total of51889 atoms and17139 groups and15926 residues were included

 <MAKGRP> found      0 image group exclusions.
 UPDECI: Nonbond update at step       200
 Generating nonbond list with Exclusion mode = 5
 == PRIMARY == SPACE FOR  8074294 ATOM PAIRS AND        0 GROUP PAIRS

 General atom nonbond list generation found:
   728723 ATOM PAIRS WERE FOUND FOR ATOM LIST
    40571 GROUP PAIRS REQUIRED ATOM SEARCHES

 SPACE FOR   608196 ATOM PAIRS AND        0 GROUP PAIRS

 Image nonbond list generation found:
   186567 ATOM PAIRS WERE FOUND FOR ATOM LIST
        0 ATOM PAIRS WERE FOUND FOR ATOM SELF LIST
    15405 GROUP PAIRS REQUIRED ATOM SEARCHES

MINI>      200-102164.00912   1303.27382      0.83617      0.47839
MINI INTERN>      306.73765    860.11152     52.17161   2652.44397     35.90502
MINI CROSS>      -156.95475      0.00000      0.00000      0.00000
MINI EXTERN>     9705.14557 -92228.08838      0.00000      0.00000      0.00000
MINI IMAGES>      285.26899  -5090.73011      0.00000      0.00000      0.00000
MINI EWALD>       973.61238-551293.55102 531733.91843      0.00000      0.00000
 ----------       ---------    ---------    ---------    ---------    ---------
 UPDECI: Nonbond update at step       246
 Generating nonbond list with Exclusion mode = 5
 == PRIMARY == SPACE FOR  8074294 ATOM PAIRS AND        0 GROUP PAIRS

 General atom nonbond list generation found:
   728454 ATOM PAIRS WERE FOUND FOR ATOM LIST
    40597 GROUP PAIRS REQUIRED ATOM SEARCHES

 SPACE FOR   608196 ATOM PAIRS AND        0 GROUP PAIRS

 Image nonbond list generation found:
   186400 ATOM PAIRS WERE FOUND FOR ATOM LIST
        0 ATOM PAIRS WERE FOUND FOR ATOM SELF LIST
    15417 GROUP PAIRS REQUIRED ATOM SEARCHES

 UPDECI: Image update at step       250

 <MKIMAT2>: updating the image atom lists and remapping
 Transformation   Atoms  Groups  Residues  Min-Distance
    1  C001 has      96      32      32        0.96
    2  C002 has     850     286     286        0.00
    3  C003 has     111      37      37        0.24
    4  C004 has     850     284     284        0.02
    5  C005 has    5554    1843    1754        0.00
    6  C006 has     840     282     282        0.00
    7  C007 has    1008     336     336        0.00
    8  C008 has    6211    2071    2052        0.00
    9  C009 has    1003     337     337        0.22
   10  C010 has    6259    2074    2046        0.00
   12  C012 has     117      39      39        0.79
   13  C013 has     855     287     287        0.00
   14  C014 has      94      32      32        3.02
 Total of51947 atoms and17158 groups and15943 residues were included

 <MAKGRP> found      0 image group exclusions.
 UPDECI: Nonbond update at step       250
 Generating nonbond list with Exclusion mode = 5
 == PRIMARY == SPACE FOR  8074294 ATOM PAIRS AND        0 GROUP PAIRS

 General atom nonbond list generation found:
   728486 ATOM PAIRS WERE FOUND FOR ATOM LIST
    40611 GROUP PAIRS REQUIRED ATOM SEARCHES

 SPACE FOR   608196 ATOM PAIRS AND        0 GROUP PAIRS

 Image nonbond list generation found:
   186416 ATOM PAIRS WERE FOUND FOR ATOM LIST
        0 ATOM PAIRS WERE FOUND FOR ATOM SELF LIST
    15408 GROUP PAIRS REQUIRED ATOM SEARCHES

MINI>      250-103631.86765   1467.85853      1.28526      0.24465
MINI INTERN>      323.48372    853.94366     50.63273   2634.47311     35.02408
MINI CROSS>      -159.67701      0.00000      0.00000      0.00000
MINI EXTERN>     9901.45305 -93748.53546      0.00000      0.00000      0.00000
MINI IMAGES>      271.22158  -5178.08923      0.00000      0.00000      0.00000
MINI EWALD>       945.65133-551293.55102 531732.10183      0.00000      0.00000
 ----------       ---------    ---------    ---------    ---------    ---------
 UPDECI: Nonbond update at step       281
 Generating nonbond list with Exclusion mode = 5
 == PRIMARY == SPACE FOR  8074294 ATOM PAIRS AND        0 GROUP PAIRS

 General atom nonbond list generation found:
   727806 ATOM PAIRS WERE FOUND FOR ATOM LIST
    40605 GROUP PAIRS REQUIRED ATOM SEARCHES

 SPACE FOR   608196 ATOM PAIRS AND        0 GROUP PAIRS

 Image nonbond list generation found:
   186830 ATOM PAIRS WERE FOUND FOR ATOM LIST
        0 ATOM PAIRS WERE FOUND FOR ATOM SELF LIST
    15386 GROUP PAIRS REQUIRED ATOM SEARCHES

 UPDECI: Image update at step       300

 <MKIMAT2>: updating the image atom lists and remapping
 Transformation   Atoms  Groups  Residues  Min-Distance
    1  C001 has      96      32      32        1.01
    2  C002 has     862     290     290        0.00
    3  C003 has     111      37      37        0.33
    4  C004 has     850     284     284        0.00
    5  C005 has    5562    1846    1757        0.00
    6  C006 has     837     281     281        0.00
    7  C007 has    1011     337     337        0.00
    8  C008 has    6197    2067    2048        0.00
    9  C009 has    1006     338     338        0.11
   10  C010 has    6240    2068    2039        0.00
   12  C012 has     120      40      40        0.69
   13  C013 has     840     282     282        0.00
   14  C014 has      91      31      31        3.18
 Total of51922 atoms and17151 groups and15935 residues were included

 <MAKGRP> found      0 image group exclusions.
 UPDECI: Nonbond update at step       300
 Generating nonbond list with Exclusion mode = 5
 == PRIMARY == SPACE FOR  8074294 ATOM PAIRS AND        0 GROUP PAIRS

 General atom nonbond list generation found:
   727563 ATOM PAIRS WERE FOUND FOR ATOM LIST
    40557 GROUP PAIRS REQUIRED ATOM SEARCHES

 SPACE FOR   608196 ATOM PAIRS AND        0 GROUP PAIRS

 Image nonbond list generation found:
   187055 ATOM PAIRS WERE FOUND FOR ATOM LIST
        0 ATOM PAIRS WERE FOUND FOR ATOM SELF LIST
    15382 GROUP PAIRS REQUIRED ATOM SEARCHES

MINI>      300-104498.06240    866.19475      0.70568      0.16476
MINI INTERN>      307.98700    847.97150     51.40721   2617.52524     34.07651
MINI CROSS>      -158.90929      0.00000      0.00000      0.00000
MINI EXTERN>    10139.56993 -94720.11836      0.00000      0.00000      0.00000
MINI IMAGES>      295.75791  -5279.77777      0.00000      0.00000      0.00000
MINI EWALD>       928.55207-551293.55102 531731.44668      0.00000      0.00000
 ----------       ---------    ---------    ---------    ---------    ---------
 UPDECI: Nonbond update at step       346
 Generating nonbond list with Exclusion mode = 5
 == PRIMARY == SPACE FOR  8074294 ATOM PAIRS AND        0 GROUP PAIRS

 General atom nonbond list generation found:
   726976 ATOM PAIRS WERE FOUND FOR ATOM LIST
    40515 GROUP PAIRS REQUIRED ATOM SEARCHES

 SPACE FOR   608196 ATOM PAIRS AND        0 GROUP PAIRS

 Image nonbond list generation found:
   187645 ATOM PAIRS WERE FOUND FOR ATOM LIST
        0 ATOM PAIRS WERE FOUND FOR ATOM SELF LIST
    15369 GROUP PAIRS REQUIRED ATOM SEARCHES

 UPDECI: Image update at step       350

 <MKIMAT2>: updating the image atom lists and remapping
 Transformation   Atoms  Groups  Residues  Min-Distance
    1  C001 has      96      32      32        1.04
    2  C002 has     868     292     292        0.00
    3  C003 has     111      37      37        0.29
    4  C004 has     853     285     285        0.00
    5  C005 has    5568    1848    1759        0.00
    6  C006 has     837     281     281        0.00
    7  C007 has    1017     339     339        0.00
    8  C008 has    6226    2076    2057        0.00
    9  C009 has    1011     339     339        0.00
   10  C010 has    6240    2068    2039        0.00
   12  C012 has     120      40      40        0.64
   13  C013 has     828     278     278        0.00
   14  C014 has      91      31      31        3.03
 Total of51965 atoms and17164 groups and15948 residues were included

 <MAKGRP> found      0 image group exclusions.
 UPDECI: Nonbond update at step       350
 Generating nonbond list with Exclusion mode = 5
 == PRIMARY == SPACE FOR  8074294 ATOM PAIRS AND        0 GROUP PAIRS

 General atom nonbond list generation found:
   726944 ATOM PAIRS WERE FOUND FOR ATOM LIST
    40500 GROUP PAIRS REQUIRED ATOM SEARCHES

 SPACE FOR   608196 ATOM PAIRS AND        0 GROUP PAIRS

 Image nonbond list generation found:
   187699 ATOM PAIRS WERE FOUND FOR ATOM LIST
        0 ATOM PAIRS WERE FOUND FOR ATOM SELF LIST
    15356 GROUP PAIRS REQUIRED ATOM SEARCHES

MINI>      350-105038.79688    540.73448      0.55926      0.14043
MINI INTERN>      304.98814    840.65808     50.10476   2610.51611     33.23860
MINI CROSS>      -162.11414      0.00000      0.00000      0.00000
MINI EXTERN>    10365.75560 -95367.39290      0.00000      0.00000      0.00000
MINI IMAGES>      322.34633  -5382.41392      0.00000      0.00000      0.00000
MINI EWALD>       907.08813-551293.55102 531731.97936      0.00000      0.00000
 ----------       ---------    ---------    ---------    ---------    ---------
 UPDECI: Nonbond update at step       380
 Generating nonbond list with Exclusion mode = 5
 == PRIMARY == SPACE FOR  8074294 ATOM PAIRS AND        0 GROUP PAIRS

 General atom nonbond list generation found:
   726701 ATOM PAIRS WERE FOUND FOR ATOM LIST
    40487 GROUP PAIRS REQUIRED ATOM SEARCHES

 SPACE FOR   608196 ATOM PAIRS AND        0 GROUP PAIRS

 Image nonbond list generation found:
   188046 ATOM PAIRS WERE FOUND FOR ATOM LIST
        0 ATOM PAIRS WERE FOUND FOR ATOM SELF LIST
    15380 GROUP PAIRS REQUIRED ATOM SEARCHES

 UPDECI: Image update at step       400

 <MKIMAT2>: updating the image atom lists and remapping
 Transformation   Atoms  Groups  Residues  Min-Distance
    1  C001 has      96      32      32        1.31
    2  C002 has     886     298     298        0.00
    3  C003 has     114      38      38        0.55
    4  C004 has     853     285     285        0.00
    5  C005 has    5550    1843    1757        0.00
    6  C006 has     834     280     280        0.00
    7  C007 has    1020     340     340        0.00
    8  C008 has    6240    2081    2063        0.00
    9  C009 has    1014     340     340        0.00
   10  C010 has    6267    2077    2047        0.00
   12  C012 has     123      41      41        0.44
   13  C013 has     816     274     274        0.00
   14  C014 has      91      31      31        3.10
 Total of52003 atoms and17178 groups and15965 residues were included

 <MAKGRP> found      0 image group exclusions.
 UPDECI: Nonbond update at step       400
 Generating nonbond list with Exclusion mode = 5
 == PRIMARY == SPACE FOR  8074294 ATOM PAIRS AND        0 GROUP PAIRS

 General atom nonbond list generation found:
   726351 ATOM PAIRS WERE FOUND FOR ATOM LIST
    40546 GROUP PAIRS REQUIRED ATOM SEARCHES

 SPACE FOR   608196 ATOM PAIRS AND        0 GROUP PAIRS

 Image nonbond list generation found:
   188338 ATOM PAIRS WERE FOUND FOR ATOM LIST
        0 ATOM PAIRS WERE FOUND FOR ATOM SELF LIST
    15393 GROUP PAIRS REQUIRED ATOM SEARCHES

MINI>      400-105412.39763    373.60075      0.44252      0.11970
MINI INTERN>      306.47735    841.77401     51.07988   2606.34006     32.66368
MINI CROSS>      -163.55716      0.00000      0.00000      0.00000
MINI EXTERN>    10546.82871 -95863.25061      0.00000      0.00000      0.00000
MINI IMAGES>      323.93805  -5423.20243      0.00000      0.00000      0.00000
MINI EWALD>       891.72738-551293.55102 531730.33447      0.00000      0.00000
 ----------       ---------    ---------    ---------    ---------    ---------

 ABNER> Minimization exiting with gradient tolerance ( 0.1000000) satisfied.

ABNR MIN: Cycle      ENERgy      Delta-E         GRMS    Step-size
ABNR INTERN:          BONDs       ANGLes       UREY-b    DIHEdrals    IMPRopers
ABNR CROSS:           CMAPs        PMF1D        PMF2D        PRIMO
ABNR EXTERN:        VDWaals         ELEC       HBONds          ASP         USER
ABNR IMAGES:        IMNBvdw       IMELec       IMHBnd       RXNField    EXTElec
ABNR EWALD:          EWKSum       EWSElf       EWEXcl       EWQCor       EWUTil
 ----------       ---------    ---------    ---------    ---------    ---------
ABNR>      443-105641.94442    229.54679      0.09004      0.04147
ABNR INTERN>      302.97599    839.17955     50.86946   2605.68395     32.69139
ABNR CROSS>      -163.98514      0.00000      0.00000      0.00000
ABNR EXTERN>    10612.86436 -96107.02536      0.00000      0.00000      0.00000
ABNR IMAGES>      330.63526  -5465.56281      0.00000      0.00000      0.00000
ABNR EWALD>       882.44049-551293.55102 531730.83946      0.00000      0.00000
 ----------       ---------    ---------    ---------    ---------    ---------
  
 CHARMM>     
  
 CHARMM>    IOFOrmat exte
 MISCOM> Expanded I/O format is used.
  
 CHARMM>    OPEN WRIT UNIT 51 CARD NAME "3O23_mini.crd"
 VOPEN> Attempting to open::3O23_mini.crd::
 OPNLGU> Unit 51 opened for WRITE access to F:\51dassd\web\jobs\23866\AEB4FDA3-655B-4AD8-9018-5E8ECC245A82\Intermediate\2_Minimization\3O23_mini.crd
  
 CHARMM>    WRIT COOR UNIT 51 CARD
 RDTITL> CLOSE UNIT 51
 VCLOSE: Closing unit   51 with status "KEEP"
  
 CHARMM>    CLOSE UNIT 51
  
 CHARMM>     
  
 CHARMM>    ENERGY

 SELECTED IMAGES ATOMS BEING CENTERED ABOUT  0.000000  0.000000  0.000000
 RESIDUE  445 OPERATED ON BY TRANSFORMATION C011
 RESIDUE  772 OPERATED ON BY TRANSFORMATION C016
 RESIDUE 1420 OPERATED ON BY TRANSFORMATION C016
 RESIDUE 1770 OPERATED ON BY TRANSFORMATION C010
 RESIDUE 1799 OPERATED ON BY TRANSFORMATION C016
 RESIDUE 2081 OPERATED ON BY TRANSFORMATION C010
 RESIDUE 2232 OPERATED ON BY TRANSFORMATION C010
 RESIDUE 2233 OPERATED ON BY TRANSFORMATION C010
 RESIDUE 3778 OPERATED ON BY TRANSFORMATION C022
 RESIDUE 3810 OPERATED ON BY TRANSFORMATION C010
 RESIDUE 4263 OPERATED ON BY TRANSFORMATION C008
 RESIDUE 5136 OPERATED ON BY TRANSFORMATION C010
 RESIDUE 5289 OPERATED ON BY TRANSFORMATION C010
 RESIDUE 5295 OPERATED ON BY TRANSFORMATION C008
 RESIDUE 6305 OPERATED ON BY TRANSFORMATION C010
 RESIDUE 6573 OPERATED ON BY TRANSFORMATION C008
 RESIDUE 6609 OPERATED ON BY TRANSFORMATION C010
 RESIDUE 6703 OPERATED ON BY TRANSFORMATION C005
 RESIDUE 6778 OPERATED ON BY TRANSFORMATION C016
 RESIDUE 6799 OPERATED ON BY TRANSFORMATION C005
 RESIDUE 6860 OPERATED ON BY TRANSFORMATION C005
 RESIDUE 6872 OPERATED ON BY TRANSFORMATION C016
 RESIDUE 6942 OPERATED ON BY TRANSFORMATION C005
 RESIDUE 6968 OPERATED ON BY TRANSFORMATION C016
 RESIDUE 7068 OPERATED ON BY TRANSFORMATION C016
 RESIDUE 7090 OPERATED ON BY TRANSFORMATION C005
 RESIDUE 7164 OPERATED ON BY TRANSFORMATION C005
 RESIDUE 7237 OPERATED ON BY TRANSFORMATION C005
 RESIDUE 7277 OPERATED ON BY TRANSFORMATION C005
 RESIDUE 7282 OPERATED ON BY TRANSFORMATION C008
 RESIDUE 7325 OPERATED ON BY TRANSFORMATION C005
 RESIDUE 7404 OPERATED ON BY TRANSFORMATION C016
 RESIDUE 7426 OPERATED ON BY TRANSFORMATION C005
 RESIDUE 7511 OPERATED ON BY TRANSFORMATION C005
 RESIDUE 7569 OPERATED ON BY TRANSFORMATION C016
 RESIDUE 7580 OPERATED ON BY TRANSFORMATION C005
 RESIDUE 7645 OPERATED ON BY TRANSFORMATION C016
 RESIDUE 7662 OPERATED ON BY TRANSFORMATION C005
 RESIDUE 7678 OPERATED ON BY TRANSFORMATION C008
 RESIDUE 7740 OPERATED ON BY TRANSFORMATION C016
 RESIDUE 7833 OPERATED ON BY TRANSFORMATION C016
 RESIDUE 7851 OPERATED ON BY TRANSFORMATION C005
 RESIDUE 7919 OPERATED ON BY TRANSFORMATION C016
 RESIDUE 7920 OPERATED ON BY TRANSFORMATION C010
 RESIDUE 7938 OPERATED ON BY TRANSFORMATION C005
 RESIDUE 8009 OPERATED ON BY TRANSFORMATION C016
 RESIDUE 8030 OPERATED ON BY TRANSFORMATION C005
 RESIDUE 8047 OPERATED ON BY TRANSFORMATION C008
 RESIDUE 8084 OPERATED ON BY TRANSFORMATION C005
 RESIDUE 8086 OPERATED ON BY TRANSFORMATION C010
 RESIDUE 8124 OPERATED ON BY TRANSFORMATION C008

 <MKIMAT2>: updating the image atom lists and remapping
 Transformation   Atoms  Groups  Residues  Min-Distance
    1  C001 has     123      41      41        1.18
    2  C002 has     877     295     295        0.37
    3  C003 has      87      29      29        0.50
    4  C004 has     901     301     301        0.00
    5  C005 has    5429    1801    1719        0.00
    6  C006 has     831     279     279        0.00
    7  C007 has    1023     341     341        0.00
    8  C008 has    6264    2088    2066        0.00
    9  C009 has    1005     337     337        0.15
   10  C010 has    6315    2094    2056        0.00
   12  C012 has     114      38      38        0.34
   13  C013 has     819     275     275        0.00
   14  C014 has      97      33      33        3.18
 Total of51984 atoms and17170 groups and15949 residues were included

 <MAKGRP> found      0 image group exclusions.

 NONBOND OPTION FLAGS: 
     ELEC     VDW      ATOMs    CDIElec  FSHIft   VATOm    VFSWIt  
     BYGRoup  NOEXtnd  EWALd   
 CUTNB  = 14.000 CTEXNB =999.000 CTONNB = 10.000 CTOFNB = 12.000
 CGONNB =  0.000 CGOFNB = 10.000
 WMIN   =  1.500 WRNMXD =  0.500 E14FAC =  1.000 EPS    =  1.000
 NBXMOD =      5
 PME EWALD OPTIONS: KAPPA  =  0.340  QCOR =  0.000  Bspline order = 4
 FFTX=  64  FFTY=  64  FFTZ=  80
                Using Pub FFT
                Real-to-Complex FFT
 There are   726351 atom  pairs and    48848 atom  exclusions.
 There are        0 group pairs and     4026 group exclusions.
 Generating nonbond list with Exclusion mode = 5
 == PRIMARY == SPACE FOR  8074294 ATOM PAIRS AND        0 GROUP PAIRS

 General atom nonbond list generation found:
   726099 ATOM PAIRS WERE FOUND FOR ATOM LIST
    40575 GROUP PAIRS REQUIRED ATOM SEARCHES

 SPACE FOR   608196 ATOM PAIRS AND        0 GROUP PAIRS

 Image nonbond list generation found:
   188309 ATOM PAIRS WERE FOUND FOR ATOM LIST
        0 ATOM PAIRS WERE FOUND FOR ATOM SELF LIST
    15434 GROUP PAIRS REQUIRED ATOM SEARCHES

ENER ENR:  Eval#     ENERgy      Delta-E         GRMS
ENER INTERN:          BONDs       ANGLes       UREY-b    DIHEdrals    IMPRopers
ENER CROSS:           CMAPs        PMF1D        PMF2D        PRIMO
ENER EXTERN:        VDWaals         ELEC       HBONds          ASP         USER
ENER IMAGES:        IMNBvdw       IMELec       IMHBnd       RXNField    EXTElec
ENER EWALD:          EWKSum       EWSElf       EWEXcl       EWQCor       EWUTil
 ----------       ---------    ---------    ---------    ---------    ---------
ENER>        0-105641.94442      0.00000      0.09004
ENER INTERN>      302.97599    839.17955     50.86946   2605.68395     32.69139
ENER CROSS>      -163.98514      0.00000      0.00000      0.00000
ENER EXTERN>    10604.20951 -96116.21092      0.00000      0.00000      0.00000
ENER IMAGES>      339.29011  -5456.37725      0.00000      0.00000      0.00000
ENER EWALD>       882.44049-551293.55102 531730.83946      0.00000      0.00000
 ----------       ---------    ---------    ---------    ---------    ---------
  
 CHARMM>     
  
 CHARMM>    STOP
 VCLOSE: Closing unit    6 with status "KEEP"
 VCLOSE: Closing unit   99 with status "KEEP"

      $$$$$$  New timer profile Local node$$$$$

   Shake Setup                     0.03 Other:            0.00
   Shake time                     10.67 Other:            0.00
      Image Update                    0.16 Other:            0.00
      Heuristic check                 3.35 Other:            0.00
      NBONDS                          2.62 Other:            0.00
   List time                       6.12 Other:            0.00
            Direct Ewald time              11.46 Other:            0.00
               Fill charge grid                7.73 Other:            0.00
               Scalar sum                      0.33 Other:            0.00
               Grad sum                        1.50 Other:            0.00
                  FFTcomm                         2.04 Other:            0.00
               FFT                             2.38 Other:            0.34
            Recip Ewald time               15.89 Other:            3.95
         Ewald time                     27.40 Other:            0.05
      Nonbond force                  27.70 Other:            0.30
         Bond energy                     0.67 Other:            0.00
         Angle energy                    0.41 Other:            0.00
         Dihedral energy                 0.16 Other:            0.00
      INTRNL energy                   3.27 Other:            2.03
      Comm energy                     0.15 Other:            0.00
      Comm force                      1.12 Other:            0.00
   Energy time                    35.42 Other:            3.18
 Total time                    123.72 Other:           71.46

         $$$$$$  Average   profile $$$$$

   Shake Setup                     0.02 Other:            0.00
   Shake time                     13.96 Other:            0.00
      Image Update                    0.16 Other:            0.00
      Heuristic check                 4.50 Other:            0.00
      NBONDS                          2.69 Other:            0.00
   List time                       6.12 Other:            0.00
            Direct Ewald time              11.64 Other:            0.00
               Fill charge grid                7.42 Other:            0.00
               Scalar sum                      0.33 Other:            0.00
               Grad sum                        1.55 Other:            0.00
                  FFTcomm                         2.26 Other:            0.00
               FFT                             2.63 Other:            0.59
            Recip Ewald time               15.60 Other:            3.66
         Ewald time                     27.35 Other:            0.00
      Nonbond force                  27.60 Other:            0.20
         Bond energy                     0.68 Other:            0.00
         Angle energy                    0.36 Other:            0.00
         Dihedral energy                 0.22 Other:            0.00
         Restraints energy               0.00 Other:            0.00
      INTRNL energy                   3.24 Other:            2.00
      Comm energy                     0.21 Other:            0.00
      Comm force                      1.14 Other:            0.00
   Energy time                    35.23 Other:            2.99
 Total time                    123.72 Other:           71.46

                    NORMAL TERMINATION BY NORMAL STOP
                    MOST SEVERE WARNING WAS AT LEVEL  2

                    $$$$$ JOB ACCOUNTING INFORMATION $$$$$
                     ELAPSED TIME:     2.49  MINUTES 
                         CPU TIME:     1.78  MINUTES 
  
 CHARMM>    banner
1
                 Chemistry at HARvard Macromolecular Mechanics
                            (CHARMm) - Version 42.2                             
       Copyright(c) 1984-2014  President and Fellows of Harvard College
                              All Rights Reserved
      Current operating system: Microsoft Windows [�汾 10.0.19044.1826]
       
                 Created on 10/9/22 at  7:46:33 by user: LAPTOP-BUDI6

            Maximum number of ATOMS:    360000, and RESidues:      120000
  
 CHARMM>    UPPER
  
 CHARMM>    BOMBLEVEL -2
  
 CHARMM>    WRNLEV 0
  
 CHARMM>    PRNLEV 5
  
 CHARMM>     
  
 CHARMM>     
  
 CHARMM>     
  
 CHARMM>    STREAM "ModelBuild.stream"
 VOPEN> Attempting to open::ModelBuild.stream::
 OPNLGU> Unit 98 opened for READONLY access to F:\51dassd\web\jobs\23866\AEB4FDA3-655B-4AD8-9018-5E8ECC245A82\Intermediate\3_Heating\ModelBuild.stream

                    INPUT STREAM SWITCHING TO UNIT    98
 RDTITL> **
 RDTITL> *
 Parameter: IN1 <- "" <empty>
  
 CHARMM>    OPEN READ UNIT 21 CARD NAME "forcefield.rtf"
 VOPEN> Attempting to open::forcefield.rtf::
 OPNLGU> Unit 21 opened for READONLY access to F:\51dassd\web\jobs\23866\AEB4FDA3-655B-4AD8-9018-5E8ECC245A82\Intermediate\3_Heating\forcefield.rtf
  
 CHARMM>    READ RTF UNIT 21 CARD
 MAINIO> Residue topology file being read from unit  21.
 TITLE> *>>>>>>>>CHARMM36 ALL-HYDROGEN TOPOLOGY FILE      <<<<<<
 TITLE> *>>>>> ALEXANDER D. MACKERELL JR. AND COWORKERS           <<<<<<<
 TITLE> *>>>>>>>>>>>>>>>>>>>>>>>>>> FEB 2016 <<<<<<<<<<<<<<<<<<<<<<<<<<<<
 TITLE> * ALL COMMENTS TO THE CHARMM WEB SITE: WWW.CHARMM.ORG
 TITLE> *             PARAMETER SET DISCUSSION FORUM
 TITLE> *
  
 CHARMM>    CLOSE UNIT 21
 VCLOSE: Closing unit   21 with status "KEEP"
  
 CHARMM>     
  
 CHARMM>    OPEN READ UNIT 21 CARD NAME "molecule_missing.rtf"
 VOPEN> Attempting to open::molecule_missing.rtf::
 OPNLGU> Unit 21 opened for READONLY access to F:\51dassd\web\jobs\23866\AEB4FDA3-655B-4AD8-9018-5E8ECC245A82\Intermediate\3_Heating\molecule_missing.rtf
  
 CHARMM>    READ RTF UNIT 21 CARD APPEND
 MAINIO> Residue topology file being read from unit  21.
 TITLE> * RTF FILE
 TITLE> * ...
 TITLE> *
  
 CHARMM>    CLOSE UNIT 21
 VCLOSE: Closing unit   21 with status "KEEP"
  
 CHARMM>     
  
 CHARMM>    stream "readcustomrtf.stream"
 VOPEN> Attempting to open::readcustomrtf.stream::
 OPNLGU> Unit 97 opened for READONLY access to F:\51dassd\web\jobs\23866\AEB4FDA3-655B-4AD8-9018-5E8ECC245A82\Intermediate\3_Heating\readcustomrtf.stream

                    INPUT STREAM SWITCHING TO UNIT    97
 RDTITL> **
 RDTITL> *
 Parameter: IN1 <- "" <empty>
  
 CHARMM>    open unit 20 read card name molecule_specific.rtf
 VOPEN> Attempting to open::MOLECULE_SPECIFIC.RTF::
 OPNLGU> Unit 20 opened for READONLY access to F:\51dassd\web\jobs\23866\AEB4FDA3-655B-4AD8-9018-5E8ECC245A82\Intermediate\3_Heating\MOLECULE_SPECIFIC.RTF
  
 CHARMM>    read rtf card unit 20 append
 MAINIO> Residue topology file being read from unit  20.
 TITLE> * RTF FILE
 TITLE> * ...
 TITLE> *
  
 CHARMM>    close unit 20
 VCLOSE: Closing unit   20 with status "KEEP"
  
 CHARMM>    open unit 21 read card name molecule_patch.rtf
 VOPEN> Attempting to open::MOLECULE_PATCH.RTF::
 OPNLGU> Unit 21 opened for READONLY access to F:\51dassd\web\jobs\23866\AEB4FDA3-655B-4AD8-9018-5E8ECC245A82\Intermediate\3_Heating\MOLECULE_PATCH.RTF
  
 CHARMM>    read rtf card unit 21 append
 MAINIO> Residue topology file being read from unit  21.
 TITLE> * RTF FILE
 TITLE> * ...
 TITLE> *
  
 CHARMM>    close unit 21
 VCLOSE: Closing unit   21 with status "KEEP"
  
 VCLOSE: Closing unit   97 with status "KEEP"

                    RETURNING TO INPUT STREAM    98
  
 CHARMM>     
  
 CHARMM>    OPEN READ UNIT 20 CARD NAME "molecule.prm"
 VOPEN> Attempting to open::molecule.prm::
 OPNLGU> Unit 20 opened for READONLY access to F:\51dassd\web\jobs\23866\AEB4FDA3-655B-4AD8-9018-5E8ECC245A82\Intermediate\3_Heating\molecule.prm
  
 CHARMM>    READ PARA UNIT 20 CARD

          PARAMETER FILE BEING READ FROM UNIT 20
 TITLE> * ACCELRYS GENERATED PARAMETER FILE FOR THE CHARMM36 FORCEFIELD.
 TITLE> *
 PARMIO> NONBOND, HBOND lists and IMAGE atoms cleared.
  
 CHARMM>    CLOSE UNIT 20
 VCLOSE: Closing unit   20 with status "KEEP"
  
 CHARMM>    OPEN READ UNIT 20 CARD NAME "molecule_custom.prm"
 VOPEN> Attempting to open::molecule_custom.prm::
 OPNLGU> Unit 20 opened for READONLY access to F:\51dassd\web\jobs\23866\AEB4FDA3-655B-4AD8-9018-5E8ECC245A82\Intermediate\3_Heating\molecule_custom.prm
  
 CHARMM>    READ PARA UNIT 20 CARD APPEND

          PARAMETER FILE BEING READ FROM UNIT 20
 TITLE> * ACCELRYS GENERATED PARAMETER FILE FOR THE CHARMM36 FORCEFIELD.
 TITLE> *
 PARMIO> NONBOND, HBOND lists and IMAGE atoms cleared.
  
 CHARMM>    CLOSE UNIT 20
 VCLOSE: Closing unit   20 with status "KEEP"
  
 CHARMM>     
  
 CHARMM>    stream "readseq.stream"
 VOPEN> Attempting to open::readseq.stream::
 OPNLGU> Unit 97 opened for READONLY access to F:\51dassd\web\jobs\23866\AEB4FDA3-655B-4AD8-9018-5E8ECC245A82\Intermediate\3_Heating\readseq.stream

                    INPUT STREAM SWITCHING TO UNIT    97
 RDTITL> **
 RDTITL> *
 Parameter: IN1 <- "" <empty>
  
 CHARMM>    open unit 20 read form name 1.crd
 VOPEN> Attempting to open::1.CRD::
 OPNLGU> Unit 20 opened for READONLY access to F:\51dassd\web\jobs\23866\AEB4FDA3-655B-4AD8-9018-5E8ECC245A82\Intermediate\3_Heating\1.CRD
  
 CHARMM>    read sequ coor unit 20
 MAINIO> Sequence information being read from unit  20.
 TITLE> * CRD FILE GENERATED BY ACCELRYS DISCOVERY STUDIO USING THE CHARMM36 FORCEFIELD
 TITLE> *

          RESIDUE SEQUENCE --   293 RESIDUES
          GLU TRP GLU VAL ALA ARG GLU LYS ILE THR MET SER ARG GLU LEU GLY GLN GLY SER PHE 
          GLY MET VAL TYR GLU GLY VAL ALA LYS GLY VAL VAL LYS ASP GLU PRO GLU THR ARG VAL 
          ALA ILE LYS THR VAL ASN GLU ALA ALA SER MET ARG GLU ARG ILE GLU PHE LEU ASN GLU 
          ALA SER VAL MET LYS GLU PHE ASN CYS HSE HSP VAL VAL ARG LEU LEU GLY VAL VAL SER 
          GLN GLY GLN PRO THR LEU VAL ILE MET GLU LEU MET THR ARG GLY ASP LEU LYS SER TYR 
          LEU ARG SER LEU ARG PRO GLU MET GLU ASN ASN PRO VAL LEU ALA PRO PRO SER LEU SER 
          LYS MET ILE GLN MET ALA GLY GLU ILE ALA ASP GLY MET ALA TYR LEU ASN ALA ASN LYS 
          PHE VAL HSP ARG ASP LEU ALA ALA ARG ASN CYS MET VAL ALA GLU ASP PHE THR VAL LYS 
          ILE GLY ASP PHE GLY MET THR ARG ASP ILE TYR GLU THR ASP TYR TYR ARG LYS GLY GLY 
          LYS GLY LEU LEU PRO VAL ARG TRP MET SER PRO GLU SER LEU LYS ASP GLY VAL PHE THR 
          THR TYR SER ASP VAL TRP SER PHE GLY VAL VAL LEU TRP GLU ILE ALA THR LEU ALA GLU 
          GLN PRO TYR GLN GLY LEU SER ASN GLU GLN VAL LEU ARG PHE VAL MET GLU GLY GLY LEU 
          LEU ASP LYS PRO ASP ASN CYS PRO ASP MET LEU PHE GLU LEU MET ARG MET CYS TRP GLN 
          TYR ASN PRO LYS MET ARG PRO SER PHE LEU GLU ILE ILE SER SER ILE LYS GLU GLU MET 
          GLU PRO GLY PHE ARG GLU VAL SER PHE TYR TYR SER GLU 
  
 CHARMM>    close unit 20
 VCLOSE: Closing unit   20 with status "KEEP"
  
 CHARMM>    generate 1 first NTER last CTER
 THE PATCH 'NTER' WILL BE USED FOR THE FIRST RESIDUE
 THE PATCH 'CTER' WILL BE USED FOR THE LAST  RESIDUE
 GENPSF> Segment   1 has been generated. Its identifier is 1.
 PSFSUM> PSF modified: NONBOND lists and IMAGE atoms cleared.
 PSFSUM> Summary of the structure file counters :
         Number of segments      =        1   Number of residues   =      293
         Number of atoms         =     4661   Number of groups     =     1372
         Number of bonds         =     4711   Number of angles     =     8516
         Number of dihedrals     =    12430   Number of impropers  =      772
         Number of cross-terms   =      291
         Number of HB acceptors  =      441   Number of HB donors  =      509
         Number of NB exclusions =        0   Total charge =   -8.00000
 QXFORM> Expanded format used.
         More than 4 character atom type used.
  
 CHARMM>     
  
 CHARMM>    open unit 20 read form name 2.crd
 VOPEN> Attempting to open::2.CRD::
 OPNLGU> Unit 20 opened for READONLY access to F:\51dassd\web\jobs\23866\AEB4FDA3-655B-4AD8-9018-5E8ECC245A82\Intermediate\3_Heating\2.CRD
  
 CHARMM>    read sequ coor unit 20
 MAINIO> Sequence information being read from unit  20.
 TITLE> * CRD FILE GENERATED BY ACCELRYS DISCOVERY STUDIO USING THE CHARMM36 FORCEFIELD
 TITLE> *

          RESIDUE SEQUENCE --  7796 RESIDUES
          TIP3    TIP3    TIP3    TIP3    TIP3    TIP3    TIP3    TIP3    TIP3    TIP3    TIP3    TIP3    TIP3    TIP3    TIP3    TIP3    TIP3    TIP3    TIP3    TIP3    
          TIP3    TIP3    TIP3    TIP3    TIP3    TIP3    TIP3    TIP3    TIP3    TIP3    TIP3    TIP3    TIP3    TIP3    TIP3    TIP3    TIP3    TIP3    TIP3    TIP3    
          TIP3    TIP3    TIP3    TIP3    TIP3    TIP3    TIP3    TIP3    TIP3    TIP3    TIP3    TIP3    TIP3    TIP3    TIP3    TIP3    TIP3    TIP3    TIP3    TIP3    
          TIP3    TIP3    TIP3    TIP3    TIP3    TIP3    TIP3    TIP3    TIP3    TIP3    TIP3    TIP3    TIP3    TIP3    TIP3    TIP3    TIP3    TIP3    TIP3    TIP3    
          TIP3    TIP3    TIP3    TIP3    TIP3    TIP3    TIP3    TIP3    TIP3    TIP3    TIP3    TIP3    TIP3    TIP3    TIP3    TIP3    TIP3    TIP3    TIP3    TIP3    
          TIP3    TIP3    TIP3    TIP3    TIP3    TIP3    TIP3    TIP3    TIP3    TIP3    TIP3    TIP3    TIP3    TIP3    TIP3    TIP3    TIP3    TIP3    TIP3    TIP3    
          TIP3    TIP3    TIP3    TIP3    TIP3    TIP3    TIP3    TIP3    TIP3    TIP3    TIP3    TIP3    TIP3    TIP3    TIP3    TIP3    TIP3    TIP3    TIP3    TIP3    
          TIP3    TIP3    TIP3    TIP3    TIP3    TIP3    TIP3    TIP3    TIP3    TIP3    TIP3    TIP3    TIP3    TIP3    TIP3    TIP3    TIP3    TIP3    TIP3    TIP3    
          TIP3    TIP3    TIP3    TIP3    TIP3    TIP3    TIP3    TIP3    TIP3    TIP3    TIP3    TIP3    TIP3    TIP3    TIP3    TIP3    TIP3    TIP3    TIP3    TIP3    
          TIP3    TIP3    TIP3    TIP3    TIP3    TIP3    TIP3    TIP3    TIP3    TIP3    TIP3    TIP3    TIP3    TIP3    TIP3    TIP3    TIP3    TIP3    TIP3    TIP3    
          TIP3    TIP3    TIP3    TIP3    TIP3    TIP3    TIP3    TIP3    TIP3    TIP3    TIP3    TIP3    TIP3    TIP3    TIP3    TIP3    TIP3    TIP3    TIP3    TIP3    
          TIP3    TIP3    TIP3    TIP3    TIP3    TIP3    TIP3    TIP3    TIP3    TIP3    TIP3    TIP3    TIP3    TIP3    TIP3    TIP3    TIP3    TIP3    TIP3    TIP3    
          TIP3    TIP3    TIP3    TIP3    TIP3    TIP3    TIP3    TIP3    TIP3    TIP3    TIP3    TIP3    TIP3    TIP3    TIP3    TIP3    TIP3    TIP3    TIP3    TIP3    
          TIP3    TIP3    TIP3    TIP3    TIP3    TIP3    TIP3    TIP3    TIP3    TIP3    TIP3    TIP3    TIP3    TIP3    TIP3    TIP3    TIP3    TIP3    TIP3    TIP3    
          TIP3    TIP3    TIP3    TIP3    TIP3    TIP3    TIP3    TIP3    TIP3    TIP3    TIP3    TIP3    TIP3    TIP3    TIP3    TIP3    TIP3    TIP3    TIP3    TIP3    
          TIP3    TIP3    TIP3    TIP3    TIP3    TIP3    TIP3    TIP3    TIP3    TIP3    TIP3    TIP3    TIP3    TIP3    TIP3    TIP3    TIP3    TIP3    TIP3    TIP3    
          TIP3    TIP3    TIP3    TIP3    TIP3    TIP3    TIP3    TIP3    TIP3    TIP3    TIP3    TIP3    TIP3    TIP3    TIP3    TIP3    TIP3    TIP3    TIP3    TIP3    
          TIP3    TIP3    TIP3    TIP3    TIP3    TIP3    TIP3    TIP3    TIP3    TIP3    TIP3    TIP3    TIP3    TIP3    TIP3    TIP3    TIP3    TIP3    TIP3    TIP3    
          TIP3    TIP3    TIP3    TIP3    TIP3    TIP3    TIP3    TIP3    TIP3    TIP3    TIP3    TIP3    TIP3    TIP3    TIP3    TIP3    TIP3    TIP3    TIP3    TIP3    
          TIP3    TIP3    TIP3    TIP3    TIP3    TIP3    TIP3    TIP3    TIP3    TIP3    TIP3    TIP3    TIP3    TIP3    TIP3    TIP3    TIP3    TIP3    TIP3    TIP3    
          TIP3    TIP3    TIP3    TIP3    TIP3    TIP3    TIP3    TIP3    TIP3    TIP3    TIP3    TIP3    TIP3    TIP3    TIP3    TIP3    TIP3    TIP3    TIP3    TIP3    
          TIP3    TIP3    TIP3    TIP3    TIP3    TIP3    TIP3    TIP3    TIP3    TIP3    TIP3    TIP3    TIP3    TIP3    TIP3    TIP3    TIP3    TIP3    TIP3    TIP3    
          TIP3    TIP3    TIP3    TIP3    TIP3    TIP3    TIP3    TIP3    TIP3    TIP3    TIP3    TIP3    TIP3    TIP3    TIP3    TIP3    TIP3    TIP3    TIP3    TIP3    
          TIP3    TIP3    TIP3    TIP3    TIP3    TIP3    TIP3    TIP3    TIP3    TIP3    TIP3    TIP3    TIP3    TIP3    TIP3    TIP3    TIP3    TIP3    TIP3    TIP3    
          TIP3    TIP3    TIP3    TIP3    TIP3    TIP3    TIP3    TIP3    TIP3    TIP3    TIP3    TIP3    TIP3    TIP3    TIP3    TIP3    TIP3    TIP3    TIP3    TIP3    
          TIP3    TIP3    TIP3    TIP3    TIP3    TIP3    TIP3    TIP3    TIP3    TIP3    TIP3    TIP3    TIP3    TIP3    TIP3    TIP3    TIP3    TIP3    TIP3    TIP3    
          TIP3    TIP3    TIP3    TIP3    TIP3    TIP3    TIP3    TIP3    TIP3    TIP3    TIP3    TIP3    TIP3    TIP3    TIP3    TIP3    TIP3    TIP3    TIP3    TIP3    
          TIP3    TIP3    TIP3    TIP3    TIP3    TIP3    TIP3    TIP3    TIP3    TIP3    TIP3    TIP3    TIP3    TIP3    TIP3    TIP3    TIP3    TIP3    TIP3    TIP3    
          TIP3    TIP3    TIP3    TIP3    TIP3    TIP3    TIP3    TIP3    TIP3    TIP3    TIP3    TIP3    TIP3    TIP3    TIP3    TIP3    TIP3    TIP3    TIP3    TIP3    
          TIP3    TIP3    TIP3    TIP3    TIP3    TIP3    TIP3    TIP3    TIP3    TIP3    TIP3    TIP3    TIP3    TIP3    TIP3    TIP3    TIP3    TIP3    TIP3    TIP3    
          TIP3    TIP3    TIP3    TIP3    TIP3    TIP3    TIP3    TIP3    TIP3    TIP3    TIP3    TIP3    TIP3    TIP3    TIP3    TIP3    TIP3    TIP3    TIP3    TIP3    
          TIP3    TIP3    TIP3    TIP3    TIP3    TIP3    TIP3    TIP3    TIP3    TIP3    TIP3    TIP3    TIP3    TIP3    TIP3    TIP3    TIP3    TIP3    TIP3    TIP3    
          TIP3    TIP3    TIP3    TIP3    TIP3    TIP3    TIP3    TIP3    TIP3    TIP3    TIP3    TIP3    TIP3    TIP3    TIP3    TIP3    TIP3    TIP3    TIP3    TIP3    
          TIP3    TIP3    TIP3    TIP3    TIP3    TIP3    TIP3    TIP3    TIP3    TIP3    TIP3    TIP3    TIP3    TIP3    TIP3    TIP3    TIP3    TIP3    TIP3    TIP3    
          TIP3    TIP3    TIP3    TIP3    TIP3    TIP3    TIP3    TIP3    TIP3    TIP3    TIP3    TIP3    TIP3    TIP3    TIP3    TIP3    TIP3    TIP3    TIP3    TIP3    
          TIP3    TIP3    TIP3    TIP3    TIP3    TIP3    TIP3    TIP3    TIP3    TIP3    TIP3    TIP3    TIP3    TIP3    TIP3    TIP3    TIP3    TIP3    TIP3    TIP3    
          TIP3    TIP3    TIP3    TIP3    TIP3    TIP3    TIP3    TIP3    TIP3    TIP3    TIP3    TIP3    TIP3    TIP3    TIP3    TIP3    TIP3    TIP3    TIP3    TIP3    
          TIP3    TIP3    TIP3    TIP3    TIP3    TIP3    TIP3    TIP3    TIP3    TIP3    TIP3    TIP3    TIP3    TIP3    TIP3    TIP3    TIP3    TIP3    TIP3    TIP3    
          TIP3    TIP3    TIP3    TIP3    TIP3    TIP3    TIP3    TIP3    TIP3    TIP3    TIP3    TIP3    TIP3    TIP3    TIP3    TIP3    TIP3    TIP3    TIP3    TIP3    
          TIP3    TIP3    TIP3    TIP3    TIP3    TIP3    TIP3    TIP3    TIP3    TIP3    TIP3    TIP3    TIP3    TIP3    TIP3    TIP3    TIP3    TIP3    TIP3    TIP3    
          TIP3    TIP3    TIP3    TIP3    TIP3    TIP3    TIP3    TIP3    TIP3    TIP3    TIP3    TIP3    TIP3    TIP3    TIP3    TIP3    TIP3    TIP3    TIP3    TIP3    
          TIP3    TIP3    TIP3    TIP3    TIP3    TIP3    TIP3    TIP3    TIP3    TIP3    TIP3    TIP3    TIP3    TIP3    TIP3    TIP3    TIP3    TIP3    TIP3    TIP3    
          TIP3    TIP3    TIP3    TIP3    TIP3    TIP3    TIP3    TIP3    TIP3    TIP3    TIP3    TIP3    TIP3    TIP3    TIP3    TIP3    TIP3    TIP3    TIP3    TIP3    
          TIP3    TIP3    TIP3    TIP3    TIP3    TIP3    TIP3    TIP3    TIP3    TIP3    TIP3    TIP3    TIP3    TIP3    TIP3    TIP3    TIP3    TIP3    TIP3    TIP3    
          TIP3    TIP3    TIP3    TIP3    TIP3    TIP3    TIP3    TIP3    TIP3    TIP3    TIP3    TIP3    TIP3    TIP3    TIP3    TIP3    TIP3    TIP3    TIP3    TIP3    
          TIP3    TIP3    TIP3    TIP3    TIP3    TIP3    TIP3    TIP3    TIP3    TIP3    TIP3    TIP3    TIP3    TIP3    TIP3    TIP3    TIP3    TIP3    TIP3    TIP3    
          TIP3    TIP3    TIP3    TIP3    TIP3    TIP3    TIP3    TIP3    TIP3    TIP3    TIP3    TIP3    TIP3    TIP3    TIP3    TIP3    TIP3    TIP3    TIP3    TIP3    
          TIP3    TIP3    TIP3    TIP3    TIP3    TIP3    TIP3    TIP3    TIP3    TIP3    TIP3    TIP3    TIP3    TIP3    TIP3    TIP3    TIP3    TIP3    TIP3    TIP3    
          TIP3    TIP3    TIP3    TIP3    TIP3    TIP3    TIP3    TIP3    TIP3    TIP3    TIP3    TIP3    TIP3    TIP3    TIP3    TIP3    TIP3    TIP3    TIP3    TIP3    
          TIP3    TIP3    TIP3    TIP3    TIP3    TIP3    TIP3    TIP3    TIP3    TIP3    TIP3    TIP3    TIP3    TIP3    TIP3    TIP3    TIP3    TIP3    TIP3    TIP3    
          TIP3    TIP3    TIP3    TIP3    TIP3    TIP3    TIP3    TIP3    TIP3    TIP3    TIP3    TIP3    TIP3    TIP3    TIP3    TIP3    TIP3    TIP3    TIP3    TIP3    
          TIP3    TIP3    TIP3    TIP3    TIP3    TIP3    TIP3    TIP3    TIP3    TIP3    TIP3    TIP3    TIP3    TIP3    TIP3    TIP3    TIP3    TIP3    TIP3    TIP3    
          TIP3    TIP3    TIP3    TIP3    TIP3    TIP3    TIP3    TIP3    TIP3    TIP3    TIP3    TIP3    TIP3    TIP3    TIP3    TIP3    TIP3    TIP3    TIP3    TIP3    
          TIP3    TIP3    TIP3    TIP3    TIP3    TIP3    TIP3    TIP3    TIP3    TIP3    TIP3    TIP3    TIP3    TIP3    TIP3    TIP3    TIP3    TIP3    TIP3    TIP3    
          TIP3    TIP3    TIP3    TIP3    TIP3    TIP3    TIP3    TIP3    TIP3    TIP3    TIP3    TIP3    TIP3    TIP3    TIP3    TIP3    TIP3    TIP3    TIP3    TIP3    
          TIP3    TIP3    TIP3    TIP3    TIP3    TIP3    TIP3    TIP3    TIP3    TIP3    TIP3    TIP3    TIP3    TIP3    TIP3    TIP3    TIP3    TIP3    TIP3    TIP3    
          TIP3    TIP3    TIP3    TIP3    TIP3    TIP3    TIP3    TIP3    TIP3    TIP3    TIP3    TIP3    TIP3    TIP3    TIP3    TIP3    TIP3    TIP3    TIP3    TIP3    
          TIP3    TIP3    TIP3    TIP3    TIP3    TIP3    TIP3    TIP3    TIP3    TIP3    TIP3    TIP3    TIP3    TIP3    TIP3    TIP3    TIP3    TIP3    TIP3    TIP3    
          TIP3    TIP3    TIP3    TIP3    TIP3    TIP3    TIP3    TIP3    TIP3    TIP3    TIP3    TIP3    TIP3    TIP3    TIP3    TIP3    TIP3    TIP3    TIP3    TIP3    
          TIP3    TIP3    TIP3    TIP3    TIP3    TIP3    TIP3    TIP3    TIP3    TIP3    TIP3    TIP3    TIP3    TIP3    TIP3    TIP3    TIP3    TIP3    TIP3    TIP3    
          TIP3    TIP3    TIP3    TIP3    TIP3    TIP3    TIP3    TIP3    TIP3    TIP3    TIP3    TIP3    TIP3    TIP3    TIP3    TIP3    TIP3    TIP3    TIP3    TIP3    
          TIP3    TIP3    TIP3    TIP3    TIP3    TIP3    TIP3    TIP3    TIP3    TIP3    TIP3    TIP3    TIP3    TIP3    TIP3    TIP3    TIP3    TIP3    TIP3    TIP3    
          TIP3    TIP3    TIP3    TIP3    TIP3    TIP3    TIP3    TIP3    TIP3    TIP3    TIP3    TIP3    TIP3    TIP3    TIP3    TIP3    TIP3    TIP3    TIP3    TIP3    
          TIP3    TIP3    TIP3    TIP3    TIP3    TIP3    TIP3    TIP3    TIP3    TIP3    TIP3    TIP3    TIP3    TIP3    TIP3    TIP3    TIP3    TIP3    TIP3    TIP3    
          TIP3    TIP3    TIP3    TIP3    TIP3    TIP3    TIP3    TIP3    TIP3    TIP3    TIP3    TIP3    TIP3    TIP3    TIP3    TIP3    TIP3    TIP3    TIP3    TIP3    
          TIP3    TIP3    TIP3    TIP3    TIP3    TIP3    TIP3    TIP3    TIP3    TIP3    TIP3    TIP3    TIP3    TIP3    TIP3    TIP3    TIP3    TIP3    TIP3    TIP3    
          TIP3    TIP3    TIP3    TIP3    TIP3    TIP3    TIP3    TIP3    TIP3    TIP3    TIP3    TIP3    TIP3    TIP3    TIP3    TIP3    TIP3    TIP3    TIP3    TIP3    
          TIP3    TIP3    TIP3    TIP3    TIP3    TIP3    TIP3    TIP3    TIP3    TIP3    TIP3    TIP3    TIP3    TIP3    TIP3    TIP3    TIP3    TIP3    TIP3    TIP3    
          TIP3    TIP3    TIP3    TIP3    TIP3    TIP3    TIP3    TIP3    TIP3    TIP3    TIP3    TIP3    TIP3    TIP3    TIP3    TIP3    TIP3    TIP3    TIP3    TIP3    
          TIP3    TIP3    TIP3    TIP3    TIP3    TIP3    TIP3    TIP3    TIP3    TIP3    TIP3    TIP3    TIP3    TIP3    TIP3    TIP3    TIP3    TIP3    TIP3    TIP3    
          TIP3    TIP3    TIP3    TIP3    TIP3    TIP3    TIP3    TIP3    TIP3    TIP3    TIP3    TIP3    TIP3    TIP3    TIP3    TIP3    TIP3    TIP3    TIP3    TIP3    
          TIP3    TIP3    TIP3    TIP3    TIP3    TIP3    TIP3    TIP3    TIP3    TIP3    TIP3    TIP3    TIP3    TIP3    TIP3    TIP3    TIP3    TIP3    TIP3    TIP3    
          TIP3    TIP3    TIP3    TIP3    TIP3    TIP3    TIP3    TIP3    TIP3    TIP3    TIP3    TIP3    TIP3    TIP3    TIP3    TIP3    TIP3    TIP3    TIP3    TIP3    
          TIP3    TIP3    TIP3    TIP3    TIP3    TIP3    TIP3    TIP3    TIP3    TIP3    TIP3    TIP3    TIP3    TIP3    TIP3    TIP3    TIP3    TIP3    TIP3    TIP3    
          TIP3    TIP3    TIP3    TIP3    TIP3    TIP3    TIP3    TIP3    TIP3    TIP3    TIP3    TIP3    TIP3    TIP3    TIP3    TIP3    TIP3    TIP3    TIP3    TIP3    
          TIP3    TIP3    TIP3    TIP3    TIP3    TIP3    TIP3    TIP3    TIP3    TIP3    TIP3    TIP3    TIP3    TIP3    TIP3    TIP3    TIP3    TIP3    TIP3    TIP3    
          TIP3    TIP3    TIP3    TIP3    TIP3    TIP3    TIP3    TIP3    TIP3    TIP3    TIP3    TIP3    TIP3    TIP3    TIP3    TIP3    TIP3    TIP3    TIP3    TIP3    
          TIP3    TIP3    TIP3    TIP3    TIP3    TIP3    TIP3    TIP3    TIP3    TIP3    TIP3    TIP3    TIP3    TIP3    TIP3    TIP3    TIP3    TIP3    TIP3    TIP3    
          TIP3    TIP3    TIP3    TIP3    TIP3    TIP3    TIP3    TIP3    TIP3    TIP3    TIP3    TIP3    TIP3    TIP3    TIP3    TIP3    TIP3    TIP3    TIP3    TIP3    
          TIP3    TIP3    TIP3    TIP3    TIP3    TIP3    TIP3    TIP3    TIP3    TIP3    TIP3    TIP3    TIP3    TIP3    TIP3    TIP3    TIP3    TIP3    TIP3    TIP3    
          TIP3    TIP3    TIP3    TIP3    TIP3    TIP3    TIP3    TIP3    TIP3    TIP3    TIP3    TIP3    TIP3    TIP3    TIP3    TIP3    TIP3    TIP3    TIP3    TIP3    
          TIP3    TIP3    TIP3    TIP3    TIP3    TIP3    TIP3    TIP3    TIP3    TIP3    TIP3    TIP3    TIP3    TIP3    TIP3    TIP3    TIP3    TIP3    TIP3    TIP3    
          TIP3    TIP3    TIP3    TIP3    TIP3    TIP3    TIP3    TIP3    TIP3    TIP3    TIP3    TIP3    TIP3    TIP3    TIP3    TIP3    TIP3    TIP3    TIP3    TIP3    
          TIP3    TIP3    TIP3    TIP3    TIP3    TIP3    TIP3    TIP3    TIP3    TIP3    TIP3    TIP3    TIP3    TIP3    TIP3    TIP3    TIP3    TIP3    TIP3    TIP3    
          TIP3    TIP3    TIP3    TIP3    TIP3    TIP3    TIP3    TIP3    TIP3    TIP3    TIP3    TIP3    TIP3    TIP3    TIP3    TIP3    TIP3    TIP3    TIP3    TIP3    
          TIP3    TIP3    TIP3    TIP3    TIP3    TIP3    TIP3    TIP3    TIP3    TIP3    TIP3    TIP3    TIP3    TIP3    TIP3    TIP3    TIP3    TIP3    TIP3    TIP3    
          TIP3    TIP3    TIP3    TIP3    TIP3    TIP3    TIP3    TIP3    TIP3    TIP3    TIP3    TIP3    TIP3    TIP3    TIP3    TIP3    TIP3    TIP3    TIP3    TIP3    
          TIP3    TIP3    TIP3    TIP3    TIP3    TIP3    TIP3    TIP3    TIP3    TIP3    TIP3    TIP3    TIP3    TIP3    TIP3    TIP3    TIP3    TIP3    TIP3    TIP3    
          TIP3    TIP3    TIP3    TIP3    TIP3    TIP3    TIP3    TIP3    TIP3    TIP3    TIP3    TIP3    TIP3    TIP3    TIP3    TIP3    TIP3    TIP3    TIP3    TIP3    
          TIP3    TIP3    TIP3    TIP3    TIP3    TIP3    TIP3    TIP3    TIP3    TIP3    TIP3    TIP3    TIP3    TIP3    TIP3    TIP3    TIP3    TIP3    TIP3    TIP3    
          TIP3    TIP3    TIP3    TIP3    TIP3    TIP3    TIP3    TIP3    TIP3    TIP3    TIP3    TIP3    TIP3    TIP3    TIP3    TIP3    TIP3    TIP3    TIP3    TIP3    
          TIP3    TIP3    TIP3    TIP3    TIP3    TIP3    TIP3    TIP3    TIP3    TIP3    TIP3    TIP3    TIP3    TIP3    TIP3    TIP3    TIP3    TIP3    TIP3    TIP3    
          TIP3    TIP3    TIP3    TIP3    TIP3    TIP3    TIP3    TIP3    TIP3    TIP3    TIP3    TIP3    TIP3    TIP3    TIP3    TIP3    TIP3    TIP3    TIP3    TIP3    
          TIP3    TIP3    TIP3    TIP3    TIP3    TIP3    TIP3    TIP3    TIP3    TIP3    TIP3    TIP3    TIP3    TIP3    TIP3    TIP3    TIP3    TIP3    TIP3    TIP3    
          TIP3    TIP3    TIP3    TIP3    TIP3    TIP3    TIP3    TIP3    TIP3    TIP3    TIP3    TIP3    TIP3    TIP3    TIP3    TIP3    TIP3    TIP3    TIP3    TIP3    
          TIP3    TIP3    TIP3    TIP3    TIP3    TIP3    TIP3    TIP3    TIP3    TIP3    TIP3    TIP3    TIP3    TIP3    TIP3    TIP3    TIP3    TIP3    TIP3    TIP3    
          TIP3    TIP3    TIP3    TIP3    TIP3    TIP3    TIP3    TIP3    TIP3    TIP3    TIP3    TIP3    TIP3    TIP3    TIP3    TIP3    TIP3    TIP3    TIP3    TIP3    
          TIP3    TIP3    TIP3    TIP3    TIP3    TIP3    TIP3    TIP3    TIP3    TIP3    TIP3    TIP3    TIP3    TIP3    TIP3    TIP3    TIP3    TIP3    TIP3    TIP3    
          TIP3    TIP3    TIP3    TIP3    TIP3    TIP3    TIP3    TIP3    TIP3    TIP3    TIP3    TIP3    TIP3    TIP3    TIP3    TIP3    TIP3    TIP3    TIP3    TIP3    
          TIP3    TIP3    TIP3    TIP3    TIP3    TIP3    TIP3    TIP3    TIP3    TIP3    TIP3    TIP3    TIP3    TIP3    TIP3    TIP3    TIP3    TIP3    TIP3    TIP3    
          TIP3    TIP3    TIP3    TIP3    TIP3    TIP3    TIP3    TIP3    TIP3    TIP3    TIP3    TIP3    TIP3    TIP3    TIP3    TIP3    TIP3    TIP3    TIP3    TIP3    
          TIP3    TIP3    TIP3    TIP3    TIP3    TIP3    TIP3    TIP3    TIP3    TIP3    TIP3    TIP3    TIP3    TIP3    TIP3    TIP3    TIP3    TIP3    TIP3    TIP3    
          TIP3    TIP3    TIP3    TIP3    TIP3    TIP3    TIP3    TIP3    TIP3    TIP3    TIP3    TIP3    TIP3    TIP3    TIP3    TIP3    TIP3    TIP3    TIP3    TIP3    
          TIP3    TIP3    TIP3    TIP3    TIP3    TIP3    TIP3    TIP3    TIP3    TIP3    TIP3    TIP3    TIP3    TIP3    TIP3    TIP3    TIP3    TIP3    TIP3    TIP3    
          TIP3    TIP3    TIP3    TIP3    TIP3    TIP3    TIP3    TIP3    TIP3    TIP3    TIP3    TIP3    TIP3    TIP3    TIP3    TIP3    TIP3    TIP3    TIP3    TIP3    
          TIP3    TIP3    TIP3    TIP3    TIP3    TIP3    TIP3    TIP3    TIP3    TIP3    TIP3    TIP3    TIP3    TIP3    TIP3    TIP3    TIP3    TIP3    TIP3    TIP3    
          TIP3    TIP3    TIP3    TIP3    TIP3    TIP3    TIP3    TIP3    TIP3    TIP3    TIP3    TIP3    TIP3    TIP3    TIP3    TIP3    TIP3    TIP3    TIP3    TIP3    
          TIP3    TIP3    TIP3    TIP3    TIP3    TIP3    TIP3    TIP3    TIP3    TIP3    TIP3    TIP3    TIP3    TIP3    TIP3    TIP3    TIP3    TIP3    TIP3    TIP3    
          TIP3    TIP3    TIP3    TIP3    TIP3    TIP3    TIP3    TIP3    TIP3    TIP3    TIP3    TIP3    TIP3    TIP3    TIP3    TIP3    TIP3    TIP3    TIP3    TIP3    
          TIP3    TIP3    TIP3    TIP3    TIP3    TIP3    TIP3    TIP3    TIP3    TIP3    TIP3    TIP3    TIP3    TIP3    TIP3    TIP3    TIP3    TIP3    TIP3    TIP3    
          TIP3    TIP3    TIP3    TIP3    TIP3    TIP3    TIP3    TIP3    TIP3    TIP3    TIP3    TIP3    TIP3    TIP3    TIP3    TIP3    TIP3    TIP3    TIP3    TIP3    
          TIP3    TIP3    TIP3    TIP3    TIP3    TIP3    TIP3    TIP3    TIP3    TIP3    TIP3    TIP3    TIP3    TIP3    TIP3    TIP3    TIP3    TIP3    TIP3    TIP3    
          TIP3    TIP3    TIP3    TIP3    TIP3    TIP3    TIP3    TIP3    TIP3    TIP3    TIP3    TIP3    TIP3    TIP3    TIP3    TIP3    TIP3    TIP3    TIP3    TIP3    
          TIP3    TIP3    TIP3    TIP3    TIP3    TIP3    TIP3    TIP3    TIP3    TIP3    TIP3    TIP3    TIP3    TIP3    TIP3    TIP3    TIP3    TIP3    TIP3    TIP3    
          TIP3    TIP3    TIP3    TIP3    TIP3    TIP3    TIP3    TIP3    TIP3    TIP3    TIP3    TIP3    TIP3    TIP3    TIP3    TIP3    TIP3    TIP3    TIP3    TIP3    
          TIP3    TIP3    TIP3    TIP3    TIP3    TIP3    TIP3    TIP3    TIP3    TIP3    TIP3    TIP3    TIP3    TIP3    TIP3    TIP3    TIP3    TIP3    TIP3    TIP3    
          TIP3    TIP3    TIP3    TIP3    TIP3    TIP3    TIP3    TIP3    TIP3    TIP3    TIP3    TIP3    TIP3    TIP3    TIP3    TIP3    TIP3    TIP3    TIP3    TIP3    
          TIP3    TIP3    TIP3    TIP3    TIP3    TIP3    TIP3    TIP3    TIP3    TIP3    TIP3    TIP3    TIP3    TIP3    TIP3    TIP3    TIP3    TIP3    TIP3    TIP3    
          TIP3    TIP3    TIP3    TIP3    TIP3    TIP3    TIP3    TIP3    TIP3    TIP3    TIP3    TIP3    TIP3    TIP3    TIP3    TIP3    TIP3    TIP3    TIP3    TIP3    
          TIP3    TIP3    TIP3    TIP3    TIP3    TIP3    TIP3    TIP3    TIP3    TIP3    TIP3    TIP3    TIP3    TIP3    TIP3    TIP3    TIP3    TIP3    TIP3    TIP3    
          TIP3    TIP3    TIP3    TIP3    TIP3    TIP3    TIP3    TIP3    TIP3    TIP3    TIP3    TIP3    TIP3    TIP3    TIP3    TIP3    TIP3    TIP3    TIP3    TIP3    
          TIP3    TIP3    TIP3    TIP3    TIP3    TIP3    TIP3    TIP3    TIP3    TIP3    TIP3    TIP3    TIP3    TIP3    TIP3    TIP3    TIP3    TIP3    TIP3    TIP3    
          TIP3    TIP3    TIP3    TIP3    TIP3    TIP3    TIP3    TIP3    TIP3    TIP3    TIP3    TIP3    TIP3    TIP3    TIP3    TIP3    TIP3    TIP3    TIP3    TIP3    
          TIP3    TIP3    TIP3    TIP3    TIP3    TIP3    TIP3    TIP3    TIP3    TIP3    TIP3    TIP3    TIP3    TIP3    TIP3    TIP3    TIP3    TIP3    TIP3    TIP3    
          TIP3    TIP3    TIP3    TIP3    TIP3    TIP3    TIP3    TIP3    TIP3    TIP3    TIP3    TIP3    TIP3    TIP3    TIP3    TIP3    TIP3    TIP3    TIP3    TIP3    
          TIP3    TIP3    TIP3    TIP3    TIP3    TIP3    TIP3    TIP3    TIP3    TIP3    TIP3    TIP3    TIP3    TIP3    TIP3    TIP3    TIP3    TIP3    TIP3    TIP3    
          TIP3    TIP3    TIP3    TIP3    TIP3    TIP3    TIP3    TIP3    TIP3    TIP3    TIP3    TIP3    TIP3    TIP3    TIP3    TIP3    TIP3    TIP3    TIP3    TIP3    
          TIP3    TIP3    TIP3    TIP3    TIP3    TIP3    TIP3    TIP3    TIP3    TIP3    TIP3    TIP3    TIP3    TIP3    TIP3    TIP3    TIP3    TIP3    TIP3    TIP3    
          TIP3    TIP3    TIP3    TIP3    TIP3    TIP3    TIP3    TIP3    TIP3    TIP3    TIP3    TIP3    TIP3    TIP3    TIP3    TIP3    TIP3    TIP3    TIP3    TIP3    
          TIP3    TIP3    TIP3    TIP3    TIP3    TIP3    TIP3    TIP3    TIP3    TIP3    TIP3    TIP3    TIP3    TIP3    TIP3    TIP3    TIP3    TIP3    TIP3    TIP3    
          TIP3    TIP3    TIP3    TIP3    TIP3    TIP3    TIP3    TIP3    TIP3    TIP3    TIP3    TIP3    TIP3    TIP3    TIP3    TIP3    TIP3    TIP3    TIP3    TIP3    
          TIP3    TIP3    TIP3    TIP3    TIP3    TIP3    TIP3    TIP3    TIP3    TIP3    TIP3    TIP3    TIP3    TIP3    TIP3    TIP3    TIP3    TIP3    TIP3    TIP3    
          TIP3    TIP3    TIP3    TIP3    TIP3    TIP3    TIP3    TIP3    TIP3    TIP3    TIP3    TIP3    TIP3    TIP3    TIP3    TIP3    TIP3    TIP3    TIP3    TIP3    
          TIP3    TIP3    TIP3    TIP3    TIP3    TIP3    TIP3    TIP3    TIP3    TIP3    TIP3    TIP3    TIP3    TIP3    TIP3    TIP3    TIP3    TIP3    TIP3    TIP3    
          TIP3    TIP3    TIP3    TIP3    TIP3    TIP3    TIP3    TIP3    TIP3    TIP3    TIP3    TIP3    TIP3    TIP3    TIP3    TIP3    TIP3    TIP3    TIP3    TIP3    
          TIP3    TIP3    TIP3    TIP3    TIP3    TIP3    TIP3    TIP3    TIP3    TIP3    TIP3    TIP3    TIP3    TIP3    TIP3    TIP3    TIP3    TIP3    TIP3    TIP3    
          TIP3    TIP3    TIP3    TIP3    TIP3    TIP3    TIP3    TIP3    TIP3    TIP3    TIP3    TIP3    TIP3    TIP3    TIP3    TIP3    TIP3    TIP3    TIP3    TIP3    
          TIP3    TIP3    TIP3    TIP3    TIP3    TIP3    TIP3    TIP3    TIP3    TIP3    TIP3    TIP3    TIP3    TIP3    TIP3    TIP3    TIP3    TIP3    TIP3    TIP3    
          TIP3    TIP3    TIP3    TIP3    TIP3    TIP3    TIP3    TIP3    TIP3    TIP3    TIP3    TIP3    TIP3    TIP3    TIP3    TIP3    TIP3    TIP3    TIP3    TIP3    
          TIP3    TIP3    TIP3    TIP3    TIP3    TIP3    TIP3    TIP3    TIP3    TIP3    TIP3    TIP3    TIP3    TIP3    TIP3    TIP3    TIP3    TIP3    TIP3    TIP3    
          TIP3    TIP3    TIP3    TIP3    TIP3    TIP3    TIP3    TIP3    TIP3    TIP3    TIP3    TIP3    TIP3    TIP3    TIP3    TIP3    TIP3    TIP3    TIP3    TIP3    
          TIP3    TIP3    TIP3    TIP3    TIP3    TIP3    TIP3    TIP3    TIP3    TIP3    TIP3    TIP3    TIP3    TIP3    TIP3    TIP3    TIP3    TIP3    TIP3    TIP3    
          TIP3    TIP3    TIP3    TIP3    TIP3    TIP3    TIP3    TIP3    TIP3    TIP3    TIP3    TIP3    TIP3    TIP3    TIP3    TIP3    TIP3    TIP3    TIP3    TIP3    
          TIP3    TIP3    TIP3    TIP3    TIP3    TIP3    TIP3    TIP3    TIP3    TIP3    TIP3    TIP3    TIP3    TIP3    TIP3    TIP3    TIP3    TIP3    TIP3    TIP3    
          TIP3    TIP3    TIP3    TIP3    TIP3    TIP3    TIP3    TIP3    TIP3    TIP3    TIP3    TIP3    TIP3    TIP3    TIP3    TIP3    TIP3    TIP3    TIP3    TIP3    
          TIP3    TIP3    TIP3    TIP3    TIP3    TIP3    TIP3    TIP3    TIP3    TIP3    TIP3    TIP3    TIP3    TIP3    TIP3    TIP3    TIP3    TIP3    TIP3    TIP3    
          TIP3    TIP3    TIP3    TIP3    TIP3    TIP3    TIP3    TIP3    TIP3    TIP3    TIP3    TIP3    TIP3    TIP3    TIP3    TIP3    TIP3    TIP3    TIP3    TIP3    
          TIP3    TIP3    TIP3    TIP3    TIP3    TIP3    TIP3    TIP3    TIP3    TIP3    TIP3    TIP3    TIP3    TIP3    TIP3    TIP3    TIP3    TIP3    TIP3    TIP3    
          TIP3    TIP3    TIP3    TIP3    TIP3    TIP3    TIP3    TIP3    TIP3    TIP3    TIP3    TIP3    TIP3    TIP3    TIP3    TIP3    TIP3    TIP3    TIP3    TIP3    
          TIP3    TIP3    TIP3    TIP3    TIP3    TIP3    TIP3    TIP3    TIP3    TIP3    TIP3    TIP3    TIP3    TIP3    TIP3    TIP3    TIP3    TIP3    TIP3    TIP3    
          TIP3    TIP3    TIP3    TIP3    TIP3    TIP3    TIP3    TIP3    TIP3    TIP3    TIP3    TIP3    TIP3    TIP3    TIP3    TIP3    TIP3    TIP3    TIP3    TIP3    
          TIP3    TIP3    TIP3    TIP3    TIP3    TIP3    TIP3    TIP3    TIP3    TIP3    TIP3    TIP3    TIP3    TIP3    TIP3    TIP3    TIP3    TIP3    TIP3    TIP3    
          TIP3    TIP3    TIP3    TIP3    TIP3    TIP3    TIP3    TIP3    TIP3    TIP3    TIP3    TIP3    TIP3    TIP3    TIP3    TIP3    TIP3    TIP3    TIP3    TIP3    
          TIP3    TIP3    TIP3    TIP3    TIP3    TIP3    TIP3    TIP3    TIP3    TIP3    TIP3    TIP3    TIP3    TIP3    TIP3    TIP3    TIP3    TIP3    TIP3    TIP3    
          TIP3    TIP3    TIP3    TIP3    TIP3    TIP3    TIP3    TIP3    TIP3    TIP3    TIP3    TIP3    TIP3    TIP3    TIP3    TIP3    TIP3    TIP3    TIP3    TIP3    
          TIP3    TIP3    TIP3    TIP3    TIP3    TIP3    TIP3    TIP3    TIP3    TIP3    TIP3    TIP3    TIP3    TIP3    TIP3    TIP3    TIP3    TIP3    TIP3    TIP3    
          TIP3    TIP3    TIP3    TIP3    TIP3    TIP3    TIP3    TIP3    TIP3    TIP3    TIP3    TIP3    TIP3    TIP3    TIP3    TIP3    TIP3    TIP3    TIP3    TIP3    
          TIP3    TIP3    TIP3    TIP3    TIP3    TIP3    TIP3    TIP3    TIP3    TIP3    TIP3    TIP3    TIP3    TIP3    TIP3    TIP3    TIP3    TIP3    TIP3    TIP3    
          TIP3    TIP3    TIP3    TIP3    TIP3    TIP3    TIP3    TIP3    TIP3    TIP3    TIP3    TIP3    TIP3    TIP3    TIP3    TIP3    TIP3    TIP3    TIP3    TIP3    
          TIP3    TIP3    TIP3    TIP3    TIP3    TIP3    TIP3    TIP3    TIP3    TIP3    TIP3    TIP3    TIP3    TIP3    TIP3    TIP3    TIP3    TIP3    TIP3    TIP3    
          TIP3    TIP3    TIP3    TIP3    TIP3    TIP3    TIP3    TIP3    TIP3    TIP3    TIP3    TIP3    TIP3    TIP3    TIP3    TIP3    TIP3    TIP3    TIP3    TIP3    
          TIP3    TIP3    TIP3    TIP3    TIP3    TIP3    TIP3    TIP3    TIP3    TIP3    TIP3    TIP3    TIP3    TIP3    TIP3    TIP3    TIP3    TIP3    TIP3    TIP3    
          TIP3    TIP3    TIP3    TIP3    TIP3    TIP3    TIP3    TIP3    TIP3    TIP3    TIP3    TIP3    TIP3    TIP3    TIP3    TIP3    TIP3    TIP3    TIP3    TIP3    
          TIP3    TIP3    TIP3    TIP3    TIP3    TIP3    TIP3    TIP3    TIP3    TIP3    TIP3    TIP3    TIP3    TIP3    TIP3    TIP3    TIP3    TIP3    TIP3    TIP3    
          TIP3    TIP3    TIP3    TIP3    TIP3    TIP3    TIP3    TIP3    TIP3    TIP3    TIP3    TIP3    TIP3    TIP3    TIP3    TIP3    TIP3    TIP3    TIP3    TIP3    
          TIP3    TIP3    TIP3    TIP3    TIP3    TIP3    TIP3    TIP3    TIP3    TIP3    TIP3    TIP3    TIP3    TIP3    TIP3    TIP3    TIP3    TIP3    TIP3    TIP3    
          TIP3    TIP3    TIP3    TIP3    TIP3    TIP3    TIP3    TIP3    TIP3    TIP3    TIP3    TIP3    TIP3    TIP3    TIP3    TIP3    TIP3    TIP3    TIP3    TIP3    
          TIP3    TIP3    TIP3    TIP3    TIP3    TIP3    TIP3    TIP3    TIP3    TIP3    TIP3    TIP3    TIP3    TIP3    TIP3    TIP3    TIP3    TIP3    TIP3    TIP3    
          TIP3    TIP3    TIP3    TIP3    TIP3    TIP3    TIP3    TIP3    TIP3    TIP3    TIP3    TIP3    TIP3    TIP3    TIP3    TIP3    TIP3    TIP3    TIP3    TIP3    
          TIP3    TIP3    TIP3    TIP3    TIP3    TIP3    TIP3    TIP3    TIP3    TIP3    TIP3    TIP3    TIP3    TIP3    TIP3    TIP3    TIP3    TIP3    TIP3    TIP3    
          TIP3    TIP3    TIP3    TIP3    TIP3    TIP3    TIP3    TIP3    TIP3    TIP3    TIP3    TIP3    TIP3    TIP3    TIP3    TIP3    TIP3    TIP3    TIP3    TIP3    
          TIP3    TIP3    TIP3    TIP3    TIP3    TIP3    TIP3    TIP3    TIP3    TIP3    TIP3    TIP3    TIP3    TIP3    TIP3    TIP3    TIP3    TIP3    TIP3    TIP3    
          TIP3    TIP3    TIP3    TIP3    TIP3    TIP3    TIP3    TIP3    TIP3    TIP3    TIP3    TIP3    TIP3    TIP3    TIP3    TIP3    TIP3    TIP3    TIP3    TIP3    
          TIP3    TIP3    TIP3    TIP3    TIP3    TIP3    TIP3    TIP3    TIP3    TIP3    TIP3    TIP3    TIP3    TIP3    TIP3    TIP3    TIP3    TIP3    TIP3    TIP3    
          TIP3    TIP3    TIP3    TIP3    TIP3    TIP3    TIP3    TIP3    TIP3    TIP3    TIP3    TIP3    TIP3    TIP3    TIP3    TIP3    TIP3    TIP3    TIP3    TIP3    
          TIP3    TIP3    TIP3    TIP3    TIP3    TIP3    TIP3    TIP3    TIP3    TIP3    TIP3    TIP3    TIP3    TIP3    TIP3    TIP3    TIP3    TIP3    TIP3    TIP3    
          TIP3    TIP3    TIP3    TIP3    TIP3    TIP3    TIP3    TIP3    TIP3    TIP3    TIP3    TIP3    TIP3    TIP3    TIP3    TIP3    TIP3    TIP3    TIP3    TIP3    
          TIP3    TIP3    TIP3    TIP3    TIP3    TIP3    TIP3    TIP3    TIP3    TIP3    TIP3    TIP3    TIP3    TIP3    TIP3    TIP3    TIP3    TIP3    TIP3    TIP3    
          TIP3    TIP3    TIP3    TIP3    TIP3    TIP3    TIP3    TIP3    TIP3    TIP3    TIP3    TIP3    TIP3    TIP3    TIP3    TIP3    TIP3    TIP3    TIP3    TIP3    
          TIP3    TIP3    TIP3    TIP3    TIP3    TIP3    TIP3    TIP3    TIP3    TIP3    TIP3    TIP3    TIP3    TIP3    TIP3    TIP3    TIP3    TIP3    TIP3    TIP3    
          TIP3    TIP3    TIP3    TIP3    TIP3    TIP3    TIP3    TIP3    TIP3    TIP3    TIP3    TIP3    TIP3    TIP3    TIP3    TIP3    TIP3    TIP3    TIP3    TIP3    
          TIP3    TIP3    TIP3    TIP3    TIP3    TIP3    TIP3    TIP3    TIP3    TIP3    TIP3    TIP3    TIP3    TIP3    TIP3    TIP3    TIP3    TIP3    TIP3    TIP3    
          TIP3    TIP3    TIP3    TIP3    TIP3    TIP3    TIP3    TIP3    TIP3    TIP3    TIP3    TIP3    TIP3    TIP3    TIP3    TIP3    TIP3    TIP3    TIP3    TIP3    
          TIP3    TIP3    TIP3    TIP3    TIP3    TIP3    TIP3    TIP3    TIP3    TIP3    TIP3    TIP3    TIP3    TIP3    TIP3    TIP3    TIP3    TIP3    TIP3    TIP3    
          TIP3    TIP3    TIP3    TIP3    TIP3    TIP3    TIP3    TIP3    TIP3    TIP3    TIP3    TIP3    TIP3    TIP3    TIP3    TIP3    TIP3    TIP3    TIP3    TIP3    
          TIP3    TIP3    TIP3    TIP3    TIP3    TIP3    TIP3    TIP3    TIP3    TIP3    TIP3    TIP3    TIP3    TIP3    TIP3    TIP3    TIP3    TIP3    TIP3    TIP3    
          TIP3    TIP3    TIP3    TIP3    TIP3    TIP3    TIP3    TIP3    TIP3    TIP3    TIP3    TIP3    TIP3    TIP3    TIP3    TIP3    TIP3    TIP3    TIP3    TIP3    
          TIP3    TIP3    TIP3    TIP3    TIP3    TIP3    TIP3    TIP3    TIP3    TIP3    TIP3    TIP3    TIP3    TIP3    TIP3    TIP3    TIP3    TIP3    TIP3    TIP3    
          TIP3    TIP3    TIP3    TIP3    TIP3    TIP3    TIP3    TIP3    TIP3    TIP3    TIP3    TIP3    TIP3    TIP3    TIP3    TIP3    TIP3    TIP3    TIP3    TIP3    
          TIP3    TIP3    TIP3    TIP3    TIP3    TIP3    TIP3    TIP3    TIP3    TIP3    TIP3    TIP3    TIP3    TIP3    TIP3    TIP3    TIP3    TIP3    TIP3    TIP3    
          TIP3    TIP3    TIP3    TIP3    TIP3    TIP3    TIP3    TIP3    TIP3    TIP3    TIP3    TIP3    TIP3    TIP3    TIP3    TIP3    TIP3    TIP3    TIP3    TIP3    
          TIP3    TIP3    TIP3    TIP3    TIP3    TIP3    TIP3    TIP3    TIP3    TIP3    TIP3    TIP3    TIP3    TIP3    TIP3    TIP3    TIP3    TIP3    TIP3    TIP3    
          TIP3    TIP3    TIP3    TIP3    TIP3    TIP3    TIP3    TIP3    TIP3    TIP3    TIP3    TIP3    TIP3    TIP3    TIP3    TIP3    TIP3    TIP3    TIP3    TIP3    
          TIP3    TIP3    TIP3    TIP3    TIP3    TIP3    TIP3    TIP3    TIP3    TIP3    TIP3    TIP3    TIP3    TIP3    TIP3    TIP3    TIP3    TIP3    TIP3    TIP3    
          TIP3    TIP3    TIP3    TIP3    TIP3    TIP3    TIP3    TIP3    TIP3    TIP3    TIP3    TIP3    TIP3    TIP3    TIP3    TIP3    TIP3    TIP3    TIP3    TIP3    
          TIP3    TIP3    TIP3    TIP3    TIP3    TIP3    TIP3    TIP3    TIP3    TIP3    TIP3    TIP3    TIP3    TIP3    TIP3    TIP3    TIP3    TIP3    TIP3    TIP3    
          TIP3    TIP3    TIP3    TIP3    TIP3    TIP3    TIP3    TIP3    TIP3    TIP3    TIP3    TIP3    TIP3    TIP3    TIP3    TIP3    TIP3    TIP3    TIP3    TIP3    
          TIP3    TIP3    TIP3    TIP3    TIP3    TIP3    TIP3    TIP3    TIP3    TIP3    TIP3    TIP3    TIP3    TIP3    TIP3    TIP3    TIP3    TIP3    TIP3    TIP3    
          TIP3    TIP3    TIP3    TIP3    TIP3    TIP3    TIP3    TIP3    TIP3    TIP3    TIP3    TIP3    TIP3    TIP3    TIP3    TIP3    TIP3    TIP3    TIP3    TIP3    
          TIP3    TIP3    TIP3    TIP3    TIP3    TIP3    TIP3    TIP3    TIP3    TIP3    TIP3    TIP3    TIP3    TIP3    TIP3    TIP3    TIP3    TIP3    TIP3    TIP3    
          TIP3    TIP3    TIP3    TIP3    TIP3    TIP3    TIP3    TIP3    TIP3    TIP3    TIP3    TIP3    TIP3    TIP3    TIP3    TIP3    TIP3    TIP3    TIP3    TIP3    
          TIP3    TIP3    TIP3    TIP3    TIP3    TIP3    TIP3    TIP3    TIP3    TIP3    TIP3    TIP3    TIP3    TIP3    TIP3    TIP3    TIP3    TIP3    TIP3    TIP3    
          TIP3    TIP3    TIP3    TIP3    TIP3    TIP3    TIP3    TIP3    TIP3    TIP3    TIP3    TIP3    TIP3    TIP3    TIP3    TIP3    TIP3    TIP3    TIP3    TIP3    
          TIP3    TIP3    TIP3    TIP3    TIP3    TIP3    TIP3    TIP3    TIP3    TIP3    TIP3    TIP3    TIP3    TIP3    TIP3    TIP3    TIP3    TIP3    TIP3    TIP3    
          TIP3    TIP3    TIP3    TIP3    TIP3    TIP3    TIP3    TIP3    TIP3    TIP3    TIP3    TIP3    TIP3    TIP3    TIP3    TIP3    TIP3    TIP3    TIP3    TIP3    
          TIP3    TIP3    TIP3    TIP3    TIP3    TIP3    TIP3    TIP3    TIP3    TIP3    TIP3    TIP3    TIP3    TIP3    TIP3    TIP3    TIP3    TIP3    TIP3    TIP3    
          TIP3    TIP3    TIP3    TIP3    TIP3    TIP3    TIP3    TIP3    TIP3    TIP3    TIP3    TIP3    TIP3    TIP3    TIP3    TIP3    TIP3    TIP3    TIP3    TIP3    
          TIP3    TIP3    TIP3    TIP3    TIP3    TIP3    TIP3    TIP3    TIP3    TIP3    TIP3    TIP3    TIP3    TIP3    TIP3    TIP3    TIP3    TIP3    TIP3    TIP3    
          TIP3    TIP3    TIP3    TIP3    TIP3    TIP3    TIP3    TIP3    TIP3    TIP3    TIP3    TIP3    TIP3    TIP3    TIP3    TIP3    TIP3    TIP3    TIP3    TIP3    
          TIP3    TIP3    TIP3    TIP3    TIP3    TIP3    TIP3    TIP3    TIP3    TIP3    TIP3    TIP3    TIP3    TIP3    TIP3    TIP3    TIP3    TIP3    TIP3    TIP3    
          TIP3    TIP3    TIP3    TIP3    TIP3    TIP3    TIP3    TIP3    TIP3    TIP3    TIP3    TIP3    TIP3    TIP3    TIP3    TIP3    TIP3    TIP3    TIP3    TIP3    
          TIP3    TIP3    TIP3    TIP3    TIP3    TIP3    TIP3    TIP3    TIP3    TIP3    TIP3    TIP3    TIP3    TIP3    TIP3    TIP3    TIP3    TIP3    TIP3    TIP3    
          TIP3    TIP3    TIP3    TIP3    TIP3    TIP3    TIP3    TIP3    TIP3    TIP3    TIP3    TIP3    TIP3    TIP3    TIP3    TIP3    TIP3    TIP3    TIP3    TIP3    
          TIP3    TIP3    TIP3    TIP3    TIP3    TIP3    TIP3    TIP3    TIP3    TIP3    TIP3    TIP3    TIP3    TIP3    TIP3    TIP3    TIP3    TIP3    TIP3    TIP3    
          TIP3    TIP3    TIP3    TIP3    TIP3    TIP3    TIP3    TIP3    TIP3    TIP3    TIP3    TIP3    TIP3    TIP3    TIP3    TIP3    TIP3    TIP3    TIP3    TIP3    
          TIP3    TIP3    TIP3    TIP3    TIP3    TIP3    TIP3    TIP3    TIP3    TIP3    TIP3    TIP3    TIP3    TIP3    TIP3    TIP3    TIP3    TIP3    TIP3    TIP3    
          TIP3    TIP3    TIP3    TIP3    TIP3    TIP3    TIP3    TIP3    TIP3    TIP3    TIP3    TIP3    TIP3    TIP3    TIP3    TIP3    TIP3    TIP3    TIP3    TIP3    
          TIP3    TIP3    TIP3    TIP3    TIP3    TIP3    TIP3    TIP3    TIP3    TIP3    TIP3    TIP3    TIP3    TIP3    TIP3    TIP3    TIP3    TIP3    TIP3    TIP3    
          TIP3    TIP3    TIP3    TIP3    TIP3    TIP3    TIP3    TIP3    TIP3    TIP3    TIP3    TIP3    TIP3    TIP3    TIP3    TIP3    TIP3    TIP3    TIP3    TIP3    
          TIP3    TIP3    TIP3    TIP3    TIP3    TIP3    TIP3    TIP3    TIP3    TIP3    TIP3    TIP3    TIP3    TIP3    TIP3    TIP3    TIP3    TIP3    TIP3    TIP3    
          TIP3    TIP3    TIP3    TIP3    TIP3    TIP3    TIP3    TIP3    TIP3    TIP3    TIP3    TIP3    TIP3    TIP3    TIP3    TIP3    TIP3    TIP3    TIP3    TIP3    
          TIP3    TIP3    TIP3    TIP3    TIP3    TIP3    TIP3    TIP3    TIP3    TIP3    TIP3    TIP3    TIP3    TIP3    TIP3    TIP3    TIP3    TIP3    TIP3    TIP3    
          TIP3    TIP3    TIP3    TIP3    TIP3    TIP3    TIP3    TIP3    TIP3    TIP3    TIP3    TIP3    TIP3    TIP3    TIP3    TIP3    TIP3    TIP3    TIP3    TIP3    
          TIP3    TIP3    TIP3    TIP3    TIP3    TIP3    TIP3    TIP3    TIP3    TIP3    TIP3    TIP3    TIP3    TIP3    TIP3    TIP3    TIP3    TIP3    TIP3    TIP3    
          TIP3    TIP3    TIP3    TIP3    TIP3    TIP3    TIP3    TIP3    TIP3    TIP3    TIP3    TIP3    TIP3    TIP3    TIP3    TIP3    TIP3    TIP3    TIP3    TIP3    
          TIP3    TIP3    TIP3    TIP3    TIP3    TIP3    TIP3    TIP3    TIP3    TIP3    TIP3    TIP3    TIP3    TIP3    TIP3    TIP3    TIP3    TIP3    TIP3    TIP3    
          TIP3    TIP3    TIP3    TIP3    TIP3    TIP3    TIP3    TIP3    TIP3    TIP3    TIP3    TIP3    TIP3    TIP3    TIP3    TIP3    TIP3    TIP3    TIP3    TIP3    
          TIP3    TIP3    TIP3    TIP3    TIP3    TIP3    TIP3    TIP3    TIP3    TIP3    TIP3    TIP3    TIP3    TIP3    TIP3    TIP3    TIP3    TIP3    TIP3    TIP3    
          TIP3    TIP3    TIP3    TIP3    TIP3    TIP3    TIP3    TIP3    TIP3    TIP3    TIP3    TIP3    TIP3    TIP3    TIP3    TIP3    TIP3    TIP3    TIP3    TIP3    
          TIP3    TIP3    TIP3    TIP3    TIP3    TIP3    TIP3    TIP3    TIP3    TIP3    TIP3    TIP3    TIP3    TIP3    TIP3    TIP3    TIP3    TIP3    TIP3    TIP3    
          TIP3    TIP3    TIP3    TIP3    TIP3    TIP3    TIP3    TIP3    TIP3    TIP3    TIP3    TIP3    TIP3    TIP3    TIP3    TIP3    TIP3    TIP3    TIP3    TIP3    
          TIP3    TIP3    TIP3    TIP3    TIP3    TIP3    TIP3    TIP3    TIP3    TIP3    TIP3    TIP3    TIP3    TIP3    TIP3    TIP3    TIP3    TIP3    TIP3    TIP3    
          TIP3    TIP3    TIP3    TIP3    TIP3    TIP3    TIP3    TIP3    TIP3    TIP3    TIP3    TIP3    TIP3    TIP3    TIP3    TIP3    TIP3    TIP3    TIP3    TIP3    
          TIP3    TIP3    TIP3    TIP3    TIP3    TIP3    TIP3    TIP3    TIP3    TIP3    TIP3    TIP3    TIP3    TIP3    TIP3    TIP3    TIP3    TIP3    TIP3    TIP3    
          TIP3    TIP3    TIP3    TIP3    TIP3    TIP3    TIP3    TIP3    TIP3    TIP3    TIP3    TIP3    TIP3    TIP3    TIP3    TIP3    TIP3    TIP3    TIP3    TIP3    
          TIP3    TIP3    TIP3    TIP3    TIP3    TIP3    TIP3    TIP3    TIP3    TIP3    TIP3    TIP3    TIP3    TIP3    TIP3    TIP3    TIP3    TIP3    TIP3    TIP3    
          TIP3    TIP3    TIP3    TIP3    TIP3    TIP3    TIP3    TIP3    TIP3    TIP3    TIP3    TIP3    TIP3    TIP3    TIP3    TIP3    TIP3    TIP3    TIP3    TIP3    
          TIP3    TIP3    TIP3    TIP3    TIP3    TIP3    TIP3    TIP3    TIP3    TIP3    TIP3    TIP3    TIP3    TIP3    TIP3    TIP3    TIP3    TIP3    TIP3    TIP3    
          TIP3    TIP3    TIP3    TIP3    TIP3    TIP3    TIP3    TIP3    TIP3    TIP3    TIP3    TIP3    TIP3    TIP3    TIP3    TIP3    TIP3    TIP3    TIP3    TIP3    
          TIP3    TIP3    TIP3    TIP3    TIP3    TIP3    TIP3    TIP3    TIP3    TIP3    TIP3    TIP3    TIP3    TIP3    TIP3    TIP3    TIP3    TIP3    TIP3    TIP3    
          TIP3    TIP3    TIP3    TIP3    TIP3    TIP3    TIP3    TIP3    TIP3    TIP3    TIP3    TIP3    TIP3    TIP3    TIP3    TIP3    TIP3    TIP3    TIP3    TIP3    
          TIP3    TIP3    TIP3    TIP3    TIP3    TIP3    TIP3    TIP3    TIP3    TIP3    TIP3    TIP3    TIP3    TIP3    TIP3    TIP3    TIP3    TIP3    TIP3    TIP3    
          TIP3    TIP3    TIP3    TIP3    TIP3    TIP3    TIP3    TIP3    TIP3    TIP3    TIP3    TIP3    TIP3    TIP3    TIP3    TIP3    TIP3    TIP3    TIP3    TIP3    
          TIP3    TIP3    TIP3    TIP3    TIP3    TIP3    TIP3    TIP3    TIP3    TIP3    TIP3    TIP3    TIP3    TIP3    TIP3    TIP3    TIP3    TIP3    TIP3    TIP3    
          TIP3    TIP3    TIP3    TIP3    TIP3    TIP3    TIP3    TIP3    TIP3    TIP3    TIP3    TIP3    TIP3    TIP3    TIP3    TIP3    TIP3    TIP3    TIP3    TIP3    
          TIP3    TIP3    TIP3    TIP3    TIP3    TIP3    TIP3    TIP3    TIP3    TIP3    TIP3    TIP3    TIP3    TIP3    TIP3    TIP3    TIP3    TIP3    TIP3    TIP3    
          TIP3    TIP3    TIP3    TIP3    TIP3    TIP3    TIP3    TIP3    TIP3    TIP3    TIP3    TIP3    TIP3    TIP3    TIP3    TIP3    TIP3    TIP3    TIP3    TIP3    
          TIP3    TIP3    TIP3    TIP3    TIP3    TIP3    TIP3    TIP3    TIP3    TIP3    TIP3    TIP3    TIP3    TIP3    TIP3    TIP3    TIP3    TIP3    TIP3    TIP3    
          TIP3    TIP3    TIP3    TIP3    TIP3    TIP3    TIP3    TIP3    TIP3    TIP3    TIP3    TIP3    TIP3    TIP3    TIP3    TIP3    TIP3    TIP3    TIP3    TIP3    
          TIP3    TIP3    TIP3    TIP3    TIP3    TIP3    TIP3    TIP3    TIP3    TIP3    TIP3    TIP3    TIP3    TIP3    TIP3    TIP3    TIP3    TIP3    TIP3    TIP3    
          TIP3    TIP3    TIP3    TIP3    TIP3    TIP3    TIP3    TIP3    TIP3    TIP3    TIP3    TIP3    TIP3    TIP3    TIP3    TIP3    TIP3    TIP3    TIP3    TIP3    
          TIP3    TIP3    TIP3    TIP3    TIP3    TIP3    TIP3    TIP3    TIP3    TIP3    TIP3    TIP3    TIP3    TIP3    TIP3    TIP3    TIP3    TIP3    TIP3    TIP3    
          TIP3    TIP3    TIP3    TIP3    TIP3    TIP3    TIP3    TIP3    TIP3    TIP3    TIP3    TIP3    TIP3    TIP3    TIP3    TIP3    TIP3    TIP3    TIP3    TIP3    
          TIP3    TIP3    TIP3    TIP3    TIP3    TIP3    TIP3    TIP3    TIP3    TIP3    TIP3    TIP3    TIP3    TIP3    TIP3    TIP3    TIP3    TIP3    TIP3    TIP3    
          TIP3    TIP3    TIP3    TIP3    TIP3    TIP3    TIP3    TIP3    TIP3    TIP3    TIP3    TIP3    TIP3    TIP3    TIP3    TIP3    TIP3    TIP3    TIP3    TIP3    
          TIP3    TIP3    TIP3    TIP3    TIP3    TIP3    TIP3    TIP3    TIP3    TIP3    TIP3    TIP3    TIP3    TIP3    TIP3    TIP3    TIP3    TIP3    TIP3    TIP3    
          TIP3    TIP3    TIP3    TIP3    TIP3    TIP3    TIP3    TIP3    TIP3    TIP3    TIP3    TIP3    TIP3    TIP3    TIP3    TIP3    TIP3    TIP3    TIP3    TIP3    
          TIP3    TIP3    TIP3    TIP3    TIP3    TIP3    TIP3    TIP3    TIP3    TIP3    TIP3    TIP3    TIP3    TIP3    TIP3    TIP3    TIP3    TIP3    TIP3    TIP3    
          TIP3    TIP3    TIP3    TIP3    TIP3    TIP3    TIP3    TIP3    TIP3    TIP3    TIP3    TIP3    TIP3    TIP3    TIP3    TIP3    TIP3    TIP3    TIP3    TIP3    
          TIP3    TIP3    TIP3    TIP3    TIP3    TIP3    TIP3    TIP3    TIP3    TIP3    TIP3    TIP3    TIP3    TIP3    TIP3    TIP3    TIP3    TIP3    TIP3    TIP3    
          TIP3    TIP3    TIP3    TIP3    TIP3    TIP3    TIP3    TIP3    TIP3    TIP3    TIP3    TIP3    TIP3    TIP3    TIP3    TIP3    TIP3    TIP3    TIP3    TIP3    
          TIP3    TIP3    TIP3    TIP3    TIP3    TIP3    TIP3    TIP3    TIP3    TIP3    TIP3    TIP3    TIP3    TIP3    TIP3    TIP3    TIP3    TIP3    TIP3    TIP3    
          TIP3    TIP3    TIP3    TIP3    TIP3    TIP3    TIP3    TIP3    TIP3    TIP3    TIP3    TIP3    TIP3    TIP3    TIP3    TIP3    TIP3    TIP3    TIP3    TIP3    
          TIP3    TIP3    TIP3    TIP3    TIP3    TIP3    TIP3    TIP3    TIP3    TIP3    TIP3    TIP3    TIP3    TIP3    TIP3    TIP3    TIP3    TIP3    TIP3    TIP3    
          TIP3    TIP3    TIP3    TIP3    TIP3    TIP3    TIP3    TIP3    TIP3    TIP3    TIP3    TIP3    TIP3    TIP3    TIP3    TIP3    TIP3    TIP3    TIP3    TIP3    
          TIP3    TIP3    TIP3    TIP3    TIP3    TIP3    TIP3    TIP3    TIP3    TIP3    TIP3    TIP3    TIP3    TIP3    TIP3    TIP3    TIP3    TIP3    TIP3    TIP3    
          TIP3    TIP3    TIP3    TIP3    TIP3    TIP3    TIP3    TIP3    TIP3    TIP3    TIP3    TIP3    TIP3    TIP3    TIP3    TIP3    TIP3    TIP3    TIP3    TIP3    
          TIP3    TIP3    TIP3    TIP3    TIP3    TIP3    TIP3    TIP3    TIP3    TIP3    TIP3    TIP3    TIP3    TIP3    TIP3    TIP3    TIP3    TIP3    TIP3    TIP3    
          TIP3    TIP3    TIP3    TIP3    TIP3    TIP3    TIP3    TIP3    TIP3    TIP3    TIP3    TIP3    TIP3    TIP3    TIP3    TIP3    TIP3    TIP3    TIP3    TIP3    
          TIP3    TIP3    TIP3    TIP3    TIP3    TIP3    TIP3    TIP3    TIP3    TIP3    TIP3    TIP3    TIP3    TIP3    TIP3    TIP3    TIP3    TIP3    TIP3    TIP3    
          TIP3    TIP3    TIP3    TIP3    TIP3    TIP3    TIP3    TIP3    TIP3    TIP3    TIP3    TIP3    TIP3    TIP3    TIP3    TIP3    TIP3    TIP3    TIP3    TIP3    
          TIP3    TIP3    TIP3    TIP3    TIP3    TIP3    TIP3    TIP3    TIP3    TIP3    TIP3    TIP3    TIP3    TIP3    TIP3    TIP3    TIP3    TIP3    TIP3    TIP3    
          TIP3    TIP3    TIP3    TIP3    TIP3    TIP3    TIP3    TIP3    TIP3    TIP3    TIP3    TIP3    TIP3    TIP3    TIP3    TIP3    TIP3    TIP3    TIP3    TIP3    
          TIP3    TIP3    TIP3    TIP3    TIP3    TIP3    TIP3    TIP3    TIP3    TIP3    TIP3    TIP3    TIP3    TIP3    TIP3    TIP3    TIP3    TIP3    TIP3    TIP3    
          TIP3    TIP3    TIP3    TIP3    TIP3    TIP3    TIP3    TIP3    TIP3    TIP3    TIP3    TIP3    TIP3    TIP3    TIP3    TIP3    TIP3    TIP3    TIP3    TIP3    
          TIP3    TIP3    TIP3    TIP3    TIP3    TIP3    TIP3    TIP3    TIP3    TIP3    TIP3    TIP3    TIP3    TIP3    TIP3    TIP3    TIP3    TIP3    TIP3    TIP3    
          TIP3    TIP3    TIP3    TIP3    TIP3    TIP3    TIP3    TIP3    TIP3    TIP3    TIP3    TIP3    TIP3    TIP3    TIP3    TIP3    TIP3    TIP3    TIP3    TIP3    
          TIP3    TIP3    TIP3    TIP3    TIP3    TIP3    TIP3    TIP3    TIP3    TIP3    TIP3    TIP3    TIP3    TIP3    TIP3    TIP3    TIP3    TIP3    TIP3    TIP3    
          TIP3    TIP3    TIP3    TIP3    TIP3    TIP3    TIP3    TIP3    TIP3    TIP3    TIP3    TIP3    TIP3    TIP3    TIP3    TIP3    TIP3    TIP3    TIP3    TIP3    
          TIP3    TIP3    TIP3    TIP3    TIP3    TIP3    TIP3    TIP3    TIP3    TIP3    TIP3    TIP3    TIP3    TIP3    TIP3    TIP3    TIP3    TIP3    TIP3    TIP3    
          TIP3    TIP3    TIP3    TIP3    TIP3    TIP3    TIP3    TIP3    TIP3    TIP3    TIP3    TIP3    TIP3    TIP3    TIP3    TIP3    TIP3    TIP3    TIP3    TIP3    
          TIP3    TIP3    TIP3    TIP3    TIP3    TIP3    TIP3    TIP3    TIP3    TIP3    TIP3    TIP3    TIP3    TIP3    TIP3    TIP3    TIP3    TIP3    TIP3    TIP3    
          TIP3    TIP3    TIP3    TIP3    TIP3    TIP3    TIP3    TIP3    TIP3    TIP3    TIP3    TIP3    TIP3    TIP3    TIP3    TIP3    TIP3    TIP3    TIP3    TIP3    
          TIP3    TIP3    TIP3    TIP3    TIP3    TIP3    TIP3    TIP3    TIP3    TIP3    TIP3    TIP3    TIP3    TIP3    TIP3    TIP3    TIP3    TIP3    TIP3    TIP3    
          TIP3    TIP3    TIP3    TIP3    TIP3    TIP3    TIP3    TIP3    TIP3    TIP3    TIP3    TIP3    TIP3    TIP3    TIP3    TIP3    TIP3    TIP3    TIP3    TIP3    
          TIP3    TIP3    TIP3    TIP3    TIP3    TIP3    TIP3    TIP3    TIP3    TIP3    TIP3    TIP3    TIP3    TIP3    TIP3    TIP3    TIP3    TIP3    TIP3    TIP3    
          TIP3    TIP3    TIP3    TIP3    TIP3    TIP3    TIP3    TIP3    TIP3    TIP3    TIP3    TIP3    TIP3    TIP3    TIP3    TIP3    TIP3    TIP3    TIP3    TIP3    
          TIP3    TIP3    TIP3    TIP3    TIP3    TIP3    TIP3    TIP3    TIP3    TIP3    TIP3    TIP3    TIP3    TIP3    TIP3    TIP3    TIP3    TIP3    TIP3    TIP3    
          TIP3    TIP3    TIP3    TIP3    TIP3    TIP3    TIP3    TIP3    TIP3    TIP3    TIP3    TIP3    TIP3    TIP3    TIP3    TIP3    TIP3    TIP3    TIP3    TIP3    
          TIP3    TIP3    TIP3    TIP3    TIP3    TIP3    TIP3    TIP3    TIP3    TIP3    TIP3    TIP3    TIP3    TIP3    TIP3    TIP3    TIP3    TIP3    TIP3    TIP3    
          TIP3    TIP3    TIP3    TIP3    TIP3    TIP3    TIP3    TIP3    TIP3    TIP3    TIP3    TIP3    TIP3    TIP3    TIP3    TIP3    TIP3    TIP3    TIP3    TIP3    
          TIP3    TIP3    TIP3    TIP3    TIP3    TIP3    TIP3    TIP3    TIP3    TIP3    TIP3    TIP3    TIP3    TIP3    TIP3    TIP3    TIP3    TIP3    TIP3    TIP3    
          TIP3    TIP3    TIP3    TIP3    TIP3    TIP3    TIP3    TIP3    TIP3    TIP3    TIP3    TIP3    TIP3    TIP3    TIP3    TIP3    TIP3    TIP3    TIP3    TIP3    
          TIP3    TIP3    TIP3    TIP3    TIP3    TIP3    TIP3    TIP3    TIP3    TIP3    TIP3    TIP3    TIP3    TIP3    TIP3    TIP3    TIP3    TIP3    TIP3    TIP3    
          TIP3    TIP3    TIP3    TIP3    TIP3    TIP3    TIP3    TIP3    TIP3    TIP3    TIP3    TIP3    TIP3    TIP3    TIP3    TIP3    TIP3    TIP3    TIP3    TIP3    
          TIP3    TIP3    TIP3    TIP3    TIP3    TIP3    TIP3    TIP3    TIP3    TIP3    TIP3    TIP3    TIP3    TIP3    TIP3    TIP3    TIP3    TIP3    TIP3    TIP3    
          TIP3    TIP3    TIP3    TIP3    TIP3    TIP3    TIP3    TIP3    TIP3    TIP3    TIP3    TIP3    TIP3    TIP3    TIP3    TIP3    TIP3    TIP3    TIP3    TIP3    
          TIP3    TIP3    TIP3    TIP3    TIP3    TIP3    TIP3    TIP3    TIP3    TIP3    TIP3    TIP3    TIP3    TIP3    TIP3    TIP3    TIP3    TIP3    TIP3    TIP3    
          TIP3    TIP3    TIP3    TIP3    TIP3    TIP3    TIP3    TIP3    TIP3    TIP3    TIP3    TIP3    TIP3    TIP3    TIP3    TIP3    TIP3    TIP3    TIP3    TIP3    
          TIP3    TIP3    TIP3    TIP3    TIP3    TIP3    TIP3    TIP3    TIP3    TIP3    TIP3    TIP3    TIP3    TIP3    TIP3    TIP3    TIP3    TIP3    TIP3    TIP3    
          TIP3    TIP3    TIP3    TIP3    TIP3    TIP3    TIP3    TIP3    TIP3    TIP3    TIP3    TIP3    TIP3    TIP3    TIP3    TIP3    TIP3    TIP3    TIP3    TIP3    
          TIP3    TIP3    TIP3    TIP3    TIP3    TIP3    TIP3    TIP3    TIP3    TIP3    TIP3    TIP3    TIP3    TIP3    TIP3    TIP3    TIP3    TIP3    TIP3    TIP3    
          TIP3    TIP3    TIP3    TIP3    TIP3    TIP3    TIP3    TIP3    TIP3    TIP3    TIP3    TIP3    TIP3    TIP3    TIP3    TIP3    TIP3    TIP3    TIP3    TIP3    
          TIP3    TIP3    TIP3    TIP3    TIP3    TIP3    TIP3    TIP3    TIP3    TIP3    TIP3    TIP3    TIP3    TIP3    TIP3    TIP3    TIP3    TIP3    TIP3    TIP3    
          TIP3    TIP3    TIP3    TIP3    TIP3    TIP3    TIP3    TIP3    TIP3    TIP3    TIP3    TIP3    TIP3    TIP3    TIP3    TIP3    TIP3    TIP3    TIP3    TIP3    
          TIP3    TIP3    TIP3    TIP3    TIP3    TIP3    TIP3    TIP3    TIP3    TIP3    TIP3    TIP3    TIP3    TIP3    TIP3    TIP3    TIP3    TIP3    TIP3    TIP3    
          TIP3    TIP3    TIP3    TIP3    TIP3    TIP3    TIP3    TIP3    TIP3    TIP3    TIP3    TIP3    TIP3    TIP3    TIP3    TIP3    TIP3    TIP3    TIP3    TIP3    
          TIP3    TIP3    TIP3    TIP3    TIP3    TIP3    TIP3    TIP3    TIP3    TIP3    TIP3    TIP3    TIP3    TIP3    TIP3    TIP3    TIP3    TIP3    TIP3    TIP3    
          TIP3    TIP3    TIP3    TIP3    TIP3    TIP3    TIP3    TIP3    TIP3    TIP3    TIP3    TIP3    TIP3    TIP3    TIP3    TIP3    TIP3    TIP3    TIP3    TIP3    
          TIP3    TIP3    TIP3    TIP3    TIP3    TIP3    TIP3    TIP3    TIP3    TIP3    TIP3    TIP3    TIP3    TIP3    TIP3    TIP3    TIP3    TIP3    TIP3    TIP3    
          TIP3    TIP3    TIP3    TIP3    TIP3    TIP3    TIP3    TIP3    TIP3    TIP3    TIP3    TIP3    TIP3    TIP3    TIP3    TIP3    TIP3    TIP3    TIP3    TIP3    
          TIP3    TIP3    TIP3    TIP3    TIP3    TIP3    TIP3    TIP3    TIP3    TIP3    TIP3    TIP3    TIP3    TIP3    TIP3    TIP3    TIP3    TIP3    TIP3    TIP3    
          TIP3    TIP3    TIP3    TIP3    TIP3    TIP3    TIP3    TIP3    TIP3    TIP3    TIP3    TIP3    TIP3    TIP3    TIP3    TIP3    TIP3    TIP3    TIP3    TIP3    
          TIP3    TIP3    TIP3    TIP3    TIP3    TIP3    TIP3    TIP3    TIP3    TIP3    TIP3    TIP3    TIP3    TIP3    TIP3    TIP3    TIP3    TIP3    TIP3    TIP3    
          TIP3    TIP3    TIP3    TIP3    TIP3    TIP3    TIP3    TIP3    TIP3    TIP3    TIP3    TIP3    TIP3    TIP3    TIP3    TIP3    TIP3    TIP3    TIP3    TIP3    
          TIP3    TIP3    TIP3    TIP3    TIP3    TIP3    TIP3    TIP3    TIP3    TIP3    TIP3    TIP3    TIP3    TIP3    TIP3    TIP3    TIP3    TIP3    TIP3    TIP3    
          TIP3    TIP3    TIP3    TIP3    TIP3    TIP3    TIP3    TIP3    TIP3    TIP3    TIP3    TIP3    TIP3    TIP3    TIP3    TIP3    TIP3    TIP3    TIP3    TIP3    
          TIP3    TIP3    TIP3    TIP3    TIP3    TIP3    TIP3    TIP3    TIP3    TIP3    TIP3    TIP3    TIP3    TIP3    TIP3    TIP3    TIP3    TIP3    TIP3    TIP3    
          TIP3    TIP3    TIP3    TIP3    TIP3    TIP3    TIP3    TIP3    TIP3    TIP3    TIP3    TIP3    TIP3    TIP3    TIP3    TIP3    TIP3    TIP3    TIP3    TIP3    
          TIP3    TIP3    TIP3    TIP3    TIP3    TIP3    TIP3    TIP3    TIP3    TIP3    TIP3    TIP3    TIP3    TIP3    TIP3    TIP3    TIP3    TIP3    TIP3    TIP3    
          TIP3    TIP3    TIP3    TIP3    TIP3    TIP3    TIP3    TIP3    TIP3    TIP3    TIP3    TIP3    TIP3    TIP3    TIP3    TIP3    TIP3    TIP3    TIP3    TIP3    
          TIP3    TIP3    TIP3    TIP3    TIP3    TIP3    TIP3    TIP3    TIP3    TIP3    TIP3    TIP3    TIP3    TIP3    TIP3    TIP3    TIP3    TIP3    TIP3    TIP3    
          TIP3    TIP3    TIP3    TIP3    TIP3    TIP3    TIP3    TIP3    TIP3    TIP3    TIP3    TIP3    TIP3    TIP3    TIP3    TIP3    TIP3    TIP3    TIP3    TIP3    
          TIP3    TIP3    TIP3    TIP3    TIP3    TIP3    TIP3    TIP3    TIP3    TIP3    TIP3    TIP3    TIP3    TIP3    TIP3    TIP3    TIP3    TIP3    TIP3    TIP3    
          TIP3    TIP3    TIP3    TIP3    TIP3    TIP3    TIP3    TIP3    TIP3    TIP3    TIP3    TIP3    TIP3    TIP3    TIP3    TIP3    TIP3    TIP3    TIP3    TIP3    
          TIP3    TIP3    TIP3    TIP3    TIP3    TIP3    TIP3    TIP3    TIP3    TIP3    TIP3    TIP3    TIP3    TIP3    TIP3    TIP3    TIP3    TIP3    TIP3    TIP3    
          TIP3    TIP3    TIP3    TIP3    TIP3    TIP3    TIP3    TIP3    TIP3    TIP3    TIP3    TIP3    TIP3    TIP3    TIP3    TIP3    TIP3    TIP3    TIP3    TIP3    
          TIP3    TIP3    TIP3    TIP3    TIP3    TIP3    TIP3    TIP3    TIP3    TIP3    TIP3    TIP3    TIP3    TIP3    TIP3    TIP3    TIP3    TIP3    TIP3    TIP3    
          TIP3    TIP3    TIP3    TIP3    TIP3    TIP3    TIP3    TIP3    TIP3    TIP3    TIP3    TIP3    TIP3    TIP3    TIP3    TIP3    TIP3    TIP3    TIP3    TIP3    
          TIP3    TIP3    TIP3    TIP3    TIP3    TIP3    TIP3    TIP3    TIP3    TIP3    TIP3    TIP3    TIP3    TIP3    TIP3    TIP3    TIP3    TIP3    TIP3    TIP3    
          TIP3    TIP3    TIP3    TIP3    TIP3    TIP3    TIP3    TIP3    TIP3    TIP3    TIP3    TIP3    TIP3    TIP3    TIP3    TIP3    TIP3    TIP3    TIP3    TIP3    
          TIP3    TIP3    TIP3    TIP3    TIP3    TIP3    TIP3    TIP3    TIP3    TIP3    TIP3    TIP3    TIP3    TIP3    TIP3    TIP3    TIP3    TIP3    TIP3    TIP3    
          TIP3    TIP3    TIP3    TIP3    TIP3    TIP3    TIP3    TIP3    TIP3    TIP3    TIP3    TIP3    TIP3    TIP3    TIP3    TIP3    TIP3    TIP3    TIP3    TIP3    
          TIP3    TIP3    TIP3    TIP3    TIP3    TIP3    TIP3    TIP3    TIP3    TIP3    TIP3    TIP3    TIP3    TIP3    TIP3    TIP3    TIP3    TIP3    TIP3    TIP3    
          TIP3    TIP3    TIP3    TIP3    TIP3    TIP3    TIP3    TIP3    TIP3    TIP3    TIP3    TIP3    TIP3    TIP3    TIP3    TIP3    TIP3    TIP3    TIP3    TIP3    
          TIP3    TIP3    TIP3    TIP3    TIP3    TIP3    TIP3    TIP3    TIP3    TIP3    TIP3    TIP3    TIP3    TIP3    TIP3    TIP3    TIP3    TIP3    TIP3    TIP3    
          TIP3    TIP3    TIP3    TIP3    TIP3    TIP3    TIP3    TIP3    TIP3    TIP3    TIP3    TIP3    TIP3    TIP3    TIP3    TIP3    TIP3    TIP3    TIP3    TIP3    
          TIP3    TIP3    TIP3    TIP3    TIP3    TIP3    TIP3    TIP3    TIP3    TIP3    TIP3    TIP3    TIP3    TIP3    TIP3    TIP3    TIP3    TIP3    TIP3    TIP3    
          TIP3    TIP3    TIP3    TIP3    TIP3    TIP3    TIP3    TIP3    TIP3    TIP3    TIP3    TIP3    TIP3    TIP3    TIP3    TIP3    TIP3    TIP3    TIP3    TIP3    
          TIP3    TIP3    TIP3    TIP3    TIP3    TIP3    TIP3    TIP3    TIP3    TIP3    TIP3    TIP3    TIP3    TIP3    TIP3    TIP3    TIP3    TIP3    TIP3    TIP3    
          TIP3    TIP3    TIP3    TIP3    TIP3    TIP3    TIP3    TIP3    TIP3    TIP3    TIP3    TIP3    TIP3    TIP3    TIP3    TIP3    TIP3    TIP3    TIP3    TIP3    
          TIP3    TIP3    TIP3    TIP3    TIP3    TIP3    TIP3    TIP3    TIP3    TIP3    TIP3    TIP3    TIP3    TIP3    TIP3    TIP3    TIP3    TIP3    TIP3    TIP3    
          TIP3    TIP3    TIP3    TIP3    TIP3    TIP3    TIP3    TIP3    TIP3    TIP3    TIP3    TIP3    TIP3    TIP3    TIP3    TIP3    TIP3    TIP3    TIP3    TIP3    
          TIP3    TIP3    TIP3    TIP3    TIP3    TIP3    TIP3    TIP3    TIP3    TIP3    TIP3    TIP3    TIP3    TIP3    TIP3    TIP3    TIP3    TIP3    TIP3    TIP3    
          TIP3    TIP3    TIP3    TIP3    TIP3    TIP3    TIP3    TIP3    TIP3    TIP3    TIP3    TIP3    TIP3    TIP3    TIP3    TIP3    TIP3    TIP3    TIP3    TIP3    
          TIP3    TIP3    TIP3    TIP3    TIP3    TIP3    TIP3    TIP3    TIP3    TIP3    TIP3    TIP3    TIP3    TIP3    TIP3    TIP3    TIP3    TIP3    TIP3    TIP3    
          TIP3    TIP3    TIP3    TIP3    TIP3    TIP3    TIP3    TIP3    TIP3    TIP3    TIP3    TIP3    TIP3    TIP3    TIP3    TIP3    TIP3    TIP3    TIP3    TIP3    
          TIP3    TIP3    TIP3    TIP3    TIP3    TIP3    TIP3    TIP3    TIP3    TIP3    TIP3    TIP3    TIP3    TIP3    TIP3    TIP3    TIP3    TIP3    TIP3    TIP3    
          TIP3    TIP3    TIP3    TIP3    TIP3    TIP3    TIP3    TIP3    TIP3    TIP3    TIP3    TIP3    TIP3    TIP3    TIP3    TIP3    TIP3    TIP3    TIP3    TIP3    
          TIP3    TIP3    TIP3    TIP3    TIP3    TIP3    TIP3    TIP3    TIP3    TIP3    TIP3    TIP3    TIP3    TIP3    TIP3    TIP3    TIP3    TIP3    TIP3    TIP3    
          TIP3    TIP3    TIP3    TIP3    TIP3    TIP3    TIP3    TIP3    TIP3    TIP3    TIP3    TIP3    TIP3    TIP3    TIP3    TIP3    TIP3    TIP3    TIP3    TIP3    
          TIP3    TIP3    TIP3    TIP3    TIP3    TIP3    TIP3    TIP3    TIP3    TIP3    TIP3    TIP3    TIP3    TIP3    TIP3    TIP3    TIP3    TIP3    TIP3    TIP3    
          TIP3    TIP3    TIP3    TIP3    TIP3    TIP3    TIP3    TIP3    TIP3    TIP3    TIP3    TIP3    TIP3    TIP3    TIP3    TIP3    TIP3    TIP3    TIP3    TIP3    
          TIP3    TIP3    TIP3    TIP3    TIP3    TIP3    TIP3    TIP3    TIP3    TIP3    TIP3    TIP3    TIP3    TIP3    TIP3    TIP3    TIP3    TIP3    TIP3    TIP3    
          TIP3    TIP3    TIP3    TIP3    TIP3    TIP3    TIP3    TIP3    TIP3    TIP3    TIP3    TIP3    TIP3    TIP3    TIP3    TIP3    TIP3    TIP3    TIP3    TIP3    
          TIP3    TIP3    TIP3    TIP3    TIP3    TIP3    TIP3    TIP3    TIP3    TIP3    TIP3    TIP3    TIP3    TIP3    TIP3    TIP3    TIP3    TIP3    TIP3    TIP3    
          TIP3    TIP3    TIP3    TIP3    TIP3    TIP3    TIP3    TIP3    TIP3    TIP3    TIP3    TIP3    TIP3    TIP3    TIP3    TIP3    TIP3    TIP3    TIP3    TIP3    
          TIP3    TIP3    TIP3    TIP3    TIP3    TIP3    TIP3    TIP3    TIP3    TIP3    TIP3    TIP3    TIP3    TIP3    TIP3    TIP3    TIP3    TIP3    TIP3    TIP3    
          TIP3    TIP3    TIP3    TIP3    TIP3    TIP3    TIP3    TIP3    TIP3    TIP3    TIP3    TIP3    TIP3    TIP3    TIP3    TIP3    TIP3    TIP3    TIP3    TIP3    
          TIP3    TIP3    TIP3    TIP3    TIP3    TIP3    TIP3    TIP3    TIP3    TIP3    TIP3    TIP3    TIP3    TIP3    TIP3    TIP3    TIP3    TIP3    TIP3    TIP3    
          TIP3    TIP3    TIP3    TIP3    TIP3    TIP3    TIP3    TIP3    TIP3    TIP3    TIP3    TIP3    TIP3    TIP3    TIP3    TIP3    TIP3    TIP3    TIP3    TIP3    
          TIP3    TIP3    TIP3    TIP3    TIP3    TIP3    TIP3    TIP3    TIP3    TIP3    TIP3    TIP3    TIP3    TIP3    TIP3    TIP3    TIP3    TIP3    TIP3    TIP3    
          TIP3    TIP3    TIP3    TIP3    TIP3    TIP3    TIP3    TIP3    TIP3    TIP3    TIP3    TIP3    TIP3    TIP3    TIP3    TIP3    TIP3    TIP3    TIP3    TIP3    
          TIP3    TIP3    TIP3    TIP3    TIP3    TIP3    TIP3    TIP3    TIP3    TIP3    TIP3    TIP3    TIP3    TIP3    TIP3    TIP3    TIP3    TIP3    TIP3    TIP3    
          TIP3    TIP3    TIP3    TIP3    TIP3    TIP3    TIP3    TIP3    TIP3    TIP3    TIP3    TIP3    TIP3    TIP3    TIP3    TIP3    TIP3    TIP3    TIP3    TIP3    
          TIP3    TIP3    TIP3    TIP3    TIP3    TIP3    TIP3    TIP3    TIP3    TIP3    TIP3    TIP3    TIP3    TIP3    TIP3    TIP3    TIP3    TIP3    TIP3    TIP3    
          TIP3    TIP3    TIP3    TIP3    TIP3    TIP3    TIP3    TIP3    TIP3    TIP3    TIP3    TIP3    TIP3    TIP3    TIP3    TIP3    TIP3    TIP3    TIP3    TIP3    
          TIP3    TIP3    TIP3    TIP3    TIP3    TIP3    TIP3    TIP3    TIP3    TIP3    TIP3    TIP3    TIP3    TIP3    TIP3    TIP3    TIP3    TIP3    TIP3    TIP3    
          TIP3    TIP3    TIP3    TIP3    TIP3    TIP3    TIP3    TIP3    TIP3    TIP3    TIP3    TIP3    TIP3    TIP3    TIP3    TIP3    TIP3    TIP3    TIP3    TIP3    
          TIP3    TIP3    TIP3    TIP3    TIP3    TIP3    TIP3    TIP3    TIP3    TIP3    TIP3    TIP3    TIP3    TIP3    TIP3    TIP3    TIP3    TIP3    TIP3    TIP3    
          TIP3    TIP3    TIP3    TIP3    TIP3    TIP3    TIP3    TIP3    TIP3    TIP3    TIP3    TIP3    TIP3    TIP3    TIP3    TIP3    TIP3    TIP3    TIP3    TIP3    
          TIP3    TIP3    TIP3    TIP3    TIP3    TIP3    TIP3    TIP3    TIP3    TIP3    TIP3    TIP3    TIP3    TIP3    TIP3    TIP3    TIP3    TIP3    TIP3    TIP3    
          TIP3    TIP3    TIP3    TIP3    TIP3    TIP3    TIP3    TIP3    TIP3    TIP3    TIP3    TIP3    TIP3    TIP3    TIP3    TIP3    TIP3    TIP3    TIP3    TIP3    
          TIP3    TIP3    TIP3    TIP3    TIP3    TIP3    TIP3    TIP3    TIP3    TIP3    TIP3    TIP3    TIP3    TIP3    TIP3    TIP3    TIP3    TIP3    TIP3    TIP3    
          TIP3    TIP3    TIP3    TIP3    TIP3    TIP3    TIP3    TIP3    TIP3    TIP3    TIP3    TIP3    TIP3    TIP3    TIP3    TIP3    TIP3    TIP3    TIP3    TIP3    
          TIP3    TIP3    TIP3    TIP3    TIP3    TIP3    TIP3    TIP3    TIP3    TIP3    TIP3    TIP3    TIP3    TIP3    TIP3    TIP3    TIP3    TIP3    TIP3    TIP3    
          TIP3    TIP3    TIP3    TIP3    TIP3    TIP3    TIP3    TIP3    TIP3    TIP3    TIP3    TIP3    TIP3    TIP3    TIP3    TIP3    TIP3    TIP3    TIP3    TIP3    
          TIP3    TIP3    TIP3    TIP3    TIP3    TIP3    TIP3    TIP3    TIP3    TIP3    TIP3    TIP3    TIP3    TIP3    TIP3    TIP3    TIP3    TIP3    TIP3    TIP3    
          TIP3    TIP3    TIP3    TIP3    TIP3    TIP3    TIP3    TIP3    TIP3    TIP3    TIP3    TIP3    TIP3    TIP3    TIP3    TIP3    TIP3    TIP3    TIP3    TIP3    
          TIP3    TIP3    TIP3    TIP3    TIP3    TIP3    TIP3    TIP3    TIP3    TIP3    TIP3    TIP3    TIP3    TIP3    TIP3    TIP3    TIP3    TIP3    TIP3    TIP3    
          TIP3    TIP3    TIP3    TIP3    TIP3    TIP3    TIP3    TIP3    TIP3    TIP3    TIP3    TIP3    TIP3    TIP3    TIP3    TIP3    TIP3    TIP3    TIP3    TIP3    
          TIP3    TIP3    TIP3    TIP3    TIP3    TIP3    TIP3    TIP3    TIP3    TIP3    TIP3    TIP3    TIP3    TIP3    TIP3    TIP3    TIP3    TIP3    TIP3    TIP3    
          TIP3    TIP3    TIP3    TIP3    TIP3    TIP3    TIP3    TIP3    TIP3    TIP3    TIP3    TIP3    TIP3    TIP3    TIP3    TIP3    TIP3    TIP3    TIP3    TIP3    
          TIP3    TIP3    TIP3    TIP3    TIP3    TIP3    TIP3    TIP3    TIP3    TIP3    TIP3    TIP3    TIP3    TIP3    TIP3    TIP3    TIP3    TIP3    TIP3    TIP3    
          TIP3    TIP3    TIP3    TIP3    TIP3    TIP3    TIP3    TIP3    TIP3    TIP3    TIP3    TIP3    TIP3    TIP3    TIP3    TIP3    TIP3    TIP3    TIP3    TIP3    
          TIP3    TIP3    TIP3    TIP3    TIP3    TIP3    TIP3    TIP3    TIP3    TIP3    TIP3    TIP3    TIP3    TIP3    TIP3    TIP3    TIP3    TIP3    TIP3    TIP3    
          TIP3    TIP3    TIP3    TIP3    TIP3    TIP3    TIP3    TIP3    TIP3    TIP3    TIP3    TIP3    TIP3    TIP3    TIP3    TIP3    TIP3    TIP3    TIP3    TIP3    
          TIP3    TIP3    TIP3    TIP3    TIP3    TIP3    TIP3    TIP3    TIP3    TIP3    TIP3    TIP3    TIP3    TIP3    TIP3    TIP3    TIP3    TIP3    TIP3    TIP3    
          TIP3    TIP3    TIP3    TIP3    TIP3    TIP3    TIP3    TIP3    TIP3    TIP3    TIP3    TIP3    TIP3    TIP3    TIP3    TIP3    TIP3    TIP3    TIP3    TIP3    
          TIP3    TIP3    TIP3    TIP3    TIP3    TIP3    TIP3    TIP3    TIP3    TIP3    TIP3    TIP3    TIP3    TIP3    TIP3    TIP3    
  
 CHARMM>    close unit 20
 VCLOSE: Closing unit   20 with status "KEEP"
  
 CHARMM>    generate 2 first none last none noang nodihe
 NO PATCHING WILL BE DONE ON THE FIRST RESIDUE
 NO PATCHING WILL BE DONE ON THE LAST  RESIDUE
 GENPSF> Segment   2 has been generated. Its identifier is 2.
 PSFSUM> PSF modified: NONBOND lists and IMAGE atoms cleared.
 PSFSUM> Summary of the structure file counters :
         Number of segments      =        2   Number of residues   =     8089
         Number of atoms         =    28049   Number of groups     =     9168
         Number of bonds         =    28099   Number of angles     =    16312
         Number of dihedrals     =    12430   Number of impropers  =      772
         Number of cross-terms   =      291
         Number of HB acceptors  =     8237   Number of HB donors  =    16101
         Number of NB exclusions =        0   Total charge =   -8.00000
  
 CHARMM>     
  
 CHARMM>    open unit 20 read form name 3.crd
 VOPEN> Attempting to open::3.CRD::
 OPNLGU> Unit 20 opened for READONLY access to F:\51dassd\web\jobs\23866\AEB4FDA3-655B-4AD8-9018-5E8ECC245A82\Intermediate\3_Heating\3.CRD
  
 CHARMM>    read sequ coor unit 20
 MAINIO> Sequence information being read from unit  20.
 TITLE> * CRD FILE GENERATED BY ACCELRYS DISCOVERY STUDIO USING THE CHARMM36 FORCEFIELD
 TITLE> *

          RESIDUE SEQUENCE --    29 RESIDUES
          SOD     SOD     SOD     SOD     SOD     SOD     SOD     SOD     SOD     SOD     SOD     SOD     SOD     SOD     SOD     SOD     SOD     SOD     SOD     SOD     
          SOD     SOD     SOD     SOD     SOD     SOD     SOD     SOD     SOD     
  
 CHARMM>    close unit 20
 VCLOSE: Closing unit   20 with status "KEEP"
  
 CHARMM>    generate 3 first none last none
 NO PATCHING WILL BE DONE ON THE FIRST RESIDUE
 NO PATCHING WILL BE DONE ON THE LAST  RESIDUE
 GENPSF> Segment   3 has been generated. Its identifier is 3.
 PSFSUM> PSF modified: NONBOND lists and IMAGE atoms cleared.
 PSFSUM> Summary of the structure file counters :
         Number of segments      =        3   Number of residues   =     8118
         Number of atoms         =    28078   Number of groups     =     9197
         Number of bonds         =    28099   Number of angles     =    16312
         Number of dihedrals     =    12430   Number of impropers  =      772
         Number of cross-terms   =      291
         Number of HB acceptors  =     8237   Number of HB donors  =    16101
         Number of NB exclusions =        0   Total charge =   21.00000
  
 CHARMM>     
  
 CHARMM>    open unit 20 read form name 4.crd
 VOPEN> Attempting to open::4.CRD::
 OPNLGU> Unit 20 opened for READONLY access to F:\51dassd\web\jobs\23866\AEB4FDA3-655B-4AD8-9018-5E8ECC245A82\Intermediate\3_Heating\4.CRD
  
 CHARMM>    read sequ coor unit 20
 MAINIO> Sequence information being read from unit  20.
 TITLE> * CRD FILE GENERATED BY ACCELRYS DISCOVERY STUDIO USING THE CHARMM36 FORCEFIELD
 TITLE> *

          RESIDUE SEQUENCE --    21 RESIDUES
          CLA     CLA     CLA     CLA     CLA     CLA     CLA     CLA     CLA     CLA     CLA     CLA     CLA     CLA     CLA     CLA     CLA     CLA     CLA     CLA     
          CLA     
  
 CHARMM>    close unit 20
 VCLOSE: Closing unit   20 with status "KEEP"
  
 CHARMM>    generate 4 first none last none
 NO PATCHING WILL BE DONE ON THE FIRST RESIDUE
 NO PATCHING WILL BE DONE ON THE LAST  RESIDUE
 GENPSF> Segment   4 has been generated. Its identifier is 4.
 PSFSUM> PSF modified: NONBOND lists and IMAGE atoms cleared.
 PSFSUM> Summary of the structure file counters :
         Number of segments      =        4   Number of residues   =     8139
         Number of atoms         =    28099   Number of groups     =     9218
         Number of bonds         =    28099   Number of angles     =    16312
         Number of dihedrals     =    12430   Number of impropers  =      772
         Number of cross-terms   =      291
         Number of HB acceptors  =     8237   Number of HB donors  =    16101
         Number of NB exclusions =        0   Total charge =    0.00000
  
 CHARMM>     
  
 VCLOSE: Closing unit   97 with status "KEEP"

                    RETURNING TO INPUT STREAM    98
  
 CHARMM>    stream "readdeoxy.stream"
 VOPEN> Attempting to open::readdeoxy.stream::
 OPNLGU> Unit 97 opened for READONLY access to F:\51dassd\web\jobs\23866\AEB4FDA3-655B-4AD8-9018-5E8ECC245A82\Intermediate\3_Heating\readdeoxy.stream

                    INPUT STREAM SWITCHING TO UNIT    97
 RDTITL> **
 RDTITL> *
 Parameter: IN1 <- "" <empty>
  
 VCLOSE: Closing unit   97 with status "KEEP"

                    RETURNING TO INPUT STREAM    98
  
 CHARMM>    stream "disulnk.stream"
 VOPEN> Attempting to open::disulnk.stream::
 OPNLGU> Unit 97 opened for READONLY access to F:\51dassd\web\jobs\23866\AEB4FDA3-655B-4AD8-9018-5E8ECC245A82\Intermediate\3_Heating\disulnk.stream

                    INPUT STREAM SWITCHING TO UNIT    97
 RDTITL> ** STREAM FILE TO BUILD DISULFIDE BOND
 RDTITL> *
 Parameter: IN1 <- "" <empty>
  
 VCLOSE: Closing unit   97 with status "KEEP"

                    RETURNING TO INPUT STREAM    98
  
 CHARMM>    stream "patchlnk.stream"
 VOPEN> Attempting to open::patchlnk.stream::
 OPNLGU> Unit 97 opened for READONLY access to F:\51dassd\web\jobs\23866\AEB4FDA3-655B-4AD8-9018-5E8ECC245A82\Intermediate\3_Heating\patchlnk.stream

                    INPUT STREAM SWITCHING TO UNIT    97
 RDTITL> **
 RDTITL> *
 Parameter: IN1 <- "" <empty>
  
 VCLOSE: Closing unit   97 with status "KEEP"

                    RETURNING TO INPUT STREAM    98
  
 CHARMM>    autogen angles dihedrals
 AUTOGEN: All angles are removed and regenerated.
 AUTOGEN: All dihedrals are removed and regenerated.
 PSFSUM> PSF modified: NONBOND lists and IMAGE atoms cleared.
 PSFSUM> Summary of the structure file counters :
         Number of segments      =        4   Number of residues   =     8139
         Number of atoms         =    28099   Number of groups     =     9218
         Number of bonds         =    28099   Number of angles     =    16312
         Number of dihedrals     =    12430   Number of impropers  =      772
         Number of cross-terms   =      291
         Number of HB acceptors  =     8237   Number of HB donors  =    16101
         Number of NB exclusions =        0   Total charge =    0.00000
  
 CHARMM>    stream "readcrd.stream"
 VOPEN> Attempting to open::readcrd.stream::
 OPNLGU> Unit 97 opened for READONLY access to F:\51dassd\web\jobs\23866\AEB4FDA3-655B-4AD8-9018-5E8ECC245A82\Intermediate\3_Heating\readcrd.stream

                    INPUT STREAM SWITCHING TO UNIT    97
 RDTITL> **
 RDTITL> *
 Parameter: IN1 <- "" <empty>
  
 CHARMM>    open unit 20 read card name 1.crd
 VOPEN> Attempting to open::1.CRD::
 OPNLGU> Unit 20 opened for READONLY access to F:\51dassd\web\jobs\23866\AEB4FDA3-655B-4AD8-9018-5E8ECC245A82\Intermediate\3_Heating\1.CRD
  
 CHARMM>    read coor card unit 20
          SPATIAL COORDINATES BEING READ FROM UNIT 20
 TITLE> * CRD FILE GENERATED BY ACCELRYS DISCOVERY STUDIO USING THE CHARMM36 FORCEFIELD
 TITLE> *
  
 CHARMM>    close unit 20
 VCLOSE: Closing unit   20 with status "KEEP"
  
 CHARMM>     
  
 CHARMM>    open unit 20 read card name 2.crd
 VOPEN> Attempting to open::2.CRD::
 OPNLGU> Unit 20 opened for READONLY access to F:\51dassd\web\jobs\23866\AEB4FDA3-655B-4AD8-9018-5E8ECC245A82\Intermediate\3_Heating\2.CRD
  
 CHARMM>    read coor card unit 20 append
          SPATIAL COORDINATES BEING READ FROM UNIT 20
 A RESIDUE OFFSET OF 293 WILL BE USED.
 INFO: A subset of total atoms will be read.

 TITLE> * CRD FILE GENERATED BY ACCELRYS DISCOVERY STUDIO USING THE CHARMM36 FORCEFIELD
 TITLE> *
  
 CHARMM>    close unit 20
 VCLOSE: Closing unit   20 with status "KEEP"
  
 CHARMM>     
  
 CHARMM>    open unit 20 read card name 3.crd
 VOPEN> Attempting to open::3.CRD::
 OPNLGU> Unit 20 opened for READONLY access to F:\51dassd\web\jobs\23866\AEB4FDA3-655B-4AD8-9018-5E8ECC245A82\Intermediate\3_Heating\3.CRD
  
 CHARMM>    read coor card unit 20 append
          SPATIAL COORDINATES BEING READ FROM UNIT 20
 A RESIDUE OFFSET OF8089 WILL BE USED.
 INFO: A subset of total atoms will be read.

 TITLE> * CRD FILE GENERATED BY ACCELRYS DISCOVERY STUDIO USING THE CHARMM36 FORCEFIELD
 TITLE> *
  
 CHARMM>    close unit 20
 VCLOSE: Closing unit   20 with status "KEEP"
  
 CHARMM>     
  
 CHARMM>    open unit 20 read card name 4.crd
 VOPEN> Attempting to open::4.CRD::
 OPNLGU> Unit 20 opened for READONLY access to F:\51dassd\web\jobs\23866\AEB4FDA3-655B-4AD8-9018-5E8ECC245A82\Intermediate\3_Heating\4.CRD
  
 CHARMM>    read coor card unit 20 append
          SPATIAL COORDINATES BEING READ FROM UNIT 20
 A RESIDUE OFFSET OF8118 WILL BE USED.
 INFO: A subset of total atoms will be read.

 TITLE> * CRD FILE GENERATED BY ACCELRYS DISCOVERY STUDIO USING THE CHARMM36 FORCEFIELD
 TITLE> *
  
 CHARMM>    close unit 20
 VCLOSE: Closing unit   20 with status "KEEP"
  
 CHARMM>     
  
 VCLOSE: Closing unit   97 with status "KEEP"

                    RETURNING TO INPUT STREAM    98
  
 CHARMM>    OPEN WRITE UNIT 20 CARD NAME "molecule.psf"
 VOPEN> Attempting to open::molecule.psf::
 OPNLGU> Unit 20 opened for WRITE access to F:\51dassd\web\jobs\23866\AEB4FDA3-655B-4AD8-9018-5E8ECC245A82\Intermediate\3_Heating\molecule.psf
  
 CHARMM>    WRITE PSF UNIT 20 CARD
 RDTITL> * USING CHARMM36 FORCEFIELD
 RDTITL> *
  
 CHARMM>    CLOSE UNIT 20
 VCLOSE: Closing unit   20 with status "KEEP"
  
 CHARMM>    define missing sele .not. init show end
 The following atoms are currently set:
SEGId RESId RESName  .. TYPEs ..
 SELRPN>      0 atoms have been selected out of  28099
  
 VCLOSE: Closing unit   98 with status "KEEP"

                    RETURNING TO INPUT STREAM    99
  
 CHARMM>     
  
 CHARMM>    STREAM "noneSolvation.stream"
 VOPEN> Attempting to open::noneSolvation.stream::
 OPNLGU> Unit 98 opened for READONLY access to F:\51dassd\web\jobs\23866\AEB4FDA3-655B-4AD8-9018-5E8ECC245A82\Intermediate\3_Heating\noneSolvation.stream

                    INPUT STREAM SWITCHING TO UNIT    98
 RDTITL> *STREAM FILE FOR CALCULATIONS IN VACUUM (NONE SOLVATION)
 RDTITL> *
 Parameter: IN1 <- "" <empty>
  
 CHARMM>    NBONDS CDIE EPS 1

 NONBOND OPTION FLAGS: 
     ELEC     VDW      ATOMs    CDIElec  FSHIft   VATOm    VFSWIt  
     BYGRoup  NOEXtnd  NOEWald 
 CUTNB  = 14.000 CTEXNB =999.000 CTONNB = 10.000 CTOFNB = 12.000
 CGONNB =  0.000 CGOFNB = 10.000
 WMIN   =  1.500 WRNMXD =  0.500 E14FAC =  1.000 EPS    =  1.000
 NBXMOD =      5
 There are        0 atom  pairs and        0 atom  exclusions.
 There are        0 group pairs and        0 group exclusions.
 <MAKINB> with mode   5 found  36615 exclusions and  12233 interactions(1-4)
 <MAKGRP> found   4026 group exclusions.
 Generating nonbond list with Exclusion mode = 5
 == PRIMARY == SPACE FOR  8074294 ATOM PAIRS AND        0 GROUP PAIRS

 General atom nonbond list generation found:
   726159 ATOM PAIRS WERE FOUND FOR ATOM LIST
    40558 GROUP PAIRS REQUIRED ATOM SEARCHES

  
 CHARMM>     
  
 CHARMM>    STREAM "imageFile.stream"
 VOPEN> Attempting to open::imageFile.stream::
 OPNLGU> Unit 97 opened for READONLY access to F:\51dassd\web\jobs\23866\AEB4FDA3-655B-4AD8-9018-5E8ECC245A82\Intermediate\3_Heating\imageFile.stream

                    INPUT STREAM SWITCHING TO UNIT    97
 RDTITL> ** STREAM FILE TO SET UP IMAGES FOR PBC
 RDTITL> *
 Parameter: IN1 <- "" <empty>
  
 CHARMM>    set XSIZ 63.896759
 Parameter: XSIZ <- "63.896759"
  
 CHARMM>    set YSIZ 63.879829
 Parameter: YSIZ <- "63.879829"
  
 CHARMM>    set ZSIZ 74.317146
 Parameter: ZSIZ <- "74.317146"
  
 CHARMM>    Crystal define ortho @XSIZ @YSIZ @ZSIZ 90 90 90
 Parameter: XSIZ -> "63.896759"
 Parameter: YSIZ -> "63.879829"
 Parameter: ZSIZ -> "74.317146"
 Crystal Parameters : Crystal Type = ORTH
           A     =   63.89676 B    =   63.87983 C     =   74.31715
           Alpha =   90.00000 Beta =   90.00000 Gamma =   90.00000
  
 CHARMM>    Crystal build cutoff 14.0
 XBUILD> Building all transformations with a minimum atom-atom
         contact distance of less than   14.00 Angstroms.

 Range of Grid Search for Transformation     1 :
 Lattice Vector A    -2 TO     2
 Lattice Vector B    -2 TO     2
 Lattice Vector C    -2 TO     2


 The number of transformations generated =    26


 Number  Symop   A   B   C   Distance

      1      1  -1  -1  -1     5.9505
      2      1  -1   0  -1     4.0037
      3      1  -1   1  -1     3.8640
      4      1   0  -1  -1     4.0414
      5      1   0   0  -1     2.3050
      6      1   0   1  -1     2.3631
      7      1  -1  -1   0     3.9000
      8      1  -1   0   0     1.8460
      9      1  -1   1   0     4.6049
     10      1   0  -1   0     2.0458
     11      1   0   1   0     2.0458
     12      1  -1  -1   1     3.0690
     13      1  -1   0   1     3.7555
     14      1  -1   1   1     6.6653
     15      1   0  -1   1     2.3631
     16      1   0   0   1     2.3050
     17      1   0   1   1     4.0414
     18      1   1   1   1     5.9505
     19      1   1   0   1     4.0037
     20      1   1  -1   1     3.8640
     21      1   1   1   0     3.9000
     22      1   1   0   0     1.8460
     23      1   1  -1   0     4.6049
     24      1   1   1  -1     3.0690
     25      1   1   0  -1     3.7555
     26      1   1  -1  -1     6.6653
                     THERE ARE NO ROTATIONS FOR THIS TRANSFORMATION SET
    26 Transformations have been processed.

  
 CHARMM>    define salt sele atom * * SOD .or. atom * * POT .or. atom * * CAL .or. atom * * MG -
 CHARMM>    .or. atom * * CLA .or. resn SO4 .or. resn PHO1 .or. resn PHO2 end
 SELRPN>     50 atoms have been selected out of  28099
  
 CHARMM>    define nonsolv sele (.not. salt) .and. (.not. resn tip*) end
 SELRPN>   4661 atoms have been selected out of  28099
  
 CHARMM>    image byseg xcen 0.0 ycen 0.0 zcen 0.0 select nonsolv end
 SELRPN>   4661 atoms have been selected out of  28099
 IMAGE CENTERING ON FOR SOME ATOMS
  
 CHARMM>    image byres xcen 0.0 ycen 0.0 zcen 0.0 select resname tip* end
 SELRPN>  23388 atoms have been selected out of  28099
 IMAGE CENTERING ON FOR SOME ATOMS
  
 CHARMM>    image byres xcen 0.0 ycen 0.0 zcen 0.0 select salt end
 SELRPN>     50 atoms have been selected out of  28099
 IMAGE CENTERING ON FOR SOME ATOMS
  
 CHARMM>    set hasxtal true
 Parameter: HASXTAL <- "TRUE"
  
 VCLOSE: Closing unit   97 with status "KEEP"

                    RETURNING TO INPUT STREAM    98
  
 CHARMM>     
  
 CHARMM>     
  
 CHARMM>     
  
 CHARMM>     
  
 CHARMM>     
  
 VCLOSE: Closing unit   98 with status "KEEP"

                    RETURNING TO INPUT STREAM    99
  
 CHARMM>     
  
 CHARMM>    STREAM "nonbond.stream"
 VOPEN> Attempting to open::nonbond.stream::
 OPNLGU> Unit 98 opened for READONLY access to F:\51dassd\web\jobs\23866\AEB4FDA3-655B-4AD8-9018-5E8ECC245A82\Intermediate\3_Heating\nonbond.stream

                    INPUT STREAM SWITCHING TO UNIT    98
 RDTITL> *NONBOND STREAM FILE TEMPLATE
 RDTITL> *
 Parameter: IN1 <- "" <empty>
  
 CHARMM>    FAST ON
 MISCOM> FAST option: EXPANDED (limited fast routines)
  
 CHARMM>    NBONDS CUTNB 14.0 CTOFNB 12.0 CTONNB 10.0

 SELECTED IMAGES ATOMS BEING CENTERED ABOUT  0.000000  0.000000  0.000000
 RESIDUE  445 OPERATED ON BY TRANSFORMATION C011
 RESIDUE  772 OPERATED ON BY TRANSFORMATION C016
 RESIDUE 1420 OPERATED ON BY TRANSFORMATION C016
 RESIDUE 1770 OPERATED ON BY TRANSFORMATION C010
 RESIDUE 1799 OPERATED ON BY TRANSFORMATION C016
 RESIDUE 2081 OPERATED ON BY TRANSFORMATION C010
 RESIDUE 2232 OPERATED ON BY TRANSFORMATION C010
 RESIDUE 2233 OPERATED ON BY TRANSFORMATION C010
 RESIDUE 3778 OPERATED ON BY TRANSFORMATION C022
 RESIDUE 3810 OPERATED ON BY TRANSFORMATION C010
 RESIDUE 4263 OPERATED ON BY TRANSFORMATION C008
 RESIDUE 5136 OPERATED ON BY TRANSFORMATION C010
 RESIDUE 5289 OPERATED ON BY TRANSFORMATION C010
 RESIDUE 5295 OPERATED ON BY TRANSFORMATION C008
 RESIDUE 6305 OPERATED ON BY TRANSFORMATION C010
 RESIDUE 6573 OPERATED ON BY TRANSFORMATION C008
 RESIDUE 6609 OPERATED ON BY TRANSFORMATION C010
 RESIDUE 6703 OPERATED ON BY TRANSFORMATION C005
 RESIDUE 6778 OPERATED ON BY TRANSFORMATION C016
 RESIDUE 6799 OPERATED ON BY TRANSFORMATION C005
 RESIDUE 6860 OPERATED ON BY TRANSFORMATION C005
 RESIDUE 6872 OPERATED ON BY TRANSFORMATION C016
 RESIDUE 6942 OPERATED ON BY TRANSFORMATION C005
 RESIDUE 6968 OPERATED ON BY TRANSFORMATION C016
 RESIDUE 7068 OPERATED ON BY TRANSFORMATION C016
 RESIDUE 7090 OPERATED ON BY TRANSFORMATION C005
 RESIDUE 7164 OPERATED ON BY TRANSFORMATION C005
 RESIDUE 7237 OPERATED ON BY TRANSFORMATION C005
 RESIDUE 7277 OPERATED ON BY TRANSFORMATION C005
 RESIDUE 7282 OPERATED ON BY TRANSFORMATION C008
 RESIDUE 7325 OPERATED ON BY TRANSFORMATION C005
 RESIDUE 7404 OPERATED ON BY TRANSFORMATION C016
 RESIDUE 7426 OPERATED ON BY TRANSFORMATION C005
 RESIDUE 7511 OPERATED ON BY TRANSFORMATION C005
 RESIDUE 7569 OPERATED ON BY TRANSFORMATION C016
 RESIDUE 7580 OPERATED ON BY TRANSFORMATION C005
 RESIDUE 7645 OPERATED ON BY TRANSFORMATION C016
 RESIDUE 7662 OPERATED ON BY TRANSFORMATION C005
 RESIDUE 7678 OPERATED ON BY TRANSFORMATION C008
 RESIDUE 7740 OPERATED ON BY TRANSFORMATION C016
 RESIDUE 7833 OPERATED ON BY TRANSFORMATION C016
 RESIDUE 7851 OPERATED ON BY TRANSFORMATION C005
 RESIDUE 7919 OPERATED ON BY TRANSFORMATION C016
 RESIDUE 7920 OPERATED ON BY TRANSFORMATION C010
 RESIDUE 7938 OPERATED ON BY TRANSFORMATION C005
 RESIDUE 8009 OPERATED ON BY TRANSFORMATION C016
 RESIDUE 8030 OPERATED ON BY TRANSFORMATION C005
 RESIDUE 8047 OPERATED ON BY TRANSFORMATION C008
 RESIDUE 8084 OPERATED ON BY TRANSFORMATION C005
 RESIDUE 8086 OPERATED ON BY TRANSFORMATION C010
 RESIDUE 8124 OPERATED ON BY TRANSFORMATION C008

 <MKIMAT2>: updating the image atom lists and remapping
 Transformation   Atoms  Groups  Residues  Min-Distance
    1  C001 has     123      41      41        1.18
    2  C002 has     877     295     295        0.37
    3  C003 has      87      29      29        0.50
    4  C004 has     901     301     301        0.00
    5  C005 has    5429    1801    1719        0.00
    6  C006 has     831     279     279        0.00
    7  C007 has    1023     341     341        0.00
    8  C008 has    6264    2088    2066        0.00
    9  C009 has    1005     337     337        0.15
   10  C010 has    6315    2094    2056        0.00
   12  C012 has     114      38      38        0.34
   13  C013 has     819     275     275        0.00
   14  C014 has      97      33      33        3.18
 Total of51984 atoms and17170 groups and15949 residues were included

 <MAKGRP> found      0 image group exclusions.

 NONBOND OPTION FLAGS: 
     ELEC     VDW      ATOMs    CDIElec  FSHIft   VATOm    VFSWIt  
     BYGRoup  NOEXtnd  NOEWald 
 CUTNB  = 14.000 CTEXNB =999.000 CTONNB = 10.000 CTOFNB = 12.000
 CGONNB =  0.000 CGOFNB = 10.000
 WMIN   =  1.500 WRNMXD =  0.500 E14FAC =  1.000 EPS    =  1.000
 NBXMOD =      5
 There are   726159 atom  pairs and    48848 atom  exclusions.
 There are        0 group pairs and     4026 group exclusions.
 Generating nonbond list with Exclusion mode = 5
 == PRIMARY == SPACE FOR  8074294 ATOM PAIRS AND        0 GROUP PAIRS

 General atom nonbond list generation found:
   726099 ATOM PAIRS WERE FOUND FOR ATOM LIST
    40575 GROUP PAIRS REQUIRED ATOM SEARCHES

 SPACE FOR   617808 ATOM PAIRS AND        0 GROUP PAIRS

 Image nonbond list generation found:
   188309 ATOM PAIRS WERE FOUND FOR ATOM LIST
        0 ATOM PAIRS WERE FOUND FOR ATOM SELF LIST
    15434 GROUP PAIRS REQUIRED ATOM SEARCHES

  
 CHARMM>    NBONDS EWALD PMEWald Kappa 0.34 Order 4 FFTX 64 FFTY 64 FFTZ 80

 SELECTED IMAGES ATOMS BEING CENTERED ABOUT  0.000000  0.000000  0.000000

 <MKIMAT2>: updating the image atom lists and remapping
 Transformation   Atoms  Groups  Residues  Min-Distance
    1  C001 has     123      41      41        1.18
    2  C002 has     877     295     295        0.37
    3  C003 has      87      29      29        0.50
    4  C004 has     901     301     301        0.00
    5  C005 has    5429    1801    1719        0.00
    6  C006 has     831     279     279        0.00
    7  C007 has    1023     341     341        0.00
    8  C008 has    6264    2088    2066        0.00
    9  C009 has    1005     337     337        0.15
   10  C010 has    6315    2094    2056        0.00
   12  C012 has     114      38      38        0.34
   13  C013 has     819     275     275        0.00
   14  C014 has      97      33      33        3.18
 Total of51984 atoms and17170 groups and15949 residues were included

 <MAKGRP> found      0 image group exclusions.
 <PME> Total heap storage needed =      815315
 Fill Ewald table: Number of points=     10000 EWXmax=    4.250000
 fill erfc table: linear inter has rms error = 0.979220D-08 maximum error = 0.218740D-07
 fill erfc table: cubic spline has rms error = 0.360331D-11 maximum error = 0.108438D-10

 NONBOND OPTION FLAGS: 
     ELEC     VDW      ATOMs    CDIElec  FSHIft   VATOm    VFSWIt  
     BYGRoup  NOEXtnd  EWALd   
 CUTNB  = 14.000 CTEXNB =999.000 CTONNB = 10.000 CTOFNB = 12.000
 CGONNB =  0.000 CGOFNB = 10.000
 WMIN   =  1.500 WRNMXD =  0.500 E14FAC =  1.000 EPS    =  1.000
 NBXMOD =      5
 PME EWALD OPTIONS: KAPPA  =  0.340  QCOR =  0.000  Bspline order = 4
 FFTX=  64  FFTY=  64  FFTZ=  80
                Using Pub FFT
                Real-to-Complex FFT
 There are   726099 atom  pairs and    48848 atom  exclusions.
 There are        0 group pairs and     4026 group exclusions.
 Generating nonbond list with Exclusion mode = 5
 == PRIMARY == SPACE FOR  8074294 ATOM PAIRS AND        0 GROUP PAIRS

 General atom nonbond list generation found:
   726099 ATOM PAIRS WERE FOUND FOR ATOM LIST
    40575 GROUP PAIRS REQUIRED ATOM SEARCHES

 SPACE FOR   617808 ATOM PAIRS AND        0 GROUP PAIRS

 Image nonbond list generation found:
   188309 ATOM PAIRS WERE FOUND FOR ATOM LIST
        0 ATOM PAIRS WERE FOUND FOR ATOM SELF LIST
    15434 GROUP PAIRS REQUIRED ATOM SEARCHES

  
 VCLOSE: Closing unit   98 with status "KEEP"

                    RETURNING TO INPUT STREAM    99
  
 CHARMM>     
  
 CHARMM>    !Cleans up all previous constraints
 CHARMM>    !clean up all fixed constraint
 CHARMM>    CONS FIX SELE NONE END
 SELRPN>      0 atoms have been selected out of  28099
  
 CHARMM>    !clean up all harmonic restraint
 CHARMM>    CONS HARM CLEAR
  
 CHARMM>    !clean all distance constraints
 CHARMM>    NOE
  
    NOE>    RESET
  
    NOE>    END
 NOE:  CURRENT NUMBER OF CONSTRAINTS=   0
  
 CHARMM>    !clean up all dihedral constraints
 CHARMM>    CONS CLDH
  
 CHARMM>     
  
 CHARMM>    SHAKE FAST BONH PARA TOL 0.1e-9
 SHKCOM> SHAKE parameters: TOL =   0.1000D-09 MXITer =    500

             886 constraints will held by SHAKE.
 FSSHKINI: Fast shake initialized with     886 bond contraints and        0 water constraints (3-center).
 FSSHKINI:      886 constraints are in groups of:        0
 FSSHKINI:    299 2-body (CH),    178 3-body(CH2),     77 4-body(CH3),      0 >4-body. 
 FSSHKINI: Fast shake initialized with     886 bond contraints and        0 water constraints (3-center).
 FSSHKINI:      886 constraints are in groups of:        0
 FSSHKINI:    299 2-body (CH),    178 3-body(CH2),     77 4-body(CH3),      0 >4-body. 
   ==== COLLCT_FSTSHK ====
 FSSHKINI: =========== Totals for all nodes:   25706 total constraints
 FSSHKINI: Fast shake initialized with    2318 bond contraints and     7796 water constraints (3-center).
 FSSHKINI:    836 2-body (CH),    462 3-body(CH2),    186 4-body(CH3),      0 >4-body. 
  
 CHARMM>     
  
 CHARMM>     
  
 CHARMM>    OPEN WRIT UNIT 31 CARD NAME "3O23_heat.rst"
 VOPEN> Attempting to open::3O23_heat.rst::
 OPNLGU> Unit 31 opened for WRITE access to F:\51dassd\web\jobs\23866\AEB4FDA3-655B-4AD8-9018-5E8ECC245A82\Intermediate\3_Heating\3O23_heat.rst
  
 CHARMM>    OPEN WRIT UNIT 32 FILE NAME "3O23_heat.dcd"
 VOPEN> Attempting to open::3O23_heat.dcd::
 OPNLGU> Unit 32 opened for WRITE access to F:\51dassd\web\jobs\23866\AEB4FDA3-655B-4AD8-9018-5E8ECC245A82\Intermediate\3_Heating\3O23_heat.dcd
  
 CHARMM>    OPEN WRIT UNIT 33 CARD NAME "3O23_heat.ene"
 VOPEN> Attempting to open::3O23_heat.ene::
 OPNLGU> Unit 33 opened for WRITE access to F:\51dassd\web\jobs\23866\AEB4FDA3-655B-4AD8-9018-5E8ECC245A82\Intermediate\3_Heating\3O23_heat.ene
  
 CHARMM>     
  
 CHARMM>     
  
 CHARMM>    DYNAmics VERL STRT -
 CHARMM>      TIME 2.e-003 NSTEP 2000 ISEED 314159 314159 314159 314159 -
 CHARMM>      FIRSTT 50.0 FINALT 300.0 TEMINC 7.500000 -
 CHARMM>      IHTFRQ 50 NTRFRQ 100 IEQFRQ 500 IASORS 1 IASVEL 1 ICHECW 1 -
 CHARMM>      INBFRQ -1 IMGFRQ -1 -
 CHARMM>      ISVFRQ 100 NSAVC 1000 IPRFRQ 1000 NPRINT 1000 -
 CHARMM>      IUNREA -1 IUNWRI 31 IUNCRD 32  KUNIT 33
  IUNREA = -1         IUNWRI = 31          IUNOS = -1
  IUNCRD = 32         IUNVEL = -1          KUNIT = 33

 SELECTED IMAGES ATOMS BEING CENTERED ABOUT  0.000000  0.000000  0.000000

 NONBOND OPTION FLAGS: 
     ELEC     VDW      ATOMs    CDIElec  FSHIft   VATOm    VFSWIt  
     BYGRoup  NOEXtnd  EWALd   
 CUTNB  = 14.000 CTEXNB =999.000 CTONNB = 10.000 CTOFNB = 12.000
 CGONNB =  0.000 CGOFNB = 10.000
 WMIN   =  1.500 WRNMXD =  0.500 E14FAC =  1.000 EPS    =  1.000
 NBXMOD =      5
 PME EWALD OPTIONS: KAPPA  =  0.340  QCOR =  0.000  Bspline order = 4
 FFTX=  64  FFTY=  64  FFTZ=  80
                Using Pub FFT
                Real-to-Complex FFT
 There are   726099 atom  pairs and    48848 atom  exclusions.
 There are        0 group pairs and     4026 group exclusions.
   NSTEP =     2000    NSAVC =     1000    NSAVV =       10
  ISCALE =        0   ISCVEL =        0   IASORS =        1
  IASVEL =        1   ICHECW =        1   NTRFRQ =      100
  IHTFRQ =       50   IEQFRQ =      500   NPRINT =     1000
  INBFRQ =       -1   IHBFRQ =        0   IPRFRQ =     1000
  ILBFRQ =       50   IMGFRQ =       -1
  ISVFRQ =      100   NCYCLE =       50    NSNOS =       10
  FIRSTT =    50.000  TEMINC =     7.500  TSTRUC =  -999.000
  FINALT =   300.000  TWINDH =    10.000  TWINDL =   -10.000

  TIME STEP =  4.09097E-02 AKMA       2.00000E-03 PS

  RANDOM NUM. GEN. SEED(S) = 314159 314159 314159 314159

           SHAKE TOLERANCE =     0.10000E-09
 NUMBER OF DEGREES OF FREEDOM =  58588

          GAUSSIAN OPTION                  IS            1
          VELOCITIES ASSIGNED AT TEMPERATURE =     62.5000
          SEED FOR RANDOM NUMBER GENERATOR IS:
          SEEDS> 314159 314159 314159 314159

     DETAILS ABOUT CENTRE OF MASS
     POSITION          :   0.28031670       0.37084638      -9.98925981E-02
     VELOCITY          :   7.50787014E-05  -1.74258174E-03  -5.95417565E-04
     ANGULAR MOMENTUM  :    1114.1584        3077.2098        6831.7697    
     KINETIC ENERGY    :   0.29778595    
DYNA DYN: Step         Time      TOTEner        TOTKe       ENERgy  TEMPerature
DYNA PROP:             GRMS      HFCTote        HFCKe       EHFCor        VIRKe
DYNA INTERN:          BONDs       ANGLes       UREY-b    DIHEdrals    IMPRopers
DYNA CROSS:           CMAPs        PMF1D        PMF2D        PRIMO
DYNA EXTERN:        VDWaals         ELEC       HBONds          ASP         USER
DYNA IMAGES:        IMNBvdw       IMELec       IMHBnd       RXNField    EXTElec
DYNA EWALD:          EWKSum       EWSElf       EWEXcl       EWQCor       EWUTil
DYNA PRESS:            VIRE         VIRI       PRESSE       PRESSI       VOLUme
 ----------       ---------    ---------    ---------    ---------    ---------
DYNA>        0      0.00000-102007.65004   3634.29439-105641.94442     62.43122
DYNA PROP>         16.62190-102007.49956   3634.74948      0.15048    335.69418
DYNA INTERN>      302.97599    839.17955     50.86946   2605.68395     32.69139
DYNA CROSS>      -163.98514      0.00000      0.00000      0.00000
DYNA EXTERN>    10604.20951 -96116.21091      0.00000      0.00000      0.00000
DYNA IMAGES>      339.29011  -5456.37725      0.00000      0.00000      0.00000
DYNA EWALD>       882.44049-551293.55102 531730.83946      0.00000      0.00000
DYNA PRESS>     20480.00335 -20703.79947  -4629.36646  -4132.21368 303341.33813
 ----------       ---------    ---------    ---------    ---------    ---------
 UPDECI: Image update at step        33

 SELECTED IMAGES ATOMS BEING CENTERED ABOUT  0.000000  0.000000  0.000000
 UPDECI: Nonbond update at step        33

          GAUSSIAN OPTION                  IS            1
          VELOCITIES ASSIGNED AT TEMPERATURE =     69.5427
          SEED FOR RANDOM NUMBER GENERATOR IS:
          SEEDS> 314159 314159 314159 314159

     DETAILS ABOUT CENTRE OF MASS
     POSITION          :   0.28688045       0.37084717      -0.10752491    
     VELOCITY          :   1.40655165E-04  -5.32242966E-04  -3.26913991E-04
     ANGULAR MOMENTUM  :   -3239.9302        5070.8342        599.62556    
     KINETIC ENERGY    :   3.59385111E-02
DYNA DYN: Step         Time      TOTEner        TOTKe       ENERgy  TEMPerature
DYNA PROP:             GRMS      HFCTote        HFCKe       EHFCor        VIRKe
DYNA INTERN:          BONDs       ANGLes       UREY-b    DIHEdrals    IMPRopers
DYNA CROSS:           CMAPs        PMF1D        PMF2D        PRIMO
DYNA EXTERN:        VDWaals         ELEC       HBONds          ASP         USER
DYNA IMAGES:        IMNBvdw       IMELec       IMHBnd       RXNField    EXTElec
DYNA EWALD:          EWKSum       EWSElf       EWEXcl       EWQCor       EWUTil
DYNA PRESS:            VIRE         VIRI       PRESSE       PRESSI       VOLUme
 ----------       ---------    ---------    ---------    ---------    ---------
DYNA>       50      0.10000 -99765.92341   4010.93888-103776.86229     68.90135
DYNA PROP>         16.69549 -99757.58200   4035.85543      8.34141   2889.82273
DYNA INTERN>      375.23872   1010.26172     77.17268   2632.79998     47.43173
DYNA CROSS>      -162.05139      0.00000      0.00000      0.00000
DYNA EXTERN>    10340.03469 -94343.30043      0.00000      0.00000      0.00000
DYNA IMAGES>      344.96421  -5443.20665      0.00000      0.00000      0.00000
DYNA EWALD>       906.93528-551293.55102 531730.40819      0.00000      0.00000
DYNA PRESS>     18126.35198 -20052.90047  -4097.33946  -3924.63750 303341.33813
 ----------       ---------    ---------    ---------    ---------    ---------
 UPDECI: Image update at step        84

 SELECTED IMAGES ATOMS BEING CENTERED ABOUT  0.000000  0.000000  0.000000
 UPDECI: Nonbond update at step        84

          GAUSSIAN OPTION                  IS            1
          VELOCITIES ASSIGNED AT TEMPERATURE =     71.2587
          SEED FOR RANDOM NUMBER GENERATOR IS:
          SEEDS> 314159 314159 314159 314159

     DETAILS ABOUT CENTRE OF MASS
     POSITION          :   0.28688056       0.38397523      -0.11515693    
     VELOCITY          :  -2.34879470E-03  -2.83133771E-04  -7.82247901E-04
     ANGULAR MOMENTUM  :   -23.517863       -8.3562832        1888.9616    
     KINETIC ENERGY    :   0.54432239    
 WRIDYN: RESTart file was written at step     100
DYNA DYN: Step         Time      TOTEner        TOTKe       ENERgy  TEMPerature
DYNA PROP:             GRMS      HFCTote        HFCKe       EHFCor        VIRKe
DYNA INTERN:          BONDs       ANGLes       UREY-b    DIHEdrals    IMPRopers
DYNA CROSS:           CMAPs        PMF1D        PMF2D        PRIMO
DYNA EXTERN:        VDWaals         ELEC       HBONds          ASP         USER
DYNA IMAGES:        IMNBvdw       IMELec       IMHBnd       RXNField    EXTElec
DYNA EWALD:          EWKSum       EWSElf       EWEXcl       EWQCor       EWUTil
DYNA PRESS:            VIRE         VIRI       PRESSE       PRESSI       VOLUme
 ----------       ---------    ---------    ---------    ---------    ---------
DYNA>      100      0.20000 -98915.24736   4173.33415-103088.58151     71.69104
DYNA PROP>         16.76662 -98903.65466   4208.12122     11.59270   2570.75093
DYNA INTERN>      402.23359   1081.78095     87.99172   2666.92356     47.87488
DYNA CROSS>      -154.77794      0.00000      0.00000      0.00000
DYNA EXTERN>    10511.83322 -94013.33411      0.00000      0.00000      0.00000
DYNA IMAGES>      349.55038  -5419.29420      0.00000      0.00000      0.00000
DYNA EWALD>       916.88340-551293.55102 531727.30406      0.00000      0.00000
DYNA PRESS>     17047.27801 -18761.11197  -3853.42208  -3606.67775 303341.33813
 ----------       ---------    ---------    ---------    ---------    ---------
 UPDECI: Image update at step       128

 SELECTED IMAGES ATOMS BEING CENTERED ABOUT  0.000000  0.000000  0.000000
 UPDECI: Nonbond update at step       128
 UPDECI: Image update at step       146

 SELECTED IMAGES ATOMS BEING CENTERED ABOUT  0.000000  0.000000  0.000000
 UPDECI: Nonbond update at step       146

          GAUSSIAN OPTION                  IS            1
          VELOCITIES ASSIGNED AT TEMPERATURE =     78.7397
          SEED FOR RANDOM NUMBER GENERATOR IS:
          SEEDS> 314159 314159 314159 314159

     DETAILS ABOUT CENTRE OF MASS
     POSITION          :   0.28031481       0.38397441      -0.11515252    
     VELOCITY          :   2.91721866E-04   9.40834268E-06   7.52800460E-04
     ANGULAR MOMENTUM  :   -1465.8726        2681.1738       -826.12279    
     KINETIC ENERGY    :   5.71505923E-02
DYNA DYN: Step         Time      TOTEner        TOTKe       ENERgy  TEMPerature
DYNA PROP:             GRMS      HFCTote        HFCKe       EHFCor        VIRKe
DYNA INTERN:          BONDs       ANGLes       UREY-b    DIHEdrals    IMPRopers
DYNA CROSS:           CMAPs        PMF1D        PMF2D        PRIMO
DYNA EXTERN:        VDWaals         ELEC       HBONds          ASP         USER
DYNA IMAGES:        IMNBvdw       IMELec       IMHBnd       RXNField    EXTElec
DYNA EWALD:          EWKSum       EWSElf       EWEXcl       EWQCor       EWUTil
DYNA PRESS:            VIRE         VIRI       PRESSE       PRESSI       VOLUme
 ----------       ---------    ---------    ---------    ---------    ---------
DYNA>      150      0.30000 -98075.13589   4575.79773-102650.93362     78.60470
DYNA PROP>         16.74973 -98061.58182   4616.35525     13.55407   2659.00537
DYNA INTERN>      407.04436   1099.57518     89.31633   2667.61516     54.11627
DYNA CROSS>      -149.13038      0.00000      0.00000      0.00000
DYNA EXTERN>    10285.50375 -93395.70592      0.00000      0.00000      0.00000
DYNA IMAGES>      333.27230  -5393.47768      0.00000      0.00000      0.00000
DYNA EWALD>       911.26995-551293.55102 531733.21808      0.00000      0.00000
DYNA PRESS>     17535.96565 -19308.63590  -3963.88662  -3668.92280 303341.33813
 ----------       ---------    ---------    ---------    ---------    ---------
 UPDECI: Image update at step       180

 SELECTED IMAGES ATOMS BEING CENTERED ABOUT  0.000000  0.000000  0.000000
 UPDECI: Nonbond update at step       180

          GAUSSIAN OPTION                  IS            1
          VELOCITIES ASSIGNED AT TEMPERATURE =     86.2170
          SEED FOR RANDOM NUMBER GENERATOR IS:
          SEEDS> 314159 314159 314159 314159

     DETAILS ABOUT CENTRE OF MASS
     POSITION          :   0.27374851       0.39710094      -0.11514875    
     VELOCITY          :  -5.57073765E-04   9.11121978E-04  -1.93346678E-03
     ANGULAR MOMENTUM  :   -6227.1301        1787.8509       -5707.1197    
     KINETIC ENERGY    :   0.42771138    
 WRIDYN: RESTart file was written at step     200
DYNA DYN: Step         Time      TOTEner        TOTKe       ENERgy  TEMPerature
DYNA PROP:             GRMS      HFCTote        HFCKe       EHFCor        VIRKe
DYNA INTERN:          BONDs       ANGLes       UREY-b    DIHEdrals    IMPRopers
DYNA CROSS:           CMAPs        PMF1D        PMF2D        PRIMO
DYNA EXTERN:        VDWaals         ELEC       HBONds          ASP         USER
DYNA IMAGES:        IMNBvdw       IMELec       IMHBnd       RXNField    EXTElec
DYNA EWALD:          EWKSum       EWSElf       EWEXcl       EWQCor       EWUTil
DYNA PRESS:            VIRE         VIRI       PRESSE       PRESSI       VOLUme
 ----------       ---------    ---------    ---------    ---------    ---------
DYNA>      200      0.40000 -97251.56047   5003.86237-102255.42284     85.95815
DYNA PROP>         16.79423 -97236.43106   5049.14353     15.12940   2388.70520
DYNA INTERN>      424.27639   1166.97103    100.19923   2675.28333     55.03165
DYNA CROSS>      -146.13979      0.00000      0.00000      0.00000
DYNA EXTERN>    10416.85351 -93248.28055      0.00000      0.00000      0.00000
DYNA IMAGES>      347.93488  -5398.95988      0.00000      0.00000      0.00000
DYNA EWALD>       920.71041-551293.55102 531724.24797      0.00000      0.00000
DYNA PRESS>     16945.42853 -18537.89867  -3830.39969  -3429.48361 303341.33813
 ----------       ---------    ---------    ---------    ---------    ---------
 UPDECI: Image update at step       217

 SELECTED IMAGES ATOMS BEING CENTERED ABOUT  0.000000  0.000000  0.000000
 UPDECI: Nonbond update at step       217
 UPDECI: Image update at step       237

 SELECTED IMAGES ATOMS BEING CENTERED ABOUT  0.000000  0.000000  0.000000
 UPDECI: Nonbond update at step       237

          GAUSSIAN OPTION                  IS            1
          VELOCITIES ASSIGNED AT TEMPERATURE =     93.6073
          SEED FOR RANDOM NUMBER GENERATOR IS:
          SEEDS> 314159 314159 314159 314159

     DETAILS ABOUT CENTRE OF MASS
     POSITION          :   0.28031143       0.39053947      -7.69652126E-02
     VELOCITY          :  -7.05144148E-04   1.48481574E-03  -4.31244229E-04
     ANGULAR MOMENTUM  :    1658.5806       -7645.5775        2066.7531    
     KINETIC ENERGY    :   0.25317418    
DYNA DYN: Step         Time      TOTEner        TOTKe       ENERgy  TEMPerature
DYNA PROP:             GRMS      HFCTote        HFCKe       EHFCor        VIRKe
DYNA INTERN:          BONDs       ANGLes       UREY-b    DIHEdrals    IMPRopers
DYNA CROSS:           CMAPs        PMF1D        PMF2D        PRIMO
DYNA EXTERN:        VDWaals         ELEC       HBONds          ASP         USER
DYNA IMAGES:        IMNBvdw       IMELec       IMHBnd       RXNField    EXTElec
DYNA EWALD:          EWKSum       EWSElf       EWEXcl       EWQCor       EWUTil
DYNA PRESS:            VIRE         VIRI       PRESSE       PRESSI       VOLUme
 ----------       ---------    ---------    ---------    ---------    ---------
DYNA>      250      0.50000 -96407.14818   5441.42436-101848.57254     93.47475
DYNA PROP>         16.80729 -96390.31338   5491.92734     16.83480   5762.70099
DYNA INTERN>      454.91686   1165.84172    101.25424   2672.77083     59.83457
DYNA CROSS>      -145.06235      0.00000      0.00000      0.00000
DYNA EXTERN>    10282.91573 -92733.66439      0.00000      0.00000      0.00000
DYNA IMAGES>      349.41958  -5408.11660      0.00000      0.00000      0.00000
DYNA EWALD>       919.20170-551293.55102 531725.66659      0.00000      0.00000
DYNA PRESS>     14888.07852 -18729.87919  -3365.34962  -3406.15399 303341.33813
 ----------       ---------    ---------    ---------    ---------    ---------
 UPDECI: Image update at step       270

 SELECTED IMAGES ATOMS BEING CENTERED ABOUT  0.000000  0.000000  0.000000
 UPDECI: Nonbond update at step       270
 UPDECI: Image update at step       286

 SELECTED IMAGES ATOMS BEING CENTERED ABOUT  0.000000  0.000000  0.000000
 UPDECI: Nonbond update at step       286

          GAUSSIAN OPTION                  IS            1
          VELOCITIES ASSIGNED AT TEMPERATURE =    101.0687
          SEED FOR RANDOM NUMBER GENERATOR IS:
          SEEDS> 314159 314159 314159 314159

     DETAILS ABOUT CENTRE OF MASS
     POSITION          :   0.26718186       0.39054122      -9.22332284E-02
     VELOCITY          :  -9.49675095E-04   6.32111839E-04   2.06765615E-03
     ANGULAR MOMENTUM  :    4978.1168       -2147.4530        4843.6664    
     KINETIC ENERGY    :   0.48889323    
 WRIDYN: RESTart file was written at step     300
DYNA DYN: Step         Time      TOTEner        TOTKe       ENERgy  TEMPerature
DYNA PROP:             GRMS      HFCTote        HFCKe       EHFCor        VIRKe
DYNA INTERN:          BONDs       ANGLes       UREY-b    DIHEdrals    IMPRopers
DYNA CROSS:           CMAPs        PMF1D        PMF2D        PRIMO
DYNA EXTERN:        VDWaals         ELEC       HBONds          ASP         USER
DYNA IMAGES:        IMNBvdw       IMELec       IMHBnd       RXNField    EXTElec
DYNA EWALD:          EWKSum       EWSElf       EWEXcl       EWQCor       EWUTil
DYNA PRESS:            VIRE         VIRI       PRESSE       PRESSI       VOLUme
 ----------       ---------    ---------    ---------    ---------    ---------
DYNA>      300      0.60000 -95542.47222   5889.28821-101431.76043    101.16832
DYNA PROP>         16.85175 -95523.18156   5946.97829     19.29066   4214.43401
DYNA INTERN>      493.56534   1245.85304    110.42143   2682.64382     61.54673
DYNA CROSS>      -149.15335      0.00000      0.00000      0.00000
DYNA EXTERN>    10348.54192 -92533.39101      0.00000      0.00000      0.00000
DYNA IMAGES>      330.34609  -5355.62970      0.00000      0.00000      0.00000
DYNA EWALD>       910.41761-551293.55102 531716.62866      0.00000      0.00000
DYNA PRESS>     15775.80622 -18585.42890  -3566.01447  -3304.92784 303341.33813
 ----------       ---------    ---------    ---------    ---------    ---------
 UPDECI: Image update at step       327

 SELECTED IMAGES ATOMS BEING CENTERED ABOUT  0.000000  0.000000  0.000000
 UPDECI: Nonbond update at step       327

          GAUSSIAN OPTION                  IS            1
          VELOCITIES ASSIGNED AT TEMPERATURE =    108.5494
          SEED FOR RANDOM NUMBER GENERATOR IS:
          SEEDS> 314159 314159 314159 314159

     DETAILS ABOUT CENTRE OF MASS
     POSITION          :   0.25405281       0.37085252      -9.22266733E-02
     VELOCITY          :  -2.72151583E-03   8.98373850E-04  -8.94546109E-04
     ANGULAR MOMENTUM  :    1416.2635        9210.0717        358.02386    
     KINETIC ENERGY    :   0.79023294    
DYNA DYN: Step         Time      TOTEner        TOTKe       ENERgy  TEMPerature
DYNA PROP:             GRMS      HFCTote        HFCKe       EHFCor        VIRKe
DYNA INTERN:          BONDs       ANGLes       UREY-b    DIHEdrals    IMPRopers
DYNA CROSS:           CMAPs        PMF1D        PMF2D        PRIMO
DYNA EXTERN:        VDWaals         ELEC       HBONds          ASP         USER
DYNA IMAGES:        IMNBvdw       IMELec       IMHBnd       RXNField    EXTElec
DYNA EWALD:          EWKSum       EWSElf       EWEXcl       EWQCor       EWUTil
DYNA PRESS:            VIRE         VIRI       PRESSE       PRESSI       VOLUme
 ----------       ---------    ---------    ---------    ---------    ---------
DYNA>      350      0.70000 -94648.81276   6331.49099-100980.30375    108.76463
DYNA PROP>         16.84066 -94627.64921   6395.01397     21.16355   4928.70576
DYNA INTERN>      494.17128   1295.22101    121.32047   2693.19585     57.73130
DYNA CROSS>      -137.43008      0.00000      0.00000      0.00000
DYNA EXTERN>    10226.79701 -91961.19675      0.00000      0.00000      0.00000
DYNA IMAGES>      352.73576  -5467.27409      0.00000      0.00000      0.00000
DYNA EWALD>       917.43965-551293.55102 531720.53587      0.00000      0.00000
DYNA PRESS>     14784.88094 -18070.68478  -3342.02250  -3121.05645 303341.33813
 ----------       ---------    ---------    ---------    ---------    ---------
 UPDECI: Image update at step       354

 SELECTED IMAGES ATOMS BEING CENTERED ABOUT  0.000000  0.000000  0.000000
 UPDECI: Nonbond update at step       354
 UPDECI: Image update at step       371

 SELECTED IMAGES ATOMS BEING CENTERED ABOUT  0.000000  0.000000  0.000000
 UPDECI: Nonbond update at step       371
 UPDECI: Image update at step       392

 SELECTED IMAGES ATOMS BEING CENTERED ABOUT  0.000000  0.000000  0.000000
 UPDECI: Nonbond update at step       392

          GAUSSIAN OPTION                  IS            1
          VELOCITIES ASSIGNED AT TEMPERATURE =    115.8170
          SEED FOR RANDOM NUMBER GENERATOR IS:
          SEEDS> 314159 314159 314159 314159

     DETAILS ABOUT CENTRE OF MASS
     POSITION          :   0.28688026       0.37085377      -8.45838328E-02
     VELOCITY          :   5.53272684E-04   7.31387851E-04  -1.33871047E-03
     ANGULAR MOMENTUM  :    11489.763        1040.5422       -7827.7982    
     KINETIC ENERGY    :   0.23084577    
 WRIDYN: RESTart file was written at step     400
DYNA DYN: Step         Time      TOTEner        TOTKe       ENERgy  TEMPerature
DYNA PROP:             GRMS      HFCTote        HFCKe       EHFCor        VIRKe
DYNA INTERN:          BONDs       ANGLes       UREY-b    DIHEdrals    IMPRopers
DYNA CROSS:           CMAPs        PMF1D        PMF2D        PRIMO
DYNA EXTERN:        VDWaals         ELEC       HBONds          ASP         USER
DYNA IMAGES:        IMNBvdw       IMELec       IMHBnd       RXNField    EXTElec
DYNA EWALD:          EWKSum       EWSElf       EWEXcl       EWQCor       EWUTil
DYNA PRESS:            VIRE         VIRI       PRESSE       PRESSI       VOLUme
 ----------       ---------    ---------    ---------    ---------    ---------
DYNA>      400      0.80000 -93790.57670   6789.57358-100580.15028    116.63374
DYNA PROP>         16.87373 -93767.76021   6857.87275     22.81649    147.41710
DYNA INTERN>      513.74161   1313.62175    125.02599   2703.98350     70.26013
DYNA CROSS>      -150.64256      0.00000      0.00000      0.00000
DYNA EXTERN>    10373.26263 -91840.01493      0.00000      0.00000      0.00000
DYNA IMAGES>      315.52007  -5337.70821      0.00000      0.00000      0.00000
DYNA EWALD>       905.73487-551293.55102 531720.61589      0.00000      0.00000
DYNA PRESS>     17648.71446 -17746.99253  -3989.37273  -2978.13727 303341.33813
 ----------       ---------    ---------    ---------    ---------    ---------
 UPDECI: Image update at step       419

 SELECTED IMAGES ATOMS BEING CENTERED ABOUT  0.000000  0.000000  0.000000
 UPDECI: Nonbond update at step       419
 UPDECI: Image update at step       441

 SELECTED IMAGES ATOMS BEING CENTERED ABOUT  0.000000  0.000000  0.000000
 UPDECI: Nonbond update at step       441

          GAUSSIAN OPTION                  IS            1
          VELOCITIES ASSIGNED AT TEMPERATURE =    123.2674
          SEED FOR RANDOM NUMBER GENERATOR IS:
          SEEDS> 314159 314159 314159 314159

     DETAILS ABOUT CENTRE OF MASS
     POSITION          :   0.26718228       0.38398662      -0.10749047    
     VELOCITY          :   8.63839157E-04   6.50596098E-04  -3.26600641E-04
     ANGULAR MOMENTUM  :   -2441.2801        6808.6502       -1710.8560    
     KINETIC ENERGY    :   0.11187839    
DYNA DYN: Step         Time      TOTEner        TOTKe       ENERgy  TEMPerature
DYNA PROP:             GRMS      HFCTote        HFCKe       EHFCor        VIRKe
DYNA INTERN:          BONDs       ANGLes       UREY-b    DIHEdrals    IMPRopers
DYNA CROSS:           CMAPs        PMF1D        PMF2D        PRIMO
DYNA EXTERN:        VDWaals         ELEC       HBONds          ASP         USER
DYNA IMAGES:        IMNBvdw       IMELec       IMHBnd       RXNField    EXTElec
DYNA EWALD:          EWKSum       EWSElf       EWEXcl       EWQCor       EWUTil
DYNA PRESS:            VIRE         VIRI       PRESSE       PRESSI       VOLUme
 ----------       ---------    ---------    ---------    ---------    ---------
DYNA>      450      0.90000 -92890.74641   7207.62281-100098.36922    123.81514
DYNA PROP>         16.91878 -92865.35553   7283.96771     25.39088   6224.32415
DYNA INTERN>      542.90380   1345.47145    128.87620   2709.17869     67.12498
DYNA CROSS>      -145.23676      0.00000      0.00000      0.00000
DYNA EXTERN>    10340.17779 -91383.35465      0.00000      0.00000      0.00000
DYNA IMAGES>      355.76593  -5413.40786      0.00000      0.00000      0.00000
DYNA EWALD>       919.02751-551293.55102 531728.65473      0.00000      0.00000
DYNA PRESS>     13533.01657 -17682.56600  -3059.04701  -2899.36350 303341.33813
 ----------       ---------    ---------    ---------    ---------    ---------
 UPDECI: Image update at step       474

 SELECTED IMAGES ATOMS BEING CENTERED ABOUT  0.000000  0.000000  0.000000
 UPDECI: Nonbond update at step       474
 UPDECI: Image update at step       496

 SELECTED IMAGES ATOMS BEING CENTERED ABOUT  0.000000  0.000000  0.000000
 UPDECI: Nonbond update at step       496

          GAUSSIAN OPTION                  IS            1
          VELOCITIES ASSIGNED AT TEMPERATURE =    130.6594
          SEED FOR RANDOM NUMBER GENERATOR IS:
          SEEDS> 314159 314159 314159 314159

     DETAILS ABOUT CENTRE OF MASS
     POSITION          :   0.25405592       0.37086492      -9.98528700E-02
     VELOCITY          :  -9.42670094E-04   1.15941952E-03  -5.17952313E-05
     ANGULAR MOMENTUM  :   -6507.7936       -5285.4573       -8087.9117    
     KINETIC ENERGY    :   0.19598715    
 WRIDYN: RESTart file was written at step     500
DYNA DYN: Step         Time      TOTEner        TOTKe       ENERgy  TEMPerature
DYNA PROP:             GRMS      HFCTote        HFCKe       EHFCor        VIRKe
DYNA INTERN:          BONDs       ANGLes       UREY-b    DIHEdrals    IMPRopers
DYNA CROSS:           CMAPs        PMF1D        PMF2D        PRIMO
DYNA EXTERN:        VDWaals         ELEC       HBONds          ASP         USER
DYNA IMAGES:        IMNBvdw       IMELec       IMHBnd       RXNField    EXTElec
DYNA EWALD:          EWKSum       EWSElf       EWEXcl       EWQCor       EWUTil
DYNA PRESS:            VIRE         VIRI       PRESSE       PRESSI       VOLUme
 ----------       ---------    ---------    ---------    ---------    ---------
DYNA>      500      1.00000 -91958.87650   7707.12322 -99665.99973    132.39574
DYNA PROP>         16.87927 -91932.19862   7787.05954     26.67788   6405.25308
DYNA INTERN>      561.00174   1362.83883    133.17139   2721.20371     75.56155
DYNA CROSS>      -136.49786      0.00000      0.00000      0.00000
DYNA EXTERN>    10176.68253 -90853.50050      0.00000      0.00000      0.00000
DYNA IMAGES>      334.74937  -5386.18394      0.00000      0.00000      0.00000
DYNA EWALD>       917.36155-551293.55102 531721.16295      0.00000      0.00000
DYNA PRESS>     13792.06732 -18062.23604  -3117.60368  -2909.37167 303341.33813
 ----------       ---------    ---------    ---------    ---------    ---------
 UPDECI: Image update at step       516

 SELECTED IMAGES ATOMS BEING CENTERED ABOUT  0.000000  0.000000  0.000000
 UPDECI: Nonbond update at step       516
 UPDECI: Image update at step       538

 SELECTED IMAGES ATOMS BEING CENTERED ABOUT  0.000000  0.000000  0.000000
 UPDECI: Nonbond update at step       538

          GAUSSIAN OPTION                  IS            1
          VELOCITIES ASSIGNED AT TEMPERATURE =    137.8453
          SEED FOR RANDOM NUMBER GENERATOR IS:
          SEEDS> 314159 314159 314159 314159

     DETAILS ABOUT CENTRE OF MASS
     POSITION          :   0.26062437       0.35774103      -0.12275886    
     VELOCITY          :   8.63953535E-04   1.40673410E-03   8.51327580E-04
     ANGULAR MOMENTUM  :    2754.7551       -7435.5504        1690.6318    
     KINETIC ENERGY    :   0.30246086    
DYNA DYN: Step         Time      TOTEner        TOTKe       ENERgy  TEMPerature
DYNA PROP:             GRMS      HFCTote        HFCKe       EHFCor        VIRKe
DYNA INTERN:          BONDs       ANGLes       UREY-b    DIHEdrals    IMPRopers
DYNA CROSS:           CMAPs        PMF1D        PMF2D        PRIMO
DYNA EXTERN:        VDWaals         ELEC       HBONds          ASP         USER
DYNA IMAGES:        IMNBvdw       IMELec       IMHBnd       RXNField    EXTElec
DYNA EWALD:          EWKSum       EWSElf       EWEXcl       EWQCor       EWUTil
DYNA PRESS:            VIRE         VIRI       PRESSE       PRESSI       VOLUme
 ----------       ---------    ---------    ---------    ---------    ---------
DYNA>      550      1.10000 -91144.48041   8050.69929 -99195.17970    138.29781
DYNA PROP>         16.90111 -91115.56683   8137.42662     28.91358   5888.37156
DYNA INTERN>      550.10601   1446.04210    146.29503   2731.78279     75.67993
DYNA CROSS>      -138.78031      0.00000      0.00000      0.00000
DYNA EXTERN>    10065.67731 -90322.53041      0.00000      0.00000      0.00000
DYNA IMAGES>      345.75960  -5439.69754      0.00000      0.00000      0.00000
DYNA EWALD>       914.52697-551293.55102 531723.50986      0.00000      0.00000
DYNA PRESS>     13592.41314 -17517.99418  -3072.47320  -2733.55073 303341.33813
 ----------       ---------    ---------    ---------    ---------    ---------
 UPDECI: Image update at step       569

 SELECTED IMAGES ATOMS BEING CENTERED ABOUT  0.000000  0.000000  0.000000
 UPDECI: Nonbond update at step       569
 UPDECI: Image update at step       585

 SELECTED IMAGES ATOMS BEING CENTERED ABOUT  0.000000  0.000000  0.000000
 UPDECI: Nonbond update at step       585

          GAUSSIAN OPTION                  IS            1
          VELOCITIES ASSIGNED AT TEMPERATURE =    145.5860
          SEED FOR RANDOM NUMBER GENERATOR IS:
          SEEDS> 314159 314159 314159 314159

     DETAILS ABOUT CENTRE OF MASS
     POSITION          :   0.24749570       0.35774745      -0.10748526    
     VELOCITY          :  -1.44854313E-03  -7.13097334E-04  -4.58231464E-04
     ANGULAR MOMENTUM  :    3896.5584       -7644.0209       -1135.0919    
     KINETIC ENERGY    :   0.24693954    
 WRIDYN: RESTart file was written at step     600
DYNA DYN: Step         Time      TOTEner        TOTKe       ENERgy  TEMPerature
DYNA PROP:             GRMS      HFCTote        HFCKe       EHFCor        VIRKe
DYNA INTERN:          BONDs       ANGLes       UREY-b    DIHEdrals    IMPRopers
DYNA CROSS:           CMAPs        PMF1D        PMF2D        PRIMO
DYNA EXTERN:        VDWaals         ELEC       HBONds          ASP         USER
DYNA IMAGES:        IMNBvdw       IMELec       IMHBnd       RXNField    EXTElec
DYNA EWALD:          EWKSum       EWSElf       EWEXcl       EWQCor       EWUTil
DYNA PRESS:            VIRE         VIRI       PRESSE       PRESSI       VOLUme
 ----------       ---------    ---------    ---------    ---------    ---------
DYNA>      600      1.20000 -90372.13935   8416.24591 -98788.38526    144.57731
DYNA PROP>         16.93675 -90341.59982   8508.12971     30.53953  10941.46527
DYNA INTERN>      589.95125   1465.02696    143.56417   2740.96508     74.92906
DYNA CROSS>      -137.55194      0.00000      0.00000      0.00000
DYNA EXTERN>    10051.44982 -89950.95020      0.00000      0.00000      0.00000
DYNA IMAGES>      380.79092  -5505.57553      0.00000      0.00000      0.00000
DYNA EWALD>       934.44513-551293.55102 531718.12104      0.00000      0.00000
DYNA PRESS>     10665.12703 -17959.43721  -2410.77995  -2777.47266 303341.33813
 ----------       ---------    ---------    ---------    ---------    ---------
 UPDECI: Image update at step       604

 SELECTED IMAGES ATOMS BEING CENTERED ABOUT  0.000000  0.000000  0.000000
 UPDECI: Nonbond update at step       604
 UPDECI: Image update at step       618

 SELECTED IMAGES ATOMS BEING CENTERED ABOUT  0.000000  0.000000  0.000000
 UPDECI: Nonbond update at step       618
 UPDECI: Image update at step       634

 SELECTED IMAGES ATOMS BEING CENTERED ABOUT  0.000000  0.000000  0.000000
 UPDECI: Nonbond update at step       634
 UPDECI: Image update at step       649

 SELECTED IMAGES ATOMS BEING CENTERED ABOUT  0.000000  0.000000  0.000000
 UPDECI: Nonbond update at step       649

          GAUSSIAN OPTION                  IS            1
          VELOCITIES ASSIGNED AT TEMPERATURE =    153.4913
          SEED FOR RANDOM NUMBER GENERATOR IS:
          SEEDS> 314159 314159 314159 314159

     DETAILS ABOUT CENTRE OF MASS
     POSITION          :   0.25385288       0.37088367      -0.10748381    
     VELOCITY          :  -9.63060043E-04   3.99094032E-04  -1.62838109E-04
     ANGULAR MOMENTUM  :   -13976.930       -470.26237        129.22493    
     KINETIC ENERGY    :   9.75986560E-02
DYNA DYN: Step         Time      TOTEner        TOTKe       ENERgy  TEMPerature
DYNA PROP:             GRMS      HFCTote        HFCKe       EHFCor        VIRKe
DYNA INTERN:          BONDs       ANGLes       UREY-b    DIHEdrals    IMPRopers
DYNA CROSS:           CMAPs        PMF1D        PMF2D        PRIMO
DYNA EXTERN:        VDWaals         ELEC       HBONds          ASP         USER
DYNA IMAGES:        IMNBvdw       IMELec       IMHBnd       RXNField    EXTElec
DYNA EWALD:          EWKSum       EWSElf       EWEXcl       EWQCor       EWUTil
DYNA PRESS:            VIRE         VIRI       PRESSE       PRESSI       VOLUme
 ----------       ---------    ---------    ---------    ---------    ---------
DYNA>      650      1.30000 -89479.27114   8923.68790 -98402.95903    153.29433
DYNA PROP>         16.95618 -89447.00065   9020.33185     32.27049   4184.15123
DYNA INTERN>      589.77419   1506.07068    146.81328   2752.87436     81.41640
DYNA CROSS>      -128.84040      0.00000      0.00000      0.00000
DYNA EXTERN>    10053.61263 -89637.48713      0.00000      0.00000      0.00000
DYNA IMAGES>      325.54503  -5442.92186      0.00000      0.00000      0.00000
DYNA EWALD>       916.53743-551293.55102 531727.19740      0.00000      0.00000
DYNA PRESS>     14765.79145 -17555.22560  -3337.70745  -2608.91680 303341.33813
 ----------       ---------    ---------    ---------    ---------    ---------
 UPDECI: Image update at step       664

 SELECTED IMAGES ATOMS BEING CENTERED ABOUT  0.000000  0.000000  0.000000
 UPDECI: Nonbond update at step       664
 UPDECI: Image update at step       682

 SELECTED IMAGES ATOMS BEING CENTERED ABOUT  0.000000  0.000000  0.000000
 UPDECI: Nonbond update at step       682
 UPDECI: Image update at step       699

 SELECTED IMAGES ATOMS BEING CENTERED ABOUT  0.000000  0.000000  0.000000
 UPDECI: Nonbond update at step       699

          GAUSSIAN OPTION                  IS            1
          VELOCITIES ASSIGNED AT TEMPERATURE =    160.8358
          SEED FOR RANDOM NUMBER GENERATOR IS:
          SEEDS> 314159 314159 314159 314159

     DETAILS ABOUT CENTRE OF MASS
     POSITION          :   0.23437323       0.37744961      -0.10748183    
     VELOCITY          :   2.55253765E-04  -1.37768418E-03  -1.98619886E-03
     ANGULAR MOMENTUM  :    3682.6361       -325.65267       -4378.1952    
     KINETIC ENERGY    :   0.51795549    
 WRIDYN: RESTart file was written at step     700
DYNA DYN: Step         Time      TOTEner        TOTKe       ENERgy  TEMPerature
DYNA PROP:             GRMS      HFCTote        HFCKe       EHFCor        VIRKe
DYNA INTERN:          BONDs       ANGLes       UREY-b    DIHEdrals    IMPRopers
DYNA CROSS:           CMAPs        PMF1D        PMF2D        PRIMO
DYNA EXTERN:        VDWaals         ELEC       HBONds          ASP         USER
DYNA IMAGES:        IMNBvdw       IMELec       IMHBnd       RXNField    EXTElec
DYNA EWALD:          EWKSum       EWSElf       EWEXcl       EWQCor       EWUTil
DYNA PRESS:            VIRE         VIRI       PRESSE       PRESSI       VOLUme
 ----------       ---------    ---------    ---------    ---------    ---------
DYNA>      700      1.40000 -88527.80909   9383.46332 -97911.27241    161.19252
DYNA PROP>         16.91089 -88494.15960   9484.40927     33.64949   7830.05984
DYNA INTERN>      612.95477   1514.81554    156.50646   2744.08903     86.44662
DYNA CROSS>      -133.46866      0.00000      0.00000      0.00000
DYNA EXTERN>     9950.72010 -89123.48678      0.00000      0.00000      0.00000
DYNA IMAGES>      347.06329  -5437.28586      0.00000      0.00000      0.00000
DYNA EWALD>       931.81718-551293.55102 531732.10693      0.00000      0.00000
DYNA PRESS>     13151.41732 -18371.45722  -2972.78908  -2723.48607 303341.33813
 ----------       ---------    ---------    ---------    ---------    ---------
 UPDECI: Image update at step       715

 SELECTED IMAGES ATOMS BEING CENTERED ABOUT  0.000000  0.000000  0.000000
 UPDECI: Nonbond update at step       715
 UPDECI: Image update at step       734

 SELECTED IMAGES ATOMS BEING CENTERED ABOUT  0.000000  0.000000  0.000000
 UPDECI: Nonbond update at step       734
 UPDECI: Image update at step       749

 SELECTED IMAGES ATOMS BEING CENTERED ABOUT  0.000000  0.000000  0.000000
 UPDECI: Nonbond update at step       749

          GAUSSIAN OPTION                  IS            1
          VELOCITIES ASSIGNED AT TEMPERATURE =    168.1888
          SEED FOR RANDOM NUMBER GENERATOR IS:
          SEEDS> 314159 314159 314159 314159

     DETAILS ABOUT CENTRE OF MASS
     POSITION          :   0.26063898       0.35776394      -6.16643189E-02
     VELOCITY          :  -1.62005517E-03   1.62887529E-03   6.25649232E-04
     ANGULAR MOMENTUM  :    8106.9166        314.45128       -12662.805    
     KINETIC ENERGY    :   0.49701130    
DYNA DYN: Step         Time      TOTEner        TOTKe       ENERgy  TEMPerature
DYNA PROP:             GRMS      HFCTote        HFCKe       EHFCor        VIRKe
DYNA INTERN:          BONDs       ANGLes       UREY-b    DIHEdrals    IMPRopers
DYNA CROSS:           CMAPs        PMF1D        PMF2D        PRIMO
DYNA EXTERN:        VDWaals         ELEC       HBONds          ASP         USER
DYNA IMAGES:        IMNBvdw       IMELec       IMHBnd       RXNField    EXTElec
DYNA EWALD:          EWKSum       EWSElf       EWEXcl       EWQCor       EWUTil
DYNA PRESS:            VIRE         VIRI       PRESSE       PRESSI       VOLUme
 ----------       ---------    ---------    ---------    ---------    ---------
DYNA>      750      1.50000 -87651.02318   9757.95848 -97408.98166    167.62573
DYNA PROP>         16.97014 -87615.65425   9863.79381     35.36893   5780.60520
DYNA INTERN>      606.52784   1545.63307    155.39690   2769.78203     99.20330
DYNA CROSS>      -127.91241      0.00000      0.00000      0.00000
DYNA EXTERN>    10141.54821 -88957.48960      0.00000      0.00000      0.00000
DYNA IMAGES>      312.15008  -5321.64487      0.00000      0.00000      0.00000
DYNA EWALD>       929.25725-551293.55102 531732.11756      0.00000      0.00000
DYNA PRESS>     13260.87693 -17114.61373  -2997.53168  -2382.21354 303341.33813
 ----------       ---------    ---------    ---------    ---------    ---------
 UPDECI: Image update at step       763

 SELECTED IMAGES ATOMS BEING CENTERED ABOUT  0.000000  0.000000  0.000000
 UPDECI: Nonbond update at step       763
 UPDECI: Image update at step       779

 SELECTED IMAGES ATOMS BEING CENTERED ABOUT  0.000000  0.000000  0.000000
 UPDECI: Nonbond update at step       779
 UPDECI: Image update at step       794

 SELECTED IMAGES ATOMS BEING CENTERED ABOUT  0.000000  0.000000  0.000000
 UPDECI: Nonbond update at step       794

          GAUSSIAN OPTION                  IS            1
          VELOCITIES ASSIGNED AT TEMPERATURE =    175.8317
          SEED FOR RANDOM NUMBER GENERATOR IS:
          SEEDS> 314159 314159 314159 314159

     DETAILS ABOUT CENTRE OF MASS
     POSITION          :   0.24751534       0.34463893      -8.45724564E-02
     VELOCITY          :   2.48283302E-03  -2.86932934E-03  -8.60819931E-04
     ANGULAR MOMENTUM  :   -4503.1989        3675.8711       -10202.332    
     KINETIC ENERGY    :    1.3271625    
 WRIDYN: RESTart file was written at step     800
DYNA DYN: Step         Time      TOTEner        TOTKe       ENERgy  TEMPerature
DYNA PROP:             GRMS      HFCTote        HFCKe       EHFCor        VIRKe
DYNA INTERN:          BONDs       ANGLes       UREY-b    DIHEdrals    IMPRopers
DYNA CROSS:           CMAPs        PMF1D        PMF2D        PRIMO
DYNA EXTERN:        VDWaals         ELEC       HBONds          ASP         USER
DYNA IMAGES:        IMNBvdw       IMELec       IMHBnd       RXNField    EXTElec
DYNA EWALD:          EWKSum       EWSElf       EWEXcl       EWQCor       EWUTil
DYNA PRESS:            VIRE         VIRI       PRESSE       PRESSI       VOLUme
 ----------       ---------    ---------    ---------    ---------    ---------
DYNA>      800      1.60000 -86799.53247  10190.62140 -96990.15386    175.05817
DYNA PROP>         16.93566 -86762.38853  10301.83287     37.14394   7791.84070
DYNA INTERN>      628.02197   1604.83864    166.30553   2762.96712     93.90006
DYNA CROSS>      -129.62743      0.00000      0.00000      0.00000
DYNA EXTERN>     9855.83774 -88259.36861      0.00000      0.00000      0.00000
DYNA IMAGES>      342.11148  -5418.23537      0.00000      0.00000      0.00000
DYNA EWALD>       931.94467-551293.55102 531724.70137      0.00000      0.00000
DYNA PRESS>     12316.70733 -17511.26779  -2784.10852  -2405.86400 303341.33813
 ----------       ---------    ---------    ---------    ---------    ---------
 UPDECI: Image update at step       813

 SELECTED IMAGES ATOMS BEING CENTERED ABOUT  0.000000  0.000000  0.000000
 UPDECI: Nonbond update at step       813
 UPDECI: Image update at step       824

 SELECTED IMAGES ATOMS BEING CENTERED ABOUT  0.000000  0.000000  0.000000
 UPDECI: Nonbond update at step       824
 UPDECI: Image update at step       838

 SELECTED IMAGES ATOMS BEING CENTERED ABOUT  0.000000  0.000000  0.000000
 UPDECI: Nonbond update at step       838

          GAUSSIAN OPTION                  IS            1
          VELOCITIES ASSIGNED AT TEMPERATURE =    183.5721
          SEED FOR RANDOM NUMBER GENERATOR IS:
          SEEDS> 314159 314159 314159 314159

     DETAILS ABOUT CENTRE OF MASS
     POSITION          :   0.25408122       0.33151454      -0.10748120    
     VELOCITY          :   2.06177472E-04  -2.60932626E-03   8.02470153E-04
     ANGULAR MOMENTUM  :    227.82824        1332.8061        9305.8397    
     KINETIC ENERGY    :   0.65707541    
DYNA DYN: Step         Time      TOTEner        TOTKe       ENERgy  TEMPerature
DYNA PROP:             GRMS      HFCTote        HFCKe       EHFCor        VIRKe
DYNA INTERN:          BONDs       ANGLes       UREY-b    DIHEdrals    IMPRopers
DYNA CROSS:           CMAPs        PMF1D        PMF2D        PRIMO
DYNA EXTERN:        VDWaals         ELEC       HBONds          ASP         USER
DYNA IMAGES:        IMNBvdw       IMELec       IMHBnd       RXNField    EXTElec
DYNA EWALD:          EWKSum       EWSElf       EWEXcl       EWQCor       EWUTil
DYNA PRESS:            VIRE         VIRI       PRESSE       PRESSI       VOLUme
 ----------       ---------    ---------    ---------    ---------    ---------
DYNA>      850      1.70000 -85904.65295  10694.11566 -96598.76862    183.70737
DYNA PROP>         16.97057 -85866.16571  10809.94832     38.48724   8355.93733
DYNA INTERN>      639.57422   1608.24666    163.37684   2769.38400     96.03236
DYNA CROSS>      -123.28770      0.00000      0.00000      0.00000
DYNA EXTERN>     9913.17407 -88023.20065      0.00000      0.00000      0.00000
DYNA IMAGES>      315.93692  -5316.44696      0.00000      0.00000      0.00000
DYNA EWALD>       928.62539-551293.55102 531723.36725      0.00000      0.00000
DYNA PRESS>     11503.30378 -17073.92867  -2600.24414  -2230.43573 303341.33813
 ----------       ---------    ---------    ---------    ---------    ---------
 UPDECI: Image update at step       859

 SELECTED IMAGES ATOMS BEING CENTERED ABOUT  0.000000  0.000000  0.000000
 UPDECI: Nonbond update at step       859
 UPDECI: Image update at step       873

 SELECTED IMAGES ATOMS BEING CENTERED ABOUT  0.000000  0.000000  0.000000
 UPDECI: Nonbond update at step       873
 UPDECI: Image update at step       886

 SELECTED IMAGES ATOMS BEING CENTERED ABOUT  0.000000  0.000000  0.000000
 UPDECI: Nonbond update at step       886

          GAUSSIAN OPTION                  IS            1
          VELOCITIES ASSIGNED AT TEMPERATURE =    190.8003
          SEED FOR RANDOM NUMBER GENERATOR IS:
          SEEDS> 314159 314159 314159 314159

     DETAILS ABOUT CENTRE OF MASS
     POSITION          :   0.24730613       0.31182287      -5.40291544E-02
     VELOCITY          :   9.70549859E-04   1.00751058E-03   2.57943835E-03
     ANGULAR MOMENTUM  :    1433.9728       -3312.6463        9091.5511    
     KINETIC ENERGY    :   0.75486859    
 WRIDYN: RESTart file was written at step     900
DYNA DYN: Step         Time      TOTEner        TOTKe       ENERgy  TEMPerature
DYNA PROP:             GRMS      HFCTote        HFCKe       EHFCor        VIRKe
DYNA INTERN:          BONDs       ANGLes       UREY-b    DIHEdrals    IMPRopers
DYNA CROSS:           CMAPs        PMF1D        PMF2D        PRIMO
DYNA EXTERN:        VDWaals         ELEC       HBONds          ASP         USER
DYNA IMAGES:        IMNBvdw       IMELec       IMHBnd       RXNField    EXTElec
DYNA EWALD:          EWKSum       EWSElf       EWEXcl       EWQCor       EWUTil
DYNA PRESS:            VIRE         VIRI       PRESSE       PRESSI       VOLUme
 ----------       ---------    ---------    ---------    ---------    ---------
DYNA>      900      1.80000 -85065.45138  10978.65305 -96044.10443    188.59526
DYNA PROP>         16.98712 -85024.57657  11101.13353     40.87480   8717.13684
DYNA INTERN>      668.93517   1669.48491    176.97253   2777.92192    100.93835
DYNA CROSS>      -130.33501      0.00000      0.00000      0.00000
DYNA EXTERN>     9774.57356 -87317.69493      0.00000      0.00000      0.00000
DYNA IMAGES>      333.43345  -5459.56282      0.00000      0.00000      0.00000
DYNA EWALD>       933.10345-551293.55102 531721.67601      0.00000      0.00000
DYNA PRESS>     11262.36070 -17073.78526  -2545.78058  -2186.52302 303341.33813
 ----------       ---------    ---------    ---------    ---------    ---------
 UPDECI: Image update at step       907

 SELECTED IMAGES ATOMS BEING CENTERED ABOUT  0.000000  0.000000  0.000000
 UPDECI: Nonbond update at step       907
 UPDECI: Image update at step       921
[truncated: 7,142,395 more chars]
