# Supplementary material for: Exploring the mechanism of Alisma orientale for the treatment of pregnancy induced hypertension and potential hepato-nephrotoxicity by using network pharmacology, network toxicology, molecular docking and molecular dynamics simulation
Source: Front Pharmacol. 2022 Nov 15;13:1027112. doi: 10.3389/fphar.2022.1027112 (PMC9705790; doi:10.3389/fphar.2022.1027112)
Supplement: Supplementary file 4 [file DataSheet8.ZIP › Supplement Materials/Molecular Dynamics Simulation/RMSD 500ps.csv]

Reference	Scope	Conformation 1	Conformation 2	Conformation 3	Conformation 4	Conformation 5	Conformation 6	Conformation 7	Conformation 8	Conformation 9	Conformation 10	Conformation 11	Conformation 12	Conformation 13	Conformation 14	Conformation 15	Conformation 16	Conformation 17	Conformation 18	Conformation 19	Conformation 20	Conformation 21	Conformation 22	Conformation 23	Conformation 24	Conformation 25	Conformation 26	Conformation 27	Conformation 28	Conformation 29	Conformation 30	Conformation 31	Conformation 32	Conformation 33	Conformation 34	Conformation 35	Conformation 36	Conformation 37	Conformation 38	Conformation 39	Conformation 40	Conformation 41	Conformation 42	Conformation 43	Conformation 44	Conformation 45	Conformation 46	Conformation 47	Conformation 48
Conformation 1	Molecule	0	0.664985	0.869573	0.878964	0.892278	0.911514	0.919896	0.925849	0.960633	0.935754	0.920388	0.914608	0.992485	1.14387	1.08518	1.13317	1.25918	1.22312	1.30136	1.30679	1.23512	1.11151	1.05787	1.15671	1.09085	1.19695	1.11599	1.13789	1.1647	1.11512	1.256	1.28544	1.2732	1.28206	1.27242	1.23622	1.2137	1.27371	1.22283	1.31638	1.30341	1.30886	1.41917	1.44451	1.37374	1.39323	1.45396	1.56034
[truncated: 203 more columns]
