# Supplementary material for: Exploring the mechanism of Alisma orientale for the treatment of pregnancy induced hypertension and potential hepato-nephrotoxicity by using network pharmacology, network toxicology, molecular docking and molecular dynamics simulation
Source: Front Pharmacol. 2022 Nov 15;13:1027112. doi: 10.3389/fphar.2022.1027112 (PMC9705790; doi:10.3389/fphar.2022.1027112)
Supplement: Supplementary file 4 [file DataSheet8.ZIP › Supplement Materials/Molecular Dynamics Simulation/RMSF 500ps.csv]

Residue	Chain	RMSF
GLU991	A_1	1.93995
TRP992	A_1	1.10147
GLU993	A_1	0.986198
VAL994	A_1	0.817591
ALA995	A_1	0.904741
ARG996	A_1	1.25452
GLU997	A_1	1.31189
LYS998	A_1	1.22525
ILE999	A_1	0.842835
THR1000	A_1	1.09712
MET1001	A_1	0.99554
SER1002	A_1	1.05564
ARG1003	A_1	1.04131
GLU1004	A_1	1.19428
LEU1005	A_1	0.976271
GLY1006	A_1	0.995941
GLN1007	A_1	0.963471
GLY1008	A_1	0.757267
SER1009	A_1	0.981732
PHE1010	A_1	1.0002
GLY1011	A_1	0.69844
MET1012	A_1	0.91918
VAL1013	A_1	0.661354
TYR1014	A_1	0.717542
GLU1015	A_1	0.706726
GLY1016	A_1	0.621925
VAL1017	A_1	0.915797
ALA1018	A_1	0.777723
LYS1019	A_1	1.41648
GLY1020	A_1	1.32859
VAL1021	A_1	1.60383
VAL1022	A_1	1.48473
LYS1023	A_1	2.14943
ASP1024	A_1	2.11563
GLU1025	A_1	1.7434
PRO1026	A_1	1.4222
GLU1027	A_1	1.33894
THR1028	A_1	0.893744
ARG1029	A_1	0.800822
VAL1030	A_1	0.531129
ALA1031	A_1	0.483195
ILE1032	A_1	0.561012
LYS1033	A_1	0.585677
THR1034	A_1	0.665646
VAL1035	A_1	0.771085
ASN1036	A_1	1.15328
GLU1037	A_1	1.40951
ALA1038	A_1	1.21723
ALA1039	A_1	1.05862
SER1040	A_1	1.13212
MET1041	A_1	1.37787
ARG1042	A_1	2.33085
GLU1043	A_1	1.02972
ARG1044	A_1	0.90116
ILE1045	A_1	0.949949
GLU1046	A_1	1.08152
PHE1047	A_1	0.687144
LEU1048	A_1	0.729584
ASN1049	A_1	0.857295
GLU1050	A_1	0.82521
ALA1051	A_1	0.645799
SER1052	A_1	0.746151
VAL1053	A_1	0.853254
MET1054	A_1	0.984463
LYS1055	A_1	0.848962
GLU1056	A_1	1.83231
PHE1057	A_1	1.43617
ASN1058	A_1	1.23329
CYS1059	A_1	0.789644
HIS1060	A_1	0.704446
HIS1061	A_1	0.479455
VAL1062	A_1	0.568665
VAL1063	A_1	0.530418
ARG1064	A_1	0.690541
LEU1065	A_1	0.615291
LEU1066	A_1	0.546947
GLY1067	A_1	0.476421
VAL1068	A_1	0.773275
VAL1069	A_1	0.736694
SER1070	A_1	0.964586
GLN1071	A_1	1.36663
GLY1072	A_1	1.25152
GLN1073	A_1	1.76781
PRO1074	A_1	0.937088
THR1075	A_1	0.703295
LEU1076	A_1	0.570604
VAL1077	A_1	0.504109
ILE1078	A_1	0.510822
MET1079	A_1	0.676219
GLU1080	A_1	0.582027
LEU1081	A_1	0.617504
MET1082	A_1	0.539672
THR1083	A_1	0.686468
ARG1084	A_1	0.867205
GLY1085	A_1	0.558307
ASP1086	A_1	0.656193
LEU1087	A_1	0.47668
LYS1088	A_1	0.527267
SER1089	A_1	0.52474
TYR1090	A_1	0.674221
LEU1091	A_1	0.541086
ARG1092	A_1	1.15835
SER1093	A_1	0.702284
LEU1094	A_1	0.794568
ARG1095	A_1	0.854634
PRO1096	A_1	1.02493
GLU1097	A_1	1.36126
MET1098	A_1	1.2813
GLU1099	A_1	1.77621
ASN1100	A_1	1.87502
ASN1101	A_1	1.9034
PRO1102	A_1	2.41172
VAL1103	A_1	2.33874
LEU1104	A_1	2.6736
ALA1105	A_1	1.67214
PRO1106	A_1	1.58516
PRO1107	A_1	1.45945
SER1108	A_1	0.947447
LEU1109	A_1	0.932155
SER1110	A_1	0.653197
LYS1111	A_1	0.89818
MET1112	A_1	0.703082
ILE1113	A_1	0.59272
GLN1114	A_1	0.574141
MET1115	A_1	0.695244
ALA1116	A_1	0.493268
GLY1117	A_1	0.419571
GLU1118	A_1	0.487302
ILE1119	A_1	0.408492
ALA1120	A_1	0.388195
ASP1121	A_1	0.449198
GLY1122	A_1	0.456172
MET1123	A_1	0.468286
ALA1124	A_1	0.48075
TYR1125	A_1	0.590151
LEU1126	A_1	0.595887
ASN1127	A_1	0.730522
ALA1128	A_1	0.782106
ASN1129	A_1	0.94582
LYS1130	A_1	1.26964
PHE1131	A_1	0.741168
VAL1132	A_1	0.686152
HIS1133	A_1	0.731313
ARG1134	A_1	1.31602
ASP1135	A_1	0.73051
LEU1136	A_1	0.539079
ALA1137	A_1	0.419882
ALA1138	A_1	0.412374
ARG1139	A_1	0.493355
ASN1140	A_1	0.55676
CYS1141	A_1	0.479775
MET1142	A_1	0.635275
VAL1143	A_1	0.500479
ALA1144	A_1	0.553888
GLU1145	A_1	0.796948
ASP1146	A_1	0.725578
PHE1147	A_1	0.785553
THR1148	A_1	0.535318
VAL1149	A_1	0.473886
LYS1150	A_1	0.506002
ILE1151	A_1	0.530404
GLY1152	A_1	0.691505
ASP1153	A_1	0.8966
PHE1154	A_1	1.33045
GLY1155	A_1	0.804613
MET1156	A_1	0.846672
THR1157	A_1	0.851876
ARG1158	A_1	0.801338
ASP1159	A_1	1.00872
ILE1160	A_1	1.11985
TYR1161	A_1	0.675593
GLU1162	A_1	1.01129
THR1163	A_1	0.657129
ASP1164	A_1	0.498584
TYR1165	A_1	0.617408
TYR1166	A_1	0.826216
ARG1167	A_1	1.22397
LYS1168	A_1	1.74592
GLY1169	A_1	1.86257
GLY1170	A_1	2.05555
LYS1171	A_1	2.29988
GLY1172	A_1	1.47489
LEU1173	A_1	1.22447
LEU1174	A_1	0.927967
PRO1175	A_1	0.565458
VAL1176	A_1	0.590409
ARG1177	A_1	0.51582
TRP1178	A_1	0.417019
MET1179	A_1	0.544964
SER1180	A_1	0.524962
PRO1181	A_1	0.573341
GLU1182	A_1	0.556723
SER1183	A_1	0.594637
LEU1184	A_1	0.685821
LYS1185	A_1	0.939386
ASP1186	A_1	1.32265
GLY1187	A_1	0.946104
VAL1188	A_1	1.12249
PHE1189	A_1	1.08401
THR1190	A_1	1.05661
THR1191	A_1	1.08856
TYR1192	A_1	0.858076
SER1193	A_1	0.614888
ASP1194	A_1	0.618388
VAL1195	A_1	0.493217
TRP1196	A_1	0.500418
SER1197	A_1	0.427644
PHE1198	A_1	0.479884
GLY1199	A_1	0.414387
VAL1200	A_1	0.402149
VAL1201	A_1	0.467772
LEU1202	A_1	0.499574
TRP1203	A_1	0.46735
GLU1204	A_1	0.384192
ILE1205	A_1	0.44291
ALA1206	A_1	0.471519
THR1207	A_1	0.445683
LEU1208	A_1	0.619828
ALA1209	A_1	0.517914
GLU1210	A_1	0.612129
GLN1211	A_1	0.615204
PRO1212	A_1	0.529841
TYR1213	A_1	0.582558
GLN1214	A_1	1.06062
GLY1215	A_1	0.87147
LEU1216	A_1	0.817522
SER1217	A_1	0.737249
ASN1218	A_1	0.701366
GLU1219	A_1	1.02681
GLN1220	A_1	1.17345
VAL1221	A_1	0.560716
LEU1222	A_1	0.865358
ARG1223	A_1	1.89749
PHE1224	A_1	0.629821
VAL1225	A_1	0.582579
MET1226	A_1	0.805105
GLU1227	A_1	1.21145
GLY1228	A_1	0.716376
GLY1229	A_1	0.64766
LEU1230	A_1	0.67879
LEU1231	A_1	0.655457
ASP1232	A_1	0.871158
LYS1233	A_1	0.679028
PRO1234	A_1	0.697124
ASP1235	A_1	1.27984
ASN1236	A_1	1.29094
CYS1237	A_1	0.713975
PRO1238	A_1	0.783464
ASP1239	A_1	0.783281
MET1240	A_1	1.0597
LEU1241	A_1	0.868145
PHE1242	A_1	0.696249
GLU1243	A_1	0.962607
LEU1244	A_1	0.59659
MET1245	A_1	0.503725
ARG1246	A_1	1.01843
MET1247	A_1	0.908239
CYS1248	A_1	0.535022
TRP1249	A_1	0.552754
GLN1250	A_1	0.838583
TYR1251	A_1	0.618926
ASN1252	A_1	0.761741
PRO1253	A_1	0.697397
LYS1254	A_1	1.31114
MET1255	A_1	0.884521
ARG1256	A_1	0.530938
PRO1257	A_1	0.616571
SER1258	A_1	0.571396
PHE1259	A_1	0.530254
LEU1260	A_1	0.619648
GLU1261	A_1	0.642196
ILE1262	A_1	0.554881
ILE1263	A_1	0.540083
SER1264	A_1	0.650942
SER1265	A_1	0.836251
ILE1266	A_1	0.696532
LYS1267	A_1	0.847706
GLU1268	A_1	0.91373
GLU1269	A_1	1.01084
MET1270	A_1	0.686921
GLU1271	A_1	1.09286
PRO1272	A_1	1.0344
GLY1273	A_1	0.830662
PHE1274	A_1	0.663737
ARG1275	A_1	0.956795
GLU1276	A_1	1.13533
VAL1277	A_1	0.886608
SER1278	A_1	0.553347
PHE1279	A_1	0.619994
TYR1280	A_1	0.612792
TYR1281	A_1	0.700935
SER1282	A_1	0.947928
GLU1283	A_1	2.29559
