# Supplementary material for: Exploring the mechanism of Alisma orientale for the treatment of pregnancy induced hypertension and potential hepato-nephrotoxicity by using network pharmacology, network toxicology, molecular docking and molecular dynamics simulation
Source: Front Pharmacol. 2022 Nov 15;13:1027112. doi: 10.3389/fphar.2022.1027112 (PMC9705790; doi:10.3389/fphar.2022.1027112)
Supplement: Supplementary file 4 [file DataSheet8.ZIP › Supplement Materials/PPI/Toxic/string_interactions_short.tsv]

#node1	node2	node1_string_id	node2_string_id	neighborhood_on_chromosome	gene_fusion	phylogenetic_cooccurrence	homology	coexpression	experimentally_determined_interaction	database_annotated	automated_textmining	combined_score
ACE	MMP2	9606.ENSP00000290866	9606.ENSP00000219070	0	0	0	0	0.062	0	0	0.545	0.554
ACE	TGFB1	9606.ENSP00000290866	9606.ENSP00000221930	0	0	0	0	0	0	0	0.635	0.635
ACE	TTR	9606.ENSP00000290866	9606.ENSP00000237014	0	0	0	0	0	0	0	0.454	0.454
ACE	LGALS3	9606.ENSP00000290866	9606.ENSP00000254301	0	0	0	0	0.058	0	0	0.393	0.403
ACE	IL1B	9606.ENSP00000290866	9606.ENSP00000263341	0	0	0	0	0	0	0	0.602	0.602
ACE	KDR	9606.ENSP00000290866	9606.ENSP00000263923	0	0	0	0	0.062	0	0	0.505	0.515
ACE	BCHE	9606.ENSP00000290866	9606.ENSP00000264381	0	0	0	0	0.062	0	0	0.521	0.531
ACE	EGF	9606.ENSP00000290866	9606.ENSP00000265171	0	0	0	0	0.073	0	0	0.670	0.681
ACE	TP53	9606.ENSP00000290866	9606.ENSP00000269305	0	0	0	0	0.063	0	0	0.393	0.407
ACE	EGFR	9606.ENSP00000290866	9606.ENSP00000275493	0	0	0	0	0	0	0	0.429	0.429
ACE	AKR1B1	9606.ENSP00000290866	9606.ENSP00000285930	0	0	0	0	0	0	0	0.556	0.556
ACE	PPARG	9606.ENSP00000290866	9606.ENSP00000287820	0	0	0	0	0.062	0	0	0.780	0.785
ACE	HMGCR	9606.ENSP00000290866	9606.ENSP00000287936	0	0	0	0	0	0	0	0.565	0.565
ACE	F7	9606.ENSP00000290866	9606.ENSP00000364731	0	0	0	0	0	0	0	0.400	0.400
ACE	PTGS1	9606.ENSP00000290866	9606.ENSP00000354612	0	0	0	0	0.064	0	0	0.407	0.422
ACE	ACTA2	9606.ENSP00000290866	9606.ENSP00000402373	0	0	0	0	0	0	0	0.429	0.429
ACE	CASP3	9606.ENSP00000290866	9606.ENSP00000311032	0	0	0	0	0	0	0	0.442	0.442
ACE	MMP1	9606.ENSP00000290866	9606.ENSP00000322788	0	0	0	0	0.062	0	0	0.432	0.445
ACE	FOS	9606.ENSP00000290866	9606.ENSP00000306245	0	0	0	0	0	0	0	0.451	0.451
ACE	ESR1	9606.ENSP00000290866	9606.ENSP00000405330	0	0	0	0	0.062	0	0	0.456	0.467
ACE	VDR	9606.ENSP00000290866	9606.ENSP00000447173	0	0	0	0	0	0	0	0.471	0.471
ACE	COL7A1	9606.ENSP00000290866	9606.ENSP00000332371	0	0	0	0	0.049	0	0	0.476	0.481
ACE	MMP3	9606.ENSP00000290866	9606.ENSP00000299855	0	0	0	0	0.062	0	0	0.473	0.484
ACE	SLC2A4	9606.ENSP00000290866	9606.ENSP00000320935	0	0	0	0	0.062	0	0	0.486	0.497
ACE	PPARA	9606.ENSP00000290866	9606.ENSP00000385523	0	0	0	0	0	0	0	0.517	0.517
ACE	PTGS2	9606.ENSP00000290866	9606.ENSP00000356438	0	0	0	0	0.065	0	0	0.572	0.583
ACE	F2	9606.ENSP00000290866	9606.ENSP00000308541	0	0	0	0	0.054	0	0	0.608	0.613
ACE	MMP9	9606.ENSP00000290866	9606.ENSP00000361405	0	0	0	0	0.084	0	0	0.602	0.621
ACE	ACHE	9606.ENSP00000290866	9606.ENSP00000303211	0	0	0	0	0.062	0	0	0.626	0.634
ACE	TNF	9606.ENSP00000290866	9606.ENSP00000398698	0	0	0	0	0	0	0	0.707	0.707
ACE	DPP4	9606.ENSP00000290866	9606.ENSP00000353731	0	0	0	0	0	0	0	0.761	0.761
ACE	NR3C2	9606.ENSP00000290866	9606.ENSP00000350815	0	0	0	0	0.062	0	0	0.860	0.863
ACHE	GSR	9606.ENSP00000303211	9606.ENSP00000221130	0	0	0	0	0	0	0	0.400	0.400
ACHE	IL1B	9606.ENSP00000303211	9606.ENSP00000263341	0	0	0	0	0	0	0	0.508	0.508
ACHE	GSK3B	9606.ENSP00000303211	9606.ENSP00000324806	0	0	0	0	0.048	0.062	0	0.408	0.425
ACHE	FOS	9606.ENSP00000303211	9606.ENSP00000306245	0	0	0	0	0	0	0	0.429	0.429
ACHE	CHRM2	9606.ENSP00000303211	9606.ENSP00000399745	0	0	0	0	0.065	0	0	0.461	0.474
ACHE	PTGS2	9606.ENSP00000303211	9606.ENSP00000356438	0	0	0	0	0	0.059	0	0.467	0.477
ACHE	TNF	9606.ENSP00000303211	9606.ENSP00000398698	0	0	0	0	0	0	0	0.521	0.521
ACHE	CASP3	9606.ENSP00000303211	9606.ENSP00000311032	0	0	0	0	0	0	0	0.530	0.530
ACHE	CHRM1	9606.ENSP00000303211	9606.ENSP00000306490	0	0	0	0	0.146	0	0	0.556	0.605
ACHE	MAOB	9606.ENSP00000303211	9606.ENSP00000367309	0.047	0	0	0	0.107	0	0	0.662	0.687
ACSL1	FABP4	9606.ENSP00000422607	9606.ENSP00000256104	0	0	0	0	0.062	0	0	0.563	0.573
ACSL1	PPARG	9606.ENSP00000422607	9606.ENSP00000287820	0	0	0	0	0.062	0	0	0.574	0.583
ACSL1	SLC2A4	9606.ENSP00000422607	9606.ENSP00000320935	0	0	0	0	0.062	0.056	0	0.398	0.420
ACSL1	SREBF1	9606.ENSP00000422607	9606.ENSP00000348069	0	0	0	0	0	0	0	0.588	0.588
ACSL1	PPARA	9606.ENSP00000422607	9606.ENSP00000385523	0	0	0	0	0.064	0	0.900	0.653	0.964
ACSL1	RXRA	9606.ENSP00000422607	9606.ENSP00000419692	0	0	0	0	0.067	0	0.900	0.323	0.931
ACSL1	MYC	9606.ENSP00000422607	9606.ENSP00000479618	0	0	0	0	0.063	0.066	0	0.396	0.425
ACTA2	MMP2	9606.ENSP00000402373	9606.ENSP00000219070	0	0	0	0	0.111	0	0	0.453	0.494
ACTA2	TGFB1	9606.ENSP00000402373	9606.ENSP00000221930	0	0	0	0	0	0	0	0.794	0.794
ACTA2	COL1A1	9606.ENSP00000402373	9606.ENSP00000225964	0	0	0	0	0.228	0	0	0.767	0.813
ACTA2	MAPK14	9606.ENSP00000402373	9606.ENSP00000229795	0	0	0	0	0	0.064	0	0.397	0.411
ACTA2	LGALS3	9606.ENSP00000402373	9606.ENSP00000254301	0	0	0	0	0.062	0.284	0	0.391	0.556
ACTA2	IL1B	9606.ENSP00000402373	9606.ENSP00000263341	0	0	0	0	0	0	0	0.536	0.536
ACTA2	KDR	9606.ENSP00000402373	9606.ENSP00000263923	0	0	0	0	0	0	0	0.515	0.515
ACTA2	EGF	9606.ENSP00000402373	9606.ENSP00000265171	0	0	0	0	0	0	0	0.466	0.466
ACTA2	TP53	9606.ENSP00000402373	9606.ENSP00000269305	0	0	0	0	0	0.081	0	0.431	0.455
ACTA2	EGFR	9606.ENSP00000402373	9606.ENSP00000275493	0	0	0	0	0.060	0.270	0	0.331	0.501
ACTA2	PPARG	9606.ENSP00000402373	9606.ENSP00000287820	0	0	0	0	0	0.056	0	0.436	0.445
ACTA2	KIT	9606.ENSP00000402373	9606.ENSP00000288135	0	0	0	0	0	0	0	0.413	0.413
ACTA2	CASP3	9606.ENSP00000402373	9606.ENSP00000311032	0	0	0	0	0	0.173	0	0.493	0.563
ACTA2	HSP90AA1	9606.ENSP00000402373	9606.ENSP00000335153	0	0	0	0	0.072	0.181	0	0.396	0.501
ACTA2	MMP9	9606.ENSP00000402373	9606.ENSP00000361405	0	0	0	0	0	0	0	0.574	0.574
ACTA2	HDAC8	9606.ENSP00000402373	9606.ENSP00000362674	0	0	0	0	0.052	0.142	0	0.530	0.584
ACTA2	TNF	9606.ENSP00000402373	9606.ENSP00000398698	0	0	0	0	0	0.068	0	0.573	0.585
ADH1B	AHCY	9606.ENSP00000306606	9606.ENSP00000217426	0	0	0	0	0.064	0.346	0	0.108	0.406
ADH1B	ALDH2	9606.ENSP00000306606	9606.ENSP00000261733	0.049	0	0	0	0.140	0	0.900	0.916	0.992
ADH1B	CHRM2	9606.ENSP00000306606	9606.ENSP00000399745	0	0	0	0	0	0	0	0.412	0.412
ADH1B	GABRA2	9606.ENSP00000306606	9606.ENSP00000421828	0	0	0	0	0	0	0	0.630	0.630
ADH1B	MAOB	9606.ENSP00000306606	9606.ENSP00000367309	0	0	0	0	0.104	0	0.650	0.203	0.728
ADH1B	ADH1C	9606.ENSP00000306606	9606.ENSP00000426083	0	0	0.449	0.986	0.179	0.660	0.800	0.912	0.940
ADH1C	AHCY	9606.ENSP00000426083	9606.ENSP00000217426	0	0	0	0	0.064	0.346	0	0.117	0.412
ADH1C	ALDH2	9606.ENSP00000426083	9606.ENSP00000261733	0.049	0	0	0	0.087	0	0.650	0.853	0.949
ADH1C	RARB	9606.ENSP00000426083	9606.ENSP00000332296	0	0	0	0	0	0	0	0.599	0.599
ADH1C	MAOB	9606.ENSP00000426083	9606.ENSP00000367309	0	0	0	0	0.093	0	0.650	0.240	0.738
ADH1C	GABRA2	9606.ENSP00000426083	9606.ENSP00000421828	0	0	0	0	0	0	0	0.466	0.465
AHCY	HSP90AA1	9606.ENSP00000217426	9606.ENSP00000335153	0	0	0	0	0.229	0	0	0.272	0.415
AHCY	LGALS3	9606.ENSP00000217426	9606.ENSP00000254301	0	0	0	0	0	0.270	0	0.445	0.578
AKR1B1	GSR	9606.ENSP00000285930	9606.ENSP00000221130	0	0	0	0	0.062	0.057	0	0.586	0.602
AKR1B1	G6PC	9606.ENSP00000285930	9606.ENSP00000253801	0	0	0	0	0.050	0	0.800	0.215	0.837
AKR1B1	ALDH2	9606.ENSP00000285930	9606.ENSP00000261733	0	0	0	0	0.109	0.102	0.650	0.433	0.820
AKR1B1	TP53	9606.ENSP00000285930	9606.ENSP00000269305	0	0	0	0	0.062	0	0	0.472	0.483
AKR1B1	EGFR	9606.ENSP00000285930	9606.ENSP00000275493	0	0	0	0	0.231	0	0	0.258	0.405
AKR1B1	CASP3	9606.ENSP00000285930	9606.ENSP00000311032	0	0	0	0	0	0.059	0	0.390	0.401
AKR1B1	DPP4	9606.ENSP00000285930	9606.ENSP00000353731	0	0	0	0	0.062	0	0	0.391	0.404
AKR1B1	SLC2A4	9606.ENSP00000285930	9606.ENSP00000320935	0	0.001	0	0	0.062	0	0	0.404	0.417
AKR1B1	TNF	9606.ENSP00000285930	9606.ENSP00000398698	0	0	0	0	0	0	0	0.421	0.421
AKR1B1	PPARG	9606.ENSP00000285930	9606.ENSP00000287820	0	0	0	0	0	0.056	0	0.458	0.466
AKR1B1	PTPN1	9606.ENSP00000285930	9606.ENSP00000360683	0	0	0	0	0.062	0	0	0.469	0.480
AKR1B1	PPARA	9606.ENSP00000285930	9606.ENSP00000385523	0	0	0	0	0	0.056	0	0.549	0.556
AKR1B1	PTGS2	9606.ENSP00000285930	9606.ENSP00000356438	0	0	0	0	0.062	0	0	0.600	0.608
AKR1B1	HK1	9606.ENSP00000285930	9606.ENSP00000402103	0	0.002	0	0	0.066	0.056	0.800	0.163	0.832
ALDH2	PRKCD	9606.ENSP00000261733	9606.ENSP00000378217	0	0	0	0	0	0	0	0.428	0.428
ALDH2	CYP1A1	9606.ENSP00000261733	9606.ENSP00000369050	0	0	0	0	0.062	0.061	0	0.437	0.461
ALDH2	GABRA2	9606.ENSP00000261733	9606.ENSP00000421828	0	0	0	0	0	0.057	0	0.562	0.569
ALDH2	GLUL	9606.ENSP00000261733	9606.ENSP00000307900	0.059	0	0	0	0.080	0	0.800	0.166	0.836
ALDH2	MAOB	9606.ENSP00000261733	9606.ENSP00000367309	0	0	0	0	0.083	0	0.900	0.365	0.936
AR	MMP2	9606.ENSP00000363822	9606.ENSP00000219070	0	0	0	0	0.061	0	0	0.403	0.415
AR	MAPK14	9606.ENSP00000363822	9606.ENSP00000229795	0	0	0	0	0	0.104	0.900	0.289	0.930
AR	NR3C1	9606.ENSP00000363822	9606.ENSP00000231509	0	0	0	0.816	0	0.213	0.900	0.834	0.930
AR	RAF1	9606.ENSP00000363822	9606.ENSP00000251849	0	0	0	0	0	0.316	0	0.488	0.635
AR	EGF	9606.ENSP00000363822	9606.ENSP00000265171	0	0	0	0	0	0.056	0	0.720	0.724
AR	CDK6	9606.ENSP00000363822	9606.ENSP00000265734	0	0	0	0	0	0.606	0.900	0.425	0.975
AR	CDK2	9606.ENSP00000363822	9606.ENSP00000266970	0	0	0	0	0	0.057	0	0.531	0.539
AR	TP53	9606.ENSP00000363822	9606.ENSP00000269305	0	0	0	0	0	0.474	0	0.776	0.877
AR	CCNA2	9606.ENSP00000363822	9606.ENSP00000274026	0	0	0	0	0	0.056	0	0.577	0.583
AR	EGFR	9606.ENSP00000363822	9606.ENSP00000275493	0	0	0	0	0.063	0.698	0	0.966	0.989
AR	KIT	9606.ENSP00000363822	9606.ENSP00000288135	0	0	0	0	0	0.057	0	0.460	0.469
AR	FOS	9606.ENSP00000363822	9606.ENSP00000306245	0	0	0	0	0.054	0.176	0	0.512	0.587
AR	PRKACA	9606.ENSP00000363822	9606.ENSP00000309591	0	0	0	0	0	0	0.900	0.094	0.905
AR	CASP3	9606.ENSP00000363822	9606.ENSP00000311032	0	0	0	0	0	0.228	0	0.617	0.692
AR	MET	9606.ENSP00000363822	9606.ENSP00000317272	0	0	0	0	0	0.077	0	0.503	0.521
AR	GSK3B	9606.ENSP00000363822	9606.ENSP00000324806	0	0	0	0	0	0.482	0.900	0.405	0.966
AR	PGR	9606.ENSP00000363822	9606.ENSP00000325120	0	0	0	0.813	0.069	0	0.600	0.908	0.677
AR	SP1	9606.ENSP00000363822	9606.ENSP00000329357	0	0	0	0	0	0.869	0	0.813	0.974
AR	HSP90AA1	9606.ENSP00000363822	9606.ENSP00000335153	0	0	0	0	0	0.884	0.900	0.989	0.999
AR	SREBF1	9606.ENSP00000363822	9606.ENSP00000348069	0	0	0	0	0	0.270	0	0.370	0.520
AR	NR3C2	9606.ENSP00000363822	9606.ENSP00000350815	0	0	0	0.779	0.062	0.213	0.600	0.705	0.728
AR	PARP1	9606.ENSP00000363822	9606.ENSP00000355759	0	0	0	0	0	0	0	0.631	0.631
AR	PTGS2	9606.ENSP00000363822	9606.ENSP00000356438	0	0	0	0	0	0.056	0	0.412	0.421
AR	MMP9	9606.ENSP00000363822	9606.ENSP00000361405	0	0	0	0	0	0	0	0.507	0.507
AR	CYP1A1	9606.ENSP00000363822	9606.ENSP00000369050	0	0	0	0	0	0.073	0	0.394	0.415
AR	TNF	9606.ENSP00000363822	9606.ENSP00000398698	0	0	0	0	0	0	0	0.469	0.469
AR	ESR1	9606.ENSP00000363822	9606.ENSP00000405330	0	0	0	0.656	0.062	0.213	0	0.984	0.490
AR	CDKN1A	9606.ENSP00000363822	9606.ENSP00000384849	0	0	0	0	0	0	0	0.505	0.505
AR	CYP19A1	9606.ENSP00000363822	9606.ENSP00000379683	0	0	0	0	0	0.073	0	0.799	0.806
AR	MYC	9606.ENSP00000363822	9606.ENSP00000479618	0	0	0	0	0	0.069	0	0.832	0.837
AR	SHBG	9606.ENSP00000363822	9606.ENSP00000369816	0	0	0	0	0	0	0	0.922	0.922
AR	MAPK8	9606.ENSP00000363822	9606.ENSP00000378974	0	0	0	0	0	0	0.900	0.285	0.925
ARG1	TGFB1	9606.ENSP00000349446	9606.ENSP00000221930	0	0	0	0	0	0	0	0.437	0.437
ARG1	IL2	9606.ENSP00000349446	9606.ENSP00000226730	0	0	0	0	0	0	0	0.565	0.565
ARG1	LGALS3	9606.ENSP00000349446	9606.ENSP00000254301	0	0	0	0	0	0	0	0.467	0.467
ARG1	IL1B	9606.ENSP00000349446	9606.ENSP00000263341	0	0	0	0	0.062	0	0	0.745	0.751
ARG1	PPARG	9606.ENSP00000349446	9606.ENSP00000287820	0	0	0	0	0	0	0	0.573	0.573
ARG1	CSF2	9606.ENSP00000349446	9606.ENSP00000296871	0	0	0	0	0	0	0	0.682	0.682
ARG1	GLUL	9606.ENSP00000349446	9606.ENSP00000307900	0.044	0	0	0	0.090	0	0	0.640	0.659
ARG1	PPARA	9606.ENSP00000349446	9606.ENSP00000385523	0	0	0	0	0.063	0	0	0.402	0.416
ARG1	ELANE	9606.ENSP00000349446	9606.ENSP00000466090	0	0	0	0	0.108	0	0	0.391	0.433
ARG1	MMP12	9606.ENSP00000349446	9606.ENSP00000458585	0	0	0	0	0	0	0	0.497	0.497
ARG1	MMP9	9606.ENSP00000349446	9606.ENSP00000361405	0	0	0	0	0	0	0	0.569	0.569
ARG1	PTGS2	9606.ENSP00000349446	9606.ENSP00000356438	0	0	0	0	0	0	0	0.596	0.596
ARG1	TNF	9606.ENSP00000349446	9606.ENSP00000398698	0	0	0	0	0	0	0	0.766	0.766
BCHE	TTR	9606.ENSP00000264381	9606.ENSP00000237014	0	0	0	0	0.086	0	0	0.517	0.539
BCHE	TNF	9606.ENSP00000264381	9606.ENSP00000398698	0	0	0	0	0	0	0	0.427	0.427
BCHE	CHRM1	9606.ENSP00000264381	9606.ENSP00000306490	0	0	0	0	0.066	0	0	0.433	0.448
BCHE	MAOB	9606.ENSP00000264381	9606.ENSP00000367309	0.047	0	0	0	0.087	0	0	0.684	0.701
BCHE	F2	9606.ENSP00000264381	9606.ENSP00000308541	0	0	0	0	0.126	0.056	0	0.681	0.714
BTK	IL2	9606.ENSP00000483570	9606.ENSP00000226730	0	0	0	0	0	0	0	0.460	0.459
BTK	FLT4	9606.ENSP00000483570	9606.ENSP00000261937	0	0	0	0.617	0	0.397	0	0.150	0.423
BTK	IL1B	9606.ENSP00000483570	9606.ENSP00000263341	0	0	0	0	0.136	0.056	0	0.377	0.447
BTK	TP53	9606.ENSP00000483570	9606.ENSP00000269305	0	0	0	0	0.062	0.225	0	0.520	0.620
BTK	FLT1	9606.ENSP00000483570	9606.ENSP00000282397	0	0	0	0.621	0	0.397	0	0.156	0.424
BTK	KIT	9606.ENSP00000483570	9606.ENSP00000288135	0	0	0	0.609	0	0.468	0	0.588	0.586
BTK	FOS	9606.ENSP00000483570	9606.ENSP00000306245	0	0	0	0	0	0.064	0.900	0.288	0.927
BTK	HSP90AA1	9606.ENSP00000483570	9606.ENSP00000335153	0	0	0	0	0	0.342	0	0.363	0.564
BTK	LCK	9606.ENSP00000483570	9606.ENSP00000337825	0	0	0	0.868	0.113	0	0.900	0.602	0.914
BTK	ITGAL	9606.ENSP00000483570	9606.ENSP00000349252	0	0	0	0	0.347	0.075	0	0.152	0.444
BTK	PIK3CG	9606.ENSP00000483570	9606.ENSP00000352121	0	0	0	0	0.347	0.104	0	0.521	0.695
BTK	SYK	9606.ENSP00000483570	9606.ENSP00000364907	0	0	0	0.656	0.305	0.462	0.900	0.984	0.973
BTK	JAK2	9606.ENSP00000483570	9606.ENSP00000371067	0	0	0	0.618	0.100	0	0.900	0.503	0.923
BTK	MAPK8	9606.ENSP00000483570	9606.ENSP00000378974	0	0	0	0.568	0.062	0.143	0.900	0.315	0.923
BTK	TNF	9606.ENSP00000483570	9606.ENSP00000398698	0	0	0	0	0.175	0.056	0	0.478	0.558
BTK	MYC	9606.ENSP00000483570	9606.ENSP00000479618	0	0	0	0	0.051	0.129	0	0.469	0.523
CA2	MMP9	9606.ENSP00000285379	9606.ENSP00000361405	0	0	0	0	0	0	0	0.469	0.469
CA2	GLUL	9606.ENSP00000285379	9606.ENSP00000307900	0	0	0	0	0.096	0	0	0.457	0.488
CASP3	MMP2	9606.ENSP00000311032	9606.ENSP00000219070	0	0	0	0	0	0	0	0.681	0.681
CASP3	GSR	9606.ENSP00000311032	9606.ENSP00000221130	0	0	0	0	0	0	0	0.603	0.603
CASP3	TGFB1	9606.ENSP00000311032	9606.ENSP00000221930	0	0	0	0	0	0	0	0.578	0.578
CASP3	COL1A1	9606.ENSP00000311032	9606.ENSP00000225964	0	0	0	0	0	0	0	0.404	0.404
CASP3	IL2	9606.ENSP00000311032	9606.ENSP00000226730	0	0	0	0	0	0	0	0.736	0.736
CASP3	MAPK14	9606.ENSP00000311032	9606.ENSP00000229795	0	0	0	0	0.061	0.282	0.900	0.709	0.977
CASP3	NR3C1	9606.ENSP00000311032	9606.ENSP00000231509	0	0	0	0	0	0.060	0	0.391	0.403
CASP3	RAF1	9606.ENSP00000311032	9606.ENSP00000251849	0	0	0	0	0	0.063	0	0.532	0.542
CASP3	LGALS3	9606.ENSP00000311032	9606.ENSP00000254301	0	0	0	0	0	0.058	0	0.451	0.460
CASP3	IL1B	9606.ENSP00000311032	9606.ENSP00000263341	0	0	0	0	0	0.056	0	0.825	0.827
CASP3	KDR	9606.ENSP00000311032	9606.ENSP00000263923	0	0	0	0	0	0	0	0.605	0.605
CASP3	EGF	9606.ENSP00000311032	9606.ENSP00000265171	0	0	0	0	0	0	0	0.710	0.710
CASP3	CDK6	9606.ENSP00000311032	9606.ENSP00000265734	0	0	0	0	0.065	0	0	0.663	0.672
CASP3	CDK2	9606.ENSP00000311032	9606.ENSP00000266970	0	0	0	0	0.062	0.064	0	0.754	0.765
CASP3	TP53	9606.ENSP00000311032	9606.ENSP00000269305	0	0	0	0	0.062	0.270	0	0.900	0.925
CASP3	CCNA2	9606.ENSP00000311032	9606.ENSP00000274026	0	0	0	0	0.085	0	0	0.681	0.695
CASP3	EGFR	9606.ENSP00000311032	9606.ENSP00000275493	0	0	0	0	0	0.060	0	0.754	0.759
CASP3	FLT1	9606.ENSP00000311032	9606.ENSP00000282397	0	0	0	0	0	0	0	0.476	0.476
CASP3	PPARG	9606.ENSP00000311032	9606.ENSP00000287820	0	0	0	0	0	0.060	0	0.637	0.644
CASP3	KIT	9606.ENSP00000311032	9606.ENSP00000288135	0	0	0	0	0	0	0	0.582	0.582
CASP3	CSF2	9606.ENSP00000311032	9606.ENSP00000296871	0	0	0	0	0	0	0	0.510	0.510
CASP3	MMP3	9606.ENSP00000311032	9606.ENSP00000299855	0	0	0	0	0	0	0	0.633	0.633
CASP3	PLK1	9606.ENSP00000311032	9606.ENSP00000300093	0	0	0	0	0.062	0	0	0.534	0.544
CASP3	FOS	9606.ENSP00000311032	9606.ENSP00000306245	0	0	0	0	0	0	0	0.609	0.609
CASP3	GLUL	9606.ENSP00000311032	9606.ENSP00000307900	0	0	0	0	0.069	0.126	0	0.376	0.448
CASP3	DPP4	9606.ENSP00000311032	9606.ENSP00000353731	0	0	0	0	0.052	0	0	0.406	0.413
CASP3	SLC2A4	9606.ENSP00000311032	9606.ENSP00000320935	0	0	0	0	0	0	0	0.415	0.415
CASP3	MAOB	9606.ENSP00000311032	9606.ENSP00000367309	0	0	0	0	0	0	0	0.415	0.415
CASP3	LCK	9606.ENSP00000311032	9606.ENSP00000337825	0	0	0	0	0	0.063	0	0.405	0.418
CASP3	CYP19A1	9606.ENSP00000311032	9606.ENSP00000379683	0	0	0	0	0	0	0	0.426	0.426
CASP3	ELANE	9606.ENSP00000311032	9606.ENSP00000466090	0	0	0	0	0	0	0	0.452	0.452
CASP3	SLC2A1	9606.ENSP00000311032	9606.ENSP00000416293	0	0	0	0	0	0	0	0.460	0.459
CASP3	MMP1	9606.ENSP00000311032	9606.ENSP00000322788	0	0	0	0	0	0	0	0.472	0.472
CASP3	PGR	9606.ENSP00000311032	9606.ENSP00000325120	0	0	0	0	0	0.060	0	0.500	0.509
CASP3	PPARA	9606.ENSP00000311032	9606.ENSP00000385523	0	0	0	0	0	0.060	0	0.522	0.531
CASP3	ESR2	9606.ENSP00000311032	9606.ENSP00000343925	0	0	0	0	0	0.060	0	0.533	0.542
CASP3	SP1	9606.ENSP00000311032	9606.ENSP00000329357	0	0	0	0	0	0.281	0	0.416	0.562
CASP3	JAK2	9606.ENSP00000311032	9606.ENSP00000371067	0	0	0	0	0.062	0.063	0	0.637	0.653
CASP3	CHEK1	9606.ENSP00000311032	9606.ENSP00000388648	0	0	0	0	0.062	0	0	0.660	0.668
CASP3	ESR1	9606.ENSP00000311032	9606.ENSP00000405330	0	0	0	0	0	0.060	0	0.674	0.680
CASP3	GSK3B	9606.ENSP00000311032	9606.ENSP00000324806	0	0	0	0	0.059	0.068	0	0.698	0.712
CASP3	PTGS2	9606.ENSP00000311032	9606.ENSP00000356438	0	0	0	0	0	0	0	0.721	0.721
CASP3	MMP9	9606.ENSP00000311032	9606.ENSP00000361405	0	0	0	0	0.063	0	0	0.766	0.772
CASP3	MAPK8	9606.ENSP00000311032	9606.ENSP00000378974	0	0	0	0	0.054	0.270	0	0.714	0.785
CASP3	MYC	9606.ENSP00000311032	9606.ENSP00000479618	0	0	0	0	0	0	0	0.793	0.793
CASP3	MET	9606.ENSP00000311032	9606.ENSP00000317272	0	0	0	0	0	0.609	0	0.548	0.815
CASP3	HSP90AA1	9606.ENSP00000311032	9606.ENSP00000335153	0	0	0	0	0	0.075	0	0.827	0.833
CASP3	TNF	9606.ENSP00000311032	9606.ENSP00000398698	0	0	0	0	0	0.102	0	0.889	0.896
CASP3	SREBF1	9606.ENSP00000311032	9606.ENSP00000348069	0	0	0	0	0	0	0.900	0.422	0.939
CASP3	PRKCD	9606.ENSP00000311032	9606.ENSP00000378217	0	0	0	0	0	0	0.900	0.854	0.984
CASP3	CDKN1A	9606.ENSP00000311032	9606.ENSP00000384849	0	0	0	0	0	0.770	0.800	0.883	0.994
CASP3	PARP1	9606.ENSP00000311032	9606.ENSP00000355759	0	0	0	0	0.062	0.880	0.900	0.851	0.998
CCNA2	PYGL	9606.ENSP00000274026	9606.ENSP00000216392	0	0	0	0	0.109	0.533	0	0	0.566
CCNA2	KIF11	9606.ENSP00000274026	9606.ENSP00000260731	0	0	0	0	0.976	0.139	0	0.526	0.989
CCNA2	EGF	9606.ENSP00000274026	9606.ENSP00000265171	0	0	0	0	0.062	0	0	0.502	0.512
CCNA2	CDK6	9606.ENSP00000274026	9606.ENSP00000265734	0	0.003	0	0	0.162	0.413	0.720	0.876	0.980
CCNA2	CDK2	9606.ENSP00000274026	9606.ENSP00000266970	0	0.006	0	0	0.401	0.999	0.900	0.995	0.999
CCNA2	TP53	9606.ENSP00000274026	9606.ENSP00000269305	0	0	0	0	0.092	0.283	0.900	0.944	0.995
CCNA2	PARP1	9606.ENSP00000274026	9606.ENSP00000355759	0	0	0	0	0.166	0	0	0.345	0.431
CCNA2	HSP90AA1	9606.ENSP00000274026	9606.ENSP00000335153	0	0	0	0	0.076	0.076	0	0.394	0.437
CCNA2	MMP9	9606.ENSP00000274026	9606.ENSP00000361405	0	0	0	0	0	0	0	0.454	0.454
CCNA2	PGR	9606.ENSP00000274026	9606.ENSP00000325120	0	0	0	0	0	0.225	0	0.405	0.519
CCNA2	FOS	9606.ENSP00000274026	9606.ENSP00000306245	0	0	0	0	0	0.062	0	0.517	0.527
CCNA2	ESR1	9606.ENSP00000274026	9606.ENSP00000405330	0	0	0	0	0	0.056	0	0.558	0.564
CCNA2	EGFR	9606.ENSP00000274026	9606.ENSP00000275493	0	0	0	0	0	0.103	0	0.566	0.594
CCNA2	MYC	9606.ENSP00000274026	9606.ENSP00000479618	0	0	0	0	0.098	0	0	0.705	0.723
CCNA2	SP1	9606.ENSP00000274026	9606.ENSP00000329357	0	0	0	0	0	0.685	0	0.767	0.923
CCNA2	CHEK1	9606.ENSP00000274026	9606.ENSP00000388648	0	0	0	0	0.852	0.058	0	0.702	0.955
CCNA2	TOP2A	9606.ENSP00000274026	9606.ENSP00000411532	0	0	0	0	0.967	0.056	0	0.575	0.985
CCNA2	PLK1	9606.ENSP00000274026	9606.ENSP00000300093	0	0	0	0	0.976	0.082	0	0.751	0.994
CCNA2	CDKN1A	9606.ENSP00000274026	9606.ENSP00000384849	0	0	0	0	0.061	0.921	0.800	0.972	0.999
CDK2	MMP2	9606.ENSP00000266970	9606.ENSP00000219070	0	0	0	0	0	0	0	0.469	0.469
CDK2	RARA	9606.ENSP00000266970	9606.ENSP00000254066	0	0	0	0	0.063	0.057	0	0.466	0.487
CDK2	KIF11	9606.ENSP00000266970	9606.ENSP00000260731	0	0	0	0	0.393	0.213	0	0.474	0.727
CDK2	EGF	9606.ENSP00000266970	9606.ENSP00000265171	0	0	0	0	0.062	0	0	0.573	0.582
CDK2	CDK6	9606.ENSP00000266970	9606.ENSP00000265734	0	0	0.439	0.927	0.108	0.690	0.900	0.982	0.973
CDK2	PTGS2	9606.ENSP00000266970	9606.ENSP00000356438	0	0	0	0	0	0	0	0.403	0.403
CDK2	PPARG	9606.ENSP00000266970	9606.ENSP00000287820	0	0	0	0	0	0.057	0	0.410	0.420
CDK2	FOS	9606.ENSP00000266970	9606.ENSP00000306245	0	0	0	0	0	0	0	0.478	0.478
CDK2	TNF	9606.ENSP00000266970	9606.ENSP00000398698	0	0	0	0	0	0.065	0	0.474	0.487
CDK2	PARP1	9606.ENSP00000266970	9606.ENSP00000355759	0	0	0	0	0.094	0.064	0	0.480	0.520
CDK2	MMP9	9606.ENSP00000266970	9606.ENSP00000361405	0	0	0	0	0	0	0	0.528	0.528
CDK2	SREBF1	9606.ENSP00000266970	9606.ENSP00000348069	0	0	0	0	0.062	0.136	0	0.478	0.541
CDK2	PLK1	9606.ENSP00000266970	9606.ENSP00000300093	0	0	0	0.631	0.283	0.230	0	0.838	0.601
CDK2	TOP2A	9606.ENSP00000266970	9606.ENSP00000411532	0	0	0	0	0.376	0.056	0	0.454	0.650
CDK2	SP1	9606.ENSP00000266970	9606.ENSP00000329357	0	0	0	0	0.086	0.308	0	0.507	0.661
CDK2	ESR1	9606.ENSP00000266970	9606.ENSP00000405330	0	0	0	0	0	0.282	0	0.620	0.715
CDK2	PGR	9606.ENSP00000266970	9606.ENSP00000325120	0	0	0	0	0	0.494	0	0.677	0.830
CDK2	HSP90AA1	9606.ENSP00000266970	9606.ENSP00000335153	0	0	0	0	0.053	0.335	0	0.808	0.869
CDK2	CHEK1	9606.ENSP00000266970	9606.ENSP00000388648	0	0	0.308	0.719	0.321	0.360	0.650	0.823	0.882
CDK2	MYC	9606.ENSP00000266970	9606.ENSP00000479618	0	0	0	0	0.118	0.310	0.650	0.787	0.948
CDK2	CDKN1A	9606.ENSP00000266970	9606.ENSP00000384849	0	0	0	0	0.052	0.998	0.900	0.994	0.999
CDK2	TP53	9606.ENSP00000266970	9606.ENSP00000269305	0	0	0	0	0.095	0.790	0.900	0.970	0.999
CDK6	MMP2	9606.ENSP00000265734	9606.ENSP00000219070	0	0	0	0	0	0	0	0.413	0.412
CDK6	KIF11	9606.ENSP00000265734	9606.ENSP00000260731	0	0	0	0	0.110	0.169	0	0.355	0.482
CDK6	EGF	9606.ENSP00000265734	9606.ENSP00000265171	0	0	0	0	0	0	0	0.426	0.426
CDK6	PLK1	9606.ENSP00000265734	9606.ENSP00000300093	0	0	0	0.611	0.123	0.178	0	0.546	0.402
CDK6	F10	9606.ENSP00000265734	9606.ENSP00000364709	0	0	0	0	0	0	0	0.410	0.410
CDK6	TOP2A	9606.ENSP00000265734	9606.ENSP00000411532	0	0	0	0	0.178	0.056	0	0.352	0.454
CDK6	MMP9	9606.ENSP00000265734	9606.ENSP00000361405	0	0	0	0	0.063	0	0	0.456	0.469
CDK6	CHEK1	9606.ENSP00000265734	9606.ENSP00000388648	0	0	0.246	0.644	0.140	0.251	0	0.596	0.507
CDK6	ESR1	9606.ENSP00000265734	9606.ENSP00000405330	0	0	0	0	0	0.057	0	0.558	0.566
CDK6	MYC	9606.ENSP00000265734	9606.ENSP00000479618	0	0	0	0	0.086	0.230	0	0.720	0.786
CDK6	TP53	9606.ENSP00000265734	9606.ENSP00000269305	0	0	0	0	0.062	0.142	0	0.835	0.856
CDK6	HSP90AA1	9606.ENSP00000265734	9606.ENSP00000335153	0	0	0	0	0.062	0.257	0	0.858	0.892
CDK6	GSK3B	9606.ENSP00000265734	9606.ENSP00000324806	0	0	0.304	0.730	0.064	0.061	0.900	0.414	0.920
CDK6	JAK2	9606.ENSP00000265734	9606.ENSP00000371067	0	0	0	0.640	0.062	0.133	0.900	0.417	0.924
CDK6	CDKN1A	9606.ENSP00000265734	9606.ENSP00000384849	0	0	0	0	0.052	0.899	0.900	0.914	0.999
CDKN1A	MMP2	9606.ENSP00000384849	9606.ENSP00000219070	0	0	0	0	0.061	0	0	0.422	0.434
CDKN1A	TGFB1	9606.ENSP00000384849	9606.ENSP00000221930	0	0	0	0	0.077	0	0	0.440	0.461
CDKN1A	MAPK14	9606.ENSP00000384849	9606.ENSP00000229795	0	0	0	0	0	0.282	0	0.455	0.592
CDKN1A	RAF1	9606.ENSP00000384849	9606.ENSP00000251849	0	0	0	0	0	0.059	0	0.390	0.401
CDKN1A	IL1B	9606.ENSP00000384849	9606.ENSP00000263341	0	0	0	0	0.069	0	0	0.390	0.407
CDKN1A	EGF	9606.ENSP00000384849	9606.ENSP00000265171	0	0	0	0	0	0	0	0.559	0.559
CDKN1A	TP53	9606.ENSP00000384849	9606.ENSP00000269305	0	0	0	0	0	0.968	0.900	0.903	0.999
CDKN1A	EGFR	9606.ENSP00000384849	9606.ENSP00000275493	0	0	0	0	0.064	0	0	0.569	0.579
CDKN1A	PPARG	9606.ENSP00000384849	9606.ENSP00000287820	0	0	0	0	0	0	0	0.490	0.490
CDKN1A	PLK1	9606.ENSP00000384849	9606.ENSP00000300093	0	0	0	0	0.049	0	0	0.519	0.523
CDKN1A	FOS	9606.ENSP00000384849	9606.ENSP00000306245	0	0	0	0	0	0	0	0.520	0.520
CDKN1A	GSK3B	9606.ENSP00000384849	9606.ENSP00000324806	0	0	0	0	0	0.059	0	0.427	0.438
CDKN1A	PGR	9606.ENSP00000384849	9606.ENSP00000325120	0	0	0	0	0	0.270	0	0.391	0.536
CDKN1A	SP1	9606.ENSP00000384849	9606.ENSP00000329357	0	0	0	0	0	0.282	0.900	0.489	0.960
CDKN1A	HSP90AA1	9606.ENSP00000384849	9606.ENSP00000335153	0	0	0	0	0	0.270	0.600	0.724	0.912
CDKN1A	PARP1	9606.ENSP00000384849	9606.ENSP00000355759	0	0	0	0	0.049	0.675	0	0.489	0.828
CDKN1A	PTGS2	9606.ENSP00000384849	9606.ENSP00000356438	0	0	0	0	0.096	0	0	0.455	0.486
CDKN1A	MMP9	9606.ENSP00000384849	9606.ENSP00000361405	0	0	0	0	0	0	0	0.468	0.468
CDKN1A	PIM1	9606.ENSP00000384849	9606.ENSP00000362608	0	0	0	0	0.062	0.290	0	0.284	0.481
CDKN1A	JAK2	9606.ENSP00000384849	9606.ENSP00000371067	0	0	0	0	0	0.059	0.900	0.360	0.934
CDKN1A	MAPK8	9606.ENSP00000384849	9606.ENSP00000378974	0	0	0	0	0	0.487	0.900	0.464	0.970
CDKN1A	VDR	9606.ENSP00000384849	9606.ENSP00000447173	0	0	0	0	0.065	0.270	0	0.349	0.516
CDKN1A	TNF	9606.ENSP00000384849	9606.ENSP00000398698	0	0	0	0	0.062	0	0	0.552	0.562
CDKN1A	CHEK1	9606.ENSP00000384849	9606.ENSP00000388648	0	0	0	0	0.062	0.270	0	0.676	0.759
CDKN1A	ESR1	9606.ENSP00000384849	9606.ENSP00000405330	0	0	0	0	0	0.675	0	0.597	0.863
CDKN1A	MYC	9606.ENSP00000384849	9606.ENSP00000479618	0	0	0	0	0	0.307	0.900	0.748	0.981
CES1	MAPK14	9606.ENSP00000353720	9606.ENSP00000229795	0	0	0	0	0	0	0	0.469	0.469
CES1	CYP1A2	9606.ENSP00000353720	9606.ENSP00000342007	0	0	0	0	0	0.101	0	0.395	0.432
CES1	MMP9	9606.ENSP00000353720	9606.ENSP00000361405	0	0	0	0	0.076	0	0	0.381	0.404
CES1	RBP4	9606.ENSP00000353720	9606.ENSP00000360522	0	0	0	0	0.146	0	0.900	0.249	0.930
CHEK1	CSNK2A1	9606.ENSP00000388648	9606.ENSP00000217244	0	0	0	0.596	0.062	0.499	0	0.335	0.571
CHEK1	KIF11	9606.ENSP00000388648	9606.ENSP00000260731	0	0	0	0	0.821	0	0	0.425	0.893
CHEK1	TP53	9606.ENSP00000388648	9606.ENSP00000269305	0	0	0	0	0.096	0.875	0.900	0.861	0.998
CHEK1	EGFR	9606.ENSP00000388648	9606.ENSP00000275493	0	0	0	0	0	0	0	0.534	0.534
CHEK1	KIT	9606.ENSP00000388648	9606.ENSP00000288135	0	0	0	0.554	0	0.057	0.600	0.296	0.653
CHEK1	PLK1	9606.ENSP00000388648	9606.ENSP00000300093	0	0	0	0.656	0.590	0	0	0.881	0.713
CHEK1	HSP90AA1	9606.ENSP00000388648	9606.ENSP00000335153	0	0	0	0	0.062	0.655	0	0.988	0.996
CHEK1	PIK3CG	9606.ENSP00000388648	9606.ENSP00000352121	0	0	0	0	0	0.245	0	0.264	0.421
CHEK1	PARP1	9606.ENSP00000388648	9606.ENSP00000355759	0	0	0	0	0.169	0.129	0	0.732	0.789
CHEK1	ESR1	9606.ENSP00000388648	9606.ENSP00000405330	0	0	0	0	0.062	0	0	0.422	0.434
CHEK1	MYC	9606.ENSP00000388648	9606.ENSP00000479618	0	0	0	0	0.084	0	0	0.621	0.638
CHEK1	TOP2A	9606.ENSP00000388648	9606.ENSP00000411532	0	0	0	0	0.803	0.205	0	0.678	0.945
CHI3L1	MMP2	9606.ENSP00000255409	9606.ENSP00000219070	0	0	0	0	0.062	0	0	0.391	0.404
CHI3L1	LGALS3	9606.ENSP00000255409	9606.ENSP00000254301	0	0	0	0	0	0.345	0	0.391	0.584
CHI3L1	EGFR	9606.ENSP00000255409	9606.ENSP00000275493	0	0	0	0	0	0	0	0.404	0.404
CHI3L1	IL1B	9606.ENSP00000255409	9606.ENSP00000263341	0	0	0	0	0.097	0	0	0.469	0.500
CHI3L1	MMP1	9606.ENSP00000255409	9606.ENSP00000322788	0	0	0	0	0	0	0	0.501	0.501
CHI3L1	MMP3	9606.ENSP00000255409	9606.ENSP00000299855	0	0	0	0	0	0	0	0.518	0.518
CHI3L1	TNF	9606.ENSP00000255409	9606.ENSP00000398698	0	0	0	0	0.049	0	0	0.518	0.522
CHI3L1	MMP9	9606.ENSP00000255409	9606.ENSP00000361405	0	0	0	0	0.105	0	0	0.518	0.550
CHRM1	CHRM3	9606.ENSP00000306490	9606.ENSP00000255380	0	0	0	0.950	0.119	0	0.800	0.812	0.823
CHRM1	GRIA2	9606.ENSP00000306490	9606.ENSP00000296526	0	0	0	0	0.346	0	0	0.263	0.498
CHRM1	GABRA1	9606.ENSP00000306490	9606.ENSP00000393097	0	0	0	0	0.351	0	0	0.397	0.592
CHRM1	PIK3CG	9606.ENSP00000306490	9606.ENSP00000352121	0	0	0	0	0	0	0.600	0.050	0.604
CHRM1	CHRM2	9606.ENSP00000306490	9606.ENSP00000399745	0	0	0	0.923	0.059	0	0.800	0.805	0.815
CHRM1	F2	9606.ENSP00000306490	9606.ENSP00000308541	0	0	0	0	0	0	0.900	0	0.900
CHRM1	SP1	9606.ENSP00000306490	9606.ENSP00000329357	0	0	0	0	0	0	0.900	0.057	0.901
CHRM2	PIK3CG	9606.ENSP00000399745	9606.ENSP00000352121	0	0	0	0	0	0	0.600	0.073	0.613
CHRM2	MAOB	9606.ENSP00000399745	9606.ENSP00000367309	0	0	0	0	0.060	0	0	0.398	0.409
CHRM2	GABRA1	9606.ENSP00000399745	9606.ENSP00000393097	0	0	0	0	0.085	0	0	0.395	0.423
CHRM2	GABRA2	9606.ENSP00000399745	9606.ENSP00000421828	0	0	0	0	0.062	0	0	0.733	0.739
COL1A1	MMP2	9606.ENSP00000225964	9606.ENSP00000219070	0	0	0	0	0.879	0.355	0	0.612	0.967
COL1A1	TGFB1	9606.ENSP00000225964	9606.ENSP00000221930	0	0	0	0	0.062	0.182	0	0.664	0.720
COL1A1	PTGS2	9606.ENSP00000225964	9606.ENSP00000356438	0	0	0	0	0.062	0.091	0	0.376	0.421
COL1A1	FABP4	9606.ENSP00000225964	9606.ENSP00000256104	0	0	0	0	0.062	0	0	0.412	0.425
COL1A1	ESR1	9606.ENSP00000225964	9606.ENSP00000405330	0	0	0	0	0	0.056	0	0.421	0.430
COL1A1	TP53	9606.ENSP00000225964	9606.ENSP00000269305	0	0	0	0	0	0	0	0.452	0.452
COL1A1	MMP12	9606.ENSP00000225964	9606.ENSP00000458585	0	0	0	0	0.076	0.059	0	0.423	0.454
COL1A1	EGFR	9606.ENSP00000225964	9606.ENSP00000275493	0	0	0	0	0.173	0.103	0	0.369	0.491
COL1A1	IL1B	9606.ENSP00000225964	9606.ENSP00000263341	0	0	0	0	0	0	0	0.522	0.522
COL1A1	TNF	9606.ENSP00000225964	9606.ENSP00000398698	0	0	0	0	0	0.066	0	0.526	0.539
COL1A1	PPARG	9606.ENSP00000225964	9606.ENSP00000287820	0	0	0	0	0	0.056	0	0.533	0.540
COL1A1	COL7A1	9606.ENSP00000225964	9606.ENSP00000332371	0	0	0	0.738	0.140	0.270	0.300	0.528	0.585
COL1A1	MMP1	9606.ENSP00000225964	9606.ENSP00000322788	0	0	0	0	0.128	0.059	0	0.611	0.653
COL1A1	VDR	9606.ENSP00000225964	9606.ENSP00000447173	0	0	0	0	0.107	0.345	0	0.456	0.654
COL1A1	MMP3	9606.ENSP00000225964	9606.ENSP00000299855	0	0	0	0	0.159	0.059	0	0.617	0.671
COL1A1	MMP9	9606.ENSP00000225964	9606.ENSP00000361405	0	0	0	0	0.077	0.227	0	0.639	0.720
COL1A1	SP1	9606.ENSP00000225964	9606.ENSP00000329357	0	0	0	0	0	0.282	0	0.676	0.757
COL1A1	FLT4	9606.ENSP00000225964	9606.ENSP00000261937	0	0	0	0	0	0.070	0.900	0.102	0.909
COL7A1	MMP2	9606.ENSP00000332371	9606.ENSP00000219070	0	0	0	0	0.139	0.298	0	0.236	0.498
COL7A1	MMP1	9606.ENSP00000332371	9606.ENSP00000322788	0	0	0	0	0.098	0.059	0	0.458	0.499
CSF2	MIF	9606.ENSP00000296871	9606.ENSP00000215754	0	0	0	0	0	0	0	0.476	0.476
CSF2	MMP2	9606.ENSP00000296871	9606.ENSP00000219070	0	0	0	0	0	0	0	0.459	0.459
CSF2	TGFB1	9606.ENSP00000296871	9606.ENSP00000221930	0	0	0	0	0	0	0	0.626	0.626
CSF2	IL2	9606.ENSP00000296871	9606.ENSP00000226730	0	0	0	0	0	0	0.500	0.884	0.939
CSF2	MAPK14	9606.ENSP00000296871	9606.ENSP00000229795	0	0	0	0	0	0	0	0.448	0.448
CSF2	LGALS3	9606.ENSP00000296871	9606.ENSP00000254301	0	0	0	0	0	0	0	0.406	0.406
CSF2	IL1B	9606.ENSP00000296871	9606.ENSP00000263341	0	0	0	0	0.134	0	0.900	0.874	0.988
CSF2	KDR	9606.ENSP00000296871	9606.ENSP00000263923	0	0	0	0	0	0	0	0.463	0.463
CSF2	EGF	9606.ENSP00000296871	9606.ENSP00000265171	0	0	0	0	0	0	0	0.658	0.658
CSF2	TP53	9606.ENSP00000296871	9606.ENSP00000269305	0	0	0	0	0	0	0	0.646	0.646
CSF2	EGFR	9606.ENSP00000296871	9606.ENSP00000275493	0	0	0	0	0	0	0.600	0.521	0.800
CSF2	FLT1	9606.ENSP00000296871	9606.ENSP00000282397	0	0	0	0	0	0	0	0.450	0.450
CSF2	PPARG	9606.ENSP00000296871	9606.ENSP00000287820	0	0	0	0	0	0	0	0.469	0.469
CSF2	KIT	9606.ENSP00000296871	9606.ENSP00000288135	0	0	0	0	0	0	0	0.782	0.783
CSF2	MMP12	9606.ENSP00000296871	9606.ENSP00000458585	0	0	0	0	0.069	0	0	0.408	0.425
CSF2	LCK	9606.ENSP00000296871	9606.ENSP00000337825	0	0	0	0	0	0	0	0.465	0.465
CSF2	MMP1	9606.ENSP00000296871	9606.ENSP00000322788	0	0	0	0	0.098	0	0	0.464	0.496
CSF2	ITGAL	9606.ENSP00000296871	9606.ENSP00000349252	0	0	0	0	0	0	0	0.504	0.504
CSF2	MMP3	9606.ENSP00000296871	9606.ENSP00000299855	0	0	0	0	0.066	0	0	0.502	0.515
CSF2	MYC	9606.ENSP00000296871	9606.ENSP00000479618	0	0	0	0	0	0	0	0.517	0.517
CSF2	ELANE	9606.ENSP00000296871	9606.ENSP00000466090	0	0	0	0	0	0	0	0.517	0.517
CSF2	FOS	9606.ENSP00000296871	9606.ENSP00000306245	0	0	0	0	0	0	0	0.518	0.518
CSF2	MMP9	9606.ENSP00000296871	9606.ENSP00000361405	0	0	0	0	0	0	0	0.625	0.625
CSF2	PTGS2	9606.ENSP00000296871	9606.ENSP00000356438	0	0	0	0	0.096	0	0	0.603	0.626
CSF2	PRKACA	9606.ENSP00000296871	9606.ENSP00000309591	0	0	0	0	0	0	0.900	0	0.900
CSF2	SYK	9606.ENSP00000296871	9606.ENSP00000364907	0	0	0	0	0	0	0.900	0.521	0.950
CSF2	JAK2	9606.ENSP00000296871	9606.ENSP00000371067	0	0	0	0	0	0	0.900	0.630	0.961
CSF2	TNF	9606.ENSP00000296871	9606.ENSP00000398698	0	0	0	0	0.131	0	0.900	0.902	0.990
CSNK2A1	MAPK14	9606.ENSP00000217244	9606.ENSP00000229795	0	0	0.238	0.720	0.063	0.333	0	0.281	0.429
CSNK2A1	FOS	9606.ENSP00000217244	9606.ENSP00000306245	0	0	0	0	0	0.297	0	0.226	0.432
CSNK2A1	PTPN1	9606.ENSP00000217244	9606.ENSP00000360683	0	0	0	0	0.083	0.472	0	0.063	0.507
CSNK2A1	MYC	9606.ENSP00000217244	9606.ENSP00000479618	0	0	0	0	0	0.486	0	0.341	0.647
CSNK2A1	TOP2A	9606.ENSP00000217244	9606.ENSP00000411532	0	0	0	0	0.085	0.807	0	0.146	0.836
CSNK2A1	HSP90AA1	9606.ENSP00000217244	9606.ENSP00000335153	0	0	0	0	0.211	0.763	0	0.678	0.934
CSNK2A1	TP53	9606.ENSP00000217244	9606.ENSP00000269305	0	0	0	0	0	0.871	0.900	0.455	0.992
CYP19A1	NR3C1	9606.ENSP00000379683	9606.ENSP00000231509	0	0	0	0	0	0.073	0	0.415	0.434
CYP19A1	EGF	9606.ENSP00000379683	9606.ENSP00000265171	0	0	0	0	0.064	0	0	0.506	0.517
CYP19A1	TP53	9606.ENSP00000379683	9606.ENSP00000269305	0	0	0	0	0	0.058	0	0.557	0.564
CYP19A1	EGFR	9606.ENSP00000379683	9606.ENSP00000275493	0	0	0	0	0	0	0	0.618	0.618
CYP19A1	PPARG	9606.ENSP00000379683	9606.ENSP00000287820	0	0	0	0	0	0.073	0	0.504	0.520
CYP19A1	HMGCR	9606.ENSP00000379683	9606.ENSP00000287936	0	0	0	0	0.065	0	0	0.565	0.576
CYP19A1	FOS	9606.ENSP00000379683	9606.ENSP00000306245	0	0	0	0	0	0	0	0.440	0.440
CYP19A1	PGR	9606.ENSP00000379683	9606.ENSP00000325120	0	0	0	0	0	0.073	0	0.837	0.843
CYP19A1	CYP1A2	9606.ENSP00000379683	9606.ENSP00000342007	0	0	0.411	0.560	0	0.090	0	0.566	0.426
CYP19A1	ESR2	9606.ENSP00000379683	9606.ENSP00000343925	0	0	0	0	0.063	0.073	0	0.879	0.885
CYP19A1	HSD11B1	9606.ENSP00000379683	9606.ENSP00000355995	0	0	0	0	0	0.056	0	0.469	0.477
CYP19A1	PTGS2	9606.ENSP00000379683	9606.ENSP00000356438	0	0	0	0	0.049	0	0	0.605	0.609
CYP19A1	CYP1A1	9606.ENSP00000379683	9606.ENSP00000369050	0	0	0.409	0.563	0	0.090	0.900	0.690	0.944
CYP19A1	SHBG	9606.ENSP00000379683	9606.ENSP00000369816	0	0	0	0	0	0	0	0.733	0.733
CYP19A1	PPARA	9606.ENSP00000379683	9606.ENSP00000385523	0	0	0	0	0	0.073	0	0.392	0.412
CYP19A1	MYC	9606.ENSP00000379683	9606.ENSP00000479618	0	0	0	0	0.062	0	0	0.458	0.469
CYP19A1	TNF	9606.ENSP00000379683	9606.ENSP00000398698	0	0	0	0	0	0	0	0.490	0.490
CYP19A1	ESR1	9606.ENSP00000379683	9606.ENSP00000405330	0	0	0	0	0	0.073	0	0.919	0.922
CYP1A1	GSR	9606.ENSP00000369050	9606.ENSP00000221130	0	0	0	0	0.062	0	0	0.402	0.415
CYP1A1	NR3C1	9606.ENSP00000369050	9606.ENSP00000231509	0	0	0	0	0	0.073	0	0.395	0.415
CYP1A1	IL1B	9606.ENSP00000369050	9606.ENSP00000263341	0	0	0	0	0	0	0	0.458	0.457
CYP1A1	TP53	9606.ENSP00000369050	9606.ENSP00000269305	0	0	0	0	0	0.058	0	0.560	0.568
CYP1A1	PPARG	9606.ENSP00000369050	9606.ENSP00000287820	0	0	0	0	0	0.073	0	0.392	0.412
CYP1A1	PGR	9606.ENSP00000369050	9606.ENSP00000325120	0	0	0	0	0.062	0.073	0	0.390	0.423
CYP1A1	HSP90AA1	9606.ENSP00000369050	9606.ENSP00000335153	0	0	0	0	0	0.176	0	0.530	0.596
CYP1A1	CYP1A2	9606.ENSP00000369050	9606.ENSP00000342007	0	0	0.448	0.975	0.077	0	0.800	0.912	0.813
CYP1A1	ESR2	9606.ENSP00000369050	9606.ENSP00000343925	0	0	0	0	0.065	0.073	0	0.561	0.587
CYP1A1	HSD11B1	9606.ENSP00000369050	9606.ENSP00000355995	0	0	0	0	0.140	0.082	0.900	0.178	0.926
CYP1A1	PTGS2	9606.ENSP00000369050	9606.ENSP00000356438	0	0	0	0	0.053	0	0	0.483	0.489
CYP1A1	NR1I3	9606.ENSP00000369050	9606.ENSP00000356959	0	0	0	0	0.063	0.073	0	0.669	0.687
CYP1A1	NR1H4	9606.ENSP00000369050	9606.ENSP00000447149	0	0	0	0	0.202	0.073	0	0.341	0.469
CYP1A1	TNF	9606.ENSP00000369050	9606.ENSP00000398698	0	0	0	0	0	0	0	0.469	0.469
CYP1A1	ESR1	9606.ENSP00000369050	9606.ENSP00000405330	0	0	0	0	0.062	0.073	0	0.677	0.695
CYP1A1	RXRA	9606.ENSP00000369050	9606.ENSP00000419692	0	0	0	0	0.052	0.073	0.900	0.456	0.945
CYP1A1	PPARA	9606.ENSP00000369050	9606.ENSP00000385523	0	0	0	0	0.063	0.073	0.900	0.514	0.952
CYP1A2	MET	9606.ENSP00000342007	9606.ENSP00000317272	0	0	0	0	0	0.056	0	0.453	0.461
CYP1A2	MAOB	9606.ENSP00000342007	9606.ENSP00000367309	0	0	0	0	0.063	0	0	0.391	0.405
CYP1A2	ESR1	9606.ENSP00000342007	9606.ENSP00000405330	0	0	0	0	0	0.073	0	0.391	0.411
CYP1A2	PPARA	9606.ENSP00000342007	9606.ENSP00000385523	0	0	0	0	0	0.073	0	0.402	0.421
CYP1A2	NR1I3	9606.ENSP00000342007	9606.ENSP00000356959	0	0	0	0	0.076	0.073	0.900	0.660	0.967
DPP4	MMP2	9606.ENSP00000353731	9606.ENSP00000219070	0	0	0	0	0.063	0	0	0.391	0.404
DPP4	IL2	9606.ENSP00000353731	9606.ENSP00000226730	0	0	0	0	0	0	0	0.459	0.459
DPP4	LGALS3	9606.ENSP00000353731	9606.ENSP00000254301	0	0	0	0	0	0	0	0.820	0.820
DPP4	IL1B	9606.ENSP00000353731	9606.ENSP00000263341	0	0	0	0	0.062	0	0	0.465	0.476
DPP4	TP53	9606.ENSP00000353731	9606.ENSP00000269305	0	0	0	0	0	0	0	0.928	0.928
DPP4	PPARG	9606.ENSP00000353731	9606.ENSP00000287820	0	0	0	0	0.062	0.078	0	0.566	0.591
DPP4	SLC2A4	9606.ENSP00000353731	9606.ENSP00000320935	0	0	0	0	0.062	0	0	0.497	0.508
DPP4	NR1H4	9606.ENSP00000353731	9606.ENSP00000447149	0	0	0	0	0.063	0.078	0	0.363	0.401
DPP4	MMP9	9606.ENSP00000353731	9606.ENSP00000361405	0	0	0	0	0	0	0	0.421	0.421
DPP4	PTPN1	9606.ENSP00000353731	9606.ENSP00000360683	0	0	0	0	0	0	0	0.472	0.472
DPP4	PPARA	9606.ENSP00000353731	9606.ENSP00000385523	0	0	0	0	0.062	0.078	0	0.459	0.491
DPP4	TNF	9606.ENSP00000353731	9606.ENSP00000398698	0	0	0	0	0	0	0	0.532	0.532
EGF	MMP2	9606.ENSP00000265171	9606.ENSP00000219070	0	0	0	0	0	0	0	0.671	0.671
EGF	TGFB1	9606.ENSP00000265171	9606.ENSP00000221930	0	0	0	0	0	0	0	0.881	0.881
EGF	IL2	9606.ENSP00000265171	9606.ENSP00000226730	0	0	0	0	0	0	0	0.615	0.615
EGF	MAPK14	9606.ENSP00000265171	9606.ENSP00000229795	0	0	0	0	0	0	0	0.562	0.562
EGF	RAF1	9606.ENSP00000265171	9606.ENSP00000251849	0	0	0	0	0	0.056	0	0.631	0.636
EGF	LGALS3	9606.ENSP00000265171	9606.ENSP00000254301	0	0	0	0	0	0	0	0.612	0.612
EGF	FLT4	9606.ENSP00000265171	9606.ENSP00000261937	0	0	0	0	0	0.057	0.600	0.514	0.800
EGF	IL1B	9606.ENSP00000265171	9606.ENSP00000263341	0	0	0	0	0	0	0	0.710	0.710
EGF	KDR	9606.ENSP00000265171	9606.ENSP00000263923	0	0	0	0	0	0.057	0.600	0.734	0.891
EGF	PTGS1	9606.ENSP00000265171	9606.ENSP00000354612	0	0	0	0	0.062	0.069	0	0.376	0.408
EGF	PPARA	9606.ENSP00000265171	9606.ENSP00000385523	0	0	0	0	0	0.056	0	0.402	0.411
EGF	SLC2A1	9606.ENSP00000265171	9606.ENSP00000416293	0	0	0	0	0.049	0	0	0.421	0.425
EGF	F10	9606.ENSP00000265171	9606.ENSP00000364709	0	0	0	0	0	0.056	0	0.436	0.445
EGF	PRKCD	9606.ENSP00000265171	9606.ENSP00000378217	0	0	0	0	0.063	0	0	0.466	0.478
EGF	SP1	9606.ENSP00000265171	9606.ENSP00000329357	0	0	0	0	0	0	0	0.479	0.479
EGF	SREBF1	9606.ENSP00000265171	9606.ENSP00000348069	0	0	0	0	0	0.270	0	0.325	0.486
EGF	F7	9606.ENSP00000265171	9606.ENSP00000364731	0	0	0	0	0	0.056	0	0.517	0.525
EGF	PPARG	9606.ENSP00000265171	9606.ENSP00000287820	0	0	0	0	0	0.056	0	0.522	0.529
EGF	MMP3	9606.ENSP00000265171	9606.ENSP00000299855	0	0	0	0	0	0	0	0.548	0.548
EGF	MAPK8	9606.ENSP00000265171	9606.ENSP00000378974	0	0	0	0	0.061	0.076	0	0.523	0.549
EGF	ESR2	9606.ENSP00000265171	9606.ENSP00000343925	0	0	0	0	0	0.056	0	0.579	0.585
EGF	JAK2	9606.ENSP00000265171	9606.ENSP00000371067	0	0	0	0	0	0.056	0	0.579	0.586
EGF	GSK3B	9606.ENSP00000265171	9606.ENSP00000324806	0	0	0	0	0	0.056	0	0.602	0.609
EGF	MMP1	9606.ENSP00000265171	9606.ENSP00000322788	0	0	0	0	0	0	0	0.626	0.626
EGF	PTGS2	9606.ENSP00000265171	9606.ENSP00000356438	0	0	0	0	0.062	0.069	0	0.623	0.642
EGF	PGR	9606.ENSP00000265171	9606.ENSP00000325120	0	0	0	0	0	0.056	0	0.687	0.692
EGF	MMP9	9606.ENSP00000265171	9606.ENSP00000361405	0	0	0	0	0	0	0	0.728	0.728
EGF	F2	9606.ENSP00000265171	9606.ENSP00000308541	0	0	0	0	0	0.056	0	0.747	0.751
EGF	MYC	9606.ENSP00000265171	9606.ENSP00000479618	0	0	0	0	0	0	0	0.755	0.755
EGF	TP53	9606.ENSP00000265171	9606.ENSP00000269305	0	0	0	0	0	0	0	0.766	0.766
EGF	ESR1	9606.ENSP00000265171	9606.ENSP00000405330	0	0	0	0	0	0.056	0	0.782	0.785
EGF	TNF	9606.ENSP00000265171	9606.ENSP00000398698	0	0	0	0	0	0.059	0	0.783	0.787
EGF	FLT1	9606.ENSP00000265171	9606.ENSP00000282397	0	0	0	0	0	0.057	0.600	0.614	0.841
EGF	MET	9606.ENSP00000265171	9606.ENSP00000317272	0	0	0	0	0	0.056	0.600	0.694	0.874
EGF	KIT	9606.ENSP00000265171	9606.ENSP00000288135	0	0	0	0	0	0.057	0.800	0.630	0.924
EGF	LCK	9606.ENSP00000265171	9606.ENSP00000337825	0	0	0	0	0	0.056	0.900	0.391	0.937
EGF	HSP90AA1	9606.ENSP00000265171	9606.ENSP00000335153	0	0	0	0	0	0.057	0.900	0.523	0.951
EGF	PTPN1	9606.ENSP00000265171	9606.ENSP00000360683	0	0	0	0	0	0.060	0.900	0.576	0.956
EGF	FOS	9606.ENSP00000265171	9606.ENSP00000306245	0	0	0	0	0	0	0.900	0.687	0.967
EGF	EGFR	9606.ENSP00000265171	9606.ENSP00000275493	0	0	0	0	0.160	0.982	0.900	0.991	0.999
EGFR	MIF	9606.ENSP00000275493	9606.ENSP00000215754	0	0	0	0	0	0.270	0	0.289	0.458
EGFR	MMP2	9606.ENSP00000275493	9606.ENSP00000219070	0	0	0	0	0.110	0	0	0.684	0.707
EGFR	TGFB1	9606.ENSP00000275493	9606.ENSP00000221930	0	0	0	0	0	0.183	0	0.683	0.730
EGFR	IL2	9606.ENSP00000275493	9606.ENSP00000226730	0	0	0	0	0	0	0.600	0.556	0.815
EGFR	MAPK14	9606.ENSP00000275493	9606.ENSP00000229795	0	0	0	0.577	0	0.736	0	0.647	0.807
EGFR	NR3C1	9606.ENSP00000275493	9606.ENSP00000231509	0	0	0	0	0	0.664	0	0.394	0.788
EGFR	RAF1	9606.ENSP00000275493	9606.ENSP00000251849	0	0	0	0.575	0	0.687	0	0.770	0.788
EGFR	RARA	9606.ENSP00000275493	9606.ENSP00000254066	0	0	0	0	0	0.102	0	0.370	0.410
EGFR	LGALS3	9606.ENSP00000275493	9606.ENSP00000254301	0	0	0	0	0.076	0.684	0	0.987	0.995
EGFR	FLT4	9606.ENSP00000275493	9606.ENSP00000261937	0	0	0	0.559	0.054	0.356	0	0.659	0.545
EGFR	IL1B	9606.ENSP00000275493	9606.ENSP00000263341	0	0	0	0	0	0	0	0.561	0.561
EGFR	KDR	9606.ENSP00000275493	9606.ENSP00000263923	0	0	0	0.559	0.077	0.356	0	0.913	0.629
EGFR	TP53	9606.ENSP00000275493	9606.ENSP00000269305	0	0	0	0	0	0.279	0	0.877	0.908
EGFR	VDR	9606.ENSP00000275493	9606.ENSP00000447173	0	0	0	0	0	0.102	0	0.391	0.429
EGFR	NR1H4	9606.ENSP00000275493	9606.ENSP00000447149	0	0	0	0	0.062	0.102	0	0.437	0.484
EGFR	KIT	9606.ENSP00000275493	9606.ENSP00000288135	0	0	0	0.568	0.054	0.243	0	0.765	0.496
EGFR	PPARA	9606.ENSP00000275493	9606.ENSP00000385523	0	0	0	0	0.062	0.102	0	0.460	0.505
EGFR	PRKACA	9606.ENSP00000275493	9606.ENSP00000309591	0	0	0	0.594	0	0.487	0	0.132	0.506
EGFR	TOP2A	9606.ENSP00000275493	9606.ENSP00000411532	0	0	0	0	0	0	0	0.515	0.515
EGFR	SLC2A1	9606.ENSP00000275493	9606.ENSP00000416293	0	0	0	0	0	0	0	0.518	0.518
EGFR	SYK	9606.ENSP00000275493	9606.ENSP00000364907	0	0	0	0.694	0	0.403	0	0.689	0.526
EGFR	MMP1	9606.ENSP00000275493	9606.ENSP00000322788	0	0	0	0	0.078	0	0	0.516	0.535
EGFR	PIK3CG	9606.ENSP00000275493	9606.ENSP00000352121	0	0	0	0	0	0.058	0	0.537	0.545
EGFR	FLT1	9606.ENSP00000275493	9606.ENSP00000282397	0	0	0	0.560	0.054	0.356	0	0.758	0.574
EGFR	PARP1	9606.ENSP00000275493	9606.ENSP00000355759	0	0	0	0	0	0.310	0	0.506	0.644
EGFR	SP1	9606.ENSP00000275493	9606.ENSP00000329357	0	0	0	0	0	0.056	0	0.649	0.654
EGFR	PPARG	9606.ENSP00000275493	9606.ENSP00000287820	0	0	0	0	0.062	0.316	0	0.517	0.663
EGFR	PIM1	9606.ENSP00000275493	9606.ENSP00000362608	0	0	0	0.582	0.048	0.642	0	0.164	0.663
EGFR	PTGS2	9606.ENSP00000275493	9606.ENSP00000356438	0	0	0	0	0.062	0	0	0.700	0.706
EGFR	TNF	9606.ENSP00000275493	9606.ENSP00000398698	0	0	0	0	0.063	0	0	0.704	0.712
EGFR	PRKCE	9606.ENSP00000275493	9606.ENSP00000306124	0	0	0	0	0	0.613	0	0.294	0.715
EGFR	MAPK8	9606.ENSP00000275493	9606.ENSP00000378974	0	0	0	0.563	0	0.642	0	0.591	0.731
EGFR	MMP9	9606.ENSP00000275493	9606.ENSP00000361405	0	0	0	0	0	0	0	0.733	0.733
EGFR	ESR2	9606.ENSP00000275493	9606.ENSP00000343925	0	0	0	0	0	0.316	0	0.663	0.759
EGFR	MYC	9606.ENSP00000275493	9606.ENSP00000479618	0	0	0	0	0	0	0	0.812	0.812
EGFR	MMP3	9606.ENSP00000275493	9606.ENSP00000299855	0	0	0	0	0.076	0	0.650	0.541	0.838
EGFR	PGR	9606.ENSP00000275493	9606.ENSP00000325120	0	0	0	0	0	0.102	0	0.833	0.844
EGFR	LCK	9606.ENSP00000275493	9606.ENSP00000337825	0	0	0	0.682	0	0.231	0.900	0.506	0.932
EGFR	MET	9606.ENSP00000275493	9606.ENSP00000317272	0	0	0	0.580	0.230	0.887	0	0.988	0.946
EGFR	JAK2	9606.ENSP00000275493	9606.ENSP00000371067	0	0	0	0.573	0	0.807	0.800	0.858	0.974
EGFR	FOS	9606.ENSP00000275493	9606.ENSP00000306245	0	0	0	0	0	0.406	0.900	0.655	0.977
EGFR	ESR1	9606.ENSP00000275493	9606.ENSP00000405330	0	0	0	0	0	0.696	0	0.988	0.996
EGFR	PTPN1	9606.ENSP00000275493	9606.ENSP00000360683	0	0	0	0	0	0.893	0.900	0.988	0.999
EGFR	HSP90AA1	9606.ENSP00000275493	9606.ENSP00000335153	0	0	0	0	0	0.884	0.900	0.989	0.999
ELANE	MMP2	9606.ENSP00000466090	9606.ENSP00000219070	0	0	0	0	0	0	0	0.519	0.519
ELANE	LYZ	9606.ENSP00000466090	9606.ENSP00000261267	0	0	0	0	0.112	0	0	0.373	0.419
ELANE	IL1B	9606.ENSP00000466090	9606.ENSP00000263341	0	0	0	0	0.078	0	0	0.662	0.675
ELANE	MMP3	9606.ENSP00000466090	9606.ENSP00000299855	0	0	0	0	0.052	0	0	0.414	0.420
ELANE	F2	9606.ENSP00000466090	9606.ENSP00000308541	0	0	0.352	0.617	0.068	0	0.500	0.525	0.656
ELANE	MMP1	9606.ENSP00000466090	9606.ENSP00000322788	0	0	0	0	0.052	0	0.900	0.459	0.944
ELANE	MMP9	9606.ENSP00000466090	9606.ENSP00000361405	0	0	0	0	0.095	0	0	0.693	0.710
ELANE	TNF	9606.ENSP00000466090	9606.ENSP00000398698	0	0	0	0	0.062	0	0	0.667	0.675
ELANE	MMP12	9606.ENSP00000466090	9606.ENSP00000458585	0	0	0	0	0.049	0	0	0.634	0.638
EPHX2	GSR	9606.ENSP00000430269	9606.ENSP00000221130	0.077	0	0	0	0.062	0	0	0.381	0.417
EPHX2	FABP4	9606.ENSP00000430269	9606.ENSP00000256104	0	0	0	0	0.062	0.249	0	0.236	0.415
EPHX2	PPARA	9606.ENSP00000430269	9606.ENSP00000385523	0	0	0	0	0.078	0.056	0	0.395	0.428
ESR1	MMP2	9606.ENSP00000405330	9606.ENSP00000219070	0	0	0	0	0	0	0	0.560	0.560
ESR1	TGFB1	9606.ENSP00000405330	9606.ENSP00000221930	0	0	0	0	0	0	0	0.488	0.488
ESR1	MAPK14	9606.ENSP00000405330	9606.ENSP00000229795	0	0	0	0	0	0.264	0.900	0.458	0.956
ESR1	NR3C1	9606.ENSP00000405330	9606.ENSP00000231509	0	0	0	0.660	0	0	0.900	0.890	0.930
ESR1	RAF1	9606.ENSP00000405330	9606.ENSP00000251849	0	0	0	0	0	0.102	0	0.459	0.493
ESR1	RARA	9606.ENSP00000405330	9606.ENSP00000254066	0	0	0	0.676	0.065	0.299	0	0.810	0.494
ESR1	IL1B	9606.ENSP00000405330	9606.ENSP00000263341	0	0	0	0	0	0	0	0.729	0.729
ESR1	KDR	9606.ENSP00000405330	9606.ENSP00000263923	0	0	0	0	0	0.057	0	0.468	0.476
ESR1	TP53	9606.ENSP00000405330	9606.ENSP00000269305	0	0	0	0	0	0.835	0	0.968	0.994
ESR1	FLT1	9606.ENSP00000405330	9606.ENSP00000282397	0	0	0	0	0	0.057	0	0.420	0.429
ESR1	KIT	9606.ENSP00000405330	9606.ENSP00000288135	0	0	0	0	0	0.057	0	0.628	0.634
ESR1	MMP3	9606.ENSP00000405330	9606.ENSP00000299855	0	0	0	0	0	0	0	0.435	0.435
ESR1	PLK1	9606.ENSP00000405330	9606.ENSP00000300093	0	0	0	0	0	0.056	0	0.414	0.423
ESR1	FOS	9606.ENSP00000405330	9606.ENSP00000306245	0	0	0	0	0	0.422	0.900	0.983	0.998
ESR1	PRKACA	9606.ENSP00000405330	9606.ENSP00000309591	0	0	0	0	0	0.209	0.800	0.073	0.840
ESR1	MET	9606.ENSP00000405330	9606.ENSP00000317272	0	0	0	0	0	0.077	0	0.469	0.488
ESR1	SLC2A4	9606.ENSP00000405330	9606.ENSP00000320935	0	0	0	0	0	0.056	0	0.431	0.440
ESR1	MMP1	9606.ENSP00000405330	9606.ENSP00000322788	0	0	0	0	0	0	0	0.418	0.418
ESR1	GSK3B	9606.ENSP00000405330	9606.ENSP00000324806	0	0	0	0	0	0.077	0	0.618	0.633
ESR1	PGR	9606.ENSP00000405330	9606.ENSP00000325120	0	0	0	0.679	0.102	0.825	0.600	0.965	0.952
ESR1	SP1	9606.ENSP00000405330	9606.ENSP00000329357	0	0	0	0	0.062	0.900	0.800	0.988	0.999
ESR1	HSP90AA1	9606.ENSP00000405330	9606.ENSP00000335153	0	0	0	0	0	0.887	0.600	0.989	0.999
ESR1	LCK	9606.ENSP00000405330	9606.ENSP00000337825	0	0	0	0	0	0.242	0	0.320	0.462
ESR1	ESR2	9606.ENSP00000405330	9606.ENSP00000343925	0	0	0	0.925	0	0.873	0.900	0.991	0.987
ESR1	SREBF1	9606.ENSP00000405330	9606.ENSP00000348069	0	0	0	0	0	0.213	0	0.451	0.549
ESR1	PARP1	9606.ENSP00000405330	9606.ENSP00000355759	0	0	0	0	0	0.292	0	0.932	0.950
ESR1	PTGS2	9606.ENSP00000405330	9606.ENSP00000356438	0	0	0	0	0	0.056	0	0.632	0.637
ESR1	PTPN1	9606.ENSP00000405330	9606.ENSP00000360683	0	0	0	0	0	0.291	0	0.300	0.482
ESR1	MMP9	9606.ENSP00000405330	9606.ENSP00000361405	0	0	0	0	0	0	0	0.615	0.615
ESR1	SHBG	9606.ENSP00000405330	9606.ENSP00000369816	0	0	0	0	0	0	0	0.835	0.835
ESR1	JAK2	9606.ENSP00000405330	9606.ENSP00000371067	0	0	0	0	0.062	0.077	0	0.505	0.534
ESR1	PRKCD	9606.ENSP00000405330	9606.ENSP00000378217	0	0	0	0	0	0.056	0	0.436	0.445
ESR1	MAPK8	9606.ENSP00000405330	9606.ENSP00000378974	0	0	0	0	0	0	0.800	0.456	0.886
ESR1	TNF	9606.ENSP00000405330	9606.ENSP00000398698	0	0	0	0	0	0	0	0.622	0.622
ESR1	SLC2A1	9606.ENSP00000405330	9606.ENSP00000416293	0	0	0	0	0	0.056	0	0.395	0.405
ESR1	TOP2A	9606.ENSP00000405330	9606.ENSP00000411532	0	0	0	0	0.062	0.044	0	0.469	0.482
ESR1	NR1H4	9606.ENSP00000405330	9606.ENSP00000447149	0	0	0	0.619	0.062	0.486	0	0.832	0.655
ESR1	MYC	9606.ENSP00000405330	9606.ENSP00000479618	0	0	0	0	0	0.644	0.600	0.825	0.973
ESR2	MAPK14	9606.ENSP00000343925	9606.ENSP00000229795	0	0	0	0	0.062	0.104	0.800	0.244	0.855
ESR2	IL1B	9606.ENSP00000343925	9606.ENSP00000263341	0	0	0	0	0	0	0	0.460	0.459
ESR2	TP53	9606.ENSP00000343925	9606.ENSP00000269305	0	0	0	0	0	0	0	0.881	0.881
ESR2	FOS	9606.ENSP00000343925	9606.ENSP00000306245	0	0	0	0	0	0.182	0.800	0.836	0.970
ESR2	PRKACA	9606.ENSP00000343925	9606.ENSP00000309591	0	0	0	0	0	0	0.800	0.060	0.804
ESR2	SLC2A4	9606.ENSP00000343925	9606.ENSP00000320935	0	0	0	0	0.062	0.056	0	0.406	0.428
ESR2	SP1	9606.ENSP00000343925	9606.ENSP00000329357	0	0	0	0	0	0.504	0.800	0.961	0.995
ESR2	HSP90AA1	9606.ENSP00000343925	9606.ENSP00000335153	0	0	0	0	0	0.285	0.600	0.886	0.964
ESR2	MMP9	9606.ENSP00000343925	9606.ENSP00000361405	0	0	0	0	0	0	0	0.459	0.459
ESR2	TNF	9606.ENSP00000343925	9606.ENSP00000398698	0	0	0	0	0	0	0	0.514	0.514
ESR2	PTGS2	9606.ENSP00000343925	9606.ENSP00000356438	0	0	0	0	0	0.056	0	0.520	0.527
ESR2	SHBG	9606.ENSP00000343925	9606.ENSP00000369816	0	0	0	0	0	0	0	0.603	0.603
ESR2	MYC	9606.ENSP00000343925	9606.ENSP00000479618	0	0	0	0	0	0.069	0	0.608	0.619
ESR2	MAPK8	9606.ENSP00000343925	9606.ENSP00000378974	0	0	0	0	0.062	0	0.800	0.232	0.843
F10	F2	9606.ENSP00000364709	9606.ENSP00000308541	0	0	0.391	0.763	0.199	0	0.900	0.979	0.941
F10	TNF	9606.ENSP00000364709	9606.ENSP00000398698	0	0	0	0	0.062	0	0	0.513	0.524
F10	F7	9606.ENSP00000364709	9606.ENSP00000364731	0	0	0.423	0.897	0.419	0.270	0.800	0.927	0.920
F2	TGFB1	9606.ENSP00000308541	9606.ENSP00000221930	0	0	0	0	0	0	0	0.425	0.425
F2	MAPK14	9606.ENSP00000308541	9606.ENSP00000229795	0	0	0	0	0	0.056	0	0.444	0.452
F2	TTR	9606.ENSP00000308541	9606.ENSP00000237014	0	0	0	0	0.278	0	0	0.565	0.672
F2	RAF1	9606.ENSP00000308541	9606.ENSP00000251849	0	0	0	0	0	0.056	0.900	0.095	0.907
F2	IL1B	9606.ENSP00000308541	9606.ENSP00000263341	0	0	0	0	0	0	0	0.556	0.556
F2	NR1H4	9606.ENSP00000308541	9606.ENSP00000447149	0	0	0	0	0.316	0	0	0.269	0.478
F2	RBP4	9606.ENSP00000308541	9606.ENSP00000360522	0	0	0	0	0.335	0	0	0.261	0.487
F2	F7	9606.ENSP00000308541	9606.ENSP00000364731	0	0	0.376	0.705	0.265	0	0	0.956	0.526
F2	MMP9	9606.ENSP00000308541	9606.ENSP00000361405	0	0	0	0	0	0	0	0.573	0.573
F2	TNF	9606.ENSP00000308541	9606.ENSP00000398698	0	0	0	0	0	0	0	0.627	0.627
F2	PPARA	9606.ENSP00000308541	9606.ENSP00000385523	0	0	0	0	0.064	0	0.900	0.202	0.918
F7	TTR	9606.ENSP00000364731	9606.ENSP00000237014	0	0	0	0	0.301	0	0	0.262	0.463
F7	TNF	9606.ENSP00000364731	9606.ENSP00000398698	0	0	0	0	0.062	0	0	0.392	0.405
F7	SHBG	9606.ENSP00000364731	9606.ENSP00000369816	0	0	0	0	0.133	0.058	0	0.358	0.429
FABP4	HSD11B1	9606.ENSP00000256104	9606.ENSP00000355995	0	0	0	0	0.087	0.101	0	0.329	0.402
FABP4	SLC2A1	9606.ENSP00000256104	9606.ENSP00000416293	0	0	0	0	0.052	0	0	0.401	0.408
FABP4	TNF	9606.ENSP00000256104	9606.ENSP00000398698	0	0	0	0	0.062	0	0	0.512	0.523
FABP4	PPARD	9606.ENSP00000256104	9606.ENSP00000310928	0	0	0	0	0.049	0.064	0	0.525	0.540
FABP4	IL1B	9606.ENSP00000256104	9606.ENSP00000263341	0	0	0	0	0.062	0	0	0.538	0.548
FABP4	RBP4	9606.ENSP00000256104	9606.ENSP00000360522	0	0	0	0	0.062	0	0	0.603	0.612
FABP4	SLC2A4	9606.ENSP00000256104	9606.ENSP00000320935	0	0	0	0	0.064	0	0	0.702	0.710
FABP4	SREBF1	9606.ENSP00000256104	9606.ENSP00000348069	0	0	0	0	0.062	0	0	0.716	0.722
FABP4	PPARA	9606.ENSP00000256104	9606.ENSP00000385523	0	0	0	0	0.062	0.064	0	0.727	0.739
FABP4	JAK2	9606.ENSP00000256104	9606.ENSP00000371067	0	0	0	0	0	0	0	0.861	0.861
FABP4	RXRA	9606.ENSP00000256104	9606.ENSP00000419692	0	0	0	0	0.062	0.064	0.900	0.515	0.951
FABP4	PPARG	9606.ENSP00000256104	9606.ENSP00000287820	0	0	0	0	0.088	0.064	0.900	0.956	0.995
FLT1	MMP2	9606.ENSP00000282397	9606.ENSP00000219070	0	0	0	0	0.062	0	0	0.564	0.573
FLT1	TGFB1	9606.ENSP00000282397	9606.ENSP00000221930	0	0	0	0	0.062	0.070	0	0.463	0.490
FLT1	FLT4	9606.ENSP00000282397	9606.ENSP00000261937	0	0	0	0.889	0.062	0.829	0.900	0.942	0.984
FLT1	IL1B	9606.ENSP00000282397	9606.ENSP00000263341	0	0	0	0	0	0	0	0.501	0.501
FLT1	KDR	9606.ENSP00000282397	9606.ENSP00000263923	0	0	0	0.909	0.162	0.980	0.900	0.990	0.998
FLT1	TP53	9606.ENSP00000282397	9606.ENSP00000269305	0	0	0	0	0	0	0	0.532	0.532
FLT1	MMP1	9606.ENSP00000282397	9606.ENSP00000322788	0	0	0	0	0	0	0	0.440	0.440
FLT1	PTGS2	9606.ENSP00000282397	9606.ENSP00000356438	0	0	0	0	0	0	0	0.450	0.450
FLT1	MYC	9606.ENSP00000282397	9606.ENSP00000479618	0	0	0	0	0	0	0	0.478	0.478
FLT1	KIT	9606.ENSP00000282397	9606.ENSP00000288135	0	0	0	0.742	0.077	0.394	0	0.760	0.530
FLT1	TNF	9606.ENSP00000282397	9606.ENSP00000398698	0	0	0	0	0	0	0	0.577	0.577
FLT1	MMP9	9606.ENSP00000282397	9606.ENSP00000361405	0	0	0	0	0.062	0	0	0.669	0.677
FLT1	PIK3CG	9606.ENSP00000282397	9606.ENSP00000352121	0	0	0	0	0	0.306	0	0.725	0.801
FLT4	MMP2	9606.ENSP00000261937	9606.ENSP00000219070	0	0	0	0	0.062	0	0	0.391	0.404
FLT4	TP53	9606.ENSP00000261937	9606.ENSP00000269305	0	0	0	0	0	0	0	0.415	0.414
FLT4	HSP90AA1	9606.ENSP00000261937	9606.ENSP00000335153	0	0	0	0	0	0.172	0	0.367	0.454
FLT4	TNF	9606.ENSP00000261937	9606.ENSP00000398698	0	0	0	0	0	0.128	0	0.406	0.460
FLT4	PIK3CG	9606.ENSP00000261937	9606.ENSP00000352121	0	0	0	0	0	0.306	0	0.254	0.460
FLT4	MMP9	9606.ENSP00000261937	9606.ENSP00000361405	0	0	0	0	0	0	0	0.468	0.468
FLT4	KIT	9606.ENSP00000261937	9606.ENSP00000288135	0	0	0	0.723	0.052	0.395	0	0.710	0.517
FLT4	KDR	9606.ENSP00000261937	9606.ENSP00000263923	0	0	0	0.909	0.094	0.875	0.900	0.989	0.988
FOS	MMP2	9606.ENSP00000306245	9606.ENSP00000219070	0	0	0	0	0	0	0	0.522	0.522
FOS	TGFB1	9606.ENSP00000306245	9606.ENSP00000221930	0	0	0	0	0	0	0.900	0.468	0.944
FOS	IL2	9606.ENSP00000306245	9606.ENSP00000226730	0	0	0	0	0	0.270	0	0.595	0.691
FOS	MAPK14	9606.ENSP00000306245	9606.ENSP00000229795	0	0	0	0	0	0.248	0.900	0.592	0.966
FOS	NR3C1	9606.ENSP00000306245	9606.ENSP00000231509	0	0	0	0	0.054	0.225	0.900	0.677	0.973
FOS	RAF1	9606.ENSP00000306245	9606.ENSP00000251849	0	0	0	0	0	0.064	0	0.520	0.531
FOS	RARA	9606.ENSP00000306245	9606.ENSP00000254066	0	0	0	0	0	0.166	0	0.349	0.434
FOS	IL1B	9606.ENSP00000306245	9606.ENSP00000263341	0	0	0	0	0.064	0	0	0.683	0.690
FOS	TP53	9606.ENSP00000306245	9606.ENSP00000269305	0	0	0	0	0	0	0.600	0.717	0.882
FOS	PPARG	9606.ENSP00000306245	9606.ENSP00000287820	0	0	0	0	0	0.082	0.900	0.605	0.960
FOS	GRIA2	9606.ENSP00000306245	9606.ENSP00000296526	0	0	0	0	0	0	0	0.448	0.448
FOS	MMP3	9606.ENSP00000306245	9606.ENSP00000299855	0	0	0	0	0	0	0	0.473	0.473
FOS	MET	9606.ENSP00000306245	9606.ENSP00000317272	0	0	0	0	0	0.071	0	0.393	0.412
FOS	HSP90AA1	9606.ENSP00000306245	9606.ENSP00000335153	0	0	0	0	0	0	0	0.430	0.430
FOS	GSK3B	9606.ENSP00000306245	9606.ENSP00000324806	0	0	0	0	0	0.110	0	0.421	0.462
FOS	PRKCD	9606.ENSP00000306245	9606.ENSP00000378217	0	0	0	0	0.063	0.056	0	0.450	0.471
FOS	PPARA	9606.ENSP00000306245	9606.ENSP00000385523	0	0	0	0	0	0.082	0	0.460	0.483
FOS	PGR	9606.ENSP00000306245	9606.ENSP00000325120	0	0	0	0	0	0.082	0	0.497	0.519
FOS	JAK2	9606.ENSP00000306245	9606.ENSP00000371067	0	0	0	0	0	0.064	0	0.509	0.520
FOS	VDR	9606.ENSP00000306245	9606.ENSP00000447173	0	0	0	0	0	0.301	0	0.369	0.540
FOS	MMP9	9606.ENSP00000306245	9606.ENSP00000361405	0	0	0	0	0.062	0	0	0.656	0.664
FOS	MMP1	9606.ENSP00000306245	9606.ENSP00000322788	0	0	0	0	0	0.270	0	0.561	0.666
FOS	PTGS2	9606.ENSP00000306245	9606.ENSP00000356438	0	0	0	0	0.109	0	0	0.667	0.690
FOS	LCK	9606.ENSP00000306245	9606.ENSP00000337825	0	0	0	0	0	0.064	0	0.685	0.694
FOS	PRKACA	9606.ENSP00000306245	9606.ENSP00000309591	0	0	0	0	0	0.301	0.800	0.085	0.861
FOS	PIM1	9606.ENSP00000306245	9606.ENSP00000362608	0	0	0	0	0.062	0.078	0.900	0.106	0.912
FOS	SYK	9606.ENSP00000306245	9606.ENSP00000364907	0	0	0	0	0	0.064	0.900	0.423	0.941
FOS	SP1	9606.ENSP00000306245	9606.ENSP00000329357	0	0	0	0	0	0.062	0.900	0.501	0.949
FOS	TNF	9606.ENSP00000306245	9606.ENSP00000398698	0	0	0	0	0	0	0.900	0.711	0.969
FOS	MAPK8	9606.ENSP00000306245	9606.ENSP00000378974	0	0	0	0	0	0.243	0.900	0.697	0.975
FOS	MYC	9606.ENSP00000306245	9606.ENSP00000479618	0	0	0	0	0.065	0.129	0.900	0.861	0.987
G6PC	PYGL	9606.ENSP00000253801	9606.ENSP00000216392	0	0	0	0	0.063	0	0	0.527	0.538
G6PC	NR3C1	9606.ENSP00000253801	9606.ENSP00000231509	0	0	0	0	0	0	0	0.505	0.505
G6PC	NR1I3	9606.ENSP00000253801	9606.ENSP00000356959	0	0	0	0	0.076	0	0	0.391	0.413
G6PC	HSD11B1	9606.ENSP00000253801	9606.ENSP00000355995	0	0	0	0	0.065	0	0	0.413	0.428
G6PC	PTPN1	9606.ENSP00000253801	9606.ENSP00000360683	0	0	0	0	0	0	0	0.428	0.428
G6PC	GSK3B	9606.ENSP00000253801	9606.ENSP00000324806	0	0	0	0	0	0	0	0.441	0.441
G6PC	TNF	9606.ENSP00000253801	9606.ENSP00000398698	0	0	0	0	0	0	0	0.445	0.445
G6PC	HMGCR	9606.ENSP00000253801	9606.ENSP00000287936	0	0	0	0	0	0	0	0.470	0.470
G6PC	SLC2A1	9606.ENSP00000253801	9606.ENSP00000416293	0	0	0	0	0.062	0	0	0.568	0.577
G6PC	NR1H4	9606.ENSP00000253801	9606.ENSP00000447149	0	0	0	0	0.148	0	0	0.594	0.639
G6PC	PPARG	9606.ENSP00000253801	9606.ENSP00000287820	0	0	0	0	0	0	0	0.657	0.657
G6PC	SLC2A4	9606.ENSP00000253801	9606.ENSP00000320935	0	0	0	0	0.062	0	0	0.696	0.702
G6PC	PPARA	9606.ENSP00000253801	9606.ENSP00000385523	0	0	0	0	0.091	0	0	0.686	0.703
G6PC	SREBF1	9606.ENSP00000253801	9606.ENSP00000348069	0	0	0	0	0	0	0	0.747	0.747
G6PC	HK1	9606.ENSP00000253801	9606.ENSP00000402103	0	0	0	0	0.052	0	0.800	0.468	0.890
GABRA1	GRIA2	9606.ENSP00000393097	9606.ENSP00000296526	0	0	0	0	0.371	0	0	0.505	0.676
GABRA1	GABRA2	9606.ENSP00000393097	9606.ENSP00000421828	0	0	0	0.977	0.197	0	0.900	0.844	0.917
GABRA2	GRIA2	9606.ENSP00000421828	9606.ENSP00000296526	0	0	0	0	0.210	0	0	0.410	0.514
GLUL	PYGL	9606.ENSP00000307900	9606.ENSP00000216392	0	0	0	0	0.062	0	0	0.572	0.581
GLUL	GSR	9606.ENSP00000307900	9606.ENSP00000221130	0.043	0	0	0	0	0	0	0.467	0.468
GRIA2	GSR	9606.ENSP00000296526	9606.ENSP00000221130	0	0	0	0	0	0	0	0.644	0.644
GRIA2	MYC	9606.ENSP00000296526	9606.ENSP00000479618	0	0	0	0	0	0	0	0.483	0.483
GRIA2	PRKACA	9606.ENSP00000296526	9606.ENSP00000309591	0	0	0	0	0	0.059	0.800	0.060	0.807
GSK3B	MMP2	9606.ENSP00000324806	9606.ENSP00000219070	0	0	0	0	0	0	0	0.413	0.413
GSK3B	TGFB1	9606.ENSP00000324806	9606.ENSP00000221930	0	0	0	0	0	0.150	0	0.427	0.492
GSK3B	NR3C1	9606.ENSP00000324806	9606.ENSP00000231509	0	0	0	0	0	0.077	0.900	0.321	0.931
GSK3B	RAF1	9606.ENSP00000324806	9606.ENSP00000251849	0	0	0	0.573	0	0	0.800	0.385	0.830
GSK3B	IL1B	9606.ENSP00000324806	9606.ENSP00000263341	0	0	0	0	0	0.056	0	0.495	0.503
GSK3B	TP53	9606.ENSP00000324806	9606.ENSP00000269305	0	0	0	0	0	0.866	0.900	0.973	0.999
GSK3B	PPARG	9606.ENSP00000324806	9606.ENSP00000287820	0	0	0	0	0	0.077	0	0.612	0.626
GSK3B	PRKACA	9606.ENSP00000324806	9606.ENSP00000309591	0	0	0.251	0.625	0.079	0.721	0.800	0.276	0.953
GSK3B	MET	9606.ENSP00000324806	9606.ENSP00000317272	0	0	0	0	0	0.135	0	0.375	0.436
GSK3B	SLC2A4	9606.ENSP00000324806	9606.ENSP00000320935	0	0	0	0	0	0.105	0	0.535	0.566
GSK3B	PPARA	9606.ENSP00000324806	9606.ENSP00000385523	0	0	0	0	0	0.077	0	0.410	0.432
GSK3B	SP1	9606.ENSP00000324806	9606.ENSP00000329357	0	0	0	0	0.063	0.289	0	0.223	0.438
GSK3B	PARP1	9606.ENSP00000324806	9606.ENSP00000355759	0	0	0	0	0.062	0.105	0	0.404	0.456
GSK3B	PTGS2	9606.ENSP00000324806	9606.ENSP00000356438	0	0	0	0	0	0.077	0	0.477	0.497
GSK3B	PTPN1	9606.ENSP00000324806	9606.ENSP00000360683	0	0	0	0	0.062	0.298	0	0.330	0.521
GSK3B	MMP9	9606.ENSP00000324806	9606.ENSP00000361405	0	0	0	0	0	0	0	0.533	0.533
GSK3B	TNF	9606.ENSP00000324806	9606.ENSP00000398698	0	0	0	0	0	0.056	0	0.580	0.587
GSK3B	SREBF1	9606.ENSP00000324806	9606.ENSP00000348069	0	0	0	0	0	0.285	0	0.470	0.605
GSK3B	HSP90AA1	9606.ENSP00000324806	9606.ENSP00000335153	0	0	0	0	0	0.640	0	0.613	0.855
GSK3B	MYC	9606.ENSP00000324806	9606.ENSP00000479618	0	0	0	0	0.064	0.775	0.900	0.860	0.996
GSR	PPARA	9606.ENSP00000221130	9606.ENSP00000385523	0	0	0	0	0	0.057	0	0.391	0.401
GSR	PPARG	9606.ENSP00000221130	9606.ENSP00000287820	0	0	0	0	0	0.057	0	0.392	0.402
GSR	HSP90AA1	9606.ENSP00000221130	9606.ENSP00000335153	0.054	0	0	0	0.122	0	0	0.384	0.444
GSR	TP53	9606.ENSP00000221130	9606.ENSP00000269305	0	0	0	0	0	0	0	0.508	0.508
GSR	PTGS2	9606.ENSP00000221130	9606.ENSP00000356438	0	0	0	0	0	0.166	0	0.478	0.546
GSR	TNF	9606.ENSP00000221130	9606.ENSP00000398698	0	0	0	0	0	0	0	0.550	0.550
GSR	IL1B	9606.ENSP00000221130	9606.ENSP00000263341	0	0	0	0	0	0	0	0.556	0.556
HDAC8	TP53	9606.ENSP00000362674	9606.ENSP00000269305	0	0	0	0	0	0.658	0	0.503	0.822
HDAC8	PRKACA	9606.ENSP00000362674	9606.ENSP00000309591	0	0	0	0	0.062	0.463	0.900	0	0.945
HDAC8	HSP90AA1	9606.ENSP00000362674	9606.ENSP00000335153	0	0	0	0	0	0.283	0	0.607	0.707
HDAC8	MYC	9606.ENSP00000362674	9606.ENSP00000479618	0	0	0	0	0	0.056	0	0.395	0.404
HK1	PYGL	9606.ENSP00000402103	9606.ENSP00000216392	0	0	0	0	0.131	0.157	0	0.445	0.558
HK1	TP53	9606.ENSP00000402103	9606.ENSP00000269305	0	0	0	0	0.049	0	0	0.680	0.682
HK1	SLC2A4	9606.ENSP00000402103	9606.ENSP00000320935	0	0	0	0	0.063	0	0	0.476	0.488
HK1	TOP2A	9606.ENSP00000402103	9606.ENSP00000411532	0	0	0	0	0	0	0	0.531	0.531
HK1	SLC2A1	9606.ENSP00000402103	9606.ENSP00000416293	0	0	0	0	0.086	0	0	0.688	0.703
HMGCR	NR1H2	9606.ENSP00000287936	9606.ENSP00000253727	0	0	0	0	0.062	0	0	0.478	0.489
HMGCR	PPARG	9606.ENSP00000287936	9606.ENSP00000287820	0	0	0	0	0.062	0	0	0.568	0.577
HMGCR	SLC2A4	9606.ENSP00000287936	9606.ENSP00000320935	0	0	0	0	0	0	0	0.408	0.408
HMGCR	TNF	9606.ENSP00000287936	9606.ENSP00000398698	0	0	0	0	0	0	0	0.415	0.415
HMGCR	NR1H4	9606.ENSP00000287936	9606.ENSP00000447149	0	0	0	0	0.062	0	0	0.556	0.565
HMGCR	RXRA	9606.ENSP00000287936	9606.ENSP00000419692	0	0	0	0	0.062	0	0.900	0.313	0.929
HMGCR	PPARA	9606.ENSP00000287936	9606.ENSP00000385523	0	0	0	0	0.062	0	0.900	0.673	0.966
HMGCR	SREBF1	9606.ENSP00000287936	9606.ENSP00000348069	0	0	0	0	0.062	0	0.900	0.888	0.988
HSD11B1	NR3C1	9606.ENSP00000355995	9606.ENSP00000231509	0	0	0	0	0.062	0.057	0	0.814	0.822
HSD11B1	PPARG	9606.ENSP00000355995	9606.ENSP00000287820	0	0	0	0	0.062	0.057	0.900	0.505	0.950
HSD11B1	SLC2A4	9606.ENSP00000355995	9606.ENSP00000320935	0	0	0	0	0.076	0	0	0.399	0.421
HSD11B1	NR3C2	9606.ENSP00000355995	9606.ENSP00000350815	0	0	0	0	0.085	0.057	0	0.729	0.746
HSD11B1	TNF	9606.ENSP00000355995	9606.ENSP00000398698	0	0	0	0	0	0	0	0.415	0.415
HSD11B1	PPARA	9606.ENSP00000355995	9606.ENSP00000385523	0	0	0	0	0.064	0.057	0	0.417	0.440
HSD11B1	RXRA	9606.ENSP00000355995	9606.ENSP00000419692	0	0	0	0	0.062	0.057	0.900	0.153	0.915
HSP90AA1	MIF	9606.ENSP00000335153	9606.ENSP00000215754	0	0	0	0	0.093	0.270	0	0.719	0.797
HSP90AA1	MMP2	9606.ENSP00000335153	9606.ENSP00000219070	0	0	0	0	0	0.270	0	0.918	0.938
HSP90AA1	IL2	9606.ENSP00000335153	9606.ENSP00000226730	0	0	0	0	0	0	0.900	0.502	0.948
HSP90AA1	MAPK14	9606.ENSP00000335153	9606.ENSP00000229795	0	0	0	0	0.054	0.288	0	0.490	0.627
HSP90AA1	NR3C1	9606.ENSP00000335153	9606.ENSP00000231509	0	0	0	0	0	0.923	0.900	0.989	0.999
HSP90AA1	TTR	9606.ENSP00000335153	9606.ENSP00000237014	0	0	0	0	0	0.270	0	0.478	0.603
HSP90AA1	RAF1	9606.ENSP00000335153	9606.ENSP00000251849	0	0	0	0	0	0.942	0	0.988	0.999
HSP90AA1	IL1B	9606.ENSP00000335153	9606.ENSP00000263341	0	0	0	0	0	0	0	0.611	0.611
HSP90AA1	KDR	9606.ENSP00000335153	9606.ENSP00000263923	0	0	0	0	0	0.488	0.900	0.873	0.992
HSP90AA1	TP53	9606.ENSP00000335153	9606.ENSP00000269305	0	0	0	0	0.049	0.899	0.900	0.989	0.999
HSP90AA1	PPARG	9606.ENSP00000335153	9606.ENSP00000287820	0	0	0	0	0	0.063	0	0.777	0.782
HSP90AA1	KIT	9606.ENSP00000335153	9606.ENSP00000288135	0	0	0	0	0	0.089	0	0.886	0.892
HSP90AA1	PLK1	9606.ENSP00000335153	9606.ENSP00000300093	0	0	0	0	0.085	0.348	0	0.880	0.922
HSP90AA1	PRKCE	9606.ENSP00000335153	9606.ENSP00000306124	0	0	0	0	0	0.486	0	0.243	0.594
HSP90AA1	PRKACA	9606.ENSP00000335153	9606.ENSP00000309591	0	0	0	0	0	0.654	0.900	0.188	0.969
HSP90AA1	MET	9606.ENSP00000335153	9606.ENSP00000317272	0	0	0	0	0	0.550	0	0.511	0.771
HSP90AA1	SLC2A4	9606.ENSP00000335153	9606.ENSP00000320935	0	0	0	0	0	0.284	0	0.258	0.446
HSP90AA1	PGR	9606.ENSP00000335153	9606.ENSP00000325120	0	0	0	0	0	0.344	0.600	0.989	0.996
HSP90AA1	SP1	9606.ENSP00000335153	9606.ENSP00000329357	0	0	0	0	0.082	0.496	0	0.469	0.733
HSP90AA1	SLC2A1	9606.ENSP00000335153	9606.ENSP00000416293	0	0	0	0	0	0.144	0	0.334	0.406
HSP90AA1	TOP2A	9606.ENSP00000335153	9606.ENSP00000411532	0	0	0	0	0.096	0.056	0	0.371	0.417
HSP90AA1	SREBF1	9606.ENSP00000335153	9606.ENSP00000348069	0	0	0	0	0.062	0.142	0	0.338	0.421
HSP90AA1	PTGS2	9606.ENSP00000335153	9606.ENSP00000356438	0	0	0	0	0	0	0	0.429	0.429
HSP90AA1	MMP9	9606.ENSP00000335153	9606.ENSP00000361405	0	0	0	0	0	0	0	0.452	0.452
HSP90AA1	MMP12	9606.ENSP00000335153	9606.ENSP00000458585	0	0	0	0	0	0	0	0.453	0.453
HSP90AA1	PTPN1	9606.ENSP00000335153	9606.ENSP00000360683	0	0	0	0	0	0.118	0	0.418	0.465
HSP90AA1	VDR	9606.ENSP00000335153	9606.ENSP00000447173	0	0	0	0	0	0.062	0	0.470	0.483
HSP90AA1	TNF	9606.ENSP00000335153	9606.ENSP00000398698	0	0	0	0	0	0	0	0.572	0.572
HSP90AA1	MAPK8	9606.ENSP00000335153	9606.ENSP00000378974	0	0	0	0	0	0.270	0	0.449	0.580
HSP90AA1	PIM1	9606.ENSP00000335153	9606.ENSP00000362608	0	0	0	0	0	0.494	0	0.418	0.693
HSP90AA1	NR1I3	9606.ENSP00000335153	9606.ENSP00000356959	0	0	0	0	0	0.640	0	0.466	0.800
HSP90AA1	PARP1	9606.ENSP00000335153	9606.ENSP00000355759	0	0	0	0	0.099	0	0	0.822	0.834
HSP90AA1	PRKCD	9606.ENSP00000335153	9606.ENSP00000378217	0	0	0	0	0	0.476	0	0.740	0.858
HSP90AA1	LCK	9606.ENSP00000335153	9606.ENSP00000337825	0	0	0	0	0.048	0.714	0	0.708	0.914
HSP90AA1	NR3C2	9606.ENSP00000335153	9606.ENSP00000350815	0	0	0	0	0	0.335	0.600	0.799	0.941
HSP90AA1	JAK2	9606.ENSP00000335153	9606.ENSP00000371067	0	0	0	0	0	0.362	0	0.912	0.942
HSP90AA1	MYC	9606.ENSP00000335153	9606.ENSP00000479618	0	0	0	0	0.048	0.679	0	0.953	0.984
HSP90AA1	PPARA	9606.ENSP00000335153	9606.ENSP00000385523	0	0	0	0	0	0.510	0.900	0.869	0.993
IL1B	MIF	9606.ENSP00000263341	9606.ENSP00000215754	0	0	0	0	0	0	0	0.659	0.659
IL1B	MMP2	9606.ENSP00000263341	9606.ENSP00000219070	0	0	0	0	0	0.279	0	0.703	0.776
IL1B	TGFB1	9606.ENSP00000263341	9606.ENSP00000221930	0	0	0	0	0.087	0	0	0.775	0.786
IL1B	IL2	9606.ENSP00000263341	9606.ENSP00000226730	0	0	0	0	0	0	0	0.876	0.876
IL1B	MAPK14	9606.ENSP00000263341	9606.ENSP00000229795	0	0	0	0	0	0	0.900	0.734	0.972
IL1B	NR3C1	9606.ENSP00000263341	9606.ENSP00000231509	0	0	0	0	0	0	0	0.601	0.601
IL1B	LGALS3	9606.ENSP00000263341	9606.ENSP00000254301	0	0	0	0	0.081	0	0	0.604	0.621
IL1B	LYZ	9606.ENSP00000263341	9606.ENSP00000261267	0	0	0	0	0.130	0	0	0.434	0.487
IL1B	LCK	9606.ENSP00000263341	9606.ENSP00000337825	0	0	0	0	0.062	0.056	0	0.379	0.402
IL1B	SLC2A1	9606.ENSP00000263341	9606.ENSP00000416293	0	0	0	0	0	0	0	0.454	0.454
IL1B	PARP1	9606.ENSP00000263341	9606.ENSP00000355759	0	0	0	0	0	0	0	0.456	0.456
IL1B	NR1H4	9606.ENSP00000263341	9606.ENSP00000447149	0	0	0	0	0	0	0	0.468	0.468
IL1B	PRKCD	9606.ENSP00000263341	9606.ENSP00000378217	0	0	0	0	0.076	0	0	0.459	0.478
IL1B	SP1	9606.ENSP00000263341	9606.ENSP00000329357	0	0	0	0	0	0.192	0	0.390	0.486
IL1B	SLC2A4	9606.ENSP00000263341	9606.ENSP00000320935	0	0	0	0	0	0	0	0.505	0.505
IL1B	PTPN1	9606.ENSP00000263341	9606.ENSP00000360683	0	0	0	0	0	0.270	0	0.362	0.514
IL1B	KIT	9606.ENSP00000263341	9606.ENSP00000288135	0	0	0	0	0	0	0	0.520	0.520
IL1B	VDR	9606.ENSP00000263341	9606.ENSP00000447173	0	0	0	0	0.069	0	0	0.508	0.522
IL1B	ITGAL	9606.ENSP00000263341	9606.ENSP00000349252	0	0	0	0	0.100	0	0	0.504	0.534
IL1B	SREBF1	9606.ENSP00000263341	9606.ENSP00000348069	0	0	0	0	0	0	0	0.535	0.535
IL1B	MYC	9606.ENSP00000263341	9606.ENSP00000479618	0	0	0	0	0.049	0.108	0	0.560	0.594
IL1B	KDR	9606.ENSP00000263341	9606.ENSP00000263923	0	0	0	0	0.062	0	0	0.619	0.627
IL1B	SYK	9606.ENSP00000263341	9606.ENSP00000364907	0	0	0	0	0.098	0.056	0	0.603	0.632
IL1B	MMP12	9606.ENSP00000263341	9606.ENSP00000458585	0	0	0	0	0.126	0.058	0	0.600	0.642
IL1B	PTGS1	9606.ENSP00000263341	9606.ENSP00000354612	0	0	0	0	0.157	0	0	0.605	0.654
IL1B	MAPK8	9606.ENSP00000263341	9606.ENSP00000378974	0	0	0	0	0	0	0	0.658	0.658
IL1B	PPARA	9606.ENSP00000263341	9606.ENSP00000385523	0	0	0	0	0	0	0	0.663	0.663
IL1B	TP53	9606.ENSP00000263341	9606.ENSP00000269305	0	0	0	0	0	0	0	0.689	0.689
IL1B	PPARG	9606.ENSP00000263341	9606.ENSP00000287820	0	0	0	0	0.062	0	0	0.739	0.745
IL1B	MMP1	9606.ENSP00000263341	9606.ENSP00000322788	0	0	0	0	0.128	0.058	0	0.742	0.770
IL1B	MMP3	9606.ENSP00000263341	9606.ENSP00000299855	0	0	0	0	0.107	0.058	0	0.809	0.825
IL1B	MMP9	9606.ENSP00000263341	9606.ENSP00000361405	0	0	0	0	0.200	0.058	0	0.856	0.882
IL1B	PTGS2	9606.ENSP00000263341	9606.ENSP00000356438	0	0	0	0	0.561	0	0	0.877	0.944
IL1B	JAK2	9606.ENSP00000263341	9606.ENSP00000371067	0	0	0	0	0.089	0.056	0.900	0.628	0.963
IL1B	TNF	9606.ENSP00000263341	9606.ENSP00000398698	0	0	0	0	0.462	0	0.500	0.942	0.983
IL2	MIF	9606.ENSP00000226730	9606.ENSP00000215754	0	0	0	0	0	0	0	0.469	0.469
IL2	MMP2	9606.ENSP00000226730	9606.ENSP00000219070	0	0	0	0	0	0	0	0.424	0.424
IL2	TGFB1	9606.ENSP00000226730	9606.ENSP00000221930	0	0	0	0	0	0	0	0.693	0.694
IL2	VDR	9606.ENSP00000226730	9606.ENSP00000447173	0	0	0	0	0	0	0	0.413	0.412
IL2	KDR	9606.ENSP00000226730	9606.ENSP00000263923	0	0	0	0	0	0	0	0.414	0.414
IL2	MMP3	9606.ENSP00000226730	9606.ENSP00000299855	0	0	0	0	0	0	0	0.422	0.422
IL2	NR3C1	9606.ENSP00000226730	9606.ENSP00000231509	0	0	0	0	0	0	0	0.422	0.422
IL2	PARP1	9606.ENSP00000226730	9606.ENSP00000355759	0	0	0	0	0	0	0	0.450	0.450
IL2	PPARG	9606.ENSP00000226730	9606.ENSP00000287820	0	0	0	0	0	0	0	0.460	0.459
IL2	MMP9	9606.ENSP00000226730	9606.ENSP00000361405	0	0	0	0	0	0	0	0.560	0.560
IL2	KIT	9606.ENSP00000226730	9606.ENSP00000288135	0	0	0	0	0	0	0	0.561	0.561
IL2	PTGS2	9606.ENSP00000226730	9606.ENSP00000356438	0	0	0	0	0	0	0	0.577	0.577
IL2	MYC	9606.ENSP00000226730	9606.ENSP00000479618	0	0	0	0	0	0	0	0.601	0.601
IL2	ITGAL	9606.ENSP00000226730	9606.ENSP00000349252	0	0	0	0	0	0	0	0.631	0.631
IL2	TP53	9606.ENSP00000226730	9606.ENSP00000269305	0	0	0	0	0	0	0	0.667	0.667
IL2	JAK2	9606.ENSP00000226730	9606.ENSP00000371067	0	0	0	0	0	0	0.600	0.594	0.830
IL2	PRKCE	9606.ENSP00000226730	9606.ENSP00000306124	0	0	0	0	0	0	0.900	0.100	0.906
IL2	TNF	9606.ENSP00000226730	9606.ENSP00000398698	0	0	0	0	0	0	0	0.933	0.933
IL2	MAPK8	9606.ENSP00000226730	9606.ENSP00000378974	0	0	0	0	0	0	0.900	0.401	0.937
IL2	MAPK14	9606.ENSP00000226730	9606.ENSP00000229795	0	0	0	0	0	0	0.900	0.412	0.938
IL2	SYK	9606.ENSP00000226730	9606.ENSP00000364907	0	0	0	0	0	0	0.900	0.560	0.954
IL2	LCK	9606.ENSP00000226730	9606.ENSP00000337825	0	0	0	0	0	0	0.900	0.754	0.974
ITGAL	LCK	9606.ENSP00000349252	9606.ENSP00000337825	0	0	0	0	0.174	0.075	0	0.391	0.494
ITGAL	SYK	9606.ENSP00000349252	9606.ENSP00000364907	0	0	0	0	0.162	0.109	0	0.350	0.472
ITGAL	TNF	9606.ENSP00000349252	9606.ENSP00000398698	0	0	0	0	0.157	0	0	0.649	0.692
JAK2	MMP2	9606.ENSP00000371067	9606.ENSP00000219070	0	0	0	0	0	0	0	0.465	0.465
JAK2	TGFB1	9606.ENSP00000371067	9606.ENSP00000221930	0	0	0	0	0.083	0.150	0	0.342	0.443
JAK2	RAF1	9606.ENSP00000371067	9606.ENSP00000251849	0	0	0	0.581	0.053	0.542	0.300	0.555	0.744
JAK2	KDR	9606.ENSP00000371067	9606.ENSP00000263923	0	0	0	0.559	0	0.122	0.800	0.627	0.866
JAK2	TP53	9606.ENSP00000371067	9606.ENSP00000269305	0	0	0	0	0.049	0.056	0	0.685	0.692
JAK2	PPARG	9606.ENSP00000371067	9606.ENSP00000287820	0	0	0	0	0	0.077	0	0.463	0.483
JAK2	KIT	9606.ENSP00000371067	9606.ENSP00000288135	0	0	0	0.563	0	0.507	0.900	0.777	0.965
JAK2	PRKACA	9606.ENSP00000371067	9606.ENSP00000309591	0	0	0	0.601	0.063	0.102	0.900	0.059	0.909
JAK2	MET	9606.ENSP00000371067	9606.ENSP00000317272	0	0	0	0.571	0.064	0.074	0.800	0.420	0.843
JAK2	LCK	9606.ENSP00000371067	9606.ENSP00000337825	0	0	0	0.666	0.055	0	0.900	0.469	0.916
JAK2	PIK3CG	9606.ENSP00000371067	9606.ENSP00000352121	0	0	0	0	0.106	0.104	0.900	0.889	0.990
JAK2	PTGS2	9606.ENSP00000371067	9606.ENSP00000356438	0	0	0	0	0.089	0.077	0	0.456	0.502
JAK2	PTPN1	9606.ENSP00000371067	9606.ENSP00000360683	0	0	0	0	0.062	0.856	0.900	0.858	0.997
JAK2	MMP9	9606.ENSP00000371067	9606.ENSP00000361405	0	0	0	0	0	0	0	0.532	0.532
JAK2	MYC	9606.ENSP00000371067	9606.ENSP00000479618	0	0	0	0	0.051	0.056	0	0.636	0.646
JAK2	TNF	9606.ENSP00000371067	9606.ENSP00000398698	0	0	0	0	0.062	0.056	0	0.668	0.680
JAK2	PRKCD	9606.ENSP00000371067	9606.ENSP00000378217	0	0	0	0.558	0.063	0.117	0.900	0.323	0.921
KDR	MMP2	9606.ENSP00000263923	9606.ENSP00000219070	0	0	0	0	0.098	0	0	0.617	0.639
KDR	TGFB1	9606.ENSP00000263923	9606.ENSP00000221930	0	0	0	0	0.062	0.070	0	0.495	0.521
KDR	MAPK14	9606.ENSP00000263923	9606.ENSP00000229795	0	0	0	0.579	0	0.081	0.900	0.528	0.924
KDR	LGALS3	9606.ENSP00000263923	9606.ENSP00000254301	0	0	0	0	0	0	0	0.942	0.943
KDR	SLC2A1	9606.ENSP00000263923	9606.ENSP00000416293	0	0	0	0	0	0	0	0.423	0.422
KDR	MMP3	9606.ENSP00000263923	9606.ENSP00000299855	0	0	0	0	0	0	0	0.461	0.461
KDR	MMP1	9606.ENSP00000263923	9606.ENSP00000322788	0	0	0	0	0	0	0	0.466	0.466
KDR	KIT	9606.ENSP00000263923	9606.ENSP00000288135	0	0	0	0.725	0.096	0.271	0	0.851	0.472
KDR	PPARG	9606.ENSP00000263923	9606.ENSP00000287820	0	0	0	0	0.062	0.057	0	0.456	0.476
KDR	PTGS2	9606.ENSP00000263923	9606.ENSP00000356438	0	0	0	0	0	0	0	0.477	0.477
KDR	PIK3CG	9606.ENSP00000263923	9606.ENSP00000352121	0	0	0	0	0	0.306	0	0.337	0.520
KDR	MYC	9606.ENSP00000263923	9606.ENSP00000479618	0	0	0	0	0	0	0	0.560	0.560
KDR	TNF	9606.ENSP00000263923	9606.ENSP00000398698	0	0	0	0	0	0	0	0.623	0.623
KDR	SP1	9606.ENSP00000263923	9606.ENSP00000329357	0	0	0	0	0	0.061	0	0.687	0.695
KDR	TP53	9606.ENSP00000263923	9606.ENSP00000269305	0	0	0	0	0	0.209	0	0.633	0.697
KDR	MET	9606.ENSP00000263923	9606.ENSP00000317272	0	0	0	0.564	0	0.495	0	0.944	0.702
KDR	MMP9	9606.ENSP00000263923	9606.ENSP00000361405	0	0	0	0	0	0	0	0.759	0.760
KDR	PTPN1	9606.ENSP00000263923	9606.ENSP00000360683	0	0	0	0	0	0.060	0	0.847	0.850
KDR	PRKACA	9606.ENSP00000263923	9606.ENSP00000309591	0	0	0	0.578	0	0	0.900	0.101	0.902
KIF11	TP53	9606.ENSP00000260731	9606.ENSP00000269305	0	0	0	0	0.089	0	0	0.391	0.421
KIF11	TOP2A	9606.ENSP00000260731	9606.ENSP00000411532	0	0	0	0	0.968	0	0	0.624	0.987
KIF11	PLK1	9606.ENSP00000260731	9606.ENSP00000300093	0	0	0	0	0.962	0.143	0	0.826	0.993
KIT	TGFB1	9606.ENSP00000288135	9606.ENSP00000221930	0	0	0	0	0.062	0.070	0	0.395	0.426
KIT	RARA	9606.ENSP00000288135	9606.ENSP00000254066	0	0	0	0	0	0.057	0	0.556	0.563
KIT	TP53	9606.ENSP00000288135	9606.ENSP00000269305	0	0	0	0	0	0.217	0	0.745	0.792
KIT	MET	9606.ENSP00000288135	9606.ENSP00000317272	0	0	0	0.578	0	0.271	0	0.681	0.476
KIT	PGR	9606.ENSP00000288135	9606.ENSP00000325120	0	0	0	0	0	0.057	0	0.528	0.535
KIT	MMP9	9606.ENSP00000288135	9606.ENSP00000361405	0	0	0	0	0	0	0	0.546	0.546
KIT	TNF	9606.ENSP00000288135	9606.ENSP00000398698	0	0	0	0	0	0	0	0.626	0.627
KIT	MYC	9606.ENSP00000288135	9606.ENSP00000479618	0	0	0	0	0	0	0	0.687	0.687
KIT	LCK	9606.ENSP00000288135	9606.ENSP00000337825	0	0	0	0.685	0	0.429	0.500	0.813	0.778
KIT	PIK3CG	9606.ENSP00000288135	9606.ENSP00000352121	0	0	0	0	0	0.698	0	0.325	0.787
KIT	MAPK8	9606.ENSP00000288135	9606.ENSP00000378974	0	0	0	0.566	0	0.127	0.900	0.270	0.918
LCK	MAPK14	9606.ENSP00000337825	9606.ENSP00000229795	0	0	0.226	0.626	0	0.148	0.900	0.430	0.930
LCK	NR3C1	9606.ENSP00000337825	9606.ENSP00000231509	0	0	0	0	0	0.297	0	0.438	0.588
LCK	RAF1	9606.ENSP00000337825	9606.ENSP00000251849	0	0	0	0.658	0.061	0.352	0	0.335	0.432
LCK	TP53	9606.ENSP00000337825	9606.ENSP00000269305	0	0	0	0	0	0.056	0	0.521	0.528
LCK	PRKCE	9606.ENSP00000337825	9606.ENSP00000306124	0	0	0	0.569	0.063	0.117	0.900	0.249	0.918
LCK	MYC	9606.ENSP00000337825	9606.ENSP00000479618	0	0	0	0	0.062	0.056	0	0.509	0.527
LCK	TNF	9606.ENSP00000337825	9606.ENSP00000398698	0	0	0	0	0.083	0.056	0	0.523	0.551
LCK	PIK3CG	9606.ENSP00000337825	9606.ENSP00000352121	0	0	0	0	0.108	0.104	0	0.702	0.742
LCK	MAPK8	9606.ENSP00000337825	9606.ENSP00000378974	0	0	0.338	0.569	0.062	0.143	0.900	0.343	0.934
LCK	PRKCD	9606.ENSP00000337825	9606.ENSP00000378217	0	0	0	0.574	0.063	0.275	0.900	0.463	0.940
LCK	SYK	9606.ENSP00000337825	9606.ENSP00000364907	0	0	0	0.762	0.096	0.787	0.900	0.921	0.983
LGALS3	MMP2	9606.ENSP00000254301	9606.ENSP00000219070	0	0	0	0	0.072	0.213	0	0.464	0.574
LGALS3	TGFB1	9606.ENSP00000254301	9606.ENSP00000221930	0	0	0	0	0.088	0	0	0.373	0.404
LGALS3	TP53	9606.ENSP00000254301	9606.ENSP00000269305	0	0	0	0	0	0	0	0.465	0.465
LGALS3	PPARG	9606.ENSP00000254301	9606.ENSP00000287820	0	0	0	0	0.088	0.057	0	0.435	0.472
LGALS3	MMP3	9606.ENSP00000254301	9606.ENSP00000299855	0	0	0	0	0.088	0	0	0.477	0.503
LGALS3	SYK	9606.ENSP00000254301	9606.ENSP00000364907	0	0	0	0	0.063	0	0	0.508	0.520
LGALS3	TNF	9606.ENSP00000254301	9606.ENSP00000398698	0	0	0	0	0.062	0	0	0.616	0.624
LGALS3	MMP9	9606.ENSP00000254301	9606.ENSP00000361405	0	0	0	0	0.072	0	0	0.720	0.729
LYZ	TTR	9606.ENSP00000261267	9606.ENSP00000237014	0	0	0	0	0	0	0.300	0.415	0.572
LYZ	TNF	9606.ENSP00000261267	9606.ENSP00000398698	0	0	0	0	0.107	0	0	0.433	0.473
MAPK14	TGFB1	9606.ENSP00000229795	9606.ENSP00000221930	0	0	0	0	0	0.058	0	0.571	0.579
MAPK14	RAF1	9606.ENSP00000229795	9606.ENSP00000251849	0	0	0	0.596	0.062	0.247	0	0.494	0.404
MAPK14	PIK3CG	9606.ENSP00000229795	9606.ENSP00000352121	0	0	0	0	0.062	0.114	0	0.346	0.409
MAPK14	PARP1	9606.ENSP00000229795	9606.ENSP00000355759	0	0	0	0	0.061	0	0	0.416	0.428
MAPK14	PPARA	9606.ENSP00000229795	9606.ENSP00000385523	0	0	0	0	0	0.104	0	0.418	0.456
MAPK14	PTPN1	9606.ENSP00000229795	9606.ENSP00000360683	0	0	0	0	0.065	0.247	0	0.341	0.495
MAPK14	MMP9	9606.ENSP00000229795	9606.ENSP00000361405	0	0	0	0	0.049	0	0	0.567	0.571
MAPK14	SLC2A4	9606.ENSP00000229795	9606.ENSP00000320935	0	0	0	0	0.057	0.057	0	0.570	0.584
MAPK14	PTGS2	9606.ENSP00000229795	9606.ENSP00000356438	0	0	0	0	0	0.065	0	0.624	0.633
MAPK14	PPARG	9606.ENSP00000229795	9606.ENSP00000287820	0	0	0	0	0	0.104	0	0.655	0.678
MAPK14	MAPK8	9606.ENSP00000229795	9606.ENSP00000378974	0	0	0.396	0.924	0.066	0.470	0.600	0.814	0.803
MAPK14	PGR	9606.ENSP00000229795	9606.ENSP00000325120	0	0	0	0	0	0.104	0.800	0.232	0.850
MAPK14	RARB	9606.ENSP00000229795	9606.ENSP00000332296	0	0	0	0	0	0.104	0.900	0.057	0.908
MAPK14	RARA	9606.ENSP00000229795	9606.ENSP00000254066	0	0	0	0	0	0.104	0.900	0.119	0.914
MAPK14	SYK	9606.ENSP00000229795	9606.ENSP00000364907	0	0	0	0.574	0.062	0.148	0.900	0.523	0.931
MAPK14	NR3C1	9606.ENSP00000229795	9606.ENSP00000231509	0	0	0	0	0	0.104	0.900	0.334	0.935
MAPK14	SP1	9606.ENSP00000229795	9606.ENSP00000329357	0	0	0	0	0	0.340	0.900	0.204	0.942
MAPK14	MYC	9606.ENSP00000229795	9606.ENSP00000479618	0	0	0	0	0	0.129	0.900	0.520	0.954
MAPK14	TNF	9606.ENSP00000229795	9606.ENSP00000398698	0	0	0	0	0	0	0.900	0.768	0.975
MAPK14	TP53	9606.ENSP00000229795	9606.ENSP00000269305	0	0	0	0	0	0.878	0.900	0.655	0.995
MAPK8	MMP2	9606.ENSP00000378974	9606.ENSP00000219070	0	0	0	0	0	0	0	0.511	0.511
MAPK8	NR3C1	9606.ENSP00000378974	9606.ENSP00000231509	0	0	0	0	0.065	0.213	0.900	0.292	0.940
MAPK8	RARA	9606.ENSP00000378974	9606.ENSP00000254066	0	0	0	0	0	0	0.900	0.159	0.912
MAPK8	TP53	9606.ENSP00000378974	9606.ENSP00000269305	0	0	0	0	0	0.884	0.900	0.827	0.997
MAPK8	PPARG	9606.ENSP00000378974	9606.ENSP00000287820	0	0	0	0	0	0.213	0	0.477	0.571
MAPK8	PRKCE	9606.ENSP00000378974	9606.ENSP00000306124	0	0	0	0.572	0.062	0.171	0.800	0.222	0.844
MAPK8	MET	9606.ENSP00000378974	9606.ENSP00000317272	0	0	0	0.560	0.062	0.101	0.900	0.326	0.920
MAPK8	SLC2A4	9606.ENSP00000378974	9606.ENSP00000320935	0	0	0	0	0.047	0.182	0	0.540	0.610
MAPK8	MMP1	9606.ENSP00000378974	9606.ENSP00000322788	0	0	0	0	0	0	0	0.408	0.408
MAPK8	PGR	9606.ENSP00000378974	9606.ENSP00000325120	0	0	0	0	0.062	0	0.800	0.246	0.846
MAPK8	SP1	9606.ENSP00000378974	9606.ENSP00000329357	0	0	0	0	0	0.498	0.900	0.286	0.961
MAPK8	PTGS2	9606.ENSP00000378974	9606.ENSP00000356438	0	0	0	0	0	0	0	0.564	0.564
MAPK8	MMP9	9606.ENSP00000378974	9606.ENSP00000361405	0	0	0	0	0	0	0	0.569	0.569
MAPK8	PRKCD	9606.ENSP00000378974	9606.ENSP00000378217	0	0	0	0.592	0	0.171	0.800	0.500	0.860
MAPK8	PPARA	9606.ENSP00000378974	9606.ENSP00000385523	0	0	0	0	0	0	0	0.413	0.413
MAPK8	TNF	9606.ENSP00000378974	9606.ENSP00000398698	0	0	0	0	0.052	0	0	0.696	0.700
MAPK8	MYC	9606.ENSP00000378974	9606.ENSP00000479618	0	0	0	0	0	0.462	0	0.562	0.754
MAPK8	RXRA	9606.ENSP00000378974	9606.ENSP00000419692	0	0	0	0	0	0	0.900	0.143	0.910
MET	MMP2	9606.ENSP00000317272	9606.ENSP00000219070	0	0	0	0	0.065	0	0	0.519	0.531
MET	TGFB1	9606.ENSP00000317272	9606.ENSP00000221930	0	0	0	0	0.062	0.150	0	0.409	0.487
MET	TP53	9606.ENSP00000317272	9606.ENSP00000269305	0	0	0	0	0	0.195	0	0.687	0.738
MET	MMP1	9606.ENSP00000317272	9606.ENSP00000322788	0	0	0	0	0.098	0	0	0.366	0.403
MET	PTGS2	9606.ENSP00000317272	9606.ENSP00000356438	0	0	0	0	0.062	0.125	0	0.414	0.477
MET	TNF	9606.ENSP00000317272	9606.ENSP00000398698	0	0	0	0	0	0.056	0	0.479	0.487
MET	MMP9	9606.ENSP00000317272	9606.ENSP00000361405	0	0	0	0	0	0	0	0.570	0.570
MET	MYC	9606.ENSP00000317272	9606.ENSP00000479618	0	0	0	0	0.051	0.195	0	0.615	0.681
MET	PTPN1	9606.ENSP00000317272	9606.ENSP00000360683	0	0	0	0	0.062	0.731	0.900	0.334	0.981
MIF	PTGS2	9606.ENSP00000215754	9606.ENSP00000356438	0	0	0	0	0	0	0	0.462	0.462
MIF	MMP9	9606.ENSP00000215754	9606.ENSP00000361405	0	0	0	0	0	0	0	0.503	0.503
MIF	TNF	9606.ENSP00000215754	9606.ENSP00000398698	0	0	0	0	0	0	0	0.684	0.684
MIF	TP53	9606.ENSP00000215754	9606.ENSP00000269305	0	0	0	0	0.062	0.494	0	0.504	0.744
MMP1	MMP2	9606.ENSP00000322788	9606.ENSP00000219070	0	0	0	0.869	0.154	0	0.900	0.883	0.921
MMP1	TGFB1	9606.ENSP00000322788	9606.ENSP00000221930	0	0	0	0	0.076	0	0.900	0.609	0.960
MMP1	TP53	9606.ENSP00000322788	9606.ENSP00000269305	0	0	0	0	0	0	0	0.524	0.524
MMP1	MMP3	9606.ENSP00000322788	9606.ENSP00000299855	0	0	0.298	0.953	0.529	0	0.900	0.912	0.953
MMP1	MYC	9606.ENSP00000322788	9606.ENSP00000479618	0	0	0	0	0	0	0	0.413	0.413
MMP1	PTGS2	9606.ENSP00000322788	9606.ENSP00000356438	0	0	0	0	0.138	0	0	0.618	0.657
MMP1	TNF	9606.ENSP00000322788	9606.ENSP00000398698	0	0	0	0	0.064	0	0	0.700	0.707
MMP1	MMP9	9606.ENSP00000322788	9606.ENSP00000361405	0	0	0	0.750	0.518	0	0.900	0.901	0.961
MMP12	TGFB1	9606.ENSP00000458585	9606.ENSP00000221930	0	0	0	0	0.062	0	0	0.451	0.463
MMP12	MMP3	9606.ENSP00000458585	9606.ENSP00000299855	0	0	0.318	0.946	0.298	0	0.300	0.807	0.517
MMP12	PTGS2	9606.ENSP00000458585	9606.ENSP00000356438	0	0	0	0	0.076	0	0	0.382	0.405
MMP12	MMP9	9606.ENSP00000458585	9606.ENSP00000361405	0	0	0	0.732	0.512	0	0.300	0.855	0.724
MMP12	TNF	9606.ENSP00000458585	9606.ENSP00000398698	0	0	0	0	0.062	0	0	0.577	0.586
MMP2	SLC2A1	9606.ENSP00000219070	9606.ENSP00000416293	0	0	0	0	0	0	0	0.405	0.405
MMP2	PGR	9606.ENSP00000219070	9606.ENSP00000325120	0	0	0	0	0	0	0	0.426	0.426
MMP2	PARP1	9606.ENSP00000219070	9606.ENSP00000355759	0	0	0	0	0	0	0	0.451	0.451
MMP2	MMP3	9606.ENSP00000219070	9606.ENSP00000299855	0	0	0	0.880	0.180	0	0.300	0.878	0.464
MMP2	PPARG	9606.ENSP00000219070	9606.ENSP00000287820	0	0	0	0	0.062	0	0	0.504	0.514
MMP2	MYC	9606.ENSP00000219070	9606.ENSP00000479618	0	0	0	0	0	0	0	0.606	0.606
MMP2	SP1	9606.ENSP00000219070	9606.ENSP00000329357	0	0	0	0	0	0.270	0	0.533	0.644
MMP2	PTGS2	9606.ENSP00000219070	9606.ENSP00000356438	0	0	0	0	0.066	0	0	0.654	0.663
MMP2	TP53	9606.ENSP00000219070	9606.ENSP00000269305	0	0	0	0	0.062	0	0	0.669	0.676
MMP2	TNF	9606.ENSP00000219070	9606.ENSP00000398698	0	0	0	0	0	0	0	0.734	0.734
MMP2	MMP9	9606.ENSP00000219070	9606.ENSP00000361405	0	0	0	0.929	0.062	0	0.900	0.923	0.908
MMP2	TGFB1	9606.ENSP00000219070	9606.ENSP00000221930	0	0	0	0	0.062	0.634	0.900	0.693	0.988
MMP3	TGFB1	9606.ENSP00000299855	9606.ENSP00000221930	0	0	0	0	0	0	0.900	0.544	0.952
MMP3	TP53	9606.ENSP00000299855	9606.ENSP00000269305	0	0	0	0	0	0	0	0.523	0.523
MMP3	MYC	9606.ENSP00000299855	9606.ENSP00000479618	0	0	0	0	0	0	0	0.456	0.456
MMP3	PTGS2	9606.ENSP00000299855	9606.ENSP00000356438	0	0	0	0	0.095	0	0	0.672	0.691
MMP3	TNF	9606.ENSP00000299855	9606.ENSP00000398698	0	0	0	0	0.064	0	0	0.762	0.767
MMP3	MMP9	9606.ENSP00000299855	9606.ENSP00000361405	0	0	0	0.791	0.518	0	0.800	0.903	0.918
MMP9	TGFB1	9606.ENSP00000361405	9606.ENSP00000221930	0	0	0	0	0.085	0.634	0.900	0.762	0.991
MMP9	TP53	9606.ENSP00000361405	9606.ENSP00000269305	0	0	0	0	0	0	0	0.704	0.704
MMP9	PPARG	9606.ENSP00000361405	9606.ENSP00000287820	0	0	0	0	0	0	0	0.652	0.652
MMP9	PGR	9606.ENSP00000361405	9606.ENSP00000325120	0	0	0	0	0	0	0	0.500	0.499
MMP9	SP1	9606.ENSP00000361405	9606.ENSP00000329357	0	0	0	0	0	0	0	0.406	0.406
MMP9	PTGS2	9606.ENSP00000361405	9606.ENSP00000356438	0	0	0	0	0.097	0	0	0.745	0.760
MMP9	PRKCD	9606.ENSP00000361405	9606.ENSP00000378217	0	0	0	0	0.077	0	0	0.392	0.414
MMP9	PPARA	9606.ENSP00000361405	9606.ENSP00000385523	0	0	0	0	0	0	0	0.502	0.502
MMP9	MYC	9606.ENSP00000361405	9606.ENSP00000479618	0	0	0	0	0	0	0	0.684	0.684
MMP9	TNF	9606.ENSP00000361405	9606.ENSP00000398698	0	0	0	0	0.176	0	0	0.872	0.890
MYC	TGFB1	9606.ENSP00000479618	9606.ENSP00000221930	0	0	0	0	0.075	0.061	0	0.513	0.540
MYC	NR3C1	9606.ENSP00000479618	9606.ENSP00000231509	0	0	0	0	0	0.069	0	0.562	0.575
MYC	RAF1	9606.ENSP00000479618	9606.ENSP00000251849	0	0	0	0	0.051	0.485	0	0.747	0.866
MYC	RARA	9606.ENSP00000479618	9606.ENSP00000254066	0	0	0	0	0	0.154	0	0.578	0.627
MYC	TP53	9606.ENSP00000479618	9606.ENSP00000269305	0	0	0	0	0.091	0.274	0	0.893	0.923
MYC	PPARG	9606.ENSP00000479618	9606.ENSP00000287820	0	0	0	0	0	0.069	0	0.638	0.648
MYC	PLK1	9606.ENSP00000479618	9606.ENSP00000300093	0	0	0	0	0.097	0.422	0	0.601	0.773
MYC	SLC2A4	9606.ENSP00000479618	9606.ENSP00000320935	0	0	0	0	0	0	0	0.956	0.956
MYC	PGR	9606.ENSP00000479618	9606.ENSP00000325120	0	0	0	0	0	0.291	0	0.603	0.706
MYC	SP1	9606.ENSP00000479618	9606.ENSP00000329357	0	0	0	0	0.062	0.837	0.900	0.972	0.999
MYC	SREBF1	9606.ENSP00000479618	9606.ENSP00000348069	0	0	0	0	0	0.061	0	0.687	0.694
MYC	PIK3CG	9606.ENSP00000479618	9606.ENSP00000352121	0	0	0	0	0	0.102	0	0.408	0.446
MYC	PARP1	9606.ENSP00000479618	9606.ENSP00000355759	0	0	0	0	0	0.066	0	0.635	0.645
MYC	PTGS2	9606.ENSP00000479618	9606.ENSP00000356438	0	0	0	0	0	0	0	0.595	0.595
MYC	PIM1	9606.ENSP00000479618	9606.ENSP00000362608	0	0	0	0	0.097	0.496	0.900	0.489	0.973
MYC	SYK	9606.ENSP00000479618	9606.ENSP00000364907	0	0	0	0	0.051	0.056	0	0.579	0.590
MYC	PRKCD	9606.ENSP00000479618	9606.ENSP00000378217	0	0	0	0	0	0.274	0	0.401	0.546
MYC	PPARA	9606.ENSP00000479618	9606.ENSP00000385523	0	0	0	0	0	0.069	0.900	0.572	0.956
MYC	TNF	9606.ENSP00000479618	9606.ENSP00000398698	0	0	0	0	0.062	0	0.900	0.666	0.965
MYC	TOP2A	9606.ENSP00000479618	9606.ENSP00000411532	0	0	0	0	0.145	0.129	0	0.510	0.604
MYC	SLC2A1	9606.ENSP00000479618	9606.ENSP00000416293	0	0	0	0	0.083	0.066	0	0.685	0.707
MYC	RXRA	9606.ENSP00000479618	9606.ENSP00000419692	0	0	0	0	0	0.069	0.900	0.319	0.931
MYC	VDR	9606.ENSP00000479618	9606.ENSP00000447173	0	0	0	0	0	0.501	0	0.392	0.683
NR1H2	PPARD	9606.ENSP00000253727	9606.ENSP00000310928	0	0	0	0.686	0.062	0.417	0	0.570	0.528
NR1H2	PPARG	9606.ENSP00000253727	9606.ENSP00000287820	0	0	0	0.696	0.062	0.417	0	0.740	0.556
NR1H2	PPARA	9606.ENSP00000253727	9606.ENSP00000385523	0	0	0	0.680	0.062	0.417	0	0.799	0.574
NR1H2	SREBF1	9606.ENSP00000253727	9606.ENSP00000348069	0	0	0	0	0.062	0.270	0.900	0.725	0.978
NR1H2	RXRA	9606.ENSP00000253727	9606.ENSP00000419692	0	0	0	0.694	0.062	0.912	0.900	0.897	0.993
NR1H4	SP1	9606.ENSP00000447149	9606.ENSP00000329357	0	0	0	0	0	0.076	0	0.442	0.463
NR1H4	SREBF1	9606.ENSP00000447149	9606.ENSP00000348069	0	0	0	0	0.062	0	0	0.723	0.729
NR1H4	TNF	9606.ENSP00000447149	9606.ENSP00000398698	0	0	0	0	0	0	0	0.469	0.469
NR1H4	RXRA	9606.ENSP00000447149	9606.ENSP00000419692	0	0	0	0.668	0.062	0.895	0.900	0.982	0.992
NR1I3	SREBF1	9606.ENSP00000356959	9606.ENSP00000348069	0	0	0	0	0.060	0	0	0.456	0.467
NR1I3	RXRA	9606.ENSP00000356959	9606.ENSP00000419692	0	0	0	0.703	0.062	0.866	0	0.830	0.901
NR3C1	SREBF1	9606.ENSP00000231509	9606.ENSP00000348069	0	0	0	0	0	0	0	0.451	0.451
NR3C1	PTGS2	9606.ENSP00000231509	9606.ENSP00000356438	0	0	0	0	0.069	0.056	0	0.465	0.488
NR3C1	SP1	9606.ENSP00000231509	9606.ENSP00000329357	0	0	0	0	0	0.076	0	0.479	0.498
NR3C1	PPARG	9606.ENSP00000231509	9606.ENSP00000287820	0	0	0	0.578	0.062	0.270	0	0.745	0.507
NR3C1	PGR	9606.ENSP00000231509	9606.ENSP00000325120	0	0	0	0.839	0	0	0.600	0.862	0.655
NR3C1	NR3C2	9606.ENSP00000231509	9606.ENSP00000350815	0	0	0	0.861	0	0.486	0.600	0.968	0.814
NR3C1	PRKACA	9606.ENSP00000231509	9606.ENSP00000309591	0	0	0	0	0.049	0.213	0.900	0.049	0.919
NR3C1	RXRA	9606.ENSP00000231509	9606.ENSP00000419692	0	0	0	0.632	0	0	0.900	0.643	0.923
NR3C1	RARA	9606.ENSP00000231509	9606.ENSP00000254066	0	0	0	0.614	0	0.228	0.900	0.425	0.932
NR3C1	TNF	9606.ENSP00000231509	9606.ENSP00000398698	0	0	0	0	0	0	0.900	0.621	0.960
NR3C1	TP53	9606.ENSP00000231509	9606.ENSP00000269305	0	0	0	0	0	0.486	0.900	0.637	0.979
NR3C2	PGR	9606.ENSP00000350815	9606.ENSP00000325120	0	0	0	0.809	0.062	0	0.600	0.678	0.658
PARP1	RARA	9606.ENSP00000355759	9606.ENSP00000254066	0	0	0	0	0.066	0.397	0	0.114	0.457
PARP1	TP53	9606.ENSP00000355759	9606.ENSP00000269305	0	0	0	0	0.062	0.757	0	0.931	0.983
PARP1	PLK1	9606.ENSP00000355759	9606.ENSP00000300093	0	0	0	0	0.126	0	0	0.381	0.436
PARP1	PGR	9606.ENSP00000355759	9606.ENSP00000325120	0	0	0	0	0	0.270	0	0.384	0.531
PARP1	SP1	9606.ENSP00000355759	9606.ENSP00000329357	0	0	0	0	0	0.270	0	0.287	0.457
PARP1	TNF	9606.ENSP00000355759	9606.ENSP00000398698	0	0	0	0	0	0	0	0.503	0.503
PARP1	TOP2A	9606.ENSP00000355759	9606.ENSP00000411532	0	0	0	0	0.176	0.389	0	0.383	0.662
PGR	TP53	9606.ENSP00000325120	9606.ENSP00000269305	0	0	0	0	0.063	0	0	0.805	0.810
PGR	PRKACA	9606.ENSP00000325120	9606.ENSP00000309591	0	0	0	0	0	0	0.900	0	0.900
PGR	TNF	9606.ENSP00000325120	9606.ENSP00000398698	0	0	0	0	0	0	0	0.406	0.406
PGR	TOP2A	9606.ENSP00000325120	9606.ENSP00000411532	0	0	0	0	0.062	0	0	0.457	0.468
PGR	SHBG	9606.ENSP00000325120	9606.ENSP00000369816	0	0	0	0	0	0	0	0.559	0.559
PGR	PTGS2	9606.ENSP00000325120	9606.ENSP00000356438	0	0	0	0	0.062	0.056	0	0.570	0.586
PGR	SP1	9606.ENSP00000325120	9606.ENSP00000329357	0	0	0	0	0	0.504	0	0.334	0.656
PIK3CG	RAF1	9606.ENSP00000352121	9606.ENSP00000251849	0	0	0	0	0.062	0.104	0	0.422	0.472
PIK3CG	TP53	9606.ENSP00000352121	9606.ENSP00000269305	0	0	0	0	0	0.056	0	0.475	0.483
PIK3CG	TNF	9606.ENSP00000352121	9606.ENSP00000398698	0	0	0	0	0.129	0	0	0.420	0.474
PIK3CG	SYK	9606.ENSP00000352121	9606.ENSP00000364907	0	0	0	0	0.148	0.317	0.900	0.461	0.964
PIM1	PRKACA	9606.ENSP00000362608	9606.ENSP00000309591	0	0	0.373	0.651	0.103	0.347	0	0.219	0.498
PLK1	RAF1	9606.ENSP00000300093	9606.ENSP00000251849	0	0	0	0.579	0.080	0.059	0	0.842	0.415
PLK1	TP53	9606.ENSP00000300093	9606.ENSP00000269305	0	0	0	0	0.096	0.738	0	0.958	0.989
PLK1	TOP2A	9606.ENSP00000300093	9606.ENSP00000411532	0	0	0	0	0.859	0.270	0	0.586	0.953
PPARA	TGFB1	9606.ENSP00000385523	9606.ENSP00000221930	0	0	0	0	0	0	0	0.434	0.434
PPARA	TP53	9606.ENSP00000385523	9606.ENSP00000269305	0	0	0	0	0	0	0	0.565	0.565
PPARA	PRKACA	9606.ENSP00000385523	9606.ENSP00000309591	0	0	0	0	0	0	0.800	0.047	0.801
PPARA	SLC2A4	9606.ENSP00000385523	9606.ENSP00000320935	0	0	0	0	0.080	0.056	0	0.765	0.779
PPARA	SP1	9606.ENSP00000385523	9606.ENSP00000329357	0	0	0	0	0	0.076	0.900	0.789	0.978
PPARA	SREBF1	9606.ENSP00000385523	9606.ENSP00000348069	0	0	0	0	0	0	0	0.876	0.876
PPARA	PTGS2	9606.ENSP00000385523	9606.ENSP00000356438	0	0	0	0	0	0.056	0	0.613	0.619
PPARA	RBP4	9606.ENSP00000385523	9606.ENSP00000360522	0	0	0	0	0.064	0	0	0.408	0.422
PPARA	PTPN1	9606.ENSP00000385523	9606.ENSP00000360683	0	0	0	0	0	0.069	0	0.430	0.447
PPARA	SLC2A1	9606.ENSP00000385523	9606.ENSP00000416293	0	0	0	0	0	0.056	0	0.557	0.563
PPARA	TNF	9606.ENSP00000385523	9606.ENSP00000398698	0	0	0	0	0	0	0.900	0.700	0.968
PPARA	RXRA	9606.ENSP00000385523	9606.ENSP00000419692	0	0	0	0.695	0.062	0.885	0.900	0.989	0.991
PPARD	RAF1	9606.ENSP00000310928	9606.ENSP00000251849	0	0	0	0	0	0.102	0	0.557	0.585
PPARD	TNF	9606.ENSP00000310928	9606.ENSP00000398698	0	0	0	0	0	0	0	0.451	0.451
PPARD	PTGS2	9606.ENSP00000310928	9606.ENSP00000356438	0	0	0	0	0	0.056	0	0.442	0.451
PPARD	SLC2A4	9606.ENSP00000310928	9606.ENSP00000320935	0	0	0	0	0.062	0.056	0	0.503	0.522
PPARD	SREBF1	9606.ENSP00000310928	9606.ENSP00000348069	0	0	0	0	0.062	0	0	0.525	0.536
PPARD	RXRA	9606.ENSP00000310928	9606.ENSP00000419692	0	0	0	0.705	0.062	0.684	0.900	0.852	0.975
PPARG	TGFB1	9606.ENSP00000287820	9606.ENSP00000221930	0	0	0	0	0	0	0.900	0.580	0.956
PPARG	RAF1	9606.ENSP00000287820	9606.ENSP00000251849	0	0	0	0	0	0.102	0	0.695	0.715
PPARG	TP53	9606.ENSP00000287820	9606.ENSP00000269305	0	0	0	0	0	0.292	0.650	0.719	0.924
PPARG	PRKCE	9606.ENSP00000287820	9606.ENSP00000306124	0	0	0	0	0	0.056	0	0.438	0.446
PPARG	VDR	9606.ENSP00000287820	9606.ENSP00000447173	0	0	0	0.684	0	0.270	0	0.800	0.452
PPARG	RBP4	9606.ENSP00000287820	9606.ENSP00000360522	0	0	0	0	0.062	0	0	0.503	0.514
PPARG	PTGS1	9606.ENSP00000287820	9606.ENSP00000354612	0	0	0	0	0.062	0.056	0	0.507	0.525
PPARG	PTPN1	9606.ENSP00000287820	9606.ENSP00000360683	0	0	0	0	0	0.069	0	0.559	0.572
PPARG	SLC2A1	9606.ENSP00000287820	9606.ENSP00000416293	0	0	0	0	0	0.056	0	0.605	0.612
PPARG	SYK	9606.ENSP00000287820	9606.ENSP00000364907	0	0	0	0	0	0.077	0	0.682	0.694
PPARG	PTGS2	9606.ENSP00000287820	9606.ENSP00000356438	0	0	0	0	0	0.056	0	0.860	0.862
PPARG	TNF	9606.ENSP00000287820	9606.ENSP00000398698	0	0	0	0	0	0	0.900	0.807	0.979
PPARG	SLC2A4	9606.ENSP00000287820	9606.ENSP00000320935	0	0	0	0	0.062	0.056	0.900	0.825	0.982
PPARG	SREBF1	9606.ENSP00000287820	9606.ENSP00000348069	0	0	0	0	0	0	0.900	0.873	0.986
PPARG	SP1	9606.ENSP00000287820	9606.ENSP00000329357	0	0	0	0	0	0.841	0	0.929	0.988
PPARG	RXRA	9606.ENSP00000287820	9606.ENSP00000419692	0	0	0	0.694	0.062	0.981	0.900	0.990	0.998
PRKACA	RAF1	9606.ENSP00000309591	9606.ENSP00000251849	0	0	0	0.587	0.063	0.262	0.800	0.059	0.850
PRKACA	RARA	9606.ENSP00000309591	9606.ENSP00000254066	0	0	0	0	0.076	0	0.900	0	0.903
PRKACA	SP1	9606.ENSP00000309591	9606.ENSP00000329357	0	0	0	0	0.076	0.148	0.800	0.047	0.829
PRKCD	RAF1	9606.ENSP00000378217	9606.ENSP00000251849	0	0	0	0.581	0.066	0.275	0.900	0.308	0.935
PRKCD	TP53	9606.ENSP00000378217	9606.ENSP00000269305	0	0	0	0	0	0.675	0.900	0.641	0.987
PRKCD	PRKCE	9606.ENSP00000378217	9606.ENSP00000306124	0	0	0	0.919	0	0	0.800	0.521	0.808
PRKCD	SP1	9606.ENSP00000378217	9606.ENSP00000329357	0	0	0	0	0.062	0.680	0	0.190	0.735
PRKCD	PTGS2	9606.ENSP00000378217	9606.ENSP00000356438	0	0	0	0	0.058	0.062	0	0.390	0.413
PRKCD	PTPN1	9606.ENSP00000378217	9606.ENSP00000360683	0	0	0	0	0.065	0.058	0	0.433	0.457
PRKCD	SYK	9606.ENSP00000378217	9606.ENSP00000364907	0	0	0	0.560	0.113	0.117	0	0.664	0.417
PRKCD	TNF	9606.ENSP00000378217	9606.ENSP00000398698	0	0	0	0	0.096	0	0	0.502	0.530
PRKCE	RAF1	9606.ENSP00000306124	9606.ENSP00000251849	0	0	0	0.564	0.066	0.327	0.800	0.113	0.867
PTGS1	TNF	9606.ENSP00000354612	9606.ENSP00000398698	0	0	0	0	0.085	0	0	0.548	0.569
PTGS1	PTGS2	9606.ENSP00000354612	9606.ENSP00000356438	0	0	0.432	0.967	0.140	0.270	0.800	0.901	0.869
PTGS2	TGFB1	9606.ENSP00000356438	9606.ENSP00000221930	0	0	0	0	0.088	0	0	0.569	0.590
PTGS2	TP53	9606.ENSP00000356438	9606.ENSP00000269305	0	0	0	0	0	0.874	0	0.958	0.994
PTGS2	SLC2A4	9606.ENSP00000356438	9606.ENSP00000320935	0	0	0	0	0	0	0	0.488	0.489
PTGS2	SP1	9606.ENSP00000356438	9606.ENSP00000329357	0	0	0	0	0	0.056	0	0.391	0.400
PTGS2	SLC2A1	9606.ENSP00000356438	9606.ENSP00000416293	0	0	0	0	0.063	0	0	0.517	0.528
PTGS2	TNF	9606.ENSP00000356438	9606.ENSP00000398698	0	0	0	0	0.096	0	0	0.855	0.863
PTPN1	TP53	9606.ENSP00000360683	9606.ENSP00000269305	0	0	0	0	0.054	0	0	0.405	0.413
PTPN1	SLC2A4	9606.ENSP00000360683	9606.ENSP00000320935	0	0	0	0	0	0.056	0	0.608	0.614
PTPN1	SREBF1	9606.ENSP00000360683	9606.ENSP00000348069	0	0	0	0	0	0	0	0.408	0.408
PTPN1	TNF	9606.ENSP00000360683	9606.ENSP00000398698	0	0	0	0	0	0.057	0	0.447	0.456
RAF1	TP53	9606.ENSP00000251849	9606.ENSP00000269305	0	0	0	0	0	0.056	0	0.600	0.607
RAF1	RXRA	9606.ENSP00000251849	9606.ENSP00000419692	0	0	0	0	0.070	0.102	0	0.632	0.666
RARA	TP53	9606.ENSP00000254066	9606.ENSP00000269305	0	0	0	0	0	0	0	0.556	0.556
RARA	SP1	9606.ENSP00000254066	9606.ENSP00000329357	0	0	0	0	0	0.686	0	0.525	0.844
RARA	VDR	9606.ENSP00000254066	9606.ENSP00000447173	0	0	0	0.697	0	0	0.900	0.476	0.913
RARA	RARB	9606.ENSP00000254066	9606.ENSP00000332296	0	0	0	0.976	0	0.475	0.900	0.715	0.946
RARA	RXRA	9606.ENSP00000254066	9606.ENSP00000419692	0	0	0	0.773	0.095	0.982	0.900	0.988	0.998
RARB	TP53	9606.ENSP00000332296	9606.ENSP00000269305	0	0	0	0	0	0	0	0.427	0.427
RARB	VDR	9606.ENSP00000332296	9606.ENSP00000447173	0	0	0	0.695	0	0	0.900	0.369	0.910
RARB	RXRA	9606.ENSP00000332296	9606.ENSP00000419692	0	0	0	0.782	0.062	0.955	0.900	0.778	0.996
RBP4	TTR	9606.ENSP00000360522	9606.ENSP00000237014	0	0	0	0	0.250	0.951	0.600	0.990	0.999
RBP4	SLC2A4	9606.ENSP00000360522	9606.ENSP00000320935	0	0	0	0	0.062	0	0	0.700	0.707
RBP4	SHBG	9606.ENSP00000360522	9606.ENSP00000369816	0	0	0	0	0	0	0	0.416	0.416
RBP4	TNF	9606.ENSP00000360522	9606.ENSP00000398698	0	0	0	0	0	0	0	0.483	0.483
RXRA	SLC2A4	9606.ENSP00000419692	9606.ENSP00000320935	0	0	0	0	0.062	0.056	0.900	0.265	0.926
RXRA	SP1	9606.ENSP00000419692	9606.ENSP00000329357	0	0	0	0	0	0.689	0	0.271	0.764
RXRA	SREBF1	9606.ENSP00000419692	9606.ENSP00000348069	0	0	0	0	0.093	0	0.900	0.569	0.957
RXRA	TNF	9606.ENSP00000419692	9606.ENSP00000398698	0	0	0	0	0	0	0.900	0.328	0.930
RXRA	VDR	9606.ENSP00000419692	9606.ENSP00000447173	0	0	0	0.635	0	0.981	0.900	0.988	0.998
SHBG	TTR	9606.ENSP00000369816	9606.ENSP00000237014	0	0	0	0	0.090	0	0	0.372	0.405
SHBG	TNF	9606.ENSP00000369816	9606.ENSP00000398698	0	0	0	0	0	0	0	0.421	0.420
SLC2A1	TP53	9606.ENSP00000416293	9606.ENSP00000269305	0	0	0	0	0	0.130	0.800	0.608	0.925
SLC2A1	SLC2A4	9606.ENSP00000416293	9606.ENSP00000320935	0	0	0.449	0.968	0	0	0.800	0.878	0.808
SLC2A1	SREBF1	9606.ENSP00000416293	9606.ENSP00000348069	0	0	0	0	0.062	0.061	0	0.531	0.550
SLC2A1	TNF	9606.ENSP00000416293	9606.ENSP00000398698	0	0	0	0	0	0	0	0.590	0.591
SLC2A4	TP53	9606.ENSP00000320935	9606.ENSP00000269305	0	0	0	0	0	0	0	0.475	0.475
SLC2A4	TNF	9606.ENSP00000320935	9606.ENSP00000398698	0	0	0	0	0	0	0	0.635	0.635
SLC2A4	SREBF1	9606.ENSP00000320935	9606.ENSP00000348069	0	0	0	0	0	0.061	0	0.720	0.726
SP1	TP53	9606.ENSP00000329357	9606.ENSP00000269305	0	0	0	0	0.054	0.946	0.900	0.988	0.999
SP1	VDR	9606.ENSP00000329357	9606.ENSP00000447173	0	0	0	0	0	0.076	0	0.510	0.528
SP1	SREBF1	9606.ENSP00000329357	9606.ENSP00000348069	0	0	0	0	0	0.496	0.600	0.587	0.909
SP1	TNF	9606.ENSP00000329357	9606.ENSP00000398698	0	0	0	0	0	0.056	0.900	0.414	0.939
SREBF1	TP53	9606.ENSP00000348069	9606.ENSP00000269305	0	0	0	0	0	0.305	0	0.660	0.754
SREBF1	TNF	9606.ENSP00000348069	9606.ENSP00000398698	0	0	0	0	0	0	0	0.611	0.611
SYK	TP53	9606.ENSP00000364907	9606.ENSP00000269305	0	0	0	0	0.062	0.129	0	0.460	0.521
SYK	TNF	9606.ENSP00000364907	9606.ENSP00000398698	0	0	0	0	0.116	0.056	0	0.652	0.684
TGFB1	VDR	9606.ENSP00000221930	9606.ENSP00000447173	0	0	0	0	0.065	0.270	0	0.404	0.558
TGFB1	TP53	9606.ENSP00000221930	9606.ENSP00000269305	0	0	0	0	0.062	0.270	0	0.636	0.729
TGFB1	TNF	9606.ENSP00000221930	9606.ENSP00000398698	0	0	0	0	0.090	0	0	0.784	0.796
TNF	TTR	9606.ENSP00000398698	9606.ENSP00000237014	0	0	0	0	0	0	0	0.464	0.463
TNF	TP53	9606.ENSP00000398698	9606.ENSP00000269305	0	0	0	0	0	0	0	0.784	0.784
TNF	VDR	9606.ENSP00000398698	9606.ENSP00000447173	0	0	0	0	0.065	0	0	0.711	0.718
TOP2A	TP53	9606.ENSP00000411532	9606.ENSP00000269305	0	0	0	0	0.107	0.382	0	0.668	0.801
TP53	VDR	9606.ENSP00000269305	9606.ENSP00000447173	0	0	0	0	0	0.270	0	0.818	0.861
