# Supplementary material for: Exploring the mechanism of Alisma orientale for the treatment of pregnancy induced hypertension and potential hepato-nephrotoxicity by using network pharmacology, network toxicology, molecular docking and molecular dynamics simulation
Source: Front Pharmacol. 2022 Nov 15;13:1027112. doi: 10.3389/fphar.2022.1027112 (PMC9705790; doi:10.3389/fphar.2022.1027112)
Supplement: Supplementary file 4 [file DataSheet8.ZIP › Supplement Materials/PPI/Treat/string_interactions_short.tsv]

#node1	node2	node1_string_id	node2_string_id	neighborhood_on_chromosome	gene_fusion	phylogenetic_cooccurrence	homology	coexpression	experimentally_determined_interaction	database_annotated	automated_textmining	combined_score
ABL1	MAPK1	9606.ENSP00000361423	9606.ENSP00000215832	0	0	0	0.587	0.062	0.148	0	0.857	0.459
ABL1	MAPK14	9606.ENSP00000361423	9606.ENSP00000229795	0	0	0	0.623	0.062	0.148	0.600	0.461	0.709
ABL1	RARA	9606.ENSP00000361423	9606.ENSP00000254066	0	0	0	0	0.066	0.265	0	0.602	0.702
ABL1	MDM2	9606.ENSP00000361423	9606.ENSP00000258149	0	0	0	0	0	0.680	0.900	0.759	0.991
ABL1	CDK2	9606.ENSP00000361423	9606.ENSP00000266970	0	0	0	0.658	0.085	0.102	0.900	0.502	0.925
ABL1	EGFR	9606.ENSP00000361423	9606.ENSP00000275493	0	0	0	0.591	0.069	0.838	0	0.752	0.890
ABL1	KIT	9606.ENSP00000361423	9606.ENSP00000288135	0	0	0	0.598	0	0.339	0	0.751	0.536
ABL1	BCL2L1	9606.ENSP00000361423	9606.ENSP00000302564	0	0	0	0	0	0.270	0	0.556	0.662
ABL1	CASP3	9606.ENSP00000361423	9606.ENSP00000311032	0	0	0	0	0	0.063	0	0.507	0.518
ABL1	HSP90AA1	9606.ENSP00000361423	9606.ENSP00000335153	0	0	0	0	0	0.829	0	0.856	0.974
ABL1	PTPN11	9606.ENSP00000361423	9606.ENSP00000340944	0	0	0	0.550	0.078	0.182	0	0.843	0.509
ABL1	PARP1	9606.ENSP00000361423	9606.ENSP00000355759	0	0	0	0	0.062	0.270	0	0.384	0.541
ABL1	PTPN1	9606.ENSP00000361423	9606.ENSP00000360683	0	0	0	0	0.062	0.426	0.900	0.308	0.957
ABL1	AR	9606.ENSP00000361423	9606.ENSP00000363822	0	0	0	0	0	0.222	0	0.339	0.464
ABL1	JAK2	9606.ENSP00000361423	9606.ENSP00000371067	0	0	0	0.577	0	0.213	0	0.774	0.467
ABL1	ESR1	9606.ENSP00000361423	9606.ENSP00000405330	0	0	0	0	0	0.145	0	0.423	0.485
ABL1	MME	9606.ENSP00000361423	9606.ENSP00000418525	0	0	0	0	0	0	0	0.508	0.508
ABL1	MAPK8	9606.ENSP00000361423	9606.ENSP00000378974	0	0	0	0.580	0	0.101	0.900	0.344	0.918
ABL1	PIK3R1	9606.ENSP00000361423	9606.ENSP00000428056	0	0	0	0.544	0	0.883	0	0.715	0.921
ABL1	SRC	9606.ENSP00000361423	9606.ENSP00000362680	0	0	0	0.882	0.067	0.675	0.900	0.861	0.970
ACE	HMOX1	9606.ENSP00000290866	9606.ENSP00000216117	0	0	0	0	0	0	0	0.457	0.457
ACE	MMP2	9606.ENSP00000290866	9606.ENSP00000219070	0	0	0	0	0.062	0	0	0.545	0.554
ACE	CTSD	9606.ENSP00000290866	9606.ENSP00000236671	0	0	0	0	0	0	0	0.483	0.483
ACE	LGALS3	9606.ENSP00000290866	9606.ENSP00000254301	0	0	0	0	0.058	0	0	0.393	0.403
ACE	CYP2C9	9606.ENSP00000290866	9606.ENSP00000260682	0	0	0	0	0	0.056	0	0.414	0.423
ACE	KDR	9606.ENSP00000290866	9606.ENSP00000263923	0	0	0	0	0.062	0	0	0.505	0.515
ACE	BCHE	9606.ENSP00000290866	9606.ENSP00000264381	0	0	0	0	0.062	0	0	0.521	0.531
ACE	REN	9606.ENSP00000290866	9606.ENSP00000272190	0	0	0	0	0	0	0	0.967	0.967
ACE	EGFR	9606.ENSP00000290866	9606.ENSP00000275493	0	0	0	0	0	0	0	0.429	0.429
ACE	PPARG	9606.ENSP00000290866	9606.ENSP00000287820	0	0	0	0	0.062	0	0	0.780	0.785
ACE	HMGCR	9606.ENSP00000290866	9606.ENSP00000287936	0	0	0	0	0	0	0	0.565	0.565
ACE	THRB	9606.ENSP00000290866	9606.ENSP00000379904	0	0	0	0	0	0	0	0.421	0.421
ACE	PTGS1	9606.ENSP00000290866	9606.ENSP00000354612	0	0	0	0	0.064	0	0	0.407	0.422
ACE	CASP3	9606.ENSP00000290866	9606.ENSP00000311032	0	0	0	0	0	0	0	0.442	0.442
ACE	MMP1	9606.ENSP00000290866	9606.ENSP00000322788	0	0	0	0	0.062	0	0	0.432	0.445
ACE	ESR1	9606.ENSP00000290866	9606.ENSP00000405330	0	0	0	0	0.062	0	0	0.456	0.467
ACE	VDR	9606.ENSP00000290866	9606.ENSP00000447173	0	0	0	0	0	0	0	0.471	0.471
ACE	MMP3	9606.ENSP00000290866	9606.ENSP00000299855	0	0	0	0	0.062	0	0	0.473	0.484
ACE	PPARA	9606.ENSP00000290866	9606.ENSP00000385523	0	0	0	0	0	0	0	0.517	0.517
ACE	PDE5A	9606.ENSP00000290866	9606.ENSP00000347046	0	0	0	0	0	0	0	0.562	0.562
ACE	IGF1	9606.ENSP00000290866	9606.ENSP00000302665	0	0	0	0	0	0	0	0.566	0.566
ACE	AKT1	9606.ENSP00000290866	9606.ENSP00000451828	0	0	0	0	0	0	0	0.577	0.577
ACE	F2	9606.ENSP00000290866	9606.ENSP00000308541	0	0	0	0	0.054	0	0	0.608	0.613
ACE	MMP9	9606.ENSP00000290866	9606.ENSP00000361405	0	0	0	0	0.084	0	0	0.602	0.621
ACE	ADAM17	9606.ENSP00000290866	9606.ENSP00000309968	0	0	0	0	0	0	0	0.666	0.666
ACE	DPP4	9606.ENSP00000290866	9606.ENSP00000353731	0	0	0	0	0	0	0	0.761	0.761
ACE	NR3C2	9606.ENSP00000290866	9606.ENSP00000350815	0	0	0	0	0.062	0	0	0.860	0.863
ACE	MME	9606.ENSP00000290866	9606.ENSP00000418525	0	0	0	0	0.062	0	0	0.862	0.865
ADAM17	MMP2	9606.ENSP00000309968	9606.ENSP00000219070	0	0	0	0	0	0	0	0.518	0.518
ADAM17	MAPK14	9606.ENSP00000309968	9606.ENSP00000229795	0	0	0	0	0	0	0.900	0.323	0.929
ADAM17	MMP8	9606.ENSP00000309968	9606.ENSP00000236826	0	0	0	0	0	0	0	0.443	0.443
ADAM17	MMP7	9606.ENSP00000309968	9606.ENSP00000260227	0	0	0	0	0	0	0	0.532	0.532
ADAM17	REN	9606.ENSP00000309968	9606.ENSP00000272190	0	0	0	0	0.047	0	0	0.539	0.542
ADAM17	EGFR	9606.ENSP00000309968	9606.ENSP00000275493	0	0	0	0	0.062	0	0	0.948	0.949
ADAM17	MMP3	9606.ENSP00000309968	9606.ENSP00000299855	0	0	0	0	0	0	0	0.535	0.535
ADAM17	MMP1	9606.ENSP00000309968	9606.ENSP00000322788	0	0	0	0	0	0	0	0.428	0.428
ADAM17	THRB	9606.ENSP00000309968	9606.ENSP00000379904	0	0	0	0	0	0	0	0.453	0.453
ADAM17	AKT1	9606.ENSP00000309968	9606.ENSP00000451828	0	0	0	0	0.052	0	0	0.543	0.548
ADAM17	MMP9	9606.ENSP00000309968	9606.ENSP00000361405	0	0	0	0	0	0	0	0.618	0.618
ADAM17	SRC	9606.ENSP00000309968	9606.ENSP00000362680	0	0	0	0	0	0.270	0	0.616	0.708
AKT1	MAPK1	9606.ENSP00000451828	9606.ENSP00000215832	0	0	0.304	0.592	0.068	0.148	0.800	0.795	0.895
AKT1	HMOX1	9606.ENSP00000451828	9606.ENSP00000216117	0	0	0	0	0	0.230	0	0.749	0.799
AKT1	MMP2	9606.ENSP00000451828	9606.ENSP00000219070	0	0	0	0	0.062	0	0	0.767	0.772
AKT1	GCK	9606.ENSP00000451828	9606.ENSP00000223366	0	0	0	0	0	0	0	0.549	0.549
AKT1	MAPK14	9606.ENSP00000451828	9606.ENSP00000229795	0	0	0.303	0.623	0.083	0.830	0.600	0.769	0.956
AKT1	NR3C1	9606.ENSP00000451828	9606.ENSP00000231509	0	0	0	0	0	0.297	0	0.558	0.676
AKT1	CTSD	9606.ENSP00000451828	9606.ENSP00000236671	0	0	0	0	0.096	0.077	0	0.460	0.510
AKT1	MMP8	9606.ENSP00000451828	9606.ENSP00000236826	0	0	0	0	0	0	0	0.435	0.435
AKT1	RARA	9606.ENSP00000451828	9606.ENSP00000254066	0	0	0	0	0.088	0.505	0.900	0.380	0.968
AKT1	LGALS3	9606.ENSP00000451828	9606.ENSP00000254301	0	0	0	0	0	0	0	0.503	0.503
AKT1	FABP4	9606.ENSP00000451828	9606.ENSP00000256104	0	0	0	0	0	0	0	0.524	0.524
AKT1	MDM2	9606.ENSP00000451828	9606.ENSP00000258149	0	0	0	0	0	0.898	0.900	0.852	0.998
AKT1	MMP7	9606.ENSP00000451828	9606.ENSP00000260227	0	0	0	0	0	0	0	0.591	0.591
AKT1	KDR	9606.ENSP00000451828	9606.ENSP00000263923	0	0	0	0.555	0	0.122	0	0.823	0.441
AKT1	CDK2	9606.ENSP00000451828	9606.ENSP00000266970	0	0	0.394	0.655	0.062	0.061	0	0.907	0.448
AKT1	IGF1R	9606.ENSP00000451828	9606.ENSP00000268035	0	0	0	0.554	0.052	0.295	0	0.890	0.578
AKT1	REN	9606.ENSP00000451828	9606.ENSP00000272190	0	0	0	0	0	0.077	0	0.607	0.621
AKT1	EGFR	9606.ENSP00000451828	9606.ENSP00000275493	0	0	0	0.554	0	0.650	0	0.926	0.794
AKT1	PPARG	9606.ENSP00000451828	9606.ENSP00000287820	0	0	0	0	0.062	0.077	0	0.836	0.846
AKT1	HMGCR	9606.ENSP00000451828	9606.ENSP00000287936	0	0	0	0	0	0.058	0	0.560	0.568
AKT1	KIT	9606.ENSP00000451828	9606.ENSP00000288135	0	0	0	0	0	0.122	0	0.736	0.758
AKT1	MMP3	9606.ENSP00000451828	9606.ENSP00000299855	0	0	0	0	0	0	0	0.602	0.602
AKT1	MAP2K1	9606.ENSP00000451828	9606.ENSP00000302486	0	0	0.348	0.636	0.062	0.178	0	0.876	0.514
AKT1	BCL2L1	9606.ENSP00000451828	9606.ENSP00000302564	0	0	0	0	0.065	0.270	0.900	0.982	0.998
AKT1	IGF1	9606.ENSP00000451828	9606.ENSP00000302665	0	0	0	0	0	0	0	0.878	0.878
AKT1	INSR	9606.ENSP00000451828	9606.ENSP00000303830	0	0	0	0.559	0.052	0.182	0.900	0.730	0.942
AKT1	F2	9606.ENSP00000451828	9606.ENSP00000308541	0	0	0	0	0	0.056	0	0.521	0.529
AKT1	CASP3	9606.ENSP00000451828	9606.ENSP00000311032	0	0	0	0	0	0.475	0	0.882	0.935
AKT1	MMP1	9606.ENSP00000451828	9606.ENSP00000322788	0	0	0	0	0	0	0	0.560	0.560
AKT1	GSK3B	9606.ENSP00000451828	9606.ENSP00000324806	0	0	0.218	0.576	0.049	0.934	0.900	0.873	0.996
AKT1	PGR	9606.ENSP00000451828	9606.ENSP00000325120	0	0	0	0	0.062	0.077	0	0.660	0.680
AKT1	NOS2	9606.ENSP00000451828	9606.ENSP00000327251	0	0	0	0	0.063	0.077	0.900	0.646	0.965
AKT1	HSP90AA1	9606.ENSP00000451828	9606.ENSP00000335153	0	0	0	0	0.062	0.946	0.900	0.991	0.999
AKT1	NR1I2	9606.ENSP00000451828	9606.ENSP00000336528	0	0	0	0	0	0.077	0	0.390	0.412
AKT1	PTPN11	9606.ENSP00000451828	9606.ENSP00000340944	0	0	0	0	0.090	0.138	0.900	0.752	0.978
AKT1	ESR2	9606.ENSP00000451828	9606.ENSP00000343925	0	0	0	0	0	0.242	0	0.839	0.872
AKT1	PDE4D	9606.ENSP00000451828	9606.ENSP00000345502	0	0	0	0	0.049	0	0	0.449	0.454
AKT1	PDE5A	9606.ENSP00000451828	9606.ENSP00000347046	0	0	0	0	0.049	0	0	0.421	0.426
AKT1	PIK3CG	9606.ENSP00000451828	9606.ENSP00000352121	0	0	0	0	0.063	0.184	0.900	0.839	0.986
AKT1	MAPK10	9606.ENSP00000451828	9606.ENSP00000352157	0	0	0.396	0.566	0.084	0.101	0	0.579	0.455
AKT1	DPP4	9606.ENSP00000451828	9606.ENSP00000353731	0	0	0	0	0.073	0	0	0.534	0.549
AKT1	PTGS1	9606.ENSP00000451828	9606.ENSP00000354612	0	0	0	0	0.049	0.077	0	0.384	0.412
AKT1	PARP1	9606.ENSP00000451828	9606.ENSP00000355759	0	0	0	0	0.062	0	0	0.659	0.666
AKT1	PTPN1	9606.ENSP00000451828	9606.ENSP00000360683	0	0	0	0	0.091	0.284	0.900	0.672	0.975
AKT1	MMP9	9606.ENSP00000451828	9606.ENSP00000361405	0	0	0	0	0.062	0	0	0.811	0.815
AKT1	SRC	9606.ENSP00000451828	9606.ENSP00000362680	0	0	0.391	0.562	0.098	0.683	0.900	0.986	0.985
AKT1	AR	9606.ENSP00000451828	9606.ENSP00000363822	0	0	0	0	0	0.870	0	0.847	0.979
AKT1	MAPK8	9606.ENSP00000451828	9606.ENSP00000378974	0	0	0.417	0.573	0.084	0.315	0	0.810	0.642
AKT1	CYP19A1	9606.ENSP00000451828	9606.ENSP00000379683	0	0	0	0	0	0.056	0	0.609	0.615
AKT1	GSTP1	9606.ENSP00000451828	9606.ENSP00000381607	0	0	0	0	0.049	0.056	0	0.391	0.405
AKT1	PPARA	9606.ENSP00000451828	9606.ENSP00000385523	0	0	0	0	0	0.077	0	0.686	0.698
AKT1	FGFR1	9606.ENSP00000451828	9606.ENSP00000393312	0	0	0	0.566	0.062	0.331	0	0.777	0.564
AKT1	ESR1	9606.ENSP00000451828	9606.ENSP00000405330	0	0	0	0	0.055	0.297	0.900	0.805	0.985
AKT1	PIK3R1	9606.ENSP00000451828	9606.ENSP00000428056	0	0	0	0	0.062	0.700	0.900	0.878	0.996
AKT1	NR1H4	9606.ENSP00000451828	9606.ENSP00000447149	0	0	0	0	0	0.077	0	0.454	0.474
AKT1	VDR	9606.ENSP00000451828	9606.ENSP00000447173	0	0	0	0	0	0.077	0	0.511	0.530
AKT1	ELANE	9606.ENSP00000451828	9606.ENSP00000466090	0	0	0	0	0	0.056	0	0.392	0.401
AR	MAPK1	9606.ENSP00000363822	9606.ENSP00000215832	0	0	0	0	0	0.497	0	0.324	0.645
AR	MMP2	9606.ENSP00000363822	9606.ENSP00000219070	0	0	0	0	0.061	0	0	0.403	0.415
AR	MAPK14	9606.ENSP00000363822	9606.ENSP00000229795	0	0	0	0	0	0.104	0.900	0.289	0.930
AR	NR3C1	9606.ENSP00000363822	9606.ENSP00000231509	0	0	0	0.816	0	0.213	0.900	0.834	0.930
AR	MDM2	9606.ENSP00000363822	9606.ENSP00000258149	0	0	0	0	0	0.898	0	0.988	0.998
AR	CDK2	9606.ENSP00000363822	9606.ENSP00000266970	0	0	0	0	0	0.057	0	0.531	0.539
AR	IGF1R	9606.ENSP00000363822	9606.ENSP00000268035	0	0	0	0	0.052	0.077	0	0.729	0.742
AR	EGFR	9606.ENSP00000363822	9606.ENSP00000275493	0	0	0	0	0.063	0.698	0	0.966	0.989
AR	KIT	9606.ENSP00000363822	9606.ENSP00000288135	0	0	0	0	0	0.057	0	0.460	0.469
AR	BCL2L1	9606.ENSP00000363822	9606.ENSP00000302564	0	0	0	0	0	0.057	0	0.494	0.502
AR	IGF1	9606.ENSP00000363822	9606.ENSP00000302665	0	0	0	0	0.062	0	0	0.699	0.706
AR	CASP3	9606.ENSP00000363822	9606.ENSP00000311032	0	0	0	0	0	0.228	0	0.617	0.692
AR	MET	9606.ENSP00000363822	9606.ENSP00000317272	0	0	0	0	0	0.077	0	0.503	0.521
AR	GSK3B	9606.ENSP00000363822	9606.ENSP00000324806	0	0	0	0	0	0.482	0.900	0.405	0.966
AR	PGR	9606.ENSP00000363822	9606.ENSP00000325120	0	0	0	0.813	0.069	0	0.600	0.908	0.677
AR	HSP90AA1	9606.ENSP00000363822	9606.ENSP00000335153	0	0	0	0	0	0.884	0.900	0.989	0.999
AR	NR3C2	9606.ENSP00000363822	9606.ENSP00000350815	0	0	0	0.779	0.062	0.213	0.600	0.705	0.728
AR	PARP1	9606.ENSP00000363822	9606.ENSP00000355759	0	0	0	0	0	0	0	0.631	0.631
AR	MMP9	9606.ENSP00000363822	9606.ENSP00000361405	0	0	0	0	0	0	0	0.507	0.507
AR	SRC	9606.ENSP00000363822	9606.ENSP00000362680	0	0	0	0	0	0.839	0.900	0.989	0.999
AR	GSTP1	9606.ENSP00000363822	9606.ENSP00000381607	0	0	0	0	0	0.062	0	0.456	0.467
AR	ESR1	9606.ENSP00000363822	9606.ENSP00000405330	0	0	0	0.656	0.062	0.213	0	0.984	0.490
AR	CYP19A1	9606.ENSP00000363822	9606.ENSP00000379683	0	0	0	0	0	0.073	0	0.799	0.806
AR	SHBG	9606.ENSP00000363822	9606.ENSP00000369816	0	0	0	0	0	0	0	0.922	0.922
AR	MAPK8	9606.ENSP00000363822	9606.ENSP00000378974	0	0	0	0	0	0	0.900	0.285	0.925
AR	PIK3R1	9606.ENSP00000363822	9606.ENSP00000428056	0	0	0	0	0	0.154	0.900	0.980	0.998
BCHE	IGF1	9606.ENSP00000264381	9606.ENSP00000302665	0	0	0	0	0.064	0	0	0.486	0.498
BCHE	F2	9606.ENSP00000264381	9606.ENSP00000308541	0	0	0	0	0.126	0.056	0	0.681	0.714
BCL2L1	MAPK1	9606.ENSP00000302564	9606.ENSP00000215832	0	0	0	0	0.048	0	0.900	0.460	0.944
BCL2L1	HMOX1	9606.ENSP00000302564	9606.ENSP00000216117	0	0	0	0	0	0	0	0.566	0.566
BCL2L1	MMP2	9606.ENSP00000302564	9606.ENSP00000219070	0	0	0	0	0	0	0	0.556	0.556
BCL2L1	GCK	9606.ENSP00000302564	9606.ENSP00000223366	0	0	0	0	0	0	0	0.723	0.723
BCL2L1	MAPK14	9606.ENSP00000302564	9606.ENSP00000229795	0	0	0	0	0	0.270	0	0.598	0.694
BCL2L1	NR3C1	9606.ENSP00000302564	9606.ENSP00000231509	0	0	0	0	0	0.149	0	0.341	0.415
BCL2L1	CTSD	9606.ENSP00000302564	9606.ENSP00000236671	0	0	0	0	0.076	0	0.600	0.325	0.728
BCL2L1	MDM2	9606.ENSP00000302564	9606.ENSP00000258149	0	0	0	0	0.054	0.176	0	0.712	0.756
BCL2L1	KDR	9606.ENSP00000302564	9606.ENSP00000263923	0	0	0	0	0	0	0	0.456	0.456
BCL2L1	CDK2	9606.ENSP00000302564	9606.ENSP00000266970	0	0	0	0	0.051	0.140	0	0.687	0.722
BCL2L1	IGF1R	9606.ENSP00000302564	9606.ENSP00000268035	0	0	0	0	0	0	0	0.544	0.544
BCL2L1	EGFR	9606.ENSP00000302564	9606.ENSP00000275493	0	0	0	0	0	0	0	0.686	0.686
BCL2L1	PPARG	9606.ENSP00000302564	9606.ENSP00000287820	0	0	0	0	0	0.057	0	0.456	0.465
BCL2L1	KIT	9606.ENSP00000302564	9606.ENSP00000288135	0	0	0	0	0	0	0	0.511	0.511
BCL2L1	MAP2K1	9606.ENSP00000302564	9606.ENSP00000302486	0	0	0	0	0.049	0	0	0.559	0.562
BCL2L1	PGR	9606.ENSP00000302564	9606.ENSP00000325120	0	0	0	0	0	0.182	0	0.358	0.452
BCL2L1	MET	9606.ENSP00000302564	9606.ENSP00000317272	0	0	0	0	0	0	0	0.468	0.468
BCL2L1	ESR1	9606.ENSP00000302564	9606.ENSP00000405330	0	0	0	0	0	0.057	0	0.559	0.566
BCL2L1	IGF1	9606.ENSP00000302564	9606.ENSP00000302665	0	0	0	0	0	0	0	0.566	0.566
BCL2L1	HSP90AA1	9606.ENSP00000302564	9606.ENSP00000335153	0	0	0	0	0	0	0	0.601	0.601
BCL2L1	PARP1	9606.ENSP00000302564	9606.ENSP00000355759	0	0	0	0	0	0	0	0.651	0.651
BCL2L1	MMP9	9606.ENSP00000302564	9606.ENSP00000361405	0	0	0	0	0	0	0	0.658	0.658
BCL2L1	JAK2	9606.ENSP00000302564	9606.ENSP00000371067	0	0	0	0	0.054	0	0	0.703	0.707
BCL2L1	SRC	9606.ENSP00000302564	9606.ENSP00000362680	0	0	0	0	0.076	0	0	0.704	0.715
BCL2L1	GSK3B	9606.ENSP00000302564	9606.ENSP00000324806	0	0	0	0	0	0.270	0	0.672	0.751
BCL2L1	MAPK10	9606.ENSP00000302564	9606.ENSP00000352157	0	0	0	0	0	0.056	0.800	0.325	0.861
BCL2L1	CASP3	9606.ENSP00000302564	9606.ENSP00000311032	0	0	0	0	0	0.178	0	0.900	0.915
BCL2L1	PTPN11	9606.ENSP00000302564	9606.ENSP00000340944	0	0	0	0	0.060	0	0.900	0.466	0.945
BCL2L1	MAPK8	9606.ENSP00000302564	9606.ENSP00000378974	0	0	0	0	0	0.690	0.800	0.607	0.973
CA2	MMP9	9606.ENSP00000285379	9606.ENSP00000361405	0	0	0	0	0	0	0	0.469	0.469
CASP3	MAPK1	9606.ENSP00000311032	9606.ENSP00000215832	0	0	0	0	0.048	0.057	0.800	0.578	0.914
CASP3	HMOX1	9606.ENSP00000311032	9606.ENSP00000216117	0	0	0	0	0	0	0	0.762	0.762
CASP3	MMP2	9606.ENSP00000311032	9606.ENSP00000219070	0	0	0	0	0	0	0	0.681	0.681
CASP3	MAPK14	9606.ENSP00000311032	9606.ENSP00000229795	0	0	0	0	0.061	0.282	0.900	0.709	0.977
CASP3	NR3C1	9606.ENSP00000311032	9606.ENSP00000231509	0	0	0	0	0	0.060	0	0.391	0.403
CASP3	CTSD	9606.ENSP00000311032	9606.ENSP00000236671	0	0	0	0	0	0.058	0	0.567	0.575
CASP3	MMP8	9606.ENSP00000311032	9606.ENSP00000236826	0	0	0	0	0	0	0	0.494	0.494
CASP3	LGALS3	9606.ENSP00000311032	9606.ENSP00000254301	0	0	0	0	0	0.058	0	0.451	0.460
CASP3	MDM2	9606.ENSP00000311032	9606.ENSP00000258149	0	0	0	0	0.063	0.875	0	0.730	0.965
CASP3	MMP7	9606.ENSP00000311032	9606.ENSP00000260227	0	0	0	0	0	0	0	0.534	0.534
CASP3	KDR	9606.ENSP00000311032	9606.ENSP00000263923	0	0	0	0	0	0	0	0.605	0.605
CASP3	CDK2	9606.ENSP00000311032	9606.ENSP00000266970	0	0	0	0	0.062	0.064	0	0.754	0.765
CASP3	IGF1R	9606.ENSP00000311032	9606.ENSP00000268035	0	0	0	0	0	0.063	0	0.608	0.617
CASP3	REN	9606.ENSP00000311032	9606.ENSP00000272190	0	0	0	0	0	0.058	0	0.486	0.495
CASP3	EGFR	9606.ENSP00000311032	9606.ENSP00000275493	0	0	0	0	0	0.060	0	0.754	0.759
CASP3	PPARG	9606.ENSP00000311032	9606.ENSP00000287820	0	0	0	0	0	0.060	0	0.637	0.644
CASP3	KIT	9606.ENSP00000311032	9606.ENSP00000288135	0	0	0	0	0	0	0	0.582	0.582
CASP3	MMP3	9606.ENSP00000311032	9606.ENSP00000299855	0	0	0	0	0	0	0	0.633	0.633
CASP3	MAP2K1	9606.ENSP00000311032	9606.ENSP00000302486	0	0	0	0	0	0.058	0	0.636	0.643
CASP3	IGF1	9606.ENSP00000311032	9606.ENSP00000302665	0	0	0	0	0	0	0	0.702	0.702
CASP3	TGFBR1	9606.ENSP00000311032	9606.ENSP00000364133	0	0	0	0	0	0.063	0	0.386	0.400
CASP3	FGFR1	9606.ENSP00000311032	9606.ENSP00000393312	0	0	0	0	0	0	0	0.411	0.411
CASP3	DPP4	9606.ENSP00000311032	9606.ENSP00000353731	0	0	0	0	0.052	0	0	0.406	0.413
CASP3	CYP19A1	9606.ENSP00000311032	9606.ENSP00000379683	0	0	0	0	0	0	0	0.426	0.426
CASP3	PDE5A	9606.ENSP00000311032	9606.ENSP00000347046	0	0	0	0	0	0.228	0	0.316	0.450
CASP3	ELANE	9606.ENSP00000311032	9606.ENSP00000466090	0	0	0	0	0	0	0	0.452	0.452
CASP3	MAPK10	9606.ENSP00000311032	9606.ENSP00000352157	0	0	0	0	0.054	0	0	0.464	0.472
CASP3	MMP1	9606.ENSP00000311032	9606.ENSP00000322788	0	0	0	0	0	0	0	0.472	0.472
CASP3	PGR	9606.ENSP00000311032	9606.ENSP00000325120	0	0	0	0	0	0.060	0	0.500	0.509
CASP3	NOS2	9606.ENSP00000311032	9606.ENSP00000327251	0	0	0	0	0	0	0	0.529	0.529
CASP3	PPARA	9606.ENSP00000311032	9606.ENSP00000385523	0	0	0	0	0	0.060	0	0.522	0.531
CASP3	ESR2	9606.ENSP00000311032	9606.ENSP00000343925	0	0	0	0	0	0.060	0	0.533	0.542
CASP3	JAK2	9606.ENSP00000311032	9606.ENSP00000371067	0	0	0	0	0.062	0.063	0	0.637	0.653
CASP3	ESR1	9606.ENSP00000311032	9606.ENSP00000405330	0	0	0	0	0	0.060	0	0.674	0.680
CASP3	SRC	9606.ENSP00000311032	9606.ENSP00000362680	0	0	0	0	0	0.063	0	0.682	0.689
CASP3	GSK3B	9606.ENSP00000311032	9606.ENSP00000324806	0	0	0	0	0.059	0.068	0	0.698	0.712
CASP3	MMP9	9606.ENSP00000311032	9606.ENSP00000361405	0	0	0	0	0.063	0	0	0.766	0.772
CASP3	MAPK8	9606.ENSP00000311032	9606.ENSP00000378974	0	0	0	0	0.054	0.270	0	0.714	0.785
CASP3	MET	9606.ENSP00000311032	9606.ENSP00000317272	0	0	0	0	0	0.609	0	0.548	0.815
CASP3	HSP90AA1	9606.ENSP00000311032	9606.ENSP00000335153	0	0	0	0	0	0.075	0	0.827	0.833
CASP3	PARP1	9606.ENSP00000311032	9606.ENSP00000355759	0	0	0	0	0.062	0.880	0.900	0.851	0.998
CDK2	MAPK1	9606.ENSP00000266970	9606.ENSP00000215832	0	0	0.399	0.863	0.049	0.235	0.900	0.615	0.931
CDK2	MMP2	9606.ENSP00000266970	9606.ENSP00000219070	0	0	0	0	0	0	0	0.469	0.469
CDK2	RARA	9606.ENSP00000266970	9606.ENSP00000254066	0	0	0	0	0.063	0.057	0	0.466	0.487
CDK2	MDM2	9606.ENSP00000266970	9606.ENSP00000258149	0	0	0	0	0.051	0	0.900	0.727	0.971
CDK2	PPARG	9606.ENSP00000266970	9606.ENSP00000287820	0	0	0	0	0	0.057	0	0.410	0.420
CDK2	IGF1	9606.ENSP00000266970	9606.ENSP00000302665	0	0	0	0	0	0	0	0.487	0.487
CDK2	PARP1	9606.ENSP00000266970	9606.ENSP00000355759	0	0	0	0	0.094	0.064	0	0.480	0.520
CDK2	MMP9	9606.ENSP00000266970	9606.ENSP00000361405	0	0	0	0	0	0	0	0.528	0.528
CDK2	ESR1	9606.ENSP00000266970	9606.ENSP00000405330	0	0	0	0	0	0.282	0	0.620	0.715
CDK2	PGR	9606.ENSP00000266970	9606.ENSP00000325120	0	0	0	0	0	0.494	0	0.677	0.830
CDK2	HSP90AA1	9606.ENSP00000266970	9606.ENSP00000335153	0	0	0	0	0.053	0.335	0	0.808	0.869
CTSD	MMP2	9606.ENSP00000236671	9606.ENSP00000219070	0	0	0	0	0.052	0	0	0.476	0.482
CTSD	MMP3	9606.ENSP00000236671	9606.ENSP00000299855	0	0	0	0	0.052	0	0	0.419	0.426
CTSD	ESR2	9606.ENSP00000236671	9606.ENSP00000343925	0	0	0	0	0	0.056	0	0.421	0.430
CTSD	LGALS3	9606.ENSP00000236671	9606.ENSP00000254301	0	0	0	0	0.107	0	0	0.406	0.447
CTSD	MMP9	9606.ENSP00000236671	9606.ENSP00000361405	0	0	0	0	0.081	0	0	0.473	0.495
CTSD	EGFR	9606.ENSP00000236671	9606.ENSP00000275493	0	0	0	0	0	0.103	0	0.567	0.595
CTSD	PGR	9606.ENSP00000236671	9606.ENSP00000325120	0	0	0	0	0	0.056	0	0.602	0.608
CTSD	MMP7	9606.ENSP00000236671	9606.ENSP00000260227	0	0	0	0	0.052	0	0	0.736	0.739
CTSD	ESR1	9606.ENSP00000236671	9606.ENSP00000405330	0	0	0	0	0.088	0.056	0.900	0.606	0.961
CYP19A1	NR3C1	9606.ENSP00000379683	9606.ENSP00000231509	0	0	0	0	0	0.073	0	0.415	0.434
CYP19A1	IGF1R	9606.ENSP00000379683	9606.ENSP00000268035	0	0	0	0	0	0.056	0	0.560	0.566
CYP19A1	EGFR	9606.ENSP00000379683	9606.ENSP00000275493	0	0	0	0	0	0	0	0.618	0.618
CYP19A1	PPARG	9606.ENSP00000379683	9606.ENSP00000287820	0	0	0	0	0	0.073	0	0.504	0.520
CYP19A1	HMGCR	9606.ENSP00000379683	9606.ENSP00000287936	0	0	0	0	0.065	0	0	0.565	0.576
CYP19A1	IGF1	9606.ENSP00000379683	9606.ENSP00000302665	0	0	0	0	0.049	0	0	0.667	0.670
CYP19A1	PGR	9606.ENSP00000379683	9606.ENSP00000325120	0	0	0	0	0	0.073	0	0.837	0.843
CYP19A1	ESR2	9606.ENSP00000379683	9606.ENSP00000343925	0	0	0	0	0.063	0.073	0	0.879	0.885
CYP19A1	HSD11B1	9606.ENSP00000379683	9606.ENSP00000355995	0	0	0	0	0	0.056	0	0.469	0.477
CYP19A1	SRC	9606.ENSP00000379683	9606.ENSP00000362680	0	0	0	0	0	0.056	0	0.582	0.589
CYP19A1	SHBG	9606.ENSP00000379683	9606.ENSP00000369816	0	0	0	0	0	0	0	0.733	0.733
CYP19A1	PPARA	9606.ENSP00000379683	9606.ENSP00000385523	0	0	0	0	0	0.073	0	0.392	0.412
CYP19A1	ESR1	9606.ENSP00000379683	9606.ENSP00000405330	0	0	0	0	0	0.073	0	0.919	0.922
CYP2C9	HMGCR	9606.ENSP00000260682	9606.ENSP00000287936	0	0	0	0	0.064	0	0	0.396	0.411
CYP2C9	PPARA	9606.ENSP00000260682	9606.ENSP00000385523	0	0	0	0	0.048	0.073	0	0.456	0.477
CYP2C9	NR1H4	9606.ENSP00000260682	9606.ENSP00000447149	0	0	0	0	0.155	0.073	0	0.392	0.483
CYP2C9	ESR1	9606.ENSP00000260682	9606.ENSP00000405330	0	0	0	0	0.053	0.073	0	0.513	0.535
CYP2C9	F2	9606.ENSP00000260682	9606.ENSP00000308541	0	0	0	0	0.087	0.061	0	0.596	0.623
CYP2C9	RBP4	9606.ENSP00000260682	9606.ENSP00000360522	0	0	0	0	0.064	0	0	0.630	0.638
CYP2C9	PLA2G2A	9606.ENSP00000260682	9606.ENSP00000383364	0	0	0	0	0.063	0	0.650	0.115	0.684
CYP2C9	NR1I2	9606.ENSP00000260682	9606.ENSP00000336528	0	0	0	0	0.076	0.073	0	0.752	0.769
CYP2C9	GSTP1	9606.ENSP00000260682	9606.ENSP00000381607	0	0	0	0	0	0.057	0.650	0.512	0.824
CYP2C9	GSTM1	9606.ENSP00000260682	9606.ENSP00000311469	0	0	0	0	0	0.057	0.650	0.518	0.827
CYP2C9	PTGS1	9606.ENSP00000260682	9606.ENSP00000354612	0	0	0	0	0.053	0	0.900	0.379	0.936
CYP2C9	EPHX2	9606.ENSP00000260682	9606.ENSP00000430269	0.057	0	0	0	0.049	0.069	0.900	0.526	0.953
DPP4	MMP2	9606.ENSP00000353731	9606.ENSP00000219070	0	0	0	0	0.063	0	0	0.391	0.404
DPP4	GCK	9606.ENSP00000353731	9606.ENSP00000223366	0	0	0	0	0.062	0	0	0.435	0.447
DPP4	LGALS3	9606.ENSP00000353731	9606.ENSP00000254301	0	0	0	0	0	0	0	0.820	0.820
DPP4	REN	9606.ENSP00000353731	9606.ENSP00000272190	0	0	0	0	0	0	0	0.604	0.604
DPP4	PPARG	9606.ENSP00000353731	9606.ENSP00000287820	0	0	0	0	0.062	0.078	0	0.566	0.591
DPP4	IGF1	9606.ENSP00000353731	9606.ENSP00000302665	0	0	0	0	0.062	0	0	0.548	0.559
DPP4	NR1H4	9606.ENSP00000353731	9606.ENSP00000447149	0	0	0	0	0.063	0.078	0	0.363	0.401
DPP4	MMP9	9606.ENSP00000353731	9606.ENSP00000361405	0	0	0	0	0	0	0	0.421	0.421
DPP4	PTPN1	9606.ENSP00000353731	9606.ENSP00000360683	0	0	0	0	0	0	0	0.472	0.472
DPP4	PPARA	9606.ENSP00000353731	9606.ENSP00000385523	0	0	0	0	0.062	0.078	0	0.459	0.491
DPP4	SRC	9606.ENSP00000353731	9606.ENSP00000362680	0	0	0	0	0.062	0	0	0.660	0.667
DPP4	MME	9606.ENSP00000353731	9606.ENSP00000418525	0	0	0	0	0.076	0	0.800	0.663	0.932
EGFR	MAPK1	9606.ENSP00000275493	9606.ENSP00000215832	0	0	0	0.577	0	0.440	0.900	0.832	0.962
EGFR	MMP2	9606.ENSP00000275493	9606.ENSP00000219070	0	0	0	0	0.110	0	0	0.684	0.707
EGFR	MAPK14	9606.ENSP00000275493	9606.ENSP00000229795	0	0	0	0.577	0	0.736	0	0.647	0.807
EGFR	NR3C1	9606.ENSP00000275493	9606.ENSP00000231509	0	0	0	0	0	0.664	0	0.394	0.788
EGFR	MMP8	9606.ENSP00000275493	9606.ENSP00000236826	0	0	0	0	0	0	0	0.453	0.453
EGFR	RARA	9606.ENSP00000275493	9606.ENSP00000254066	0	0	0	0	0	0.102	0	0.370	0.410
EGFR	LGALS3	9606.ENSP00000275493	9606.ENSP00000254301	0	0	0	0	0.076	0.684	0	0.987	0.995
EGFR	MDM2	9606.ENSP00000275493	9606.ENSP00000258149	0	0	0	0	0	0	0.600	0.690	0.870
EGFR	MMP7	9606.ENSP00000275493	9606.ENSP00000260227	0	0	0	0	0	0	0	0.590	0.591
EGFR	KDR	9606.ENSP00000275493	9606.ENSP00000263923	0	0	0	0.559	0.077	0.356	0	0.913	0.629
EGFR	IGF1R	9606.ENSP00000275493	9606.ENSP00000268035	0	0	0	0.567	0	0.665	0	0.989	0.808
EGFR	VDR	9606.ENSP00000275493	9606.ENSP00000447173	0	0	0	0	0	0.102	0	0.391	0.429
EGFR	FGFR1	9606.ENSP00000275493	9606.ENSP00000393312	0	0	0	0.604	0.084	0.182	0	0.804	0.465
EGFR	NR1H4	9606.ENSP00000275493	9606.ENSP00000447149	0	0	0	0	0.062	0.102	0	0.437	0.484
EGFR	KIT	9606.ENSP00000275493	9606.ENSP00000288135	0	0	0	0.568	0.054	0.243	0	0.765	0.496
EGFR	PPARA	9606.ENSP00000275493	9606.ENSP00000385523	0	0	0	0	0.062	0.102	0	0.460	0.505
EGFR	MMP1	9606.ENSP00000275493	9606.ENSP00000322788	0	0	0	0	0.078	0	0	0.516	0.535
EGFR	PIK3CG	9606.ENSP00000275493	9606.ENSP00000352121	0	0	0	0	0	0.058	0	0.537	0.545
EGFR	MAP2K1	9606.ENSP00000275493	9606.ENSP00000302486	0	0	0	0.597	0	0.354	0	0.817	0.564
EGFR	PLA2G2A	9606.ENSP00000275493	9606.ENSP00000383364	0	0	0	0	0	0.281	0	0.502	0.626
EGFR	TGFBR1	9606.ENSP00000275493	9606.ENSP00000364133	0	0	0	0	0.062	0.174	0	0.568	0.637
EGFR	PARP1	9606.ENSP00000275493	9606.ENSP00000355759	0	0	0	0	0	0.310	0	0.506	0.644
EGFR	INSR	9606.ENSP00000275493	9606.ENSP00000303830	0	0	0	0.574	0.062	0.107	0.500	0.567	0.651
EGFR	PPARG	9606.ENSP00000275493	9606.ENSP00000287820	0	0	0	0	0.062	0.316	0	0.517	0.663
EGFR	GSTP1	9606.ENSP00000275493	9606.ENSP00000381607	0	0	0	0	0.068	0.487	0	0.422	0.699
EGFR	MAPK8	9606.ENSP00000275493	9606.ENSP00000378974	0	0	0	0.563	0	0.642	0	0.591	0.731
EGFR	MMP9	9606.ENSP00000275493	9606.ENSP00000361405	0	0	0	0	0	0	0	0.733	0.733
EGFR	ESR2	9606.ENSP00000275493	9606.ENSP00000343925	0	0	0	0	0	0.316	0	0.663	0.759
EGFR	MMP3	9606.ENSP00000275493	9606.ENSP00000299855	0	0	0	0	0.076	0	0.650	0.541	0.838
EGFR	PGR	9606.ENSP00000275493	9606.ENSP00000325120	0	0	0	0	0	0.102	0	0.833	0.844
EGFR	IGF1	9606.ENSP00000275493	9606.ENSP00000302665	0	0	0	0	0.062	0	0.600	0.783	0.912
EGFR	MET	9606.ENSP00000275493	9606.ENSP00000317272	0	0	0	0.580	0.230	0.887	0	0.988	0.946
EGFR	JAK2	9606.ENSP00000275493	9606.ENSP00000371067	0	0	0	0.573	0	0.807	0.800	0.858	0.974
EGFR	SRC	9606.ENSP00000275493	9606.ENSP00000362680	0	0	0	0.671	0	0.931	0.900	0.990	0.995
EGFR	ESR1	9606.ENSP00000275493	9606.ENSP00000405330	0	0	0	0	0	0.696	0	0.988	0.996
EGFR	PIK3R1	9606.ENSP00000275493	9606.ENSP00000428056	0	0	0	0	0	0.893	0.900	0.795	0.997
EGFR	PTPN1	9606.ENSP00000275493	9606.ENSP00000360683	0	0	0	0	0	0.893	0.900	0.988	0.999
EGFR	PTPN11	9606.ENSP00000275493	9606.ENSP00000340944	0	0	0	0	0	0.941	0.900	0.986	0.999
EGFR	HSP90AA1	9606.ENSP00000275493	9606.ENSP00000335153	0	0	0	0	0	0.884	0.900	0.989	0.999
ELANE	MMP2	9606.ENSP00000466090	9606.ENSP00000219070	0	0	0	0	0	0	0	0.519	0.519
ELANE	MMP8	9606.ENSP00000466090	9606.ENSP00000236826	0	0	0	0	0.176	0	0.900	0.681	0.971
ELANE	MMP7	9606.ENSP00000466090	9606.ENSP00000260227	0	0	0	0	0	0	0.900	0.457	0.943
ELANE	MMP3	9606.ENSP00000466090	9606.ENSP00000299855	0	0	0	0	0.052	0	0	0.414	0.420
ELANE	F2	9606.ENSP00000466090	9606.ENSP00000308541	0	0	0.352	0.617	0.068	0	0.500	0.525	0.656
ELANE	MMP1	9606.ENSP00000466090	9606.ENSP00000322788	0	0	0	0	0.052	0	0.900	0.459	0.944
ELANE	MMP9	9606.ENSP00000466090	9606.ENSP00000361405	0	0	0	0	0.095	0	0	0.693	0.710
EPHX2	FABP4	9606.ENSP00000430269	9606.ENSP00000256104	0	0	0	0	0.062	0.249	0	0.236	0.415
EPHX2	NOS2	9606.ENSP00000430269	9606.ENSP00000327251	0	0	0	0	0	0	0.900	0.183	0.914
EPHX2	PPARA	9606.ENSP00000430269	9606.ENSP00000385523	0	0	0	0	0.078	0.056	0	0.395	0.428
ESR1	MAPK1	9606.ENSP00000405330	9606.ENSP00000215832	0	0	0	0	0	0.699	0.900	0.532	0.984
ESR1	MMP2	9606.ENSP00000405330	9606.ENSP00000219070	0	0	0	0	0	0	0	0.560	0.560
ESR1	MAPK14	9606.ENSP00000405330	9606.ENSP00000229795	0	0	0	0	0	0.264	0.900	0.458	0.956
ESR1	NR3C1	9606.ENSP00000405330	9606.ENSP00000231509	0	0	0	0.660	0	0	0.900	0.890	0.930
ESR1	RARA	9606.ENSP00000405330	9606.ENSP00000254066	0	0	0	0.676	0.065	0.299	0	0.810	0.494
ESR1	MDM2	9606.ENSP00000405330	9606.ENSP00000258149	0	0	0	0	0	0.757	0	0.810	0.952
ESR1	MMP7	9606.ENSP00000405330	9606.ENSP00000260227	0	0	0	0	0.062	0	0	0.411	0.424
ESR1	KDR	9606.ENSP00000405330	9606.ENSP00000263923	0	0	0	0	0	0.057	0	0.468	0.476
ESR1	IGF1R	9606.ENSP00000405330	9606.ENSP00000268035	0	0	0	0	0	0.774	0.900	0.989	0.999
ESR1	KIT	9606.ENSP00000405330	9606.ENSP00000288135	0	0	0	0	0	0.057	0	0.628	0.634
ESR1	MMP3	9606.ENSP00000405330	9606.ENSP00000299855	0	0	0	0	0	0	0	0.435	0.435
ESR1	MAP2K1	9606.ENSP00000405330	9606.ENSP00000302486	0	0	0	0	0	0.069	0	0.517	0.531
ESR1	IGF1	9606.ENSP00000405330	9606.ENSP00000302665	0	0	0	0	0.062	0	0.900	0.988	0.998
ESR1	INSR	9606.ENSP00000405330	9606.ENSP00000303830	0	0	0	0	0	0.077	0	0.391	0.413
ESR1	GSTM1	9606.ENSP00000405330	9606.ENSP00000311469	0	0	0	0	0	0.062	0	0.406	0.419
ESR1	MET	9606.ENSP00000405330	9606.ENSP00000317272	0	0	0	0	0	0.077	0	0.469	0.488
ESR1	MMP1	9606.ENSP00000405330	9606.ENSP00000322788	0	0	0	0	0	0	0	0.418	0.418
ESR1	GSK3B	9606.ENSP00000405330	9606.ENSP00000324806	0	0	0	0	0	0.077	0	0.618	0.633
ESR1	PGR	9606.ENSP00000405330	9606.ENSP00000325120	0	0	0	0.679	0.102	0.825	0.600	0.965	0.952
ESR1	HSP90AA1	9606.ENSP00000405330	9606.ENSP00000335153	0	0	0	0	0	0.887	0.600	0.989	0.999
ESR1	PTPN11	9606.ENSP00000405330	9606.ENSP00000340944	0	0	0	0	0	0.103	0	0.893	0.900
ESR1	ESR2	9606.ENSP00000405330	9606.ENSP00000343925	0	0	0	0.925	0	0.873	0.900	0.991	0.987
ESR1	MAPK10	9606.ENSP00000405330	9606.ENSP00000352157	0	0	0	0	0	0	0.800	0.158	0.824
ESR1	PARP1	9606.ENSP00000405330	9606.ENSP00000355759	0	0	0	0	0	0.292	0	0.932	0.950
ESR1	PTPN1	9606.ENSP00000405330	9606.ENSP00000360683	0	0	0	0	0	0.291	0	0.300	0.482
ESR1	MMP9	9606.ENSP00000405330	9606.ENSP00000361405	0	0	0	0	0	0	0	0.615	0.615
ESR1	SRC	9606.ENSP00000405330	9606.ENSP00000362680	0	0	0	0	0.050	0.921	0.900	0.989	0.999
ESR1	SHBG	9606.ENSP00000405330	9606.ENSP00000369816	0	0	0	0	0	0	0	0.835	0.835
ESR1	JAK2	9606.ENSP00000405330	9606.ENSP00000371067	0	0	0	0	0.062	0.077	0	0.505	0.534
ESR1	MAPK8	9606.ENSP00000405330	9606.ENSP00000378974	0	0	0	0	0	0	0.800	0.456	0.886
ESR1	GSTP1	9606.ENSP00000405330	9606.ENSP00000381607	0	0	0	0	0	0.062	0	0.560	0.569
ESR1	FGFR1	9606.ENSP00000405330	9606.ENSP00000393312	0	0	0	0	0	0.057	0	0.614	0.620
ESR1	MME	9606.ENSP00000405330	9606.ENSP00000418525	0	0	0	0	0.062	0.056	0	0.558	0.574
ESR1	NR1H4	9606.ENSP00000405330	9606.ENSP00000447149	0	0	0	0.619	0.062	0.486	0	0.832	0.655
ESR1	PIK3R1	9606.ENSP00000405330	9606.ENSP00000428056	0	0	0	0	0.063	0.745	0.900	0.986	0.999
ESR2	MAPK1	9606.ENSP00000343925	9606.ENSP00000215832	0	0	0	0	0	0.317	0.800	0.304	0.896
ESR2	MAPK14	9606.ENSP00000343925	9606.ENSP00000229795	0	0	0	0	0.062	0.104	0.800	0.244	0.855
ESR2	MDM2	9606.ENSP00000343925	9606.ENSP00000258149	0	0	0	0	0	0.282	0	0.309	0.482
ESR2	IGF1R	9606.ENSP00000343925	9606.ENSP00000268035	0	0	0	0	0	0.077	0	0.561	0.578
ESR2	IGF1	9606.ENSP00000343925	9606.ENSP00000302665	0	0	0	0	0	0	0	0.864	0.864
ESR2	HSP90AA1	9606.ENSP00000343925	9606.ENSP00000335153	0	0	0	0	0	0.285	0.600	0.886	0.964
ESR2	GSTP1	9606.ENSP00000343925	9606.ENSP00000381607	0	0	0	0	0	0.062	0	0.391	0.404
ESR2	MMP9	9606.ENSP00000343925	9606.ENSP00000361405	0	0	0	0	0	0	0	0.459	0.459
ESR2	SHBG	9606.ENSP00000343925	9606.ENSP00000369816	0	0	0	0	0	0	0	0.603	0.603
ESR2	PIK3R1	9606.ENSP00000343925	9606.ENSP00000428056	0	0	0	0	0	0.070	0.500	0.335	0.663
ESR2	MAPK10	9606.ENSP00000343925	9606.ENSP00000352157	0	0	0	0	0.062	0	0.800	0.070	0.810
ESR2	MAPK8	9606.ENSP00000343925	9606.ENSP00000378974	0	0	0	0	0.062	0	0.800	0.232	0.843
ESR2	SRC	9606.ENSP00000343925	9606.ENSP00000362680	0	0	0	0	0	0.749	0.800	0.916	0.995
F10	F2	9606.ENSP00000364709	9606.ENSP00000308541	0	0	0.391	0.763	0.199	0	0.900	0.979	0.941
F10	NR1I2	9606.ENSP00000364709	9606.ENSP00000336528	0	0	0	0	0.065	0	0	0.668	0.676
F10	PLA2G2A	9606.ENSP00000364709	9606.ENSP00000383364	0	0	0	0	0.086	0	0	0.709	0.723
F2	MAPK1	9606.ENSP00000308541	9606.ENSP00000215832	0	0	0	0	0	0.056	0.900	0.204	0.918
F2	MAPK14	9606.ENSP00000308541	9606.ENSP00000229795	0	0	0	0	0	0.056	0	0.444	0.452
F2	MMP8	9606.ENSP00000308541	9606.ENSP00000236826	0	0	0	0	0	0	0	0.410	0.410
F2	REN	9606.ENSP00000308541	9606.ENSP00000272190	0	0	0	0	0.087	0	0	0.435	0.463
F2	MAP2K1	9606.ENSP00000308541	9606.ENSP00000302486	0	0	0	0	0	0.147	0.900	0.133	0.919
F2	IGF1	9606.ENSP00000308541	9606.ENSP00000302665	0	0	0	0	0.105	0	0.900	0.380	0.939
F2	NR1H4	9606.ENSP00000308541	9606.ENSP00000447149	0	0	0	0	0.316	0	0	0.269	0.478
F2	RBP4	9606.ENSP00000308541	9606.ENSP00000360522	0	0	0	0	0.335	0	0	0.261	0.487
F2	MMP9	9606.ENSP00000308541	9606.ENSP00000361405	0	0	0	0	0	0	0	0.573	0.573
F2	PPARA	9606.ENSP00000308541	9606.ENSP00000385523	0	0	0	0	0.064	0	0.900	0.202	0.918
F2	SRC	9606.ENSP00000308541	9606.ENSP00000362680	0	0	0	0	0	0.056	0.900	0.468	0.945
FABP4	HSD11B1	9606.ENSP00000256104	9606.ENSP00000355995	0	0	0	0	0.087	0.101	0	0.329	0.402
FABP4	INSR	9606.ENSP00000256104	9606.ENSP00000303830	0	0	0	0	0	0.213	0	0.294	0.420
FABP4	IGF1	9606.ENSP00000256104	9606.ENSP00000302665	0	0	0	0	0.084	0	0	0.414	0.440
FABP4	RBP4	9606.ENSP00000256104	9606.ENSP00000360522	0	0	0	0	0.062	0	0	0.603	0.612
FABP4	PPARA	9606.ENSP00000256104	9606.ENSP00000385523	0	0	0	0	0.062	0.064	0	0.727	0.739
FABP4	JAK2	9606.ENSP00000256104	9606.ENSP00000371067	0	0	0	0	0	0	0	0.861	0.861
FABP4	PPARG	9606.ENSP00000256104	9606.ENSP00000287820	0	0	0	0	0.088	0.064	0.900	0.956	0.995
FGFR1	MAPK1	9606.ENSP00000393312	9606.ENSP00000215832	0	0	0	0.587	0	0.081	0.900	0.512	0.923
FGFR1	MMP2	9606.ENSP00000393312	9606.ENSP00000219070	0	0	0	0	0.107	0.213	0	0.364	0.514
FGFR1	RARA	9606.ENSP00000393312	9606.ENSP00000254066	0	0	0	0	0	0.282	0	0.321	0.491
FGFR1	MDM2	9606.ENSP00000393312	9606.ENSP00000258149	0	0	0	0	0	0	0	0.470	0.470
FGFR1	KDR	9606.ENSP00000393312	9606.ENSP00000263923	0	0	0	0.754	0.070	0.399	0	0.788	0.529
FGFR1	KIT	9606.ENSP00000393312	9606.ENSP00000288135	0	0	0	0.706	0	0.392	0	0.688	0.512
FGFR1	IGF1	9606.ENSP00000393312	9606.ENSP00000302665	0	0	0	0	0	0	0.600	0.526	0.802
FGFR1	MET	9606.ENSP00000393312	9606.ENSP00000317272	0	0	0	0.626	0.067	0.271	0	0.618	0.450
FGFR1	PGR	9606.ENSP00000393312	9606.ENSP00000325120	0	0	0	0	0	0.057	0	0.391	0.401
FGFR1	HSP90AA1	9606.ENSP00000393312	9606.ENSP00000335153	0	0	0	0	0	0.442	0	0.322	0.605
FGFR1	PTPN11	9606.ENSP00000393312	9606.ENSP00000340944	0	0	0	0	0.063	0.109	0.500	0.660	0.839
FGFR1	PTPN1	9606.ENSP00000393312	9606.ENSP00000360683	0	0	0	0	0	0.659	0	0.215	0.721
FGFR1	SRC	9606.ENSP00000393312	9606.ENSP00000362680	0	0	0	0.703	0.062	0.380	0	0.843	0.544
FGFR1	JAK2	9606.ENSP00000393312	9606.ENSP00000371067	0	0	0	0.606	0	0.331	0	0.600	0.485
FGFR1	PIK3R1	9606.ENSP00000393312	9606.ENSP00000428056	0	0	0	0	0	0.807	0.800	0.460	0.977
GCK	NR3C1	9606.ENSP00000223366	9606.ENSP00000231509	0	0	0	0	0	0.061	0	0.393	0.406
GCK	IGF1R	9606.ENSP00000223366	9606.ENSP00000268035	0	0	0	0	0	0	0	0.413	0.412
GCK	IGF1	9606.ENSP00000223366	9606.ENSP00000302665	0	0	0	0	0.082	0	0	0.420	0.444
GCK	INSR	9606.ENSP00000223366	9606.ENSP00000303830	0	0	0	0	0	0	0	0.481	0.481
GCK	PPARA	9606.ENSP00000223366	9606.ENSP00000385523	0	0	0	0	0.065	0.061	0	0.563	0.583
GCK	PPARG	9606.ENSP00000223366	9606.ENSP00000287820	0	0	0	0	0	0.061	0	0.637	0.645
GSK3B	MAPK1	9606.ENSP00000324806	9606.ENSP00000215832	0	0	0.265	0.773	0.288	0.351	0	0.542	0.598
GSK3B	HMOX1	9606.ENSP00000324806	9606.ENSP00000216117	0	0	0	0	0	0.056	0	0.460	0.468
GSK3B	MMP2	9606.ENSP00000324806	9606.ENSP00000219070	0	0	0	0	0	0	0	0.413	0.413
GSK3B	NR3C1	9606.ENSP00000324806	9606.ENSP00000231509	0	0	0	0	0	0.077	0.900	0.321	0.931
GSK3B	MDM2	9606.ENSP00000324806	9606.ENSP00000258149	0	0	0	0	0.062	0.345	0	0.498	0.665
GSK3B	MMP7	9606.ENSP00000324806	9606.ENSP00000260227	0	0	0	0	0	0	0	0.457	0.457
GSK3B	IGF1R	9606.ENSP00000324806	9606.ENSP00000268035	0	0	0	0	0.062	0.056	0	0.513	0.531
GSK3B	PPARG	9606.ENSP00000324806	9606.ENSP00000287820	0	0	0	0	0	0.077	0	0.612	0.626
GSK3B	MAP2K1	9606.ENSP00000324806	9606.ENSP00000302486	0	0	0.252	0.600	0.063	0.178	0.800	0.525	0.878
GSK3B	IGF1	9606.ENSP00000324806	9606.ENSP00000302665	0	0	0	0	0	0	0	0.638	0.638
GSK3B	INSR	9606.ENSP00000324806	9606.ENSP00000303830	0	0	0	0	0	0.056	0	0.399	0.409
GSK3B	MET	9606.ENSP00000324806	9606.ENSP00000317272	0	0	0	0	0	0.135	0	0.375	0.436
GSK3B	PPARA	9606.ENSP00000324806	9606.ENSP00000385523	0	0	0	0	0	0.077	0	0.410	0.432
GSK3B	PIK3R1	9606.ENSP00000324806	9606.ENSP00000428056	0	0	0	0	0.062	0.102	0	0.387	0.438
GSK3B	PARP1	9606.ENSP00000324806	9606.ENSP00000355759	0	0	0	0	0.062	0.105	0	0.404	0.456
GSK3B	PTPN11	9606.ENSP00000324806	9606.ENSP00000340944	0	0	0	0	0.068	0.299	0	0.300	0.503
GSK3B	PTPN1	9606.ENSP00000324806	9606.ENSP00000360683	0	0	0	0	0.062	0.298	0	0.330	0.521
GSK3B	MMP9	9606.ENSP00000324806	9606.ENSP00000361405	0	0	0	0	0	0	0	0.533	0.533
GSK3B	SRC	9606.ENSP00000324806	9606.ENSP00000362680	0	0	0	0	0	0.077	0	0.586	0.601
GSK3B	HSP90AA1	9606.ENSP00000324806	9606.ENSP00000335153	0	0	0	0	0	0.640	0	0.613	0.855
GSTM1	HMOX1	9606.ENSP00000311469	9606.ENSP00000216117	0	0	0	0	0	0	0	0.552	0.552
GSTM1	GSTP1	9606.ENSP00000311469	9606.ENSP00000381607	0	0	0	0.782	0	0	0.650	0.927	0.720
GSTP1	HMOX1	9606.ENSP00000381607	9606.ENSP00000216117	0	0	0	0	0	0	0	0.556	0.556
GSTP1	PGR	9606.ENSP00000381607	9606.ENSP00000325120	0	0	0	0	0	0.062	0	0.394	0.407
GSTP1	MAPK8	9606.ENSP00000381607	9606.ENSP00000378974	0	0	0	0	0	0.757	0	0.982	0.995
HMGCR	NR1H2	9606.ENSP00000287936	9606.ENSP00000253727	0	0	0	0	0.062	0	0	0.478	0.489
HMGCR	PPARG	9606.ENSP00000287936	9606.ENSP00000287820	0	0	0	0	0.062	0	0	0.568	0.577
HMGCR	NR1H4	9606.ENSP00000287936	9606.ENSP00000447149	0	0	0	0	0.062	0	0	0.556	0.565
HMGCR	PPARA	9606.ENSP00000287936	9606.ENSP00000385523	0	0	0	0	0.062	0	0.900	0.673	0.966
HMOX1	MMP3	9606.ENSP00000216117	9606.ENSP00000299855	0	0	0	0	0	0	0	0.413	0.413
HMOX1	MMP1	9606.ENSP00000216117	9606.ENSP00000322788	0	0	0	0	0.068	0	0	0.415	0.431
HMOX1	SRC	9606.ENSP00000216117	9606.ENSP00000362680	0	0	0	0	0.076	0.056	0	0.423	0.452
HMOX1	IGF1	9606.ENSP00000216117	9606.ENSP00000302665	0	0	0	0	0	0	0	0.460	0.459
HMOX1	HSP90AA1	9606.ENSP00000216117	9606.ENSP00000335153	0	0	0	0	0	0	0	0.465	0.465
HMOX1	REN	9606.ENSP00000216117	9606.ENSP00000272190	0	0	0	0	0.064	0	0	0.460	0.472
HMOX1	MMP2	9606.ENSP00000216117	9606.ENSP00000219070	0	0	0	0	0	0	0	0.486	0.486
HMOX1	MAPK8	9606.ENSP00000216117	9606.ENSP00000378974	0	0	0	0	0	0	0	0.503	0.503
HMOX1	MMP9	9606.ENSP00000216117	9606.ENSP00000361405	0	0	0	0	0.088	0	0	0.619	0.637
HMOX1	PPARA	9606.ENSP00000216117	9606.ENSP00000385523	0	0	0	0	0	0	0	0.642	0.642
HMOX1	PPARG	9606.ENSP00000216117	9606.ENSP00000287820	0	0	0	0	0	0	0	0.654	0.654
HMOX1	NOS2	9606.ENSP00000216117	9606.ENSP00000327251	0	0	0	0	0	0.177	0	0.667	0.714
HMOX1	MAPK14	9606.ENSP00000216117	9606.ENSP00000229795	0	0	0	0	0	0	0.900	0.407	0.938
HSD11B1	NR3C1	9606.ENSP00000355995	9606.ENSP00000231509	0	0	0	0	0.062	0.057	0	0.814	0.822
HSD11B1	REN	9606.ENSP00000355995	9606.ENSP00000272190	0	0	0	0	0.063	0.096	0	0.402	0.449
HSD11B1	PPARG	9606.ENSP00000355995	9606.ENSP00000287820	0	0	0	0	0.062	0.057	0.900	0.505	0.950
HSD11B1	IGF1	9606.ENSP00000355995	9606.ENSP00000302665	0	0	0	0	0.084	0	0	0.456	0.480
HSD11B1	NR3C2	9606.ENSP00000355995	9606.ENSP00000350815	0	0	0	0	0.085	0.057	0	0.729	0.746
HSD11B1	PPARA	9606.ENSP00000355995	9606.ENSP00000385523	0	0	0	0	0.064	0.057	0	0.417	0.440
HSP90AA1	MAPK1	9606.ENSP00000335153	9606.ENSP00000215832	0	0	0	0	0.062	0.365	0.900	0.705	0.980
HSP90AA1	MMP2	9606.ENSP00000335153	9606.ENSP00000219070	0	0	0	0	0	0.270	0	0.918	0.938
HSP90AA1	MAPK14	9606.ENSP00000335153	9606.ENSP00000229795	0	0	0	0	0.054	0.288	0	0.490	0.627
HSP90AA1	NR3C1	9606.ENSP00000335153	9606.ENSP00000231509	0	0	0	0	0	0.923	0.900	0.989	0.999
HSP90AA1	MDM2	9606.ENSP00000335153	9606.ENSP00000258149	0	0	0	0	0	0.675	0	0.951	0.983
HSP90AA1	KDR	9606.ENSP00000335153	9606.ENSP00000263923	0	0	0	0	0	0.488	0.900	0.873	0.992
HSP90AA1	IGF1R	9606.ENSP00000335153	9606.ENSP00000268035	0	0	0	0	0.054	0.286	0	0.850	0.890
HSP90AA1	PPARG	9606.ENSP00000335153	9606.ENSP00000287820	0	0	0	0	0	0.063	0	0.777	0.782
HSP90AA1	KIT	9606.ENSP00000335153	9606.ENSP00000288135	0	0	0	0	0	0.089	0	0.886	0.892
HSP90AA1	MAP2K1	9606.ENSP00000335153	9606.ENSP00000302486	0	0	0	0	0.063	0.107	0	0.631	0.665
HSP90AA1	IGF1	9606.ENSP00000335153	9606.ENSP00000302665	0	0	0	0	0	0	0	0.497	0.498
HSP90AA1	MET	9606.ENSP00000335153	9606.ENSP00000317272	0	0	0	0	0	0.550	0	0.511	0.771
HSP90AA1	PGR	9606.ENSP00000335153	9606.ENSP00000325120	0	0	0	0	0	0.344	0.600	0.989	0.996
HSP90AA1	NOS2	9606.ENSP00000335153	9606.ENSP00000327251	0	0	0	0	0.062	0.299	0.900	0.513	0.963
HSP90AA1	MMP9	9606.ENSP00000335153	9606.ENSP00000361405	0	0	0	0	0	0	0	0.452	0.452
HSP90AA1	PTPN1	9606.ENSP00000335153	9606.ENSP00000360683	0	0	0	0	0	0.118	0	0.418	0.465
HSP90AA1	VDR	9606.ENSP00000335153	9606.ENSP00000447173	0	0	0	0	0	0.062	0	0.470	0.483
HSP90AA1	PTPN11	9606.ENSP00000335153	9606.ENSP00000340944	0	0	0	0	0.063	0.145	0	0.447	0.518
HSP90AA1	MAPK8	9606.ENSP00000335153	9606.ENSP00000378974	0	0	0	0	0	0.270	0	0.449	0.580
HSP90AA1	NR1I2	9606.ENSP00000335153	9606.ENSP00000336528	0	0	0	0	0	0.148	0	0.607	0.652
HSP90AA1	PIK3R1	9606.ENSP00000335153	9606.ENSP00000428056	0	0	0	0	0	0	0.600	0.262	0.692
HSP90AA1	PARP1	9606.ENSP00000335153	9606.ENSP00000355759	0	0	0	0	0.099	0	0	0.822	0.834
HSP90AA1	NR3C2	9606.ENSP00000335153	9606.ENSP00000350815	0	0	0	0	0	0.335	0.600	0.799	0.941
HSP90AA1	JAK2	9606.ENSP00000335153	9606.ENSP00000371067	0	0	0	0	0	0.362	0	0.912	0.942
HSP90AA1	TGFBR1	9606.ENSP00000335153	9606.ENSP00000364133	0	0	0	0	0	0.715	0	0.960	0.988
HSP90AA1	PPARA	9606.ENSP00000335153	9606.ENSP00000385523	0	0	0	0	0	0.510	0.900	0.869	0.993
HSP90AA1	SRC	9606.ENSP00000335153	9606.ENSP00000362680	0	0	0	0	0	0.821	0.900	0.989	0.999
IGF1	MAPK1	9606.ENSP00000302665	9606.ENSP00000215832	0	0	0	0	0	0	0.900	0.481	0.945
IGF1	MMP2	9606.ENSP00000302665	9606.ENSP00000219070	0	0	0	0	0.062	0	0.900	0.601	0.959
IGF1	MAPK14	9606.ENSP00000302665	9606.ENSP00000229795	0	0	0	0	0	0	0	0.525	0.525
IGF1	NR3C1	9606.ENSP00000302665	9606.ENSP00000231509	0	0	0	0	0	0	0	0.521	0.521
IGF1	MMP8	9606.ENSP00000302665	9606.ENSP00000236826	0	0	0	0	0.062	0	0	0.413	0.426
IGF1	MDM2	9606.ENSP00000302665	9606.ENSP00000258149	0	0	0	0	0	0	0	0.511	0.511
IGF1	MMP7	9606.ENSP00000302665	9606.ENSP00000260227	0	0	0	0	0	0	0	0.457	0.457
IGF1	KDR	9606.ENSP00000302665	9606.ENSP00000263923	0	0	0	0	0.062	0	0.600	0.627	0.848
IGF1	IGF1R	9606.ENSP00000302665	9606.ENSP00000268035	0	0	0	0	0	0.973	0.900	0.992	0.999
IGF1	REN	9606.ENSP00000302665	9606.ENSP00000272190	0	0	0	0	0.062	0	0	0.788	0.792
IGF1	PPARG	9606.ENSP00000302665	9606.ENSP00000287820	0	0	0	0	0.062	0	0	0.768	0.774
IGF1	KIT	9606.ENSP00000302665	9606.ENSP00000288135	0	0	0	0	0	0	0.600	0.611	0.837
IGF1	MMP3	9606.ENSP00000302665	9606.ENSP00000299855	0	0	0	0	0	0	0	0.556	0.556
IGF1	MAP2K1	9606.ENSP00000302665	9606.ENSP00000302486	0	0	0	0	0	0	0	0.539	0.539
IGF1	PIK3CG	9606.ENSP00000302665	9606.ENSP00000352121	0	0	0	0	0	0	0	0.405	0.405
IGF1	TGFBR1	9606.ENSP00000302665	9606.ENSP00000364133	0	0	0	0	0	0	0	0.458	0.457
IGF1	MAPK8	9606.ENSP00000302665	9606.ENSP00000378974	0	0	0	0	0	0	0	0.471	0.471
IGF1	VDR	9606.ENSP00000302665	9606.ENSP00000447173	0	0	0	0	0	0	0	0.517	0.517
IGF1	PPARA	9606.ENSP00000302665	9606.ENSP00000385523	0	0	0	0	0.070	0	0	0.567	0.580
IGF1	PGR	9606.ENSP00000302665	9606.ENSP00000325120	0	0	0	0	0	0	0	0.596	0.596
IGF1	JAK2	9606.ENSP00000302665	9606.ENSP00000371067	0	0	0	0	0	0	0	0.608	0.608
IGF1	MMP9	9606.ENSP00000302665	9606.ENSP00000361405	0	0	0	0	0.062	0	0	0.660	0.668
IGF1	SHBG	9606.ENSP00000302665	9606.ENSP00000369816	0	0	0	0	0	0	0	0.803	0.803
IGF1	MET	9606.ENSP00000302665	9606.ENSP00000317272	0	0	0	0	0.062	0	0.600	0.566	0.823
IGF1	PTPN1	9606.ENSP00000302665	9606.ENSP00000360683	0	0	0	0	0	0	0.900	0.428	0.940
IGF1	PTPN11	9606.ENSP00000302665	9606.ENSP00000340944	0	0	0	0	0	0	0.900	0.468	0.944
IGF1	MMP1	9606.ENSP00000302665	9606.ENSP00000322788	0	0	0	0	0	0	0.900	0.483	0.946
IGF1	PIK3R1	9606.ENSP00000302665	9606.ENSP00000428056	0	0	0	0	0	0	0.900	0.518	0.949
IGF1	SRC	9606.ENSP00000302665	9606.ENSP00000362680	0	0	0	0	0	0	0.900	0.770	0.976
IGF1	INSR	9606.ENSP00000302665	9606.ENSP00000303830	0	0	0	0	0	0.945	0.800	0.978	0.999
IGF1R	MAPK1	9606.ENSP00000268035	9606.ENSP00000215832	0	0	0	0.570	0	0.148	0.900	0.653	0.935
IGF1R	MMP2	9606.ENSP00000268035	9606.ENSP00000219070	0	0	0	0	0	0	0	0.500	0.499
IGF1R	MAPK14	9606.ENSP00000268035	9606.ENSP00000229795	0	0	0	0	0	0.148	0	0.473	0.532
IGF1R	MDM2	9606.ENSP00000268035	9606.ENSP00000258149	0	0	0	0	0	0.880	0.600	0.779	0.988
IGF1R	KDR	9606.ENSP00000268035	9606.ENSP00000263923	0	0	0	0.571	0	0.122	0	0.774	0.410
IGF1R	MAP2K1	9606.ENSP00000268035	9606.ENSP00000302486	0	0	0	0.572	0	0.233	0	0.620	0.431
IGF1R	PPARG	9606.ENSP00000268035	9606.ENSP00000287820	0	0	0	0	0	0.077	0	0.458	0.478
IGF1R	MMP9	9606.ENSP00000268035	9606.ENSP00000361405	0	0	0	0	0	0	0	0.504	0.504
IGF1R	VDR	9606.ENSP00000268035	9606.ENSP00000447173	0	0	0	0	0	0.077	0	0.499	0.518
IGF1R	MAPK8	9606.ENSP00000268035	9606.ENSP00000378974	0	0	0	0	0	0.101	0	0.492	0.524
IGF1R	PIK3CG	9606.ENSP00000268035	9606.ENSP00000352121	0	0	0	0	0.063	0.143	0	0.580	0.633
IGF1R	PGR	9606.ENSP00000268035	9606.ENSP00000325120	0	0	0	0	0	0.077	0	0.653	0.666
IGF1R	JAK2	9606.ENSP00000268035	9606.ENSP00000371067	0	0	0	0.564	0	0.471	0.800	0.905	0.933
IGF1R	SRC	9606.ENSP00000268035	9606.ENSP00000362680	0	0	0	0.711	0	0.470	0.900	0.943	0.959
IGF1R	INSR	9606.ENSP00000268035	9606.ENSP00000303830	0	0	0	0.957	0.062	0.854	0.800	0.983	0.971
IGF1R	PIK3R1	9606.ENSP00000268035	9606.ENSP00000428056	0	0	0	0	0.049	0.805	0.900	0.602	0.991
IGF1R	PTPN1	9606.ENSP00000268035	9606.ENSP00000360683	0	0	0	0	0.062	0.957	0.900	0.586	0.998
IGF1R	PTPN11	9606.ENSP00000268035	9606.ENSP00000340944	0	0	0	0	0.062	0.712	0.900	0.977	0.999
INSR	MAPK1	9606.ENSP00000303830	9606.ENSP00000215832	0	0	0	0.571	0	0.351	0	0.427	0.463
INSR	PPARG	9606.ENSP00000303830	9606.ENSP00000287820	0	0	0	0	0	0.077	0	0.507	0.525
INSR	NR1H4	9606.ENSP00000303830	9606.ENSP00000447149	0	0	0	0	0	0.131	0	0.383	0.440
INSR	VDR	9606.ENSP00000303830	9606.ENSP00000447173	0	0	0	0	0	0.077	0	0.432	0.453
INSR	PPARA	9606.ENSP00000303830	9606.ENSP00000385523	0	0	0	0	0.063	0.077	0	0.426	0.460
INSR	PIK3CG	9606.ENSP00000303830	9606.ENSP00000352121	0	0	0	0	0.063	0.143	0	0.418	0.491
INSR	JAK2	9606.ENSP00000303830	9606.ENSP00000371067	0	0	0	0.565	0	0.499	0	0.279	0.554
INSR	SRC	9606.ENSP00000303830	9606.ENSP00000362680	0	0	0	0.708	0	0.302	0.500	0.517	0.689
INSR	PTPN11	9606.ENSP00000303830	9606.ENSP00000340944	0	0	0	0	0.062	0.866	0.900	0.221	0.988
INSR	PIK3R1	9606.ENSP00000303830	9606.ENSP00000428056	0	0	0	0	0.062	0.895	0.900	0.551	0.995
INSR	PTPN1	9606.ENSP00000303830	9606.ENSP00000360683	0	0	0	0	0.062	0.985	0.900	0.547	0.999
JAK2	MAPK1	9606.ENSP00000371067	9606.ENSP00000215832	0	0	0	0.606	0.065	0.148	0.900	0.492	0.929
JAK2	MMP2	9606.ENSP00000371067	9606.ENSP00000219070	0	0	0	0	0	0	0	0.465	0.465
JAK2	MDM2	9606.ENSP00000371067	9606.ENSP00000258149	0	0	0	0	0.062	0.056	0	0.424	0.445
JAK2	KDR	9606.ENSP00000371067	9606.ENSP00000263923	0	0	0	0.559	0	0.122	0.800	0.627	0.866
JAK2	PPARG	9606.ENSP00000371067	9606.ENSP00000287820	0	0	0	0	0	0.077	0	0.463	0.483
JAK2	KIT	9606.ENSP00000371067	9606.ENSP00000288135	0	0	0	0.563	0	0.507	0.900	0.777	0.965
JAK2	MAP2K1	9606.ENSP00000371067	9606.ENSP00000302486	0	0	0	0.601	0	0.178	0.500	0.569	0.665
JAK2	MET	9606.ENSP00000371067	9606.ENSP00000317272	0	0	0	0.571	0.064	0.074	0.800	0.420	0.843
JAK2	NOS2	9606.ENSP00000371067	9606.ENSP00000327251	0	0	0	0	0	0.077	0.900	0.394	0.939
JAK2	PTPN11	9606.ENSP00000371067	9606.ENSP00000340944	0	0	0	0	0.062	0.800	0.900	0.983	0.999
JAK2	PIK3CG	9606.ENSP00000371067	9606.ENSP00000352121	0	0	0	0	0.106	0.104	0.900	0.889	0.990
JAK2	PTPN1	9606.ENSP00000371067	9606.ENSP00000360683	0	0	0	0	0.062	0.856	0.900	0.858	0.997
JAK2	MMP9	9606.ENSP00000371067	9606.ENSP00000361405	0	0	0	0	0	0	0	0.532	0.532
JAK2	SRC	9606.ENSP00000371067	9606.ENSP00000362680	0	0	0	0.636	0.062	0.345	0.900	0.972	0.956
JAK2	PIK3R1	9606.ENSP00000371067	9606.ENSP00000428056	0	0	0	0	0.073	0.752	0.900	0.416	0.984
KDR	MAPK1	9606.ENSP00000263923	9606.ENSP00000215832	0	0	0	0.601	0	0.300	0	0.434	0.415
KDR	MMP2	9606.ENSP00000263923	9606.ENSP00000219070	0	0	0	0	0.098	0	0	0.617	0.639
KDR	MAPK14	9606.ENSP00000263923	9606.ENSP00000229795	0	0	0	0.579	0	0.081	0.900	0.528	0.924
KDR	LGALS3	9606.ENSP00000263923	9606.ENSP00000254301	0	0	0	0	0	0	0	0.942	0.943
KDR	MMP7	9606.ENSP00000263923	9606.ENSP00000260227	0	0	0	0	0	0	0	0.430	0.430
KDR	MMP3	9606.ENSP00000263923	9606.ENSP00000299855	0	0	0	0	0	0	0	0.461	0.461
KDR	MMP1	9606.ENSP00000263923	9606.ENSP00000322788	0	0	0	0	0	0	0	0.466	0.466
KDR	KIT	9606.ENSP00000263923	9606.ENSP00000288135	0	0	0	0.725	0.096	0.271	0	0.851	0.472
KDR	PPARG	9606.ENSP00000263923	9606.ENSP00000287820	0	0	0	0	0.062	0.057	0	0.456	0.476
KDR	TGFBR1	9606.ENSP00000263923	9606.ENSP00000364133	0	0	0	0	0	0.164	0	0.414	0.489
KDR	PIK3CG	9606.ENSP00000263923	9606.ENSP00000352121	0	0	0	0	0	0.306	0	0.337	0.520
KDR	MET	9606.ENSP00000263923	9606.ENSP00000317272	0	0	0	0.564	0	0.495	0	0.944	0.702
KDR	MMP9	9606.ENSP00000263923	9606.ENSP00000361405	0	0	0	0	0	0	0	0.759	0.760
KDR	PTPN1	9606.ENSP00000263923	9606.ENSP00000360683	0	0	0	0	0	0.060	0	0.847	0.850
KDR	PIK3R1	9606.ENSP00000263923	9606.ENSP00000428056	0	0	0	0	0.054	0.355	0.900	0.305	0.951
KDR	PTPN11	9606.ENSP00000263923	9606.ENSP00000340944	0	0	0	0	0.063	0.543	0.900	0.721	0.986
KDR	SRC	9606.ENSP00000263923	9606.ENSP00000362680	0	0	0	0.651	0.062	0.889	0.900	0.988	0.992
KIT	RARA	9606.ENSP00000288135	9606.ENSP00000254066	0	0	0	0	0	0.057	0	0.556	0.563
KIT	MDM2	9606.ENSP00000288135	9606.ENSP00000258149	0	0	0	0	0	0	0	0.556	0.556
KIT	MET	9606.ENSP00000288135	9606.ENSP00000317272	0	0	0	0.578	0	0.271	0	0.681	0.476
KIT	PGR	9606.ENSP00000288135	9606.ENSP00000325120	0	0	0	0	0	0.057	0	0.528	0.535
KIT	MMP9	9606.ENSP00000288135	9606.ENSP00000361405	0	0	0	0	0	0	0	0.546	0.546
KIT	MME	9606.ENSP00000288135	9606.ENSP00000418525	0	0	0	0	0	0	0	0.731	0.731
KIT	PIK3CG	9606.ENSP00000288135	9606.ENSP00000352121	0	0	0	0	0	0.698	0	0.325	0.787
KIT	SRC	9606.ENSP00000288135	9606.ENSP00000362680	0	0	0	0.671	0	0.434	0.500	0.856	0.787
KIT	MAPK8	9606.ENSP00000288135	9606.ENSP00000378974	0	0	0	0.566	0	0.127	0.900	0.270	0.918
KIT	PTPN11	9606.ENSP00000288135	9606.ENSP00000340944	0	0	0	0	0.063	0.631	0.900	0.750	0.990
KIT	PIK3R1	9606.ENSP00000288135	9606.ENSP00000428056	0	0	0	0	0	0.888	0.900	0.771	0.997
LGALS3	MMP2	9606.ENSP00000254301	9606.ENSP00000219070	0	0	0	0	0.072	0.213	0	0.464	0.574
LGALS3	PPARG	9606.ENSP00000254301	9606.ENSP00000287820	0	0	0	0	0.088	0.057	0	0.435	0.472
LGALS3	MMP7	9606.ENSP00000254301	9606.ENSP00000260227	0	0	0	0	0.062	0.270	0	0.307	0.484
LGALS3	MMP3	9606.ENSP00000254301	9606.ENSP00000299855	0	0	0	0	0.088	0	0	0.477	0.503
LGALS3	SRC	9606.ENSP00000254301	9606.ENSP00000362680	0	0	0	0	0.061	0	0	0.546	0.555
LGALS3	MMP9	9606.ENSP00000254301	9606.ENSP00000361405	0	0	0	0	0.072	0	0	0.720	0.729
MAP2K1	MAPK1	9606.ENSP00000302486	9606.ENSP00000215832	0	0	0.311	0.594	0.066	0.974	0.900	0.964	0.998
MAP2K1	MMP2	9606.ENSP00000302486	9606.ENSP00000219070	0	0	0	0	0	0	0	0.457	0.457
MAP2K1	MAPK14	9606.ENSP00000302486	9606.ENSP00000229795	0	0	0.364	0.632	0.066	0.603	0.900	0.714	0.973
MAP2K1	MDM2	9606.ENSP00000302486	9606.ENSP00000258149	0	0	0	0	0	0	0	0.468	0.468
MAP2K1	PPARG	9606.ENSP00000302486	9606.ENSP00000287820	0	0	0	0	0	0.501	0	0.731	0.860
MAP2K1	PPARA	9606.ENSP00000302486	9606.ENSP00000385523	0	0	0	0	0.049	0.069	0	0.451	0.471
MAP2K1	PTPN1	9606.ENSP00000302486	9606.ENSP00000360683	0	0	0	0	0.062	0.225	0	0.348	0.484
MAP2K1	MMP9	9606.ENSP00000302486	9606.ENSP00000361405	0	0	0	0	0	0	0	0.526	0.526
MAP2K1	MAPK10	9606.ENSP00000302486	9606.ENSP00000352157	0	0	0.302	0.586	0.063	0	0.800	0.494	0.860
MAP2K1	MAPK8	9606.ENSP00000302486	9606.ENSP00000378974	0	0	0.361	0.591	0.063	0	0.800	0.733	0.881
MAP2K1	PIK3R1	9606.ENSP00000302486	9606.ENSP00000428056	0	0	0	0	0	0	0.900	0.467	0.944
MAP2K1	PIK3CG	9606.ENSP00000302486	9606.ENSP00000352121	0	0	0	0	0.062	0.067	0.900	0.475	0.947
MAP2K1	SRC	9606.ENSP00000302486	9606.ENSP00000362680	0	0	0.215	0.589	0.062	0.317	0.900	0.751	0.955
MAP2K1	PTPN11	9606.ENSP00000302486	9606.ENSP00000340944	0	0	0	0	0.065	0.429	0.900	0.713	0.982
MAPK1	MMP3	9606.ENSP00000215832	9606.ENSP00000299855	0	0	0	0	0.049	0	0	0.396	0.401
MAPK1	PDE4D	9606.ENSP00000215832	9606.ENSP00000345502	0	0	0	0	0	0.270	0	0.216	0.403
MAPK1	MDM2	9606.ENSP00000215832	9606.ENSP00000258149	0	0	0	0	0.062	0	0	0.404	0.417
MAPK1	MMP9	9606.ENSP00000215832	9606.ENSP00000361405	0	0	0	0	0.049	0	0	0.419	0.424
MAPK1	PIK3CG	9606.ENSP00000215832	9606.ENSP00000352121	0	0	0	0	0.062	0.114	0	0.401	0.459
MAPK1	PIK3R1	9606.ENSP00000215832	9606.ENSP00000428056	0	0	0	0	0.058	0	0	0.468	0.477
MAPK1	MAPK10	9606.ENSP00000215832	9606.ENSP00000352157	0	0	0.368	0.892	0.081	0.056	0.500	0.604	0.574
MAPK1	PTPN1	9606.ENSP00000215832	9606.ENSP00000360683	0	0	0	0	0.092	0.382	0	0.326	0.589
MAPK1	PLA2G2A	9606.ENSP00000215832	9606.ENSP00000383364	0	0	0	0	0	0	0.600	0.118	0.632
MAPK1	PARP1	9606.ENSP00000215832	9606.ENSP00000355759	0	0	0	0	0.063	0.270	0	0.651	0.741
MAPK1	PPARG	9606.ENSP00000215832	9606.ENSP00000287820	0	0	0	0	0	0.699	0	0.403	0.812
MAPK1	THRB	9606.ENSP00000215832	9606.ENSP00000379904	0	0	0	0	0	0.104	0.800	0.081	0.821
MAPK1	MET	9606.ENSP00000215832	9606.ENSP00000317272	0	0	0	0.589	0.062	0.148	0.900	0.386	0.925
MAPK1	MAPK8	9606.ENSP00000215832	9606.ENSP00000378974	0	0	0.386	0.886	0.081	0.225	0.900	0.735	0.931
MAPK1	PPARA	9606.ENSP00000215832	9606.ENSP00000385523	0	0	0	0	0	0.264	0.900	0.271	0.941
MAPK1	NR3C1	9606.ENSP00000215832	9606.ENSP00000231509	0	0	0	0	0	0.264	0.900	0.296	0.943
MAPK1	PGR	9606.ENSP00000215832	9606.ENSP00000325120	0	0	0	0	0	0.317	0.900	0.253	0.944
MAPK1	RARA	9606.ENSP00000215832	9606.ENSP00000254066	0	0	0	0	0	0.436	0.900	0.123	0.946
MAPK1	SRC	9606.ENSP00000215832	9606.ENSP00000362680	0	0	0.311	0.626	0.062	0.351	0.900	0.706	0.956
MAPK1	PTPN11	9606.ENSP00000215832	9606.ENSP00000340944	0	0	0	0	0.099	0.349	0.900	0.641	0.976
MAPK1	MAPK14	9606.ENSP00000215832	9606.ENSP00000229795	0	0	0.412	0.926	0.106	0.874	0.800	0.776	0.977
MAPK10	MAPK14	9606.ENSP00000352157	9606.ENSP00000229795	0	0	0.347	0.921	0.066	0.056	0.600	0.711	0.646
MAPK10	NR3C1	9606.ENSP00000352157	9606.ENSP00000231509	0	0	0	0	0.062	0	0.900	0.114	0.909
MAPK10	PGR	9606.ENSP00000352157	9606.ENSP00000325120	0	0	0	0	0.080	0	0.800	0.067	0.813
MAPK10	SRC	9606.ENSP00000352157	9606.ENSP00000362680	0	0	0.340	0.566	0.063	0.143	0.800	0.536	0.882
MAPK10	MAPK8	9606.ENSP00000352157	9606.ENSP00000378974	0	0	0.445	0.984	0.062	0	0.900	0.917	0.904
MAPK14	PIK3CG	9606.ENSP00000229795	9606.ENSP00000352121	0	0	0	0	0.062	0.114	0	0.346	0.409
MAPK14	PARP1	9606.ENSP00000229795	9606.ENSP00000355759	0	0	0	0	0.061	0	0	0.416	0.428
MAPK14	PPARA	9606.ENSP00000229795	9606.ENSP00000385523	0	0	0	0	0	0.104	0	0.418	0.456
MAPK14	PTPN1	9606.ENSP00000229795	9606.ENSP00000360683	0	0	0	0	0.065	0.247	0	0.341	0.495
MAPK14	NOS2	9606.ENSP00000229795	9606.ENSP00000327251	0	0	0	0	0.049	0	0	0.496	0.500
MAPK14	MMP9	9606.ENSP00000229795	9606.ENSP00000361405	0	0	0	0	0.049	0	0	0.567	0.571
MAPK14	TGFBR1	9606.ENSP00000229795	9606.ENSP00000364133	0	0	0	0	0.057	0.351	0	0.456	0.638
MAPK14	PPARG	9606.ENSP00000229795	9606.ENSP00000287820	0	0	0	0	0	0.104	0	0.655	0.678
MAPK14	PTPN11	9606.ENSP00000229795	9606.ENSP00000340944	0	0	0	0	0.059	0.384	0	0.490	0.679
MAPK14	MAPK8	9606.ENSP00000229795	9606.ENSP00000378974	0	0	0.396	0.924	0.066	0.470	0.600	0.814	0.803
MAPK14	PGR	9606.ENSP00000229795	9606.ENSP00000325120	0	0	0	0	0	0.104	0.800	0.232	0.850
MAPK14	RARA	9606.ENSP00000229795	9606.ENSP00000254066	0	0	0	0	0	0.104	0.900	0.119	0.914
MAPK14	NR3C1	9606.ENSP00000229795	9606.ENSP00000231509	0	0	0	0	0	0.104	0.900	0.334	0.935
MAPK14	SRC	9606.ENSP00000229795	9606.ENSP00000362680	0	0	0.254	0.627	0	0.148	0.900	0.704	0.939
MAPK8	MMP2	9606.ENSP00000378974	9606.ENSP00000219070	0	0	0	0	0	0	0	0.511	0.511
MAPK8	NR3C1	9606.ENSP00000378974	9606.ENSP00000231509	0	0	0	0	0.065	0.213	0.900	0.292	0.940
MAPK8	RARA	9606.ENSP00000378974	9606.ENSP00000254066	0	0	0	0	0	0	0.900	0.159	0.912
MAPK8	MDM2	9606.ENSP00000378974	9606.ENSP00000258149	0	0	0	0	0.062	0	0	0.393	0.407
MAPK8	PPARG	9606.ENSP00000378974	9606.ENSP00000287820	0	0	0	0	0	0.213	0	0.477	0.571
MAPK8	MET	9606.ENSP00000378974	9606.ENSP00000317272	0	0	0	0.560	0.062	0.101	0.900	0.326	0.920
MAPK8	MMP1	9606.ENSP00000378974	9606.ENSP00000322788	0	0	0	0	0	0	0	0.408	0.408
MAPK8	PGR	9606.ENSP00000378974	9606.ENSP00000325120	0	0	0	0	0.062	0	0.800	0.246	0.846
MAPK8	NOS2	9606.ENSP00000378974	9606.ENSP00000327251	0	0	0	0	0.053	0	0	0.397	0.405
MAPK8	MMP9	9606.ENSP00000378974	9606.ENSP00000361405	0	0	0	0	0	0	0	0.569	0.569
MAPK8	SRC	9606.ENSP00000378974	9606.ENSP00000362680	0	0	0.376	0.573	0.063	0.143	0.900	0.704	0.947
MAPK8	PPARA	9606.ENSP00000378974	9606.ENSP00000385523	0	0	0	0	0	0	0	0.413	0.413
MAPK8	PIK3R1	9606.ENSP00000378974	9606.ENSP00000428056	0	0	0	0	0	0.678	0	0.377	0.791
MDM2	NR3C1	9606.ENSP00000258149	9606.ENSP00000231509	0	0	0	0	0.063	0.334	0	0.310	0.532
MDM2	RARA	9606.ENSP00000258149	9606.ENSP00000254066	0	0	0	0	0	0.282	0	0.286	0.465
MDM2	MMP9	9606.ENSP00000258149	9606.ENSP00000361405	0	0	0	0	0	0	0	0.403	0.403
MDM2	PGR	9606.ENSP00000258149	9606.ENSP00000325120	0	0	0	0	0	0.057	0	0.405	0.414
MDM2	THRB	9606.ENSP00000258149	9606.ENSP00000379904	0	0	0	0	0	0.057	0	0.413	0.423
MDM2	MET	9606.ENSP00000258149	9606.ENSP00000317272	0	0	0	0	0	0.056	0	0.425	0.433
MDM2	PARP1	9606.ENSP00000258149	9606.ENSP00000355759	0	0	0	0	0	0	0	0.460	0.460
MDM2	PIK3R1	9606.ENSP00000258149	9606.ENSP00000428056	0	0	0	0	0.062	0	0	0.457	0.468
MDM2	PPARG	9606.ENSP00000258149	9606.ENSP00000287820	0	0	0	0	0	0.282	0	0.367	0.526
MDM2	SRC	9606.ENSP00000258149	9606.ENSP00000362680	0	0	0	0	0	0.281	0.650	0.509	0.865
MET	MMP2	9606.ENSP00000317272	9606.ENSP00000219070	0	0	0	0	0.065	0	0	0.519	0.531
MET	MMP7	9606.ENSP00000317272	9606.ENSP00000260227	0	0	0	0	0	0	0	0.405	0.405
MET	MMP1	9606.ENSP00000317272	9606.ENSP00000322788	0	0	0	0	0.098	0	0	0.366	0.403
MET	MMP9	9606.ENSP00000317272	9606.ENSP00000361405	0	0	0	0	0	0	0	0.570	0.570
MET	PIK3R1	9606.ENSP00000317272	9606.ENSP00000428056	0	0	0	0	0	0.324	0.900	0.605	0.971
MET	PTPN1	9606.ENSP00000317272	9606.ENSP00000360683	0	0	0	0	0.062	0.731	0.900	0.334	0.981
MET	SRC	9606.ENSP00000317272	9606.ENSP00000362680	0	0	0	0.684	0.064	0.756	0.900	0.939	0.982
MET	PTPN11	9606.ENSP00000317272	9606.ENSP00000340944	0	0	0	0	0.062	0.701	0.900	0.675	0.989
MME	REN	9606.ENSP00000418525	9606.ENSP00000272190	0	0	0	0	0.053	0.062	0	0.721	0.730
MME	PGR	9606.ENSP00000418525	9606.ENSP00000325120	0	0	0	0	0	0.056	0	0.631	0.636
MME	NR3C2	9606.ENSP00000418525	9606.ENSP00000350815	0	0	0	0	0	0.056	0	0.561	0.567
MME	MMP9	9606.ENSP00000418525	9606.ENSP00000361405	0	0	0	0	0	0	0	0.404	0.404
MMP1	MMP2	9606.ENSP00000322788	9606.ENSP00000219070	0	0	0	0.869	0.154	0	0.900	0.883	0.921
MMP1	MMP7	9606.ENSP00000322788	9606.ENSP00000260227	0	0	0.265	0.919	0.062	0.213	0.900	0.806	0.926
MMP1	MMP3	9606.ENSP00000322788	9606.ENSP00000299855	0	0	0.298	0.953	0.529	0	0.900	0.912	0.953
MMP1	SRC	9606.ENSP00000322788	9606.ENSP00000362680	0	0	0	0	0.062	0	0	0.429	0.441
MMP1	MMP9	9606.ENSP00000322788	9606.ENSP00000361405	0	0	0	0.750	0.518	0	0.900	0.901	0.961
MMP2	PGR	9606.ENSP00000219070	9606.ENSP00000325120	0	0	0	0	0	0	0	0.426	0.426
MMP2	PARP1	9606.ENSP00000219070	9606.ENSP00000355759	0	0	0	0	0	0	0	0.451	0.451
MMP2	TGFBR1	9606.ENSP00000219070	9606.ENSP00000364133	0	0	0	0	0	0	0	0.452	0.452
MMP2	MMP3	9606.ENSP00000219070	9606.ENSP00000299855	0	0	0	0.880	0.180	0	0.300	0.878	0.464
MMP2	REN	9606.ENSP00000219070	9606.ENSP00000272190	0	0	0	0	0.052	0	0	0.486	0.492
MMP2	PPARG	9606.ENSP00000219070	9606.ENSP00000287820	0	0	0	0	0.062	0	0	0.504	0.514
MMP2	MMP7	9606.ENSP00000219070	9606.ENSP00000260227	0	0	0	0.883	0	0	0.500	0.863	0.550
MMP2	MMP9	9606.ENSP00000219070	9606.ENSP00000361405	0	0	0	0.929	0.062	0	0.900	0.923	0.908
MMP2	SRC	9606.ENSP00000219070	9606.ENSP00000362680	0	0	0	0	0	0	0.900	0.622	0.960
MMP3	REN	9606.ENSP00000299855	9606.ENSP00000272190	0	0	0	0	0.052	0	0	0.396	0.403
MMP3	SRC	9606.ENSP00000299855	9606.ENSP00000362680	0	0	0	0	0	0	0	0.474	0.474
MMP3	MMP9	9606.ENSP00000299855	9606.ENSP00000361405	0	0	0	0.791	0.518	0	0.800	0.903	0.918
MMP7	SRC	9606.ENSP00000260227	9606.ENSP00000362680	0	0	0	0	0.062	0	0	0.471	0.483
MMP7	MMP9	9606.ENSP00000260227	9606.ENSP00000361405	0	0	0	0.809	0.120	0.213	0.300	0.874	0.560
MMP8	MMP9	9606.ENSP00000236826	9606.ENSP00000361405	0	0	0	0.738	0.546	0	0	0.888	0.651
MMP9	REN	9606.ENSP00000361405	9606.ENSP00000272190	0	0	0	0	0.052	0	0	0.540	0.545
MMP9	PPARG	9606.ENSP00000361405	9606.ENSP00000287820	0	0	0	0	0	0	0	0.652	0.652
MMP9	PGR	9606.ENSP00000361405	9606.ENSP00000325120	0	0	0	0	0	0	0	0.500	0.499
MMP9	NOS2	9606.ENSP00000361405	9606.ENSP00000327251	0	0	0	0	0.065	0	0	0.535	0.547
MMP9	PPARA	9606.ENSP00000361405	9606.ENSP00000385523	0	0	0	0	0	0	0	0.502	0.502
MMP9	TGFBR1	9606.ENSP00000361405	9606.ENSP00000364133	0	0	0	0	0.062	0	0	0.506	0.516
MMP9	SRC	9606.ENSP00000361405	9606.ENSP00000362680	0	0	0	0	0.089	0	0.900	0.700	0.970
NOS2	PPARG	9606.ENSP00000327251	9606.ENSP00000287820	0	0	0	0	0.062	0.067	0	0.526	0.549
NOS2	PTGS1	9606.ENSP00000327251	9606.ENSP00000354612	0	0	0	0	0.048	0.142	0	0.343	0.416
NOS2	PDE5A	9606.ENSP00000327251	9606.ENSP00000347046	0	0	0	0	0	0	0	0.467	0.467
NOS2	PIK3R1	9606.ENSP00000327251	9606.ENSP00000428056	0	0	0	0	0.062	0	0.900	0.075	0.905
NOS2	PPARA	9606.ENSP00000327251	9606.ENSP00000385523	0	0	0	0	0	0.067	0.900	0.378	0.936
NOS2	SRC	9606.ENSP00000327251	9606.ENSP00000362680	0	0	0	0	0.065	0.242	0.900	0.371	0.949
NR1H2	PPARG	9606.ENSP00000253727	9606.ENSP00000287820	0	0	0	0.696	0.062	0.417	0	0.740	0.556
NR1H2	PPARA	9606.ENSP00000253727	9606.ENSP00000385523	0	0	0	0.680	0.062	0.417	0	0.799	0.574
NR1H4	SRC	9606.ENSP00000447149	9606.ENSP00000362680	0	0	0	0	0.089	0.077	0	0.406	0.457
NR1I2	PARP1	9606.ENSP00000336528	9606.ENSP00000355759	0	0	0	0	0	0	0	0.451	0.451
NR1I2	SRC	9606.ENSP00000336528	9606.ENSP00000362680	0	0	0	0	0	0.242	0	0.734	0.789
NR3C1	REN	9606.ENSP00000231509	9606.ENSP00000272190	0	0	0	0	0	0.056	0	0.414	0.423
NR3C1	PPARG	9606.ENSP00000231509	9606.ENSP00000287820	0	0	0	0.578	0.062	0.270	0	0.745	0.507
NR3C1	SRC	9606.ENSP00000231509	9606.ENSP00000362680	0	0	0	0	0	0.077	0	0.498	0.517
NR3C1	PGR	9606.ENSP00000231509	9606.ENSP00000325120	0	0	0	0.839	0	0	0.600	0.862	0.655
NR3C1	NR3C2	9606.ENSP00000231509	9606.ENSP00000350815	0	0	0	0.861	0	0.486	0.600	0.968	0.814
NR3C1	PIK3R1	9606.ENSP00000231509	9606.ENSP00000428056	0	0	0	0	0.062	0.070	0.900	0.274	0.928
NR3C1	RARA	9606.ENSP00000231509	9606.ENSP00000254066	0	0	0	0.614	0	0.228	0.900	0.425	0.932
NR3C2	REN	9606.ENSP00000350815	9606.ENSP00000272190	0	0	0	0	0	0.056	0	0.860	0.863
NR3C2	PGR	9606.ENSP00000350815	9606.ENSP00000325120	0	0	0	0.809	0.062	0	0.600	0.678	0.658
PARP1	RARA	9606.ENSP00000355759	9606.ENSP00000254066	0	0	0	0	0.066	0.397	0	0.114	0.457
PARP1	PGR	9606.ENSP00000355759	9606.ENSP00000325120	0	0	0	0	0	0.270	0	0.384	0.531
PARP1	SRC	9606.ENSP00000355759	9606.ENSP00000362680	0	0	0	0	0.062	0.082	0	0.359	0.400
PDE4D	SRC	9606.ENSP00000345502	9606.ENSP00000362680	0	0	0	0	0.052	0.297	0	0.184	0.408
PDE4D	PIK3CG	9606.ENSP00000345502	9606.ENSP00000352121	0	0	0	0	0.051	0	0	0.721	0.724
PDE5A	REN	9606.ENSP00000347046	9606.ENSP00000272190	0	0	0	0	0.062	0	0	0.460	0.472
PGR	SHBG	9606.ENSP00000325120	9606.ENSP00000369816	0	0	0	0	0	0	0	0.559	0.559
PGR	PIK3R1	9606.ENSP00000325120	9606.ENSP00000428056	0	0	0	0	0	0.070	0.800	0.308	0.860
PGR	SRC	9606.ENSP00000325120	9606.ENSP00000362680	0	0	0	0	0.062	0.749	0.900	0.986	0.999
PIK3CG	PTPN11	9606.ENSP00000352121	9606.ENSP00000340944	0	0	0	0	0.053	0.476	0	0.315	0.630
PIK3CG	SRC	9606.ENSP00000352121	9606.ENSP00000362680	0	0	0	0	0.062	0.104	0.600	0.545	0.826
PIK3CG	PIK3R1	9606.ENSP00000352121	9606.ENSP00000428056	0	0	0	0	0.063	0.537	0.900	0.915	0.995
PIK3R1	RARA	9606.ENSP00000428056	9606.ENSP00000254066	0	0	0	0	0	0.292	0	0.365	0.531
PIK3R1	PTPN11	9606.ENSP00000428056	9606.ENSP00000340944	0	0	0	0	0.062	0.912	0.900	0.874	0.998
PIK3R1	PTPN1	9606.ENSP00000428056	9606.ENSP00000360683	0	0	0	0	0	0.095	0.900	0.393	0.940
PIK3R1	SRC	9606.ENSP00000428056	9606.ENSP00000362680	0	0	0	0	0	0.889	0.900	0.974	0.999
PIK3R1	TGFBR1	9606.ENSP00000428056	9606.ENSP00000364133	0	0	0	0	0	0.518	0	0.838	0.919
PIK3R1	THRB	9606.ENSP00000428056	9606.ENSP00000379904	0	0	0	0	0.062	0.495	0.800	0.613	0.958
PLA2G2A	PTGS1	9606.ENSP00000383364	9606.ENSP00000354612	0	0	0	0	0.062	0	0.650	0.466	0.809
PPARA	REN	9606.ENSP00000385523	9606.ENSP00000272190	0	0	0	0	0	0.056	0	0.517	0.524
PPARA	RBP4	9606.ENSP00000385523	9606.ENSP00000360522	0	0	0	0	0.064	0	0	0.408	0.422
PPARA	PTPN1	9606.ENSP00000385523	9606.ENSP00000360683	0	0	0	0	0	0.069	0	0.430	0.447
PPARA	SRC	9606.ENSP00000385523	9606.ENSP00000362680	0	0	0	0	0	0.077	0	0.390	0.412
PPARG	REN	9606.ENSP00000287820	9606.ENSP00000272190	0	0	0	0	0	0.056	0	0.619	0.624
PPARG	VDR	9606.ENSP00000287820	9606.ENSP00000447173	0	0	0	0.684	0	0.270	0	0.800	0.452
PPARG	RBP4	9606.ENSP00000287820	9606.ENSP00000360522	0	0	0	0	0.062	0	0	0.503	0.514
PPARG	PTGS1	9606.ENSP00000287820	9606.ENSP00000354612	0	0	0	0	0.062	0.056	0	0.507	0.525
PPARG	PTPN1	9606.ENSP00000287820	9606.ENSP00000360683	0	0	0	0	0	0.069	0	0.559	0.572
PPARG	SRC	9606.ENSP00000287820	9606.ENSP00000362680	0	0	0	0	0	0.077	0	0.729	0.739
PTPN1	PTPN11	9606.ENSP00000360683	9606.ENSP00000340944	0	0	0	0.762	0.097	0.139	0.800	0.806	0.863
PTPN1	SRC	9606.ENSP00000360683	9606.ENSP00000362680	0	0	0	0	0.086	0.875	0.900	0.804	0.997
PTPN11	SRC	9606.ENSP00000340944	9606.ENSP00000362680	0	0	0	0.550	0.064	0.747	0.900	0.990	0.985
RARA	SRC	9606.ENSP00000254066	9606.ENSP00000362680	0	0	0	0	0.077	0.488	0	0.240	0.610
RARA	VDR	9606.ENSP00000254066	9606.ENSP00000447173	0	0	0	0.697	0	0	0.900	0.476	0.913
RARA	THRB	9606.ENSP00000254066	9606.ENSP00000379904	0	0	0	0.813	0	0.213	0.900	0.426	0.924
RBP4	SHBG	9606.ENSP00000360522	9606.ENSP00000369816	0	0	0	0	0	0	0	0.416	0.416
REN	SRC	9606.ENSP00000272190	9606.ENSP00000362680	0	0	0	0	0.062	0.077	0	0.429	0.462
REN	SHBG	9606.ENSP00000272190	9606.ENSP00000369816	0	0	0	0	0.049	0	0	0.509	0.513
REN	VDR	9606.ENSP00000272190	9606.ENSP00000447173	0	0	0	0	0	0.056	0	0.875	0.877
SRC	VDR	9606.ENSP00000362680	9606.ENSP00000447173	0	0	0	0	0	0.785	0	0.426	0.871
