# Supplementary material for: Exploring the mechanism of Alisma orientale for the treatment of pregnancy induced hypertension and potential hepato-nephrotoxicity by using network pharmacology, network toxicology, molecular docking and molecular dynamics simulation
Source: Front Pharmacol. 2022 Nov 15;13:1027112. doi: 10.3389/fphar.2022.1027112 (PMC9705790; doi:10.3389/fphar.2022.1027112)
Supplement: Supplementary file 5 [file DataSheet9.ZIP]

Archive with 20 entries (19 files):
- Revise Nephrotoxicity/
- Revise Nephrotoxicity/307d9a2d45df9160.tiff
- Revise Nephrotoxicity/D-C-T-P-D type.xlsx
- Revise Nephrotoxicity/D-C-T-P-D.png
- Revise Nephrotoxicity/D-C-T-P-D.xlsx
- Revise Nephrotoxicity/DisGeNET.xlsx
- Revise Nephrotoxicity/GO_AllLists.csv
- Revise Nephrotoxicity/GeneCards-drug induced kidney injury.csv
- Revise Nephrotoxicity/KEGG Mapper lip.xlsx
- Revise Nephrotoxicity/OMIM-Gene-Map-Retrieval.xlsx
- Revise Nephrotoxicity/Toxic Target.xlsx
- Revise Nephrotoxicity/Venn.png
- Revise Nephrotoxicity/all.tz_808bp4.zip
- Revise Nephrotoxicity/b25fe629a1166dc8.tiff
- Revise Nephrotoxicity/hsa05417.png
- Revise Nephrotoxicity/string_CYTO_image.png
- Revise Nephrotoxicity/string_hubba_image.png
- Revise Nephrotoxicity/string_interactions_short.tsv
- Revise Nephrotoxicity/string_mcode_image.png
- Revise Nephrotoxicity/string_normal_image.png
