# Supplementary material for: Exploring the mechanism of Alisma orientale for the treatment of pregnancy induced hypertension and potential hepato-nephrotoxicity by using network pharmacology, network toxicology, molecular docking and molecular dynamics simulation
Source: Front Pharmacol. 2022 Nov 15;13:1027112. doi: 10.3389/fphar.2022.1027112 (PMC9705790; doi:10.3389/fphar.2022.1027112)
Supplement: Supplementary file 5 [file DataSheet9.ZIP › Revise Nephrotoxicity/D-C-T-P-D.xlsx]

## Sheet: Sheet1
Term1	Term2
NCA	AO (Toxic)
HMF	AO (Toxic)
choline	AO (Toxic)
Healip	AO (Toxic)
emodin	AO (Toxic)
1h-indole-3-carboxylic,acid	AO (Toxic)
stearic acid	AO (Toxic)
sucrose	AO (Toxic)
2-Furaldehyde	AO (Toxic)
2-Furancarboxylic Acid	AO (Toxic)
1h-indole-3-carboxylic,acid	BACE1
1h-indole-3-carboxylic,acid	BCHE
1h-indole-3-carboxylic,acid	CA2
1h-indole-3-carboxylic,acid	CHEK1
1h-indole-3-carboxylic,acid	CYP19A1
1h-indole-3-carboxylic,acid	DHODH
1h-indole-3-carboxylic,acid	EGFR
1h-indole-3-carboxylic,acid	ESR1
1h-indole-3-carboxylic,acid	GSK3B
1h-indole-3-carboxylic,acid	HDAC8
1h-indole-3-carboxylic,acid	HSD11B1
1h-indole-3-carboxylic,acid	JAK2
1h-indole-3-carboxylic,acid	KDR
1h-indole-3-carboxylic,acid	KIT
1h-indole-3-carboxylic,acid	MAPK14
1h-indole-3-carboxylic,acid	MET
1h-indole-3-carboxylic,acid	MMP2
1h-indole-3-carboxylic,acid	MMP3
1h-indole-3-carboxylic,acid	MMP9
1h-indole-3-carboxylic,acid	NR1H4
1h-indole-3-carboxylic,acid	NR3C1
1h-indole-3-carboxylic,acid	NR3C2
1h-indole-3-carboxylic,acid	PGR
1h-indole-3-carboxylic,acid	PIK3CG
1h-indole-3-carboxylic,acid	PIM1
1h-indole-3-carboxylic,acid	PTPN1
1h-indole-3-carboxylic,acid	SYK
2-Furancarboxylic acid	AKR1B1
2-Furancarboxylic acid	HSP90AA1
2-Furancarboxylic acid	FOLH1
2-Furancarboxylic acid	LCK
emodin	AKR1B1
emodin	ALDH2
emodin	ARG1
emodin	BCHE
emodin	BTK
emodin	CASP3
emodin	CDK2
emodin	CDK6
emodin	CDKN1A
emodin	CSF2
emodin	CYP1A1
emodin	DHODH
emodin	EGF
emodin	EGFR
emodin	ELANE
emodin	ESR1
emodin	F10
emodin	F7
emodin	FLT1
emodin	FLT4
emodin	GSK3B
emodin	HSP90AA1
emodin	IGHG1
emodin	IL1B
emodin	KDR
emodin	LCK
emodin	MAOB
emodin	MET
emodin	MIF
emodin	MMP1
emodin	MMP12
emodin	MMP2
emodin	MMP9
emodin	MYC
emodin	PARP1
emodin	PIK3CG
emodin	PIM1
emodin	PLK1
emodin	PPARA
emodin	PPARG
emodin	PRKACA
emodin	PRKCD
emodin	PRKCE
emodin	PTGS1
emodin	PTGS2
emodin	RAF1
emodin	RXRA
emodin	SLC2A1
emodin	SLC2A4
emodin	SYK
emodin	TGFB1
emodin	TNF
emodin	TOP2A
emodin	TP53
emodin	TTR
Healip	AR
Healip	CA2
Healip	CYP19A1
Healip	DPP4
Healip	ESR1
Healip	ESR2
Healip	FABP4
Healip	HSD11B1
Healip	KDR
Healip	MAPK14
Healip	MAPK8
Healip	NR1H4
Healip	PPARD
Healip	PPARG
Healip	SHBG
HMF	ACHE
HMF	CA2
HMF	CHRM1
HMF	CHRM2
HMF	CHRM3
HMF	DPP4
HMF	F2
HMF	GABRA1
HMF	GRIA2
HMF	GSR
HMF	HSP90AA1
HMF	IGHG1
HMF	PTGS1
HMF	PTGS2
HMF	PTPN1
NCA	AKR1B1
NCA	AR
NCA	CCNA2
NCA	CDK2
NCA	EPHX2
NCA	GSK3B
NCA	LYZ
NCA	MAOB
NCA	PARP1
NCA	PTGS1
NCA	PTGS2
stearic acid	ACE
stearic acid	AR
stearic acid	CA2
stearic acid	CES1
stearic acid	EPHX2
stearic acid	FABP4
stearic acid	HMGCR
stearic acid	HSD11B1
stearic acid	IGHG1
stearic acid	ITGAL
stearic acid	MMP2
stearic acid	NR1H2
stearic acid	NR1H4
stearic acid	NR3C2
stearic acid	PGR
stearic acid	PPARA
stearic acid	PPARD
stearic acid	PPARG
stearic acid	PTGS1
stearic acid	PTGS2
stearic acid	PTPN1
stearic acid	RARA
stearic acid	RARB
stearic acid	RBP4
stearic acid	RXRA
stearic acid	SHBG
stearic acid	SP1
stearic acid	VDR
sucrose	AKR1B1
sucrose	CA2
sucrose	CASP3
sucrose	CHI3L1
sucrose	COL1A1
sucrose	COL7A1
sucrose	CYP1A2
sucrose	FOLH1
sucrose	FOS
sucrose	G6PC1
sucrose	GLUL
sucrose	HSD11B1
sucrose	HSP90AA1
sucrose	IL2
sucrose	LGALS3
sucrose	NR1I3
sucrose	PPARG
sucrose	PYGL
sucrose	SREBF1
Pathways in cancer	DIKI
PI3K-Akt signaling pathway	DIKI
Chemical carcinogenesis - receptor activation	DIKI
MAPK signaling pathway	DIKI
Proteoglycans in cancer	DIKI
Lipid and atherosclerosis	DIKI
Human T-cell leukemia virus 1 infection	DIKI
Breast cancer	DIKI
Kaposi sarcoma-associated herpesvirus infection	DIKI
Diabetic cardiomyopathy	DIKI
Pathways in cancer	AR
Pathways in cancer	CASP3
Pathways in cancer	CCNA2
Pathways in cancer	CDK2
Pathways in cancer	CDK6
Pathways in cancer	CDKN1A
Pathways in cancer	EGF
Pathways in cancer	EGFR
Pathways in cancer	ESR1
Pathways in cancer	ESR2
Pathways in cancer	F2
Pathways in cancer	FLT4
Pathways in cancer	FOS
Pathways in cancer	GSK3B
Pathways in cancer	HSP90AA1
Pathways in cancer	IL2
Pathways in cancer	JAK2
Pathways in cancer	KIT
Pathways in cancer	MET
Pathways in cancer	MMP1
Pathways in cancer	MMP2
Pathways in cancer	MMP9
Pathways in cancer	MYC
Pathways in cancer	PIM1
Pathways in cancer	PPARD
Pathways in cancer	PPARG
Pathways in cancer	PRKACA
Pathways in cancer	MAPK8
Pathways in cancer	PTGS2
Pathways in cancer	RAF1
Pathways in cancer	RARA
Pathways in cancer	RARB
Pathways in cancer	RXRA
Pathways in cancer	SLC2A1
Pathways in cancer	SP1
Pathways in cancer	TGFB1
Pathways in cancer	TP53
PI3K-Akt signaling pathway	CDK2
PI3K-Akt signaling pathway	CDK6
PI3K-Akt signaling pathway	CDKN1A
PI3K-Akt signaling pathway	CHRM1
PI3K-Akt signaling pathway	CHRM2
PI3K-Akt signaling pathway	COL1A1
PI3K-Akt signaling pathway	EGF
PI3K-Akt signaling pathway	EGFR
PI3K-Akt signaling pathway	FLT1
PI3K-Akt signaling pathway	FLT4
PI3K-Akt signaling pathway	G6PC1
PI3K-Akt signaling pathway	GSK3B
PI3K-Akt signaling pathway	HSP90AA1
PI3K-Akt signaling pathway	IL2
PI3K-Akt signaling pathway	JAK2
PI3K-Akt signaling pathway	KDR
PI3K-Akt signaling pathway	KIT
PI3K-Akt signaling pathway	MET
PI3K-Akt signaling pathway	MYC
PI3K-Akt signaling pathway	PIK3CG
PI3K-Akt signaling pathway	RAF1
PI3K-Akt signaling pathway	RXRA
PI3K-Akt signaling pathway	SYK
PI3K-Akt signaling pathway	TP53
Chemical carcinogenesis - receptor activation	AR
Chemical carcinogenesis - receptor activation	CYP1A1
Chemical carcinogenesis - receptor activation	CYP1A2
Chemical carcinogenesis - receptor activation	EGF
Chemical carcinogenesis - receptor activation	EGFR
Chemical carcinogenesis - receptor activation	EPHX2
Chemical carcinogenesis - receptor activation	ESR1
Chemical carcinogenesis - receptor activation	ESR2
Chemical carcinogenesis - receptor activation	FOS
Chemical carcinogenesis - receptor activation	HSP90AA1
Chemical carcinogenesis - receptor activation	JAK2
Chemical carcinogenesis - receptor activation	MYC
Chemical carcinogenesis - receptor activation	PGR
Chemical carcinogenesis - receptor activation	PPARA
Chemical carcinogenesis - receptor activation	PRKACA
Chemical carcinogenesis - receptor activation	RAF1
Chemical carcinogenesis - receptor activation	RXRA
Chemical carcinogenesis - receptor activation	VDR
Chemical carcinogenesis - receptor activation	NR1I3
MAPK signaling pathway	CASP3
MAPK signaling pathway	MAPK14
MAPK signaling pathway	EGF
MAPK signaling pathway	EGFR
MAPK signaling pathway	FLT1
MAPK signaling pathway	FLT4
MAPK signaling pathway	FOS
MAPK signaling pathway	IL1B
MAPK signaling pathway	KDR
MAPK signaling pathway	KIT
MAPK signaling pathway	MET
MAPK signaling pathway	MYC
MAPK signaling pathway	PRKACA
MAPK signaling pathway	MAPK8
MAPK signaling pathway	RAF1
MAPK signaling pathway	TGFB1
MAPK signaling pathway	TNF
MAPK signaling pathway	TP53
Proteoglycans in cancer	CASP3
Proteoglycans in cancer	CDKN1A
Proteoglycans in cancer	COL1A1
Proteoglycans in cancer	MAPK14
Proteoglycans in cancer	EGFR
Proteoglycans in cancer	ESR1
Proteoglycans in cancer	KDR
Proteoglycans in cancer	MET
Proteoglycans in cancer	MMP2
Proteoglycans in cancer	MMP9
Proteoglycans in cancer	MYC
Proteoglycans in cancer	PRKACA
Proteoglycans in cancer	RAF1
Proteoglycans in cancer	TGFB1
Proteoglycans in cancer	TNF
Proteoglycans in cancer	TP53
Lipid and atherosclerosis	CASP3
Lipid and atherosclerosis	MAPK14
Lipid and atherosclerosis	CYP1A1
Lipid and atherosclerosis	FOS
Lipid and atherosclerosis	GSK3B
Lipid and atherosclerosis	HSP90AA1
Lipid and atherosclerosis	IL1B
Lipid and atherosclerosis	JAK2
Lipid and atherosclerosis	MMP1
Lipid and atherosclerosis	MMP3
Lipid and atherosclerosis	MMP9
Lipid and atherosclerosis	PPARG
Lipid and atherosclerosis	MAPK8
Lipid and atherosclerosis	RXRA
Lipid and atherosclerosis	TNF
Lipid and atherosclerosis	TP53
Human T-cell leukemia virus 1 infection	CCNA2
Human T-cell leukemia virus 1 infection	CDK2
Human T-cell leukemia virus 1 infection	CDKN1A
Human T-cell leukemia virus 1 infection	CHEK1
Human T-cell leukemia virus 1 infection	CSF2
Human T-cell leukemia virus 1 infection	FOS
Human T-cell leukemia virus 1 infection	IL2
Human T-cell leukemia virus 1 infection	ITGAL
Human T-cell leukemia virus 1 infection	LCK
Human T-cell leukemia virus 1 infection	MYC
Human T-cell leukemia virus 1 infection	PRKACA
Human T-cell leukemia virus 1 infection	MAPK8
Human T-cell leukemia virus 1 infection	SLC2A1
Human T-cell leukemia virus 1 infection	TGFB1
Human T-cell leukemia virus 1 infection	TNF
Human T-cell leukemia virus 1 infection	TP53
Breast cancer	CDK6
Breast cancer	CDKN1A
Breast cancer	EGF
Breast cancer	EGFR
Breast cancer	ESR1
Breast cancer	ESR2
Breast cancer	FLT4
Breast cancer	FOS
Breast cancer	GSK3B
Breast cancer	KIT
Breast cancer	MYC
Breast cancer	PGR
Breast cancer	RAF1
Breast cancer	SP1
Breast cancer	TP53
Kaposi sarcoma-associated herpesvirus infection	CASP3
Kaposi sarcoma-associated herpesvirus infection	CDK6
Kaposi sarcoma-associated herpesvirus infection	CDKN1A
Kaposi sarcoma-associated herpesvirus infection	MAPK14
Kaposi sarcoma-associated herpesvirus infection	CSF2
Kaposi sarcoma-associated herpesvirus infection	FOS
Kaposi sarcoma-associated herpesvirus infection	GSK3B
Kaposi sarcoma-associated herpesvirus infection	JAK2
Kaposi sarcoma-associated herpesvirus infection	MYC
Kaposi sarcoma-associated herpesvirus infection	PIK3CG
Kaposi sarcoma-associated herpesvirus infection	MAPK8
Kaposi sarcoma-associated herpesvirus infection	PTGS2
Kaposi sarcoma-associated herpesvirus infection	RAF1
Kaposi sarcoma-associated herpesvirus infection	SYK
Kaposi sarcoma-associated herpesvirus infection	TP53
Diabetic cardiomyopathy	PARP1
Diabetic cardiomyopathy	COL1A1
Diabetic cardiomyopathy	MAPK14
Diabetic cardiomyopathy	ACE
Diabetic cardiomyopathy	GSK3B
Diabetic cardiomyopathy	GSR
Diabetic cardiomyopathy	MMP2
Diabetic cardiomyopathy	MMP9
Diabetic cardiomyopathy	PPARA
Diabetic cardiomyopathy	PRKCD
Diabetic cardiomyopathy	MAPK8
Diabetic cardiomyopathy	SLC2A1
Diabetic cardiomyopathy	SLC2A4
Diabetic cardiomyopathy	SP1
Diabetic cardiomyopathy	TGFB1
