# Supplementary material for: Exploring the mechanism of Alisma orientale for the treatment of pregnancy induced hypertension and potential hepato-nephrotoxicity by using network pharmacology, network toxicology, molecular docking and molecular dynamics simulation
Source: Front Pharmacol. 2022 Nov 15;13:1027112. doi: 10.3389/fphar.2022.1027112 (PMC9705790; doi:10.3389/fphar.2022.1027112)
Supplement: Supplementary file 5 [file DataSheet9.ZIP › Revise Nephrotoxicity/DisGeNET.xlsx]

## Sheet: C1404837
Disease	Disease_id	Gene	Gene_id	UniProt	Gene_Full_Name	Protein_Class	N_diseases_g	DSI_g	DPI_g	pLI	Score_gda	EL_gda	EI_gda	N_PMIDs	N_SNPs_gda	First_Ref	Last_Ref
Drug-induced Nephropathy	C1404837	CLU	1191	P10909	clusterin		412	0.426	0.885	7.8072e-05	0.02		1	2	0	2017	2018
Drug-induced Nephropathy	C1404837	OGA	10724	O60502	O-GlcNAcase		140	0.534	0.731	0.96569	0.01		1	1	0	2019	2019
Drug-induced Nephropathy	C1404837	SLC5A2	6524	P31639	solute carrier family 5 member 2	Transporter	214	0.499	0.769	4.9184e-14	0.01		1	1	0	2019	2019
Drug-induced Nephropathy	C1404837	SCN7A	6332	Q01118	sodium voltage-gated channel alpha subunit 7	Ion channel	78	0.585	0.692	2.1568e-17	0.01		1	1	0	2019	2019
Drug-induced Nephropathy	C1404837	NBAS	51594	A2RRP1	NBAS subunit of NRZ tethering complex		123	0.566	0.692	5.0234e-43	0.01		1	1	0	2019	2019
Drug-induced Nephropathy	C1404837	MIR382	494331		microRNA 382		71	0.603	0.692		0.01		1	1	0	2015	2015
Drug-induced Nephropathy	C1404837	NAGLU	4669	P54802	N-acetyl-alpha-glucosaminidase		152	0.546	0.769	1.3655e-08	0.01		1	1	0	2019	2019
Drug-induced Nephropathy	C1404837	HAVCR1	26762	Q96D42	hepatitis A virus cellular receptor 1		217	0.489	0.885	8.5105e-07	0.01		1	1	0	2018	2018
Drug-induced Nephropathy	C1404837	FABP4	2167	P15090	fatty acid binding protein 4		194	0.5	0.808	5.1764e-05	0.01		1	1	0	2018	2018
Drug-induced Nephropathy	C1404837	ALB	213	P02768	albumin	Transporter	1198	0.317	0.962	0.64329	0.01		1	1	0	2017	2017
Drug-induced Nephropathy	C1404837	CST3	1471	P01034	cystatin C		370	0.436	0.808	0.0039011	0.01		1	1	0	2018	2018
Drug-induced Nephropathy	C1404837	CASP3	836	P42574	caspase 3	Enzyme	819	0.351	0.923	0.10017	0.01		1	1	0	2018	2018
