# Supplementary material for: Exploring the mechanism of Alisma orientale for the treatment of pregnancy induced hypertension and potential hepato-nephrotoxicity by using network pharmacology, network toxicology, molecular docking and molecular dynamics simulation
Source: Front Pharmacol. 2022 Nov 15;13:1027112. doi: 10.3389/fphar.2022.1027112 (PMC9705790; doi:10.3389/fphar.2022.1027112)
Supplement: Supplementary file 5 [file DataSheet9.ZIP › Revise Nephrotoxicity/GeneCards-drug induced kidney injury.csv]

Gene Symbol	Description	Category	Gifts	GC Id	Relevance score	GeneCards Link
PKD1	Polycystin 1, Transient Receptor Potential Channel Interacting	Protein Coding	48	GC16M007548	125.63166809082	https://www.genecards.org/cgi-bin/carddisp.pl?gene=PKD1
PKHD1	PKHD1 Ciliary IPT Domain Containing Fibrocystin/Polyductin	Protein Coding	41	GC06M069563	115.205078125	https://www.genecards.org/cgi-bin/carddisp.pl?gene=PKHD1
PKD2	Polycystin 2, Transient Receptor Potential Cation Channel	Protein Coding	50	GC04P088007	95.6027526855469	https://www.genecards.org/cgi-bin/carddisp.pl?gene=PKD2
TNF	Tumor Necrosis Factor	Protein Coding	54	GC06P087731	95.5586242675781	https://www.genecards.org/cgi-bin/carddisp.pl?gene=TNF
IL6	Interleukin 6	Protein Coding	53	GC07P022725	83.7364501953125	https://www.genecards.org/cgi-bin/carddisp.pl?gene=IL6
TP53	Tumor Protein P53	Protein Coding	55	GC17M007661	78.5378646850586	https://www.genecards.org/cgi-bin/carddisp.pl?gene=TP53
HNF1B	HNF1 Homeobox B	Protein Coding	44	GC17M037686	72.4563140869141	https://www.genecards.org/cgi-bin/carddisp.pl?gene=HNF1B
UMOD	Uromodulin	Protein Coding	45	GC16M020344	67.2645416259766	https://www.genecards.org/cgi-bin/carddisp.pl?gene=UMOD
ACE	Angiotensin I Converting Enzyme	Protein Coding	54	GC17P063477	66.0822906494141	https://www.genecards.org/cgi-bin/carddisp.pl?gene=ACE
IFNG	Interferon Gamma	Protein Coding	52	GC12M068154	64.4723129272461	https://www.genecards.org/cgi-bin/carddisp.pl?gene=IFNG
ALB	Albumin	Protein Coding	52	GC04P073397	63.3714904785156	https://www.genecards.org/cgi-bin/carddisp.pl?gene=ALB
INS	Insulin	Protein Coding	50	GC11M002159	63.1905250549316	https://www.genecards.org/cgi-bin/carddisp.pl?gene=INS
HIF1A	Hypoxia Inducible Factor 1 Subunit Alpha	Protein Coding	51	GC14P061695	62.4434585571289	https://www.genecards.org/cgi-bin/carddisp.pl?gene=HIF1A
REN	Renin	Protein Coding	51	GC01M204154	61.7965660095215	https://www.genecards.org/cgi-bin/carddisp.pl?gene=REN
TSC2	TSC Complex Subunit 2	Protein Coding	51	GC16P012688	60.4060134887695	https://www.genecards.org/cgi-bin/carddisp.pl?gene=TSC2
CPT2	Carnitine Palmitoyltransferase 2	Protein Coding	52	GC01P053196	59.5639724731445	https://www.genecards.org/cgi-bin/carddisp.pl?gene=CPT2
MET	MET Proto-Oncogene, Receptor Tyrosine Kinase	Protein Coding	56	GC07P116672	58.4420051574707	https://www.genecards.org/cgi-bin/carddisp.pl?gene=MET
ABCB1	ATP Binding Cassette Subfamily B Member 1	Protein Coding	53	GC07M087504	58.344898223877	https://www.genecards.org/cgi-bin/carddisp.pl?gene=ABCB1
IL10	Interleukin 10	Protein Coding	50	GC01M206767	57.2804374694824	https://www.genecards.org/cgi-bin/carddisp.pl?gene=IL10
NOS2	Nitric Oxide Synthase 2	Protein Coding	51	GC17M027756	57.0331420898438	https://www.genecards.org/cgi-bin/carddisp.pl?gene=NOS2
MAPK1	Mitogen-Activated Protein Kinase 1	Protein Coding	54	GC22M021759	56.8512687683105	https://www.genecards.org/cgi-bin/carddisp.pl?gene=MAPK1
VEGFA	Vascular Endothelial Growth Factor A	Protein Coding	51	GC06P043770	55.4870223999023	https://www.genecards.org/cgi-bin/carddisp.pl?gene=VEGFA
CASP3	Caspase 3	Protein Coding	52	GC04M184627	54.8627624511719	https://www.genecards.org/cgi-bin/carddisp.pl?gene=CASP3
IL1B	Interleukin 1 Beta	Protein Coding	50	GC02M112829	54.5122451782227	https://www.genecards.org/cgi-bin/carddisp.pl?gene=IL1B
CYP3A4	Cytochrome P450 Family 3 Subfamily A Member 4	Protein Coding	52	GC07M099759	52.872688293457	https://www.genecards.org/cgi-bin/carddisp.pl?gene=CYP3A4
AKT1	AKT Serine/Threonine Kinase 1	Protein Coding	56	GC14M104769	52.5212059020996	https://www.genecards.org/cgi-bin/carddisp.pl?gene=AKT1
CYP2D6	Cytochrome P450 Family 2 Subfamily D Member 6	Protein Coding	49	GC22M042126	51.5124549865723	https://www.genecards.org/cgi-bin/carddisp.pl?gene=CYP2D6
TGFB1	Transforming Growth Factor Beta 1	Protein Coding	55	GC19M041301	51.2730293273926	https://www.genecards.org/cgi-bin/carddisp.pl?gene=TGFB1
EGFR	Epidermal Growth Factor Receptor	Protein Coding	58	GC07P055019	50.3432922363281	https://www.genecards.org/cgi-bin/carddisp.pl?gene=EGFR
CXCL8	C-X-C Motif Chemokine Ligand 8	Protein Coding	44	GC04P073740	50.2882270812988	https://www.genecards.org/cgi-bin/carddisp.pl?gene=CXCL8
MTOR	Mechanistic Target Of Rapamycin Kinase	Protein Coding	56	GC01M011106	50.2356719970703	https://www.genecards.org/cgi-bin/carddisp.pl?gene=MTOR
CRP	C-Reactive Protein	Protein Coding	48	GC01M159728	49.8001403808594	https://www.genecards.org/cgi-bin/carddisp.pl?gene=CRP
PTGS2	Prostaglandin-Endoperoxide Synthase 2	Protein Coding	51	GC01M186640	49.4254913330078	https://www.genecards.org/cgi-bin/carddisp.pl?gene=PTGS2
MUC1	Mucin 1, Cell Surface Associated	Protein Coding	51	GC01M155185	49.3949966430664	https://www.genecards.org/cgi-bin/carddisp.pl?gene=MUC1
BCL2	BCL2 Apoptosis Regulator	Protein Coding	53	GC18M063123	48.8011474609375	https://www.genecards.org/cgi-bin/carddisp.pl?gene=BCL2
PAX2	Paired Box 2	Protein Coding	49	GC10P100735	47.8358612060547	https://www.genecards.org/cgi-bin/carddisp.pl?gene=PAX2
CASP8	Caspase 8	Protein Coding	55	GC02P201233	47.4841003417969	https://www.genecards.org/cgi-bin/carddisp.pl?gene=CASP8
RYR1	Ryanodine Receptor 1	Protein Coding	50	GC19P069701	46.9564819335938	https://www.genecards.org/cgi-bin/carddisp.pl?gene=RYR1
F2	Coagulation Factor II, Thrombin	Protein Coding	52	GC11P046720	46.000072479248	https://www.genecards.org/cgi-bin/carddisp.pl?gene=F2
CYP2C19	Cytochrome P450 Family 2 Subfamily C Member 19	Protein Coding	48	GC10P094762	45.8254737854004	https://www.genecards.org/cgi-bin/carddisp.pl?gene=CYP2C19
CTNNB1	Catenin Beta 1	Protein Coding	56	GC03P041236	45.4258995056152	https://www.genecards.org/cgi-bin/carddisp.pl?gene=CTNNB1
CCL2	C-C Motif Chemokine Ligand 2	Protein Coding	51	GC17P034255	45.2474098205566	https://www.genecards.org/cgi-bin/carddisp.pl?gene=CCL2
CFH	Complement Factor H	Protein Coding	50	GC01P196621	45.0251693725586	https://www.genecards.org/cgi-bin/carddisp.pl?gene=CFH
NOS3	Nitric Oxide Synthase 3	Protein Coding	52	GC07P150990	45.0107498168945	https://www.genecards.org/cgi-bin/carddisp.pl?gene=NOS3
EPO	Erythropoietin	Protein Coding	47	GC07P100720	44.5350494384766	https://www.genecards.org/cgi-bin/carddisp.pl?gene=EPO
TSC1	TSC Complex Subunit 1	Protein Coding	50	GC09M132891	44.4507369995117	https://www.genecards.org/cgi-bin/carddisp.pl?gene=TSC1
WT1	WT1 Transcription Factor	Protein Coding	51	GC11M032365	44.2330360412598	https://www.genecards.org/cgi-bin/carddisp.pl?gene=WT1
HLA-B	Major Histocompatibility Complex, Class I, B	Protein Coding	48	GC06M069166	44.2041320800781	https://www.genecards.org/cgi-bin/carddisp.pl?gene=HLA-B
HMOX1	Heme Oxygenase 1	Protein Coding	55	GC22P035380	44.1909561157227	https://www.genecards.org/cgi-bin/carddisp.pl?gene=HMOX1
SLC2A1	Solute Carrier Family 2 Member 1	Protein Coding	56	GC01M042925	43.903133392334	https://www.genecards.org/cgi-bin/carddisp.pl?gene=SLC2A1
CEP290	Centrosomal Protein 290	Protein Coding	43	GC12M088049	43.8323402404785	https://www.genecards.org/cgi-bin/carddisp.pl?gene=CEP290
COL4A5	Collagen Type IV Alpha 5 Chain	Protein Coding	47	GC0XP108439	43.6626396179199	https://www.genecards.org/cgi-bin/carddisp.pl?gene=COL4A5
PTEN	Phosphatase And Tensin Homolog	Protein Coding	54	GC10P093576	43.609188079834	https://www.genecards.org/cgi-bin/carddisp.pl?gene=PTEN
AGTR1	Angiotensin II Receptor Type 1	Protein Coding	54	GC03P148697	43.5467147827148	https://www.genecards.org/cgi-bin/carddisp.pl?gene=AGTR1
ICAM1	Intercellular Adhesion Molecule 1	Protein Coding	53	GC19P010638	43.345630645752	https://www.genecards.org/cgi-bin/carddisp.pl?gene=ICAM1
STAT3	Signal Transducer And Activator Of Transcription 3	Protein Coding	56	GC17M042313	43.3398818969727	https://www.genecards.org/cgi-bin/carddisp.pl?gene=STAT3
GANAB	Glucosidase II Alpha Subunit	Protein Coding	50	GC11M096927	43.0568428039551	https://www.genecards.org/cgi-bin/carddisp.pl?gene=GANAB
ABCC8	ATP Binding Cassette Subfamily C Member 8	Protein Coding	49	GC11M017392	42.9202270507813	https://www.genecards.org/cgi-bin/carddisp.pl?gene=ABCC8
BRCA2	BRCA2 DNA Repair Associated	Protein Coding	50	GC13P032315	42.6809577941895	https://www.genecards.org/cgi-bin/carddisp.pl?gene=BRCA2
LCN2	Lipocalin 2	Protein Coding	48	GC09P128149	42.6111145019531	https://www.genecards.org/cgi-bin/carddisp.pl?gene=LCN2
VHL	Von Hippel-Lindau Tumor Suppressor	Protein Coding	49	GC03P012694	42.5649490356445	https://www.genecards.org/cgi-bin/carddisp.pl?gene=VHL
DNAJB11	DnaJ Heat Shock Protein Family (Hsp40) Member B11	Protein Coding	44	GC03P186567	42.2578964233398	https://www.genecards.org/cgi-bin/carddisp.pl?gene=DNAJB11
COL4A4	Collagen Type IV Alpha 4 Chain	Protein Coding	47	GC02M226973	41.6399040222168	https://www.genecards.org/cgi-bin/carddisp.pl?gene=COL4A4
TLR4	Toll Like Receptor 4	Protein Coding	54	GC09P117704	41.6356201171875	https://www.genecards.org/cgi-bin/carddisp.pl?gene=TLR4
FAS	Fas Cell Surface Death Receptor	Protein Coding	53	GC10P093591	41.2786178588867	https://www.genecards.org/cgi-bin/carddisp.pl?gene=FAS
IL4	Interleukin 4	Protein Coding	49	GC05P132673	41.1467361450195	https://www.genecards.org/cgi-bin/carddisp.pl?gene=IL4
SOD1	Superoxide Dismutase 1	Protein Coding	56	GC21P031659	40.9559135437012	https://www.genecards.org/cgi-bin/carddisp.pl?gene=SOD1
BDNF	Brain Derived Neurotrophic Factor	Protein Coding	52	GC11M027654	40.9326782226563	https://www.genecards.org/cgi-bin/carddisp.pl?gene=BDNF
IL2	Interleukin 2	Protein Coding	51	GC04M122451	40.5308990478516	https://www.genecards.org/cgi-bin/carddisp.pl?gene=IL2
NLRP3	NLR Family Pyrin Domain Containing 3	Protein Coding	50	GC01P247415	40.5009422302246	https://www.genecards.org/cgi-bin/carddisp.pl?gene=NLRP3
BRAF	B-Raf Proto-Oncogene, Serine/Threonine Kinase	Protein Coding	55	GC07M140740	40.3793640136719	https://www.genecards.org/cgi-bin/carddisp.pl?gene=BRAF
CCND1	Cyclin D1	Protein Coding	55	GC11P069641	40.3449096679688	https://www.genecards.org/cgi-bin/carddisp.pl?gene=CCND1
IL18	Interleukin 18	Protein Coding	47	GC11M112143	40.3213424682617	https://www.genecards.org/cgi-bin/carddisp.pl?gene=IL18
APOE	Apolipoprotein E	Protein Coding	53	GC19P069967	40.1232032775879	https://www.genecards.org/cgi-bin/carddisp.pl?gene=APOE
PIK3CA	Phosphatidylinositol-4,5-Bisphosphate 3-Kinase Catalytic Subunit Alpha	Protein Coding	55	GC03P179148	39.9944152832031	https://www.genecards.org/cgi-bin/carddisp.pl?gene=PIK3CA
EGF	Epidermal Growth Factor	Protein Coding	54	GC04P109912	39.8383522033691	https://www.genecards.org/cgi-bin/carddisp.pl?gene=EGF
RYR2	Ryanodine Receptor 2	Protein Coding	50	GC01P237042	39.7227478027344	https://www.genecards.org/cgi-bin/carddisp.pl?gene=RYR2
MAPK14	Mitogen-Activated Protein Kinase 14	Protein Coding	54	GC06P087896	39.6675643920898	https://www.genecards.org/cgi-bin/carddisp.pl?gene=MAPK14
MMP9	Matrix Metallopeptidase 9	Protein Coding	56	GC20P046008	39.6413803100586	https://www.genecards.org/cgi-bin/carddisp.pl?gene=MMP9
CC2D2A	Coiled-Coil And C2 Domain Containing 2A	Protein Coding	41	GC04P018703	39.4927368164063	https://www.genecards.org/cgi-bin/carddisp.pl?gene=CC2D2A
TNFSF10	TNF Superfamily Member 10	Protein Coding	47	GC03M172505	39.4837493896484	https://www.genecards.org/cgi-bin/carddisp.pl?gene=TNFSF10
IGF1	Insulin Like Growth Factor 1	Protein Coding	50	GC12M102395	39.4626541137695	https://www.genecards.org/cgi-bin/carddisp.pl?gene=IGF1
AGT	Angiotensinogen	Protein Coding	52	GC01M230702	39.3829917907715	https://www.genecards.org/cgi-bin/carddisp.pl?gene=AGT
GPT	Glutamic--Pyruvic Transaminase	Protein Coding	44	GC08P144502	39.2571868896484	https://www.genecards.org/cgi-bin/carddisp.pl?gene=GPT
DZIP1L	DAZ Interacting Zinc Finger Protein 1 Like	Protein Coding	38	GC03M138061	39.2107162475586	https://www.genecards.org/cgi-bin/carddisp.pl?gene=DZIP1L
RET	Ret Proto-Oncogene	Protein Coding	57	GC10P043208	38.9835052490234	https://www.genecards.org/cgi-bin/carddisp.pl?gene=RET
MYC	MYC Proto-Oncogene, BHLH Transcription Factor	Protein Coding	54	GC08P127735	38.9667205810547	https://www.genecards.org/cgi-bin/carddisp.pl?gene=MYC
COMT	Catechol-O-Methyltransferase	Protein Coding	54	GC22P019941	38.8438949584961	https://www.genecards.org/cgi-bin/carddisp.pl?gene=COMT
CYP2C9	Cytochrome P450 Family 2 Subfamily C Member 9	Protein Coding	49	GC10P094938	38.6351890563965	https://www.genecards.org/cgi-bin/carddisp.pl?gene=CYP2C9
PPARG	Peroxisome Proliferator Activated Receptor Gamma	Protein Coding	55	GC03P012287	38.434326171875	https://www.genecards.org/cgi-bin/carddisp.pl?gene=PPARG
NPHP3	Nephrocystin 3	Protein Coding	41	GC03M132683	38.4077491760254	https://www.genecards.org/cgi-bin/carddisp.pl?gene=NPHP3
MAPK8	Mitogen-Activated Protein Kinase 8	Protein Coding	52	GC10P048306	38.1822853088379	https://www.genecards.org/cgi-bin/carddisp.pl?gene=MAPK8
BAX	BCL2 Associated X, Apoptosis Regulator	Protein Coding	52	GC19P048954	38.1510314941406	https://www.genecards.org/cgi-bin/carddisp.pl?gene=BAX
HNF1A	HNF1 Homeobox A	Protein Coding	48	GC12P120978	37.8329277038574	https://www.genecards.org/cgi-bin/carddisp.pl?gene=HNF1A
ESR1	Estrogen Receptor 1	Protein Coding	56	GC06P151656	37.698112487793	https://www.genecards.org/cgi-bin/carddisp.pl?gene=ESR1
EDN1	Endothelin 1	Protein Coding	51	GC06P012256	37.5005187988281	https://www.genecards.org/cgi-bin/carddisp.pl?gene=EDN1
MIR21	MicroRNA 21	RNA Gene	26	GC17P059872	37.4828338623047	https://www.genecards.org/cgi-bin/carddisp.pl?gene=MIR21
ALG9	ALG9 Alpha-1,2-Mannosyltransferase	Protein Coding	45	GC11M112487	37.1462440490723	https://www.genecards.org/cgi-bin/carddisp.pl?gene=ALG9
THBD	Thrombomodulin	Protein Coding	49	GC20M023026	37.1344909667969	https://www.genecards.org/cgi-bin/carddisp.pl?gene=THBD
SERPINE1	Serpin Family E Member 1	Protein Coding	52	GC07P101127	36.9507369995117	https://www.genecards.org/cgi-bin/carddisp.pl?gene=SERPINE1
NPHP1	Nephrocystin 1	Protein Coding	45	GC02M110122	36.8033027648926	https://www.genecards.org/cgi-bin/carddisp.pl?gene=NPHP1
NPPA	Natriuretic Peptide A	Protein Coding	48	GC01M011846	36.7950057983398	https://www.genecards.org/cgi-bin/carddisp.pl?gene=NPPA
TPMT	Thiopurine S-Methyltransferase	Protein Coding	49	GC06M018128	36.7676773071289	https://www.genecards.org/cgi-bin/carddisp.pl?gene=TPMT
LEP	Leptin	Protein Coding	49	GC07P128241	36.7500534057617	https://www.genecards.org/cgi-bin/carddisp.pl?gene=LEP
JUN	Jun Proto-Oncogene, AP-1 Transcription Factor Subunit	Protein Coding	50	GC01M058780	36.6469230651855	https://www.genecards.org/cgi-bin/carddisp.pl?gene=JUN
BRCA1	BRCA1 DNA Repair Associated	Protein Coding	52	GC17M043044	36.4790115356445	https://www.genecards.org/cgi-bin/carddisp.pl?gene=BRCA1
HLA-DRB1	Major Histocompatibility Complex, Class II, DR Beta 1	Protein Coding	50	GC06M069255	36.467414855957	https://www.genecards.org/cgi-bin/carddisp.pl?gene=HLA-DRB1
SPP1	Secreted Phosphoprotein 1	Protein Coding	49	GC04P087975	36.4643249511719	https://www.genecards.org/cgi-bin/carddisp.pl?gene=SPP1
FASLG	Fas Ligand	Protein Coding	50	GC01P172628	36.452880859375	https://www.genecards.org/cgi-bin/carddisp.pl?gene=FASLG
DRD2	Dopamine Receptor D2	Protein Coding	52	GC11M113409	36.2869338989258	https://www.genecards.org/cgi-bin/carddisp.pl?gene=DRD2
HAVCR1	Hepatitis A Virus Cellular Receptor 1	Protein Coding	45	GC05M157028	36.1571235656738	https://www.genecards.org/cgi-bin/carddisp.pl?gene=HAVCR1
NPHS1	NPHS1 Adhesion Molecule, Nephrin	Protein Coding	48	GC19M035825	36.1545600891113	https://www.genecards.org/cgi-bin/carddisp.pl?gene=NPHS1
VWF	Von Willebrand Factor	Protein Coding	51	GC12M005917	36.0385932922363	https://www.genecards.org/cgi-bin/carddisp.pl?gene=VWF
NAT2	N-Acetyltransferase 2	Protein Coding	43	GC08P018391	35.9492454528809	https://www.genecards.org/cgi-bin/carddisp.pl?gene=NAT2
TLR3	Toll Like Receptor 3	Protein Coding	54	GC04P186059	35.8024940490723	https://www.genecards.org/cgi-bin/carddisp.pl?gene=TLR3
EP300	E1A Binding Protein P300	Protein Coding	54	GC22P041114	35.7786712646484	https://www.genecards.org/cgi-bin/carddisp.pl?gene=EP300
NFE2L2	NFE2 Like BZIP Transcription Factor 2	Protein Coding	53	GC02M177227	35.7513046264648	https://www.genecards.org/cgi-bin/carddisp.pl?gene=NFE2L2
MPO	Myeloperoxidase	Protein Coding	55	GC17M058269	35.6984939575195	https://www.genecards.org/cgi-bin/carddisp.pl?gene=MPO
LRP5	LDL Receptor Related Protein 5	Protein Coding	52	GC11P068298	35.6934089660645	https://www.genecards.org/cgi-bin/carddisp.pl?gene=LRP5
CRLF1	Cytokine Receptor Like Factor 1	Protein Coding	46	GC19M018572	35.5783958435059	https://www.genecards.org/cgi-bin/carddisp.pl?gene=CRLF1
PARP1	Poly(ADP-Ribose) Polymerase 1	Protein Coding	53	GC01M226360	35.4800987243652	https://www.genecards.org/cgi-bin/carddisp.pl?gene=PARP1
SLC22A12	Solute Carrier Family 22 Member 12	Protein Coding	47	GC11P064609	35.4492225646973	https://www.genecards.org/cgi-bin/carddisp.pl?gene=SLC22A12
TERT	Telomerase Reverse Transcriptase	Protein Coding	53	GC05M001253	35.4438858032227	https://www.genecards.org/cgi-bin/carddisp.pl?gene=TERT
HLA-A	Major Histocompatibility Complex, Class I, A	Protein Coding	48	GC06P087685	35.4067497253418	https://www.genecards.org/cgi-bin/carddisp.pl?gene=HLA-A
G6PD	Glucose-6-Phosphate Dehydrogenase	Protein Coding	53	GC0XM154558	35.3811950683594	https://www.genecards.org/cgi-bin/carddisp.pl?gene=G6PD
TNFAIP3	TNF Alpha Induced Protein 3	Protein Coding	50	GC06P137866	35.2961349487305	https://www.genecards.org/cgi-bin/carddisp.pl?gene=TNFAIP3
CD4	CD4 Molecule	Protein Coding	52	GC12P006786	35.2289009094238	https://www.genecards.org/cgi-bin/carddisp.pl?gene=CD4
ABCG2	ATP Binding Cassette Subfamily G Member 2 (Junior Blood Group)	Protein Coding	52	GC04M088090	35.0873680114746	https://www.genecards.org/cgi-bin/carddisp.pl?gene=ABCG2
IL13	Interleukin 13	Protein Coding	48	GC05P132656	35.0235481262207	https://www.genecards.org/cgi-bin/carddisp.pl?gene=IL13
FN1	Fibronectin 1	Protein Coding	52	GC02M215360	35.0212821960449	https://www.genecards.org/cgi-bin/carddisp.pl?gene=FN1
ATM	ATM Serine/Threonine Kinase	Protein Coding	55	GC11P108222	34.9397239685059	https://www.genecards.org/cgi-bin/carddisp.pl?gene=ATM
CTLA4	Cytotoxic T-Lymphocyte Associated Protein 4	Protein Coding	52	GC02P203854	34.6803932189941	https://www.genecards.org/cgi-bin/carddisp.pl?gene=CTLA4
DYNC2H1	Dynein Cytoplasmic 2 Heavy Chain 1	Protein Coding	41	GC11P103109	34.6069793701172	https://www.genecards.org/cgi-bin/carddisp.pl?gene=DYNC2H1
HTR2A	5-Hydroxytryptamine Receptor 2A	Protein Coding	51	GC13M046831	34.595458984375	https://www.genecards.org/cgi-bin/carddisp.pl?gene=HTR2A
IGF2	Insulin Like Growth Factor 2	Protein Coding	51	GC11M003998	34.3312721252441	https://www.genecards.org/cgi-bin/carddisp.pl?gene=IGF2
CYP2E1	Cytochrome P450 Family 2 Subfamily E Member 1	Protein Coding	47	GC10P133520	34.1192932128906	https://www.genecards.org/cgi-bin/carddisp.pl?gene=CYP2E1
CD36	CD36 Molecule	Protein Coding	52	GC07P080369	34.099609375	https://www.genecards.org/cgi-bin/carddisp.pl?gene=CD36
TNFRSF1A	TNF Receptor Superfamily Member 1A	Protein Coding	52	GC12M006328	34.093822479248	https://www.genecards.org/cgi-bin/carddisp.pl?gene=TNFRSF1A
IRF3	Interferon Regulatory Factor 3	Protein Coding	47	GC19M049659	34.0479316711426	https://www.genecards.org/cgi-bin/carddisp.pl?gene=IRF3
HGF	Hepatocyte Growth Factor	Protein Coding	54	GC07M081699	33.8057289123535	https://www.genecards.org/cgi-bin/carddisp.pl?gene=HGF
F3	Coagulation Factor III, Tissue Factor	Protein Coding	48	GC01M094599	33.7694664001465	https://www.genecards.org/cgi-bin/carddisp.pl?gene=F3
IFNA1	Interferon Alpha 1	Protein Coding	43	GC09P021601	33.7046279907227	https://www.genecards.org/cgi-bin/carddisp.pl?gene=IFNA1
SRC	SRC Proto-Oncogene, Non-Receptor Tyrosine Kinase	Protein Coding	54	GC20P037344	33.6450996398926	https://www.genecards.org/cgi-bin/carddisp.pl?gene=SRC
CST3	Cystatin C	Protein Coding	47	GC20M023675	33.4016227722168	https://www.genecards.org/cgi-bin/carddisp.pl?gene=CST3
CYP1A2	Cytochrome P450 Family 1 Subfamily A Member 2	Protein Coding	48	GC15P074748	33.2927322387695	https://www.genecards.org/cgi-bin/carddisp.pl?gene=CYP1A2
VDR	Vitamin D Receptor	Protein Coding	52	GC12M047841	33.2389602661133	https://www.genecards.org/cgi-bin/carddisp.pl?gene=VDR
NPHS2	NPHS2 Stomatin Family Member, Podocin	Protein Coding	45	GC01M179519	33.1871757507324	https://www.genecards.org/cgi-bin/carddisp.pl?gene=NPHS2
MKS1	MKS Transition Zone Complex Subunit 1	Protein Coding	43	GC17M058205	33.127124786377	https://www.genecards.org/cgi-bin/carddisp.pl?gene=MKS1
FOS	Fos Proto-Oncogene, AP-1 Transcription Factor Subunit	Protein Coding	52	GC14P075278	33.1254768371582	https://www.genecards.org/cgi-bin/carddisp.pl?gene=FOS
FGF2	Fibroblast Growth Factor 2	Protein Coding	48	GC04P122826	33.1189613342285	https://www.genecards.org/cgi-bin/carddisp.pl?gene=FGF2
CYP3A5	Cytochrome P450 Family 3 Subfamily A Member 5	Protein Coding	47	GC07M099648	32.8508796691895	https://www.genecards.org/cgi-bin/carddisp.pl?gene=CYP3A5
IFT140	Intraflagellar Transport 140	Protein Coding	43	GC16M007518	32.676082611084	https://www.genecards.org/cgi-bin/carddisp.pl?gene=IFT140
ABCC2	ATP Binding Cassette Subfamily C Member 2	Protein Coding	51	GC10P099782	32.5727424621582	https://www.genecards.org/cgi-bin/carddisp.pl?gene=ABCC2
PTGS1	Prostaglandin-Endoperoxide Synthase 1	Protein Coding	49	GC09P122370	32.4891700744629	https://www.genecards.org/cgi-bin/carddisp.pl?gene=PTGS1
CYP2C8	Cytochrome P450 Family 2 Subfamily C Member 8	Protein Coding	48	GC10M095038	32.4679298400879	https://www.genecards.org/cgi-bin/carddisp.pl?gene=CYP2C8
SETD2	SET Domain Containing 2, Histone Lysine Methyltransferase	Protein Coding	50	GC03M047033	32.3189849853516	https://www.genecards.org/cgi-bin/carddisp.pl?gene=SETD2
AQP2	Aquaporin 2	Protein Coding	49	GC12P049950	32.3174819946289	https://www.genecards.org/cgi-bin/carddisp.pl?gene=AQP2
SLC2A9	Solute Carrier Family 2 Member 9	Protein Coding	48	GC04M009772	32.2358093261719	https://www.genecards.org/cgi-bin/carddisp.pl?gene=SLC2A9
ERBB2	Erb-B2 Receptor Tyrosine Kinase 2	Protein Coding	58	GC17P039687	32.2288818359375	https://www.genecards.org/cgi-bin/carddisp.pl?gene=ERBB2
CAT	Catalase	Protein Coding	54	GC11P034460	32.153636932373	https://www.genecards.org/cgi-bin/carddisp.pl?gene=CAT
CALCA	Calcitonin Related Polypeptide Alpha	Protein Coding	48	GC11M014945	31.7686328887939	https://www.genecards.org/cgi-bin/carddisp.pl?gene=CALCA
TBC1D24	TBC1 Domain Family Member 24	Protein Coding	41	GC16P002475	31.7336158752441	https://www.genecards.org/cgi-bin/carddisp.pl?gene=TBC1D24
SLC4A1	Solute Carrier Family 4 Member 1 (Diego Blood Group)	Protein Coding	50	GC17M049875	31.7174701690674	https://www.genecards.org/cgi-bin/carddisp.pl?gene=SLC4A1
IL1A	Interleukin 1 Alpha	Protein Coding	47	GC02M112773	31.6205501556396	https://www.genecards.org/cgi-bin/carddisp.pl?gene=IL1A
HPRT1	Hypoxanthine Phosphoribosyltransferase 1	Protein Coding	51	GC0XP134460	31.5032920837402	https://www.genecards.org/cgi-bin/carddisp.pl?gene=HPRT1
B2M	Beta-2-Microglobulin	Protein Coding	52	GC15P044711	31.4848098754883	https://www.genecards.org/cgi-bin/carddisp.pl?gene=B2M
MIR17	MicroRNA 17	RNA Gene	23	GC13P091350	31.3911876678467	https://www.genecards.org/cgi-bin/carddisp.pl?gene=MIR17
BMPR2	Bone Morphogenetic Protein Receptor Type 2	Protein Coding	54	GC02P202376	31.3834838867188	https://www.genecards.org/cgi-bin/carddisp.pl?gene=BMPR2
NGF	Nerve Growth Factor	Protein Coding	54	GC01M115285	31.3753433227539	https://www.genecards.org/cgi-bin/carddisp.pl?gene=NGF
CXCL10	C-X-C Motif Chemokine Ligand 10	Protein Coding	47	GC04M076021	31.3378829956055	https://www.genecards.org/cgi-bin/carddisp.pl?gene=CXCL10
TMEM67	Transmembrane Protein 67	Protein Coding	42	GC08P093754	31.3337650299072	https://www.genecards.org/cgi-bin/carddisp.pl?gene=TMEM67
HMGB1	High Mobility Group Box 1	Protein Coding	49	GC13M030456	31.3075790405273	https://www.genecards.org/cgi-bin/carddisp.pl?gene=HMGB1
CASR	Calcium Sensing Receptor	Protein Coding	53	GC03P122183	31.2823066711426	https://www.genecards.org/cgi-bin/carddisp.pl?gene=CASR
CYCS	Cytochrome C, Somatic	Protein Coding	51	GC07M025118	31.2523880004883	https://www.genecards.org/cgi-bin/carddisp.pl?gene=CYCS
GDNF	Glial Cell Derived Neurotrophic Factor	Protein Coding	52	GC05M037812	31.1772308349609	https://www.genecards.org/cgi-bin/carddisp.pl?gene=GDNF
ADIPOQ	Adiponectin, C1Q And Collagen Domain Containing	Protein Coding	48	GC03P186842	31.1411399841309	https://www.genecards.org/cgi-bin/carddisp.pl?gene=ADIPOQ
CCL5	C-C Motif Chemokine Ligand 5	Protein Coding	46	GC17M035871	31.0640754699707	https://www.genecards.org/cgi-bin/carddisp.pl?gene=CCL5
CDKN1A	Cyclin Dependent Kinase Inhibitor 1A	Protein Coding	51	GC06P087904	31.0256824493408	https://www.genecards.org/cgi-bin/carddisp.pl?gene=CDKN1A
KRAS	KRAS Proto-Oncogene, GTPase	Protein Coding	54	GC12M025204	31.0117321014404	https://www.genecards.org/cgi-bin/carddisp.pl?gene=KRAS
APP	Amyloid Beta Precursor Protein	Protein Coding	54	GC21M025880	31.0096855163574	https://www.genecards.org/cgi-bin/carddisp.pl?gene=APP
FCGR2A	Fc Gamma Receptor IIa	Protein Coding	50	GC01P161505	30.9989070892334	https://www.genecards.org/cgi-bin/carddisp.pl?gene=FCGR2A
STAT1	Signal Transducer And Activator Of Transcription 1	Protein Coding	55	GC02M190908	30.938159942627	https://www.genecards.org/cgi-bin/carddisp.pl?gene=STAT1
XDH	Xanthine Dehydrogenase	Protein Coding	50	GC02M031334	30.9325141906738	https://www.genecards.org/cgi-bin/carddisp.pl?gene=XDH
CHEK2	Checkpoint Kinase 2	Protein Coding	56	GC22M028687	30.8003749847412	https://www.genecards.org/cgi-bin/carddisp.pl?gene=CHEK2
ADRB2	Adrenoceptor Beta 2	Protein Coding	52	GC05P148825	30.7769756317139	https://www.genecards.org/cgi-bin/carddisp.pl?gene=ADRB2
NTRK1	Neurotrophic Receptor Tyrosine Kinase 1	Protein Coding	55	GC01P156815	30.7594089508057	https://www.genecards.org/cgi-bin/carddisp.pl?gene=NTRK1
TICAM1	TIR Domain Containing Adaptor Molecule 1	Protein Coding	45	GC19M004815	30.7160301208496	https://www.genecards.org/cgi-bin/carddisp.pl?gene=TICAM1
FLCN	Folliculin	Protein Coding	44	GC17M017212	30.7007007598877	https://www.genecards.org/cgi-bin/carddisp.pl?gene=FLCN
FLT1	Fms Related Receptor Tyrosine Kinase 1	Protein Coding	54	GC13M028300	30.6942977905273	https://www.genecards.org/cgi-bin/carddisp.pl?gene=FLT1
KNG1	Kininogen 1	Protein Coding	50	GC03P186717	30.6622982025146	https://www.genecards.org/cgi-bin/carddisp.pl?gene=KNG1
UGT1A1	UDP Glucuronosyltransferase Family 1 Member A1	Protein Coding	52	GC02P233760	30.3984432220459	https://www.genecards.org/cgi-bin/carddisp.pl?gene=UGT1A1
SEC63	SEC63 Homolog, Protein Translocation Regulator	Protein Coding	45	GC06M107867	30.3859882354736	https://www.genecards.org/cgi-bin/carddisp.pl?gene=SEC63
BCL2L1	BCL2 Like 1	Protein Coding	50	GC20M031664	30.3805408477783	https://www.genecards.org/cgi-bin/carddisp.pl?gene=BCL2L1
TTR	Transthyretin	Protein Coding	51	GC18P031557	30.2602710723877	https://www.genecards.org/cgi-bin/carddisp.pl?gene=TTR
KIT	KIT Proto-Oncogene, Receptor Tyrosine Kinase	Protein Coding	56	GC04P054657	30.2599773406982	https://www.genecards.org/cgi-bin/carddisp.pl?gene=KIT
IL17A	Interleukin 17A	Protein Coding	47	GC06P052186	30.1974258422852	https://www.genecards.org/cgi-bin/carddisp.pl?gene=IL17A
XIAP	X-Linked Inhibitor Of Apoptosis	Protein Coding	54	GC0XP123859	30.1558609008789	https://www.genecards.org/cgi-bin/carddisp.pl?gene=XIAP
C3	Complement C3	Protein Coding	52	GC19M006677	30.102424621582	https://www.genecards.org/cgi-bin/carddisp.pl?gene=C3
CFTR	CF Transmembrane Conductance Regulator	Protein Coding	54	GC07P117287	30.0921745300293	https://www.genecards.org/cgi-bin/carddisp.pl?gene=CFTR
CD46	CD46 Molecule	Protein Coding	50	GC01P207752	30.0395069122314	https://www.genecards.org/cgi-bin/carddisp.pl?gene=CD46
FGF23	Fibroblast Growth Factor 23	Protein Coding	48	GC12M004368	29.8906173706055	https://www.genecards.org/cgi-bin/carddisp.pl?gene=FGF23
IFIH1	Interferon Induced With Helicase C Domain 1	Protein Coding	50	GC02M162267	29.8817272186279	https://www.genecards.org/cgi-bin/carddisp.pl?gene=IFIH1
BICC1	BicC Family RNA Binding Protein 1	Protein Coding	39	GC10P058513	29.8264751434326	https://www.genecards.org/cgi-bin/carddisp.pl?gene=BICC1
BCHE	Butyrylcholinesterase	Protein Coding	53	GC03M165772	29.5936107635498	https://www.genecards.org/cgi-bin/carddisp.pl?gene=BCHE
MDM2	MDM2 Proto-Oncogene	Protein Coding	55	GC12P068808	29.5277976989746	https://www.genecards.org/cgi-bin/carddisp.pl?gene=MDM2
CFI	Complement Factor I	Protein Coding	50	GC04M109732	29.5025844573975	https://www.genecards.org/cgi-bin/carddisp.pl?gene=CFI
IL2RA	Interleukin 2 Receptor Subunit Alpha	Protein Coding	54	GC10M006010	29.4955005645752	https://www.genecards.org/cgi-bin/carddisp.pl?gene=IL2RA
MEFV	MEFV Innate Immuity Regulator, Pyrin	Protein Coding	46	GC16M007681	29.4772415161133	https://www.genecards.org/cgi-bin/carddisp.pl?gene=MEFV
ABCC1	ATP Binding Cassette Subfamily C Member 1	Protein Coding	52	GC16P015949	29.4624176025391	https://www.genecards.org/cgi-bin/carddisp.pl?gene=ABCC1
CSF3	Colony Stimulating Factor 3	Protein Coding	45	GC17P040015	29.4495429992676	https://www.genecards.org/cgi-bin/carddisp.pl?gene=CSF3
TTC21B	Tetratricopeptide Repeat Domain 21B	Protein Coding	41	GC02M165905	29.4151668548584	https://www.genecards.org/cgi-bin/carddisp.pl?gene=TTC21B
GSTM1	Glutathione S-Transferase Mu 1	Protein Coding	44	GC01P109687	29.3930244445801	https://www.genecards.org/cgi-bin/carddisp.pl?gene=GSTM1
MIR15A	MicroRNA 15a	RNA Gene	19	GC13M050049	29.3790950775146	https://www.genecards.org/cgi-bin/carddisp.pl?gene=MIR15A
SLC16A1	Solute Carrier Family 16 Member 1	Protein Coding	50	GC01M112998	29.3777103424072	https://www.genecards.org/cgi-bin/carddisp.pl?gene=SLC16A1
CASP9	Caspase 9	Protein Coding	49	GC01M015491	29.2778472900391	https://www.genecards.org/cgi-bin/carddisp.pl?gene=CASP9
IL5	Interleukin 5	Protein Coding	48	GC05M132541	29.257251739502	https://www.genecards.org/cgi-bin/carddisp.pl?gene=IL5
RAF1	Raf-1 Proto-Oncogene, Serine/Threonine Kinase	Protein Coding	57	GC03M012583	29.240161895752	https://www.genecards.org/cgi-bin/carddisp.pl?gene=RAF1
INVS	Inversin	Protein Coding	47	GC09P100099	29.1539249420166	https://www.genecards.org/cgi-bin/carddisp.pl?gene=INVS
VCAM1	Vascular Cell Adhesion Molecule 1	Protein Coding	48	GC01P100719	29.0962162017822	https://www.genecards.org/cgi-bin/carddisp.pl?gene=VCAM1
TRAF3	TNF Receptor Associated Factor 3	Protein Coding	48	GC14P110165	29.0776882171631	https://www.genecards.org/cgi-bin/carddisp.pl?gene=TRAF3
CDH1	Cadherin 1	Protein Coding	52	GC16P068737	28.9830207824707	https://www.genecards.org/cgi-bin/carddisp.pl?gene=CDH1
CRB2	Crumbs Cell Polarity Complex Component 2	Protein Coding	44	GC09P123356	28.9819889068604	https://www.genecards.org/cgi-bin/carddisp.pl?gene=CRB2
SELP	Selectin P	Protein Coding	48	GC01M169558	28.8688697814941	https://www.genecards.org/cgi-bin/carddisp.pl?gene=SELP
LRP2	LDL Receptor Related Protein 2	Protein Coding	51	GC02M169127	28.8300399780273	https://www.genecards.org/cgi-bin/carddisp.pl?gene=LRP2
HSPG2	Heparan Sulfate Proteoglycan 2	Protein Coding	51	GC01M021822	28.8171653747559	https://www.genecards.org/cgi-bin/carddisp.pl?gene=HSPG2
CCN2	Cellular Communication Network Factor 2	Protein Coding	48	GC06M131948	28.7775535583496	https://www.genecards.org/cgi-bin/carddisp.pl?gene=CCN2
ITGB3	Integrin Subunit Beta 3	Protein Coding	55	GC17P058846	28.7678451538086	https://www.genecards.org/cgi-bin/carddisp.pl?gene=ITGB3
AIFM1	Apoptosis Inducing Factor Mitochondria Associated 1	Protein Coding	51	GC0XM130129	28.7549648284912	https://www.genecards.org/cgi-bin/carddisp.pl?gene=AIFM1
NPHP4	Nephrocystin 4	Protein Coding	42	GC01M007106	28.623218536377	https://www.genecards.org/cgi-bin/carddisp.pl?gene=NPHP4
CXCR4	C-X-C Motif Chemokine Receptor 4	Protein Coding	55	GC02M136114	28.6021041870117	https://www.genecards.org/cgi-bin/carddisp.pl?gene=CXCR4
ALOX5	Arachidonate 5-Lipoxygenase	Protein Coding	50	GC10P045374	28.5887660980225	https://www.genecards.org/cgi-bin/carddisp.pl?gene=ALOX5
NFKB1	Nuclear Factor Kappa B Subunit 1	Protein Coding	55	GC04P102501	28.5808258056641	https://www.genecards.org/cgi-bin/carddisp.pl?gene=NFKB1
TLR2	Toll Like Receptor 2	Protein Coding	54	GC04P153684	28.4994945526123	https://www.genecards.org/cgi-bin/carddisp.pl?gene=TLR2
ADAMTS13	ADAM Metallopeptidase With Thrombospondin Type 1 Motif 13	Protein Coding	51	GC09P133414	28.4620513916016	https://www.genecards.org/cgi-bin/carddisp.pl?gene=ADAMTS13
KDR	Kinase Insert Domain Receptor	Protein Coding	56	GC04M055078	28.3686027526855	https://www.genecards.org/cgi-bin/carddisp.pl?gene=KDR
GRIN2B	Glutamate Ionotropic Receptor NMDA Type Subunit 2B	Protein Coding	54	GC12M013437	28.2841949462891	https://www.genecards.org/cgi-bin/carddisp.pl?gene=GRIN2B
MMP2	Matrix Metallopeptidase 2	Protein Coding	55	GC16P055390	28.2835540771484	https://www.genecards.org/cgi-bin/carddisp.pl?gene=MMP2
MAPK10	Mitogen-Activated Protein Kinase 10	Protein Coding	51	GC04M085990	28.2642517089844	https://www.genecards.org/cgi-bin/carddisp.pl?gene=MAPK10
MAPT	Microtubule Associated Protein Tau	Protein Coding	53	GC17P045894	28.247615814209	https://www.genecards.org/cgi-bin/carddisp.pl?gene=MAPT
TNFRSF10B	TNF Receptor Superfamily Member 10b	Protein Coding	52	GC08M023020	28.1522254943848	https://www.genecards.org/cgi-bin/carddisp.pl?gene=TNFRSF10B
APOA1	Apolipoprotein A1	Protein Coding	52	GC11M116835	28.1156978607178	https://www.genecards.org/cgi-bin/carddisp.pl?gene=APOA1
BMP4	Bone Morphogenetic Protein 4	Protein Coding	51	GC14M053949	28.0993995666504	https://www.genecards.org/cgi-bin/carddisp.pl?gene=BMP4
PTPN11	Protein Tyrosine Phosphatase Non-Receptor Type 11	Protein Coding	55	GC12P112418	28.0476016998291	https://www.genecards.org/cgi-bin/carddisp.pl?gene=PTPN11
APOL1	Apolipoprotein L1	Protein Coding	47	GC22P036253	27.9466133117676	https://www.genecards.org/cgi-bin/carddisp.pl?gene=APOL1
GSTP1	Glutathione S-Transferase Pi 1	Protein Coding	53	GC11P067583	27.8622817993164	https://www.genecards.org/cgi-bin/carddisp.pl?gene=GSTP1
TNFSF11	TNF Superfamily Member 11	Protein Coding	54	GC13P042562	27.8089027404785	https://www.genecards.org/cgi-bin/carddisp.pl?gene=TNFSF11
CFLAR	CASP8 And FADD Like Apoptosis Regulator	Protein Coding	46	GC02P201117	27.8087348937988	https://www.genecards.org/cgi-bin/carddisp.pl?gene=CFLAR
TGFBI	Transforming Growth Factor Beta Induced	Protein Coding	49	GC05P136027	27.7756309509277	https://www.genecards.org/cgi-bin/carddisp.pl?gene=TGFBI
CLCF1	Cardiotrophin Like Cytokine Factor 1	Protein Coding	44	GC11M067364	27.7745971679688	https://www.genecards.org/cgi-bin/carddisp.pl?gene=CLCF1
SLC6A3	Solute Carrier Family 6 Member 3	Protein Coding	53	GC05M001392	27.752082824707	https://www.genecards.org/cgi-bin/carddisp.pl?gene=SLC6A3
NRIP1	Nuclear Receptor Interacting Protein 1	Protein Coding	46	GC21M014961	27.7088222503662	https://www.genecards.org/cgi-bin/carddisp.pl?gene=NRIP1
SCN1A	Sodium Voltage-Gated Channel Alpha Subunit 1	Protein Coding	51	GC02M165989	27.6043796539307	https://www.genecards.org/cgi-bin/carddisp.pl?gene=SCN1A
HMGCR	3-Hydroxy-3-Methylglutaryl-CoA Reductase	Protein Coding	50	GC05P075336	27.6022052764893	https://www.genecards.org/cgi-bin/carddisp.pl?gene=HMGCR
HNF4A	Hepatocyte Nuclear Factor 4 Alpha	Protein Coding	52	GC20P044355	27.5612049102783	https://www.genecards.org/cgi-bin/carddisp.pl?gene=HNF4A
CDKN2A	Cyclin Dependent Kinase Inhibitor 2A	Protein Coding	52	GC09M021967	27.5610542297363	https://www.genecards.org/cgi-bin/carddisp.pl?gene=CDKN2A
CXCL12	C-X-C Motif Chemokine Ligand 12	Protein Coding	46	GC10M044370	27.5372657775879	https://www.genecards.org/cgi-bin/carddisp.pl?gene=CXCL12
MIR126	MicroRNA 126	RNA Gene	24	GC09P136670	27.5041809082031	https://www.genecards.org/cgi-bin/carddisp.pl?gene=MIR126
CREBBP	CREB Binding Protein	Protein Coding	55	GC16M007712	27.4435405731201	https://www.genecards.org/cgi-bin/carddisp.pl?gene=CREBBP
CCL11	C-C Motif Chemokine Ligand 11	Protein Coding	48	GC17P034285	27.4255027770996	https://www.genecards.org/cgi-bin/carddisp.pl?gene=CCL11
SST	Somatostatin	Protein Coding	43	GC03M187668	27.3942070007324	https://www.genecards.org/cgi-bin/carddisp.pl?gene=SST
NR3C1	Nuclear Receptor Subfamily 3 Group C Member 1	Protein Coding	51	GC05M143277	27.3466377258301	https://www.genecards.org/cgi-bin/carddisp.pl?gene=NR3C1
CREB1	CAMP Responsive Element Binding Protein 1	Protein Coding	51	GC02P207529	27.3360557556152	https://www.genecards.org/cgi-bin/carddisp.pl?gene=CREB1
PIK3CG	Phosphatidylinositol-4,5-Bisphosphate 3-Kinase Catalytic Subunit Gamma	Protein Coding	50	GC07P106865	27.2253303527832	https://www.genecards.org/cgi-bin/carddisp.pl?gene=PIK3CG
SLC6A4	Solute Carrier Family 6 Member 4	Protein Coding	51	GC17M030194	27.2163410186768	https://www.genecards.org/cgi-bin/carddisp.pl?gene=SLC6A4
MTHFR	Methylenetetrahydrofolate Reductase	Protein Coding	50	GC01M011785	27.1662712097168	https://www.genecards.org/cgi-bin/carddisp.pl?gene=MTHFR
CAV1	Caveolin 1	Protein Coding	51	GC07P116524	27.1215171813965	https://www.genecards.org/cgi-bin/carddisp.pl?gene=CAV1
GATA3	GATA Binding Protein 3	Protein Coding	51	GC10P008045	27.0986404418945	https://www.genecards.org/cgi-bin/carddisp.pl?gene=GATA3
CCR5	C-C Motif Chemokine Receptor 5	Protein Coding	51	GC03P047182	27.0528011322021	https://www.genecards.org/cgi-bin/carddisp.pl?gene=CCR5
RAI1	Retinoic Acid Induced 1	Protein Coding	42	GC17P017919	27.0220851898193	https://www.genecards.org/cgi-bin/carddisp.pl?gene=RAI1
ABL1	ABL Proto-Oncogene 1, Non-Receptor Tyrosine Kinase	Protein Coding	55	GC09P130713	26.9660949707031	https://www.genecards.org/cgi-bin/carddisp.pl?gene=ABL1
MCL1	MCL1 Apoptosis Regulator, BCL2 Family Member	Protein Coding	50	GC01M152371	26.8339672088623	https://www.genecards.org/cgi-bin/carddisp.pl?gene=MCL1
CES1	Carboxylesterase 1	Protein Coding	50	GC16M055836	26.7149085998535	https://www.genecards.org/cgi-bin/carddisp.pl?gene=CES1
SHOC2	SHOC2 Leucine Rich Repeat Scaffold Protein	Protein Coding	43	GC10P110919	26.6989326477051	https://www.genecards.org/cgi-bin/carddisp.pl?gene=SHOC2
PRKCSH	Protein Kinase C Substrate 80K-H	Protein Coding	47	GC19P011435	26.6817378997803	https://www.genecards.org/cgi-bin/carddisp.pl?gene=PRKCSH
HSP90AA1	Heat Shock Protein 90 Alpha Family Class A Member 1	Protein Coding	52	GC14M102080	26.6562385559082	https://www.genecards.org/cgi-bin/carddisp.pl?gene=HSP90AA1
MAPK3	Mitogen-Activated Protein Kinase 3	Protein Coding	51	GC16M037779	26.6356925964355	https://www.genecards.org/cgi-bin/carddisp.pl?gene=MAPK3
PPARA	Peroxisome Proliferator Activated Receptor Alpha	Protein Coding	49	GC22P046150	26.6244831085205	https://www.genecards.org/cgi-bin/carddisp.pl?gene=PPARA
SELE	Selectin E	Protein Coding	48	GC01M169722	26.4935722351074	https://www.genecards.org/cgi-bin/carddisp.pl?gene=SELE
H19	H19 Imprinted Maternally Expressed Transcript	RNA Gene	30	GC11M001995	26.4732990264893	https://www.genecards.org/cgi-bin/carddisp.pl?gene=H19
TBK1	TANK Binding Kinase 1	Protein Coding	51	GC12P064451	26.435188293457	https://www.genecards.org/cgi-bin/carddisp.pl?gene=TBK1
HP	Haptoglobin	Protein Coding	48	GC16P072191	26.3540382385254	https://www.genecards.org/cgi-bin/carddisp.pl?gene=HP
ENG	Endoglin	Protein Coding	51	GC09M127815	26.2985324859619	https://www.genecards.org/cgi-bin/carddisp.pl?gene=ENG
BIRC5	Baculoviral IAP Repeat Containing 5	Protein Coding	48	GC17P078214	26.2728004455566	https://www.genecards.org/cgi-bin/carddisp.pl?gene=BIRC5
NOTCH1	Notch Receptor 1	Protein Coding	55	GC09M137632	26.2289619445801	https://www.genecards.org/cgi-bin/carddisp.pl?gene=NOTCH1
SDHB	Succinate Dehydrogenase Complex Iron Sulfur Subunit B	Protein Coding	50	GC01M018178	26.1748085021973	https://www.genecards.org/cgi-bin/carddisp.pl?gene=SDHB
COPA	COPI Coat Complex Subunit Alpha	Protein Coding	45	GC01M160288	26.1674022674561	https://www.genecards.org/cgi-bin/carddisp.pl?gene=COPA
BGLAP	Bone Gamma-Carboxyglutamate Protein	Protein Coding	44	GC01P156242	26.1196403503418	https://www.genecards.org/cgi-bin/carddisp.pl?gene=BGLAP
ITGAM	Integrin Subunit Alpha M	Protein Coding	50	GC16P041958	26.0167503356934	https://www.genecards.org/cgi-bin/carddisp.pl?gene=ITGAM
CCL3	C-C Motif Chemokine Ligand 3	Protein Coding	44	GC17M036088	25.949462890625	https://www.genecards.org/cgi-bin/carddisp.pl?gene=CCL3
SLC12A3	Solute Carrier Family 12 Member 3	Protein Coding	50	GC16P056865	25.9050025939941	https://www.genecards.org/cgi-bin/carddisp.pl?gene=SLC12A3
SLC17A5	Solute Carrier Family 17 Member 5	Protein Coding	47	GC06M073593	25.8841037750244	https://www.genecards.org/cgi-bin/carddisp.pl?gene=SLC17A5
PRRT2	Proline Rich Transmembrane Protein 2	Protein Coding	42	GC16P029811	25.8829574584961	https://www.genecards.org/cgi-bin/carddisp.pl?gene=PRRT2
CYP2B6	Cytochrome P450 Family 2 Subfamily B Member 6	Protein Coding	48	GC19P040991	25.8798160552979	https://www.genecards.org/cgi-bin/carddisp.pl?gene=CYP2B6
NAGLU	N-Acetyl-Alpha-Glucosaminidase	Protein Coding	45	GC17P058592	25.8055038452148	https://www.genecards.org/cgi-bin/carddisp.pl?gene=NAGLU
COL4A3	Collagen Type IV Alpha 3 Chain	Protein Coding	49	GC02P227164	25.8029384613037	https://www.genecards.org/cgi-bin/carddisp.pl?gene=COL4A3
BMP7	Bone Morphogenetic Protein 7	Protein Coding	48	GC20M057168	25.7543067932129	https://www.genecards.org/cgi-bin/carddisp.pl?gene=BMP7
PINK1	PTEN Induced Kinase 1	Protein Coding	48	GC01P020634	25.7512512207031	https://www.genecards.org/cgi-bin/carddisp.pl?gene=PINK1
HBB	Hemoglobin Subunit Beta	Protein Coding	47	GC11M006673	25.7463111877441	https://www.genecards.org/cgi-bin/carddisp.pl?gene=HBB
GCK	Glucokinase	Protein Coding	52	GC07M044528	25.7303886413574	https://www.genecards.org/cgi-bin/carddisp.pl?gene=GCK
AQP1	Aquaporin 1 (Colton Blood Group)	Protein Coding	50	GC07P030911	25.7298221588135	https://www.genecards.org/cgi-bin/carddisp.pl?gene=AQP1
CSF2	Colony Stimulating Factor 2	Protein Coding	46	GC05P132073	25.7198009490967	https://www.genecards.org/cgi-bin/carddisp.pl?gene=CSF2
ASPH	Aspartate Beta-Hydroxylase	Protein Coding	45	GC08M061500	25.7058601379395	https://www.genecards.org/cgi-bin/carddisp.pl?gene=ASPH
INSR	Insulin Receptor	Protein Coding	56	GC19M007112	25.7006969451904	https://www.genecards.org/cgi-bin/carddisp.pl?gene=INSR
WDR19	WD Repeat Domain 19	Protein Coding	40	GC04P039184	25.6775779724121	https://www.genecards.org/cgi-bin/carddisp.pl?gene=WDR19
NPPB	Natriuretic Peptide B	Protein Coding	46	GC01M011858	25.6691913604736	https://www.genecards.org/cgi-bin/carddisp.pl?gene=NPPB
FANCD2	FA Complementation Group D2	Protein Coding	48	GC03P010026	25.6360721588135	https://www.genecards.org/cgi-bin/carddisp.pl?gene=FANCD2
PRKCD	Protein Kinase C Delta	Protein Coding	55	GC03P053156	25.6160125732422	https://www.genecards.org/cgi-bin/carddisp.pl?gene=PRKCD
JAK2	Janus Kinase 2	Protein Coding	55	GC09P004985	25.6051769256592	https://www.genecards.org/cgi-bin/carddisp.pl?gene=JAK2
RAC1	Rac Family Small GTPase 1	Protein Coding	51	GC07P006377	25.5518474578857	https://www.genecards.org/cgi-bin/carddisp.pl?gene=RAC1
HTR1A	5-Hydroxytryptamine Receptor 1A	Protein Coding	49	GC05M063960	25.5460910797119	https://www.genecards.org/cgi-bin/carddisp.pl?gene=HTR1A
CYP1A1	Cytochrome P450 Family 1 Subfamily A Member 1	Protein Coding	50	GC15M074719	25.5207290649414	https://www.genecards.org/cgi-bin/carddisp.pl?gene=CYP1A1
LDHA	Lactate Dehydrogenase A	Protein Coding	54	GC11P018394	25.5058994293213	https://www.genecards.org/cgi-bin/carddisp.pl?gene=LDHA
FGFR3	Fibroblast Growth Factor Receptor 3	Protein Coding	58	GC04P001795	25.4614906311035	https://www.genecards.org/cgi-bin/carddisp.pl?gene=FGFR3
FRAS1	Fraser Extracellular Matrix Complex Subunit 1	Protein Coding	41	GC04P078057	25.4537544250488	https://www.genecards.org/cgi-bin/carddisp.pl?gene=FRAS1
GP1BA	Glycoprotein Ib Platelet Subunit Alpha	Protein Coding	50	GC17P004932	25.3828353881836	https://www.genecards.org/cgi-bin/carddisp.pl?gene=GP1BA
F5	Coagulation Factor V	Protein Coding	50	GC01M169511	25.3809242248535	https://www.genecards.org/cgi-bin/carddisp.pl?gene=F5
SOD2	Superoxide Dismutase 2	Protein Coding	51	GC06M159669	25.3641319274902	https://www.genecards.org/cgi-bin/carddisp.pl?gene=SOD2
KCNQ1	Potassium Voltage-Gated Channel Subfamily Q Member 1	Protein Coding	52	GC11P002444	25.3538112640381	https://www.genecards.org/cgi-bin/carddisp.pl?gene=KCNQ1
ALPL	Alkaline Phosphatase, Biomineralization Associated	Protein Coding	54	GC01P021508	25.3472003936768	https://www.genecards.org/cgi-bin/carddisp.pl?gene=ALPL
POMC	Proopiomelanocortin	Protein Coding	51	GC02M025160	25.3328895568848	https://www.genecards.org/cgi-bin/carddisp.pl?gene=POMC
TNFRSF10A	TNF Receptor Superfamily Member 10a	Protein Coding	47	GC08M023190	25.3268280029297	https://www.genecards.org/cgi-bin/carddisp.pl?gene=TNFRSF10A
PIK3C2A	Phosphatidylinositol-4-Phosphate 3-Kinase Catalytic Subunit Type 2 Alpha	Protein Coding	50	GC11M017614	25.32057762146	https://www.genecards.org/cgi-bin/carddisp.pl?gene=PIK3C2A
GRIN1	Glutamate Ionotropic Receptor NMDA Type Subunit 1	Protein Coding	54	GC09P137146	25.2853393554688	https://www.genecards.org/cgi-bin/carddisp.pl?gene=GRIN1
OPRM1	Opioid Receptor Mu 1	Protein Coding	51	GC06P154107	25.2794303894043	https://www.genecards.org/cgi-bin/carddisp.pl?gene=OPRM1
CNR1	Cannabinoid Receptor 1	Protein Coding	50	GC06M088139	25.2381649017334	https://www.genecards.org/cgi-bin/carddisp.pl?gene=CNR1
IL3	Interleukin 3	Protein Coding	47	GC05P132060	25.1642551422119	https://www.genecards.org/cgi-bin/carddisp.pl?gene=IL3
CYP2A6	Cytochrome P450 Family 2 Subfamily A Member 6	Protein Coding	50	GC19M040843	25.1618480682373	https://www.genecards.org/cgi-bin/carddisp.pl?gene=CYP2A6
PDGFRB	Platelet Derived Growth Factor Receptor Beta	Protein Coding	56	GC05M150113	25.1533737182617	https://www.genecards.org/cgi-bin/carddisp.pl?gene=PDGFRB
ELN	Elastin	Protein Coding	45	GC07P074027	25.1445655822754	https://www.genecards.org/cgi-bin/carddisp.pl?gene=ELN
ANXA5	Annexin A5	Protein Coding	48	GC04M121667	25.1172161102295	https://www.genecards.org/cgi-bin/carddisp.pl?gene=ANXA5
AGXT	Alanine--Glyoxylate And Serine--Pyruvate Aminotransferase	Protein Coding	48	GC02P240868	25.1116771697998	https://www.genecards.org/cgi-bin/carddisp.pl?gene=AGXT
MAP2K1	Mitogen-Activated Protein Kinase Kinase 1	Protein Coding	55	GC15P066386	24.9939136505127	https://www.genecards.org/cgi-bin/carddisp.pl?gene=MAP2K1
PRKCA	Protein Kinase C Alpha	Protein Coding	53	GC17P066302	24.9585838317871	https://www.genecards.org/cgi-bin/carddisp.pl?gene=PRKCA
MIR155	MicroRNA 155	RNA Gene	23	GC21P025573	24.9331245422363	https://www.genecards.org/cgi-bin/carddisp.pl?gene=MIR155
MT-TS1	Mitochondrially Encoded TRNA-Ser (UCN) 1	RNA Gene	16	GCMTM007447	24.9262638092041	https://www.genecards.org/cgi-bin/carddisp.pl?gene=MT-TS1
CLCN5	Chloride Voltage-Gated Channel 5	Protein Coding	46	GC0XP049922	24.8634815216064	https://www.genecards.org/cgi-bin/carddisp.pl?gene=CLCN5
GHRL	Ghrelin And Obestatin Prepropeptide	Protein Coding	45	GC03M010285	24.8528861999512	https://www.genecards.org/cgi-bin/carddisp.pl?gene=GHRL
DNASE1	Deoxyribonuclease 1	Protein Coding	45	GC16P003611	24.828914642334	https://www.genecards.org/cgi-bin/carddisp.pl?gene=DNASE1
ABCB11	ATP Binding Cassette Subfamily B Member 11	Protein Coding	49	GC02M168922	24.8114738464355	https://www.genecards.org/cgi-bin/carddisp.pl?gene=ABCB11
RHOA	Ras Homolog Family Member A	Protein Coding	52	GC03M049359	24.801441192627	https://www.genecards.org/cgi-bin/carddisp.pl?gene=RHOA
SHH	Sonic Hedgehog Signaling Molecule	Protein Coding	54	GC07M155799	24.770788192749	https://www.genecards.org/cgi-bin/carddisp.pl?gene=SHH
ACE2	Angiotensin Converting Enzyme 2	Protein Coding	51	GC0XM015494	24.7481956481934	https://www.genecards.org/cgi-bin/carddisp.pl?gene=ACE2
PRTN3	Proteinase 3	Protein Coding	48	GC19P000840	24.7164573669434	https://www.genecards.org/cgi-bin/carddisp.pl?gene=PRTN3
MMP1	Matrix Metallopeptidase 1	Protein Coding	54	GC11M102810	24.6934204101563	https://www.genecards.org/cgi-bin/carddisp.pl?gene=MMP1
AR	Androgen Receptor	Protein Coding	54	GC0XP067544	24.6834716796875	https://www.genecards.org/cgi-bin/carddisp.pl?gene=AR
SLC34A1	Solute Carrier Family 34 Member 1	Protein Coding	47	GC05P177581	24.6648902893066	https://www.genecards.org/cgi-bin/carddisp.pl?gene=SLC34A1
MIR34A	MicroRNA 34a	RNA Gene	25	GC01M009151	24.6323089599609	https://www.genecards.org/cgi-bin/carddisp.pl?gene=MIR34A
FGFR2	Fibroblast Growth Factor Receptor 2	Protein Coding	58	GC10M121478	24.5688743591309	https://www.genecards.org/cgi-bin/carddisp.pl?gene=FGFR2
BMP6	Bone Morphogenetic Protein 6	Protein Coding	46	GC06P007726	24.5685596466064	https://www.genecards.org/cgi-bin/carddisp.pl?gene=BMP6
PBX1	PBX Homeobox 1	Protein Coding	51	GC01P164524	24.5629901885986	https://www.genecards.org/cgi-bin/carddisp.pl?gene=PBX1
SIRT1	Sirtuin 1	Protein Coding	52	GC10P067884	24.4665241241455	https://www.genecards.org/cgi-bin/carddisp.pl?gene=SIRT1
PRL	Prolactin	Protein Coding	45	GC06M022287	24.4141845703125	https://www.genecards.org/cgi-bin/carddisp.pl?gene=PRL
APRT	Adenine Phosphoribosyltransferase	Protein Coding	48	GC16M088810	24.3672180175781	https://www.genecards.org/cgi-bin/carddisp.pl?gene=APRT
HRAS	HRas Proto-Oncogene, GTPase	Protein Coding	55	GC11M003889	24.3423709869385	https://www.genecards.org/cgi-bin/carddisp.pl?gene=HRAS
CD44	CD44 Molecule (Indian Blood Group)	Protein Coding	50	GC11P035139	24.338493347168	https://www.genecards.org/cgi-bin/carddisp.pl?gene=CD44
KCNJ11	Potassium Inwardly Rectifying Channel Subfamily J Member 11	Protein Coding	51	GC11M017627	24.2666969299316	https://www.genecards.org/cgi-bin/carddisp.pl?gene=KCNJ11
MB	Myoglobin	Protein Coding	45	GC22M035606	24.2419681549072	https://www.genecards.org/cgi-bin/carddisp.pl?gene=MB
MME	Membrane Metalloendopeptidase	Protein Coding	53	GC03P155024	24.2343215942383	https://www.genecards.org/cgi-bin/carddisp.pl?gene=MME
CALM1	Calmodulin 1	Protein Coding	48	GC14P090396	24.2115211486816	https://www.genecards.org/cgi-bin/carddisp.pl?gene=CALM1
GJB2	Gap Junction Protein Beta 2	Protein Coding	48	GC13M020187	24.21071434021	https://www.genecards.org/cgi-bin/carddisp.pl?gene=GJB2
PTPN22	Protein Tyrosine Phosphatase Non-Receptor Type 22	Protein Coding	50	GC01M113813	24.1989841461182	https://www.genecards.org/cgi-bin/carddisp.pl?gene=PTPN22
HSPA1A	Heat Shock Protein Family A (Hsp70) Member 1A	Protein Coding	48	GC06P087759	24.1755332946777	https://www.genecards.org/cgi-bin/carddisp.pl?gene=HSPA1A
IGFBP3	Insulin Like Growth Factor Binding Protein 3	Protein Coding	50	GC07M045912	24.1354370117188	https://www.genecards.org/cgi-bin/carddisp.pl?gene=IGFBP3
WNT4	Wnt Family Member 4	Protein Coding	49	GC01M022190	24.0756206512451	https://www.genecards.org/cgi-bin/carddisp.pl?gene=WNT4
GLIS2	GLIS Family Zinc Finger 2	Protein Coding	43	GC16P012768	24.0061321258545	https://www.genecards.org/cgi-bin/carddisp.pl?gene=GLIS2
GFAP	Glial Fibrillary Acidic Protein	Protein Coding	50	GC17M049916	23.9859523773193	https://www.genecards.org/cgi-bin/carddisp.pl?gene=GFAP
PLAU	Plasminogen Activator, Urokinase	Protein Coding	55	GC10P073909	23.9762649536133	https://www.genecards.org/cgi-bin/carddisp.pl?gene=PLAU
RAD51	RAD51 Recombinase	Protein Coding	54	GC15P040694	23.9334983825684	https://www.genecards.org/cgi-bin/carddisp.pl?gene=RAD51
EYA1	EYA Transcriptional Coactivator And Phosphatase 1	Protein Coding	47	GC08M071210	23.9138870239258	https://www.genecards.org/cgi-bin/carddisp.pl?gene=EYA1
VIM	Vimentin	Protein Coding	53	GC10P017227	23.8427658081055	https://www.genecards.org/cgi-bin/carddisp.pl?gene=VIM
SCN2A	Sodium Voltage-Gated Channel Alpha Subunit 2	Protein Coding	51	GC02P165194	23.8231029510498	https://www.genecards.org/cgi-bin/carddisp.pl?gene=SCN2A
ELANE	Elastase, Neutrophil Expressed	Protein Coding	53	GC19P003232	23.8115615844727	https://www.genecards.org/cgi-bin/carddisp.pl?gene=ELANE
CASK	Calcium/Calmodulin Dependent Serine Protein Kinase	Protein Coding	52	GC0XM041514	23.7982864379883	https://www.genecards.org/cgi-bin/carddisp.pl?gene=CASK
TNFRSF11B	TNF Receptor Superfamily Member 11b	Protein Coding	50	GC08M118923	23.7176818847656	https://www.genecards.org/cgi-bin/carddisp.pl?gene=TNFRSF11B
HSPA4	Heat Shock Protein Family A (Hsp70) Member 4	Protein Coding	45	GC05P133051	23.6868934631348	https://www.genecards.org/cgi-bin/carddisp.pl?gene=HSPA4
NOD2	Nucleotide Binding Oligomerization Domain Containing 2	Protein Coding	50	GC16P050693	23.6282768249512	https://www.genecards.org/cgi-bin/carddisp.pl?gene=NOD2
CISH	Cytokine Inducible SH2 Containing Protein	Protein Coding	48	GC03M051490	23.6262950897217	https://www.genecards.org/cgi-bin/carddisp.pl?gene=CISH
NOTCH2	Notch Receptor 2	Protein Coding	54	GC01M119911	23.6031494140625	https://www.genecards.org/cgi-bin/carddisp.pl?gene=NOTCH2
CLU	Clusterin	Protein Coding	50	GC08M027596	23.5776119232178	https://www.genecards.org/cgi-bin/carddisp.pl?gene=CLU
HLA-DQB1	Major Histocompatibility Complex, Class II, DQ Beta 1	Protein Coding	45	GC06M069264	23.5586204528809	https://www.genecards.org/cgi-bin/carddisp.pl?gene=HLA-DQB1
PDCD1	Programmed Cell Death 1	Protein Coding	50	GC02M241849	23.5356407165527	https://www.genecards.org/cgi-bin/carddisp.pl?gene=PDCD1
NOS1	Nitric Oxide Synthase 1	Protein Coding	51	GC12M117208	23.5349197387695	https://www.genecards.org/cgi-bin/carddisp.pl?gene=NOS1
BCOR	BCL6 Corepressor	Protein Coding	45	GC0XM040049	23.5328636169434	https://www.genecards.org/cgi-bin/carddisp.pl?gene=BCOR
NR1I2	Nuclear Receptor Subfamily 1 Group I Member 2	Protein Coding	47	GC03P119780	23.4941520690918	https://www.genecards.org/cgi-bin/carddisp.pl?gene=NR1I2
PRKN	Parkin RBR E3 Ubiquitin Protein Ligase	Protein Coding	47	GC06M161348	23.4729080200195	https://www.genecards.org/cgi-bin/carddisp.pl?gene=PRKN
GDAP1	Ganglioside Induced Differentiation Associated Protein 1	Protein Coding	47	GC08P074315	23.4544162750244	https://www.genecards.org/cgi-bin/carddisp.pl?gene=GDAP1
TGIF1	TGFB Induced Factor Homeobox 1	Protein Coding	48	GC18P003411	23.4420013427734	https://www.genecards.org/cgi-bin/carddisp.pl?gene=TGIF1
CDKN1B	Cyclin Dependent Kinase Inhibitor 1B	Protein Coding	50	GC12P022586	23.4300708770752	https://www.genecards.org/cgi-bin/carddisp.pl?gene=CDKN1B
GGT1	Gamma-Glutamyltransferase 1	Protein Coding	52	GC22P024583	23.3993873596191	https://www.genecards.org/cgi-bin/carddisp.pl?gene=GGT1
RBP4	Retinol Binding Protein 4	Protein Coding	48	GC10M093591	23.3817329406738	https://www.genecards.org/cgi-bin/carddisp.pl?gene=RBP4
CYP1B1	Cytochrome P450 Family 1 Subfamily B Member 1	Protein Coding	50	GC02M038066	23.3804149627686	https://www.genecards.org/cgi-bin/carddisp.pl?gene=CYP1B1
PLG	Plasminogen	Protein Coding	52	GC06P160702	23.3681144714355	https://www.genecards.org/cgi-bin/carddisp.pl?gene=PLG
CD40LG	CD40 Ligand	Protein Coding	52	GC0XP136649	23.3573188781738	https://www.genecards.org/cgi-bin/carddisp.pl?gene=CD40LG
BMP2	Bone Morphogenetic Protein 2	Protein Coding	51	GC20P006767	23.3454532623291	https://www.genecards.org/cgi-bin/carddisp.pl?gene=BMP2
IFT172	Intraflagellar Transport 172	Protein Coding	43	GC02M028209	23.3138027191162	https://www.genecards.org/cgi-bin/carddisp.pl?gene=IFT172
TRPV4	Transient Receptor Potential Cation Channel Subfamily V Member 4	Protein Coding	51	GC12M109783	23.3059139251709	https://www.genecards.org/cgi-bin/carddisp.pl?gene=TRPV4
MYH9	Myosin Heavy Chain 9	Protein Coding	51	GC22M036281	23.2383403778076	https://www.genecards.org/cgi-bin/carddisp.pl?gene=MYH9
NR3C2	Nuclear Receptor Subfamily 3 Group C Member 2	Protein Coding	48	GC04M148078	23.1841373443604	https://www.genecards.org/cgi-bin/carddisp.pl?gene=NR3C2
LPL	Lipoprotein Lipase	Protein Coding	52	GC08P019901	23.1157932281494	https://www.genecards.org/cgi-bin/carddisp.pl?gene=LPL
CLCNKB	Chloride Voltage-Gated Channel Kb	Protein Coding	46	GC01P016051	23.0765018463135	https://www.genecards.org/cgi-bin/carddisp.pl?gene=CLCNKB
CDK4	Cyclin Dependent Kinase 4	Protein Coding	56	GC12M057752	23.0703086853027	https://www.genecards.org/cgi-bin/carddisp.pl?gene=CDK4
FANCC	FA Complementation Group C	Protein Coding	50	GC09M095099	23.0474681854248	https://www.genecards.org/cgi-bin/carddisp.pl?gene=FANCC
PECAM1	Platelet And Endothelial Cell Adhesion Molecule 1	Protein Coding	43	GC17M064319	23.0024852752686	https://www.genecards.org/cgi-bin/carddisp.pl?gene=PECAM1
SNCA	Synuclein Alpha	Protein Coding	54	GC04M089724	22.990795135498	https://www.genecards.org/cgi-bin/carddisp.pl?gene=SNCA
SP1	Sp1 Transcription Factor	Protein Coding	49	GC12P053380	22.9770679473877	https://www.genecards.org/cgi-bin/carddisp.pl?gene=SP1
FGFR1	Fibroblast Growth Factor Receptor 1	Protein Coding	59	GC08M038400	22.9737434387207	https://www.genecards.org/cgi-bin/carddisp.pl?gene=FGFR1
DGKE	Diacylglycerol Kinase Epsilon	Protein Coding	50	GC17P056834	22.949836730957	https://www.genecards.org/cgi-bin/carddisp.pl?gene=DGKE
TF	Transferrin	Protein Coding	53	GC03P134678	22.9174499511719	https://www.genecards.org/cgi-bin/carddisp.pl?gene=TF
C4A	Complement C4A (Rodgers Blood Group)	Protein Coding	46	GC06P087763	22.9127502441406	https://www.genecards.org/cgi-bin/carddisp.pl?gene=C4A
NQO1	NAD(P)H Quinone Dehydrogenase 1	Protein Coding	50	GC16M069706	22.878231048584	https://www.genecards.org/cgi-bin/carddisp.pl?gene=NQO1
SLC12A1	Solute Carrier Family 12 Member 1	Protein Coding	50	GC15P048191	22.8317279815674	https://www.genecards.org/cgi-bin/carddisp.pl?gene=SLC12A1
LIF	LIF Interleukin 6 Family Cytokine	Protein Coding	45	GC22M030240	22.8166484832764	https://www.genecards.org/cgi-bin/carddisp.pl?gene=LIF
CCR6	C-C Motif Chemokine Receptor 6	Protein Coding	46	GC06P167111	22.7923927307129	https://www.genecards.org/cgi-bin/carddisp.pl?gene=CCR6
DDIT3	DNA Damage Inducible Transcript 3	Protein Coding	48	GC12M057516	22.71409034729	https://www.genecards.org/cgi-bin/carddisp.pl?gene=DDIT3
IQCB1	IQ Motif Containing B1	Protein Coding	44	GC03M121769	22.7076721191406	https://www.genecards.org/cgi-bin/carddisp.pl?gene=IQCB1
MIF	Macrophage Migration Inhibitory Factor	Protein Coding	50	GC22P023894	22.6996192932129	https://www.genecards.org/cgi-bin/carddisp.pl?gene=MIF
IL1R1	Interleukin 1 Receptor Type 1	Protein Coding	48	GC02P102136	22.6933174133301	https://www.genecards.org/cgi-bin/carddisp.pl?gene=IL1R1
YWHAE	Tyrosine 3-Monooxygenase/Tryptophan 5-Monooxygenase Activation Protein Epsilon	Protein Coding	52	GC17M004893	22.5705852508545	https://www.genecards.org/cgi-bin/carddisp.pl?gene=YWHAE
AVPR2	Arginine Vasopressin Receptor 2	Protein Coding	50	GC0XP153902	22.5653171539307	https://www.genecards.org/cgi-bin/carddisp.pl?gene=AVPR2
TRPC6	Transient Receptor Potential Cation Channel Subfamily C Member 6	Protein Coding	52	GC11M101451	22.5507488250732	https://www.genecards.org/cgi-bin/carddisp.pl?gene=TRPC6
FBN1	Fibrillin 1	Protein Coding	50	GC15M048408	22.51686668396	https://www.genecards.org/cgi-bin/carddisp.pl?gene=FBN1
TH	Tyrosine Hydroxylase	Protein Coding	54	GC11M002163	22.4600448608398	https://www.genecards.org/cgi-bin/carddisp.pl?gene=TH
ACTN4	Actinin Alpha 4	Protein Coding	49	GC19P038647	22.4434089660645	https://www.genecards.org/cgi-bin/carddisp.pl?gene=ACTN4
POLG	DNA Polymerase Gamma, Catalytic Subunit	Protein Coding	50	GC15M119304	22.4406261444092	https://www.genecards.org/cgi-bin/carddisp.pl?gene=POLG
DPYD	Dihydropyrimidine Dehydrogenase	Protein Coding	55	GC01M097015	22.4268531799316	https://www.genecards.org/cgi-bin/carddisp.pl?gene=DPYD
CFHR5	Complement Factor H Related 5	Protein Coding	43	GC01P196977	22.3967208862305	https://www.genecards.org/cgi-bin/carddisp.pl?gene=CFHR5
NFKBIA	NFKB Inhibitor Alpha	Protein Coding	52	GC14M035401	22.3834190368652	https://www.genecards.org/cgi-bin/carddisp.pl?gene=NFKBIA
EDNRA	Endothelin Receptor Type A	Protein Coding	52	GC04P147480	22.3761425018311	https://www.genecards.org/cgi-bin/carddisp.pl?gene=EDNRA
AGER	Advanced Glycosylation End-Product Specific Receptor	Protein Coding	49	GC06M032180	22.3639373779297	https://www.genecards.org/cgi-bin/carddisp.pl?gene=AGER
ADM	Adrenomedullin	Protein Coding	47	GC11P010304	22.3351783752441	https://www.genecards.org/cgi-bin/carddisp.pl?gene=ADM
TRMU	TRNA Mitochondrial 2-Thiouridylase	Protein Coding	42	GC22P046330	22.3160247802734	https://www.genecards.org/cgi-bin/carddisp.pl?gene=TRMU
BSND	Barttin CLCNK Type Accessory Subunit Beta	Protein Coding	42	GC01P054998	22.2956924438477	https://www.genecards.org/cgi-bin/carddisp.pl?gene=BSND
SCN5A	Sodium Voltage-Gated Channel Alpha Subunit 5	Protein Coding	53	GC03M038549	22.2941951751709	https://www.genecards.org/cgi-bin/carddisp.pl?gene=SCN5A
PDGFB	Platelet Derived Growth Factor Subunit B	Protein Coding	53	GC22M060099	22.2479381561279	https://www.genecards.org/cgi-bin/carddisp.pl?gene=PDGFB
FANCI	FA Complementation Group I	Protein Coding	45	GC15P089243	22.2445011138916	https://www.genecards.org/cgi-bin/carddisp.pl?gene=FANCI
KL	Klotho	Protein Coding	50	GC13P033016	22.2299766540527	https://www.genecards.org/cgi-bin/carddisp.pl?gene=KL
CFHR1	Complement Factor H Related 1	Protein Coding	46	GC01P196822	22.2261009216309	https://www.genecards.org/cgi-bin/carddisp.pl?gene=CFHR1
CD40	CD40 Molecule	Protein Coding	52	GC20P046118	22.1903209686279	https://www.genecards.org/cgi-bin/carddisp.pl?gene=CD40
CHUK	Component Of Inhibitor Of Nuclear Factor Kappa B Kinase Complex	Protein Coding	54	GC10M100191	22.1674118041992	https://www.genecards.org/cgi-bin/carddisp.pl?gene=CHUK
SLCO1B1	Solute Carrier Organic Anion Transporter Family Member 1B1	Protein Coding	51	GC12P022777	22.1269493103027	https://www.genecards.org/cgi-bin/carddisp.pl?gene=SLCO1B1
PCNA	Proliferating Cell Nuclear Antigen	Protein Coding	53	GC20M005114	22.1187286376953	https://www.genecards.org/cgi-bin/carddisp.pl?gene=PCNA
EPAS1	Endothelial PAS Domain Protein 1	Protein Coding	52	GC02P046293	22.1125640869141	https://www.genecards.org/cgi-bin/carddisp.pl?gene=EPAS1
SLC22A2	Solute Carrier Family 22 Member 2	Protein Coding	47	GC06M160192	22.1098976135254	https://www.genecards.org/cgi-bin/carddisp.pl?gene=SLC22A2
CASP1	Caspase 1	Protein Coding	51	GC11M105025	22.1041774749756	https://www.genecards.org/cgi-bin/carddisp.pl?gene=CASP1
SMARCA4	SWI/SNF Related, Matrix Associated, Actin Dependent Regulator Of Chromatin, Subfamily A, Member 4	Protein Coding	53	GC19P010932	22.061897277832	https://www.genecards.org/cgi-bin/carddisp.pl?gene=SMARCA4
CDK2	Cyclin Dependent Kinase 2	Protein Coding	54	GC12P055966	22.0362548828125	https://www.genecards.org/cgi-bin/carddisp.pl?gene=CDK2
IGF1R	Insulin Like Growth Factor 1 Receptor	Protein Coding	57	GC15P098648	21.9873676300049	https://www.genecards.org/cgi-bin/carddisp.pl?gene=IGF1R
FOXP3	Forkhead Box P3	Protein Coding	49	GC0XM049250	21.9838962554932	https://www.genecards.org/cgi-bin/carddisp.pl?gene=FOXP3
SOX9	SRY-Box Transcription Factor 9	Protein Coding	48	GC17P072121	21.9671039581299	https://www.genecards.org/cgi-bin/carddisp.pl?gene=SOX9
MIR146A	MicroRNA 146a	RNA Gene	25	GC05P160485	21.9292774200439	https://www.genecards.org/cgi-bin/carddisp.pl?gene=MIR146A
FADD	Fas Associated Via Death Domain	Protein Coding	48	GC11P070203	21.9239196777344	https://www.genecards.org/cgi-bin/carddisp.pl?gene=FADD
CD79A	CD79a Molecule	Protein Coding	50	GC19P041877	21.884578704834	https://www.genecards.org/cgi-bin/carddisp.pl?gene=CD79A
ITGB1	Integrin Subunit Beta 1	Protein Coding	53	GC10M033391	21.8807029724121	https://www.genecards.org/cgi-bin/carddisp.pl?gene=ITGB1
ENPP1	Ectonucleotide Pyrophosphatase/Phosphodiesterase 1	Protein Coding	51	GC06P131808	21.8476409912109	https://www.genecards.org/cgi-bin/carddisp.pl?gene=ENPP1
SERPINA3	Serpin Family A Member 3	Protein Coding	45	GC14P094612	21.8052387237549	https://www.genecards.org/cgi-bin/carddisp.pl?gene=SERPINA3
MAOA	Monoamine Oxidase A	Protein Coding	51	GC0XP043654	21.7717933654785	https://www.genecards.org/cgi-bin/carddisp.pl?gene=MAOA
SALL1	Spalt Like Transcription Factor 1	Protein Coding	47	GC16M051135	21.7648639678955	https://www.genecards.org/cgi-bin/carddisp.pl?gene=SALL1
ABCB4	ATP Binding Cassette Subfamily B Member 4	Protein Coding	50	GC07M087365	21.7294845581055	https://www.genecards.org/cgi-bin/carddisp.pl?gene=ABCB4
CP	Ceruloplasmin	Protein Coding	51	GC03M149162	21.7237300872803	https://www.genecards.org/cgi-bin/carddisp.pl?gene=CP
H2AC18	H2A Clustered Histone 18	Protein Coding	30	GC01M152332	21.655611038208	https://www.genecards.org/cgi-bin/carddisp.pl?gene=H2AC18
IL15	Interleukin 15	Protein Coding	46	GC04P141636	21.6273555755615	https://www.genecards.org/cgi-bin/carddisp.pl?gene=IL15
P2RY12	Purinergic Receptor P2Y12	Protein Coding	51	GC03M151336	21.6160202026367	https://www.genecards.org/cgi-bin/carddisp.pl?gene=P2RY12
ENO2	Enolase 2	Protein Coding	50	GC12P006913	21.588550567627	https://www.genecards.org/cgi-bin/carddisp.pl?gene=ENO2
HSPA5	Heat Shock Protein Family A (Hsp70) Member 5	Protein Coding	51	GC09M125234	21.5628776550293	https://www.genecards.org/cgi-bin/carddisp.pl?gene=HSPA5
CRH	Corticotropin Releasing Hormone	Protein Coding	45	GC08M066176	21.5550632476807	https://www.genecards.org/cgi-bin/carddisp.pl?gene=CRH
FCGR2B	Fc Gamma Receptor IIb	Protein Coding	51	GC01P161779	21.5522537231445	https://www.genecards.org/cgi-bin/carddisp.pl?gene=FCGR2B
UGT1A9	UDP Glucuronosyltransferase Family 1 Member A9	Protein Coding	47	GC02P233671	21.5408630371094	https://www.genecards.org/cgi-bin/carddisp.pl?gene=UGT1A9
GPC3	Glypican 3	Protein Coding	49	GC0XM133535	21.5276679992676	https://www.genecards.org/cgi-bin/carddisp.pl?gene=GPC3
SLC26A1	Solute Carrier Family 26 Member 1	Protein Coding	41	GC04M001638	21.5155277252197	https://www.genecards.org/cgi-bin/carddisp.pl?gene=SLC26A1
LMNA	Lamin A/C	Protein Coding	51	GC01P156082	21.5026950836182	https://www.genecards.org/cgi-bin/carddisp.pl?gene=LMNA
GSR	Glutathione-Disulfide Reductase	Protein Coding	52	GC08M030678	21.4957523345947	https://www.genecards.org/cgi-bin/carddisp.pl?gene=GSR
SLC2A2	Solute Carrier Family 2 Member 2	Protein Coding	52	GC03M170996	21.4671287536621	https://www.genecards.org/cgi-bin/carddisp.pl?gene=SLC2A2
PTH	Parathyroid Hormone	Protein Coding	48	GC11M013492	21.4650592803955	https://www.genecards.org/cgi-bin/carddisp.pl?gene=PTH
NEK8	NIMA Related Kinase 8	Protein Coding	43	GC17P028725	21.4511814117432	https://www.genecards.org/cgi-bin/carddisp.pl?gene=NEK8
SERPINC1	Serpin Family C Member 1	Protein Coding	52	GC01M174593	21.4302444458008	https://www.genecards.org/cgi-bin/carddisp.pl?gene=SERPINC1
GAPDH	Glyceraldehyde-3-Phosphate Dehydrogenase	Protein Coding	52	GC12P022355	21.4000244140625	https://www.genecards.org/cgi-bin/carddisp.pl?gene=GAPDH
GSTT1	Glutathione S-Transferase Theta 1	Protein Coding	34	GC22Mi00270	21.3755741119385	https://www.genecards.org/cgi-bin/carddisp.pl?gene=GSTT1
ITGA2B	Integrin Subunit Alpha 2b	Protein Coding	54	GC17M049884	21.3713932037354	https://www.genecards.org/cgi-bin/carddisp.pl?gene=ITGA2B
APOB	Apolipoprotein B	Protein Coding	50	GC02M020956	21.3602180480957	https://www.genecards.org/cgi-bin/carddisp.pl?gene=APOB
ALK	ALK Receptor Tyrosine Kinase	Protein Coding	54	GC02M029190	21.3241558074951	https://www.genecards.org/cgi-bin/carddisp.pl?gene=ALK
EGR1	Early Growth Response 1	Protein Coding	50	GC05P138465	21.3135471343994	https://www.genecards.org/cgi-bin/carddisp.pl?gene=EGR1
MT-CO1	Mitochondrially Encoded Cytochrome C Oxidase I	Protein Coding	34	GCMTP005906	21.3095932006836	https://www.genecards.org/cgi-bin/carddisp.pl?gene=MT-CO1
CXCR3	C-X-C Motif Chemokine Receptor 3	Protein Coding	46	GC0XM071615	21.2981262207031	https://www.genecards.org/cgi-bin/carddisp.pl?gene=CXCR3
TIMP1	TIMP Metallopeptidase Inhibitor 1	Protein Coding	47	GC0XP047647	21.2920532226563	https://www.genecards.org/cgi-bin/carddisp.pl?gene=TIMP1
SCN9A	Sodium Voltage-Gated Channel Alpha Subunit 9	Protein Coding	50	GC02M166195	21.2715492248535	https://www.genecards.org/cgi-bin/carddisp.pl?gene=SCN9A
STXBP1	Syntaxin Binding Protein 1	Protein Coding	52	GC09P127594	21.2455024719238	https://www.genecards.org/cgi-bin/carddisp.pl?gene=STXBP1
IL1RN	Interleukin 1 Receptor Antagonist	Protein Coding	52	GC02P123138	21.2408447265625	https://www.genecards.org/cgi-bin/carddisp.pl?gene=IL1RN
HLA-G	Major Histocompatibility Complex, Class I, G	Protein Coding	46	GC06P087672	21.2267189025879	https://www.genecards.org/cgi-bin/carddisp.pl?gene=HLA-G
PLAT	Plasminogen Activator, Tissue Type	Protein Coding	54	GC08M042174	21.2231616973877	https://www.genecards.org/cgi-bin/carddisp.pl?gene=PLAT
TOP1	DNA Topoisomerase I	Protein Coding	51	GC20P041028	21.2148971557617	https://www.genecards.org/cgi-bin/carddisp.pl?gene=TOP1
RPGRIP1L	RPGRIP1 Like	Protein Coding	42	GC16M053597	21.2144813537598	https://www.genecards.org/cgi-bin/carddisp.pl?gene=RPGRIP1L
AFP	Alpha Fetoprotein	Protein Coding	48	GC04P073431	21.20920753479	https://www.genecards.org/cgi-bin/carddisp.pl?gene=AFP
HLA-C	Major Histocompatibility Complex, Class I, C	Protein Coding	47	GC06M069165	21.1928749084473	https://www.genecards.org/cgi-bin/carddisp.pl?gene=HLA-C
MIR145	MicroRNA 145	RNA Gene	25	GC05P149430	21.1911163330078	https://www.genecards.org/cgi-bin/carddisp.pl?gene=MIR145
AQP4	Aquaporin 4	Protein Coding	50	GC18M026852	21.1872577667236	https://www.genecards.org/cgi-bin/carddisp.pl?gene=AQP4
COL4A1	Collagen Type IV Alpha 1 Chain	Protein Coding	51	GC13M110148	21.1523113250732	https://www.genecards.org/cgi-bin/carddisp.pl?gene=COL4A1
OXT	Oxytocin/Neurophysin I Prepropeptide	Protein Coding	43	GC20P004374	21.1286907196045	https://www.genecards.org/cgi-bin/carddisp.pl?gene=OXT
IRAK1	Interleukin 1 Receptor Associated Kinase 1	Protein Coding	52	GC0XM154010	21.0693607330322	https://www.genecards.org/cgi-bin/carddisp.pl?gene=IRAK1
NUP214	Nucleoporin 214	Protein Coding	48	GC09P131125	21.0537223815918	https://www.genecards.org/cgi-bin/carddisp.pl?gene=NUP214
CDK1	Cyclin Dependent Kinase 1	Protein Coding	50	GC10P060772	21.0489616394043	https://www.genecards.org/cgi-bin/carddisp.pl?gene=CDK1
ETS1	ETS Proto-Oncogene 1, Transcription Factor	Protein Coding	50	GC11M128458	21.0475425720215	https://www.genecards.org/cgi-bin/carddisp.pl?gene=ETS1
KMT2A	Lysine Methyltransferase 2A	Protein Coding	50	GC11P118436	21.0340843200684	https://www.genecards.org/cgi-bin/carddisp.pl?gene=KMT2A
KITLG	KIT Ligand	Protein Coding	48	GC12M088492	21.0070629119873	https://www.genecards.org/cgi-bin/carddisp.pl?gene=KITLG
PLA2G2A	Phospholipase A2 Group IIA	Protein Coding	50	GC01M019975	21.0067005157471	https://www.genecards.org/cgi-bin/carddisp.pl?gene=PLA2G2A
CD274	CD274 Molecule	Protein Coding	47	GC09P005450	21.0021686553955	https://www.genecards.org/cgi-bin/carddisp.pl?gene=CD274
HSPB1	Heat Shock Protein Family B (Small) Member 1	Protein Coding	54	GC07P076302	20.9578666687012	https://www.genecards.org/cgi-bin/carddisp.pl?gene=HSPB1
SMARCB1	SWI/SNF Related, Matrix Associated, Actin Dependent Regulator Of Chromatin, Subfamily B, Member 1	Protein Coding	48	GC22P023786	20.954797744751	https://www.genecards.org/cgi-bin/carddisp.pl?gene=SMARCB1
IRS1	Insulin Receptor Substrate 1	Protein Coding	49	GC02M226731	20.9423961639404	https://www.genecards.org/cgi-bin/carddisp.pl?gene=IRS1
IFNB1	Interferon Beta 1	Protein Coding	47	GC09M021077	20.9272193908691	https://www.genecards.org/cgi-bin/carddisp.pl?gene=IFNB1
MYCN	MYCN Proto-Oncogene, BHLH Transcription Factor	Protein Coding	50	GC02P015949	20.9239959716797	https://www.genecards.org/cgi-bin/carddisp.pl?gene=MYCN
RRM2B	Ribonucleotide Reductase Regulatory TP53 Inducible Subunit M2B	Protein Coding	51	GC08M102204	20.8905982971191	https://www.genecards.org/cgi-bin/carddisp.pl?gene=RRM2B
NR1I3	Nuclear Receptor Subfamily 1 Group I Member 3	Protein Coding	47	GC01M161229	20.8591346740723	https://www.genecards.org/cgi-bin/carddisp.pl?gene=NR1I3
OFD1	OFD1 Centriole And Centriolar Satellite Protein	Protein Coding	44	GC0XP013714	20.84938621521	https://www.genecards.org/cgi-bin/carddisp.pl?gene=OFD1
DNMT1	DNA Methyltransferase 1	Protein Coding	55	GC19M010133	20.7944087982178	https://www.genecards.org/cgi-bin/carddisp.pl?gene=DNMT1
GLS	Glutaminase	Protein Coding	52	GC02P190880	20.7931861877441	https://www.genecards.org/cgi-bin/carddisp.pl?gene=GLS
PSEN1	Presenilin 1	Protein Coding	55	GC14P073136	20.787633895874	https://www.genecards.org/cgi-bin/carddisp.pl?gene=PSEN1
NPY	Neuropeptide Y	Protein Coding	47	GC07P024290	20.7819595336914	https://www.genecards.org/cgi-bin/carddisp.pl?gene=NPY
PPIG	Peptidylprolyl Isomerase G	Protein Coding	43	GC02P169584	20.7624549865723	https://www.genecards.org/cgi-bin/carddisp.pl?gene=PPIG
CSF1	Colony Stimulating Factor 1	Protein Coding	47	GC01P109911	20.7601566314697	https://www.genecards.org/cgi-bin/carddisp.pl?gene=CSF1
MMP3	Matrix Metallopeptidase 3	Protein Coding	53	GC11M102835	20.7391490936279	https://www.genecards.org/cgi-bin/carddisp.pl?gene=MMP3
PYGM	Glycogen Phosphorylase, Muscle Associated	Protein Coding	49	GC11M064746	20.7290687561035	https://www.genecards.org/cgi-bin/carddisp.pl?gene=PYGM
MYLK	Myosin Light Chain Kinase	Protein Coding	54	GC03M123610	20.7204475402832	https://www.genecards.org/cgi-bin/carddisp.pl?gene=MYLK
ITGA8	Integrin Subunit Alpha 8	Protein Coding	48	GC10M015513	20.7156200408936	https://www.genecards.org/cgi-bin/carddisp.pl?gene=ITGA8
NBN	Nibrin	Protein Coding	50	GC08M089933	20.7147006988525	https://www.genecards.org/cgi-bin/carddisp.pl?gene=NBN
PLA2G6	Phospholipase A2 Group VI	Protein Coding	50	GC22M060879	20.7110271453857	https://www.genecards.org/cgi-bin/carddisp.pl?gene=PLA2G6
IKBKG	Inhibitor Of Nuclear Factor Kappa B Kinase Regulatory Subunit Gamma	Protein Coding	51	GC0XP154541	20.6976318359375	https://www.genecards.org/cgi-bin/carddisp.pl?gene=IKBKG
FHIT	Fragile Histidine Triad Diadenosine Triphosphatase	Protein Coding	46	GC03M059747	20.68874168396	https://www.genecards.org/cgi-bin/carddisp.pl?gene=FHIT
CDKN1C	Cyclin Dependent Kinase Inhibitor 1C	Protein Coding	47	GC11M004031	20.669771194458	https://www.genecards.org/cgi-bin/carddisp.pl?gene=CDKN1C
NIPBL	NIPBL Cohesin Loading Factor	Protein Coding	45	GC05P036876	20.6595039367676	https://www.genecards.org/cgi-bin/carddisp.pl?gene=NIPBL
TXN	Thioredoxin	Protein Coding	48	GC09M110243	20.6402053833008	https://www.genecards.org/cgi-bin/carddisp.pl?gene=TXN
RELA	RELA Proto-Oncogene, NF-KB Subunit	Protein Coding	54	GC11M065653	20.6292858123779	https://www.genecards.org/cgi-bin/carddisp.pl?gene=RELA
MBL2	Mannose Binding Lectin 2	Protein Coding	49	GC10M052760	20.6271991729736	https://www.genecards.org/cgi-bin/carddisp.pl?gene=MBL2
MAP3K7	Mitogen-Activated Protein Kinase Kinase Kinase 7	Protein Coding	53	GC06M090513	20.5816040039063	https://www.genecards.org/cgi-bin/carddisp.pl?gene=MAP3K7
ERCC6	ERCC Excision Repair 6, Chromatin Remodeling Factor	Protein Coding	48	GC10M049454	20.5795803070068	https://www.genecards.org/cgi-bin/carddisp.pl?gene=ERCC6
TYK2	Tyrosine Kinase 2	Protein Coding	55	GC19M010350	20.5637378692627	https://www.genecards.org/cgi-bin/carddisp.pl?gene=TYK2
MECP2	Methyl-CpG Binding Protein 2	Protein Coding	48	GC0XM154021	20.5396957397461	https://www.genecards.org/cgi-bin/carddisp.pl?gene=MECP2
RB1	RB Transcriptional Corepressor 1	Protein Coding	50	GC13P048303	20.5315265655518	https://www.genecards.org/cgi-bin/carddisp.pl?gene=RB1
HDAC8	Histone Deacetylase 8	Protein Coding	50	GC0XM072329	20.5270881652832	https://www.genecards.org/cgi-bin/carddisp.pl?gene=HDAC8
FANCE	FA Complementation Group E	Protein Coding	44	GC06P087883	20.5228652954102	https://www.genecards.org/cgi-bin/carddisp.pl?gene=FANCE
ABCC4	ATP Binding Cassette Subfamily C Member 4	Protein Coding	48	GC13M095019	20.5089950561523	https://www.genecards.org/cgi-bin/carddisp.pl?gene=ABCC4
TRDN	Triadin	Protein Coding	44	GC06M123198	20.5074825286865	https://www.genecards.org/cgi-bin/carddisp.pl?gene=TRDN
TGFBR1	Transforming Growth Factor Beta Receptor 1	Protein Coding	56	GC09P099104	20.5017185211182	https://www.genecards.org/cgi-bin/carddisp.pl?gene=TGFBR1
MFN2	Mitofusin 2	Protein Coding	50	GC01P011980	20.491584777832	https://www.genecards.org/cgi-bin/carddisp.pl?gene=MFN2
ATRX	ATRX Chromatin Remodeler	Protein Coding	49	GC0XM077504	20.476692199707	https://www.genecards.org/cgi-bin/carddisp.pl?gene=ATRX
IFNA2	Interferon Alpha 2	Protein Coding	45	GC09M021384	20.4639701843262	https://www.genecards.org/cgi-bin/carddisp.pl?gene=IFNA2
PRKD1	Protein Kinase D1	Protein Coding	52	GC14M029576	20.4629001617432	https://www.genecards.org/cgi-bin/carddisp.pl?gene=PRKD1
CYP27B1	Cytochrome P450 Family 27 Subfamily B Member 1	Protein Coding	48	GC12M057757	20.4552726745605	https://www.genecards.org/cgi-bin/carddisp.pl?gene=CYP27B1
PON1	Paraoxonase 1	Protein Coding	50	GC07M095297	20.4292583465576	https://www.genecards.org/cgi-bin/carddisp.pl?gene=PON1
NPM1	Nucleophosmin 1	Protein Coding	53	GC05P171387	20.4076175689697	https://www.genecards.org/cgi-bin/carddisp.pl?gene=NPM1
RANBP2	RAN Binding Protein 2	Protein Coding	49	GC02P108719	20.3675956726074	https://www.genecards.org/cgi-bin/carddisp.pl?gene=RANBP2
LAMA2	Laminin Subunit Alpha 2	Protein Coding	47	GC06P128863	20.3493537902832	https://www.genecards.org/cgi-bin/carddisp.pl?gene=LAMA2
SMAD4	SMAD Family Member 4	Protein Coding	54	GC18P051028	20.3470230102539	https://www.genecards.org/cgi-bin/carddisp.pl?gene=SMAD4
GJA1	Gap Junction Protein Alpha 1	Protein Coding	53	GC06P121436	20.3290061950684	https://www.genecards.org/cgi-bin/carddisp.pl?gene=GJA1
GNAS	GNAS Complex Locus	Protein Coding	52	GC20P058839	20.3222732543945	https://www.genecards.org/cgi-bin/carddisp.pl?gene=GNAS
KCNQ2	Potassium Voltage-Gated Channel Subfamily Q Member 2	Protein Coding	51	GC20M063400	20.3174133300781	https://www.genecards.org/cgi-bin/carddisp.pl?gene=KCNQ2
PRODH	Proline Dehydrogenase 1	Protein Coding	48	GC22M018912	20.312931060791	https://www.genecards.org/cgi-bin/carddisp.pl?gene=PRODH
MKKS	MKKS Centrosomal Shuttling Protein	Protein Coding	41	GC20M010424	20.2987976074219	https://www.genecards.org/cgi-bin/carddisp.pl?gene=MKKS
TRIM28	Tripartite Motif Containing 28	Protein Coding	46	GC19P058544	20.2778949737549	https://www.genecards.org/cgi-bin/carddisp.pl?gene=TRIM28
ICOSLG	Inducible T Cell Costimulator Ligand	Protein Coding	43	GC21M044222	20.2655391693115	https://www.genecards.org/cgi-bin/carddisp.pl?gene=ICOSLG
AMBP	Alpha-1-Microglobulin/Bikunin Precursor	Protein Coding	47	GC09M114060	20.2205657958984	https://www.genecards.org/cgi-bin/carddisp.pl?gene=AMBP
NOX4	NADPH Oxidase 4	Protein Coding	47	GC11M089324	20.2131500244141	https://www.genecards.org/cgi-bin/carddisp.pl?gene=NOX4
UGT2B7	UDP Glucuronosyltransferase Family 2 Member B7	Protein Coding	45	GC04P069051	20.2063255310059	https://www.genecards.org/cgi-bin/carddisp.pl?gene=UGT2B7
IL6R	Interleukin 6 Receptor	Protein Coding	53	GC01P154405	20.1808490753174	https://www.genecards.org/cgi-bin/carddisp.pl?gene=IL6R
SLC22A6	Solute Carrier Family 22 Member 6	Protein Coding	47	GC11M096949	20.1694278717041	https://www.genecards.org/cgi-bin/carddisp.pl?gene=SLC22A6
OGG1	8-Oxoguanine DNA Glycosylase	Protein Coding	50	GC03P012644	20.1658630371094	https://www.genecards.org/cgi-bin/carddisp.pl?gene=OGG1
CR1	Complement C3b/C4b Receptor 1 (Knops Blood Group)	Protein Coding	47	GC01P207496	20.1571826934814	https://www.genecards.org/cgi-bin/carddisp.pl?gene=CR1
FYN	FYN Proto-Oncogene, Src Family Tyrosine Kinase	Protein Coding	49	GC06M111660	20.1208686828613	https://www.genecards.org/cgi-bin/carddisp.pl?gene=FYN
GDF15	Growth Differentiation Factor 15	Protein Coding	45	GC19P069333	20.1011848449707	https://www.genecards.org/cgi-bin/carddisp.pl?gene=GDF15
LITAF	Lipopolysaccharide Induced TNF Factor	Protein Coding	46	GC16M011547	20.0999336242676	https://www.genecards.org/cgi-bin/carddisp.pl?gene=LITAF
MBP	Myelin Basic Protein	Protein Coding	47	GC18M076978	20.0937557220459	https://www.genecards.org/cgi-bin/carddisp.pl?gene=MBP
NRAS	NRAS Proto-Oncogene, GTPase	Protein Coding	53	GC01M114704	20.0858840942383	https://www.genecards.org/cgi-bin/carddisp.pl?gene=NRAS
LIFR	LIF Receptor Subunit Alpha	Protein Coding	49	GC05M038475	20.071361541748	https://www.genecards.org/cgi-bin/carddisp.pl?gene=LIFR
HTR2C	5-Hydroxytryptamine Receptor 2C	Protein Coding	48	GC0XP114584	20.0468311309814	https://www.genecards.org/cgi-bin/carddisp.pl?gene=HTR2C
SLIT2	Slit Guidance Ligand 2	Protein Coding	47	GC04P020287	20.0393009185791	https://www.genecards.org/cgi-bin/carddisp.pl?gene=SLIT2
TOP2A	DNA Topoisomerase II Alpha	Protein Coding	54	GC17M040388	20.0220565795898	https://www.genecards.org/cgi-bin/carddisp.pl?gene=TOP2A
IRF1	Interferon Regulatory Factor 1	Protein Coding	49	GC05M132440	20.005443572998	https://www.genecards.org/cgi-bin/carddisp.pl?gene=IRF1
AHI1	Abelson Helper Integration Site 1	Protein Coding	44	GC06M135283	20.0008907318115	https://www.genecards.org/cgi-bin/carddisp.pl?gene=AHI1
PTGER2	Prostaglandin E Receptor 2	Protein Coding	51	GC14P052314	19.9916591644287	https://www.genecards.org/cgi-bin/carddisp.pl?gene=PTGER2
ACHE	Acetylcholinesterase (Cartwright Blood Group)	Protein Coding	48	GC07M100889	19.9760494232178	https://www.genecards.org/cgi-bin/carddisp.pl?gene=ACHE
F9	Coagulation Factor IX	Protein Coding	50	GC0XP139530	19.9653625488281	https://www.genecards.org/cgi-bin/carddisp.pl?gene=F9
TNFAIP6	TNF Alpha Induced Protein 6	Protein Coding	43	GC02P151357	19.9638175964355	https://www.genecards.org/cgi-bin/carddisp.pl?gene=TNFAIP6
PMS2	PMS1 Homolog 2, Mismatch Repair System Component	Protein Coding	51	GC07M005973	19.9504470825195	https://www.genecards.org/cgi-bin/carddisp.pl?gene=PMS2
ERCC4	ERCC Excision Repair 4, Endonuclease Catalytic Subunit	Protein Coding	48	GC16P013920	19.920524597168	https://www.genecards.org/cgi-bin/carddisp.pl?gene=ERCC4
PALB2	Partner And Localizer Of BRCA2	Protein Coding	47	GC16M023603	19.8899383544922	https://www.genecards.org/cgi-bin/carddisp.pl?gene=PALB2
PIK3R1	Phosphoinositide-3-Kinase Regulatory Subunit 1	Protein Coding	53	GC05P068215	19.8789710998535	https://www.genecards.org/cgi-bin/carddisp.pl?gene=PIK3R1
EGLN1	Egl-9 Family Hypoxia Inducible Factor 1	Protein Coding	52	GC01M231363	19.8776226043701	https://www.genecards.org/cgi-bin/carddisp.pl?gene=EGLN1
MITF	Melanocyte Inducing Transcription Factor	Protein Coding	50	GC03P069788	19.8582878112793	https://www.genecards.org/cgi-bin/carddisp.pl?gene=MITF
CUBN	Cubilin	Protein Coding	48	GC10M016824	19.833122253418	https://www.genecards.org/cgi-bin/carddisp.pl?gene=CUBN
GADD45A	Growth Arrest And DNA Damage Inducible Alpha	Protein Coding	48	GC01P067685	19.8317565917969	https://www.genecards.org/cgi-bin/carddisp.pl?gene=GADD45A
IKZF1	IKAROS Family Zinc Finger 1	Protein Coding	51	GC07P050303	19.8143348693848	https://www.genecards.org/cgi-bin/carddisp.pl?gene=IKZF1
CCL4	C-C Motif Chemokine Ligand 4	Protein Coding	45	GC17P036103	19.8015689849854	https://www.genecards.org/cgi-bin/carddisp.pl?gene=CCL4
MIR210	MicroRNA 210	RNA Gene	23	GC11M003894	19.7737617492676	https://www.genecards.org/cgi-bin/carddisp.pl?gene=MIR210
SREBF1	Sterol Regulatory Element Binding Transcription Factor 1	Protein Coding	48	GC17M017810	19.7643051147461	https://www.genecards.org/cgi-bin/carddisp.pl?gene=SREBF1
MT-ND1	Mitochondrially Encoded NADH:Ubiquinone Oxidoreductase Core Subunit 1	Protein Coding	33	GCMTP003309	19.7543277740479	https://www.genecards.org/cgi-bin/carddisp.pl?gene=MT-ND1
SCN4A	Sodium Voltage-Gated Channel Alpha Subunit 4	Protein Coding	51	GC17M063938	19.6825942993164	https://www.genecards.org/cgi-bin/carddisp.pl?gene=SCN4A
F8	Coagulation Factor VIII	Protein Coding	49	GC0XM154835	19.6300659179688	https://www.genecards.org/cgi-bin/carddisp.pl?gene=F8
ANO5	Anoctamin 5	Protein Coding	43	GC11P021799	19.6241188049316	https://www.genecards.org/cgi-bin/carddisp.pl?gene=ANO5
LMX1B	LIM Homeobox Transcription Factor 1 Beta	Protein Coding	46	GC09P126614	19.6209621429443	https://www.genecards.org/cgi-bin/carddisp.pl?gene=LMX1B
BRIP1	BRCA1 Interacting Helicase 1	Protein Coding	50	GC17M061679	19.615213394165	https://www.genecards.org/cgi-bin/carddisp.pl?gene=BRIP1
ITGB2	Integrin Subunit Beta 2	Protein Coding	54	GC21M044885	19.6150703430176	https://www.genecards.org/cgi-bin/carddisp.pl?gene=ITGB2
MIR141	MicroRNA 141	RNA Gene	23	GC12P022385	19.6088714599609	https://www.genecards.org/cgi-bin/carddisp.pl?gene=MIR141
AHR	Aryl Hydrocarbon Receptor	Protein Coding	50	GC07P016916	19.6074542999268	https://www.genecards.org/cgi-bin/carddisp.pl?gene=AHR
RIPK1	Receptor Interacting Serine/Threonine Kinase 1	Protein Coding	51	GC06P003313	19.5911674499512	https://www.genecards.org/cgi-bin/carddisp.pl?gene=RIPK1
UNC93B1	Unc-93 Homolog B1, TLR Signaling Regulator	Protein Coding	41	GC11M067991	19.5861492156982	https://www.genecards.org/cgi-bin/carddisp.pl?gene=UNC93B1
SQSTM1	Sequestosome 1	Protein Coding	51	GC05P179806	19.5575790405273	https://www.genecards.org/cgi-bin/carddisp.pl?gene=SQSTM1
GRHPR	Glyoxylate And Hydroxypyruvate Reductase	Protein Coding	49	GC09P048131	19.5491809844971	https://www.genecards.org/cgi-bin/carddisp.pl?gene=GRHPR
LDLR	Low Density Lipoprotein Receptor	Protein Coding	54	GC19P011091	19.4967288970947	https://www.genecards.org/cgi-bin/carddisp.pl?gene=LDLR
SAA1	Serum Amyloid A1	Protein Coding	42	GC11P018547	19.4965038299561	https://www.genecards.org/cgi-bin/carddisp.pl?gene=SAA1
DPP4	Dipeptidyl Peptidase 4	Protein Coding	53	GC02M161992	19.494649887085	https://www.genecards.org/cgi-bin/carddisp.pl?gene=DPP4
INPP5E	Inositol Polyphosphate-5-Phosphatase E	Protein Coding	46	GC09M136428	19.4946327209473	https://www.genecards.org/cgi-bin/carddisp.pl?gene=INPP5E
BCL2L11	BCL2 Like 11	Protein Coding	47	GC02P111119	19.4400177001953	https://www.genecards.org/cgi-bin/carddisp.pl?gene=BCL2L11
PTK2	Protein Tyrosine Kinase 2	Protein Coding	50	GC08M140657	19.4274826049805	https://www.genecards.org/cgi-bin/carddisp.pl?gene=PTK2
IFITM3	Interferon Induced Transmembrane Protein 3	Protein Coding	44	GC11M000319	19.4251041412354	https://www.genecards.org/cgi-bin/carddisp.pl?gene=IFITM3
FLT3	Fms Related Receptor Tyrosine Kinase 3	Protein Coding	55	GC13M028003	19.4023036956787	https://www.genecards.org/cgi-bin/carddisp.pl?gene=FLT3
ODC1	Ornithine Decarboxylase 1	Protein Coding	51	GC02M010432	19.3832912445068	https://www.genecards.org/cgi-bin/carddisp.pl?gene=ODC1
NEK1	NIMA Related Kinase 1	Protein Coding	46	GC04M169393	19.3752155303955	https://www.genecards.org/cgi-bin/carddisp.pl?gene=NEK1
TKT	Transketolase	Protein Coding	48	GC03M053224	19.3724784851074	https://www.genecards.org/cgi-bin/carddisp.pl?gene=TKT
FAT4	FAT Atypical Cadherin 4	Protein Coding	43	GC04P125315	19.3664264678955	https://www.genecards.org/cgi-bin/carddisp.pl?gene=FAT4
LGALS3	Galectin 3	Protein Coding	48	GC14P055124	19.3632011413574	https://www.genecards.org/cgi-bin/carddisp.pl?gene=LGALS3
CALR	Calreticulin	Protein Coding	54	GC19P012938	19.359338760376	https://www.genecards.org/cgi-bin/carddisp.pl?gene=CALR
KCNH2	Potassium Voltage-Gated Channel Subfamily H Member 2	Protein Coding	53	GC07M150944	19.3479347229004	https://www.genecards.org/cgi-bin/carddisp.pl?gene=KCNH2
FGA	Fibrinogen Alpha Chain	Protein Coding	51	GC04M154583	19.3420810699463	https://www.genecards.org/cgi-bin/carddisp.pl?gene=FGA
EPOR	Erythropoietin Receptor	Protein Coding	52	GC19M011377	19.3306159973145	https://www.genecards.org/cgi-bin/carddisp.pl?gene=EPOR
HLA-DQA1	Major Histocompatibility Complex, Class II, DQ Alpha 1	Protein Coding	44	GC06P087770	19.3110370635986	https://www.genecards.org/cgi-bin/carddisp.pl?gene=HLA-DQA1
ANGPT2	Angiopoietin 2	Protein Coding	50	GC08M006499	19.3008918762207	https://www.genecards.org/cgi-bin/carddisp.pl?gene=ANGPT2
OCRL	OCRL Inositol Polyphosphate-5-Phosphatase	Protein Coding	47	GC0XP129539	19.287145614624	https://www.genecards.org/cgi-bin/carddisp.pl?gene=OCRL
SMAD2	SMAD Family Member 2	Protein Coding	53	GC18M047809	19.2830963134766	https://www.genecards.org/cgi-bin/carddisp.pl?gene=SMAD2
MIR122	MicroRNA 122	RNA Gene	24	GC18P058451	19.2821140289307	https://www.genecards.org/cgi-bin/carddisp.pl?gene=MIR122
PRKCZ	Protein Kinase C Zeta	Protein Coding	52	GC01P004159	19.2402420043945	https://www.genecards.org/cgi-bin/carddisp.pl?gene=PRKCZ
HSPA8	Heat Shock Protein Family A (Hsp70) Member 8	Protein Coding	51	GC11M123057	19.2265148162842	https://www.genecards.org/cgi-bin/carddisp.pl?gene=HSPA8
BID	BH3 Interacting Domain Death Agonist	Protein Coding	47	GC22M017734	19.2199039459229	https://www.genecards.org/cgi-bin/carddisp.pl?gene=BID
MIR200C	MicroRNA 200c	RNA Gene	26	GC12P022384	19.189172744751	https://www.genecards.org/cgi-bin/carddisp.pl?gene=MIR200C
SOCS1	Suppressor Of Cytokine Signaling 1	Protein Coding	46	GC16M012363	19.1746654510498	https://www.genecards.org/cgi-bin/carddisp.pl?gene=SOCS1
SELL	Selectin L	Protein Coding	45	GC01M169690	19.1716537475586	https://www.genecards.org/cgi-bin/carddisp.pl?gene=SELL
HFE	Homeostatic Iron Regulator	Protein Coding	48	GC06P026087	19.1612548828125	https://www.genecards.org/cgi-bin/carddisp.pl?gene=HFE
ACTG1	Actin Gamma 1	Protein Coding	51	GC17M081509	19.1247177124023	https://www.genecards.org/cgi-bin/carddisp.pl?gene=ACTG1
IFT80	Intraflagellar Transport 80	Protein Coding	38	GC03M160256	19.1173095703125	https://www.genecards.org/cgi-bin/carddisp.pl?gene=IFT80
TYMS	Thymidylate Synthetase	Protein Coding	51	GC18P000657	19.1080474853516	https://www.genecards.org/cgi-bin/carddisp.pl?gene=TYMS
IFI27	Interferon Alpha Inducible Protein 27	Protein Coding	40	GC14P094104	19.0989685058594	https://www.genecards.org/cgi-bin/carddisp.pl?gene=IFI27
TGFB2	Transforming Growth Factor Beta 2	Protein Coding	54	GC01P218345	19.0813770294189	https://www.genecards.org/cgi-bin/carddisp.pl?gene=TGFB2
NR1H4	Nuclear Receptor Subfamily 1 Group H Member 4	Protein Coding	50	GC12P100473	19.0810852050781	https://www.genecards.org/cgi-bin/carddisp.pl?gene=NR1H4
TNFRSF1B	TNF Receptor Superfamily Member 1B	Protein Coding	52	GC01P012272	19.0729541778564	https://www.genecards.org/cgi-bin/carddisp.pl?gene=TNFRSF1B
MIR29A	MicroRNA 29a	RNA Gene	23	GC07M130876	19.0627746582031	https://www.genecards.org/cgi-bin/carddisp.pl?gene=MIR29A
GZMB	Granzyme B	Protein Coding	50	GC14M024630	19.052267074585	https://www.genecards.org/cgi-bin/carddisp.pl?gene=GZMB
ADA	Adenosine Deaminase	Protein Coding	54	GC20M044620	19.0416107177734	https://www.genecards.org/cgi-bin/carddisp.pl?gene=ADA
FREM2	FRAS1 Related Extracellular Matrix 2	Protein Coding	41	GC13P038687	19.0402374267578	https://www.genecards.org/cgi-bin/carddisp.pl?gene=FREM2
WNT5A	Wnt Family Member 5A	Protein Coding	52	GC03M055465	19.034294128418	https://www.genecards.org/cgi-bin/carddisp.pl?gene=WNT5A
WNT9B	Wnt Family Member 9B	Protein Coding	47	GC17P046833	19.021089553833	https://www.genecards.org/cgi-bin/carddisp.pl?gene=WNT9B
GH1	Growth Hormone 1	Protein Coding	46	GC17M063917	19.0116500854492	https://www.genecards.org/cgi-bin/carddisp.pl?gene=GH1
MALAT1	Metastasis Associated Lung Adenocarcinoma Transcript 1	RNA Gene	26	GC11P070433	19.0095405578613	https://www.genecards.org/cgi-bin/carddisp.pl?gene=MALAT1
IL2RB	Interleukin 2 Receptor Subunit Beta	Protein Coding	52	GC22M059411	18.9987678527832	https://www.genecards.org/cgi-bin/carddisp.pl?gene=IL2RB
ITPR3	Inositol 1,4,5-Trisphosphate Receptor Type 3	Protein Coding	48	GC06P033620	18.9832534790039	https://www.genecards.org/cgi-bin/carddisp.pl?gene=ITPR3
FGF8	Fibroblast Growth Factor 8	Protein Coding	50	GC10M101770	18.9649200439453	https://www.genecards.org/cgi-bin/carddisp.pl?gene=FGF8
NR1H2	Nuclear Receptor Subfamily 1 Group H Member 2	Protein Coding	49	GC19P050329	18.9594326019287	https://www.genecards.org/cgi-bin/carddisp.pl?gene=NR1H2
GCG	Glucagon	Protein Coding	44	GC02M162142	18.9545974731445	https://www.genecards.org/cgi-bin/carddisp.pl?gene=GCG
PMAIP1	Phorbol-12-Myristate-13-Acetate-Induced Protein 1	Protein Coding	44	GC18P059899	18.952522277832	https://www.genecards.org/cgi-bin/carddisp.pl?gene=PMAIP1
IL11	Interleukin 11	Protein Coding	43	GC19M055364	18.946605682373	https://www.genecards.org/cgi-bin/carddisp.pl?gene=IL11
TFAP2A	Transcription Factor AP-2 Alpha	Protein Coding	49	GC06M010393	18.9465179443359	https://www.genecards.org/cgi-bin/carddisp.pl?gene=TFAP2A
CACNA1A	Calcium Voltage-Gated Channel Subunit Alpha1 A	Protein Coding	51	GC19M013206	18.9447841644287	https://www.genecards.org/cgi-bin/carddisp.pl?gene=CACNA1A
PDPN	Podoplanin	Protein Coding	44	GC01P013583	18.9212799072266	https://www.genecards.org/cgi-bin/carddisp.pl?gene=PDPN
DRD1	Dopamine Receptor D1	Protein Coding	50	GC05M175440	18.8962745666504	https://www.genecards.org/cgi-bin/carddisp.pl?gene=DRD1
THPO	Thrombopoietin	Protein Coding	48	GC03M184371	18.8944072723389	https://www.genecards.org/cgi-bin/carddisp.pl?gene=THPO
UGT1A6	UDP Glucuronosyltransferase Family 1 Member A6	Protein Coding	44	GC02P233691	18.8894386291504	https://www.genecards.org/cgi-bin/carddisp.pl?gene=UGT1A6
GLA	Galactosidase Alpha	Protein Coding	52	GC0XM101393	18.8747005462646	https://www.genecards.org/cgi-bin/carddisp.pl?gene=GLA
RARA	Retinoic Acid Receptor Alpha	Protein Coding	52	GC17P040309	18.8496913909912	https://www.genecards.org/cgi-bin/carddisp.pl?gene=RARA
STIM1	Stromal Interaction Molecule 1	Protein Coding	52	GC11P003855	18.7940349578857	https://www.genecards.org/cgi-bin/carddisp.pl?gene=STIM1
PAX6	Paired Box 6	Protein Coding	50	GC11M031784	18.7636108398438	https://www.genecards.org/cgi-bin/carddisp.pl?gene=PAX6
PRKCB	Protein Kinase C Beta	Protein Coding	50	GC16P024412	18.7416534423828	https://www.genecards.org/cgi-bin/carddisp.pl?gene=PRKCB
ADCY10	Adenylate Cyclase 10	Protein Coding	46	GC01M167809	18.7236061096191	https://www.genecards.org/cgi-bin/carddisp.pl?gene=ADCY10
KCNJ1	Potassium Inwardly Rectifying Channel Subfamily J Member 1	Protein Coding	51	GC11M128741	18.7005004882813	https://www.genecards.org/cgi-bin/carddisp.pl?gene=KCNJ1
IFT88	Intraflagellar Transport 88	Protein Coding	43	GC13P020566	18.6979465484619	https://www.genecards.org/cgi-bin/carddisp.pl?gene=IFT88
STAT6	Signal Transducer And Activator Of Transcription 6	Protein Coding	53	GC12M057095	18.691707611084	https://www.genecards.org/cgi-bin/carddisp.pl?gene=STAT6
IGFBP1	Insulin Like Growth Factor Binding Protein 1	Protein Coding	46	GC07P047917	18.6862926483154	https://www.genecards.org/cgi-bin/carddisp.pl?gene=IGFBP1
ROBO1	Roundabout Guidance Receptor 1	Protein Coding	47	GC03M078597	18.6821708679199	https://www.genecards.org/cgi-bin/carddisp.pl?gene=ROBO1
DMD	Dystrophin	Protein Coding	48	GC0XM031097	18.657039642334	https://www.genecards.org/cgi-bin/carddisp.pl?gene=DMD
STAT4	Signal Transducer And Activator Of Transcription 4	Protein Coding	50	GC02M191029	18.645866394043	https://www.genecards.org/cgi-bin/carddisp.pl?gene=STAT4
ACP5	Acid Phosphatase 5, Tartrate Resistant	Protein Coding	49	GC19M011574	18.6445770263672	https://www.genecards.org/cgi-bin/carddisp.pl?gene=ACP5
CCN1	Cellular Communication Network Factor 1	Protein Coding	41	GC01P085581	18.6061611175537	https://www.genecards.org/cgi-bin/carddisp.pl?gene=CCN1
VKORC1	Vitamin K Epoxide Reductase Complex Subunit 1	Protein Coding	49	GC16M037882	18.5953693389893	https://www.genecards.org/cgi-bin/carddisp.pl?gene=VKORC1
MIR221	MicroRNA 221	RNA Gene	22	GC0XM045746	18.594669342041	https://www.genecards.org/cgi-bin/carddisp.pl?gene=MIR221
TRPV1	Transient Receptor Potential Cation Channel Subfamily V Member 1	Protein Coding	50	GC17M003565	18.5919380187988	https://www.genecards.org/cgi-bin/carddisp.pl?gene=TRPV1
PSMB8	Proteasome 20S Subunit Beta 8	Protein Coding	52	GC06M032840	18.5855369567871	https://www.genecards.org/cgi-bin/carddisp.pl?gene=PSMB8
F10	Coagulation Factor X	Protein Coding	53	GC13P113122	18.5829524993896	https://www.genecards.org/cgi-bin/carddisp.pl?gene=F10
FH	Fumarate Hydratase	Protein Coding	50	GC01M241499	18.5684375762939	https://www.genecards.org/cgi-bin/carddisp.pl?gene=FH
CD2AP	CD2 Associated Protein	Protein Coding	45	GC06P088018	18.5586547851563	https://www.genecards.org/cgi-bin/carddisp.pl?gene=CD2AP
G6PC1	Glucose-6-Phosphatase Catalytic Subunit 1	Protein Coding	45	GC17P059240	18.5480251312256	https://www.genecards.org/cgi-bin/carddisp.pl?gene=G6PC1
GSK3B	Glycogen Synthase Kinase 3 Beta	Protein Coding	52	GC03M119821	18.5445137023926	https://www.genecards.org/cgi-bin/carddisp.pl?gene=GSK3B
LCAT	Lecithin-Cholesterol Acyltransferase	Protein Coding	50	GC16M067939	18.5301876068115	https://www.genecards.org/cgi-bin/carddisp.pl?gene=LCAT
INF2	Inverted Formin 2	Protein Coding	43	GC14P110187	18.4957942962646	https://www.genecards.org/cgi-bin/carddisp.pl?gene=INF2
SLPI	Secretory Leukocyte Peptidase Inhibitor	Protein Coding	42	GC20M045252	18.4920539855957	https://www.genecards.org/cgi-bin/carddisp.pl?gene=SLPI
FANCA	FA Complementation Group A	Protein Coding	51	GC16M089825	18.4635581970215	https://www.genecards.org/cgi-bin/carddisp.pl?gene=FANCA
AGTR2	Angiotensin II Receptor Type 2	Protein Coding	48	GC0XP116170	18.4596519470215	https://www.genecards.org/cgi-bin/carddisp.pl?gene=AGTR2
CFHR2	Complement Factor H Related 2	Protein Coding	41	GC01P196943	18.448221206665	https://www.genecards.org/cgi-bin/carddisp.pl?gene=CFHR2
SERPINA1	Serpin Family A Member 1	Protein Coding	51	GC14M094376	18.4430961608887	https://www.genecards.org/cgi-bin/carddisp.pl?gene=SERPINA1
BAK1	BCL2 Antagonist/Killer 1	Protein Coding	47	GC06M033572	18.4063053131104	https://www.genecards.org/cgi-bin/carddisp.pl?gene=BAK1
CXCL9	C-X-C Motif Chemokine Ligand 9	Protein Coding	44	GC04M076001	18.3793926239014	https://www.genecards.org/cgi-bin/carddisp.pl?gene=CXCL9
S100B	S100 Calcium Binding Protein B	Protein Coding	47	GC21M051071	18.3736934661865	https://www.genecards.org/cgi-bin/carddisp.pl?gene=S100B
HTR3A	5-Hydroxytryptamine Receptor 3A	Protein Coding	49	GC11P113974	18.3661270141602	https://www.genecards.org/cgi-bin/carddisp.pl?gene=HTR3A
CORIN	Corin, Serine Peptidase	Protein Coding	47	GC04M047596	18.3321704864502	https://www.genecards.org/cgi-bin/carddisp.pl?gene=CORIN
SCN1B	Sodium Voltage-Gated Channel Beta Subunit 1	Protein Coding	48	GC19P035030	18.3171482086182	https://www.genecards.org/cgi-bin/carddisp.pl?gene=SCN1B
FAAH	Fatty Acid Amide Hydrolase	Protein Coding	50	GC01P046394	18.3021621704102	https://www.genecards.org/cgi-bin/carddisp.pl?gene=FAAH
IFITM1	Interferon Induced Transmembrane Protein 1	Protein Coding	43	GC11P000313	18.301326751709	https://www.genecards.org/cgi-bin/carddisp.pl?gene=IFITM1
SOX17	SRY-Box Transcription Factor 17	Protein Coding	44	GC08P054457	18.2953796386719	https://www.genecards.org/cgi-bin/carddisp.pl?gene=SOX17
FABP1	Fatty Acid Binding Protein 1	Protein Coding	45	GC02M088122	18.2940368652344	https://www.genecards.org/cgi-bin/carddisp.pl?gene=FABP1
EDNRB	Endothelin Receptor Type B	Protein Coding	52	GC13M077895	18.2756118774414	https://www.genecards.org/cgi-bin/carddisp.pl?gene=EDNRB
PDX1	Pancreatic And Duodenal Homeobox 1	Protein Coding	48	GC13P027921	18.273021697998	https://www.genecards.org/cgi-bin/carddisp.pl?gene=PDX1
FANCF	FA Complementation Group F	Protein Coding	43	GC11M022600	18.2700576782227	https://www.genecards.org/cgi-bin/carddisp.pl?gene=FANCF
GABRG2	Gamma-Aminobutyric Acid Type A Receptor Subunit Gamma2	Protein Coding	51	GC05P162000	18.269775390625	https://www.genecards.org/cgi-bin/carddisp.pl?gene=GABRG2
AVP	Arginine Vasopressin	Protein Coding	47	GC20M003082	18.2372856140137	https://www.genecards.org/cgi-bin/carddisp.pl?gene=AVP
TAC1	Tachykinin Precursor 1	Protein Coding	44	GC07P097731	18.219482421875	https://www.genecards.org/cgi-bin/carddisp.pl?gene=TAC1
STAT5A	Signal Transducer And Activator Of Transcription 5A	Protein Coding	50	GC17P042287	18.2041797637939	https://www.genecards.org/cgi-bin/carddisp.pl?gene=STAT5A
IDO1	Indoleamine 2,3-Dioxygenase 1	Protein Coding	47	GC08P039891	18.1587963104248	https://www.genecards.org/cgi-bin/carddisp.pl?gene=IDO1
CDKN3	Cyclin Dependent Kinase Inhibitor 3	Protein Coding	44	GC14P054398	18.1521492004395	https://www.genecards.org/cgi-bin/carddisp.pl?gene=CDKN3
ARNT	Aryl Hydrocarbon Receptor Nuclear Translocator	Protein Coding	47	GC01M150809	18.1385879516602	https://www.genecards.org/cgi-bin/carddisp.pl?gene=ARNT
SMARCAL1	SWI/SNF Related, Matrix Associated, Actin Dependent Regulator Of Chromatin, Subfamily A Like 1	Protein Coding	47	GC02P216412	18.1373291015625	https://www.genecards.org/cgi-bin/carddisp.pl?gene=SMARCAL1
PRKRA	Protein Activator Of Interferon Induced Protein Kinase EIF2AK2	Protein Coding	44	GC02M178431	18.115514755249	https://www.genecards.org/cgi-bin/carddisp.pl?gene=PRKRA
MYD88	MYD88 Innate Immune Signal Transduction Adaptor	Protein Coding	51	GC03P038144	18.0980777740479	https://www.genecards.org/cgi-bin/carddisp.pl?gene=MYD88
EIF2AK2	Eukaryotic Translation Initiation Factor 2 Alpha Kinase 2	Protein Coding	51	GC02M037099	18.0878124237061	https://www.genecards.org/cgi-bin/carddisp.pl?gene=EIF2AK2
PPP3CA	Protein Phosphatase 3 Catalytic Subunit Alpha	Protein Coding	55	GC04M101024	18.0877838134766	https://www.genecards.org/cgi-bin/carddisp.pl?gene=PPP3CA
MIR106B	MicroRNA 106b	RNA Gene	23	GC07M102068	18.0697460174561	https://www.genecards.org/cgi-bin/carddisp.pl?gene=MIR106B
APEX1	Apurinic/Apyrimidinic Endodeoxyribonuclease 1	Protein Coding	47	GC14P020455	18.0318984985352	https://www.genecards.org/cgi-bin/carddisp.pl?gene=APEX1
UGT1A8	UDP Glucuronosyltransferase Family 1 Member A8	Protein Coding	41	GC02P233618	17.994161605835	https://www.genecards.org/cgi-bin/carddisp.pl?gene=UGT1A8
PDE4A	Phosphodiesterase 4A	Protein Coding	47	GC19P010416	17.9750595092773	https://www.genecards.org/cgi-bin/carddisp.pl?gene=PDE4A
PF4	Platelet Factor 4	Protein Coding	43	GC04M073980	17.9640140533447	https://www.genecards.org/cgi-bin/carddisp.pl?gene=PF4
TCF4	Transcription Factor 4	Protein Coding	50	GC18M055222	17.9551162719727	https://www.genecards.org/cgi-bin/carddisp.pl?gene=TCF4
NTF3	Neurotrophin 3	Protein Coding	47	GC12P022322	17.9499492645264	https://www.genecards.org/cgi-bin/carddisp.pl?gene=NTF3
PPARGC1A	PPARG Coactivator 1 Alpha	Protein Coding	48	GC04M023755	17.9440250396729	https://www.genecards.org/cgi-bin/carddisp.pl?gene=PPARGC1A
ABCC3	ATP Binding Cassette Subfamily C Member 3	Protein Coding	49	GC17P050634	17.9311752319336	https://www.genecards.org/cgi-bin/carddisp.pl?gene=ABCC3
RETN	Resistin	Protein Coding	45	GC19P007669	17.9244937896729	https://www.genecards.org/cgi-bin/carddisp.pl?gene=RETN
SOCS3	Suppressor Of Cytokine Signaling 3	Protein Coding	45	GC17M078356	17.9185752868652	https://www.genecards.org/cgi-bin/carddisp.pl?gene=SOCS3
ADAM17	ADAM Metallopeptidase Domain 17	Protein Coding	54	GC02M009488	17.9158420562744	https://www.genecards.org/cgi-bin/carddisp.pl?gene=ADAM17
SYK	Spleen Associated Tyrosine Kinase	Protein Coding	52	GC09P092573	17.9122886657715	https://www.genecards.org/cgi-bin/carddisp.pl?gene=SYK
NSD1	Nuclear Receptor Binding SET Domain Protein 1	Protein Coding	47	GC05P177522	17.9054718017578	https://www.genecards.org/cgi-bin/carddisp.pl?gene=NSD1
BSG	Basigin (Ok Blood Group)	Protein Coding	47	GC19P000571	17.9013328552246	https://www.genecards.org/cgi-bin/carddisp.pl?gene=BSG
ROBO2	Roundabout Guidance Receptor 2	Protein Coding	46	GC03P075955	17.9009037017822	https://www.genecards.org/cgi-bin/carddisp.pl?gene=ROBO2
PRNP	Prion Protein	Protein Coding	51	GC20P004686	17.896842956543	https://www.genecards.org/cgi-bin/carddisp.pl?gene=PRNP
APC	APC Regulator Of WNT Signaling Pathway	Protein Coding	51	GC05P112707	17.8966579437256	https://www.genecards.org/cgi-bin/carddisp.pl?gene=APC
TGFA	Transforming Growth Factor Alpha	Protein Coding	49	GC02M070447	17.8926124572754	https://www.genecards.org/cgi-bin/carddisp.pl?gene=TGFA
EIF2AK3	Eukaryotic Translation Initiation Factor 2 Alpha Kinase 3	Protein Coding	51	GC02M088556	17.8918704986572	https://www.genecards.org/cgi-bin/carddisp.pl?gene=EIF2AK3
PGK1	Phosphoglycerate Kinase 1	Protein Coding	52	GC0XP078002	17.8838787078857	https://www.genecards.org/cgi-bin/carddisp.pl?gene=PGK1
PTX3	Pentraxin 3	Protein Coding	45	GC03P157436	17.8773784637451	https://www.genecards.org/cgi-bin/carddisp.pl?gene=PTX3
LPIN1	Lipin 1	Protein Coding	49	GC02P011677	17.8772468566895	https://www.genecards.org/cgi-bin/carddisp.pl?gene=LPIN1
IKBKB	Inhibitor Of Nuclear Factor Kappa B Kinase Subunit Beta	Protein Coding	56	GC08P042271	17.8695278167725	https://www.genecards.org/cgi-bin/carddisp.pl?gene=IKBKB
IL7	Interleukin 7	Protein Coding	47	GC08M078689	17.8364105224609	https://www.genecards.org/cgi-bin/carddisp.pl?gene=IL7
ANGPT1	Angiopoietin 1	Protein Coding	49	GC08M107246	17.8342456817627	https://www.genecards.org/cgi-bin/carddisp.pl?gene=ANGPT1
CFHR3	Complement Factor H Related 3	Protein Coding	44	GC01P196774	17.8337688446045	https://www.genecards.org/cgi-bin/carddisp.pl?gene=CFHR3
SLC9A3	Solute Carrier Family 9 Member A3	Protein Coding	50	GC05M000472	17.8280811309814	https://www.genecards.org/cgi-bin/carddisp.pl?gene=SLC9A3
FOXO3	Forkhead Box O3	Protein Coding	48	GC06P108559	17.827465057373	https://www.genecards.org/cgi-bin/carddisp.pl?gene=FOXO3
HSD11B2	Hydroxysteroid 11-Beta Dehydrogenase 2	Protein Coding	48	GC16P067433	17.8258571624756	https://www.genecards.org/cgi-bin/carddisp.pl?gene=HSD11B2
AMPD1	Adenosine Monophosphate Deaminase 1	Protein Coding	48	GC01M114673	17.824146270752	https://www.genecards.org/cgi-bin/carddisp.pl?gene=AMPD1
FOXC1	Forkhead Box C1	Protein Coding	44	GC06P001610	17.8047161102295	https://www.genecards.org/cgi-bin/carddisp.pl?gene=FOXC1
NTRK2	Neurotrophic Receptor Tyrosine Kinase 2	Protein Coding	56	GC09P084668	17.8026466369629	https://www.genecards.org/cgi-bin/carddisp.pl?gene=NTRK2
SIK1	Salt Inducible Kinase 1	Protein Coding	48	GC21M043414	17.7999019622803	https://www.genecards.org/cgi-bin/carddisp.pl?gene=SIK1
CHRM3	Cholinergic Receptor Muscarinic 3	Protein Coding	51	GC01P239386	17.7905464172363	https://www.genecards.org/cgi-bin/carddisp.pl?gene=CHRM3
SPTAN1	Spectrin Alpha, Non-Erythrocytic 1	Protein Coding	50	GC09P128552	17.7888069152832	https://www.genecards.org/cgi-bin/carddisp.pl?gene=SPTAN1
DRD4	Dopamine Receptor D4	Protein Coding	48	GC11P001942	17.7584342956543	https://www.genecards.org/cgi-bin/carddisp.pl?gene=DRD4
MMACHC	Metabolism Of Cobalamin Associated C	Protein Coding	45	GC01P045500	17.7462577819824	https://www.genecards.org/cgi-bin/carddisp.pl?gene=MMACHC
BLK	BLK Proto-Oncogene, Src Family Tyrosine Kinase	Protein Coding	52	GC08P011486	17.7321166992188	https://www.genecards.org/cgi-bin/carddisp.pl?gene=BLK
NEU1	Neuraminidase 1	Protein Coding	48	GC06M031857	17.7300148010254	https://www.genecards.org/cgi-bin/carddisp.pl?gene=NEU1
HDAC4	Histone Deacetylase 4	Protein Coding	54	GC02M239048	17.7275581359863	https://www.genecards.org/cgi-bin/carddisp.pl?gene=HDAC4
OXTR	Oxytocin Receptor	Protein Coding	50	GC03M008767	17.7272453308105	https://www.genecards.org/cgi-bin/carddisp.pl?gene=OXTR
PODXL	Podocalyxin Like	Protein Coding	45	GC07M131500	17.683931350708	https://www.genecards.org/cgi-bin/carddisp.pl?gene=PODXL
TRAF6	TNF Receptor Associated Factor 6	Protein Coding	48	GC11M036467	17.6837348937988	https://www.genecards.org/cgi-bin/carddisp.pl?gene=TRAF6
RNASE3	Ribonuclease A Family Member 3	Protein Coding	42	GC14P020891	17.6808090209961	https://www.genecards.org/cgi-bin/carddisp.pl?gene=RNASE3
CYP19A1	Cytochrome P450 Family 19 Subfamily A Member 1	Protein Coding	51	GC15M051208	17.6737003326416	https://www.genecards.org/cgi-bin/carddisp.pl?gene=CYP19A1
CD14	CD14 Molecule	Protein Coding	50	GC05M140631	17.6576881408691	https://www.genecards.org/cgi-bin/carddisp.pl?gene=CD14
CLCNKA	Chloride Voltage-Gated Channel Ka	Protein Coding	45	GC01P016018	17.6342449188232	https://www.genecards.org/cgi-bin/carddisp.pl?gene=CLCNKA
DICER1	Dicer 1, Ribonuclease III	Protein Coding	51	GC14M095086	17.6190357208252	https://www.genecards.org/cgi-bin/carddisp.pl?gene=DICER1
TBX21	T-Box Transcription Factor 21	Protein Coding	48	GC17P047733	17.6152973175049	https://www.genecards.org/cgi-bin/carddisp.pl?gene=TBX21
AKR1B1	Aldo-Keto Reductase Family 1 Member B	Protein Coding	50	GC07M134442	17.5857391357422	https://www.genecards.org/cgi-bin/carddisp.pl?gene=AKR1B1
JAK1	Janus Kinase 1	Protein Coding	56	GC01M064833	17.584997177124	https://www.genecards.org/cgi-bin/carddisp.pl?gene=JAK1
PTK2B	Protein Tyrosine Kinase 2 Beta	Protein Coding	51	GC08P027311	17.5418758392334	https://www.genecards.org/cgi-bin/carddisp.pl?gene=PTK2B
GPC4	Glypican 4	Protein Coding	47	GC0XM133300	17.5411376953125	https://www.genecards.org/cgi-bin/carddisp.pl?gene=GPC4
CYP24A1	Cytochrome P450 Family 24 Subfamily A Member 1	Protein Coding	48	GC20M054153	17.5351142883301	https://www.genecards.org/cgi-bin/carddisp.pl?gene=CYP24A1
CTSB	Cathepsin B	Protein Coding	55	GC08M011842	17.5265026092529	https://www.genecards.org/cgi-bin/carddisp.pl?gene=CTSB
NOTCH3	Notch Receptor 3	Protein Coding	53	GC19M015159	17.5216102600098	https://www.genecards.org/cgi-bin/carddisp.pl?gene=NOTCH3
DBH	Dopamine Beta-Hydroxylase	Protein Coding	54	GC09P133636	17.5182971954346	https://www.genecards.org/cgi-bin/carddisp.pl?gene=DBH
IFIT1	Interferon Induced Protein With Tetratricopeptide Repeats 1	Protein Coding	41	GC10P093599	17.5077686309814	https://www.genecards.org/cgi-bin/carddisp.pl?gene=IFIT1
MT-TL1	Mitochondrially Encoded TRNA-Leu (UUA/G) 1	RNA Gene	18	GCMTP003232	17.4553527832031	https://www.genecards.org/cgi-bin/carddisp.pl?gene=MT-TL1
C4B	Complement C4B (Chido Blood Group)	Protein Coding	45	GC06P032014	17.4414806365967	https://www.genecards.org/cgi-bin/carddisp.pl?gene=C4B
THBS1	Thrombospondin 1	Protein Coding	48	GC15P039581	17.4323062896729	https://www.genecards.org/cgi-bin/carddisp.pl?gene=THBS1
MAP3K5	Mitogen-Activated Protein Kinase Kinase Kinase 5	Protein Coding	50	GC06M136557	17.4298210144043	https://www.genecards.org/cgi-bin/carddisp.pl?gene=MAP3K5
IFIT3	Interferon Induced Protein With Tetratricopeptide Repeats 3	Protein Coding	40	GC10P089327	17.4278659820557	https://www.genecards.org/cgi-bin/carddisp.pl?gene=IFIT3
PLAUR	Plasminogen Activator, Urokinase Receptor	Protein Coding	47	GC19M043646	17.4170360565186	https://www.genecards.org/cgi-bin/carddisp.pl?gene=PLAUR
TFRC	Transferrin Receptor	Protein Coding	54	GC03M196031	17.414623260498	https://www.genecards.org/cgi-bin/carddisp.pl?gene=TFRC
CAV3	Caveolin 3	Protein Coding	45	GC03P008733	17.4014720916748	https://www.genecards.org/cgi-bin/carddisp.pl?gene=CAV3
MX1	MX Dynamin Like GTPase 1	Protein Coding	43	GC21P041420	17.3978023529053	https://www.genecards.org/cgi-bin/carddisp.pl?gene=MX1
RAD51C	RAD51 Paralog C	Protein Coding	46	GC17P058692	17.3962135314941	https://www.genecards.org/cgi-bin/carddisp.pl?gene=RAD51C
FANCL	FA Complementation Group L	Protein Coding	48	GC02M058127	17.3931827545166	https://www.genecards.org/cgi-bin/carddisp.pl?gene=FANCL
CDK6	Cyclin Dependent Kinase 6	Protein Coding	55	GC07M092604	17.3924961090088	https://www.genecards.org/cgi-bin/carddisp.pl?gene=CDK6
COL1A1	Collagen Type I Alpha 1 Chain	Protein Coding	52	GC17M050248	17.3918952941895	https://www.genecards.org/cgi-bin/carddisp.pl?gene=COL1A1
PRF1	Perforin 1	Protein Coding	49	GC10M070597	17.3827228546143	https://www.genecards.org/cgi-bin/carddisp.pl?gene=PRF1
RPL5	Ribosomal Protein L5	Protein Coding	50	GC01P092832	17.3823757171631	https://www.genecards.org/cgi-bin/carddisp.pl?gene=RPL5
IL4R	Interleukin 4 Receptor	Protein Coding	51	GC16P028153	17.3719673156738	https://www.genecards.org/cgi-bin/carddisp.pl?gene=IL4R
MIR93	MicroRNA 93	RNA Gene	23	GC07M102066	17.3682670593262	https://www.genecards.org/cgi-bin/carddisp.pl?gene=MIR93
CA9	Carbonic Anhydrase 9	Protein Coding	50	GC09P035673	17.341869354248	https://www.genecards.org/cgi-bin/carddisp.pl?gene=CA9
SLC5A2	Solute Carrier Family 5 Member 2	Protein Coding	50	GC16P041978	17.3343448638916	https://www.genecards.org/cgi-bin/carddisp.pl?gene=SLC5A2
CCK	Cholecystokinin	Protein Coding	44	GC03M042274	17.2926425933838	https://www.genecards.org/cgi-bin/carddisp.pl?gene=CCK
MSH2	MutS Homolog 2	Protein Coding	52	GC02P047403	17.2760009765625	https://www.genecards.org/cgi-bin/carddisp.pl?gene=MSH2
ARID1B	AT-Rich Interaction Domain 1B	Protein Coding	47	GC06P156777	17.2643222808838	https://www.genecards.org/cgi-bin/carddisp.pl?gene=ARID1B
IL33	Interleukin 33	Protein Coding	41	GC09P007513	17.2633666992188	https://www.genecards.org/cgi-bin/carddisp.pl?gene=IL33
PTPRO	Protein Tyrosine Phosphatase Receptor Type O	Protein Coding	50	GC12P022665	17.2624340057373	https://www.genecards.org/cgi-bin/carddisp.pl?gene=PTPRO
KMT2D	Lysine Methyltransferase 2D	Protein Coding	45	GC12M049018	17.2614841461182	https://www.genecards.org/cgi-bin/carddisp.pl?gene=KMT2D
SMAD3	SMAD Family Member 3	Protein Coding	54	GC15P067063	17.2475109100342	https://www.genecards.org/cgi-bin/carddisp.pl?gene=SMAD3
LTA	Lymphotoxin Alpha	Protein Coding	47	GC06P087729	17.2470550537109	https://www.genecards.org/cgi-bin/carddisp.pl?gene=LTA
TNNT2	Troponin T2, Cardiac Type	Protein Coding	50	GC01M201359	17.2037963867188	https://www.genecards.org/cgi-bin/carddisp.pl?gene=TNNT2
DKK1	Dickkopf WNT Signaling Pathway Inhibitor 1	Protein Coding	50	GC10P052314	17.2012691497803	https://www.genecards.org/cgi-bin/carddisp.pl?gene=DKK1
HCRT	Hypocretin Neuropeptide Precursor	Protein Coding	44	GC17M049459	17.18772315979	https://www.genecards.org/cgi-bin/carddisp.pl?gene=HCRT
NRG1	Neuregulin 1	Protein Coding	51	GC08P031639	17.1464424133301	https://www.genecards.org/cgi-bin/carddisp.pl?gene=NRG1
TBXA2R	Thromboxane A2 Receptor	Protein Coding	52	GC19M003594	17.1417846679688	https://www.genecards.org/cgi-bin/carddisp.pl?gene=TBXA2R
PTCH1	Patched 1	Protein Coding	52	GC09M095442	17.1226253509521	https://www.genecards.org/cgi-bin/carddisp.pl?gene=PTCH1
ALPP	Alkaline Phosphatase, Placental	Protein Coding	47	GC02P232378	17.1148281097412	https://www.genecards.org/cgi-bin/carddisp.pl?gene=ALPP
BBS1	Bardet-Biedl Syndrome 1	Protein Coding	40	GC11P070534	17.0546379089355	https://www.genecards.org/cgi-bin/carddisp.pl?gene=BBS1
JAG1	Jagged Canonical Notch Ligand 1	Protein Coding	54	GC20M010637	17.0457725524902	https://www.genecards.org/cgi-bin/carddisp.pl?gene=JAG1
RPS6KB1	Ribosomal Protein S6 Kinase B1	Protein Coding	51	GC17P059893	17.0333309173584	https://www.genecards.org/cgi-bin/carddisp.pl?gene=RPS6KB1
PIDD1	P53-Induced Death Domain Protein 1	Protein Coding	39	GC11M003911	17.0161647796631	https://www.genecards.org/cgi-bin/carddisp.pl?gene=PIDD1
TLR7	Toll Like Receptor 7	Protein Coding	50	GC0XP012867	17.0076999664307	https://www.genecards.org/cgi-bin/carddisp.pl?gene=TLR7
DRD3	Dopamine Receptor D3	Protein Coding	49	GC03M114128	16.9942970275879	https://www.genecards.org/cgi-bin/carddisp.pl?gene=DRD3
KCNQ1OT1	KCNQ1 Opposite Strand/Antisense Transcript 1	RNA Gene	29	GC11M004028	16.9847221374512	https://www.genecards.org/cgi-bin/carddisp.pl?gene=KCNQ1OT1
IFI35	Interferon Induced Protein 35	Protein Coding	41	GC17P043006	16.9809055328369	https://www.genecards.org/cgi-bin/carddisp.pl?gene=IFI35
CDH2	Cadherin 2	Protein Coding	55	GC18M027950	16.9790878295898	https://www.genecards.org/cgi-bin/carddisp.pl?gene=CDH2
PDYN	Prodynorphin	Protein Coding	47	GC20M001978	16.9748306274414	https://www.genecards.org/cgi-bin/carddisp.pl?gene=PDYN
MIR223	MicroRNA 223	RNA Gene	24	GC0XP066018	16.9697856903076	https://www.genecards.org/cgi-bin/carddisp.pl?gene=MIR223
ATF2	Activating Transcription Factor 2	Protein Coding	50	GC02M175072	16.9589366912842	https://www.genecards.org/cgi-bin/carddisp.pl?gene=ATF2
TIMP2	TIMP Metallopeptidase Inhibitor 2	Protein Coding	45	GC17M078852	16.9487686157227	https://www.genecards.org/cgi-bin/carddisp.pl?gene=TIMP2
WFS1	Wolframin ER Transmembrane Glycoprotein	Protein Coding	49	GC04P006260	16.9329261779785	https://www.genecards.org/cgi-bin/carddisp.pl?gene=WFS1
LEPR	Leptin Receptor	Protein Coding	53	GC01P065421	16.9231204986572	https://www.genecards.org/cgi-bin/carddisp.pl?gene=LEPR
SLC22A5	Solute Carrier Family 22 Member 5	Protein Coding	49	GC05P132369	16.9115619659424	https://www.genecards.org/cgi-bin/carddisp.pl?gene=SLC22A5
CHAT	Choline O-Acetyltransferase	Protein Coding	50	GC10P049609	16.8830413818359	https://www.genecards.org/cgi-bin/carddisp.pl?gene=CHAT
ADPRS	ADP-Ribosylserine Hydrolase	Protein Coding	38	GC01P036089	16.8830013275146	https://www.genecards.org/cgi-bin/carddisp.pl?gene=ADPRS
FANCM	FA Complementation Group M	Protein Coding	45	GC14P045135	16.875186920166	https://www.genecards.org/cgi-bin/carddisp.pl?gene=FANCM
CLDN16	Claudin 16	Protein Coding	46	GC03P190290	16.8611354827881	https://www.genecards.org/cgi-bin/carddisp.pl?gene=CLDN16
CHEK1	Checkpoint Kinase 1	Protein Coding	52	GC11P125625	16.8557682037354	https://www.genecards.org/cgi-bin/carddisp.pl?gene=CHEK1
KAT5	Lysine Acetyltransferase 5	Protein Coding	51	GC11P065711	16.8346843719482	https://www.genecards.org/cgi-bin/carddisp.pl?gene=KAT5
CXCL1	C-X-C Motif Chemokine Ligand 1	Protein Coding	45	GC04P073869	16.8270244598389	https://www.genecards.org/cgi-bin/carddisp.pl?gene=CXCL1
IGHE	Immunoglobulin Heavy Constant Epsilon	Protein Coding	32	GC14M113013	16.8269195556641	https://www.genecards.org/cgi-bin/carddisp.pl?gene=IGHE
PARK7	Parkinsonism Associated Deglycase	Protein Coding	50	GC01P008121	16.8038959503174	https://www.genecards.org/cgi-bin/carddisp.pl?gene=PARK7
CASP10	Caspase 10	Protein Coding	50	GC02P201182	16.8005828857422	https://www.genecards.org/cgi-bin/carddisp.pl?gene=CASP10
ERCC1	ERCC Excision Repair 1, Endonuclease Non-Catalytic Subunit	Protein Coding	48	GC19M068005	16.7882709503174	https://www.genecards.org/cgi-bin/carddisp.pl?gene=ERCC1
CALM3	Calmodulin 3	Protein Coding	45	GC19P046601	16.7711429595947	https://www.genecards.org/cgi-bin/carddisp.pl?gene=CALM3
COL7A1	Collagen Type VII Alpha 1 Chain	Protein Coding	47	GC03M048564	16.7681407928467	https://www.genecards.org/cgi-bin/carddisp.pl?gene=COL7A1
GP1BB	Glycoprotein Ib Platelet Subunit Beta	Protein Coding	46	GC22P039736	16.7636966705322	https://www.genecards.org/cgi-bin/carddisp.pl?gene=GP1BB
RUNX1	RUNX Family Transcription Factor 1	Protein Coding	51	GC21M034787	16.7630043029785	https://www.genecards.org/cgi-bin/carddisp.pl?gene=RUNX1
RARB	Retinoic Acid Receptor Beta	Protein Coding	51	GC03P024689	16.7595901489258	https://www.genecards.org/cgi-bin/carddisp.pl?gene=RARB
TNXB	Tenascin XB	Protein Coding	46	GC06M069227	16.7410469055176	https://www.genecards.org/cgi-bin/carddisp.pl?gene=TNXB
ASXL1	ASXL Transcriptional Regulator 1	Protein Coding	46	GC20P032700	16.7168006896973	https://www.genecards.org/cgi-bin/carddisp.pl?gene=ASXL1
MIR142	MicroRNA 142	RNA Gene	23	GC17M058331	16.6787872314453	https://www.genecards.org/cgi-bin/carddisp.pl?gene=MIR142
DHFR	Dihydrofolate Reductase	Protein Coding	51	GC05M080626	16.6766872406006	https://www.genecards.org/cgi-bin/carddisp.pl?gene=DHFR
ACP1	Acid Phosphatase 1	Protein Coding	45	GC02P000364	16.6697254180908	https://www.genecards.org/cgi-bin/carddisp.pl?gene=ACP1
POR	Cytochrome P450 Oxidoreductase	Protein Coding	52	GC07P075899	16.6678714752197	https://www.genecards.org/cgi-bin/carddisp.pl?gene=POR
ANKS6	Ankyrin Repeat And Sterile Alpha Motif Domain Containing 6	Protein Coding	41	GC09M098731	16.6607971191406	https://www.genecards.org/cgi-bin/carddisp.pl?gene=ANKS6
PGR	Progesterone Receptor	Protein Coding	51	GC11M101030	16.6441307067871	https://www.genecards.org/cgi-bin/carddisp.pl?gene=PGR
NFATC1	Nuclear Factor Of Activated T Cells 1	Protein Coding	50	GC18P079395	16.6416549682617	https://www.genecards.org/cgi-bin/carddisp.pl?gene=NFATC1
TRAP1	TNF Receptor Associated Protein 1	Protein Coding	45	GC16M007710	16.6346874237061	https://www.genecards.org/cgi-bin/carddisp.pl?gene=TRAP1
SLC3A1	Solute Carrier Family 3 Member 1	Protein Coding	51	GC02P044275	16.6174507141113	https://www.genecards.org/cgi-bin/carddisp.pl?gene=SLC3A1
P2RX7	Purinergic Receptor P2X 7	Protein Coding	50	GC12P126599	16.5908222198486	https://www.genecards.org/cgi-bin/carddisp.pl?gene=P2RX7
SDHA	Succinate Dehydrogenase Complex Flavoprotein Subunit A	Protein Coding	50	GC05P000208	16.5884284973145	https://www.genecards.org/cgi-bin/carddisp.pl?gene=SDHA
XBP1	X-Box Binding Protein 1	Protein Coding	47	GC22M028794	16.5816211700439	https://www.genecards.org/cgi-bin/carddisp.pl?gene=XBP1
STOX1	Storkhead Box 1	Protein Coding	41	GC10P068827	16.5628852844238	https://www.genecards.org/cgi-bin/carddisp.pl?gene=STOX1
FCGR3A	Fc Gamma Receptor IIIa	Protein Coding	49	GC01M161541	16.5574741363525	https://www.genecards.org/cgi-bin/carddisp.pl?gene=FCGR3A
SDHD	Succinate Dehydrogenase Complex Subunit D	Protein Coding	47	GC11P112087	16.5469646453857	https://www.genecards.org/cgi-bin/carddisp.pl?gene=SDHD
FGF7	Fibroblast Growth Factor 7	Protein Coding	46	GC15P049423	16.5448589324951	https://www.genecards.org/cgi-bin/carddisp.pl?gene=FGF7
APAF1	Apoptotic Peptidase Activating Factor 1	Protein Coding	48	GC12P098645	16.5380935668945	https://www.genecards.org/cgi-bin/carddisp.pl?gene=APAF1
ALDH2	Aldehyde Dehydrogenase 2 Family Member	Protein Coding	53	GC12P111766	16.5309543609619	https://www.genecards.org/cgi-bin/carddisp.pl?gene=ALDH2
HAVCR2	Hepatitis A Virus Cellular Receptor 2	Protein Coding	48	GC05M157063	16.51340675354	https://www.genecards.org/cgi-bin/carddisp.pl?gene=HAVCR2
CEP164	Centrosomal Protein 164	Protein Coding	44	GC11P117314	16.5076847076416	https://www.genecards.org/cgi-bin/carddisp.pl?gene=CEP164
TSPO	Translocator Protein	Protein Coding	47	GC22P043151	16.5007438659668	https://www.genecards.org/cgi-bin/carddisp.pl?gene=TSPO
HDAC1	Histone Deacetylase 1	Protein Coding	52	GC01P032292	16.4994106292725	https://www.genecards.org/cgi-bin/carddisp.pl?gene=HDAC1
KRT18	Keratin 18	Protein Coding	51	GC12P052948	16.4927940368652	https://www.genecards.org/cgi-bin/carddisp.pl?gene=KRT18
NR4A1	Nuclear Receptor Subfamily 4 Group A Member 1	Protein Coding	50	GC12P052022	16.4814128875732	https://www.genecards.org/cgi-bin/carddisp.pl?gene=NR4A1
FKBP1A	FKBP Prolyl Isomerase 1A	Protein Coding	49	GC20M001369	16.4806251525879	https://www.genecards.org/cgi-bin/carddisp.pl?gene=FKBP1A
CNTF	Ciliary Neurotrophic Factor	Protein Coding	43	GC11P058622	16.4575386047363	https://www.genecards.org/cgi-bin/carddisp.pl?gene=CNTF
NF1	Neurofibromin 1	Protein Coding	51	GC17P031094	16.4520301818848	https://www.genecards.org/cgi-bin/carddisp.pl?gene=NF1
KCNJ5	Potassium Inwardly Rectifying Channel Subfamily J Member 5	Protein Coding	50	GC11P128891	16.4435176849365	https://www.genecards.org/cgi-bin/carddisp.pl?gene=KCNJ5
GRB2	Growth Factor Receptor Bound Protein 2	Protein Coding	48	GC17M075318	16.4407939910889	https://www.genecards.org/cgi-bin/carddisp.pl?gene=GRB2
HSF1	Heat Shock Transcription Factor 1	Protein Coding	48	GC08P144291	16.4406719207764	https://www.genecards.org/cgi-bin/carddisp.pl?gene=HSF1
LYN	LYN Proto-Oncogene, Src Family Tyrosine Kinase	Protein Coding	51	GC08P055879	16.4250907897949	https://www.genecards.org/cgi-bin/carddisp.pl?gene=LYN
HDAC9	Histone Deacetylase 9	Protein Coding	50	GC07P018086	16.4250087738037	https://www.genecards.org/cgi-bin/carddisp.pl?gene=HDAC9
MIR204	MicroRNA 204	RNA Gene	25	GC09M070809	16.4194641113281	https://www.genecards.org/cgi-bin/carddisp.pl?gene=MIR204
COX5A	Cytochrome C Oxidase Subunit 5A	Protein Coding	45	GC15M074919	16.4129009246826	https://www.genecards.org/cgi-bin/carddisp.pl?gene=COX5A
ALDOA	Aldolase, Fructose-Bisphosphate A	Protein Coding	51	GC16P030064	16.4079513549805	https://www.genecards.org/cgi-bin/carddisp.pl?gene=ALDOA
CALM2	Calmodulin 2	Protein Coding	47	GC02M047124	16.3149681091309	https://www.genecards.org/cgi-bin/carddisp.pl?gene=CALM2
CFB	Complement Factor B	Protein Coding	50	GC06P031945	16.3128089904785	https://www.genecards.org/cgi-bin/carddisp.pl?gene=CFB
MAOB	Monoamine Oxidase B	Protein Coding	47	GC0XM043766	16.3071365356445	https://www.genecards.org/cgi-bin/carddisp.pl?gene=MAOB
MT-RNR1	Mitochondrially Encoded 12S RRNA	RNA Gene	18	GCMTP000642	16.3051490783691	https://www.genecards.org/cgi-bin/carddisp.pl?gene=MT-RNR1
KCNJ10	Potassium Inwardly Rectifying Channel Subfamily J Member 10	Protein Coding	48	GC01M159998	16.304931640625	https://www.genecards.org/cgi-bin/carddisp.pl?gene=KCNJ10
HLA-DPB1	Major Histocompatibility Complex, Class II, DP Beta 1	Protein Coding	47	GC06P087776	16.2927589416504	https://www.genecards.org/cgi-bin/carddisp.pl?gene=HLA-DPB1
SLC7A9	Solute Carrier Family 7 Member 9	Protein Coding	47	GC19M032830	16.2910537719727	https://www.genecards.org/cgi-bin/carddisp.pl?gene=SLC7A9
CDKL5	Cyclin Dependent Kinase Like 5	Protein Coding	45	GC0XP018425	16.2873077392578	https://www.genecards.org/cgi-bin/carddisp.pl?gene=CDKL5
E2F1	E2F Transcription Factor 1	Protein Coding	45	GC20M033675	16.2851886749268	https://www.genecards.org/cgi-bin/carddisp.pl?gene=E2F1
EZH2	Enhancer Of Zeste 2 Polycomb Repressive Complex 2 Subunit	Protein Coding	56	GC07M148807	16.2787132263184	https://www.genecards.org/cgi-bin/carddisp.pl?gene=EZH2
MIR199A1	MicroRNA 199a-1	RNA Gene	21	GC19M010817	16.2742710113525	https://www.genecards.org/cgi-bin/carddisp.pl?gene=MIR199A1
TNFAIP2	TNF Alpha Induced Protein 2	Protein Coding	40	GC14P110168	16.270055770874	https://www.genecards.org/cgi-bin/carddisp.pl?gene=TNFAIP2
CD80	CD80 Molecule	Protein Coding	48	GC03M119524	16.2512111663818	https://www.genecards.org/cgi-bin/carddisp.pl?gene=CD80
RIGI	RNA Sensor RIG-I	Protein Coding	48	GC09M032458	16.2499656677246	https://www.genecards.org/cgi-bin/carddisp.pl?gene=RIGI
SCN8A	Sodium Voltage-Gated Channel Alpha Subunit 8	Protein Coding	52	GC12P051590	16.2442626953125	https://www.genecards.org/cgi-bin/carddisp.pl?gene=SCN8A
LTF	Lactotransferrin	Protein Coding	48	GC03M046435	16.2432708740234	https://www.genecards.org/cgi-bin/carddisp.pl?gene=LTF
GRM7	Glutamate Metabotropic Receptor 7	Protein Coding	50	GC03P006770	16.1912117004395	https://www.genecards.org/cgi-bin/carddisp.pl?gene=GRM7
SOX2	SRY-Box Transcription Factor 2	Protein Coding	47	GC03P181711	16.1630382537842	https://www.genecards.org/cgi-bin/carddisp.pl?gene=SOX2
HSPD1	Heat Shock Protein Family D (Hsp60) Member 1	Protein Coding	51	GC02M197486	16.1547317504883	https://www.genecards.org/cgi-bin/carddisp.pl?gene=HSPD1
RECK	Reversion Inducing Cysteine Rich Protein With Kazal Motifs	Protein Coding	43	GC09P036036	16.1483745574951	https://www.genecards.org/cgi-bin/carddisp.pl?gene=RECK
CLCN1	Chloride Voltage-Gated Channel 1	Protein Coding	47	GC07P143316	16.140905380249	https://www.genecards.org/cgi-bin/carddisp.pl?gene=CLCN1
TGFBR2	Transforming Growth Factor Beta Receptor 2	Protein Coding	54	GC03P030623	16.1393089294434	https://www.genecards.org/cgi-bin/carddisp.pl?gene=TGFBR2
MLH1	MutL Homolog 1	Protein Coding	51	GC03P036993	16.1369152069092	https://www.genecards.org/cgi-bin/carddisp.pl?gene=MLH1
DDX3X	DEAD-Box Helicase 3 X-Linked	Protein Coding	49	GC0XP041333	16.1303958892822	https://www.genecards.org/cgi-bin/carddisp.pl?gene=DDX3X
STAT2	Signal Transducer And Activator Of Transcription 2	Protein Coding	50	GC12M056341	16.1208648681641	https://www.genecards.org/cgi-bin/carddisp.pl?gene=STAT2
BRD4	Bromodomain Containing 4	Protein Coding	51	GC19M015236	16.0621776580811	https://www.genecards.org/cgi-bin/carddisp.pl?gene=BRD4
CD34	CD34 Molecule	Protein Coding	48	GC01M207880	16.0577583312988	https://www.genecards.org/cgi-bin/carddisp.pl?gene=CD34
INSIG1	Insulin Induced Gene 1	Protein Coding	43	GC07P155297	16.0459365844727	https://www.genecards.org/cgi-bin/carddisp.pl?gene=INSIG1
CAMP	Cathelicidin Antimicrobial Peptide	Protein Coding	41	GC03P049753	16.0224494934082	https://www.genecards.org/cgi-bin/carddisp.pl?gene=CAMP
CEBPB	CCAAT Enhancer Binding Protein Beta	Protein Coding	45	GC20P050190	16.0201301574707	https://www.genecards.org/cgi-bin/carddisp.pl?gene=CEBPB
ALMS1	ALMS1 Centrosome And Basal Body Associated Protein	Protein Coding	44	GC02P073385	15.995475769043	https://www.genecards.org/cgi-bin/carddisp.pl?gene=ALMS1
TNFAIP8L2	TNF Alpha Induced Protein 8 Like 2	Protein Coding	33	GC01P151156	15.9705686569214	https://www.genecards.org/cgi-bin/carddisp.pl?gene=TNFAIP8L2
PTH1R	Parathyroid Hormone 1 Receptor	Protein Coding	52	GC03P046877	15.9629077911377	https://www.genecards.org/cgi-bin/carddisp.pl?gene=PTH1R
ZEB1	Zinc Finger E-Box Binding Homeobox 1	Protein Coding	51	GC10P031318	15.957275390625	https://www.genecards.org/cgi-bin/carddisp.pl?gene=ZEB1
TYMP	Thymidine Phosphorylase	Protein Coding	50	GC22M050525	15.9399604797363	https://www.genecards.org/cgi-bin/carddisp.pl?gene=TYMP
GLIS3	GLIS Family Zinc Finger 3	Protein Coding	40	GC09M003816	15.9345149993896	https://www.genecards.org/cgi-bin/carddisp.pl?gene=GLIS3
SLX4	SLX4 Structure-Specific Endonuclease Subunit	Protein Coding	40	GC16M003581	15.9245567321777	https://www.genecards.org/cgi-bin/carddisp.pl?gene=SLX4
FAN1	FANCD2 And FANCI Associated Nuclease 1	Protein Coding	40	GC15P044259	15.9191198348999	https://www.genecards.org/cgi-bin/carddisp.pl?gene=FAN1
TNFSF13B	TNF Superfamily Member 13b	Protein Coding	47	GC13P108251	15.9140129089355	https://www.genecards.org/cgi-bin/carddisp.pl?gene=TNFSF13B
PIK3CB	Phosphatidylinositol-4,5-Bisphosphate 3-Kinase Catalytic Subunit Beta	Protein Coding	50	GC03M138652	15.9136228561401	https://www.genecards.org/cgi-bin/carddisp.pl?gene=PIK3CB
GNRH1	Gonadotropin Releasing Hormone 1	Protein Coding	45	GC08M025419	15.9127826690674	https://www.genecards.org/cgi-bin/carddisp.pl?gene=GNRH1
MIR27A	MicroRNA 27a	RNA Gene	25	GC19M014544	15.9045372009277	https://www.genecards.org/cgi-bin/carddisp.pl?gene=MIR27A
RPS27A	Ribosomal Protein S27a	Protein Coding	44	GC02P055231	15.8957605361938	https://www.genecards.org/cgi-bin/carddisp.pl?gene=RPS27A
ATP7B	ATPase Copper Transporting Beta	Protein Coding	50	GC13M051930	15.8866596221924	https://www.genecards.org/cgi-bin/carddisp.pl?gene=ATP7B
EPRS1	Glutamyl-Prolyl-TRNA Synthetase 1	Protein Coding	45	GC01M219969	15.8776550292969	https://www.genecards.org/cgi-bin/carddisp.pl?gene=EPRS1
FANCG	FA Complementation Group G	Protein Coding	45	GC09M035073	15.8751668930054	https://www.genecards.org/cgi-bin/carddisp.pl?gene=FANCG
CDC25A	Cell Division Cycle 25A	Protein Coding	50	GC03M048183	15.875057220459	https://www.genecards.org/cgi-bin/carddisp.pl?gene=CDC25A
ACTB	Actin Beta	Protein Coding	52	GC07M005527	15.8736381530762	https://www.genecards.org/cgi-bin/carddisp.pl?gene=ACTB
MAPK9	Mitogen-Activated Protein Kinase 9	Protein Coding	52	GC05M180260	15.8705387115479	https://www.genecards.org/cgi-bin/carddisp.pl?gene=MAPK9
POU5F1	POU Class 5 Homeobox 1	Protein Coding	47	GC06M069160	15.8664541244507	https://www.genecards.org/cgi-bin/carddisp.pl?gene=POU5F1
BECN1	Beclin 1	Protein Coding	48	GC17M042810	15.8654727935791	https://www.genecards.org/cgi-bin/carddisp.pl?gene=BECN1
TNFAIP8	TNF Alpha Induced Protein 8	Protein Coding	41	GC05P119268	15.8637771606445	https://www.genecards.org/cgi-bin/carddisp.pl?gene=TNFAIP8
OSM	Oncostatin M	Protein Coding	46	GC22M030262	15.8427295684814	https://www.genecards.org/cgi-bin/carddisp.pl?gene=OSM
TREX1	Three Prime Repair Exonuclease 1	Protein Coding	44	GC03P049774	15.8340873718262	https://www.genecards.org/cgi-bin/carddisp.pl?gene=TREX1
SOST	Sclerostin	Protein Coding	49	GC17M043753	15.8272743225098	https://www.genecards.org/cgi-bin/carddisp.pl?gene=SOST
ERBB4	Erb-B2 Receptor Tyrosine Kinase 4	Protein Coding	57	GC02M211375	15.7815704345703	https://www.genecards.org/cgi-bin/carddisp.pl?gene=ERBB4
NCAM1	Neural Cell Adhesion Molecule 1	Protein Coding	51	GC11P112961	15.7773361206055	https://www.genecards.org/cgi-bin/carddisp.pl?gene=NCAM1
DNMT3A	DNA Methyltransferase 3 Alpha	Protein Coding	54	GC02M025228	15.773416519165	https://www.genecards.org/cgi-bin/carddisp.pl?gene=DNMT3A
GABRA1	Gamma-Aminobutyric Acid Type A Receptor Subunit Alpha1	Protein Coding	50	GC05P161847	15.7463912963867	https://www.genecards.org/cgi-bin/carddisp.pl?gene=GABRA1
CDC42	Cell Division Cycle 42	Protein Coding	53	GC01P022052	15.7450695037842	https://www.genecards.org/cgi-bin/carddisp.pl?gene=CDC42
FGF1	Fibroblast Growth Factor 1	Protein Coding	50	GC05M142555	15.7435531616211	https://www.genecards.org/cgi-bin/carddisp.pl?gene=FGF1
TRIM32	Tripartite Motif Containing 32	Protein Coding	44	GC09P116687	15.7408456802368	https://www.genecards.org/cgi-bin/carddisp.pl?gene=TRIM32
MC1R	Melanocortin 1 Receptor	Protein Coding	50	GC16P089912	15.7387018203735	https://www.genecards.org/cgi-bin/carddisp.pl?gene=MC1R
PLA2G4A	Phospholipase A2 Group IVA	Protein Coding	51	GC01P186798	15.7352323532104	https://www.genecards.org/cgi-bin/carddisp.pl?gene=PLA2G4A
CDK5	Cyclin Dependent Kinase 5	Protein Coding	55	GC07M151053	15.7132663726807	https://www.genecards.org/cgi-bin/carddisp.pl?gene=CDK5
TRAF2	TNF Receptor Associated Factor 2	Protein Coding	47	GC09P136881	15.7061634063721	https://www.genecards.org/cgi-bin/carddisp.pl?gene=TRAF2
EGLN3	Egl-9 Family Hypoxia Inducible Factor 3	Protein Coding	48	GC14M033924	15.6761112213135	https://www.genecards.org/cgi-bin/carddisp.pl?gene=EGLN3
PLA2G7	Phospholipase A2 Group VII	Protein Coding	52	GC06M046704	15.6580295562744	https://www.genecards.org/cgi-bin/carddisp.pl?gene=PLA2G7
ADRB1	Adrenoceptor Beta 1	Protein Coding	50	GC10P114044	15.6295099258423	https://www.genecards.org/cgi-bin/carddisp.pl?gene=ADRB1
GRIN2A	Glutamate Ionotropic Receptor NMDA Type Subunit 2A	Protein Coding	55	GC16M009753	15.628812789917	https://www.genecards.org/cgi-bin/carddisp.pl?gene=GRIN2A
TIGAR	TP53 Induced Glycolysis Regulatory Phosphatase	Protein Coding	41	GC12P022313	15.6261463165283	https://www.genecards.org/cgi-bin/carddisp.pl?gene=TIGAR
F7	Coagulation Factor VII	Protein Coding	51	GC13P113105	15.6214790344238	https://www.genecards.org/cgi-bin/carddisp.pl?gene=F7
NEUROD1	Neuronal Differentiation 1	Protein Coding	48	GC02M181673	15.6091260910034	https://www.genecards.org/cgi-bin/carddisp.pl?gene=NEUROD1
TLR9	Toll Like Receptor 9	Protein Coding	48	GC03M052222	15.6076202392578	https://www.genecards.org/cgi-bin/carddisp.pl?gene=TLR9
B9D1	B9 Domain Containing 1	Protein Coding	41	GC17M019334	15.6065216064453	https://www.genecards.org/cgi-bin/carddisp.pl?gene=B9D1
TJP1	Tight Junction Protein 1	Protein Coding	46	GC15M029699	15.593391418457	https://www.genecards.org/cgi-bin/carddisp.pl?gene=TJP1
CDKN2B	Cyclin Dependent Kinase Inhibitor 2B	Protein Coding	49	GC09M022002	15.5881729125977	https://www.genecards.org/cgi-bin/carddisp.pl?gene=CDKN2B
GPX3	Glutathione Peroxidase 3	Protein Coding	44	GC05P150997	15.5751914978027	https://www.genecards.org/cgi-bin/carddisp.pl?gene=GPX3
HPSE2	Heparanase 2 (Inactive)	Protein Coding	44	GC10M098457	15.5680646896362	https://www.genecards.org/cgi-bin/carddisp.pl?gene=HPSE2
ERCC2	ERCC Excision Repair 2, TFIIH Core Complex Helicase Subunit	Protein Coding	50	GC19M045349	15.567400932312	https://www.genecards.org/cgi-bin/carddisp.pl?gene=ERCC2
FOXO1	Forkhead Box O1	Protein Coding	51	GC13M040555	15.5637063980103	https://www.genecards.org/cgi-bin/carddisp.pl?gene=FOXO1
KCNA1	Potassium Voltage-Gated Channel Subfamily A Member 1	Protein Coding	48	GC12P022318	15.5477237701416	https://www.genecards.org/cgi-bin/carddisp.pl?gene=KCNA1
BBS4	Bardet-Biedl Syndrome 4	Protein Coding	44	GC15P072686	15.5415954589844	https://www.genecards.org/cgi-bin/carddisp.pl?gene=BBS4
TCTN2	Tectonic Family Member 2	Protein Coding	42	GC12P123671	15.5291538238525	https://www.genecards.org/cgi-bin/carddisp.pl?gene=TCTN2
PRKAA1	Protein Kinase AMP-Activated Catalytic Subunit Alpha 1	Protein Coding	50	GC05M040759	15.5284910202026	https://www.genecards.org/cgi-bin/carddisp.pl?gene=PRKAA1
MT-CO3	Mitochondrially Encoded Cytochrome C Oxidase III	Protein Coding	31	GCMTP009209	15.5251846313477	https://www.genecards.org/cgi-bin/carddisp.pl?gene=MT-CO3
YAP1	Yes1 Associated Transcriptional Regulator	Protein Coding	50	GC11P102110	15.5233125686646	https://www.genecards.org/cgi-bin/carddisp.pl?gene=YAP1
LBR	Lamin B Receptor	Protein Coding	50	GC01M225401	15.5203409194946	https://www.genecards.org/cgi-bin/carddisp.pl?gene=LBR
F2R	Coagulation Factor II Thrombin Receptor	Protein Coding	50	GC05P076716	15.504020690918	https://www.genecards.org/cgi-bin/carddisp.pl?gene=F2R
FCGR3B	Fc Gamma Receptor IIIb	Protein Coding	45	GC01M161623	15.5020694732666	https://www.genecards.org/cgi-bin/carddisp.pl?gene=FCGR3B
STIP1	Stress Induced Phosphoprotein 1	Protein Coding	48	GC11P064407	15.4969348907471	https://www.genecards.org/cgi-bin/carddisp.pl?gene=STIP1
LAMB2	Laminin Subunit Beta 2	Protein Coding	49	GC03M049121	15.4951152801514	https://www.genecards.org/cgi-bin/carddisp.pl?gene=LAMB2
CASP7	Caspase 7	Protein Coding	52	GC10P113679	15.490608215332	https://www.genecards.org/cgi-bin/carddisp.pl?gene=CASP7
GSN	Gelsolin	Protein Coding	51	GC09P121201	15.4717226028442	https://www.genecards.org/cgi-bin/carddisp.pl?gene=GSN
CACNA1S	Calcium Voltage-Gated Channel Subunit Alpha1 S	Protein Coding	51	GC01M201008	15.4621963500977	https://www.genecards.org/cgi-bin/carddisp.pl?gene=CACNA1S
GATM	Glycine Amidinotransferase	Protein Coding	48	GC15M045361	15.4502124786377	https://www.genecards.org/cgi-bin/carddisp.pl?gene=GATM
ZNF423	Zinc Finger Protein 423	Protein Coding	43	GC16M049487	15.4460668563843	https://www.genecards.org/cgi-bin/carddisp.pl?gene=ZNF423
SLC22A1	Solute Carrier Family 22 Member 1	Protein Coding	46	GC06P160121	15.4447469711304	https://www.genecards.org/cgi-bin/carddisp.pl?gene=SLC22A1
CIITA	Class II Major Histocompatibility Complex Transactivator	Protein Coding	46	GC16P012924	15.4401216506958	https://www.genecards.org/cgi-bin/carddisp.pl?gene=CIITA
ITGA4	Integrin Subunit Alpha 4	Protein Coding	50	GC02P181456	15.436918258667	https://www.genecards.org/cgi-bin/carddisp.pl?gene=ITGA4
IFT27	Intraflagellar Transport 27	Protein Coding	40	GC22M059399	15.4328832626343	https://www.genecards.org/cgi-bin/carddisp.pl?gene=IFT27
FGF10	Fibroblast Growth Factor 10	Protein Coding	50	GC05M044340	15.4326248168945	https://www.genecards.org/cgi-bin/carddisp.pl?gene=FGF10
PIP	Prolactin Induced Protein	Protein Coding	41	GC07P143132	15.4270172119141	https://www.genecards.org/cgi-bin/carddisp.pl?gene=PIP
PAX8	Paired Box 8	Protein Coding	47	GC02M113215	15.4060306549072	https://www.genecards.org/cgi-bin/carddisp.pl?gene=PAX8
PIGA	Phosphatidylinositol Glycan Anchor Biosynthesis Class A	Protein Coding	46	GC0XM015319	15.3985061645508	https://www.genecards.org/cgi-bin/carddisp.pl?gene=PIGA
DYRK1A	Dual Specificity Tyrosine Phosphorylation Regulated Kinase 1A	Protein Coding	52	GC21P037365	15.3981018066406	https://www.genecards.org/cgi-bin/carddisp.pl?gene=DYRK1A
S100A8	S100 Calcium Binding Protein A8	Protein Coding	45	GC01M153391	15.3963136672974	https://www.genecards.org/cgi-bin/carddisp.pl?gene=S100A8
LPA	Lipoprotein(A)	Protein Coding	41	GC06M160531	15.3936624526978	https://www.genecards.org/cgi-bin/carddisp.pl?gene=LPA
VIP	Vasoactive Intestinal Peptide	Protein Coding	47	GC06P152750	15.3899478912354	https://www.genecards.org/cgi-bin/carddisp.pl?gene=VIP
CD8A	CD8a Molecule	Protein Coding	50	GC02M086784	15.3845405578613	https://www.genecards.org/cgi-bin/carddisp.pl?gene=CD8A
CTSD	Cathepsin D	Protein Coding	55	GC11M001752	15.3737831115723	https://www.genecards.org/cgi-bin/carddisp.pl?gene=CTSD
HRH1	Histamine Receptor H1	Protein Coding	48	GC03P012712	15.3665342330933	https://www.genecards.org/cgi-bin/carddisp.pl?gene=HRH1
WNK1	WNK Lysine Deficient Protein Kinase 1	Protein Coding	51	GC12P000733	15.3542671203613	https://www.genecards.org/cgi-bin/carddisp.pl?gene=WNK1
UPK3A	Uroplakin 3A	Protein Coding	40	GC22P045284	15.3197078704834	https://www.genecards.org/cgi-bin/carddisp.pl?gene=UPK3A
MIR214	MicroRNA 214	RNA Gene	24	GC01M172234	15.3119487762451	https://www.genecards.org/cgi-bin/carddisp.pl?gene=MIR214
SMC1A	Structural Maintenance Of Chromosomes 1A	Protein Coding	50	GC0XM053374	15.3095283508301	https://www.genecards.org/cgi-bin/carddisp.pl?gene=SMC1A
IL4I1	Interleukin 4 Induced 1	Protein Coding	42	GC19M068198	15.3029937744141	https://www.genecards.org/cgi-bin/carddisp.pl?gene=IL4I1
CCNB1	Cyclin B1	Protein Coding	49	GC05P069167	15.2963285446167	https://www.genecards.org/cgi-bin/carddisp.pl?gene=CCNB1
KIRREL1	Kirre Like Nephrin Family Adhesion Molecule 1	Protein Coding	42	GC01P157994	15.2951154708862	https://www.genecards.org/cgi-bin/carddisp.pl?gene=KIRREL1
EGLN2	Egl-9 Family Hypoxia Inducible Factor 2	Protein Coding	47	GC19P069803	15.2902011871338	https://www.genecards.org/cgi-bin/carddisp.pl?gene=EGLN2
MEG3	Maternally Expressed 3	RNA Gene	28	GC14P110419	15.2858180999756	https://www.genecards.org/cgi-bin/carddisp.pl?gene=MEG3
ADORA1	Adenosine A1 Receptor	Protein Coding	50	GC01P203090	15.285551071167	https://www.genecards.org/cgi-bin/carddisp.pl?gene=ADORA1
NEFL	Neurofilament Light Chain	Protein Coding	48	GC08M024950	15.2710285186768	https://www.genecards.org/cgi-bin/carddisp.pl?gene=NEFL
MLXIPL	MLX Interacting Protein Like	Protein Coding	45	GC07M073593	15.2692832946777	https://www.genecards.org/cgi-bin/carddisp.pl?gene=MLXIPL
CD55	CD55 Molecule (Cromer Blood Group)	Protein Coding	51	GC01P207321	15.2662925720215	https://www.genecards.org/cgi-bin/carddisp.pl?gene=CD55
SCT	Secretin	Protein Coding	38	GC11M000626	15.2631597518921	https://www.genecards.org/cgi-bin/carddisp.pl?gene=SCT
KEAP1	Kelch Like ECH Associated Protein 1	Protein Coding	51	GC19M010486	15.2466440200806	https://www.genecards.org/cgi-bin/carddisp.pl?gene=KEAP1
MYOD1	Myogenic Differentiation 1	Protein Coding	48	GC11P017741	15.2420349121094	https://www.genecards.org/cgi-bin/carddisp.pl?gene=MYOD1
CCR2	C-C Motif Chemokine Receptor 2	Protein Coding	48	GC03P047181	15.223503112793	https://www.genecards.org/cgi-bin/carddisp.pl?gene=CCR2
TMCO1	Transmembrane And Coiled-Coil Domains 1	Protein Coding	41	GC01M165724	15.2210874557495	https://www.genecards.org/cgi-bin/carddisp.pl?gene=TMCO1
PDGFRA	Platelet Derived Growth Factor Receptor Alpha	Protein Coding	56	GC04P054229	15.2153654098511	https://www.genecards.org/cgi-bin/carddisp.pl?gene=PDGFRA
MT-ND4	Mitochondrially Encoded NADH:Ubiquinone Oxidoreductase Core Subunit 4	Protein Coding	35	GCMTP010762	15.2116889953613	https://www.genecards.org/cgi-bin/carddisp.pl?gene=MT-ND4
PRKAR1A	Protein Kinase CAMP-Dependent Type I Regulatory Subunit Alpha	Protein Coding	53	GC17P069148	15.1970081329346	https://www.genecards.org/cgi-bin/carddisp.pl?gene=PRKAR1A
ORAI1	ORAI Calcium Release-Activated Calcium Modulator 1	Protein Coding	47	GC12P126604	15.1955947875977	https://www.genecards.org/cgi-bin/carddisp.pl?gene=ORAI1
SCNN1A	Sodium Channel Epithelial 1 Subunit Alpha	Protein Coding	51	GC12M006346	15.1885747909546	https://www.genecards.org/cgi-bin/carddisp.pl?gene=SCNN1A
XRCC2	X-Ray Repair Cross Complementing 2	Protein Coding	43	GC07M152644	15.1812057495117	https://www.genecards.org/cgi-bin/carddisp.pl?gene=XRCC2
GFRA1	GDNF Family Receptor Alpha 1	Protein Coding	49	GC10M116056	15.1752710342407	https://www.genecards.org/cgi-bin/carddisp.pl?gene=GFRA1
ESR2	Estrogen Receptor 2	Protein Coding	51	GC14M064084	15.1659412384033	https://www.genecards.org/cgi-bin/carddisp.pl?gene=ESR2
BIRC3	Baculoviral IAP Repeat Containing 3	Protein Coding	48	GC11P102317	15.1579875946045	https://www.genecards.org/cgi-bin/carddisp.pl?gene=BIRC3
CXCL2	C-X-C Motif Chemokine Ligand 2	Protein Coding	42	GC04M074097	15.153431892395	https://www.genecards.org/cgi-bin/carddisp.pl?gene=CXCL2
SLC4A4	Solute Carrier Family 4 Member 4	Protein Coding	49	GC04P071063	15.1511287689209	https://www.genecards.org/cgi-bin/carddisp.pl?gene=SLC4A4
SLC26A4	Solute Carrier Family 26 Member 4	Protein Coding	45	GC07P107660	15.1353521347046	https://www.genecards.org/cgi-bin/carddisp.pl?gene=SLC26A4
XRCC1	X-Ray Repair Cross Complementing 1	Protein Coding	46	GC19M043543	15.1327333450317	https://www.genecards.org/cgi-bin/carddisp.pl?gene=XRCC1
NAMPT	Nicotinamide Phosphoribosyltransferase	Protein Coding	51	GC07M106248	15.1160182952881	https://www.genecards.org/cgi-bin/carddisp.pl?gene=NAMPT
REST	RE1 Silencing Transcription Factor	Protein Coding	45	GC04P056907	15.1119871139526	https://www.genecards.org/cgi-bin/carddisp.pl?gene=REST
BCR	BCR Activator Of RhoGEF And GTPase	Protein Coding	55	GC22P023179	15.1100788116455	https://www.genecards.org/cgi-bin/carddisp.pl?gene=BCR
HIF3A	Hypoxia Inducible Factor 3 Subunit Alpha	Protein Coding	43	GC19P046297	15.1082277297974	https://www.genecards.org/cgi-bin/carddisp.pl?gene=HIF3A
ITGA6	Integrin Subunit Alpha 6	Protein Coding	52	GC02P172427	15.1077690124512	https://www.genecards.org/cgi-bin/carddisp.pl?gene=ITGA6
SLC18A2	Solute Carrier Family 18 Member A2	Protein Coding	49	GC10P117241	15.1071500778198	https://www.genecards.org/cgi-bin/carddisp.pl?gene=SLC18A2
AMPD3	Adenosine Monophosphate Deaminase 3	Protein Coding	47	GC11P010309	15.1040506362915	https://www.genecards.org/cgi-bin/carddisp.pl?gene=AMPD3
SMPD1	Sphingomyelin Phosphodiesterase 1	Protein Coding	52	GC11P006390	15.0993852615356	https://www.genecards.org/cgi-bin/carddisp.pl?gene=SMPD1
MIR20A	MicroRNA 20a	RNA Gene	23	GC13P091567	15.0921535491943	https://www.genecards.org/cgi-bin/carddisp.pl?gene=MIR20A
GLI1	GLI Family Zinc Finger 1	Protein Coding	50	GC12P057462	15.0898408889771	https://www.genecards.org/cgi-bin/carddisp.pl?gene=GLI1
HBEGF	Heparin Binding EGF Like Growth Factor	Protein Coding	45	GC05M140332	15.0885715484619	https://www.genecards.org/cgi-bin/carddisp.pl?gene=HBEGF
AKT3	AKT Serine/Threonine Kinase 3	Protein Coding	57	GC01M243488	15.0714073181152	https://www.genecards.org/cgi-bin/carddisp.pl?gene=AKT3
LAMC2	Laminin Subunit Gamma 2	Protein Coding	50	GC01P183186	15.0683145523071	https://www.genecards.org/cgi-bin/carddisp.pl?gene=LAMC2
IL9	Interleukin 9	Protein Coding	45	GC05M135891	15.0658836364746	https://www.genecards.org/cgi-bin/carddisp.pl?gene=IL9
SNAI1	Snail Family Transcriptional Repressor 1	Protein Coding	48	GC20P049982	15.0657024383545	https://www.genecards.org/cgi-bin/carddisp.pl?gene=SNAI1
SGK1	Serum/Glucocorticoid Regulated Kinase 1	Protein Coding	51	GC06M134169	15.0624313354492	https://www.genecards.org/cgi-bin/carddisp.pl?gene=SGK1
ABCC9	ATP Binding Cassette Subfamily C Member 9	Protein Coding	48	GC12M021797	15.0612144470215	https://www.genecards.org/cgi-bin/carddisp.pl?gene=ABCC9
RHO	Rhodopsin	Protein Coding	51	GC03P134603	15.05735206604	https://www.genecards.org/cgi-bin/carddisp.pl?gene=RHO
OPRK1	Opioid Receptor Kappa 1	Protein Coding	48	GC08M053227	15.0533742904663	https://www.genecards.org/cgi-bin/carddisp.pl?gene=OPRK1
GLUD1	Glutamate Dehydrogenase 1	Protein Coding	52	GC10M087050	15.0465269088745	https://www.genecards.org/cgi-bin/carddisp.pl?gene=GLUD1
FLNA	Filamin A	Protein Coding	51	GC0XM154348	15.035662651062	https://www.genecards.org/cgi-bin/carddisp.pl?gene=FLNA
DHCR7	7-Dehydrocholesterol Reductase	Protein Coding	49	GC11M071428	15.03346824646	https://www.genecards.org/cgi-bin/carddisp.pl?gene=DHCR7
ADORA2A	Adenosine A2a Receptor	Protein Coding	51	GC22P024417	15.0223522186279	https://www.genecards.org/cgi-bin/carddisp.pl?gene=ADORA2A
PLCG1	Phospholipase C Gamma 1	Protein Coding	50	GC20P041136	15.0040073394775	https://www.genecards.org/cgi-bin/carddisp.pl?gene=PLCG1
MIR143	MicroRNA 143	RNA Gene	26	GC05P149410	15.0012159347534	https://www.genecards.org/cgi-bin/carddisp.pl?gene=MIR143
TACR1	Tachykinin Receptor 1	Protein Coding	48	GC02M075162	14.9928197860718	https://www.genecards.org/cgi-bin/carddisp.pl?gene=TACR1
NUDT15	Nudix Hydrolase 15	Protein Coding	41	GC13P048037	14.9921884536743	https://www.genecards.org/cgi-bin/carddisp.pl?gene=NUDT15
TNFSF12	TNF Superfamily Member 12	Protein Coding	44	GC17P011456	14.9809942245483	https://www.genecards.org/cgi-bin/carddisp.pl?gene=TNFSF12
ITPR1	Inositol 1,4,5-Trisphosphate Receptor Type 1	Protein Coding	52	GC03P004486	14.971118927002	https://www.genecards.org/cgi-bin/carddisp.pl?gene=ITPR1
LIMK1	LIM Domain Kinase 1	Protein Coding	51	GC07P074082	14.969539642334	https://www.genecards.org/cgi-bin/carddisp.pl?gene=LIMK1
KAT6B	Lysine Acetyltransferase 6B	Protein Coding	48	GC10P074873	14.9563255310059	https://www.genecards.org/cgi-bin/carddisp.pl?gene=KAT6B
STAT5B	Signal Transducer And Activator Of Transcription 5B	Protein Coding	52	GC17M042199	14.9507484436035	https://www.genecards.org/cgi-bin/carddisp.pl?gene=STAT5B
MDK	Midkine	Protein Coding	47	GC11P046380	14.9441261291504	https://www.genecards.org/cgi-bin/carddisp.pl?gene=MDK
GP9	Glycoprotein IX Platelet	Protein Coding	48	GC03P134594	14.9426918029785	https://www.genecards.org/cgi-bin/carddisp.pl?gene=GP9
HIF1AN	Hypoxia Inducible Factor 1 Subunit Alpha Inhibitor	Protein Coding	47	GC10P100529	14.9344568252563	https://www.genecards.org/cgi-bin/carddisp.pl?gene=HIF1AN
GLI3	GLI Family Zinc Finger 3	Protein Coding	51	GC07M041960	14.9221067428589	https://www.genecards.org/cgi-bin/carddisp.pl?gene=GLI3
RUNX2	RUNX Family Transcription Factor 2	Protein Coding	49	GC06P088004	14.9109439849854	https://www.genecards.org/cgi-bin/carddisp.pl?gene=RUNX2
ICOS	Inducible T Cell Costimulator	Protein Coding	50	GC02P203937	14.8873062133789	https://www.genecards.org/cgi-bin/carddisp.pl?gene=ICOS
PTPRC	Protein Tyrosine Phosphatase Receptor Type C	Protein Coding	54	GC01P198607	14.8845090866089	https://www.genecards.org/cgi-bin/carddisp.pl?gene=PTPRC
SYNGAP1	Synaptic Ras GTPase Activating Protein 1	Protein Coding	50	GC06P087818	14.862265586853	https://www.genecards.org/cgi-bin/carddisp.pl?gene=SYNGAP1
S100A9	S100 Calcium Binding Protein A9	Protein Coding	46	GC01P153357	14.8611001968384	https://www.genecards.org/cgi-bin/carddisp.pl?gene=S100A9
ARG1	Arginase 1	Protein Coding	52	GC06P131473	14.8419418334961	https://www.genecards.org/cgi-bin/carddisp.pl?gene=ARG1
PGF	Placental Growth Factor	Protein Coding	46	GC14M074941	14.8410015106201	https://www.genecards.org/cgi-bin/carddisp.pl?gene=PGF
AKT2	AKT Serine/Threonine Kinase 2	Protein Coding	56	GC19M040230	14.8312616348267	https://www.genecards.org/cgi-bin/carddisp.pl?gene=AKT2
CD69	CD69 Molecule	Protein Coding	44	GC12M021836	14.8305988311768	https://www.genecards.org/cgi-bin/carddisp.pl?gene=CD69
TP63	Tumor Protein P63	Protein Coding	50	GC03P189598	14.8258895874023	https://www.genecards.org/cgi-bin/carddisp.pl?gene=TP63
STAR	Steroidogenic Acute Regulatory Protein	Protein Coding	47	GC08M038145	14.8257284164429	https://www.genecards.org/cgi-bin/carddisp.pl?gene=STAR
NEAT1	Nuclear Paraspeckle Assembly Transcript 1	RNA Gene	27	GC11P070383	14.8246583938599	https://www.genecards.org/cgi-bin/carddisp.pl?gene=NEAT1
PCSK9	Proprotein Convertase Subtilisin/Kexin Type 9	Protein Coding	54	GC01P055039	14.8213949203491	https://www.genecards.org/cgi-bin/carddisp.pl?gene=PCSK9
NGFR	Nerve Growth Factor Receptor	Protein Coding	50	GC17P049495	14.8189086914063	https://www.genecards.org/cgi-bin/carddisp.pl?gene=NGFR
POGZ	Pogo Transposable Element Derived With ZNF Domain	Protein Coding	44	GC01M151402	14.8003807067871	https://www.genecards.org/cgi-bin/carddisp.pl?gene=POGZ
OLR1	Oxidized Low Density Lipoprotein Receptor 1	Protein Coding	45	GC12M021842	14.7905254364014	https://www.genecards.org/cgi-bin/carddisp.pl?gene=OLR1
TSLP	Thymic Stromal Lymphopoietin	Protein Coding	44	GC05P111070	14.7867441177368	https://www.genecards.org/cgi-bin/carddisp.pl?gene=TSLP
CBL	Cbl Proto-Oncogene	Protein Coding	54	GC11P119206	14.7778730392456	https://www.genecards.org/cgi-bin/carddisp.pl?gene=CBL
EBI3	Epstein-Barr Virus Induced 3	Protein Coding	41	GC19P004233	14.7715158462524	https://www.genecards.org/cgi-bin/carddisp.pl?gene=EBI3
CCNA2	Cyclin A2	Protein Coding	48	GC04M121816	14.761905670166	https://www.genecards.org/cgi-bin/carddisp.pl?gene=CCNA2
KIAA0319L	KIAA0319 Like	Protein Coding	40	GC01M035393	14.7596969604492	https://www.genecards.org/cgi-bin/carddisp.pl?gene=KIAA0319L
UBE2T	Ubiquitin Conjugating Enzyme E2 T	Protein Coding	47	GC01M202332	14.7457723617554	https://www.genecards.org/cgi-bin/carddisp.pl?gene=UBE2T
MIR200A	MicroRNA 200a	RNA Gene	22	GC01P004110	14.7340106964111	https://www.genecards.org/cgi-bin/carddisp.pl?gene=MIR200A
BIRC2	Baculoviral IAP Repeat Containing 2	Protein Coding	48	GC11P102347	14.730224609375	https://www.genecards.org/cgi-bin/carddisp.pl?gene=BIRC2
TGFB1I1	Transforming Growth Factor Beta 1 Induced Transcript 1	Protein Coding	44	GC16P041976	14.727822303772	https://www.genecards.org/cgi-bin/carddisp.pl?gene=TGFB1I1
ERBB3	Erb-B2 Receptor Tyrosine Kinase 3	Protein Coding	55	GC12P057357	14.7233982086182	https://www.genecards.org/cgi-bin/carddisp.pl?gene=ERBB3
UGT1A7	UDP Glucuronosyltransferase Family 1 Member A7	Protein Coding	43	GC02P233681	14.7165622711182	https://www.genecards.org/cgi-bin/carddisp.pl?gene=UGT1A7
TGFB3	Transforming Growth Factor Beta 3	Protein Coding	52	GC14M075958	14.7115659713745	https://www.genecards.org/cgi-bin/carddisp.pl?gene=TGFB3
WDR35	WD Repeat Domain 35	Protein Coding	42	GC02M019910	14.7036428451538	https://www.genecards.org/cgi-bin/carddisp.pl?gene=WDR35
LOX	Lysyl Oxidase	Protein Coding	50	GC05M122063	14.7030515670776	https://www.genecards.org/cgi-bin/carddisp.pl?gene=LOX
MYO1E	Myosin IE	Protein Coding	46	GC15M059132	14.6913795471191	https://www.genecards.org/cgi-bin/carddisp.pl?gene=MYO1E
HOTAIR	HOX Transcript Antisense RNA	RNA Gene	26	GC12M053962	14.6878662109375	https://www.genecards.org/cgi-bin/carddisp.pl?gene=HOTAIR
F2RL1	F2R Like Trypsin Receptor 1	Protein Coding	47	GC05P076818	14.6857690811157	https://www.genecards.org/cgi-bin/carddisp.pl?gene=F2RL1
UCP2	Uncoupling Protein 2	Protein Coding	49	GC11M073974	14.6591396331787	https://www.genecards.org/cgi-bin/carddisp.pl?gene=UCP2
ATR	ATR Serine/Threonine Kinase	Protein Coding	54	GC03M142449	14.6531887054443	https://www.genecards.org/cgi-bin/carddisp.pl?gene=ATR
LIG4	DNA Ligase 4	Protein Coding	50	GC13M108207	14.6512622833252	https://www.genecards.org/cgi-bin/carddisp.pl?gene=LIG4
PPBP	Pro-Platelet Basic Protein	Protein Coding	45	GC04M073986	14.6493616104126	https://www.genecards.org/cgi-bin/carddisp.pl?gene=PPBP
CX3CR1	C-X3-C Motif Chemokine Receptor 1	Protein Coding	45	GC03M039279	14.6458415985107	https://www.genecards.org/cgi-bin/carddisp.pl?gene=CX3CR1
DNAH8	Dynein Axonemal Heavy Chain 8	Protein Coding	40	GC06P087939	14.6441764831543	https://www.genecards.org/cgi-bin/carddisp.pl?gene=DNAH8
PLCE1	Phospholipase C Epsilon 1	Protein Coding	47	GC10P093993	14.6429758071899	https://www.genecards.org/cgi-bin/carddisp.pl?gene=PLCE1
SDCCAG8	SHH Signaling And Ciliogenesis Regulator SDCCAG8	Protein Coding	44	GC01P243255	14.6181907653809	https://www.genecards.org/cgi-bin/carddisp.pl?gene=SDCCAG8
IL12B	Interleukin 12B	Protein Coding	50	GC05M159314	14.615571975708	https://www.genecards.org/cgi-bin/carddisp.pl?gene=IL12B
GAL	Galanin And GMAP Prepropeptide	Protein Coding	47	GC11P070671	14.608998298645	https://www.genecards.org/cgi-bin/carddisp.pl?gene=GAL
UGT1A	UDP Glucuronosyltransferase Family 1 Member A Complex Locus	Uncategorized	12	GC02P233592	14.6011056900024	https://www.genecards.org/cgi-bin/carddisp.pl?gene=UGT1A
HDAC6	Histone Deacetylase 6	Protein Coding	56	GC0XP048801	14.6009407043457	https://www.genecards.org/cgi-bin/carddisp.pl?gene=HDAC6
BBC3	BCL2 Binding Component 3	Protein Coding	42	GC19M047220	14.5971879959106	https://www.genecards.org/cgi-bin/carddisp.pl?gene=BBC3
PML	PML Nuclear Body Scaffold	Protein Coding	48	GC15P073994	14.5925178527832	https://www.genecards.org/cgi-bin/carddisp.pl?gene=PML
SHC1	SHC Adaptor Protein 1	Protein Coding	46	GC01M154962	14.5867986679077	https://www.genecards.org/cgi-bin/carddisp.pl?gene=SHC1
MGP	Matrix Gla Protein	Protein Coding	45	GC12M021919	14.583101272583	https://www.genecards.org/cgi-bin/carddisp.pl?gene=MGP
CACNA1C	Calcium Voltage-Gated Channel Subunit Alpha1 C	Protein Coding	52	GC12P001970	14.5825834274292	https://www.genecards.org/cgi-bin/carddisp.pl?gene=CACNA1C
ATF3	Activating Transcription Factor 3	Protein Coding	47	GC01P212565	14.5718660354614	https://www.genecards.org/cgi-bin/carddisp.pl?gene=ATF3
EPHX1	Epoxide Hydrolase 1	Protein Coding	48	GC01P225810	14.5683994293213	https://www.genecards.org/cgi-bin/carddisp.pl?gene=EPHX1
PAX4	Paired Box 4	Protein Coding	43	GC07M127610	14.5673456192017	https://www.genecards.org/cgi-bin/carddisp.pl?gene=PAX4
MVP	Major Vault Protein	Protein Coding	43	GC16P041849	14.5664882659912	https://www.genecards.org/cgi-bin/carddisp.pl?gene=MVP
CD28	CD28 Molecule	Protein Coding	51	GC02P203706	14.5239734649658	https://www.genecards.org/cgi-bin/carddisp.pl?gene=CD28
TGM2	Transglutaminase 2	Protein Coding	50	GC20M038127	14.5196933746338	https://www.genecards.org/cgi-bin/carddisp.pl?gene=TGM2
GATA1	GATA Binding Protein 1	Protein Coding	49	GC0XP048786	14.5099782943726	https://www.genecards.org/cgi-bin/carddisp.pl?gene=GATA1
BAD	BCL2 Associated Agonist Of Cell Death	Protein Coding	47	GC11M096993	14.4976530075073	https://www.genecards.org/cgi-bin/carddisp.pl?gene=BAD
CASP2	Caspase 2	Protein Coding	50	GC07P148816	14.4971857070923	https://www.genecards.org/cgi-bin/carddisp.pl?gene=CASP2
ABCA1	ATP Binding Cassette Subfamily A Member 1	Protein Coding	50	GC09M104781	14.4914798736572	https://www.genecards.org/cgi-bin/carddisp.pl?gene=ABCA1
H2AX	H2A.X Variant Histone	Protein Coding	45	GC11M119250	14.4727621078491	https://www.genecards.org/cgi-bin/carddisp.pl?gene=H2AX
NTRK3	Neurotrophic Receptor Tyrosine Kinase 3	Protein Coding	55	GC15M087859	14.4685392379761	https://www.genecards.org/cgi-bin/carddisp.pl?gene=NTRK3
FAH	Fumarylacetoacetate Hydrolase	Protein Coding	50	GC15P080152	14.4662914276123	https://www.genecards.org/cgi-bin/carddisp.pl?gene=FAH
TNNI3	Troponin I3, Cardiac Type	Protein Coding	51	GC19M055151	14.4463024139404	https://www.genecards.org/cgi-bin/carddisp.pl?gene=TNNI3
COQ8B	Coenzyme Q8B	Protein Coding	42	GC19M067860	14.443793296814	https://www.genecards.org/cgi-bin/carddisp.pl?gene=COQ8B
MEN1	Menin 1	Protein Coding	47	GC11M064803	14.4414386749268	https://www.genecards.org/cgi-bin/carddisp.pl?gene=MEN1
TP73	Tumor Protein P73	Protein Coding	48	GC01P003652	14.4365653991699	https://www.genecards.org/cgi-bin/carddisp.pl?gene=TP73
CDC73	Cell Division Cycle 73	Protein Coding	48	GC01P193121	14.4341440200806	https://www.genecards.org/cgi-bin/carddisp.pl?gene=CDC73
TEK	TEK Receptor Tyrosine Kinase	Protein Coding	54	GC09P027109	14.4216346740723	https://www.genecards.org/cgi-bin/carddisp.pl?gene=TEK
NCF1	Neutrophil Cytosolic Factor 1	Protein Coding	50	GC07P075854	14.4175834655762	https://www.genecards.org/cgi-bin/carddisp.pl?gene=NCF1
HBA2	Hemoglobin Subunit Alpha 2	Protein Coding	44	GC16P012592	14.4077882766724	https://www.genecards.org/cgi-bin/carddisp.pl?gene=HBA2
IRS2	Insulin Receptor Substrate 2	Protein Coding	47	GC13M109752	14.40673828125	https://www.genecards.org/cgi-bin/carddisp.pl?gene=IRS2
IFIT5	Interferon Induced Protein With Tetratricopeptide Repeats 5	Protein Coding	36	GC10P089414	14.3945903778076	https://www.genecards.org/cgi-bin/carddisp.pl?gene=IFIT5
ITGB4	Integrin Subunit Beta 4	Protein Coding	52	GC17P075721	14.3819723129272	https://www.genecards.org/cgi-bin/carddisp.pl?gene=ITGB4
GRK2	G Protein-Coupled Receptor Kinase 2	Protein Coding	47	GC11P067266	14.381814956665	https://www.genecards.org/cgi-bin/carddisp.pl?gene=GRK2
C5	Complement C5	Protein Coding	49	GC09M120933	14.3603162765503	https://www.genecards.org/cgi-bin/carddisp.pl?gene=C5
LRRK2	Leucine Rich Repeat Kinase 2	Protein Coding	51	GC12P040196	14.351261138916	https://www.genecards.org/cgi-bin/carddisp.pl?gene=LRRK2
UGT1A4	UDP Glucuronosyltransferase Family 1 Member A4	Protein Coding	45	GC02P233718	14.3502502441406	https://www.genecards.org/cgi-bin/carddisp.pl?gene=UGT1A4
GLI2	GLI Family Zinc Finger 2	Protein Coding	51	GC02P120735	14.3496398925781	https://www.genecards.org/cgi-bin/carddisp.pl?gene=GLI2
AKR1A1	Aldo-Keto Reductase Family 1 Member A1	Protein Coding	47	GC01P045550	14.3316926956177	https://www.genecards.org/cgi-bin/carddisp.pl?gene=AKR1A1
CYBB	Cytochrome B-245 Beta Chain	Protein Coding	51	GC0XP037780	14.3292818069458	https://www.genecards.org/cgi-bin/carddisp.pl?gene=CYBB
OPRD1	Opioid Receptor Delta 1	Protein Coding	49	GC01P028812	14.3259944915771	https://www.genecards.org/cgi-bin/carddisp.pl?gene=OPRD1
ZEB2	Zinc Finger E-Box Binding Homeobox 2	Protein Coding	50	GC02M144384	14.3186750411987	https://www.genecards.org/cgi-bin/carddisp.pl?gene=ZEB2
C5AR1	Complement C5a Receptor 1	Protein Coding	47	GC19P047290	14.3133554458618	https://www.genecards.org/cgi-bin/carddisp.pl?gene=C5AR1
TYR	Tyrosinase	Protein Coding	53	GC11P089177	14.3104581832886	https://www.genecards.org/cgi-bin/carddisp.pl?gene=TYR
TFE3	Transcription Factor Binding To IGHM Enhancer 3	Protein Coding	47	GC0XM049028	14.2945575714111	https://www.genecards.org/cgi-bin/carddisp.pl?gene=TFE3
CA2	Carbonic Anhydrase 2	Protein Coding	55	GC08P085463	14.281907081604	https://www.genecards.org/cgi-bin/carddisp.pl?gene=CA2
CHI3L1	Chitinase 3 Like 1	Protein Coding	47	GC01M203148	14.2810363769531	https://www.genecards.org/cgi-bin/carddisp.pl?gene=CHI3L1
FANCB	FA Complementation Group B	Protein Coding	41	GC0XM014690	14.280104637146	https://www.genecards.org/cgi-bin/carddisp.pl?gene=FANCB
IL1RAPL2	Interleukin 1 Receptor Accessory Protein Like 2	Protein Coding	42	GC0XP104566	14.2789678573608	https://www.genecards.org/cgi-bin/carddisp.pl?gene=IL1RAPL2
LCK	LCK Proto-Oncogene, Src Family Tyrosine Kinase	Protein Coding	55	GC01P032251	14.2745513916016	https://www.genecards.org/cgi-bin/carddisp.pl?gene=LCK
CPT1A	Carnitine Palmitoyltransferase 1A	Protein Coding	51	GC11M068754	14.2723712921143	https://www.genecards.org/cgi-bin/carddisp.pl?gene=CPT1A
NUP107	Nucleoporin 107	Protein Coding	46	GC12P068686	14.2633676528931	https://www.genecards.org/cgi-bin/carddisp.pl?gene=NUP107
IRF5	Interferon Regulatory Factor 5	Protein Coding	49	GC07P128937	14.2633562088013	https://www.genecards.org/cgi-bin/carddisp.pl?gene=IRF5
GJB1	Gap Junction Protein Beta 1	Protein Coding	49	GC0XP071212	14.2540760040283	https://www.genecards.org/cgi-bin/carddisp.pl?gene=GJB1
PSMB9	Proteasome 20S Subunit Beta 9	Protein Coding	48	GC06P087772	14.2419948577881	https://www.genecards.org/cgi-bin/carddisp.pl?gene=PSMB9
PVALB	Parvalbumin	Protein Coding	43	GC22M036800	14.2363748550415	https://www.genecards.org/cgi-bin/carddisp.pl?gene=PVALB
HARS1	Histidyl-TRNA Synthetase 1	Protein Coding	47	GC05M140673	14.2146768569946	https://www.genecards.org/cgi-bin/carddisp.pl?gene=HARS1
ATF4	Activating Transcription Factor 4	Protein Coding	47	GC22P039519	14.2103662490845	https://www.genecards.org/cgi-bin/carddisp.pl?gene=ATF4
XPNPEP3	X-Prolyl Aminopeptidase 3	Protein Coding	45	GC22P040857	14.2095537185669	https://www.genecards.org/cgi-bin/carddisp.pl?gene=XPNPEP3
BAP1	BRCA1 Associated Protein 1	Protein Coding	50	GC03M052401	14.2084150314331	https://www.genecards.org/cgi-bin/carddisp.pl?gene=BAP1
U2AF1	U2 Small Nuclear RNA Auxiliary Factor 1	Protein Coding	47	GC21M043092	14.2001314163208	https://www.genecards.org/cgi-bin/carddisp.pl?gene=U2AF1
SERPINF1	Serpin Family F Member 1	Protein Coding	48	GC17P001761	14.198558807373	https://www.genecards.org/cgi-bin/carddisp.pl?gene=SERPINF1
PTPN1	Protein Tyrosine Phosphatase Non-Receptor Type 1	Protein Coding	54	GC20P050510	14.1945295333862	https://www.genecards.org/cgi-bin/carddisp.pl?gene=PTPN1
TG	Thyroglobulin	Protein Coding	47	GC08P132866	14.1927738189697	https://www.genecards.org/cgi-bin/carddisp.pl?gene=TG
MIR30A	MicroRNA 30a	RNA Gene	22	GC06M071403	14.1907787322998	https://www.genecards.org/cgi-bin/carddisp.pl?gene=MIR30A
MIR200B	MicroRNA 200b	RNA Gene	23	GC01P001167	14.1866493225098	https://www.genecards.org/cgi-bin/carddisp.pl?gene=MIR200B
POU6F2	POU Class 6 Homeobox 2	Protein Coding	41	GC07P038977	14.1809120178223	https://www.genecards.org/cgi-bin/carddisp.pl?gene=POU6F2
ATP2A1	ATPase Sarcoplasmic/Endoplasmic Reticulum Ca2+ Transporting 1	Protein Coding	51	GC16P041754	14.1782121658325	https://www.genecards.org/cgi-bin/carddisp.pl?gene=ATP2A1
PRMT7	Protein Arginine Methyltransferase 7	Protein Coding	47	GC16P068517	14.1771640777588	https://www.genecards.org/cgi-bin/carddisp.pl?gene=PRMT7
STK11	Serine/Threonine Kinase 11	Protein Coding	53	GC19P001177	14.1673984527588	https://www.genecards.org/cgi-bin/carddisp.pl?gene=STK11
TNFRSF10D	TNF Receptor Superfamily Member 10d	Protein Coding	44	GC08M023135	14.148229598999	https://www.genecards.org/cgi-bin/carddisp.pl?gene=TNFRSF10D
HNMT	Histamine N-Methyltransferase	Protein Coding	48	GC02P137964	14.1307783126831	https://www.genecards.org/cgi-bin/carddisp.pl?gene=HNMT
VEGFD	Vascular Endothelial Growth Factor D	Protein Coding	42	GC0XM015345	14.1292085647583	https://www.genecards.org/cgi-bin/carddisp.pl?gene=VEGFD
ETFA	Electron Transfer Flavoprotein Subunit Alpha	Protein Coding	48	GC15M118896	14.1232814788818	https://www.genecards.org/cgi-bin/carddisp.pl?gene=ETFA
CCR7	C-C Motif Chemokine Receptor 7	Protein Coding	47	GC17M049365	14.1155815124512	https://www.genecards.org/cgi-bin/carddisp.pl?gene=CCR7
IL22	Interleukin 22	Protein Coding	44	GC12M068248	14.1113357543945	https://www.genecards.org/cgi-bin/carddisp.pl?gene=IL22
BTK	Bruton Tyrosine Kinase	Protein Coding	55	GC0XM101349	14.1107311248779	https://www.genecards.org/cgi-bin/carddisp.pl?gene=BTK
GAA	Alpha Glucosidase	Protein Coding	52	GC17P080101	14.1049842834473	https://www.genecards.org/cgi-bin/carddisp.pl?gene=GAA
ABCC6	ATP Binding Cassette Subfamily C Member 6	Protein Coding	50	GC16M016148	14.1028423309326	https://www.genecards.org/cgi-bin/carddisp.pl?gene=ABCC6
APOH	Apolipoprotein H	Protein Coding	47	GC17M066212	14.1026935577393	https://www.genecards.org/cgi-bin/carddisp.pl?gene=APOH
NRP1	Neuropilin 1	Protein Coding	50	GC10M033177	14.0999946594238	https://www.genecards.org/cgi-bin/carddisp.pl?gene=NRP1
PRKCE	Protein Kinase C Epsilon	Protein Coding	51	GC02P045651	14.0921659469604	https://www.genecards.org/cgi-bin/carddisp.pl?gene=PRKCE
ITGAL	Integrin Subunit Alpha L	Protein Coding	50	GC16P030472	14.0907382965088	https://www.genecards.org/cgi-bin/carddisp.pl?gene=ITGAL
VEGFC	Vascular Endothelial Growth Factor C	Protein Coding	50	GC04M176683	14.0872077941895	https://www.genecards.org/cgi-bin/carddisp.pl?gene=VEGFC
ADCYAP1	Adenylate Cyclase Activating Polypeptide 1	Protein Coding	44	GC18P000895	14.0871286392212	https://www.genecards.org/cgi-bin/carddisp.pl?gene=ADCYAP1
KLF11	KLF Transcription Factor 11	Protein Coding	43	GC02P010044	14.0657157897949	https://www.genecards.org/cgi-bin/carddisp.pl?gene=KLF11
GBA1	Glucosylceramidase Beta 1	Protein Coding	50	GC01M155318	14.0614395141602	https://www.genecards.org/cgi-bin/carddisp.pl?gene=GBA1
TUBB	Tubulin Beta Class I	Protein Coding	53	GC06P087706	14.0610380172729	https://www.genecards.org/cgi-bin/carddisp.pl?gene=TUBB
BCS1L	BCS1 Homolog, Ubiquinol-Cytochrome C Reductase Complex Chaperone	Protein Coding	47	GC02P218658	14.0577774047852	https://www.genecards.org/cgi-bin/carddisp.pl?gene=BCS1L
CD47	CD47 Molecule	Protein Coding	47	GC03M108043	14.0549879074097	https://www.genecards.org/cgi-bin/carddisp.pl?gene=CD47
TET2	Tet Methylcytosine Dioxygenase 2	Protein Coding	48	GC04P105145	14.0333461761475	https://www.genecards.org/cgi-bin/carddisp.pl?gene=TET2
RIPK3	Receptor Interacting Serine/Threonine Kinase 3	Protein Coding	45	GC14M024336	14.0171251296997	https://www.genecards.org/cgi-bin/carddisp.pl?gene=RIPK3
MIR19A	MicroRNA 19a	RNA Gene	23	GC13P091566	14.0087985992432	https://www.genecards.org/cgi-bin/carddisp.pl?gene=MIR19A
PTHLH	Parathyroid Hormone Like Hormone	Protein Coding	48	GC12M027959	14.0084552764893	https://www.genecards.org/cgi-bin/carddisp.pl?gene=PTHLH
CDH16	Cadherin 16	Protein Coding	44	GC16M066908	13.9741954803467	https://www.genecards.org/cgi-bin/carddisp.pl?gene=CDH16
SEPSECS	Sep (O-Phosphoserine) TRNA:Sec (Selenocysteine) TRNA Synthase	Protein Coding	47	GC04M025121	13.9716262817383	https://www.genecards.org/cgi-bin/carddisp.pl?gene=SEPSECS
PRKDC	Protein Kinase, DNA-Activated, Catalytic Subunit	Protein Coding	53	GC08M047773	13.9602088928223	https://www.genecards.org/cgi-bin/carddisp.pl?gene=PRKDC
MICA	MHC Class I Polypeptide-Related Sequence A	Protein Coding	41	GC06P031399	13.9499568939209	https://www.genecards.org/cgi-bin/carddisp.pl?gene=MICA
ITK	IL2 Inducible T Cell Kinase	Protein Coding	55	GC05P157158	13.9367351531982	https://www.genecards.org/cgi-bin/carddisp.pl?gene=ITK
STX1A	Syntaxin 1A	Protein Coding	51	GC07M073700	13.9293413162231	https://www.genecards.org/cgi-bin/carddisp.pl?gene=STX1A
GUSB	Glucuronidase Beta	Protein Coding	50	GC07M065960	13.9285688400269	https://www.genecards.org/cgi-bin/carddisp.pl?gene=GUSB
FMR1	Fragile X Messenger Ribonucleoprotein 1	Protein Coding	46	GC0XP147953	13.9172315597534	https://www.genecards.org/cgi-bin/carddisp.pl?gene=FMR1
MGMT	O-6-Methylguanine-DNA Methyltransferase	Protein Coding	52	GC10P129467	13.9152898788452	https://www.genecards.org/cgi-bin/carddisp.pl?gene=MGMT
CXCL11	C-X-C Motif Chemokine Ligand 11	Protein Coding	46	GC04M076033	13.9115619659424	https://www.genecards.org/cgi-bin/carddisp.pl?gene=CXCL11
MIR222	MicroRNA 222	RNA Gene	22	GC0XM045747	13.905065536499	https://www.genecards.org/cgi-bin/carddisp.pl?gene=MIR222
PSMB4	Proteasome 20S Subunit Beta 4	Protein Coding	47	GC01P151372	13.9025268554688	https://www.genecards.org/cgi-bin/carddisp.pl?gene=PSMB4
SLC1A3	Solute Carrier Family 1 Member 3	Protein Coding	52	GC05P036650	13.896541595459	https://www.genecards.org/cgi-bin/carddisp.pl?gene=SLC1A3
RPS6KA3	Ribosomal Protein S6 Kinase A3	Protein Coding	55	GC0XM020149	13.8801622390747	https://www.genecards.org/cgi-bin/carddisp.pl?gene=RPS6KA3
VTN	Vitronectin	Protein Coding	47	GC17M044982	13.8733043670654	https://www.genecards.org/cgi-bin/carddisp.pl?gene=VTN
MAD2L2	Mitotic Arrest Deficient 2 Like 2	Protein Coding	45	GC01M011658	13.871880531311	https://www.genecards.org/cgi-bin/carddisp.pl?gene=MAD2L2
PVT1	Pvt1 Oncogene	RNA Gene	27	GC08P127877	13.8644132614136	https://www.genecards.org/cgi-bin/carddisp.pl?gene=PVT1
SLC22A8	Solute Carrier Family 22 Member 8	Protein Coding	45	GC11M096950	13.8603258132935	https://www.genecards.org/cgi-bin/carddisp.pl?gene=SLC22A8
PAX5	Paired Box 5	Protein Coding	48	GC09M036859	13.8465900421143	https://www.genecards.org/cgi-bin/carddisp.pl?gene=PAX5
LGI1	Leucine Rich Glioma Inactivated 1	Protein Coding	46	GC10P093757	13.8406763076782	https://www.genecards.org/cgi-bin/carddisp.pl?gene=LGI1
HMGA2	High Mobility Group AT-Hook 2	Protein Coding	45	GC12P065824	13.836350440979	https://www.genecards.org/cgi-bin/carddisp.pl?gene=HMGA2
ARID1A	AT-Rich Interaction Domain 1A	Protein Coding	47	GC01P026693	13.8358345031738	https://www.genecards.org/cgi-bin/carddisp.pl?gene=ARID1A
SOX11	SRY-Box Transcription Factor 11	Protein Coding	43	GC02P005703	13.8296546936035	https://www.genecards.org/cgi-bin/carddisp.pl?gene=SOX11
CYP17A1	Cytochrome P450 Family 17 Subfamily A Member 1	Protein Coding	51	GC10M102830	13.7986431121826	https://www.genecards.org/cgi-bin/carddisp.pl?gene=CYP17A1
KLK3	Kallikrein Related Peptidase 3	Protein Coding	50	GC19P050854	13.7947816848755	https://www.genecards.org/cgi-bin/carddisp.pl?gene=KLK3
SLC6A19	Solute Carrier Family 6 Member 19	Protein Coding	47	GC05P001201	13.7773685455322	https://www.genecards.org/cgi-bin/carddisp.pl?gene=SLC6A19
IQSEC2	IQ Motif And Sec7 Domain ArfGEF 2	Protein Coding	41	GC0XM053225	13.7715339660645	https://www.genecards.org/cgi-bin/carddisp.pl?gene=IQSEC2
BBS2	Bardet-Biedl Syndrome 2	Protein Coding	43	GC16M056467	13.7553873062134	https://www.genecards.org/cgi-bin/carddisp.pl?gene=BBS2
SLC2A4	Solute Carrier Family 2 Member 4	Protein Coding	48	GC17P011430	13.7522850036621	https://www.genecards.org/cgi-bin/carddisp.pl?gene=SLC2A4
PRDM16	PR/SET Domain 16	Protein Coding	48	GC01P004195	13.7521476745605	https://www.genecards.org/cgi-bin/carddisp.pl?gene=PRDM16
PMM2	Phosphomannomutase 2	Protein Coding	49	GC16P008788	13.7452945709229	https://www.genecards.org/cgi-bin/carddisp.pl?gene=PMM2
TBX4	T-Box Transcription Factor 4	Protein Coding	43	GC17P061451	13.7328071594238	https://www.genecards.org/cgi-bin/carddisp.pl?gene=TBX4
NUP160	Nucleoporin 160	Protein Coding	42	GC11M096721	13.7303466796875	https://www.genecards.org/cgi-bin/carddisp.pl?gene=NUP160
MKI67	Marker Of Proliferation Ki-67	Protein Coding	47	GC10M128096	13.7283391952515	https://www.genecards.org/cgi-bin/carddisp.pl?gene=MKI67
KCNB1	Potassium Voltage-Gated Channel Subfamily B Member 1	Protein Coding	50	GC20M049293	13.7199478149414	https://www.genecards.org/cgi-bin/carddisp.pl?gene=KCNB1
AURKA	Aurora Kinase A	Protein Coding	53	GC20M056370	13.712571144104	https://www.genecards.org/cgi-bin/carddisp.pl?gene=AURKA
CETP	Cholesteryl Ester Transfer Protein	Protein Coding	49	GC16P056961	13.7109041213989	https://www.genecards.org/cgi-bin/carddisp.pl?gene=CETP
EPCAM	Epithelial Cell Adhesion Molecule	Protein Coding	51	GC02P047345	13.6982698440552	https://www.genecards.org/cgi-bin/carddisp.pl?gene=EPCAM
FLG	Filaggrin	Protein Coding	43	GC01M152304	13.686749458313	https://www.genecards.org/cgi-bin/carddisp.pl?gene=FLG
PDE5A	Phosphodiesterase 5A	Protein Coding	48	GC04M119494	13.6697654724121	https://www.genecards.org/cgi-bin/carddisp.pl?gene=PDE5A
UGT1A3	UDP Glucuronosyltransferase Family 1 Member A3	Protein Coding	40	GC02P233729	13.6660490036011	https://www.genecards.org/cgi-bin/carddisp.pl?gene=UGT1A3
VANGL1	VANGL Planar Cell Polarity Protein 1	Protein Coding	45	GC01P115641	13.6588354110718	https://www.genecards.org/cgi-bin/carddisp.pl?gene=VANGL1
ANPEP	Alanyl Aminopeptidase, Membrane	Protein Coding	53	GC15M089784	13.6551160812378	https://www.genecards.org/cgi-bin/carddisp.pl?gene=ANPEP
PLCG2	Phospholipase C Gamma 2	Protein Coding	54	GC16P081773	13.6550779342651	https://www.genecards.org/cgi-bin/carddisp.pl?gene=PLCG2
CXCR2	C-X-C Motif Chemokine Receptor 2	Protein Coding	52	GC02P218125	13.6548938751221	https://www.genecards.org/cgi-bin/carddisp.pl?gene=CXCR2
AOPEP	Aminopeptidase O (Putative)	Protein Coding	41	GC09P094728	13.6541996002197	https://www.genecards.org/cgi-bin/carddisp.pl?gene=AOPEP
PTGER3	Prostaglandin E Receptor 3	Protein Coding	49	GC01M070852	13.6469812393188	https://www.genecards.org/cgi-bin/carddisp.pl?gene=PTGER3
GNB1	G Protein Subunit Beta 1	Protein Coding	47	GC01M001785	13.6175203323364	https://www.genecards.org/cgi-bin/carddisp.pl?gene=GNB1
MYOC	Myocilin	Protein Coding	45	GC01M171604	13.6122589111328	https://www.genecards.org/cgi-bin/carddisp.pl?gene=MYOC
PAH	Phenylalanine Hydroxylase	Protein Coding	51	GC12M102836	13.6085252761841	https://www.genecards.org/cgi-bin/carddisp.pl?gene=PAH
NOS1AP	Nitric Oxide Synthase 1 Adaptor Protein	Protein Coding	42	GC01P162069	13.6077184677124	https://www.genecards.org/cgi-bin/carddisp.pl?gene=NOS1AP
AXL	AXL Receptor Tyrosine Kinase	Protein Coding	55	GC19P041219	13.6058473587036	https://www.genecards.org/cgi-bin/carddisp.pl?gene=AXL
AMACR	Alpha-Methylacyl-CoA Racemase	Protein Coding	47	GC05M033986	13.5881080627441	https://www.genecards.org/cgi-bin/carddisp.pl?gene=AMACR
GAST	Gastrin	Protein Coding	41	GC17P041712	13.581169128418	https://www.genecards.org/cgi-bin/carddisp.pl?gene=GAST
PLCB1	Phospholipase C Beta 1	Protein Coding	50	GC20P008061	13.5795555114746	https://www.genecards.org/cgi-bin/carddisp.pl?gene=PLCB1
PLK1	Polo Like Kinase 1	Protein Coding	53	GC16P024406	13.5715446472168	https://www.genecards.org/cgi-bin/carddisp.pl?gene=PLK1
DCN	Decorin	Protein Coding	50	GC12M091140	13.5555791854858	https://www.genecards.org/cgi-bin/carddisp.pl?gene=DCN
EPHB2	EPH Receptor B2	Protein Coding	55	GC01P022710	13.5541458129883	https://www.genecards.org/cgi-bin/carddisp.pl?gene=EPHB2
KRT7	Keratin 7	Protein Coding	44	GC12P052232	13.5509386062622	https://www.genecards.org/cgi-bin/carddisp.pl?gene=KRT7
NES	Nestin	Protein Coding	42	GC01M156668	13.5496406555176	https://www.genecards.org/cgi-bin/carddisp.pl?gene=NES
ADA2	Adenosine Deaminase 2	Protein Coding	42	GC22M017207	13.5388145446777	https://www.genecards.org/cgi-bin/carddisp.pl?gene=ADA2
APOC3	Apolipoprotein C3	Protein Coding	48	GC11P116829	13.5295286178589	https://www.genecards.org/cgi-bin/carddisp.pl?gene=APOC3
CR2	Complement C3d Receptor 2	Protein Coding	50	GC01P207454	13.5240707397461	https://www.genecards.org/cgi-bin/carddisp.pl?gene=CR2
SEMA3A	Semaphorin 3A	Protein Coding	49	GC07M083955	13.522141456604	https://www.genecards.org/cgi-bin/carddisp.pl?gene=SEMA3A
BSCL2	BSCL2 Lipid Droplet Biogenesis Associated, Seipin	Protein Coding	45	GC11M096933	13.5170545578003	https://www.genecards.org/cgi-bin/carddisp.pl?gene=BSCL2
CHRNA3	Cholinergic Receptor Nicotinic Alpha 3 Subunit	Protein Coding	50	GC15M118958	13.5169105529785	https://www.genecards.org/cgi-bin/carddisp.pl?gene=CHRNA3
SCGB1A1	Secretoglobin Family 1A Member 1	Protein Coding	43	GC11P062405	13.5166616439819	https://www.genecards.org/cgi-bin/carddisp.pl?gene=SCGB1A1
CCL26	C-C Motif Chemokine Ligand 26	Protein Coding	43	GC07M075769	13.5109491348267	https://www.genecards.org/cgi-bin/carddisp.pl?gene=CCL26
ABCC5	ATP Binding Cassette Subfamily C Member 5	Protein Coding	47	GC03M183919	13.4903240203857	https://www.genecards.org/cgi-bin/carddisp.pl?gene=ABCC5
TNIP1	TNFAIP3 Interacting Protein 1	Protein Coding	41	GC05M151029	13.4873609542847	https://www.genecards.org/cgi-bin/carddisp.pl?gene=TNIP1
CHD7	Chromodomain Helicase DNA Binding Protein 7	Protein Coding	48	GC08P060678	13.4828271865845	https://www.genecards.org/cgi-bin/carddisp.pl?gene=CHD7
DIS3L2	DIS3 Like 3'-5' Exoribonuclease 2	Protein Coding	45	GC02P231961	13.48264503479	https://www.genecards.org/cgi-bin/carddisp.pl?gene=DIS3L2
CNTNAP2	Contactin Associated Protein 2	Protein Coding	46	GC07P146116	13.4805841445923	https://www.genecards.org/cgi-bin/carddisp.pl?gene=CNTNAP2
ERN1	Endoplasmic Reticulum To Nucleus Signaling 1	Protein Coding	48	GC17M064039	13.4781589508057	https://www.genecards.org/cgi-bin/carddisp.pl?gene=ERN1
ACADVL	Acyl-CoA Dehydrogenase Very Long Chain	Protein Coding	48	GC17P007219	13.4677457809448	https://www.genecards.org/cgi-bin/carddisp.pl?gene=ACADVL
SLC7A7	Solute Carrier Family 7 Member 7	Protein Coding	48	GC14M022773	13.4664859771729	https://www.genecards.org/cgi-bin/carddisp.pl?gene=SLC7A7
AXDND1	Axonemal Dynein Light Chain Domain Containing 1	Protein Coding	33	GC01P179366	13.465428352356	https://www.genecards.org/cgi-bin/carddisp.pl?gene=AXDND1
MIR195	MicroRNA 195	RNA Gene	23	GC17M007018	13.4613666534424	https://www.genecards.org/cgi-bin/carddisp.pl?gene=MIR195
SMAD7	SMAD Family Member 7	Protein Coding	48	GC18M048919	13.4565591812134	https://www.genecards.org/cgi-bin/carddisp.pl?gene=SMAD7
MYH11	Myosin Heavy Chain 11	Protein Coding	48	GC16M015831	13.4536724090576	https://www.genecards.org/cgi-bin/carddisp.pl?gene=MYH11
SH2B3	SH2B Adaptor Protein 3	Protein Coding	50	GC12P111405	13.4533452987671	https://www.genecards.org/cgi-bin/carddisp.pl?gene=SH2B3
MT-ND6	Mitochondrially Encoded NADH:Ubiquinone Oxidoreductase Core Subunit 6	Protein Coding	34	GCMTM014151	13.4476680755615	https://www.genecards.org/cgi-bin/carddisp.pl?gene=MT-ND6
GDF6	Growth Differentiation Factor 6	Protein Coding	45	GC08M096142	13.4465522766113	https://www.genecards.org/cgi-bin/carddisp.pl?gene=GDF6
SMO	Smoothened, Frizzled Class Receptor	Protein Coding	52	GC07P132235	13.4434413909912	https://www.genecards.org/cgi-bin/carddisp.pl?gene=SMO
CRHR1	Corticotropin Releasing Hormone Receptor 1	Protein Coding	49	GC17P045784	13.4405899047852	https://www.genecards.org/cgi-bin/carddisp.pl?gene=CRHR1
MIR125A	MicroRNA 125a	RNA Gene	24	GC19P070321	13.420295715332	https://www.genecards.org/cgi-bin/carddisp.pl?gene=MIR125A
SULT1A3	Sulfotransferase Family 1A Member 3	Protein Coding	39	GC16P030199	13.4189081192017	https://www.genecards.org/cgi-bin/carddisp.pl?gene=SULT1A3
TRPC1	Transient Receptor Potential Cation Channel Subfamily C Member 1	Protein Coding	44	GC03P142724	13.4156360626221	https://www.genecards.org/cgi-bin/carddisp.pl?gene=TRPC1
PPARD	Peroxisome Proliferator Activated Receptor Delta	Protein Coding	48	GC06P087880	13.4112491607666	https://www.genecards.org/cgi-bin/carddisp.pl?gene=PPARD
MMP14	Matrix Metallopeptidase 14	Protein Coding	53	GC14P033595	13.4087829589844	https://www.genecards.org/cgi-bin/carddisp.pl?gene=MMP14
UTS2	Urotensin 2	Protein Coding	42	GC01M007843	13.4030952453613	https://www.genecards.org/cgi-bin/carddisp.pl?gene=UTS2
ACVRL1	Activin A Receptor Like Type 1	Protein Coding	53	GC12P051906	13.4005947113037	https://www.genecards.org/cgi-bin/carddisp.pl?gene=ACVRL1
MAGI2	Membrane Associated Guanylate Kinase, WW And PDZ Domain Containing 2	Protein Coding	45	GC07M078017	13.4001026153564	https://www.genecards.org/cgi-bin/carddisp.pl?gene=MAGI2
ADCY6	Adenylate Cyclase 6	Protein Coding	50	GC12M048766	13.3912649154663	https://www.genecards.org/cgi-bin/carddisp.pl?gene=ADCY6
YWHAG	Tyrosine 3-Monooxygenase/Tryptophan 5-Monooxygenase Activation Protein Gamma	Protein Coding	51	GC07M076957	13.3886690139771	https://www.genecards.org/cgi-bin/carddisp.pl?gene=YWHAG
CTSG	Cathepsin G	Protein Coding	48	GC14M024573	13.3851957321167	https://www.genecards.org/cgi-bin/carddisp.pl?gene=CTSG
GATA4	GATA Binding Protein 4	Protein Coding	50	GC08P011676	13.3838157653809	https://www.genecards.org/cgi-bin/carddisp.pl?gene=GATA4
KRT8	Keratin 8	Protein Coding	50	GC12M052897	13.3727188110352	https://www.genecards.org/cgi-bin/carddisp.pl?gene=KRT8
ETV6	ETS Variant Transcription Factor 6	Protein Coding	48	GC12P011649	13.3636512756348	https://www.genecards.org/cgi-bin/carddisp.pl?gene=ETV6
TRIP13	Thyroid Hormone Receptor Interactor 13	Protein Coding	43	GC05P000892	13.3540391921997	https://www.genecards.org/cgi-bin/carddisp.pl?gene=TRIP13
LOC107133510	Origin Of Replication At HBB	Biological Region	4	GC11P005222	13.3481683731079	https://www.genecards.org/cgi-bin/carddisp.pl?gene=LOC107133510
CCND2	Cyclin D2	Protein Coding	51	GC12P022312	13.3458738327026	https://www.genecards.org/cgi-bin/carddisp.pl?gene=CCND2
ALAD	Aminolevulinate Dehydratase	Protein Coding	50	GC09M113386	13.3405160903931	https://www.genecards.org/cgi-bin/carddisp.pl?gene=ALAD
TNFRSF10C	TNF Receptor Superfamily Member 10c	Protein Coding	44	GC08P023102	13.3309173583984	https://www.genecards.org/cgi-bin/carddisp.pl?gene=TNFRSF10C
SLC8A1	Solute Carrier Family 8 Member A1	Protein Coding	47	GC02M040078	13.3281478881836	https://www.genecards.org/cgi-bin/carddisp.pl?gene=SLC8A1
SCNN1G	Sodium Channel Epithelial 1 Subunit Gamma	Protein Coding	50	GC16P023182	13.3258466720581	https://www.genecards.org/cgi-bin/carddisp.pl?gene=SCNN1G
AQP3	Aquaporin 3 (Gill Blood Group)	Protein Coding	49	GC09M033431	13.3208713531494	https://www.genecards.org/cgi-bin/carddisp.pl?gene=AQP3
FLNB	Filamin B	Protein Coding	50	GC03P058008	13.2991676330566	https://www.genecards.org/cgi-bin/carddisp.pl?gene=FLNB
IL6ST	Interleukin 6 Cytokine Family Signal Transducer	Protein Coding	52	GC05M055935	13.2861289978027	https://www.genecards.org/cgi-bin/carddisp.pl?gene=IL6ST
CD86	CD86 Molecule	Protein Coding	46	GC03P122055	13.2749938964844	https://www.genecards.org/cgi-bin/carddisp.pl?gene=CD86
NDRG1	N-Myc Downstream Regulated 1	Protein Coding	48	GC08M133237	13.2720403671265	https://www.genecards.org/cgi-bin/carddisp.pl?gene=NDRG1
GNB3	G Protein Subunit Beta 3	Protein Coding	49	GC12P006839	13.269434928894	https://www.genecards.org/cgi-bin/carddisp.pl?gene=GNB3
ATP1A1	ATPase Na+/K+ Transporting Subunit Alpha 1	Protein Coding	53	GC01P116372	13.2620038986206	https://www.genecards.org/cgi-bin/carddisp.pl?gene=ATP1A1
TGIF2	TGFB Induced Factor Homeobox 2	Protein Coding	41	GC20P036573	13.2415771484375	https://www.genecards.org/cgi-bin/carddisp.pl?gene=TGIF2
FASN	Fatty Acid Synthase	Protein Coding	51	GC17M082078	13.226881980896	https://www.genecards.org/cgi-bin/carddisp.pl?gene=FASN
HRH2	Histamine Receptor H2	Protein Coding	49	GC05P175659	13.2209901809692	https://www.genecards.org/cgi-bin/carddisp.pl?gene=HRH2
GABRD	Gamma-Aminobutyric Acid Type A Receptor Subunit Delta	Protein Coding	49	GC01P002019	13.2077684402466	https://www.genecards.org/cgi-bin/carddisp.pl?gene=GABRD
CGA	Glycoprotein Hormones, Alpha Polypeptide	Protein Coding	47	GC06M087085	13.2075967788696	https://www.genecards.org/cgi-bin/carddisp.pl?gene=CGA
CIAPIN1	Cytokine Induced Apoptosis Inhibitor 1	Protein Coding	41	GC16M057428	13.2032632827759	https://www.genecards.org/cgi-bin/carddisp.pl?gene=CIAPIN1
PIK3R2	Phosphoinositide-3-Kinase Regulatory Subunit 2	Protein Coding	52	GC19P018153	13.1978416442871	https://www.genecards.org/cgi-bin/carddisp.pl?gene=PIK3R2
CAMK2G	Calcium/Calmodulin Dependent Protein Kinase II Gamma	Protein Coding	50	GC10M073812	13.1797294616699	https://www.genecards.org/cgi-bin/carddisp.pl?gene=CAMK2G
MMP12	Matrix Metallopeptidase 12	Protein Coding	50	GC11M102862	13.1732368469238	https://www.genecards.org/cgi-bin/carddisp.pl?gene=MMP12
BBS10	Bardet-Biedl Syndrome 10	Protein Coding	43	GC12M076344	13.1727342605591	https://www.genecards.org/cgi-bin/carddisp.pl?gene=BBS10
CD59	CD59 Molecule (CD59 Blood Group)	Protein Coding	48	GC11M033704	13.1693954467773	https://www.genecards.org/cgi-bin/carddisp.pl?gene=CD59
DHPS	Deoxyhypusine Synthase	Protein Coding	44	GC19M013639	13.152117729187	https://www.genecards.org/cgi-bin/carddisp.pl?gene=DHPS
GRIA2	Glutamate Ionotropic Receptor AMPA Type Subunit 2	Protein Coding	54	GC04P157204	13.1493816375732	https://www.genecards.org/cgi-bin/carddisp.pl?gene=GRIA2
POSTN	Periostin	Protein Coding	46	GC13M037562	13.1393375396729	https://www.genecards.org/cgi-bin/carddisp.pl?gene=POSTN
IGFBP2	Insulin Like Growth Factor Binding Protein 2	Protein Coding	47	GC02P216632	13.1349792480469	https://www.genecards.org/cgi-bin/carddisp.pl?gene=IGFBP2
WRN	WRN RecQ Like Helicase	Protein Coding	48	GC08P031033	13.1329107284546	https://www.genecards.org/cgi-bin/carddisp.pl?gene=WRN
HERC2	HECT And RLD Domain Containing E3 Ubiquitin Protein Ligase 2	Protein Coding	48	GC15M028111	13.1307048797607	https://www.genecards.org/cgi-bin/carddisp.pl?gene=HERC2
ACKR1	Atypical Chemokine Receptor 1 (Duffy Blood Group)	Protein Coding	41	GC01P159203	13.1217079162598	https://www.genecards.org/cgi-bin/carddisp.pl?gene=ACKR1
ZPR1	ZPR1 Zinc Finger	Protein Coding	40	GC11M116777	13.111855506897	https://www.genecards.org/cgi-bin/carddisp.pl?gene=ZPR1
CYSLTR1	Cysteinyl Leukotriene Receptor 1	Protein Coding	48	GC0XM078271	13.1104488372803	https://www.genecards.org/cgi-bin/carddisp.pl?gene=CYSLTR1
RNLS	Renalase, FAD Dependent Amine Oxidase	Protein Coding	41	GC10M088180	13.1059188842773	https://www.genecards.org/cgi-bin/carddisp.pl?gene=RNLS
FLT4	Fms Related Receptor Tyrosine Kinase 4	Protein Coding	55	GC05M180614	13.1000165939331	https://www.genecards.org/cgi-bin/carddisp.pl?gene=FLT4
PTGES	Prostaglandin E Synthase	Protein Coding	44	GC09M129738	13.0701379776001	https://www.genecards.org/cgi-bin/carddisp.pl?gene=PTGES
IGFBP7	Insulin Like Growth Factor Binding Protein 7	Protein Coding	49	GC04M057030	13.0674324035645	https://www.genecards.org/cgi-bin/carddisp.pl?gene=IGFBP7
EHHADH	Enoyl-CoA Hydratase And 3-Hydroxyacyl CoA Dehydrogenase	Protein Coding	46	GC03M185190	13.0669422149658	https://www.genecards.org/cgi-bin/carddisp.pl?gene=EHHADH
PNOC	Prepronociceptin	Protein Coding	43	GC08P028316	13.0626726150513	https://www.genecards.org/cgi-bin/carddisp.pl?gene=PNOC
GHR	Growth Hormone Receptor	Protein Coding	49	GC05P042429	13.0576868057251	https://www.genecards.org/cgi-bin/carddisp.pl?gene=GHR
ATP2A2	ATPase Sarcoplasmic/Endoplasmic Reticulum Ca2+ Transporting 2	Protein Coding	54	GC12P110280	13.0517301559448	https://www.genecards.org/cgi-bin/carddisp.pl?gene=ATP2A2
BDKRB2	Bradykinin Receptor B2	Protein Coding	48	GC14P096205	13.0502624511719	https://www.genecards.org/cgi-bin/carddisp.pl?gene=BDKRB2
ITGA2	Integrin Subunit Alpha 2	Protein Coding	49	GC05P052989	13.0365295410156	https://www.genecards.org/cgi-bin/carddisp.pl?gene=ITGA2
TCTN3	Tectonic Family Member 3	Protein Coding	43	GC10M095663	13.0350952148438	https://www.genecards.org/cgi-bin/carddisp.pl?gene=TCTN3
MMP7	Matrix Metallopeptidase 7	Protein Coding	50	GC11M102425	13.0184946060181	https://www.genecards.org/cgi-bin/carddisp.pl?gene=MMP7
MT-ATP6	Mitochondrially Encoded ATP Synthase Membrane Subunit 6	Protein Coding	35	GCMTP008531	13.0097961425781	https://www.genecards.org/cgi-bin/carddisp.pl?gene=MT-ATP6
BBS9	Bardet-Biedl Syndrome 9	Protein Coding	41	GC07P033288	13.0031890869141	https://www.genecards.org/cgi-bin/carddisp.pl?gene=BBS9
IFI44	Interferon Induced Protein 44	Protein Coding	39	GC01P078649	12.993311882019	https://www.genecards.org/cgi-bin/carddisp.pl?gene=IFI44
PIBF1	Progesterone Immunomodulatory Binding Factor 1	Protein Coding	43	GC13P072782	12.9911413192749	https://www.genecards.org/cgi-bin/carddisp.pl?gene=PIBF1
PRKCI	Protein Kinase C Iota	Protein Coding	50	GC03P170222	12.985164642334	https://www.genecards.org/cgi-bin/carddisp.pl?gene=PRKCI
DSP	Desmoplakin	Protein Coding	53	GC06P007541	12.9682321548462	https://www.genecards.org/cgi-bin/carddisp.pl?gene=DSP
IFI44L	Interferon Induced Protein 44 Like	Protein Coding	36	GC01P078619	12.9637384414673	https://www.genecards.org/cgi-bin/carddisp.pl?gene=IFI44L
DDAH2	Dimethylarginine Dimethylaminohydrolase 2	Protein Coding	45	GC06M031727	12.9626893997192	https://www.genecards.org/cgi-bin/carddisp.pl?gene=DDAH2
KRT19	Keratin 19	Protein Coding	46	GC17M041523	12.9610919952393	https://www.genecards.org/cgi-bin/carddisp.pl?gene=KRT19
UCHL1	Ubiquitin C-Terminal Hydrolase L1	Protein Coding	55	GC04P041256	12.9527854919434	https://www.genecards.org/cgi-bin/carddisp.pl?gene=UCHL1
STING1	Stimulator Of Interferon Response CGAMP Interactor 1	Protein Coding	43	GC05M139476	12.9517860412598	https://www.genecards.org/cgi-bin/carddisp.pl?gene=STING1
GATA2	GATA Binding Protein 2	Protein Coding	51	GC03M128479	12.939302444458	https://www.genecards.org/cgi-bin/carddisp.pl?gene=GATA2
RXRA	Retinoid X Receptor Alpha	Protein Coding	51	GC09P134317	12.9383316040039	https://www.genecards.org/cgi-bin/carddisp.pl?gene=RXRA
ETFDH	Electron Transfer Flavoprotein Dehydrogenase	Protein Coding	48	GC04P158672	12.9345846176147	https://www.genecards.org/cgi-bin/carddisp.pl?gene=ETFDH
DDB1	Damage Specific DNA Binding Protein 1	Protein Coding	47	GC11M096879	12.9205894470215	https://www.genecards.org/cgi-bin/carddisp.pl?gene=DDB1
CYP11A1	Cytochrome P450 Family 11 Subfamily A Member 1	Protein Coding	50	GC15M074337	12.9110450744629	https://www.genecards.org/cgi-bin/carddisp.pl?gene=CYP11A1
IL18R1	Interleukin 18 Receptor 1	Protein Coding	46	GC02P102311	12.9080209732056	https://www.genecards.org/cgi-bin/carddisp.pl?gene=IL18R1
IFI16	Interferon Gamma Inducible Protein 16	Protein Coding	45	GC01P158969	12.9019031524658	https://www.genecards.org/cgi-bin/carddisp.pl?gene=IFI16
SIPA1L2	Signal Induced Proliferation Associated 1 Like 2	Protein Coding	40	GC01M232397	12.8979644775391	https://www.genecards.org/cgi-bin/carddisp.pl?gene=SIPA1L2
IAPP	Islet Amyloid Polypeptide	Protein Coding	43	GC12P021354	12.8779745101929	https://www.genecards.org/cgi-bin/carddisp.pl?gene=IAPP
UBD	Ubiquitin D	Protein Coding	40	GC06M069076	12.8767747879028	https://www.genecards.org/cgi-bin/carddisp.pl?gene=UBD
RHD	Rh Blood Group D Antigen	Protein Coding	44	GC01P025272	12.8701610565186	https://www.genecards.org/cgi-bin/carddisp.pl?gene=RHD
SHBG	Sex Hormone Binding Globulin	Protein Coding	44	GC17P007613	12.8695764541626	https://www.genecards.org/cgi-bin/carddisp.pl?gene=SHBG
FOXM1	Forkhead Box M1	Protein Coding	46	GC12M002857	12.8680830001831	https://www.genecards.org/cgi-bin/carddisp.pl?gene=FOXM1
TFF1	Trefoil Factor 1	Protein Coding	45	GC21M042362	12.8639507293701	https://www.genecards.org/cgi-bin/carddisp.pl?gene=TFF1
ARX	Aristaless Related Homeobox	Protein Coding	45	GC0XM025003	12.8536109924316	https://www.genecards.org/cgi-bin/carddisp.pl?gene=ARX
LOC106099062	HBB Recombination Region	Biological Region	4	GC11P005411	12.8490362167358	https://www.genecards.org/cgi-bin/carddisp.pl?gene=LOC106099062
SCN11A	Sodium Voltage-Gated Channel Alpha Subunit 11	Protein Coding	49	GC03M038862	12.8474521636963	https://www.genecards.org/cgi-bin/carddisp.pl?gene=SCN11A
CCR1	C-C Motif Chemokine Receptor 1	Protein Coding	48	GC03M046218	12.8444309234619	https://www.genecards.org/cgi-bin/carddisp.pl?gene=CCR1
FKBP5	FKBP Prolyl Isomerase 5	Protein Coding	51	GC06M069345	12.8234415054321	https://www.genecards.org/cgi-bin/carddisp.pl?gene=FKBP5
B9D2	B9 Domain Containing 2	Protein Coding	41	GC19M041354	12.8023061752319	https://www.genecards.org/cgi-bin/carddisp.pl?gene=B9D2
HAMP	Hepcidin Antimicrobial Peptide	Protein Coding	46	GC19P069623	12.8013381958008	https://www.genecards.org/cgi-bin/carddisp.pl?gene=HAMP
ITPA	Inosine Triphosphatase	Protein Coding	48	GC20P004390	12.7925109863281	https://www.genecards.org/cgi-bin/carddisp.pl?gene=ITPA
DYSF	Dysferlin	Protein Coding	45	GC02P071453	12.7913761138916	https://www.genecards.org/cgi-bin/carddisp.pl?gene=DYSF
CCL17	C-C Motif Chemokine Ligand 17	Protein Coding	45	GC16P057415	12.7832870483398	https://www.genecards.org/cgi-bin/carddisp.pl?gene=CCL17
IDH1	Isocitrate Dehydrogenase (NADP(+)) 1	Protein Coding	56	GC02M208236	12.7816848754883	https://www.genecards.org/cgi-bin/carddisp.pl?gene=IDH1
GPX1	Glutathione Peroxidase 1	Protein Coding	48	GC03M051406	12.7811498641968	https://www.genecards.org/cgi-bin/carddisp.pl?gene=GPX1
PIK3CD	Phosphatidylinositol-4,5-Bisphosphate 3-Kinase Catalytic Subunit Delta	Protein Coding	56	GC01P009629	12.7777538299561	https://www.genecards.org/cgi-bin/carddisp.pl?gene=PIK3CD
XRCC4	X-Ray Repair Cross Complementing 4	Protein Coding	45	GC05P083077	12.7687587738037	https://www.genecards.org/cgi-bin/carddisp.pl?gene=XRCC4
DYNC1H1	Dynein Cytoplasmic 1 Heavy Chain 1	Protein Coding	47	GC14P110161	12.7685489654541	https://www.genecards.org/cgi-bin/carddisp.pl?gene=DYNC1H1
IL23A	Interleukin 23 Subunit Alpha	Protein Coding	44	GC12P057394	12.7518272399902	https://www.genecards.org/cgi-bin/carddisp.pl?gene=IL23A
POLH	DNA Polymerase Eta	Protein Coding	51	GC06P043576	12.7509574890137	https://www.genecards.org/cgi-bin/carddisp.pl?gene=POLH
MSH6	MutS Homolog 6	Protein Coding	51	GC02P047695	12.7437314987183	https://www.genecards.org/cgi-bin/carddisp.pl?gene=MSH6
DNM1L	Dynamin 1 Like	Protein Coding	50	GC12P032679	12.7346935272217	https://www.genecards.org/cgi-bin/carddisp.pl?gene=DNM1L
HSD11B1	Hydroxysteroid 11-Beta Dehydrogenase 1	Protein Coding	54	GC01P209686	12.7142219543457	https://www.genecards.org/cgi-bin/carddisp.pl?gene=HSD11B1
MAP2K2	Mitogen-Activated Protein Kinase Kinase 2	Protein Coding	56	GC19M004090	12.7006130218506	https://www.genecards.org/cgi-bin/carddisp.pl?gene=MAP2K2
LACTB	Lactamase Beta	Protein Coding	38	GC15P121579	12.6986742019653	https://www.genecards.org/cgi-bin/carddisp.pl?gene=LACTB
VCP	Valosin Containing Protein	Protein Coding	53	GC09M035056	12.6893672943115	https://www.genecards.org/cgi-bin/carddisp.pl?gene=VCP
TTN	Titin	Protein Coding	50	GC02M178525	12.6853513717651	https://www.genecards.org/cgi-bin/carddisp.pl?gene=TTN
DEAF1	DEAF1 Transcription Factor	Protein Coding	41	GC11M000644	12.6794805526733	https://www.genecards.org/cgi-bin/carddisp.pl?gene=DEAF1
HBG2	Hemoglobin Subunit Gamma 2	Protein Coding	43	GC11M006683	12.6764640808105	https://www.genecards.org/cgi-bin/carddisp.pl?gene=HBG2
NDUFS4	NADH:Ubiquinone Oxidoreductase Subunit S4	Protein Coding	45	GC05P053560	12.6715202331543	https://www.genecards.org/cgi-bin/carddisp.pl?gene=NDUFS4
TRIM8	Tripartite Motif Containing 8	Protein Coding	41	GC10P102643	12.6681423187256	https://www.genecards.org/cgi-bin/carddisp.pl?gene=TRIM8
DNM1	Dynamin 1	Protein Coding	52	GC09P128191	12.663703918457	https://www.genecards.org/cgi-bin/carddisp.pl?gene=DNM1
PEX6	Peroxisomal Biogenesis Factor 6	Protein Coding	45	GC06M042963	12.6570701599121	https://www.genecards.org/cgi-bin/carddisp.pl?gene=PEX6
PRPS1	Phosphoribosyl Pyrophosphate Synthetase 1	Protein Coding	50	GC0XP107628	12.648609161377	https://www.genecards.org/cgi-bin/carddisp.pl?gene=PRPS1
CFHR4	Complement Factor H Related 4	Protein Coding	38	GC01P196888	12.6447877883911	https://www.genecards.org/cgi-bin/carddisp.pl?gene=CFHR4
GDAP2	Ganglioside Induced Differentiation Associated Protein 2	Protein Coding	38	GC01M117863	12.6413192749023	https://www.genecards.org/cgi-bin/carddisp.pl?gene=GDAP2
TAB2	TGF-Beta Activated Kinase 1 (MAP3K7) Binding Protein 2	Protein Coding	51	GC06P149218	12.6405353546143	https://www.genecards.org/cgi-bin/carddisp.pl?gene=TAB2
GYPA	Glycophorin A (MNS Blood Group)	Protein Coding	47	GC04M144109	12.632230758667	https://www.genecards.org/cgi-bin/carddisp.pl?gene=GYPA
SLC29A1	Solute Carrier Family 29 Member 1 (Augustine Blood Group)	Protein Coding	51	GC06P044219	12.6311645507813	https://www.genecards.org/cgi-bin/carddisp.pl?gene=SLC29A1
LEPQTL1	Leptin, Serum Levels Of	Genetic Locus	4	GC02U903086	12.6310119628906	https://www.genecards.org/cgi-bin/carddisp.pl?gene=LEPQTL1
CSPP1	Centrosome And Spindle Pole Associated Protein 1	Protein Coding	41	GC08P067062	12.628565788269	https://www.genecards.org/cgi-bin/carddisp.pl?gene=CSPP1
CTSK	Cathepsin K	Protein Coding	53	GC01M152412	12.6240978240967	https://www.genecards.org/cgi-bin/carddisp.pl?gene=CTSK
GTF2I	General Transcription Factor IIi	Protein Coding	44	GC07P075846	12.6176624298096	https://www.genecards.org/cgi-bin/carddisp.pl?gene=GTF2I
EHMT1	Euchromatic Histone Lysine Methyltransferase 1	Protein Coding	49	GC09P137618	12.6116724014282	https://www.genecards.org/cgi-bin/carddisp.pl?gene=EHMT1
TBX1	T-Box Transcription Factor 1	Protein Coding	44	GC22P039738	12.6001720428467	https://www.genecards.org/cgi-bin/carddisp.pl?gene=TBX1
DDC	Dopa Decarboxylase	Protein Coding	52	GC07M050458	12.5965061187744	https://www.genecards.org/cgi-bin/carddisp.pl?gene=DDC
ETFB	Electron Transfer Flavoprotein Subunit Beta	Protein Coding	46	GC19M051345	12.5963401794434	https://www.genecards.org/cgi-bin/carddisp.pl?gene=ETFB
PKM	Pyruvate Kinase M1/2	Protein Coding	51	GC15M072199	12.5859260559082	https://www.genecards.org/cgi-bin/carddisp.pl?gene=PKM
AHSG	Alpha 2-HS Glycoprotein	Protein Coding	46	GC03P186632	12.5768823623657	https://www.genecards.org/cgi-bin/carddisp.pl?gene=AHSG
CEBPA	CCAAT Enhancer Binding Protein Alpha	Protein Coding	49	GC19M033299	12.5697288513184	https://www.genecards.org/cgi-bin/carddisp.pl?gene=CEBPA
HOGA1	4-Hydroxy-2-Oxoglutarate Aldolase 1	Protein Coding	42	GC10P097597	12.5676136016846	https://www.genecards.org/cgi-bin/carddisp.pl?gene=HOGA1
GP6	Glycoprotein VI Platelet	Protein Coding	48	GC19M055013	12.5667495727539	https://www.genecards.org/cgi-bin/carddisp.pl?gene=GP6
PRKAA2	Protein Kinase AMP-Activated Catalytic Subunit Alpha 2	Protein Coding	54	GC01P056645	12.5643043518066	https://www.genecards.org/cgi-bin/carddisp.pl?gene=PRKAA2
MRE11	MRE11 Homolog, Double Strand Break Repair Nuclease	Protein Coding	50	GC11M097712	12.5577964782715	https://www.genecards.org/cgi-bin/carddisp.pl?gene=MRE11
MYOCD	Myocardin	Protein Coding	44	GC17P012665	12.549976348877	https://www.genecards.org/cgi-bin/carddisp.pl?gene=MYOCD
OCLN	Occludin	Protein Coding	47	GC05P069492	12.5376529693604	https://www.genecards.org/cgi-bin/carddisp.pl?gene=OCLN
C11orf65	Chromosome 11 Open Reading Frame 65	Protein Coding	34	GC11M108308	12.5354661941528	https://www.genecards.org/cgi-bin/carddisp.pl?gene=C11orf65
S1PR1	Sphingosine-1-Phosphate Receptor 1	Protein Coding	47	GC01P101236	12.5254745483398	https://www.genecards.org/cgi-bin/carddisp.pl?gene=S1PR1
SIX5	SIX Homeobox 5	Protein Coding	42	GC19M045764	12.5198373794556	https://www.genecards.org/cgi-bin/carddisp.pl?gene=SIX5
XPA	XPA, DNA Damage Recognition And Repair Factor	Protein Coding	47	GC09M097654	12.5146217346191	https://www.genecards.org/cgi-bin/carddisp.pl?gene=XPA
TUG1	Taurine Up-Regulated 1	Protein Coding	25	GC22P030969	12.5057191848755	https://www.genecards.org/cgi-bin/carddisp.pl?gene=TUG1
JAK3	Janus Kinase 3	Protein Coding	54	GC19M017824	12.5005159378052	https://www.genecards.org/cgi-bin/carddisp.pl?gene=JAK3
CD209	CD209 Molecule	Protein Coding	45	GC19M007739	12.4919471740723	https://www.genecards.org/cgi-bin/carddisp.pl?gene=CD209
SYP	Synaptophysin	Protein Coding	48	GC0XM049187	12.4875316619873	https://www.genecards.org/cgi-bin/carddisp.pl?gene=SYP
MAP3K1	Mitogen-Activated Protein Kinase Kinase Kinase 1	Protein Coding	52	GC05P056815	12.4875192642212	https://www.genecards.org/cgi-bin/carddisp.pl?gene=MAP3K1
OXA1L	OXA1L Mitochondrial Inner Membrane Protein	Protein Coding	41	GC14P022766	12.478931427002	https://www.genecards.org/cgi-bin/carddisp.pl?gene=OXA1L
MC4R	Melanocortin 4 Receptor	Protein Coding	51	GC18M060371	12.4700269699097	https://www.genecards.org/cgi-bin/carddisp.pl?gene=MC4R
ENO1	Enolase 1	Protein Coding	50	GC01M008861	12.4604663848877	https://www.genecards.org/cgi-bin/carddisp.pl?gene=ENO1
EPHA3	EPH Receptor A3	Protein Coding	49	GC03P089077	12.457236289978	https://www.genecards.org/cgi-bin/carddisp.pl?gene=EPHA3
AGRN	Agrin	Protein Coding	47	GC01P001020	12.4568290710449	https://www.genecards.org/cgi-bin/carddisp.pl?gene=AGRN
SAMHD1	SAM And HD Domain Containing Deoxynucleoside Triphosphate Triphosphohydrolase 1	Protein Coding	45	GC20M036890	12.4554767608643	https://www.genecards.org/cgi-bin/carddisp.pl?gene=SAMHD1
COMP	Cartilage Oligomeric Matrix Protein	Protein Coding	50	GC19M018783	12.4487428665161	https://www.genecards.org/cgi-bin/carddisp.pl?gene=COMP
HDAC2	Histone Deacetylase 2	Protein Coding	54	GC06M113933	12.4483814239502	https://www.genecards.org/cgi-bin/carddisp.pl?gene=HDAC2
MIR192	MicroRNA 192	RNA Gene	23	GC11M064891	12.4459400177002	https://www.genecards.org/cgi-bin/carddisp.pl?gene=MIR192
GAD1	Glutamate Decarboxylase 1	Protein Coding	52	GC02P170813	12.4394598007202	https://www.genecards.org/cgi-bin/carddisp.pl?gene=GAD1
GADD45G	Growth Arrest And DNA Damage Inducible Gamma	Protein Coding	44	GC09P089605	12.431227684021	https://www.genecards.org/cgi-bin/carddisp.pl?gene=GADD45G
KRT17	Keratin 17	Protein Coding	47	GC17M041619	12.4291019439697	https://www.genecards.org/cgi-bin/carddisp.pl?gene=KRT17
EPX	Eosinophil Peroxidase	Protein Coding	46	GC17P058192	12.4235744476318	https://www.genecards.org/cgi-bin/carddisp.pl?gene=EPX
NEK9	NIMA Related Kinase 9	Protein Coding	48	GC14M075079	12.4183235168457	https://www.genecards.org/cgi-bin/carddisp.pl?gene=NEK9
CLTC	Clathrin Heavy Chain	Protein Coding	48	GC17P059619	12.4177446365356	https://www.genecards.org/cgi-bin/carddisp.pl?gene=CLTC
PRKACA	Protein Kinase CAMP-Activated Catalytic Subunit Alpha	Protein Coding	54	GC19M014559	12.4159936904907	https://www.genecards.org/cgi-bin/carddisp.pl?gene=PRKACA
NPPC	Natriuretic Peptide C	Protein Coding	44	GC02M231921	12.4136199951172	https://www.genecards.org/cgi-bin/carddisp.pl?gene=NPPC
TCF7L2	Transcription Factor 7 Like 2	Protein Coding	49	GC10P112950	12.4113903045654	https://www.genecards.org/cgi-bin/carddisp.pl?gene=TCF7L2
TMEM237	Transmembrane Protein 237	Protein Coding	40	GC02M201620	12.4037742614746	https://www.genecards.org/cgi-bin/carddisp.pl?gene=TMEM237
SFTPD	Surfactant Protein D	Protein Coding	47	GC10M079937	12.4006843566895	https://www.genecards.org/cgi-bin/carddisp.pl?gene=SFTPD
MMUT	Methylmalonyl-CoA Mutase	Protein Coding	45	GC06M049430	12.3993692398071	https://www.genecards.org/cgi-bin/carddisp.pl?gene=MMUT
MIR29B1	MicroRNA 29b-1	RNA Gene	23	GC07M130877	12.3978080749512	https://www.genecards.org/cgi-bin/carddisp.pl?gene=MIR29B1
TRPM6	Transient Receptor Potential Cation Channel Subfamily M Member 6	Protein Coding	47	GC09M074725	12.3949346542358	https://www.genecards.org/cgi-bin/carddisp.pl?gene=TRPM6
CTF1	Cardiotrophin 1	Protein Coding	40	GC16P041936	12.3931894302368	https://www.genecards.org/cgi-bin/carddisp.pl?gene=CTF1
SF3B2	Splicing Factor 3b Subunit 2	Protein Coding	44	GC11P066050	12.3927049636841	https://www.genecards.org/cgi-bin/carddisp.pl?gene=SF3B2
PROM1	Prominin 1	Protein Coding	48	GC04M015965	12.39035987854	https://www.genecards.org/cgi-bin/carddisp.pl?gene=PROM1
MAVS	Mitochondrial Antiviral Signaling Protein	Protein Coding	41	GC20P004406	12.3898448944092	https://www.genecards.org/cgi-bin/carddisp.pl?gene=MAVS
SETBP1	SET Binding Protein 1	Protein Coding	43	GC18P044680	12.3840436935425	https://www.genecards.org/cgi-bin/carddisp.pl?gene=SETBP1
FREM1	FRAS1 Related Extracellular Matrix 1	Protein Coding	44	GC09M014734	12.3819932937622	https://www.genecards.org/cgi-bin/carddisp.pl?gene=FREM1
PTGER4	Prostaglandin E Receptor 4	Protein Coding	48	GC05P040679	12.3782215118408	https://www.genecards.org/cgi-bin/carddisp.pl?gene=PTGER4
CIRBP	Cold Inducible RNA Binding Protein	Protein Coding	40	GC19P001259	12.3777303695679	https://www.genecards.org/cgi-bin/carddisp.pl?gene=CIRBP
NINJ1	Ninjurin 1	Protein Coding	43	GC09M093121	12.3723621368408	https://www.genecards.org/cgi-bin/carddisp.pl?gene=NINJ1
PTPN3	Protein Tyrosine Phosphatase Non-Receptor Type 3	Protein Coding	46	GC09M109375	12.3708019256592	https://www.genecards.org/cgi-bin/carddisp.pl?gene=PTPN3
DIABLO	Diablo IAP-Binding Mitochondrial Protein	Protein Coding	49	GC12M122395	12.3612785339355	https://www.genecards.org/cgi-bin/carddisp.pl?gene=DIABLO
IL16	Interleukin 16	Protein Coding	43	GC15P081159	12.3610191345215	https://www.genecards.org/cgi-bin/carddisp.pl?gene=IL16
TRIM21	Tripartite Motif Containing 21	Protein Coding	45	GC11M004384	12.3506126403809	https://www.genecards.org/cgi-bin/carddisp.pl?gene=TRIM21
RPS19	Ribosomal Protein S19	Protein Coding	51	GC19P069852	12.3478708267212	https://www.genecards.org/cgi-bin/carddisp.pl?gene=RPS19
CHRM2	Cholinergic Receptor Muscarinic 2	Protein Coding	51	GC07P136868	12.3460874557495	https://www.genecards.org/cgi-bin/carddisp.pl?gene=CHRM2
DUSP1	Dual Specificity Phosphatase 1	Protein Coding	49	GC05M172768	12.3361415863037	https://www.genecards.org/cgi-bin/carddisp.pl?gene=DUSP1
SBDS	SBDS Ribosome Maturation Factor	Protein Coding	45	GC07M066987	12.3350801467896	https://www.genecards.org/cgi-bin/carddisp.pl?gene=SBDS
SCNN1B	Sodium Channel Epithelial 1 Subunit Beta	Protein Coding	51	GC16P023278	12.321231842041	https://www.genecards.org/cgi-bin/carddisp.pl?gene=SCNN1B
SLC15A2	Solute Carrier Family 15 Member 2	Protein Coding	43	GC03P121894	12.3148441314697	https://www.genecards.org/cgi-bin/carddisp.pl?gene=SLC15A2
GRIA3	Glutamate Ionotropic Receptor AMPA Type Subunit 3	Protein Coding	54	GC0XP123184	12.3111562728882	https://www.genecards.org/cgi-bin/carddisp.pl?gene=GRIA3
ATP7A	ATPase Copper Transporting Alpha	Protein Coding	48	GC0XP078001	12.3108358383179	https://www.genecards.org/cgi-bin/carddisp.pl?gene=ATP7A
SCARB2	Scavenger Receptor Class B Member 2	Protein Coding	48	GC04M076158	12.3101110458374	https://www.genecards.org/cgi-bin/carddisp.pl?gene=SCARB2
BBS5	Bardet-Biedl Syndrome 5	Protein Coding	41	GC02P169480	12.3028984069824	https://www.genecards.org/cgi-bin/carddisp.pl?gene=BBS5
BCL6	BCL6 Transcription Repressor	Protein Coding	50	GC03M187721	12.2989368438721	https://www.genecards.org/cgi-bin/carddisp.pl?gene=BCL6
SDHC	Succinate Dehydrogenase Complex Subunit C	Protein Coding	46	GC01P161314	12.2957439422607	https://www.genecards.org/cgi-bin/carddisp.pl?gene=SDHC
IKBKE	Inhibitor Of Nuclear Factor Kappa B Kinase Subunit Epsilon	Protein Coding	47	GC01P206470	12.2894735336304	https://www.genecards.org/cgi-bin/carddisp.pl?gene=IKBKE
BAAT	Bile Acid-CoA:Amino Acid N-Acyltransferase	Protein Coding	45	GC09M101354	12.2868595123291	https://www.genecards.org/cgi-bin/carddisp.pl?gene=BAAT
MIR10A	MicroRNA 10a	RNA Gene	23	GC17M048579	12.2848072052002	https://www.genecards.org/cgi-bin/carddisp.pl?gene=MIR10A
CDH5	Cadherin 5	Protein Coding	49	GC16P066366	12.2820997238159	https://www.genecards.org/cgi-bin/carddisp.pl?gene=CDH5
ELAVL1	ELAV Like RNA Binding Protein 1	Protein Coding	43	GC19M007958	12.2809476852417	https://www.genecards.org/cgi-bin/carddisp.pl?gene=ELAVL1
LAMA3	Laminin Subunit Alpha 3	Protein Coding	48	GC18P023689	12.2794981002808	https://www.genecards.org/cgi-bin/carddisp.pl?gene=LAMA3
CYSLTR2	Cysteinyl Leukotriene Receptor 2	Protein Coding	50	GC13P048653	12.2788352966309	https://www.genecards.org/cgi-bin/carddisp.pl?gene=CYSLTR2
ANXA2	Annexin A2	Protein Coding	51	GC15M060347	12.2747611999512	https://www.genecards.org/cgi-bin/carddisp.pl?gene=ANXA2
FOLH1	Folate Hydrolase 1	Protein Coding	50	GC11M096736	12.2737092971802	https://www.genecards.org/cgi-bin/carddisp.pl?gene=FOLH1
SPEN	Spen Family Transcriptional Repressor	Protein Coding	44	GC01P015843	12.2722597122192	https://www.genecards.org/cgi-bin/carddisp.pl?gene=SPEN
HSP90B1	Heat Shock Protein 90 Beta Family Member 1	Protein Coding	50	GC12P103930	12.2666683197021	https://www.genecards.org/cgi-bin/carddisp.pl?gene=HSP90B1
ATRIP	ATR Interacting Protein	Protein Coding	44	GC03P049767	12.2645092010498	https://www.genecards.org/cgi-bin/carddisp.pl?gene=ATRIP
CUL3	Cullin 3	Protein Coding	49	GC02M224470	12.2606506347656	https://www.genecards.org/cgi-bin/carddisp.pl?gene=CUL3
DES	Desmin	Protein Coding	51	GC02P219418	12.2590312957764	https://www.genecards.org/cgi-bin/carddisp.pl?gene=DES
GNAO1	G Protein Subunit Alpha O1	Protein Coding	48	GC16P056231	12.235746383667	https://www.genecards.org/cgi-bin/carddisp.pl?gene=GNAO1
WWOX	WW Domain Containing Oxidoreductase	Protein Coding	48	GC16P078099	12.235499382019	https://www.genecards.org/cgi-bin/carddisp.pl?gene=WWOX
SMARCC2	SWI/SNF Related, Matrix Associated, Actin Dependent Regulator Of Chromatin Subfamily C Member 2	Protein Coding	47	GC12M056939	12.2337265014648	https://www.genecards.org/cgi-bin/carddisp.pl?gene=SMARCC2
PPP2R1A	Protein Phosphatase 2 Scaffold Subunit Aalpha	Protein Coding	50	GC19P070335	12.2224493026733	https://www.genecards.org/cgi-bin/carddisp.pl?gene=PPP2R1A
FSHR	Follicle Stimulating Hormone Receptor	Protein Coding	50	GC02M048962	12.2201461791992	https://www.genecards.org/cgi-bin/carddisp.pl?gene=FSHR
HTRA2	HtrA Serine Peptidase 2	Protein Coding	48	GC02P074529	12.212984085083	https://www.genecards.org/cgi-bin/carddisp.pl?gene=HTRA2
PSAP	Prosaposin	Protein Coding	50	GC10M071816	12.2111644744873	https://www.genecards.org/cgi-bin/carddisp.pl?gene=PSAP
PITX2	Paired Like Homeodomain 2	Protein Coding	48	GC04M110617	12.2085905075073	https://www.genecards.org/cgi-bin/carddisp.pl?gene=PITX2
IMPDH2	Inosine Monophosphate Dehydrogenase 2	Protein Coding	51	GC03M051373	12.2084264755249	https://www.genecards.org/cgi-bin/carddisp.pl?gene=IMPDH2
TIRAP	TIR Domain Containing Adaptor Protein	Protein Coding	45	GC11P126284	12.2056589126587	https://www.genecards.org/cgi-bin/carddisp.pl?gene=TIRAP
RAD50	RAD50 Double Strand Break Repair Protein	Protein Coding	52	GC05P132556	12.2037105560303	https://www.genecards.org/cgi-bin/carddisp.pl?gene=RAD50
EPHA2	EPH Receptor A2	Protein Coding	56	GC01M016124	12.1973438262939	https://www.genecards.org/cgi-bin/carddisp.pl?gene=EPHA2
MIR148A	MicroRNA 148a	RNA Gene	23	GC07M025993	12.1971473693848	https://www.genecards.org/cgi-bin/carddisp.pl?gene=MIR148A
RAP1A	RAP1A, Member Of RAS Oncogene Family	Protein Coding	47	GC01P111542	12.1937608718872	https://www.genecards.org/cgi-bin/carddisp.pl?gene=RAP1A
BUB1B	BUB1 Mitotic Checkpoint Serine/Threonine Kinase B	Protein Coding	52	GC15P040161	12.1918773651123	https://www.genecards.org/cgi-bin/carddisp.pl?gene=BUB1B
CDC25C	Cell Division Cycle 25C	Protein Coding	50	GC05M138285	12.1680574417114	https://www.genecards.org/cgi-bin/carddisp.pl?gene=CDC25C
HTR1B	5-Hydroxytryptamine Receptor 1B	Protein Coding	46	GC06M077478	12.1595420837402	https://www.genecards.org/cgi-bin/carddisp.pl?gene=HTR1B
SLC5A1	Solute Carrier Family 5 Member 1	Protein Coding	51	GC22P032043	12.1485557556152	https://www.genecards.org/cgi-bin/carddisp.pl?gene=SLC5A1
CXCR1	C-X-C Motif Chemokine Receptor 1	Protein Coding	48	GC02M218162	12.1428985595703	https://www.genecards.org/cgi-bin/carddisp.pl?gene=CXCR1
ALDOB	Aldolase, Fructose-Bisphosphate B	Protein Coding	48	GC09M101420	12.1414518356323	https://www.genecards.org/cgi-bin/carddisp.pl?gene=ALDOB
TNFSF4	TNF Superfamily Member 4	Protein Coding	46	GC01M173183	12.1409273147583	https://www.genecards.org/cgi-bin/carddisp.pl?gene=TNFSF4
TCTN1	Tectonic Family Member 1	Protein Coding	41	GC12P110614	12.1399164199829	https://www.genecards.org/cgi-bin/carddisp.pl?gene=TCTN1
ZMYM2	Zinc Finger MYM-Type Containing 2	Protein Coding	43	GC13P020113	12.1384201049805	https://www.genecards.org/cgi-bin/carddisp.pl?gene=ZMYM2
RORA	RAR Related Orphan Receptor A	Protein Coding	50	GC15M060488	12.1330070495605	https://www.genecards.org/cgi-bin/carddisp.pl?gene=RORA
SLC37A4	Solute Carrier Family 37 Member 4	Protein Coding	44	GC11M119236	12.1312227249146	https://www.genecards.org/cgi-bin/carddisp.pl?gene=SLC37A4
ADAMTSL1	ADAMTS Like 1	Protein Coding	45	GC09P017906	12.1243696212769	https://www.genecards.org/cgi-bin/carddisp.pl?gene=ADAMTSL1
MIR25	MicroRNA 25	RNA Gene	22	GC07M100093	12.1238174438477	https://www.genecards.org/cgi-bin/carddisp.pl?gene=MIR25
UCN	Urocortin	Protein Coding	38	GC02M027308	12.1224460601807	https://www.genecards.org/cgi-bin/carddisp.pl?gene=UCN
EIF2S1	Eukaryotic Translation Initiation Factor 2 Subunit Alpha	Protein Coding	46	GC14P067359	12.1170530319214	https://www.genecards.org/cgi-bin/carddisp.pl?gene=EIF2S1
CLDN2	Claudin 2	Protein Coding	44	GC0XP106900	12.111291885376	https://www.genecards.org/cgi-bin/carddisp.pl?gene=CLDN2
GRP	Gastrin Releasing Peptide	Protein Coding	43	GC18P059220	12.1077566146851	https://www.genecards.org/cgi-bin/carddisp.pl?gene=GRP
CHGA	Chromogranin A	Protein Coding	47	GC14P092947	12.1016407012939	https://www.genecards.org/cgi-bin/carddisp.pl?gene=CHGA
PYGL	Glycogen Phosphorylase L	Protein Coding	50	GC14M050857	12.0861988067627	https://www.genecards.org/cgi-bin/carddisp.pl?gene=PYGL
PNKP	Polynucleotide Kinase 3'-Phosphatase	Protein Coding	49	GC19M068191	12.0623645782471	https://www.genecards.org/cgi-bin/carddisp.pl?gene=PNKP
COLEC11	Collectin Subfamily Member 11	Protein Coding	45	GC02P003594	12.0588855743408	https://www.genecards.org/cgi-bin/carddisp.pl?gene=COLEC11
HAX1	HCLS1 Associated Protein X-1	Protein Coding	45	GC01P154273	12.0487546920776	https://www.genecards.org/cgi-bin/carddisp.pl?gene=HAX1
NTS	Neurotensin	Protein Coding	43	GC12P085876	12.0419454574585	https://www.genecards.org/cgi-bin/carddisp.pl?gene=NTS
EPHX2	Epoxide Hydrolase 2	Protein Coding	50	GC08P027490	12.0336894989014	https://www.genecards.org/cgi-bin/carddisp.pl?gene=EPHX2
GSTA1	Glutathione S-Transferase Alpha 1	Protein Coding	44	GC06M052791	12.0335521697998	https://www.genecards.org/cgi-bin/carddisp.pl?gene=GSTA1
TPO	Thyroid Peroxidase	Protein Coding	52	GC02P001374	12.0227041244507	https://www.genecards.org/cgi-bin/carddisp.pl?gene=TPO
PROC	Protein C, Inactivator Of Coagulation Factors Va And VIIIa	Protein Coding	54	GC02P127418	12.0223655700684	https://www.genecards.org/cgi-bin/carddisp.pl?gene=PROC
SLC6A2	Solute Carrier Family 6 Member 2	Protein Coding	50	GC16P055656	12.0205030441284	https://www.genecards.org/cgi-bin/carddisp.pl?gene=SLC6A2
MIR181A2	MicroRNA 181a-2	RNA Gene	22	GC09P124692	12.019193649292	https://www.genecards.org/cgi-bin/carddisp.pl?gene=MIR181A2
CDH23	Cadherin Related 23	Protein Coding	48	GC10P071396	12.0168313980103	https://www.genecards.org/cgi-bin/carddisp.pl?gene=CDH23
PRKCG	Protein Kinase C Gamma	Protein Coding	54	GC19P053879	12.0089197158813	https://www.genecards.org/cgi-bin/carddisp.pl?gene=PRKCG
MST1R	Macrophage Stimulating 1 Receptor	Protein Coding	51	GC03M051443	12.0011587142944	https://www.genecards.org/cgi-bin/carddisp.pl?gene=MST1R
KLF4	KLF Transcription Factor 4	Protein Coding	48	GC09M107484	11.9927539825439	https://www.genecards.org/cgi-bin/carddisp.pl?gene=KLF4
MT-CYB	Mitochondrially Encoded Cytochrome B	Protein Coding	33	GCMTP014749	11.9914865493774	https://www.genecards.org/cgi-bin/carddisp.pl?gene=MT-CYB
PCK1	Phosphoenolpyruvate Carboxykinase 1	Protein Coding	50	GC20P057561	11.9885482788086	https://www.genecards.org/cgi-bin/carddisp.pl?gene=PCK1
CACNA1H	Calcium Voltage-Gated Channel Subunit Alpha1 H	Protein Coding	52	GC16P001153	11.987865447998	https://www.genecards.org/cgi-bin/carddisp.pl?gene=CACNA1H
DLL1	Delta Like Canonical Notch Ligand 1	Protein Coding	51	GC06M170282	11.9833297729492	https://www.genecards.org/cgi-bin/carddisp.pl?gene=DLL1
AUTS2	Activator Of Transcription And Developmental Regulator AUTS2	Protein Coding	43	GC07P069598	11.9833040237427	https://www.genecards.org/cgi-bin/carddisp.pl?gene=AUTS2
PRKCQ	Protein Kinase C Theta	Protein Coding	51	GC10M006557	11.9826822280884	https://www.genecards.org/cgi-bin/carddisp.pl?gene=PRKCQ
IL17F	Interleukin 17F	Protein Coding	48	GC06M069573	11.9753847122192	https://www.genecards.org/cgi-bin/carddisp.pl?gene=IL17F
RAD21	RAD21 Cohesin Complex Component	Protein Coding	47	GC08M116846	11.9693279266357	https://www.genecards.org/cgi-bin/carddisp.pl?gene=RAD21
EZR	Ezrin	Protein Coding	48	GC06M158765	11.9645195007324	https://www.genecards.org/cgi-bin/carddisp.pl?gene=EZR
YY1	YY1 Transcription Factor	Protein Coding	51	GC14P100238	11.9593124389648	https://www.genecards.org/cgi-bin/carddisp.pl?gene=YY1
PNP	Purine Nucleoside Phosphorylase	Protein Coding	51	GC14P033369	11.9553966522217	https://www.genecards.org/cgi-bin/carddisp.pl?gene=PNP
TWIST1	Twist Family BHLH Transcription Factor 1	Protein Coding	47	GC07M019020	11.9544467926025	https://www.genecards.org/cgi-bin/carddisp.pl?gene=TWIST1
SLC1A1	Solute Carrier Family 1 Member 1	Protein Coding	52	GC09P004490	11.9534435272217	https://www.genecards.org/cgi-bin/carddisp.pl?gene=SLC1A1
ECE1	Endothelin Converting Enzyme 1	Protein Coding	51	GC01M021217	11.9344387054443	https://www.genecards.org/cgi-bin/carddisp.pl?gene=ECE1
CPOX	Coproporphyrinogen Oxidase	Protein Coding	47	GC03M098576	11.9314556121826	https://www.genecards.org/cgi-bin/carddisp.pl?gene=CPOX
ITGAV	Integrin Subunit Alpha V	Protein Coding	51	GC02P186589	11.9287767410278	https://www.genecards.org/cgi-bin/carddisp.pl?gene=ITGAV
MIR152	MicroRNA 152	RNA Gene	23	GC17M048037	11.9243946075439	https://www.genecards.org/cgi-bin/carddisp.pl?gene=MIR152
ISG15	ISG15 Ubiquitin Like Modifier	Protein Coding	48	GC01P001001	11.9082851409912	https://www.genecards.org/cgi-bin/carddisp.pl?gene=ISG15
KCNMA1	Potassium Calcium-Activated Channel Subfamily M Alpha 1	Protein Coding	52	GC10M076869	11.8992557525635	https://www.genecards.org/cgi-bin/carddisp.pl?gene=KCNMA1
COL2A1	Collagen Type II Alpha 1 Chain	Protein Coding	51	GC12M047972	11.8903427124023	https://www.genecards.org/cgi-bin/carddisp.pl?gene=COL2A1
MIR148B	MicroRNA 148b	RNA Gene	23	GC12P054337	11.8882036209106	https://www.genecards.org/cgi-bin/carddisp.pl?gene=MIR148B
LYZ	Lysozyme	Protein Coding	49	GC12P069348	11.8795328140259	https://www.genecards.org/cgi-bin/carddisp.pl?gene=LYZ
ATP1A3	ATPase Na+/K+ Transporting Subunit Alpha 3	Protein Coding	51	GC19M041966	11.8791351318359	https://www.genecards.org/cgi-bin/carddisp.pl?gene=ATP1A3
CYP11B2	Cytochrome P450 Family 11 Subfamily B Member 2	Protein Coding	50	GC08M142910	11.8756036758423	https://www.genecards.org/cgi-bin/carddisp.pl?gene=CYP11B2
CD63	CD63 Molecule	Protein Coding	45	GC12M055725	11.8750066757202	https://www.genecards.org/cgi-bin/carddisp.pl?gene=CD63
VDAC1	Voltage Dependent Anion Channel 1	Protein Coding	49	GC05M133975	11.8697052001953	https://www.genecards.org/cgi-bin/carddisp.pl?gene=VDAC1
MED12L	Mediator Complex Subunit 12L	Protein Coding	40	GC03P151085	11.8666391372681	https://www.genecards.org/cgi-bin/carddisp.pl?gene=MED12L
GABRB3	Gamma-Aminobutyric Acid Type A Receptor Subunit Beta3	Protein Coding	52	GC15M026543	11.8606815338135	https://www.genecards.org/cgi-bin/carddisp.pl?gene=GABRB3
CSF1R	Colony Stimulating Factor 1 Receptor	Protein Coding	55	GC05M150053	11.8562784194946	https://www.genecards.org/cgi-bin/carddisp.pl?gene=CSF1R
ADRB3	Adrenoceptor Beta 3	Protein Coding	49	GC08M037962	11.8558034896851	https://www.genecards.org/cgi-bin/carddisp.pl?gene=ADRB3
KIF1A	Kinesin Family Member 1A	Protein Coding	44	GC02M240713	11.8527336120605	https://www.genecards.org/cgi-bin/carddisp.pl?gene=KIF1A
FOXP1	Forkhead Box P1	Protein Coding	46	GC03M070926	11.847128868103	https://www.genecards.org/cgi-bin/carddisp.pl?gene=FOXP1
BCAR1	BCAR1 Scaffold Protein, Cas Family Member	Protein Coding	46	GC16M075228	11.8466682434082	https://www.genecards.org/cgi-bin/carddisp.pl?gene=BCAR1
GCDH	Glutaryl-CoA Dehydrogenase	Protein Coding	48	GC19P012891	11.839898109436	https://www.genecards.org/cgi-bin/carddisp.pl?gene=GCDH
CD81	CD81 Molecule	Protein Coding	49	GC11P002548	11.8395566940308	https://www.genecards.org/cgi-bin/carddisp.pl?gene=CD81
FLII	FLII Actin Remodeling Protein	Protein Coding	45	GC17M018244	11.8294296264648	https://www.genecards.org/cgi-bin/carddisp.pl?gene=FLII
TRPM4	Transient Receptor Potential Cation Channel Subfamily M Member 4	Protein Coding	48	GC19P049157	11.8189916610718	https://www.genecards.org/cgi-bin/carddisp.pl?gene=TRPM4
ADD1	Adducin 1	Protein Coding	47	GC04P002855	11.811484336853	https://www.genecards.org/cgi-bin/carddisp.pl?gene=ADD1
MAP2	Microtubule Associated Protein 2	Protein Coding	46	GC02P209424	11.801420211792	https://www.genecards.org/cgi-bin/carddisp.pl?gene=MAP2
SFTPB	Surfactant Protein B	Protein Coding	47	GC02M085657	11.7992238998413	https://www.genecards.org/cgi-bin/carddisp.pl?gene=SFTPB
KCNK3	Potassium Two Pore Domain Channel Subfamily K Member 3	Protein Coding	53	GC02P026692	11.7751026153564	https://www.genecards.org/cgi-bin/carddisp.pl?gene=KCNK3
NR1H3	Nuclear Receptor Subfamily 1 Group H Member 3	Protein Coding	48	GC11P047248	11.7734060287476	https://www.genecards.org/cgi-bin/carddisp.pl?gene=NR1H3
MAPKBP1	Mitogen-Activated Protein Kinase Binding Protein 1	Protein Coding	43	GC15P044697	11.7709989547729	https://www.genecards.org/cgi-bin/carddisp.pl?gene=MAPKBP1
MXRA5	Matrix Remodeling Associated 5	Protein Coding	35	GC0XM003308	11.7617492675781	https://www.genecards.org/cgi-bin/carddisp.pl?gene=MXRA5
CD38	CD38 Molecule	Protein Coding	49	GC04P018711	11.7616004943848	https://www.genecards.org/cgi-bin/carddisp.pl?gene=CD38
ANXA1	Annexin A1	Protein Coding	51	GC09P073151	11.7500896453857	https://www.genecards.org/cgi-bin/carddisp.pl?gene=ANXA1
MIR144	MicroRNA 144	RNA Gene	21	GC17M044993	11.749794960022	https://www.genecards.org/cgi-bin/carddisp.pl?gene=MIR144
MIR9-1	MicroRNA 9-1	RNA Gene	22	GC01M156420	11.747013092041	https://www.genecards.org/cgi-bin/carddisp.pl?gene=MIR9-1
RERE	Arginine-Glutamic Acid Dipeptide Repeats	Protein Coding	44	GC01M008364	11.7465744018555	https://www.genecards.org/cgi-bin/carddisp.pl?gene=RERE
PDE2A	Phosphodiesterase 2A	Protein Coding	50	GC11M072576	11.7433671951294	https://www.genecards.org/cgi-bin/carddisp.pl?gene=PDE2A
TFEB	Transcription Factor EB	Protein Coding	44	GC06M069415	11.7432632446289	https://www.genecards.org/cgi-bin/carddisp.pl?gene=TFEB
XRCC6	X-Ray Repair Cross Complementing 6	Protein Coding	48	GC22P041676	11.7366771697998	https://www.genecards.org/cgi-bin/carddisp.pl?gene=XRCC6
IRF4	Interferon Regulatory Factor 4	Protein Coding	45	GC06P000391	11.7356185913086	https://www.genecards.org/cgi-bin/carddisp.pl?gene=IRF4
NUP133	Nucleoporin 133	Protein Coding	44	GC01M229587	11.7315120697021	https://www.genecards.org/cgi-bin/carddisp.pl?gene=NUP133
IGHG1	Immunoglobulin Heavy Constant Gamma 1 (G1m Marker)	Protein Coding	36	GC14M105736	11.7293252944946	https://www.genecards.org/cgi-bin/carddisp.pl?gene=IGHG1
MIR140	MicroRNA 140	RNA Gene	26	GC16P069934	11.7288303375244	https://www.genecards.org/cgi-bin/carddisp.pl?gene=MIR140
PIM1	Pim-1 Proto-Oncogene, Serine/Threonine Kinase	Protein Coding	52	GC06P087916	11.7277908325195	https://www.genecards.org/cgi-bin/carddisp.pl?gene=PIM1
MSR1	Macrophage Scavenger Receptor 1	Protein Coding	48	GC08M016107	11.7277784347534	https://www.genecards.org/cgi-bin/carddisp.pl?gene=MSR1
PDGFA	Platelet Derived Growth Factor Subunit A	Protein Coding	46	GC07M000497	11.7227258682251	https://www.genecards.org/cgi-bin/carddisp.pl?gene=PDGFA
VASP	Vasodilator Stimulated Phosphoprotein	Protein Coding	46	GC19P069987	11.7193775177002	https://www.genecards.org/cgi-bin/carddisp.pl?gene=VASP
MIR150	MicroRNA 150	RNA Gene	23	GC19M049500	11.7156629562378	https://www.genecards.org/cgi-bin/carddisp.pl?gene=MIR150
LGALS1	Galectin 1	Protein Coding	45	GC22P037675	11.7124700546265	https://www.genecards.org/cgi-bin/carddisp.pl?gene=LGALS1
MIR107	MicroRNA 107	RNA Gene	22	GC10M089600	11.7104148864746	https://www.genecards.org/cgi-bin/carddisp.pl?gene=MIR107
LINC-PINT	Long Intergenic Non-Protein Coding RNA, P53 Induced Transcript	RNA Gene	21	GC07M130794	11.7052021026611	https://www.genecards.org/cgi-bin/carddisp.pl?gene=LINC-PINT
XRCC3	X-Ray Repair Cross Complementing 3	Protein Coding	45	GC14M103697	11.7022705078125	https://www.genecards.org/cgi-bin/carddisp.pl?gene=XRCC3
PRDX5	Peroxiredoxin 5	Protein Coding	47	GC11P064435	11.68177318573	https://www.genecards.org/cgi-bin/carddisp.pl?gene=PRDX5
CD163	CD163 Molecule	Protein Coding	47	GC12M007923	11.6695156097412	https://www.genecards.org/cgi-bin/carddisp.pl?gene=CD163
GLP1R	Glucagon Like Peptide 1 Receptor	Protein Coding	50	GC06P039048	11.6627712249756	https://www.genecards.org/cgi-bin/carddisp.pl?gene=GLP1R
FZD4	Frizzled Class Receptor 4	Protein Coding	53	GC11M086945	11.6541442871094	https://www.genecards.org/cgi-bin/carddisp.pl?gene=FZD4
COL18A1	Collagen Type XVIII Alpha 1 Chain	Protein Coding	49	GC21P045405	11.6526956558228	https://www.genecards.org/cgi-bin/carddisp.pl?gene=COL18A1
MIR185	MicroRNA 185	RNA Gene	24	GC22P039755	11.6468162536621	https://www.genecards.org/cgi-bin/carddisp.pl?gene=MIR185
SMARCE1	SWI/SNF Related, Matrix Associated, Actin Dependent Regulator Of Chromatin, Subfamily E, Member 1	Protein Coding	47	GC17M040624	11.6465196609497	https://www.genecards.org/cgi-bin/carddisp.pl?gene=SMARCE1
EIF4E	Eukaryotic Translation Initiation Factor 4E	Protein Coding	52	GC04M098879	11.6459951400757	https://www.genecards.org/cgi-bin/carddisp.pl?gene=EIF4E
SOX10	SRY-Box Transcription Factor 10	Protein Coding	48	GC22M060963	11.633376121521	https://www.genecards.org/cgi-bin/carddisp.pl?gene=SOX10
GRN	Granulin Precursor	Protein Coding	51	GC17P044345	11.6278953552246	https://www.genecards.org/cgi-bin/carddisp.pl?gene=GRN
TSHR	Thyroid Stimulating Hormone Receptor	Protein Coding	50	GC14P080954	11.6266994476318	https://www.genecards.org/cgi-bin/carddisp.pl?gene=TSHR
EIF4EBP1	Eukaryotic Translation Initiation Factor 4E Binding Protein 1	Protein Coding	49	GC08P038535	11.6259298324585	https://www.genecards.org/cgi-bin/carddisp.pl?gene=EIF4EBP1
RFWD3	Ring Finger And WD Repeat Domain 3	Protein Coding	41	GC16M074621	11.6241683959961	https://www.genecards.org/cgi-bin/carddisp.pl?gene=RFWD3
KCNJ2	Potassium Inwardly Rectifying Channel Subfamily J Member 2	Protein Coding	51	GC17P070168	11.619592666626	https://www.genecards.org/cgi-bin/carddisp.pl?gene=KCNJ2
NR5A1	Nuclear Receptor Subfamily 5 Group A Member 1	Protein Coding	52	GC09M124481	11.6181182861328	https://www.genecards.org/cgi-bin/carddisp.pl?gene=NR5A1
DAPK1	Death Associated Protein Kinase 1	Protein Coding	52	GC09P087497	11.6066160202026	https://www.genecards.org/cgi-bin/carddisp.pl?gene=DAPK1
ARRB2	Arrestin Beta 2	Protein Coding	48	GC17P004711	11.6035623550415	https://www.genecards.org/cgi-bin/carddisp.pl?gene=ARRB2
TXNRD1	Thioredoxin Reductase 1	Protein Coding	48	GC12P104215	11.5978841781616	https://www.genecards.org/cgi-bin/carddisp.pl?gene=TXNRD1
RTN4	Reticulon 4	Protein Coding	48	GC02M054934	11.5930252075195	https://www.genecards.org/cgi-bin/carddisp.pl?gene=RTN4
TCN2	Transcobalamin 2	Protein Coding	45	GC22P040868	11.5895881652832	https://www.genecards.org/cgi-bin/carddisp.pl?gene=TCN2
F12	Coagulation Factor XII	Protein Coding	52	GC05M177402	11.5885210037231	https://www.genecards.org/cgi-bin/carddisp.pl?gene=F12
SLC22A11	Solute Carrier Family 22 Member 11	Protein Coding	43	GC11P064573	11.5875062942505	https://www.genecards.org/cgi-bin/carddisp.pl?gene=SLC22A11
CX3CL1	C-X3-C Motif Chemokine Ligand 1	Protein Coding	47	GC16P057372	11.5852746963501	https://www.genecards.org/cgi-bin/carddisp.pl?gene=CX3CL1
SLC19A1	Solute Carrier Family 19 Member 1	Protein Coding	48	GC21M045493	11.5776510238647	https://www.genecards.org/cgi-bin/carddisp.pl?gene=SLC19A1
NR4A2	Nuclear Receptor Subfamily 4 Group A Member 2	Protein Coding	49	GC02M156324	11.5737857818604	https://www.genecards.org/cgi-bin/carddisp.pl?gene=NR4A2
CRKL	CRK Like Proto-Oncogene, Adaptor Protein	Protein Coding	49	GC22P020917	11.5718860626221	https://www.genecards.org/cgi-bin/carddisp.pl?gene=CRKL
HLA-DPA1	Major Histocompatibility Complex, Class II, DP Alpha 1	Protein Coding	44	GC06M033064	11.5679922103882	https://www.genecards.org/cgi-bin/carddisp.pl?gene=HLA-DPA1
TGM1	Transglutaminase 1	Protein Coding	48	GC14M024249	11.5674209594727	https://www.genecards.org/cgi-bin/carddisp.pl?gene=TGM1
XPC	XPC Complex Subunit, DNA Damage Recognition And Repair Factor	Protein Coding	48	GC03M021331	11.5670604705811	https://www.genecards.org/cgi-bin/carddisp.pl?gene=XPC
ANGPTL4	Angiopoietin Like 4	Protein Coding	47	GC19P008363	11.5654096603394	https://www.genecards.org/cgi-bin/carddisp.pl?gene=ANGPTL4
PTPA	Protein Phosphatase 2 Phosphatase Activator	Protein Coding	44	GC09P129111	11.5651597976685	https://www.genecards.org/cgi-bin/carddisp.pl?gene=PTPA
AIF1	Allograft Inflammatory Factor 1	Protein Coding	41	GC06P087730	11.5363998413086	https://www.genecards.org/cgi-bin/carddisp.pl?gene=AIF1
IRF7	Interferon Regulatory Factor 7	Protein Coding	50	GC11M000612	11.5311861038208	https://www.genecards.org/cgi-bin/carddisp.pl?gene=IRF7
MBTPS2	Membrane Bound Transcription Factor Peptidase, Site 2	Protein Coding	45	GC0XP021839	11.5181560516357	https://www.genecards.org/cgi-bin/carddisp.pl?gene=MBTPS2
PUF60	Poly(U) Binding Splicing Factor 60	Protein Coding	45	GC08M143816	11.5164422988892	https://www.genecards.org/cgi-bin/carddisp.pl?gene=PUF60
MIR182	MicroRNA 182	RNA Gene	23	GC07M129770	11.5154733657837	https://www.genecards.org/cgi-bin/carddisp.pl?gene=MIR182
XRCC5	X-Ray Repair Cross Complementing 5	Protein Coding	47	GC02P216107	11.5150337219238	https://www.genecards.org/cgi-bin/carddisp.pl?gene=XRCC5
TSC22D3	TSC22 Domain Family Member 3	Protein Coding	41	GC0XM107713	11.5150127410889	https://www.genecards.org/cgi-bin/carddisp.pl?gene=TSC22D3
TRAF1	TNF Receptor Associated Factor 1	Protein Coding	44	GC09M120902	11.5119342803955	https://www.genecards.org/cgi-bin/carddisp.pl?gene=TRAF1
HINT1	Histidine Triad Nucleotide Binding Protein 1	Protein Coding	47	GC05M131159	11.5047550201416	https://www.genecards.org/cgi-bin/carddisp.pl?gene=HINT1
OPTN	Optineurin	Protein Coding	46	GC10P013099	11.5004329681396	https://www.genecards.org/cgi-bin/carddisp.pl?gene=OPTN
CRYAA	Crystallin Alpha A	Protein Coding	48	GC21P043169	11.4928693771362	https://www.genecards.org/cgi-bin/carddisp.pl?gene=CRYAA
AOC1	Amine Oxidase Copper Containing 1	Protein Coding	44	GC07P150824	11.4786720275879	https://www.genecards.org/cgi-bin/carddisp.pl?gene=AOC1
TNFRSF12A	TNF Receptor Superfamily Member 12A	Protein Coding	44	GC16P003018	11.462251663208	https://www.genecards.org/cgi-bin/carddisp.pl?gene=TNFRSF12A
MAP2K4	Mitogen-Activated Protein Kinase Kinase 4	Protein Coding	48	GC17P012020	11.4596729278564	https://www.genecards.org/cgi-bin/carddisp.pl?gene=MAP2K4
BBS7	Bardet-Biedl Syndrome 7	Protein Coding	40	GC04M121824	11.4592161178589	https://www.genecards.org/cgi-bin/carddisp.pl?gene=BBS7
UBE2L3	Ubiquitin Conjugating Enzyme E2 L3	Protein Coding	47	GC22P021549	11.4568710327148	https://www.genecards.org/cgi-bin/carddisp.pl?gene=UBE2L3
FUS	FUS RNA Binding Protein	Protein Coding	47	GC16P031180	11.4555521011353	https://www.genecards.org/cgi-bin/carddisp.pl?gene=FUS
CSTB	Cystatin B	Protein Coding	50	GC21M043772	11.4544363021851	https://www.genecards.org/cgi-bin/carddisp.pl?gene=CSTB
ARHGDIA	Rho GDP Dissociation Inhibitor Alpha	Protein Coding	49	GC17M081867	11.4541854858398	https://www.genecards.org/cgi-bin/carddisp.pl?gene=ARHGDIA
MAFB	MAF BZIP Transcription Factor B	Protein Coding	45	GC20M040685	11.4194679260254	https://www.genecards.org/cgi-bin/carddisp.pl?gene=MAFB
ACTC1	Actin Alpha Cardiac Muscle 1	Protein Coding	46	GC15M034790	11.4187498092651	https://www.genecards.org/cgi-bin/carddisp.pl?gene=ACTC1
PTGIS	Prostaglandin I2 Synthase	Protein Coding	48	GC20M049503	11.4144525527954	https://www.genecards.org/cgi-bin/carddisp.pl?gene=PTGIS
TUBA1A	Tubulin Alpha 1a	Protein Coding	52	GC12M049184	11.4115428924561	https://www.genecards.org/cgi-bin/carddisp.pl?gene=TUBA1A
DCDC2	Doublecortin Domain Containing 2	Protein Coding	42	GC06M024171	11.4061546325684	https://www.genecards.org/cgi-bin/carddisp.pl?gene=DCDC2
GAS5	Growth Arrest Specific 5	RNA Gene	26	GC01M173947	11.4031038284302	https://www.genecards.org/cgi-bin/carddisp.pl?gene=GAS5
SLC15A1	Solute Carrier Family 15 Member 1	Protein Coding	46	GC13M098683	11.3976230621338	https://www.genecards.org/cgi-bin/carddisp.pl?gene=SLC15A1
TLR5	Toll Like Receptor 5	Protein Coding	48	GC01M223109	11.381763458252	https://www.genecards.org/cgi-bin/carddisp.pl?gene=TLR5
RAB8A	RAB8A, Member RAS Oncogene Family	Protein Coding	42	GC19P016111	11.3733253479004	https://www.genecards.org/cgi-bin/carddisp.pl?gene=RAB8A
SERPINF2	Serpin Family F Member 2	Protein Coding	48	GC17P001742	11.3712587356567	https://www.genecards.org/cgi-bin/carddisp.pl?gene=SERPINF2
SLC9A3R1	SLC9A3 Regulator 1	Protein Coding	48	GC17P074749	11.3712301254272	https://www.genecards.org/cgi-bin/carddisp.pl?gene=SLC9A3R1
GPHN	Gephyrin	Protein Coding	50	GC14P066507	11.3646564483643	https://www.genecards.org/cgi-bin/carddisp.pl?gene=GPHN
SIK2	Salt Inducible Kinase 2	Protein Coding	48	GC11P111965	11.3626670837402	https://www.genecards.org/cgi-bin/carddisp.pl?gene=SIK2
SLC9A1	Solute Carrier Family 9 Member A1	Protein Coding	53	GC01M027176	11.3626356124878	https://www.genecards.org/cgi-bin/carddisp.pl?gene=SLC9A1
MIR486-1	MicroRNA 486-1	RNA Gene	20	GC08M041660	11.3615264892578	https://www.genecards.org/cgi-bin/carddisp.pl?gene=MIR486-1
NDUFA13	NADH:Ubiquinone Oxidoreductase Subunit A13	Protein Coding	46	GC19P019515	11.3605031967163	https://www.genecards.org/cgi-bin/carddisp.pl?gene=NDUFA13
ROR2	Receptor Tyrosine Kinase Like Orphan Receptor 2	Protein Coding	51	GC09M095287	11.3595952987671	https://www.genecards.org/cgi-bin/carddisp.pl?gene=ROR2
CD151	CD151 Molecule (Raph Blood Group)	Protein Coding	47	GC11P001966	11.3529005050659	https://www.genecards.org/cgi-bin/carddisp.pl?gene=CD151
CYLD	CYLD Lysine 63 Deubiquitinase	Protein Coding	51	GC16P050742	11.3499097824097	https://www.genecards.org/cgi-bin/carddisp.pl?gene=CYLD
LIPC	Lipase C, Hepatic Type	Protein Coding	48	GC15P058410	11.3497581481934	https://www.genecards.org/cgi-bin/carddisp.pl?gene=LIPC
IFNGR1	Interferon Gamma Receptor 1	Protein Coding	53	GC06M137197	11.3494176864624	https://www.genecards.org/cgi-bin/carddisp.pl?gene=IFNGR1
FCGR1A	Fc Gamma Receptor Ia	Protein Coding	44	GC01P150320	11.3450832366943	https://www.genecards.org/cgi-bin/carddisp.pl?gene=FCGR1A
MMP13	Matrix Metallopeptidase 13	Protein Coding	54	GC11M102942	11.3440380096436	https://www.genecards.org/cgi-bin/carddisp.pl?gene=MMP13
ANLN	Anillin, Actin Binding Protein	Protein Coding	45	GC07P036389	11.3368034362793	https://www.genecards.org/cgi-bin/carddisp.pl?gene=ANLN
PGM3	Phosphoglucomutase 3	Protein Coding	46	GC06M083161	11.3311777114868	https://www.genecards.org/cgi-bin/carddisp.pl?gene=PGM3
MVK	Mevalonate Kinase	Protein Coding	50	GC12P109573	11.3252449035645	https://www.genecards.org/cgi-bin/carddisp.pl?gene=MVK
PYCARD	PYD And CARD Domain Containing	Protein Coding	44	GC16M031201	11.3104696273804	https://www.genecards.org/cgi-bin/carddisp.pl?gene=PYCARD
ITIH4	Inter-Alpha-Trypsin Inhibitor Heavy Chain 4	Protein Coding	45	GC03M052812	11.3100814819336	https://www.genecards.org/cgi-bin/carddisp.pl?gene=ITIH4
ARL13B	ADP Ribosylation Factor Like GTPase 13B	Protein Coding	40	GC03P093980	11.3093538284302	https://www.genecards.org/cgi-bin/carddisp.pl?gene=ARL13B
EVC2	EvC Ciliary Complex Subunit 2	Protein Coding	42	GC04M005534	11.3077325820923	https://www.genecards.org/cgi-bin/carddisp.pl?gene=EVC2
SGPL1	Sphingosine-1-Phosphate Lyase 1	Protein Coding	48	GC10P070815	11.3076066970825	https://www.genecards.org/cgi-bin/carddisp.pl?gene=SGPL1
TIAM1	TIAM Rac1 Associated GEF 1	Protein Coding	47	GC21M031118	11.3027429580688	https://www.genecards.org/cgi-bin/carddisp.pl?gene=TIAM1
CCN4	Cellular Communication Network Factor 4	Protein Coding	41	GC08P133192	11.2912502288818	https://www.genecards.org/cgi-bin/carddisp.pl?gene=CCN4
RACK1	Receptor For Activated C Kinase 1	Protein Coding	45	GC05M181873	11.2873964309692	https://www.genecards.org/cgi-bin/carddisp.pl?gene=RACK1
ATP8B1	ATPase Phospholipid Transporting 8B1	Protein Coding	43	GC18M057646	11.2857398986816	https://www.genecards.org/cgi-bin/carddisp.pl?gene=ATP8B1
CCL20	C-C Motif Chemokine Ligand 20	Protein Coding	44	GC02P227846	11.2857294082642	https://www.genecards.org/cgi-bin/carddisp.pl?gene=CCL20
ACTA1	Actin Alpha 1, Skeletal Muscle	Protein Coding	51	GC01M229584	11.2836961746216	https://www.genecards.org/cgi-bin/carddisp.pl?gene=ACTA1
SKI	SKI Proto-Oncogene	Protein Coding	47	GC01P002228	11.2768135070801	https://www.genecards.org/cgi-bin/carddisp.pl?gene=SKI
SYNPO	Synaptopodin	Protein Coding	42	GC05P150601	11.2745456695557	https://www.genecards.org/cgi-bin/carddisp.pl?gene=SYNPO
POLD1	DNA Polymerase Delta 1, Catalytic Subunit	Protein Coding	48	GC19P070251	11.2682371139526	https://www.genecards.org/cgi-bin/carddisp.pl?gene=POLD1
SOCS2	Suppressor Of Cytokine Signaling 2	Protein Coding	46	GC12P093569	11.2646322250366	https://www.genecards.org/cgi-bin/carddisp.pl?gene=SOCS2
NLRP12	NLR Family Pyrin Domain Containing 12	Protein Coding	46	GC19M053793	11.2598457336426	https://www.genecards.org/cgi-bin/carddisp.pl?gene=NLRP12
CHD2	Chromodomain Helicase DNA Binding Protein 2	Protein Coding	46	GC15P092900	11.2583227157593	https://www.genecards.org/cgi-bin/carddisp.pl?gene=CHD2
FLI1	Fli-1 Proto-Oncogene, ETS Transcription Factor	Protein Coding	50	GC11P128686	11.2580642700195	https://www.genecards.org/cgi-bin/carddisp.pl?gene=FLI1
HADHA	Hydroxyacyl-CoA Dehydrogenase Trifunctional Multienzyme Complex Subunit Alpha	Protein Coding	48	GC02M026190	11.2522745132446	https://www.genecards.org/cgi-bin/carddisp.pl?gene=HADHA
CYP21A2	Cytochrome P450 Family 21 Subfamily A Member 2	Protein Coding	46	GC06P087764	11.2512950897217	https://www.genecards.org/cgi-bin/carddisp.pl?gene=CYP21A2
SLC47A1	Solute Carrier Family 47 Member 1	Protein Coding	44	GC17P019495	11.2502021789551	https://www.genecards.org/cgi-bin/carddisp.pl?gene=SLC47A1
PTPN6	Protein Tyrosine Phosphatase Non-Receptor Type 6	Protein Coding	51	GC12P022382	11.248948097229	https://www.genecards.org/cgi-bin/carddisp.pl?gene=PTPN6
NUP85	Nucleoporin 85	Protein Coding	44	GC17P075205	11.2437210083008	https://www.genecards.org/cgi-bin/carddisp.pl?gene=NUP85
GADD45B	Growth Arrest And DNA Damage Inducible Beta	Protein Coding	42	GC19P002476	11.2436447143555	https://www.genecards.org/cgi-bin/carddisp.pl?gene=GADD45B
FIBP	FGF1 Intracellular Binding Protein	Protein Coding	44	GC11M097088	11.2430791854858	https://www.genecards.org/cgi-bin/carddisp.pl?gene=FIBP
PGAM2	Phosphoglycerate Mutase 2	Protein Coding	47	GC07M044062	11.2397546768188	https://www.genecards.org/cgi-bin/carddisp.pl?gene=PGAM2
ARG2	Arginase 2	Protein Coding	48	GC14P067619	11.2379693984985	https://www.genecards.org/cgi-bin/carddisp.pl?gene=ARG2
EBF3	EBF Transcription Factor 3	Protein Coding	41	GC10M129835	11.2325954437256	https://www.genecards.org/cgi-bin/carddisp.pl?gene=EBF3
SPHK1	Sphingosine Kinase 1	Protein Coding	49	GC17P076376	11.2313194274902	https://www.genecards.org/cgi-bin/carddisp.pl?gene=SPHK1
ALOX12	Arachidonate 12-Lipoxygenase, 12S Type	Protein Coding	47	GC17P006995	11.228199005127	https://www.genecards.org/cgi-bin/carddisp.pl?gene=ALOX12
CXCL16	C-X-C Motif Chemokine Ligand 16	Protein Coding	42	GC17M004733	11.2264747619629	https://www.genecards.org/cgi-bin/carddisp.pl?gene=CXCL16
SLC25A22	Solute Carrier Family 25 Member 22	Protein Coding	43	GC11M003909	11.2229127883911	https://www.genecards.org/cgi-bin/carddisp.pl?gene=SLC25A22
PENK	Proenkephalin	Protein Coding	41	GC08M056436	11.2206268310547	https://www.genecards.org/cgi-bin/carddisp.pl?gene=PENK
PFKM	Phosphofructokinase, Muscle	Protein Coding	52	GC12P048105	11.2170028686523	https://www.genecards.org/cgi-bin/carddisp.pl?gene=PFKM
PXN	Paxillin	Protein Coding	47	GC12M120210	11.2133054733276	https://www.genecards.org/cgi-bin/carddisp.pl?gene=PXN
HERPUD1	Homocysteine Inducible ER Protein With Ubiquitin Like Domain 1	Protein Coding	41	GC16P056932	11.2044553756714	https://www.genecards.org/cgi-bin/carddisp.pl?gene=HERPUD1
NFAT5	Nuclear Factor Of Activated T Cells 5	Protein Coding	44	GC16P069565	11.1940288543701	https://www.genecards.org/cgi-bin/carddisp.pl?gene=NFAT5
GLO1	Glyoxalase I	Protein Coding	47	GC06M069363	11.191107749939	https://www.genecards.org/cgi-bin/carddisp.pl?gene=GLO1
BAZ1B	Bromodomain Adjacent To Zinc Finger Domain 1B	Protein Coding	43	GC07M073440	11.1891622543335	https://www.genecards.org/cgi-bin/carddisp.pl?gene=BAZ1B
CEL	Carboxyl Ester Lipase	Protein Coding	48	GC09P133061	11.1883401870728	https://www.genecards.org/cgi-bin/carddisp.pl?gene=CEL
MAP2K6	Mitogen-Activated Protein Kinase Kinase 6	Protein Coding	50	GC17P069414	11.1840944290161	https://www.genecards.org/cgi-bin/carddisp.pl?gene=MAP2K6
SUFU	SUFU Negative Regulator Of Hedgehog Signaling	Protein Coding	45	GC10P102503	11.1837291717529	https://www.genecards.org/cgi-bin/carddisp.pl?gene=SUFU
SNAI2	Snail Family Transcriptional Repressor 2	Protein Coding	48	GC08M048917	11.1822538375854	https://www.genecards.org/cgi-bin/carddisp.pl?gene=SNAI2
AREG	Amphiregulin	Protein Coding	46	GC04P074445	11.1781730651855	https://www.genecards.org/cgi-bin/carddisp.pl?gene=AREG
PPIA	Peptidylprolyl Isomerase A	Protein Coding	49	GC07P044807	11.1727828979492	https://www.genecards.org/cgi-bin/carddisp.pl?gene=PPIA
SLC22A3	Solute Carrier Family 22 Member 3	Protein Coding	47	GC06P160348	11.1714916229248	https://www.genecards.org/cgi-bin/carddisp.pl?gene=SLC22A3
BNIP3	BCL2 Interacting Protein 3	Protein Coding	43	GC10M131966	11.1647253036499	https://www.genecards.org/cgi-bin/carddisp.pl?gene=BNIP3
ATP12A	ATPase H+/K+ Transporting Non-Gastric Alpha2 Subunit	Protein Coding	44	GC13P024680	11.1645135879517	https://www.genecards.org/cgi-bin/carddisp.pl?gene=ATP12A
GNA11	G Protein Subunit Alpha 11	Protein Coding	50	GC19P003094	11.1597127914429	https://www.genecards.org/cgi-bin/carddisp.pl?gene=GNA11
NTN1	Netrin 1	Protein Coding	48	GC17P011538	11.1471748352051	https://www.genecards.org/cgi-bin/carddisp.pl?gene=NTN1
GARS1	Glycyl-TRNA Synthetase 1	Protein Coding	47	GC07P030580	11.1467552185059	https://www.genecards.org/cgi-bin/carddisp.pl?gene=GARS1
DLG4	Discs Large MAGUK Scaffold Protein 4	Protein Coding	50	GC17M007189	11.1409463882446	https://www.genecards.org/cgi-bin/carddisp.pl?gene=DLG4
EEF1A1	Eukaryotic Translation Elongation Factor 1 Alpha 1	Protein Coding	45	GC06M073515	11.1390209197998	https://www.genecards.org/cgi-bin/carddisp.pl?gene=EEF1A1
MAP3K14	Mitogen-Activated Protein Kinase Kinase Kinase 14	Protein Coding	47	GC17M045263	11.1353988647461	https://www.genecards.org/cgi-bin/carddisp.pl?gene=MAP3K14
CASP6	Caspase 6	Protein Coding	51	GC04M109688	11.1346321105957	https://www.genecards.org/cgi-bin/carddisp.pl?gene=CASP6
PMP22	Peripheral Myelin Protein 22	Protein Coding	48	GC17M015229	11.1336069107056	https://www.genecards.org/cgi-bin/carddisp.pl?gene=PMP22
TRADD	TNFRSF1A Associated Via Death Domain	Protein Coding	45	GC16M067154	11.132550239563	https://www.genecards.org/cgi-bin/carddisp.pl?gene=TRADD
NEDD4L	NEDD4 Like E3 Ubiquitin Protein Ligase	Protein Coding	48	GC18P058044	11.1286821365356	https://www.genecards.org/cgi-bin/carddisp.pl?gene=NEDD4L
PDPK1	3-Phosphoinositide Dependent Protein Kinase 1	Protein Coding	51	GC16P002537	11.125732421875	https://www.genecards.org/cgi-bin/carddisp.pl?gene=PDPK1
KDM4C	Lysine Demethylase 4C	Protein Coding	44	GC09P006720	11.1211471557617	https://www.genecards.org/cgi-bin/carddisp.pl?gene=KDM4C
CISD2	CDGSH Iron Sulfur Domain 2	Protein Coding	43	GC04P102868	11.1206121444702	https://www.genecards.org/cgi-bin/carddisp.pl?gene=CISD2
DNMT3B	DNA Methyltransferase 3 Beta	Protein Coding	53	GC20P032762	11.1175861358643	https://www.genecards.org/cgi-bin/carddisp.pl?gene=DNMT3B
TMPRSS2	Transmembrane Serine Protease 2	Protein Coding	50	GC21M041464	11.1149196624756	https://www.genecards.org/cgi-bin/carddisp.pl?gene=TMPRSS2
EWSR1	EWS RNA Binding Protein 1	Protein Coding	47	GC22P040495	11.1125907897949	https://www.genecards.org/cgi-bin/carddisp.pl?gene=EWSR1
MIR16-1	MicroRNA 16-1	RNA Gene	22	GC13M050048	11.1118183135986	https://www.genecards.org/cgi-bin/carddisp.pl?gene=MIR16-1
NF2	NF2, Moesin-Ezrin-Radixin Like (MERLIN) Tumor Suppressor	Protein Coding	50	GC22P029603	11.1078701019287	https://www.genecards.org/cgi-bin/carddisp.pl?gene=NF2
MMP8	Matrix Metallopeptidase 8	Protein Coding	51	GC11M102617	11.1049127578735	https://www.genecards.org/cgi-bin/carddisp.pl?gene=MMP8
CYBA	Cytochrome B-245 Alpha Chain	Protein Coding	50	GC16M088643	11.1038589477539	https://www.genecards.org/cgi-bin/carddisp.pl?gene=CYBA
NUP93	Nucleoporin 93	Protein Coding	44	GC16P057102	11.1036281585693	https://www.genecards.org/cgi-bin/carddisp.pl?gene=NUP93
DVL1	Dishevelled Segment Polarity Protein 1	Protein Coding	49	GC01M001335	11.1004419326782	https://www.genecards.org/cgi-bin/carddisp.pl?gene=DVL1
GRIP1	Glutamate Receptor Interacting Protein 1	Protein Coding	45	GC12M066347	11.0954370498657	https://www.genecards.org/cgi-bin/carddisp.pl?gene=GRIP1
CTSL	Cathepsin L	Protein Coding	50	GC09P087725	11.0953664779663	https://www.genecards.org/cgi-bin/carddisp.pl?gene=CTSL
HYOU1	Hypoxia Up-Regulated 1	Protein Coding	48	GC11M119242	11.0921039581299	https://www.genecards.org/cgi-bin/carddisp.pl?gene=HYOU1
CHRNA7	Cholinergic Receptor Nicotinic Alpha 7 Subunit	Protein Coding	50	GC15P031923	11.0782203674316	https://www.genecards.org/cgi-bin/carddisp.pl?gene=CHRNA7
TIMP3	TIMP Metallopeptidase Inhibitor 3	Protein Coding	46	GC22P041082	11.0763664245605	https://www.genecards.org/cgi-bin/carddisp.pl?gene=TIMP3
GRM1	Glutamate Metabotropic Receptor 1	Protein Coding	53	GC06P145973	11.0752534866333	https://www.genecards.org/cgi-bin/carddisp.pl?gene=GRM1
MAX	MYC Associated Factor X	Protein Coding	49	GC14M065113	11.0732555389404	https://www.genecards.org/cgi-bin/carddisp.pl?gene=MAX
TERC	Telomerase RNA Component	RNA Gene	31	GC03M169765	11.0627336502075	https://www.genecards.org/cgi-bin/carddisp.pl?gene=TERC
HMOX2	Heme Oxygenase 2	Protein Coding	48	GC16P004474	11.0618305206299	https://www.genecards.org/cgi-bin/carddisp.pl?gene=HMOX2
ASTN2	Astrotactin 2	Protein Coding	40	GC09M116425	11.0601854324341	https://www.genecards.org/cgi-bin/carddisp.pl?gene=ASTN2
RBL2	RB Transcriptional Corepressor Like 2	Protein Coding	47	GC16P053433	11.0599822998047	https://www.genecards.org/cgi-bin/carddisp.pl?gene=RBL2
IL21	Interleukin 21	Protein Coding	47	GC04M122612	11.0580863952637	https://www.genecards.org/cgi-bin/carddisp.pl?gene=IL21
IPO8	Importin 8	Protein Coding	41	GC12M030628	11.0542869567871	https://www.genecards.org/cgi-bin/carddisp.pl?gene=IPO8
GREM1	Gremlin 1, DAN Family BMP Antagonist	Protein Coding	45	GC15P044385	11.052098274231	https://www.genecards.org/cgi-bin/carddisp.pl?gene=GREM1
KRT5	Keratin 5	Protein Coding	48	GC12M052514	11.0514507293701	https://www.genecards.org/cgi-bin/carddisp.pl?gene=KRT5
MIR205	MicroRNA 205	RNA Gene	23	GC01P209432	11.05100440979	https://www.genecards.org/cgi-bin/carddisp.pl?gene=MIR205
NAA10	N-Alpha-Acetyltransferase 10, NatA Catalytic Subunit	Protein Coding	47	GC0XM153929	11.0468044281006	https://www.genecards.org/cgi-bin/carddisp.pl?gene=NAA10
LRP1	LDL Receptor Related Protein 1	Protein Coding	50	GC12P057128	11.0396175384521	https://www.genecards.org/cgi-bin/carddisp.pl?gene=LRP1
PKHD1L1	PKHD1 Like 1	Protein Coding	36	GC08P109362	11.0295944213867	https://www.genecards.org/cgi-bin/carddisp.pl?gene=PKHD1L1
MYH7	Myosin Heavy Chain 7	Protein Coding	50	GC14M023412	11.0294733047485	https://www.genecards.org/cgi-bin/carddisp.pl?gene=MYH7
CHKA	Choline Kinase Alpha	Protein Coding	45	GC11M068052	11.02907371521	https://www.genecards.org/cgi-bin/carddisp.pl?gene=CHKA
MIR29C	MicroRNA 29c	RNA Gene	20	GC01M207802	11.0208158493042	https://www.genecards.org/cgi-bin/carddisp.pl?gene=MIR29C
KLRK1	Killer Cell Lectin Like Receptor K1	Protein Coding	44	GC12M021843	11.012300491333	https://www.genecards.org/cgi-bin/carddisp.pl?gene=KLRK1
RASA1	RAS P21 Protein Activator 1	Protein Coding	48	GC05P087267	11.0041885375977	https://www.genecards.org/cgi-bin/carddisp.pl?gene=RASA1
TOP2B	DNA Topoisomerase II Beta	Protein Coding	47	GC03M025598	10.9997625350952	https://www.genecards.org/cgi-bin/carddisp.pl?gene=TOP2B
C1QBP	Complement C1q Binding Protein	Protein Coding	47	GC17M005432	10.9985990524292	https://www.genecards.org/cgi-bin/carddisp.pl?gene=C1QBP
TRPM3	Transient Receptor Potential Cation Channel Subfamily M Member 3	Protein Coding	44	GC09M070529	10.9981956481934	https://www.genecards.org/cgi-bin/carddisp.pl?gene=TRPM3
PTGDS	Prostaglandin D2 Synthase	Protein Coding	48	GC09P137112	10.996280670166	https://www.genecards.org/cgi-bin/carddisp.pl?gene=PTGDS
RHOD	Ras Homolog Family Member D	Protein Coding	40	GC11P070573	10.9925193786621	https://www.genecards.org/cgi-bin/carddisp.pl?gene=RHOD
PAFAH1B1	Platelet Activating Factor Acetylhydrolase 1b Regulatory Subunit 1	Protein Coding	48	GC17P002593	10.990553855896	https://www.genecards.org/cgi-bin/carddisp.pl?gene=PAFAH1B1
SOX4	SRY-Box Transcription Factor 4	Protein Coding	45	GC06P021593	10.990514755249	https://www.genecards.org/cgi-bin/carddisp.pl?gene=SOX4
COL17A1	Collagen Type XVII Alpha 1 Chain	Protein Coding	47	GC10M104031	10.9741249084473	https://www.genecards.org/cgi-bin/carddisp.pl?gene=COL17A1
PRKAG2	Protein Kinase AMP-Activated Non-Catalytic Subunit Gamma 2	Protein Coding	52	GC07M151556	10.9632368087769	https://www.genecards.org/cgi-bin/carddisp.pl?gene=PRKAG2
MIR483	MicroRNA 483	RNA Gene	22	GC11M004005	10.9611186981201	https://www.genecards.org/cgi-bin/carddisp.pl?gene=MIR483
DPEP1	Dipeptidase 1	Protein Coding	46	GC16P089613	10.9606838226318	https://www.genecards.org/cgi-bin/carddisp.pl?gene=DPEP1
SPRY2	Sprouty RTK Signaling Antagonist 2	Protein Coding	48	GC13M080335	10.9600210189819	https://www.genecards.org/cgi-bin/carddisp.pl?gene=SPRY2
GC	GC Vitamin D Binding Protein	Protein Coding	47	GC04M071741	10.9582834243774	https://www.genecards.org/cgi-bin/carddisp.pl?gene=GC
MUC5AC	Mucin 5AC, Oligomeric Mucus/Gel-Forming	Protein Coding	43	GC11P001988	10.9522342681885	https://www.genecards.org/cgi-bin/carddisp.pl?gene=MUC5AC
GPER1	G Protein-Coupled Estrogen Receptor 1	Protein Coding	45	GC07P002158	10.9513540267944	https://www.genecards.org/cgi-bin/carddisp.pl?gene=GPER1
KMT2C	Lysine Methyltransferase 2C	Protein Coding	47	GC07M152134	10.9487228393555	https://www.genecards.org/cgi-bin/carddisp.pl?gene=KMT2C
PHEX	Phosphate Regulating Endopeptidase X-Linked	Protein Coding	45	GC0XP022032	10.945556640625	https://www.genecards.org/cgi-bin/carddisp.pl?gene=PHEX
PPP1R15A	Protein Phosphatase 1 Regulatory Subunit 15A	Protein Coding	42	GC19P048872	10.9354314804077	https://www.genecards.org/cgi-bin/carddisp.pl?gene=PPP1R15A
ADAM10	ADAM Metallopeptidase Domain 10	Protein Coding	55	GC15M058588	10.9348201751709	https://www.genecards.org/cgi-bin/carddisp.pl?gene=ADAM10
SPOP	Speckle Type BTB/POZ Protein	Protein Coding	45	GC17M049598	10.9321050643921	https://www.genecards.org/cgi-bin/carddisp.pl?gene=SPOP
BLM	BLM RecQ Like Helicase	Protein Coding	51	GC15P090717	10.9313507080078	https://www.genecards.org/cgi-bin/carddisp.pl?gene=BLM
WDR11	WD Repeat Domain 11	Protein Coding	42	GC10P120851	10.9284286499023	https://www.genecards.org/cgi-bin/carddisp.pl?gene=WDR11
TUBB3	Tubulin Beta 3 Class III	Protein Coding	51	GC16P091470	10.9267511367798	https://www.genecards.org/cgi-bin/carddisp.pl?gene=TUBB3
ELP1	Elongator Acetyltransferase Complex Subunit 1	Protein Coding	44	GC09M108868	10.9009475708008	https://www.genecards.org/cgi-bin/carddisp.pl?gene=ELP1
HBA1	Hemoglobin Subunit Alpha 1	Protein Coding	45	GC16P012591	10.9000816345215	https://www.genecards.org/cgi-bin/carddisp.pl?gene=HBA1
GLUL	Glutamate-Ammonia Ligase	Protein Coding	51	GC01M182378	10.8893136978149	https://www.genecards.org/cgi-bin/carddisp.pl?gene=GLUL
COL3A1	Collagen Type III Alpha 1 Chain	Protein Coding	50	GC02P188974	10.8891277313232	https://www.genecards.org/cgi-bin/carddisp.pl?gene=COL3A1
CXCL14	C-X-C Motif Chemokine Ligand 14	Protein Coding	39	GC05M135617	10.8890142440796	https://www.genecards.org/cgi-bin/carddisp.pl?gene=CXCL14
PCDH19	Protocadherin 19	Protein Coding	45	GC0XM100291	10.8872489929199	https://www.genecards.org/cgi-bin/carddisp.pl?gene=PCDH19
MAG	Myelin Associated Glycoprotein	Protein Coding	50	GC19P035292	10.8845043182373	https://www.genecards.org/cgi-bin/carddisp.pl?gene=MAG
ROCK1	Rho Associated Coiled-Coil Containing Protein Kinase 1	Protein Coding	52	GC18M020946	10.8817338943481	https://www.genecards.org/cgi-bin/carddisp.pl?gene=ROCK1
MIR203A	MicroRNA 203a	RNA Gene	23	GC14P110181	10.8759603500366	https://www.genecards.org/cgi-bin/carddisp.pl?gene=MIR203A
UBE3A	Ubiquitin Protein Ligase E3A	Protein Coding	50	GC15M025333	10.8736486434937	https://www.genecards.org/cgi-bin/carddisp.pl?gene=UBE3A
UCA1	Urothelial Cancer Associated 1	RNA Gene	25	GC19P015828	10.8693561553955	https://www.genecards.org/cgi-bin/carddisp.pl?gene=UCA1
GFER	Growth Factor, Augmenter Of Liver Regeneration	Protein Coding	48	GC16P001984	10.8671073913574	https://www.genecards.org/cgi-bin/carddisp.pl?gene=GFER
ALDH1A1	Aldehyde Dehydrogenase 1 Family Member A1	Protein Coding	50	GC09M072900	10.8661098480225	https://www.genecards.org/cgi-bin/carddisp.pl?gene=ALDH1A1
DUSP19	Dual Specificity Phosphatase 19	Protein Coding	40	GC02P183078	10.8586120605469	https://www.genecards.org/cgi-bin/carddisp.pl?gene=DUSP19
PRDM1	PR/SET Domain 1	Protein Coding	47	GC06P105993	10.8512487411499	https://www.genecards.org/cgi-bin/carddisp.pl?gene=PRDM1
AOC3	Amine Oxidase Copper Containing 3	Protein Coding	48	GC17P042851	10.8386917114258	https://www.genecards.org/cgi-bin/carddisp.pl?gene=AOC3
MPZ	Myelin Protein Zero	Protein Coding	48	GC01M161304	10.8327436447144	https://www.genecards.org/cgi-bin/carddisp.pl?gene=MPZ
RHOB	Ras Homolog Family Member B	Protein Coding	47	GC02P020447	10.8273153305054	https://www.genecards.org/cgi-bin/carddisp.pl?gene=RHOB
CASP4	Caspase 4	Protein Coding	49	GC11M104942	10.8260135650635	https://www.genecards.org/cgi-bin/carddisp.pl?gene=CASP4
RBBP8	RB Binding Protein 8, Endonuclease	Protein Coding	45	GC18P022798	10.824631690979	https://www.genecards.org/cgi-bin/carddisp.pl?gene=RBBP8
TUBG1	Tubulin Gamma 1	Protein Coding	49	GC17P042609	10.8201055526733	https://www.genecards.org/cgi-bin/carddisp.pl?gene=TUBG1
ERCC3	ERCC Excision Repair 3, TFIIH Core Complex Helicase Subunit	Protein Coding	50	GC02M127257	10.819299697876	https://www.genecards.org/cgi-bin/carddisp.pl?gene=ERCC3
TPT1	Tumor Protein, Translationally-Controlled 1	Protein Coding	48	GC13M045333	10.8192052841187	https://www.genecards.org/cgi-bin/carddisp.pl?gene=TPT1
MICB	MHC Class I Polypeptide-Related Sequence B	Protein Coding	43	GC06P087725	10.8139429092407	https://www.genecards.org/cgi-bin/carddisp.pl?gene=MICB
ACADM	Acyl-CoA Dehydrogenase Medium Chain	Protein Coding	48	GC01P075724	10.8122978210449	https://www.genecards.org/cgi-bin/carddisp.pl?gene=ACADM
RPL11	Ribosomal Protein L11	Protein Coding	51	GC01P023691	10.8013782501221	https://www.genecards.org/cgi-bin/carddisp.pl?gene=RPL11
CLEC7A	C-Type Lectin Domain Containing 7A	Protein Coding	48	GC12M021841	10.80078125	https://www.genecards.org/cgi-bin/carddisp.pl?gene=CLEC7A
S100A1	S100 Calcium Binding Protein A1	Protein Coding	43	GC01P153627	10.8007154464722	https://www.genecards.org/cgi-bin/carddisp.pl?gene=S100A1
DEFB4A	Defensin Beta 4A	Protein Coding	37	GC08P007895	10.798638343811	https://www.genecards.org/cgi-bin/carddisp.pl?gene=DEFB4A
ADRA1A	Adrenoceptor Alpha 1A	Protein Coding	50	GC08M026747	10.7977066040039	https://www.genecards.org/cgi-bin/carddisp.pl?gene=ADRA1A
KIAA0586	KIAA0586	Protein Coding	38	GC14P058427	10.7964859008789	https://www.genecards.org/cgi-bin/carddisp.pl?gene=KIAA0586
SCARB1	Scavenger Receptor Class B Member 1	Protein Coding	50	GC12M124776	10.7953491210938	https://www.genecards.org/cgi-bin/carddisp.pl?gene=SCARB1
TNFRSF8	TNF Receptor Superfamily Member 8	Protein Coding	45	GC01P012063	10.792103767395	https://www.genecards.org/cgi-bin/carddisp.pl?gene=TNFRSF8
TAP2	Transporter 2, ATP Binding Cassette Subfamily B Member	Protein Coding	47	GC06M032821	10.7899580001831	https://www.genecards.org/cgi-bin/carddisp.pl?gene=TAP2
NAT1	N-Acetyltransferase 1	Protein Coding	45	GC08P018179	10.7881908416748	https://www.genecards.org/cgi-bin/carddisp.pl?gene=NAT1
MTR	5-Methyltetrahydrofolate-Homocysteine Methyltransferase	Protein Coding	50	GC01P236795	10.7875003814697	https://www.genecards.org/cgi-bin/carddisp.pl?gene=MTR
NR0B1	Nuclear Receptor Subfamily 0 Group B Member 1	Protein Coding	48	GC0XM030304	10.785099029541	https://www.genecards.org/cgi-bin/carddisp.pl?gene=NR0B1
MIRLET7C	MicroRNA Let-7c	RNA Gene	25	GC21P016551	10.7821979522705	https://www.genecards.org/cgi-bin/carddisp.pl?gene=MIRLET7C
CYP2J2	Cytochrome P450 Family 2 Subfamily J Member 2	Protein Coding	45	GC01M059893	10.7773590087891	https://www.genecards.org/cgi-bin/carddisp.pl?gene=CYP2J2
HTT	Huntingtin	Protein Coding	47	GC04P003041	10.7730712890625	https://www.genecards.org/cgi-bin/carddisp.pl?gene=HTT
MIR378A	MicroRNA 378a	RNA Gene	23	GC05P149732	10.7583866119385	https://www.genecards.org/cgi-bin/carddisp.pl?gene=MIR378A
TREM2	Triggering Receptor Expressed On Myeloid Cells 2	Protein Coding	47	GC06M069402	10.7538776397705	https://www.genecards.org/cgi-bin/carddisp.pl?gene=TREM2
KDM6A	Lysine Demethylase 6A	Protein Coding	50	GC0XP044873	10.7499589920044	https://www.genecards.org/cgi-bin/carddisp.pl?gene=KDM6A
TNFSF13	TNF Superfamily Member 13	Protein Coding	47	GC17P007558	10.7448778152466	https://www.genecards.org/cgi-bin/carddisp.pl?gene=TNFSF13
PCSK1	Proprotein Convertase Subtilisin/Kexin Type 1	Protein Coding	51	GC05M096391	10.743727684021	https://www.genecards.org/cgi-bin/carddisp.pl?gene=PCSK1
PRDX1	Peroxiredoxin 1	Protein Coding	52	GC01M045511	10.7411241531372	https://www.genecards.org/cgi-bin/carddisp.pl?gene=PRDX1
ZFP36	ZFP36 Ring Finger Protein	Protein Coding	43	GC19P039406	10.7331609725952	https://www.genecards.org/cgi-bin/carddisp.pl?gene=ZFP36
SFTPC	Surfactant Protein C	Protein Coding	44	GC08P022156	10.731409072876	https://www.genecards.org/cgi-bin/carddisp.pl?gene=SFTPC
FKBP6	FKBP Prolyl Isomerase Family Member 6 (Inactive)	Protein Coding	40	GC07P073328	10.7298746109009	https://www.genecards.org/cgi-bin/carddisp.pl?gene=FKBP6
KCNN4	Potassium Calcium-Activated Channel Subfamily N Member 4	Protein Coding	51	GC19M067962	10.7247438430786	https://www.genecards.org/cgi-bin/carddisp.pl?gene=KCNN4
ID1	Inhibitor Of DNA Binding 1, HLH Protein	Protein Coding	44	GC20P031605	10.7111129760742	https://www.genecards.org/cgi-bin/carddisp.pl?gene=ID1
GRIA1	Glutamate Ionotropic Receptor AMPA Type Subunit 1	Protein Coding	51	GC05P153467	10.7064847946167	https://www.genecards.org/cgi-bin/carddisp.pl?gene=GRIA1
VPS33B	VPS33B Late Endosome And Lysosome Associated	Protein Coding	44	GC15M090998	10.7050285339355	https://www.genecards.org/cgi-bin/carddisp.pl?gene=VPS33B
YBX1	Y-Box Binding Protein 1	Protein Coding	42	GC01P042682	10.7026405334473	https://www.genecards.org/cgi-bin/carddisp.pl?gene=YBX1
MAF	MAF BZIP Transcription Factor	Protein Coding	47	GC16M079204	10.7022018432617	https://www.genecards.org/cgi-bin/carddisp.pl?gene=MAF
CRBN	Cereblon	Protein Coding	46	GC03M003144	10.689754486084	https://www.genecards.org/cgi-bin/carddisp.pl?gene=CRBN
ALDH5A1	Aldehyde Dehydrogenase 5 Family Member A1	Protein Coding	50	GC06P024494	10.6771812438965	https://www.genecards.org/cgi-bin/carddisp.pl?gene=ALDH5A1
SOD3	Superoxide Dismutase 3	Protein Coding	45	GC04P024798	10.6751766204834	https://www.genecards.org/cgi-bin/carddisp.pl?gene=SOD3
MAPK7	Mitogen-Activated Protein Kinase 7	Protein Coding	50	GC17P057561	10.6685380935669	https://www.genecards.org/cgi-bin/carddisp.pl?gene=MAPK7
ADORA3	Adenosine A3 Receptor	Protein Coding	48	GC01M111499	10.6672258377075	https://www.genecards.org/cgi-bin/carddisp.pl?gene=ADORA3
FTCD	Formimidoyltransferase Cyclodeaminase	Protein Coding	45	GC21M051066	10.6627254486084	https://www.genecards.org/cgi-bin/carddisp.pl?gene=FTCD
SNRPN	Small Nuclear Ribonucleoprotein Polypeptide N	Protein Coding	45	GC15P024823	10.6569442749023	https://www.genecards.org/cgi-bin/carddisp.pl?gene=SNRPN
C1S	Complement C1s	Protein Coding	50	GC12P022388	10.6464443206787	https://www.genecards.org/cgi-bin/carddisp.pl?gene=C1S
CSNK2B	Casein Kinase 2 Beta	Protein Coding	50	GC06P087734	10.6318550109863	https://www.genecards.org/cgi-bin/carddisp.pl?gene=CSNK2B
SLCO1B3	Solute Carrier Organic Anion Transporter Family Member 1B3	Protein Coding	47	GC12P020810	10.6312065124512	https://www.genecards.org/cgi-bin/carddisp.pl?gene=SLCO1B3
ILK	Integrin Linked Kinase	Protein Coding	48	GC11P006604	10.6127138137817	https://www.genecards.org/cgi-bin/carddisp.pl?gene=ILK
CCR3	C-C Motif Chemokine Receptor 3	Protein Coding	48	GC03P047176	10.6059055328369	https://www.genecards.org/cgi-bin/carddisp.pl?gene=CCR3
MCAM	Melanoma Cell Adhesion Molecule	Protein Coding	45	GC11M119308	10.6016931533813	https://www.genecards.org/cgi-bin/carddisp.pl?gene=MCAM
MIR23B	MicroRNA 23b	RNA Gene	22	GC09P095085	10.5996208190918	https://www.genecards.org/cgi-bin/carddisp.pl?gene=MIR23B
ADRA2A	Adrenoceptor Alpha 2A	Protein Coding	48	GC10P111077	10.5835199356079	https://www.genecards.org/cgi-bin/carddisp.pl?gene=ADRA2A
AFF3	ALF Transcription Elongation Factor 3	Protein Coding	38	GC02M099545	10.5828447341919	https://www.genecards.org/cgi-bin/carddisp.pl?gene=AFF3
IL24	Interleukin 24	Protein Coding	44	GC01P206897	10.5816993713379	https://www.genecards.org/cgi-bin/carddisp.pl?gene=IL24
CAPN1	Calpain 1	Protein Coding	53	GC11P070408	10.5787010192871	https://www.genecards.org/cgi-bin/carddisp.pl?gene=CAPN1
TNC	Tenascin C	Protein Coding	52	GC09M115019	10.5689125061035	https://www.genecards.org/cgi-bin/carddisp.pl?gene=TNC
SPARC	Secreted Protein Acidic And Cysteine Rich	Protein Coding	52	GC05M151661	10.5564250946045	https://www.genecards.org/cgi-bin/carddisp.pl?gene=SPARC
RYR3	Ryanodine Receptor 3	Protein Coding	44	GC15P033310	10.5559310913086	https://www.genecards.org/cgi-bin/carddisp.pl?gene=RYR3
CRAT	Carnitine O-Acetyltransferase	Protein Coding	47	GC09M129094	10.5536088943481	https://www.genecards.org/cgi-bin/carddisp.pl?gene=CRAT
PEX19	Peroxisomal Biogenesis Factor 19	Protein Coding	45	GC01M160276	10.5492191314697	https://www.genecards.org/cgi-bin/carddisp.pl?gene=PEX19
NDN	Necdin, MAGE Family Member	Protein Coding	44	GC15M024251	10.5472106933594	https://www.genecards.org/cgi-bin/carddisp.pl?gene=NDN
MIR424	MicroRNA 424	RNA Gene	21	GC0XM134697	10.5395956039429	https://www.genecards.org/cgi-bin/carddisp.pl?gene=MIR424
CDK5RAP2	CDK5 Regulatory Subunit Associated Protein 2	Protein Coding	43	GC09M120388	10.5393581390381	https://www.genecards.org/cgi-bin/carddisp.pl?gene=CDK5RAP2
TXNRD2	Thioredoxin Reductase 2	Protein Coding	48	GC22M019863	10.5377807617188	https://www.genecards.org/cgi-bin/carddisp.pl?gene=TXNRD2
DDR1	Discoidin Domain Receptor Tyrosine Kinase 1	Protein Coding	50	GC06P087709	10.5347728729248	https://www.genecards.org/cgi-bin/carddisp.pl?gene=DDR1
SLC3A2	Solute Carrier Family 3 Member 2	Protein Coding	45	GC11P062856	10.5295391082764	https://www.genecards.org/cgi-bin/carddisp.pl?gene=SLC3A2
FOXC2	Forkhead Box C2	Protein Coding	45	GC16P086587	10.5288772583008	https://www.genecards.org/cgi-bin/carddisp.pl?gene=FOXC2
RARRES2	Retinoic Acid Receptor Responder 2	Protein Coding	42	GC07M150333	10.5280857086182	https://www.genecards.org/cgi-bin/carddisp.pl?gene=RARRES2
RASGRP1	RAS Guanyl Releasing Protein 1	Protein Coding	50	GC15M038488	10.5273485183716	https://www.genecards.org/cgi-bin/carddisp.pl?gene=RASGRP1
XPO1	Exportin 1	Protein Coding	51	GC02M061445	10.5205583572388	https://www.genecards.org/cgi-bin/carddisp.pl?gene=XPO1
EXTL3	Exostosin Like Glycosyltransferase 3	Protein Coding	47	GC08P028621	10.517578125	https://www.genecards.org/cgi-bin/carddisp.pl?gene=EXTL3
DAXX	Death Domain Associated Protein	Protein Coding	45	GC06M033318	10.5080881118774	https://www.genecards.org/cgi-bin/carddisp.pl?gene=DAXX
APOA5	Apolipoprotein A5	Protein Coding	47	GC11M116789	10.5038185119629	https://www.genecards.org/cgi-bin/carddisp.pl?gene=APOA5
ERCC5	ERCC Excision Repair 5, Endonuclease	Protein Coding	47	GC13P102845	10.5007095336914	https://www.genecards.org/cgi-bin/carddisp.pl?gene=ERCC5
CARD11	Caspase Recruitment Domain Family Member 11	Protein Coding	49	GC07M002906	10.496392250061	https://www.genecards.org/cgi-bin/carddisp.pl?gene=CARD11
EMP2	Epithelial Membrane Protein 2	Protein Coding	46	GC16M010541	10.4960956573486	https://www.genecards.org/cgi-bin/carddisp.pl?gene=EMP2
APOBEC3G	Apolipoprotein B MRNA Editing Enzyme Catalytic Subunit 3G	Protein Coding	43	GC22P041649	10.4947700500488	https://www.genecards.org/cgi-bin/carddisp.pl?gene=APOBEC3G
MIR132	MicroRNA 132	RNA Gene	23	GC17M002049	10.4945192337036	https://www.genecards.org/cgi-bin/carddisp.pl?gene=MIR132
HNRNPA1	Heterogeneous Nuclear Ribonucleoprotein A1	Protein Coding	50	GC12P054280	10.4927434921265	https://www.genecards.org/cgi-bin/carddisp.pl?gene=HNRNPA1
PLA2G1B	Phospholipase A2 Group IB	Protein Coding	47	GC12M120322	10.4919853210449	https://www.genecards.org/cgi-bin/carddisp.pl?gene=PLA2G1B
ABCG5	ATP Binding Cassette Subfamily G Member 5	Protein Coding	47	GC02M043806	10.4917116165161	https://www.genecards.org/cgi-bin/carddisp.pl?gene=ABCG5
CHRM1	Cholinergic Receptor Muscarinic 1	Protein Coding	48	GC11M096948	10.4889249801636	https://www.genecards.org/cgi-bin/carddisp.pl?gene=CHRM1
TACR3	Tachykinin Receptor 3	Protein Coding	52	GC04M103586	10.4845037460327	https://www.genecards.org/cgi-bin/carddisp.pl?gene=TACR3
COQ2	Coenzyme Q2, Polyprenyltransferase	Protein Coding	42	GC04M083261	10.4758214950562	https://www.genecards.org/cgi-bin/carddisp.pl?gene=COQ2
FMO3	Flavin Containing Dimethylaniline Monoxygenase 3	Protein Coding	49	GC01P171090	10.4696350097656	https://www.genecards.org/cgi-bin/carddisp.pl?gene=FMO3
RAB11A	RAB11A, Member RAS Oncogene Family	Protein Coding	49	GC15P120465	10.4670677185059	https://www.genecards.org/cgi-bin/carddisp.pl?gene=RAB11A
ZC3H12A	Zinc Finger CCCH-Type Containing 12A	Protein Coding	41	GC01P037474	10.4664068222046	https://www.genecards.org/cgi-bin/carddisp.pl?gene=ZC3H12A
HDAC3	Histone Deacetylase 3	Protein Coding	51	GC05M141583	10.4662942886353	https://www.genecards.org/cgi-bin/carddisp.pl?gene=HDAC3
CYP4A11	Cytochrome P450 Family 4 Subfamily A Member 11	Protein Coding	45	GC01M046929	10.460901260376	https://www.genecards.org/cgi-bin/carddisp.pl?gene=CYP4A11
TNFRSF25	TNF Receptor Superfamily Member 25	Protein Coding	44	GC01M006460	10.4589977264404	https://www.genecards.org/cgi-bin/carddisp.pl?gene=TNFRSF25
SSB	Small RNA Binding Exonuclease Protection Factor La	Protein Coding	45	GC02P169791	10.4586791992188	https://www.genecards.org/cgi-bin/carddisp.pl?gene=SSB
SLC17A3	Solute Carrier Family 17 Member 3	Protein Coding	41	GC06M025833	10.455771446228	https://www.genecards.org/cgi-bin/carddisp.pl?gene=SLC17A3
MIR451A	MicroRNA 451a	RNA Gene	20	GC17M028861	10.4530181884766	https://www.genecards.org/cgi-bin/carddisp.pl?gene=MIR451A
CCL22	C-C Motif Chemokine Ligand 22	Protein Coding	42	GC16P057359	10.4496078491211	https://www.genecards.org/cgi-bin/carddisp.pl?gene=CCL22
S100A4	S100 Calcium Binding Protein A4	Protein Coding	48	GC01M153543	10.4479074478149	https://www.genecards.org/cgi-bin/carddisp.pl?gene=S100A4
MIR130A	MicroRNA 130a	RNA Gene	23	GC11P057641	10.4410543441772	https://www.genecards.org/cgi-bin/carddisp.pl?gene=MIR130A
ATF6	Activating Transcription Factor 6	Protein Coding	50	GC01P161766	10.4367380142212	https://www.genecards.org/cgi-bin/carddisp.pl?gene=ATF6
SLC17A1	Solute Carrier Family 17 Member 1	Protein Coding	41	GC06M025723	10.4366283416748	https://www.genecards.org/cgi-bin/carddisp.pl?gene=SLC17A1
SOS1	SOS Ras/Rac Guanine Nucleotide Exchange Factor 1	Protein Coding	51	GC02M039043	10.4277648925781	https://www.genecards.org/cgi-bin/carddisp.pl?gene=SOS1
ASS1	Argininosuccinate Synthase 1	Protein Coding	51	GC09P130444	10.4266195297241	https://www.genecards.org/cgi-bin/carddisp.pl?gene=ASS1
TUBB4A	Tubulin Beta 4A Class IVa	Protein Coding	50	GC19M006496	10.4262046813965	https://www.genecards.org/cgi-bin/carddisp.pl?gene=TUBB4A
SLC25A4	Solute Carrier Family 25 Member 4	Protein Coding	51	GC04P185143	10.4255981445313	https://www.genecards.org/cgi-bin/carddisp.pl?gene=SLC25A4
PHKA1	Phosphorylase Kinase Regulatory Subunit Alpha 1	Protein Coding	44	GC0XM072578	10.421498298645	https://www.genecards.org/cgi-bin/carddisp.pl?gene=PHKA1
UGCG	UDP-Glucose Ceramide Glucosyltransferase	Protein Coding	46	GC09P111896	10.4091901779175	https://www.genecards.org/cgi-bin/carddisp.pl?gene=UGCG
SLC12A5	Solute Carrier Family 12 Member 5	Protein Coding	51	GC20P046021	10.4062519073486	https://www.genecards.org/cgi-bin/carddisp.pl?gene=SLC12A5
DIPK1A	Divergent Protein Kinase Domain 1A	Protein Coding	34	GC01M092833	10.4016904830933	https://www.genecards.org/cgi-bin/carddisp.pl?gene=DIPK1A
SH2B1	SH2B Adaptor Protein 1	Protein Coding	44	GC16P041757	10.4015607833862	https://www.genecards.org/cgi-bin/carddisp.pl?gene=SH2B1
PQBP1	Polyglutamine Binding Protein 1	Protein Coding	42	GC0XP048890	10.3988351821899	https://www.genecards.org/cgi-bin/carddisp.pl?gene=PQBP1
CNR2	Cannabinoid Receptor 2	Protein Coding	47	GC01M023870	10.3974466323853	https://www.genecards.org/cgi-bin/carddisp.pl?gene=CNR2
NKX2-1	NK2 Homeobox 1	Protein Coding	48	GC14M036516	10.3955955505371	https://www.genecards.org/cgi-bin/carddisp.pl?gene=NKX2-1
PRLR	Prolactin Receptor	Protein Coding	52	GC05M035048	10.3953704833984	https://www.genecards.org/cgi-bin/carddisp.pl?gene=PRLR
CLDN4	Claudin 4	Protein Coding	42	GC07P073799	10.3939828872681	https://www.genecards.org/cgi-bin/carddisp.pl?gene=CLDN4
TNFRSF11A	TNF Receptor Superfamily Member 11a	Protein Coding	52	GC18P062325	10.3931655883789	https://www.genecards.org/cgi-bin/carddisp.pl?gene=TNFRSF11A
HPSE	Heparanase	Protein Coding	47	GC04M083292	10.3905000686646	https://www.genecards.org/cgi-bin/carddisp.pl?gene=HPSE
JUP	Junction Plakoglobin	Protein Coding	50	GC17M041754	10.3867273330688	https://www.genecards.org/cgi-bin/carddisp.pl?gene=JUP
ARHGAP24	Rho GTPase Activating Protein 24	Protein Coding	41	GC04P085475	10.3866214752197	https://www.genecards.org/cgi-bin/carddisp.pl?gene=ARHGAP24
TOR1A	Torsin Family 1 Member A	Protein Coding	48	GC09M129812	10.3845481872559	https://www.genecards.org/cgi-bin/carddisp.pl?gene=TOR1A
FKRP	Fukutin Related Protein	Protein Coding	43	GC19P070028	10.3744220733643	https://www.genecards.org/cgi-bin/carddisp.pl?gene=FKRP
ALOX5AP	Arachidonate 5-Lipoxygenase Activating Protein	Protein Coding	47	GC13P030713	10.3673648834229	https://www.genecards.org/cgi-bin/carddisp.pl?gene=ALOX5AP
CD9	CD9 Molecule	Protein Coding	46	GC12P022327	10.3601770401001	https://www.genecards.org/cgi-bin/carddisp.pl?gene=CD9
AIRE	Autoimmune Regulator	Protein Coding	45	GC21P044285	10.3443489074707	https://www.genecards.org/cgi-bin/carddisp.pl?gene=AIRE
UBC	Ubiquitin C	Protein Coding	45	GC12M124911	10.3409852981567	https://www.genecards.org/cgi-bin/carddisp.pl?gene=UBC
ROS1	ROS Proto-Oncogene 1, Receptor Tyrosine Kinase	Protein Coding	48	GC06M117287	10.3376922607422	https://www.genecards.org/cgi-bin/carddisp.pl?gene=ROS1
DGUOK	Deoxyguanosine Kinase	Protein Coding	47	GC02P073926	10.3366613388062	https://www.genecards.org/cgi-bin/carddisp.pl?gene=DGUOK
EIF4H	Eukaryotic Translation Initiation Factor 4H	Protein Coding	44	GC07P074174	10.3316068649292	https://www.genecards.org/cgi-bin/carddisp.pl?gene=EIF4H
FGB	Fibrinogen Beta Chain	Protein Coding	50	GC04P154598	10.3304538726807	https://www.genecards.org/cgi-bin/carddisp.pl?gene=FGB
DKC1	Dyskerin Pseudouridine Synthase 1	Protein Coding	49	GC0XP154762	10.3292684555054	https://www.genecards.org/cgi-bin/carddisp.pl?gene=DKC1
BBS12	Bardet-Biedl Syndrome 12	Protein Coding	40	GC04P122702	10.3272590637207	https://www.genecards.org/cgi-bin/carddisp.pl?gene=BBS12
MYB	MYB Proto-Oncogene, Transcription Factor	Protein Coding	51	GC06P135180	10.326491355896	https://www.genecards.org/cgi-bin/carddisp.pl?gene=MYB
SRF	Serum Response Factor	Protein Coding	45	GC06P043171	10.3248615264893	https://www.genecards.org/cgi-bin/carddisp.pl?gene=SRF
SDC1	Syndecan 1	Protein Coding	45	GC02M020200	10.3109035491943	https://www.genecards.org/cgi-bin/carddisp.pl?gene=SDC1
DAAM2	Dishevelled Associated Activator Of Morphogenesis 2	Protein Coding	41	GC06P039792	10.3085908889771	https://www.genecards.org/cgi-bin/carddisp.pl?gene=DAAM2
CXCL13	C-X-C Motif Chemokine Ligand 13	Protein Coding	44	GC04P077511	10.3066434860229	https://www.genecards.org/cgi-bin/carddisp.pl?gene=CXCL13
CYP7A1	Cytochrome P450 Family 7 Subfamily A Member 1	Protein Coding	45	GC08M058476	10.3041715621948	https://www.genecards.org/cgi-bin/carddisp.pl?gene=CYP7A1
PIN1	Peptidylprolyl Cis/Trans Isomerase, NIMA-Interacting 1	Protein Coding	50	GC19P009835	10.3038921356201	https://www.genecards.org/cgi-bin/carddisp.pl?gene=PIN1
MSTN	Myostatin	Protein Coding	50	GC02M190055	10.2816553115845	https://www.genecards.org/cgi-bin/carddisp.pl?gene=MSTN
MT-RNR2	Mitochondrially Encoded 16S RRNA	RNA Gene	20	GCMTP001674	10.2810430526733	https://www.genecards.org/cgi-bin/carddisp.pl?gene=MT-RNR2
CKB	Creatine Kinase B	Protein Coding	48	GC14M103519	10.2784862518311	https://www.genecards.org/cgi-bin/carddisp.pl?gene=CKB
PNPO	Pyridoxamine 5'-Phosphate Oxidase	Protein Coding	48	GC17P047941	10.2739772796631	https://www.genecards.org/cgi-bin/carddisp.pl?gene=PNPO
GAP43	Growth Associated Protein 43	Protein Coding	45	GC03P115623	10.2692794799805	https://www.genecards.org/cgi-bin/carddisp.pl?gene=GAP43
PPOX	Protoporphyrinogen Oxidase	Protein Coding	46	GC01P161731	10.2580099105835	https://www.genecards.org/cgi-bin/carddisp.pl?gene=PPOX
CFL1	Cofilin 1	Protein Coding	48	GC11M065823	10.251974105835	https://www.genecards.org/cgi-bin/carddisp.pl?gene=CFL1
SORD	Sorbitol Dehydrogenase	Protein Coding	48	GC15P045023	10.249960899353	https://www.genecards.org/cgi-bin/carddisp.pl?gene=SORD
MYOG	Myogenin	Protein Coding	44	GC01M203083	10.2492713928223	https://www.genecards.org/cgi-bin/carddisp.pl?gene=MYOG
SARM1	Sterile Alpha And TIR Motif Containing 1	Protein Coding	43	GC17P028364	10.2441110610962	https://www.genecards.org/cgi-bin/carddisp.pl?gene=SARM1
TARDBP	TAR DNA Binding Protein	Protein Coding	49	GC01P011013	10.2433977127075	https://www.genecards.org/cgi-bin/carddisp.pl?gene=TARDBP
RB1CC1	RB1 Inducible Coiled-Coil 1	Protein Coding	44	GC08M052622	10.2406969070435	https://www.genecards.org/cgi-bin/carddisp.pl?gene=RB1CC1
SLC13A5	Solute Carrier Family 13 Member 5	Protein Coding	46	GC17M006684	10.2377290725708	https://www.genecards.org/cgi-bin/carddisp.pl?gene=SLC13A5
DHODH	Dihydroorotate Dehydrogenase (Quinone)	Protein Coding	48	GC16P072008	10.2320241928101	https://www.genecards.org/cgi-bin/carddisp.pl?gene=DHODH
SLC12A2	Solute Carrier Family 12 Member 2	Protein Coding	52	GC05P128083	10.2274808883667	https://www.genecards.org/cgi-bin/carddisp.pl?gene=SLC12A2
TRPA1	Transient Receptor Potential Cation Channel Subfamily A Member 1	Protein Coding	50	GC08M072019	10.2217092514038	https://www.genecards.org/cgi-bin/carddisp.pl?gene=TRPA1
SHROOM3	Shroom Family Member 3	Protein Coding	39	GC04P076435	10.2215690612793	https://www.genecards.org/cgi-bin/carddisp.pl?gene=SHROOM3
NME1	NME/NM23 Nucleoside Diphosphate Kinase 1	Protein Coding	48	GC17P059079	10.218921661377	https://www.genecards.org/cgi-bin/carddisp.pl?gene=NME1
SLC22A4	Solute Carrier Family 22 Member 4	Protein Coding	48	GC05P132294	10.2176094055176	https://www.genecards.org/cgi-bin/carddisp.pl?gene=SLC22A4
DEFB1	Defensin Beta 1	Protein Coding	42	GC08M006870	10.2165374755859	https://www.genecards.org/cgi-bin/carddisp.pl?gene=DEFB1
BCL2A1	BCL2 Related Protein A1	Protein Coding	45	GC15M118988	10.2138156890869	https://www.genecards.org/cgi-bin/carddisp.pl?gene=BCL2A1
DNM2	Dynamin 2	Protein Coding	52	GC19P010718	10.2079401016235	https://www.genecards.org/cgi-bin/carddisp.pl?gene=DNM2
GRM5	Glutamate Metabotropic Receptor 5	Protein Coding	50	GC11M088504	10.2012300491333	https://www.genecards.org/cgi-bin/carddisp.pl?gene=GRM5
SEC61B	SEC61 Translocon Subunit Beta	Protein Coding	41	GC09P099222	10.2000646591187	https://www.genecards.org/cgi-bin/carddisp.pl?gene=SEC61B
DACT1	Dishevelled Binding Antagonist Of Beta Catenin 1	Protein Coding	41	GC14P058633	10.1993751525879	https://www.genecards.org/cgi-bin/carddisp.pl?gene=DACT1
SCN10A	Sodium Voltage-Gated Channel Alpha Subunit 10	Protein Coding	51	GC03M038713	10.1992044448853	https://www.genecards.org/cgi-bin/carddisp.pl?gene=SCN10A
NFKB2	Nuclear Factor Kappa B Subunit 2	Protein Coding	54	GC10P102394	10.188814163208	https://www.genecards.org/cgi-bin/carddisp.pl?gene=NFKB2
LZTFL1	Leucine Zipper Transcription Factor Like 1	Protein Coding	41	GC03M045823	10.1881475448608	https://www.genecards.org/cgi-bin/carddisp.pl?gene=LZTFL1
EHMT2	Euchromatic Histone Lysine Methyltransferase 2	Protein Coding	48	GC06M031879	10.1807889938354	https://www.genecards.org/cgi-bin/carddisp.pl?gene=EHMT2
HMGA1	High Mobility Group AT-Hook 1	Protein Coding	48	GC06P087865	10.1805181503296	https://www.genecards.org/cgi-bin/carddisp.pl?gene=HMGA1
MIR32	MicroRNA 32	RNA Gene	24	GC09M109046	10.1788959503174	https://www.genecards.org/cgi-bin/carddisp.pl?gene=MIR32
MCTP2	Multiple C2 And Transmembrane Domain Containing 2	Protein Coding	43	GC15P121816	10.1653537750244	https://www.genecards.org/cgi-bin/carddisp.pl?gene=MCTP2
ACAN	Aggrecan	Protein Coding	48	GC15P121030	10.1653156280518	https://www.genecards.org/cgi-bin/carddisp.pl?gene=ACAN
GAMT	Guanidinoacetate N-Methyltransferase	Protein Coding	48	GC19M001397	10.1618404388428	https://www.genecards.org/cgi-bin/carddisp.pl?gene=GAMT
MIR196A1	MicroRNA 196a-1	RNA Gene	23	GC17M048632	10.1618127822876	https://www.genecards.org/cgi-bin/carddisp.pl?gene=MIR196A1
PTN	Pleiotrophin	Protein Coding	44	GC07M137227	10.1594581604004	https://www.genecards.org/cgi-bin/carddisp.pl?gene=PTN
LOC110006319	Beta-Globin Gene 3' Regulatory Region	Biological Region	4	GC11P005223	10.1540451049805	https://www.genecards.org/cgi-bin/carddisp.pl?gene=LOC110006319
PAPPA	Pappalysin 1	Protein Coding	45	GC09P119285	10.1530952453613	https://www.genecards.org/cgi-bin/carddisp.pl?gene=PAPPA
ABAT	4-Aminobutyrate Aminotransferase	Protein Coding	48	GC16P008674	10.1426229476929	https://www.genecards.org/cgi-bin/carddisp.pl?gene=ABAT
MIR125B1	MicroRNA 125b-1	RNA Gene	23	GC11M122100	10.1420297622681	https://www.genecards.org/cgi-bin/carddisp.pl?gene=MIR125B1
DUSP6	Dual Specificity Phosphatase 6	Protein Coding	51	GC12M089347	10.1405744552612	https://www.genecards.org/cgi-bin/carddisp.pl?gene=DUSP6
RFC2	Replication Factor C Subunit 2	Protein Coding	47	GC07M074231	10.1385049819946	https://www.genecards.org/cgi-bin/carddisp.pl?gene=RFC2
PRKAB1	Protein Kinase AMP-Activated Non-Catalytic Subunit Beta 1	Protein Coding	49	GC12P119632	10.1330556869507	https://www.genecards.org/cgi-bin/carddisp.pl?gene=PRKAB1
LTC4S	Leukotriene C4 Synthase	Protein Coding	45	GC05P179793	10.1271810531616	https://www.genecards.org/cgi-bin/carddisp.pl?gene=LTC4S
ADAR	Adenosine Deaminase RNA Specific	Protein Coding	48	GC01M154582	10.1242351531982	https://www.genecards.org/cgi-bin/carddisp.pl?gene=ADAR
RHCE	Rh Blood Group CcEe Antigens	Protein Coding	42	GC01M025938	10.1219863891602	https://www.genecards.org/cgi-bin/carddisp.pl?gene=RHCE
SLC26A6	Solute Carrier Family 26 Member 6	Protein Coding	41	GC03M048625	10.1217823028564	https://www.genecards.org/cgi-bin/carddisp.pl?gene=SLC26A6
RPS6	Ribosomal Protein S6	Protein Coding	45	GC09M019375	10.1215324401855	https://www.genecards.org/cgi-bin/carddisp.pl?gene=RPS6
FABP4	Fatty Acid Binding Protein 4	Protein Coding	47	GC08M081478	10.1175985336304	https://www.genecards.org/cgi-bin/carddisp.pl?gene=FABP4
RPS6KA5	Ribosomal Protein S6 Kinase A5	Protein Coding	48	GC14M090847	10.1063327789307	https://www.genecards.org/cgi-bin/carddisp.pl?gene=RPS6KA5
EIF4G1	Eukaryotic Translation Initiation Factor 4 Gamma 1	Protein Coding	50	GC03P184314	10.1047563552856	https://www.genecards.org/cgi-bin/carddisp.pl?gene=EIF4G1
ALDH9A1	Aldehyde Dehydrogenase 9 Family Member A1	Protein Coding	44	GC01M165680	10.1028156280518	https://www.genecards.org/cgi-bin/carddisp.pl?gene=ALDH9A1
[truncated: 6,406 more rows]
