# Supplementary material for: Exploring the mechanism of Alisma orientale for the treatment of pregnancy induced hypertension and potential hepato-nephrotoxicity by using network pharmacology, network toxicology, molecular docking and molecular dynamics simulation
Source: Front Pharmacol. 2022 Nov 15;13:1027112. doi: 10.3389/fphar.2022.1027112 (PMC9705790; doi:10.3389/fphar.2022.1027112)
Supplement: Supplementary file 5 [file DataSheet9.ZIP › Revise Nephrotoxicity/KEGG Mapper lip.xlsx]

## Sheet: Sheet1
Lipid					AKT3	yellow
CASP3	HSP90AB1	AKT3			NLRP3	yellow
MAPK14	RXRB	NLRP3			TIRAP	yellow
CYP1A1		TIRAP			CHUK	yellow
FOS		CHUK			TICAM1	yellow
GSK3B		TICAM1			CYBA	yellow
HSP90AA1		CYBA			CYBB	yellow
IL1B		CYBB			CYP2A6	yellow
JAK2		CYP2A6			CYP2B6	yellow
MMP1		CYP2B6			CYP2C8	yellow
MMP3		CYP2C8			CYP2C9	yellow
MMP9		CYP2C9			CYP2J2	yellow
PPARG		CYP2J2			DDIT3	yellow
MAPK8		DDIT3			AGER	yellow
RXRA		AGER			ABCA1	yellow
TNF		ABCA1			EIF2S1	yellow
TP53		EIF2S1			AKT1	yellow
		AKT1			AKT2	yellow
		AKT2			ERN1	yellow
		ERN1			ATF6	yellow
		ATF6			TAB2	yellow
		TAB2			PLCB1	yellow
		PLCB1			PYCARD	yellow
		PYCARD			TBK1	yellow
		TBK1			CXCL1	yellow
		CXCL1			CXCL2	yellow
		CXCL2			APAF1	yellow
		APAF1			HRAS	yellow
		HRAS			HSPA1A	yellow
		HSPA1A			HSPA4	yellow
		HSPA4			HSPA5	yellow
		HSPA5			HSPA8	yellow
		HSPA8			HSPD1	yellow
		HSPD1			APOA1	yellow
		APOA1			APOB	yellow
		APOB			ICAM1	yellow
		ICAM1			IFNA1	yellow
		IFNA1			IFNA2	yellow
		IFNA2			IFNB1	yellow
		IFNB1			FAS	yellow
		FAS			IKBKB	yellow
		IKBKB			FASLG	yellow
		FASLG			IL6	yellow
		IL6			CXCL8	yellow
		CXCL8			IL12B	yellow
		IL12B			IL18	yellow
		IL18			IRAK1	yellow
		IRAK1			IRF3	yellow
		IRF3			IRF7	yellow
		IRF7			ITPR1	yellow
		ITPR1			JUN	yellow
		JUN			KRAS	yellow
		KRAS			RHOA	yellow
		RHOA			LDLR	yellow
		LDLR			LYN	yellow
		LYN			MAP3K5	yellow
		MAP3K5			MYD88	yellow
		MYD88			ATF4	yellow
		ATF4			NFATC1	yellow
		NFATC1			NFE2L2	yellow
		NFE2L2			NFKB1	yellow
		NFKB1			NFKBIA	yellow
		NFKBIA			NOS3	yellow
		NOS3			NRAS	yellow
		NRAS			OLR1	yellow
		OLR1			PDPK1	yellow
		PDPK1			PIK3CA	yellow
		PIK3CA			PIK3CB	yellow
		PIK3CB			PIK3CD	yellow
		PIK3CD			PIK3R1	yellow
		PIK3R1			PIK3R2	yellow
		PIK3R2			PLCG1	yellow
		PLCG1			CYCS	yellow
		CYCS			PPP3CA	yellow
		PPP3CA			PRKCA	yellow
		PRKCA			MAPK1	yellow
		MAPK1			MAPK3	yellow
		MAPK3			MAPK9	yellow
		MAPK9			MAPK10	yellow
		MAPK10			MAP2K6	yellow
		MAP2K6			BAD	yellow
		BAD			PTK2	yellow
		PTK2			BAX	yellow
		BAX			RAC1	yellow
		RAC1			RAP1A	yellow
		RAP1A			BCL2	yellow
		BCL2			RELA	yellow
		RELA			BCL2L1	yellow
		BCL2L1			CCL2	yellow
		CCL2			CCL3	yellow
		CCL3			CCL5	yellow
		CCL5			BID	yellow
		BID			SELE	yellow
		SELE			SELP	yellow
		SELP			MAP2K4	yellow
		MAP2K4			NCF1	yellow
		NCF1			SOD2	yellow
		SOD2			SRC	yellow
		SRC			STAT3	yellow
		STAT3			MAP3K7	yellow
		MAP3K7			TLR2	yellow
		TLR2			TLR4	yellow
		TLR4			TNFRSF1A	yellow
		TNFRSF1A			HSP90B1	yellow
		HSP90B1			TRAF2	yellow
		TRAF2			TRAF3	yellow
		TRAF3			TRAF6	yellow
		TRAF6			VCAM1	yellow
		VCAM1			XBP1	yellow
		XBP1			CALM1	yellow
		CALM1			CALM2	yellow
		CALM2			CALM3	yellow
		CALM3			CAMK2G	yellow
		CAMK2G			CASP1	yellow
		CASP1			CASP6	yellow
		CASP6			CASP7	yellow
		CASP7			CASP8	yellow
		CASP8			CASP9	yellow
		CASP9			IKBKB	yellow
		IKBKB			TNFSF10	yellow
		TNFSF10			TNFRSF10B	yellow
		TNFRSF10B			TNFRSF10A	yellow
		TNFRSF10A			CD14	yellow
		CD14			EIF2AK3	yellow
		EIF2AK3			CD36	yellow
		CD36			CD40	yellow
		CD40			CD40LG	yellow
		CD40LG			OKBKE	yellow
		OKBKE			CDC42	yellow
		CDC42			CASP3	red
					MAPK14	red
					CYP1A1	red
					FOS	red
					GSK3B	red
					HSP90AA1	red
					IL1B	red
					JAK2	red
					MMP1	red
					MMP3	red
					MMP9	red
					PPARG	red
					MAPK8	red
					RXRA	red
					TNF	red
					TP53	red
					HSP90AB1	blue
					RXRB	blue
