# Supplementary material for: Exploring the mechanism of Alisma orientale for the treatment of pregnancy induced hypertension and potential hepato-nephrotoxicity by using network pharmacology, network toxicology, molecular docking and molecular dynamics simulation
Source: Front Pharmacol. 2022 Nov 15;13:1027112. doi: 10.3389/fphar.2022.1027112 (PMC9705790; doi:10.3389/fphar.2022.1027112)
Supplement: Supplementary file 5 [file DataSheet9.ZIP › Revise Nephrotoxicity/OMIM-Gene-Map-Retrieval.xlsx]

## Sheet: Sheet
Gene Map Search - 'drug induced kidney injury '
Downloaded:	Oct 14, 2022
Copyright (c) 1966-2022 Johns Hopkins University OMIM, data are provided for research purposes only.
Cytogenetic location	Genomic coordinates (From NCBI/GRCh38)	Gene/Locus	Gene/Locus name	Gene/Locus MIM number	Approved Symbol	Entrez Gene ID	Ensembl Gene ID	Comments	Phenotype	Phenotype MIM number	Inheritance	Pheno map key	Mouse Gene (from MGI)
1p36.33	1:975198-982093	PERM1, C1orf170	PPARGC1-and ESRR-induced regulator, muscle, 1	615921	PERM1	84808	ENSG00000187642,ENST00000694917					Perm1
1p36.13	1:16022036-16034050	CLCNKA	Chloride channel, kidney, A	602024	CLCNKA	1187	ENSG00000186510,ENST00000331433;;;ENST00000331433	11kb from CLCNKB; simultaneous mutation in CLCNKA and CLCNKB	Bartter syndrome, type 4b, digenic	613090	Digenic recessive	3	Clcnka,Clcnkb
1p36.13	1:16043782-16057326	CLCNKB	Chloride channel, kidney, B	602023	CLCNKB	1188	ENSG00000184908,ENST00000375679;;;ENST00000375679	unequal crossingover with CLCNKA	Bartter syndrome, type 3	607364	Autosomal recessive	3	Clcnka,Clcnkb
1p36.13	1:16043782-16057326	CLCNKB	Chloride channel, kidney, B	602023	CLCNKB	1188	ENSG00000184908,ENST00000375679;;;ENST00000375679	unequal crossingover with CLCNKA	Bartter syndrome, type 4b, digenic	613090	Digenic recessive	3	Clcnka,Clcnkb
1p36.12	1:20633458-20651511	PINK1, PARK6	PTEN-induced putative kinase 1	608309	PINK1	65018	ENSG00000158828,ENST00000321556;;;ENST00000321556		Parkinson disease 6, early onset	605909	Autosomal recessive	3	Pink1
1p36.12	1:21508984-21578410	ALPL, HOPS, TNSALP, HPPA, HPPO, HPPI, HPPC	Alkaline phosphatase, liver/bone/kidney	171760	ALPL	249	ENSG00000162551,ENST00000374840;;;ENST00000374840		Hypophosphatasia, adult	146300	Autosomal dominant; Autosomal recessive	3	Alpl
1p36.12	1:21508984-21578410	ALPL, HOPS, TNSALP, HPPA, HPPO, HPPI, HPPC	Alkaline phosphatase, liver/bone/kidney	171760	ALPL	249	ENSG00000162551,ENST00000374840;;;ENST00000374840		Hypophosphatasia, childhood	241510	Autosomal recessive	3	Alpl
1p36.12	1:21508984-21578410	ALPL, HOPS, TNSALP, HPPA, HPPO, HPPI, HPPC	Alkaline phosphatase, liver/bone/kidney	171760	ALPL	249	ENSG00000162551,ENST00000374840;;;ENST00000374840		Hypophosphatasia, infantile	241500	Autosomal recessive	3	Alpl
1p36.12	1:21508984-21578410	ALPL, HOPS, TNSALP, HPPA, HPPO, HPPI, HPPC	Alkaline phosphatase, liver/bone/kidney	171760	ALPL	249	ENSG00000162551,ENST00000374840;;;ENST00000374840		Odontohypophosphatasia	146300	Autosomal dominant; Autosomal recessive	3	Alpl
1p36.11	1:25272486-25330445	RHD, HDFNRH	Rhesus system D polypeptide	111680	RHD	6007	ENSG00000187010,ENST00000328664;;;ENST00000328664		[Blood group, RH system]	111690		3	Rhd
1p36.11	1:25272486-25330445	RHD, HDFNRH	Rhesus system D polypeptide	111680	RHD	6007	ENSG00000187010,ENST00000328664;;;ENST00000328664		{Hemolytic disease of fetus and newborn, RH-induced}	619462	Isolated cases	3	Rhd
1p34.3	1:36088892-36093932	ADPRHL2, ARH3, CONDSIAS	ADP-ribosylhydrolase-like 2	610624	ADPRS	54936	ENSG00000116863,ENST00000373178;;;ENST00000373178		Neurodegeneration, childhood-onset, stress-induced, with variable ataxia and seizures	618170	Autosomal recessive	3	Adprs
1p33	1:46394317-46413845	FAAH	Fatty acid amide hydrolase	602935	FAAH	2166	ENSG00000117480,ENST00000243167;;;ENST00000243167		{Drug addiction, susceptibility to}	606581		3	Faah
1p32.3	1:53196824-53214197	CPT2, IIAE4	Carnitine palmitoyltransferase II	600650	CPT2	1376	ENSG00000157184,ENST00000371486;;;ENST00000371486	formerly at 1p13	CPT II deficiency, infantile	600649	Autosomal recessive	3	Cpt2
1p32.3	1:53196824-53214197	CPT2, IIAE4	Carnitine palmitoyltransferase II	600650	CPT2	1376	ENSG00000157184,ENST00000371486;;;ENST00000371486	formerly at 1p13	CPT II deficiency, lethal neonatal	608836	Autosomal recessive	3	Cpt2
1p32.3	1:53196824-53214197	CPT2, IIAE4	Carnitine palmitoyltransferase II	600650	CPT2	1376	ENSG00000157184,ENST00000371486;;;ENST00000371486	formerly at 1p13	CPT II deficiency, myopathic, stress-induced	255110	Autosomal dominant; Autosomal recessive	3	Cpt2
1p32.3	1:53196824-53214197	CPT2, IIAE4	Carnitine palmitoyltransferase II	600650	CPT2	1376	ENSG00000157184,ENST00000371486;;;ENST00000371486	formerly at 1p13	{Encephalopathy, acute, infection-induced, 4, susceptibility to}	614212	Autosomal dominant; Autosomal recessive	3	Cpt2
1p31.1	1:78620448-78646145	IFI44L	Interferon-induced protein 44-like	613975	IFI44L	10964	ENSG00000137959,ENST00000370751;;;ENST00000370751					Ifi44l
1p31.1	1:78649789-78664078	IFI44, P44	Interferon-induced protein 44	610468	IFI44	10561	ENSG00000137965,ENST00000370747;;;ENST00000370747					Ifi44
1p12	1:117863485-117929621	GDAP2, SCAR27	Ganglioside-induced differentiation-associated protein 2	618128	GDAP2	54834	ENSG00000196505,ENST00000369443;;;ENST00000369443		Spinocerebellar ataxia, autosomal recessive 27	618369	Autosomal recessive	3	Gdap2
1p11	1:120400001-123400000	MNRI	Meningioma, radiation-induced	606190		117192			Meningioma, radiation-induced	606190		2
1q21.3	1:151156649-151159749	TNFAIP8L2, TIPE2	Tumor necrosis factor-alpha-induced protein 8-like 2	612112	TNFAIP8L2	79626	ENSG00000163154,ENST00000368910;;;ENST00000368910					Tnfaip8l2
1q22	1:155127876-155134899	EFNA1, EPLG1, TNFAIP4	eph-related receptor tyrosine kinase ligand 1 (tumor necrosis factor, alpha-induced protein 4)	191164	EFNA1	1942	ENSG00000169242,ENST00000368407;;;ENST00000368407					Efna1
1q22	1:155185824-155192915	MUC1, PUM, ADTKD2	Mucin 1, cell surface associated	158340	MUC1	4582	ENSG00000185499,ENST00000368392	5cM proximal to SPTA1	Tubulointerstitial kidney disease, autosomal dominant, 2	174000	Autosomal dominant	3	Muc1
1q23.2	1:160288594-160343250	COPA, AILJK	Coatomer protein complex, subunit alpha	601924	COPA	1314	ENSG00000122218,ENST00000241704;;;ENST00000241704		{Autoimmune interstitial lung, joint, and kidney disease}	616414	Autosomal dominant	3	Copa
1q23.3	1:164559184-164886047	PBX1, CAKUHED	Pre-B cell leukemia transcription factor-1	176310	PBX1	5087	ENSG00000185630,ENST00000420696;;;ENST00000420696	pseudogene PBXP1 on chr.3	Congenital anomalies of kidney and urinary tract syndrome with or without hearing loss, abnormal ears, or developmental delay	617641	Autosomal dominant	3	Pbx1
1q24.3	1:171635417-171652688	MYOC, TIGR, GLC1A, JOAG, GPOA	Myocilin (trabecular meshwork-induced glucocorticoid response protein)	601652	MYOC	4653	ENSG00000034971,ENST00000037502;;;ENST00000037502		Glaucoma 1A, primary open angle	137750	Autosomal dominant	3	Myoc
1q31.1	1:186311652-186375253	TPR	Tumor potentiating region (translocated promoter region)	189940	TPR	7175	ENSG00000047410,ENST00000367478;;;ENST00000367478	fused with MET in chemically induced tumor				Tpr
1q32.1	1:204154819-204166337	REN, RTD, ADTKD4	Renin	179820	REN	5972	ENSG00000143839,ENST00000272190;;;ENST00000272190	~24cM distal to AT3	Renal tubular dysgenesis	267430	Autosomal recessive	3	Ren1,Ren2
1q32.1	1:204154819-204166337	REN, RTD, ADTKD4	Renin	179820	REN	5972	ENSG00000143839,ENST00000272190;;;ENST00000272190	~24cM distal to AT3	Tubulointerstitial kidney disease, autosomal dominant, 4	613092	Autosomal dominant	3	Ren1,Ren2
1q32.1	1:204154819-204166337	REN, RTD, ADTKD4	Renin	179820	REN	5972	ENSG00000143839,ENST00000272190;;;ENST00000272190	~24cM distal to AT3	[Hyperproreninemia]			3	Ren1,Ren2
1q32.1	1:205142505-205211702	DSTYK, KIAA0472, RIP5, DUSTYPK, CAKUT1, SPG23	Dual serine/threonine and tyrosine protein kinase	612666	DSTYK	25778	ENSG00000133059,ENST00000367162;;;ENST00000367162		Congenital anomalies of kidney and urinary tract 1	610805	Autosomal dominant	3	Dstyk
1q32.1	1:205142505-205211702	DSTYK, KIAA0472, RIP5, DUSTYPK, CAKUT1, SPG23	Dual serine/threonine and tyrosine protein kinase	612666	DSTYK	25778	ENSG00000133059,ENST00000367162;;;ENST00000367162		Spastic paraplegia 23	270750	Autosomal recessive	3	Dstyk
2p23.3	2:27212041-27217183	ATRAID, APR3	All-trans retinoic acid-induced differentiation factor	619682	ATRAID	51374	ENSG00000138085,ENST00000380171;;;ENST00000380171					Atraid
2p11.2	2:85537467-85538886	PARTICL	Promoter of MAT2A antisense radiation-induced circulating long noncoding RNA	616350	PARTICL	100630918	ENSG00000286532,ENST00000667933	overlaps promoter of MAT2A on opposite strand
2q13	2:108719482-109842301	RANBP2, NUP358, ANE1, IIAE3	RAN-binding protein 2	601181	RANBP2	5903	ENSG00000153201,ENST00000283195;;;ENST00000283195		{Encephalopathy, acute, infection-induced, 3, susceptibility to}	608033	Autosomal dominant	3	Ranbp2
2q14.1-q14.2	2:118088471-118110997	INSIG2	Insulin-induced gene 2	608660	INSIG2	51141	ENSG00000125629,ENST00000245787;;;ENST00000245787					Insig2
2q23.3	2:151357592-151381340	TNFAIP6	Tumor necrosis factor, alpha-induced protein-6	600410	TNFAIP6	7130	ENSG00000123610,ENST00000243347;;;ENST00000243347					Tnfaip6
2q24.2	2:162267074-162318684	IFIH1, MDA5, AGS7, SGMRT1, IMD95	Interferon induced with helicase C domain 1	606951	IFIH1	64135	ENSG00000115267,ENST00000649979;;;ENST00000649979		Aicardi-Goutieres syndrome 7	615846	Autosomal dominant	3	Ifih1
2q24.2	2:162267074-162318684	IFIH1, MDA5, AGS7, SGMRT1, IMD95	Interferon induced with helicase C domain 1	606951	IFIH1	64135	ENSG00000115267,ENST00000649979;;;ENST00000649979		Immunodeficiency 95	619773	Autosomal recessive	3	Ifih1
2q24.2	2:162267074-162318684	IFIH1, MDA5, AGS7, SGMRT1, IMD95	Interferon induced with helicase C domain 1	606951	IFIH1	64135	ENSG00000115267,ENST00000649979;;;ENST00000649979		Singleton-Merten syndrome 1	182250	Autosomal dominant	3	Ifih1
2q33.3	2:207239811-207245887	MYOSLID	Myocardin-induced smooth muscle long noncoding RNA, inducer of differentiation	618976	MYOSLID	105373853	ENSG00000229647,ENST00000430494	overlaps with 3 other lncRNAs in the opposite direction
2q37.1	2:230165186-230225636	SP110, IFI41, IFI75, VODI	SP110 nuclear body protein (interferon-induced protein 41, 30kD; interferon-induced protein 75, 52kD)	604457	SP110	3431	ENSG00000135899,ENST00000258381;;;ENST00000258381		Hepatic venoocclusive disease with immunodeficiency	235550	Autosomal recessive	3	Gm15753,Gm16026,Sp110
2q37.1	2:230165186-230225636	SP110, IFI41, IFI75, VODI	SP110 nuclear body protein (interferon-induced protein 41, 30kD; interferon-induced protein 75, 52kD)	604457	SP110	3431	ENSG00000135899,ENST00000258381;;;ENST00000258381		{Mycobacterium tuberculosis, susceptibility to}	607948		3	Gm15753,Gm16026,Sp110
3p24.1	3:28321047-28348824	AZI2, AZ2, NAP1, TILP	5-azacytidine-induced protein 2	609916	AZI2	64343	ENSG00000163512,ENST00000479665;;;ENST00000479665					Azi2
3q21.3	3:128051641-128071683	SEC61A1, SEC61, ADTKD5	SEC61 translocon, alpha-1 subunit	609213	SEC61A1	29927	ENSG00000058262,ENST00000243253;;;ENST00000243253		Tubulointerstitial kidney disease, autosomal dominant, 5	617056	Autosomal dominant	3	Sec61a1
3q22.3	3:138061990-138115608	DZIP1L, DZIP2, PKD5	DAZ-interacting zinc finger protein 1-like	617570	DZIP1L	199221	ENSG00000158163,ENST00000327532;;;ENST00000327532		Polycystic kidney disease 5	617610	Autosomal recessive	3	Dzip1l
3q22.3	3:138160988-138174921	DBR1	Debranching RNA lariats 1	607024	DBR1	51163	ENSG00000138231,ENST00000260803;;;ENST00000260803		{Encephalitis, acute, infection (viral)-induced, susceptibility to, 11}	619441	Autosomal recessive	3	Dbr1
3q26.32	3:179017223-179072513	WIG1	Wildtype p53-induced gene	606452	ZMAT3	64393	ENSG00000172667,ENST00000311417;;;ENST00000311417					Zmat3
3q27.3	3:186570720-186585793	DNAJB11, HEDJ, DJ9, ABBP2, PKD6	DNAJ/HSP40 homolog, subfamily B, member 11	611341	DNAJB11	51726	ENSG00000090520,ENST00000265028;;;ENST00000265028		Polycystic kidney disease 6 with or without polycystic liver disease	618061	Autosomal dominant	3	Dnajb11
4q22.1	4:88007635-88077777	PKD2	Polycystin-2	173910	PKD2	5311	ENSG00000118762,ENST00000237596;;;ENST00000237596		Polycystic kidney disease 2	613095	Autosomal dominant	3	Pkd2
4q24	4:105369077-105474070	PPA2, SCFI, SCFAI	Pyrophosphatase, inorganic, 2	609988	PPA2	27068	ENSG00000138777,ENST00000341695;;;ENST00000341695	mutation identified in 1 SCFAI family	?Sudden cardiac failure, alcohol-induced	617223	Autosomal recessive	3	Ppa2
4q24	4:105369077-105474070	PPA2, SCFI, SCFAI	Pyrophosphatase, inorganic, 2	609988	PPA2	27068	ENSG00000138777,ENST00000341695;;;ENST00000341695	mutation identified in 1 SCFAI family	Sudden cardiac failure, infantile	617222	Autosomal recessive	3	Ppa2
5p15.33	5:2712591-2715237	LSINCT5	Long stress-induced noncoding transcript 5	615764	LSINCT5	101234261	ENSG00000281560,ENST00000626215
5p13.2	5:34656328-34832612	RAI14, KIAA1334	Retinoic acid-induced 14	606586	RAI14	26064	ENSG00000039560,ENST00000265109;;;ENST00000265109					Rai14
5q23.1	5:119268759-119399688	TNFAIP8, SCCS2	Tumor necrosis factor-alpha-induced protein 8	612111	TNFAIP8	25816	ENSG00000145779,ENST00000504771;;;ENST00000504771					Tnfaip8
5q31.1	5:136028988-136063818	TGFBI, CSD2, CDGG1, CSD, BIGH3, CDG2, EBMD	Transforming growth factor, beta-induced, 68kD	601692	TGFBI	7045	ENSG00000120708,ENST00000442011;;;ENST00000442011		Corneal dystrophy, Avellino type	607541	Autosomal dominant	3	Tgfbi
5q31.1	5:136028988-136063818	TGFBI, CSD2, CDGG1, CSD, BIGH3, CDG2, EBMD	Transforming growth factor, beta-induced, 68kD	601692	TGFBI	7045	ENSG00000120708,ENST00000442011;;;ENST00000442011		Corneal dystrophy, epithelial basement membrane	121820	Autosomal dominant	3	Tgfbi
5q31.1	5:136028988-136063818	TGFBI, CSD2, CDGG1, CSD, BIGH3, CDG2, EBMD	Transforming growth factor, beta-induced, 68kD	601692	TGFBI	7045	ENSG00000120708,ENST00000442011;;;ENST00000442011		Corneal dystrophy, Groenouw type I	121900	Autosomal dominant	3	Tgfbi
5q31.1	5:136028988-136063818	TGFBI, CSD2, CDGG1, CSD, BIGH3, CDG2, EBMD	Transforming growth factor, beta-induced, 68kD	601692	TGFBI	7045	ENSG00000120708,ENST00000442011;;;ENST00000442011		Corneal dystrophy, lattice type I	122200	Autosomal dominant	3	Tgfbi
5q31.1	5:136028988-136063818	TGFBI, CSD2, CDGG1, CSD, BIGH3, CDG2, EBMD	Transforming growth factor, beta-induced, 68kD	601692	TGFBI	7045	ENSG00000120708,ENST00000442011;;;ENST00000442011		Corneal dystrophy, lattice type IIIA	608471	Autosomal dominant	3	Tgfbi
5q31.1	5:136028988-136063818	TGFBI, CSD2, CDGG1, CSD, BIGH3, CDG2, EBMD	Transforming growth factor, beta-induced, 68kD	601692	TGFBI	7045	ENSG00000120708,ENST00000442011;;;ENST00000442011		Corneal dystrophy, Reis-Bucklers type	608470	Autosomal dominant	3	Tgfbi
5q31.1	5:136028988-136063818	TGFBI, CSD2, CDGG1, CSD, BIGH3, CDG2, EBMD	Transforming growth factor, beta-induced, 68kD	601692	TGFBI	7045	ENSG00000120708,ENST00000442011;;;ENST00000442011		Corneal dystrophy, Thiel-Behnke type	602082	Autosomal dominant	3	Tgfbi
6p22.3	6:15200001-25200000	CIHL	Hearing loss, cisplatin-induced, susceptibility to	613290		100381207		associated with rs12201199	{?Hearing loss, cisplatin-induced, susceptibility to}	613290		2
6p22.3	6:24356903-24358285	KAAG1, RU2AS	Kidney-associated antigen 1	608211	KAAG1	353219	ENSG00000146049,ENST00000274766
6p22.2	6:25723743-25832052	SLC17A1, NPT1	Solute carrier family 17, sodium phosphate, member-1 (Sodium phosphate transport 1, kidney)	182308	SLC17A1	6568	ENSG00000124568,ENST00000244527;;;ENST00000244527					Slc17a1
6p22.1	6:29942532-29945870	HLA-A	Major histocompatibility complex, class I, A	142800	HLA-A	3105	ENSG00000206503,ENST00000376809;;;ENST00000376809		{Hypersensitivity syndrome, carbamazepine-induced, susceptibility to}	608579		3	Gm10499,Gm8909,H2-Bl,H2-D1,H2-K1,H2-Q1,H2-Q10,H2-Q2,H2-Q4,H2-Q6,H2-Q7
6p21.33	6:31353875-31357179	HLA-B, SPDA1	Major histocompatibility complex, class I, B	142830	HLA-B	3106	ENSG00000234745,ENST00000412585;;;ENST00000412585		{Abacavir hypersensitivity, susceptibility to}			3	Gm7030,Gm8909,H2-Bl,H2-D1,H2-K1,H2-M1,H2-M10.1,H2-M10.2,H2-M10.3,H2-M10.4,H2-M10.5,H2-M10.6,H2-M11,H2-M2,H2-M5,H2-M9,H2-Q1,H2-Q10,H2-Q2,H2-Q4,H2-Q6,H2-Q7,H2-T10,H2-T22,H2-T3
6p21.33	6:31353875-31357179	HLA-B, SPDA1	Major histocompatibility complex, class I, B	142830	HLA-B	3106	ENSG00000234745,ENST00000412585;;;ENST00000412585		{Drug-induced liver injury due to flucloxacillin}			3	Gm7030,Gm8909,H2-Bl,H2-D1,H2-K1,H2-M1,H2-M10.1,H2-M10.2,H2-M10.3,H2-M10.4,H2-M10.5,H2-M10.6,H2-M11,H2-M2,H2-M5,H2-M9,H2-Q1,H2-Q10,H2-Q2,H2-Q4,H2-Q6,H2-Q7,H2-T10,H2-T22,H2-T3
6p21.33	6:31353875-31357179	HLA-B, SPDA1	Major histocompatibility complex, class I, B	142830	HLA-B	3106	ENSG00000234745,ENST00000412585;;;ENST00000412585		{Spondyloarthropathy, susceptibility to, 1}	106300	Multifactorial	3	Gm7030,Gm8909,H2-Bl,H2-D1,H2-K1,H2-M1,H2-M10.1,H2-M10.2,H2-M10.3,H2-M10.4,H2-M10.5,H2-M10.6,H2-M11,H2-M2,H2-M5,H2-M9,H2-Q1,H2-Q10,H2-Q2,H2-Q4,H2-Q6,H2-Q7,H2-T10,H2-T22,H2-T3
6p21.33	6:31353875-31357179	HLA-B, SPDA1	Major histocompatibility complex, class I, B	142830	HLA-B	3106	ENSG00000234745,ENST00000412585;;;ENST00000412585		{Stevens-Johnson syndrome, susceptibility to}	608579		3	Gm7030,Gm8909,H2-Bl,H2-D1,H2-K1,H2-M1,H2-M10.1,H2-M10.2,H2-M10.3,H2-M10.4,H2-M10.5,H2-M10.6,H2-M11,H2-M2,H2-M5,H2-M9,H2-Q1,H2-Q10,H2-Q2,H2-Q4,H2-Q6,H2-Q7,H2-T10,H2-T22,H2-T3
6p21.33	6:31353875-31357179	HLA-B, SPDA1	Major histocompatibility complex, class I, B	142830	HLA-B	3106	ENSG00000234745,ENST00000412585;;;ENST00000412585		{Synovitis, chronic, susceptibility to}			3	Gm7030,Gm8909,H2-Bl,H2-D1,H2-K1,H2-M1,H2-M10.1,H2-M10.2,H2-M10.3,H2-M10.4,H2-M10.5,H2-M10.6,H2-M11,H2-M2,H2-M5,H2-M9,H2-Q1,H2-Q10,H2-Q2,H2-Q4,H2-Q6,H2-Q7,H2-T10,H2-T22,H2-T3
6p21.33	6:31353875-31357179	HLA-B, SPDA1	Major histocompatibility complex, class I, B	142830	HLA-B	3106	ENSG00000234745,ENST00000412585;;;ENST00000412585		{Toxic epidermal necrolysis, susceptibility to}	608579		3	Gm7030,Gm8909,H2-Bl,H2-D1,H2-K1,H2-M1,H2-M10.1,H2-M10.2,H2-M10.3,H2-M10.4,H2-M10.5,H2-M10.6,H2-M11,H2-M2,H2-M5,H2-M9,H2-Q1,H2-Q10,H2-Q2,H2-Q4,H2-Q6,H2-Q7,H2-T10,H2-T22,H2-T3
6p21.31	6:35573590-35728583	FKBP5, FKBP51	FK506-binding protein 5	602623	FKBP5	2289	ENSG00000096060,ENST00000357266;;;ENST00000357266		{Major depressive disorder and accelerated response to antidepressant drug treatment}	608516		3	Fkbp5
6p21.31	6:36027808-36124214	MAPK14, CSBP1	Mitogen-activated protein kinase 14 (cytokine suppressive anti-inflammatory drug binding protein 1)	600289	MAPK14	1432	ENSG00000112062,ENST00000229794;;;ENST00000229794					Mapk14
6p12.3-p12.2	6:51615299-52087615	FCYT, PKHD1, ARPKD, PKD4	Fibrocystin	606702	PKHD1	5314	ENSG00000170927,ENST00000371117;;;ENST00000371117		Polycystic kidney disease 4, with or without hepatic disease	263200	Autosomal recessive	3	Pkhd1
6q14.3	6:84732496-84764598	TBX18, CAKUT2	T-box 18	604613	TBX18	9096	ENSG00000112837,ENST00000369663;;;ENST00000369663		Congenital anomalies of kidney and urinary tract 2	143400	Autosomal dominant	3	Tbx18
6q21	6:105992690-106109938	PRDM1, BLIMP1	PR domain-containing protein 1 (B-lymphocyte-induced maturation protein 1)	603423	PRDM1	639	ENSG00000057657,ENST00000369096;;;ENST00000369096					Prdm1
6q23.3	6:137866349-137883312	TNFAIP3, A20, OTUD7C, AIFBL1	Tumor necrosis factor-alpha-induced protein 3	191163	TNFAIP3	7128	ENSG00000118503,ENST00000612899;;;ENST00000612899		Autoinflammatory syndrome, familial, Behcet-like 1	616744	Autosomal dominant	3	Tnfaip3
6q24.2	6:143059213-143343883	AIG1	Androgen-induced gene 1	608514	AIG1	51390	ENSG00000146416,ENST00000357847;;;ENST00000357847					Aig1
7p21.3	7:7968796-8089080	GLCCI1, TSSN1, GCTR	Glucocorticoid-induced transcript 1	614283	GLCCI1	113263	ENSG00000106415,ENST00000223145;;;ENST00000223145		{Glucocorticoid therapy, response to}	614400		3	Glcci1
7q21.12	7:87365896-87476027	ABCB4, PGY3, MDR3, ICP3	ATP-binding cassette, subfamily B, member 4 (P-glycoprotein-3/multiple drug resistance-3)	171060	ABCB4	5244	ENSG00000005471,ENST00000649586;;;ENST00000649586	within 500kb of MDR1	Cholestasis, intrahepatic, of pregnancy, 3	614972	Autosomal dominant; Autosomal recessive	3	Abcb4
7q21.12	7:87365896-87476027	ABCB4, PGY3, MDR3, ICP3	ATP-binding cassette, subfamily B, member 4 (P-glycoprotein-3/multiple drug resistance-3)	171060	ABCB4	5244	ENSG00000005471,ENST00000649586;;;ENST00000649586	within 500kb of MDR1	Cholestasis, progressive familial intrahepatic 3	602347	Autosomal recessive	3	Abcb4
7q21.12	7:87365896-87476027	ABCB4, PGY3, MDR3, ICP3	ATP-binding cassette, subfamily B, member 4 (P-glycoprotein-3/multiple drug resistance-3)	171060	ABCB4	5244	ENSG00000005471,ENST00000649586;;;ENST00000649586	within 500kb of MDR1	Gallbladder disease 1	600803	Autosomal dominant; Autosomal recessive	3	Abcb4
7q21.12	7:87503017-87713295	ABCB1, PGY1, MDR1, IBD13, CLCs	ATP-binding cassette, subfamily B, member 1 (P-glycoprotein-1/multiple drug resistance-1)	171050	ABCB1	5243	ENSG00000085563,ENST00000622132;;;ENST00000622132		{Colchicine resistance}	120080		3	Abcb1a,Abcb1b
7q21.12	7:87503017-87713295	ABCB1, PGY1, MDR1, IBD13, CLCs	ATP-binding cassette, subfamily B, member 1 (P-glycoprotein-1/multiple drug resistance-1)	171050	ABCB1	5243	ENSG00000085563,ENST00000622132;;;ENST00000622132		{Inflammatory bowel disease 13}	612244		3	Abcb1a,Abcb1b
7q32.3	7:130877562-131109925	LINC-PINT, PINT	Long intergenic noncoding RNA, p53-induced transcript	618212	LINC-PINT	378805	ENSG00000231721,ENST00000433079					Lncpint
7q36.1	7:150991017-151014588	NOS3	Nitric oxide synthase 3, endothelial cell	163729	NOS3	4846	ENSG00000164867,ENST00000297494;;;ENST00000297494		{Alzheimer disease, late-onset, susceptibility to}	104300	Autosomal dominant	3	Nos3
7q36.1	7:150991017-151014588	NOS3	Nitric oxide synthase 3, endothelial cell	163729	NOS3	4846	ENSG00000164867,ENST00000297494;;;ENST00000297494		{Coronary artery spasm 1, susceptibility to}			3	Nos3
7q36.1	7:150991017-151014588	NOS3	Nitric oxide synthase 3, endothelial cell	163729	NOS3	4846	ENSG00000164867,ENST00000297494;;;ENST00000297494		{Hypertension, pregnancy-induced}	189800	Autosomal dominant	3	Nos3
7q36.1	7:150991017-151014588	NOS3	Nitric oxide synthase 3, endothelial cell	163729	NOS3	4846	ENSG00000164867,ENST00000297494;;;ENST00000297494		{Hypertension, susceptibility to}	145500	Multifactorial	3	Nos3
7q36.1	7:150991017-151014588	NOS3	Nitric oxide synthase 3, endothelial cell	163729	NOS3	4846	ENSG00000164867,ENST00000297494;;;ENST00000297494		{Ischemic stroke, susceptibility to}	601367	Multifactorial	3	Nos3
7q36.1	7:150991017-151014588	NOS3	Nitric oxide synthase 3, endothelial cell	163729	NOS3	4846	ENSG00000164867,ENST00000297494;;;ENST00000297494		{Placental abruption}			3	Nos3
7q36.3	7:155297878-155310235	INSIG1	Insulin-induced gene 1	602055	INSIG1	3638	ENSG00000186480,ENST00000340368;;;ENST00000340368					Insig1
8q21.11	8:74350403-74488872	GDAP1, CMT4A, CMT2K, CMTRIA	Ganglioside-induced differentiation-associated protein 1	606598	GDAP1	54332	ENSG00000104381,ENST00000220822;;;ENST00000220822		Charcot-Marie-Tooth disease, axonal, type 2K	607831	Autosomal dominant; Autosomal recessive	3	Gdap1
8q21.11	8:74350403-74488872	GDAP1, CMT4A, CMT2K, CMTRIA	Ganglioside-induced differentiation-associated protein 1	606598	GDAP1	54332	ENSG00000104381,ENST00000220822;;;ENST00000220822		Charcot-Marie-Tooth disease, axonal, with vocal cord paresis	607706	Autosomal recessive	3	Gdap1
8q21.11	8:74350403-74488872	GDAP1, CMT4A, CMT2K, CMTRIA	Ganglioside-induced differentiation-associated protein 1	606598	GDAP1	54332	ENSG00000104381,ENST00000220822;;;ENST00000220822		Charcot-Marie-Tooth disease, recessive intermediate, A	608340	Autosomal recessive	3	Gdap1
8q21.11	8:74350403-74488872	GDAP1, CMT4A, CMT2K, CMTRIA	Ganglioside-induced differentiation-associated protein 1	606598	GDAP1	54332	ENSG00000104381,ENST00000220822;;;ENST00000220822		Charcot-Marie-Tooth disease, type 4A	214400	Autosomal recessive	3	Gdap1
8q21.3	8:89901868-89927888	OSGIN2, C8orf1	Oxidative stress-induced growth inhibitor family member 2	604598	OSGIN2	734	ENSG00000164823,ENST00000451899;;;ENST00000451899					Osgin2
8q24.3	8:143018529-143022409	LY6E, RIGE, SCA2	Lymphocyte antigen 6 complex, locus E (retinoic acid induced gene E)	601384	LY6E	4061	ENSG00000160932,ENST00000292494;;;ENST00000292494					Ly6e
9q33.3	9:123354065-123380326	CRB2, FSGS9, VMCKD	Crumbs cell polarity complex component 2	609720	CRB2	286204	ENSG00000148204,ENST00000373631;;;ENST00000373631		Focal segmental glomerulosclerosis 9	616220	Autosomal recessive	3	Crb2
9q33.3	9:123354065-123380326	CRB2, FSGS9, VMCKD	Crumbs cell polarity complex component 2	609720	CRB2	286204	ENSG00000148204,ENST00000373631;;;ENST00000373631		Ventriculomegaly with cystic kidney disease	219730	Autosomal recessive	3	Crb2
9q34.13	9:131125586-131234663	NUP214, D9S46E, CAN, CAIN, IIAE9	Nucleoporin, 214kD	114350	NUP214	8021	ENSG00000126883,ENST00000359428;;;ENST00000359428	fused with DEK in AML; fused with ABL1 in T-ALL	Leukemia, acute myeloid, somatic	601626		3	Nup214
9q34.13	9:131125586-131234663	NUP214, D9S46E, CAN, CAIN, IIAE9	Nucleoporin, 214kD	114350	NUP214	8021	ENSG00000126883,ENST00000359428;;;ENST00000359428	fused with DEK in AML; fused with ABL1 in T-ALL	Leukemia, T-cell acute lymphoblastic, somatic	613065		3	Nup214
9q34.13	9:131125586-131234663	NUP214, D9S46E, CAN, CAIN, IIAE9	Nucleoporin, 214kD	114350	NUP214	8021	ENSG00000126883,ENST00000359428;;;ENST00000359428	fused with DEK in AML; fused with ABL1 in T-ALL	{Encephalopathy, acute, infection-induced, susceptibility to, 9}	618426	Autosomal recessive	3	Nup214
10q22.1	10:72893739-72933036	OIT3, LZP	Oncoprotein-induced transcript 3, mouse, homolog of	609330	OIT3	170392	ENSG00000138315,ENST00000334011;;;ENST00000334011					Oit3
10q23.31	10:89302046-89309271	IFIT2, IFI54, G10P2	Interferon-induced protein with tetratricopeptide repeats 2	147040	IFIT2	3433	ENSG00000119922,ENST00000371826;;;ENST00000371826					Ifit2
10q23.31	10:89327997-89340968	IFIT4	Interferon-induced protein with tetratricopeptide repeats 4	604650	IFIT3	3437	ENSG00000119917,ENST00000371818;;;ENST00000371818					Ifit3,Ifit3b
10q23.31	10:89392623-89406487	IFIT1, IFI56, G10P1, IFNAI1	Interferon-induced protein with tetratricopeptide repeats 1	147690	IFIT1	3434	ENSG00000185745,ENST00000371804;;;ENST00000371804	10q25-q26 = conflicting site				Ifit1,Ifit1bl1,Ifit1bl2
10q23.31	10:89414568-89420997	IFIT5, RI58, ISG58	Interferon-induced protein with tetratricopeptide repeats 5	616135	IFIT5	24138	ENSG00000152778,ENST00000371795;;;ENST00000371795
10q23.33	10:95036772-95069497	CYP2C8, CYP2C8DM	Cytochrome P450, subfamily IIc, polypeptide 8	601129	CYP2C8	1558	ENSG00000138115,ENST00000371270;;;ENST00000371270		{Drug metabolism, altered, CYP2C8-related}	618018		3	Cyp2c29,Cyp2c37,Cyp2c38,Cyp2c39,Cyp2c50,Cyp2c65,Cyp2c66
10q24.2	10:97677424-97687241	AVPI1, VIT32	Arginine vasopressin-induced protein 1	618537	AVPI1	60370	ENSG00000119986,ENST00000370626;;;ENST00000370626					Avpi1
11p15.5	11:298200-299526	IFITM5, OI5	Interferon-induced transmembrane protein 5	614757	IFITM5	387733	ENSG00000206013,ENST00000382614;;;ENST00000382614		Osteogenesis imperfecta, type V	610967	Autosomal dominant	3	Ifitm5
11p15.5	11:307816-309395	IFITM2	Interferon-induced transmembrane protein 1	605578	IFITM2	10581	ENSG00000185201,ENST00000616316;;;ENST00000616316					Ifitm2
11p15.5	11:314040-315272	IFITM1, IFI17, LEU13	Interferon-induced transmembrane protein 1	604456	IFITM1	8519	ENSG00000185885,ENST00000408968;;;ENST00000408968					Ifitm1
11p15.5	11:319676-320860	IFITM3	Interferon-induced transmembrane protein 3	605579	IFITM3	10410	ENSG00000142089,ENST00000399808;;;ENST00000399808		{Influenza, severe, susceptibility to}	614680		3	Ifitm2,Ifitm3,Ifitm7
11p15.5	11:799184-809501	PIDD1, LRDD, MRT75	p53-induced death domain protein 1	605247	PIDD1	55367	ENSG00000177595,ENST00000347755;;;ENST00000347755		Intellectual developmental disorder, autosomal recessive 75, with neuropsychiatric features and variant lissencephaly	619827	Autosomal recessive	3	Pidd1
11p15.5	11:1732406-1750595	IFITM10, DSPA3	Interferon-induced transmembrane protein 10	618293	IFITM10	402778	ENSG00000244242,ENST00000340134;;;ENST00000340134					Ifitm10
11q12.3	11:62624829-62646613	GANAB, PKD3	Neutral alpha-glucosidase AB	104160	GANAB	23193	ENSG00000089597,ENST00000356638;;;ENST00000356638		Polycystic kidney disease 3	600666	Autosomal dominant	3	Ganab
11q13.1	11:64185272-64204543	STIP1, HOP	Stress-induced phosphoprotein 1	605063	STIP1	10963	ENSG00000168439,ENST00000305218;;;ENST00000305218					Stip1
11q13.1	11:65638101-65650912	SIPA1, SPA1	Signal-induced proliferation-associated gene-1	602180	SIPA1	6494	ENSG00000213445,ENST00000534313;;;ENST00000534313					Sipa1
11q13.2	11:67364168-67374177	CLCF1, BSF3, CLC, CISS2	Cardiotrophin-like cytokine	607672	CLCF1	23529	ENSG00000175505,ENST00000312438;;;ENST00000312438		Cold-induced sweating syndrome 2	610313	Autosomal recessive	3	Clcf1
11q13.2	11:67991100-68004097	UNC93B1, IIAE1	unc-93 homolog B1, TLR signaling regulator	608204	UNC93B1	81622	ENSG00000110057,ENST00000227471;;;ENST00000227471		{Encephalopathy, acute, infection-induced (herpes-specific), susceptibility to, 1}	610551		3	Unc93b1
11q13.2	11:68298412-68449275	LRP5, BMND1, LRP7, LR3, OPPG, VBCH2, OPTA1, EVR4, PCLD4	Low density lipoprotein receptor-related protein-5	603506	LRP5	4041	ENSG00000162337,ENST00000294304;;;ENST00000294304		Exudative vitreoretinopathy 4	601813	Autosomal dominant; Autosomal recessive	3	Lrp5
11q13.2	11:68298412-68449275	LRP5, BMND1, LRP7, LR3, OPPG, VBCH2, OPTA1, EVR4, PCLD4	Low density lipoprotein receptor-related protein-5	603506	LRP5	4041	ENSG00000162337,ENST00000294304;;;ENST00000294304		Hyperostosis, endosteal	144750	Autosomal dominant	3	Lrp5
11q13.2	11:68298412-68449275	LRP5, BMND1, LRP7, LR3, OPPG, VBCH2, OPTA1, EVR4, PCLD4	Low density lipoprotein receptor-related protein-5	603506	LRP5	4041	ENSG00000162337,ENST00000294304;;;ENST00000294304		Osteopetrosis, autosomal dominant 1	607634	Autosomal dominant	3	Lrp5
11q13.2	11:68298412-68449275	LRP5, BMND1, LRP7, LR3, OPPG, VBCH2, OPTA1, EVR4, PCLD4	Low density lipoprotein receptor-related protein-5	603506	LRP5	4041	ENSG00000162337,ENST00000294304;;;ENST00000294304		Osteoporosis-pseudoglioma syndrome	259770	Autosomal recessive	3	Lrp5
11q13.2	11:68298412-68449275	LRP5, BMND1, LRP7, LR3, OPPG, VBCH2, OPTA1, EVR4, PCLD4	Low density lipoprotein receptor-related protein-5	603506	LRP5	4041	ENSG00000162337,ENST00000294304;;;ENST00000294304		Osteosclerosis	144750	Autosomal dominant	3	Lrp5
11q13.2	11:68298412-68449275	LRP5, BMND1, LRP7, LR3, OPPG, VBCH2, OPTA1, EVR4, PCLD4	Low density lipoprotein receptor-related protein-5	603506	LRP5	4041	ENSG00000162337,ENST00000294304;;;ENST00000294304		Polycystic liver disease 4 with or without kidney cysts	617875	Autosomal dominant	3	Lrp5
11q13.2	11:68298412-68449275	LRP5, BMND1, LRP7, LR3, OPPG, VBCH2, OPTA1, EVR4, PCLD4	Low density lipoprotein receptor-related protein-5	603506	LRP5	4041	ENSG00000162337,ENST00000294304;;;ENST00000294304		van Buchem disease, type 2	607636		3	Lrp5
11q13.2	11:68298412-68449275	LRP5, BMND1, LRP7, LR3, OPPG, VBCH2, OPTA1, EVR4, PCLD4	Low density lipoprotein receptor-related protein-5	603506	LRP5	4041	ENSG00000162337,ENST00000294304;;;ENST00000294304		[Bone mineral density variability 1]	601884	Autosomal dominant	3	Lrp5
11q13.2	11:68298412-68449275	LRP5, BMND1, LRP7, LR3, OPPG, VBCH2, OPTA1, EVR4, PCLD4	Low density lipoprotein receptor-related protein-5	603506	LRP5	4041	ENSG00000162337,ENST00000294304;;;ENST00000294304		{Osteoporosis}	166710	Autosomal dominant	3	Lrp5
11q14.1	11:78100946-78139626	ALG8, CDG1H, PCLD3	ALG8 alpha-1,3-glucosyltransferase	608103	ALG8	79053	ENSG00000159063,ENST00000299626;;;ENST00000299626		Congenital disorder of glycosylation, type Ih	608104	Autosomal recessive	3	Alg8
11q14.1	11:78100946-78139626	ALG8, CDG1H, PCLD3	ALG8 alpha-1,3-glucosyltransferase	608103	ALG8	79053	ENSG00000159063,ENST00000299626;;;ENST00000299626		Polycystic liver disease 3 with or without kidney cysts	617874	Autosomal dominant	3	Alg8
11q14.1	11:82901736-82934659	DDIAS, NOXIN, C11orf82	DNA damage-induced apoptosis suppressor	618045	DDIAS	220042	ENSG00000165490,ENST00000533655;;;ENST00000533655					Ddias
11q23.3	11:116773799-116788023	ZPR1, ZNF259, GKAF	ZPR1 zinc finger protein	603901	ZPR1	8882	ENSG00000109917,ENST00000227322;;;ENST00000227322	mutation identified in 1 GKAF patient	?Growth restriction, hypoplastic kidneys, alopecia, and distinctive facies	619321	Autosomal recessive	3	Zpr1
11q24.2	11:125569477-125584684	EI24, PIG8, EPG4	Etoposide-induced 1.4 mRNA	605170	EI24	9538	ENSG00000149547,ENST00000278903;;;ENST00000278903					Ei24
12p13.33	12:564296-663445	NINJ2	Nerve injury-induced protein 2	607297	NINJ2	4815	ENSG00000171840,ENST00000305108;;;ENST00000305108					Ninj2
12p13.32	12:4321213-4360028	TIGAR, C12orf5	TP53-induced glycolysis and apoptosis regulator	610775	TIGAR	57103	ENSG00000078237,ENST00000179259;;;ENST00000179259					Tigar
12p13.31	12:8602170-8612859	AICDA, AID, HIGM2	Activation-induced cytidine deaminase	605257	AICDA	57379	ENSG00000111732,ENST00000229335;;;ENST00000229335		Immunodeficiency with hyper-IgM, type 2	605258	Autosomal recessive	3	Aicda
12q13.12	12:49972947-49977139	AQP6, AQP2L	Aquaporin-6, kidney specific	601383	AQP6	363	ENSG00000086159,ENST00000315520;;;ENST00000315520					Aqp6
12q13.3	12:57095408-57111362	STAT6	Signal transducer and activator of transcription-6, interleukin-4 induced	601512	STAT6	6778	ENSG00000166888,ENST00000300134;;;ENST00000300134					Stat6
12q14.2	12:64452120-64502114	TBK1, NAK, FTDALS4, IIAE8	TANK-binding kinase 1	604834	TBK1	29110	ENSG00000183735,ENST00000331710;;;ENST00000331710		Frontotemporal dementia and/or amyotrophic lateral sclerosis 4	616439	Autosomal dominant	3	Tbk1
12q14.2	12:64452120-64502114	TBK1, NAK, FTDALS4, IIAE8	TANK-binding kinase 1	604834	TBK1	29110	ENSG00000183735,ENST00000331710;;;ENST00000331710		{Encephalopathy, acute, infection-induced (herpes-specific), susceptibility to, 8}	617900	Autosomal dominant	3	Tbk1
13q13.3	13:36949738-36999367	ALG5, PKD7	ALG5 dolichyl-phosphate beta-glucosyltransferase	604565	ALG5	29880	ENSG00000120697,ENST00000239891;;;ENST00000239891		Polycystic kidney disease 7	620056	Autosomal dominant	3	Alg5
13q14.13	13:45337480-45337609	SNORA31, IIAE10	Small nucleolar RNA, H/ACA box, 31	619378	SNORA31	677814	ENSG00000199477,ENST00000362607		{Encephalopathy, acute, infection-induced (herpes-specific), susceptibility to, 10}	619396	Autosomal dominant	3
13q14.13	13:45393316-45434016	SLC25A30, KMCP1	Solute carrier family 25 (mitochondrial carrier, kidney), member 30	610793	SLC25A30	253512	ENSG00000174032,ENST00000519676;;;ENST00000519676					Slc25a30
13q21.33-q22.1	13:72782133-73016461	PIBF1, JBTS33	Progesterone-induced blocking factor 1	607532	PIBF1	10464	ENSG00000083535,ENST00000326291;;;ENST00000326291		Joubert syndrome 33	617767	Autosomal recessive	3	Pibf1
14q22.1	14:52314312-52328598	PTGER2	Prostaglandin E receptor 2, EP2 subtype, 53kD	176804	PTGER2	5732	ENSG00000125384,ENST00000245457;;;ENST00000245457		{Asthma, aspirin-induced, susceptibility to}	208550	Autosomal recessive	3	Ptger2
14q24.3	14:74405899-74480143	SYNDIG1L, TMEM90A, CAPUCIN	Synapse differentiation-induced gene 1-like	609999	SYNDIG1L	646658	ENSG00000183379,ENST00000331628;;;ENST00000331628					Syndig1l
14q32.32	14:102777449-102911500	TRAF3, CD40BP, LAP1, CAP1, CRAF1, IIAE5	TNF receptor-associated factor 3	601896	TRAF3	7187	ENSG00000131323,ENST00000392745;;;ENST00000392745	mutation identified in 1 IIAE5 patient	{?Encephalopathy, acute, infection-induced (herpes-specific), susceptibility to, 5}	614849		3	Traf3
14q32.32	14:103121469-103137439	TNFAIP2	Tumor necrosis factor, alpha-induced protein-2	603300	TNFAIP2	7127	ENSG00000185215,ENST00000560869;;;ENST00000560869					Tnfaip2
15q21.2	15:51056601-51105276	TNFAIP8L3, TIPE3	Tumor necrosis factor-alpha-induced protein 8-like 3	616438	TNFAIP8L3	388121	ENSG00000183578,ENST00000637513;;;ENST00000637513					Tnfaip8l3
15q26.1	15:89471407-89496583	RHCG, RHGK	Rhesus blood group-associated kidney homolog	605381	RHCG	51458	ENSG00000140519,ENST00000268122;;;ENST00000268122					Rhcg
16p13.3	16:1-7800000	PKDTS	Polycystic kidney disease, infantile severe, with tuberous sclerosis	600273				contiguous gene syndrome caused by deletion of TSC2 and PKD1	Polycystic kidney disease, infantile severe, with tuberous sclerosis	600273	Autosomal dominant	4
16p13.3	16:2088708-2135898	PKD1	Polycystin-1	601313	PKD1	5310	ENSG00000008710,ENST00000262304;;;ENST00000262304		Polycystic kidney disease 1	173900	Autosomal dominant	3	Pkd1
16p13.13	16:10928891-10942468	DEXI, MYLE	Dexamethasone-induced gene	617901	DEXI	28955	ENSG00000182108,ENST00000331808;;;ENST00000331808					Dexi
16p13.13	16:11547722-11640317	LITAF, CMT1C	LPS-induced TNFA factor	603795	LITAF	9516	ENSG00000189067,ENST00000622633;;;ENST00000622633		Charcot-Marie-Tooth disease, type 1C	601098	Autosomal dominant	3	Litaf
16p12.3	16:20333051-20356301	UMOD, ADTKD1	Uromodulin (uromucoid, Tamm-Horsfall glycoprotein)	191845	UMOD	7369	ENSG00000169344,ENST00000396138;;;ENST00000396138		Tubulointerstitial kidney disease, autosomal dominant, 1	162000	Autosomal dominant	3	Umod
16p11.2	16:31201486-31202760	PYCARD, TMS1, ASC	PYD and CARD domain-containing protein (target of methylation-induced silencing 1)	606838	PYCARD	29108	ENSG00000103490,ENST00000247470;;;ENST00000247470					Pycard
16p11.2	16:31472152-31477960	TGFB1I1, ARA55, HIC5	Transforming growth factor, beta-1-induced 1	602353	TGFB1I1	7041	ENSG00000140682,ENST00000394863;;;ENST00000394863					Tgfb1i1
16q12.2	16:55802851-55833096	CES1, SES1	Carboxylesterase 1 (monocyte/macrophage serine esterase 1)	114835	CES1	1066	ENSG00000198848,ENST00000360526;;;ENST00000360526		Drug metabolism, altered, CES1-related	618057	Autosomal dominant	3	Ces1a,Ces1b,Ces1c,Ces1d,Ces1e,Ces1f,Ces1g,Ces1h
16q21	16:57428187-57447385	CIAPIN1	Cytokine-induced apoptosis inhibitor 1 (anamorsin)	608943	CIAPIN1	57019	ENSG00000005194,ENST00000394391;;;ENST00000394391					Ciapin1
16q23.3	16:83953240-83966332	OSGIN1, OKL38	Oxidative stress-induced growth inhibitor 1	607975	OSGIN1	29948	ENSG00000140961,ENST00000393306;;;ENST00000393306					Osgin1
16q24.3	16:89918862-89920972	MC1R, SHEP2, CMM5	Melanocortin-1 receptor (alpha melanocyte-stimulating hormone receptor)	155555	MC1R	4157	ENSG00000258839,ENST00000555147;;;ENST00000555147		[Analgesia from kappa-opioid receptor agonist, female-specific]	613098		3	Mc1r
16q24.3	16:89918862-89920972	MC1R, SHEP2, CMM5	Melanocortin-1 receptor (alpha melanocyte-stimulating hormone receptor)	155555	MC1R	4157	ENSG00000258839,ENST00000555147;;;ENST00000555147		[Skin/hair/eye pigmentation 2, blond hair/fair skin]	266300	Autosomal recessive	3	Mc1r
16q24.3	16:89918862-89920972	MC1R, SHEP2, CMM5	Melanocortin-1 receptor (alpha melanocyte-stimulating hormone receptor)	155555	MC1R	4157	ENSG00000258839,ENST00000555147;;;ENST00000555147		[Skin/hair/eye pigmentation 2, red hair/fair skin]	266300	Autosomal recessive	3	Mc1r
16q24.3	16:89918862-89920972	MC1R, SHEP2, CMM5	Melanocortin-1 receptor (alpha melanocyte-stimulating hormone receptor)	155555	MC1R	4157	ENSG00000258839,ENST00000555147;;;ENST00000555147		{Albinism, oculocutaneous, type II, modifier of}	203200	Autosomal recessive	3	Mc1r
16q24.3	16:89918862-89920972	MC1R, SHEP2, CMM5	Melanocortin-1 receptor (alpha melanocyte-stimulating hormone receptor)	155555	MC1R	4157	ENSG00000258839,ENST00000555147;;;ENST00000555147		{Melanoma, cutaneous malignant, 5}	613099		3	Mc1r
16q24.3	16:89918862-89920972	MC1R, SHEP2, CMM5	Melanocortin-1 receptor (alpha melanocyte-stimulating hormone receptor)	155555	MC1R	4157	ENSG00000258839,ENST00000555147;;;ENST00000555147		{UV-induced skin damage}	266300	Autosomal recessive	3	Mc1r
17p11.2	17:17494437-17496395	RASD1, DEXRAS1	Ras protein, dexamethasone-induced, 1	605550	RASD1	51655	ENSG00000108551,ENST00000225688;;;ENST00000225688					Rasd1
17p11.2	17:17681458-17811453	RAI1, SMCR, SMS	Retinoic acid-induced gene 1	607642	RAI1	10743	ENSG00000108557,ENST00000353383;;;ENST00000353383		Smith-Magenis syndrome	182290	Autosomal dominant; Isolated cases	3	Rai1
17q11.2	17:28335761-28347009	TNFAIP1	Tumor necrosis factor, alpha-induced protein-1 (endothelial)	191161	TNFAIP1	7126	ENSG00000109079,ENST00000226225;;;ENST00000226225					Tnfaip1
17q11.2	17:29071122-29212727	TIAF1, MYO18A, MYSPDZ, MAJN, SPR210, KIAA0216	TGFB1-induced antiapoptotic factor 1	609517	MYO18A	399687	ENSG00000196535,ENST00000527372;;;ENST00000527372
17q21.2	17:40553769-40565472	CCR7, CMKBR7, EBI1	Chemokine (C-C) receptor 7 (Epstein-Barr virus induced gene 1)	600242	CCR7	1236	ENSG00000126353,ENST00000246657;;;ENST00000246657					Ccr7
17q21.31	17:43006784-43014456	IFI35	Interferon-induced protein-35	600735	IFI35	3430	ENSG00000068079,ENST00000415816;;;ENST00000415816					Ifi35
17q21.32	17:47733236-47746122	TBX21, TBET, IMD88	T-box 21	604895	TBX21	30009	ENSG00000073861,ENST00000177694;;;ENST00000177694	mutation identified in 1 IMD88 patient	?Immunodeficiency 88	619630	Autosomal recessive	3	Tbx21
17q21.32	17:47733236-47746122	TBX21, TBET, IMD88	T-box 21	604895	TBX21	30009	ENSG00000073861,ENST00000177694;;;ENST00000177694	mutation identified in 1 IMD88 patient	Asthma and nasal polyps	208550	Autosomal recessive	3	Tbx21
17q21.32	17:47733236-47746122	TBX21, TBET, IMD88	T-box 21	604895	TBX21	30009	ENSG00000073861,ENST00000177694;;;ENST00000177694	mutation identified in 1 IMD88 patient	{Asthma, aspirin-induced, susceptibility to}	208550	Autosomal recessive	3	Tbx21
17q25.3	17:81189596-81222965	AZI1, ZA1, KIAA1118	5-azacytidine-induced gene 1, mouse, homolog of	613479	CEP131	22994	ENSG00000141577,ENST00000450824;;;ENST00000450824					Cep131
18q21.32	18:59899996-59904305	PMAIP1, APR, NOXA	Phorbol-12-myristate-13-acetate-induced protein 1	604959	PMAIP1	5366	ENSG00000141682,ENST00000316660;;;ENST00000316660					Pmaip1
19p13.3	19:4229523-4237528	EBI3	Epstein-Barr virus-induced gene 3	605816	EBI3	10148	ENSG00000105246,ENST00000221847;;;ENST00000221847					Ebi3
19p13.3	19:4639516-4655568	TNFAIP8L1, TIPE1	Tumor necrosis factor-alpha-induced protein 8-like 1	615869	TNFAIP8L1	126282	ENSG00000185361,ENST00000327473;;;ENST00000327473					Tnfaip8l1
19p13.3	19:4815932-4831712	TICAM1, TRIF, IIAE6	TIR domain-containing adaptor molecule 1	607601	TICAM1	148022	ENSG00000127666,ENST00000248244;;;ENST00000248244		{Encephalopathy, acute, infection-induced (herpes-specific), susceptibility to, 6}	614850	Autosomal dominant; Autosomal recessive	3	Ticam1
19p13.3	19:5558167-5567953	TINCR	Terminal differentiation-induced noncoding RNA	615241	TINCR	257000	ENSG00000223573,ENST00000448587					Tincr
19p13.11	19:18593237-18606799	CRLF1, CISS1	Cytokine-like factor 1	604237	CRLF1	9244	ENSG00000006016,ENST00000392386;;;ENST00000392386		Cold-induced sweating syndrome 1	272430	Autosomal recessive	3	Crlf1
19q13.33	19:49659572-49665857	IRF3, IIAE7	Interferon regulatory factor 3	603734	IRF3	3661	ENSG00000126456,ENST00000377139;;;ENST00000377139		{Encephalopathy, acute, infection-induced (herpes-specific), susceptibility to, 7}	616532	Autosomal dominant	3	Irf3
19q13.33	19:49889654-49929504	IL4I1, FIG1	Interleukin 4-induced gene 1	609742	IL4I1	259307	ENSG00000104951,ENST00000391826;;;ENST00000391826					Il4i1,Il4i1b
20p11.21	20:24469629-24666616	SYNDIG1, TMEM90B	Synapse differentiation-induced gene 1	614311	SYNDIG1	79953	ENSG00000101463,ENST00000376862;;;ENST00000376862					Syndig1
20q11.23	20:36573464-36593950	TGIF2	Transforming growth factor-beta-induced factor 2	607294	TGIF2	60436	ENSG00000118707,ENST00000373872;;;ENST00000373872					Tgif2
20q13.31	20:57648396-57711472	PMEPA1, TMEPAI	Prostate transmembrane protein, androgen-induced	606564	PMEPA1	56937	ENSG00000124225,ENST00000341744;;;ENST00000341744					Pmepa1
21q11.2-q21.1	21:14961235-15065936	NRIP1, RIP140, CAKUT3	Nuclear receptor interacting protein 1 (receptor interacting protein 140)	602490	NRIP1	8204	ENSG00000180530,ENST00000318948;;;ENST00000318948	mutation identified in 1 CAKUT3 family	?Congenital anomalies of kidney and urinary tract 3	618270	Autosomal dominant	3	Nrip1
22q13.31	22:46255663-46263343	PKDREJ	Polycystic kidney disease and sea urchin REJ homolog-like	604670	PKDREJ	10343	ENSG00000130943,ENST00000253255;;;ENST00000253255					Pkdrej
Xp22.2	X:15345596-15384413	FIGF, VEGFD	c-fos induced growth factor (vascular endothelial growth factor D)	300091	VEGFD	2277	ENSG00000165197,ENST00000297904;;;ENST00000297904					Vegfd
Xp22.13	X:17800049-17861298	RAI2	Retinoic acid-induced 2	300217	RAI2	10742	ENSG00000131831,ENST00000451717;;;ENST00000451717					Rai2
Xq21.31	X:89921908-89922883	TGIF2LX, TGIFLX	Transforming growth factor-beta-induced factor 2-like, X-linked	300411	TGIF2LX	90316	ENSG00000153779,ENST00000283891;;;ENST00000283891					Tgif2lx1,Tgif2lx2
Xq26.1	X:129738979-129769536	XPNPEP2, AEACEI	X-prolyl aminopeptidase 2 (aminopeptidase P)	300145	XPNPEP2	7512	ENSG00000122121,ENST00000371106;;;ENST00000371106		{Angioedema induced by ACE inhibitors, susceptibility to}	300909		3	Xpnpep2
Yp11.2	Y:3579067-3580041	TGIF2LY, TGIFLY	Transforming growth factor-beta-induced factor 2-like, Y-linked	400025	TGIF2LY	90655	ENSG00000176679,ENST00000321217;;;ENST00000321217					Tgif2lx1,Tgif2lx2
Phenotype Mapping Key
1 - The disorder is placed on the map due to its association with a gene, but the underlying defect is not known.
2 - The disorder was placed on the map by statistical methods.
3 - The molecular basis of the disorder is known.
4 - A contiguous gene duplication or deletion syndrome in which multiple genes are involved.

## Sheet: Sheet1
Gene/Locus
PERM1
CLCNKA
CLCNKB
CLCNKB
PINK1
ALPL		TNSALP,	HPPA,	HPPO,	HPPI,	HPPC
ALPL		TNSALP,	HPPA,	HPPO,	HPPI,	HPPC
ALPL		TNSALP,	HPPA,	HPPO,	HPPI,	HPPC
ALPL		TNSALP,	HPPA,	HPPO,	HPPI,	HPPC
RHD
RHD
ADPRHL2		CONDSIAS
FAAH
CPT2
CPT2
CPT2
CPT2
IFI44L
IFI44
GDAP2
MNRI
TNFAIP8L2
EFNA1		TNFAIP4
MUC1		ADTKD2
COPA
PBX1
MYOC		GLC1A,	JOAG,	GPOA
TPR
REN		ADTKD4
REN		ADTKD4
REN		ADTKD4
DSTYK		RIP5,	DUSTYPK,	CAKUT1,	SPG23
DSTYK		RIP5,	DUSTYPK,	CAKUT1,	SPG23
ATRAID
PARTICL
RANBP2		ANE1,	IIAE3
INSIG2
TNFAIP6
IFIH1		AGS7,	SGMRT1,	IMD95
IFIH1		AGS7,	SGMRT1,	IMD95
IFIH1		AGS7,	SGMRT1,	IMD95
MYOSLID
SP110		IFI75,	VODI
SP110		IFI75,	VODI
AZI2		NAP1,	TILP
SEC61A1		ADTKD5
DZIP1L		PKD5
DBR1
WIG1
DNAJB11		DJ9,	ABBP2,	PKD6
PKD2
PPA2		SCFAI
PPA2		SCFAI
LSINCT5
RAI14
TNFAIP8
TGFBI		CDGG1,	CSD,	BIGH3,	CDG2,	EBMD
TGFBI		CDGG1,	CSD,	BIGH3,	CDG2,	EBMD
TGFBI		CDGG1,	CSD,	BIGH3,	CDG2,	EBMD
TGFBI		CDGG1,	CSD,	BIGH3,	CDG2,	EBMD
TGFBI		CDGG1,	CSD,	BIGH3,	CDG2,	EBMD
TGFBI		CDGG1,	CSD,	BIGH3,	CDG2,	EBMD
TGFBI		CDGG1,	CSD,	BIGH3,	CDG2,	EBMD
CIHL
KAAG1
SLC17A1
HLA-A
HLA-B
HLA-B
HLA-B
HLA-B
HLA-B
HLA-B
FKBP5
MAPK14
FCYT		ARPKD,	PKD4
TBX18
PRDM1
TNFAIP3		OTUD7C,	AIFBL1
AIG1
GLCCI1		GCTR
ABCB4		MDR3,	ICP3
ABCB4		MDR3,	ICP3
ABCB4		MDR3,	ICP3
ABCB1		MDR1,	IBD13,	CLCs
ABCB1		MDR1,	IBD13,	CLCs
LINC-PINT
NOS3
NOS3
NOS3
NOS3
NOS3
NOS3
INSIG1
GDAP1		CMT2K,	CMTRIA
GDAP1		CMT2K,	CMTRIA
GDAP1		CMT2K,	CMTRIA
GDAP1		CMT2K,	CMTRIA
OSGIN2
LY6E		SCA2
CRB2		VMCKD
CRB2		VMCKD
NUP214		CAN,	CAIN,	IIAE9
NUP214		CAN,	CAIN,	IIAE9
NUP214		CAN,	CAIN,	IIAE9
OIT3
IFIT2		G10P2
IFIT4
IFIT1		G10P1,	IFNAI1
IFIT5		ISG58
CYP2C8
AVPI1
IFITM5
IFITM2
IFITM1		LEU13
IFITM3
PIDD1		MRT75
IFITM10
GANAB
STIP1
SIPA1
CLCF1		CLC,	CISS2
UNC93B1
LRP5		LRP7,	LR3,	OPPG,	VBCH2,	OPTA1,	EVR4,	PCLD4
LRP5		LRP7,	LR3,	OPPG,	VBCH2,	OPTA1,	EVR4,	PCLD4
LRP5		LRP7,	LR3,	OPPG,	VBCH2,	OPTA1,	EVR4,	PCLD4
LRP5		LRP7,	LR3,	OPPG,	VBCH2,	OPTA1,	EVR4,	PCLD4
LRP5		LRP7,	LR3,	OPPG,	VBCH2,	OPTA1,	EVR4,	PCLD4
LRP5		LRP7,	LR3,	OPPG,	VBCH2,	OPTA1,	EVR4,	PCLD4
LRP5		LRP7,	LR3,	OPPG,	VBCH2,	OPTA1,	EVR4,	PCLD4
LRP5		LRP7,	LR3,	OPPG,	VBCH2,	OPTA1,	EVR4,	PCLD4
LRP5		LRP7,	LR3,	OPPG,	VBCH2,	OPTA1,	EVR4,	PCLD4
ALG8		PCLD3
ALG8		PCLD3
DDIAS		C11orf82
ZPR1		GKAF
EI24		EPG4
NINJ2
TIGAR
AICDA		HIGM2
AQP6
STAT6
TBK1		FTDALS4,	IIAE8
TBK1		FTDALS4,	IIAE8
ALG5
SNORA31
SLC25A30
PIBF1
PTGER2
SYNDIG1L		CAPUCIN
TRAF3		LAP1,	CAP1,	CRAF1,	IIAE5
TNFAIP2
TNFAIP8L3
RHCG
PKDTS
PKD1
DEXI
LITAF
UMOD
PYCARD		ASC
TGFB1I1		HIC5
CES1
CIAPIN1
OSGIN1
MC1R		CMM5
MC1R		CMM5
MC1R		CMM5
MC1R		CMM5
MC1R		CMM5
MC1R		CMM5
RASD1
RAI1		SMS
TNFAIP1
TIAF1		MYSPDZ,	MAJN,	SPR210,	KIAA0216
CCR7		EBI1
IFI35
TBX21		IMD88
TBX21		IMD88
TBX21		IMD88
AZI1		KIAA1118
PMAIP1		NOXA
EBI3
TNFAIP8L1
TICAM1		IIAE6
TINCR
CRLF1
IRF3
IL4I1
SYNDIG1
TGIF2
PMEPA1
NRIP1		CAKUT3
PKDREJ
FIGF
RAI2
TGIF2LX
XPNPEP2
TGIF2LY
