# Supplementary material for: Exploring the mechanism of Alisma orientale for the treatment of pregnancy induced hypertension and potential hepato-nephrotoxicity by using network pharmacology, network toxicology, molecular docking and molecular dynamics simulation
Source: Front Pharmacol. 2022 Nov 15;13:1027112. doi: 10.3389/fphar.2022.1027112 (PMC9705790; doi:10.3389/fphar.2022.1027112)
Supplement: Supplementary file 5 [file DataSheet9.ZIP › Revise Nephrotoxicity/Toxic Target.xlsx]

## Sheet: compounds
choline	1h-indole-3-carboxylic,acid				2-Furaldehyde				2-Furancarboxylic acid				emodin				Healip				HMF				NCA				stearic acid				sucrose
NA	PharmMapper	Swiss	CA2		PharmMapper	Swiss	NA		PharmMapper	Swiss	AKR1B1		PharmMapper	Swiss	PTGS1		PharmMapper	Swiss	CYP19A1		PharmMapper	Swiss	ADH1C		PharmMapper	Swiss	PTGS1		PharmMapper	Swiss	PTGS1		PharmMapper	Swiss	FOS
	CA2	ALOX5	PIM1		CDK2	PIM1			CA2	PIM1	HSP90AA1		MAPK8	ESR1	PTGS2		BMP2	TRPM8	CA2		CA2	FUCA1	LYZL1		CDK2	SIRT3	PTGS2		BMP2	PPARA	PTGS2		ICAM2	CDK1	FOSL2
	PPIA	ALOX15	KIF11		CTNNA1	CSNK2A1			BCHE	CSNK2A1	FOLH1		APOA2	PIM1	F7		PIM1	CA2	AR		CFB	PIM1	COBT		CA1	SIRT2	ADH1B		PTPN1	PPARD	RXRA		RTN4R	HSP90AA1	PPARG
	ALB	PTGES	BCHE		PDE4D	CA9			SNRPA	SLC22A6	LCK		STS	ESR2	HSP90AA1		CASP3	CA1	PPARG		CCNA2	GBA	CHRM3		HSP90AA1	PARP1	ADH1C		MAPK1	FABP4	PNRC2		NUDT9	VEGFA	SREBL2
	GSTP1	TRPV1	PIK3CG		AKR1C3	CES1			CDK2	DAO			MAPK10	CSNK2A1	PIK3CG		MAPKAPK2	CA4	MAPK8		PTPN1	HEXA	F2		CTSK	HCAR2	LYZ		NR1I3	FABP5	IGHG1		MTAP	PSEN2	CYP1A2
	CFB	AVPR2	CYP19A1		SRC	CES2			CA1	FYN			CDK5R1	PTP4A3	PRKACA		MAPK1	ESR1	ESR1		HSP90AA1	HEXB	CHRM1		PDE4D	IKBKB	COBT		LCN2	FABP3	SP1		PDE4B	FGF1	COL7A1
	APOA2	AVPR1A	BACE1		IL2	CYP2A6			AKR1B1	LCK			BCHE	ELANE	IGHG1		AKR1C2	ESR2	MAPK14		SOD2	OGA	GABRA2		CA2	KDM5C	PRSS3		MAOB	FABP2	ENPP7		GBA	HPSE	COL1A1
	PIM1	PDGFRB	CHEK1		PAH	DAO			GATM	FOLH1			ESR1	FNTA	F10		STS	SHBG	KDR		MAPK8	CDA	ACHE		MAOB	KDM4B	CDK2		STS	FFAR1	PTPN1		FAP	FGF2	NR1I3
	STS	FLT3	MAPK14		GPI	FLT3			PTPN1	ESR2			CA2	MCL1	KDR		MAOB	CDC25A	HSD11B1		NR3C2	ADA	GABRA5		NOS3	KDM5B	CA1		CCNA2	SLC22A6	CA2		CA1	LGALS4	SREBF1
	BMP2	PDGFRA	PGR		HEXB				LTF	HSP90AA1			ALB	BCL2	TOP2A		APOA2	NR1I3	NR1H4		CDK2	CA9	GABRA3		CHEK1	KDM4A	MAOB		THRB	CDC25A	CA1		BCHE	LGALS3	GLUL
	KIF11	PDK1	MMP3		PRKACA				APCS	HCAR2			CA1	FTO	NCOA2		GC	NR1H4	FABP4		CYP2C9	CA12	CHRM2		PAH	KDM4C	EPHX2		APOA2	AKR1B10	PPARG		EGFR	LGALS8	AKR1B1
	MAOB	KIF11	EGFR		TGM3				SRC	HDAC6			MMP3	LIMK1	NCOA1		CYP19A1	UGT2B7	SHBG		NQO1	HSP90AA1	GABRA1		EPHX2	CHRNA4	PARP1		CA2	HSD11B1	HSD11B1		TGFBR2	HTR2B	HEM2
	F2	HDAC6	KDR		ABO				MIF	HDAC4			CFB	LCK	CAM		ALB	GPBAR1	CA1		SRC	KDM4E	DPP4		PARP1	CDC25B	PADI4		ALB	NR1H4	PGR		AMY1A	ADRA2A	SI
	BCHE	HDAC8	FNTA		GSTA1				C8G	AKR1B1			BACE1	CYP19A1	CDKN1A		CA2	SHH	PPARD		CHEK1	CA2	CTP1A1		PDPK1	DDO	AHCY		CDK2	UGT2B7	NR1H4		AMY1B	ADRA2C	LCT
	PNMT	MTOR	PTPN1		BACE1				HSP90AA1				CDK2	ABCB1	FLT1		TTR	AR	DPP4		AKR1B1	CA1	IGHG1		PYGL	TDP2	AKR1B1		PIM1	PTGER2	AR		AMY1C	ADRA2B	G6PC1
	TTR	PIK3CA	HSD17B1						NOS3				GSTP1	BCHE	MMP9		HSD17B11	SQLE	ESR2		PCK1	TYR	ADH1B		FGFR1	TYMP	CCNA2		HSD17B11	POLB	PDE4B		CA12	DRD1	AMY2A
	PIK3CG	HSD11B1	DHODH						BCAT2				F2	XDH	EGF		BACE1	CDC25B			F7	FOLH1	PTGS1		MAPK14	MAP2K1	GSK3B		KIF11	CYP19A1	FABP4		HSPA8	DRD2	AMY1A
	CASP7	CHEK1	NR3C2						CTSK				CMA1	ADORA3	TNF		CASP7	CNR1			GSTP1	PTGS1	PTGS2		F2	HDAC3	AR		TTR	SERPINA6	FNTA		ANG	ADRA1D	CHI3L1
	THRB	HPGDS	ESR1						CCNA2				HCK	CYP1B1	CASP3		CHEK1	CNR2			TPI1	PTGS2	GRIA2		HK1	HDAC2			CASP7	SHBG	CES1		PIM1	HTR2A	HK1
	MAPK10	CYP17A1	CA1						CHEK1				MAOB	AURKB	TP53		AR	POLA1			ELANE	PTPRB	GABRA6		HDAC8	HDAC1			AKR1C2	HSD17B3	SHBG		IMPA1	HTR2C	ACSL1
	LTA4H	CRHR1	NR1H4						LGALS7				DCK	KDR	PRKCE		KIF11	ACHE			PDE4D	PTPN2	CA2		KDR	CDK2			MAPKAPK2	G6PD	FABP5		CHEK1	DRD3	ACSL4
	MAPKAPK2	CA2	HSD11B1						LGALS7B				DHFR	PLK1	MMP1		PPIA	HSD11B1			NR1H4	KDM4A	PTPN1		PADI4	MCL1			CA1	GABBR1	NR3C2		NPR3	CYP2D6	GBA
	MMP13	CA1	SYK						CTNNA1				ADH5	MET	PPARG		PPARG	HMGCR			BACE1	KDM4D	HSP90AA1		HCK	MAOB			CHEK1	GPBAR1	RBP4		FCAR	HTR6	CA1
	GBA	CA12	GSK3B						CTSB				CFD	AXL	MYC		RORA	FAAH			GSTT2B	KDM4C	TK1		PLAU	GSK3B			RORA	NPC1L1	EPHX2		PLAU	ADRA1A	CA12
	MAPK8	CA9	MET						PDE4D				CCNA2	EGFR	CYP1A1		MMP13	CTSL			FKBP1A	PYGM	GSR		PDE4B	PTPRC			ADAM17	GABRA2	PPARD		PYGL	HTR1B	PYGL
	PLG	TLR9	HDAC8						CPB1				Esr2	FASN	IL1B		EPHB4	CHRM4			TK1	ADK			UMPS	IDO1			AURKA	KDM2A	PPARA		LGALS7	FOLH1	AHCY
	CES1	MCL1	JAK2						F2				TTR	PARP1	PRKCD		MAPK8	CHRM5			KDR	LIG1			PDE5A	DUSP1			PPIA	KDM5C	HMGCR		LGALS7B	RORC	CDA
	PDE4D	BCL2L1	NR3C1						AKR1C3				BCAT2	TNKS2	CSF2		ESR1	CHRM2			MMP8	HCAR2			AHCY	CHRNA3			BACE1	VDR	ITGAL		GALK1	TRPV1	CA2
	PNP	BCL2	MMP2						IGF1R				KIF11	TNKS	TGFB1		ADAM17	CHRM1			DHFR	TYMS			CYP2C9	CA12			GC	AR	ACE		TNK2	STAT3	HSP90AA1
	CYP19A1	MAOA	MMP9						ARG1				DPP4	CRHR1	ACTA2		THRB	CHRM3			DCK	GSR			REG1A	CA9			AKR1B1	FNTA	RARG		DDX6	PYGL	LGALS3
	AR	TBXA2R	KIT						PAH				PDPK1	DRD3	MAOB		F10	DPP4			CD1A	P4HTM			AKR1B1	DYRK1A			TYMS	PHF8	LTA4H		AMY2A	PYGM	AKR1C3
	LCK	KDR	HSP90AB1						ME2				HSPA8	AKR1B1	BTK		CCNA2	PRKCA			AKR1C3	TK1			RNASE3	CHRM2			MMP13	PLG	FABP3		QPCT	PYGB	IL2
	TREM1	MET							AHCY				YARS1	CDK5R1	SLC2A4		AKR1B1	S1PR3			NR3C1	HDAC6			NMNAT1	CA1			CMA1	GSTK1	MMP2		HK1	AHCY	CASP3
	FKBP1A	DRD1							HK1				AR	CCNB3	FLT4		SEC14L2	S1PR1			PDE5A	HDAC4			CTSS	KAT2B			F2	PTPN1	NR1H2		PNP	OPRK1	DTYMK
	AKR1C2	BCHE							PRKACA				AKR1B1	CDK6	SLC2A1		TRAPPC3	MTNR1A			NMNAT1	AHCY			PCK1	ICAM1			SEC14L2	FAAH	RARA		AHCY	CA2	HSD11B1
	MAPK1	FNTA							MAPK14				CHEK1	ABCG2	CDK5R1		MAPK14	MTNR1B			MAPK14	CDK9			MMP8	VCAM1			CASP3	PPARG	RXRB		CDK2	CA1	FOLH1
	BACE1	PFKFB3							ACE				ANG	CBR1	BCHE		PPP5C	FABP4			PDPK1	EPHX1			PTPN1	SELE			PPARG	TERT	RARB		BMP7	CA9
	PPP5C	S1PR3							CYP2C9				NOS3	TBXAS1	ESR1		PGR	NR1H3			GPI	PTPN1			XIAP	STAT3			BCHE	FABP1	VDR		AZGP1	IL2
	DDX6	KCNA5							ANG				CSNK1G2	MGAM	CDK2		DUSP6	FABP3			PDE4B	PNP			HAGH	MAPK1			HSP90AA1	RARG			ATOX1	NAALAD2
	EPHB4	S1PR1							PLAU				PIM1	HTR2C	TTR		ANXA5	FABP5			REN	ERCC5			CCNA2	KCNK3			PLA2G2A	RARB			DHFR	SCN9A
	CHEK1	KCNA3							EPHX2				PDE4B	ESRRA	AKR1B1		EGFR	PPARD			AR	FEN1			GSK3B	DNMT1			ADH5	RARA			APCS	TREH
	HSD17B11	ACHE							RHEB				MAPK14	ESRRB	PIM1		CDK2	FFAR1			IL2	TLR4			MTAP	DNMT3L			ESR1	GLRA1			CRAT	CA12
	MAPK14	WEE1							SSE1				ANXA5	LDHA	CDK6		HSD17B1	FABP2			OTC	CSNK2A1			SSE1	ADH1B			PTPN11	HSD11B2			PNPO	GLRA1
	ANXA5	FLT1							MMP3				SHBG	LDHB	EGFR		TNNC1	TACR3			CTSS	EDNRA			NQO1	MAPK8			HSD11B1	PTGFR			CDA	GLRA2
	PGR	KIT							PADI4				CDK6	NOX4	GSK3B		SULT2A1	TRPV1			GSR	DDO			BACE1	ADH1A			PPP5C	CDC45			SSE1	GGH
	PPARG	PSEN2							KDR				F10	FLT3	DHODH		NR3C2	CYP2J2			BHMT	CAD			CD1A	EPHX2			ANXA5	PTPRC			CA2	SSTR5
	ANG	NR3C1							FOLH1				EGFR	SYK	MIF		PDE4B	GPR119			BST1	GPR17			MMP9	CFTR			DUSP6	HAO1			AMD1	SSTR2
	SRC	PGR							LDHB				GC	GSK3B	CBR1		PTPN11	MAPK14			F10	PTGES			PRKACA	PADI1			PGR	NR0B2			BAG1	SSTR4
	DPP4	CNR1							IL2				PPP5C	ABCC1	CSNK2A1		NOS3	CYP19A1			PRKACA	TDP1			RAB11A	PADI2			TNNC1	CYP26B1			LYZ	SSTR1
	GC	CNR2							PDE5A				DUSP6	TTR	HSD17B1		BCHE	SERPINA6			MME	ESR2			B3GAT1	PADI3			MAPK14	CYP26A1			AKR1B1	SSTR3
	F10	ERBB2							PDE4B				FGFR1	CFTR	RXRA		KDR	HSD17B3			DTYMK	FBP1			TYMS	PADI4			EGFR	SCD			ISG20	NEU3
	PLA2G10	EGFR							MMP7				GSK3B	AKR1B10	ESRRA		TGFBR1	G6PD			FGFR1	DAO			IMPA1	SIRT1			NR1H4	RXRB			RHEB	NEU2
	TNNC1	PTPN1							PCK1				DHODH	CXCR2	PLK1		WAS	GABBR1			HSD11B1	CCNT1			MMP3	TGM2			MMP12	RXRG			DCK	NEU4
	MMP3	MMP9							AKR1C2				MTAP	MPI	LCK		SRC	MOGAT2			ABL1				AKR1C3	ALOX5			AR	RXRA			CSNK1G2	OGA
	F7	MMP1							MMP8				PGR	BCL2L1	MET		PDPK1	OPRL1			HMGCR				BST1	SIGMAR1			MAPK8	CACNA2D1			CTSB	ECE1
	LGALS7	MMP2							LCK				MIF	IGFBP3	SYK		HSD11B1	OPRM1			F2				ACAT1	MAP4K4			AKR1C3	HMGCR			REG1A	VDR
	LGALS7B	PHLPP2							TPH1				HSP90AA1	ALDH2	ALDH2		IGF1R	OPRD1			CBS				LGALS2	CYP3A4			F10	PTGER4			DPP4	AMY2A
	GSR	NR3C2							KIT				TGFBR1	IKBKB	PARP1		ESRRG	OPRK1			LYZ				DPEP1	BCHE			KDR	CHRNA7			PAH	MGAM
	AKR1B1	OPRM1							HDAC8				PPARD	KCNMA1	MMP12		HSPA8	IKBKE			PPP1CC				TPI1	CES1			SRC	CA2			IMPDH2	SI
	PSPH	OPRD1							MAN1B1				PNP	NTRK2	ARG1		NR1H4	TBK1			WARS1				TEK	PTPN22			PDPK1	CA1			MMP8	PTAFR
	EGFR	OPRK1							BST1				UCK2	PLEC	MMP2		DHODH	IDH1			GSTA3				RAB5A	CES2			TRAPPC3	GCG			PDPK1	KMO
	IGF1R	KDM4A							SETD7				CES1	CSNK1A1	ELANE		F2	GNRHR			F11				TPH1	TRPV1			ADH1B	SAE1			C1R	IGF2R
	CDK2	KDM4C							MTAP				EPHB4	CSNK1D	PPARA		ADH1B	ABHD6			GSTM1				MME	CCNE1			TGFBR1	GRM5			HSP90AA1	BCL2L1
	SULT2A1	HSP90AB1							PAPSS1				PCK1	MIF	RAF1		FABP4	NPC1L1			KIT				MMP16	ADRA1D			PRKACA	PDE4A			MAN1B1	ADORA2A
	ADH1B	DHODH							ALAD				PRKACA	BAD			RXRA	ITK			BIRC7				BIRC7	MKNK1			NOS3	PDE4B			GSK3B	ADORA1
	NOS3	HTR1A							CBS				AKR1C1	DUSP3			AKR1C3	PFKFB3			GSTM2				HINT1	ADORA1			SULT2A1	EPHX2			BST1	CA7
	PDE4B	SLC6A4							GSTT2B				CBR1	HSP90AA1			TTPA	PPARA			DUT				FKBP1A	HSD11B1			GATM	SLC16A1			NMNAT3	CA6
	TGFBR1	GSK3B							TYMS				CSNK2A1	ADORA2A			ESRRA	CCND3			GLO1				DHODH	CDK9			DHODH	PTGDR2			RHOA	CA14
	MMP8	BACE1							SRM				PTPN1	PFKFB3			SHBG	ENPP2			ABO				GART	KCNN1			PDE4B	PLA2G4A			SRC	CA4
	GATM	MMP3							EPHA2				HSD17B1	AHR			CES1	PRKCD			CASP3				SHMT1	KCNN3			MIF	ACE			RAC2	CA13
	KDR	AKT1							OAT				SULT2A1	KDM4E			GSR	PRKCQ			FGG				PLA2G2A	KCNN2			WAS	PTGDR			RAB5A	CA5B
	ESRRG	NPY5R							GPI				AKR1C2	GRK6			PLK1	HPGDS			AMD1				LGALS3	RAF1			FABP4	FFAR4			RAB11A	CA5A
	SHBG	EP300							RARA				RXRA	IDH1			CA1	SLC22A6			OAT				AR	AOC3			CYP2C8	EPHX1			HEXB	ADA
	FNTA	CREBBP							CDC42				PDE4D	PTPRS			FNTA	VCP			PNMT				LCK	ALDH2			HSD17B1	TBXA2R			B3GAT1	ADORA3
	CFD	CCND1							HEXB				PTPN11	CDK2			LCK	PPARG			IVD				GSTM2	ADORA2B			FNTA	ABCC1			CTSK	PPM1A
	DUSP6	ESR1							HRAS				HSD11B1	ARG1			DHFR	DRD2			GSTA1				ABL1	ALDH1A1			KYAT1	ABCB1			MMP3	AKR1B1
	TYMS	AURKB							BIRC7				JAK2	DHODH			GSTP1	HTR2A			EIF4E				OTC	ALDH3A1			HNF4G	RBP4			PAK6	LAP3
	PDPK1	ESR2							CTSS				ESRRA	CDC7			NQO1	DRD3			UCK2				TGM3	ERN1			CES1	ITGAL			GNPDA1	MLNR
	PTPN1	PRKCG							DPEP1				EPHX2	PRKCD			PDE4D	ACACA			INSR				REN	ADAMTS5			DHFR	ALOX15			RNASE3	KCNH2
	HSP90AA1	ROCK2							RND3				FGFR2	PRKCE			TYMS	ACACB			ADAM33				GSTA3	SCD			HDAC8	ALOX12			NCS1	OPRM1
	RORA	BRD4							ADK				ITK	RAF1			MMP2	DRD4			LCK				F10	CHUK			SHBG	PTGES			CCL5	CASP3
	FGFR1	HTR6							TEK				TYMS	GLO1			MET	GABRA2			HSD17B1				ADK	EPHX1			ESRRG	GCGR			LGALS2	AKR1C3
	CCNA2	BDKRB1							HINT1				ADK	APP			HSP90AA1	AKR1B10			AMY2A				GSTA1	MMP12			MMP8	ENPP2			ST14	TYR
	APCS	GRK6							FDPS				SEC14L2	NTRK1			PPARD	POLB							IMPDH2	CA5A			TTPA	CCKBR			RNASE4	FUCA1
	NQO1	VCP							SULT2B1				PGF	MMP9			CYP2C8	CYP51A1							CASP3	CYP2A6			SORD	PRKAG1			UMPS	FBP1
	CSNK1G2	HSD17B2							HCK				AKT1	MMP2			PARP1	KDR							ABO	HPGDS			IGF1R	LTA4H			ME2	ACE
	PTPN11	PIK3CG							TGM3				TRAPPC3	MMP12			DPP4	TACR2							TGFB2	AR			FABP5	SLC6A12			SORD	TPMT
	HSD17B1	SCN9A							CASP3				ISG20	PIM2			JAK3	TACR1							DUT	AKR1B1			ADK	PEPD			CSNK2A1	GBA
	DHODH	GRM2							FABP3				DAPK1	CD38			PRKACA	CYP3A4							HRAS	GRM4			AKT1	NR3C2			CES1	DTYMK
	NR1H2	RORC							GSK3B				ADAM17	BRAF			MDM2	AVPR2							GSTM1	NUDT1			NR3C2	PGR			SOD2	HK2
	CTNNA1	RAF1							RNASE3				GBA	PIM3			ADH5	AVPR1A							TK1	CAPN1			HSPA8	MMP2			F2	HK1
	BCAT2	NR1H4							MMP9				AKR1C3	TOP1			ESR2	SIGMAR1							INSR	AHCY			MTHFD1	HNF4A			PDE3B	CDA
	ADAM17	SYK							RAB5A				PAH	HSD17B1			CSNK2A1	ITGAL							STAT1	CA14			RBP4	USP1			C1S	FDFT1
	ADAM17	MAPK14							GSTA1				CDA	PPARA			PDK2	LIPC							GMPR2	IGF1R			GSK3B	ABHD6			UCK2	LGALS9
	PRKACA	BRAF							FKBP1A				HMGCR	PPARG			BLVRB	EPHX2							NOS2	CA7			ESRRA	MCL1			GPI	SLC6A2
	CTSB	CYP19A1							NT5M				MMP8	HSP90AB1			SERPINA1	RORC							CD209	CA5B			DAPK1	METAP1			OTC	HSD11B2
	AKR1C3	PIM1							CD209				HPN	RXRA			HDAC8	HDAC6							RNASE2	CA13			PLK1	NR1H2			CBR1	HSD11B1
	TRAPPC3	JAK2							MMP1				NR3C2	HNF4A				MAPK8							FECH	CSF1R			CHIT1	LPAR3			HRAS	ATP1A1
	RXRA	CCKBR							TPSB2				CTNNA1	SIRT1				PDGFRB							LTA4H	HTR1A			CSNK1G2	LPAR1			ALDOA	ABCB1
	PGF	HSD17B1							FGFR1				AMY2A	PRKCH				KIT							HEXB	DRD3			MET	DGAT1			LGALS3	ABCB11
	MIF	CDK4							ITPKA				AMD1	IGFBP6				UGCG							ADAM33	DNMT3A			FGFR1	CES1			PDE4D	PRKCG
	NR3C2	FNTB							PMS2				AMY1A	FNTB				ICAM1							CLEC4M	CHRNB4			LCK	ICAM1			TYMP	PSENEN
	ESR1	PSENEN							CDK7				AMY1B	CDK5				CCND1							EIF4E	CHRNB2			CYP2C9	UBA2			TGM3	NCSTN
	IGLV2-8	NCSTN							OTC				AMY1C	CDK1				CDK4							FDPS	CCNA2			JAK3	GABRB2			AKT1	APH1A
	WAS	APH1A							DDX39B				SRC	CCNB1				CCND2							UCK2	CCNA1			GSTP1	GABRG2			TGM2	PSEN1
	KYAT1	PSEN1							GSTA3				PLK1	CCNB2				GABRB2							HPRT1	CCNT1			MAPK10	FNTB			FHIT	APH1B
	AKR1C1	APH1B							MAPK10				LCK					GABRG2							DTYMK				SOD2	ITGB2			IGF1R
	ADH1C								PLA2G2A				ADH1C					ITGB2							GSTT2B				SERPINA1	PRKAA2			MMP12
	MTAP								GLO1				CASP3												GP1BA				MDM2	PRKAB1			PTPN1
	SORD								MMP12				SORD												GMPR				MTAP				LDHB
	SEC14L2								ARL5A				MET												UAP1				PGF				SELP
	AURKA								SELE				JAK3												HNMT				AKR1C1				ARHGAP1
	PNPO								PKLR				LTA4H												CASP1				CTNNA1				NOS2
	CA1								PPP1CC				NR1H4												FKBP1B				DPP4				SRM
	CTSK								STAT1				TNK2												GSTZ1				PIK3CG				CCNA2
	ITK								ABO				GSR												IVD				SYK				KIT
	NR1H4								ERI1				SYK												PNMT				PDE4D				ARG2
	HSD11B1								GSTM2				ADAM17												PIM1				MMP3				C8G
	PDK2								DUT				SOD2												DAPK1				ITK				AKR1C3
	YARS1								ATIC				HDAC8												RAP2A				EPHX2				CHIT1
	NR1I2								BACE1				PDE5A												ERI1				PDE3B				CFB
	SYK								CLEC4M				CTSK												GSR				PPARD				PDHB
	PAH								GSTM1				ALDH2												MET				AKT2				APRT
	EPHX2								BHMT				NQO1												FKBP3				ADH1C				EPHA2
	GSK3B								LYZ				ABO												DOT1L				IGF1				ADK
	IMPDH2								DOT1L				F7												TAP1				PNMT				IMPDH1
	FGFR2								EEA1				PARP1												DCPS				PPARA				TREM1
	ADK								NR1H2				NR1H2												FGG				REN				PDE5A
	Esr2								MME				THRB												GSTP1				PARP1				TPH1
	MDM2								GSTP1				TPI1												MAPK10				ALDH2				SERPINA1
	CDA								HNMT				PLAU																EPHB4				GALE
	MET								EIF4E				THRB																GSR				HAGH
	ADH5								ARF4				CYP2C9																FGFR2				LCK
	MMP12								RAF1				MAPKAPK2																AMD1				SHMT1
	REN								ADAM33				HEXB																XIAP				PCK1
	PDE3B								REN				PDK2																HMGCR				CAT
	NR1I3								TRDMT1				SERPINA1																GLO1				BACE1
	NQO2								AK1				KDR																CRABP2				BIRC7
	AMD1								RAB9A				BST1																F7				IL2
	PARP1								KAT2B				CSK																GSTA1				DHODH
	SOD2								DAPK1				AURKA																ITGAL				CYP2C9
	HDAC8								WARS1				ACP3																CTSB				CASP3
	C8G								FKBP1B				MME																ACE				FABP4
	FABP3								NDST1				ALDOA																PAH				TPI1
	FABP5								RFK				NOS2																ESR2				CLK1
	PLK1								ABL1				ARSA																RXRA				EPHB4
	ACP3								GP1BA				GSTA1																IL2				ACP3
	ISG20								PNMT				FKBP1A																RARG				CD209
	ESRRA								TAP1				GCK																GBA				MAPKAPK2
	CTSG								HADH				BLVRB																CDK6				RAF1
	RHOA								FGG				ABO																NR1H3				ELANE
	SULT1E1								Arl5b				MMP13																LTA4H				AKT2
	ABO								RAP2A				PYGL																ARG1				GP1BA
	PCK1								TGFB2				BIRC7																GM2A				ABO
	DCK								Pfkfb1				ARHGAP1																FABP7				MTHFD1
	CBR1								RAN				MTHFD1																FABP6				PKLR
	TTPA								SULT2A1				TPH1																ZAP70				PRKACA
	DHFR								APAF1				CD1A																MMP7				CDK5R1
	RBP4								RAC1				NR1I2																FABP3				MAPK8
	ATOX1								GMPR				UMPS																NQO2				HINT1
	IGF1								UCK2				FECH																CSNK2A1				CPB1
	PLAU								GMPR2				REN																CCNT1				GSTT2B
	XIAP								BTK				SULT1E1																PRKCQ				HPRT1
	HMGCR								RORA				LGALS2																SULT2B1				TK1
	HSPA8								AKT1				XIAP																PDK2				ARSA
	JAK3								F7				KIT																MMP2				JAK2
	MMP7								IVD				ERBB4																BLVRB				GART
	ERBB4								KIF11				SETD7																MAP2K1				FDPS
	PLAT								MAOB				IGF1R																NR1H2				BCAT2
	FABP6								SULT1A1				IGF1																ERBB4				NR3C2
	PPARD								DTYMK				FABP7																ABO				RAB9A
	JAK2								FKBP3				ZAP70																THRB				NT5M
	PDE5A								INSR				CTSS																PCK1				SDS
	BLVRB								UAP1				GSTT2B																PDE5A				MMP9
	ELANE								HPRT1				MMP12																SULT1E1				PITPNA
	ITGAL												HAGH																CTSS				RNASE2
	GSTA1												ESRRG																CTSK				REN
	RNASE3												ARG1																BIRC7				DTYMK
	TNK2												ACADM																ACP3				PADI4
	AHCY												NR3C1																ELANE				GMPR
	NR1H3												HNF4G																PADI4				KYAT1
	BST1												FABP6																FOLH1				ABO
	PPARA												MMP2																OAT				ERI1
	ZAP70												IL2																SDS				PTK2
	HNMT												CRABP2																NQO1				EEA1
	PRKCQ												THRA																FECH				RAN
	CSK												TK1																FKBP1A				MMP16
	CYP2C9												IMPDH2																RARA				HDAC8
	PADI4												NR1H3																CSK				HCK
	FABP4												SDS																RXRB				ARF4
	CDK5R1												MMP9																DPEP1				RAP2A
	FABP7												CBS																JAK2				PAPSS1
	SERPINA1												FHIT																HPN				NMNAT1
	ABO												GPI																NR3C1				MMP7
	HNF4G												PRKCQ																ABL1				INSR
	AKT2												FABP3																CBS				SELE
	CRABP2												CTSF																HNMT				FKBP1A
	ACE												APRT																RARB				CTSS
	ALDOA												GNPDA1																THRA				PPCDC
	RARG												CLK1																NR1I2				GSR
	GM2A												ELANE																S100A9				MMP1
	NR3C1												FABP4																HCK				HMGCR
	CTSS												MAP2K1																PYGL				PLA2G2A
	BIRC7												PPP1CC																HSP90AB1				PLEKHA4
	SHMT1												RARG																ADAM17				ATIC
	HEXB												CCL5																PSAP				RAC1
	IL2												TGM3																SETD7				MAPK14
	ST14												DPEP1																TEK				SULT2B1
	MAP2K1												S100A9																ALAD				HSD11B1
	THRB												MAN1B1																TK1				KAT2B
	C1S												RBP4																CTSF				HADH
	DPEP1												OAT																ACADM				GSTM2
	HCK												PLA2G2A																SHMT1				ITPKA
	THRA												DTYMK																BST1				GMPR2
	TGM3												RARA																VDR				STAT1
	GCK												EPHA2																PLAU				KDR
	MME												VDR																GRB2				ABL1
	ARG1												BHMT																PPCDC				SULT1E1
	MTHFD1												MMP16																NMNAT1				ZAP70
	CYP2C8												OTC																DTYMK				GSTM1
	PLA2G2A												ABL1																BHMT				GCK
	LCN2												EIF4E																UCK2				CDC42
	SETD7												PADI4																MMP9				CBS
	CASP3												TEK																DCK				ARL5A
	NMNAT1												F11																CTSG				CLEC4M
	MMP2												FDPS																TGM3				ADAM33
	PSAP												CHIT1																TPH1				XIAP
	SDS												PCMT1																PCTP				EIF4E
	AMY1A												STAT1																FDPS				ADH5
	AMY1B												NT5M																GCK				CTSF
	AMY1C												ALAD																CDK7				MME
	HPN												ARG2																MME				GSTO1
	EIF4E												CD209																PPP1CC				FGFR1
	GPI												NMNAT1																HEXB				CANT1
	GSTT2B												CYP2C8																KIT				DDX39B
	CBS												PTK2																TPSB2				SULT2A1
	S100A9												RARB																ARSA				DAPK1
	TEK												FKBP1B																BCAT2				Pfkfb1
	PAPSS1												PIK3R1																PIK3R1				KIF11
	CDK6												CTSB																CASP1				SETD7
	UCK2												MMP1																OTC				HNMT
	MMP9												KAT2B																HMOX1				APAF1
	PYGL												PPARA																GART				CTSG
	KIT												NMNAT3																GLTP				NDST1
	SULT2B1												TGFB2																NT5M				F11
	RARA												GSTM2																F11				Arl5b
	HAGH												GSTM1																NOS2				GSTZ1
	HSP90AB1												GSTA3																BCL2L1				WARS1
	TPH1												PLEKHA4																TGFB2				GLTP
	ARG2												LCN2																MMP16				GSTA1
	CHIT1												GART																WARS1				TPSB2
	VDR												RNASE2																EIF4E				ACAT1
	CTSF												GRB2																GSTM1				TAP1
	BHMT												GALE																KAT2B				NR3C1
	ACADM												AKT2																GSTM2				UAP1
	RARB												SULT2B1																INSR				DOT1L
	PPP1CC												HPRT1																PROCR				F10
	MAN1B1												RAF1																LYZ				GSTA3
	TGFB2												ITPKA																MMP1				MAPK10
	TRDMT1												HMOX1																GSTT2B				DUT
	F11												ATIC																LGALS3				FOLH1
	ABL1												HINT1																FKBP1B				OAT
	ARF4												APAF1																AMY2A				GSTP1
	GRB2												TRDMT1																ACAT1				AR
	CMA1												INSR																ME2				TRDMT1
	DTYMK												CASP1																STAT1				BTK
	GALE												BTK																RFK				CDK7
	HMOX1												HNMT																GSTA3				FECH
	CDC42												MAPK1																TRDMT1				NME2
	FECH												WARS1																GPI				MAPK12
	ARSA												PPARG																ADAM33				LTA4H
	UMPS												EEA1																DUT				DCPS
	RXRB												RAB5A																DCPS				DCXR
	CCL5												ADAM33																FKBP3				PIK3R1
	CDK7												DUT																FGG				CTSL
	NOS2												FGG																HADH				SULT1A1
	TPSB2												SELE																IVD				RND3
	GART												RXRB																MAOA				BHMT
	OAT												ERI1																				CRYZ
	HINT1												NME2																				NNT
	LGALS3												CRYZ																				PNMT
	ALAD												RAB9A																				RFK
	LYZ												FKBP3																				ARG1
	FDPS												PNMT																				CMA1
	STAT1												HADH																				CASP1
	PMS2												RAN																				FKBP1B
	EPHA2												RORA																				AK1
	FOLH1												ARL5A																				GCDH
	NT5M												GMPR2																				GLO1
	PCTP												Arl5b																				FGG
	HRAS												GSTZ1																				PMS2
	CTSL												TAP1																				HMOX1
																																	TGFB2

## Sheet: Disease
DisGeNET	OMIM	GeneCards	AO	Merge
CLU	PERM1	PKD1	ACE	ACE
OGA	CLCNKA	PKHD1	ACHE	ACHE
SLC5A2	CLCNKB	PKD2	ACSL1	AKR1B1
SCN7A	CLCNKB	TNF	ACSL4	ALDH2
NBAS	PINK1	IL6	ACTA2	AR
MIR382	ALPL	TP53	ADH1B	ARG1
NAGLU	ALPL	HNF1B	ADH1C	BACE1
HAVCR1	ALPL	UMOD	AHCY	BCHE
FABP4	ALPL	ACE	AKR1B1	BTK
ALB	RHD	IFNG	AKR1C3	CA2
CST3	RHD	ALB	ALDH2	CASP3
CASP3	ADPRHL2	INS	AMY1A	CCNA2
	FAAH	HIF1A	AMY2A	CDK2
	CPT2	REN	AR	CDK6
	CPT2	TSC2	ARG1	CDKN1A
	CPT2	CPT2	BACE1	CES1
	CPT2	MET	BCHE	CHEK1
	IFI44L	ABCB1	BTK	CHI3L1
	IFI44	IL10	CA1	CHRM1
	GDAP2	NOS2	CA12	CHRM2
	MNRI	MAPK1	CA2	CHRM3
	TNFAIP8L2	VEGFA	CAM	COL1A1
	EFNA1	CASP3	CASP3	COL7A1
	MUC1	IL1B	CBR1	CSF2
	COPA	CYP3A4	CCNA2	CYP19A1
	PBX1	AKT1	CDA	CYP1A1
	MYOC	CYP2D6	CDK2	CYP1A2
	TPR	TGFB1	CDK5R1	DHODH
	REN	EGFR	CDK6	DPP4
	REN	CXCL8	CDKN1A	EGF
	REN	MTOR	CES1	EGFR
	DSTYK	CRP	CHEK1	ELANE
	DSTYK	PTGS2	CHI3L1	EPHX2
	ATRAID	MUC1	CHRM1	ESR1
	PARTICL	BCL2	CHRM2	ESR2
	RANBP2	PAX2	CHRM3	F10
	INSIG2	CASP8	COBT	F2
	TNFAIP6	RYR1	COL1A1	F7
	IFIH1	F2	COL7A1	FABP4
	IFIH1	CYP2C19	CSF2	FLT1
	IFIH1	CTNNB1	CSNK2A1	FLT4
	MYOSLID	CCL2	CTP1A1	FOLH1
	SP110	CFH	CYP19A1	FOS
	SP110	NOS3	CYP1A1	G6PC1
	AZI2	EPO	CYP1A2	GABRA1
	SEC61A1	TSC1	DHODH	GLUL
	DZIP1L	WT1	DPP4	GRIA2
	DBR1	HLA-B	DTYMK	GSK3B
	WIG1	HMOX1	EGF	GSR
	DNAJB11	SLC2A1	EGFR	HDAC8
	PKD2	CEP290	ELANE	HMGCR
	PPA2	COL4A5	ENPP7	HSD11B1
	PPA2	PTEN	EPHX2	HSP90AA1
	LSINCT5	AGTR1	ESR1	IGHG1
	RAI14	ICAM1	ESR2	IL1B
	TNFAIP8	STAT3	ESRRA	IL2
	TGFBI	GANAB	F10	ITGAL
	TGFBI	ABCC8	F2	JAK2
	TGFBI	BRCA2	F7	KDR
	TGFBI	LCN2	FABP3	KIT
	TGFBI	VHL	FABP4	LCK
	TGFBI	DNAJB11	FABP5	LGALS3
	TGFBI	COL4A4	FLT1	LYZ
	CIHL	TLR4	FLT4	MAOB
	KAAG1	FAS	FNTA	MAPK14
	SLC17A1	IL4	FOLH1	MAPK8
	HLA-A	SOD1	FOS	MET
	HLA-B	BDNF	FOSL2	MIF
	HLA-B	IL2	G6PC1	MMP1
	HLA-B	NLRP3	GABRA1	MMP12
	HLA-B	BRAF	GABRA2	MMP2
	HLA-B	CCND1	GABRA3	MMP3
	HLA-B	IL18	GABRA5	MMP9
	FKBP5	APOE	GABRA6	MYC
	MAPK14	PIK3CA	GBA	NR1H2
	FCYT	EGF	GLUL	NR1H4
	TBX18	RYR2	GRIA2	NR1I3
	PRDM1	MAPK14	GSK3B	NR3C1
	TNFAIP3	MMP9	GSR	NR3C2
	AIG1	CC2D2A	HDAC8	PARP1
	GLCCI1	TNFSF10	HEM2	PGR
	ABCB4	IGF1	HK1	PIK3CG
	ABCB4	AGT	HMGCR	PIM1
	ABCB4	GPT	HSD11B1	PLK1
	ABCB1	DZIP1L	HSD17B1	PPARA
	ABCB1	RET	HSP90AA1	PPARD
	LINC-PINT	MYC	HSP90AB1	PPARG
	NOS3	COMT	IGHG1	PRKACA
	NOS3	CYP2C9	IL1B	PRKCD
	NOS3	PPARG	IL2	PRKCE
	NOS3	NPHP3	ITGAL	PTGS1
	NOS3	MAPK8	JAK2	PTGS2
	NOS3	BAX	KDR	PTPN1
	INSIG1	HNF1A	KIF11	PYGL
	GDAP1	ESR1	KIT	RAF1
	GDAP1	EDN1	LCK	RARA
	GDAP1	MIR21	LCT	RARB
	GDAP1	ALG9	LGALS3	RBP4
	OSGIN2	THBD	LTA4H	RXRA
	LY6E	SERPINE1	LYZ	SHBG
	CRB2	NPHP1	LYZL1	SLC2A1
	CRB2	NPPA	MAOB	SLC2A4
	NUP214	TPMT	MAPK14	SP1
	NUP214	LEP	MAPK8	SREBF1
	NUP214	JUN	MET	SYK
	OIT3	BRCA1	MIF	TGFB1
	IFIT2	HLA-DRB1	MMP1	TNF
	IFIT4	SPP1	MMP12	TOP2A
	IFIT1	FASLG	MMP2	TP53
	IFIT5	DRD2	MMP3	TTR
	CYP2C8	HAVCR1	MMP9	VDR
	AVPI1	NPHS1	MYC
	IFITM5	VWF	NCOA1
	IFITM2	NAT2	NCOA2
	IFITM1	TLR3	NR1H2
	IFITM3	EP300	NR1H4
	PIDD1	NFE2L2	NR1I3
	IFITM10	MPO	NR3C1
	GANAB	LRP5	NR3C2
	STIP1	CRLF1	PADI4
	SIPA1	PARP1	PARP1
	CLCF1	SLC22A12	PDE4B
	UNC93B1	TERT	PGR
	LRP5	HLA-A	PIK3CG
	LRP5	G6PD	PIM1
	LRP5	TNFAIP3	PLK1
	LRP5	CD4	PNRC2
	LRP5	ABCG2	PPARA
	LRP5	IL13	PPARD
	LRP5	FN1	PPARG
	LRP5	ATM	PRKACA
	LRP5	CTLA4	PRKCD
	ALG8	DYNC2H1	PRKCE
	ALG8	HTR2A	PRSS3
	DDIAS	IGF2	PTGS1
	ZPR1	CYP2E1	PTGS2
	EI24	CD36	PTPN1
	NINJ2	TNFRSF1A	PYGL
	TIGAR	IRF3	RAF1
	AICDA	HGF	RARA
	AQP6	F3	RARB
	STAT6	IFNA1	RARG
	TBK1	SRC	RBP4
	TBK1	CST3	RXRA
	ALG5	CYP1A2	RXRB
	SNORA31	VDR	SHBG
	SLC25A30	NPHS2	SI
	PIBF1	MKS1	SLC2A1
	PTGER2	FOS	SLC2A4
	SYNDIG1L	FGF2	SP1
	TRAF3	CYP3A5	SREBF1
	TNFAIP2	IFT140	SREBL2
	TNFAIP8L3	ABCC2	SYK
	RHCG	PTGS1	TGFB1
	PKDTS	CYP2C8	TK1
	PKD1	SETD2	TNF
	DEXI	AQP2	TOP2A
	LITAF	SLC2A9	TP53
	UMOD	ERBB2	TTR
	PYCARD	CAT	VDR
	TGFB1I1	CALCA
	CES1	TBC1D24
	CIAPIN1	SLC4A1
	OSGIN1	IL1A
	MC1R	HPRT1
	MC1R	B2M
	MC1R	MIR17
	MC1R	BMPR2
	MC1R	NGF
	MC1R	CXCL10
	RASD1	TMEM67
	RAI1	HMGB1
	TNFAIP1	CASR
	TIAF1	CYCS
	CCR7	GDNF
	IFI35	ADIPOQ
	TBX21	CCL5
	TBX21	CDKN1A
	TBX21	KRAS
	AZI1	APP
	PMAIP1	FCGR2A
	EBI3	STAT1
	TNFAIP8L1	XDH
	TICAM1	CHEK2
	TINCR	ADRB2
	CRLF1	NTRK1
	IRF3	TICAM1
	IL4I1	FLCN
	SYNDIG1	FLT1
	TGIF2	KNG1
	PMEPA1	UGT1A1
	NRIP1	SEC63
	PKDREJ	BCL2L1
	FIGF	TTR
	RAI2	KIT
	TGIF2LX	IL17A
	XPNPEP2	XIAP
	TGIF2LY	C3
		CFTR
		CD46
		FGF23
		IFIH1
		BICC1
		BCHE
		MDM2
		CFI
		IL2RA
		MEFV
		ABCC1
		CSF3
		TTC21B
		GSTM1
		MIR15A
		SLC16A1
		CASP9
		IL5
		RAF1
		INVS
		VCAM1
		TRAF3
		CDH1
		CRB2
		SELP
		LRP2
		HSPG2
		CCN2
		ITGB3
		AIFM1
		NPHP4
		CXCR4
		ALOX5
		NFKB1
		TLR2
		ADAMTS13
		KDR
		GRIN2B
		MMP2
		MAPK10
		MAPT
		TNFRSF10B
		APOA1
		BMP4
		PTPN11
		APOL1
		GSTP1
		TNFSF11
		CFLAR
		TGFBI
		CLCF1
		SLC6A3
		NRIP1
		SCN1A
		HMGCR
		HNF4A
		CDKN2A
		CXCL12
		MIR126
		CREBBP
		CCL11
		SST
		NR3C1
		CREB1
		PIK3CG
		SLC6A4
		MTHFR
		CAV1
		GATA3
		CCR5
		RAI1
		ABL1
		MCL1
		CES1
		SHOC2
		PRKCSH
		HSP90AA1
		MAPK3
		PPARA
		SELE
		H19
		TBK1
		HP
		ENG
		BIRC5
		NOTCH1
		SDHB
		COPA
		BGLAP
		ITGAM
		CCL3
		SLC12A3
		SLC17A5
		PRRT2
		CYP2B6
		NAGLU
		COL4A3
		BMP7
		PINK1
		HBB
		GCK
		AQP1
		CSF2
		ASPH
		INSR
		WDR19
		NPPB
		FANCD2
		PRKCD
		JAK2
		RAC1
		HTR1A
		CYP1A1
		LDHA
		FGFR3
		FRAS1
		GP1BA
		F5
		SOD2
		KCNQ1
		ALPL
		POMC
		TNFRSF10A
		PIK3C2A
		GRIN1
		OPRM1
		CNR1
		IL3
		CYP2A6
		PDGFRB
		ELN
		ANXA5
		AGXT
		MAP2K1
		PRKCA
		MIR155
		MT-TS1
		CLCN5
		GHRL
		DNASE1
		ABCB11
		RHOA
		SHH
		ACE2
		PRTN3
		MMP1
		AR
		SLC34A1
		MIR34A
		FGFR2
		BMP6
		PBX1
		SIRT1
		PRL
		APRT
		HRAS
		CD44
		KCNJ11
		MB
		MME
		CALM1
		GJB2
		PTPN22
		HSPA1A
		IGFBP3
		WNT4
		GLIS2
		GFAP
		PLAU
		RAD51
		EYA1
		VIM
		SCN2A
		ELANE
		CASK
		TNFRSF11B
		HSPA4
		NOD2
		CISH
		NOTCH2
		CLU
		HLA-DQB1
		PDCD1
		NOS1
		BCOR
		NR1I2
		PRKN
		GDAP1
		TGIF1
		CDKN1B
		GGT1
		RBP4
		CYP1B1
		PLG
		CD40LG
		BMP2
		IFT172
		TRPV4
		MYH9
		NR3C2
		LPL
		CLCNKB
		CDK4
		FANCC
		PECAM1
		SNCA
		SP1
		FGFR1
		DGKE
		TF
		C4A
		NQO1
		SLC12A1
		LIF
		CCR6
		DDIT3
		IQCB1
		MIF
		IL1R1
		YWHAE
		AVPR2
		TRPC6
		FBN1
		TH
		ACTN4
		POLG
		DPYD
		CFHR5
		NFKBIA
		EDNRA
		AGER
		ADM
		TRMU
		BSND
		SCN5A
		PDGFB
		FANCI
		KL
		CFHR1
		CD40
		CHUK
		SLCO1B1
		PCNA
		EPAS1
		SLC22A2
		CASP1
		SMARCA4
		CDK2
		IGF1R
		FOXP3
		SOX9
		MIR146A
		FADD
		CD79A
		ITGB1
		ENPP1
		SERPINA3
		MAOA
		SALL1
		ABCB4
		CP
		H2AC18
		IL15
		P2RY12
		ENO2
		HSPA5
		CRH
		FCGR2B
		UGT1A9
		GPC3
		SLC26A1
		LMNA
		GSR
		SLC2A2
		PTH
		NEK8
		SERPINC1
		GAPDH
		GSTT1
		ITGA2B
		APOB
		ALK
		EGR1
		MT-CO1
		CXCR3
		TIMP1
		SCN9A
		STXBP1
		IL1RN
		HLA-G
		PLAT
		TOP1
		RPGRIP1L
		AFP
		HLA-C
		MIR145
		AQP4
		COL4A1
		OXT
		IRAK1
		NUP214
		CDK1
		ETS1
		KMT2A
		KITLG
		PLA2G2A
		CD274
		HSPB1
		SMARCB1
		IRS1
		IFNB1
		MYCN
		RRM2B
		NR1I3
		OFD1
		DNMT1
		GLS
		PSEN1
		NPY
		PPIG
		CSF1
		MMP3
		PYGM
		MYLK
		ITGA8
		NBN
		PLA2G6
		IKBKG
		FHIT
		CDKN1C
		NIPBL
		TXN
		RELA
		MBL2
		MAP3K7
		ERCC6
		TYK2
		MECP2
		RB1
		HDAC8
		FANCE
		ABCC4
		TRDN
		TGFBR1
		MFN2
		ATRX
		IFNA2
		PRKD1
		CYP27B1
		PON1
		NPM1
		RANBP2
		LAMA2
		SMAD4
		GJA1
		GNAS
		KCNQ2
		PRODH
		MKKS
		TRIM28
		ICOSLG
		AMBP
		NOX4
		UGT2B7
		IL6R
		SLC22A6
		OGG1
		CR1
		FYN
		GDF15
		LITAF
		MBP
		NRAS
		LIFR
		HTR2C
		SLIT2
		TOP2A
		IRF1
		AHI1
		PTGER2
		ACHE
		F9
		TNFAIP6
		PMS2
		ERCC4
		PALB2
		PIK3R1
		EGLN1
		MITF
		CUBN
		GADD45A
		IKZF1
		CCL4
		MIR210
		SREBF1
		MT-ND1
		SCN4A
		F8
		ANO5
		LMX1B
		BRIP1
		ITGB2
		MIR141
		AHR
		RIPK1
		UNC93B1
		SQSTM1
		GRHPR
		LDLR
		SAA1
		DPP4
		INPP5E
		BCL2L11
		PTK2
		IFITM3
		FLT3
		ODC1
		NEK1
		TKT
		FAT4
		LGALS3
		CALR
		KCNH2
		FGA
		EPOR
		HLA-DQA1
		ANGPT2
		OCRL
		SMAD2
		MIR122
		PRKCZ
		HSPA8
		BID
		MIR200C
		SOCS1
		SELL
		HFE
		ACTG1
		IFT80
		TYMS
		IFI27
		TGFB2
		NR1H4
		TNFRSF1B
		MIR29A
		GZMB
		ADA
		FREM2
		WNT5A
		WNT9B
		GH1
		MALAT1
		IL2RB
		ITPR3
		FGF8
		NR1H2
		GCG
		PMAIP1
		IL11
		TFAP2A
		CACNA1A
		PDPN
		DRD1
		THPO
		UGT1A6
		GLA
		RARA
		STIM1
		PAX6
		PRKCB
		ADCY10
		KCNJ1
		IFT88
		STAT6
		IGFBP1
		ROBO1
		DMD
		STAT4
		ACP5
		CCN1
		VKORC1
		MIR221
		TRPV1
		PSMB8
		F10
		FH
		CD2AP
		G6PC1
		GSK3B
		LCAT
		INF2
		SLPI
		FANCA
		AGTR2
		CFHR2
		SERPINA1
		BAK1
		CXCL9
		S100B
		HTR3A
		CORIN
		SCN1B
		FAAH
		IFITM1
		SOX17
		FABP1
		EDNRB
		PDX1
		FANCF
		GABRG2
		AVP
		TAC1
		STAT5A
		IDO1
		CDKN3
		ARNT
		SMARCAL1
		PRKRA
		MYD88
		EIF2AK2
		PPP3CA
		MIR106B
		APEX1
		UGT1A8
		PDE4A
		PF4
		TCF4
		NTF3
		PPARGC1A
		ABCC3
		RETN
		SOCS3
		ADAM17
		SYK
		NSD1
		BSG
		ROBO2
		PRNP
		APC
		TGFA
		EIF2AK3
		PGK1
		PTX3
		LPIN1
		IKBKB
		IL7
		ANGPT1
		CFHR3
		SLC9A3
		FOXO3
		HSD11B2
		AMPD1
		FOXC1
		NTRK2
		SIK1
		CHRM3
		SPTAN1
		DRD4
		MMACHC
		BLK
		NEU1
		HDAC4
		OXTR
		PODXL
		TRAF6
		RNASE3
		CYP19A1
		CD14
		CLCNKA
		DICER1
		TBX21
		AKR1B1
		JAK1
		PTK2B
		GPC4
		CYP24A1
		CTSB
		NOTCH3
		DBH
		IFIT1
		MT-TL1
		C4B
		THBS1
		MAP3K5
		IFIT3
		PLAUR
		TFRC
		CAV3
		MX1
		RAD51C
		FANCL
		CDK6
		COL1A1
		PRF1
		RPL5
		IL4R
		MIR93
		CA9
		SLC5A2
		CCK
		MSH2
		ARID1B
		IL33
		PTPRO
		KMT2D
		SMAD3
		LTA
		TNNT2
		DKK1
		HCRT
		NRG1
		TBXA2R
		PTCH1
		ALPP
		BBS1
		JAG1
		RPS6KB1
		PIDD1
		TLR7
		DRD3
		KCNQ1OT1
		IFI35
		CDH2
		PDYN
		MIR223
		ATF2
		TIMP2
		WFS1
		LEPR
		SLC22A5
		CHAT
		ADPRS
		FANCM
		CLDN16
		CHEK1
		KAT5
		CXCL1
		IGHE
		PARK7
		CASP10
		ERCC1
		CALM3
		COL7A1
		GP1BB
		RUNX1
		RARB
		TNXB
		ASXL1
		MIR142
		DHFR
		ACP1
		POR
		ANKS6
		PGR
		NFATC1
		TRAP1
		SLC3A1
		P2RX7
		SDHA
		XBP1
		STOX1
		FCGR3A
		SDHD
		FGF7
		APAF1
		ALDH2
		HAVCR2
		CEP164
		TSPO
		HDAC1
		KRT18
		NR4A1
		FKBP1A
		CNTF
		NF1
		KCNJ5
		GRB2
		HSF1
		LYN
		HDAC9
		MIR204
		COX5A
		ALDOA
		CALM2
		CFB
		MAOB
		MT-RNR1
		KCNJ10
		HLA-DPB1
		SLC7A9
		CDKL5
		E2F1
		EZH2
		MIR199A1
		TNFAIP2
		CD80
		RIGI
		SCN8A
		LTF
		GRM7
		SOX2
		HSPD1
		RECK
		CLCN1
		TGFBR2
		MLH1
		DDX3X
		STAT2
		BRD4
		CD34
		INSIG1
		CAMP
		CEBPB
		ALMS1
		TNFAIP8L2
		PTH1R
		ZEB1
		TYMP
		GLIS3
		SLX4
		FAN1
		TNFSF13B
		PIK3CB
		GNRH1
		MIR27A
		RPS27A
		ATP7B
		EPRS1
		FANCG
		CDC25A
		ACTB
		MAPK9
		POU5F1
		BECN1
		TNFAIP8
		OSM
		TREX1
		SOST
		ERBB4
		NCAM1
		DNMT3A
		GABRA1
		CDC42
		FGF1
		TRIM32
		MC1R
		PLA2G4A
		CDK5
		TRAF2
		EGLN3
		PLA2G7
		ADRB1
		GRIN2A
		TIGAR
		F7
		NEUROD1
		TLR9
		B9D1
		TJP1
		CDKN2B
		GPX3
		HPSE2
		ERCC2
		FOXO1
		KCNA1
		BBS4
		TCTN2
		PRKAA1
		MT-CO3
		YAP1
		LBR
		F2R
		FCGR3B
		STIP1
		LAMB2
		CASP7
		GSN
		CACNA1S
		GATM
		ZNF423
		SLC22A1
		CIITA
		ITGA4
		IFT27
		FGF10
		PIP
		PAX8
		PIGA
		DYRK1A
		S100A8
		LPA
		VIP
		CD8A
		CTSD
		HRH1
		WNK1
		UPK3A
		MIR214
		SMC1A
		IL4I1
		CCNB1
		KIRREL1
		EGLN2
		MEG3
		ADORA1
		NEFL
		MLXIPL
		CD55
		SCT
		KEAP1
		MYOD1
		CCR2
		TMCO1
		PDGFRA
		MT-ND4
		PRKAR1A
		ORAI1
		SCNN1A
		XRCC2
		GFRA1
		ESR2
		BIRC3
		CXCL2
		SLC4A4
		SLC26A4
		XRCC1
		NAMPT
		REST
		BCR
		HIF3A
		ITGA6
		SLC18A2
		AMPD3
		SMPD1
		MIR20A
		GLI1
		HBEGF
		AKT3
		LAMC2
		IL9
		SNAI1
		SGK1
		ABCC9
		RHO
		OPRK1
		GLUD1
		FLNA
		DHCR7
		ADORA2A
		PLCG1
		MIR143
		TACR1
		NUDT15
		TNFSF12
		ITPR1
		LIMK1
		KAT6B
		STAT5B
		MDK
		GP9
		HIF1AN
		GLI3
		RUNX2
		ICOS
		PTPRC
		SYNGAP1
		S100A9
		ARG1
		PGF
		AKT2
		CD69
		TP63
		STAR
		NEAT1
		PCSK9
		NGFR
		POGZ
		OLR1
		TSLP
		CBL
		EBI3
		CCNA2
		KIAA0319L
		UBE2T
		MIR200A
		BIRC2
		TGFB1I1
		ERBB3
		UGT1A7
		TGFB3
		WDR35
		LOX
		MYO1E
		HOTAIR
		F2RL1
		UCP2
		ATR
		LIG4
		PPBP
		CX3CR1
		DNAH8
		PLCE1
		SDCCAG8
		IL12B
		GAL
		UGT1A
		HDAC6
		BBC3
		PML
		SHC1
		MGP
		CACNA1C
		ATF3
		EPHX1
		PAX4
		MVP
		CD28
		TGM2
		GATA1
		BAD
		CASP2
		ABCA1
		H2AX
		NTRK3
		FAH
		TNNI3
		COQ8B
		MEN1
		TP73
		CDC73
		TEK
		NCF1
		HBA2
		IRS2
		IFIT5
		ITGB4
		GRK2
		C5
		LRRK2
		UGT1A4
		GLI2
		AKR1A1
		CYBB
		OPRD1
		ZEB2
		C5AR1
		TYR
		TFE3
		CA2
		CHI3L1
		FANCB
		IL1RAPL2
		LCK
		CPT1A
		NUP107
		IRF5
		GJB1
		PSMB9
		PVALB
		HARS1
		ATF4
		XPNPEP3
		BAP1
		U2AF1
		SERPINF1
		PTPN1
		TG
		MIR30A
		MIR200B
		POU6F2
		ATP2A1
		PRMT7
		STK11
		TNFRSF10D
		HNMT
		VEGFD
		ETFA
		CCR7
		IL22
		BTK
		GAA
		ABCC6
		APOH
		NRP1
		PRKCE
		ITGAL
		VEGFC
		ADCYAP1
		KLF11
		GBA1
		TUBB
		BCS1L
		CD47
		TET2
		RIPK3
		MIR19A
		PTHLH
		CDH16
		SEPSECS
		PRKDC
		MICA
		ITK
		STX1A
		GUSB
		FMR1
		MGMT
		CXCL11
		MIR222
		PSMB4
		SLC1A3
		RPS6KA3
		VTN
		MAD2L2
		PVT1
		SLC22A8
		PAX5
		LGI1
		HMGA2
		ARID1A
		SOX11
		CYP17A1
		KLK3
		SLC6A19
		IQSEC2
		BBS2
		SLC2A4
		PRDM16
		PMM2
		TBX4
		NUP160
		MKI67
		KCNB1
		AURKA
		CETP
		EPCAM
		FLG
		PDE5A
		UGT1A3
		VANGL1
		ANPEP
		PLCG2
		CXCR2
		AOPEP
		PTGER3
		GNB1
		MYOC
		PAH
		NOS1AP
		AXL
		AMACR
		GAST
		PLCB1
		PLK1
		DCN
		EPHB2
		KRT7
		NES
		ADA2
		APOC3
		CR2
		SEMA3A
		BSCL2
		CHRNA3
		SCGB1A1
		CCL26
		ABCC5
		TNIP1
		CHD7
		DIS3L2
		CNTNAP2
		ERN1
		ACADVL
		SLC7A7
		AXDND1
		MIR195
		SMAD7
		MYH11
		SH2B3
		MT-ND6
		GDF6
		SMO
		CRHR1
		MIR125A
		SULT1A3
		TRPC1
		PPARD
		MMP14
		UTS2
		ACVRL1
		MAGI2
		ADCY6
		YWHAG
		CTSG
		GATA4
		KRT8
		ETV6
		TRIP13
		LOC107133510
		CCND2
		ALAD
		TNFRSF10C
		SLC8A1
		SCNN1G
		AQP3
		FLNB
		IL6ST
		CD86
		NDRG1
		GNB3
		ATP1A1
		TGIF2
		FASN
		HRH2
		GABRD
		CGA
		CIAPIN1
		PIK3R2
		CAMK2G
		MMP12
		BBS10
		CD59
		DHPS
		GRIA2
		POSTN
		IGFBP2
		WRN
		HERC2
		ACKR1
		ZPR1
		CYSLTR1
		RNLS
		FLT4
		PTGES
		IGFBP7
		EHHADH
		PNOC
		GHR
		ATP2A2
		BDKRB2
		ITGA2
		TCTN3
		MMP7
		MT-ATP6
		BBS9
		IFI44
		PIBF1
		PRKCI
		DSP
		IFI44L
		DDAH2
		KRT19
		UCHL1
		STING1
		GATA2
		RXRA
		ETFDH
		DDB1
		CYP11A1
		IL18R1
		IFI16
		SIPA1L2
		IAPP
		UBD
		RHD
		SHBG
		FOXM1
		TFF1
		ARX
		LOC106099062
		SCN11A
		CCR1
		FKBP5
		B9D2
		HAMP
		ITPA
		DYSF
		CCL17
		IDH1
		GPX1
		PIK3CD
		XRCC4
		DYNC1H1
		IL23A
		POLH
		MSH6
		DNM1L
		HSD11B1
		MAP2K2
		LACTB
		VCP
		TTN
		DEAF1
		HBG2
		NDUFS4
		TRIM8
		DNM1
		PEX6
		PRPS1
		CFHR4
		GDAP2
		TAB2
		GYPA
		SLC29A1
		LEPQTL1
		CSPP1
		CTSK
		GTF2I
		EHMT1
		TBX1
		DDC
		ETFB
		PKM
		AHSG
		CEBPA
		HOGA1
		GP6
		PRKAA2
		MRE11
		MYOCD
		OCLN
		C11orf65
		S1PR1
		SIX5
		XPA
		TUG1
		JAK3
		CD209
		SYP
		MAP3K1
		OXA1L
		MC4R
		ENO1
		EPHA3
		AGRN
		SAMHD1
		COMP
		HDAC2
		MIR192
		GAD1
		GADD45G
		KRT17
		EPX
		NEK9
		CLTC
		PRKACA
		NPPC
		TCF7L2
		TMEM237
		SFTPD
		MMUT
		MIR29B1
		TRPM6
		CTF1
		SF3B2
		PROM1
		MAVS
		SETBP1
		FREM1
		PTGER4
		CIRBP
		NINJ1
		PTPN3
		DIABLO
		IL16
		TRIM21
		RPS19
		CHRM2
		DUSP1
		SBDS
		SCNN1B
		SLC15A2
		GRIA3
		ATP7A
		SCARB2
		BBS5
		BCL6
		SDHC
		IKBKE
		BAAT
		MIR10A
		CDH5
		ELAVL1
		LAMA3
		CYSLTR2
		ANXA2
		FOLH1
		SPEN
		HSP90B1
		ATRIP
		CUL3
		DES
		GNAO1
		WWOX
		SMARCC2
		PPP2R1A
		FSHR
		HTRA2
		PSAP
		PITX2
		IMPDH2
		TIRAP
		RAD50
		EPHA2
		MIR148A
		RAP1A
		BUB1B
		CDC25C
		HTR1B
		SLC5A1
		CXCR1
		ALDOB
		TNFSF4
		TCTN1
		ZMYM2
		RORA
		SLC37A4
		ADAMTSL1
		MIR25
		UCN
		EIF2S1
		CLDN2
		GRP
		CHGA
		PYGL
		PNKP
		COLEC11
		HAX1
		NTS
		EPHX2
		GSTA1
		TPO
		PROC
		SLC6A2
		MIR181A2
		CDH23
		PRKCG
		MST1R
		KLF4
		MT-CYB
		PCK1
		CACNA1H
		DLL1
		AUTS2
		PRKCQ
		IL17F
		RAD21
		EZR
		YY1
		PNP
		TWIST1
		SLC1A1
		ECE1
		CPOX
		ITGAV
		MIR152
		ISG15
		KCNMA1
		COL2A1
		MIR148B
		LYZ
		ATP1A3
		CYP11B2
		CD63
		VDAC1
		MED12L
		GABRB3
		CSF1R
		ADRB3
		KIF1A
		FOXP1
		BCAR1
		GCDH
		CD81
		FLII
		TRPM4
		ADD1
		MAP2
		SFTPB
		KCNK3
		NR1H3
		MAPKBP1
		MXRA5
		CD38
		ANXA1
		MIR144
		MIR9-1
		RERE
		PDE2A
		TFEB
		XRCC6
		IRF4
		NUP133
		IGHG1
		MIR140
		PIM1
		MSR1
		PDGFA
		VASP
		MIR150
		LGALS1
		MIR107
		LINC-PINT
		XRCC3
		PRDX5
		CD163
		GLP1R
		FZD4
		COL18A1
		MIR185
		SMARCE1
		EIF4E
		SOX10
		GRN
		TSHR
		EIF4EBP1
		RFWD3
		KCNJ2
		NR5A1
		DAPK1
		ARRB2
		TXNRD1
		RTN4
		TCN2
		F12
		SLC22A11
		CX3CL1
		SLC19A1
		NR4A2
		CRKL
		HLA-DPA1
		TGM1
		XPC
		ANGPTL4
		PTPA
		AIF1
		IRF7
		MBTPS2
		PUF60
		MIR182
		XRCC5
		TSC22D3
		TRAF1
		HINT1
		OPTN
		CRYAA
		AOC1
		TNFRSF12A
		MAP2K4
		BBS7
		UBE2L3
		FUS
		CSTB
		ARHGDIA
		MAFB
		ACTC1
		PTGIS
		TUBA1A
		DCDC2
		GAS5
		SLC15A1
		TLR5
		RAB8A
		SERPINF2
		SLC9A3R1
		GPHN
		SIK2
		SLC9A1
		MIR486-1
		NDUFA13
		ROR2
		CD151
		CYLD
		LIPC
		IFNGR1
		FCGR1A
		MMP13
		ANLN
		PGM3
		MVK
		PYCARD
		ITIH4
		ARL13B
		EVC2
		SGPL1
		TIAM1
		CCN4
		RACK1
		ATP8B1
		CCL20
		ACTA1
		SKI
		SYNPO
		POLD1
		SOCS2
		NLRP12
		CHD2
		FLI1
		HADHA
		CYP21A2
		SLC47A1
		PTPN6
		NUP85
		GADD45B
		FIBP
		PGAM2
		ARG2
		EBF3
		SPHK1
		ALOX12
		CXCL16
		SLC25A22
		PENK
		PFKM
		PXN
		HERPUD1
		NFAT5
		GLO1
		BAZ1B
		CEL
		MAP2K6
		SUFU
		SNAI2
		AREG
		PPIA
		SLC22A3
		BNIP3
		ATP12A
		GNA11
		NTN1
		GARS1
		DLG4
		EEF1A1
		MAP3K14
		CASP6
		PMP22
		TRADD
		NEDD4L
		PDPK1
		KDM4C
		CISD2
		DNMT3B
		TMPRSS2
		EWSR1
		MIR16-1
		NF2
		MMP8
		CYBA
		NUP93
		DVL1
		GRIP1
		CTSL
		HYOU1
		CHRNA7
		TIMP3
		GRM1
		MAX
		TERC
		HMOX2
		ASTN2
		RBL2
		IL21
		IPO8
		GREM1
		KRT5
		MIR205
		NAA10
		LRP1
		PKHD1L1
		MYH7
		CHKA
		MIR29C
		KLRK1
		RASA1
		TOP2B
		C1QBP
		TRPM3
		PTGDS
		RHOD
		PAFAH1B1
		SOX4
		COL17A1
		PRKAG2
		MIR483
		DPEP1
		SPRY2
		GC
		MUC5AC
		GPER1
		KMT2C
		PHEX
		PPP1R15A
		ADAM10
		SPOP
		BLM
		WDR11
		TUBB3
		ELP1
		HBA1
		GLUL
		COL3A1
		CXCL14
		PCDH19
		MAG
		ROCK1
		MIR203A
		UBE3A
		UCA1
		GFER
		ALDH1A1
		DUSP19
		PRDM1
		AOC3
		MPZ
		RHOB
		CASP4
		RBBP8
		TUBG1
		ERCC3
		TPT1
		MICB
		ACADM
		RPL11
		CLEC7A
		S100A1
		DEFB4A
		ADRA1A
		KIAA0586
		SCARB1
		TNFRSF8
		TAP2
		NAT1
		MTR
		NR0B1
		MIRLET7C
		CYP2J2
		HTT
		MIR378A
		TREM2
		KDM6A
		TNFSF13
		PCSK1
		PRDX1
		ZFP36
		SFTPC
		FKBP6
		KCNN4
		ID1
		GRIA1
		VPS33B
		YBX1
		MAF
		CRBN
		ALDH5A1
		SOD3
		MAPK7
		ADORA3
		FTCD
		SNRPN
		C1S
		CSNK2B
		SLCO1B3
		ILK
		CCR3
		MCAM
		MIR23B
		ADRA2A
		AFF3
		IL24
		CAPN1
		TNC
		SPARC
		RYR3
		CRAT
		PEX19
		NDN
		MIR424
		CDK5RAP2
		TXNRD2
		DDR1
		SLC3A2
		FOXC2
		RARRES2
		RASGRP1
		XPO1
		EXTL3
		DAXX
		APOA5
		ERCC5
		CARD11
		EMP2
		APOBEC3G
		MIR132
		HNRNPA1
		PLA2G1B
		ABCG5
		CHRM1
		TACR3
		COQ2
		FMO3
		RAB11A
		ZC3H12A
		HDAC3
		CYP4A11
		TNFRSF25
		SSB
		SLC17A3
		MIR451A
		CCL22
		S100A4
		MIR130A
		ATF6
		SLC17A1
		SOS1
		ASS1
		TUBB4A
		SLC25A4
		PHKA1
		UGCG
		SLC12A5
		DIPK1A
		SH2B1
		PQBP1
		CNR2
		NKX2-1
		PRLR
		CLDN4
		TNFRSF11A
		HPSE
		JUP
		ARHGAP24
		TOR1A
		FKRP
		ALOX5AP
		CD9
		AIRE
		UBC
		ROS1
		DGUOK
		EIF4H
		FGB
		DKC1
		BBS12
		MYB
		SRF
		SDC1
		DAAM2
		CXCL13
		CYP7A1
		PIN1
		MSTN
		MT-RNR2
		CKB
		PNPO
		GAP43
		PPOX
		CFL1
		SORD
		MYOG
		SARM1
		TARDBP
		RB1CC1
		SLC13A5
		DHODH
		SLC12A2
		TRPA1
		SHROOM3
		NME1
		SLC22A4
		DEFB1
		BCL2A1
		DNM2
		GRM5
		SEC61B
		DACT1
		SCN10A
		NFKB2
		LZTFL1
		EHMT2
		HMGA1
		MIR32
		MCTP2
		ACAN
		GAMT
		MIR196A1
		PTN
		LOC110006319
		PAPPA
		ABAT
		MIR125B1
		DUSP6
		RFC2
		PRKAB1
		LTC4S
		ADAR
		RHCE
		SLC26A6
		RPS6
		FABP4
		RPS6KA5
		EIF4G1
		ALDH9A1
[truncated: 95 more rows]
