# Supplementary material for: Exploring the mechanism of Alisma orientale for the treatment of pregnancy induced hypertension and potential hepato-nephrotoxicity by using network pharmacology, network toxicology, molecular docking and molecular dynamics simulation
Source: Front Pharmacol. 2022 Nov 15;13:1027112. doi: 10.3389/fphar.2022.1027112 (PMC9705790; doi:10.3389/fphar.2022.1027112)
Supplement: Supplementary file 6 [file DataSheet4.zip]

Archive with 151 entries (140 files):
- BCL2L1/
- BCL2L1/BCL1694/
- BCL2L1/BCL1694/clusters.dock4.csv
- BCL2L1/BCL1694/clusters.dock4.pdb
- BCL2L1/BCL1694/clusters.zip
- BCL2L1/BCL1694/complex.crd
- BCL2L1/BCL1694/complex.psf
- BCL2L1/BCL1694/eadock3.err
- BCL2L1/BCL1694/ligand.par
- BCL2L1/BCL1694/ligand.rtf
- BCL2L1/BCL1694/open.chimerax
- BCL2L1/BCL1694/params
- BCL2L1/BCL1694/readme.txt
- BCL2L1/BCL1694/target.crd
- BCL2L1/BCL1694/target.pdb
- BCL2L1/BCL1694/test.inp
- BCL2L1/BCL830/
- BCL2L1/BCL830/clusters.dock4.csv
- BCL2L1/BCL830/clusters.dock4.pdb
- BCL2L1/BCL830/clusters.zip
- BCL2L1/BCL830/complex.crd
- BCL2L1/BCL830/complex.psf
- BCL2L1/BCL830/eadock3.err
- BCL2L1/BCL830/ligand.par
- BCL2L1/BCL830/ligand.rtf
- BCL2L1/BCL830/open.chimerax
- BCL2L1/BCL830/params
- BCL2L1/BCL830/readme.txt
- BCL2L1/BCL830/target.crd
- BCL2L1/BCL830/target.pdb
- BCL2L1/BCL830/test.inp
- BCL2L1/BCLBIG/
- BCL2L1/BCLBIG/clusters.dock4.csv
- BCL2L1/BCLBIG/clusters.dock4.pdb
- BCL2L1/BCLBIG/clusters.zip
- BCL2L1/BCLBIG/complex.crd
- BCL2L1/BCLBIG/complex.psf
- BCL2L1/BCLBIG/eadock3.err
- BCL2L1/BCLBIG/ligand.par
- BCL2L1/BCLBIG/ligand.rtf
- BCL2L1/BCLBIG/open.chimerax
- BCL2L1/BCLBIG/params
- BCL2L1/BCLBIG/readme.txt
- BCL2L1/BCLBIG/target.crd
- BCL2L1/BCLBIG/target.pdb
- BCL2L1/BCLBIG/test.inp
- BCL2L1/BCLBM/
- BCL2L1/BCLBM/clusters.dock4.csv
- BCL2L1/BCLBM/clusters.dock4.pdb
- BCL2L1/BCLBM/clusters.zip
- BCL2L1/BCLBM/complex.crd
- BCL2L1/BCLBM/complex.psf
- BCL2L1/BCLBM/eadock3.err
- BCL2L1/BCLBM/ligand.par
- BCL2L1/BCLBM/ligand.rtf
- BCL2L1/BCLBM/open.chimerax
- BCL2L1/BCLBM/params
- BCL2L1/BCLBM/readme.txt
- BCL2L1/BCLBM/target.crd
- BCL2L1/BCLBM/target.pdb
- BCL2L1/BCLBM/test.inp
- BCL2L1/BCLCM/
- BCL2L1/BCLCM/clusters.dock4.csv
- BCL2L1/BCLCM/clusters.dock4.pdb
- BCL2L1/BCLCM/clusters.zip
- BCL2L1/BCLCM/complex.crd
- BCL2L1/BCLCM/complex.psf
- BCL2L1/BCLCM/eadock3.err
- BCL2L1/BCLCM/ligand.par
- BCL2L1/BCLCM/ligand.rtf
- BCL2L1/BCLCM/open.chimerax
- BCL2L1/BCLCM/params
- BCL2L1/BCLCM/readme.txt
- BCL2L1/BCLCM/target.crd
- BCL2L1/BCLCM/target.pdb
- BCL2L1/BCLCM/test.inp
- BCL2L1/BCLE23/
- BCL2L1/BCLE23/clusters.dock4.csv
- BCL2L1/BCLE23/clusters.dock4.pdb
- BCL2L1/BCLE23/clusters.zip
- BCL2L1/BCLE23/complex.crd
- BCL2L1/BCLE23/complex.psf
- BCL2L1/BCLE23/eadock3.err
- BCL2L1/BCLE23/ligand.par
- BCL2L1/BCLE23/ligand.rtf
- BCL2L1/BCLE23/open.chimerax
- BCL2L1/BCLE23/params
- BCL2L1/BCLE23/readme.txt
- BCL2L1/BCLE23/target.crd
- BCL2L1/BCLE23/target.pdb
- BCL2L1/BCLE23/test.inp
- BCL2L1/BCLE24/
- BCL2L1/BCLE24/clusters.dock4.csv
- BCL2L1/BCLE24/clusters.dock4.pdb
- BCL2L1/BCLE24/clusters.zip
- BCL2L1/BCLE24/complex.crd
- BCL2L1/BCLE24/complex.psf
- BCL2L1/BCLE24/eadock3.err
- BCL2L1/BCLE24/ligand.par
- BCL2L1/BCLE24/ligand.rtf
- BCL2L1/BCLE24/open.chimerax
- BCL2L1/BCLE24/params
- BCL2L1/BCLE24/readme.txt
- BCL2L1/BCLE24/target.crd
- BCL2L1/BCLE24/target.pdb
- BCL2L1/BCLE24/test.inp
- BCL2L1/BCLalisolB/
- BCL2L1/BCLalisolB/clusters.dock4.csv
- BCL2L1/BCLalisolB/clusters.dock4.pdb
- BCL2L1/BCLalisolB/clusters.zip
- BCL2L1/BCLalisolB/complex.crd
- BCL2L1/BCLalisolB/complex.psf
- BCL2L1/BCLalisolB/eadock3.err
- BCL2L1/BCLalisolB/ligand.par
- BCL2L1/BCLalisolB/ligand.rtf
- BCL2L1/BCLalisolB/open.chimerax
- BCL2L1/BCLalisolB/params
- BCL2L1/BCLalisolB/readme.txt
- BCL2L1/BCLalisolB/target.crd
- BCL2L1/BCLalisolB/target.pdb
- BCL2L1/BCLalisolB/test.inp
- BCL2L1/BCLb23/
- BCL2L1/BCLb23/clusters.dock4.csv
- BCL2L1/BCLb23/clusters.dock4.pdb
- BCL2L1/BCLb23/clusters.zip
- BCL2L1/BCLb23/complex.crd
- BCL2L1/BCLb23/complex.psf
- BCL2L1/BCLb23/eadock3.err
- BCL2L1/BCLb23/ligand.par
- BCL2L1/BCLb23/ligand.rtf
- BCL2L1/BCLb23/open.chimerax
- BCL2L1/BCLb23/params
- BCL2L1/BCLb23/readme.txt
- BCL2L1/BCLb23/target.crd
- BCL2L1/BCLb23/target.pdb
- BCL2L1/BCLb23/test.inp
- BCL2L1/bcl2854/
- BCL2L1/bcl2854/clusters.dock4.csv
- BCL2L1/bcl2854/clusters.dock4.pdb
- BCL2L1/bcl2854/clusters.zip
- BCL2L1/bcl2854/complex.crd
- BCL2L1/bcl2854/complex.psf
- BCL2L1/bcl2854/eadock3.err
- BCL2L1/bcl2854/ligand.par
- BCL2L1/bcl2854/ligand.rtf
- BCL2L1/bcl2854/open.chimerax
- BCL2L1/bcl2854/params
- BCL2L1/bcl2854/readme.txt
- BCL2L1/bcl2854/target.crd
- BCL2L1/bcl2854/target.pdb
- BCL2L1/bcl2854/test.inp
