# Supplementary material for: Exploring the mechanism of Alisma orientale for the treatment of pregnancy induced hypertension and potential hepato-nephrotoxicity by using network pharmacology, network toxicology, molecular docking and molecular dynamics simulation
Source: Front Pharmacol. 2022 Nov 15;13:1027112. doi: 10.3389/fphar.2022.1027112 (PMC9705790; doi:10.3389/fphar.2022.1027112)
Supplement: Supplementary file 6 [file DataSheet4.zip › BCL2L1/BCL1694/clusters.dock4.csv]

Cluster ClusterRank deltaG deltaGelec deltaGvdw deltaGligsolvnonpol deltaGligsolvpol deltaGprotsolvnonpol deltaGprotsolvpol deltaGcompsolvnonpol deltaGcompsolvpol extraFull surfFull solvFull IntraFull InterFull FullFitness SimpleFitness Energy
0 0 -5.9997287 0.0 -18.6213 14.9526 -10.3655 254.074 -1512.07 257.731 -1509.03 0.0 257.731 -1509.03 108.932 -18.6213 -1160.9884 59.1948 59.1948
0 1 -5.9997287 0.0 -18.6213 14.9526 -10.3655 254.074 -1512.07 257.731 -1509.03 0.0 257.731 -1509.03 108.932 -18.6213 -1160.9884 59.1948 59.1948
0 2 -5.9997287 0.0 -18.6213 14.9526 -10.3655 254.074 -1512.07 257.731 -1509.03 0.0 257.731 -1509.03 108.932 -18.6213 -1160.9884 59.1948 59.1948
0 3 -5.993103 0.0 -18.5581 14.9516 -10.3631 254.074 -1512.07 257.816 -1509.15 0.0 257.816 -1509.15 108.909 -18.5581 -1160.983 59.2735 59.2735
0 4 -5.993103 0.0 -18.5581 14.9516 -10.3631 254.074 -1512.07 257.816 -1509.15 0.0 257.816 -1509.15 108.909 -18.5581 -1160.983 59.2735 59.2735
0 5 -5.993103 0.0 -18.5581 14.9516 -10.3631 254.074 -1512.07 257.816 -1509.15 0.0 257.816 -1509.15 108.909 -18.5581 -1160.983 59.2735 59.2735
0 6 -5.984763 0.0 -20.5389 14.9611 -11.0842 254.074 -1512.07 257.733 -1506.53 0.0 257.733 -1506.53 109.68 -20.5389 -1159.6559 59.1837 59.1837
0 7 -5.984763 0.0 -20.5389 14.9611 -11.0842 254.074 -1512.07 257.733 -1506.53 0.0 257.733 -1506.53 109.68 -20.5389 -1159.6559 59.1837 59.1837
1 0 -6.8009453 0.0 -29.7621 15.1248 -14.4466 254.074 -1512.07 258.413 -1509.77 0.0 258.413 -1509.77 120.142 -29.7621 -1160.9772 58.2592 58.2592
1 1 -6.8009453 0.0 -29.7621 15.1248 -14.4466 254.074 -1512.07 258.413 -1509.77 0.0 258.413 -1509.77 120.142 -29.7621 -1160.9772 58.2592 58.2592
1 2 -6.8009453 0.0 -29.7621 15.1248 -14.4466 254.074 -1512.07 258.413 -1509.77 0.0 258.413 -1509.77 120.142 -29.7621 -1160.9772 58.2592 58.2592
1 3 -6.805824 0.0 -29.8842 15.1249 -14.4382 254.074 -1512.07 258.392 -1509.62 0.0 258.392 -1509.62 120.248 -29.8842 -1160.8643 58.2971 58.2971
1 4 -6.805824 0.0 -29.8842 15.1249 -14.4382 254.074 -1512.07 258.392 -1509.62 0.0 258.392 -1509.62 120.248 -29.8842 -1160.8643 58.2971 58.2971
1 5 -6.799464 0.0 -29.7881 15.1226 -14.4385 254.074 -1512.07 258.393 -1509.67 0.0 258.393 -1509.67 120.223 -29.7881 -1160.842 58.3179 58.3179
1 6 -6.799464 0.0 -29.7881 15.1226 -14.4385 254.074 -1512.07 258.393 -1509.67 0.0 258.393 -1509.67 120.223 -29.7881 -1160.842 58.3179 58.3179
1 7 -6.799464 0.0 -29.7881 15.1226 -14.4385 254.074 -1512.07 258.393 -1509.67 0.0 258.393 -1509.67 120.223 -29.7881 -1160.842 58.3179 58.3179
2 0 -6.522808 0.0 -37.1377 15.0211 -12.846 254.074 -1512.07 255.305 -1487.58 0.0 255.305 -1487.58 108.538 -37.1377 -1160.8748 46.4844 46.4844
2 1 -6.522808 0.0 -37.1377 15.0211 -12.846 254.074 -1512.07 255.305 -1487.58 0.0 255.305 -1487.58 108.538 -37.1377 -1160.8748 46.4844 46.4844
2 2 -6.522808 0.0 -37.1377 15.0211 -12.846 254.074 -1512.07 255.305 -1487.58 0.0 255.305 -1487.58 108.538 -37.1377 -1160.8748 46.4844 46.4844
2 3 -6.5083766 0.0 -36.9617 15.0251 -12.8484 254.074 -1512.07 255.284 -1487.58 0.0 255.284 -1487.58 108.597 -36.9617 -1160.6606 46.5835 46.5835
2 4 -6.5083766 0.0 -36.9617 15.0251 -12.8484 254.074 -1512.07 255.284 -1487.58 0.0 255.284 -1487.58 108.597 -36.9617 -1160.6606 46.5835 46.5835
2 5 -6.490269 0.0 -36.8686 15.0135 -12.8181 254.074 -1512.07 255.248 -1487.36 0.0 255.248 -1487.36 108.509 -36.8686 -1160.4716 46.5516 46.5516
2 6 -6.490269 0.0 -36.8686 15.0135 -12.8181 254.074 -1512.07 255.248 -1487.36 0.0 255.248 -1487.36 108.509 -36.8686 -1160.4716 46.5516 46.5516
2 7 -6.490269 0.0 -36.8686 15.0135 -12.8181 254.074 -1512.07 255.248 -1487.36 0.0 255.248 -1487.36 108.509 -36.8686 -1160.4716 46.5516 46.5516
3 0 -5.9352846 0.0 -28.4552 15.2668 -11.5238 254.074 -1512.07 256.095 -1490.92 0.0 256.095 -1490.92 104.481 -28.4552 -1158.7993 50.799 50.799
3 1 -5.9352846 0.0 -28.4552 15.2668 -11.5238 254.074 -1512.07 256.095 -1490.92 0.0 256.095 -1490.92 104.481 -28.4552 -1158.7993 50.799 50.799
3 2 -5.9352846 0.0 -28.4552 15.2668 -11.5238 254.074 -1512.07 256.095 -1490.92 0.0 256.095 -1490.92 104.481 -28.4552 -1158.7993 50.799 50.799
3 3 -5.9520006 0.0 -29.8126 15.3339 -11.911 254.074 -1512.07 255.779 -1488.89 0.0 255.779 -1488.89 105.484 -29.8126 -1157.4396 49.8709 49.8709
3 4 -5.9520006 0.0 -29.8126 15.3339 -11.911 254.074 -1512.07 255.779 -1488.89 0.0 255.779 -1488.89 105.484 -29.8126 -1157.4396 49.8709 49.8709
3 5 -5.9520006 0.0 -29.8126 15.3339 -11.911 254.074 -1512.07 255.779 -1488.89 0.0 255.779 -1488.89 105.484 -29.8126 -1157.4396 49.8709 49.8709
3 6 -5.944831 0.0 -29.6672 15.3282 -11.9115 254.074 -1512.07 255.781 -1489.01 0.0 255.781 -1489.01 105.457 -29.6672 -1157.4392 49.9771 49.9771
3 7 -5.944831 0.0 -29.6672 15.3282 -11.9115 254.074 -1512.07 255.781 -1489.01 0.0 255.781 -1489.01 105.457 -29.6672 -1157.4392 49.9771 49.9771
4 0 -6.066848 0.0 -32.0865 15.1214 -12.5651 254.074 -1512.07 256.035 -1488.63 0.0 256.035 -1488.63 105.96 -32.0865 -1158.7214 48.1241 48.1241
4 1 -6.066848 0.0 -32.0865 15.1214 -12.5651 254.074 -1512.07 256.035 -1488.63 0.0 256.035 -1488.63 105.96 -32.0865 -1158.7214 48.1241 48.1241
4 2 -5.9725065 0.0 -32.6056 15.178 -12.6767 254.074 -1512.07 256.216 -1486.59 0.0 256.216 -1486.59 106.443 -32.6056 -1156.5366 49.5234 49.5234
4 3 -5.9725065 0.0 -32.6056 15.178 -12.6767 254.074 -1512.07 256.216 -1486.59 0.0 256.216 -1486.59 106.443 -32.6056 -1156.5366 49.5234 49.5234
4 4 -5.9140954 0.0 -31.4067 15.0328 -12.5436 254.074 -1512.07 255.789 -1486.92 0.0 255.789 -1486.92 108.537 -31.4067 -1154.0007 51.6997 51.6997
4 5 -5.9140954 0.0 -31.4067 15.0328 -12.5436 254.074 -1512.07 255.789 -1486.92 0.0 255.789 -1486.92 108.537 -31.4067 -1154.0007 51.6997 51.6997
4 6 -5.9140954 0.0 -31.4067 15.0328 -12.5436 254.074 -1512.07 255.789 -1486.92 0.0 255.789 -1486.92 108.537 -31.4067 -1154.0007 51.6997 51.6997
4 7 -5.9140954 0.0 -31.4067 15.0328 -12.5436 254.074 -1512.07 255.789 -1486.92 0.0 255.789 -1486.92 108.537 -31.4067 -1154.0007 51.6997 51.6997
5 0 -6.2552624 0.0 -35.5925 15.1487 -12.8312 254.074 -1512.07 257.508 -1488.79 0.0 257.508 -1488.79 109.178 -35.5925 -1157.6965 49.4802 49.4802
5 1 -6.2552624 0.0 -35.5925 15.1487 -12.8312 254.074 -1512.07 257.508 -1488.79 0.0 257.508 -1488.79 109.178 -35.5925 -1157.6965 49.4802 49.4802
5 2 -6.296988 0.0 -36.0831 15.1391 -12.8471 254.074 -1512.07 257.24 -1488.33 0.0 257.24 -1488.33 109.655 -36.0831 -1157.5181 49.3118 49.3118
5 3 -6.241266 0.0 -35.2022 15.1302 -12.8031 254.074 -1512.07 257.22 -1488.72 0.0 257.22 -1488.72 109.228 -35.2022 -1157.4742 49.3441 49.3441
5 4 -6.241266 0.0 -35.2022 15.1302 -12.8031 254.074 -1512.07 257.22 -1488.72 0.0 257.22 -1488.72 109.228 -35.2022 -1157.4742 49.3441 49.3441
5 5 -6.241266 0.0 -35.2022 15.1302 -12.8031 254.074 -1512.07 257.22 -1488.72 0.0 257.22 -1488.72 109.228 -35.2022 -1157.4742 49.3441 49.3441
5 6 -6.241266 0.0 -35.2022 15.1302 -12.8031 254.074 -1512.07 257.22 -1488.72 0.0 257.22 -1488.72 109.228 -35.2022 -1157.4742 49.3441 49.3441
5 7 -6.241266 0.0 -35.2022 15.1302 -12.8031 254.074 -1512.07 257.22 -1488.72 0.0 257.22 -1488.72 109.228 -35.2022 -1157.4742 49.3441 49.3441
6 0 -6.059144 0.0 -32.0899 15.0568 -12.1071 254.074 -1512.07 256.565 -1488.96 0.0 256.565 -1488.96 107.157 -32.0899 -1157.3279 49.8473 49.8473
6 1 -6.059144 0.0 -32.0899 15.0568 -12.1071 254.074 -1512.07 256.565 -1488.96 0.0 256.565 -1488.96 107.157 -32.0899 -1157.3279 49.8473 49.8473
6 2 -6.0317674 0.0 -32.1639 15.0696 -11.8367 254.074 -1512.07 256.521 -1488.04 0.0 256.521 -1488.04 107.648 -32.1639 -1156.0349 50.8163 50.8163
6 3 -6.0317674 0.0 -32.1639 15.0696 -11.8367 254.074 -1512.07 256.521 -1488.04 0.0 256.521 -1488.04 107.648 -32.1639 -1156.0349 50.8163 50.8163
6 4 -6.0317674 0.0 -32.1639 15.0696 -11.8367 254.074 -1512.07 256.521 -1488.04 0.0 256.521 -1488.04 107.648 -32.1639 -1156.0349 50.8163 50.8163
6 5 -6.0317674 0.0 -32.1639 15.0696 -11.8367 254.074 -1512.07 256.521 -1488.04 0.0 256.521 -1488.04 107.648 -32.1639 -1156.0349 50.8163 50.8163
6 6 -5.83299 0.0 -29.2278 15.0657 -11.6194 254.074 -1512.07 256.308 -1488.79 0.0 256.308 -1488.79 107.221 -29.2278 -1154.4889 51.0366 51.0366
6 7 -5.83299 0.0 -29.2278 15.0657 -11.6194 254.074 -1512.07 256.308 -1488.79 0.0 256.308 -1488.79 107.221 -29.2278 -1154.4889 51.0366 51.0366
7 0 -7.117178 0.0 -46.7411 15.3166 -13.6856 254.074 -1512.07 256.217 -1484.24 0.0 256.217 -1484.24 117.54 -46.7411 -1157.224 47.6035 47.6035
7 1 -6.7699804 0.0 -41.2159 15.3127 -14.1649 254.074 -1512.07 256.157 -1487.5 0.0 256.157 -1487.5 119.778 -41.2159 -1152.7809 50.8372 50.8372
7 2 -6.764194 0.0 -41.194 15.3141 -14.1723 254.074 -1512.07 256.167 -1487.46 0.0 256.167 -1487.46 119.763 -41.194 -1152.724 50.8438 50.8438
7 3 -5.7132835 0.0 -30.4718 15.1595 -12.9618 254.074 -1512.07 256.833 -1486.92 0.0 256.833 -1486.92 116.903 -30.4718 -1143.6559 59.7144 59.7144
7 4 -5.7132835 0.0 -30.4718 15.1595 -12.9618 254.074 -1512.07 256.833 -1486.92 0.0 256.833 -1486.92 116.903 -30.4718 -1143.6559 59.7144 59.7144
7 5 -5.4327865 0.0 -23.8422 15.0787 -12.1763 254.074 -1512.07 256.41 -1491.27 0.0 256.41 -1491.27 116.903 -23.8422 -1141.7992 61.3425 61.3425
7 6 -5.4327865 0.0 -23.8422 15.0787 -12.1763 254.074 -1512.07 256.41 -1491.27 0.0 256.41 -1491.27 116.903 -23.8422 -1141.7992 61.3425 61.3425
7 7 -5.719625 0.0 -30.9492 15.1338 -13.2585 254.074 -1512.07 256.547 -1486.18 0.0 256.547 -1486.18 119.374 -30.9492 -1141.2083 61.8017 61.8017
8 0 -6.2429566 0.0 -36.2298 15.2803 -14.6727 254.074 -1512.07 255.773 -1486.56 0.0 255.773 -1486.56 111.482 -36.2298 -1155.5349 51.3365 51.3365
8 1 -6.2429566 0.0 -36.2298 15.2803 -14.6727 254.074 -1512.07 255.773 -1486.56 0.0 255.773 -1486.56 111.482 -36.2298 -1155.5349 51.3365 51.3365
8 2 -6.30811 0.0 -37.0739 15.2603 -16.2657 254.074 -1512.07 255.68 -1487.8 0.0 255.68 -1487.8 114.858 -37.0739 -1154.3359 52.0136 52.0136
8 3 -6.30811 0.0 -37.0739 15.2603 -16.2657 254.074 -1512.07 255.68 -1487.8 0.0 255.68 -1487.8 114.858 -37.0739 -1154.3359 52.0136 52.0136
8 4 -6.30811 0.0 -37.0739 15.2603 -16.2657 254.074 -1512.07 255.68 -1487.8 0.0 255.68 -1487.8 114.858 -37.0739 -1154.3359 52.0136 52.0136
8 5 -5.722585 0.0 -28.6852 15.241 -15.9931 254.074 -1512.07 255.708 -1491.0 0.0 255.708 -1491.0 115.176 -28.6852 -1148.8011 55.8089 55.8089
8 6 -5.722585 0.0 -28.6852 15.241 -15.9931 254.074 -1512.07 255.708 -1491.0 0.0 255.708 -1491.0 115.176 -28.6852 -1148.8011 55.8089 55.8089
8 7 -5.722585 0.0 -28.6852 15.241 -15.9931 254.074 -1512.07 255.708 -1491.0 0.0 255.708 -1491.0 115.176 -28.6852 -1148.8011 55.8089 55.8089
9 0 -6.3413763 0.0 -34.6469 15.0194 -12.2103 254.074 -1512.07 255.381 -1487.95 0.0 255.381 -1487.95 112.221 -34.6469 -1154.9949 51.2805 51.2805
9 1 -6.3413763 0.0 -34.6469 15.0194 -12.2103 254.074 -1512.07 255.381 -1487.95 0.0 255.381 -1487.95 112.221 -34.6469 -1154.9949 51.2805 51.2805
9 2 -6.3413763 0.0 -34.6469 15.0194 -12.2103 254.074 -1512.07 255.381 -1487.95 0.0 255.381 -1487.95 112.221 -34.6469 -1154.9949 51.2805 51.2805
9 3 -6.2875695 0.0 -34.4098 15.0054 -12.2658 254.074 -1512.07 255.307 -1487.4 0.0 255.307 -1487.4 112.654 -34.4098 -1153.8488 51.4122 51.4122
9 4 -6.2875695 0.0 -34.4098 15.0054 -12.2658 254.074 -1512.07 255.307 -1487.4 0.0 255.307 -1487.4 112.654 -34.4098 -1153.8488 51.4122 51.4122
9 5 -6.2875695 0.0 -34.4098 15.0054 -12.2658 254.074 -1512.07 255.307 -1487.4 0.0 255.307 -1487.4 112.654 -34.4098 -1153.8488 51.4122 51.4122
9 6 -6.19334 0.0 -33.3588 15.0224 -12.3063 254.074 -1512.07 255.327 -1487.53 0.0 255.327 -1487.53 112.644 -33.3588 -1152.9178 51.9176 51.9176
9 7 -6.19334 0.0 -33.3588 15.0224 -12.3063 254.074 -1512.07 255.327 -1487.53 0.0 255.327 -1487.53 112.644 -33.3588 -1152.9178 51.9176 51.9176
10 0 -6.3047414 0.0 -37.0413 15.2997 -13.2173 254.074 -1512.07 254.531 -1482.91 0.0 254.531 -1482.91 112.042 -37.0413 -1153.3783 49.9157 49.9157
10 1 -6.3047414 0.0 -37.0413 15.2997 -13.2173 254.074 -1512.07 254.531 -1482.91 0.0 254.531 -1482.91 112.042 -37.0413 -1153.3783 49.9157 49.9157
10 2 -6.2848067 0.0 -37.0365 15.3119 -13.1626 254.074 -1512.07 254.474 -1482.43 0.0 254.474 -1482.43 112.426 -37.0365 -1152.5665 50.4841 50.4841
10 3 -6.2848067 0.0 -37.0365 15.3119 -13.1626 254.074 -1512.07 254.474 -1482.43 0.0 254.474 -1482.43 112.426 -37.0365 -1152.5665 50.4841 50.4841
10 4 -6.048592 0.0 -34.2724 15.3176 -13.0491 254.074 -1512.07 254.493 -1482.75 0.0 254.493 -1482.75 111.707 -34.2724 -1150.8224 50.8041 50.8041
10 5 -6.048592 0.0 -34.2724 15.3176 -13.0491 254.074 -1512.07 254.493 -1482.75 0.0 254.493 -1482.75 111.707 -34.2724 -1150.8224 50.8041 50.8041
10 6 -6.048592 0.0 -34.2724 15.3176 -13.0491 254.074 -1512.07 254.493 -1482.75 0.0 254.493 -1482.75 111.707 -34.2724 -1150.8224 50.8041 50.8041
10 7 -6.048592 0.0 -34.2724 15.3176 -13.0491 254.074 -1512.07 254.493 -1482.75 0.0 254.493 -1482.75 111.707 -34.2724 -1150.8224 50.8041 50.8041
11 0 -6.8833613 0.0 -43.4084 14.9549 -14.4167 254.074 -1512.07 257.109 -1488.24 0.0 257.109 -1488.24 121.453 -43.4084 -1153.0864 54.1601 54.1601
11 1 -6.8833613 0.0 -43.4084 14.9549 -14.4167 254.074 -1512.07 257.109 -1488.24 0.0 257.109 -1488.24 121.453 -43.4084 -1153.0864 54.1601 54.1601
11 2 -6.8833613 0.0 -43.4084 14.9549 -14.4167 254.074 -1512.07 257.109 -1488.24 0.0 257.109 -1488.24 121.453 -43.4084 -1153.0864 54.1601 54.1601
11 3 -7.030123 0.0 -45.5013 14.9096 -14.4734 254.074 -1512.07 257.148 -1487.59 0.0 257.148 -1487.59 123.708 -45.5013 -1152.2354 54.856 54.856
11 4 -7.030123 0.0 -45.5013 14.9096 -14.4734 254.074 -1512.07 257.148 -1487.59 0.0 257.148 -1487.59 123.708 -45.5013 -1152.2354 54.856 54.856
11 5 -7.030123 0.0 -45.5013 14.9096 -14.4734 254.074 -1512.07 257.148 -1487.59 0.0 257.148 -1487.59 123.708 -45.5013 -1152.2354 54.856 54.856
11 6 -7.030123 0.0 -45.5013 14.9096 -14.4734 254.074 -1512.07 257.148 -1487.59 0.0 257.148 -1487.59 123.708 -45.5013 -1152.2354 54.856 54.856
11 7 -6.9412036 0.0 -43.8942 14.9197 -14.4217 254.074 -1512.07 257.042 -1488.39 0.0 257.042 -1488.39 123.493 -43.8942 -1151.7493 55.4189 55.4189
12 0 -5.554231 0.0 -22.5926 15.0595 -11.0479 254.074 -1512.07 257.311 -1495.48 0.0 257.311 -1495.48 108.162 -22.5926 -1152.5995 55.8217 55.8217
12 1 -5.554231 0.0 -22.5926 15.0595 -11.0479 254.074 -1512.07 257.311 -1495.48 0.0 257.311 -1495.48 108.162 -22.5926 -1152.5995 55.8217 55.8217
12 2 -5.554231 0.0 -22.5926 15.0595 -11.0479 254.074 -1512.07 257.311 -1495.48 0.0 257.311 -1495.48 108.162 -22.5926 -1152.5995 55.8217 55.8217
12 3 -5.515869 0.0 -21.3942 15.0072 -9.96669 254.074 -1512.07 256.706 -1494.77 0.0 256.706 -1494.77 107.874 -21.3942 -1151.5842 55.043 55.043
12 4 -5.515869 0.0 -21.3942 15.0072 -9.96669 254.074 -1512.07 256.706 -1494.77 0.0 256.706 -1494.77 107.874 -21.3942 -1151.5842 55.043 55.043
12 5 -5.515869 0.0 -21.3942 15.0072 -9.96669 254.074 -1512.07 256.706 -1494.77 0.0 256.706 -1494.77 107.874 -21.3942 -1151.5842 55.043 55.043
12 6 -5.6195774 0.0 -23.1774 14.9991 -10.0044 254.074 -1512.07 256.39 -1493.27 0.0 256.39 -1493.27 108.549 -23.1774 -1151.5084 54.9691 54.9691
12 7 -5.6195774 0.0 -23.1774 14.9991 -10.0044 254.074 -1512.07 256.39 -1493.27 0.0 256.39 -1493.27 108.549 -23.1774 -1151.5084 54.9691 54.9691
13 0 -6.3260217 0.0 -36.644 15.3921 -13.173 254.074 -1512.07 254.295 -1483.32 0.0 254.295 -1483.32 113.426 -36.644 -1152.2429 50.4259 50.4259
13 1 -6.3260217 0.0 -36.644 15.3921 -13.173 254.074 -1512.07 254.295 -1483.32 0.0 254.295 -1483.32 113.426 -36.644 -1152.2429 50.4259 50.4259
13 2 -6.0634894 0.0 -31.4379 15.3813 -11.4294 254.074 -1512.07 254.314 -1485.38 0.0 254.314 -1485.38 110.977 -31.4379 -1151.527 51.3324 51.3324
13 3 -6.032307 0.0 -30.8994 15.3884 -11.4565 254.074 -1512.07 254.347 -1485.77 0.0 254.347 -1485.77 110.885 -30.8994 -1151.4374 51.6174 51.6174
13 4 -6.032307 0.0 -30.8994 15.3884 -11.4565 254.074 -1512.07 254.347 -1485.77 0.0 254.347 -1485.77 110.885 -30.8994 -1151.4374 51.6174 51.6174
13 5 -6.4787416 0.0 -38.5112 15.0833 -14.4559 254.074 -1512.07 254.056 -1484.32 0.0 254.056 -1484.32 125.11 -38.5112 -1143.6652 60.5984 60.5984
13 6 -6.4913325 0.0 -38.6469 15.0879 -14.4473 254.074 -1512.07 254.03 -1484.26 0.0 254.03 -1484.26 125.327 -38.6469 -1143.5499 60.6587 60.6587
13 7 -6.502195 0.0 -38.7723 15.0951 -14.4555 254.074 -1512.07 254.036 -1484.25 0.0 254.036 -1484.25 125.494 -38.7723 -1143.4923 60.7158 60.7158
13 8 -5.6710725 0.0 -31.2749 15.0228 -12.242 254.074 -1512.07 253.404 -1479.18 0.0 253.404 -1479.18 118.112 -31.2749 -1138.939 56.9256 56.9256
13 9 -5.6710725 0.0 -31.2749 15.0228 -12.242 254.074 -1512.07 253.404 -1479.18 0.0 253.404 -1479.18 118.112 -31.2749 -1138.939 56.9256 56.9256
13 10 -5.6710725 0.0 -31.2749 15.0228 -12.242 254.074 -1512.07 253.404 -1479.18 0.0 253.404 -1479.18 118.112 -31.2749 -1138.939 56.9256 56.9256
13 11 -5.6710725 0.0 -31.2749 15.0228 -12.242 254.074 -1512.07 253.404 -1479.18 0.0 253.404 -1479.18 118.112 -31.2749 -1138.939 56.9256 56.9256
13 12 -5.705051 0.0 -31.9943 15.02 -12.2721 254.074 -1512.07 253.302 -1478.5 0.0 253.302 -1478.5 118.585 -31.9943 -1138.6073 57.0499 57.0499
13 13 -5.705051 0.0 -31.9943 15.02 -12.2721 254.074 -1512.07 253.302 -1478.5 0.0 253.302 -1478.5 118.585 -31.9943 -1138.6073 57.0499 57.0499
13 14 -5.187987 0.0 -25.5313 15.0166 -11.9016 254.074 -1512.07 253.395 -1479.82 0.0 253.395 -1479.82 117.428 -25.5313 -1134.5282 59.3661 59.3661
13 15 -5.187987 0.0 -25.5313 15.0166 -11.9016 254.074 -1512.07 253.395 -1479.82 0.0 253.395 -1479.82 117.428 -25.5313 -1134.5282 59.3661 59.3661
14 0 -6.1267138 0.0 -32.3428 15.2346 -13.8301 254.074 -1512.07 257.237 -1492.16 0.0 257.237 -1492.16 115.369 -32.3428 -1151.8967 55.3743 55.3743
14 1 -6.1267138 0.0 -32.3428 15.2346 -13.8301 254.074 -1512.07 257.237 -1492.16 0.0 257.237 -1492.16 115.369 -32.3428 -1151.8967 55.3743 55.3743
14 2 -6.1132565 0.0 -32.8264 15.2344 -13.7031 254.074 -1512.07 256.955 -1490.63 0.0 256.955 -1490.63 115.183 -32.8264 -1151.3185 54.5949 54.5949
14 3 -6.1132565 0.0 -32.8264 15.2344 -13.7031 254.074 -1512.07 256.955 -1490.63 0.0 256.955 -1490.63 115.183 -32.8264 -1151.3185 54.5949 54.5949
14 4 -6.1132565 0.0 -32.8264 15.2344 -13.7031 254.074 -1512.07 256.955 -1490.63 0.0 256.955 -1490.63 115.183 -32.8264 -1151.3185 54.5949 54.5949
14 5 -6.107218 0.0 -32.6511 15.2341 -13.7267 254.074 -1512.07 256.815 -1490.61 0.0 256.815 -1490.61 115.365 -32.6511 -1151.081 54.7703 54.7703
14 6 -6.107218 0.0 -32.6511 15.2341 -13.7267 254.074 -1512.07 256.815 -1490.61 0.0 256.815 -1490.61 115.365 -32.6511 -1151.081 54.7703 54.7703
14 7 -6.107218 0.0 -32.6511 15.2341 -13.7267 254.074 -1512.07 256.815 -1490.61 0.0 256.815 -1490.61 115.365 -32.6511 -1151.081 54.7703 54.7703
15 0 -6.231678 0.0 -34.0885 15.2622 -13.5632 254.074 -1512.07 254.677 -1486.91 0.0 254.677 -1486.91 114.886 -34.0885 -1151.4355 53.5745 53.5745
15 1 -6.231678 0.0 -34.0885 15.2622 -13.5632 254.074 -1512.07 254.677 -1486.91 0.0 254.677 -1486.91 114.886 -34.0885 -1151.4355 53.5745 53.5745
15 2 -6.231678 0.0 -34.0885 15.2622 -13.5632 254.074 -1512.07 254.677 -1486.91 0.0 254.677 -1486.91 114.886 -34.0885 -1151.4355 53.5745 53.5745
15 3 -6.231678 0.0 -34.0885 15.2622 -13.5632 254.074 -1512.07 254.677 -1486.91 0.0 254.677 -1486.91 114.886 -34.0885 -1151.4355 53.5745 53.5745
15 4 -6.5242996 0.0 -41.275 15.2734 -13.9751 254.074 -1512.07 254.601 -1480.86 0.0 254.601 -1480.86 116.203 -41.275 -1151.331 52.794 52.794
15 5 -6.5242996 0.0 -41.275 15.2734 -13.9751 254.074 -1512.07 254.601 -1480.86 0.0 254.601 -1480.86 116.203 -41.275 -1151.331 52.794 52.794
15 6 -6.2769804 0.0 -37.2281 15.2542 -14.1446 254.074 -1512.07 255.181 -1484.17 0.0 255.181 -1484.17 116.277 -37.2281 -1149.9401 55.1847 55.1847
15 7 -6.2769804 0.0 -37.2281 15.2542 -14.1446 254.074 -1512.07 255.181 -1484.17 0.0 255.181 -1484.17 116.277 -37.2281 -1149.9401 55.1847 55.1847
16 0 -5.9259014 0.0 -27.7179 15.0167 -11.2614 254.074 -1512.07 255.48 -1491.08 0.0 255.48 -1491.08 113.256 -27.7179 -1150.0619 56.8133 56.8133
16 1 -5.9259014 0.0 -27.7179 15.0167 -11.2614 254.074 -1512.07 255.48 -1491.08 0.0 255.48 -1491.08 113.256 -27.7179 -1150.0619 56.8133 56.8133
16 2 -5.9259014 0.0 -27.7179 15.0167 -11.2614 254.074 -1512.07 255.48 -1491.08 0.0 255.48 -1491.08 113.256 -27.7179 -1150.0619 56.8133 56.8133
16 3 -5.9259014 0.0 -27.7179 15.0167 -11.2614 254.074 -1512.07 255.48 -1491.08 0.0 255.48 -1491.08 113.256 -27.7179 -1150.0619 56.8133 56.8133
16 4 -5.9285483 0.0 -27.9806 15.0603 -11.1578 254.074 -1512.07 255.489 -1490.56 0.0 255.489 -1490.56 113.592 -27.9806 -1149.4596 57.1207 57.1207
16 5 -5.9285483 0.0 -27.9806 15.0603 -11.1578 254.074 -1512.07 255.489 -1490.56 0.0 255.489 -1490.56 113.592 -27.9806 -1149.4596 57.1207 57.1207
16 6 -5.9275017 0.0 -27.9495 15.0448 -11.1641 254.074 -1512.07 255.417 -1490.51 0.0 255.417 -1490.51 113.736 -27.9495 -1149.3065 57.1948 57.1948
16 7 -5.9275017 0.0 -27.9495 15.0448 -11.1641 254.074 -1512.07 255.417 -1490.51 0.0 255.417 -1490.51 113.736 -27.9495 -1149.3065 57.1948 57.1948
17 0 -6.5546145 0.0 -39.8727 15.1577 -11.5676 254.074 -1512.07 254.443 -1481.05 0.0 254.443 -1481.05 116.758 -39.8727 -1149.7218 51.9576 51.9576
17 1 -6.5546145 0.0 -39.8727 15.1577 -11.5676 254.074 -1512.07 254.443 -1481.05 0.0 254.443 -1481.05 116.758 -39.8727 -1149.7218 51.9576 51.9576
17 2 -6.5546145 0.0 -39.8727 15.1577 -11.5676 254.074 -1512.07 254.443 -1481.05 0.0 254.443 -1481.05 116.758 -39.8727 -1149.7218 51.9576 51.9576
17 3 -6.550126 0.0 -39.0737 15.1856 -11.6165 254.074 -1512.07 254.574 -1482.42 0.0 254.574 -1482.42 117.446 -39.0737 -1149.4738 53.1744 53.1744
17 4 -6.550126 0.0 -39.0737 15.1856 -11.6165 254.074 -1512.07 254.574 -1482.42 0.0 254.574 -1482.42 117.446 -39.0737 -1149.4738 53.1744 53.1744
17 5 -6.550126 0.0 -39.0737 15.1856 -11.6165 254.074 -1512.07 254.574 -1482.42 0.0 254.574 -1482.42 117.446 -39.0737 -1149.4738 53.1744 53.1744
17 6 -6.550126 0.0 -39.0737 15.1856 -11.6165 254.074 -1512.07 254.574 -1482.42 0.0 254.574 -1482.42 117.446 -39.0737 -1149.4738 53.1744 53.1744
17 7 -6.3826475 0.0 -36.9675 15.1533 -13.0757 254.074 -1512.07 254.491 -1484.32 0.0 254.491 -1484.32 120.315 -36.9675 -1146.4814 54.0716 54.0716
18 0 -5.896459 0.0 -22.2461 14.9053 -13.1737 254.074 -1512.07 257.077 -1503.61 0.0 257.077 -1503.61 119.169 -22.2461 -1149.6101 66.7253 66.7253
18 1 -5.896459 0.0 -22.2461 14.9053 -13.1737 254.074 -1512.07 257.077 -1503.61 0.0 257.077 -1503.61 119.169 -22.2461 -1149.6101 66.7253 66.7253
18 2 -5.896459 0.0 -22.2461 14.9053 -13.1737 254.074 -1512.07 257.077 -1503.61 0.0 257.077 -1503.61 119.169 -22.2461 -1149.6101 66.7253 66.7253
18 3 -5.855984 0.0 -22.0907 14.8695 -13.109 254.074 -1512.07 257.155 -1503.3 0.0 257.155 -1503.3 118.803 -22.0907 -1149.4327 66.9619 66.9619
18 4 -5.855984 0.0 -22.0907 14.8695 -13.109 254.074 -1512.07 257.155 -1503.3 0.0 257.155 -1503.3 118.803 -22.0907 -1149.4327 66.9619 66.9619
18 5 -5.855984 0.0 -22.0907 14.8695 -13.109 254.074 -1512.07 257.155 -1503.3 0.0 257.155 -1503.3 118.803 -22.0907 -1149.4327 66.9619 66.9619
18 6 -5.29677 0.0 -11.4314 14.9061 -12.2941 254.074 -1512.07 257.04 -1509.59 0.0 257.04 -1509.59 117.418 -11.4314 -1146.5634 68.4551 68.4551
18 7 -5.29677 0.0 -11.4314 14.9061 -12.2941 254.074 -1512.07 257.04 -1509.59 0.0 257.04 -1509.59 117.418 -11.4314 -1146.5634 68.4551 68.4551
19 0 -5.355251 0.0 -22.3744 15.5395 -13.4798 254.074 -1512.07 259.358 -1497.42 0.0 259.358 -1497.42 111.127 -22.3744 -1149.3094 59.8337 59.8337
19 1 -5.355251 0.0 -22.3744 15.5395 -13.4798 254.074 -1512.07 259.358 -1497.42 0.0 259.358 -1497.42 111.127 -22.3744 -1149.3094 59.8337 59.8337
19 2 -5.355251 0.0 -22.3744 15.5395 -13.4798 254.074 -1512.07 259.358 -1497.42 0.0 259.358 -1497.42 111.127 -22.3744 -1149.3094 59.8337 59.8337
19 3 -5.355251 0.0 -22.3744 15.5395 -13.4798 254.074 -1512.07 259.358 -1497.42 0.0 259.358 -1497.42 111.127 -22.3744 -1149.3094 59.8337 59.8337
19 4 -5.0213103 0.0 -19.2321 15.521 -13.8504 254.074 -1512.07 259.261 -1497.07 0.0 259.261 -1497.07 111.681 -19.2321 -1145.3601 62.0179 62.0179
19 5 -5.0213103 0.0 -19.2321 15.521 -13.8504 254.074 -1512.07 259.261 -1497.07 0.0 259.261 -1497.07 111.681 -19.2321 -1145.3601 62.0179 62.0179
19 6 -5.0213103 0.0 -19.2321 15.521 -13.8504 254.074 -1512.07 259.261 -1497.07 0.0 259.261 -1497.07 111.681 -19.2321 -1145.3601 62.0179 62.0179
19 7 -5.2625556 0.0 -23.1068 15.4958 -13.1623 254.074 -1512.07 259.0 -1493.97 0.0 259.0 -1493.97 113.025 -23.1068 -1145.0518 61.0444 61.0444
20 0 -6.310491 0.0 -36.6968 15.1162 -13.8829 254.074 -1512.07 259.347 -1491.93 0.0 259.347 -1491.93 120.508 -36.6968 -1148.772 59.4591 59.4591
20 1 -6.310491 0.0 -36.6968 15.1162 -13.8829 254.074 -1512.07 259.347 -1491.93 0.0 259.347 -1491.93 120.508 -36.6968 -1148.772 59.4591 59.4591
20 2 -6.310491 0.0 -36.6968 15.1162 -13.8829 254.074 -1512.07 259.347 -1491.93 0.0 259.347 -1491.93 120.508 -36.6968 -1148.772 59.4591 59.4591
20 3 -6.290297 0.0 -36.3372 15.0873 -13.7585 254.074 -1512.07 259.233 -1491.9 0.0 259.233 -1491.9 120.486 -36.3372 -1148.5182 59.649 59.649
20 4 -6.290297 0.0 -36.3372 15.0873 -13.7585 254.074 -1512.07 259.233 -1491.9 0.0 259.233 -1491.9 120.486 -36.3372 -1148.5182 59.649 59.649
20 5 -5.9310775 0.0 -32.314 15.0388 -12.344 254.074 -1512.07 259.259 -1490.95 0.0 259.259 -1490.95 117.614 -32.314 -1146.3909 61.0322 61.0322
20 6 -5.9310775 0.0 -32.314 15.0388 -12.344 254.074 -1512.07 259.259 -1490.95 0.0 259.259 -1490.95 117.614 -32.314 -1146.3909 61.0322 61.0322
20 7 -5.9310775 0.0 -32.314 15.0388 -12.344 254.074 -1512.07 259.259 -1490.95 0.0 259.259 -1490.95 117.614 -32.314 -1146.3909 61.0322 61.0322
21 0 -5.924091 0.0 -34.5583 14.9935 -13.1888 254.074 -1512.07 254.419 -1480.8 0.0 254.419 -1480.8 112.24 -34.5583 -1148.6995 53.377 53.377
21 1 -6.0392513 0.0 -37.4621 14.9856 -11.6684 254.074 -1512.07 254.474 -1476.77 0.0 254.474 -1476.77 111.318 -37.4621 -1148.4401 52.4966 52.4966
21 2 -6.0392513 0.0 -37.4621 14.9856 -11.6684 254.074 -1512.07 254.474 -1476.77 0.0 254.474 -1476.77 111.318 -37.4621 -1148.4401 52.4966 52.4966
21 3 -6.0392513 0.0 -37.4621 14.9856 -11.6684 254.074 -1512.07 254.474 -1476.77 0.0 254.474 -1476.77 111.318 -37.4621 -1148.4401 52.4966 52.4966
21 4 -6.0392513 0.0 -37.4621 14.9856 -11.6684 254.074 -1512.07 254.474 -1476.77 0.0 254.474 -1476.77 111.318 -37.4621 -1148.4401 52.4966 52.4966
21 5 -6.0392513 0.0 -37.4621 14.9856 -11.6684 254.074 -1512.07 254.474 -1476.77 0.0 254.474 -1476.77 111.318 -37.4621 -1148.4401 52.4966 52.4966
21 6 -5.902275 0.0 -35.2834 15.0031 -12.7099 254.074 -1512.07 254.452 -1478.88 0.0 254.452 -1478.88 111.357 -35.2834 -1148.3544 52.8769 52.8769
21 7 -5.902275 0.0 -35.2834 15.0031 -12.7099 254.074 -1512.07 254.452 -1478.88 0.0 254.452 -1478.88 111.357 -35.2834 -1148.3544 52.8769 52.8769
22 0 -6.556363 0.0 -44.1904 15.2979 -13.5891 254.074 -1512.07 254.107 -1475.69 0.0 254.107 -1475.69 117.119 -44.1904 -1148.6543 49.7881 49.7881
22 1 -6.556363 0.0 -44.1904 15.2979 -13.5891 254.074 -1512.07 254.107 -1475.69 0.0 254.107 -1475.69 117.119 -44.1904 -1148.6543 49.7881 49.7881
22 2 -6.556363 0.0 -44.1904 15.2979 -13.5891 254.074 -1512.07 254.107 -1475.69 0.0 254.107 -1475.69 117.119 -44.1904 -1148.6543 49.7881 49.7881
22 3 -6.5318313 0.0 -44.0306 15.2933 -13.5175 254.074 -1512.07 253.996 -1475.3 0.0 253.996 -1475.3 117.102 -44.0306 -1148.2327 49.78 49.78
22 4 -6.1889153 0.0 -38.6961 15.3022 -12.5934 254.074 -1512.07 253.967 -1476.96 0.0 253.967 -1476.96 113.783 -38.6961 -1147.906 49.7328 49.7328
22 5 -6.1889153 0.0 -38.6961 15.3022 -12.5934 254.074 -1512.07 253.967 -1476.96 0.0 253.967 -1476.96 113.783 -38.6961 -1147.906 49.7328 49.7328
22 6 -6.1889153 0.0 -38.6961 15.3022 -12.5934 254.074 -1512.07 253.967 -1476.96 0.0 253.967 -1476.96 113.783 -38.6961 -1147.906 49.7328 49.7328
22 7 -6.1889153 0.0 -38.6961 15.3022 -12.5934 254.074 -1512.07 253.967 -1476.96 0.0 253.967 -1476.96 113.783 -38.6961 -1147.906 49.7328 49.7328
23 0 -6.1887026 0.0 -30.9711 15.3577 -13.2856 254.074 -1512.07 257.141 -1494.41 0.0 257.141 -1494.41 121.378 -30.9711 -1146.8622 64.3075 64.3075
23 1 -6.1887026 0.0 -30.9711 15.3577 -13.2856 254.074 -1512.07 257.141 -1494.41 0.0 257.141 -1494.41 121.378 -30.9711 -1146.8622 64.3075 64.3075
23 2 -6.1887026 0.0 -30.9711 15.3577 -13.2856 254.074 -1512.07 257.141 -1494.41 0.0 257.141 -1494.41 121.378 -30.9711 -1146.8622 64.3075 64.3075
23 3 -6.206299 0.0 -31.1584 15.3629 -13.0693 254.074 -1512.07 257.061 -1494.06 0.0 257.061 -1494.06 122.131 -31.1584 -1146.0264 64.9202 64.9202
23 4 -6.206299 0.0 -31.1584 15.3629 -13.0693 254.074 -1512.07 257.061 -1494.06 0.0 257.061 -1494.06 122.131 -31.1584 -1146.0264 64.9202 64.9202
23 5 -6.206299 0.0 -31.1584 15.3629 -13.0693 254.074 -1512.07 257.061 -1494.06 0.0 257.061 -1494.06 122.131 -31.1584 -1146.0264 64.9202 64.9202
23 6 -5.997849 0.0 -27.4264 15.3114 -12.1998 254.074 -1512.07 256.878 -1495.35 0.0 256.878 -1495.35 120.505 -27.4264 -1145.3933 64.2985 64.2985
23 7 -5.997849 0.0 -27.4264 15.3114 -12.1998 254.074 -1512.07 256.878 -1495.35 0.0 256.878 -1495.35 120.505 -27.4264 -1145.3933 64.2985 64.2985
24 0 -6.259074 0.0 -33.7177 15.2073 -12.0646 254.074 -1512.07 256.872 -1489.91 0.0 256.872 -1489.91 120.004 -33.7177 -1146.7517 59.1693 59.1693
24 1 -6.259074 0.0 -33.7177 15.2073 -12.0646 254.074 -1512.07 256.872 -1489.91 0.0 256.872 -1489.91 120.004 -33.7177 -1146.7517 59.1693 59.1693
24 2 -6.259074 0.0 -33.7177 15.2073 -12.0646 254.074 -1512.07 256.872 -1489.91 0.0 256.872 -1489.91 120.004 -33.7177 -1146.7517 59.1693 59.1693
24 3 -6.2431235 0.0 -33.5277 15.2032 -12.0592 254.074 -1512.07 256.85 -1489.91 0.0 256.85 -1489.91 119.9 -33.5277 -1146.6877 59.2173 59.2173
24 4 -6.210259 0.0 -34.475 15.2187 -10.5802 254.074 -1512.07 256.898 -1486.48 0.0 256.898 -1486.48 118.436 -34.475 -1145.6211 59.1944 59.1944
24 5 -6.210259 0.0 -34.475 15.2187 -10.5802 254.074 -1512.07 256.898 -1486.48 0.0 256.898 -1486.48 118.436 -34.475 -1145.6211 59.1944 59.1944
24 6 -6.210259 0.0 -34.475 15.2187 -10.5802 254.074 -1512.07 256.898 -1486.48 0.0 256.898 -1486.48 118.436 -34.475 -1145.6211 59.1944 59.1944
24 7 -6.210259 0.0 -34.475 15.2187 -10.5802 254.074 -1512.07 256.898 -1486.48 0.0 256.898 -1486.48 118.436 -34.475 -1145.6211 59.1944 59.1944
25 0 -5.964881 0.0 -33.741 15.101 -14.1133 254.074 -1512.07 256.458 -1486.64 0.0 256.458 -1486.64 117.878 -33.741 -1146.045 54.6773 54.6773
25 1 -5.964881 0.0 -33.741 15.101 -14.1133 254.074 -1512.07 256.458 -1486.64 0.0 256.458 -1486.64 117.878 -33.741 -1146.045 54.6773 54.6773
25 2 -5.964881 0.0 -33.741 15.101 -14.1133 254.074 -1512.07 256.458 -1486.64 0.0 256.458 -1486.64 117.878 -33.741 -1146.045 54.6773 54.6773
25 3 -5.936659 0.0 -33.9396 15.0844 -14.1388 254.074 -1512.07 256.359 -1485.77 0.0 256.359 -1485.77 117.996 -33.9396 -1145.3546 54.3188 54.3188
25 4 -5.936659 0.0 -33.9396 15.0844 -14.1388 254.074 -1512.07 256.359 -1485.77 0.0 256.359 -1485.77 117.996 -33.9396 -1145.3546 54.3188 54.3188
25 5 -5.8516808 0.0 -32.2258 15.1036 -14.1343 254.074 -1512.07 256.536 -1487.27 0.0 256.536 -1487.27 117.865 -32.2258 -1145.0948 55.4085 55.4085
25 6 -5.8516808 0.0 -32.2258 15.1036 -14.1343 254.074 -1512.07 256.536 -1487.27 0.0 256.536 -1487.27 117.865 -32.2258 -1145.0948 55.4085 55.4085
25 7 -5.8516808 0.0 -32.2258 15.1036 -14.1343 254.074 -1512.07 256.536 -1487.27 0.0 256.536 -1487.27 117.865 -32.2258 -1145.0948 55.4085 55.4085
26 0 -5.547242 0.0 -24.1105 15.2258 -12.3723 254.074 -1512.07 256.899 -1493.45 0.0 256.899 -1493.45 116.526 -24.1105 -1144.1355 64.0378 64.0378
26 1 -5.547242 0.0 -24.1105 15.2258 -12.3723 254.074 -1512.07 256.899 -1493.45 0.0 256.899 -1493.45 116.526 -24.1105 -1144.1355 64.0378 64.0378
26 2 -5.547242 0.0 -24.1105 15.2258 -12.3723 254.074 -1512.07 256.899 -1493.45 0.0 256.899 -1493.45 116.526 -24.1105 -1144.1355 64.0378 64.0378
26 3 -5.547242 0.0 -24.1105 15.2258 -12.3723 254.074 -1512.07 256.899 -1493.45 0.0 256.899 -1493.45 116.526 -24.1105 -1144.1355 64.0378 64.0378
26 4 -5.547242 0.0 -24.1105 15.2258 -12.3723 254.074 -1512.07 256.899 -1493.45 0.0 256.899 -1493.45 116.526 -24.1105 -1144.1355 64.0378 64.0378
26 5 -5.570591 0.0 -26.8661 15.184 -14.1791 254.074 -1512.07 257.479 -1492.34 0.0 257.479 -1492.34 117.697 -26.8661 -1144.03 64.12 64.12
26 6 -5.6006966 0.0 -27.5697 15.1555 -14.2086 254.074 -1512.07 257.241 -1491.45 0.0 257.241 -1491.45 117.982 -27.5697 -1143.7966 63.8279 63.8279
26 7 -5.6006966 0.0 -27.5697 15.1555 -14.2086 254.074 -1512.07 257.241 -1491.45 0.0 257.241 -1491.45 117.982 -27.5697 -1143.7966 63.8279 63.8279
27 0 -5.713478 0.0 -29.8022 15.1966 -12.9011 254.074 -1512.07 254.478 -1484.2 0.0 254.478 -1484.2 116.021 -29.8022 -1143.5032 58.0964 58.0964
27 1 -5.713478 0.0 -29.8022 15.1966 -12.9011 254.074 -1512.07 254.478 -1484.2 0.0 254.478 -1484.2 116.021 -29.8022 -1143.5032 58.0964 58.0964
27 2 -5.732488 0.0 -30.1322 15.1971 -12.9362 254.074 -1512.07 254.449 -1483.99 0.0 254.449 -1483.99 116.235 -30.1322 -1143.4382 58.1262 58.1262
27 3 -5.732488 0.0 -30.1322 15.1971 -12.9362 254.074 -1512.07 254.449 -1483.99 0.0 254.449 -1483.99 116.235 -30.1322 -1143.4382 58.1262 58.1262
27 4 -5.732488 0.0 -30.1322 15.1971 -12.9362 254.074 -1512.07 254.449 -1483.99 0.0 254.449 -1483.99 116.235 -30.1322 -1143.4382 58.1262 58.1262
27 5 -5.732488 0.0 -30.1322 15.1971 -12.9362 254.074 -1512.07 254.449 -1483.99 0.0 254.449 -1483.99 116.235 -30.1322 -1143.4382 58.1262 58.1262
27 6 -5.559467 0.0 -24.8479 15.2046 -12.0153 254.074 -1512.07 254.437 -1488.38 0.0 254.437 -1488.38 115.741 -24.8479 -1143.0499 58.5247 58.5247
27 7 -5.559467 0.0 -24.8479 15.2046 -12.0153 254.074 -1512.07 254.437 -1488.38 0.0 254.437 -1488.38 115.741 -24.8479 -1143.0499 58.5247 58.5247
28 0 -6.082529 0.0 -34.4403 14.9792 -11.1551 254.074 -1512.07 254.665 -1481.94 0.0 254.665 -1481.94 120.811 -34.4403 -1140.9042 58.2716 58.2716
28 1 -6.082529 0.0 -34.4403 14.9792 -11.1551 254.074 -1512.07 254.665 -1481.94 0.0 254.665 -1481.94 120.811 -34.4403 -1140.9042 58.2716 58.2716
28 2 -6.082529 0.0 -34.4403 14.9792 -11.1551 254.074 -1512.07 254.665 -1481.94 0.0 254.665 -1481.94 120.811 -34.4403 -1140.9042 58.2716 58.2716
28 3 -6.06603 0.0 -34.4436 14.964 -11.1235 254.074 -1512.07 254.628 -1481.6 0.0 254.628 -1481.6 120.767 -34.4436 -1140.6486 58.3714 58.3714
28 4 -6.06603 0.0 -34.4436 14.964 -11.1235 254.074 -1512.07 254.628 -1481.6 0.0 254.628 -1481.6 120.767 -34.4436 -1140.6486 58.3714 58.3714
28 5 -5.6048074 0.0 -25.0776 14.9661 -11.638 254.074 -1512.07 254.62 -1489.04 0.0 254.62 -1489.04 120.539 -25.0776 -1138.9586 60.2516 60.2516
28 6 -5.6048074 0.0 -25.0776 14.9661 -11.638 254.074 -1512.07 254.62 -1489.04 0.0 254.62 -1489.04 120.539 -25.0776 -1138.9586 60.2516 60.2516
28 7 -5.6048074 0.0 -25.0776 14.9661 -11.638 254.074 -1512.07 254.62 -1489.04 0.0 254.62 -1489.04 120.539 -25.0776 -1138.9586 60.2516 60.2516
29 0 -5.282123 0.0 -25.7844 14.9562 -9.85855 254.074 -1512.07 256.515 -1483.84 0.0 256.515 -1483.84 113.991 -25.7844 -1139.1184 58.9052 58.9052
29 1 -5.389375 0.0 -27.382 14.9378 -9.70222 254.074 -1512.07 256.24 -1482.57 0.0 256.24 -1482.57 115.533 -27.382 -1138.179 59.4564 59.4564
29 2 -5.389375 0.0 -27.382 14.9378 -9.70222 254.074 -1512.07 256.24 -1482.57 0.0 256.24 -1482.57 115.533 -27.382 -1138.179 59.4564 59.4564
29 3 -5.389375 0.0 -27.382 14.9378 -9.70222 254.074 -1512.07 256.24 -1482.57 0.0 256.24 -1482.57 115.533 -27.382 -1138.179 59.4564 59.4564
29 4 -5.389375 0.0 -27.382 14.9378 -9.70222 254.074 -1512.07 256.24 -1482.57 0.0 256.24 -1482.57 115.533 -27.382 -1138.179 59.4564 59.4564
29 5 -5.019737 0.0 -21.9922 14.9416 -9.08821 254.074 -1512.07 256.129 -1484.07 0.0 256.129 -1484.07 114.868 -21.9922 -1135.0651 61.601 61.601
29 6 -5.019737 0.0 -21.9922 14.9416 -9.08821 254.074 -1512.07 256.129 -1484.07 0.0 256.129 -1484.07 114.868 -21.9922 -1135.0651 61.601 61.601
29 7 -5.019737 0.0 -21.9922 14.9416 -9.08821 254.074 -1512.07 256.129 -1484.07 0.0 256.129 -1484.07 114.868 -21.9922 -1135.0651 61.601 61.601
30 0 -5.6779146 0.0 -28.6028 15.1901 -12.6753 254.074 -1512.07 253.82 -1484.24 0.0 253.82 -1484.24 123.159 -28.6028 -1135.8638 63.0568 63.0568
30 1 -5.6779146 0.0 -28.6028 15.1901 -12.6753 254.074 -1512.07 253.82 -1484.24 0.0 253.82 -1484.24 123.159 -28.6028 -1135.8638 63.0568 63.0568
30 2 -5.6779146 0.0 -28.6028 15.1901 -12.6753 254.074 -1512.07 253.82 -1484.24 0.0 253.82 -1484.24 123.159 -28.6028 -1135.8638 63.0568 63.0568
30 3 -5.6779146 0.0 -28.6028 15.1901 -12.6753 254.074 -1512.07 253.82 -1484.24 0.0 253.82 -1484.24 123.159 -28.6028 -1135.8638 63.0568 63.0568
30 4 -5.5058255 0.0 -27.4413 15.1242 -12.7165 254.074 -1512.07 253.46 -1482.81 0.0 253.46 -1482.81 123.661 -27.4413 -1133.1304 64.9305 64.9305
30 5 -5.5058255 0.0 -27.4413 15.1242 -12.7165 254.074 -1512.07 253.46 -1482.81 0.0 253.46 -1482.81 123.661 -27.4413 -1133.1304 64.9305 64.9305
30 6 -5.499784 0.0 -27.2354 15.1282 -13.0647 254.074 -1512.07 253.446 -1483.35 0.0 253.446 -1483.35 124.265 -27.2354 -1132.8743 65.1078 65.1078
30 7 -5.499784 0.0 -27.2354 15.1282 -13.0647 254.074 -1512.07 253.446 -1483.35 0.0 253.446 -1483.35 124.265 -27.2354 -1132.8743 65.1078 65.1078
