# Supplementary material for: Exploring the mechanism of Alisma orientale for the treatment of pregnancy induced hypertension and potential hepato-nephrotoxicity by using network pharmacology, network toxicology, molecular docking and molecular dynamics simulation
Source: Front Pharmacol. 2022 Nov 15;13:1027112. doi: 10.3389/fphar.2022.1027112 (PMC9705790; doi:10.3389/fphar.2022.1027112)
Supplement: Supplementary file 6 [file DataSheet4.zip › BCL2L1/BCL1694/clusters.dock4.pdb]

REMARK  Energy: 59.1948
REMARK  SimpleFitness: 59.1948
REMARK  FullFitness: -1160.9884
REMARK  InterFull: -18.6213
REMARK  IntraFull: 108.932
REMARK  solvFull: -1509.03
REMARK  surfFull: 257.731
REMARK  extraFull: 0.0
REMARK  deltaGcompsolvpol: -1509.03
REMARK  deltaGcompsolvnonpol: 257.731
REMARK  deltaGprotsolvpol: -1512.07
REMARK  deltaGprotsolvnonpol: 254.074
REMARK  deltaGligsolvpol: -10.3655
REMARK  deltaGligsolvnonpol: 14.9526
REMARK  deltaGvdw: -18.6213
REMARK  deltaGelec: 0.0
REMARK  deltaG: -5.9997287
REMARK  Cluster: 0
REMARK  ClusterRank: 0
ATOM   5287 O    LIG     1      30.776   0.243  15.088  1.00  0.00      LIG  
ATOM   5288 O1   LIG     1      31.807   5.782  14.056  1.00  0.00      LIG  
ATOM   5289 O2   LIG     1      29.277  -0.661  10.534  1.00  0.00      LIG  
ATOM   5290 O3   LIG     1      29.927  -4.196   9.894  1.00  0.00      LIG  
ATOM   5291 O4   LIG     1      31.902  -1.102   9.839  1.00  0.00      LIG  
ATOM   5292 C    LIG     1      27.522   2.170  14.724  1.00  0.00      LIG  
ATOM   5293 C1   LIG     1      28.970   1.920  15.242  1.00  0.00      LIG  
ATOM   5294 C2   LIG     1      27.270   1.674  13.262  1.00  0.00      LIG  
ATOM   5295 C3   LIG     1      29.757   3.208  15.646  1.00  0.00      LIG  
ATOM   5296 C4   LIG     1      27.090   3.629  14.835  1.00  0.00      LIG  
ATOM   5297 C5   LIG     1      28.905   4.133  16.539  1.00  0.00      LIG  
ATOM   5298 C6   LIG     1      29.741   0.900  14.362  1.00  0.00      LIG  
ATOM   5299 C7   LIG     1      27.667   0.252  13.080  1.00  0.00      LIG  
ATOM   5300 C8   LIG     1      27.426   4.243  16.167  1.00  0.00      LIG  
ATOM   5301 C9   LIG     1      25.804   1.642  12.840  1.00  0.00      LIG  
ATOM   5302 C10  LIG     1      28.869  -0.226  13.826  1.00  0.00      LIG  
ATOM   5303 C11  LIG     1      26.629   1.405  15.712  1.00  0.00      LIG  
ATOM   5304 C12  LIG     1      30.334   3.954  14.436  1.00  0.00      LIG  
ATOM   5305 C13  LIG     1      26.822  -0.421  12.281  1.00  0.00      LIG  
ATOM   5306 C14  LIG     1      27.951   2.511  12.168  1.00  0.00      LIG  
ATOM   5307 C15  LIG     1      25.671   0.452  11.918  1.00  0.00      LIG  
ATOM   5308 C16  LIG     1      30.954   2.814  16.516  1.00  0.00      LIG  
ATOM   5309 C17  LIG     1      29.496   5.506  16.716  1.00  0.00      LIG  
ATOM   5310 C18  LIG     1      26.812  -1.860  11.797  1.00  0.00      LIG  
ATOM   5311 C19  LIG     1      30.968   5.270  14.782  1.00  0.00      LIG  
ATOM   5312 C20  LIG     1      30.435   6.038  15.923  1.00  0.00      LIG  
ATOM   5313 C21  LIG     1      29.003   6.272  17.900  1.00  0.00      LIG  
ATOM   5314 C22  LIG     1      28.149  -2.564  11.535  1.00  0.00      LIG  
ATOM   5315 C23  LIG     1      25.968  -2.021  10.542  1.00  0.00      LIG  
ATOM   5316 C24  LIG     1      28.990  -2.043  10.362  1.00  0.00      LIG  
ATOM   5317 C25  LIG     1      30.283  -2.870  10.285  1.00  0.00      LIG  
ATOM   5318 C26  LIG     1      31.382  -2.334   9.348  1.00  0.00      LIG  
ATOM   5319 C27  LIG     1      30.886  -2.117   7.931  1.00  0.00      LIG  
ATOM   5320 C28  LIG     1      32.541  -3.314   9.290  1.00  0.00      LIG  
ATOM   5321 H    LIG     1      28.861   1.405  16.201  1.00  0.00      LIG  
ATOM   5322 H1   LIG     1      26.010   3.708  14.684  1.00  0.00      LIG  
ATOM   5323 H2   LIG     1      27.548   4.252  14.067  1.00  0.00      LIG  
ATOM   5324 H3   LIG     1      28.920   3.680  17.534  1.00  0.00      LIG  
ATOM   5325 H4   LIG     1      30.222   1.401  13.519  1.00  0.00      LIG  
ATOM   5326 H5   LIG     1      26.835   3.765  16.953  1.00  0.00      LIG  
ATOM   5327 H6   LIG     1      27.074   5.279  16.144  1.00  0.00      LIG  
ATOM   5328 H7   LIG     1      25.500   2.564  12.337  1.00  0.00      LIG  
ATOM   5329 H8   LIG     1      25.113   1.499  13.670  1.00  0.00      LIG  
ATOM   5330 H9   LIG     1      28.541  -0.859  14.657  1.00  0.00      LIG  
ATOM   5331 H10  LIG     1      29.497  -0.853  13.191  1.00  0.00      LIG  
ATOM   5332 H11  LIG     1      26.919   1.595  16.748  1.00  0.00      LIG  
ATOM   5333 H12  LIG     1      26.680   0.325  15.561  1.00  0.00      LIG  
ATOM   5334 H13  LIG     1      25.587   1.713  15.627  1.00  0.00      LIG  
ATOM   5335 H14  LIG     1      29.568   4.170  13.693  1.00  0.00      LIG  
ATOM   5336 H15  LIG     1      31.108   3.346  13.961  1.00  0.00      LIG  
ATOM   5337 H16  LIG     1      29.027   2.598  12.316  1.00  0.00      LIG  
ATOM   5338 H17  LIG     1      27.535   3.520  12.123  1.00  0.00      LIG  
ATOM   5339 H18  LIG     1      27.807   2.076  11.174  1.00  0.00      LIG  
ATOM   5340 H19  LIG     1      25.738   0.765  10.873  1.00  0.00      LIG  
ATOM   5341 H20  LIG     1      24.709  -0.041  12.086  1.00  0.00      LIG  
ATOM   5342 H21  LIG     1      30.652   2.097  17.284  1.00  0.00      LIG  
ATOM   5343 H22  LIG     1      31.399   3.669  17.028  1.00  0.00      LIG  
ATOM   5344 H23  LIG     1      31.748   2.363  15.916  1.00  0.00      LIG  
ATOM   5345 H24  LIG     1      26.308  -2.434  12.579  1.00  0.00      LIG  
ATOM   5346 H25  LIG     1      31.309   0.939  15.507  1.00  0.00      LIG  
ATOM   5347 H26  LIG     1      30.848   7.023  16.097  1.00  0.00      LIG  
ATOM   5348 H27  LIG     1      29.133   5.677  18.808  1.00  0.00      LIG  
ATOM   5349 H28  LIG     1      27.942   6.512  17.793  1.00  0.00      LIG  
ATOM   5350 H29  LIG     1      29.545   7.213  18.038  1.00  0.00      LIG  
ATOM   5351 H30  LIG     1      27.926  -3.618  11.348  1.00  0.00      LIG  
ATOM   5352 H31  LIG     1      28.747  -2.557  12.447  1.00  0.00      LIG  
ATOM   5353 H32  LIG     1      26.291  -1.346   9.744  1.00  0.00      LIG  
ATOM   5354 H33  LIG     1      26.044  -3.045  10.166  1.00  0.00      LIG  
ATOM   5355 H34  LIG     1      24.910  -1.833  10.745  1.00  0.00      LIG  
ATOM   5356 H35  LIG     1      28.426  -2.153   9.431  1.00  0.00      LIG  
ATOM   5357 H36  LIG     1      30.701  -2.923  11.295  1.00  0.00      LIG  
ATOM   5358 H37  LIG     1      28.502  -0.275  10.980  1.00  0.00      LIG  
ATOM   5359 H38  LIG     1      30.754  -4.704   9.836  1.00  0.00      LIG  
ATOM   5360 H39  LIG     1      31.692  -1.735   7.299  1.00  0.00      LIG  
ATOM   5361 H40  LIG     1      30.083  -1.377   7.896  1.00  0.00      LIG  
ATOM   5362 H41  LIG     1      30.529  -3.054   7.500  1.00  0.00      LIG  
ATOM   5363 H42  LIG     1      32.930  -3.508  10.294  1.00  0.00      LIG  
ATOM   5364 H43  LIG     1      32.242  -4.264   8.840  1.00  0.00      LIG  
ATOM   5365 H44  LIG     1      33.367  -2.902   8.703  1.00  0.00      LIG  
ATOM   5366 H45  LIG     1      31.125  -0.552  10.049  1.00  0.00      LIG  
TER
REMARK  Energy: 59.1948
REMARK  SimpleFitness: 59.1948
REMARK  FullFitness: -1160.9884
REMARK  InterFull: -18.6213
REMARK  IntraFull: 108.932
REMARK  solvFull: -1509.03
REMARK  surfFull: 257.731
REMARK  extraFull: 0.0
REMARK  deltaGcompsolvpol: -1509.03
REMARK  deltaGcompsolvnonpol: 257.731
REMARK  deltaGprotsolvpol: -1512.07
REMARK  deltaGprotsolvnonpol: 254.074
REMARK  deltaGligsolvpol: -10.3655
REMARK  deltaGligsolvnonpol: 14.9526
REMARK  deltaGvdw: -18.6213
REMARK  deltaGelec: 0.0
REMARK  deltaG: -5.9997287
REMARK  Cluster: 0
REMARK  ClusterRank: 1
ATOM   5287 O    LIG     1      30.776   0.243  15.088  1.00  0.00      LIG  
ATOM   5288 O1   LIG     1      31.807   5.782  14.056  1.00  0.00      LIG  
ATOM   5289 O2   LIG     1      29.277  -0.661  10.534  1.00  0.00      LIG  
ATOM   5290 O3   LIG     1      29.927  -4.196   9.894  1.00  0.00      LIG  
ATOM   5291 O4   LIG     1      31.902  -1.102   9.839  1.00  0.00      LIG  
ATOM   5292 C    LIG     1      27.522   2.170  14.724  1.00  0.00      LIG  
ATOM   5293 C1   LIG     1      28.970   1.920  15.242  1.00  0.00      LIG  
ATOM   5294 C2   LIG     1      27.270   1.674  13.262  1.00  0.00      LIG  
ATOM   5295 C3   LIG     1      29.757   3.208  15.646  1.00  0.00      LIG  
ATOM   5296 C4   LIG     1      27.090   3.629  14.835  1.00  0.00      LIG  
ATOM   5297 C5   LIG     1      28.905   4.133  16.539  1.00  0.00      LIG  
ATOM   5298 C6   LIG     1      29.741   0.900  14.362  1.00  0.00      LIG  
ATOM   5299 C7   LIG     1      27.667   0.252  13.080  1.00  0.00      LIG  
ATOM   5300 C8   LIG     1      27.426   4.243  16.167  1.00  0.00      LIG  
ATOM   5301 C9   LIG     1      25.804   1.642  12.840  1.00  0.00      LIG  
ATOM   5302 C10  LIG     1      28.869  -0.226  13.826  1.00  0.00      LIG  
ATOM   5303 C11  LIG     1      26.629   1.405  15.712  1.00  0.00      LIG  
ATOM   5304 C12  LIG     1      30.334   3.954  14.436  1.00  0.00      LIG  
ATOM   5305 C13  LIG     1      26.822  -0.421  12.281  1.00  0.00      LIG  
ATOM   5306 C14  LIG     1      27.951   2.511  12.168  1.00  0.00      LIG  
ATOM   5307 C15  LIG     1      25.671   0.452  11.918  1.00  0.00      LIG  
ATOM   5308 C16  LIG     1      30.954   2.814  16.516  1.00  0.00      LIG  
ATOM   5309 C17  LIG     1      29.496   5.506  16.716  1.00  0.00      LIG  
ATOM   5310 C18  LIG     1      26.812  -1.860  11.797  1.00  0.00      LIG  
ATOM   5311 C19  LIG     1      30.968   5.270  14.782  1.00  0.00      LIG  
ATOM   5312 C20  LIG     1      30.435   6.038  15.923  1.00  0.00      LIG  
ATOM   5313 C21  LIG     1      29.003   6.272  17.900  1.00  0.00      LIG  
ATOM   5314 C22  LIG     1      28.149  -2.564  11.535  1.00  0.00      LIG  
ATOM   5315 C23  LIG     1      25.968  -2.021  10.542  1.00  0.00      LIG  
ATOM   5316 C24  LIG     1      28.990  -2.043  10.362  1.00  0.00      LIG  
ATOM   5317 C25  LIG     1      30.283  -2.870  10.285  1.00  0.00      LIG  
ATOM   5318 C26  LIG     1      31.382  -2.334   9.348  1.00  0.00      LIG  
ATOM   5319 C27  LIG     1      30.886  -2.117   7.931  1.00  0.00      LIG  
ATOM   5320 C28  LIG     1      32.541  -3.314   9.290  1.00  0.00      LIG  
ATOM   5321 H    LIG     1      28.861   1.405  16.201  1.00  0.00      LIG  
ATOM   5322 H1   LIG     1      26.010   3.708  14.684  1.00  0.00      LIG  
ATOM   5323 H2   LIG     1      27.548   4.252  14.067  1.00  0.00      LIG  
ATOM   5324 H3   LIG     1      28.920   3.680  17.534  1.00  0.00      LIG  
ATOM   5325 H4   LIG     1      30.222   1.401  13.519  1.00  0.00      LIG  
ATOM   5326 H5   LIG     1      26.835   3.765  16.953  1.00  0.00      LIG  
ATOM   5327 H6   LIG     1      27.074   5.279  16.144  1.00  0.00      LIG  
ATOM   5328 H7   LIG     1      25.500   2.564  12.337  1.00  0.00      LIG  
ATOM   5329 H8   LIG     1      25.113   1.499  13.670  1.00  0.00      LIG  
ATOM   5330 H9   LIG     1      28.541  -0.859  14.657  1.00  0.00      LIG  
ATOM   5331 H10  LIG     1      29.497  -0.853  13.191  1.00  0.00      LIG  
ATOM   5332 H11  LIG     1      26.919   1.595  16.748  1.00  0.00      LIG  
ATOM   5333 H12  LIG     1      26.680   0.325  15.561  1.00  0.00      LIG  
ATOM   5334 H13  LIG     1      25.587   1.713  15.627  1.00  0.00      LIG  
ATOM   5335 H14  LIG     1      29.568   4.170  13.693  1.00  0.00      LIG  
ATOM   5336 H15  LIG     1      31.108   3.346  13.961  1.00  0.00      LIG  
ATOM   5337 H16  LIG     1      29.027   2.598  12.316  1.00  0.00      LIG  
ATOM   5338 H17  LIG     1      27.535   3.520  12.123  1.00  0.00      LIG  
ATOM   5339 H18  LIG     1      27.807   2.076  11.174  1.00  0.00      LIG  
ATOM   5340 H19  LIG     1      25.738   0.765  10.873  1.00  0.00      LIG  
ATOM   5341 H20  LIG     1      24.709  -0.041  12.086  1.00  0.00      LIG  
ATOM   5342 H21  LIG     1      30.652   2.097  17.284  1.00  0.00      LIG  
ATOM   5343 H22  LIG     1      31.399   3.669  17.028  1.00  0.00      LIG  
ATOM   5344 H23  LIG     1      31.748   2.363  15.916  1.00  0.00      LIG  
ATOM   5345 H24  LIG     1      26.308  -2.434  12.579  1.00  0.00      LIG  
ATOM   5346 H25  LIG     1      31.309   0.939  15.507  1.00  0.00      LIG  
ATOM   5347 H26  LIG     1      30.848   7.023  16.097  1.00  0.00      LIG  
ATOM   5348 H27  LIG     1      29.133   5.677  18.808  1.00  0.00      LIG  
ATOM   5349 H28  LIG     1      27.942   6.512  17.793  1.00  0.00      LIG  
ATOM   5350 H29  LIG     1      29.545   7.213  18.038  1.00  0.00      LIG  
ATOM   5351 H30  LIG     1      27.926  -3.618  11.348  1.00  0.00      LIG  
ATOM   5352 H31  LIG     1      28.747  -2.557  12.447  1.00  0.00      LIG  
ATOM   5353 H32  LIG     1      26.291  -1.346   9.744  1.00  0.00      LIG  
ATOM   5354 H33  LIG     1      26.044  -3.045  10.166  1.00  0.00      LIG  
ATOM   5355 H34  LIG     1      24.910  -1.833  10.745  1.00  0.00      LIG  
ATOM   5356 H35  LIG     1      28.426  -2.153   9.431  1.00  0.00      LIG  
ATOM   5357 H36  LIG     1      30.701  -2.923  11.295  1.00  0.00      LIG  
ATOM   5358 H37  LIG     1      28.502  -0.275  10.980  1.00  0.00      LIG  
ATOM   5359 H38  LIG     1      30.754  -4.704   9.836  1.00  0.00      LIG  
ATOM   5360 H39  LIG     1      31.692  -1.735   7.299  1.00  0.00      LIG  
ATOM   5361 H40  LIG     1      30.083  -1.377   7.896  1.00  0.00      LIG  
ATOM   5362 H41  LIG     1      30.529  -3.054   7.500  1.00  0.00      LIG  
ATOM   5363 H42  LIG     1      32.930  -3.508  10.294  1.00  0.00      LIG  
ATOM   5364 H43  LIG     1      32.242  -4.264   8.840  1.00  0.00      LIG  
ATOM   5365 H44  LIG     1      33.367  -2.902   8.703  1.00  0.00      LIG  
ATOM   5366 H45  LIG     1      31.125  -0.552  10.049  1.00  0.00      LIG  
TER
REMARK  Energy: 59.1948
REMARK  SimpleFitness: 59.1948
REMARK  FullFitness: -1160.9884
REMARK  InterFull: -18.6213
REMARK  IntraFull: 108.932
REMARK  solvFull: -1509.03
REMARK  surfFull: 257.731
REMARK  extraFull: 0.0
REMARK  deltaGcompsolvpol: -1509.03
REMARK  deltaGcompsolvnonpol: 257.731
REMARK  deltaGprotsolvpol: -1512.07
REMARK  deltaGprotsolvnonpol: 254.074
REMARK  deltaGligsolvpol: -10.3655
REMARK  deltaGligsolvnonpol: 14.9526
REMARK  deltaGvdw: -18.6213
REMARK  deltaGelec: 0.0
REMARK  deltaG: -5.9997287
REMARK  Cluster: 0
REMARK  ClusterRank: 2
ATOM   5287 O    LIG     1      30.776   0.243  15.088  1.00  0.00      LIG  
ATOM   5288 O1   LIG     1      31.807   5.782  14.056  1.00  0.00      LIG  
ATOM   5289 O2   LIG     1      29.277  -0.661  10.534  1.00  0.00      LIG  
ATOM   5290 O3   LIG     1      29.927  -4.196   9.894  1.00  0.00      LIG  
ATOM   5291 O4   LIG     1      31.902  -1.102   9.839  1.00  0.00      LIG  
ATOM   5292 C    LIG     1      27.522   2.170  14.724  1.00  0.00      LIG  
ATOM   5293 C1   LIG     1      28.970   1.920  15.242  1.00  0.00      LIG  
ATOM   5294 C2   LIG     1      27.270   1.674  13.262  1.00  0.00      LIG  
ATOM   5295 C3   LIG     1      29.757   3.208  15.646  1.00  0.00      LIG  
ATOM   5296 C4   LIG     1      27.090   3.629  14.835  1.00  0.00      LIG  
ATOM   5297 C5   LIG     1      28.905   4.133  16.539  1.00  0.00      LIG  
ATOM   5298 C6   LIG     1      29.741   0.900  14.362  1.00  0.00      LIG  
ATOM   5299 C7   LIG     1      27.667   0.252  13.080  1.00  0.00      LIG  
ATOM   5300 C8   LIG     1      27.426   4.243  16.167  1.00  0.00      LIG  
ATOM   5301 C9   LIG     1      25.804   1.642  12.840  1.00  0.00      LIG  
ATOM   5302 C10  LIG     1      28.869  -0.226  13.826  1.00  0.00      LIG  
ATOM   5303 C11  LIG     1      26.629   1.405  15.712  1.00  0.00      LIG  
ATOM   5304 C12  LIG     1      30.334   3.954  14.436  1.00  0.00      LIG  
ATOM   5305 C13  LIG     1      26.822  -0.421  12.281  1.00  0.00      LIG  
ATOM   5306 C14  LIG     1      27.951   2.511  12.168  1.00  0.00      LIG  
ATOM   5307 C15  LIG     1      25.671   0.452  11.918  1.00  0.00      LIG  
ATOM   5308 C16  LIG     1      30.954   2.814  16.516  1.00  0.00      LIG  
ATOM   5309 C17  LIG     1      29.496   5.506  16.716  1.00  0.00      LIG  
ATOM   5310 C18  LIG     1      26.812  -1.860  11.797  1.00  0.00      LIG  
ATOM   5311 C19  LIG     1      30.968   5.270  14.782  1.00  0.00      LIG  
ATOM   5312 C20  LIG     1      30.435   6.038  15.923  1.00  0.00      LIG  
ATOM   5313 C21  LIG     1      29.003   6.272  17.900  1.00  0.00      LIG  
ATOM   5314 C22  LIG     1      28.149  -2.564  11.535  1.00  0.00      LIG  
ATOM   5315 C23  LIG     1      25.968  -2.021  10.542  1.00  0.00      LIG  
ATOM   5316 C24  LIG     1      28.990  -2.043  10.362  1.00  0.00      LIG  
ATOM   5317 C25  LIG     1      30.283  -2.870  10.285  1.00  0.00      LIG  
ATOM   5318 C26  LIG     1      31.382  -2.334   9.348  1.00  0.00      LIG  
ATOM   5319 C27  LIG     1      30.886  -2.117   7.931  1.00  0.00      LIG  
ATOM   5320 C28  LIG     1      32.541  -3.314   9.290  1.00  0.00      LIG  
ATOM   5321 H    LIG     1      28.861   1.405  16.201  1.00  0.00      LIG  
ATOM   5322 H1   LIG     1      26.010   3.708  14.684  1.00  0.00      LIG  
ATOM   5323 H2   LIG     1      27.548   4.252  14.067  1.00  0.00      LIG  
ATOM   5324 H3   LIG     1      28.920   3.680  17.534  1.00  0.00      LIG  
ATOM   5325 H4   LIG     1      30.222   1.401  13.519  1.00  0.00      LIG  
ATOM   5326 H5   LIG     1      26.835   3.765  16.953  1.00  0.00      LIG  
ATOM   5327 H6   LIG     1      27.074   5.279  16.144  1.00  0.00      LIG  
ATOM   5328 H7   LIG     1      25.500   2.564  12.337  1.00  0.00      LIG  
ATOM   5329 H8   LIG     1      25.113   1.499  13.670  1.00  0.00      LIG  
ATOM   5330 H9   LIG     1      28.541  -0.859  14.657  1.00  0.00      LIG  
ATOM   5331 H10  LIG     1      29.497  -0.853  13.191  1.00  0.00      LIG  
ATOM   5332 H11  LIG     1      26.919   1.595  16.748  1.00  0.00      LIG  
ATOM   5333 H12  LIG     1      26.680   0.325  15.561  1.00  0.00      LIG  
ATOM   5334 H13  LIG     1      25.587   1.713  15.627  1.00  0.00      LIG  
ATOM   5335 H14  LIG     1      29.568   4.170  13.693  1.00  0.00      LIG  
ATOM   5336 H15  LIG     1      31.108   3.346  13.961  1.00  0.00      LIG  
ATOM   5337 H16  LIG     1      29.027   2.598  12.316  1.00  0.00      LIG  
ATOM   5338 H17  LIG     1      27.535   3.520  12.123  1.00  0.00      LIG  
ATOM   5339 H18  LIG     1      27.807   2.076  11.174  1.00  0.00      LIG  
ATOM   5340 H19  LIG     1      25.738   0.765  10.873  1.00  0.00      LIG  
ATOM   5341 H20  LIG     1      24.709  -0.041  12.086  1.00  0.00      LIG  
ATOM   5342 H21  LIG     1      30.652   2.097  17.284  1.00  0.00      LIG  
ATOM   5343 H22  LIG     1      31.399   3.669  17.028  1.00  0.00      LIG  
ATOM   5344 H23  LIG     1      31.748   2.363  15.916  1.00  0.00      LIG  
ATOM   5345 H24  LIG     1      26.308  -2.434  12.579  1.00  0.00      LIG  
ATOM   5346 H25  LIG     1      31.309   0.939  15.507  1.00  0.00      LIG  
ATOM   5347 H26  LIG     1      30.848   7.023  16.097  1.00  0.00      LIG  
ATOM   5348 H27  LIG     1      29.133   5.677  18.808  1.00  0.00      LIG  
ATOM   5349 H28  LIG     1      27.942   6.512  17.793  1.00  0.00      LIG  
ATOM   5350 H29  LIG     1      29.545   7.213  18.038  1.00  0.00      LIG  
ATOM   5351 H30  LIG     1      27.926  -3.618  11.348  1.00  0.00      LIG  
ATOM   5352 H31  LIG     1      28.747  -2.557  12.447  1.00  0.00      LIG  
ATOM   5353 H32  LIG     1      26.291  -1.346   9.744  1.00  0.00      LIG  
ATOM   5354 H33  LIG     1      26.044  -3.045  10.166  1.00  0.00      LIG  
ATOM   5355 H34  LIG     1      24.910  -1.833  10.745  1.00  0.00      LIG  
ATOM   5356 H35  LIG     1      28.426  -2.153   9.431  1.00  0.00      LIG  
ATOM   5357 H36  LIG     1      30.701  -2.923  11.295  1.00  0.00      LIG  
ATOM   5358 H37  LIG     1      28.502  -0.275  10.980  1.00  0.00      LIG  
ATOM   5359 H38  LIG     1      30.754  -4.704   9.836  1.00  0.00      LIG  
ATOM   5360 H39  LIG     1      31.692  -1.735   7.299  1.00  0.00      LIG  
ATOM   5361 H40  LIG     1      30.083  -1.377   7.896  1.00  0.00      LIG  
ATOM   5362 H41  LIG     1      30.529  -3.054   7.500  1.00  0.00      LIG  
ATOM   5363 H42  LIG     1      32.930  -3.508  10.294  1.00  0.00      LIG  
ATOM   5364 H43  LIG     1      32.242  -4.264   8.840  1.00  0.00      LIG  
ATOM   5365 H44  LIG     1      33.367  -2.902   8.703  1.00  0.00      LIG  
ATOM   5366 H45  LIG     1      31.125  -0.552  10.049  1.00  0.00      LIG  
TER
REMARK  Energy: 59.2735
REMARK  SimpleFitness: 59.2735
REMARK  FullFitness: -1160.983
REMARK  InterFull: -18.5581
REMARK  IntraFull: 108.909
REMARK  solvFull: -1509.15
REMARK  surfFull: 257.816
REMARK  extraFull: 0.0
REMARK  deltaGcompsolvpol: -1509.15
REMARK  deltaGcompsolvnonpol: 257.816
REMARK  deltaGprotsolvpol: -1512.07
REMARK  deltaGprotsolvnonpol: 254.074
REMARK  deltaGligsolvpol: -10.3631
REMARK  deltaGligsolvnonpol: 14.9516
REMARK  deltaGvdw: -18.5581
REMARK  deltaGelec: 0.0
REMARK  deltaG: -5.993103
REMARK  Cluster: 0
REMARK  ClusterRank: 3
ATOM   5287 O    LIG     1      30.825   0.217  15.076  1.00  0.00      LIG  
ATOM   5288 O1   LIG     1      31.869   5.774  14.049  1.00  0.00      LIG  
ATOM   5289 O2   LIG     1      29.383  -0.710  10.532  1.00  0.00      LIG  
ATOM   5290 O3   LIG     1      29.947  -4.256   9.876  1.00  0.00      LIG  
ATOM   5291 O4   LIG     1      32.016  -1.229   9.890  1.00  0.00      LIG  
ATOM   5292 C    LIG     1      27.585   2.160  14.684  1.00  0.00      LIG  
ATOM   5293 C1   LIG     1      29.028   1.905  15.213  1.00  0.00      LIG  
ATOM   5294 C2   LIG     1      27.346   1.672  13.217  1.00  0.00      LIG  
ATOM   5295 C3   LIG     1      29.819   3.190  15.623  1.00  0.00      LIG  
ATOM   5296 C4   LIG     1      27.157   3.620  14.800  1.00  0.00      LIG  
ATOM   5297 C5   LIG     1      28.964   4.110  16.517  1.00  0.00      LIG  
ATOM   5298 C6   LIG     1      29.802   0.882  14.340  1.00  0.00      LIG  
ATOM   5299 C7   LIG     1      27.736   0.248  13.037  1.00  0.00      LIG  
ATOM   5300 C8   LIG     1      27.488   4.227  16.136  1.00  0.00      LIG  
ATOM   5301 C9   LIG     1      25.883   1.653  12.782  1.00  0.00      LIG  
ATOM   5302 C10  LIG     1      28.929  -0.239  13.791  1.00  0.00      LIG  
ATOM   5303 C11  LIG     1      26.679   1.394  15.659  1.00  0.00      LIG  
ATOM   5304 C12  LIG     1      30.399   3.941  14.418  1.00  0.00      LIG  
ATOM   5305 C13  LIG     1      26.889  -0.420  12.236  1.00  0.00      LIG  
ATOM   5306 C14  LIG     1      28.044   2.505  12.132  1.00  0.00      LIG  
ATOM   5307 C15  LIG     1      25.747   0.461  11.864  1.00  0.00      LIG  
ATOM   5308 C16  LIG     1      31.015   2.792  16.493  1.00  0.00      LIG  
ATOM   5309 C17  LIG     1      29.557   5.480  16.706  1.00  0.00      LIG  
ATOM   5310 C18  LIG     1      26.866  -1.860  11.756  1.00  0.00      LIG  
ATOM   5311 C19  LIG     1      31.031   5.257  14.772  1.00  0.00      LIG  
ATOM   5312 C20  LIG     1      30.498   6.017  15.918  1.00  0.00      LIG  
ATOM   5313 C21  LIG     1      29.066   6.236  17.898  1.00  0.00      LIG  
ATOM   5314 C22  LIG     1      28.196  -2.585  11.516  1.00  0.00      LIG  
ATOM   5315 C23  LIG     1      26.035  -2.016  10.490  1.00  0.00      LIG  
ATOM   5316 C24  LIG     1      29.061  -2.084  10.352  1.00  0.00      LIG  
ATOM   5317 C25  LIG     1      30.333  -2.944  10.284  1.00  0.00      LIG  
ATOM   5318 C26  LIG     1      31.456  -2.428   9.365  1.00  0.00      LIG  
ATOM   5319 C27  LIG     1      30.974  -2.159   7.952  1.00  0.00      LIG  
ATOM   5320 C28  LIG     1      32.580  -3.447   9.287  1.00  0.00      LIG  
ATOM   5321 H    LIG     1      28.910   1.391  16.172  1.00  0.00      LIG  
ATOM   5322 H1   LIG     1      26.079   3.704  14.642  1.00  0.00      LIG  
ATOM   5323 H2   LIG     1      27.621   4.244  14.037  1.00  0.00      LIG  
ATOM   5324 H3   LIG     1      28.972   3.650  17.510  1.00  0.00      LIG  
ATOM   5325 H4   LIG     1      30.296   1.382  13.505  1.00  0.00      LIG  
ATOM   5326 H5   LIG     1      26.891   3.745  16.915  1.00  0.00      LIG  
ATOM   5327 H6   LIG     1      27.139   5.264  16.118  1.00  0.00      LIG  
ATOM   5328 H7   LIG     1      25.595   2.576  12.272  1.00  0.00      LIG  
ATOM   5329 H8   LIG     1      25.181   1.522  13.605  1.00  0.00      LIG  
ATOM   5330 H9   LIG     1      28.592  -0.873  14.616  1.00  0.00      LIG  
ATOM   5331 H10  LIG     1      29.559  -0.868  13.161  1.00  0.00      LIG  
ATOM   5332 H11  LIG     1      26.957   1.580  16.699  1.00  0.00      LIG  
ATOM   5333 H12  LIG     1      26.729   0.314  15.506  1.00  0.00      LIG  
ATOM   5334 H13  LIG     1      25.638   1.703  15.563  1.00  0.00      LIG  
ATOM   5335 H14  LIG     1      29.638   4.160  13.672  1.00  0.00      LIG  
ATOM   5336 H15  LIG     1      31.176   3.336  13.943  1.00  0.00      LIG  
ATOM   5337 H16  LIG     1      29.121   2.577  12.286  1.00  0.00      LIG  
ATOM   5338 H17  LIG     1      27.643   3.520  12.090  1.00  0.00      LIG  
ATOM   5339 H18  LIG     1      27.901   2.077  11.135  1.00  0.00      LIG  
ATOM   5340 H19  LIG     1      25.820   0.770  10.818  1.00  0.00      LIG  
ATOM   5341 H20  LIG     1      24.781  -0.024  12.028  1.00  0.00      LIG  
ATOM   5342 H21  LIG     1      30.710   2.074  17.260  1.00  0.00      LIG  
ATOM   5343 H22  LIG     1      31.460   3.646  17.008  1.00  0.00      LIG  
ATOM   5344 H23  LIG     1      31.808   2.342  15.892  1.00  0.00      LIG  
ATOM   5345 H24  LIG     1      26.343  -2.423  12.534  1.00  0.00      LIG  
ATOM   5346 H25  LIG     1      31.360   0.909  15.500  1.00  0.00      LIG  
ATOM   5347 H26  LIG     1      30.914   7.000  16.101  1.00  0.00      LIG  
ATOM   5348 H27  LIG     1      29.207   5.638  18.801  1.00  0.00      LIG  
ATOM   5349 H28  LIG     1      28.003   6.469  17.798  1.00  0.00      LIG  
ATOM   5350 H29  LIG     1      29.602   7.181  18.038  1.00  0.00      LIG  
ATOM   5351 H30  LIG     1      27.959  -3.636  11.330  1.00  0.00      LIG  
ATOM   5352 H31  LIG     1      28.782  -2.582  12.436  1.00  0.00      LIG  
ATOM   5353 H32  LIG     1      26.380  -1.352   9.692  1.00  0.00      LIG  
ATOM   5354 H33  LIG     1      26.098  -3.043  10.121  1.00  0.00      LIG  
ATOM   5355 H34  LIG     1      24.977  -1.809  10.676  1.00  0.00      LIG  
ATOM   5356 H35  LIG     1      28.504  -2.176   9.416  1.00  0.00      LIG  
ATOM   5357 H36  LIG     1      30.739  -3.019  11.297  1.00  0.00      LIG  
ATOM   5358 H37  LIG     1      28.609  -0.303  10.961  1.00  0.00      LIG  
ATOM   5359 H38  LIG     1      30.759  -4.790   9.850  1.00  0.00      LIG  
ATOM   5360 H39  LIG     1      31.803  -1.813   7.328  1.00  0.00      LIG  
ATOM   5361 H40  LIG     1      30.216  -1.372   7.930  1.00  0.00      LIG  
ATOM   5362 H41  LIG     1      30.562  -3.065   7.504  1.00  0.00      LIG  
ATOM   5363 H42  LIG     1      32.947  -3.687  10.289  1.00  0.00      LIG  
ATOM   5364 H43  LIG     1      32.253  -4.371   8.802  1.00  0.00      LIG  
ATOM   5365 H44  LIG     1      33.426  -3.045   8.723  1.00  0.00      LIG  
ATOM   5366 H45  LIG     1      31.258  -0.652  10.101  1.00  0.00      LIG  
TER
REMARK  Energy: 59.2735
REMARK  SimpleFitness: 59.2735
REMARK  FullFitness: -1160.983
REMARK  InterFull: -18.5581
REMARK  IntraFull: 108.909
REMARK  solvFull: -1509.15
REMARK  surfFull: 257.816
REMARK  extraFull: 0.0
REMARK  deltaGcompsolvpol: -1509.15
REMARK  deltaGcompsolvnonpol: 257.816
REMARK  deltaGprotsolvpol: -1512.07
REMARK  deltaGprotsolvnonpol: 254.074
REMARK  deltaGligsolvpol: -10.3631
REMARK  deltaGligsolvnonpol: 14.9516
REMARK  deltaGvdw: -18.5581
REMARK  deltaGelec: 0.0
REMARK  deltaG: -5.993103
REMARK  Cluster: 0
REMARK  ClusterRank: 4
ATOM   5287 O    LIG     1      30.825   0.217  15.076  1.00  0.00      LIG  
ATOM   5288 O1   LIG     1      31.869   5.774  14.049  1.00  0.00      LIG  
ATOM   5289 O2   LIG     1      29.383  -0.710  10.532  1.00  0.00      LIG  
ATOM   5290 O3   LIG     1      29.947  -4.256   9.876  1.00  0.00      LIG  
ATOM   5291 O4   LIG     1      32.016  -1.229   9.890  1.00  0.00      LIG  
ATOM   5292 C    LIG     1      27.585   2.160  14.684  1.00  0.00      LIG  
ATOM   5293 C1   LIG     1      29.028   1.905  15.213  1.00  0.00      LIG  
ATOM   5294 C2   LIG     1      27.346   1.672  13.217  1.00  0.00      LIG  
ATOM   5295 C3   LIG     1      29.819   3.190  15.623  1.00  0.00      LIG  
ATOM   5296 C4   LIG     1      27.157   3.620  14.800  1.00  0.00      LIG  
ATOM   5297 C5   LIG     1      28.964   4.110  16.517  1.00  0.00      LIG  
ATOM   5298 C6   LIG     1      29.802   0.882  14.340  1.00  0.00      LIG  
ATOM   5299 C7   LIG     1      27.736   0.248  13.037  1.00  0.00      LIG  
ATOM   5300 C8   LIG     1      27.488   4.227  16.136  1.00  0.00      LIG  
ATOM   5301 C9   LIG     1      25.883   1.653  12.782  1.00  0.00      LIG  
ATOM   5302 C10  LIG     1      28.929  -0.239  13.791  1.00  0.00      LIG  
ATOM   5303 C11  LIG     1      26.679   1.394  15.659  1.00  0.00      LIG  
ATOM   5304 C12  LIG     1      30.399   3.941  14.418  1.00  0.00      LIG  
ATOM   5305 C13  LIG     1      26.889  -0.420  12.236  1.00  0.00      LIG  
ATOM   5306 C14  LIG     1      28.044   2.505  12.132  1.00  0.00      LIG  
ATOM   5307 C15  LIG     1      25.747   0.461  11.864  1.00  0.00      LIG  
ATOM   5308 C16  LIG     1      31.015   2.792  16.493  1.00  0.00      LIG  
ATOM   5309 C17  LIG     1      29.557   5.480  16.706  1.00  0.00      LIG  
ATOM   5310 C18  LIG     1      26.866  -1.860  11.756  1.00  0.00      LIG  
ATOM   5311 C19  LIG     1      31.031   5.257  14.772  1.00  0.00      LIG  
ATOM   5312 C20  LIG     1      30.498   6.017  15.918  1.00  0.00      LIG  
ATOM   5313 C21  LIG     1      29.066   6.236  17.898  1.00  0.00      LIG  
ATOM   5314 C22  LIG     1      28.196  -2.585  11.516  1.00  0.00      LIG  
ATOM   5315 C23  LIG     1      26.035  -2.016  10.490  1.00  0.00      LIG  
ATOM   5316 C24  LIG     1      29.061  -2.084  10.352  1.00  0.00      LIG  
ATOM   5317 C25  LIG     1      30.333  -2.944  10.284  1.00  0.00      LIG  
ATOM   5318 C26  LIG     1      31.456  -2.428   9.365  1.00  0.00      LIG  
ATOM   5319 C27  LIG     1      30.974  -2.159   7.952  1.00  0.00      LIG  
ATOM   5320 C28  LIG     1      32.580  -3.447   9.287  1.00  0.00      LIG  
ATOM   5321 H    LIG     1      28.910   1.391  16.172  1.00  0.00      LIG  
ATOM   5322 H1   LIG     1      26.079   3.704  14.642  1.00  0.00      LIG  
ATOM   5323 H2   LIG     1      27.621   4.244  14.037  1.00  0.00      LIG  
ATOM   5324 H3   LIG     1      28.972   3.650  17.510  1.00  0.00      LIG  
ATOM   5325 H4   LIG     1      30.296   1.382  13.505  1.00  0.00      LIG  
ATOM   5326 H5   LIG     1      26.891   3.745  16.915  1.00  0.00      LIG  
ATOM   5327 H6   LIG     1      27.139   5.264  16.118  1.00  0.00      LIG  
ATOM   5328 H7   LIG     1      25.595   2.576  12.272  1.00  0.00      LIG  
ATOM   5329 H8   LIG     1      25.181   1.522  13.605  1.00  0.00      LIG  
ATOM   5330 H9   LIG     1      28.592  -0.873  14.616  1.00  0.00      LIG  
ATOM   5331 H10  LIG     1      29.559  -0.868  13.161  1.00  0.00      LIG  
ATOM   5332 H11  LIG     1      26.957   1.580  16.699  1.00  0.00      LIG  
ATOM   5333 H12  LIG     1      26.729   0.314  15.506  1.00  0.00      LIG  
ATOM   5334 H13  LIG     1      25.638   1.703  15.563  1.00  0.00      LIG  
ATOM   5335 H14  LIG     1      29.638   4.160  13.672  1.00  0.00      LIG  
ATOM   5336 H15  LIG     1      31.176   3.336  13.943  1.00  0.00      LIG  
ATOM   5337 H16  LIG     1      29.121   2.577  12.286  1.00  0.00      LIG  
ATOM   5338 H17  LIG     1      27.643   3.520  12.090  1.00  0.00      LIG  
ATOM   5339 H18  LIG     1      27.901   2.077  11.135  1.00  0.00      LIG  
ATOM   5340 H19  LIG     1      25.820   0.770  10.818  1.00  0.00      LIG  
ATOM   5341 H20  LIG     1      24.781  -0.024  12.028  1.00  0.00      LIG  
ATOM   5342 H21  LIG     1      30.710   2.074  17.260  1.00  0.00      LIG  
ATOM   5343 H22  LIG     1      31.460   3.646  17.008  1.00  0.00      LIG  
ATOM   5344 H23  LIG     1      31.808   2.342  15.892  1.00  0.00      LIG  
ATOM   5345 H24  LIG     1      26.343  -2.423  12.534  1.00  0.00      LIG  
ATOM   5346 H25  LIG     1      31.360   0.909  15.500  1.00  0.00      LIG  
ATOM   5347 H26  LIG     1      30.914   7.000  16.101  1.00  0.00      LIG  
ATOM   5348 H27  LIG     1      29.207   5.638  18.801  1.00  0.00      LIG  
ATOM   5349 H28  LIG     1      28.003   6.469  17.798  1.00  0.00      LIG  
ATOM   5350 H29  LIG     1      29.602   7.181  18.038  1.00  0.00      LIG  
ATOM   5351 H30  LIG     1      27.959  -3.636  11.330  1.00  0.00      LIG  
ATOM   5352 H31  LIG     1      28.782  -2.582  12.436  1.00  0.00      LIG  
ATOM   5353 H32  LIG     1      26.380  -1.352   9.692  1.00  0.00      LIG  
ATOM   5354 H33  LIG     1      26.098  -3.043  10.121  1.00  0.00      LIG  
ATOM   5355 H34  LIG     1      24.977  -1.809  10.676  1.00  0.00      LIG  
ATOM   5356 H35  LIG     1      28.504  -2.176   9.416  1.00  0.00      LIG  
ATOM   5357 H36  LIG     1      30.739  -3.019  11.297  1.00  0.00      LIG  
ATOM   5358 H37  LIG     1      28.609  -0.303  10.961  1.00  0.00      LIG  
ATOM   5359 H38  LIG     1      30.759  -4.790   9.850  1.00  0.00      LIG  
ATOM   5360 H39  LIG     1      31.803  -1.813   7.328  1.00  0.00      LIG  
ATOM   5361 H40  LIG     1      30.216  -1.372   7.930  1.00  0.00      LIG  
ATOM   5362 H41  LIG     1      30.562  -3.065   7.504  1.00  0.00      LIG  
ATOM   5363 H42  LIG     1      32.947  -3.687  10.289  1.00  0.00      LIG  
ATOM   5364 H43  LIG     1      32.253  -4.371   8.802  1.00  0.00      LIG  
ATOM   5365 H44  LIG     1      33.426  -3.045   8.723  1.00  0.00      LIG  
ATOM   5366 H45  LIG     1      31.258  -0.652  10.101  1.00  0.00      LIG  
TER
REMARK  Energy: 59.2735
REMARK  SimpleFitness: 59.2735
REMARK  FullFitness: -1160.983
REMARK  InterFull: -18.5581
REMARK  IntraFull: 108.909
REMARK  solvFull: -1509.15
REMARK  surfFull: 257.816
REMARK  extraFull: 0.0
REMARK  deltaGcompsolvpol: -1509.15
REMARK  deltaGcompsolvnonpol: 257.816
REMARK  deltaGprotsolvpol: -1512.07
REMARK  deltaGprotsolvnonpol: 254.074
REMARK  deltaGligsolvpol: -10.3631
REMARK  deltaGligsolvnonpol: 14.9516
REMARK  deltaGvdw: -18.5581
REMARK  deltaGelec: 0.0
REMARK  deltaG: -5.993103
REMARK  Cluster: 0
REMARK  ClusterRank: 5
ATOM   5287 O    LIG     1      30.825   0.217  15.076  1.00  0.00      LIG  
ATOM   5288 O1   LIG     1      31.869   5.774  14.049  1.00  0.00      LIG  
ATOM   5289 O2   LIG     1      29.383  -0.710  10.532  1.00  0.00      LIG  
ATOM   5290 O3   LIG     1      29.947  -4.256   9.876  1.00  0.00      LIG  
ATOM   5291 O4   LIG     1      32.016  -1.229   9.890  1.00  0.00      LIG  
ATOM   5292 C    LIG     1      27.585   2.160  14.684  1.00  0.00      LIG  
ATOM   5293 C1   LIG     1      29.028   1.905  15.213  1.00  0.00      LIG  
ATOM   5294 C2   LIG     1      27.346   1.672  13.217  1.00  0.00      LIG  
ATOM   5295 C3   LIG     1      29.819   3.190  15.623  1.00  0.00      LIG  
ATOM   5296 C4   LIG     1      27.157   3.620  14.800  1.00  0.00      LIG  
ATOM   5297 C5   LIG     1      28.964   4.110  16.517  1.00  0.00      LIG  
ATOM   5298 C6   LIG     1      29.802   0.882  14.340  1.00  0.00      LIG  
ATOM   5299 C7   LIG     1      27.736   0.248  13.037  1.00  0.00      LIG  
ATOM   5300 C8   LIG     1      27.488   4.227  16.136  1.00  0.00      LIG  
ATOM   5301 C9   LIG     1      25.883   1.653  12.782  1.00  0.00      LIG  
ATOM   5302 C10  LIG     1      28.929  -0.239  13.791  1.00  0.00      LIG  
ATOM   5303 C11  LIG     1      26.679   1.394  15.659  1.00  0.00      LIG  
ATOM   5304 C12  LIG     1      30.399   3.941  14.418  1.00  0.00      LIG  
ATOM   5305 C13  LIG     1      26.889  -0.420  12.236  1.00  0.00      LIG  
ATOM   5306 C14  LIG     1      28.044   2.505  12.132  1.00  0.00      LIG  
ATOM   5307 C15  LIG     1      25.747   0.461  11.864  1.00  0.00      LIG  
ATOM   5308 C16  LIG     1      31.015   2.792  16.493  1.00  0.00      LIG  
ATOM   5309 C17  LIG     1      29.557   5.480  16.706  1.00  0.00      LIG  
ATOM   5310 C18  LIG     1      26.866  -1.860  11.756  1.00  0.00      LIG  
ATOM   5311 C19  LIG     1      31.031   5.257  14.772  1.00  0.00      LIG  
ATOM   5312 C20  LIG     1      30.498   6.017  15.918  1.00  0.00      LIG  
ATOM   5313 C21  LIG     1      29.066   6.236  17.898  1.00  0.00      LIG  
ATOM   5314 C22  LIG     1      28.196  -2.585  11.516  1.00  0.00      LIG  
ATOM   5315 C23  LIG     1      26.035  -2.016  10.490  1.00  0.00      LIG  
ATOM   5316 C24  LIG     1      29.061  -2.084  10.352  1.00  0.00      LIG  
ATOM   5317 C25  LIG     1      30.333  -2.944  10.284  1.00  0.00      LIG  
ATOM   5318 C26  LIG     1      31.456  -2.428   9.365  1.00  0.00      LIG  
ATOM   5319 C27  LIG     1      30.974  -2.159   7.952  1.00  0.00      LIG  
ATOM   5320 C28  LIG     1      32.580  -3.447   9.287  1.00  0.00      LIG  
ATOM   5321 H    LIG     1      28.910   1.391  16.172  1.00  0.00      LIG  
ATOM   5322 H1   LIG     1      26.079   3.704  14.642  1.00  0.00      LIG  
ATOM   5323 H2   LIG     1      27.621   4.244  14.037  1.00  0.00      LIG  
ATOM   5324 H3   LIG     1      28.972   3.650  17.510  1.00  0.00      LIG  
ATOM   5325 H4   LIG     1      30.296   1.382  13.505  1.00  0.00      LIG  
ATOM   5326 H5   LIG     1      26.891   3.745  16.915  1.00  0.00      LIG  
ATOM   5327 H6   LIG     1      27.139   5.264  16.118  1.00  0.00      LIG  
ATOM   5328 H7   LIG     1      25.595   2.576  12.272  1.00  0.00      LIG  
ATOM   5329 H8   LIG     1      25.181   1.522  13.605  1.00  0.00      LIG  
ATOM   5330 H9   LIG     1      28.592  -0.873  14.616  1.00  0.00      LIG  
ATOM   5331 H10  LIG     1      29.559  -0.868  13.161  1.00  0.00      LIG  
ATOM   5332 H11  LIG     1      26.957   1.580  16.699  1.00  0.00      LIG  
ATOM   5333 H12  LIG     1      26.729   0.314  15.506  1.00  0.00      LIG  
ATOM   5334 H13  LIG     1      25.638   1.703  15.563  1.00  0.00      LIG  
ATOM   5335 H14  LIG     1      29.638   4.160  13.672  1.00  0.00      LIG  
ATOM   5336 H15  LIG     1      31.176   3.336  13.943  1.00  0.00      LIG  
ATOM   5337 H16  LIG     1      29.121   2.577  12.286  1.00  0.00      LIG  
ATOM   5338 H17  LIG     1      27.643   3.520  12.090  1.00  0.00      LIG  
ATOM   5339 H18  LIG     1      27.901   2.077  11.135  1.00  0.00      LIG  
ATOM   5340 H19  LIG     1      25.820   0.770  10.818  1.00  0.00      LIG  
ATOM   5341 H20  LIG     1      24.781  -0.024  12.028  1.00  0.00      LIG  
ATOM   5342 H21  LIG     1      30.710   2.074  17.260  1.00  0.00      LIG  
ATOM   5343 H22  LIG     1      31.460   3.646  17.008  1.00  0.00      LIG  
ATOM   5344 H23  LIG     1      31.808   2.342  15.892  1.00  0.00      LIG  
ATOM   5345 H24  LIG     1      26.343  -2.423  12.534  1.00  0.00      LIG  
ATOM   5346 H25  LIG     1      31.360   0.909  15.500  1.00  0.00      LIG  
ATOM   5347 H26  LIG     1      30.914   7.000  16.101  1.00  0.00      LIG  
ATOM   5348 H27  LIG     1      29.207   5.638  18.801  1.00  0.00      LIG  
ATOM   5349 H28  LIG     1      28.003   6.469  17.798  1.00  0.00      LIG  
ATOM   5350 H29  LIG     1      29.602   7.181  18.038  1.00  0.00      LIG  
ATOM   5351 H30  LIG     1      27.959  -3.636  11.330  1.00  0.00      LIG  
ATOM   5352 H31  LIG     1      28.782  -2.582  12.436  1.00  0.00      LIG  
ATOM   5353 H32  LIG     1      26.380  -1.352   9.692  1.00  0.00      LIG  
ATOM   5354 H33  LIG     1      26.098  -3.043  10.121  1.00  0.00      LIG  
ATOM   5355 H34  LIG     1      24.977  -1.809  10.676  1.00  0.00      LIG  
ATOM   5356 H35  LIG     1      28.504  -2.176   9.416  1.00  0.00      LIG  
ATOM   5357 H36  LIG     1      30.739  -3.019  11.297  1.00  0.00      LIG  
ATOM   5358 H37  LIG     1      28.609  -0.303  10.961  1.00  0.00      LIG  
ATOM   5359 H38  LIG     1      30.759  -4.790   9.850  1.00  0.00      LIG  
ATOM   5360 H39  LIG     1      31.803  -1.813   7.328  1.00  0.00      LIG  
ATOM   5361 H40  LIG     1      30.216  -1.372   7.930  1.00  0.00      LIG  
ATOM   5362 H41  LIG     1      30.562  -3.065   7.504  1.00  0.00      LIG  
ATOM   5363 H42  LIG     1      32.947  -3.687  10.289  1.00  0.00      LIG  
ATOM   5364 H43  LIG     1      32.253  -4.371   8.802  1.00  0.00      LIG  
ATOM   5365 H44  LIG     1      33.426  -3.045   8.723  1.00  0.00      LIG  
ATOM   5366 H45  LIG     1      31.258  -0.652  10.101  1.00  0.00      LIG  
TER
REMARK  Energy: 59.1837
REMARK  SimpleFitness: 59.1837
REMARK  FullFitness: -1159.6559
REMARK  InterFull: -20.5389
REMARK  IntraFull: 109.68
REMARK  solvFull: -1506.53
REMARK  surfFull: 257.733
REMARK  extraFull: 0.0
REMARK  deltaGcompsolvpol: -1506.53
REMARK  deltaGcompsolvnonpol: 257.733
REMARK  deltaGprotsolvpol: -1512.07
REMARK  deltaGprotsolvnonpol: 254.074
REMARK  deltaGligsolvpol: -11.0842
REMARK  deltaGligsolvnonpol: 14.9611
REMARK  deltaGvdw: -20.5389
REMARK  deltaGelec: 0.0
REMARK  deltaG: -5.984763
REMARK  Cluster: 0
REMARK  ClusterRank: 6
ATOM   5287 O    LIG     1      30.849   0.252  15.078  1.00  0.00      LIG  
ATOM   5288 O1   LIG     1      31.769   5.823  14.194  1.00  0.00      LIG  
ATOM   5289 O2   LIG     1      29.395  -0.678  10.477  1.00  0.00      LIG  
ATOM   5290 O3   LIG     1      30.194  -4.207   9.948  1.00  0.00      LIG  
ATOM   5291 O4   LIG     1      32.011  -1.035   9.694  1.00  0.00      LIG  
ATOM   5292 C    LIG     1      27.552   2.102  14.672  1.00  0.00      LIG  
ATOM   5293 C1   LIG     1      28.991   1.873  15.225  1.00  0.00      LIG  
ATOM   5294 C2   LIG     1      27.341   1.613  13.202  1.00  0.00      LIG  
ATOM   5295 C3   LIG     1      29.739   3.168  15.679  1.00  0.00      LIG  
ATOM   5296 C4   LIG     1      27.094   3.553  14.781  1.00  0.00      LIG  
ATOM   5297 C5   LIG     1      28.838   4.059  16.558  1.00  0.00      LIG  
ATOM   5298 C6   LIG     1      29.808   0.890  14.345  1.00  0.00      LIG  
ATOM   5299 C7   LIG     1      27.771   0.200  13.024  1.00  0.00      LIG  
ATOM   5300 C8   LIG     1      27.374   4.162  16.128  1.00  0.00      LIG  
ATOM   5301 C9   LIG     1      25.884   1.556  12.748  1.00  0.00      LIG  
ATOM   5302 C10  LIG     1      28.977  -0.252  13.779  1.00  0.00      LIG  
ATOM   5303 C11  LIG     1      26.652   1.314  15.634  1.00  0.00      LIG  
ATOM   5304 C12  LIG     1      30.342   3.945  14.502  1.00  0.00      LIG  
ATOM   5305 C13  LIG     1      26.945  -0.493  12.222  1.00  0.00      LIG  
ATOM   5306 C14  LIG     1      28.028   2.472  12.129  1.00  0.00      LIG  
ATOM   5307 C15  LIG     1      25.786   0.357  11.834  1.00  0.00      LIG  
ATOM   5308 C16  LIG     1      30.912   2.782  16.586  1.00  0.00      LIG  
ATOM   5309 C17  LIG     1      29.402   5.434  16.790  1.00  0.00      LIG  
ATOM   5310 C18  LIG     1      26.971  -1.935  11.748  1.00  0.00      LIG  
ATOM   5311 C19  LIG     1      30.927   5.274  14.888  1.00  0.00      LIG  
ATOM   5312 C20  LIG     1      30.351   6.002  16.035  1.00  0.00      LIG  
ATOM   5313 C21  LIG     1      28.866   6.156  17.982  1.00  0.00      LIG  
ATOM   5314 C22  LIG     1      28.326  -2.607  11.497  1.00  0.00      LIG  
ATOM   5315 C23  LIG     1      26.135  -2.131  10.491  1.00  0.00      LIG  
ATOM   5316 C24  LIG     1      29.159  -2.072  10.325  1.00  0.00      LIG  
ATOM   5317 C25  LIG     1      30.485  -2.846  10.262  1.00  0.00      LIG  
ATOM   5318 C26  LIG     1      31.530  -2.307   9.269  1.00  0.00      LIG  
ATOM   5319 C27  LIG     1      30.978  -2.166   7.864  1.00  0.00      LIG  
ATOM   5320 C28  LIG     1      32.728  -3.237   9.211  1.00  0.00      LIG  
ATOM   5321 H    LIG     1      28.869   1.333  16.169  1.00  0.00      LIG  
ATOM   5322 H1   LIG     1      26.019   3.617  14.594  1.00  0.00      LIG  
ATOM   5323 H2   LIG     1      27.569   4.188  14.034  1.00  0.00      LIG  
ATOM   5324 H3   LIG     1      28.819   3.581  17.542  1.00  0.00      LIG  
ATOM   5325 H4   LIG     1      30.288   1.418  13.519  1.00  0.00      LIG  
ATOM   5326 H5   LIG     1      26.755   3.676  16.887  1.00  0.00      LIG  
ATOM   5327 H6   LIG     1      27.017   5.196  16.096  1.00  0.00      LIG  
ATOM   5328 H7   LIG     1      25.578   2.468  12.230  1.00  0.00      LIG  
ATOM   5329 H8   LIG     1      25.175   1.413  13.562  1.00  0.00      LIG  
ATOM   5330 H9   LIG     1      28.658  -0.909  14.595  1.00  0.00      LIG  
ATOM   5331 H10  LIG     1      29.632  -0.848  13.142  1.00  0.00      LIG  
ATOM   5332 H11  LIG     1      26.910   1.506  16.678  1.00  0.00      LIG  
ATOM   5333 H12  LIG     1      26.731   0.235  15.481  1.00  0.00      LIG  
ATOM   5334 H13  LIG     1      25.605   1.598  15.522  1.00  0.00      LIG  
ATOM   5335 H14  LIG     1      29.601   4.148  13.730  1.00  0.00      LIG  
ATOM   5336 H15  LIG     1      31.151   3.364  14.052  1.00  0.00      LIG  
ATOM   5337 H16  LIG     1      29.096   2.595  12.310  1.00  0.00      LIG  
ATOM   5338 H17  LIG     1      27.581   3.468  12.073  1.00  0.00      LIG  
ATOM   5339 H18  LIG     1      27.928   2.033  11.132  1.00  0.00      LIG  
ATOM   5340 H19  LIG     1      25.866   0.663  10.787  1.00  0.00      LIG  
ATOM   5341 H20  LIG     1      24.830  -0.151  11.990  1.00  0.00      LIG  
ATOM   5342 H21  LIG     1      30.595   2.045  17.330  1.00  0.00      LIG  
ATOM   5343 H22  LIG     1      31.320   3.636  17.129  1.00  0.00      LIG  
ATOM   5344 H23  LIG     1      31.736   2.358  16.007  1.00  0.00      LIG  
ATOM   5345 H24  LIG     1      26.479  -2.515  12.533  1.00  0.00      LIG  
ATOM   5346 H25  LIG     1      31.349   0.956  15.525  1.00  0.00      LIG  
ATOM   5347 H26  LIG     1      30.744   6.989  16.247  1.00  0.00      LIG  
ATOM   5348 H27  LIG     1      28.998   5.543  18.878  1.00  0.00      LIG  
ATOM   5349 H28  LIG     1      27.801   6.368  17.862  1.00  0.00      LIG  
ATOM   5350 H29  LIG     1      29.378   7.109  18.152  1.00  0.00      LIG  
ATOM   5351 H30  LIG     1      28.130  -3.666  11.316  1.00  0.00      LIG  
ATOM   5352 H31  LIG     1      28.921  -2.580  12.411  1.00  0.00      LIG  
ATOM   5353 H32  LIG     1      26.454  -1.468   9.681  1.00  0.00      LIG  
ATOM   5354 H33  LIG     1      26.226  -3.161  10.135  1.00  0.00      LIG  
ATOM   5355 H34  LIG     1      25.073  -1.953  10.681  1.00  0.00      LIG  
ATOM   5356 H35  LIG     1      28.606  -2.217   9.393  1.00  0.00      LIG  
ATOM   5357 H36  LIG     1      30.935  -2.826  11.259  1.00  0.00      LIG  
ATOM   5358 H37  LIG     1      28.604  -0.311  10.912  1.00  0.00      LIG  
ATOM   5359 H38  LIG     1      29.709  -4.570  10.709  1.00  0.00      LIG  
ATOM   5360 H39  LIG     1      31.756  -1.803   7.186  1.00  0.00      LIG  
ATOM   5361 H40  LIG     1      30.163  -1.439   7.823  1.00  0.00      LIG  
ATOM   5362 H41  LIG     1      30.618  -3.128   7.492  1.00  0.00      LIG  
ATOM   5363 H42  LIG     1      33.132  -3.403  10.213  1.00  0.00      LIG  
ATOM   5364 H43  LIG     1      32.464  -4.204   8.774  1.00  0.00      LIG  
ATOM   5365 H44  LIG     1      33.529  -2.797   8.610  1.00  0.00      LIG  
ATOM   5366 H45  LIG     1      31.218  -0.512   9.915  1.00  0.00      LIG  
TER
REMARK  Energy: 59.1837
REMARK  SimpleFitness: 59.1837
REMARK  FullFitness: -1159.6559
REMARK  InterFull: -20.5389
REMARK  IntraFull: 109.68
REMARK  solvFull: -1506.53
REMARK  surfFull: 257.733
REMARK  extraFull: 0.0
REMARK  deltaGcompsolvpol: -1506.53
REMARK  deltaGcompsolvnonpol: 257.733
REMARK  deltaGprotsolvpol: -1512.07
REMARK  deltaGprotsolvnonpol: 254.074
REMARK  deltaGligsolvpol: -11.0842
REMARK  deltaGligsolvnonpol: 14.9611
REMARK  deltaGvdw: -20.5389
REMARK  deltaGelec: 0.0
REMARK  deltaG: -5.984763
REMARK  Cluster: 0
REMARK  ClusterRank: 7
ATOM   5287 O    LIG     1      30.849   0.252  15.078  1.00  0.00      LIG  
ATOM   5288 O1   LIG     1      31.769   5.823  14.194  1.00  0.00      LIG  
ATOM   5289 O2   LIG     1      29.395  -0.678  10.477  1.00  0.00      LIG  
ATOM   5290 O3   LIG     1      30.194  -4.207   9.948  1.00  0.00      LIG  
ATOM   5291 O4   LIG     1      32.011  -1.035   9.694  1.00  0.00      LIG  
ATOM   5292 C    LIG     1      27.552   2.102  14.672  1.00  0.00      LIG  
ATOM   5293 C1   LIG     1      28.991   1.873  15.225  1.00  0.00      LIG  
ATOM   5294 C2   LIG     1      27.341   1.613  13.202  1.00  0.00      LIG  
ATOM   5295 C3   LIG     1      29.739   3.168  15.679  1.00  0.00      LIG  
ATOM   5296 C4   LIG     1      27.094   3.553  14.781  1.00  0.00      LIG  
ATOM   5297 C5   LIG     1      28.838   4.059  16.558  1.00  0.00      LIG  
ATOM   5298 C6   LIG     1      29.808   0.890  14.345  1.00  0.00      LIG  
ATOM   5299 C7   LIG     1      27.771   0.200  13.024  1.00  0.00      LIG  
ATOM   5300 C8   LIG     1      27.374   4.162  16.128  1.00  0.00      LIG  
ATOM   5301 C9   LIG     1      25.884   1.556  12.748  1.00  0.00      LIG  
ATOM   5302 C10  LIG     1      28.977  -0.252  13.779  1.00  0.00      LIG  
ATOM   5303 C11  LIG     1      26.652   1.314  15.634  1.00  0.00      LIG  
ATOM   5304 C12  LIG     1      30.342   3.945  14.502  1.00  0.00      LIG  
ATOM   5305 C13  LIG     1      26.945  -0.493  12.222  1.00  0.00      LIG  
ATOM   5306 C14  LIG     1      28.028   2.472  12.129  1.00  0.00      LIG  
ATOM   5307 C15  LIG     1      25.786   0.357  11.834  1.00  0.00      LIG  
ATOM   5308 C16  LIG     1      30.912   2.782  16.586  1.00  0.00      LIG  
ATOM   5309 C17  LIG     1      29.402   5.434  16.790  1.00  0.00      LIG  
ATOM   5310 C18  LIG     1      26.971  -1.935  11.748  1.00  0.00      LIG  
ATOM   5311 C19  LIG     1      30.927   5.274  14.888  1.00  0.00      LIG  
ATOM   5312 C20  LIG     1      30.351   6.002  16.035  1.00  0.00      LIG  
ATOM   5313 C21  LIG     1      28.866   6.156  17.982  1.00  0.00      LIG  
ATOM   5314 C22  LIG     1      28.326  -2.607  11.497  1.00  0.00      LIG  
ATOM   5315 C23  LIG     1      26.135  -2.131  10.491  1.00  0.00      LIG  
ATOM   5316 C24  LIG     1      29.159  -2.072  10.325  1.00  0.00      LIG  
ATOM   5317 C25  LIG     1      30.485  -2.846  10.262  1.00  0.00      LIG  
ATOM   5318 C26  LIG     1      31.530  -2.307   9.269  1.00  0.00      LIG  
ATOM   5319 C27  LIG     1      30.978  -2.166   7.864  1.00  0.00      LIG  
ATOM   5320 C28  LIG     1      32.728  -3.237   9.211  1.00  0.00      LIG  
ATOM   5321 H    LIG     1      28.869   1.333  16.169  1.00  0.00      LIG  
ATOM   5322 H1   LIG     1      26.019   3.617  14.594  1.00  0.00      LIG  
ATOM   5323 H2   LIG     1      27.569   4.188  14.034  1.00  0.00      LIG  
ATOM   5324 H3   LIG     1      28.819   3.581  17.542  1.00  0.00      LIG  
ATOM   5325 H4   LIG     1      30.288   1.418  13.519  1.00  0.00      LIG  
ATOM   5326 H5   LIG     1      26.755   3.676  16.887  1.00  0.00      LIG  
ATOM   5327 H6   LIG     1      27.017   5.196  16.096  1.00  0.00      LIG  
ATOM   5328 H7   LIG     1      25.578   2.468  12.230  1.00  0.00      LIG  
ATOM   5329 H8   LIG     1      25.175   1.413  13.562  1.00  0.00      LIG  
ATOM   5330 H9   LIG     1      28.658  -0.909  14.595  1.00  0.00      LIG  
ATOM   5331 H10  LIG     1      29.632  -0.848  13.142  1.00  0.00      LIG  
ATOM   5332 H11  LIG     1      26.910   1.506  16.678  1.00  0.00      LIG  
ATOM   5333 H12  LIG     1      26.731   0.235  15.481  1.00  0.00      LIG  
ATOM   5334 H13  LIG     1      25.605   1.598  15.522  1.00  0.00      LIG  
ATOM   5335 H14  LIG     1      29.601   4.148  13.730  1.00  0.00      LIG  
ATOM   5336 H15  LIG     1      31.151   3.364  14.052  1.00  0.00      LIG  
ATOM   5337 H16  LIG     1      29.096   2.595  12.310  1.00  0.00      LIG  
ATOM   5338 H17  LIG     1      27.581   3.468  12.073  1.00  0.00      LIG  
ATOM   5339 H18  LIG     1      27.928   2.033  11.132  1.00  0.00      LIG  
ATOM   5340 H19  LIG     1      25.866   0.663  10.787  1.00  0.00      LIG  
ATOM   5341 H20  LIG     1      24.830  -0.151  11.990  1.00  0.00      LIG  
ATOM   5342 H21  LIG     1      30.595   2.045  17.330  1.00  0.00      LIG  
ATOM   5343 H22  LIG     1      31.320   3.636  17.129  1.00  0.00      LIG  
ATOM   5344 H23  LIG     1      31.736   2.358  16.007  1.00  0.00      LIG  
ATOM   5345 H24  LIG     1      26.479  -2.515  12.533  1.00  0.00      LIG  
ATOM   5346 H25  LIG     1      31.349   0.956  15.525  1.00  0.00      LIG  
ATOM   5347 H26  LIG     1      30.744   6.989  16.247  1.00  0.00      LIG  
ATOM   5348 H27  LIG     1      28.998   5.543  18.878  1.00  0.00      LIG  
ATOM   5349 H28  LIG     1      27.801   6.368  17.862  1.00  0.00      LIG  
ATOM   5350 H29  LIG     1      29.378   7.109  18.152  1.00  0.00      LIG  
ATOM   5351 H30  LIG     1      28.130  -3.666  11.316  1.00  0.00      LIG  
ATOM   5352 H31  LIG     1      28.921  -2.580  12.411  1.00  0.00      LIG  
ATOM   5353 H32  LIG     1      26.454  -1.468   9.681  1.00  0.00      LIG  
ATOM   5354 H33  LIG     1      26.226  -3.161  10.135  1.00  0.00      LIG  
ATOM   5355 H34  LIG     1      25.073  -1.953  10.681  1.00  0.00      LIG  
ATOM   5356 H35  LIG     1      28.606  -2.217   9.393  1.00  0.00      LIG  
ATOM   5357 H36  LIG     1      30.935  -2.826  11.259  1.00  0.00      LIG  
ATOM   5358 H37  LIG     1      28.604  -0.311  10.912  1.00  0.00      LIG  
ATOM   5359 H38  LIG     1      29.709  -4.570  10.709  1.00  0.00      LIG  
ATOM   5360 H39  LIG     1      31.756  -1.803   7.186  1.00  0.00      LIG  
ATOM   5361 H40  LIG     1      30.163  -1.439   7.823  1.00  0.00      LIG  
ATOM   5362 H41  LIG     1      30.618  -3.128   7.492  1.00  0.00      LIG  
ATOM   5363 H42  LIG     1      33.132  -3.403  10.213  1.00  0.00      LIG  
ATOM   5364 H43  LIG     1      32.464  -4.204   8.774  1.00  0.00      LIG  
ATOM   5365 H44  LIG     1      33.529  -2.797   8.610  1.00  0.00      LIG  
ATOM   5366 H45  LIG     1      31.218  -0.512   9.915  1.00  0.00      LIG  
TER
REMARK  Energy: 58.2592
REMARK  SimpleFitness: 58.2592
REMARK  FullFitness: -1160.9772
REMARK  InterFull: -29.7621
REMARK  IntraFull: 120.142
REMARK  solvFull: -1509.77
REMARK  surfFull: 258.413
REMARK  extraFull: 0.0
REMARK  deltaGcompsolvpol: -1509.77
REMARK  deltaGcompsolvnonpol: 258.413
REMARK  deltaGprotsolvpol: -1512.07
REMARK  deltaGprotsolvnonpol: 254.074
REMARK  deltaGligsolvpol: -14.4466
REMARK  deltaGligsolvnonpol: 15.1248
REMARK  deltaGvdw: -29.7621
REMARK  deltaGelec: 0.0
REMARK  deltaG: -6.8009453
REMARK  Cluster: 1
REMARK  ClusterRank: 0
ATOM   5287 O    LIG     1      24.076 -15.398  14.261  1.00  0.00      LIG  
ATOM   5288 O1   LIG     1      27.581 -15.146  18.632  1.00  0.00      LIG  
ATOM   5289 O2   LIG     1      25.119 -22.000  11.642  1.00  0.00      LIG  
ATOM   5290 O3   LIG     1      22.474 -23.635  11.318  1.00  0.00      LIG  
ATOM   5291 O4   LIG     1      21.737 -23.152  14.094  1.00  0.00      LIG  
ATOM   5292 C    LIG     1      27.589 -16.351  13.099  1.00  0.00      LIG  
ATOM   5293 C1   LIG     1      26.508 -15.487  13.826  1.00  0.00      LIG  
ATOM   5294 C2   LIG     1      27.235 -17.869  12.991  1.00  0.00      LIG  
ATOM   5295 C3   LIG     1      27.029 -14.657  15.045  1.00  0.00      LIG  
ATOM   5296 C4   LIG     1      28.974 -16.216  13.721  1.00  0.00      LIG  
ATOM   5297 C5   LIG     1      28.368 -13.964  14.733  1.00  0.00      LIG  
ATOM   5298 C6   LIG     1      25.184 -16.263  14.062  1.00  0.00      LIG  
ATOM   5299 C7   LIG     1      25.877 -18.026  12.421  1.00  0.00      LIG  
ATOM   5300 C8   LIG     1      29.390 -14.789  13.951  1.00  0.00      LIG  
ATOM   5301 C9   LIG     1      28.093 -18.673  12.004  1.00  0.00      LIG  
ATOM   5302 C10  LIG     1      24.784 -17.133  12.883  1.00  0.00      LIG  
ATOM   5303 C11  LIG     1      27.692 -15.734  11.695  1.00  0.00      LIG  
ATOM   5304 C12  LIG     1      27.107 -15.495  16.327  1.00  0.00      LIG  
ATOM   5305 C13  LIG     1      25.810 -18.915  11.427  1.00  0.00      LIG  
ATOM   5306 C14  LIG     1      27.341 -18.658  14.303  1.00  0.00      LIG  
ATOM   5307 C15  LIG     1      27.151 -19.479  11.130  1.00  0.00      LIG  
ATOM   5308 C16  LIG     1      26.053 -13.509  15.331  1.00  0.00      LIG  
ATOM   5309 C17  LIG     1      29.024 -13.363  15.943  1.00  0.00      LIG  
ATOM   5310 C18  LIG     1      24.584 -19.232  10.608  1.00  0.00      LIG  
ATOM   5311 C19  LIG     1      27.765 -14.786  17.479  1.00  0.00      LIG  
ATOM   5312 C20  LIG     1      28.763 -13.734  17.204  1.00  0.00      LIG  
ATOM   5313 C21  LIG     1      29.991 -12.260  15.665  1.00  0.00      LIG  
ATOM   5314 C22  LIG     1      23.578 -20.137  11.331  1.00  0.00      LIG  
ATOM   5315 C23  LIG     1      24.903 -19.721   9.205  1.00  0.00      LIG  
ATOM   5316 C24  LIG     1      23.804 -21.647  11.235  1.00  0.00      LIG  
ATOM   5317 C25  LIG     1      22.728 -22.420  12.027  1.00  0.00      LIG  
ATOM   5318 C26  LIG     1      22.987 -22.770  13.522  1.00  0.00      LIG  
ATOM   5319 C27  LIG     1      23.474 -21.603  14.366  1.00  0.00      LIG  
ATOM   5320 C28  LIG     1      23.914 -23.961  13.734  1.00  0.00      LIG  
ATOM   5321 H    LIG     1      26.225 -14.708  13.114  1.00  0.00      LIG  
ATOM   5322 H1   LIG     1      29.718 -16.687  13.074  1.00  0.00      LIG  
ATOM   5323 H2   LIG     1      29.039 -16.731  14.680  1.00  0.00      LIG  
ATOM   5324 H3   LIG     1      28.121 -13.116  14.090  1.00  0.00      LIG  
ATOM   5325 H4   LIG     1      25.250 -16.888  14.954  1.00  0.00      LIG  
ATOM   5326 H5   LIG     1      29.566 -14.300  12.989  1.00  0.00      LIG  
ATOM   5327 H6   LIG     1      30.371 -14.812  14.437  1.00  0.00      LIG  
ATOM   5328 H7   LIG     1      28.779 -19.346  12.527  1.00  0.00      LIG  
ATOM   5329 H8   LIG     1      28.729 -18.059  11.367  1.00  0.00      LIG  
ATOM   5330 H9   LIG     1      24.487 -16.485  12.053  1.00  0.00      LIG  
ATOM   5331 H10  LIG     1      23.898 -17.717  13.150  1.00  0.00      LIG  
ATOM   5332 H11  LIG     1      27.775 -14.648  11.749  1.00  0.00      LIG  
ATOM   5333 H12  LIG     1      26.812 -15.951  11.085  1.00  0.00      LIG  
ATOM   5334 H13  LIG     1      28.578 -16.080  11.158  1.00  0.00      LIG  
ATOM   5335 H14  LIG     1      27.659 -16.421  16.170  1.00  0.00      LIG  
ATOM   5336 H15  LIG     1      26.098 -15.756  16.657  1.00  0.00      LIG  
ATOM   5337 H16  LIG     1      26.798 -18.192  15.125  1.00  0.00      LIG  
ATOM   5338 H17  LIG     1      28.383 -18.762  14.616  1.00  0.00      LIG  
ATOM   5339 H18  LIG     1      26.945 -19.672  14.188  1.00  0.00      LIG  
ATOM   5340 H19  LIG     1      27.199 -20.539  11.388  1.00  0.00      LIG  
ATOM   5341 H20  LIG     1      27.429 -19.357  10.081  1.00  0.00      LIG  
ATOM   5342 H21  LIG     1      25.762 -13.009  14.403  1.00  0.00      LIG  
ATOM   5343 H22  LIG     1      26.478 -12.746  15.986  1.00  0.00      LIG  
ATOM   5344 H23  LIG     1      25.149 -13.869  15.827  1.00  0.00      LIG  
ATOM   5345 H24  LIG     1      24.066 -18.283  10.462  1.00  0.00      LIG  
ATOM   5346 H25  LIG     1      24.296 -14.827  15.016  1.00  0.00      LIG  
ATOM   5347 H26  LIG     1      29.247 -13.270  18.054  1.00  0.00      LIG  
ATOM   5348 H27  LIG     1      29.499 -11.470  15.091  1.00  0.00      LIG  
ATOM   5349 H28  LIG     1      30.841 -12.630  15.086  1.00  0.00      LIG  
ATOM   5350 H29  LIG     1      30.382 -11.813  16.585  1.00  0.00      LIG  
ATOM   5351 H30  LIG     1      22.587 -19.933  10.915  1.00  0.00      LIG  
ATOM   5352 H31  LIG     1      23.527 -19.835  12.378  1.00  0.00      LIG  
ATOM   5353 H32  LIG     1      25.470 -20.656   9.215  1.00  0.00      LIG  
ATOM   5354 H33  LIG     1      23.979 -19.891   8.648  1.00  0.00      LIG  
ATOM   5355 H34  LIG     1      25.491 -18.976   8.661  1.00  0.00      LIG  
ATOM   5356 H35  LIG     1      23.731 -21.928  10.180  1.00  0.00      LIG  
ATOM   5357 H36  LIG     1      21.795 -21.853  11.955  1.00  0.00      LIG  
ATOM   5358 H37  LIG     1      25.166 -22.972  11.612  1.00  0.00      LIG  
ATOM   5359 H38  LIG     1      22.364 -23.398  10.381  1.00  0.00      LIG  
ATOM   5360 H39  LIG     1      23.517 -21.885  15.423  1.00  0.00      LIG  
ATOM   5361 H40  LIG     1      22.781 -20.760  14.294  1.00  0.00      LIG  
ATOM   5362 H41  LIG     1      24.469 -21.272  14.061  1.00  0.00      LIG  
ATOM   5363 H42  LIG     1      23.532 -24.860  13.243  1.00  0.00      LIG  
ATOM   5364 H43  LIG     1      24.923 -23.763  13.369  1.00  0.00      LIG  
ATOM   5365 H44  LIG     1      23.983 -24.201  14.799  1.00  0.00      LIG  
ATOM   5366 H45  LIG     1      21.180 -22.355  14.092  1.00  0.00      LIG  
TER
REMARK  Energy: 58.2592
REMARK  SimpleFitness: 58.2592
REMARK  FullFitness: -1160.9772
REMARK  InterFull: -29.7621
REMARK  IntraFull: 120.142
REMARK  solvFull: -1509.77
REMARK  surfFull: 258.413
REMARK  extraFull: 0.0
REMARK  deltaGcompsolvpol: -1509.77
REMARK  deltaGcompsolvnonpol: 258.413
REMARK  deltaGprotsolvpol: -1512.07
REMARK  deltaGprotsolvnonpol: 254.074
REMARK  deltaGligsolvpol: -14.4466
REMARK  deltaGligsolvnonpol: 15.1248
REMARK  deltaGvdw: -29.7621
REMARK  deltaGelec: 0.0
REMARK  deltaG: -6.8009453
REMARK  Cluster: 1
REMARK  ClusterRank: 1
ATOM   5287 O    LIG     1      24.076 -15.398  14.261  1.00  0.00      LIG  
ATOM   5288 O1   LIG     1      27.581 -15.146  18.632  1.00  0.00      LIG  
ATOM   5289 O2   LIG     1      25.119 -22.000  11.642  1.00  0.00      LIG  
ATOM   5290 O3   LIG     1      22.474 -23.635  11.318  1.00  0.00      LIG  
ATOM   5291 O4   LIG     1      21.737 -23.152  14.094  1.00  0.00      LIG  
ATOM   5292 C    LIG     1      27.589 -16.351  13.099  1.00  0.00      LIG  
ATOM   5293 C1   LIG     1      26.508 -15.487  13.826  1.00  0.00      LIG  
ATOM   5294 C2   LIG     1      27.235 -17.869  12.991  1.00  0.00      LIG  
ATOM   5295 C3   LIG     1      27.029 -14.657  15.045  1.00  0.00      LIG  
ATOM   5296 C4   LIG     1      28.974 -16.216  13.721  1.00  0.00      LIG  
ATOM   5297 C5   LIG     1      28.368 -13.964  14.733  1.00  0.00      LIG  
ATOM   5298 C6   LIG     1      25.184 -16.263  14.062  1.00  0.00      LIG  
ATOM   5299 C7   LIG     1      25.877 -18.026  12.421  1.00  0.00      LIG  
ATOM   5300 C8   LIG     1      29.390 -14.789  13.951  1.00  0.00      LIG  
ATOM   5301 C9   LIG     1      28.093 -18.673  12.004  1.00  0.00      LIG  
ATOM   5302 C10  LIG     1      24.784 -17.133  12.883  1.00  0.00      LIG  
ATOM   5303 C11  LIG     1      27.692 -15.734  11.695  1.00  0.00      LIG  
ATOM   5304 C12  LIG     1      27.107 -15.495  16.327  1.00  0.00      LIG  
ATOM   5305 C13  LIG     1      25.810 -18.915  11.427  1.00  0.00      LIG  
ATOM   5306 C14  LIG     1      27.341 -18.658  14.303  1.00  0.00      LIG  
ATOM   5307 C15  LIG     1      27.151 -19.479  11.130  1.00  0.00      LIG  
ATOM   5308 C16  LIG     1      26.053 -13.509  15.331  1.00  0.00      LIG  
ATOM   5309 C17  LIG     1      29.024 -13.363  15.943  1.00  0.00      LIG  
ATOM   5310 C18  LIG     1      24.584 -19.232  10.608  1.00  0.00      LIG  
ATOM   5311 C19  LIG     1      27.765 -14.786  17.479  1.00  0.00      LIG  
ATOM   5312 C20  LIG     1      28.763 -13.734  17.204  1.00  0.00      LIG  
ATOM   5313 C21  LIG     1      29.991 -12.260  15.665  1.00  0.00      LIG  
ATOM   5314 C22  LIG     1      23.578 -20.137  11.331  1.00  0.00      LIG  
ATOM   5315 C23  LIG     1      24.903 -19.721   9.205  1.00  0.00      LIG  
ATOM   5316 C24  LIG     1      23.804 -21.647  11.235  1.00  0.00      LIG  
ATOM   5317 C25  LIG     1      22.728 -22.420  12.027  1.00  0.00      LIG  
ATOM   5318 C26  LIG     1      22.987 -22.770  13.522  1.00  0.00      LIG  
ATOM   5319 C27  LIG     1      23.474 -21.603  14.366  1.00  0.00      LIG  
ATOM   5320 C28  LIG     1      23.914 -23.961  13.734  1.00  0.00      LIG  
ATOM   5321 H    LIG     1      26.225 -14.708  13.114  1.00  0.00      LIG  
ATOM   5322 H1   LIG     1      29.718 -16.687  13.074  1.00  0.00      LIG  
ATOM   5323 H2   LIG     1      29.039 -16.731  14.680  1.00  0.00      LIG  
ATOM   5324 H3   LIG     1      28.121 -13.116  14.090  1.00  0.00      LIG  
ATOM   5325 H4   LIG     1      25.250 -16.888  14.954  1.00  0.00      LIG  
ATOM   5326 H5   LIG     1      29.566 -14.300  12.989  1.00  0.00      LIG  
ATOM   5327 H6   LIG     1      30.371 -14.812  14.437  1.00  0.00      LIG  
ATOM   5328 H7   LIG     1      28.779 -19.346  12.527  1.00  0.00      LIG  
ATOM   5329 H8   LIG     1      28.729 -18.059  11.367  1.00  0.00      LIG  
ATOM   5330 H9   LIG     1      24.487 -16.485  12.053  1.00  0.00      LIG  
ATOM   5331 H10  LIG     1      23.898 -17.717  13.150  1.00  0.00      LIG  
ATOM   5332 H11  LIG     1      27.775 -14.648  11.749  1.00  0.00      LIG  
ATOM   5333 H12  LIG     1      26.812 -15.951  11.085  1.00  0.00      LIG  
ATOM   5334 H13  LIG     1      28.578 -16.080  11.158  1.00  0.00      LIG  
ATOM   5335 H14  LIG     1      27.659 -16.421  16.170  1.00  0.00      LIG  
ATOM   5336 H15  LIG     1      26.098 -15.756  16.657  1.00  0.00      LIG  
ATOM   5337 H16  LIG     1      26.798 -18.192  15.125  1.00  0.00      LIG  
ATOM   5338 H17  LIG     1      28.383 -18.762  14.616  1.00  0.00      LIG  
ATOM   5339 H18  LIG     1      26.945 -19.672  14.188  1.00  0.00      LIG  
ATOM   5340 H19  LIG     1      27.199 -20.539  11.388  1.00  0.00      LIG  
ATOM   5341 H20  LIG     1      27.429 -19.357  10.081  1.00  0.00      LIG  
ATOM   5342 H21  LIG     1      25.762 -13.009  14.403  1.00  0.00      LIG  
ATOM   5343 H22  LIG     1      26.478 -12.746  15.986  1.00  0.00      LIG  
ATOM   5344 H23  LIG     1      25.149 -13.869  15.827  1.00  0.00      LIG  
ATOM   5345 H24  LIG     1      24.066 -18.283  10.462  1.00  0.00      LIG  
ATOM   5346 H25  LIG     1      24.296 -14.827  15.016  1.00  0.00      LIG  
ATOM   5347 H26  LIG     1      29.247 -13.270  18.054  1.00  0.00      LIG  
ATOM   5348 H27  LIG     1      29.499 -11.470  15.091  1.00  0.00      LIG  
ATOM   5349 H28  LIG     1      30.841 -12.630  15.086  1.00  0.00      LIG  
ATOM   5350 H29  LIG     1      30.382 -11.813  16.585  1.00  0.00      LIG  
ATOM   5351 H30  LIG     1      22.587 -19.933  10.915  1.00  0.00      LIG  
ATOM   5352 H31  LIG     1      23.527 -19.835  12.378  1.00  0.00      LIG  
ATOM   5353 H32  LIG     1      25.470 -20.656   9.215  1.00  0.00      LIG  
ATOM   5354 H33  LIG     1      23.979 -19.891   8.648  1.00  0.00      LIG  
ATOM   5355 H34  LIG     1      25.491 -18.976   8.661  1.00  0.00      LIG  
ATOM   5356 H35  LIG     1      23.731 -21.928  10.180  1.00  0.00      LIG  
ATOM   5357 H36  LIG     1      21.795 -21.853  11.955  1.00  0.00      LIG  
ATOM   5358 H37  LIG     1      25.166 -22.972  11.612  1.00  0.00      LIG  
ATOM   5359 H38  LIG     1      22.364 -23.398  10.381  1.00  0.00      LIG  
ATOM   5360 H39  LIG     1      23.517 -21.885  15.423  1.00  0.00      LIG  
ATOM   5361 H40  LIG     1      22.781 -20.760  14.294  1.00  0.00      LIG  
ATOM   5362 H41  LIG     1      24.469 -21.272  14.061  1.00  0.00      LIG  
ATOM   5363 H42  LIG     1      23.532 -24.860  13.243  1.00  0.00      LIG  
ATOM   5364 H43  LIG     1      24.923 -23.763  13.369  1.00  0.00      LIG  
ATOM   5365 H44  LIG     1      23.983 -24.201  14.799  1.00  0.00      LIG  
ATOM   5366 H45  LIG     1      21.180 -22.355  14.092  1.00  0.00      LIG  
TER
REMARK  Energy: 58.2592
REMARK  SimpleFitness: 58.2592
REMARK  FullFitness: -1160.9772
REMARK  InterFull: -29.7621
REMARK  IntraFull: 120.142
REMARK  solvFull: -1509.77
REMARK  surfFull: 258.413
REMARK  extraFull: 0.0
REMARK  deltaGcompsolvpol: -1509.77
REMARK  deltaGcompsolvnonpol: 258.413
REMARK  deltaGprotsolvpol: -1512.07
REMARK  deltaGprotsolvnonpol: 254.074
REMARK  deltaGligsolvpol: -14.4466
REMARK  deltaGligsolvnonpol: 15.1248
REMARK  deltaGvdw: -29.7621
REMARK  deltaGelec: 0.0
REMARK  deltaG: -6.8009453
REMARK  Cluster: 1
REMARK  ClusterRank: 2
ATOM   5287 O    LIG     1      24.076 -15.398  14.261  1.00  0.00      LIG  
ATOM   5288 O1   LIG     1      27.581 -15.146  18.632  1.00  0.00      LIG  
ATOM   5289 O2   LIG     1      25.119 -22.000  11.642  1.00  0.00      LIG  
ATOM   5290 O3   LIG     1      22.474 -23.635  11.318  1.00  0.00      LIG  
ATOM   5291 O4   LIG     1      21.737 -23.152  14.094  1.00  0.00      LIG  
ATOM   5292 C    LIG     1      27.589 -16.351  13.099  1.00  0.00      LIG  
ATOM   5293 C1   LIG     1      26.508 -15.487  13.826  1.00  0.00      LIG  
ATOM   5294 C2   LIG     1      27.235 -17.869  12.991  1.00  0.00      LIG  
ATOM   5295 C3   LIG     1      27.029 -14.657  15.045  1.00  0.00      LIG  
ATOM   5296 C4   LIG     1      28.974 -16.216  13.721  1.00  0.00      LIG  
ATOM   5297 C5   LIG     1      28.368 -13.964  14.733  1.00  0.00      LIG  
ATOM   5298 C6   LIG     1      25.184 -16.263  14.062  1.00  0.00      LIG  
ATOM   5299 C7   LIG     1      25.877 -18.026  12.421  1.00  0.00      LIG  
ATOM   5300 C8   LIG     1      29.390 -14.789  13.951  1.00  0.00      LIG  
ATOM   5301 C9   LIG     1      28.093 -18.673  12.004  1.00  0.00      LIG  
ATOM   5302 C10  LIG     1      24.784 -17.133  12.883  1.00  0.00      LIG  
ATOM   5303 C11  LIG     1      27.692 -15.734  11.695  1.00  0.00      LIG  
ATOM   5304 C12  LIG     1      27.107 -15.495  16.327  1.00  0.00      LIG  
ATOM   5305 C13  LIG     1      25.810 -18.915  11.427  1.00  0.00      LIG  
ATOM   5306 C14  LIG     1      27.341 -18.658  14.303  1.00  0.00      LIG  
ATOM   5307 C15  LIG     1      27.151 -19.479  11.130  1.00  0.00      LIG  
ATOM   5308 C16  LIG     1      26.053 -13.509  15.331  1.00  0.00      LIG  
ATOM   5309 C17  LIG     1      29.024 -13.363  15.943  1.00  0.00      LIG  
ATOM   5310 C18  LIG     1      24.584 -19.232  10.608  1.00  0.00      LIG  
ATOM   5311 C19  LIG     1      27.765 -14.786  17.479  1.00  0.00      LIG  
ATOM   5312 C20  LIG     1      28.763 -13.734  17.204  1.00  0.00      LIG  
ATOM   5313 C21  LIG     1      29.991 -12.260  15.665  1.00  0.00      LIG  
ATOM   5314 C22  LIG     1      23.578 -20.137  11.331  1.00  0.00      LIG  
ATOM   5315 C23  LIG     1      24.903 -19.721   9.205  1.00  0.00      LIG  
ATOM   5316 C24  LIG     1      23.804 -21.647  11.235  1.00  0.00      LIG  
ATOM   5317 C25  LIG     1      22.728 -22.420  12.027  1.00  0.00      LIG  
ATOM   5318 C26  LIG     1      22.987 -22.770  13.522  1.00  0.00      LIG  
ATOM   5319 C27  LIG     1      23.474 -21.603  14.366  1.00  0.00      LIG  
ATOM   5320 C28  LIG     1      23.914 -23.961  13.734  1.00  0.00      LIG  
ATOM   5321 H    LIG     1      26.225 -14.708  13.114  1.00  0.00      LIG  
ATOM   5322 H1   LIG     1      29.718 -16.687  13.074  1.00  0.00      LIG  
ATOM   5323 H2   LIG     1      29.039 -16.731  14.680  1.00  0.00      LIG  
ATOM   5324 H3   LIG     1      28.121 -13.116  14.090  1.00  0.00      LIG  
ATOM   5325 H4   LIG     1      25.250 -16.888  14.954  1.00  0.00      LIG  
ATOM   5326 H5   LIG     1      29.566 -14.300  12.989  1.00  0.00      LIG  
ATOM   5327 H6   LIG     1      30.371 -14.812  14.437  1.00  0.00      LIG  
ATOM   5328 H7   LIG     1      28.779 -19.346  12.527  1.00  0.00      LIG  
ATOM   5329 H8   LIG     1      28.729 -18.059  11.367  1.00  0.00      LIG  
ATOM   5330 H9   LIG     1      24.487 -16.485  12.053  1.00  0.00      LIG  
ATOM   5331 H10  LIG     1      23.898 -17.717  13.150  1.00  0.00      LIG  
ATOM   5332 H11  LIG     1      27.775 -14.648  11.749  1.00  0.00      LIG  
ATOM   5333 H12  LIG     1      26.812 -15.951  11.085  1.00  0.00      LIG  
ATOM   5334 H13  LIG     1      28.578 -16.080  11.158  1.00  0.00      LIG  
ATOM   5335 H14  LIG     1      27.659 -16.421  16.170  1.00  0.00      LIG  
ATOM   5336 H15  LIG     1      26.098 -15.756  16.657  1.00  0.00      LIG  
ATOM   5337 H16  LIG     1      26.798 -18.192  15.125  1.00  0.00      LIG  
ATOM   5338 H17  LIG     1      28.383 -18.762  14.616  1.00  0.00      LIG  
ATOM   5339 H18  LIG     1      26.945 -19.672  14.188  1.00  0.00      LIG  
ATOM   5340 H19  LIG     1      27.199 -20.539  11.388  1.00  0.00      LIG  
ATOM   5341 H20  LIG     1      27.429 -19.357  10.081  1.00  0.00      LIG  
ATOM   5342 H21  LIG     1      25.762 -13.009  14.403  1.00  0.00      LIG  
ATOM   5343 H22  LIG     1      26.478 -12.746  15.986  1.00  0.00      LIG  
ATOM   5344 H23  LIG     1      25.149 -13.869  15.827  1.00  0.00      LIG  
ATOM   5345 H24  LIG     1      24.066 -18.283  10.462  1.00  0.00      LIG  
ATOM   5346 H25  LIG     1      24.296 -14.827  15.016  1.00  0.00      LIG  
ATOM   5347 H26  LIG     1      29.247 -13.270  18.054  1.00  0.00      LIG  
ATOM   5348 H27  LIG     1      29.499 -11.470  15.091  1.00  0.00      LIG  
ATOM   5349 H28  LIG     1      30.841 -12.630  15.086  1.00  0.00      LIG  
ATOM   5350 H29  LIG     1      30.382 -11.813  16.585  1.00  0.00      LIG  
ATOM   5351 H30  LIG     1      22.587 -19.933  10.915  1.00  0.00      LIG  
ATOM   5352 H31  LIG     1      23.527 -19.835  12.378  1.00  0.00      LIG  
ATOM   5353 H32  LIG     1      25.470 -20.656   9.215  1.00  0.00      LIG  
ATOM   5354 H33  LIG     1      23.979 -19.891   8.648  1.00  0.00      LIG  
ATOM   5355 H34  LIG     1      25.491 -18.976   8.661  1.00  0.00      LIG  
ATOM   5356 H35  LIG     1      23.731 -21.928  10.180  1.00  0.00      LIG  
ATOM   5357 H36  LIG     1      21.795 -21.853  11.955  1.00  0.00      LIG  
ATOM   5358 H37  LIG     1      25.166 -22.972  11.612  1.00  0.00      LIG  
ATOM   5359 H38  LIG     1      22.364 -23.398  10.381  1.00  0.00      LIG  
ATOM   5360 H39  LIG     1      23.517 -21.885  15.423  1.00  0.00      LIG  
ATOM   5361 H40  LIG     1      22.781 -20.760  14.294  1.00  0.00      LIG  
ATOM   5362 H41  LIG     1      24.469 -21.272  14.061  1.00  0.00      LIG  
ATOM   5363 H42  LIG     1      23.532 -24.860  13.243  1.00  0.00      LIG  
ATOM   5364 H43  LIG     1      24.923 -23.763  13.369  1.00  0.00      LIG  
ATOM   5365 H44  LIG     1      23.983 -24.201  14.799  1.00  0.00      LIG  
ATOM   5366 H45  LIG     1      21.180 -22.355  14.092  1.00  0.00      LIG  
TER
REMARK  Energy: 58.2971
REMARK  SimpleFitness: 58.2971
REMARK  FullFitness: -1160.8643
REMARK  InterFull: -29.8842
REMARK  IntraFull: 120.248
REMARK  solvFull: -1509.62
REMARK  surfFull: 258.392
REMARK  extraFull: 0.0
REMARK  deltaGcompsolvpol: -1509.62
REMARK  deltaGcompsolvnonpol: 258.392
REMARK  deltaGprotsolvpol: -1512.07
REMARK  deltaGprotsolvnonpol: 254.074
REMARK  deltaGligsolvpol: -14.4382
REMARK  deltaGligsolvnonpol: 15.1249
REMARK  deltaGvdw: -29.8842
REMARK  deltaGelec: 0.0
REMARK  deltaG: -6.805824
REMARK  Cluster: 1
REMARK  ClusterRank: 3
ATOM   5287 O    LIG     1      24.070 -15.379  14.292  1.00  0.00      LIG  
ATOM   5288 O1   LIG     1      27.566 -15.100  18.654  1.00  0.00      LIG  
ATOM   5289 O2   LIG     1      25.072 -22.020  11.614  1.00  0.00      LIG  
ATOM   5290 O3   LIG     1      22.398 -23.615  11.329  1.00  0.00      LIG  
ATOM   5291 O4   LIG     1      21.744 -23.174  14.133  1.00  0.00      LIG  
ATOM   5292 C    LIG     1      27.580 -16.347  13.127  1.00  0.00      LIG  
ATOM   5293 C1   LIG     1      26.501 -15.476  13.849  1.00  0.00      LIG  
ATOM   5294 C2   LIG     1      27.217 -17.864  13.021  1.00  0.00      LIG  
ATOM   5295 C3   LIG     1      27.023 -14.639  15.062  1.00  0.00      LIG  
ATOM   5296 C4   LIG     1      28.963 -16.219  13.755  1.00  0.00      LIG  
ATOM   5297 C5   LIG     1      28.367 -13.956  14.747  1.00  0.00      LIG  
ATOM   5298 C6   LIG     1      25.175 -16.248  14.089  1.00  0.00      LIG  
ATOM   5299 C7   LIG     1      25.858 -18.015  12.451  1.00  0.00      LIG  
ATOM   5300 C8   LIG     1      29.388 -14.794  13.980  1.00  0.00      LIG  
ATOM   5301 C9   LIG     1      28.068 -18.677  12.035  1.00  0.00      LIG  
ATOM   5302 C10  LIG     1      24.770 -17.112  12.908  1.00  0.00      LIG  
ATOM   5303 C11  LIG     1      27.691 -15.734  11.722  1.00  0.00      LIG  
ATOM   5304 C12  LIG     1      27.093 -15.466  16.352  1.00  0.00      LIG  
ATOM   5305 C13  LIG     1      25.783 -18.915  11.467  1.00  0.00      LIG  
ATOM   5306 C14  LIG     1      27.319 -18.651  14.335  1.00  0.00      LIG  
ATOM   5307 C15  LIG     1      27.119 -19.501  11.186  1.00  0.00      LIG  
ATOM   5308 C16  LIG     1      26.052 -13.483  15.335  1.00  0.00      LIG  
ATOM   5309 C17  LIG     1      29.020 -13.343  15.954  1.00  0.00      LIG  
ATOM   5310 C18  LIG     1      24.555 -19.228  10.651  1.00  0.00      LIG  
ATOM   5311 C19  LIG     1      27.754 -14.751  17.499  1.00  0.00      LIG  
ATOM   5312 C20  LIG     1      28.755 -13.703  17.217  1.00  0.00      LIG  
ATOM   5313 C21  LIG     1      29.987 -12.242  15.668  1.00  0.00      LIG  
ATOM   5314 C22  LIG     1      23.550 -20.133  11.374  1.00  0.00      LIG  
ATOM   5315 C23  LIG     1      24.867 -19.707   9.243  1.00  0.00      LIG  
ATOM   5316 C24  LIG     1      23.753 -21.644  11.246  1.00  0.00      LIG  
ATOM   5317 C25  LIG     1      22.687 -22.416  12.053  1.00  0.00      LIG  
ATOM   5318 C26  LIG     1      22.982 -22.797  13.534  1.00  0.00      LIG  
ATOM   5319 C27  LIG     1      23.507 -21.651  14.384  1.00  0.00      LIG  
ATOM   5320 C28  LIG     1      23.899 -24.003  13.699  1.00  0.00      LIG  
ATOM   5321 H    LIG     1      26.220 -14.701  13.131  1.00  0.00      LIG  
ATOM   5322 H1   LIG     1      29.706 -16.700  13.114  1.00  0.00      LIG  
ATOM   5323 H2   LIG     1      29.019 -16.730  14.716  1.00  0.00      LIG  
ATOM   5324 H3   LIG     1      28.126 -13.115  14.093  1.00  0.00      LIG  
ATOM   5325 H4   LIG     1      25.241 -16.874  14.980  1.00  0.00      LIG  
ATOM   5326 H5   LIG     1      29.577 -14.312  13.017  1.00  0.00      LIG  
ATOM   5327 H6   LIG     1      30.365 -14.822  14.474  1.00  0.00      LIG  
ATOM   5328 H7   LIG     1      28.766 -19.337  12.558  1.00  0.00      LIG  
ATOM   5329 H8   LIG     1      28.689 -18.068  11.379  1.00  0.00      LIG  
ATOM   5330 H9   LIG     1      24.482 -16.462  12.077  1.00  0.00      LIG  
ATOM   5331 H10  LIG     1      23.879 -17.689  13.171  1.00  0.00      LIG  
ATOM   5332 H11  LIG     1      27.782 -14.648  11.774  1.00  0.00      LIG  
ATOM   5333 H12  LIG     1      26.810 -15.944  11.111  1.00  0.00      LIG  
ATOM   5334 H13  LIG     1      28.574 -16.088  11.187  1.00  0.00      LIG  
ATOM   5335 H14  LIG     1      27.639 -16.397  16.203  1.00  0.00      LIG  
ATOM   5336 H15  LIG     1      26.082 -15.717  16.682  1.00  0.00      LIG  
ATOM   5337 H16  LIG     1      26.789 -18.173  15.158  1.00  0.00      LIG  
ATOM   5338 H17  LIG     1      28.362 -18.768  14.642  1.00  0.00      LIG  
ATOM   5339 H18  LIG     1      26.908 -19.660  14.226  1.00  0.00      LIG  
ATOM   5340 H19  LIG     1      27.156 -20.552  11.478  1.00  0.00      LIG  
ATOM   5341 H20  LIG     1      27.399 -19.415  10.133  1.00  0.00      LIG  
ATOM   5342 H21  LIG     1      25.765 -12.991  14.402  1.00  0.00      LIG  
ATOM   5343 H22  LIG     1      26.480 -12.716  15.984  1.00  0.00      LIG  
ATOM   5344 H23  LIG     1      25.147 -13.834  15.835  1.00  0.00      LIG  
ATOM   5345 H24  LIG     1      24.038 -18.278  10.513  1.00  0.00      LIG  
ATOM   5346 H25  LIG     1      24.284 -14.828  15.063  1.00  0.00      LIG  
ATOM   5347 H26  LIG     1      29.235 -13.231  18.064  1.00  0.00      LIG  
ATOM   5348 H27  LIG     1      29.494 -11.457  15.088  1.00  0.00      LIG  
ATOM   5349 H28  LIG     1      30.837 -12.616  15.093  1.00  0.00      LIG  
ATOM   5350 H29  LIG     1      30.375 -11.787  16.585  1.00  0.00      LIG  
ATOM   5351 H30  LIG     1      22.555 -19.909  10.981  1.00  0.00      LIG  
ATOM   5352 H31  LIG     1      23.521 -19.851  12.428  1.00  0.00      LIG  
ATOM   5353 H32  LIG     1      25.428 -20.645   9.243  1.00  0.00      LIG  
ATOM   5354 H33  LIG     1      23.939 -19.867   8.688  1.00  0.00      LIG  
ATOM   5355 H34  LIG     1      25.457 -18.961   8.704  1.00  0.00      LIG  
ATOM   5356 H35  LIG     1      23.651 -21.906  10.189  1.00  0.00      LIG  
ATOM   5357 H36  LIG     1      21.760 -21.835  12.016  1.00  0.00      LIG  
ATOM   5358 H37  LIG     1      25.102 -22.992  11.580  1.00  0.00      LIG  
ATOM   5359 H38  LIG     1      22.275 -23.360  10.399  1.00  0.00      LIG  
ATOM   5360 H39  LIG     1      23.580 -21.954  15.433  1.00  0.00      LIG  
ATOM   5361 H40  LIG     1      22.821 -20.800  14.348  1.00  0.00      LIG  
ATOM   5362 H41  LIG     1      24.497 -21.324  14.055  1.00  0.00      LIG  
ATOM   5363 H42  LIG     1      23.486 -24.891  13.211  1.00  0.00      LIG  
ATOM   5364 H43  LIG     1      24.897 -23.813  13.300  1.00  0.00      LIG  
ATOM   5365 H44  LIG     1      24.002 -24.256  14.758  1.00  0.00      LIG  
ATOM   5366 H45  LIG     1      21.198 -22.371  14.161  1.00  0.00      LIG  
TER
REMARK  Energy: 58.2971
REMARK  SimpleFitness: 58.2971
REMARK  FullFitness: -1160.8643
REMARK  InterFull: -29.8842
REMARK  IntraFull: 120.248
REMARK  solvFull: -1509.62
REMARK  surfFull: 258.392
REMARK  extraFull: 0.0
REMARK  deltaGcompsolvpol: -1509.62
REMARK  deltaGcompsolvnonpol: 258.392
REMARK  deltaGprotsolvpol: -1512.07
REMARK  deltaGprotsolvnonpol: 254.074
REMARK  deltaGligsolvpol: -14.4382
REMARK  deltaGligsolvnonpol: 15.1249
REMARK  deltaGvdw: -29.8842
REMARK  deltaGelec: 0.0
REMARK  deltaG: -6.805824
REMARK  Cluster: 1
REMARK  ClusterRank: 4
ATOM   5287 O    LIG     1      24.070 -15.379  14.292  1.00  0.00      LIG  
ATOM   5288 O1   LIG     1      27.566 -15.100  18.654  1.00  0.00      LIG  
ATOM   5289 O2   LIG     1      25.072 -22.020  11.614  1.00  0.00      LIG  
ATOM   5290 O3   LIG     1      22.398 -23.615  11.329  1.00  0.00      LIG  
ATOM   5291 O4   LIG     1      21.744 -23.174  14.133  1.00  0.00      LIG  
ATOM   5292 C    LIG     1      27.580 -16.347  13.127  1.00  0.00      LIG  
ATOM   5293 C1   LIG     1      26.501 -15.476  13.849  1.00  0.00      LIG  
ATOM   5294 C2   LIG     1      27.217 -17.864  13.021  1.00  0.00      LIG  
ATOM   5295 C3   LIG     1      27.023 -14.639  15.062  1.00  0.00      LIG  
ATOM   5296 C4   LIG     1      28.963 -16.219  13.755  1.00  0.00      LIG  
ATOM   5297 C5   LIG     1      28.367 -13.956  14.747  1.00  0.00      LIG  
ATOM   5298 C6   LIG     1      25.175 -16.248  14.089  1.00  0.00      LIG  
ATOM   5299 C7   LIG     1      25.858 -18.015  12.451  1.00  0.00      LIG  
ATOM   5300 C8   LIG     1      29.388 -14.794  13.980  1.00  0.00      LIG  
ATOM   5301 C9   LIG     1      28.068 -18.677  12.035  1.00  0.00      LIG  
ATOM   5302 C10  LIG     1      24.770 -17.112  12.908  1.00  0.00      LIG  
ATOM   5303 C11  LIG     1      27.691 -15.734  11.722  1.00  0.00      LIG  
ATOM   5304 C12  LIG     1      27.093 -15.466  16.352  1.00  0.00      LIG  
ATOM   5305 C13  LIG     1      25.783 -18.915  11.467  1.00  0.00      LIG  
ATOM   5306 C14  LIG     1      27.319 -18.651  14.335  1.00  0.00      LIG  
ATOM   5307 C15  LIG     1      27.119 -19.501  11.186  1.00  0.00      LIG  
ATOM   5308 C16  LIG     1      26.052 -13.483  15.335  1.00  0.00      LIG  
ATOM   5309 C17  LIG     1      29.020 -13.343  15.954  1.00  0.00      LIG  
ATOM   5310 C18  LIG     1      24.555 -19.228  10.651  1.00  0.00      LIG  
ATOM   5311 C19  LIG     1      27.754 -14.751  17.499  1.00  0.00      LIG  
ATOM   5312 C20  LIG     1      28.755 -13.703  17.217  1.00  0.00      LIG  
ATOM   5313 C21  LIG     1      29.987 -12.242  15.668  1.00  0.00      LIG  
ATOM   5314 C22  LIG     1      23.550 -20.133  11.374  1.00  0.00      LIG  
ATOM   5315 C23  LIG     1      24.867 -19.707   9.243  1.00  0.00      LIG  
ATOM   5316 C24  LIG     1      23.753 -21.644  11.246  1.00  0.00      LIG  
ATOM   5317 C25  LIG     1      22.687 -22.416  12.053  1.00  0.00      LIG  
ATOM   5318 C26  LIG     1      22.982 -22.797  13.534  1.00  0.00      LIG  
ATOM   5319 C27  LIG     1      23.507 -21.651  14.384  1.00  0.00      LIG  
ATOM   5320 C28  LIG     1      23.899 -24.003  13.699  1.00  0.00      LIG  
ATOM   5321 H    LIG     1      26.220 -14.701  13.131  1.00  0.00      LIG  
ATOM   5322 H1   LIG     1      29.706 -16.700  13.114  1.00  0.00      LIG  
ATOM   5323 H2   LIG     1      29.019 -16.730  14.716  1.00  0.00      LIG  
ATOM   5324 H3   LIG     1      28.126 -13.115  14.093  1.00  0.00      LIG  
ATOM   5325 H4   LIG     1      25.241 -16.874  14.980  1.00  0.00      LIG  
ATOM   5326 H5   LIG     1      29.577 -14.312  13.017  1.00  0.00      LIG  
ATOM   5327 H6   LIG     1      30.365 -14.822  14.474  1.00  0.00      LIG  
ATOM   5328 H7   LIG     1      28.766 -19.337  12.558  1.00  0.00      LIG  
ATOM   5329 H8   LIG     1      28.689 -18.068  11.379  1.00  0.00      LIG  
ATOM   5330 H9   LIG     1      24.482 -16.462  12.077  1.00  0.00      LIG  
ATOM   5331 H10  LIG     1      23.879 -17.689  13.171  1.00  0.00      LIG  
ATOM   5332 H11  LIG     1      27.782 -14.648  11.774  1.00  0.00      LIG  
ATOM   5333 H12  LIG     1      26.810 -15.944  11.111  1.00  0.00      LIG  
ATOM   5334 H13  LIG     1      28.574 -16.088  11.187  1.00  0.00      LIG  
ATOM   5335 H14  LIG     1      27.639 -16.397  16.203  1.00  0.00      LIG  
ATOM   5336 H15  LIG     1      26.082 -15.717  16.682  1.00  0.00      LIG  
ATOM   5337 H16  LIG     1      26.789 -18.173  15.158  1.00  0.00      LIG  
ATOM   5338 H17  LIG     1      28.362 -18.768  14.642  1.00  0.00      LIG  
ATOM   5339 H18  LIG     1      26.908 -19.660  14.226  1.00  0.00      LIG  
ATOM   5340 H19  LIG     1      27.156 -20.552  11.478  1.00  0.00      LIG  
ATOM   5341 H20  LIG     1      27.399 -19.415  10.133  1.00  0.00      LIG  
ATOM   5342 H21  LIG     1      25.765 -12.991  14.402  1.00  0.00      LIG  
ATOM   5343 H22  LIG     1      26.480 -12.716  15.984  1.00  0.00      LIG  
ATOM   5344 H23  LIG     1      25.147 -13.834  15.835  1.00  0.00      LIG  
ATOM   5345 H24  LIG     1      24.038 -18.278  10.513  1.00  0.00      LIG  
ATOM   5346 H25  LIG     1      24.284 -14.828  15.063  1.00  0.00      LIG  
ATOM   5347 H26  LIG     1      29.235 -13.231  18.064  1.00  0.00      LIG  
ATOM   5348 H27  LIG     1      29.494 -11.457  15.088  1.00  0.00      LIG  
ATOM   5349 H28  LIG     1      30.837 -12.616  15.093  1.00  0.00      LIG  
ATOM   5350 H29  LIG     1      30.375 -11.787  16.585  1.00  0.00      LIG  
ATOM   5351 H30  LIG     1      22.555 -19.909  10.981  1.00  0.00      LIG  
ATOM   5352 H31  LIG     1      23.521 -19.851  12.428  1.00  0.00      LIG  
ATOM   5353 H32  LIG     1      25.428 -20.645   9.243  1.00  0.00      LIG  
ATOM   5354 H33  LIG     1      23.939 -19.867   8.688  1.00  0.00      LIG  
ATOM   5355 H34  LIG     1      25.457 -18.961   8.704  1.00  0.00      LIG  
ATOM   5356 H35  LIG     1      23.651 -21.906  10.189  1.00  0.00      LIG  
ATOM   5357 H36  LIG     1      21.760 -21.835  12.016  1.00  0.00      LIG  
ATOM   5358 H37  LIG     1      25.102 -22.992  11.580  1.00  0.00      LIG  
ATOM   5359 H38  LIG     1      22.275 -23.360  10.399  1.00  0.00      LIG  
ATOM   5360 H39  LIG     1      23.580 -21.954  15.433  1.00  0.00      LIG  
ATOM   5361 H40  LIG     1      22.821 -20.800  14.348  1.00  0.00      LIG  
ATOM   5362 H41  LIG     1      24.497 -21.324  14.055  1.00  0.00      LIG  
ATOM   5363 H42  LIG     1      23.486 -24.891  13.211  1.00  0.00      LIG  
ATOM   5364 H43  LIG     1      24.897 -23.813  13.300  1.00  0.00      LIG  
ATOM   5365 H44  LIG     1      24.002 -24.256  14.758  1.00  0.00      LIG  
ATOM   5366 H45  LIG     1      21.198 -22.371  14.161  1.00  0.00      LIG  
TER
REMARK  Energy: 58.3179
REMARK  SimpleFitness: 58.3179
REMARK  FullFitness: -1160.842
REMARK  InterFull: -29.7881
REMARK  IntraFull: 120.223
REMARK  solvFull: -1509.67
REMARK  surfFull: 258.393
REMARK  extraFull: 0.0
REMARK  deltaGcompsolvpol: -1509.67
REMARK  deltaGcompsolvnonpol: 258.393
REMARK  deltaGprotsolvpol: -1512.07
REMARK  deltaGprotsolvnonpol: 254.074
REMARK  deltaGligsolvpol: -14.4385
REMARK  deltaGligsolvnonpol: 15.1226
REMARK  deltaGvdw: -29.7881
REMARK  deltaGelec: 0.0
REMARK  deltaG: -6.799464
REMARK  Cluster: 1
REMARK  ClusterRank: 5
ATOM   5287 O    LIG     1      24.074 -15.366  14.292  1.00  0.00      LIG  
ATOM   5288 O1   LIG     1      27.590 -15.116  18.650  1.00  0.00      LIG  
ATOM   5289 O2   LIG     1      25.070 -22.039  11.635  1.00  0.00      LIG  
ATOM   5290 O3   LIG     1      22.398 -23.640  11.357  1.00  0.00      LIG  
ATOM   5291 O4   LIG     1      21.760 -23.218  14.169  1.00  0.00      LIG  
ATOM   5292 C    LIG     1      27.577 -16.345  13.121  1.00  0.00      LIG  
ATOM   5293 C1   LIG     1      26.504 -15.472  13.848  1.00  0.00      LIG  
ATOM   5294 C2   LIG     1      27.211 -17.862  13.015  1.00  0.00      LIG  
ATOM   5295 C3   LIG     1      27.032 -14.639  15.061  1.00  0.00      LIG  
ATOM   5296 C4   LIG     1      28.964 -16.220  13.743  1.00  0.00      LIG  
ATOM   5297 C5   LIG     1      28.376 -13.957  14.743  1.00  0.00      LIG  
ATOM   5298 C6   LIG     1      25.175 -16.239  14.089  1.00  0.00      LIG  
ATOM   5299 C7   LIG     1      25.849 -18.011  12.452  1.00  0.00      LIG  
ATOM   5300 C8   LIG     1      29.392 -14.795  13.968  1.00  0.00      LIG  
ATOM   5301 C9   LIG     1      28.055 -18.676  12.025  1.00  0.00      LIG  
ATOM   5302 C10  LIG     1      24.766 -17.102  12.908  1.00  0.00      LIG  
ATOM   5303 C11  LIG     1      27.684 -15.732  11.716  1.00  0.00      LIG  
ATOM   5304 C12  LIG     1      27.104 -15.469  16.348  1.00  0.00      LIG  
ATOM   5305 C13  LIG     1      25.766 -18.922  11.479  1.00  0.00      LIG  
ATOM   5306 C14  LIG     1      27.317 -18.649  14.329  1.00  0.00      LIG  
ATOM   5307 C15  LIG     1      27.099 -19.513  11.197  1.00  0.00      LIG  
ATOM   5308 C16  LIG     1      26.064 -13.482  15.340  1.00  0.00      LIG  
ATOM   5309 C17  LIG     1      29.035 -13.351  15.950  1.00  0.00      LIG  
ATOM   5310 C18  LIG     1      24.531 -19.244  10.677  1.00  0.00      LIG  
ATOM   5311 C19  LIG     1      27.771 -14.761  17.495  1.00  0.00      LIG  
ATOM   5312 C20  LIG     1      28.773 -13.714  17.212  1.00  0.00      LIG  
ATOM   5313 C21  LIG     1      30.004 -12.250  15.667  1.00  0.00      LIG  
ATOM   5314 C22  LIG     1      23.540 -20.155  11.413  1.00  0.00      LIG  
ATOM   5315 C23  LIG     1      24.833 -19.722   9.266  1.00  0.00      LIG  
ATOM   5316 C24  LIG     1      23.747 -21.664  11.278  1.00  0.00      LIG  
ATOM   5317 C25  LIG     1      22.689 -22.444  12.087  1.00  0.00      LIG  
ATOM   5318 C26  LIG     1      22.993 -22.834  13.563  1.00  0.00      LIG  
ATOM   5319 C27  LIG     1      23.521 -21.693  14.417  1.00  0.00      LIG  
ATOM   5320 C28  LIG     1      23.914 -24.039  13.714  1.00  0.00      LIG  
ATOM   5321 H    LIG     1      26.224 -14.694  13.132  1.00  0.00      LIG  
ATOM   5322 H1   LIG     1      29.703 -16.701  13.097  1.00  0.00      LIG  
ATOM   5323 H2   LIG     1      29.023 -16.731  14.703  1.00  0.00      LIG  
ATOM   5324 H3   LIG     1      28.134 -13.113  14.094  1.00  0.00      LIG  
ATOM   5325 H4   LIG     1      25.240 -16.865  14.979  1.00  0.00      LIG  
ATOM   5326 H5   LIG     1      29.575 -14.312  13.005  1.00  0.00      LIG  
ATOM   5327 H6   LIG     1      30.371 -14.825  14.457  1.00  0.00      LIG  
ATOM   5328 H7   LIG     1      28.767 -19.325  12.543  1.00  0.00      LIG  
ATOM   5329 H8   LIG     1      28.660 -18.067  11.353  1.00  0.00      LIG  
ATOM   5330 H9   LIG     1      24.484 -16.449  12.077  1.00  0.00      LIG  
ATOM   5331 H10  LIG     1      23.870 -17.673  13.169  1.00  0.00      LIG  
ATOM   5332 H11  LIG     1      27.775 -14.646  11.767  1.00  0.00      LIG  
ATOM   5333 H12  LIG     1      26.801 -15.942  11.107  1.00  0.00      LIG  
ATOM   5334 H13  LIG     1      28.565 -16.085  11.178  1.00  0.00      LIG  
ATOM   5335 H14  LIG     1      27.647 -16.402  16.194  1.00  0.00      LIG  
ATOM   5336 H15  LIG     1      26.094 -15.719  16.681  1.00  0.00      LIG  
ATOM   5337 H16  LIG     1      26.789 -18.172  15.154  1.00  0.00      LIG  
ATOM   5338 H17  LIG     1      28.360 -18.767  14.632  1.00  0.00      LIG  
ATOM   5339 H18  LIG     1      26.905 -19.658  14.221  1.00  0.00      LIG  
ATOM   5340 H19  LIG     1      27.139 -20.559  11.507  1.00  0.00      LIG  
ATOM   5341 H20  LIG     1      27.371 -19.445  10.140  1.00  0.00      LIG  
ATOM   5342 H21  LIG     1      25.775 -12.987  14.410  1.00  0.00      LIG  
ATOM   5343 H22  LIG     1      26.496 -12.717  15.989  1.00  0.00      LIG  
ATOM   5344 H23  LIG     1      25.159 -13.832  15.841  1.00  0.00      LIG  
ATOM   5345 H24  LIG     1      24.005 -18.298  10.542  1.00  0.00      LIG  
ATOM   5346 H25  LIG     1      24.294 -14.808  15.058  1.00  0.00      LIG  
ATOM   5347 H26  LIG     1      29.257 -13.245  18.060  1.00  0.00      LIG  
ATOM   5348 H27  LIG     1      29.511 -11.460  15.094  1.00  0.00      LIG  
ATOM   5349 H28  LIG     1      30.851 -12.622  15.085  1.00  0.00      LIG  
ATOM   5350 H29  LIG     1      30.399 -11.803  16.584  1.00  0.00      LIG  
ATOM   5351 H30  LIG     1      22.538 -19.933  11.034  1.00  0.00      LIG  
ATOM   5352 H31  LIG     1      23.524 -19.875  12.468  1.00  0.00      LIG  
ATOM   5353 H32  LIG     1      25.402 -20.655   9.260  1.00  0.00      LIG  
ATOM   5354 H33  LIG     1      23.901 -19.888   8.719  1.00  0.00      LIG  
ATOM   5355 H34  LIG     1      25.413 -18.971   8.722  1.00  0.00      LIG  
ATOM   5356 H35  LIG     1      23.638 -21.922  10.220  1.00  0.00      LIG  
ATOM   5357 H36  LIG     1      21.760 -21.866  12.059  1.00  0.00      LIG  
ATOM   5358 H37  LIG     1      25.101 -23.010  11.599  1.00  0.00      LIG  
ATOM   5359 H38  LIG     1      22.278 -23.382  10.427  1.00  0.00      LIG  
ATOM   5360 H39  LIG     1      23.598 -22.001  15.464  1.00  0.00      LIG  
ATOM   5361 H40  LIG     1      22.835 -20.842  14.390  1.00  0.00      LIG  
ATOM   5362 H41  LIG     1      24.509 -21.363  14.087  1.00  0.00      LIG  
ATOM   5363 H42  LIG     1      23.500 -24.924  13.224  1.00  0.00      LIG  
ATOM   5364 H43  LIG     1      24.909 -23.846  13.310  1.00  0.00      LIG  
ATOM   5365 H44  LIG     1      24.025 -24.298  14.771  1.00  0.00      LIG  
ATOM   5366 H45  LIG     1      21.211 -22.416  14.204  1.00  0.00      LIG  
TER
REMARK  Energy: 58.3179
REMARK  SimpleFitness: 58.3179
REMARK  FullFitness: -1160.842
REMARK  InterFull: -29.7881
REMARK  IntraFull: 120.223
REMARK  solvFull: -1509.67
REMARK  surfFull: 258.393
REMARK  extraFull: 0.0
REMARK  deltaGcompsolvpol: -1509.67
REMARK  deltaGcompsolvnonpol: 258.393
REMARK  deltaGprotsolvpol: -1512.07
REMARK  deltaGprotsolvnonpol: 254.074
REMARK  deltaGligsolvpol: -14.4385
REMARK  deltaGligsolvnonpol: 15.1226
REMARK  deltaGvdw: -29.7881
REMARK  deltaGelec: 0.0
REMARK  deltaG: -6.799464
REMARK  Cluster: 1
REMARK  ClusterRank: 6
ATOM   5287 O    LIG     1      24.074 -15.366  14.292  1.00  0.00      LIG  
ATOM   5288 O1   LIG     1      27.590 -15.116  18.650  1.00  0.00      LIG  
ATOM   5289 O2   LIG     1      25.070 -22.039  11.635  1.00  0.00      LIG  
ATOM   5290 O3   LIG     1      22.398 -23.640  11.357  1.00  0.00      LIG  
ATOM   5291 O4   LIG     1      21.760 -23.218  14.169  1.00  0.00      LIG  
ATOM   5292 C    LIG     1      27.577 -16.345  13.121  1.00  0.00      LIG  
ATOM   5293 C1   LIG     1      26.504 -15.472  13.848  1.00  0.00      LIG  
ATOM   5294 C2   LIG     1      27.211 -17.862  13.015  1.00  0.00      LIG  
ATOM   5295 C3   LIG     1      27.032 -14.639  15.061  1.00  0.00      LIG  
ATOM   5296 C4   LIG     1      28.964 -16.220  13.743  1.00  0.00      LIG  
ATOM   5297 C5   LIG     1      28.376 -13.957  14.743  1.00  0.00      LIG  
ATOM   5298 C6   LIG     1      25.175 -16.239  14.089  1.00  0.00      LIG  
ATOM   5299 C7   LIG     1      25.849 -18.011  12.452  1.00  0.00      LIG  
ATOM   5300 C8   LIG     1      29.392 -14.795  13.968  1.00  0.00      LIG  
ATOM   5301 C9   LIG     1      28.055 -18.676  12.025  1.00  0.00      LIG  
ATOM   5302 C10  LIG     1      24.766 -17.102  12.908  1.00  0.00      LIG  
ATOM   5303 C11  LIG     1      27.684 -15.732  11.716  1.00  0.00      LIG  
ATOM   5304 C12  LIG     1      27.104 -15.469  16.348  1.00  0.00      LIG  
ATOM   5305 C13  LIG     1      25.766 -18.922  11.479  1.00  0.00      LIG  
ATOM   5306 C14  LIG     1      27.317 -18.649  14.329  1.00  0.00      LIG  
ATOM   5307 C15  LIG     1      27.099 -19.513  11.197  1.00  0.00      LIG  
ATOM   5308 C16  LIG     1      26.064 -13.482  15.340  1.00  0.00      LIG  
ATOM   5309 C17  LIG     1      29.035 -13.351  15.950  1.00  0.00      LIG  
ATOM   5310 C18  LIG     1      24.531 -19.244  10.677  1.00  0.00      LIG  
ATOM   5311 C19  LIG     1      27.771 -14.761  17.495  1.00  0.00      LIG  
ATOM   5312 C20  LIG     1      28.773 -13.714  17.212  1.00  0.00      LIG  
ATOM   5313 C21  LIG     1      30.004 -12.250  15.667  1.00  0.00      LIG  
ATOM   5314 C22  LIG     1      23.540 -20.155  11.413  1.00  0.00      LIG  
ATOM   5315 C23  LIG     1      24.833 -19.722   9.266  1.00  0.00      LIG  
ATOM   5316 C24  LIG     1      23.747 -21.664  11.278  1.00  0.00      LIG  
ATOM   5317 C25  LIG     1      22.689 -22.444  12.087  1.00  0.00      LIG  
ATOM   5318 C26  LIG     1      22.993 -22.834  13.563  1.00  0.00      LIG  
ATOM   5319 C27  LIG     1      23.521 -21.693  14.417  1.00  0.00      LIG  
ATOM   5320 C28  LIG     1      23.914 -24.039  13.714  1.00  0.00      LIG  
ATOM   5321 H    LIG     1      26.224 -14.694  13.132  1.00  0.00      LIG  
ATOM   5322 H1   LIG     1      29.703 -16.701  13.097  1.00  0.00      LIG  
ATOM   5323 H2   LIG     1      29.023 -16.731  14.703  1.00  0.00      LIG  
ATOM   5324 H3   LIG     1      28.134 -13.113  14.094  1.00  0.00      LIG  
ATOM   5325 H4   LIG     1      25.240 -16.865  14.979  1.00  0.00      LIG  
ATOM   5326 H5   LIG     1      29.575 -14.312  13.005  1.00  0.00      LIG  
ATOM   5327 H6   LIG     1      30.371 -14.825  14.457  1.00  0.00      LIG  
ATOM   5328 H7   LIG     1      28.767 -19.325  12.543  1.00  0.00      LIG  
ATOM   5329 H8   LIG     1      28.660 -18.067  11.353  1.00  0.00      LIG  
ATOM   5330 H9   LIG     1      24.484 -16.449  12.077  1.00  0.00      LIG  
ATOM   5331 H10  LIG     1      23.870 -17.673  13.169  1.00  0.00      LIG  
ATOM   5332 H11  LIG     1      27.775 -14.646  11.767  1.00  0.00      LIG  
ATOM   5333 H12  LIG     1      26.801 -15.942  11.107  1.00  0.00      LIG  
ATOM   5334 H13  LIG     1      28.565 -16.085  11.178  1.00  0.00      LIG  
ATOM   5335 H14  LIG     1      27.647 -16.402  16.194  1.00  0.00      LIG  
ATOM   5336 H15  LIG     1      26.094 -15.719  16.681  1.00  0.00      LIG  
ATOM   5337 H16  LIG     1      26.789 -18.172  15.154  1.00  0.00      LIG  
ATOM   5338 H17  LIG     1      28.360 -18.767  14.632  1.00  0.00      LIG  
ATOM   5339 H18  LIG     1      26.905 -19.658  14.221  1.00  0.00      LIG  
ATOM   5340 H19  LIG     1      27.139 -20.559  11.507  1.00  0.00      LIG  
ATOM   5341 H20  LIG     1      27.371 -19.445  10.140  1.00  0.00      LIG  
ATOM   5342 H21  LIG     1      25.775 -12.987  14.410  1.00  0.00      LIG  
ATOM   5343 H22  LIG     1      26.496 -12.717  15.989  1.00  0.00      LIG  
ATOM   5344 H23  LIG     1      25.159 -13.832  15.841  1.00  0.00      LIG  
ATOM   5345 H24  LIG     1      24.005 -18.298  10.542  1.00  0.00      LIG  
ATOM   5346 H25  LIG     1      24.294 -14.808  15.058  1.00  0.00      LIG  
ATOM   5347 H26  LIG     1      29.257 -13.245  18.060  1.00  0.00      LIG  
ATOM   5348 H27  LIG     1      29.511 -11.460  15.094  1.00  0.00      LIG  
ATOM   5349 H28  LIG     1      30.851 -12.622  15.085  1.00  0.00      LIG  
ATOM   5350 H29  LIG     1      30.399 -11.803  16.584  1.00  0.00      LIG  
ATOM   5351 H30  LIG     1      22.538 -19.933  11.034  1.00  0.00      LIG  
ATOM   5352 H31  LIG     1      23.524 -19.875  12.468  1.00  0.00      LIG  
ATOM   5353 H32  LIG     1      25.402 -20.655   9.260  1.00  0.00      LIG  
ATOM   5354 H33  LIG     1      23.901 -19.888   8.719  1.00  0.00      LIG  
ATOM   5355 H34  LIG     1      25.413 -18.971   8.722  1.00  0.00      LIG  
ATOM   5356 H35  LIG     1      23.638 -21.922  10.220  1.00  0.00      LIG  
ATOM   5357 H36  LIG     1      21.760 -21.866  12.059  1.00  0.00      LIG  
ATOM   5358 H37  LIG     1      25.101 -23.010  11.599  1.00  0.00      LIG  
ATOM   5359 H38  LIG     1      22.278 -23.382  10.427  1.00  0.00      LIG  
ATOM   5360 H39  LIG     1      23.598 -22.001  15.464  1.00  0.00      LIG  
ATOM   5361 H40  LIG     1      22.835 -20.842  14.390  1.00  0.00      LIG  
ATOM   5362 H41  LIG     1      24.509 -21.363  14.087  1.00  0.00      LIG  
ATOM   5363 H42  LIG     1      23.500 -24.924  13.224  1.00  0.00      LIG  
ATOM   5364 H43  LIG     1      24.909 -23.846  13.310  1.00  0.00      LIG  
ATOM   5365 H44  LIG     1      24.025 -24.298  14.771  1.00  0.00      LIG  
ATOM   5366 H45  LIG     1      21.211 -22.416  14.204  1.00  0.00      LIG  
TER
REMARK  Energy: 58.3179
REMARK  SimpleFitness: 58.3179
REMARK  FullFitness: -1160.842
REMARK  InterFull: -29.7881
REMARK  IntraFull: 120.223
REMARK  solvFull: -1509.67
REMARK  surfFull: 258.393
REMARK  extraFull: 0.0
REMARK  deltaGcompsolvpol: -1509.67
REMARK  deltaGcompsolvnonpol: 258.393
REMARK  deltaGprotsolvpol: -1512.07
REMARK  deltaGprotsolvnonpol: 254.074
REMARK  deltaGligsolvpol: -14.4385
REMARK  deltaGligsolvnonpol: 15.1226
REMARK  deltaGvdw: -29.7881
REMARK  deltaGelec: 0.0
REMARK  deltaG: -6.799464
REMARK  Cluster: 1
REMARK  ClusterRank: 7
ATOM   5287 O    LIG     1      24.074 -15.366  14.292  1.00  0.00      LIG  
ATOM   5288 O1   LIG     1      27.590 -15.116  18.650  1.00  0.00      LIG  
ATOM   5289 O2   LIG     1      25.070 -22.039  11.635  1.00  0.00      LIG  
ATOM   5290 O3   LIG     1      22.398 -23.640  11.357  1.00  0.00      LIG  
ATOM   5291 O4   LIG     1      21.760 -23.218  14.169  1.00  0.00      LIG  
ATOM   5292 C    LIG     1      27.577 -16.345  13.121  1.00  0.00      LIG  
ATOM   5293 C1   LIG     1      26.504 -15.472  13.848  1.00  0.00      LIG  
ATOM   5294 C2   LIG     1      27.211 -17.862  13.015  1.00  0.00      LIG  
ATOM   5295 C3   LIG     1      27.032 -14.639  15.061  1.00  0.00      LIG  
ATOM   5296 C4   LIG     1      28.964 -16.220  13.743  1.00  0.00      LIG  
ATOM   5297 C5   LIG     1      28.376 -13.957  14.743  1.00  0.00      LIG  
ATOM   5298 C6   LIG     1      25.175 -16.239  14.089  1.00  0.00      LIG  
ATOM   5299 C7   LIG     1      25.849 -18.011  12.452  1.00  0.00      LIG  
ATOM   5300 C8   LIG     1      29.392 -14.795  13.968  1.00  0.00      LIG  
ATOM   5301 C9   LIG     1      28.055 -18.676  12.025  1.00  0.00      LIG  
ATOM   5302 C10  LIG     1      24.766 -17.102  12.908  1.00  0.00      LIG  
ATOM   5303 C11  LIG     1      27.684 -15.732  11.716  1.00  0.00      LIG  
ATOM   5304 C12  LIG     1      27.104 -15.469  16.348  1.00  0.00      LIG  
ATOM   5305 C13  LIG     1      25.766 -18.922  11.479  1.00  0.00      LIG  
ATOM   5306 C14  LIG     1      27.317 -18.649  14.329  1.00  0.00      LIG  
ATOM   5307 C15  LIG     1      27.099 -19.513  11.197  1.00  0.00      LIG  
ATOM   5308 C16  LIG     1      26.064 -13.482  15.340  1.00  0.00      LIG  
ATOM   5309 C17  LIG     1      29.035 -13.351  15.950  1.00  0.00      LIG  
ATOM   5310 C18  LIG     1      24.531 -19.244  10.677  1.00  0.00      LIG  
ATOM   5311 C19  LIG     1      27.771 -14.761  17.495  1.00  0.00      LIG  
ATOM   5312 C20  LIG     1      28.773 -13.714  17.212  1.00  0.00      LIG  
ATOM   5313 C21  LIG     1      30.004 -12.250  15.667  1.00  0.00      LIG  
ATOM   5314 C22  LIG     1      23.540 -20.155  11.413  1.00  0.00      LIG  
ATOM   5315 C23  LIG     1      24.833 -19.722   9.266  1.00  0.00      LIG  
ATOM   5316 C24  LIG     1      23.747 -21.664  11.278  1.00  0.00      LIG  
ATOM   5317 C25  LIG     1      22.689 -22.444  12.087  1.00  0.00      LIG  
ATOM   5318 C26  LIG     1      22.993 -22.834  13.563  1.00  0.00      LIG  
ATOM   5319 C27  LIG     1      23.521 -21.693  14.417  1.00  0.00      LIG  
ATOM   5320 C28  LIG     1      23.914 -24.039  13.714  1.00  0.00      LIG  
ATOM   5321 H    LIG     1      26.224 -14.694  13.132  1.00  0.00      LIG  
ATOM   5322 H1   LIG     1      29.703 -16.701  13.097  1.00  0.00      LIG  
ATOM   5323 H2   LIG     1      29.023 -16.731  14.703  1.00  0.00      LIG  
ATOM   5324 H3   LIG     1      28.134 -13.113  14.094  1.00  0.00      LIG  
ATOM   5325 H4   LIG     1      25.240 -16.865  14.979  1.00  0.00      LIG  
ATOM   5326 H5   LIG     1      29.575 -14.312  13.005  1.00  0.00      LIG  
ATOM   5327 H6   LIG     1      30.371 -14.825  14.457  1.00  0.00      LIG  
ATOM   5328 H7   LIG     1      28.767 -19.325  12.543  1.00  0.00      LIG  
ATOM   5329 H8   LIG     1      28.660 -18.067  11.353  1.00  0.00      LIG  
ATOM   5330 H9   LIG     1      24.484 -16.449  12.077  1.00  0.00      LIG  
ATOM   5331 H10  LIG     1      23.870 -17.673  13.169  1.00  0.00      LIG  
ATOM   5332 H11  LIG     1      27.775 -14.646  11.767  1.00  0.00      LIG  
ATOM   5333 H12  LIG     1      26.801 -15.942  11.107  1.00  0.00      LIG  
ATOM   5334 H13  LIG     1      28.565 -16.085  11.178  1.00  0.00      LIG  
ATOM   5335 H14  LIG     1      27.647 -16.402  16.194  1.00  0.00      LIG  
ATOM   5336 H15  LIG     1      26.094 -15.719  16.681  1.00  0.00      LIG  
ATOM   5337 H16  LIG     1      26.789 -18.172  15.154  1.00  0.00      LIG  
ATOM   5338 H17  LIG     1      28.360 -18.767  14.632  1.00  0.00      LIG  
ATOM   5339 H18  LIG     1      26.905 -19.658  14.221  1.00  0.00      LIG  
ATOM   5340 H19  LIG     1      27.139 -20.559  11.507  1.00  0.00      LIG  
ATOM   5341 H20  LIG     1      27.371 -19.445  10.140  1.00  0.00      LIG  
ATOM   5342 H21  LIG     1      25.775 -12.987  14.410  1.00  0.00      LIG  
ATOM   5343 H22  LIG     1      26.496 -12.717  15.989  1.00  0.00      LIG  
ATOM   5344 H23  LIG     1      25.159 -13.832  15.841  1.00  0.00      LIG  
ATOM   5345 H24  LIG     1      24.005 -18.298  10.542  1.00  0.00      LIG  
ATOM   5346 H25  LIG     1      24.294 -14.808  15.058  1.00  0.00      LIG  
ATOM   5347 H26  LIG     1      29.257 -13.245  18.060  1.00  0.00      LIG  
ATOM   5348 H27  LIG     1      29.511 -11.460  15.094  1.00  0.00      LIG  
ATOM   5349 H28  LIG     1      30.851 -12.622  15.085  1.00  0.00      LIG  
ATOM   5350 H29  LIG     1      30.399 -11.803  16.584  1.00  0.00      LIG  
ATOM   5351 H30  LIG     1      22.538 -19.933  11.034  1.00  0.00      LIG  
ATOM   5352 H31  LIG     1      23.524 -19.875  12.468  1.00  0.00      LIG  
ATOM   5353 H32  LIG     1      25.402 -20.655   9.260  1.00  0.00      LIG  
ATOM   5354 H33  LIG     1      23.901 -19.888   8.719  1.00  0.00      LIG  
ATOM   5355 H34  LIG     1      25.413 -18.971   8.722  1.00  0.00      LIG  
ATOM   5356 H35  LIG     1      23.638 -21.922  10.220  1.00  0.00      LIG  
ATOM   5357 H36  LIG     1      21.760 -21.866  12.059  1.00  0.00      LIG  
ATOM   5358 H37  LIG     1      25.101 -23.010  11.599  1.00  0.00      LIG  
ATOM   5359 H38  LIG     1      22.278 -23.382  10.427  1.00  0.00      LIG  
ATOM   5360 H39  LIG     1      23.598 -22.001  15.464  1.00  0.00      LIG  
ATOM   5361 H40  LIG     1      22.835 -20.842  14.390  1.00  0.00      LIG  
ATOM   5362 H41  LIG     1      24.509 -21.363  14.087  1.00  0.00      LIG  
ATOM   5363 H42  LIG     1      23.500 -24.924  13.224  1.00  0.00      LIG  
ATOM   5364 H43  LIG     1      24.909 -23.846  13.310  1.00  0.00      LIG  
ATOM   5365 H44  LIG     1      24.025 -24.298  14.771  1.00  0.00      LIG  
ATOM   5366 H45  LIG     1      21.211 -22.416  14.204  1.00  0.00      LIG  
TER
REMARK  Energy: 46.4844
REMARK  SimpleFitness: 46.4844
REMARK  FullFitness: -1160.8748
REMARK  InterFull: -37.1377
REMARK  IntraFull: 108.538
REMARK  solvFull: -1487.58
REMARK  surfFull: 255.305
REMARK  extraFull: 0.0
REMARK  deltaGcompsolvpol: -1487.58
REMARK  deltaGcompsolvnonpol: 255.305
REMARK  deltaGprotsolvpol: -1512.07
REMARK  deltaGprotsolvnonpol: 254.074
REMARK  deltaGligsolvpol: -12.846
REMARK  deltaGligsolvnonpol: 15.0211
REMARK  deltaGvdw: -37.1377
REMARK  deltaGelec: 0.0
REMARK  deltaG: -6.522808
REMARK  Cluster: 2
REMARK  ClusterRank: 0
ATOM   5287 O    LIG     1       1.663 -16.916   1.030  1.00  0.00      LIG  
ATOM   5288 O1   LIG     1      -0.385 -12.247   0.010  1.00  0.00      LIG  
ATOM   5289 O2   LIG     1       6.965 -20.119   1.874  1.00  0.00      LIG  
ATOM   5290 O3   LIG     1       3.396 -20.888   1.567  1.00  0.00      LIG  
ATOM   5291 O4   LIG     1       6.391 -21.516  -0.469  1.00  0.00      LIG  
ATOM   5292 C    LIG     1       4.640 -14.576   1.709  1.00  0.00      LIG  
ATOM   5293 C1   LIG     1       3.465 -15.218   0.907  1.00  0.00      LIG  
ATOM   5294 C2   LIG     1       4.759 -15.071   3.188  1.00  0.00      LIG  
ATOM   5295 C3   LIG     1       2.693 -14.238  -0.044  1.00  0.00      LIG  
ATOM   5296 C4   LIG     1       4.551 -13.057   1.729  1.00  0.00      LIG  
ATOM   5297 C5   LIG     1       3.599 -13.140  -0.632  1.00  0.00      LIG  
ATOM   5298 C6   LIG     1       2.575 -16.128   1.786  1.00  0.00      LIG  
ATOM   5299 C7   LIG     1       4.610 -16.551   3.228  1.00  0.00      LIG  
ATOM   5300 C8   LIG     1       4.515 -12.432   0.363  1.00  0.00      LIG  
ATOM   5301 C9   LIG     1       6.131 -14.848   3.836  1.00  0.00      LIG  
ATOM   5302 C10  LIG     1       3.390 -17.125   2.599  1.00  0.00      LIG  
ATOM   5303 C11  LIG     1       5.903 -14.965   0.925  1.00  0.00      LIG  
ATOM   5304 C12  LIG     1       1.461 -13.616   0.630  1.00  0.00      LIG  
ATOM   5305 C13  LIG     1       5.638 -17.176   3.818  1.00  0.00      LIG  
ATOM   5306 C14  LIG     1       3.790 -14.398   4.175  1.00  0.00      LIG  
ATOM   5307 C15  LIG     1       6.686 -16.203   4.213  1.00  0.00      LIG  
ATOM   5308 C16  LIG     1       2.205 -15.046  -1.256  1.00  0.00      LIG  
ATOM   5309 C17  LIG     1       2.848 -12.094  -1.405  1.00  0.00      LIG  
ATOM   5310 C18  LIG     1       5.935 -18.622   4.156  1.00  0.00      LIG  
ATOM   5311 C19  LIG     1       0.772 -12.571  -0.208  1.00  0.00      LIG  
ATOM   5312 C20  LIG     1       1.548 -11.824  -1.218  1.00  0.00      LIG  
ATOM   5313 C21  LIG     1       3.645 -11.338  -2.415  1.00  0.00      LIG  
ATOM   5314 C22  LIG     1       5.184 -19.734   3.427  1.00  0.00      LIG  
ATOM   5315 C23  LIG     1       5.681 -18.833   5.639  1.00  0.00      LIG  
ATOM   5316 C24  LIG     1       5.566 -19.888   1.958  1.00  0.00      LIG  
ATOM   5317 C25  LIG     1       4.793 -21.053   1.319  1.00  0.00      LIG  
ATOM   5318 C26  LIG     1       5.024 -21.216  -0.195  1.00  0.00      LIG  
ATOM   5319 C27  LIG     1       4.641 -19.970  -0.977  1.00  0.00      LIG  
ATOM   5320 C28  LIG     1       4.193 -22.368  -0.727  1.00  0.00      LIG  
ATOM   5321 H    LIG     1       3.938 -15.926   0.220  1.00  0.00      LIG  
ATOM   5322 H1   LIG     1       5.398 -12.634   2.275  1.00  0.00      LIG  
ATOM   5323 H2   LIG     1       3.654 -12.725   2.254  1.00  0.00      LIG  
ATOM   5324 H3   LIG     1       4.250 -13.645  -1.352  1.00  0.00      LIG  
ATOM   5325 H4   LIG     1       1.963 -15.532   2.462  1.00  0.00      LIG  
ATOM   5326 H5   LIG     1       5.527 -12.412  -0.052  1.00  0.00      LIG  
ATOM   5327 H6   LIG     1       4.244 -11.381   0.504  1.00  0.00      LIG  
ATOM   5328 H7   LIG     1       6.035 -14.256   4.752  1.00  0.00      LIG  
ATOM   5329 H8   LIG     1       6.841 -14.291   3.223  1.00  0.00      LIG  
ATOM   5330 H9   LIG     1       3.672 -17.937   1.930  1.00  0.00      LIG  
ATOM   5331 H10  LIG     1       2.764 -17.579   3.370  1.00  0.00      LIG  
ATOM   5332 H11  LIG     1       5.763 -14.843  -0.151  1.00  0.00      LIG  
ATOM   5333 H12  LIG     1       6.167 -16.014   1.085  1.00  0.00      LIG  
ATOM   5334 H13  LIG     1       6.760 -14.345   1.199  1.00  0.00      LIG  
ATOM   5335 H14  LIG     1       1.721 -13.151   1.582  1.00  0.00      LIG  
ATOM   5336 H15  LIG     1       0.712 -14.388   0.823  1.00  0.00      LIG  
ATOM   5337 H16  LIG     1       2.769 -14.328   3.801  1.00  0.00      LIG  
ATOM   5338 H17  LIG     1       4.112 -13.378   4.402  1.00  0.00      LIG  
ATOM   5339 H18  LIG     1       3.756 -14.939   5.126  1.00  0.00      LIG  
ATOM   5340 H19  LIG     1       6.892 -16.245   5.286  1.00  0.00      LIG  
ATOM   5341 H20  LIG     1       7.615 -16.403   3.673  1.00  0.00      LIG  
ATOM   5342 H21  LIG     1       3.010 -15.669  -1.654  1.00  0.00      LIG  
ATOM   5343 H22  LIG     1       1.859 -14.411  -2.073  1.00  0.00      LIG  
ATOM   5344 H23  LIG     1       1.364 -15.692  -1.002  1.00  0.00      LIG  
ATOM   5345 H24  LIG     1       7.002 -18.772   3.981  1.00  0.00      LIG  
ATOM   5346 H25  LIG     1       1.208 -16.311   0.420  1.00  0.00      LIG  
ATOM   5347 H26  LIG     1       1.030 -11.063  -1.786  1.00  0.00      LIG  
ATOM   5348 H27  LIG     1       4.094 -12.032  -3.131  1.00  0.00      LIG  
ATOM   5349 H28  LIG     1       4.447 -10.775  -1.929  1.00  0.00      LIG  
ATOM   5350 H29  LIG     1       3.032 -10.626  -2.976  1.00  0.00      LIG  
ATOM   5351 H30  LIG     1       4.109 -19.581   3.539  1.00  0.00      LIG  
ATOM   5352 H31  LIG     1       5.414 -20.677   3.933  1.00  0.00      LIG  
ATOM   5353 H32  LIG     1       4.620 -18.703   5.872  1.00  0.00      LIG  
ATOM   5354 H33  LIG     1       5.966 -19.847   5.931  1.00  0.00      LIG  
ATOM   5355 H34  LIG     1       6.253 -18.136   6.258  1.00  0.00      LIG  
ATOM   5356 H35  LIG     1       5.360 -18.951   1.439  1.00  0.00      LIG  
ATOM   5357 H36  LIG     1       5.109 -21.978   1.812  1.00  0.00      LIG  
ATOM   5358 H37  LIG     1       7.134 -20.450   0.972  1.00  0.00      LIG  
ATOM   5359 H38  LIG     1       2.938 -21.571   1.045  1.00  0.00      LIG  
ATOM   5360 H39  LIG     1       4.754 -20.151  -2.049  1.00  0.00      LIG  
ATOM   5361 H40  LIG     1       5.295 -19.128  -0.734  1.00  0.00      LIG  
ATOM   5362 H41  LIG     1       3.604 -19.682  -0.784  1.00  0.00      LIG  
ATOM   5363 H42  LIG     1       4.421 -23.288  -0.182  1.00  0.00      LIG  
ATOM   5364 H43  LIG     1       3.123 -22.164  -0.637  1.00  0.00      LIG  
ATOM   5365 H44  LIG     1       4.420 -22.557  -1.781  1.00  0.00      LIG  
ATOM   5366 H45  LIG     1       6.569 -22.395  -0.082  1.00  0.00      LIG  
TER
REMARK  Energy: 46.4844
REMARK  SimpleFitness: 46.4844
REMARK  FullFitness: -1160.8748
REMARK  InterFull: -37.1377
REMARK  IntraFull: 108.538
REMARK  solvFull: -1487.58
REMARK  surfFull: 255.305
REMARK  extraFull: 0.0
REMARK  deltaGcompsolvpol: -1487.58
REMARK  deltaGcompsolvnonpol: 255.305
REMARK  deltaGprotsolvpol: -1512.07
REMARK  deltaGprotsolvnonpol: 254.074
REMARK  deltaGligsolvpol: -12.846
REMARK  deltaGligsolvnonpol: 15.0211
REMARK  deltaGvdw: -37.1377
REMARK  deltaGelec: 0.0
REMARK  deltaG: -6.522808
REMARK  Cluster: 2
REMARK  ClusterRank: 1
ATOM   5287 O    LIG     1       1.663 -16.916   1.030  1.00  0.00      LIG  
ATOM   5288 O1   LIG     1      -0.385 -12.247   0.010  1.00  0.00      LIG  
ATOM   5289 O2   LIG     1       6.965 -20.119   1.874  1.00  0.00      LIG  
ATOM   5290 O3   LIG     1       3.396 -20.888   1.567  1.00  0.00      LIG  
ATOM   5291 O4   LIG     1       6.391 -21.516  -0.469  1.00  0.00      LIG  
ATOM   5292 C    LIG     1       4.640 -14.576   1.709  1.00  0.00      LIG  
ATOM   5293 C1   LIG     1       3.465 -15.218   0.907  1.00  0.00      LIG  
ATOM   5294 C2   LIG     1       4.759 -15.071   3.188  1.00  0.00      LIG  
ATOM   5295 C3   LIG     1       2.693 -14.238  -0.044  1.00  0.00      LIG  
ATOM   5296 C4   LIG     1       4.551 -13.057   1.729  1.00  0.00      LIG  
ATOM   5297 C5   LIG     1       3.599 -13.140  -0.632  1.00  0.00      LIG  
ATOM   5298 C6   LIG     1       2.575 -16.128   1.786  1.00  0.00      LIG  
ATOM   5299 C7   LIG     1       4.610 -16.551   3.228  1.00  0.00      LIG  
ATOM   5300 C8   LIG     1       4.515 -12.432   0.363  1.00  0.00      LIG  
ATOM   5301 C9   LIG     1       6.131 -14.848   3.836  1.00  0.00      LIG  
ATOM   5302 C10  LIG     1       3.390 -17.125   2.599  1.00  0.00      LIG  
ATOM   5303 C11  LIG     1       5.903 -14.965   0.925  1.00  0.00      LIG  
ATOM   5304 C12  LIG     1       1.461 -13.616   0.630  1.00  0.00      LIG  
ATOM   5305 C13  LIG     1       5.638 -17.176   3.818  1.00  0.00      LIG  
ATOM   5306 C14  LIG     1       3.790 -14.398   4.175  1.00  0.00      LIG  
ATOM   5307 C15  LIG     1       6.686 -16.203   4.213  1.00  0.00      LIG  
ATOM   5308 C16  LIG     1       2.205 -15.046  -1.256  1.00  0.00      LIG  
ATOM   5309 C17  LIG     1       2.848 -12.094  -1.405  1.00  0.00      LIG  
ATOM   5310 C18  LIG     1       5.935 -18.622   4.156  1.00  0.00      LIG  
ATOM   5311 C19  LIG     1       0.772 -12.571  -0.208  1.00  0.00      LIG  
ATOM   5312 C20  LIG     1       1.548 -11.824  -1.218  1.00  0.00      LIG  
ATOM   5313 C21  LIG     1       3.645 -11.338  -2.415  1.00  0.00      LIG  
ATOM   5314 C22  LIG     1       5.184 -19.734   3.427  1.00  0.00      LIG  
ATOM   5315 C23  LIG     1       5.681 -18.833   5.639  1.00  0.00      LIG  
ATOM   5316 C24  LIG     1       5.566 -19.888   1.958  1.00  0.00      LIG  
ATOM   5317 C25  LIG     1       4.793 -21.053   1.319  1.00  0.00      LIG  
ATOM   5318 C26  LIG     1       5.024 -21.216  -0.195  1.00  0.00      LIG  
ATOM   5319 C27  LIG     1       4.641 -19.970  -0.977  1.00  0.00      LIG  
ATOM   5320 C28  LIG     1       4.193 -22.368  -0.727  1.00  0.00      LIG  
ATOM   5321 H    LIG     1       3.938 -15.926   0.220  1.00  0.00      LIG  
ATOM   5322 H1   LIG     1       5.398 -12.634   2.275  1.00  0.00      LIG  
ATOM   5323 H2   LIG     1       3.654 -12.725   2.254  1.00  0.00      LIG  
ATOM   5324 H3   LIG     1       4.250 -13.645  -1.352  1.00  0.00      LIG  
ATOM   5325 H4   LIG     1       1.963 -15.532   2.462  1.00  0.00      LIG  
ATOM   5326 H5   LIG     1       5.527 -12.412  -0.052  1.00  0.00      LIG  
ATOM   5327 H6   LIG     1       4.244 -11.381   0.504  1.00  0.00      LIG  
ATOM   5328 H7   LIG     1       6.035 -14.256   4.752  1.00  0.00      LIG  
ATOM   5329 H8   LIG     1       6.841 -14.291   3.223  1.00  0.00      LIG  
ATOM   5330 H9   LIG     1       3.672 -17.937   1.930  1.00  0.00      LIG  
ATOM   5331 H10  LIG     1       2.764 -17.579   3.370  1.00  0.00      LIG  
ATOM   5332 H11  LIG     1       5.763 -14.843  -0.151  1.00  0.00      LIG  
ATOM   5333 H12  LIG     1       6.167 -16.014   1.085  1.00  0.00      LIG  
ATOM   5334 H13  LIG     1       6.760 -14.345   1.199  1.00  0.00      LIG  
ATOM   5335 H14  LIG     1       1.721 -13.151   1.582  1.00  0.00      LIG  
ATOM   5336 H15  LIG     1       0.712 -14.388   0.823  1.00  0.00      LIG  
ATOM   5337 H16  LIG     1       2.769 -14.328   3.801  1.00  0.00      LIG  
ATOM   5338 H17  LIG     1       4.112 -13.378   4.402  1.00  0.00      LIG  
ATOM   5339 H18  LIG     1       3.756 -14.939   5.126  1.00  0.00      LIG  
ATOM   5340 H19  LIG     1       6.892 -16.245   5.286  1.00  0.00      LIG  
ATOM   5341 H20  LIG     1       7.615 -16.403   3.673  1.00  0.00      LIG  
ATOM   5342 H21  LIG     1       3.010 -15.669  -1.654  1.00  0.00      LIG  
ATOM   5343 H22  LIG     1       1.859 -14.411  -2.073  1.00  0.00      LIG  
ATOM   5344 H23  LIG     1       1.364 -15.692  -1.002  1.00  0.00      LIG  
ATOM   5345 H24  LIG     1       7.002 -18.772   3.981  1.00  0.00      LIG  
ATOM   5346 H25  LIG     1       1.208 -16.311   0.420  1.00  0.00      LIG  
ATOM   5347 H26  LIG     1       1.030 -11.063  -1.786  1.00  0.00      LIG  
ATOM   5348 H27  LIG     1       4.094 -12.032  -3.131  1.00  0.00      LIG  
ATOM   5349 H28  LIG     1       4.447 -10.775  -1.929  1.00  0.00      LIG  
ATOM   5350 H29  LIG     1       3.032 -10.626  -2.976  1.00  0.00      LIG  
ATOM   5351 H30  LIG     1       4.109 -19.581   3.539  1.00  0.00      LIG  
ATOM   5352 H31  LIG     1       5.414 -20.677   3.933  1.00  0.00      LIG  
ATOM   5353 H32  LIG     1       4.620 -18.703   5.872  1.00  0.00      LIG  
ATOM   5354 H33  LIG     1       5.966 -19.847   5.931  1.00  0.00      LIG  
ATOM   5355 H34  LIG     1       6.253 -18.136   6.258  1.00  0.00      LIG  
ATOM   5356 H35  LIG     1       5.360 -18.951   1.439  1.00  0.00      LIG  
ATOM   5357 H36  LIG     1       5.109 -21.978   1.812  1.00  0.00      LIG  
ATOM   5358 H37  LIG     1       7.134 -20.450   0.972  1.00  0.00      LIG  
ATOM   5359 H38  LIG     1       2.938 -21.571   1.045  1.00  0.00      LIG  
ATOM   5360 H39  LIG     1       4.754 -20.151  -2.049  1.00  0.00      LIG  
ATOM   5361 H40  LIG     1       5.295 -19.128  -0.734  1.00  0.00      LIG  
ATOM   5362 H41  LIG     1       3.604 -19.682  -0.784  1.00  0.00      LIG  
ATOM   5363 H42  LIG     1       4.421 -23.288  -0.182  1.00  0.00      LIG  
ATOM   5364 H43  LIG     1       3.123 -22.164  -0.637  1.00  0.00      LIG  
ATOM   5365 H44  LIG     1       4.420 -22.557  -1.781  1.00  0.00      LIG  
ATOM   5366 H45  LIG     1       6.569 -22.395  -0.082  1.00  0.00      LIG  
TER
REMARK  Energy: 46.4844
REMARK  SimpleFitness: 46.4844
REMARK  FullFitness: -1160.8748
REMARK  InterFull: -37.1377
REMARK  IntraFull: 108.538
REMARK  solvFull: -1487.58
REMARK  surfFull: 255.305
REMARK  extraFull: 0.0
REMARK  deltaGcompsolvpol: -1487.58
REMARK  deltaGcompsolvnonpol: 255.305
REMARK  deltaGprotsolvpol: -1512.07
REMARK  deltaGprotsolvnonpol: 254.074
REMARK  deltaGligsolvpol: -12.846
REMARK  deltaGligsolvnonpol: 15.0211
REMARK  deltaGvdw: -37.1377
REMARK  deltaGelec: 0.0
REMARK  deltaG: -6.522808
REMARK  Cluster: 2
REMARK  ClusterRank: 2
ATOM   5287 O    LIG     1       1.663 -16.916   1.030  1.00  0.00      LIG  
ATOM   5288 O1   LIG     1      -0.385 -12.247   0.010  1.00  0.00      LIG  
ATOM   5289 O2   LIG     1       6.965 -20.119   1.874  1.00  0.00      LIG  
ATOM   5290 O3   LIG     1       3.396 -20.888   1.567  1.00  0.00      LIG  
ATOM   5291 O4   LIG     1       6.391 -21.516  -0.469  1.00  0.00      LIG  
ATOM   5292 C    LIG     1       4.640 -14.576   1.709  1.00  0.00      LIG  
ATOM   5293 C1   LIG     1       3.465 -15.218   0.907  1.00  0.00      LIG  
ATOM   5294 C2   LIG     1       4.759 -15.071   3.188  1.00  0.00      LIG  
ATOM   5295 C3   LIG     1       2.693 -14.238  -0.044  1.00  0.00      LIG  
ATOM   5296 C4   LIG     1       4.551 -13.057   1.729  1.00  0.00      LIG  
ATOM   5297 C5   LIG     1       3.599 -13.140  -0.632  1.00  0.00      LIG  
ATOM   5298 C6   LIG     1       2.575 -16.128   1.786  1.00  0.00      LIG  
ATOM   5299 C7   LIG     1       4.610 -16.551   3.228  1.00  0.00      LIG  
ATOM   5300 C8   LIG     1       4.515 -12.432   0.363  1.00  0.00      LIG  
ATOM   5301 C9   LIG     1       6.131 -14.848   3.836  1.00  0.00      LIG  
ATOM   5302 C10  LIG     1       3.390 -17.125   2.599  1.00  0.00      LIG  
ATOM   5303 C11  LIG     1       5.903 -14.965   0.925  1.00  0.00      LIG  
ATOM   5304 C12  LIG     1       1.461 -13.616   0.630  1.00  0.00      LIG  
ATOM   5305 C13  LIG     1       5.638 -17.176   3.818  1.00  0.00      LIG  
ATOM   5306 C14  LIG     1       3.790 -14.398   4.175  1.00  0.00      LIG  
ATOM   5307 C15  LIG     1       6.686 -16.203   4.213  1.00  0.00      LIG  
ATOM   5308 C16  LIG     1       2.205 -15.046  -1.256  1.00  0.00      LIG  
ATOM   5309 C17  LIG     1       2.848 -12.094  -1.405  1.00  0.00      LIG  
ATOM   5310 C18  LIG     1       5.935 -18.622   4.156  1.00  0.00      LIG  
ATOM   5311 C19  LIG     1       0.772 -12.571  -0.208  1.00  0.00      LIG  
ATOM   5312 C20  LIG     1       1.548 -11.824  -1.218  1.00  0.00      LIG  
ATOM   5313 C21  LIG     1       3.645 -11.338  -2.415  1.00  0.00      LIG  
ATOM   5314 C22  LIG     1       5.184 -19.734   3.427  1.00  0.00      LIG  
ATOM   5315 C23  LIG     1       5.681 -18.833   5.639  1.00  0.00      LIG  
ATOM   5316 C24  LIG     1       5.566 -19.888   1.958  1.00  0.00      LIG  
ATOM   5317 C25  LIG     1       4.793 -21.053   1.319  1.00  0.00      LIG  
ATOM   5318 C26  LIG     1       5.024 -21.216  -0.195  1.00  0.00      LIG  
ATOM   5319 C27  LIG     1       4.641 -19.970  -0.977  1.00  0.00      LIG  
ATOM   5320 C28  LIG     1       4.193 -22.368  -0.727  1.00  0.00      LIG  
ATOM   5321 H    LIG     1       3.938 -15.926   0.220  1.00  0.00      LIG  
ATOM   5322 H1   LIG     1       5.398 -12.634   2.275  1.00  0.00      LIG  
ATOM   5323 H2   LIG     1       3.654 -12.725   2.254  1.00  0.00      LIG  
ATOM   5324 H3   LIG     1       4.250 -13.645  -1.352  1.00  0.00      LIG  
ATOM   5325 H4   LIG     1       1.963 -15.532   2.462  1.00  0.00      LIG  
ATOM   5326 H5   LIG     1       5.527 -12.412  -0.052  1.00  0.00      LIG  
ATOM   5327 H6   LIG     1       4.244 -11.381   0.504  1.00  0.00      LIG  
ATOM   5328 H7   LIG     1       6.035 -14.256   4.752  1.00  0.00      LIG  
ATOM   5329 H8   LIG     1       6.841 -14.291   3.223  1.00  0.00      LIG  
ATOM   5330 H9   LIG     1       3.672 -17.937   1.930  1.00  0.00      LIG  
ATOM   5331 H10  LIG     1       2.764 -17.579   3.370  1.00  0.00      LIG  
ATOM   5332 H11  LIG     1       5.763 -14.843  -0.151  1.00  0.00      LIG  
ATOM   5333 H12  LIG     1       6.167 -16.014   1.085  1.00  0.00      LIG  
ATOM   5334 H13  LIG     1       6.760 -14.345   1.199  1.00  0.00      LIG  
ATOM   5335 H14  LIG     1       1.721 -13.151   1.582  1.00  0.00      LIG  
ATOM   5336 H15  LIG     1       0.712 -14.388   0.823  1.00  0.00      LIG  
ATOM   5337 H16  LIG     1       2.769 -14.328   3.801  1.00  0.00      LIG  
ATOM   5338 H17  LIG     1       4.112 -13.378   4.402  1.00  0.00      LIG  
ATOM   5339 H18  LIG     1       3.756 -14.939   5.126  1.00  0.00      LIG  
ATOM   5340 H19  LIG     1       6.892 -16.245   5.286  1.00  0.00      LIG  
ATOM   5341 H20  LIG     1       7.615 -16.403   3.673  1.00  0.00      LIG  
ATOM   5342 H21  LIG     1       3.010 -15.669  -1.654  1.00  0.00      LIG  
ATOM   5343 H22  LIG     1       1.859 -14.411  -2.073  1.00  0.00      LIG  
ATOM   5344 H23  LIG     1       1.364 -15.692  -1.002  1.00  0.00      LIG  
ATOM   5345 H24  LIG     1       7.002 -18.772   3.981  1.00  0.00      LIG  
ATOM   5346 H25  LIG     1       1.208 -16.311   0.420  1.00  0.00      LIG  
ATOM   5347 H26  LIG     1       1.030 -11.063  -1.786  1.00  0.00      LIG  
ATOM   5348 H27  LIG     1       4.094 -12.032  -3.131  1.00  0.00      LIG  
ATOM   5349 H28  LIG     1       4.447 -10.775  -1.929  1.00  0.00      LIG  
ATOM   5350 H29  LIG     1       3.032 -10.626  -2.976  1.00  0.00      LIG  
ATOM   5351 H30  LIG     1       4.109 -19.581   3.539  1.00  0.00      LIG  
ATOM   5352 H31  LIG     1       5.414 -20.677   3.933  1.00  0.00      LIG  
ATOM   5353 H32  LIG     1       4.620 -18.703   5.872  1.00  0.00      LIG  
ATOM   5354 H33  LIG     1       5.966 -19.847   5.931  1.00  0.00      LIG  
ATOM   5355 H34  LIG     1       6.253 -18.136   6.258  1.00  0.00      LIG  
ATOM   5356 H35  LIG     1       5.360 -18.951   1.439  1.00  0.00      LIG  
ATOM   5357 H36  LIG     1       5.109 -21.978   1.812  1.00  0.00      LIG  
ATOM   5358 H37  LIG     1       7.134 -20.450   0.972  1.00  0.00      LIG  
ATOM   5359 H38  LIG     1       2.938 -21.571   1.045  1.00  0.00      LIG  
ATOM   5360 H39  LIG     1       4.754 -20.151  -2.049  1.00  0.00      LIG  
ATOM   5361 H40  LIG     1       5.295 -19.128  -0.734  1.00  0.00      LIG  
ATOM   5362 H41  LIG     1       3.604 -19.682  -0.784  1.00  0.00      LIG  
ATOM   5363 H42  LIG     1       4.421 -23.288  -0.182  1.00  0.00      LIG  
ATOM   5364 H43  LIG     1       3.123 -22.164  -0.637  1.00  0.00      LIG  
ATOM   5365 H44  LIG     1       4.420 -22.557  -1.781  1.00  0.00      LIG  
ATOM   5366 H45  LIG     1       6.569 -22.395  -0.082  1.00  0.00      LIG  
TER
REMARK  Energy: 46.5835
REMARK  SimpleFitness: 46.5835
REMARK  FullFitness: -1160.6606
REMARK  InterFull: -36.9617
REMARK  IntraFull: 108.597
REMARK  solvFull: -1487.58
REMARK  surfFull: 255.284
REMARK  extraFull: 0.0
REMARK  deltaGcompsolvpol: -1487.58
REMARK  deltaGcompsolvnonpol: 255.284
REMARK  deltaGprotsolvpol: -1512.07
REMARK  deltaGprotsolvnonpol: 254.074
REMARK  deltaGligsolvpol: -12.8484
REMARK  deltaGligsolvnonpol: 15.0251
REMARK  deltaGvdw: -36.9617
REMARK  deltaGelec: 0.0
REMARK  deltaG: -6.5083766
REMARK  Cluster: 2
REMARK  ClusterRank: 3
ATOM   5287 O    LIG     1       1.690 -16.987   0.994  1.00  0.00      LIG  
ATOM   5288 O1   LIG     1      -0.409 -12.386  -0.059  1.00  0.00      LIG  
ATOM   5289 O2   LIG     1       6.993 -20.139   1.825  1.00  0.00      LIG  
ATOM   5290 O3   LIG     1       3.435 -20.949   1.497  1.00  0.00      LIG  
ATOM   5291 O4   LIG     1       6.447 -21.534  -0.524  1.00  0.00      LIG  
ATOM   5292 C    LIG     1       4.625 -14.623   1.763  1.00  0.00      LIG  
ATOM   5293 C1   LIG     1       3.482 -15.275   0.924  1.00  0.00      LIG  
ATOM   5294 C2   LIG     1       4.725 -15.141   3.234  1.00  0.00      LIG  
ATOM   5295 C3   LIG     1       2.721 -14.299  -0.038  1.00  0.00      LIG  
ATOM   5296 C4   LIG     1       4.494 -13.108   1.808  1.00  0.00      LIG  
ATOM   5297 C5   LIG     1       3.617 -13.170  -0.580  1.00  0.00      LIG  
ATOM   5298 C6   LIG     1       2.579 -16.198   1.776  1.00  0.00      LIG  
ATOM   5299 C7   LIG     1       4.593 -16.622   3.242  1.00  0.00      LIG  
ATOM   5300 C8   LIG     1       4.482 -12.458   0.454  1.00  0.00      LIG  
ATOM   5301 C9   LIG     1       6.082 -14.916   3.911  1.00  0.00      LIG  
ATOM   5302 C10  LIG     1       3.379 -17.196   2.603  1.00  0.00      LIG  
ATOM   5303 C11  LIG     1       5.916 -14.968   1.003  1.00  0.00      LIG  
ATOM   5304 C12  LIG     1       1.452 -13.718   0.601  1.00  0.00      LIG  
ATOM   5305 C13  LIG     1       5.632 -17.247   3.814  1.00  0.00      LIG  
ATOM   5306 C14  LIG     1       3.730 -14.499   4.215  1.00  0.00      LIG  
ATOM   5307 C15  LIG     1       6.676 -16.273   4.211  1.00  0.00      LIG  
ATOM   5308 C16  LIG     1       2.297 -15.101  -1.277  1.00  0.00      LIG  
ATOM   5309 C17  LIG     1       2.863 -12.130  -1.359  1.00  0.00      LIG  
ATOM   5310 C18  LIG     1       5.941 -18.693   4.129  1.00  0.00      LIG  
ATOM   5311 C19  LIG     1       0.764 -12.676  -0.241  1.00  0.00      LIG  
ATOM   5312 C20  LIG     1       1.554 -11.893  -1.211  1.00  0.00      LIG  
ATOM   5313 C21  LIG     1       3.674 -11.338  -2.331  1.00  0.00      LIG  
ATOM   5314 C22  LIG     1       5.203 -19.802   3.381  1.00  0.00      LIG  
ATOM   5315 C23  LIG     1       5.685 -18.925   5.609  1.00  0.00      LIG  
ATOM   5316 C24  LIG     1       5.590 -19.929   1.910  1.00  0.00      LIG  
ATOM   5317 C25  LIG     1       4.834 -21.098   1.256  1.00  0.00      LIG  
ATOM   5318 C26  LIG     1       5.076 -21.250  -0.257  1.00  0.00      LIG  
ATOM   5319 C27  LIG     1       4.684 -20.004  -1.033  1.00  0.00      LIG  
ATOM   5320 C28  LIG     1       4.263 -22.411  -0.800  1.00  0.00      LIG  
ATOM   5321 H    LIG     1       3.984 -15.973   0.248  1.00  0.00      LIG  
ATOM   5322 H1   LIG     1       5.313 -12.674   2.388  1.00  0.00      LIG  
ATOM   5323 H2   LIG     1       3.571 -12.811   2.310  1.00  0.00      LIG  
ATOM   5324 H3   LIG     1       4.303 -13.647  -1.287  1.00  0.00      LIG  
ATOM   5325 H4   LIG     1       1.947 -15.608   2.440  1.00  0.00      LIG  
ATOM   5326 H5   LIG     1       5.505 -12.405   0.069  1.00  0.00      LIG  
ATOM   5327 H6   LIG     1       4.179 -11.418   0.606  1.00  0.00      LIG  
ATOM   5328 H7   LIG     1       5.953 -14.391   4.862  1.00  0.00      LIG  
ATOM   5329 H8   LIG     1       6.779 -14.295   3.345  1.00  0.00      LIG  
ATOM   5330 H9   LIG     1       3.665 -18.017   1.946  1.00  0.00      LIG  
ATOM   5331 H10  LIG     1       2.742 -17.638   3.370  1.00  0.00      LIG  
ATOM   5332 H11  LIG     1       5.800 -14.827  -0.074  1.00  0.00      LIG  
ATOM   5333 H12  LIG     1       6.196 -16.014   1.148  1.00  0.00      LIG  
ATOM   5334 H13  LIG     1       6.752 -14.338   1.313  1.00  0.00      LIG  
ATOM   5335 H14  LIG     1       1.670 -13.262   1.569  1.00  0.00      LIG  
ATOM   5336 H15  LIG     1       0.718 -14.511   0.756  1.00  0.00      LIG  
ATOM   5337 H16  LIG     1       2.717 -14.427   3.819  1.00  0.00      LIG  
ATOM   5338 H17  LIG     1       4.040 -13.482   4.473  1.00  0.00      LIG  
ATOM   5339 H18  LIG     1       3.677 -15.060   5.154  1.00  0.00      LIG  
ATOM   5340 H19  LIG     1       6.925 -16.354   5.272  1.00  0.00      LIG  
ATOM   5341 H20  LIG     1       7.585 -16.434   3.625  1.00  0.00      LIG  
ATOM   5342 H21  LIG     1       3.139 -15.678  -1.669  1.00  0.00      LIG  
ATOM   5343 H22  LIG     1       1.943 -14.464  -2.088  1.00  0.00      LIG  
ATOM   5344 H23  LIG     1       1.481 -15.789  -1.058  1.00  0.00      LIG  
ATOM   5345 H24  LIG     1       7.010 -18.831   3.956  1.00  0.00      LIG  
ATOM   5346 H25  LIG     1       1.236 -16.378   0.387  1.00  0.00      LIG  
ATOM   5347 H26  LIG     1       1.035 -11.135  -1.785  1.00  0.00      LIG  
ATOM   5348 H27  LIG     1       4.158 -12.010  -3.045  1.00  0.00      LIG  
ATOM   5349 H28  LIG     1       4.447 -10.766  -1.812  1.00  0.00      LIG  
ATOM   5350 H29  LIG     1       3.060 -10.631  -2.898  1.00  0.00      LIG  
ATOM   5351 H30  LIG     1       4.126 -19.664   3.493  1.00  0.00      LIG  
ATOM   5352 H31  LIG     1       5.445 -20.750   3.871  1.00  0.00      LIG  
ATOM   5353 H32  LIG     1       4.631 -18.758   5.850  1.00  0.00      LIG  
ATOM   5354 H33  LIG     1       5.933 -19.954   5.883  1.00  0.00      LIG  
ATOM   5355 H34  LIG     1       6.285 -18.259   6.236  1.00  0.00      LIG  
ATOM   5356 H35  LIG     1       5.369 -18.989   1.403  1.00  0.00      LIG  
ATOM   5357 H36  LIG     1       5.157 -22.021   1.746  1.00  0.00      LIG  
ATOM   5358 H37  LIG     1       7.167 -20.466   0.923  1.00  0.00      LIG  
ATOM   5359 H38  LIG     1       2.988 -21.641   0.978  1.00  0.00      LIG  
ATOM   5360 H39  LIG     1       4.808 -20.174  -2.106  1.00  0.00      LIG  
ATOM   5361 H40  LIG     1       5.325 -19.157  -0.778  1.00  0.00      LIG  
ATOM   5362 H41  LIG     1       3.641 -19.732  -0.845  1.00  0.00      LIG  
ATOM   5363 H42  LIG     1       4.502 -23.330  -0.259  1.00  0.00      LIG  
ATOM   5364 H43  LIG     1       3.189 -22.224  -0.713  1.00  0.00      LIG  
ATOM   5365 H44  LIG     1       4.498 -22.589  -1.853  1.00  0.00      LIG  
ATOM   5366 H45  LIG     1       6.631 -22.408  -0.130  1.00  0.00      LIG  
TER
REMARK  Energy: 46.5835
REMARK  SimpleFitness: 46.5835
REMARK  FullFitness: -1160.6606
REMARK  InterFull: -36.9617
REMARK  IntraFull: 108.597
REMARK  solvFull: -1487.58
REMARK  surfFull: 255.284
REMARK  extraFull: 0.0
REMARK  deltaGcompsolvpol: -1487.58
REMARK  deltaGcompsolvnonpol: 255.284
REMARK  deltaGprotsolvpol: -1512.07
REMARK  deltaGprotsolvnonpol: 254.074
REMARK  deltaGligsolvpol: -12.8484
REMARK  deltaGligsolvnonpol: 15.0251
REMARK  deltaGvdw: -36.9617
REMARK  deltaGelec: 0.0
REMARK  deltaG: -6.5083766
REMARK  Cluster: 2
REMARK  ClusterRank: 4
ATOM   5287 O    LIG     1       1.690 -16.987   0.994  1.00  0.00      LIG  
ATOM   5288 O1   LIG     1      -0.409 -12.386  -0.059  1.00  0.00      LIG  
ATOM   5289 O2   LIG     1       6.993 -20.139   1.825  1.00  0.00      LIG  
ATOM   5290 O3   LIG     1       3.435 -20.949   1.497  1.00  0.00      LIG  
ATOM   5291 O4   LIG     1       6.447 -21.534  -0.524  1.00  0.00      LIG  
ATOM   5292 C    LIG     1       4.625 -14.623   1.763  1.00  0.00      LIG  
ATOM   5293 C1   LIG     1       3.482 -15.275   0.924  1.00  0.00      LIG  
ATOM   5294 C2   LIG     1       4.725 -15.141   3.234  1.00  0.00      LIG  
ATOM   5295 C3   LIG     1       2.721 -14.299  -0.038  1.00  0.00      LIG  
ATOM   5296 C4   LIG     1       4.494 -13.108   1.808  1.00  0.00      LIG  
ATOM   5297 C5   LIG     1       3.617 -13.170  -0.580  1.00  0.00      LIG  
ATOM   5298 C6   LIG     1       2.579 -16.198   1.776  1.00  0.00      LIG  
ATOM   5299 C7   LIG     1       4.593 -16.622   3.242  1.00  0.00      LIG  
ATOM   5300 C8   LIG     1       4.482 -12.458   0.454  1.00  0.00      LIG  
ATOM   5301 C9   LIG     1       6.082 -14.916   3.911  1.00  0.00      LIG  
ATOM   5302 C10  LIG     1       3.379 -17.196   2.603  1.00  0.00      LIG  
ATOM   5303 C11  LIG     1       5.916 -14.968   1.003  1.00  0.00      LIG  
ATOM   5304 C12  LIG     1       1.452 -13.718   0.601  1.00  0.00      LIG  
ATOM   5305 C13  LIG     1       5.632 -17.247   3.814  1.00  0.00      LIG  
ATOM   5306 C14  LIG     1       3.730 -14.499   4.215  1.00  0.00      LIG  
ATOM   5307 C15  LIG     1       6.676 -16.273   4.211  1.00  0.00      LIG  
ATOM   5308 C16  LIG     1       2.297 -15.101  -1.277  1.00  0.00      LIG  
ATOM   5309 C17  LIG     1       2.863 -12.130  -1.359  1.00  0.00      LIG  
ATOM   5310 C18  LIG     1       5.941 -18.693   4.129  1.00  0.00      LIG  
ATOM   5311 C19  LIG     1       0.764 -12.676  -0.241  1.00  0.00      LIG  
ATOM   5312 C20  LIG     1       1.554 -11.893  -1.211  1.00  0.00      LIG  
ATOM   5313 C21  LIG     1       3.674 -11.338  -2.331  1.00  0.00      LIG  
ATOM   5314 C22  LIG     1       5.203 -19.802   3.381  1.00  0.00      LIG  
ATOM   5315 C23  LIG     1       5.685 -18.925   5.609  1.00  0.00      LIG  
ATOM   5316 C24  LIG     1       5.590 -19.929   1.910  1.00  0.00      LIG  
ATOM   5317 C25  LIG     1       4.834 -21.098   1.256  1.00  0.00      LIG  
ATOM   5318 C26  LIG     1       5.076 -21.250  -0.257  1.00  0.00      LIG  
ATOM   5319 C27  LIG     1       4.684 -20.004  -1.033  1.00  0.00      LIG  
ATOM   5320 C28  LIG     1       4.263 -22.411  -0.800  1.00  0.00      LIG  
ATOM   5321 H    LIG     1       3.984 -15.973   0.248  1.00  0.00      LIG  
ATOM   5322 H1   LIG     1       5.313 -12.674   2.388  1.00  0.00      LIG  
ATOM   5323 H2   LIG     1       3.571 -12.811   2.310  1.00  0.00      LIG  
ATOM   5324 H3   LIG     1       4.303 -13.647  -1.287  1.00  0.00      LIG  
ATOM   5325 H4   LIG     1       1.947 -15.608   2.440  1.00  0.00      LIG  
ATOM   5326 H5   LIG     1       5.505 -12.405   0.069  1.00  0.00      LIG  
ATOM   5327 H6   LIG     1       4.179 -11.418   0.606  1.00  0.00      LIG  
ATOM   5328 H7   LIG     1       5.953 -14.391   4.862  1.00  0.00      LIG  
ATOM   5329 H8   LIG     1       6.779 -14.295   3.345  1.00  0.00      LIG  
ATOM   5330 H9   LIG     1       3.665 -18.017   1.946  1.00  0.00      LIG  
ATOM   5331 H10  LIG     1       2.742 -17.638   3.370  1.00  0.00      LIG  
ATOM   5332 H11  LIG     1       5.800 -14.827  -0.074  1.00  0.00      LIG  
ATOM   5333 H12  LIG     1       6.196 -16.014   1.148  1.00  0.00      LIG  
ATOM   5334 H13  LIG     1       6.752 -14.338   1.313  1.00  0.00      LIG  
ATOM   5335 H14  LIG     1       1.670 -13.262   1.569  1.00  0.00      LIG  
ATOM   5336 H15  LIG     1       0.718 -14.511   0.756  1.00  0.00      LIG  
ATOM   5337 H16  LIG     1       2.717 -14.427   3.819  1.00  0.00      LIG  
ATOM   5338 H17  LIG     1       4.040 -13.482   4.473  1.00  0.00      LIG  
ATOM   5339 H18  LIG     1       3.677 -15.060   5.154  1.00  0.00      LIG  
ATOM   5340 H19  LIG     1       6.925 -16.354   5.272  1.00  0.00      LIG  
ATOM   5341 H20  LIG     1       7.585 -16.434   3.625  1.00  0.00      LIG  
ATOM   5342 H21  LIG     1       3.139 -15.678  -1.669  1.00  0.00      LIG  
ATOM   5343 H22  LIG     1       1.943 -14.464  -2.088  1.00  0.00      LIG  
ATOM   5344 H23  LIG     1       1.481 -15.789  -1.058  1.00  0.00      LIG  
ATOM   5345 H24  LIG     1       7.010 -18.831   3.956  1.00  0.00      LIG  
ATOM   5346 H25  LIG     1       1.236 -16.378   0.387  1.00  0.00      LIG  
ATOM   5347 H26  LIG     1       1.035 -11.135  -1.785  1.00  0.00      LIG  
ATOM   5348 H27  LIG     1       4.158 -12.010  -3.045  1.00  0.00      LIG  
ATOM   5349 H28  LIG     1       4.447 -10.766  -1.812  1.00  0.00      LIG  
ATOM   5350 H29  LIG     1       3.060 -10.631  -2.898  1.00  0.00      LIG  
ATOM   5351 H30  LIG     1       4.126 -19.664   3.493  1.00  0.00      LIG  
ATOM   5352 H31  LIG     1       5.445 -20.750   3.871  1.00  0.00      LIG  
ATOM   5353 H32  LIG     1       4.631 -18.758   5.850  1.00  0.00      LIG  
ATOM   5354 H33  LIG     1       5.933 -19.954   5.883  1.00  0.00      LIG  
ATOM   5355 H34  LIG     1       6.285 -18.259   6.236  1.00  0.00      LIG  
ATOM   5356 H35  LIG     1       5.369 -18.989   1.403  1.00  0.00      LIG  
ATOM   5357 H36  LIG     1       5.157 -22.021   1.746  1.00  0.00      LIG  
ATOM   5358 H37  LIG     1       7.167 -20.466   0.923  1.00  0.00      LIG  
ATOM   5359 H38  LIG     1       2.988 -21.641   0.978  1.00  0.00      LIG  
ATOM   5360 H39  LIG     1       4.808 -20.174  -2.106  1.00  0.00      LIG  
ATOM   5361 H40  LIG     1       5.325 -19.157  -0.778  1.00  0.00      LIG  
ATOM   5362 H41  LIG     1       3.641 -19.732  -0.845  1.00  0.00      LIG  
ATOM   5363 H42  LIG     1       4.502 -23.330  -0.259  1.00  0.00      LIG  
ATOM   5364 H43  LIG     1       3.189 -22.224  -0.713  1.00  0.00      LIG  
ATOM   5365 H44  LIG     1       4.498 -22.589  -1.853  1.00  0.00      LIG  
ATOM   5366 H45  LIG     1       6.631 -22.408  -0.130  1.00  0.00      LIG  
TER
REMARK  Energy: 46.5516
REMARK  SimpleFitness: 46.5516
REMARK  FullFitness: -1160.4716
REMARK  InterFull: -36.8686
REMARK  IntraFull: 108.509
REMARK  solvFull: -1487.36
REMARK  surfFull: 255.248
REMARK  extraFull: 0.0
REMARK  deltaGcompsolvpol: -1487.36
REMARK  deltaGcompsolvnonpol: 255.248
REMARK  deltaGprotsolvpol: -1512.07
REMARK  deltaGprotsolvnonpol: 254.074
REMARK  deltaGligsolvpol: -12.8181
REMARK  deltaGligsolvnonpol: 15.0135
REMARK  deltaGvdw: -36.8686
REMARK  deltaGelec: 0.0
REMARK  deltaG: -6.490269
REMARK  Cluster: 2
REMARK  ClusterRank: 5
ATOM   5287 O    LIG     1       1.748 -16.982   1.043  1.00  0.00      LIG  
ATOM   5288 O1   LIG     1      -0.296 -12.397  -0.130  1.00  0.00      LIG  
ATOM   5289 O2   LIG     1       7.003 -20.143   1.816  1.00  0.00      LIG  
ATOM   5290 O3   LIG     1       3.432 -20.923   1.536  1.00  0.00      LIG  
ATOM   5291 O4   LIG     1       6.405 -21.523  -0.537  1.00  0.00      LIG  
ATOM   5292 C    LIG     1       4.699 -14.639   1.813  1.00  0.00      LIG  
ATOM   5293 C1   LIG     1       3.560 -15.293   0.971  1.00  0.00      LIG  
ATOM   5294 C2   LIG     1       4.788 -15.149   3.288  1.00  0.00      LIG  
ATOM   5295 C3   LIG     1       2.821 -14.328  -0.020  1.00  0.00      LIG  
ATOM   5296 C4   LIG     1       4.564 -13.124   1.849  1.00  0.00      LIG  
ATOM   5297 C5   LIG     1       3.731 -13.207  -0.556  1.00  0.00      LIG  
ATOM   5298 C6   LIG     1       2.637 -16.194   1.826  1.00  0.00      LIG  
ATOM   5299 C7   LIG     1       4.642 -16.629   3.301  1.00  0.00      LIG  
ATOM   5300 C8   LIG     1       4.567 -12.480   0.492  1.00  0.00      LIG  
ATOM   5301 C9   LIG     1       6.148 -14.933   3.965  1.00  0.00      LIG  
ATOM   5302 C10  LIG     1       3.415 -17.189   2.677  1.00  0.00      LIG  
ATOM   5303 C11  LIG     1       5.994 -14.988   1.062  1.00  0.00      LIG  
ATOM   5304 C12  LIG     1       1.541 -13.733   0.584  1.00  0.00      LIG  
ATOM   5305 C13  LIG     1       5.684 -17.263   3.861  1.00  0.00      LIG  
ATOM   5306 C14  LIG     1       3.798 -14.493   4.265  1.00  0.00      LIG  
ATOM   5307 C15  LIG     1       6.730 -16.295   4.268  1.00  0.00      LIG  
ATOM   5308 C16  LIG     1       2.422 -15.146  -1.257  1.00  0.00      LIG  
ATOM   5309 C17  LIG     1       3.001 -12.177  -1.369  1.00  0.00      LIG  
ATOM   5310 C18  LIG     1       5.994 -18.713   4.153  1.00  0.00      LIG  
ATOM   5311 C19  LIG     1       0.877 -12.698  -0.286  1.00  0.00      LIG  
ATOM   5312 C20  LIG     1       1.690 -11.932  -1.252  1.00  0.00      LIG  
ATOM   5313 C21  LIG     1       3.836 -11.403  -2.334  1.00  0.00      LIG  
ATOM   5314 C22  LIG     1       5.241 -19.813   3.406  1.00  0.00      LIG  
ATOM   5315 C23  LIG     1       5.770 -18.965   5.634  1.00  0.00      LIG  
ATOM   5316 C24  LIG     1       5.602 -19.926   1.927  1.00  0.00      LIG  
ATOM   5317 C25  LIG     1       4.826 -21.082   1.273  1.00  0.00      LIG  
ATOM   5318 C26  LIG     1       5.043 -21.219  -0.246  1.00  0.00      LIG  
ATOM   5319 C27  LIG     1       4.661 -19.955  -0.997  1.00  0.00      LIG  
ATOM   5320 C28  LIG     1       4.200 -22.358  -0.792  1.00  0.00      LIG  
ATOM   5321 H    LIG     1       4.065 -16.009   0.315  1.00  0.00      LIG  
ATOM   5322 H1   LIG     1       5.374 -12.686   2.438  1.00  0.00      LIG  
ATOM   5323 H2   LIG     1       3.634 -12.828   2.337  1.00  0.00      LIG  
ATOM   5324 H3   LIG     1       4.435 -13.694  -1.237  1.00  0.00      LIG  
ATOM   5325 H4   LIG     1       2.005 -15.585   2.472  1.00  0.00      LIG  
ATOM   5326 H5   LIG     1       5.596 -12.413   0.126  1.00  0.00      LIG  
ATOM   5327 H6   LIG     1       4.245 -11.443   0.635  1.00  0.00      LIG  
ATOM   5328 H7   LIG     1       6.023 -14.403   4.914  1.00  0.00      LIG  
ATOM   5329 H8   LIG     1       6.850 -14.320   3.399  1.00  0.00      LIG  
ATOM   5330 H9   LIG     1       3.675 -18.036   2.044  1.00  0.00      LIG  
ATOM   5331 H10  LIG     1       2.767 -17.592   3.458  1.00  0.00      LIG  
ATOM   5332 H11  LIG     1       5.885 -14.858  -0.016  1.00  0.00      LIG  
ATOM   5333 H12  LIG     1       6.277 -16.032   1.219  1.00  0.00      LIG  
ATOM   5334 H13  LIG     1       6.828 -14.353   1.370  1.00  0.00      LIG  
ATOM   5335 H14  LIG     1       1.739 -13.267   1.551  1.00  0.00      LIG  
ATOM   5336 H15  LIG     1       0.799 -14.521   0.731  1.00  0.00      LIG  
ATOM   5337 H16  LIG     1       2.783 -14.428   3.873  1.00  0.00      LIG  
ATOM   5338 H17  LIG     1       4.110 -13.473   4.507  1.00  0.00      LIG  
ATOM   5339 H18  LIG     1       3.750 -15.043   5.210  1.00  0.00      LIG  
ATOM   5340 H19  LIG     1       6.967 -16.378   5.332  1.00  0.00      LIG  
ATOM   5341 H20  LIG     1       7.645 -16.460   3.692  1.00  0.00      LIG  
ATOM   5342 H21  LIG     1       3.273 -15.726  -1.625  1.00  0.00      LIG  
ATOM   5343 H22  LIG     1       2.081 -14.519  -2.082  1.00  0.00      LIG  
ATOM   5344 H23  LIG     1       1.604 -15.834  -1.044  1.00  0.00      LIG  
ATOM   5345 H24  LIG     1       7.058 -18.848   3.955  1.00  0.00      LIG  
ATOM   5346 H25  LIG     1       1.331 -16.381   0.403  1.00  0.00      LIG  
ATOM   5347 H26  LIG     1       1.186 -11.181  -1.847  1.00  0.00      LIG  
ATOM   5348 H27  LIG     1       4.337 -12.086  -3.025  1.00  0.00      LIG  
ATOM   5349 H28  LIG     1       4.598 -10.824  -1.804  1.00  0.00      LIG  
ATOM   5350 H29  LIG     1       3.238 -10.703  -2.927  1.00  0.00      LIG  
ATOM   5351 H30  LIG     1       4.167 -19.672   3.540  1.00  0.00      LIG  
ATOM   5352 H31  LIG     1       5.487 -20.766   3.883  1.00  0.00      LIG  
ATOM   5353 H32  LIG     1       4.722 -18.803   5.901  1.00  0.00      LIG  
ATOM   5354 H33  LIG     1       6.027 -19.998   5.887  1.00  0.00      LIG  
ATOM   5355 H34  LIG     1       6.386 -18.310   6.257  1.00  0.00      LIG  
ATOM   5356 H35  LIG     1       5.379 -18.979   1.436  1.00  0.00      LIG  
ATOM   5357 H36  LIG     1       5.148 -22.014   1.747  1.00  0.00      LIG  
ATOM   5358 H37  LIG     1       7.161 -20.460   0.907  1.00  0.00      LIG  
ATOM   5359 H38  LIG     1       2.972 -21.605   1.016  1.00  0.00      LIG  
ATOM   5360 H39  LIG     1       4.757 -20.113  -2.075  1.00  0.00      LIG  
ATOM   5361 H40  LIG     1       5.325 -19.124  -0.745  1.00  0.00      LIG  
ATOM   5362 H41  LIG     1       3.629 -19.664  -0.783  1.00  0.00      LIG  
ATOM   5363 H42  LIG     1       4.429 -23.289  -0.266  1.00  0.00      LIG  
ATOM   5364 H43  LIG     1       3.132 -22.151  -0.688  1.00  0.00      LIG  
ATOM   5365 H44  LIG     1       4.417 -22.527  -1.850  1.00  0.00      LIG  
ATOM   5366 H45  LIG     1       6.586 -22.399  -0.145  1.00  0.00      LIG  
TER
REMARK  Energy: 46.5516
REMARK  SimpleFitness: 46.5516
REMARK  FullFitness: -1160.4716
REMARK  InterFull: -36.8686
REMARK  IntraFull: 108.509
REMARK  solvFull: -1487.36
REMARK  surfFull: 255.248
REMARK  extraFull: 0.0
REMARK  deltaGcompsolvpol: -1487.36
REMARK  deltaGcompsolvnonpol: 255.248
REMARK  deltaGprotsolvpol: -1512.07
REMARK  deltaGprotsolvnonpol: 254.074
REMARK  deltaGligsolvpol: -12.8181
REMARK  deltaGligsolvnonpol: 15.0135
REMARK  deltaGvdw: -36.8686
REMARK  deltaGelec: 0.0
REMARK  deltaG: -6.490269
REMARK  Cluster: 2
REMARK  ClusterRank: 6
ATOM   5287 O    LIG     1       1.748 -16.982   1.043  1.00  0.00      LIG  
ATOM   5288 O1   LIG     1      -0.296 -12.397  -0.130  1.00  0.00      LIG  
ATOM   5289 O2   LIG     1       7.003 -20.143   1.816  1.00  0.00      LIG  
ATOM   5290 O3   LIG     1       3.432 -20.923   1.536  1.00  0.00      LIG  
ATOM   5291 O4   LIG     1       6.405 -21.523  -0.537  1.00  0.00      LIG  
ATOM   5292 C    LIG     1       4.699 -14.639   1.813  1.00  0.00      LIG  
ATOM   5293 C1   LIG     1       3.560 -15.293   0.971  1.00  0.00      LIG  
ATOM   5294 C2   LIG     1       4.788 -15.149   3.288  1.00  0.00      LIG  
ATOM   5295 C3   LIG     1       2.821 -14.328  -0.020  1.00  0.00      LIG  
ATOM   5296 C4   LIG     1       4.564 -13.124   1.849  1.00  0.00      LIG  
ATOM   5297 C5   LIG     1       3.731 -13.207  -0.556  1.00  0.00      LIG  
ATOM   5298 C6   LIG     1       2.637 -16.194   1.826  1.00  0.00      LIG  
ATOM   5299 C7   LIG     1       4.642 -16.629   3.301  1.00  0.00      LIG  
ATOM   5300 C8   LIG     1       4.567 -12.480   0.492  1.00  0.00      LIG  
ATOM   5301 C9   LIG     1       6.148 -14.933   3.965  1.00  0.00      LIG  
ATOM   5302 C10  LIG     1       3.415 -17.189   2.677  1.00  0.00      LIG  
ATOM   5303 C11  LIG     1       5.994 -14.988   1.062  1.00  0.00      LIG  
ATOM   5304 C12  LIG     1       1.541 -13.733   0.584  1.00  0.00      LIG  
ATOM   5305 C13  LIG     1       5.684 -17.263   3.861  1.00  0.00      LIG  
ATOM   5306 C14  LIG     1       3.798 -14.493   4.265  1.00  0.00      LIG  
ATOM   5307 C15  LIG     1       6.730 -16.295   4.268  1.00  0.00      LIG  
ATOM   5308 C16  LIG     1       2.422 -15.146  -1.257  1.00  0.00      LIG  
ATOM   5309 C17  LIG     1       3.001 -12.177  -1.369  1.00  0.00      LIG  
ATOM   5310 C18  LIG     1       5.994 -18.713   4.153  1.00  0.00      LIG  
ATOM   5311 C19  LIG     1       0.877 -12.698  -0.286  1.00  0.00      LIG  
ATOM   5312 C20  LIG     1       1.690 -11.932  -1.252  1.00  0.00      LIG  
ATOM   5313 C21  LIG     1       3.836 -11.403  -2.334  1.00  0.00      LIG  
ATOM   5314 C22  LIG     1       5.241 -19.813   3.406  1.00  0.00      LIG  
ATOM   5315 C23  LIG     1       5.770 -18.965   5.634  1.00  0.00      LIG  
ATOM   5316 C24  LIG     1       5.602 -19.926   1.927  1.00  0.00      LIG  
ATOM   5317 C25  LIG     1       4.826 -21.082   1.273  1.00  0.00      LIG  
ATOM   5318 C26  LIG     1       5.043 -21.219  -0.246  1.00  0.00      LIG  
ATOM   5319 C27  LIG     1       4.661 -19.955  -0.997  1.00  0.00      LIG  
ATOM   5320 C28  LIG     1       4.200 -22.358  -0.792  1.00  0.00      LIG  
ATOM   5321 H    LIG     1       4.065 -16.009   0.315  1.00  0.00      LIG  
ATOM   5322 H1   LIG     1       5.374 -12.686   2.438  1.00  0.00      LIG  
ATOM   5323 H2   LIG     1       3.634 -12.828   2.337  1.00  0.00      LIG  
ATOM   5324 H3   LIG     1       4.435 -13.694  -1.237  1.00  0.00      LIG  
ATOM   5325 H4   LIG     1       2.005 -15.585   2.472  1.00  0.00      LIG  
ATOM   5326 H5   LIG     1       5.596 -12.413   0.126  1.00  0.00      LIG  
ATOM   5327 H6   LIG     1       4.245 -11.443   0.635  1.00  0.00      LIG  
ATOM   5328 H7   LIG     1       6.023 -14.403   4.914  1.00  0.00      LIG  
ATOM   5329 H8   LIG     1       6.850 -14.320   3.399  1.00  0.00      LIG  
ATOM   5330 H9   LIG     1       3.675 -18.036   2.044  1.00  0.00      LIG  
ATOM   5331 H10  LIG     1       2.767 -17.592   3.458  1.00  0.00      LIG  
ATOM   5332 H11  LIG     1       5.885 -14.858  -0.016  1.00  0.00      LIG  
ATOM   5333 H12  LIG     1       6.277 -16.032   1.219  1.00  0.00      LIG  
ATOM   5334 H13  LIG     1       6.828 -14.353   1.370  1.00  0.00      LIG  
ATOM   5335 H14  LIG     1       1.739 -13.267   1.551  1.00  0.00      LIG  
ATOM   5336 H15  LIG     1       0.799 -14.521   0.731  1.00  0.00      LIG  
ATOM   5337 H16  LIG     1       2.783 -14.428   3.873  1.00  0.00      LIG  
ATOM   5338 H17  LIG     1       4.110 -13.473   4.507  1.00  0.00      LIG  
ATOM   5339 H18  LIG     1       3.750 -15.043   5.210  1.00  0.00      LIG  
ATOM   5340 H19  LIG     1       6.967 -16.378   5.332  1.00  0.00      LIG  
ATOM   5341 H20  LIG     1       7.645 -16.460   3.692  1.00  0.00      LIG  
ATOM   5342 H21  LIG     1       3.273 -15.726  -1.625  1.00  0.00      LIG  
ATOM   5343 H22  LIG     1       2.081 -14.519  -2.082  1.00  0.00      LIG  
ATOM   5344 H23  LIG     1       1.604 -15.834  -1.044  1.00  0.00      LIG  
ATOM   5345 H24  LIG     1       7.058 -18.848   3.955  1.00  0.00      LIG  
ATOM   5346 H25  LIG     1       1.331 -16.381   0.403  1.00  0.00      LIG  
ATOM   5347 H26  LIG     1       1.186 -11.181  -1.847  1.00  0.00      LIG  
ATOM   5348 H27  LIG     1       4.337 -12.086  -3.025  1.00  0.00      LIG  
ATOM   5349 H28  LIG     1       4.598 -10.824  -1.804  1.00  0.00      LIG  
ATOM   5350 H29  LIG     1       3.238 -10.703  -2.927  1.00  0.00      LIG  
ATOM   5351 H30  LIG     1       4.167 -19.672   3.540  1.00  0.00      LIG  
ATOM   5352 H31  LIG     1       5.487 -20.766   3.883  1.00  0.00      LIG  
ATOM   5353 H32  LIG     1       4.722 -18.803   5.901  1.00  0.00      LIG  
ATOM   5354 H33  LIG     1       6.027 -19.998   5.887  1.00  0.00      LIG  
ATOM   5355 H34  LIG     1       6.386 -18.310   6.257  1.00  0.00      LIG  
ATOM   5356 H35  LIG     1       5.379 -18.979   1.436  1.00  0.00      LIG  
ATOM   5357 H36  LIG     1       5.148 -22.014   1.747  1.00  0.00      LIG  
ATOM   5358 H37  LIG     1       7.161 -20.460   0.907  1.00  0.00      LIG  
ATOM   5359 H38  LIG     1       2.972 -21.605   1.016  1.00  0.00      LIG  
ATOM   5360 H39  LIG     1       4.757 -20.113  -2.075  1.00  0.00      LIG  
ATOM   5361 H40  LIG     1       5.325 -19.124  -0.745  1.00  0.00      LIG  
ATOM   5362 H41  LIG     1       3.629 -19.664  -0.783  1.00  0.00      LIG  
ATOM   5363 H42  LIG     1       4.429 -23.289  -0.266  1.00  0.00      LIG  
ATOM   5364 H43  LIG     1       3.132 -22.151  -0.688  1.00  0.00      LIG  
ATOM   5365 H44  LIG     1       4.417 -22.527  -1.850  1.00  0.00      LIG  
ATOM   5366 H45  LIG     1       6.586 -22.399  -0.145  1.00  0.00      LIG  
TER
REMARK  Energy: 46.5516
REMARK  SimpleFitness: 46.5516
REMARK  FullFitness: -1160.4716
REMARK  InterFull: -36.8686
REMARK  IntraFull: 108.509
REMARK  solvFull: -1487.36
REMARK  surfFull: 255.248
REMARK  extraFull: 0.0
REMARK  deltaGcompsolvpol: -1487.36
REMARK  deltaGcompsolvnonpol: 255.248
REMARK  deltaGprotsolvpol: -1512.07
REMARK  deltaGprotsolvnonpol: 254.074
REMARK  deltaGligsolvpol: -12.8181
REMARK  deltaGligsolvnonpol: 15.0135
REMARK  deltaGvdw: -36.8686
REMARK  deltaGelec: 0.0
REMARK  deltaG: -6.490269
REMARK  Cluster: 2
REMARK  ClusterRank: 7
ATOM   5287 O    LIG     1       1.748 -16.982   1.043  1.00  0.00      LIG  
ATOM   5288 O1   LIG     1      -0.296 -12.397  -0.130  1.00  0.00      LIG  
ATOM   5289 O2   LIG     1       7.003 -20.143   1.816  1.00  0.00      LIG  
ATOM   5290 O3   LIG     1       3.432 -20.923   1.536  1.00  0.00      LIG  
ATOM   5291 O4   LIG     1       6.405 -21.523  -0.537  1.00  0.00      LIG  
ATOM   5292 C    LIG     1       4.699 -14.639   1.813  1.00  0.00      LIG  
ATOM   5293 C1   LIG     1       3.560 -15.293   0.971  1.00  0.00      LIG  
ATOM   5294 C2   LIG     1       4.788 -15.149   3.288  1.00  0.00      LIG  
ATOM   5295 C3   LIG     1       2.821 -14.328  -0.020  1.00  0.00      LIG  
ATOM   5296 C4   LIG     1       4.564 -13.124   1.849  1.00  0.00      LIG  
ATOM   5297 C5   LIG     1       3.731 -13.207  -0.556  1.00  0.00      LIG  
ATOM   5298 C6   LIG     1       2.637 -16.194   1.826  1.00  0.00      LIG  
ATOM   5299 C7   LIG     1       4.642 -16.629   3.301  1.00  0.00      LIG  
ATOM   5300 C8   LIG     1       4.567 -12.480   0.492  1.00  0.00      LIG  
ATOM   5301 C9   LIG     1       6.148 -14.933   3.965  1.00  0.00      LIG  
ATOM   5302 C10  LIG     1       3.415 -17.189   2.677  1.00  0.00      LIG  
ATOM   5303 C11  LIG     1       5.994 -14.988   1.062  1.00  0.00      LIG  
ATOM   5304 C12  LIG     1       1.541 -13.733   0.584  1.00  0.00      LIG  
ATOM   5305 C13  LIG     1       5.684 -17.263   3.861  1.00  0.00      LIG  
ATOM   5306 C14  LIG     1       3.798 -14.493   4.265  1.00  0.00      LIG  
ATOM   5307 C15  LIG     1       6.730 -16.295   4.268  1.00  0.00      LIG  
ATOM   5308 C16  LIG     1       2.422 -15.146  -1.257  1.00  0.00      LIG  
ATOM   5309 C17  LIG     1       3.001 -12.177  -1.369  1.00  0.00      LIG  
ATOM   5310 C18  LIG     1       5.994 -18.713   4.153  1.00  0.00      LIG  
ATOM   5311 C19  LIG     1       0.877 -12.698  -0.286  1.00  0.00      LIG  
ATOM   5312 C20  LIG     1       1.690 -11.932  -1.252  1.00  0.00      LIG  
ATOM   5313 C21  LIG     1       3.836 -11.403  -2.334  1.00  0.00      LIG  
ATOM   5314 C22  LIG     1       5.241 -19.813   3.406  1.00  0.00      LIG  
ATOM   5315 C23  LIG     1       5.770 -18.965   5.634  1.00  0.00      LIG  
ATOM   5316 C24  LIG     1       5.602 -19.926   1.927  1.00  0.00      LIG  
ATOM   5317 C25  LIG     1       4.826 -21.082   1.273  1.00  0.00      LIG  
ATOM   5318 C26  LIG     1       5.043 -21.219  -0.246  1.00  0.00      LIG  
ATOM   5319 C27  LIG     1       4.661 -19.955  -0.997  1.00  0.00      LIG  
ATOM   5320 C28  LIG     1       4.200 -22.358  -0.792  1.00  0.00      LIG  
ATOM   5321 H    LIG     1       4.065 -16.009   0.315  1.00  0.00      LIG  
ATOM   5322 H1   LIG     1       5.374 -12.686   2.438  1.00  0.00      LIG  
ATOM   5323 H2   LIG     1       3.634 -12.828   2.337  1.00  0.00      LIG  
ATOM   5324 H3   LIG     1       4.435 -13.694  -1.237  1.00  0.00      LIG  
ATOM   5325 H4   LIG     1       2.005 -15.585   2.472  1.00  0.00      LIG  
ATOM   5326 H5   LIG     1       5.596 -12.413   0.126  1.00  0.00      LIG  
ATOM   5327 H6   LIG     1       4.245 -11.443   0.635  1.00  0.00      LIG  
ATOM   5328 H7   LIG     1       6.023 -14.403   4.914  1.00  0.00      LIG  
ATOM   5329 H8   LIG     1       6.850 -14.320   3.399  1.00  0.00      LIG  
ATOM   5330 H9   LIG     1       3.675 -18.036   2.044  1.00  0.00      LIG  
ATOM   5331 H10  LIG     1       2.767 -17.592   3.458  1.00  0.00      LIG  
ATOM   5332 H11  LIG     1       5.885 -14.858  -0.016  1.00  0.00      LIG  
ATOM   5333 H12  LIG     1       6.277 -16.032   1.219  1.00  0.00      LIG  
ATOM   5334 H13  LIG     1       6.828 -14.353   1.370  1.00  0.00      LIG  
ATOM   5335 H14  LIG     1       1.739 -13.267   1.551  1.00  0.00      LIG  
ATOM   5336 H15  LIG     1       0.799 -14.521   0.731  1.00  0.00      LIG  
ATOM   5337 H16  LIG     1       2.783 -14.428   3.873  1.00  0.00      LIG  
ATOM   5338 H17  LIG     1       4.110 -13.473   4.507  1.00  0.00      LIG  
ATOM   5339 H18  LIG     1       3.750 -15.043   5.210  1.00  0.00      LIG  
ATOM   5340 H19  LIG     1       6.967 -16.378   5.332  1.00  0.00      LIG  
ATOM   5341 H20  LIG     1       7.645 -16.460   3.692  1.00  0.00      LIG  
ATOM   5342 H21  LIG     1       3.273 -15.726  -1.625  1.00  0.00      LIG  
ATOM   5343 H22  LIG     1       2.081 -14.519  -2.082  1.00  0.00      LIG  
ATOM   5344 H23  LIG     1       1.604 -15.834  -1.044  1.00  0.00      LIG  
ATOM   5345 H24  LIG     1       7.058 -18.848   3.955  1.00  0.00      LIG  
ATOM   5346 H25  LIG     1       1.331 -16.381   0.403  1.00  0.00      LIG  
ATOM   5347 H26  LIG     1       1.186 -11.181  -1.847  1.00  0.00      LIG  
ATOM   5348 H27  LIG     1       4.337 -12.086  -3.025  1.00  0.00      LIG  
ATOM   5349 H28  LIG     1       4.598 -10.824  -1.804  1.00  0.00      LIG  
ATOM   5350 H29  LIG     1       3.238 -10.703  -2.927  1.00  0.00      LIG  
ATOM   5351 H30  LIG     1       4.167 -19.672   3.540  1.00  0.00      LIG  
ATOM   5352 H31  LIG     1       5.487 -20.766   3.883  1.00  0.00      LIG  
ATOM   5353 H32  LIG     1       4.722 -18.803   5.901  1.00  0.00      LIG  
ATOM   5354 H33  LIG     1       6.027 -19.998   5.887  1.00  0.00      LIG  
ATOM   5355 H34  LIG     1       6.386 -18.310   6.257  1.00  0.00      LIG  
ATOM   5356 H35  LIG     1       5.379 -18.979   1.436  1.00  0.00      LIG  
ATOM   5357 H36  LIG     1       5.148 -22.014   1.747  1.00  0.00      LIG  
ATOM   5358 H37  LIG     1       7.161 -20.460   0.907  1.00  0.00      LIG  
ATOM   5359 H38  LIG     1       2.972 -21.605   1.016  1.00  0.00      LIG  
ATOM   5360 H39  LIG     1       4.757 -20.113  -2.075  1.00  0.00      LIG  
ATOM   5361 H40  LIG     1       5.325 -19.124  -0.745  1.00  0.00      LIG  
ATOM   5362 H41  LIG     1       3.629 -19.664  -0.783  1.00  0.00      LIG  
ATOM   5363 H42  LIG     1       4.429 -23.289  -0.266  1.00  0.00      LIG  
ATOM   5364 H43  LIG     1       3.132 -22.151  -0.688  1.00  0.00      LIG  
ATOM   5365 H44  LIG     1       4.417 -22.527  -1.850  1.00  0.00      LIG  
ATOM   5366 H45  LIG     1       6.586 -22.399  -0.145  1.00  0.00      LIG  
TER
REMARK  Energy: 50.799
REMARK  SimpleFitness: 50.799
REMARK  FullFitness: -1158.7993
REMARK  InterFull: -28.4552
REMARK  IntraFull: 104.481
REMARK  solvFull: -1490.92
REMARK  surfFull: 256.095
REMARK  extraFull: 0.0
REMARK  deltaGcompsolvpol: -1490.92
REMARK  deltaGcompsolvnonpol: 256.095
REMARK  deltaGprotsolvpol: -1512.07
REMARK  deltaGprotsolvnonpol: 254.074
REMARK  deltaGligsolvpol: -11.5238
REMARK  deltaGligsolvnonpol: 15.2668
REMARK  deltaGvdw: -28.4552
REMARK  deltaGelec: 0.0
REMARK  deltaG: -5.9352846
REMARK  Cluster: 3
REMARK  ClusterRank: 0
ATOM   5287 O    LIG     1       5.601 -16.078  -2.113  1.00  0.00      LIG  
ATOM   5288 O1   LIG     1       6.530 -20.866  -4.426  1.00  0.00      LIG  
ATOM   5289 O2   LIG     1       6.045 -13.942   4.112  1.00  0.00      LIG  
ATOM   5290 O3   LIG     1       4.244 -13.219   0.998  1.00  0.00      LIG  
ATOM   5291 O4   LIG     1       3.363 -13.461   4.540  1.00  0.00      LIG  
ATOM   5292 C    LIG     1       6.895 -18.360   0.695  1.00  0.00      LIG  
ATOM   5293 C1   LIG     1       5.992 -17.919  -0.500  1.00  0.00      LIG  
ATOM   5294 C2   LIG     1       8.204 -17.526   0.855  1.00  0.00      LIG  
ATOM   5295 C3   LIG     1       5.467 -19.089  -1.393  1.00  0.00      LIG  
ATOM   5296 C4   LIG     1       7.287 -19.829   0.625  1.00  0.00      LIG  
ATOM   5297 C5   LIG     1       5.107 -20.338  -0.571  1.00  0.00      LIG  
ATOM   5298 C6   LIG     1       6.562 -16.696  -1.267  1.00  0.00      LIG  
ATOM   5299 C7   LIG     1       7.872 -16.082   0.799  1.00  0.00      LIG  
ATOM   5300 C8   LIG     1       6.119 -20.758   0.490  1.00  0.00      LIG  
ATOM   5301 C9   LIG     1       8.895 -17.670   2.219  1.00  0.00      LIG  
ATOM   5302 C10  LIG     1       7.044 -15.592  -0.339  1.00  0.00      LIG  
ATOM   5303 C11  LIG     1       5.998 -18.187   1.932  1.00  0.00      LIG  
ATOM   5304 C12  LIG     1       6.438 -19.427  -2.532  1.00  0.00      LIG  
ATOM   5305 C13  LIG     1       8.345 -15.403   1.849  1.00  0.00      LIG  
ATOM   5306 C14  LIG     1       9.314 -17.855  -0.154  1.00  0.00      LIG  
ATOM   5307 C15  LIG     1       9.084 -16.279   2.781  1.00  0.00      LIG  
ATOM   5308 C16  LIG     1       4.144 -18.651  -2.035  1.00  0.00      LIG  
ATOM   5309 C17  LIG     1       4.789 -21.529  -1.427  1.00  0.00      LIG  
ATOM   5310 C18  LIG     1       8.262 -13.952   2.227  1.00  0.00      LIG  
ATOM   5311 C19  LIG     1       6.073 -20.662  -3.311  1.00  0.00      LIG  
ATOM   5312 C20  LIG     1       5.236 -21.699  -2.678  1.00  0.00      LIG  
ATOM   5313 C21  LIG     1       3.913 -22.552  -0.794  1.00  0.00      LIG  
ATOM   5314 C22  LIG     1       6.926 -13.265   1.995  1.00  0.00      LIG  
ATOM   5315 C23  LIG     1       9.336 -13.169   1.499  1.00  0.00      LIG  
ATOM   5316 C24  LIG     1       5.763 -13.931   2.715  1.00  0.00      LIG  
ATOM   5317 C25  LIG     1       4.471 -13.164   2.405  1.00  0.00      LIG  
ATOM   5318 C26  LIG     1       3.223 -13.672   3.141  1.00  0.00      LIG  
ATOM   5319 C27  LIG     1       2.980 -15.150   2.901  1.00  0.00      LIG  
ATOM   5320 C28  LIG     1       1.990 -12.912   2.684  1.00  0.00      LIG  
ATOM   5321 H    LIG     1       5.080 -17.521  -0.045  1.00  0.00      LIG  
ATOM   5322 H1   LIG     1       7.847 -20.114   1.519  1.00  0.00      LIG  
ATOM   5323 H2   LIG     1       7.948 -20.024  -0.219  1.00  0.00      LIG  
ATOM   5324 H3   LIG     1       4.187 -20.089  -0.033  1.00  0.00      LIG  
ATOM   5325 H4   LIG     1       7.381 -16.995  -1.920  1.00  0.00      LIG  
ATOM   5326 H5   LIG     1       5.605 -20.847   1.452  1.00  0.00      LIG  
ATOM   5327 H6   LIG     1       6.535 -21.748   0.294  1.00  0.00      LIG  
ATOM   5328 H7   LIG     1       9.871 -18.152   2.120  1.00  0.00      LIG  
ATOM   5329 H8   LIG     1       8.350 -18.282   2.937  1.00  0.00      LIG  
ATOM   5330 H9   LIG     1       6.166 -15.074   0.053  1.00  0.00      LIG  
ATOM   5331 H10  LIG     1       7.606 -14.854  -0.919  1.00  0.00      LIG  
ATOM   5332 H11  LIG     1       4.993 -18.577   1.756  1.00  0.00      LIG  
ATOM   5333 H12  LIG     1       5.880 -17.135   2.198  1.00  0.00      LIG  
ATOM   5334 H13  LIG     1       6.389 -18.718   2.801  1.00  0.00      LIG  
ATOM   5335 H14  LIG     1       7.455 -19.568  -2.162  1.00  0.00      LIG  
ATOM   5336 H15  LIG     1       6.455 -18.606  -3.252  1.00  0.00      LIG  
ATOM   5337 H16  LIG     1       8.964 -17.897  -1.184  1.00  0.00      LIG  
ATOM   5338 H17  LIG     1       9.759 -18.827   0.063  1.00  0.00      LIG  
ATOM   5339 H18  LIG     1      10.121 -17.117  -0.111  1.00  0.00      LIG  
ATOM   5340 H19  LIG     1      10.142 -16.005   2.811  1.00  0.00      LIG  
ATOM   5341 H20  LIG     1       8.671 -16.213   3.792  1.00  0.00      LIG  
ATOM   5342 H21  LIG     1       3.502 -18.165  -1.296  1.00  0.00      LIG  
ATOM   5343 H22  LIG     1       3.580 -19.486  -2.453  1.00  0.00      LIG  
ATOM   5344 H23  LIG     1       4.311 -17.958  -2.859  1.00  0.00      LIG  
ATOM   5345 H24  LIG     1       8.473 -13.886   3.297  1.00  0.00      LIG  
ATOM   5346 H25  LIG     1       5.179 -16.793  -2.620  1.00  0.00      LIG  
ATOM   5347 H26  LIG     1       4.990 -22.576  -3.264  1.00  0.00      LIG  
ATOM   5348 H27  LIG     1       2.968 -22.092  -0.492  1.00  0.00      LIG  
ATOM   5349 H28  LIG     1       4.389 -22.974   0.094  1.00  0.00      LIG  
ATOM   5350 H29  LIG     1       3.682 -23.376  -1.476  1.00  0.00      LIG  
ATOM   5351 H30  LIG     1       6.734 -13.175   0.924  1.00  0.00      LIG  
ATOM   5352 H31  LIG     1       7.019 -12.248   2.376  1.00  0.00      LIG  
ATOM   5353 H32  LIG     1       9.174 -13.196   0.418  1.00  0.00      LIG  
ATOM   5354 H33  LIG     1       9.319 -12.124   1.817  1.00  0.00      LIG  
ATOM   5355 H34  LIG     1      10.331 -13.574   1.708  1.00  0.00      LIG  
ATOM   5356 H35  LIG     1       5.678 -14.965   2.375  1.00  0.00      LIG  
ATOM   5357 H36  LIG     1       4.627 -12.117   2.680  1.00  0.00      LIG  
ATOM   5358 H37  LIG     1       6.996 -14.126   4.199  1.00  0.00      LIG  
ATOM   5359 H38  LIG     1       3.399 -12.767   0.834  1.00  0.00      LIG  
ATOM   5360 H39  LIG     1       2.055 -15.456   3.394  1.00  0.00      LIG  
ATOM   5361 H40  LIG     1       3.778 -15.762   3.331  1.00  0.00      LIG  
ATOM   5362 H41  LIG     1       2.894 -15.368   1.833  1.00  0.00      LIG  
ATOM   5363 H42  LIG     1       2.133 -11.835   2.817  1.00  0.00      LIG  
ATOM   5364 H43  LIG     1       1.770 -13.110   1.632  1.00  0.00      LIG  
ATOM   5365 H44  LIG     1       1.116 -13.195   3.278  1.00  0.00      LIG  
ATOM   5366 H45  LIG     1       4.274 -13.733   4.757  1.00  0.00      LIG  
TER
REMARK  Energy: 50.799
REMARK  SimpleFitness: 50.799
REMARK  FullFitness: -1158.7993
REMARK  InterFull: -28.4552
REMARK  IntraFull: 104.481
REMARK  solvFull: -1490.92
REMARK  surfFull: 256.095
REMARK  extraFull: 0.0
REMARK  deltaGcompsolvpol: -1490.92
REMARK  deltaGcompsolvnonpol: 256.095
REMARK  deltaGprotsolvpol: -1512.07
REMARK  deltaGprotsolvnonpol: 254.074
REMARK  deltaGligsolvpol: -11.5238
REMARK  deltaGligsolvnonpol: 15.2668
REMARK  deltaGvdw: -28.4552
REMARK  deltaGelec: 0.0
REMARK  deltaG: -5.9352846
REMARK  Cluster: 3
REMARK  ClusterRank: 1
ATOM   5287 O    LIG     1       5.601 -16.078  -2.113  1.00  0.00      LIG  
ATOM   5288 O1   LIG     1       6.530 -20.866  -4.426  1.00  0.00      LIG  
ATOM   5289 O2   LIG     1       6.045 -13.942   4.112  1.00  0.00      LIG  
ATOM   5290 O3   LIG     1       4.244 -13.219   0.998  1.00  0.00      LIG  
ATOM   5291 O4   LIG     1       3.363 -13.461   4.540  1.00  0.00      LIG  
ATOM   5292 C    LIG     1       6.895 -18.360   0.695  1.00  0.00      LIG  
ATOM   5293 C1   LIG     1       5.992 -17.919  -0.500  1.00  0.00      LIG  
ATOM   5294 C2   LIG     1       8.204 -17.526   0.855  1.00  0.00      LIG  
ATOM   5295 C3   LIG     1       5.467 -19.089  -1.393  1.00  0.00      LIG  
ATOM   5296 C4   LIG     1       7.287 -19.829   0.625  1.00  0.00      LIG  
ATOM   5297 C5   LIG     1       5.107 -20.338  -0.571  1.00  0.00      LIG  
ATOM   5298 C6   LIG     1       6.562 -16.696  -1.267  1.00  0.00      LIG  
ATOM   5299 C7   LIG     1       7.872 -16.082   0.799  1.00  0.00      LIG  
ATOM   5300 C8   LIG     1       6.119 -20.758   0.490  1.00  0.00      LIG  
ATOM   5301 C9   LIG     1       8.895 -17.670   2.219  1.00  0.00      LIG  
ATOM   5302 C10  LIG     1       7.044 -15.592  -0.339  1.00  0.00      LIG  
ATOM   5303 C11  LIG     1       5.998 -18.187   1.932  1.00  0.00      LIG  
ATOM   5304 C12  LIG     1       6.438 -19.427  -2.532  1.00  0.00      LIG  
ATOM   5305 C13  LIG     1       8.345 -15.403   1.849  1.00  0.00      LIG  
ATOM   5306 C14  LIG     1       9.314 -17.855  -0.154  1.00  0.00      LIG  
ATOM   5307 C15  LIG     1       9.084 -16.279   2.781  1.00  0.00      LIG  
ATOM   5308 C16  LIG     1       4.144 -18.651  -2.035  1.00  0.00      LIG  
ATOM   5309 C17  LIG     1       4.789 -21.529  -1.427  1.00  0.00      LIG  
ATOM   5310 C18  LIG     1       8.262 -13.952   2.227  1.00  0.00      LIG  
ATOM   5311 C19  LIG     1       6.073 -20.662  -3.311  1.00  0.00      LIG  
ATOM   5312 C20  LIG     1       5.236 -21.699  -2.678  1.00  0.00      LIG  
ATOM   5313 C21  LIG     1       3.913 -22.552  -0.794  1.00  0.00      LIG  
ATOM   5314 C22  LIG     1       6.926 -13.265   1.995  1.00  0.00      LIG  
ATOM   5315 C23  LIG     1       9.336 -13.169   1.499  1.00  0.00      LIG  
ATOM   5316 C24  LIG     1       5.763 -13.931   2.715  1.00  0.00      LIG  
ATOM   5317 C25  LIG     1       4.471 -13.164   2.405  1.00  0.00      LIG  
ATOM   5318 C26  LIG     1       3.223 -13.672   3.141  1.00  0.00      LIG  
ATOM   5319 C27  LIG     1       2.980 -15.150   2.901  1.00  0.00      LIG  
ATOM   5320 C28  LIG     1       1.990 -12.912   2.684  1.00  0.00      LIG  
ATOM   5321 H    LIG     1       5.080 -17.521  -0.045  1.00  0.00      LIG  
ATOM   5322 H1   LIG     1       7.847 -20.114   1.519  1.00  0.00      LIG  
ATOM   5323 H2   LIG     1       7.948 -20.024  -0.219  1.00  0.00      LIG  
ATOM   5324 H3   LIG     1       4.187 -20.089  -0.033  1.00  0.00      LIG  
ATOM   5325 H4   LIG     1       7.381 -16.995  -1.920  1.00  0.00      LIG  
ATOM   5326 H5   LIG     1       5.605 -20.847   1.452  1.00  0.00      LIG  
ATOM   5327 H6   LIG     1       6.535 -21.748   0.294  1.00  0.00      LIG  
ATOM   5328 H7   LIG     1       9.871 -18.152   2.120  1.00  0.00      LIG  
ATOM   5329 H8   LIG     1       8.350 -18.282   2.937  1.00  0.00      LIG  
ATOM   5330 H9   LIG     1       6.166 -15.074   0.053  1.00  0.00      LIG  
ATOM   5331 H10  LIG     1       7.606 -14.854  -0.919  1.00  0.00      LIG  
ATOM   5332 H11  LIG     1       4.993 -18.577   1.756  1.00  0.00      LIG  
ATOM   5333 H12  LIG     1       5.880 -17.135   2.198  1.00  0.00      LIG  
ATOM   5334 H13  LIG     1       6.389 -18.718   2.801  1.00  0.00      LIG  
ATOM   5335 H14  LIG     1       7.455 -19.568  -2.162  1.00  0.00      LIG  
ATOM   5336 H15  LIG     1       6.455 -18.606  -3.252  1.00  0.00      LIG  
ATOM   5337 H16  LIG     1       8.964 -17.897  -1.184  1.00  0.00      LIG  
ATOM   5338 H17  LIG     1       9.759 -18.827   0.063  1.00  0.00      LIG  
ATOM   5339 H18  LIG     1      10.121 -17.117  -0.111  1.00  0.00      LIG  
ATOM   5340 H19  LIG     1      10.142 -16.005   2.811  1.00  0.00      LIG  
ATOM   5341 H20  LIG     1       8.671 -16.213   3.792  1.00  0.00      LIG  
ATOM   5342 H21  LIG     1       3.502 -18.165  -1.296  1.00  0.00      LIG  
ATOM   5343 H22  LIG     1       3.580 -19.486  -2.453  1.00  0.00      LIG  
ATOM   5344 H23  LIG     1       4.311 -17.958  -2.859  1.00  0.00      LIG  
ATOM   5345 H24  LIG     1       8.473 -13.886   3.297  1.00  0.00      LIG  
ATOM   5346 H25  LIG     1       5.179 -16.793  -2.620  1.00  0.00      LIG  
ATOM   5347 H26  LIG     1       4.990 -22.576  -3.264  1.00  0.00      LIG  
ATOM   5348 H27  LIG     1       2.968 -22.092  -0.492  1.00  0.00      LIG  
ATOM   5349 H28  LIG     1       4.389 -22.974   0.094  1.00  0.00      LIG  
ATOM   5350 H29  LIG     1       3.682 -23.376  -1.476  1.00  0.00      LIG  
ATOM   5351 H30  LIG     1       6.734 -13.175   0.924  1.00  0.00      LIG  
ATOM   5352 H31  LIG     1       7.019 -12.248   2.376  1.00  0.00      LIG  
ATOM   5353 H32  LIG     1       9.174 -13.196   0.418  1.00  0.00      LIG  
ATOM   5354 H33  LIG     1       9.319 -12.124   1.817  1.00  0.00      LIG  
ATOM   5355 H34  LIG     1      10.331 -13.574   1.708  1.00  0.00      LIG  
ATOM   5356 H35  LIG     1       5.678 -14.965   2.375  1.00  0.00      LIG  
ATOM   5357 H36  LIG     1       4.627 -12.117   2.680  1.00  0.00      LIG  
ATOM   5358 H37  LIG     1       6.996 -14.126   4.199  1.00  0.00      LIG  
ATOM   5359 H38  LIG     1       3.399 -12.767   0.834  1.00  0.00      LIG  
ATOM   5360 H39  LIG     1       2.055 -15.456   3.394  1.00  0.00      LIG  
ATOM   5361 H40  LIG     1       3.778 -15.762   3.331  1.00  0.00      LIG  
ATOM   5362 H41  LIG     1       2.894 -15.368   1.833  1.00  0.00      LIG  
ATOM   5363 H42  LIG     1       2.133 -11.835   2.817  1.00  0.00      LIG  
ATOM   5364 H43  LIG     1       1.770 -13.110   1.632  1.00  0.00      LIG  
ATOM   5365 H44  LIG     1       1.116 -13.195   3.278  1.00  0.00      LIG  
ATOM   5366 H45  LIG     1       4.274 -13.733   4.757  1.00  0.00      LIG  
TER
REMARK  Energy: 50.799
REMARK  SimpleFitness: 50.799
REMARK  FullFitness: -1158.7993
REMARK  InterFull: -28.4552
REMARK  IntraFull: 104.481
REMARK  solvFull: -1490.92
REMARK  surfFull: 256.095
REMARK  extraFull: 0.0
REMARK  deltaGcompsolvpol: -1490.92
REMARK  deltaGcompsolvnonpol: 256.095
REMARK  deltaGprotsolvpol: -1512.07
REMARK  deltaGprotsolvnonpol: 254.074
REMARK  deltaGligsolvpol: -11.5238
REMARK  deltaGligsolvnonpol: 15.2668
REMARK  deltaGvdw: -28.4552
REMARK  deltaGelec: 0.0
REMARK  deltaG: -5.9352846
REMARK  Cluster: 3
REMARK  ClusterRank: 2
ATOM   5287 O    LIG     1       5.601 -16.078  -2.113  1.00  0.00      LIG  
ATOM   5288 O1   LIG     1       6.530 -20.866  -4.426  1.00  0.00      LIG  
ATOM   5289 O2   LIG     1       6.045 -13.942   4.112  1.00  0.00      LIG  
ATOM   5290 O3   LIG     1       4.244 -13.219   0.998  1.00  0.00      LIG  
ATOM   5291 O4   LIG     1       3.363 -13.461   4.540  1.00  0.00      LIG  
ATOM   5292 C    LIG     1       6.895 -18.360   0.695  1.00  0.00      LIG  
ATOM   5293 C1   LIG     1       5.992 -17.919  -0.500  1.00  0.00      LIG  
ATOM   5294 C2   LIG     1       8.204 -17.526   0.855  1.00  0.00      LIG  
ATOM   5295 C3   LIG     1       5.467 -19.089  -1.393  1.00  0.00      LIG  
ATOM   5296 C4   LIG     1       7.287 -19.829   0.625  1.00  0.00      LIG  
ATOM   5297 C5   LIG     1       5.107 -20.338  -0.571  1.00  0.00      LIG  
ATOM   5298 C6   LIG     1       6.562 -16.696  -1.267  1.00  0.00      LIG  
ATOM   5299 C7   LIG     1       7.872 -16.082   0.799  1.00  0.00      LIG  
ATOM   5300 C8   LIG     1       6.119 -20.758   0.490  1.00  0.00      LIG  
ATOM   5301 C9   LIG     1       8.895 -17.670   2.219  1.00  0.00      LIG  
ATOM   5302 C10  LIG     1       7.044 -15.592  -0.339  1.00  0.00      LIG  
ATOM   5303 C11  LIG     1       5.998 -18.187   1.932  1.00  0.00      LIG  
ATOM   5304 C12  LIG     1       6.438 -19.427  -2.532  1.00  0.00      LIG  
ATOM   5305 C13  LIG     1       8.345 -15.403   1.849  1.00  0.00      LIG  
ATOM   5306 C14  LIG     1       9.314 -17.855  -0.154  1.00  0.00      LIG  
ATOM   5307 C15  LIG     1       9.084 -16.279   2.781  1.00  0.00      LIG  
ATOM   5308 C16  LIG     1       4.144 -18.651  -2.035  1.00  0.00      LIG  
ATOM   5309 C17  LIG     1       4.789 -21.529  -1.427  1.00  0.00      LIG  
ATOM   5310 C18  LIG     1       8.262 -13.952   2.227  1.00  0.00      LIG  
ATOM   5311 C19  LIG     1       6.073 -20.662  -3.311  1.00  0.00      LIG  
ATOM   5312 C20  LIG     1       5.236 -21.699  -2.678  1.00  0.00      LIG  
ATOM   5313 C21  LIG     1       3.913 -22.552  -0.794  1.00  0.00      LIG  
ATOM   5314 C22  LIG     1       6.926 -13.265   1.995  1.00  0.00      LIG  
ATOM   5315 C23  LIG     1       9.336 -13.169   1.499  1.00  0.00      LIG  
ATOM   5316 C24  LIG     1       5.763 -13.931   2.715  1.00  0.00      LIG  
ATOM   5317 C25  LIG     1       4.471 -13.164   2.405  1.00  0.00      LIG  
ATOM   5318 C26  LIG     1       3.223 -13.672   3.141  1.00  0.00      LIG  
ATOM   5319 C27  LIG     1       2.980 -15.150   2.901  1.00  0.00      LIG  
ATOM   5320 C28  LIG     1       1.990 -12.912   2.684  1.00  0.00      LIG  
ATOM   5321 H    LIG     1       5.080 -17.521  -0.045  1.00  0.00      LIG  
ATOM   5322 H1   LIG     1       7.847 -20.114   1.519  1.00  0.00      LIG  
ATOM   5323 H2   LIG     1       7.948 -20.024  -0.219  1.00  0.00      LIG  
ATOM   5324 H3   LIG     1       4.187 -20.089  -0.033  1.00  0.00      LIG  
ATOM   5325 H4   LIG     1       7.381 -16.995  -1.920  1.00  0.00      LIG  
ATOM   5326 H5   LIG     1       5.605 -20.847   1.452  1.00  0.00      LIG  
ATOM   5327 H6   LIG     1       6.535 -21.748   0.294  1.00  0.00      LIG  
ATOM   5328 H7   LIG     1       9.871 -18.152   2.120  1.00  0.00      LIG  
ATOM   5329 H8   LIG     1       8.350 -18.282   2.937  1.00  0.00      LIG  
ATOM   5330 H9   LIG     1       6.166 -15.074   0.053  1.00  0.00      LIG  
ATOM   5331 H10  LIG     1       7.606 -14.854  -0.919  1.00  0.00      LIG  
ATOM   5332 H11  LIG     1       4.993 -18.577   1.756  1.00  0.00      LIG  
ATOM   5333 H12  LIG     1       5.880 -17.135   2.198  1.00  0.00      LIG  
ATOM   5334 H13  LIG     1       6.389 -18.718   2.801  1.00  0.00      LIG  
ATOM   5335 H14  LIG     1       7.455 -19.568  -2.162  1.00  0.00      LIG  
ATOM   5336 H15  LIG     1       6.455 -18.606  -3.252  1.00  0.00      LIG  
ATOM   5337 H16  LIG     1       8.964 -17.897  -1.184  1.00  0.00      LIG  
ATOM   5338 H17  LIG     1       9.759 -18.827   0.063  1.00  0.00      LIG  
ATOM   5339 H18  LIG     1      10.121 -17.117  -0.111  1.00  0.00      LIG  
ATOM   5340 H19  LIG     1      10.142 -16.005   2.811  1.00  0.00      LIG  
ATOM   5341 H20  LIG     1       8.671 -16.213   3.792  1.00  0.00      LIG  
ATOM   5342 H21  LIG     1       3.502 -18.165  -1.296  1.00  0.00      LIG  
ATOM   5343 H22  LIG     1       3.580 -19.486  -2.453  1.00  0.00      LIG  
ATOM   5344 H23  LIG     1       4.311 -17.958  -2.859  1.00  0.00      LIG  
ATOM   5345 H24  LIG     1       8.473 -13.886   3.297  1.00  0.00      LIG  
ATOM   5346 H25  LIG     1       5.179 -16.793  -2.620  1.00  0.00      LIG  
ATOM   5347 H26  LIG     1       4.990 -22.576  -3.264  1.00  0.00      LIG  
ATOM   5348 H27  LIG     1       2.968 -22.092  -0.492  1.00  0.00      LIG  
ATOM   5349 H28  LIG     1       4.389 -22.974   0.094  1.00  0.00      LIG  
ATOM   5350 H29  LIG     1       3.682 -23.376  -1.476  1.00  0.00      LIG  
ATOM   5351 H30  LIG     1       6.734 -13.175   0.924  1.00  0.00      LIG  
ATOM   5352 H31  LIG     1       7.019 -12.248   2.376  1.00  0.00      LIG  
ATOM   5353 H32  LIG     1       9.174 -13.196   0.418  1.00  0.00      LIG  
ATOM   5354 H33  LIG     1       9.319 -12.124   1.817  1.00  0.00      LIG  
ATOM   5355 H34  LIG     1      10.331 -13.574   1.708  1.00  0.00      LIG  
ATOM   5356 H35  LIG     1       5.678 -14.965   2.375  1.00  0.00      LIG  
ATOM   5357 H36  LIG     1       4.627 -12.117   2.680  1.00  0.00      LIG  
ATOM   5358 H37  LIG     1       6.996 -14.126   4.199  1.00  0.00      LIG  
ATOM   5359 H38  LIG     1       3.399 -12.767   0.834  1.00  0.00      LIG  
ATOM   5360 H39  LIG     1       2.055 -15.456   3.394  1.00  0.00      LIG  
ATOM   5361 H40  LIG     1       3.778 -15.762   3.331  1.00  0.00      LIG  
ATOM   5362 H41  LIG     1       2.894 -15.368   1.833  1.00  0.00      LIG  
ATOM   5363 H42  LIG     1       2.133 -11.835   2.817  1.00  0.00      LIG  
ATOM   5364 H43  LIG     1       1.770 -13.110   1.632  1.00  0.00      LIG  
ATOM   5365 H44  LIG     1       1.116 -13.195   3.278  1.00  0.00      LIG  
ATOM   5366 H45  LIG     1       4.274 -13.733   4.757  1.00  0.00      LIG  
TER
REMARK  Energy: 49.8709
REMARK  SimpleFitness: 49.8709
REMARK  FullFitness: -1157.4396
REMARK  InterFull: -29.8126
REMARK  IntraFull: 105.484
REMARK  solvFull: -1488.89
REMARK  surfFull: 255.779
REMARK  extraFull: 0.0
REMARK  deltaGcompsolvpol: -1488.89
REMARK  deltaGcompsolvnonpol: 255.779
REMARK  deltaGprotsolvpol: -1512.07
REMARK  deltaGprotsolvnonpol: 254.074
REMARK  deltaGligsolvpol: -11.911
REMARK  deltaGligsolvnonpol: 15.3339
REMARK  deltaGvdw: -29.8126
REMARK  deltaGelec: 0.0
REMARK  deltaG: -5.9520006
REMARK  Cluster: 3
REMARK  ClusterRank: 3
ATOM   5287 O    LIG     1       5.195 -16.260  -1.486  1.00  0.00      LIG  
ATOM   5288 O1   LIG     1       4.524 -21.126  -3.075  1.00  0.00      LIG  
ATOM   5289 O2   LIG     1       6.270 -14.086   4.100  1.00  0.00      LIG  
ATOM   5290 O3   LIG     1       4.220 -13.217   1.188  1.00  0.00      LIG  
ATOM   5291 O4   LIG     1       3.537 -14.373   4.602  1.00  0.00      LIG  
ATOM   5292 C    LIG     1       7.254 -18.179   1.142  1.00  0.00      LIG  
ATOM   5293 C1   LIG     1       6.007 -17.789   0.284  1.00  0.00      LIG  
ATOM   5294 C2   LIG     1       8.530 -17.321   0.856  1.00  0.00      LIG  
ATOM   5295 C3   LIG     1       5.088 -18.991  -0.137  1.00  0.00      LIG  
ATOM   5296 C4   LIG     1       7.625 -19.634   0.933  1.00  0.00      LIG  
ATOM   5297 C5   LIG     1       5.132 -20.145   0.877  1.00  0.00      LIG  
ATOM   5298 C6   LIG     1       6.353 -16.795  -0.854  1.00  0.00      LIG  
ATOM   5299 C7   LIG     1       8.100 -15.910   0.734  1.00  0.00      LIG  
ATOM   5300 C8   LIG     1       6.531 -20.597   1.288  1.00  0.00      LIG  
ATOM   5301 C9   LIG     1       9.542 -17.268   2.008  1.00  0.00      LIG  
ATOM   5302 C10  LIG     1       7.168 -15.590  -0.385  1.00  0.00      LIG  
ATOM   5303 C11  LIG     1       6.818 -18.004   2.610  1.00  0.00      LIG  
ATOM   5304 C12  LIG     1       5.396 -19.525  -1.544  1.00  0.00      LIG  
ATOM   5305 C13  LIG     1       8.567 -15.140   1.727  1.00  0.00      LIG  
ATOM   5306 C14  LIG     1       9.365 -17.756  -0.358  1.00  0.00      LIG  
ATOM   5307 C15  LIG     1       9.433 -15.905   2.653  1.00  0.00      LIG  
ATOM   5308 C16  LIG     1       3.634 -18.495  -0.131  1.00  0.00      LIG  
ATOM   5309 C17  LIG     1       4.379 -21.362   0.441  1.00  0.00      LIG  
ATOM   5310 C18  LIG     1       8.348 -13.697   2.074  1.00  0.00      LIG  
ATOM   5311 C19  LIG     1       4.647 -20.783  -1.909  1.00  0.00      LIG  
ATOM   5312 C20  LIG     1       4.165 -21.684  -0.840  1.00  0.00      LIG  
ATOM   5313 C21  LIG     1       3.909 -22.238   1.548  1.00  0.00      LIG  
ATOM   5314 C22  LIG     1       6.919 -13.179   1.982  1.00  0.00      LIG  
ATOM   5315 C23  LIG     1       9.240 -12.823   1.215  1.00  0.00      LIG  
ATOM   5316 C24  LIG     1       5.891 -14.020   2.727  1.00  0.00      LIG  
ATOM   5317 C25  LIG     1       4.493 -13.406   2.576  1.00  0.00      LIG  
ATOM   5318 C26  LIG     1       3.361 -14.241   3.195  1.00  0.00      LIG  
ATOM   5319 C27  LIG     1       3.283 -15.633   2.591  1.00  0.00      LIG  
ATOM   5320 C28  LIG     1       2.026 -13.553   2.969  1.00  0.00      LIG  
ATOM   5321 H    LIG     1       5.378 -17.194   0.952  1.00  0.00      LIG  
ATOM   5322 H1   LIG     1       8.511 -19.888   1.519  1.00  0.00      LIG  
ATOM   5323 H2   LIG     1       7.882 -19.819  -0.111  1.00  0.00      LIG  
ATOM   5324 H3   LIG     1       4.631 -19.780   1.777  1.00  0.00      LIG  
ATOM   5325 H4   LIG     1       6.910 -17.309  -1.639  1.00  0.00      LIG  
ATOM   5326 H5   LIG     1       6.533 -20.773   2.367  1.00  0.00      LIG  
ATOM   5327 H6   LIG     1       6.810 -21.553   0.836  1.00  0.00      LIG  
ATOM   5328 H7   LIG     1      10.560 -17.364   1.617  1.00  0.00      LIG  
ATOM   5329 H8   LIG     1       9.441 -18.076   2.735  1.00  0.00      LIG  
ATOM   5330 H9   LIG     1       6.490 -14.786  -0.102  1.00  0.00      LIG  
ATOM   5331 H10  LIG     1       7.741 -15.208  -1.235  1.00  0.00      LIG  
ATOM   5332 H11  LIG     1       5.819 -18.400   2.798  1.00  0.00      LIG  
ATOM   5333 H12  LIG     1       6.772 -16.952   2.894  1.00  0.00      LIG  
ATOM   5334 H13  LIG     1       7.493 -18.516   3.300  1.00  0.00      LIG  
ATOM   5335 H14  LIG     1       6.459 -19.745  -1.655  1.00  0.00      LIG  
ATOM   5336 H15  LIG     1       5.124 -18.777  -2.294  1.00  0.00      LIG  
ATOM   5337 H16  LIG     1       8.768 -17.956  -1.248  1.00  0.00      LIG  
ATOM   5338 H17  LIG     1       9.921 -18.670  -0.139  1.00  0.00      LIG  
ATOM   5339 H18  LIG     1      10.103 -16.990  -0.620  1.00  0.00      LIG  
ATOM   5340 H19  LIG     1      10.418 -15.442   2.762  1.00  0.00      LIG  
ATOM   5341 H20  LIG     1       8.964 -15.977   3.638  1.00  0.00      LIG  
ATOM   5342 H21  LIG     1       3.404 -18.005   0.818  1.00  0.00      LIG  
ATOM   5343 H22  LIG     1       2.911 -19.304  -0.255  1.00  0.00      LIG  
ATOM   5344 H23  LIG     1       3.439 -17.786  -0.935  1.00  0.00      LIG  
ATOM   5345 H24  LIG     1       8.665 -13.572   3.114  1.00  0.00      LIG  
ATOM   5346 H25  LIG     1       4.618 -17.014  -1.694  1.00  0.00      LIG  
ATOM   5347 H26  LIG     1       3.638 -22.585  -1.130  1.00  0.00      LIG  
ATOM   5348 H27  LIG     1       3.073 -21.757   2.060  1.00  0.00      LIG  
ATOM   5349 H28  LIG     1       4.708 -22.417   2.272  1.00  0.00      LIG  
ATOM   5350 H29  LIG     1       3.574 -23.211   1.187  1.00  0.00      LIG  
ATOM   5351 H30  LIG     1       6.645 -13.053   0.933  1.00  0.00      LIG  
ATOM   5352 H31  LIG     1       6.910 -12.181   2.420  1.00  0.00      LIG  
ATOM   5353 H32  LIG     1       8.974 -12.914   0.157  1.00  0.00      LIG  
ATOM   5354 H33  LIG     1       9.129 -11.773   1.501  1.00  0.00      LIG  
ATOM   5355 H34  LIG     1      10.292 -13.100   1.330  1.00  0.00      LIG  
ATOM   5356 H35  LIG     1       5.899 -15.031   2.320  1.00  0.00      LIG  
ATOM   5357 H36  LIG     1       4.498 -12.423   3.056  1.00  0.00      LIG  
ATOM   5358 H37  LIG     1       6.687 -13.232   4.308  1.00  0.00      LIG  
ATOM   5359 H38  LIG     1       3.318 -12.861   1.122  1.00  0.00      LIG  
ATOM   5360 H39  LIG     1       2.430 -16.172   3.006  1.00  0.00      LIG  
ATOM   5361 H40  LIG     1       4.169 -16.227   2.835  1.00  0.00      LIG  
ATOM   5362 H41  LIG     1       3.170 -15.590   1.504  1.00  0.00      LIG  
ATOM   5363 H42  LIG     1       2.039 -12.542   3.390  1.00  0.00      LIG  
ATOM   5364 H43  LIG     1       1.782 -13.488   1.905  1.00  0.00      LIG  
ATOM   5365 H44  LIG     1       1.223 -14.098   3.474  1.00  0.00      LIG  
ATOM   5366 H45  LIG     1       4.491 -14.525   4.740  1.00  0.00      LIG  
TER
REMARK  Energy: 49.8709
REMARK  SimpleFitness: 49.8709
REMARK  FullFitness: -1157.4396
REMARK  InterFull: -29.8126
REMARK  IntraFull: 105.484
REMARK  solvFull: -1488.89
REMARK  surfFull: 255.779
REMARK  extraFull: 0.0
REMARK  deltaGcompsolvpol: -1488.89
REMARK  deltaGcompsolvnonpol: 255.779
REMARK  deltaGprotsolvpol: -1512.07
REMARK  deltaGprotsolvnonpol: 254.074
REMARK  deltaGligsolvpol: -11.911
REMARK  deltaGligsolvnonpol: 15.3339
REMARK  deltaGvdw: -29.8126
REMARK  deltaGelec: 0.0
REMARK  deltaG: -5.9520006
REMARK  Cluster: 3
REMARK  ClusterRank: 4
ATOM   5287 O    LIG     1       5.195 -16.260  -1.486  1.00  0.00      LIG  
ATOM   5288 O1   LIG     1       4.524 -21.126  -3.075  1.00  0.00      LIG  
ATOM   5289 O2   LIG     1       6.270 -14.086   4.100  1.00  0.00      LIG  
ATOM   5290 O3   LIG     1       4.220 -13.217   1.188  1.00  0.00      LIG  
ATOM   5291 O4   LIG     1       3.537 -14.373   4.602  1.00  0.00      LIG  
ATOM   5292 C    LIG     1       7.254 -18.179   1.142  1.00  0.00      LIG  
ATOM   5293 C1   LIG     1       6.007 -17.789   0.284  1.00  0.00      LIG  
ATOM   5294 C2   LIG     1       8.530 -17.321   0.856  1.00  0.00      LIG  
ATOM   5295 C3   LIG     1       5.088 -18.991  -0.137  1.00  0.00      LIG  
ATOM   5296 C4   LIG     1       7.625 -19.634   0.933  1.00  0.00      LIG  
ATOM   5297 C5   LIG     1       5.132 -20.145   0.877  1.00  0.00      LIG  
ATOM   5298 C6   LIG     1       6.353 -16.795  -0.854  1.00  0.00      LIG  
ATOM   5299 C7   LIG     1       8.100 -15.910   0.734  1.00  0.00      LIG  
ATOM   5300 C8   LIG     1       6.531 -20.597   1.288  1.00  0.00      LIG  
ATOM   5301 C9   LIG     1       9.542 -17.268   2.008  1.00  0.00      LIG  
ATOM   5302 C10  LIG     1       7.168 -15.590  -0.385  1.00  0.00      LIG  
ATOM   5303 C11  LIG     1       6.818 -18.004   2.610  1.00  0.00      LIG  
ATOM   5304 C12  LIG     1       5.396 -19.525  -1.544  1.00  0.00      LIG  
ATOM   5305 C13  LIG     1       8.567 -15.140   1.727  1.00  0.00      LIG  
ATOM   5306 C14  LIG     1       9.365 -17.756  -0.358  1.00  0.00      LIG  
ATOM   5307 C15  LIG     1       9.433 -15.905   2.653  1.00  0.00      LIG  
ATOM   5308 C16  LIG     1       3.634 -18.495  -0.131  1.00  0.00      LIG  
ATOM   5309 C17  LIG     1       4.379 -21.362   0.441  1.00  0.00      LIG  
ATOM   5310 C18  LIG     1       8.348 -13.697   2.074  1.00  0.00      LIG  
ATOM   5311 C19  LIG     1       4.647 -20.783  -1.909  1.00  0.00      LIG  
ATOM   5312 C20  LIG     1       4.165 -21.684  -0.840  1.00  0.00      LIG  
ATOM   5313 C21  LIG     1       3.909 -22.238   1.548  1.00  0.00      LIG  
ATOM   5314 C22  LIG     1       6.919 -13.179   1.982  1.00  0.00      LIG  
ATOM   5315 C23  LIG     1       9.240 -12.823   1.215  1.00  0.00      LIG  
ATOM   5316 C24  LIG     1       5.891 -14.020   2.727  1.00  0.00      LIG  
ATOM   5317 C25  LIG     1       4.493 -13.406   2.576  1.00  0.00      LIG  
ATOM   5318 C26  LIG     1       3.361 -14.241   3.195  1.00  0.00      LIG  
ATOM   5319 C27  LIG     1       3.283 -15.633   2.591  1.00  0.00      LIG  
ATOM   5320 C28  LIG     1       2.026 -13.553   2.969  1.00  0.00      LIG  
ATOM   5321 H    LIG     1       5.378 -17.194   0.952  1.00  0.00      LIG  
ATOM   5322 H1   LIG     1       8.511 -19.888   1.519  1.00  0.00      LIG  
ATOM   5323 H2   LIG     1       7.882 -19.819  -0.111  1.00  0.00      LIG  
ATOM   5324 H3   LIG     1       4.631 -19.780   1.777  1.00  0.00      LIG  
ATOM   5325 H4   LIG     1       6.910 -17.309  -1.639  1.00  0.00      LIG  
ATOM   5326 H5   LIG     1       6.533 -20.773   2.367  1.00  0.00      LIG  
ATOM   5327 H6   LIG     1       6.810 -21.553   0.836  1.00  0.00      LIG  
ATOM   5328 H7   LIG     1      10.560 -17.364   1.617  1.00  0.00      LIG  
ATOM   5329 H8   LIG     1       9.441 -18.076   2.735  1.00  0.00      LIG  
ATOM   5330 H9   LIG     1       6.490 -14.786  -0.102  1.00  0.00      LIG  
ATOM   5331 H10  LIG     1       7.741 -15.208  -1.235  1.00  0.00      LIG  
ATOM   5332 H11  LIG     1       5.819 -18.400   2.798  1.00  0.00      LIG  
ATOM   5333 H12  LIG     1       6.772 -16.952   2.894  1.00  0.00      LIG  
ATOM   5334 H13  LIG     1       7.493 -18.516   3.300  1.00  0.00      LIG  
ATOM   5335 H14  LIG     1       6.459 -19.745  -1.655  1.00  0.00      LIG  
ATOM   5336 H15  LIG     1       5.124 -18.777  -2.294  1.00  0.00      LIG  
ATOM   5337 H16  LIG     1       8.768 -17.956  -1.248  1.00  0.00      LIG  
ATOM   5338 H17  LIG     1       9.921 -18.670  -0.139  1.00  0.00      LIG  
ATOM   5339 H18  LIG     1      10.103 -16.990  -0.620  1.00  0.00      LIG  
ATOM   5340 H19  LIG     1      10.418 -15.442   2.762  1.00  0.00      LIG  
ATOM   5341 H20  LIG     1       8.964 -15.977   3.638  1.00  0.00      LIG  
ATOM   5342 H21  LIG     1       3.404 -18.005   0.818  1.00  0.00      LIG  
ATOM   5343 H22  LIG     1       2.911 -19.304  -0.255  1.00  0.00      LIG  
ATOM   5344 H23  LIG     1       3.439 -17.786  -0.935  1.00  0.00      LIG  
ATOM   5345 H24  LIG     1       8.665 -13.572   3.114  1.00  0.00      LIG  
ATOM   5346 H25  LIG     1       4.618 -17.014  -1.694  1.00  0.00      LIG  
ATOM   5347 H26  LIG     1       3.638 -22.585  -1.130  1.00  0.00      LIG  
ATOM   5348 H27  LIG     1       3.073 -21.757   2.060  1.00  0.00      LIG  
ATOM   5349 H28  LIG     1       4.708 -22.417   2.272  1.00  0.00      LIG  
ATOM   5350 H29  LIG     1       3.574 -23.211   1.187  1.00  0.00      LIG  
ATOM   5351 H30  LIG     1       6.645 -13.053   0.933  1.00  0.00      LIG  
ATOM   5352 H31  LIG     1       6.910 -12.181   2.420  1.00  0.00      LIG  
ATOM   5353 H32  LIG     1       8.974 -12.914   0.157  1.00  0.00      LIG  
ATOM   5354 H33  LIG     1       9.129 -11.773   1.501  1.00  0.00      LIG  
ATOM   5355 H34  LIG     1      10.292 -13.100   1.330  1.00  0.00      LIG  
ATOM   5356 H35  LIG     1       5.899 -15.031   2.320  1.00  0.00      LIG  
ATOM   5357 H36  LIG     1       4.498 -12.423   3.056  1.00  0.00      LIG  
ATOM   5358 H37  LIG     1       6.687 -13.232   4.308  1.00  0.00      LIG  
ATOM   5359 H38  LIG     1       3.318 -12.861   1.122  1.00  0.00      LIG  
ATOM   5360 H39  LIG     1       2.430 -16.172   3.006  1.00  0.00      LIG  
ATOM   5361 H40  LIG     1       4.169 -16.227   2.835  1.00  0.00      LIG  
ATOM   5362 H41  LIG     1       3.170 -15.590   1.504  1.00  0.00      LIG  
ATOM   5363 H42  LIG     1       2.039 -12.542   3.390  1.00  0.00      LIG  
ATOM   5364 H43  LIG     1       1.782 -13.488   1.905  1.00  0.00      LIG  
ATOM   5365 H44  LIG     1       1.223 -14.098   3.474  1.00  0.00      LIG  
ATOM   5366 H45  LIG     1       4.491 -14.525   4.740  1.00  0.00      LIG  
TER
REMARK  Energy: 49.8709
REMARK  SimpleFitness: 49.8709
REMARK  FullFitness: -1157.4396
REMARK  InterFull: -29.8126
REMARK  IntraFull: 105.484
REMARK  solvFull: -1488.89
REMARK  surfFull: 255.779
REMARK  extraFull: 0.0
REMARK  deltaGcompsolvpol: -1488.89
REMARK  deltaGcompsolvnonpol: 255.779
REMARK  deltaGprotsolvpol: -1512.07
REMARK  deltaGprotsolvnonpol: 254.074
REMARK  deltaGligsolvpol: -11.911
REMARK  deltaGligsolvnonpol: 15.3339
REMARK  deltaGvdw: -29.8126
REMARK  deltaGelec: 0.0
REMARK  deltaG: -5.9520006
REMARK  Cluster: 3
REMARK  ClusterRank: 5
ATOM   5287 O    LIG     1       5.195 -16.260  -1.486  1.00  0.00      LIG  
ATOM   5288 O1   LIG     1       4.524 -21.126  -3.075  1.00  0.00      LIG  
ATOM   5289 O2   LIG     1       6.270 -14.086   4.100  1.00  0.00      LIG  
ATOM   5290 O3   LIG     1       4.220 -13.217   1.188  1.00  0.00      LIG  
ATOM   5291 O4   LIG     1       3.537 -14.373   4.602  1.00  0.00      LIG  
ATOM   5292 C    LIG     1       7.254 -18.179   1.142  1.00  0.00      LIG  
ATOM   5293 C1   LIG     1       6.007 -17.789   0.284  1.00  0.00      LIG  
ATOM   5294 C2   LIG     1       8.530 -17.321   0.856  1.00  0.00      LIG  
ATOM   5295 C3   LIG     1       5.088 -18.991  -0.137  1.00  0.00      LIG  
ATOM   5296 C4   LIG     1       7.625 -19.634   0.933  1.00  0.00      LIG  
ATOM   5297 C5   LIG     1       5.132 -20.145   0.877  1.00  0.00      LIG  
ATOM   5298 C6   LIG     1       6.353 -16.795  -0.854  1.00  0.00      LIG  
ATOM   5299 C7   LIG     1       8.100 -15.910   0.734  1.00  0.00      LIG  
ATOM   5300 C8   LIG     1       6.531 -20.597   1.288  1.00  0.00      LIG  
ATOM   5301 C9   LIG     1       9.542 -17.268   2.008  1.00  0.00      LIG  
ATOM   5302 C10  LIG     1       7.168 -15.590  -0.385  1.00  0.00      LIG  
ATOM   5303 C11  LIG     1       6.818 -18.004   2.610  1.00  0.00      LIG  
ATOM   5304 C12  LIG     1       5.396 -19.525  -1.544  1.00  0.00      LIG  
ATOM   5305 C13  LIG     1       8.567 -15.140   1.727  1.00  0.00      LIG  
ATOM   5306 C14  LIG     1       9.365 -17.756  -0.358  1.00  0.00      LIG  
ATOM   5307 C15  LIG     1       9.433 -15.905   2.653  1.00  0.00      LIG  
ATOM   5308 C16  LIG     1       3.634 -18.495  -0.131  1.00  0.00      LIG  
ATOM   5309 C17  LIG     1       4.379 -21.362   0.441  1.00  0.00      LIG  
ATOM   5310 C18  LIG     1       8.348 -13.697   2.074  1.00  0.00      LIG  
ATOM   5311 C19  LIG     1       4.647 -20.783  -1.909  1.00  0.00      LIG  
ATOM   5312 C20  LIG     1       4.165 -21.684  -0.840  1.00  0.00      LIG  
ATOM   5313 C21  LIG     1       3.909 -22.238   1.548  1.00  0.00      LIG  
ATOM   5314 C22  LIG     1       6.919 -13.179   1.982  1.00  0.00      LIG  
ATOM   5315 C23  LIG     1       9.240 -12.823   1.215  1.00  0.00      LIG  
ATOM   5316 C24  LIG     1       5.891 -14.020   2.727  1.00  0.00      LIG  
ATOM   5317 C25  LIG     1       4.493 -13.406   2.576  1.00  0.00      LIG  
ATOM   5318 C26  LIG     1       3.361 -14.241   3.195  1.00  0.00      LIG  
ATOM   5319 C27  LIG     1       3.283 -15.633   2.591  1.00  0.00      LIG  
ATOM   5320 C28  LIG     1       2.026 -13.553   2.969  1.00  0.00      LIG  
ATOM   5321 H    LIG     1       5.378 -17.194   0.952  1.00  0.00      LIG  
ATOM   5322 H1   LIG     1       8.511 -19.888   1.519  1.00  0.00      LIG  
ATOM   5323 H2   LIG     1       7.882 -19.819  -0.111  1.00  0.00      LIG  
ATOM   5324 H3   LIG     1       4.631 -19.780   1.777  1.00  0.00      LIG  
ATOM   5325 H4   LIG     1       6.910 -17.309  -1.639  1.00  0.00      LIG  
ATOM   5326 H5   LIG     1       6.533 -20.773   2.367  1.00  0.00      LIG  
ATOM   5327 H6   LIG     1       6.810 -21.553   0.836  1.00  0.00      LIG  
ATOM   5328 H7   LIG     1      10.560 -17.364   1.617  1.00  0.00      LIG  
ATOM   5329 H8   LIG     1       9.441 -18.076   2.735  1.00  0.00      LIG  
ATOM   5330 H9   LIG     1       6.490 -14.786  -0.102  1.00  0.00      LIG  
ATOM   5331 H10  LIG     1       7.741 -15.208  -1.235  1.00  0.00      LIG  
ATOM   5332 H11  LIG     1       5.819 -18.400   2.798  1.00  0.00      LIG  
ATOM   5333 H12  LIG     1       6.772 -16.952   2.894  1.00  0.00      LIG  
ATOM   5334 H13  LIG     1       7.493 -18.516   3.300  1.00  0.00      LIG  
ATOM   5335 H14  LIG     1       6.459 -19.745  -1.655  1.00  0.00      LIG  
ATOM   5336 H15  LIG     1       5.124 -18.777  -2.294  1.00  0.00      LIG  
ATOM   5337 H16  LIG     1       8.768 -17.956  -1.248  1.00  0.00      LIG  
ATOM   5338 H17  LIG     1       9.921 -18.670  -0.139  1.00  0.00      LIG  
ATOM   5339 H18  LIG     1      10.103 -16.990  -0.620  1.00  0.00      LIG  
ATOM   5340 H19  LIG     1      10.418 -15.442   2.762  1.00  0.00      LIG  
ATOM   5341 H20  LIG     1       8.964 -15.977   3.638  1.00  0.00      LIG  
ATOM   5342 H21  LIG     1       3.404 -18.005   0.818  1.00  0.00      LIG  
ATOM   5343 H22  LIG     1       2.911 -19.304  -0.255  1.00  0.00      LIG  
ATOM   5344 H23  LIG     1       3.439 -17.786  -0.935  1.00  0.00      LIG  
ATOM   5345 H24  LIG     1       8.665 -13.572   3.114  1.00  0.00      LIG  
ATOM   5346 H25  LIG     1       4.618 -17.014  -1.694  1.00  0.00      LIG  
ATOM   5347 H26  LIG     1       3.638 -22.585  -1.130  1.00  0.00      LIG  
ATOM   5348 H27  LIG     1       3.073 -21.757   2.060  1.00  0.00      LIG  
ATOM   5349 H28  LIG     1       4.708 -22.417   2.272  1.00  0.00      LIG  
ATOM   5350 H29  LIG     1       3.574 -23.211   1.187  1.00  0.00      LIG  
ATOM   5351 H30  LIG     1       6.645 -13.053   0.933  1.00  0.00      LIG  
ATOM   5352 H31  LIG     1       6.910 -12.181   2.420  1.00  0.00      LIG  
ATOM   5353 H32  LIG     1       8.974 -12.914   0.157  1.00  0.00      LIG  
ATOM   5354 H33  LIG     1       9.129 -11.773   1.501  1.00  0.00      LIG  
ATOM   5355 H34  LIG     1      10.292 -13.100   1.330  1.00  0.00      LIG  
ATOM   5356 H35  LIG     1       5.899 -15.031   2.320  1.00  0.00      LIG  
ATOM   5357 H36  LIG     1       4.498 -12.423   3.056  1.00  0.00      LIG  
ATOM   5358 H37  LIG     1       6.687 -13.232   4.308  1.00  0.00      LIG  
ATOM   5359 H38  LIG     1       3.318 -12.861   1.122  1.00  0.00      LIG  
ATOM   5360 H39  LIG     1       2.430 -16.172   3.006  1.00  0.00      LIG  
ATOM   5361 H40  LIG     1       4.169 -16.227   2.835  1.00  0.00      LIG  
ATOM   5362 H41  LIG     1       3.170 -15.590   1.504  1.00  0.00      LIG  
ATOM   5363 H42  LIG     1       2.039 -12.542   3.390  1.00  0.00      LIG  
ATOM   5364 H43  LIG     1       1.782 -13.488   1.905  1.00  0.00      LIG  
ATOM   5365 H44  LIG     1       1.223 -14.098   3.474  1.00  0.00      LIG  
ATOM   5366 H45  LIG     1       4.491 -14.525   4.740  1.00  0.00      LIG  
TER
REMARK  Energy: 49.9771
REMARK  SimpleFitness: 49.9771
REMARK  FullFitness: -1157.4392
REMARK  InterFull: -29.6672
REMARK  IntraFull: 105.457
REMARK  solvFull: -1489.01
REMARK  surfFull: 255.781
REMARK  extraFull: 0.0
REMARK  deltaGcompsolvpol: -1489.01
REMARK  deltaGcompsolvnonpol: 255.781
REMARK  deltaGprotsolvpol: -1512.07
REMARK  deltaGprotsolvnonpol: 254.074
REMARK  deltaGligsolvpol: -11.9115
REMARK  deltaGligsolvnonpol: 15.3282
REMARK  deltaGvdw: -29.6672
REMARK  deltaGelec: 0.0
REMARK  deltaG: -5.944831
REMARK  Cluster: 3
REMARK  ClusterRank: 6
ATOM   5287 O    LIG     1       5.226 -16.254  -1.504  1.00  0.00      LIG  
ATOM   5288 O1   LIG     1       4.530 -21.127  -3.083  1.00  0.00      LIG  
ATOM   5289 O2   LIG     1       6.270 -14.068   4.085  1.00  0.00      LIG  
ATOM   5290 O3   LIG     1       4.245 -13.243   1.139  1.00  0.00      LIG  
ATOM   5291 O4   LIG     1       3.534 -14.265   4.589  1.00  0.00      LIG  
ATOM   5292 C    LIG     1       7.245 -18.182   1.144  1.00  0.00      LIG  
ATOM   5293 C1   LIG     1       6.009 -17.784   0.276  1.00  0.00      LIG  
ATOM   5294 C2   LIG     1       8.533 -17.339   0.865  1.00  0.00      LIG  
ATOM   5295 C3   LIG     1       5.084 -18.982  -0.149  1.00  0.00      LIG  
ATOM   5296 C4   LIG     1       7.603 -19.641   0.942  1.00  0.00      LIG  
ATOM   5297 C5   LIG     1       5.107 -20.130   0.872  1.00  0.00      LIG  
ATOM   5298 C6   LIG     1       6.373 -16.799  -0.863  1.00  0.00      LIG  
ATOM   5299 C7   LIG     1       8.121 -15.923   0.733  1.00  0.00      LIG  
ATOM   5300 C8   LIG     1       6.497 -20.589   1.302  1.00  0.00      LIG  
ATOM   5301 C9   LIG     1       9.534 -17.293   2.026  1.00  0.00      LIG  
ATOM   5302 C10  LIG     1       7.200 -15.600  -0.396  1.00  0.00      LIG  
ATOM   5303 C11  LIG     1       6.802 -18.000   2.608  1.00  0.00      LIG  
ATOM   5304 C12  LIG     1       5.401 -19.524  -1.551  1.00  0.00      LIG  
ATOM   5305 C13  LIG     1       8.582 -15.157   1.730  1.00  0.00      LIG  
ATOM   5306 C14  LIG     1       9.373 -17.786  -0.339  1.00  0.00      LIG  
ATOM   5307 C15  LIG     1       9.433 -15.926   2.665  1.00  0.00      LIG  
ATOM   5308 C16  LIG     1       3.636 -18.474  -0.158  1.00  0.00      LIG  
ATOM   5309 C17  LIG     1       4.350 -21.343   0.435  1.00  0.00      LIG  
ATOM   5310 C18  LIG     1       8.367 -13.712   2.076  1.00  0.00      LIG  
ATOM   5311 C19  LIG     1       4.647 -20.780  -1.917  1.00  0.00      LIG  
ATOM   5312 C20  LIG     1       4.147 -21.670  -0.847  1.00  0.00      LIG  
ATOM   5313 C21  LIG     1       3.868 -22.210   1.544  1.00  0.00      LIG  
ATOM   5314 C22  LIG     1       6.942 -13.188   1.968  1.00  0.00      LIG  
ATOM   5315 C23  LIG     1       9.272 -12.837   1.230  1.00  0.00      LIG  
ATOM   5316 C24  LIG     1       5.901 -14.015   2.709  1.00  0.00      LIG  
ATOM   5317 C25  LIG     1       4.510 -13.388   2.533  1.00  0.00      LIG  
ATOM   5318 C26  LIG     1       3.364 -14.184   3.178  1.00  0.00      LIG  
ATOM   5319 C27  LIG     1       3.270 -15.597   2.630  1.00  0.00      LIG  
ATOM   5320 C28  LIG     1       2.039 -13.488   2.920  1.00  0.00      LIG  
ATOM   5321 H    LIG     1       5.380 -17.182   0.939  1.00  0.00      LIG  
ATOM   5322 H1   LIG     1       8.483 -19.896   1.536  1.00  0.00      LIG  
ATOM   5323 H2   LIG     1       7.863 -19.835  -0.100  1.00  0.00      LIG  
ATOM   5324 H3   LIG     1       4.595 -19.756   1.763  1.00  0.00      LIG  
ATOM   5325 H4   LIG     1       6.929 -17.324  -1.641  1.00  0.00      LIG  
ATOM   5326 H5   LIG     1       6.491 -20.749   2.384  1.00  0.00      LIG  
ATOM   5327 H6   LIG     1       6.771 -21.553   0.867  1.00  0.00      LIG  
ATOM   5328 H7   LIG     1      10.553 -17.403   1.643  1.00  0.00      LIG  
ATOM   5329 H8   LIG     1       9.417 -18.097   2.755  1.00  0.00      LIG  
ATOM   5330 H9   LIG     1       6.529 -14.786  -0.122  1.00  0.00      LIG  
ATOM   5331 H10  LIG     1       7.784 -15.231  -1.243  1.00  0.00      LIG  
ATOM   5332 H11  LIG     1       5.791 -18.369   2.784  1.00  0.00      LIG  
ATOM   5333 H12  LIG     1       6.782 -16.948   2.895  1.00  0.00      LIG  
ATOM   5334 H13  LIG     1       7.458 -18.534   3.299  1.00  0.00      LIG  
ATOM   5335 H14  LIG     1       6.465 -19.746  -1.657  1.00  0.00      LIG  
ATOM   5336 H15  LIG     1       5.131 -18.781  -2.305  1.00  0.00      LIG  
ATOM   5337 H16  LIG     1       8.780 -17.970  -1.235  1.00  0.00      LIG  
ATOM   5338 H17  LIG     1       9.907 -18.712  -0.116  1.00  0.00      LIG  
ATOM   5339 H18  LIG     1      10.130 -17.037  -0.592  1.00  0.00      LIG  
ATOM   5340 H19  LIG     1      10.421 -15.470   2.778  1.00  0.00      LIG  
ATOM   5341 H20  LIG     1       8.956 -15.989   3.647  1.00  0.00      LIG  
ATOM   5342 H21  LIG     1       3.393 -17.990   0.791  1.00  0.00      LIG  
ATOM   5343 H22  LIG     1       2.911 -19.276  -0.304  1.00  0.00      LIG  
ATOM   5344 H23  LIG     1       3.457 -17.759  -0.961  1.00  0.00      LIG  
ATOM   5345 H24  LIG     1       8.671 -13.589   3.118  1.00  0.00      LIG  
ATOM   5346 H25  LIG     1       4.636 -17.001  -1.703  1.00  0.00      LIG  
ATOM   5347 H26  LIG     1       3.618 -22.570  -1.140  1.00  0.00      LIG  
ATOM   5348 H27  LIG     1       3.052 -21.712   2.071  1.00  0.00      LIG  
ATOM   5349 H28  LIG     1       4.670 -22.417   2.257  1.00  0.00      LIG  
ATOM   5350 H29  LIG     1       3.504 -23.170   1.180  1.00  0.00      LIG  
ATOM   5351 H30  LIG     1       6.678 -13.065   0.917  1.00  0.00      LIG  
ATOM   5352 H31  LIG     1       6.935 -12.188   2.401  1.00  0.00      LIG  
ATOM   5353 H32  LIG     1       9.012 -12.917   0.170  1.00  0.00      LIG  
ATOM   5354 H33  LIG     1       9.168 -11.790   1.525  1.00  0.00      LIG  
ATOM   5355 H34  LIG     1      10.321 -13.123   1.348  1.00  0.00      LIG  
ATOM   5356 H35  LIG     1       5.904 -15.031   2.311  1.00  0.00      LIG  
ATOM   5357 H36  LIG     1       4.530 -12.389   2.975  1.00  0.00      LIG  
ATOM   5358 H37  LIG     1       6.711 -13.224   4.283  1.00  0.00      LIG  
ATOM   5359 H38  LIG     1       3.362 -12.845   1.059  1.00  0.00      LIG  
ATOM   5360 H39  LIG     1       2.404 -16.107   3.054  1.00  0.00      LIG  
ATOM   5361 H40  LIG     1       4.143 -16.194   2.907  1.00  0.00      LIG  
ATOM   5362 H41  LIG     1       3.169 -15.598   1.542  1.00  0.00      LIG  
ATOM   5363 H42  LIG     1       2.068 -12.459   3.293  1.00  0.00      LIG  
ATOM   5364 H43  LIG     1       1.797 -13.468   1.854  1.00  0.00      LIG  
ATOM   5365 H44  LIG     1       1.227 -13.996   3.449  1.00  0.00      LIG  
ATOM   5366 H45  LIG     1       4.482 -14.439   4.738  1.00  0.00      LIG  
TER
REMARK  Energy: 49.9771
REMARK  SimpleFitness: 49.9771
REMARK  FullFitness: -1157.4392
REMARK  InterFull: -29.6672
REMARK  IntraFull: 105.457
REMARK  solvFull: -1489.01
REMARK  surfFull: 255.781
REMARK  extraFull: 0.0
REMARK  deltaGcompsolvpol: -1489.01
REMARK  deltaGcompsolvnonpol: 255.781
REMARK  deltaGprotsolvpol: -1512.07
REMARK  deltaGprotsolvnonpol: 254.074
REMARK  deltaGligsolvpol: -11.9115
REMARK  deltaGligsolvnonpol: 15.3282
REMARK  deltaGvdw: -29.6672
REMARK  deltaGelec: 0.0
REMARK  deltaG: -5.944831
REMARK  Cluster: 3
REMARK  ClusterRank: 7
ATOM   5287 O    LIG     1       5.226 -16.254  -1.504  1.00  0.00      LIG  
ATOM   5288 O1   LIG     1       4.530 -21.127  -3.083  1.00  0.00      LIG  
ATOM   5289 O2   LIG     1       6.270 -14.068   4.085  1.00  0.00      LIG  
ATOM   5290 O3   LIG     1       4.245 -13.243   1.139  1.00  0.00      LIG  
ATOM   5291 O4   LIG     1       3.534 -14.265   4.589  1.00  0.00      LIG  
ATOM   5292 C    LIG     1       7.245 -18.182   1.144  1.00  0.00      LIG  
ATOM   5293 C1   LIG     1       6.009 -17.784   0.276  1.00  0.00      LIG  
ATOM   5294 C2   LIG     1       8.533 -17.339   0.865  1.00  0.00      LIG  
ATOM   5295 C3   LIG     1       5.084 -18.982  -0.149  1.00  0.00      LIG  
ATOM   5296 C4   LIG     1       7.603 -19.641   0.942  1.00  0.00      LIG  
ATOM   5297 C5   LIG     1       5.107 -20.130   0.872  1.00  0.00      LIG  
ATOM   5298 C6   LIG     1       6.373 -16.799  -0.863  1.00  0.00      LIG  
ATOM   5299 C7   LIG     1       8.121 -15.923   0.733  1.00  0.00      LIG  
ATOM   5300 C8   LIG     1       6.497 -20.589   1.302  1.00  0.00      LIG  
ATOM   5301 C9   LIG     1       9.534 -17.293   2.026  1.00  0.00      LIG  
ATOM   5302 C10  LIG     1       7.200 -15.600  -0.396  1.00  0.00      LIG  
ATOM   5303 C11  LIG     1       6.802 -18.000   2.608  1.00  0.00      LIG  
ATOM   5304 C12  LIG     1       5.401 -19.524  -1.551  1.00  0.00      LIG  
ATOM   5305 C13  LIG     1       8.582 -15.157   1.730  1.00  0.00      LIG  
ATOM   5306 C14  LIG     1       9.373 -17.786  -0.339  1.00  0.00      LIG  
ATOM   5307 C15  LIG     1       9.433 -15.926   2.665  1.00  0.00      LIG  
ATOM   5308 C16  LIG     1       3.636 -18.474  -0.158  1.00  0.00      LIG  
ATOM   5309 C17  LIG     1       4.350 -21.343   0.435  1.00  0.00      LIG  
ATOM   5310 C18  LIG     1       8.367 -13.712   2.076  1.00  0.00      LIG  
ATOM   5311 C19  LIG     1       4.647 -20.780  -1.917  1.00  0.00      LIG  
ATOM   5312 C20  LIG     1       4.147 -21.670  -0.847  1.00  0.00      LIG  
ATOM   5313 C21  LIG     1       3.868 -22.210   1.544  1.00  0.00      LIG  
ATOM   5314 C22  LIG     1       6.942 -13.188   1.968  1.00  0.00      LIG  
ATOM   5315 C23  LIG     1       9.272 -12.837   1.230  1.00  0.00      LIG  
ATOM   5316 C24  LIG     1       5.901 -14.015   2.709  1.00  0.00      LIG  
ATOM   5317 C25  LIG     1       4.510 -13.388   2.533  1.00  0.00      LIG  
ATOM   5318 C26  LIG     1       3.364 -14.184   3.178  1.00  0.00      LIG  
ATOM   5319 C27  LIG     1       3.270 -15.597   2.630  1.00  0.00      LIG  
ATOM   5320 C28  LIG     1       2.039 -13.488   2.920  1.00  0.00      LIG  
ATOM   5321 H    LIG     1       5.380 -17.182   0.939  1.00  0.00      LIG  
ATOM   5322 H1   LIG     1       8.483 -19.896   1.536  1.00  0.00      LIG  
ATOM   5323 H2   LIG     1       7.863 -19.835  -0.100  1.00  0.00      LIG  
ATOM   5324 H3   LIG     1       4.595 -19.756   1.763  1.00  0.00      LIG  
ATOM   5325 H4   LIG     1       6.929 -17.324  -1.641  1.00  0.00      LIG  
ATOM   5326 H5   LIG     1       6.491 -20.749   2.384  1.00  0.00      LIG  
ATOM   5327 H6   LIG     1       6.771 -21.553   0.867  1.00  0.00      LIG  
ATOM   5328 H7   LIG     1      10.553 -17.403   1.643  1.00  0.00      LIG  
ATOM   5329 H8   LIG     1       9.417 -18.097   2.755  1.00  0.00      LIG  
ATOM   5330 H9   LIG     1       6.529 -14.786  -0.122  1.00  0.00      LIG  
ATOM   5331 H10  LIG     1       7.784 -15.231  -1.243  1.00  0.00      LIG  
ATOM   5332 H11  LIG     1       5.791 -18.369   2.784  1.00  0.00      LIG  
ATOM   5333 H12  LIG     1       6.782 -16.948   2.895  1.00  0.00      LIG  
ATOM   5334 H13  LIG     1       7.458 -18.534   3.299  1.00  0.00      LIG  
ATOM   5335 H14  LIG     1       6.465 -19.746  -1.657  1.00  0.00      LIG  
ATOM   5336 H15  LIG     1       5.131 -18.781  -2.305  1.00  0.00      LIG  
ATOM   5337 H16  LIG     1       8.780 -17.970  -1.235  1.00  0.00      LIG  
ATOM   5338 H17  LIG     1       9.907 -18.712  -0.116  1.00  0.00      LIG  
ATOM   5339 H18  LIG     1      10.130 -17.037  -0.592  1.00  0.00      LIG  
ATOM   5340 H19  LIG     1      10.421 -15.470   2.778  1.00  0.00      LIG  
ATOM   5341 H20  LIG     1       8.956 -15.989   3.647  1.00  0.00      LIG  
ATOM   5342 H21  LIG     1       3.393 -17.990   0.791  1.00  0.00      LIG  
ATOM   5343 H22  LIG     1       2.911 -19.276  -0.304  1.00  0.00      LIG  
ATOM   5344 H23  LIG     1       3.457 -17.759  -0.961  1.00  0.00      LIG  
ATOM   5345 H24  LIG     1       8.671 -13.589   3.118  1.00  0.00      LIG  
ATOM   5346 H25  LIG     1       4.636 -17.001  -1.703  1.00  0.00      LIG  
ATOM   5347 H26  LIG     1       3.618 -22.570  -1.140  1.00  0.00      LIG  
ATOM   5348 H27  LIG     1       3.052 -21.712   2.071  1.00  0.00      LIG  
ATOM   5349 H28  LIG     1       4.670 -22.417   2.257  1.00  0.00      LIG  
ATOM   5350 H29  LIG     1       3.504 -23.170   1.180  1.00  0.00      LIG  
ATOM   5351 H30  LIG     1       6.678 -13.065   0.917  1.00  0.00      LIG  
ATOM   5352 H31  LIG     1       6.935 -12.188   2.401  1.00  0.00      LIG  
ATOM   5353 H32  LIG     1       9.012 -12.917   0.170  1.00  0.00      LIG  
ATOM   5354 H33  LIG     1       9.168 -11.790   1.525  1.00  0.00      LIG  
ATOM   5355 H34  LIG     1      10.321 -13.123   1.348  1.00  0.00      LIG  
ATOM   5356 H35  LIG     1       5.904 -15.031   2.311  1.00  0.00      LIG  
ATOM   5357 H36  LIG     1       4.530 -12.389   2.975  1.00  0.00      LIG  
ATOM   5358 H37  LIG     1       6.711 -13.224   4.283  1.00  0.00      LIG  
ATOM   5359 H38  LIG     1       3.362 -12.845   1.059  1.00  0.00      LIG  
ATOM   5360 H39  LIG     1       2.404 -16.107   3.054  1.00  0.00      LIG  
ATOM   5361 H40  LIG     1       4.143 -16.194   2.907  1.00  0.00      LIG  
ATOM   5362 H41  LIG     1       3.169 -15.598   1.542  1.00  0.00      LIG  
ATOM   5363 H42  LIG     1       2.068 -12.459   3.293  1.00  0.00      LIG  
ATOM   5364 H43  LIG     1       1.797 -13.468   1.854  1.00  0.00      LIG  
ATOM   5365 H44  LIG     1       1.227 -13.996   3.449  1.00  0.00      LIG  
ATOM   5366 H45  LIG     1       4.482 -14.439   4.738  1.00  0.00      LIG  
TER
REMARK  Energy: 48.1241
REMARK  SimpleFitness: 48.1241
REMARK  FullFitness: -1158.7214
REMARK  InterFull: -32.0865
REMARK  IntraFull: 105.96
REMARK  solvFull: -1488.63
REMARK  surfFull: 256.035
REMARK  extraFull: 0.0
REMARK  deltaGcompsolvpol: -1488.63
REMARK  deltaGcompsolvnonpol: 256.035
REMARK  deltaGprotsolvpol: -1512.07
REMARK  deltaGprotsolvnonpol: 254.074
REMARK  deltaGligsolvpol: -12.5651
REMARK  deltaGligsolvnonpol: 15.1214
REMARK  deltaGvdw: -32.0865
REMARK  deltaGelec: 0.0
REMARK  deltaG: -6.066848
REMARK  Cluster: 4
REMARK  ClusterRank: 0
ATOM   5287 O    LIG     1       2.082 -15.009   0.888  1.00  0.00      LIG  
ATOM   5288 O1   LIG     1       2.298 -16.928  -4.095  1.00  0.00      LIG  
ATOM   5289 O2   LIG     1       6.573 -13.588   3.700  1.00  0.00      LIG  
ATOM   5290 O3   LIG     1       9.234 -14.206   5.242  1.00  0.00      LIG  
ATOM   5291 O4   LIG     1       9.414 -16.736   3.499  1.00  0.00      LIG  
ATOM   5292 C    LIG     1       3.421 -18.597   1.263  1.00  0.00      LIG  
ATOM   5293 C1   LIG     1       2.451 -17.462   0.806  1.00  0.00      LIG  
ATOM   5294 C2   LIG     1       4.793 -18.100   1.816  1.00  0.00      LIG  
ATOM   5295 C3   LIG     1       1.735 -17.721  -0.559  1.00  0.00      LIG  
ATOM   5296 C4   LIG     1       3.695 -19.618   0.166  1.00  0.00      LIG  
ATOM   5297 C5   LIG     1       1.367 -19.204  -0.762  1.00  0.00      LIG  
ATOM   5298 C6   LIG     1       3.050 -16.045   1.001  1.00  0.00      LIG  
ATOM   5299 C7   LIG     1       4.589 -16.962   2.743  1.00  0.00      LIG  
ATOM   5300 C8   LIG     1       2.449 -20.225  -0.415  1.00  0.00      LIG  
ATOM   5301 C9   LIG     1       5.563 -19.094   2.702  1.00  0.00      LIG  
ATOM   5302 C10  LIG     1       3.659 -15.865   2.380  1.00  0.00      LIG  
ATOM   5303 C11  LIG     1       2.649 -19.330   2.361  1.00  0.00      LIG  
ATOM   5304 C12  LIG     1       2.548 -17.180  -1.742  1.00  0.00      LIG  
ATOM   5305 C13  LIG     1       5.323 -17.048   3.852  1.00  0.00      LIG  
ATOM   5306 C14  LIG     1       5.811 -17.705   0.735  1.00  0.00      LIG  
ATOM   5307 C15  LIG     1       6.108 -18.306   3.878  1.00  0.00      LIG  
ATOM   5308 C16  LIG     1       0.390 -16.978  -0.548  1.00  0.00      LIG  
ATOM   5309 C17  LIG     1       0.858 -19.497  -2.144  1.00  0.00      LIG  
ATOM   5310 C18  LIG     1       5.430 -16.023   4.945  1.00  0.00      LIG  
ATOM   5311 C19  LIG     1       1.986 -17.547  -3.089  1.00  0.00      LIG  
ATOM   5312 C20  LIG     1       1.140 -18.750  -3.220  1.00  0.00      LIG  
ATOM   5313 C21  LIG     1      -0.010 -20.703  -2.268  1.00  0.00      LIG  
ATOM   5314 C22  LIG     1       6.855 -15.504   5.073  1.00  0.00      LIG  
ATOM   5315 C23  LIG     1       5.019 -16.620   6.278  1.00  0.00      LIG  
ATOM   5316 C24  LIG     1       7.347 -14.776   3.819  1.00  0.00      LIG  
ATOM   5317 C25  LIG     1       8.837 -14.388   3.879  1.00  0.00      LIG  
ATOM   5318 C26  LIG     1       9.766 -15.393   3.178  1.00  0.00      LIG  
ATOM   5319 C27  LIG     1      11.214 -15.183   3.581  1.00  0.00      LIG  
ATOM   5320 C28  LIG     1       9.667 -15.244   1.671  1.00  0.00      LIG  
ATOM   5321 H    LIG     1       1.630 -17.471   1.527  1.00  0.00      LIG  
ATOM   5322 H1   LIG     1       4.317 -20.427   0.559  1.00  0.00      LIG  
ATOM   5323 H2   LIG     1       4.251 -19.175  -0.660  1.00  0.00      LIG  
ATOM   5324 H3   LIG     1       0.535 -19.400  -0.079  1.00  0.00      LIG  
ATOM   5325 H4   LIG     1       3.807 -15.836   0.245  1.00  0.00      LIG  
ATOM   5326 H5   LIG     1       2.030 -20.947   0.291  1.00  0.00      LIG  
ATOM   5327 H6   LIG     1       2.758 -20.823  -1.279  1.00  0.00      LIG  
ATOM   5328 H7   LIG     1       6.382 -19.571   2.156  1.00  0.00      LIG  
ATOM   5329 H8   LIG     1       4.963 -19.914   3.094  1.00  0.00      LIG  
ATOM   5330 H9   LIG     1       2.859 -15.819   3.125  1.00  0.00      LIG  
ATOM   5331 H10  LIG     1       4.174 -14.901   2.426  1.00  0.00      LIG  
ATOM   5332 H11  LIG     1       1.597 -19.470   2.100  1.00  0.00      LIG  
ATOM   5333 H12  LIG     1       2.675 -18.784   3.308  1.00  0.00      LIG  
ATOM   5334 H13  LIG     1       3.063 -20.326   2.522  1.00  0.00      LIG  
ATOM   5335 H14  LIG     1       3.578 -17.539  -1.714  1.00  0.00      LIG  
ATOM   5336 H15  LIG     1       2.573 -16.088  -1.705  1.00  0.00      LIG  
ATOM   5337 H16  LIG     1       5.376 -17.079  -0.045  1.00  0.00      LIG  
ATOM   5338 H17  LIG     1       6.222 -18.590   0.243  1.00  0.00      LIG  
ATOM   5339 H18  LIG     1       6.661 -17.160   1.158  1.00  0.00      LIG  
ATOM   5340 H19  LIG     1       7.172 -18.102   3.747  1.00  0.00      LIG  
ATOM   5341 H20  LIG     1       5.969 -18.862   4.808  1.00  0.00      LIG  
ATOM   5342 H21  LIG     1      -0.129 -17.133   0.401  1.00  0.00      LIG  
ATOM   5343 H22  LIG     1      -0.283 -17.312  -1.340  1.00  0.00      LIG  
ATOM   5344 H23  LIG     1       0.522 -15.906  -0.700  1.00  0.00      LIG  
ATOM   5345 H24  LIG     1       4.767 -15.176   4.744  1.00  0.00      LIG  
ATOM   5346 H25  LIG     1       1.607 -15.163   0.054  1.00  0.00      LIG  
ATOM   5347 H26  LIG     1       0.763 -18.994  -4.205  1.00  0.00      LIG  
ATOM   5348 H27  LIG     1      -0.826 -20.651  -1.542  1.00  0.00      LIG  
ATOM   5349 H28  LIG     1       0.568 -21.610  -2.075  1.00  0.00      LIG  
ATOM   5350 H29  LIG     1      -0.453 -20.793  -3.265  1.00  0.00      LIG  
ATOM   5351 H30  LIG     1       7.522 -16.334   5.306  1.00  0.00      LIG  
ATOM   5352 H31  LIG     1       6.874 -14.821   5.928  1.00  0.00      LIG  
ATOM   5353 H32  LIG     1       5.705 -17.414   6.589  1.00  0.00      LIG  
ATOM   5354 H33  LIG     1       5.034 -15.850   7.054  1.00  0.00      LIG  
ATOM   5355 H34  LIG     1       4.008 -17.035   6.228  1.00  0.00      LIG  
ATOM   5356 H35  LIG     1       7.146 -15.359   2.918  1.00  0.00      LIG  
ATOM   5357 H36  LIG     1       8.990 -13.420   3.395  1.00  0.00      LIG  
ATOM   5358 H37  LIG     1       6.994 -12.929   4.280  1.00  0.00      LIG  
ATOM   5359 H38  LIG     1       9.362 -15.097   5.615  1.00  0.00      LIG  
ATOM   5360 H39  LIG     1      11.864 -15.857   3.014  1.00  0.00      LIG  
ATOM   5361 H40  LIG     1      11.371 -15.415   4.638  1.00  0.00      LIG  
ATOM   5362 H41  LIG     1      11.525 -14.152   3.391  1.00  0.00      LIG  
ATOM   5363 H42  LIG     1       8.656 -15.456   1.314  1.00  0.00      LIG  
ATOM   5364 H43  LIG     1       9.946 -14.234   1.360  1.00  0.00      LIG  
ATOM   5365 H44  LIG     1      10.334 -15.954   1.174  1.00  0.00      LIG  
ATOM   5366 H45  LIG     1      10.017 -17.306   2.991  1.00  0.00      LIG  
TER
REMARK  Energy: 48.1241
REMARK  SimpleFitness: 48.1241
REMARK  FullFitness: -1158.7214
REMARK  InterFull: -32.0865
REMARK  IntraFull: 105.96
REMARK  solvFull: -1488.63
REMARK  surfFull: 256.035
REMARK  extraFull: 0.0
REMARK  deltaGcompsolvpol: -1488.63
REMARK  deltaGcompsolvnonpol: 256.035
REMARK  deltaGprotsolvpol: -1512.07
REMARK  deltaGprotsolvnonpol: 254.074
REMARK  deltaGligsolvpol: -12.5651
REMARK  deltaGligsolvnonpol: 15.1214
REMARK  deltaGvdw: -32.0865
REMARK  deltaGelec: 0.0
REMARK  deltaG: -6.066848
REMARK  Cluster: 4
REMARK  ClusterRank: 1
ATOM   5287 O    LIG     1       2.082 -15.009   0.888  1.00  0.00      LIG  
ATOM   5288 O1   LIG     1       2.298 -16.928  -4.095  1.00  0.00      LIG  
ATOM   5289 O2   LIG     1       6.573 -13.588   3.700  1.00  0.00      LIG  
ATOM   5290 O3   LIG     1       9.234 -14.206   5.242  1.00  0.00      LIG  
ATOM   5291 O4   LIG     1       9.414 -16.736   3.499  1.00  0.00      LIG  
ATOM   5292 C    LIG     1       3.421 -18.597   1.263  1.00  0.00      LIG  
ATOM   5293 C1   LIG     1       2.451 -17.462   0.806  1.00  0.00      LIG  
ATOM   5294 C2   LIG     1       4.793 -18.100   1.816  1.00  0.00      LIG  
ATOM   5295 C3   LIG     1       1.735 -17.721  -0.559  1.00  0.00      LIG  
ATOM   5296 C4   LIG     1       3.695 -19.618   0.166  1.00  0.00      LIG  
ATOM   5297 C5   LIG     1       1.367 -19.204  -0.762  1.00  0.00      LIG  
ATOM   5298 C6   LIG     1       3.050 -16.045   1.001  1.00  0.00      LIG  
ATOM   5299 C7   LIG     1       4.589 -16.962   2.743  1.00  0.00      LIG  
ATOM   5300 C8   LIG     1       2.449 -20.225  -0.415  1.00  0.00      LIG  
ATOM   5301 C9   LIG     1       5.563 -19.094   2.702  1.00  0.00      LIG  
ATOM   5302 C10  LIG     1       3.659 -15.865   2.380  1.00  0.00      LIG  
ATOM   5303 C11  LIG     1       2.649 -19.330   2.361  1.00  0.00      LIG  
ATOM   5304 C12  LIG     1       2.548 -17.180  -1.742  1.00  0.00      LIG  
ATOM   5305 C13  LIG     1       5.323 -17.048   3.852  1.00  0.00      LIG  
ATOM   5306 C14  LIG     1       5.811 -17.705   0.735  1.00  0.00      LIG  
ATOM   5307 C15  LIG     1       6.108 -18.306   3.878  1.00  0.00      LIG  
ATOM   5308 C16  LIG     1       0.390 -16.978  -0.548  1.00  0.00      LIG  
ATOM   5309 C17  LIG     1       0.858 -19.497  -2.144  1.00  0.00      LIG  
ATOM   5310 C18  LIG     1       5.430 -16.023   4.945  1.00  0.00      LIG  
ATOM   5311 C19  LIG     1       1.986 -17.547  -3.089  1.00  0.00      LIG  
ATOM   5312 C20  LIG     1       1.140 -18.750  -3.220  1.00  0.00      LIG  
ATOM   5313 C21  LIG     1      -0.010 -20.703  -2.268  1.00  0.00      LIG  
ATOM   5314 C22  LIG     1       6.855 -15.504   5.073  1.00  0.00      LIG  
ATOM   5315 C23  LIG     1       5.019 -16.620   6.278  1.00  0.00      LIG  
ATOM   5316 C24  LIG     1       7.347 -14.776   3.819  1.00  0.00      LIG  
ATOM   5317 C25  LIG     1       8.837 -14.388   3.879  1.00  0.00      LIG  
ATOM   5318 C26  LIG     1       9.766 -15.393   3.178  1.00  0.00      LIG  
ATOM   5319 C27  LIG     1      11.214 -15.183   3.581  1.00  0.00      LIG  
ATOM   5320 C28  LIG     1       9.667 -15.244   1.671  1.00  0.00      LIG  
ATOM   5321 H    LIG     1       1.630 -17.471   1.527  1.00  0.00      LIG  
ATOM   5322 H1   LIG     1       4.317 -20.427   0.559  1.00  0.00      LIG  
ATOM   5323 H2   LIG     1       4.251 -19.175  -0.660  1.00  0.00      LIG  
ATOM   5324 H3   LIG     1       0.535 -19.400  -0.079  1.00  0.00      LIG  
ATOM   5325 H4   LIG     1       3.807 -15.836   0.245  1.00  0.00      LIG  
ATOM   5326 H5   LIG     1       2.030 -20.947   0.291  1.00  0.00      LIG  
ATOM   5327 H6   LIG     1       2.758 -20.823  -1.279  1.00  0.00      LIG  
ATOM   5328 H7   LIG     1       6.382 -19.571   2.156  1.00  0.00      LIG  
ATOM   5329 H8   LIG     1       4.963 -19.914   3.094  1.00  0.00      LIG  
ATOM   5330 H9   LIG     1       2.859 -15.819   3.125  1.00  0.00      LIG  
ATOM   5331 H10  LIG     1       4.174 -14.901   2.426  1.00  0.00      LIG  
ATOM   5332 H11  LIG     1       1.597 -19.470   2.100  1.00  0.00      LIG  
ATOM   5333 H12  LIG     1       2.675 -18.784   3.308  1.00  0.00      LIG  
ATOM   5334 H13  LIG     1       3.063 -20.326   2.522  1.00  0.00      LIG  
ATOM   5335 H14  LIG     1       3.578 -17.539  -1.714  1.00  0.00      LIG  
ATOM   5336 H15  LIG     1       2.573 -16.088  -1.705  1.00  0.00      LIG  
ATOM   5337 H16  LIG     1       5.376 -17.079  -0.045  1.00  0.00      LIG  
ATOM   5338 H17  LIG     1       6.222 -18.590   0.243  1.00  0.00      LIG  
ATOM   5339 H18  LIG     1       6.661 -17.160   1.158  1.00  0.00      LIG  
ATOM   5340 H19  LIG     1       7.172 -18.102   3.747  1.00  0.00      LIG  
ATOM   5341 H20  LIG     1       5.969 -18.862   4.808  1.00  0.00      LIG  
ATOM   5342 H21  LIG     1      -0.129 -17.133   0.401  1.00  0.00      LIG  
ATOM   5343 H22  LIG     1      -0.283 -17.312  -1.340  1.00  0.00      LIG  
ATOM   5344 H23  LIG     1       0.522 -15.906  -0.700  1.00  0.00      LIG  
ATOM   5345 H24  LIG     1       4.767 -15.176   4.744  1.00  0.00      LIG  
ATOM   5346 H25  LIG     1       1.607 -15.163   0.054  1.00  0.00      LIG  
ATOM   5347 H26  LIG     1       0.763 -18.994  -4.205  1.00  0.00      LIG  
ATOM   5348 H27  LIG     1      -0.826 -20.651  -1.542  1.00  0.00      LIG  
ATOM   5349 H28  LIG     1       0.568 -21.610  -2.075  1.00  0.00      LIG  
ATOM   5350 H29  LIG     1      -0.453 -20.793  -3.265  1.00  0.00      LIG  
ATOM   5351 H30  LIG     1       7.522 -16.334   5.306  1.00  0.00      LIG  
ATOM   5352 H31  LIG     1       6.874 -14.821   5.928  1.00  0.00      LIG  
ATOM   5353 H32  LIG     1       5.705 -17.414   6.589  1.00  0.00      LIG  
ATOM   5354 H33  LIG     1       5.034 -15.850   7.054  1.00  0.00      LIG  
ATOM   5355 H34  LIG     1       4.008 -17.035   6.228  1.00  0.00      LIG  
ATOM   5356 H35  LIG     1       7.146 -15.359   2.918  1.00  0.00      LIG  
ATOM   5357 H36  LIG     1       8.990 -13.420   3.395  1.00  0.00      LIG  
ATOM   5358 H37  LIG     1       6.994 -12.929   4.280  1.00  0.00      LIG  
ATOM   5359 H38  LIG     1       9.362 -15.097   5.615  1.00  0.00      LIG  
ATOM   5360 H39  LIG     1      11.864 -15.857   3.014  1.00  0.00      LIG  
ATOM   5361 H40  LIG     1      11.371 -15.415   4.638  1.00  0.00      LIG  
ATOM   5362 H41  LIG     1      11.525 -14.152   3.391  1.00  0.00      LIG  
ATOM   5363 H42  LIG     1       8.656 -15.456   1.314  1.00  0.00      LIG  
ATOM   5364 H43  LIG     1       9.946 -14.234   1.360  1.00  0.00      LIG  
ATOM   5365 H44  LIG     1      10.334 -15.954   1.174  1.00  0.00      LIG  
ATOM   5366 H45  LIG     1      10.017 -17.306   2.991  1.00  0.00      LIG  
TER
REMARK  Energy: 49.5234
REMARK  SimpleFitness: 49.5234
REMARK  FullFitness: -1156.5366
REMARK  InterFull: -32.6056
REMARK  IntraFull: 106.443
REMARK  solvFull: -1486.59
REMARK  surfFull: 256.216
REMARK  extraFull: 0.0
REMARK  deltaGcompsolvpol: -1486.59
REMARK  deltaGcompsolvnonpol: 256.216
REMARK  deltaGprotsolvpol: -1512.07
REMARK  deltaGprotsolvnonpol: 254.074
REMARK  deltaGligsolvpol: -12.6767
REMARK  deltaGligsolvnonpol: 15.178
REMARK  deltaGvdw: -32.6056
REMARK  deltaGelec: 0.0
REMARK  deltaG: -5.9725065
REMARK  Cluster: 4
REMARK  ClusterRank: 2
ATOM   5287 O    LIG     1       2.203 -14.895   1.133  1.00  0.00      LIG  
ATOM   5288 O1   LIG     1       3.217 -16.588  -3.946  1.00  0.00      LIG  
ATOM   5289 O2   LIG     1       6.492 -13.517   4.180  1.00  0.00      LIG  
ATOM   5290 O3   LIG     1       9.254 -14.247   5.450  1.00  0.00      LIG  
ATOM   5291 O4   LIG     1       9.249 -16.696   3.558  1.00  0.00      LIG  
ATOM   5292 C    LIG     1       3.534 -18.491   1.402  1.00  0.00      LIG  
ATOM   5293 C1   LIG     1       2.623 -17.329   0.891  1.00  0.00      LIG  
ATOM   5294 C2   LIG     1       4.860 -18.023   2.076  1.00  0.00      LIG  
ATOM   5295 C3   LIG     1       2.107 -17.503  -0.574  1.00  0.00      LIG  
ATOM   5296 C4   LIG     1       3.885 -19.500   0.316  1.00  0.00      LIG  
ATOM   5297 C5   LIG     1       1.721 -18.963  -0.891  1.00  0.00      LIG  
ATOM   5298 C6   LIG     1       3.178 -15.924   1.253  1.00  0.00      LIG  
ATOM   5299 C7   LIG     1       4.591 -16.934   3.044  1.00  0.00      LIG  
ATOM   5300 C8   LIG     1       2.683 -20.044  -0.400  1.00  0.00      LIG  
ATOM   5301 C9   LIG     1       5.567 -19.060   2.962  1.00  0.00      LIG  
ATOM   5302 C10  LIG     1       3.655 -15.841   2.694  1.00  0.00      LIG  
ATOM   5303 C11  LIG     1       2.668 -19.242   2.414  1.00  0.00      LIG  
ATOM   5304 C12  LIG     1       3.102 -16.942  -1.597  1.00  0.00      LIG  
ATOM   5305 C13  LIG     1       5.298 -17.054   4.170  1.00  0.00      LIG  
ATOM   5306 C14  LIG     1       5.948 -17.573   1.088  1.00  0.00      LIG  
ATOM   5307 C15  LIG     1       6.087 -18.310   4.173  1.00  0.00      LIG  
ATOM   5308 C16  LIG     1       0.804 -16.709  -0.734  1.00  0.00      LIG  
ATOM   5309 C17  LIG     1       1.442 -19.196  -2.350  1.00  0.00      LIG  
ATOM   5310 C18  LIG     1       5.398 -16.051   5.283  1.00  0.00      LIG  
ATOM   5311 C19  LIG     1       2.742 -17.239  -3.027  1.00  0.00      LIG  
ATOM   5312 C20  LIG     1       1.910 -18.420  -3.335  1.00  0.00      LIG  
ATOM   5313 C21  LIG     1       0.584 -20.378  -2.659  1.00  0.00      LIG  
ATOM   5314 C22  LIG     1       6.825 -15.524   5.387  1.00  0.00      LIG  
ATOM   5315 C23  LIG     1       5.007 -16.676   6.610  1.00  0.00      LIG  
ATOM   5316 C24  LIG     1       7.247 -14.721   4.154  1.00  0.00      LIG  
ATOM   5317 C25  LIG     1       8.746 -14.365   4.118  1.00  0.00      LIG  
ATOM   5318 C26  LIG     1       9.598 -15.342   3.290  1.00  0.00      LIG  
ATOM   5319 C27  LIG     1      11.081 -15.178   3.580  1.00  0.00      LIG  
ATOM   5320 C28  LIG     1       9.373 -15.095   1.809  1.00  0.00      LIG  
ATOM   5321 H    LIG     1       1.707 -17.391   1.484  1.00  0.00      LIG  
ATOM   5322 H1   LIG     1       4.432 -20.341   0.752  1.00  0.00      LIG  
ATOM   5323 H2   LIG     1       4.542 -19.070  -0.439  1.00  0.00      LIG  
ATOM   5324 H3   LIG     1       0.776 -19.140  -0.369  1.00  0.00      LIG  
ATOM   5325 H4   LIG     1       4.000 -15.646   0.592  1.00  0.00      LIG  
ATOM   5326 H5   LIG     1       2.135 -20.724   0.259  1.00  0.00      LIG  
ATOM   5327 H6   LIG     1       3.055 -20.682  -1.210  1.00  0.00      LIG  
ATOM   5328 H7   LIG     1       6.391 -19.551   2.435  1.00  0.00      LIG  
ATOM   5329 H8   LIG     1       4.923 -19.863   3.318  1.00  0.00      LIG  
ATOM   5330 H9   LIG     1       2.790 -15.892   3.363  1.00  0.00      LIG  
ATOM   5331 H10  LIG     1       4.121 -14.866   2.869  1.00  0.00      LIG  
ATOM   5332 H11  LIG     1       1.640 -19.362   2.064  1.00  0.00      LIG  
ATOM   5333 H12  LIG     1       2.624 -18.723   3.374  1.00  0.00      LIG  
ATOM   5334 H13  LIG     1       3.059 -20.247   2.582  1.00  0.00      LIG  
ATOM   5335 H14  LIG     1       4.108 -17.331  -1.432  1.00  0.00      LIG  
ATOM   5336 H15  LIG     1       3.146 -15.854  -1.509  1.00  0.00      LIG  
ATOM   5337 H16  LIG     1       5.567 -16.904   0.316  1.00  0.00      LIG  
ATOM   5338 H17  LIG     1       6.396 -18.430   0.579  1.00  0.00      LIG  
ATOM   5339 H18  LIG     1       6.765 -17.050   1.597  1.00  0.00      LIG  
ATOM   5340 H19  LIG     1       7.153 -18.099   4.067  1.00  0.00      LIG  
ATOM   5341 H20  LIG     1       5.932 -18.896   5.082  1.00  0.00      LIG  
ATOM   5342 H21  LIG     1       0.153 -16.855   0.132  1.00  0.00      LIG  
ATOM   5343 H22  LIG     1       0.235 -17.009  -1.616  1.00  0.00      LIG  
ATOM   5344 H23  LIG     1       0.998 -15.641  -0.846  1.00  0.00      LIG  
ATOM   5345 H24  LIG     1       4.725 -15.207   5.105  1.00  0.00      LIG  
ATOM   5346 H25  LIG     1       1.857 -14.944   0.225  1.00  0.00      LIG  
ATOM   5347 H26  LIG     1       1.694 -18.618  -4.378  1.00  0.00      LIG  
ATOM   5348 H27  LIG     1      -0.369 -20.294  -2.130  1.00  0.00      LIG  
ATOM   5349 H28  LIG     1       1.073 -21.304  -2.344  1.00  0.00      LIG  
ATOM   5350 H29  LIG     1       0.369 -20.462  -3.729  1.00  0.00      LIG  
ATOM   5351 H30  LIG     1       7.503 -16.363   5.526  1.00  0.00      LIG  
ATOM   5352 H31  LIG     1       6.891 -14.895   6.280  1.00  0.00      LIG  
ATOM   5353 H32  LIG     1       5.713 -17.456   6.909  1.00  0.00      LIG  
ATOM   5354 H33  LIG     1       5.005 -15.916   7.396  1.00  0.00      LIG  
ATOM   5355 H34  LIG     1       4.005 -17.114   6.561  1.00  0.00      LIG  
ATOM   5356 H35  LIG     1       6.969 -15.234   3.232  1.00  0.00      LIG  
ATOM   5357 H36  LIG     1       8.880 -13.380   3.665  1.00  0.00      LIG  
ATOM   5358 H37  LIG     1       7.074 -12.841   4.571  1.00  0.00      LIG  
ATOM   5359 H38  LIG     1       9.378 -15.154   5.785  1.00  0.00      LIG  
ATOM   5360 H39  LIG     1      11.671 -15.819   2.919  1.00  0.00      LIG  
ATOM   5361 H40  LIG     1      11.322 -15.482   4.602  1.00  0.00      LIG  
ATOM   5362 H41  LIG     1      11.395 -14.142   3.431  1.00  0.00      LIG  
ATOM   5363 H42  LIG     1       8.338 -15.301   1.524  1.00  0.00      LIG  
ATOM   5364 H43  LIG     1       9.613 -14.061   1.546  1.00  0.00      LIG  
ATOM   5365 H44  LIG     1      10.004 -15.758   1.211  1.00  0.00      LIG  
ATOM   5366 H45  LIG     1       9.844 -17.248   3.020  1.00  0.00      LIG  
TER
REMARK  Energy: 49.5234
REMARK  SimpleFitness: 49.5234
REMARK  FullFitness: -1156.5366
REMARK  InterFull: -32.6056
REMARK  IntraFull: 106.443
REMARK  solvFull: -1486.59
REMARK  surfFull: 256.216
REMARK  extraFull: 0.0
REMARK  deltaGcompsolvpol: -1486.59
REMARK  deltaGcompsolvnonpol: 256.216
REMARK  deltaGprotsolvpol: -1512.07
REMARK  deltaGprotsolvnonpol: 254.074
REMARK  deltaGligsolvpol: -12.6767
REMARK  deltaGligsolvnonpol: 15.178
REMARK  deltaGvdw: -32.6056
REMARK  deltaGelec: 0.0
REMARK  deltaG: -5.9725065
REMARK  Cluster: 4
REMARK  ClusterRank: 3
ATOM   5287 O    LIG     1       2.203 -14.895   1.133  1.00  0.00      LIG  
ATOM   5288 O1   LIG     1       3.217 -16.588  -3.946  1.00  0.00      LIG  
ATOM   5289 O2   LIG     1       6.492 -13.517   4.180  1.00  0.00      LIG  
ATOM   5290 O3   LIG     1       9.254 -14.247   5.450  1.00  0.00      LIG  
ATOM   5291 O4   LIG     1       9.249 -16.696   3.558  1.00  0.00      LIG  
ATOM   5292 C    LIG     1       3.534 -18.491   1.402  1.00  0.00      LIG  
ATOM   5293 C1   LIG     1       2.623 -17.329   0.891  1.00  0.00      LIG  
ATOM   5294 C2   LIG     1       4.860 -18.023   2.076  1.00  0.00      LIG  
ATOM   5295 C3   LIG     1       2.107 -17.503  -0.574  1.00  0.00      LIG  
ATOM   5296 C4   LIG     1       3.885 -19.500   0.316  1.00  0.00      LIG  
ATOM   5297 C5   LIG     1       1.721 -18.963  -0.891  1.00  0.00      LIG  
ATOM   5298 C6   LIG     1       3.178 -15.924   1.253  1.00  0.00      LIG  
ATOM   5299 C7   LIG     1       4.591 -16.934   3.044  1.00  0.00      LIG  
ATOM   5300 C8   LIG     1       2.683 -20.044  -0.400  1.00  0.00      LIG  
ATOM   5301 C9   LIG     1       5.567 -19.060   2.962  1.00  0.00      LIG  
ATOM   5302 C10  LIG     1       3.655 -15.841   2.694  1.00  0.00      LIG  
ATOM   5303 C11  LIG     1       2.668 -19.242   2.414  1.00  0.00      LIG  
ATOM   5304 C12  LIG     1       3.102 -16.942  -1.597  1.00  0.00      LIG  
ATOM   5305 C13  LIG     1       5.298 -17.054   4.170  1.00  0.00      LIG  
ATOM   5306 C14  LIG     1       5.948 -17.573   1.088  1.00  0.00      LIG  
ATOM   5307 C15  LIG     1       6.087 -18.310   4.173  1.00  0.00      LIG  
ATOM   5308 C16  LIG     1       0.804 -16.709  -0.734  1.00  0.00      LIG  
ATOM   5309 C17  LIG     1       1.442 -19.196  -2.350  1.00  0.00      LIG  
ATOM   5310 C18  LIG     1       5.398 -16.051   5.283  1.00  0.00      LIG  
ATOM   5311 C19  LIG     1       2.742 -17.239  -3.027  1.00  0.00      LIG  
ATOM   5312 C20  LIG     1       1.910 -18.420  -3.335  1.00  0.00      LIG  
ATOM   5313 C21  LIG     1       0.584 -20.378  -2.659  1.00  0.00      LIG  
ATOM   5314 C22  LIG     1       6.825 -15.524   5.387  1.00  0.00      LIG  
ATOM   5315 C23  LIG     1       5.007 -16.676   6.610  1.00  0.00      LIG  
ATOM   5316 C24  LIG     1       7.247 -14.721   4.154  1.00  0.00      LIG  
ATOM   5317 C25  LIG     1       8.746 -14.365   4.118  1.00  0.00      LIG  
ATOM   5318 C26  LIG     1       9.598 -15.342   3.290  1.00  0.00      LIG  
ATOM   5319 C27  LIG     1      11.081 -15.178   3.580  1.00  0.00      LIG  
ATOM   5320 C28  LIG     1       9.373 -15.095   1.809  1.00  0.00      LIG  
ATOM   5321 H    LIG     1       1.707 -17.391   1.484  1.00  0.00      LIG  
ATOM   5322 H1   LIG     1       4.432 -20.341   0.752  1.00  0.00      LIG  
ATOM   5323 H2   LIG     1       4.542 -19.070  -0.439  1.00  0.00      LIG  
ATOM   5324 H3   LIG     1       0.776 -19.140  -0.369  1.00  0.00      LIG  
ATOM   5325 H4   LIG     1       4.000 -15.646   0.592  1.00  0.00      LIG  
ATOM   5326 H5   LIG     1       2.135 -20.724   0.259  1.00  0.00      LIG  
ATOM   5327 H6   LIG     1       3.055 -20.682  -1.210  1.00  0.00      LIG  
ATOM   5328 H7   LIG     1       6.391 -19.551   2.435  1.00  0.00      LIG  
ATOM   5329 H8   LIG     1       4.923 -19.863   3.318  1.00  0.00      LIG  
ATOM   5330 H9   LIG     1       2.790 -15.892   3.363  1.00  0.00      LIG  
ATOM   5331 H10  LIG     1       4.121 -14.866   2.869  1.00  0.00      LIG  
ATOM   5332 H11  LIG     1       1.640 -19.362   2.064  1.00  0.00      LIG  
ATOM   5333 H12  LIG     1       2.624 -18.723   3.374  1.00  0.00      LIG  
ATOM   5334 H13  LIG     1       3.059 -20.247   2.582  1.00  0.00      LIG  
ATOM   5335 H14  LIG     1       4.108 -17.331  -1.432  1.00  0.00      LIG  
ATOM   5336 H15  LIG     1       3.146 -15.854  -1.509  1.00  0.00      LIG  
ATOM   5337 H16  LIG     1       5.567 -16.904   0.316  1.00  0.00      LIG  
ATOM   5338 H17  LIG     1       6.396 -18.430   0.579  1.00  0.00      LIG  
ATOM   5339 H18  LIG     1       6.765 -17.050   1.597  1.00  0.00      LIG  
ATOM   5340 H19  LIG     1       7.153 -18.099   4.067  1.00  0.00      LIG  
ATOM   5341 H20  LIG     1       5.932 -18.896   5.082  1.00  0.00      LIG  
ATOM   5342 H21  LIG     1       0.153 -16.855   0.132  1.00  0.00      LIG  
ATOM   5343 H22  LIG     1       0.235 -17.009  -1.616  1.00  0.00      LIG  
ATOM   5344 H23  LIG     1       0.998 -15.641  -0.846  1.00  0.00      LIG  
ATOM   5345 H24  LIG     1       4.725 -15.207   5.105  1.00  0.00      LIG  
ATOM   5346 H25  LIG     1       1.857 -14.944   0.225  1.00  0.00      LIG  
ATOM   5347 H26  LIG     1       1.694 -18.618  -4.378  1.00  0.00      LIG  
ATOM   5348 H27  LIG     1      -0.369 -20.294  -2.130  1.00  0.00      LIG  
ATOM   5349 H28  LIG     1       1.073 -21.304  -2.344  1.00  0.00      LIG  
ATOM   5350 H29  LIG     1       0.369 -20.462  -3.729  1.00  0.00      LIG  
ATOM   5351 H30  LIG     1       7.503 -16.363   5.526  1.00  0.00      LIG  
ATOM   5352 H31  LIG     1       6.891 -14.895   6.280  1.00  0.00      LIG  
ATOM   5353 H32  LIG     1       5.713 -17.456   6.909  1.00  0.00      LIG  
ATOM   5354 H33  LIG     1       5.005 -15.916   7.396  1.00  0.00      LIG  
ATOM   5355 H34  LIG     1       4.005 -17.114   6.561  1.00  0.00      LIG  
ATOM   5356 H35  LIG     1       6.969 -15.234   3.232  1.00  0.00      LIG  
ATOM   5357 H36  LIG     1       8.880 -13.380   3.665  1.00  0.00      LIG  
ATOM   5358 H37  LIG     1       7.074 -12.841   4.571  1.00  0.00      LIG  
ATOM   5359 H38  LIG     1       9.378 -15.154   5.785  1.00  0.00      LIG  
ATOM   5360 H39  LIG     1      11.671 -15.819   2.919  1.00  0.00      LIG  
ATOM   5361 H40  LIG     1      11.322 -15.482   4.602  1.00  0.00      LIG  
ATOM   5362 H41  LIG     1      11.395 -14.142   3.431  1.00  0.00      LIG  
ATOM   5363 H42  LIG     1       8.338 -15.301   1.524  1.00  0.00      LIG  
ATOM   5364 H43  LIG     1       9.613 -14.061   1.546  1.00  0.00      LIG  
ATOM   5365 H44  LIG     1      10.004 -15.758   1.211  1.00  0.00      LIG  
ATOM   5366 H45  LIG     1       9.844 -17.248   3.020  1.00  0.00      LIG  
TER
REMARK  Energy: 51.6997
REMARK  SimpleFitness: 51.6997
REMARK  FullFitness: -1154.0007
REMARK  InterFull: -31.4067
REMARK  IntraFull: 108.537
REMARK  solvFull: -1486.92
REMARK  surfFull: 255.789
REMARK  extraFull: 0.0
REMARK  deltaGcompsolvpol: -1486.92
REMARK  deltaGcompsolvnonpol: 255.789
REMARK  deltaGprotsolvpol: -1512.07
REMARK  deltaGprotsolvnonpol: 254.074
REMARK  deltaGligsolvpol: -12.5436
REMARK  deltaGligsolvnonpol: 15.0328
REMARK  deltaGvdw: -31.4067
REMARK  deltaGelec: 0.0
REMARK  deltaG: -5.9140954
REMARK  Cluster: 4
REMARK  ClusterRank: 4
ATOM   5287 O    LIG     1       2.337 -14.765   0.908  1.00  0.00      LIG  
ATOM   5288 O1   LIG     1       2.399 -16.879  -3.981  1.00  0.00      LIG  
ATOM   5289 O2   LIG     1       7.144 -13.714   3.235  1.00  0.00      LIG  
ATOM   5290 O3   LIG     1       9.644 -14.253   5.555  1.00  0.00      LIG  
ATOM   5291 O4   LIG     1      10.264 -16.362   3.525  1.00  0.00      LIG  
ATOM   5292 C    LIG     1       3.650 -18.349   1.411  1.00  0.00      LIG  
ATOM   5293 C1   LIG     1       2.677 -17.225   0.926  1.00  0.00      LIG  
ATOM   5294 C2   LIG     1       5.057 -17.840   1.873  1.00  0.00      LIG  
ATOM   5295 C3   LIG     1       1.920 -17.533  -0.407  1.00  0.00      LIG  
ATOM   5296 C4   LIG     1       3.852 -19.440   0.366  1.00  0.00      LIG  
ATOM   5297 C5   LIG     1       1.512 -19.014  -0.535  1.00  0.00      LIG  
ATOM   5298 C6   LIG     1       3.299 -15.807   1.030  1.00  0.00      LIG  
ATOM   5299 C7   LIG     1       4.902 -16.651   2.745  1.00  0.00      LIG  
ATOM   5300 C8   LIG     1       2.570 -20.044  -0.140  1.00  0.00      LIG  
ATOM   5301 C9   LIG     1       5.858 -18.791   2.782  1.00  0.00      LIG  
ATOM   5302 C10  LIG     1       3.959 -15.569   2.374  1.00  0.00      LIG  
ATOM   5303 C11  LIG     1       2.919 -19.001   2.588  1.00  0.00      LIG  
ATOM   5304 C12  LIG     1       2.716 -17.062  -1.631  1.00  0.00      LIG  
ATOM   5305 C13  LIG     1       5.638 -16.701   3.854  1.00  0.00      LIG  
ATOM   5306 C14  LIG     1       6.026 -17.523   0.726  1.00  0.00      LIG  
ATOM   5307 C15  LIG     1       6.405 -17.967   3.935  1.00  0.00      LIG  
ATOM   5308 C16  LIG     1       0.590 -16.765  -0.399  1.00  0.00      LIG  
ATOM   5309 C17  LIG     1       0.978 -19.355  -1.900  1.00  0.00      LIG  
ATOM   5310 C18  LIG     1       5.712 -15.645   4.923  1.00  0.00      LIG  
ATOM   5311 C19  LIG     1       2.108 -17.461  -2.947  1.00  0.00      LIG  
ATOM   5312 C20  LIG     1       1.247 -18.657  -3.011  1.00  0.00      LIG  
ATOM   5313 C21  LIG     1       0.079 -20.542  -1.968  1.00  0.00      LIG  
ATOM   5314 C22  LIG     1       7.127 -15.128   5.163  1.00  0.00      LIG  
ATOM   5315 C23  LIG     1       5.173 -16.209   6.226  1.00  0.00      LIG  
ATOM   5316 C24  LIG     1       7.891 -14.727   3.898  1.00  0.00      LIG  
ATOM   5317 C25  LIG     1       9.322 -14.204   4.162  1.00  0.00      LIG  
ATOM   5318 C26  LIG     1      10.387 -14.952   3.348  1.00  0.00      LIG  
ATOM   5319 C27  LIG     1      11.786 -14.547   3.779  1.00  0.00      LIG  
ATOM   5320 C28  LIG     1      10.235 -14.649   1.868  1.00  0.00      LIG  
ATOM   5321 H    LIG     1       1.875 -17.195   1.668  1.00  0.00      LIG  
ATOM   5322 H1   LIG     1       4.468 -20.242   0.783  1.00  0.00      LIG  
ATOM   5323 H2   LIG     1       4.391 -19.064  -0.503  1.00  0.00      LIG  
ATOM   5324 H3   LIG     1       0.681 -19.153   0.162  1.00  0.00      LIG  
ATOM   5325 H4   LIG     1       4.030 -15.643   0.237  1.00  0.00      LIG  
ATOM   5326 H5   LIG     1       2.146 -20.698   0.628  1.00  0.00      LIG  
ATOM   5327 H6   LIG     1       2.832 -20.715  -0.964  1.00  0.00      LIG  
ATOM   5328 H7   LIG     1       6.682 -19.265   2.241  1.00  0.00      LIG  
ATOM   5329 H8   LIG     1       5.280 -19.617   3.195  1.00  0.00      LIG  
ATOM   5330 H9   LIG     1       3.187 -15.491   3.147  1.00  0.00      LIG  
ATOM   5331 H10  LIG     1       4.476 -14.605   2.357  1.00  0.00      LIG  
ATOM   5332 H11  LIG     1       1.862 -19.168   2.367  1.00  0.00      LIG  
ATOM   5333 H12  LIG     1       2.964 -18.379   3.486  1.00  0.00      LIG  
ATOM   5334 H13  LIG     1       3.345 -19.978   2.822  1.00  0.00      LIG  
ATOM   5335 H14  LIG     1       3.736 -17.449  -1.615  1.00  0.00      LIG  
ATOM   5336 H15  LIG     1       2.771 -15.971  -1.639  1.00  0.00      LIG  
ATOM   5337 H16  LIG     1       5.564 -16.928  -0.062  1.00  0.00      LIG  
ATOM   5338 H17  LIG     1       6.396 -18.441   0.262  1.00  0.00      LIG  
ATOM   5339 H18  LIG     1       6.905 -16.975   1.083  1.00  0.00      LIG  
ATOM   5340 H19  LIG     1       7.476 -17.782   3.810  1.00  0.00      LIG  
ATOM   5341 H20  LIG     1       6.246 -18.486   4.884  1.00  0.00      LIG  
ATOM   5342 H21  LIG     1       0.095 -16.859   0.571  1.00  0.00      LIG  
ATOM   5343 H22  LIG     1      -0.111 -17.127  -1.153  1.00  0.00      LIG  
ATOM   5344 H23  LIG     1       0.738 -15.705  -0.612  1.00  0.00      LIG  
ATOM   5345 H24  LIG     1       5.091 -14.786   4.654  1.00  0.00      LIG  
ATOM   5346 H25  LIG     1       1.837 -14.944   0.094  1.00  0.00      LIG  
ATOM   5347 H26  LIG     1       0.841 -18.931  -3.977  1.00  0.00      LIG  
ATOM   5348 H27  LIG     1      -0.667 -20.495  -1.169  1.00  0.00      LIG  
ATOM   5349 H28  LIG     1       0.658 -21.461  -1.853  1.00  0.00      LIG  
ATOM   5350 H29  LIG     1      -0.458 -20.600  -2.920  1.00  0.00      LIG  
ATOM   5351 H30  LIG     1       7.678 -15.895   5.700  1.00  0.00      LIG  
ATOM   5352 H31  LIG     1       7.051 -14.262   5.827  1.00  0.00      LIG  
ATOM   5353 H32  LIG     1       5.770 -17.056   6.575  1.00  0.00      LIG  
ATOM   5354 H33  LIG     1       5.204 -15.450   7.010  1.00  0.00      LIG  
ATOM   5355 H34  LIG     1       4.137 -16.542   6.114  1.00  0.00      LIG  
ATOM   5356 H35  LIG     1       7.929 -15.570   3.206  1.00  0.00      LIG  
ATOM   5357 H36  LIG     1       9.402 -13.154   3.877  1.00  0.00      LIG  
ATOM   5358 H37  LIG     1       7.251 -12.903   3.763  1.00  0.00      LIG  
ATOM   5359 H38  LIG     1       9.754 -15.195   5.784  1.00  0.00      LIG  
ATOM   5360 H39  LIG     1      12.535 -15.018   3.136  1.00  0.00      LIG  
ATOM   5361 H40  LIG     1      12.000 -14.874   4.801  1.00  0.00      LIG  
ATOM   5362 H41  LIG     1      11.910 -13.462   3.720  1.00  0.00      LIG  
ATOM   5363 H42  LIG     1       9.287 -15.028   1.476  1.00  0.00      LIG  
ATOM   5364 H43  LIG     1      10.287 -13.572   1.686  1.00  0.00      LIG  
ATOM   5365 H44  LIG     1      11.030 -15.135   1.296  1.00  0.00      LIG  
ATOM   5366 H45  LIG     1      10.933 -16.773   2.951  1.00  0.00      LIG  
TER
REMARK  Energy: 51.6997
REMARK  SimpleFitness: 51.6997
REMARK  FullFitness: -1154.0007
REMARK  InterFull: -31.4067
REMARK  IntraFull: 108.537
REMARK  solvFull: -1486.92
REMARK  surfFull: 255.789
REMARK  extraFull: 0.0
REMARK  deltaGcompsolvpol: -1486.92
REMARK  deltaGcompsolvnonpol: 255.789
REMARK  deltaGprotsolvpol: -1512.07
REMARK  deltaGprotsolvnonpol: 254.074
REMARK  deltaGligsolvpol: -12.5436
REMARK  deltaGligsolvnonpol: 15.0328
REMARK  deltaGvdw: -31.4067
REMARK  deltaGelec: 0.0
REMARK  deltaG: -5.9140954
REMARK  Cluster: 4
REMARK  ClusterRank: 5
ATOM   5287 O    LIG     1       2.337 -14.765   0.908  1.00  0.00      LIG  
ATOM   5288 O1   LIG     1       2.399 -16.879  -3.981  1.00  0.00      LIG  
ATOM   5289 O2   LIG     1       7.144 -13.714   3.235  1.00  0.00      LIG  
ATOM   5290 O3   LIG     1       9.644 -14.253   5.555  1.00  0.00      LIG  
ATOM   5291 O4   LIG     1      10.264 -16.362   3.525  1.00  0.00      LIG  
ATOM   5292 C    LIG     1       3.650 -18.349   1.411  1.00  0.00      LIG  
ATOM   5293 C1   LIG     1       2.677 -17.225   0.926  1.00  0.00      LIG  
ATOM   5294 C2   LIG     1       5.057 -17.840   1.873  1.00  0.00      LIG  
ATOM   5295 C3   LIG     1       1.920 -17.533  -0.407  1.00  0.00      LIG  
ATOM   5296 C4   LIG     1       3.852 -19.440   0.366  1.00  0.00      LIG  
ATOM   5297 C5   LIG     1       1.512 -19.014  -0.535  1.00  0.00      LIG  
ATOM   5298 C6   LIG     1       3.299 -15.807   1.030  1.00  0.00      LIG  
ATOM   5299 C7   LIG     1       4.902 -16.651   2.745  1.00  0.00      LIG  
ATOM   5300 C8   LIG     1       2.570 -20.044  -0.140  1.00  0.00      LIG  
ATOM   5301 C9   LIG     1       5.858 -18.791   2.782  1.00  0.00      LIG  
ATOM   5302 C10  LIG     1       3.959 -15.569   2.374  1.00  0.00      LIG  
ATOM   5303 C11  LIG     1       2.919 -19.001   2.588  1.00  0.00      LIG  
ATOM   5304 C12  LIG     1       2.716 -17.062  -1.631  1.00  0.00      LIG  
ATOM   5305 C13  LIG     1       5.638 -16.701   3.854  1.00  0.00      LIG  
ATOM   5306 C14  LIG     1       6.026 -17.523   0.726  1.00  0.00      LIG  
ATOM   5307 C15  LIG     1       6.405 -17.967   3.935  1.00  0.00      LIG  
ATOM   5308 C16  LIG     1       0.590 -16.765  -0.399  1.00  0.00      LIG  
ATOM   5309 C17  LIG     1       0.978 -19.355  -1.900  1.00  0.00      LIG  
ATOM   5310 C18  LIG     1       5.712 -15.645   4.923  1.00  0.00      LIG  
ATOM   5311 C19  LIG     1       2.108 -17.461  -2.947  1.00  0.00      LIG  
ATOM   5312 C20  LIG     1       1.247 -18.657  -3.011  1.00  0.00      LIG  
ATOM   5313 C21  LIG     1       0.079 -20.542  -1.968  1.00  0.00      LIG  
ATOM   5314 C22  LIG     1       7.127 -15.128   5.163  1.00  0.00      LIG  
ATOM   5315 C23  LIG     1       5.173 -16.209   6.226  1.00  0.00      LIG  
ATOM   5316 C24  LIG     1       7.891 -14.727   3.898  1.00  0.00      LIG  
ATOM   5317 C25  LIG     1       9.322 -14.204   4.162  1.00  0.00      LIG  
ATOM   5318 C26  LIG     1      10.387 -14.952   3.348  1.00  0.00      LIG  
ATOM   5319 C27  LIG     1      11.786 -14.547   3.779  1.00  0.00      LIG  
ATOM   5320 C28  LIG     1      10.235 -14.649   1.868  1.00  0.00      LIG  
ATOM   5321 H    LIG     1       1.875 -17.195   1.668  1.00  0.00      LIG  
ATOM   5322 H1   LIG     1       4.468 -20.242   0.783  1.00  0.00      LIG  
ATOM   5323 H2   LIG     1       4.391 -19.064  -0.503  1.00  0.00      LIG  
ATOM   5324 H3   LIG     1       0.681 -19.153   0.162  1.00  0.00      LIG  
ATOM   5325 H4   LIG     1       4.030 -15.643   0.237  1.00  0.00      LIG  
ATOM   5326 H5   LIG     1       2.146 -20.698   0.628  1.00  0.00      LIG  
ATOM   5327 H6   LIG     1       2.832 -20.715  -0.964  1.00  0.00      LIG  
ATOM   5328 H7   LIG     1       6.682 -19.265   2.241  1.00  0.00      LIG  
ATOM   5329 H8   LIG     1       5.280 -19.617   3.195  1.00  0.00      LIG  
ATOM   5330 H9   LIG     1       3.187 -15.491   3.147  1.00  0.00      LIG  
ATOM   5331 H10  LIG     1       4.476 -14.605   2.357  1.00  0.00      LIG  
ATOM   5332 H11  LIG     1       1.862 -19.168   2.367  1.00  0.00      LIG  
ATOM   5333 H12  LIG     1       2.964 -18.379   3.486  1.00  0.00      LIG  
ATOM   5334 H13  LIG     1       3.345 -19.978   2.822  1.00  0.00      LIG  
ATOM   5335 H14  LIG     1       3.736 -17.449  -1.615  1.00  0.00      LIG  
ATOM   5336 H15  LIG     1       2.771 -15.971  -1.639  1.00  0.00      LIG  
ATOM   5337 H16  LIG     1       5.564 -16.928  -0.062  1.00  0.00      LIG  
ATOM   5338 H17  LIG     1       6.396 -18.441   0.262  1.00  0.00      LIG  
ATOM   5339 H18  LIG     1       6.905 -16.975   1.083  1.00  0.00      LIG  
ATOM   5340 H19  LIG     1       7.476 -17.782   3.810  1.00  0.00      LIG  
ATOM   5341 H20  LIG     1       6.246 -18.486   4.884  1.00  0.00      LIG  
ATOM   5342 H21  LIG     1       0.095 -16.859   0.571  1.00  0.00      LIG  
ATOM   5343 H22  LIG     1      -0.111 -17.127  -1.153  1.00  0.00      LIG  
ATOM   5344 H23  LIG     1       0.738 -15.705  -0.612  1.00  0.00      LIG  
ATOM   5345 H24  LIG     1       5.091 -14.786   4.654  1.00  0.00      LIG  
ATOM   5346 H25  LIG     1       1.837 -14.944   0.094  1.00  0.00      LIG  
ATOM   5347 H26  LIG     1       0.841 -18.931  -3.977  1.00  0.00      LIG  
ATOM   5348 H27  LIG     1      -0.667 -20.495  -1.169  1.00  0.00      LIG  
ATOM   5349 H28  LIG     1       0.658 -21.461  -1.853  1.00  0.00      LIG  
ATOM   5350 H29  LIG     1      -0.458 -20.600  -2.920  1.00  0.00      LIG  
ATOM   5351 H30  LIG     1       7.678 -15.895   5.700  1.00  0.00      LIG  
ATOM   5352 H31  LIG     1       7.051 -14.262   5.827  1.00  0.00      LIG  
ATOM   5353 H32  LIG     1       5.770 -17.056   6.575  1.00  0.00      LIG  
ATOM   5354 H33  LIG     1       5.204 -15.450   7.010  1.00  0.00      LIG  
ATOM   5355 H34  LIG     1       4.137 -16.542   6.114  1.00  0.00      LIG  
ATOM   5356 H35  LIG     1       7.929 -15.570   3.206  1.00  0.00      LIG  
ATOM   5357 H36  LIG     1       9.402 -13.154   3.877  1.00  0.00      LIG  
ATOM   5358 H37  LIG     1       7.251 -12.903   3.763  1.00  0.00      LIG  
ATOM   5359 H38  LIG     1       9.754 -15.195   5.784  1.00  0.00      LIG  
ATOM   5360 H39  LIG     1      12.535 -15.018   3.136  1.00  0.00      LIG  
ATOM   5361 H40  LIG     1      12.000 -14.874   4.801  1.00  0.00      LIG  
ATOM   5362 H41  LIG     1      11.910 -13.462   3.720  1.00  0.00      LIG  
ATOM   5363 H42  LIG     1       9.287 -15.028   1.476  1.00  0.00      LIG  
ATOM   5364 H43  LIG     1      10.287 -13.572   1.686  1.00  0.00      LIG  
ATOM   5365 H44  LIG     1      11.030 -15.135   1.296  1.00  0.00      LIG  
ATOM   5366 H45  LIG     1      10.933 -16.773   2.951  1.00  0.00      LIG  
TER
REMARK  Energy: 51.6997
REMARK  SimpleFitness: 51.6997
REMARK  FullFitness: -1154.0007
REMARK  InterFull: -31.4067
REMARK  IntraFull: 108.537
REMARK  solvFull: -1486.92
REMARK  surfFull: 255.789
REMARK  extraFull: 0.0
REMARK  deltaGcompsolvpol: -1486.92
REMARK  deltaGcompsolvnonpol: 255.789
REMARK  deltaGprotsolvpol: -1512.07
REMARK  deltaGprotsolvnonpol: 254.074
REMARK  deltaGligsolvpol: -12.5436
REMARK  deltaGligsolvnonpol: 15.0328
REMARK  deltaGvdw: -31.4067
REMARK  deltaGelec: 0.0
REMARK  deltaG: -5.9140954
REMARK  Cluster: 4
REMARK  ClusterRank: 6
ATOM   5287 O    LIG     1       2.337 -14.765   0.908  1.00  0.00      LIG  
ATOM   5288 O1   LIG     1       2.399 -16.879  -3.981  1.00  0.00      LIG  
ATOM   5289 O2   LIG     1       7.144 -13.714   3.235  1.00  0.00      LIG  
ATOM   5290 O3   LIG     1       9.644 -14.253   5.555  1.00  0.00      LIG  
ATOM   5291 O4   LIG     1      10.264 -16.362   3.525  1.00  0.00      LIG  
ATOM   5292 C    LIG     1       3.650 -18.349   1.411  1.00  0.00      LIG  
ATOM   5293 C1   LIG     1       2.677 -17.225   0.926  1.00  0.00      LIG  
ATOM   5294 C2   LIG     1       5.057 -17.840   1.873  1.00  0.00      LIG  
ATOM   5295 C3   LIG     1       1.920 -17.533  -0.407  1.00  0.00      LIG  
ATOM   5296 C4   LIG     1       3.852 -19.440   0.366  1.00  0.00      LIG  
ATOM   5297 C5   LIG     1       1.512 -19.014  -0.535  1.00  0.00      LIG  
ATOM   5298 C6   LIG     1       3.299 -15.807   1.030  1.00  0.00      LIG  
ATOM   5299 C7   LIG     1       4.902 -16.651   2.745  1.00  0.00      LIG  
ATOM   5300 C8   LIG     1       2.570 -20.044  -0.140  1.00  0.00      LIG  
ATOM   5301 C9   LIG     1       5.858 -18.791   2.782  1.00  0.00      LIG  
ATOM   5302 C10  LIG     1       3.959 -15.569   2.374  1.00  0.00      LIG  
ATOM   5303 C11  LIG     1       2.919 -19.001   2.588  1.00  0.00      LIG  
ATOM   5304 C12  LIG     1       2.716 -17.062  -1.631  1.00  0.00      LIG  
ATOM   5305 C13  LIG     1       5.638 -16.701   3.854  1.00  0.00      LIG  
ATOM   5306 C14  LIG     1       6.026 -17.523   0.726  1.00  0.00      LIG  
ATOM   5307 C15  LIG     1       6.405 -17.967   3.935  1.00  0.00      LIG  
ATOM   5308 C16  LIG     1       0.590 -16.765  -0.399  1.00  0.00      LIG  
ATOM   5309 C17  LIG     1       0.978 -19.355  -1.900  1.00  0.00      LIG  
ATOM   5310 C18  LIG     1       5.712 -15.645   4.923  1.00  0.00      LIG  
ATOM   5311 C19  LIG     1       2.108 -17.461  -2.947  1.00  0.00      LIG  
ATOM   5312 C20  LIG     1       1.247 -18.657  -3.011  1.00  0.00      LIG  
ATOM   5313 C21  LIG     1       0.079 -20.542  -1.968  1.00  0.00      LIG  
ATOM   5314 C22  LIG     1       7.127 -15.128   5.163  1.00  0.00      LIG  
ATOM   5315 C23  LIG     1       5.173 -16.209   6.226  1.00  0.00      LIG  
ATOM   5316 C24  LIG     1       7.891 -14.727   3.898  1.00  0.00      LIG  
ATOM   5317 C25  LIG     1       9.322 -14.204   4.162  1.00  0.00      LIG  
ATOM   5318 C26  LIG     1      10.387 -14.952   3.348  1.00  0.00      LIG  
ATOM   5319 C27  LIG     1      11.786 -14.547   3.779  1.00  0.00      LIG  
ATOM   5320 C28  LIG     1      10.235 -14.649   1.868  1.00  0.00      LIG  
ATOM   5321 H    LIG     1       1.875 -17.195   1.668  1.00  0.00      LIG  
ATOM   5322 H1   LIG     1       4.468 -20.242   0.783  1.00  0.00      LIG  
ATOM   5323 H2   LIG     1       4.391 -19.064  -0.503  1.00  0.00      LIG  
ATOM   5324 H3   LIG     1       0.681 -19.153   0.162  1.00  0.00      LIG  
ATOM   5325 H4   LIG     1       4.030 -15.643   0.237  1.00  0.00      LIG  
ATOM   5326 H5   LIG     1       2.146 -20.698   0.628  1.00  0.00      LIG  
ATOM   5327 H6   LIG     1       2.832 -20.715  -0.964  1.00  0.00      LIG  
ATOM   5328 H7   LIG     1       6.682 -19.265   2.241  1.00  0.00      LIG  
ATOM   5329 H8   LIG     1       5.280 -19.617   3.195  1.00  0.00      LIG  
ATOM   5330 H9   LIG     1       3.187 -15.491   3.147  1.00  0.00      LIG  
ATOM   5331 H10  LIG     1       4.476 -14.605   2.357  1.00  0.00      LIG  
ATOM   5332 H11  LIG     1       1.862 -19.168   2.367  1.00  0.00      LIG  
ATOM   5333 H12  LIG     1       2.964 -18.379   3.486  1.00  0.00      LIG  
ATOM   5334 H13  LIG     1       3.345 -19.978   2.822  1.00  0.00      LIG  
ATOM   5335 H14  LIG     1       3.736 -17.449  -1.615  1.00  0.00      LIG  
ATOM   5336 H15  LIG     1       2.771 -15.971  -1.639  1.00  0.00      LIG  
ATOM   5337 H16  LIG     1       5.564 -16.928  -0.062  1.00  0.00      LIG  
ATOM   5338 H17  LIG     1       6.396 -18.441   0.262  1.00  0.00      LIG  
ATOM   5339 H18  LIG     1       6.905 -16.975   1.083  1.00  0.00      LIG  
ATOM   5340 H19  LIG     1       7.476 -17.782   3.810  1.00  0.00      LIG  
ATOM   5341 H20  LIG     1       6.246 -18.486   4.884  1.00  0.00      LIG  
ATOM   5342 H21  LIG     1       0.095 -16.859   0.571  1.00  0.00      LIG  
ATOM   5343 H22  LIG     1      -0.111 -17.127  -1.153  1.00  0.00      LIG  
ATOM   5344 H23  LIG     1       0.738 -15.705  -0.612  1.00  0.00      LIG  
ATOM   5345 H24  LIG     1       5.091 -14.786   4.654  1.00  0.00      LIG  
ATOM   5346 H25  LIG     1       1.837 -14.944   0.094  1.00  0.00      LIG  
ATOM   5347 H26  LIG     1       0.841 -18.931  -3.977  1.00  0.00      LIG  
ATOM   5348 H27  LIG     1      -0.667 -20.495  -1.169  1.00  0.00      LIG  
ATOM   5349 H28  LIG     1       0.658 -21.461  -1.853  1.00  0.00      LIG  
ATOM   5350 H29  LIG     1      -0.458 -20.600  -2.920  1.00  0.00      LIG  
ATOM   5351 H30  LIG     1       7.678 -15.895   5.700  1.00  0.00      LIG  
ATOM   5352 H31  LIG     1       7.051 -14.262   5.827  1.00  0.00      LIG  
ATOM   5353 H32  LIG     1       5.770 -17.056   6.575  1.00  0.00      LIG  
ATOM   5354 H33  LIG     1       5.204 -15.450   7.010  1.00  0.00      LIG  
ATOM   5355 H34  LIG     1       4.137 -16.542   6.114  1.00  0.00      LIG  
ATOM   5356 H35  LIG     1       7.929 -15.570   3.206  1.00  0.00      LIG  
ATOM   5357 H36  LIG     1       9.402 -13.154   3.877  1.00  0.00      LIG  
ATOM   5358 H37  LIG     1       7.251 -12.903   3.763  1.00  0.00      LIG  
ATOM   5359 H38  LIG     1       9.754 -15.195   5.784  1.00  0.00      LIG  
ATOM   5360 H39  LIG     1      12.535 -15.018   3.136  1.00  0.00      LIG  
ATOM   5361 H40  LIG     1      12.000 -14.874   4.801  1.00  0.00      LIG  
ATOM   5362 H41  LIG     1      11.910 -13.462   3.720  1.00  0.00      LIG  
ATOM   5363 H42  LIG     1       9.287 -15.028   1.476  1.00  0.00      LIG  
ATOM   5364 H43  LIG     1      10.287 -13.572   1.686  1.00  0.00      LIG  
ATOM   5365 H44  LIG     1      11.030 -15.135   1.296  1.00  0.00      LIG  
ATOM   5366 H45  LIG     1      10.933 -16.773   2.951  1.00  0.00      LIG  
TER
REMARK  Energy: 51.6997
REMARK  SimpleFitness: 51.6997
REMARK  FullFitness: -1154.0007
REMARK  InterFull: -31.4067
REMARK  IntraFull: 108.537
REMARK  solvFull: -1486.92
REMARK  surfFull: 255.789
REMARK  extraFull: 0.0
REMARK  deltaGcompsolvpol: -1486.92
REMARK  deltaGcompsolvnonpol: 255.789
REMARK  deltaGprotsolvpol: -1512.07
REMARK  deltaGprotsolvnonpol: 254.074
REMARK  deltaGligsolvpol: -12.5436
REMARK  deltaGligsolvnonpol: 15.0328
REMARK  deltaGvdw: -31.4067
REMARK  deltaGelec: 0.0
REMARK  deltaG: -5.9140954
REMARK  Cluster: 4
REMARK  ClusterRank: 7
ATOM   5287 O    LIG     1       2.337 -14.765   0.908  1.00  0.00      LIG  
ATOM   5288 O1   LIG     1       2.399 -16.879  -3.981  1.00  0.00      LIG  
ATOM   5289 O2   LIG     1       7.144 -13.714   3.235  1.00  0.00      LIG  
ATOM   5290 O3   LIG     1       9.644 -14.253   5.555  1.00  0.00      LIG  
ATOM   5291 O4   LIG     1      10.264 -16.362   3.525  1.00  0.00      LIG  
ATOM   5292 C    LIG     1       3.650 -18.349   1.411  1.00  0.00      LIG  
ATOM   5293 C1   LIG     1       2.677 -17.225   0.926  1.00  0.00      LIG  
ATOM   5294 C2   LIG     1       5.057 -17.840   1.873  1.00  0.00      LIG  
ATOM   5295 C3   LIG     1       1.920 -17.533  -0.407  1.00  0.00      LIG  
ATOM   5296 C4   LIG     1       3.852 -19.440   0.366  1.00  0.00      LIG  
ATOM   5297 C5   LIG     1       1.512 -19.014  -0.535  1.00  0.00      LIG  
ATOM   5298 C6   LIG     1       3.299 -15.807   1.030  1.00  0.00      LIG  
ATOM   5299 C7   LIG     1       4.902 -16.651   2.745  1.00  0.00      LIG  
ATOM   5300 C8   LIG     1       2.570 -20.044  -0.140  1.00  0.00      LIG  
ATOM   5301 C9   LIG     1       5.858 -18.791   2.782  1.00  0.00      LIG  
ATOM   5302 C10  LIG     1       3.959 -15.569   2.374  1.00  0.00      LIG  
ATOM   5303 C11  LIG     1       2.919 -19.001   2.588  1.00  0.00      LIG  
ATOM   5304 C12  LIG     1       2.716 -17.062  -1.631  1.00  0.00      LIG  
ATOM   5305 C13  LIG     1       5.638 -16.701   3.854  1.00  0.00      LIG  
ATOM   5306 C14  LIG     1       6.026 -17.523   0.726  1.00  0.00      LIG  
ATOM   5307 C15  LIG     1       6.405 -17.967   3.935  1.00  0.00      LIG  
ATOM   5308 C16  LIG     1       0.590 -16.765  -0.399  1.00  0.00      LIG  
ATOM   5309 C17  LIG     1       0.978 -19.355  -1.900  1.00  0.00      LIG  
ATOM   5310 C18  LIG     1       5.712 -15.645   4.923  1.00  0.00      LIG  
ATOM   5311 C19  LIG     1       2.108 -17.461  -2.947  1.00  0.00      LIG  
ATOM   5312 C20  LIG     1       1.247 -18.657  -3.011  1.00  0.00      LIG  
ATOM   5313 C21  LIG     1       0.079 -20.542  -1.968  1.00  0.00      LIG  
ATOM   5314 C22  LIG     1       7.127 -15.128   5.163  1.00  0.00      LIG  
ATOM   5315 C23  LIG     1       5.173 -16.209   6.226  1.00  0.00      LIG  
ATOM   5316 C24  LIG     1       7.891 -14.727   3.898  1.00  0.00      LIG  
ATOM   5317 C25  LIG     1       9.322 -14.204   4.162  1.00  0.00      LIG  
ATOM   5318 C26  LIG     1      10.387 -14.952   3.348  1.00  0.00      LIG  
ATOM   5319 C27  LIG     1      11.786 -14.547   3.779  1.00  0.00      LIG  
ATOM   5320 C28  LIG     1      10.235 -14.649   1.868  1.00  0.00      LIG  
ATOM   5321 H    LIG     1       1.875 -17.195   1.668  1.00  0.00      LIG  
ATOM   5322 H1   LIG     1       4.468 -20.242   0.783  1.00  0.00      LIG  
ATOM   5323 H2   LIG     1       4.391 -19.064  -0.503  1.00  0.00      LIG  
ATOM   5324 H3   LIG     1       0.681 -19.153   0.162  1.00  0.00      LIG  
ATOM   5325 H4   LIG     1       4.030 -15.643   0.237  1.00  0.00      LIG  
ATOM   5326 H5   LIG     1       2.146 -20.698   0.628  1.00  0.00      LIG  
ATOM   5327 H6   LIG     1       2.832 -20.715  -0.964  1.00  0.00      LIG  
ATOM   5328 H7   LIG     1       6.682 -19.265   2.241  1.00  0.00      LIG  
ATOM   5329 H8   LIG     1       5.280 -19.617   3.195  1.00  0.00      LIG  
ATOM   5330 H9   LIG     1       3.187 -15.491   3.147  1.00  0.00      LIG  
ATOM   5331 H10  LIG     1       4.476 -14.605   2.357  1.00  0.00      LIG  
ATOM   5332 H11  LIG     1       1.862 -19.168   2.367  1.00  0.00      LIG  
ATOM   5333 H12  LIG     1       2.964 -18.379   3.486  1.00  0.00      LIG  
ATOM   5334 H13  LIG     1       3.345 -19.978   2.822  1.00  0.00      LIG  
ATOM   5335 H14  LIG     1       3.736 -17.449  -1.615  1.00  0.00      LIG  
ATOM   5336 H15  LIG     1       2.771 -15.971  -1.639  1.00  0.00      LIG  
ATOM   5337 H16  LIG     1       5.564 -16.928  -0.062  1.00  0.00      LIG  
ATOM   5338 H17  LIG     1       6.396 -18.441   0.262  1.00  0.00      LIG  
ATOM   5339 H18  LIG     1       6.905 -16.975   1.083  1.00  0.00      LIG  
ATOM   5340 H19  LIG     1       7.476 -17.782   3.810  1.00  0.00      LIG  
ATOM   5341 H20  LIG     1       6.246 -18.486   4.884  1.00  0.00      LIG  
ATOM   5342 H21  LIG     1       0.095 -16.859   0.571  1.00  0.00      LIG  
ATOM   5343 H22  LIG     1      -0.111 -17.127  -1.153  1.00  0.00      LIG  
ATOM   5344 H23  LIG     1       0.738 -15.705  -0.612  1.00  0.00      LIG  
ATOM   5345 H24  LIG     1       5.091 -14.786   4.654  1.00  0.00      LIG  
ATOM   5346 H25  LIG     1       1.837 -14.944   0.094  1.00  0.00      LIG  
ATOM   5347 H26  LIG     1       0.841 -18.931  -3.977  1.00  0.00      LIG  
ATOM   5348 H27  LIG     1      -0.667 -20.495  -1.169  1.00  0.00      LIG  
ATOM   5349 H28  LIG     1       0.658 -21.461  -1.853  1.00  0.00      LIG  
ATOM   5350 H29  LIG     1      -0.458 -20.600  -2.920  1.00  0.00      LIG  
ATOM   5351 H30  LIG     1       7.678 -15.895   5.700  1.00  0.00      LIG  
ATOM   5352 H31  LIG     1       7.051 -14.262   5.827  1.00  0.00      LIG  
ATOM   5353 H32  LIG     1       5.770 -17.056   6.575  1.00  0.00      LIG  
ATOM   5354 H33  LIG     1       5.204 -15.450   7.010  1.00  0.00      LIG  
ATOM   5355 H34  LIG     1       4.137 -16.542   6.114  1.00  0.00      LIG  
ATOM   5356 H35  LIG     1       7.929 -15.570   3.206  1.00  0.00      LIG  
ATOM   5357 H36  LIG     1       9.402 -13.154   3.877  1.00  0.00      LIG  
ATOM   5358 H37  LIG     1       7.251 -12.903   3.763  1.00  0.00      LIG  
ATOM   5359 H38  LIG     1       9.754 -15.195   5.784  1.00  0.00      LIG  
ATOM   5360 H39  LIG     1      12.535 -15.018   3.136  1.00  0.00      LIG  
ATOM   5361 H40  LIG     1      12.000 -14.874   4.801  1.00  0.00      LIG  
ATOM   5362 H41  LIG     1      11.910 -13.462   3.720  1.00  0.00      LIG  
ATOM   5363 H42  LIG     1       9.287 -15.028   1.476  1.00  0.00      LIG  
ATOM   5364 H43  LIG     1      10.287 -13.572   1.686  1.00  0.00      LIG  
ATOM   5365 H44  LIG     1      11.030 -15.135   1.296  1.00  0.00      LIG  
ATOM   5366 H45  LIG     1      10.933 -16.773   2.951  1.00  0.00      LIG  
TER
REMARK  Energy: 49.4802
REMARK  SimpleFitness: 49.4802
REMARK  FullFitness: -1157.6965
REMARK  InterFull: -35.5925
REMARK  IntraFull: 109.178
REMARK  solvFull: -1488.79
REMARK  surfFull: 257.508
REMARK  extraFull: 0.0
REMARK  deltaGcompsolvpol: -1488.79
REMARK  deltaGcompsolvnonpol: 257.508
REMARK  deltaGprotsolvpol: -1512.07
REMARK  deltaGprotsolvnonpol: 254.074
REMARK  deltaGligsolvpol: -12.8312
REMARK  deltaGligsolvnonpol: 15.1487
REMARK  deltaGvdw: -35.5925
REMARK  deltaGelec: 0.0
REMARK  deltaG: -6.2552624
REMARK  Cluster: 5
REMARK  ClusterRank: 0
ATOM   5287 O    LIG     1       0.996 -15.747   1.087  1.00  0.00      LIG  
ATOM   5288 O1   LIG     1       0.973 -11.205  -1.363  1.00  0.00      LIG  
ATOM   5289 O2   LIG     1       3.011 -17.238   5.456  1.00  0.00      LIG  
ATOM   5290 O3   LIG     1       4.267 -17.694   7.928  1.00  0.00      LIG  
ATOM   5291 O4   LIG     1       6.980 -17.469   7.382  1.00  0.00      LIG  
ATOM   5292 C    LIG     1       4.616 -15.574  -0.222  1.00  0.00      LIG  
ATOM   5293 C1   LIG     1       3.054 -15.541  -0.288  1.00  0.00      LIG  
ATOM   5294 C2   LIG     1       5.208 -15.663   1.226  1.00  0.00      LIG  
ATOM   5295 C3   LIG     1       2.446 -14.544  -1.329  1.00  0.00      LIG  
ATOM   5296 C4   LIG     1       5.237 -14.368  -0.910  1.00  0.00      LIG  
ATOM   5297 C5   LIG     1       3.321 -14.387  -2.587  1.00  0.00      LIG  
ATOM   5298 C6   LIG     1       2.400 -15.518   1.114  1.00  0.00      LIG  
ATOM   5299 C7   LIG     1       4.439 -16.651   2.017  1.00  0.00      LIG  
ATOM   5300 C8   LIG     1       4.817 -14.198  -2.344  1.00  0.00      LIG  
ATOM   5301 C9   LIG     1       6.641 -16.213   1.342  1.00  0.00      LIG  
ATOM   5302 C10  LIG     1       2.959 -16.605   2.010  1.00  0.00      LIG  
ATOM   5303 C11  LIG     1       5.003 -16.823  -1.026  1.00  0.00      LIG  
ATOM   5304 C12  LIG     1       2.137 -13.175  -0.710  1.00  0.00      LIG  
ATOM   5305 C13  LIG     1       5.200 -17.516   2.687  1.00  0.00      LIG  
ATOM   5306 C14  LIG     1       5.269 -14.325   1.981  1.00  0.00      LIG  
ATOM   5307 C15  LIG     1       6.639 -17.262   2.440  1.00  0.00      LIG  
ATOM   5308 C16  LIG     1       1.122 -15.137  -1.836  1.00  0.00      LIG  
ATOM   5309 C17  LIG     1       2.845 -13.298  -3.508  1.00  0.00      LIG  
ATOM   5310 C18  LIG     1       4.726 -18.607   3.612  1.00  0.00      LIG  
ATOM   5311 C19  LIG     1       1.646 -12.163  -1.710  1.00  0.00      LIG  
ATOM   5312 C20  LIG     1       2.087 -12.266  -3.115  1.00  0.00      LIG  
ATOM   5313 C21  LIG     1       3.265 -13.430  -4.933  1.00  0.00      LIG  
ATOM   5314 C22  LIG     1       5.091 -18.316   5.066  1.00  0.00      LIG  
ATOM   5315 C23  LIG     1       5.318 -19.942   3.209  1.00  0.00      LIG  
ATOM   5316 C24  LIG     1       4.414 -17.045   5.579  1.00  0.00      LIG  
ATOM   5317 C25  LIG     1       4.707 -16.661   7.039  1.00  0.00      LIG  
ATOM   5318 C26  LIG     1       6.169 -16.303   7.349  1.00  0.00      LIG  
ATOM   5319 C27  LIG     1       6.264 -15.678   8.726  1.00  0.00      LIG  
ATOM   5320 C28  LIG     1       6.770 -15.356   6.325  1.00  0.00      LIG  
ATOM   5321 H    LIG     1       2.764 -16.523  -0.673  1.00  0.00      LIG  
ATOM   5322 H1   LIG     1       6.327 -14.440  -0.878  1.00  0.00      LIG  
ATOM   5323 H2   LIG     1       4.974 -13.443  -0.394  1.00  0.00      LIG  
ATOM   5324 H3   LIG     1       3.214 -15.325  -3.139  1.00  0.00      LIG  
ATOM   5325 H4   LIG     1       2.539 -14.547   1.590  1.00  0.00      LIG  
ATOM   5326 H5   LIG     1       5.360 -14.914  -2.967  1.00  0.00      LIG  
ATOM   5327 H6   LIG     1       5.174 -13.214  -2.666  1.00  0.00      LIG  
ATOM   5328 H7   LIG     1       7.354 -15.422   1.590  1.00  0.00      LIG  
ATOM   5329 H8   LIG     1       7.031 -16.666   0.432  1.00  0.00      LIG  
ATOM   5330 H9   LIG     1       2.569 -17.579   1.695  1.00  0.00      LIG  
ATOM   5331 H10  LIG     1       2.593 -16.436   3.025  1.00  0.00      LIG  
ATOM   5332 H11  LIG     1       4.417 -16.912  -1.944  1.00  0.00      LIG  
ATOM   5333 H12  LIG     1       4.828 -17.736  -0.452  1.00  0.00      LIG  
ATOM   5334 H13  LIG     1       6.053 -16.798  -1.328  1.00  0.00      LIG  
ATOM   5335 H14  LIG     1       3.014 -12.752  -0.217  1.00  0.00      LIG  
ATOM   5336 H15  LIG     1       1.344 -13.273   0.035  1.00  0.00      LIG  
ATOM   5337 H16  LIG     1       4.345 -13.751   1.903  1.00  0.00      LIG  
ATOM   5338 H17  LIG     1       6.072 -13.693   1.592  1.00  0.00      LIG  
ATOM   5339 H18  LIG     1       5.476 -14.475   3.046  1.00  0.00      LIG  
ATOM   5340 H19  LIG     1       7.125 -16.884   3.343  1.00  0.00      LIG  
ATOM   5341 H20  LIG     1       7.165 -18.159   2.104  1.00  0.00      LIG  
ATOM   5342 H21  LIG     1       1.243 -16.194  -2.086  1.00  0.00      LIG  
ATOM   5343 H22  LIG     1       0.753 -14.637  -2.733  1.00  0.00      LIG  
ATOM   5344 H23  LIG     1       0.327 -15.046  -1.095  1.00  0.00      LIG  
ATOM   5345 H24  LIG     1       3.641 -18.714   3.541  1.00  0.00      LIG  
ATOM   5346 H25  LIG     1       0.629 -15.140   0.422  1.00  0.00      LIG  
ATOM   5347 H26  LIG     1       1.757 -11.497  -3.803  1.00  0.00      LIG  
ATOM   5348 H27  LIG     1       2.937 -14.395  -5.329  1.00  0.00      LIG  
ATOM   5349 H28  LIG     1       4.352 -13.371  -5.021  1.00  0.00      LIG  
ATOM   5350 H29  LIG     1       2.833 -12.646  -5.564  1.00  0.00      LIG  
ATOM   5351 H30  LIG     1       6.177 -18.237   5.157  1.00  0.00      LIG  
ATOM   5352 H31  LIG     1       4.778 -19.169   5.675  1.00  0.00      LIG  
ATOM   5353 H32  LIG     1       6.407 -19.930   3.277  1.00  0.00      LIG  
ATOM   5354 H33  LIG     1       4.955 -20.732   3.871  1.00  0.00      LIG  
ATOM   5355 H34  LIG     1       5.041 -20.200   2.182  1.00  0.00      LIG  
ATOM   5356 H35  LIG     1       4.668 -16.204   4.932  1.00  0.00      LIG  
ATOM   5357 H36  LIG     1       4.088 -15.789   7.273  1.00  0.00      LIG  
ATOM   5358 H37  LIG     1       2.804 -17.996   6.032  1.00  0.00      LIG  
ATOM   5359 H38  LIG     1       4.942 -18.393   7.882  1.00  0.00      LIG  
ATOM   5360 H39  LIG     1       7.299 -15.403   8.949  1.00  0.00      LIG  
ATOM   5361 H40  LIG     1       5.953 -16.382   9.500  1.00  0.00      LIG  
ATOM   5362 H41  LIG     1       5.642 -14.783   8.799  1.00  0.00      LIG  
ATOM   5363 H42  LIG     1       7.736 -14.982   6.676  1.00  0.00      LIG  
ATOM   5364 H43  LIG     1       6.963 -15.865   5.377  1.00  0.00      LIG  
ATOM   5365 H44  LIG     1       6.120 -14.504   6.132  1.00  0.00      LIG  
ATOM   5366 H45  LIG     1       7.903 -17.158   7.436  1.00  0.00      LIG  
TER
REMARK  Energy: 49.4802
REMARK  SimpleFitness: 49.4802
REMARK  FullFitness: -1157.6965
REMARK  InterFull: -35.5925
REMARK  IntraFull: 109.178
REMARK  solvFull: -1488.79
REMARK  surfFull: 257.508
REMARK  extraFull: 0.0
REMARK  deltaGcompsolvpol: -1488.79
REMARK  deltaGcompsolvnonpol: 257.508
REMARK  deltaGprotsolvpol: -1512.07
REMARK  deltaGprotsolvnonpol: 254.074
REMARK  deltaGligsolvpol: -12.8312
REMARK  deltaGligsolvnonpol: 15.1487
REMARK  deltaGvdw: -35.5925
REMARK  deltaGelec: 0.0
REMARK  deltaG: -6.2552624
REMARK  Cluster: 5
REMARK  ClusterRank: 1
ATOM   5287 O    LIG     1       0.996 -15.747   1.087  1.00  0.00      LIG  
ATOM   5288 O1   LIG     1       0.973 -11.205  -1.363  1.00  0.00      LIG  
ATOM   5289 O2   LIG     1       3.011 -17.238   5.456  1.00  0.00      LIG  
ATOM   5290 O3   LIG     1       4.267 -17.694   7.928  1.00  0.00      LIG  
ATOM   5291 O4   LIG     1       6.980 -17.469   7.382  1.00  0.00      LIG  
ATOM   5292 C    LIG     1       4.616 -15.574  -0.222  1.00  0.00      LIG  
ATOM   5293 C1   LIG     1       3.054 -15.541  -0.288  1.00  0.00      LIG  
ATOM   5294 C2   LIG     1       5.208 -15.663   1.226  1.00  0.00      LIG  
ATOM   5295 C3   LIG     1       2.446 -14.544  -1.329  1.00  0.00      LIG  
ATOM   5296 C4   LIG     1       5.237 -14.368  -0.910  1.00  0.00      LIG  
ATOM   5297 C5   LIG     1       3.321 -14.387  -2.587  1.00  0.00      LIG  
ATOM   5298 C6   LIG     1       2.400 -15.518   1.114  1.00  0.00      LIG  
ATOM   5299 C7   LIG     1       4.439 -16.651   2.017  1.00  0.00      LIG  
ATOM   5300 C8   LIG     1       4.817 -14.198  -2.344  1.00  0.00      LIG  
ATOM   5301 C9   LIG     1       6.641 -16.213   1.342  1.00  0.00      LIG  
ATOM   5302 C10  LIG     1       2.959 -16.605   2.010  1.00  0.00      LIG  
ATOM   5303 C11  LIG     1       5.003 -16.823  -1.026  1.00  0.00      LIG  
ATOM   5304 C12  LIG     1       2.137 -13.175  -0.710  1.00  0.00      LIG  
ATOM   5305 C13  LIG     1       5.200 -17.516   2.687  1.00  0.00      LIG  
ATOM   5306 C14  LIG     1       5.269 -14.325   1.981  1.00  0.00      LIG  
ATOM   5307 C15  LIG     1       6.639 -17.262   2.440  1.00  0.00      LIG  
ATOM   5308 C16  LIG     1       1.122 -15.137  -1.836  1.00  0.00      LIG  
ATOM   5309 C17  LIG     1       2.845 -13.298  -3.508  1.00  0.00      LIG  
ATOM   5310 C18  LIG     1       4.726 -18.607   3.612  1.00  0.00      LIG  
ATOM   5311 C19  LIG     1       1.646 -12.163  -1.710  1.00  0.00      LIG  
ATOM   5312 C20  LIG     1       2.087 -12.266  -3.115  1.00  0.00      LIG  
ATOM   5313 C21  LIG     1       3.265 -13.430  -4.933  1.00  0.00      LIG  
ATOM   5314 C22  LIG     1       5.091 -18.316   5.066  1.00  0.00      LIG  
ATOM   5315 C23  LIG     1       5.318 -19.942   3.209  1.00  0.00      LIG  
ATOM   5316 C24  LIG     1       4.414 -17.045   5.579  1.00  0.00      LIG  
ATOM   5317 C25  LIG     1       4.707 -16.661   7.039  1.00  0.00      LIG  
ATOM   5318 C26  LIG     1       6.169 -16.303   7.349  1.00  0.00      LIG  
ATOM   5319 C27  LIG     1       6.264 -15.678   8.726  1.00  0.00      LIG  
ATOM   5320 C28  LIG     1       6.770 -15.356   6.325  1.00  0.00      LIG  
ATOM   5321 H    LIG     1       2.764 -16.523  -0.673  1.00  0.00      LIG  
ATOM   5322 H1   LIG     1       6.327 -14.440  -0.878  1.00  0.00      LIG  
ATOM   5323 H2   LIG     1       4.974 -13.443  -0.394  1.00  0.00      LIG  
ATOM   5324 H3   LIG     1       3.214 -15.325  -3.139  1.00  0.00      LIG  
ATOM   5325 H4   LIG     1       2.539 -14.547   1.590  1.00  0.00      LIG  
ATOM   5326 H5   LIG     1       5.360 -14.914  -2.967  1.00  0.00      LIG  
ATOM   5327 H6   LIG     1       5.174 -13.214  -2.666  1.00  0.00      LIG  
ATOM   5328 H7   LIG     1       7.354 -15.422   1.590  1.00  0.00      LIG  
ATOM   5329 H8   LIG     1       7.031 -16.666   0.432  1.00  0.00      LIG  
ATOM   5330 H9   LIG     1       2.569 -17.579   1.695  1.00  0.00      LIG  
ATOM   5331 H10  LIG     1       2.593 -16.436   3.025  1.00  0.00      LIG  
ATOM   5332 H11  LIG     1       4.417 -16.912  -1.944  1.00  0.00      LIG  
ATOM   5333 H12  LIG     1       4.828 -17.736  -0.452  1.00  0.00      LIG  
ATOM   5334 H13  LIG     1       6.053 -16.798  -1.328  1.00  0.00      LIG  
ATOM   5335 H14  LIG     1       3.014 -12.752  -0.217  1.00  0.00      LIG  
ATOM   5336 H15  LIG     1       1.344 -13.273   0.035  1.00  0.00      LIG  
ATOM   5337 H16  LIG     1       4.345 -13.751   1.903  1.00  0.00      LIG  
ATOM   5338 H17  LIG     1       6.072 -13.693   1.592  1.00  0.00      LIG  
ATOM   5339 H18  LIG     1       5.476 -14.475   3.046  1.00  0.00      LIG  
ATOM   5340 H19  LIG     1       7.125 -16.884   3.343  1.00  0.00      LIG  
ATOM   5341 H20  LIG     1       7.165 -18.159   2.104  1.00  0.00      LIG  
ATOM   5342 H21  LIG     1       1.243 -16.194  -2.086  1.00  0.00      LIG  
ATOM   5343 H22  LIG     1       0.753 -14.637  -2.733  1.00  0.00      LIG  
ATOM   5344 H23  LIG     1       0.327 -15.046  -1.095  1.00  0.00      LIG  
ATOM   5345 H24  LIG     1       3.641 -18.714   3.541  1.00  0.00      LIG  
ATOM   5346 H25  LIG     1       0.629 -15.140   0.422  1.00  0.00      LIG  
ATOM   5347 H26  LIG     1       1.757 -11.497  -3.803  1.00  0.00      LIG  
ATOM   5348 H27  LIG     1       2.937 -14.395  -5.329  1.00  0.00      LIG  
ATOM   5349 H28  LIG     1       4.352 -13.371  -5.021  1.00  0.00      LIG  
ATOM   5350 H29  LIG     1       2.833 -12.646  -5.564  1.00  0.00      LIG  
ATOM   5351 H30  LIG     1       6.177 -18.237   5.157  1.00  0.00      LIG  
ATOM   5352 H31  LIG     1       4.778 -19.169   5.675  1.00  0.00      LIG  
ATOM   5353 H32  LIG     1       6.407 -19.930   3.277  1.00  0.00      LIG  
ATOM   5354 H33  LIG     1       4.955 -20.732   3.871  1.00  0.00      LIG  
ATOM   5355 H34  LIG     1       5.041 -20.200   2.182  1.00  0.00      LIG  
ATOM   5356 H35  LIG     1       4.668 -16.204   4.932  1.00  0.00      LIG  
ATOM   5357 H36  LIG     1       4.088 -15.789   7.273  1.00  0.00      LIG  
ATOM   5358 H37  LIG     1       2.804 -17.996   6.032  1.00  0.00      LIG  
ATOM   5359 H38  LIG     1       4.942 -18.393   7.882  1.00  0.00      LIG  
ATOM   5360 H39  LIG     1       7.299 -15.403   8.949  1.00  0.00      LIG  
ATOM   5361 H40  LIG     1       5.953 -16.382   9.500  1.00  0.00      LIG  
ATOM   5362 H41  LIG     1       5.642 -14.783   8.799  1.00  0.00      LIG  
ATOM   5363 H42  LIG     1       7.736 -14.982   6.676  1.00  0.00      LIG  
ATOM   5364 H43  LIG     1       6.963 -15.865   5.377  1.00  0.00      LIG  
ATOM   5365 H44  LIG     1       6.120 -14.504   6.132  1.00  0.00      LIG  
ATOM   5366 H45  LIG     1       7.903 -17.158   7.436  1.00  0.00      LIG  
TER
REMARK  Energy: 49.3118
REMARK  SimpleFitness: 49.3118
REMARK  FullFitness: -1157.5181
REMARK  InterFull: -36.0831
REMARK  IntraFull: 109.655
REMARK  solvFull: -1488.33
REMARK  surfFull: 257.24
REMARK  extraFull: 0.0
REMARK  deltaGcompsolvpol: -1488.33
REMARK  deltaGcompsolvnonpol: 257.24
REMARK  deltaGprotsolvpol: -1512.07
REMARK  deltaGprotsolvnonpol: 254.074
REMARK  deltaGligsolvpol: -12.8471
REMARK  deltaGligsolvnonpol: 15.1391
REMARK  deltaGvdw: -36.0831
REMARK  deltaGelec: 0.0
REMARK  deltaG: -6.296988
REMARK  Cluster: 5
REMARK  ClusterRank: 2
ATOM   5287 O    LIG     1       0.925 -15.657   1.068  1.00  0.00      LIG  
ATOM   5288 O1   LIG     1       0.495 -11.076  -1.080  1.00  0.00      LIG  
ATOM   5289 O2   LIG     1       3.025 -17.130   5.433  1.00  0.00      LIG  
ATOM   5290 O3   LIG     1       4.251 -17.654   7.900  1.00  0.00      LIG  
ATOM   5291 O4   LIG     1       6.974 -17.462   7.395  1.00  0.00      LIG  
ATOM   5292 C    LIG     1       4.556 -15.150  -0.114  1.00  0.00      LIG  
ATOM   5293 C1   LIG     1       3.000 -15.232  -0.226  1.00  0.00      LIG  
ATOM   5294 C2   LIG     1       5.122 -15.345   1.335  1.00  0.00      LIG  
ATOM   5295 C3   LIG     1       2.341 -14.217  -1.220  1.00  0.00      LIG  
ATOM   5296 C4   LIG     1       5.083 -13.827  -0.650  1.00  0.00      LIG  
ATOM   5297 C5   LIG     1       3.247 -13.864  -2.415  1.00  0.00      LIG  
ATOM   5298 C6   LIG     1       2.312 -15.351   1.153  1.00  0.00      LIG  
ATOM   5299 C7   LIG     1       4.393 -16.437   2.022  1.00  0.00      LIG  
ATOM   5300 C8   LIG     1       4.702 -13.546  -2.077  1.00  0.00      LIG  
ATOM   5301 C9   LIG     1       6.580 -15.828   1.443  1.00  0.00      LIG  
ATOM   5302 C10  LIG     1       2.913 -16.472   1.979  1.00  0.00      LIG  
ATOM   5303 C11  LIG     1       5.064 -16.271  -1.031  1.00  0.00      LIG  
ATOM   5304 C12  LIG     1       1.864 -12.939  -0.517  1.00  0.00      LIG  
ATOM   5305 C13  LIG     1       5.187 -17.288   2.672  1.00  0.00      LIG  
ATOM   5306 C14  LIG     1       5.092 -14.082   2.212  1.00  0.00      LIG  
ATOM   5307 C15  LIG     1       6.614 -16.937   2.479  1.00  0.00      LIG  
ATOM   5308 C16  LIG     1       1.114 -14.903  -1.840  1.00  0.00      LIG  
ATOM   5309 C17  LIG     1       2.702 -12.753  -3.269  1.00  0.00      LIG  
ATOM   5310 C18  LIG     1       4.755 -18.435   3.548  1.00  0.00      LIG  
ATOM   5311 C19  LIG     1       1.293 -11.918  -1.462  1.00  0.00      LIG  
ATOM   5312 C20  LIG     1       1.813 -11.847  -2.842  1.00  0.00      LIG  
ATOM   5313 C21  LIG     1       3.213 -12.708  -4.670  1.00  0.00      LIG  
ATOM   5314 C22  LIG     1       5.107 -18.194   5.016  1.00  0.00      LIG  
ATOM   5315 C23  LIG     1       5.397 -19.730   3.092  1.00  0.00      LIG  
ATOM   5316 C24  LIG     1       4.427 -16.941   5.570  1.00  0.00      LIG  
ATOM   5317 C25  LIG     1       4.717 -16.606   7.043  1.00  0.00      LIG  
ATOM   5318 C26  LIG     1       6.183 -16.281   7.373  1.00  0.00      LIG  
ATOM   5319 C27  LIG     1       6.269 -15.677   8.759  1.00  0.00      LIG  
ATOM   5320 C28  LIG     1       6.818 -15.325   6.378  1.00  0.00      LIG  
ATOM   5321 H    LIG     1       2.799 -16.206  -0.679  1.00  0.00      LIG  
ATOM   5322 H1   LIG     1       6.173 -13.801  -0.572  1.00  0.00      LIG  
ATOM   5323 H2   LIG     1       4.708 -12.991  -0.056  1.00  0.00      LIG  
ATOM   5324 H3   LIG     1       3.264 -14.756  -3.047  1.00  0.00      LIG  
ATOM   5325 H4   LIG     1       2.384 -14.412   1.703  1.00  0.00      LIG  
ATOM   5326 H5   LIG     1       5.346 -14.128  -2.742  1.00  0.00      LIG  
ATOM   5327 H6   LIG     1       4.960 -12.499  -2.275  1.00  0.00      LIG  
ATOM   5328 H7   LIG     1       7.248 -15.016   1.746  1.00  0.00      LIG  
ATOM   5329 H8   LIG     1       7.007 -16.213   0.518  1.00  0.00      LIG  
ATOM   5330 H9   LIG     1       2.588 -17.439   1.581  1.00  0.00      LIG  
ATOM   5331 H10  LIG     1       2.517 -16.404   2.993  1.00  0.00      LIG  
ATOM   5332 H11  LIG     1       4.506 -16.317  -1.968  1.00  0.00      LIG  
ATOM   5333 H12  LIG     1       4.959 -17.249  -0.554  1.00  0.00      LIG  
ATOM   5334 H13  LIG     1       6.114 -16.126  -1.299  1.00  0.00      LIG  
ATOM   5335 H14  LIG     1       2.675 -12.461   0.035  1.00  0.00      LIG  
ATOM   5336 H15  LIG     1       1.063 -13.173   0.188  1.00  0.00      LIG  
ATOM   5337 H16  LIG     1       4.136 -13.558   2.166  1.00  0.00      LIG  
ATOM   5338 H17  LIG     1       5.863 -13.372   1.902  1.00  0.00      LIG  
ATOM   5339 H18  LIG     1       5.288 -14.316   3.263  1.00  0.00      LIG  
ATOM   5340 H19  LIG     1       7.058 -16.582   3.412  1.00  0.00      LIG  
ATOM   5341 H20  LIG     1       7.199 -17.783   2.110  1.00  0.00      LIG  
ATOM   5342 H21  LIG     1       1.366 -15.910  -2.182  1.00  0.00      LIG  
ATOM   5343 H22  LIG     1       0.722 -14.364  -2.705  1.00  0.00      LIG  
ATOM   5344 H23  LIG     1       0.288 -14.978  -1.133  1.00  0.00      LIG  
ATOM   5345 H24  LIG     1       3.674 -18.578   3.473  1.00  0.00      LIG  
ATOM   5346 H25  LIG     1       0.539 -15.028   0.436  1.00  0.00      LIG  
ATOM   5347 H26  LIG     1       1.435 -11.059  -3.481  1.00  0.00      LIG  
ATOM   5348 H27  LIG     1       3.016 -13.660  -5.169  1.00  0.00      LIG  
ATOM   5349 H28  LIG     1       4.291 -12.528  -4.681  1.00  0.00      LIG  
ATOM   5350 H29  LIG     1       2.736 -11.917  -5.258  1.00  0.00      LIG  
ATOM   5351 H30  LIG     1       6.192 -18.116   5.115  1.00  0.00      LIG  
ATOM   5352 H31  LIG     1       4.792 -19.068   5.592  1.00  0.00      LIG  
ATOM   5353 H32  LIG     1       6.485 -19.685   3.178  1.00  0.00      LIG  
ATOM   5354 H33  LIG     1       5.049 -20.561   3.711  1.00  0.00      LIG  
ATOM   5355 H34  LIG     1       5.142 -19.949   2.051  1.00  0.00      LIG  
ATOM   5356 H35  LIG     1       4.682 -16.075   4.956  1.00  0.00      LIG  
ATOM   5357 H36  LIG     1       4.109 -15.732   7.296  1.00  0.00      LIG  
ATOM   5358 H37  LIG     1       2.814 -17.895   5.998  1.00  0.00      LIG  
ATOM   5359 H38  LIG     1       4.917 -18.363   7.843  1.00  0.00      LIG  
ATOM   5360 H39  LIG     1       7.306 -15.426   9.001  1.00  0.00      LIG  
ATOM   5361 H40  LIG     1       5.930 -16.385   9.518  1.00  0.00      LIG  
ATOM   5362 H41  LIG     1       5.666 -14.770   8.833  1.00  0.00      LIG  
ATOM   5363 H42  LIG     1       7.785 -14.979   6.753  1.00  0.00      LIG  
ATOM   5364 H43  LIG     1       7.016 -15.818   5.424  1.00  0.00      LIG  
ATOM   5365 H44  LIG     1       6.190 -14.454   6.193  1.00  0.00      LIG  
ATOM   5366 H45  LIG     1       7.903 -17.169   7.443  1.00  0.00      LIG  
TER
REMARK  Energy: 49.3441
REMARK  SimpleFitness: 49.3441
REMARK  FullFitness: -1157.4742
REMARK  InterFull: -35.2022
REMARK  IntraFull: 109.228
REMARK  solvFull: -1488.72
REMARK  surfFull: 257.22
REMARK  extraFull: 0.0
REMARK  deltaGcompsolvpol: -1488.72
REMARK  deltaGcompsolvnonpol: 257.22
REMARK  deltaGprotsolvpol: -1512.07
REMARK  deltaGprotsolvnonpol: 254.074
REMARK  deltaGligsolvpol: -12.8031
REMARK  deltaGligsolvnonpol: 15.1302
REMARK  deltaGvdw: -35.2022
REMARK  deltaGelec: 0.0
REMARK  deltaG: -6.241266
REMARK  Cluster: 5
REMARK  ClusterRank: 3
ATOM   5287 O    LIG     1       0.911 -15.820   1.004  1.00  0.00      LIG  
ATOM   5288 O1   LIG     1       0.542 -11.125  -0.933  1.00  0.00      LIG  
ATOM   5289 O2   LIG     1       3.019 -17.170   5.400  1.00  0.00      LIG  
ATOM   5290 O3   LIG     1       4.240 -17.670   7.886  1.00  0.00      LIG  
ATOM   5291 O4   LIG     1       6.965 -17.470   7.372  1.00  0.00      LIG  
ATOM   5292 C    LIG     1       4.538 -15.311  -0.189  1.00  0.00      LIG  
ATOM   5293 C1   LIG     1       2.979 -15.356  -0.289  1.00  0.00      LIG  
ATOM   5294 C2   LIG     1       5.110 -15.561   1.249  1.00  0.00      LIG  
ATOM   5295 C3   LIG     1       2.331 -14.283  -1.226  1.00  0.00      LIG  
ATOM   5296 C4   LIG     1       5.091 -13.984  -0.689  1.00  0.00      LIG  
ATOM   5297 C5   LIG     1       3.227 -13.904  -2.421  1.00  0.00      LIG  
ATOM   5298 C6   LIG     1       2.304 -15.541   1.090  1.00  0.00      LIG  
ATOM   5299 C7   LIG     1       4.376 -16.651   1.932  1.00  0.00      LIG  
ATOM   5300 C8   LIG     1       4.698 -13.649  -2.100  1.00  0.00      LIG  
ATOM   5301 C9   LIG     1       6.555 -16.082   1.336  1.00  0.00      LIG  
ATOM   5302 C10  LIG     1       2.901 -16.725   1.827  1.00  0.00      LIG  
ATOM   5303 C11  LIG     1       5.018 -16.411  -1.143  1.00  0.00      LIG  
ATOM   5304 C12  LIG     1       1.896 -13.026  -0.462  1.00  0.00      LIG  
ATOM   5305 C13  LIG     1       5.167 -17.444   2.659  1.00  0.00      LIG  
ATOM   5306 C14  LIG     1       5.114 -14.317   2.155  1.00  0.00      LIG  
ATOM   5307 C15  LIG     1       6.590 -17.052   2.502  1.00  0.00      LIG  
ATOM   5308 C16  LIG     1       1.072 -14.905  -1.852  1.00  0.00      LIG  
ATOM   5309 C17  LIG     1       2.705 -12.738  -3.215  1.00  0.00      LIG  
ATOM   5310 C18  LIG     1       4.737 -18.560   3.573  1.00  0.00      LIG  
ATOM   5311 C19  LIG     1       1.331 -11.957  -1.356  1.00  0.00      LIG  
ATOM   5312 C20  LIG     1       1.843 -11.832  -2.736  1.00  0.00      LIG  
ATOM   5313 C21  LIG     1       3.210 -12.635  -4.617  1.00  0.00      LIG  
ATOM   5314 C22  LIG     1       5.091 -18.272   5.031  1.00  0.00      LIG  
ATOM   5315 C23  LIG     1       5.384 -19.864   3.158  1.00  0.00      LIG  
ATOM   5316 C24  LIG     1       4.422 -16.996   5.546  1.00  0.00      LIG  
ATOM   5317 C25  LIG     1       4.702 -16.632   7.015  1.00  0.00      LIG  
ATOM   5318 C26  LIG     1       6.165 -16.295   7.347  1.00  0.00      LIG  
ATOM   5319 C27  LIG     1       6.255 -15.687   8.732  1.00  0.00      LIG  
ATOM   5320 C28  LIG     1       6.789 -15.341   6.344  1.00  0.00      LIG  
ATOM   5321 H    LIG     1       2.756 -16.301  -0.792  1.00  0.00      LIG  
ATOM   5322 H1   LIG     1       6.182 -13.989  -0.626  1.00  0.00      LIG  
ATOM   5323 H2   LIG     1       4.747 -13.156  -0.067  1.00  0.00      LIG  
ATOM   5324 H3   LIG     1       3.203 -14.767  -3.093  1.00  0.00      LIG  
ATOM   5325 H4   LIG     1       2.399 -14.638   1.695  1.00  0.00      LIG  
ATOM   5326 H5   LIG     1       5.310 -14.232  -2.795  1.00  0.00      LIG  
ATOM   5327 H6   LIG     1       4.990 -12.606  -2.270  1.00  0.00      LIG  
ATOM   5328 H7   LIG     1       7.274 -15.272   1.482  1.00  0.00      LIG  
ATOM   5329 H8   LIG     1       6.893 -16.631   0.457  1.00  0.00      LIG  
ATOM   5330 H9   LIG     1       2.623 -17.651   1.312  1.00  0.00      LIG  
ATOM   5331 H10  LIG     1       2.465 -16.779   2.825  1.00  0.00      LIG  
ATOM   5332 H11  LIG     1       4.465 -16.404  -2.086  1.00  0.00      LIG  
ATOM   5333 H12  LIG     1       4.878 -17.401  -0.702  1.00  0.00      LIG  
ATOM   5334 H13  LIG     1       6.074 -16.287  -1.395  1.00  0.00      LIG  
ATOM   5335 H14  LIG     1       2.727 -12.587   0.095  1.00  0.00      LIG  
ATOM   5336 H15  LIG     1       1.105 -13.273   0.249  1.00  0.00      LIG  
ATOM   5337 H16  LIG     1       4.176 -13.761   2.108  1.00  0.00      LIG  
ATOM   5338 H17  LIG     1       5.914 -13.628   1.868  1.00  0.00      LIG  
ATOM   5339 H18  LIG     1       5.288 -14.572   3.205  1.00  0.00      LIG  
ATOM   5340 H19  LIG     1       6.957 -16.561   3.406  1.00  0.00      LIG  
ATOM   5341 H20  LIG     1       7.236 -17.903   2.274  1.00  0.00      LIG  
ATOM   5342 H21  LIG     1       1.282 -15.911  -2.225  1.00  0.00      LIG  
ATOM   5343 H22  LIG     1       0.693 -14.328  -2.697  1.00  0.00      LIG  
ATOM   5344 H23  LIG     1       0.251 -14.968  -1.137  1.00  0.00      LIG  
ATOM   5345 H24  LIG     1       3.656 -18.708   3.503  1.00  0.00      LIG  
ATOM   5346 H25  LIG     1       0.520 -15.126   0.448  1.00  0.00      LIG  
ATOM   5347 H26  LIG     1       1.480 -11.005  -3.335  1.00  0.00      LIG  
ATOM   5348 H27  LIG     1       2.989 -13.558  -5.160  1.00  0.00      LIG  
ATOM   5349 H28  LIG     1       4.291 -12.479  -4.627  1.00  0.00      LIG  
ATOM   5350 H29  LIG     1       2.747 -11.806  -5.162  1.00  0.00      LIG  
ATOM   5351 H30  LIG     1       6.177 -18.203   5.131  1.00  0.00      LIG  
ATOM   5352 H31  LIG     1       4.766 -19.125   5.634  1.00  0.00      LIG  
ATOM   5353 H32  LIG     1       6.471 -19.808   3.243  1.00  0.00      LIG  
ATOM   5354 H33  LIG     1       5.041 -20.677   3.801  1.00  0.00      LIG  
ATOM   5355 H34  LIG     1       5.134 -20.116   2.123  1.00  0.00      LIG  
ATOM   5356 H35  LIG     1       4.695 -16.151   4.913  1.00  0.00      LIG  
ATOM   5357 H36  LIG     1       4.089 -15.757   7.251  1.00  0.00      LIG  
ATOM   5358 H37  LIG     1       2.792 -17.914   5.984  1.00  0.00      LIG  
ATOM   5359 H38  LIG     1       4.912 -18.374   7.844  1.00  0.00      LIG  
ATOM   5360 H39  LIG     1       7.291 -15.424   8.967  1.00  0.00      LIG  
ATOM   5361 H40  LIG     1       5.933 -16.399   9.495  1.00  0.00      LIG  
ATOM   5362 H41  LIG     1       5.641 -14.788   8.812  1.00  0.00      LIG  
ATOM   5363 H42  LIG     1       7.754 -14.980   6.711  1.00  0.00      LIG  
ATOM   5364 H43  LIG     1       6.990 -15.841   5.395  1.00  0.00      LIG  
ATOM   5365 H44  LIG     1       6.152 -14.479   6.151  1.00  0.00      LIG  
ATOM   5366 H45  LIG     1       7.890 -17.169   7.426  1.00  0.00      LIG  
TER
REMARK  Energy: 49.3441
REMARK  SimpleFitness: 49.3441
REMARK  FullFitness: -1157.4742
REMARK  InterFull: -35.2022
REMARK  IntraFull: 109.228
REMARK  solvFull: -1488.72
REMARK  surfFull: 257.22
REMARK  extraFull: 0.0
REMARK  deltaGcompsolvpol: -1488.72
REMARK  deltaGcompsolvnonpol: 257.22
REMARK  deltaGprotsolvpol: -1512.07
REMARK  deltaGprotsolvnonpol: 254.074
REMARK  deltaGligsolvpol: -12.8031
REMARK  deltaGligsolvnonpol: 15.1302
REMARK  deltaGvdw: -35.2022
REMARK  deltaGelec: 0.0
REMARK  deltaG: -6.241266
REMARK  Cluster: 5
REMARK  ClusterRank: 4
ATOM   5287 O    LIG     1       0.911 -15.820   1.004  1.00  0.00      LIG  
ATOM   5288 O1   LIG     1       0.542 -11.125  -0.933  1.00  0.00      LIG  
ATOM   5289 O2   LIG     1       3.019 -17.170   5.400  1.00  0.00      LIG  
ATOM   5290 O3   LIG     1       4.240 -17.670   7.886  1.00  0.00      LIG  
ATOM   5291 O4   LIG     1       6.965 -17.470   7.372  1.00  0.00      LIG  
ATOM   5292 C    LIG     1       4.538 -15.311  -0.189  1.00  0.00      LIG  
ATOM   5293 C1   LIG     1       2.979 -15.356  -0.289  1.00  0.00      LIG  
ATOM   5294 C2   LIG     1       5.110 -15.561   1.249  1.00  0.00      LIG  
ATOM   5295 C3   LIG     1       2.331 -14.283  -1.226  1.00  0.00      LIG  
ATOM   5296 C4   LIG     1       5.091 -13.984  -0.689  1.00  0.00      LIG  
ATOM   5297 C5   LIG     1       3.227 -13.904  -2.421  1.00  0.00      LIG  
ATOM   5298 C6   LIG     1       2.304 -15.541   1.090  1.00  0.00      LIG  
ATOM   5299 C7   LIG     1       4.376 -16.651   1.932  1.00  0.00      LIG  
ATOM   5300 C8   LIG     1       4.698 -13.649  -2.100  1.00  0.00      LIG  
ATOM   5301 C9   LIG     1       6.555 -16.082   1.336  1.00  0.00      LIG  
ATOM   5302 C10  LIG     1       2.901 -16.725   1.827  1.00  0.00      LIG  
ATOM   5303 C11  LIG     1       5.018 -16.411  -1.143  1.00  0.00      LIG  
ATOM   5304 C12  LIG     1       1.896 -13.026  -0.462  1.00  0.00      LIG  
ATOM   5305 C13  LIG     1       5.167 -17.444   2.659  1.00  0.00      LIG  
ATOM   5306 C14  LIG     1       5.114 -14.317   2.155  1.00  0.00      LIG  
ATOM   5307 C15  LIG     1       6.590 -17.052   2.502  1.00  0.00      LIG  
ATOM   5308 C16  LIG     1       1.072 -14.905  -1.852  1.00  0.00      LIG  
ATOM   5309 C17  LIG     1       2.705 -12.738  -3.215  1.00  0.00      LIG  
ATOM   5310 C18  LIG     1       4.737 -18.560   3.573  1.00  0.00      LIG  
ATOM   5311 C19  LIG     1       1.331 -11.957  -1.356  1.00  0.00      LIG  
ATOM   5312 C20  LIG     1       1.843 -11.832  -2.736  1.00  0.00      LIG  
ATOM   5313 C21  LIG     1       3.210 -12.635  -4.617  1.00  0.00      LIG  
ATOM   5314 C22  LIG     1       5.091 -18.272   5.031  1.00  0.00      LIG  
ATOM   5315 C23  LIG     1       5.384 -19.864   3.158  1.00  0.00      LIG  
ATOM   5316 C24  LIG     1       4.422 -16.996   5.546  1.00  0.00      LIG  
ATOM   5317 C25  LIG     1       4.702 -16.632   7.015  1.00  0.00      LIG  
ATOM   5318 C26  LIG     1       6.165 -16.295   7.347  1.00  0.00      LIG  
ATOM   5319 C27  LIG     1       6.255 -15.687   8.732  1.00  0.00      LIG  
ATOM   5320 C28  LIG     1       6.789 -15.341   6.344  1.00  0.00      LIG  
ATOM   5321 H    LIG     1       2.756 -16.301  -0.792  1.00  0.00      LIG  
ATOM   5322 H1   LIG     1       6.182 -13.989  -0.626  1.00  0.00      LIG  
ATOM   5323 H2   LIG     1       4.747 -13.156  -0.067  1.00  0.00      LIG  
ATOM   5324 H3   LIG     1       3.203 -14.767  -3.093  1.00  0.00      LIG  
ATOM   5325 H4   LIG     1       2.399 -14.638   1.695  1.00  0.00      LIG  
ATOM   5326 H5   LIG     1       5.310 -14.232  -2.795  1.00  0.00      LIG  
ATOM   5327 H6   LIG     1       4.990 -12.606  -2.270  1.00  0.00      LIG  
ATOM   5328 H7   LIG     1       7.274 -15.272   1.482  1.00  0.00      LIG  
ATOM   5329 H8   LIG     1       6.893 -16.631   0.457  1.00  0.00      LIG  
ATOM   5330 H9   LIG     1       2.623 -17.651   1.312  1.00  0.00      LIG  
ATOM   5331 H10  LIG     1       2.465 -16.779   2.825  1.00  0.00      LIG  
ATOM   5332 H11  LIG     1       4.465 -16.404  -2.086  1.00  0.00      LIG  
ATOM   5333 H12  LIG     1       4.878 -17.401  -0.702  1.00  0.00      LIG  
ATOM   5334 H13  LIG     1       6.074 -16.287  -1.395  1.00  0.00      LIG  
ATOM   5335 H14  LIG     1       2.727 -12.587   0.095  1.00  0.00      LIG  
ATOM   5336 H15  LIG     1       1.105 -13.273   0.249  1.00  0.00      LIG  
ATOM   5337 H16  LIG     1       4.176 -13.761   2.108  1.00  0.00      LIG  
ATOM   5338 H17  LIG     1       5.914 -13.628   1.868  1.00  0.00      LIG  
ATOM   5339 H18  LIG     1       5.288 -14.572   3.205  1.00  0.00      LIG  
ATOM   5340 H19  LIG     1       6.957 -16.561   3.406  1.00  0.00      LIG  
ATOM   5341 H20  LIG     1       7.236 -17.903   2.274  1.00  0.00      LIG  
ATOM   5342 H21  LIG     1       1.282 -15.911  -2.225  1.00  0.00      LIG  
ATOM   5343 H22  LIG     1       0.693 -14.328  -2.697  1.00  0.00      LIG  
ATOM   5344 H23  LIG     1       0.251 -14.968  -1.137  1.00  0.00      LIG  
ATOM   5345 H24  LIG     1       3.656 -18.708   3.503  1.00  0.00      LIG  
ATOM   5346 H25  LIG     1       0.520 -15.126   0.448  1.00  0.00      LIG  
ATOM   5347 H26  LIG     1       1.480 -11.005  -3.335  1.00  0.00      LIG  
ATOM   5348 H27  LIG     1       2.989 -13.558  -5.160  1.00  0.00      LIG  
ATOM   5349 H28  LIG     1       4.291 -12.479  -4.627  1.00  0.00      LIG  
ATOM   5350 H29  LIG     1       2.747 -11.806  -5.162  1.00  0.00      LIG  
ATOM   5351 H30  LIG     1       6.177 -18.203   5.131  1.00  0.00      LIG  
ATOM   5352 H31  LIG     1       4.766 -19.125   5.634  1.00  0.00      LIG  
ATOM   5353 H32  LIG     1       6.471 -19.808   3.243  1.00  0.00      LIG  
ATOM   5354 H33  LIG     1       5.041 -20.677   3.801  1.00  0.00      LIG  
ATOM   5355 H34  LIG     1       5.134 -20.116   2.123  1.00  0.00      LIG  
ATOM   5356 H35  LIG     1       4.695 -16.151   4.913  1.00  0.00      LIG  
ATOM   5357 H36  LIG     1       4.089 -15.757   7.251  1.00  0.00      LIG  
ATOM   5358 H37  LIG     1       2.792 -17.914   5.984  1.00  0.00      LIG  
ATOM   5359 H38  LIG     1       4.912 -18.374   7.844  1.00  0.00      LIG  
ATOM   5360 H39  LIG     1       7.291 -15.424   8.967  1.00  0.00      LIG  
ATOM   5361 H40  LIG     1       5.933 -16.399   9.495  1.00  0.00      LIG  
ATOM   5362 H41  LIG     1       5.641 -14.788   8.812  1.00  0.00      LIG  
ATOM   5363 H42  LIG     1       7.754 -14.980   6.711  1.00  0.00      LIG  
ATOM   5364 H43  LIG     1       6.990 -15.841   5.395  1.00  0.00      LIG  
ATOM   5365 H44  LIG     1       6.152 -14.479   6.151  1.00  0.00      LIG  
ATOM   5366 H45  LIG     1       7.890 -17.169   7.426  1.00  0.00      LIG  
TER
REMARK  Energy: 49.3441
REMARK  SimpleFitness: 49.3441
REMARK  FullFitness: -1157.4742
REMARK  InterFull: -35.2022
REMARK  IntraFull: 109.228
REMARK  solvFull: -1488.72
REMARK  surfFull: 257.22
REMARK  extraFull: 0.0
REMARK  deltaGcompsolvpol: -1488.72
REMARK  deltaGcompsolvnonpol: 257.22
REMARK  deltaGprotsolvpol: -1512.07
REMARK  deltaGprotsolvnonpol: 254.074
REMARK  deltaGligsolvpol: -12.8031
REMARK  deltaGligsolvnonpol: 15.1302
REMARK  deltaGvdw: -35.2022
REMARK  deltaGelec: 0.0
REMARK  deltaG: -6.241266
REMARK  Cluster: 5
REMARK  ClusterRank: 5
ATOM   5287 O    LIG     1       0.911 -15.820   1.004  1.00  0.00      LIG  
ATOM   5288 O1   LIG     1       0.542 -11.125  -0.933  1.00  0.00      LIG  
ATOM   5289 O2   LIG     1       3.019 -17.170   5.400  1.00  0.00      LIG  
ATOM   5290 O3   LIG     1       4.240 -17.670   7.886  1.00  0.00      LIG  
ATOM   5291 O4   LIG     1       6.965 -17.470   7.372  1.00  0.00      LIG  
ATOM   5292 C    LIG     1       4.538 -15.311  -0.189  1.00  0.00      LIG  
ATOM   5293 C1   LIG     1       2.979 -15.356  -0.289  1.00  0.00      LIG  
ATOM   5294 C2   LIG     1       5.110 -15.561   1.249  1.00  0.00      LIG  
ATOM   5295 C3   LIG     1       2.331 -14.283  -1.226  1.00  0.00      LIG  
ATOM   5296 C4   LIG     1       5.091 -13.984  -0.689  1.00  0.00      LIG  
ATOM   5297 C5   LIG     1       3.227 -13.904  -2.421  1.00  0.00      LIG  
ATOM   5298 C6   LIG     1       2.304 -15.541   1.090  1.00  0.00      LIG  
ATOM   5299 C7   LIG     1       4.376 -16.651   1.932  1.00  0.00      LIG  
ATOM   5300 C8   LIG     1       4.698 -13.649  -2.100  1.00  0.00      LIG  
ATOM   5301 C9   LIG     1       6.555 -16.082   1.336  1.00  0.00      LIG  
ATOM   5302 C10  LIG     1       2.901 -16.725   1.827  1.00  0.00      LIG  
ATOM   5303 C11  LIG     1       5.018 -16.411  -1.143  1.00  0.00      LIG  
ATOM   5304 C12  LIG     1       1.896 -13.026  -0.462  1.00  0.00      LIG  
ATOM   5305 C13  LIG     1       5.167 -17.444   2.659  1.00  0.00      LIG  
ATOM   5306 C14  LIG     1       5.114 -14.317   2.155  1.00  0.00      LIG  
ATOM   5307 C15  LIG     1       6.590 -17.052   2.502  1.00  0.00      LIG  
ATOM   5308 C16  LIG     1       1.072 -14.905  -1.852  1.00  0.00      LIG  
ATOM   5309 C17  LIG     1       2.705 -12.738  -3.215  1.00  0.00      LIG  
ATOM   5310 C18  LIG     1       4.737 -18.560   3.573  1.00  0.00      LIG  
ATOM   5311 C19  LIG     1       1.331 -11.957  -1.356  1.00  0.00      LIG  
ATOM   5312 C20  LIG     1       1.843 -11.832  -2.736  1.00  0.00      LIG  
ATOM   5313 C21  LIG     1       3.210 -12.635  -4.617  1.00  0.00      LIG  
ATOM   5314 C22  LIG     1       5.091 -18.272   5.031  1.00  0.00      LIG  
ATOM   5315 C23  LIG     1       5.384 -19.864   3.158  1.00  0.00      LIG  
ATOM   5316 C24  LIG     1       4.422 -16.996   5.546  1.00  0.00      LIG  
ATOM   5317 C25  LIG     1       4.702 -16.632   7.015  1.00  0.00      LIG  
ATOM   5318 C26  LIG     1       6.165 -16.295   7.347  1.00  0.00      LIG  
ATOM   5319 C27  LIG     1       6.255 -15.687   8.732  1.00  0.00      LIG  
ATOM   5320 C28  LIG     1       6.789 -15.341   6.344  1.00  0.00      LIG  
ATOM   5321 H    LIG     1       2.756 -16.301  -0.792  1.00  0.00      LIG  
ATOM   5322 H1   LIG     1       6.182 -13.989  -0.626  1.00  0.00      LIG  
ATOM   5323 H2   LIG     1       4.747 -13.156  -0.067  1.00  0.00      LIG  
ATOM   5324 H3   LIG     1       3.203 -14.767  -3.093  1.00  0.00      LIG  
ATOM   5325 H4   LIG     1       2.399 -14.638   1.695  1.00  0.00      LIG  
ATOM   5326 H5   LIG     1       5.310 -14.232  -2.795  1.00  0.00      LIG  
ATOM   5327 H6   LIG     1       4.990 -12.606  -2.270  1.00  0.00      LIG  
ATOM   5328 H7   LIG     1       7.274 -15.272   1.482  1.00  0.00      LIG  
ATOM   5329 H8   LIG     1       6.893 -16.631   0.457  1.00  0.00      LIG  
ATOM   5330 H9   LIG     1       2.623 -17.651   1.312  1.00  0.00      LIG  
ATOM   5331 H10  LIG     1       2.465 -16.779   2.825  1.00  0.00      LIG  
ATOM   5332 H11  LIG     1       4.465 -16.404  -2.086  1.00  0.00      LIG  
ATOM   5333 H12  LIG     1       4.878 -17.401  -0.702  1.00  0.00      LIG  
ATOM   5334 H13  LIG     1       6.074 -16.287  -1.395  1.00  0.00      LIG  
ATOM   5335 H14  LIG     1       2.727 -12.587   0.095  1.00  0.00      LIG  
ATOM   5336 H15  LIG     1       1.105 -13.273   0.249  1.00  0.00      LIG  
ATOM   5337 H16  LIG     1       4.176 -13.761   2.108  1.00  0.00      LIG  
ATOM   5338 H17  LIG     1       5.914 -13.628   1.868  1.00  0.00      LIG  
ATOM   5339 H18  LIG     1       5.288 -14.572   3.205  1.00  0.00      LIG  
ATOM   5340 H19  LIG     1       6.957 -16.561   3.406  1.00  0.00      LIG  
ATOM   5341 H20  LIG     1       7.236 -17.903   2.274  1.00  0.00      LIG  
ATOM   5342 H21  LIG     1       1.282 -15.911  -2.225  1.00  0.00      LIG  
ATOM   5343 H22  LIG     1       0.693 -14.328  -2.697  1.00  0.00      LIG  
ATOM   5344 H23  LIG     1       0.251 -14.968  -1.137  1.00  0.00      LIG  
ATOM   5345 H24  LIG     1       3.656 -18.708   3.503  1.00  0.00      LIG  
ATOM   5346 H25  LIG     1       0.520 -15.126   0.448  1.00  0.00      LIG  
ATOM   5347 H26  LIG     1       1.480 -11.005  -3.335  1.00  0.00      LIG  
ATOM   5348 H27  LIG     1       2.989 -13.558  -5.160  1.00  0.00      LIG  
ATOM   5349 H28  LIG     1       4.291 -12.479  -4.627  1.00  0.00      LIG  
ATOM   5350 H29  LIG     1       2.747 -11.806  -5.162  1.00  0.00      LIG  
ATOM   5351 H30  LIG     1       6.177 -18.203   5.131  1.00  0.00      LIG  
ATOM   5352 H31  LIG     1       4.766 -19.125   5.634  1.00  0.00      LIG  
ATOM   5353 H32  LIG     1       6.471 -19.808   3.243  1.00  0.00      LIG  
ATOM   5354 H33  LIG     1       5.041 -20.677   3.801  1.00  0.00      LIG  
ATOM   5355 H34  LIG     1       5.134 -20.116   2.123  1.00  0.00      LIG  
ATOM   5356 H35  LIG     1       4.695 -16.151   4.913  1.00  0.00      LIG  
ATOM   5357 H36  LIG     1       4.089 -15.757   7.251  1.00  0.00      LIG  
ATOM   5358 H37  LIG     1       2.792 -17.914   5.984  1.00  0.00      LIG  
ATOM   5359 H38  LIG     1       4.912 -18.374   7.844  1.00  0.00      LIG  
ATOM   5360 H39  LIG     1       7.291 -15.424   8.967  1.00  0.00      LIG  
ATOM   5361 H40  LIG     1       5.933 -16.399   9.495  1.00  0.00      LIG  
ATOM   5362 H41  LIG     1       5.641 -14.788   8.812  1.00  0.00      LIG  
ATOM   5363 H42  LIG     1       7.754 -14.980   6.711  1.00  0.00      LIG  
ATOM   5364 H43  LIG     1       6.990 -15.841   5.395  1.00  0.00      LIG  
ATOM   5365 H44  LIG     1       6.152 -14.479   6.151  1.00  0.00      LIG  
ATOM   5366 H45  LIG     1       7.890 -17.169   7.426  1.00  0.00      LIG  
TER
REMARK  Energy: 49.3441
REMARK  SimpleFitness: 49.3441
REMARK  FullFitness: -1157.4742
REMARK  InterFull: -35.2022
REMARK  IntraFull: 109.228
REMARK  solvFull: -1488.72
REMARK  surfFull: 257.22
REMARK  extraFull: 0.0
REMARK  deltaGcompsolvpol: -1488.72
REMARK  deltaGcompsolvnonpol: 257.22
REMARK  deltaGprotsolvpol: -1512.07
REMARK  deltaGprotsolvnonpol: 254.074
REMARK  deltaGligsolvpol: -12.8031
REMARK  deltaGligsolvnonpol: 15.1302
REMARK  deltaGvdw: -35.2022
REMARK  deltaGelec: 0.0
REMARK  deltaG: -6.241266
REMARK  Cluster: 5
REMARK  ClusterRank: 6
ATOM   5287 O    LIG     1       0.911 -15.820   1.004  1.00  0.00      LIG  
ATOM   5288 O1   LIG     1       0.542 -11.125  -0.933  1.00  0.00      LIG  
ATOM   5289 O2   LIG     1       3.019 -17.170   5.400  1.00  0.00      LIG  
ATOM   5290 O3   LIG     1       4.240 -17.670   7.886  1.00  0.00      LIG  
ATOM   5291 O4   LIG     1       6.965 -17.470   7.372  1.00  0.00      LIG  
ATOM   5292 C    LIG     1       4.538 -15.311  -0.189  1.00  0.00      LIG  
ATOM   5293 C1   LIG     1       2.979 -15.356  -0.289  1.00  0.00      LIG  
ATOM   5294 C2   LIG     1       5.110 -15.561   1.249  1.00  0.00      LIG  
ATOM   5295 C3   LIG     1       2.331 -14.283  -1.226  1.00  0.00      LIG  
ATOM   5296 C4   LIG     1       5.091 -13.984  -0.689  1.00  0.00      LIG  
ATOM   5297 C5   LIG     1       3.227 -13.904  -2.421  1.00  0.00      LIG  
ATOM   5298 C6   LIG     1       2.304 -15.541   1.090  1.00  0.00      LIG  
ATOM   5299 C7   LIG     1       4.376 -16.651   1.932  1.00  0.00      LIG  
ATOM   5300 C8   LIG     1       4.698 -13.649  -2.100  1.00  0.00      LIG  
ATOM   5301 C9   LIG     1       6.555 -16.082   1.336  1.00  0.00      LIG  
ATOM   5302 C10  LIG     1       2.901 -16.725   1.827  1.00  0.00      LIG  
ATOM   5303 C11  LIG     1       5.018 -16.411  -1.143  1.00  0.00      LIG  
ATOM   5304 C12  LIG     1       1.896 -13.026  -0.462  1.00  0.00      LIG  
ATOM   5305 C13  LIG     1       5.167 -17.444   2.659  1.00  0.00      LIG  
ATOM   5306 C14  LIG     1       5.114 -14.317   2.155  1.00  0.00      LIG  
ATOM   5307 C15  LIG     1       6.590 -17.052   2.502  1.00  0.00      LIG  
ATOM   5308 C16  LIG     1       1.072 -14.905  -1.852  1.00  0.00      LIG  
ATOM   5309 C17  LIG     1       2.705 -12.738  -3.215  1.00  0.00      LIG  
ATOM   5310 C18  LIG     1       4.737 -18.560   3.573  1.00  0.00      LIG  
ATOM   5311 C19  LIG     1       1.331 -11.957  -1.356  1.00  0.00      LIG  
ATOM   5312 C20  LIG     1       1.843 -11.832  -2.736  1.00  0.00      LIG  
ATOM   5313 C21  LIG     1       3.210 -12.635  -4.617  1.00  0.00      LIG  
ATOM   5314 C22  LIG     1       5.091 -18.272   5.031  1.00  0.00      LIG  
ATOM   5315 C23  LIG     1       5.384 -19.864   3.158  1.00  0.00      LIG  
ATOM   5316 C24  LIG     1       4.422 -16.996   5.546  1.00  0.00      LIG  
ATOM   5317 C25  LIG     1       4.702 -16.632   7.015  1.00  0.00      LIG  
ATOM   5318 C26  LIG     1       6.165 -16.295   7.347  1.00  0.00      LIG  
ATOM   5319 C27  LIG     1       6.255 -15.687   8.732  1.00  0.00      LIG  
ATOM   5320 C28  LIG     1       6.789 -15.341   6.344  1.00  0.00      LIG  
ATOM   5321 H    LIG     1       2.756 -16.301  -0.792  1.00  0.00      LIG  
ATOM   5322 H1   LIG     1       6.182 -13.989  -0.626  1.00  0.00      LIG  
ATOM   5323 H2   LIG     1       4.747 -13.156  -0.067  1.00  0.00      LIG  
ATOM   5324 H3   LIG     1       3.203 -14.767  -3.093  1.00  0.00      LIG  
ATOM   5325 H4   LIG     1       2.399 -14.638   1.695  1.00  0.00      LIG  
ATOM   5326 H5   LIG     1       5.310 -14.232  -2.795  1.00  0.00      LIG  
ATOM   5327 H6   LIG     1       4.990 -12.606  -2.270  1.00  0.00      LIG  
ATOM   5328 H7   LIG     1       7.274 -15.272   1.482  1.00  0.00      LIG  
ATOM   5329 H8   LIG     1       6.893 -16.631   0.457  1.00  0.00      LIG  
ATOM   5330 H9   LIG     1       2.623 -17.651   1.312  1.00  0.00      LIG  
ATOM   5331 H10  LIG     1       2.465 -16.779   2.825  1.00  0.00      LIG  
ATOM   5332 H11  LIG     1       4.465 -16.404  -2.086  1.00  0.00      LIG  
ATOM   5333 H12  LIG     1       4.878 -17.401  -0.702  1.00  0.00      LIG  
ATOM   5334 H13  LIG     1       6.074 -16.287  -1.395  1.00  0.00      LIG  
ATOM   5335 H14  LIG     1       2.727 -12.587   0.095  1.00  0.00      LIG  
ATOM   5336 H15  LIG     1       1.105 -13.273   0.249  1.00  0.00      LIG  
ATOM   5337 H16  LIG     1       4.176 -13.761   2.108  1.00  0.00      LIG  
ATOM   5338 H17  LIG     1       5.914 -13.628   1.868  1.00  0.00      LIG  
ATOM   5339 H18  LIG     1       5.288 -14.572   3.205  1.00  0.00      LIG  
ATOM   5340 H19  LIG     1       6.957 -16.561   3.406  1.00  0.00      LIG  
ATOM   5341 H20  LIG     1       7.236 -17.903   2.274  1.00  0.00      LIG  
ATOM   5342 H21  LIG     1       1.282 -15.911  -2.225  1.00  0.00      LIG  
ATOM   5343 H22  LIG     1       0.693 -14.328  -2.697  1.00  0.00      LIG  
ATOM   5344 H23  LIG     1       0.251 -14.968  -1.137  1.00  0.00      LIG  
ATOM   5345 H24  LIG     1       3.656 -18.708   3.503  1.00  0.00      LIG  
ATOM   5346 H25  LIG     1       0.520 -15.126   0.448  1.00  0.00      LIG  
ATOM   5347 H26  LIG     1       1.480 -11.005  -3.335  1.00  0.00      LIG  
ATOM   5348 H27  LIG     1       2.989 -13.558  -5.160  1.00  0.00      LIG  
ATOM   5349 H28  LIG     1       4.291 -12.479  -4.627  1.00  0.00      LIG  
ATOM   5350 H29  LIG     1       2.747 -11.806  -5.162  1.00  0.00      LIG  
ATOM   5351 H30  LIG     1       6.177 -18.203   5.131  1.00  0.00      LIG  
ATOM   5352 H31  LIG     1       4.766 -19.125   5.634  1.00  0.00      LIG  
ATOM   5353 H32  LIG     1       6.471 -19.808   3.243  1.00  0.00      LIG  
ATOM   5354 H33  LIG     1       5.041 -20.677   3.801  1.00  0.00      LIG  
ATOM   5355 H34  LIG     1       5.134 -20.116   2.123  1.00  0.00      LIG  
ATOM   5356 H35  LIG     1       4.695 -16.151   4.913  1.00  0.00      LIG  
ATOM   5357 H36  LIG     1       4.089 -15.757   7.251  1.00  0.00      LIG  
ATOM   5358 H37  LIG     1       2.792 -17.914   5.984  1.00  0.00      LIG  
ATOM   5359 H38  LIG     1       4.912 -18.374   7.844  1.00  0.00      LIG  
ATOM   5360 H39  LIG     1       7.291 -15.424   8.967  1.00  0.00      LIG  
ATOM   5361 H40  LIG     1       5.933 -16.399   9.495  1.00  0.00      LIG  
ATOM   5362 H41  LIG     1       5.641 -14.788   8.812  1.00  0.00      LIG  
ATOM   5363 H42  LIG     1       7.754 -14.980   6.711  1.00  0.00      LIG  
ATOM   5364 H43  LIG     1       6.990 -15.841   5.395  1.00  0.00      LIG  
ATOM   5365 H44  LIG     1       6.152 -14.479   6.151  1.00  0.00      LIG  
ATOM   5366 H45  LIG     1       7.890 -17.169   7.426  1.00  0.00      LIG  
TER
REMARK  Energy: 49.3441
REMARK  SimpleFitness: 49.3441
REMARK  FullFitness: -1157.4742
REMARK  InterFull: -35.2022
REMARK  IntraFull: 109.228
REMARK  solvFull: -1488.72
REMARK  surfFull: 257.22
REMARK  extraFull: 0.0
REMARK  deltaGcompsolvpol: -1488.72
REMARK  deltaGcompsolvnonpol: 257.22
REMARK  deltaGprotsolvpol: -1512.07
REMARK  deltaGprotsolvnonpol: 254.074
REMARK  deltaGligsolvpol: -12.8031
REMARK  deltaGligsolvnonpol: 15.1302
REMARK  deltaGvdw: -35.2022
REMARK  deltaGelec: 0.0
REMARK  deltaG: -6.241266
REMARK  Cluster: 5
REMARK  ClusterRank: 7
ATOM   5287 O    LIG     1       0.911 -15.820   1.004  1.00  0.00      LIG  
ATOM   5288 O1   LIG     1       0.542 -11.125  -0.933  1.00  0.00      LIG  
ATOM   5289 O2   LIG     1       3.019 -17.170   5.400  1.00  0.00      LIG  
ATOM   5290 O3   LIG     1       4.240 -17.670   7.886  1.00  0.00      LIG  
ATOM   5291 O4   LIG     1       6.965 -17.470   7.372  1.00  0.00      LIG  
ATOM   5292 C    LIG     1       4.538 -15.311  -0.189  1.00  0.00      LIG  
ATOM   5293 C1   LIG     1       2.979 -15.356  -0.289  1.00  0.00      LIG  
ATOM   5294 C2   LIG     1       5.110 -15.561   1.249  1.00  0.00      LIG  
ATOM   5295 C3   LIG     1       2.331 -14.283  -1.226  1.00  0.00      LIG  
ATOM   5296 C4   LIG     1       5.091 -13.984  -0.689  1.00  0.00      LIG  
ATOM   5297 C5   LIG     1       3.227 -13.904  -2.421  1.00  0.00      LIG  
ATOM   5298 C6   LIG     1       2.304 -15.541   1.090  1.00  0.00      LIG  
ATOM   5299 C7   LIG     1       4.376 -16.651   1.932  1.00  0.00      LIG  
ATOM   5300 C8   LIG     1       4.698 -13.649  -2.100  1.00  0.00      LIG  
ATOM   5301 C9   LIG     1       6.555 -16.082   1.336  1.00  0.00      LIG  
ATOM   5302 C10  LIG     1       2.901 -16.725   1.827  1.00  0.00      LIG  
ATOM   5303 C11  LIG     1       5.018 -16.411  -1.143  1.00  0.00      LIG  
ATOM   5304 C12  LIG     1       1.896 -13.026  -0.462  1.00  0.00      LIG  
ATOM   5305 C13  LIG     1       5.167 -17.444   2.659  1.00  0.00      LIG  
ATOM   5306 C14  LIG     1       5.114 -14.317   2.155  1.00  0.00      LIG  
ATOM   5307 C15  LIG     1       6.590 -17.052   2.502  1.00  0.00      LIG  
ATOM   5308 C16  LIG     1       1.072 -14.905  -1.852  1.00  0.00      LIG  
ATOM   5309 C17  LIG     1       2.705 -12.738  -3.215  1.00  0.00      LIG  
ATOM   5310 C18  LIG     1       4.737 -18.560   3.573  1.00  0.00      LIG  
ATOM   5311 C19  LIG     1       1.331 -11.957  -1.356  1.00  0.00      LIG  
ATOM   5312 C20  LIG     1       1.843 -11.832  -2.736  1.00  0.00      LIG  
ATOM   5313 C21  LIG     1       3.210 -12.635  -4.617  1.00  0.00      LIG  
ATOM   5314 C22  LIG     1       5.091 -18.272   5.031  1.00  0.00      LIG  
ATOM   5315 C23  LIG     1       5.384 -19.864   3.158  1.00  0.00      LIG  
ATOM   5316 C24  LIG     1       4.422 -16.996   5.546  1.00  0.00      LIG  
ATOM   5317 C25  LIG     1       4.702 -16.632   7.015  1.00  0.00      LIG  
ATOM   5318 C26  LIG     1       6.165 -16.295   7.347  1.00  0.00      LIG  
ATOM   5319 C27  LIG     1       6.255 -15.687   8.732  1.00  0.00      LIG  
ATOM   5320 C28  LIG     1       6.789 -15.341   6.344  1.00  0.00      LIG  
ATOM   5321 H    LIG     1       2.756 -16.301  -0.792  1.00  0.00      LIG  
ATOM   5322 H1   LIG     1       6.182 -13.989  -0.626  1.00  0.00      LIG  
ATOM   5323 H2   LIG     1       4.747 -13.156  -0.067  1.00  0.00      LIG  
ATOM   5324 H3   LIG     1       3.203 -14.767  -3.093  1.00  0.00      LIG  
ATOM   5325 H4   LIG     1       2.399 -14.638   1.695  1.00  0.00      LIG  
ATOM   5326 H5   LIG     1       5.310 -14.232  -2.795  1.00  0.00      LIG  
ATOM   5327 H6   LIG     1       4.990 -12.606  -2.270  1.00  0.00      LIG  
ATOM   5328 H7   LIG     1       7.274 -15.272   1.482  1.00  0.00      LIG  
ATOM   5329 H8   LIG     1       6.893 -16.631   0.457  1.00  0.00      LIG  
ATOM   5330 H9   LIG     1       2.623 -17.651   1.312  1.00  0.00      LIG  
ATOM   5331 H10  LIG     1       2.465 -16.779   2.825  1.00  0.00      LIG  
ATOM   5332 H11  LIG     1       4.465 -16.404  -2.086  1.00  0.00      LIG  
ATOM   5333 H12  LIG     1       4.878 -17.401  -0.702  1.00  0.00      LIG  
ATOM   5334 H13  LIG     1       6.074 -16.287  -1.395  1.00  0.00      LIG  
ATOM   5335 H14  LIG     1       2.727 -12.587   0.095  1.00  0.00      LIG  
ATOM   5336 H15  LIG     1       1.105 -13.273   0.249  1.00  0.00      LIG  
ATOM   5337 H16  LIG     1       4.176 -13.761   2.108  1.00  0.00      LIG  
ATOM   5338 H17  LIG     1       5.914 -13.628   1.868  1.00  0.00      LIG  
ATOM   5339 H18  LIG     1       5.288 -14.572   3.205  1.00  0.00      LIG  
ATOM   5340 H19  LIG     1       6.957 -16.561   3.406  1.00  0.00      LIG  
ATOM   5341 H20  LIG     1       7.236 -17.903   2.274  1.00  0.00      LIG  
ATOM   5342 H21  LIG     1       1.282 -15.911  -2.225  1.00  0.00      LIG  
ATOM   5343 H22  LIG     1       0.693 -14.328  -2.697  1.00  0.00      LIG  
ATOM   5344 H23  LIG     1       0.251 -14.968  -1.137  1.00  0.00      LIG  
ATOM   5345 H24  LIG     1       3.656 -18.708   3.503  1.00  0.00      LIG  
ATOM   5346 H25  LIG     1       0.520 -15.126   0.448  1.00  0.00      LIG  
ATOM   5347 H26  LIG     1       1.480 -11.005  -3.335  1.00  0.00      LIG  
ATOM   5348 H27  LIG     1       2.989 -13.558  -5.160  1.00  0.00      LIG  
ATOM   5349 H28  LIG     1       4.291 -12.479  -4.627  1.00  0.00      LIG  
ATOM   5350 H29  LIG     1       2.747 -11.806  -5.162  1.00  0.00      LIG  
ATOM   5351 H30  LIG     1       6.177 -18.203   5.131  1.00  0.00      LIG  
ATOM   5352 H31  LIG     1       4.766 -19.125   5.634  1.00  0.00      LIG  
ATOM   5353 H32  LIG     1       6.471 -19.808   3.243  1.00  0.00      LIG  
ATOM   5354 H33  LIG     1       5.041 -20.677   3.801  1.00  0.00      LIG  
ATOM   5355 H34  LIG     1       5.134 -20.116   2.123  1.00  0.00      LIG  
ATOM   5356 H35  LIG     1       4.695 -16.151   4.913  1.00  0.00      LIG  
ATOM   5357 H36  LIG     1       4.089 -15.757   7.251  1.00  0.00      LIG  
ATOM   5358 H37  LIG     1       2.792 -17.914   5.984  1.00  0.00      LIG  
ATOM   5359 H38  LIG     1       4.912 -18.374   7.844  1.00  0.00      LIG  
ATOM   5360 H39  LIG     1       7.291 -15.424   8.967  1.00  0.00      LIG  
ATOM   5361 H40  LIG     1       5.933 -16.399   9.495  1.00  0.00      LIG  
ATOM   5362 H41  LIG     1       5.641 -14.788   8.812  1.00  0.00      LIG  
ATOM   5363 H42  LIG     1       7.754 -14.980   6.711  1.00  0.00      LIG  
ATOM   5364 H43  LIG     1       6.990 -15.841   5.395  1.00  0.00      LIG  
ATOM   5365 H44  LIG     1       6.152 -14.479   6.151  1.00  0.00      LIG  
ATOM   5366 H45  LIG     1       7.890 -17.169   7.426  1.00  0.00      LIG  
TER
REMARK  Energy: 49.8473
REMARK  SimpleFitness: 49.8473
REMARK  FullFitness: -1157.3279
REMARK  InterFull: -32.0899
REMARK  IntraFull: 107.157
REMARK  solvFull: -1488.96
REMARK  surfFull: 256.565
REMARK  extraFull: 0.0
REMARK  deltaGcompsolvpol: -1488.96
REMARK  deltaGcompsolvnonpol: 256.565
REMARK  deltaGprotsolvpol: -1512.07
REMARK  deltaGprotsolvnonpol: 254.074
REMARK  deltaGligsolvpol: -12.1071
REMARK  deltaGligsolvnonpol: 15.0568
REMARK  deltaGvdw: -32.0899
REMARK  deltaGelec: 0.0
REMARK  deltaG: -6.059144
REMARK  Cluster: 6
REMARK  ClusterRank: 0
ATOM   5287 O    LIG     1      13.528 -11.616  -1.959  1.00  0.00      LIG  
ATOM   5288 O1   LIG     1      11.166 -14.076  -6.582  1.00  0.00      LIG  
ATOM   5289 O2   LIG     1      14.190 -15.293   1.727  1.00  0.00      LIG  
ATOM   5290 O3   LIG     1      12.719 -17.686   4.055  1.00  0.00      LIG  
ATOM   5291 O4   LIG     1      13.960 -18.160   1.126  1.00  0.00      LIG  
ATOM   5292 C    LIG     1       9.903 -12.580  -1.299  1.00  0.00      LIG  
ATOM   5293 C1   LIG     1      11.095 -11.976  -2.107  1.00  0.00      LIG  
ATOM   5294 C2   LIG     1      10.271 -13.834  -0.446  1.00  0.00      LIG  
ATOM   5295 C3   LIG     1      10.866 -11.897  -3.651  1.00  0.00      LIG  
ATOM   5296 C4   LIG     1       8.697 -12.918  -2.167  1.00  0.00      LIG  
ATOM   5297 C5   LIG     1       9.477 -11.316  -3.979  1.00  0.00      LIG  
ATOM   5298 C6   LIG     1      12.478 -12.531  -1.661  1.00  0.00      LIG  
ATOM   5299 C7   LIG     1      11.431 -13.509   0.412  1.00  0.00      LIG  
ATOM   5300 C8   LIG     1       8.319 -11.812  -3.114  1.00  0.00      LIG  
ATOM   5301 C9   LIG     1       9.210 -14.257   0.582  1.00  0.00      LIG  
ATOM   5302 C10  LIG     1      12.599 -12.799  -0.168  1.00  0.00      LIG  
ATOM   5303 C11  LIG     1       9.452 -11.430  -0.384  1.00  0.00      LIG  
ATOM   5304 C12  LIG     1      11.107 -13.238  -4.356  1.00  0.00      LIG  
ATOM   5305 C13  LIG     1      11.241 -13.816   1.696  1.00  0.00      LIG  
ATOM   5306 C14  LIG     1      10.561 -15.113  -1.240  1.00  0.00      LIG  
ATOM   5307 C15  LIG     1       9.911 -14.432   1.916  1.00  0.00      LIG  
ATOM   5308 C16  LIG     1      11.865 -10.907  -4.261  1.00  0.00      LIG  
ATOM   5309 C17  LIG     1       9.107 -11.444  -5.431  1.00  0.00      LIG  
ATOM   5310 C18  LIG     1      12.201 -13.586   2.829  1.00  0.00      LIG  
ATOM   5311 C19  LIG     1      10.716 -13.245  -5.809  1.00  0.00      LIG  
ATOM   5312 C20  LIG     1       9.659 -12.326  -6.275  1.00  0.00      LIG  
ATOM   5313 C21  LIG     1       8.072 -10.483  -5.916  1.00  0.00      LIG  
ATOM   5314 C22  LIG     1      12.621 -14.886   3.502  1.00  0.00      LIG  
ATOM   5315 C23  LIG     1      11.584 -12.678   3.876  1.00  0.00      LIG  
ATOM   5316 C24  LIG     1      13.198 -15.914   2.534  1.00  0.00      LIG  
ATOM   5317 C25  LIG     1      13.785 -17.094   3.314  1.00  0.00      LIG  
ATOM   5318 C26  LIG     1      14.502 -18.146   2.442  1.00  0.00      LIG  
ATOM   5319 C27  LIG     1      14.368 -19.543   3.021  1.00  0.00      LIG  
ATOM   5320 C28  LIG     1      15.985 -17.845   2.302  1.00  0.00      LIG  
ATOM   5321 H    LIG     1      11.138 -10.920  -1.824  1.00  0.00      LIG  
ATOM   5322 H1   LIG     1       7.832 -13.133  -1.534  1.00  0.00      LIG  
ATOM   5323 H2   LIG     1       8.864 -13.816  -2.760  1.00  0.00      LIG  
ATOM   5324 H3   LIG     1       9.552 -10.241  -3.786  1.00  0.00      LIG  
ATOM   5325 H4   LIG     1      12.709 -13.454  -2.196  1.00  0.00      LIG  
ATOM   5326 H5   LIG     1       7.923 -10.965  -2.548  1.00  0.00      LIG  
ATOM   5327 H6   LIG     1       7.471 -12.170  -3.708  1.00  0.00      LIG  
ATOM   5328 H7   LIG     1       8.725 -15.193   0.292  1.00  0.00      LIG  
ATOM   5329 H8   LIG     1       8.400 -13.538   0.699  1.00  0.00      LIG  
ATOM   5330 H9   LIG     1      12.724 -11.853   0.362  1.00  0.00      LIG  
ATOM   5331 H10  LIG     1      13.515 -13.368   0.014  1.00  0.00      LIG  
ATOM   5332 H11  LIG     1       9.318 -10.502  -0.944  1.00  0.00      LIG  
ATOM   5333 H12  LIG     1      10.181 -11.215   0.401  1.00  0.00      LIG  
ATOM   5334 H13  LIG     1       8.494 -11.644   0.090  1.00  0.00      LIG  
ATOM   5335 H14  LIG     1      10.556 -14.049  -3.882  1.00  0.00      LIG  
ATOM   5336 H15  LIG     1      12.171 -13.487  -4.317  1.00  0.00      LIG  
ATOM   5337 H16  LIG     1      11.317 -14.971  -2.012  1.00  0.00      LIG  
ATOM   5338 H17  LIG     1       9.657 -15.488  -1.726  1.00  0.00      LIG  
ATOM   5339 H18  LIG     1      10.918 -15.911  -0.582  1.00  0.00      LIG  
ATOM   5340 H19  LIG     1      10.013 -15.492   2.166  1.00  0.00      LIG  
ATOM   5341 H20  LIG     1       9.349 -13.932   2.708  1.00  0.00      LIG  
ATOM   5342 H21  LIG     1      11.910  -9.991  -3.667  1.00  0.00      LIG  
ATOM   5343 H22  LIG     1      11.601 -10.618  -5.280  1.00  0.00      LIG  
ATOM   5344 H23  LIG     1      12.867 -11.338  -4.313  1.00  0.00      LIG  
ATOM   5345 H24  LIG     1      13.102 -13.087   2.462  1.00  0.00      LIG  
ATOM   5346 H25  LIG     1      14.296 -11.858  -1.409  1.00  0.00      LIG  
ATOM   5347 H26  LIG     1       9.372 -12.384  -7.317  1.00  0.00      LIG  
ATOM   5348 H27  LIG     1       8.394  -9.458  -5.715  1.00  0.00      LIG  
ATOM   5349 H28  LIG     1       7.120 -10.652  -5.407  1.00  0.00      LIG  
ATOM   5350 H29  LIG     1       7.897 -10.575  -6.992  1.00  0.00      LIG  
ATOM   5351 H30  LIG     1      11.774 -15.316   4.044  1.00  0.00      LIG  
ATOM   5352 H31  LIG     1      13.379 -14.641   4.251  1.00  0.00      LIG  
ATOM   5353 H32  LIG     1      12.310 -12.473   4.666  1.00  0.00      LIG  
ATOM   5354 H33  LIG     1      11.275 -11.724   3.438  1.00  0.00      LIG  
ATOM   5355 H34  LIG     1      10.711 -13.142   4.344  1.00  0.00      LIG  
ATOM   5356 H35  LIG     1      12.398 -16.264   1.875  1.00  0.00      LIG  
ATOM   5357 H36  LIG     1      14.501 -16.724   4.049  1.00  0.00      LIG  
ATOM   5358 H37  LIG     1      14.520 -15.986   1.126  1.00  0.00      LIG  
ATOM   5359 H38  LIG     1      12.143 -18.134   3.412  1.00  0.00      LIG  
ATOM   5360 H39  LIG     1      14.801 -20.270   2.334  1.00  0.00      LIG  
ATOM   5361 H40  LIG     1      13.323 -19.842   3.134  1.00  0.00      LIG  
ATOM   5362 H41  LIG     1      14.867 -19.620   3.990  1.00  0.00      LIG  
ATOM   5363 H42  LIG     1      16.156 -16.887   1.805  1.00  0.00      LIG  
ATOM   5364 H43  LIG     1      16.476 -17.824   3.276  1.00  0.00      LIG  
ATOM   5365 H44  LIG     1      16.472 -18.607   1.688  1.00  0.00      LIG  
ATOM   5366 H45  LIG     1      13.216 -18.794   1.136  1.00  0.00      LIG  
TER
REMARK  Energy: 49.8473
REMARK  SimpleFitness: 49.8473
REMARK  FullFitness: -1157.3279
REMARK  InterFull: -32.0899
REMARK  IntraFull: 107.157
REMARK  solvFull: -1488.96
REMARK  surfFull: 256.565
REMARK  extraFull: 0.0
REMARK  deltaGcompsolvpol: -1488.96
REMARK  deltaGcompsolvnonpol: 256.565
REMARK  deltaGprotsolvpol: -1512.07
REMARK  deltaGprotsolvnonpol: 254.074
REMARK  deltaGligsolvpol: -12.1071
REMARK  deltaGligsolvnonpol: 15.0568
REMARK  deltaGvdw: -32.0899
REMARK  deltaGelec: 0.0
REMARK  deltaG: -6.059144
REMARK  Cluster: 6
REMARK  ClusterRank: 1
ATOM   5287 O    LIG     1      13.528 -11.616  -1.959  1.00  0.00      LIG  
ATOM   5288 O1   LIG     1      11.166 -14.076  -6.582  1.00  0.00      LIG  
ATOM   5289 O2   LIG     1      14.190 -15.293   1.727  1.00  0.00      LIG  
ATOM   5290 O3   LIG     1      12.719 -17.686   4.055  1.00  0.00      LIG  
ATOM   5291 O4   LIG     1      13.960 -18.160   1.126  1.00  0.00      LIG  
ATOM   5292 C    LIG     1       9.903 -12.580  -1.299  1.00  0.00      LIG  
ATOM   5293 C1   LIG     1      11.095 -11.976  -2.107  1.00  0.00      LIG  
ATOM   5294 C2   LIG     1      10.271 -13.834  -0.446  1.00  0.00      LIG  
ATOM   5295 C3   LIG     1      10.866 -11.897  -3.651  1.00  0.00      LIG  
ATOM   5296 C4   LIG     1       8.697 -12.918  -2.167  1.00  0.00      LIG  
ATOM   5297 C5   LIG     1       9.477 -11.316  -3.979  1.00  0.00      LIG  
ATOM   5298 C6   LIG     1      12.478 -12.531  -1.661  1.00  0.00      LIG  
ATOM   5299 C7   LIG     1      11.431 -13.509   0.412  1.00  0.00      LIG  
ATOM   5300 C8   LIG     1       8.319 -11.812  -3.114  1.00  0.00      LIG  
ATOM   5301 C9   LIG     1       9.210 -14.257   0.582  1.00  0.00      LIG  
ATOM   5302 C10  LIG     1      12.599 -12.799  -0.168  1.00  0.00      LIG  
ATOM   5303 C11  LIG     1       9.452 -11.430  -0.384  1.00  0.00      LIG  
ATOM   5304 C12  LIG     1      11.107 -13.238  -4.356  1.00  0.00      LIG  
ATOM   5305 C13  LIG     1      11.241 -13.816   1.696  1.00  0.00      LIG  
ATOM   5306 C14  LIG     1      10.561 -15.113  -1.240  1.00  0.00      LIG  
ATOM   5307 C15  LIG     1       9.911 -14.432   1.916  1.00  0.00      LIG  
ATOM   5308 C16  LIG     1      11.865 -10.907  -4.261  1.00  0.00      LIG  
ATOM   5309 C17  LIG     1       9.107 -11.444  -5.431  1.00  0.00      LIG  
ATOM   5310 C18  LIG     1      12.201 -13.586   2.829  1.00  0.00      LIG  
ATOM   5311 C19  LIG     1      10.716 -13.245  -5.809  1.00  0.00      LIG  
ATOM   5312 C20  LIG     1       9.659 -12.326  -6.275  1.00  0.00      LIG  
ATOM   5313 C21  LIG     1       8.072 -10.483  -5.916  1.00  0.00      LIG  
ATOM   5314 C22  LIG     1      12.621 -14.886   3.502  1.00  0.00      LIG  
ATOM   5315 C23  LIG     1      11.584 -12.678   3.876  1.00  0.00      LIG  
ATOM   5316 C24  LIG     1      13.198 -15.914   2.534  1.00  0.00      LIG  
ATOM   5317 C25  LIG     1      13.785 -17.094   3.314  1.00  0.00      LIG  
ATOM   5318 C26  LIG     1      14.502 -18.146   2.442  1.00  0.00      LIG  
ATOM   5319 C27  LIG     1      14.368 -19.543   3.021  1.00  0.00      LIG  
ATOM   5320 C28  LIG     1      15.985 -17.845   2.302  1.00  0.00      LIG  
ATOM   5321 H    LIG     1      11.138 -10.920  -1.824  1.00  0.00      LIG  
ATOM   5322 H1   LIG     1       7.832 -13.133  -1.534  1.00  0.00      LIG  
ATOM   5323 H2   LIG     1       8.864 -13.816  -2.760  1.00  0.00      LIG  
ATOM   5324 H3   LIG     1       9.552 -10.241  -3.786  1.00  0.00      LIG  
ATOM   5325 H4   LIG     1      12.709 -13.454  -2.196  1.00  0.00      LIG  
ATOM   5326 H5   LIG     1       7.923 -10.965  -2.548  1.00  0.00      LIG  
ATOM   5327 H6   LIG     1       7.471 -12.170  -3.708  1.00  0.00      LIG  
ATOM   5328 H7   LIG     1       8.725 -15.193   0.292  1.00  0.00      LIG  
ATOM   5329 H8   LIG     1       8.400 -13.538   0.699  1.00  0.00      LIG  
ATOM   5330 H9   LIG     1      12.724 -11.853   0.362  1.00  0.00      LIG  
ATOM   5331 H10  LIG     1      13.515 -13.368   0.014  1.00  0.00      LIG  
ATOM   5332 H11  LIG     1       9.318 -10.502  -0.944  1.00  0.00      LIG  
ATOM   5333 H12  LIG     1      10.181 -11.215   0.401  1.00  0.00      LIG  
ATOM   5334 H13  LIG     1       8.494 -11.644   0.090  1.00  0.00      LIG  
ATOM   5335 H14  LIG     1      10.556 -14.049  -3.882  1.00  0.00      LIG  
ATOM   5336 H15  LIG     1      12.171 -13.487  -4.317  1.00  0.00      LIG  
ATOM   5337 H16  LIG     1      11.317 -14.971  -2.012  1.00  0.00      LIG  
ATOM   5338 H17  LIG     1       9.657 -15.488  -1.726  1.00  0.00      LIG  
ATOM   5339 H18  LIG     1      10.918 -15.911  -0.582  1.00  0.00      LIG  
ATOM   5340 H19  LIG     1      10.013 -15.492   2.166  1.00  0.00      LIG  
ATOM   5341 H20  LIG     1       9.349 -13.932   2.708  1.00  0.00      LIG  
ATOM   5342 H21  LIG     1      11.910  -9.991  -3.667  1.00  0.00      LIG  
ATOM   5343 H22  LIG     1      11.601 -10.618  -5.280  1.00  0.00      LIG  
ATOM   5344 H23  LIG     1      12.867 -11.338  -4.313  1.00  0.00      LIG  
ATOM   5345 H24  LIG     1      13.102 -13.087   2.462  1.00  0.00      LIG  
ATOM   5346 H25  LIG     1      14.296 -11.858  -1.409  1.00  0.00      LIG  
ATOM   5347 H26  LIG     1       9.372 -12.384  -7.317  1.00  0.00      LIG  
ATOM   5348 H27  LIG     1       8.394  -9.458  -5.715  1.00  0.00      LIG  
ATOM   5349 H28  LIG     1       7.120 -10.652  -5.407  1.00  0.00      LIG  
ATOM   5350 H29  LIG     1       7.897 -10.575  -6.992  1.00  0.00      LIG  
ATOM   5351 H30  LIG     1      11.774 -15.316   4.044  1.00  0.00      LIG  
ATOM   5352 H31  LIG     1      13.379 -14.641   4.251  1.00  0.00      LIG  
ATOM   5353 H32  LIG     1      12.310 -12.473   4.666  1.00  0.00      LIG  
ATOM   5354 H33  LIG     1      11.275 -11.724   3.438  1.00  0.00      LIG  
ATOM   5355 H34  LIG     1      10.711 -13.142   4.344  1.00  0.00      LIG  
ATOM   5356 H35  LIG     1      12.398 -16.264   1.875  1.00  0.00      LIG  
ATOM   5357 H36  LIG     1      14.501 -16.724   4.049  1.00  0.00      LIG  
ATOM   5358 H37  LIG     1      14.520 -15.986   1.126  1.00  0.00      LIG  
ATOM   5359 H38  LIG     1      12.143 -18.134   3.412  1.00  0.00      LIG  
ATOM   5360 H39  LIG     1      14.801 -20.270   2.334  1.00  0.00      LIG  
ATOM   5361 H40  LIG     1      13.323 -19.842   3.134  1.00  0.00      LIG  
ATOM   5362 H41  LIG     1      14.867 -19.620   3.990  1.00  0.00      LIG  
ATOM   5363 H42  LIG     1      16.156 -16.887   1.805  1.00  0.00      LIG  
ATOM   5364 H43  LIG     1      16.476 -17.824   3.276  1.00  0.00      LIG  
ATOM   5365 H44  LIG     1      16.472 -18.607   1.688  1.00  0.00      LIG  
ATOM   5366 H45  LIG     1      13.216 -18.794   1.136  1.00  0.00      LIG  
TER
REMARK  Energy: 50.8163
REMARK  SimpleFitness: 50.8163
REMARK  FullFitness: -1156.0349
REMARK  InterFull: -32.1639
REMARK  IntraFull: 107.648
REMARK  solvFull: -1488.04
REMARK  surfFull: 256.521
REMARK  extraFull: 0.0
REMARK  deltaGcompsolvpol: -1488.04
REMARK  deltaGcompsolvnonpol: 256.521
REMARK  deltaGprotsolvpol: -1512.07
REMARK  deltaGprotsolvnonpol: 254.074
REMARK  deltaGligsolvpol: -11.8367
REMARK  deltaGligsolvnonpol: 15.0696
REMARK  deltaGvdw: -32.1639
REMARK  deltaGelec: 0.0
REMARK  deltaG: -6.0317674
REMARK  Cluster: 6
REMARK  ClusterRank: 2
ATOM   5287 O    LIG     1      13.401 -11.855  -1.341  1.00  0.00      LIG  
ATOM   5288 O1   LIG     1      11.264 -14.879  -5.787  1.00  0.00      LIG  
ATOM   5289 O2   LIG     1      13.983 -15.362   2.182  1.00  0.00      LIG  
ATOM   5290 O3   LIG     1      12.694 -18.015   4.314  1.00  0.00      LIG  
ATOM   5291 O4   LIG     1      13.832 -18.102   1.293  1.00  0.00      LIG  
ATOM   5292 C    LIG     1       9.783 -12.829  -0.756  1.00  0.00      LIG  
ATOM   5293 C1   LIG     1      10.995 -12.302  -1.581  1.00  0.00      LIG  
ATOM   5294 C2   LIG     1      10.117 -14.020   0.193  1.00  0.00      LIG  
ATOM   5295 C3   LIG     1      10.830 -12.405  -3.132  1.00  0.00      LIG  
ATOM   5296 C4   LIG     1       8.584 -13.204  -1.620  1.00  0.00      LIG  
ATOM   5297 C5   LIG     1       9.466 -11.847  -3.581  1.00  0.00      LIG  
ATOM   5298 C6   LIG     1      12.364 -12.775  -1.014  1.00  0.00      LIG  
ATOM   5299 C7   LIG     1      11.248 -13.648   1.071  1.00  0.00      LIG  
ATOM   5300 C8   LIG     1       8.278 -12.179  -2.678  1.00  0.00      LIG  
ATOM   5301 C9   LIG     1       9.027 -14.384   1.210  1.00  0.00      LIG  
ATOM   5302 C10  LIG     1      12.400 -12.896   0.504  1.00  0.00      LIG  
ATOM   5303 C11  LIG     1       9.333 -11.615   0.067  1.00  0.00      LIG  
ATOM   5304 C12  LIG     1      11.072 -13.823  -3.663  1.00  0.00      LIG  
ATOM   5305 C13  LIG     1      11.050 -13.995   2.344  1.00  0.00      LIG  
ATOM   5306 C14  LIG     1      10.441 -15.350  -0.499  1.00  0.00      LIG  
ATOM   5307 C15  LIG     1       9.727 -14.640   2.531  1.00  0.00      LIG  
ATOM   5308 C16  LIG     1      11.870 -11.510  -3.814  1.00  0.00      LIG  
ATOM   5309 C17  LIG     1       9.128 -12.171  -5.011  1.00  0.00      LIG  
ATOM   5310 C18  LIG     1      12.007 -13.815   3.489  1.00  0.00      LIG  
ATOM   5311 C19  LIG     1      10.766 -13.979  -5.125  1.00  0.00      LIG  
ATOM   5312 C20  LIG     1       9.711 -13.143  -5.727  1.00  0.00      LIG  
ATOM   5313 C21  LIG     1       8.096 -11.296  -5.644  1.00  0.00      LIG  
ATOM   5314 C22  LIG     1      12.482 -15.155   4.044  1.00  0.00      LIG  
ATOM   5315 C23  LIG     1      11.373 -13.017   4.611  1.00  0.00      LIG  
ATOM   5316 C24  LIG     1      13.047 -16.081   2.970  1.00  0.00      LIG  
ATOM   5317 C25  LIG     1      13.708 -17.309   3.599  1.00  0.00      LIG  
ATOM   5318 C26  LIG     1      14.419 -18.231   2.583  1.00  0.00      LIG  
ATOM   5319 C27  LIG     1      14.339 -19.690   2.992  1.00  0.00      LIG  
ATOM   5320 C28  LIG     1      15.887 -17.877   2.415  1.00  0.00      LIG  
ATOM   5321 H    LIG     1      11.009 -11.219  -1.425  1.00  0.00      LIG  
ATOM   5322 H1   LIG     1       7.699 -13.322  -0.990  1.00  0.00      LIG  
ATOM   5323 H2   LIG     1       8.727 -14.163  -2.118  1.00  0.00      LIG  
ATOM   5324 H3   LIG     1       9.564 -10.758  -3.546  1.00  0.00      LIG  
ATOM   5325 H4   LIG     1      12.648 -13.735  -1.449  1.00  0.00      LIG  
ATOM   5326 H5   LIG     1       7.935 -11.255  -2.205  1.00  0.00      LIG  
ATOM   5327 H6   LIG     1       7.411 -12.543  -3.238  1.00  0.00      LIG  
ATOM   5328 H7   LIG     1       8.462 -15.267   0.899  1.00  0.00      LIG  
ATOM   5329 H8   LIG     1       8.288 -13.597   1.361  1.00  0.00      LIG  
ATOM   5330 H9   LIG     1      12.402 -11.897   0.946  1.00  0.00      LIG  
ATOM   5331 H10  LIG     1      13.348 -13.352   0.801  1.00  0.00      LIG  
ATOM   5332 H11  LIG     1       9.197 -10.731  -0.561  1.00  0.00      LIG  
ATOM   5333 H12  LIG     1      10.054 -11.339   0.838  1.00  0.00      LIG  
ATOM   5334 H13  LIG     1       8.376 -11.804   0.551  1.00  0.00      LIG  
ATOM   5335 H14  LIG     1      10.463 -14.560  -3.142  1.00  0.00      LIG  
ATOM   5336 H15  LIG     1      12.122 -14.094  -3.527  1.00  0.00      LIG  
ATOM   5337 H16  LIG     1      11.265 -15.269  -1.207  1.00  0.00      LIG  
ATOM   5338 H17  LIG     1       9.573 -15.739  -1.036  1.00  0.00      LIG  
ATOM   5339 H18  LIG     1      10.725 -16.117   0.230  1.00  0.00      LIG  
ATOM   5340 H19  LIG     1       9.843 -15.712   2.712  1.00  0.00      LIG  
ATOM   5341 H20  LIG     1       9.159 -14.197   3.352  1.00  0.00      LIG  
ATOM   5342 H21  LIG     1      11.908 -10.530  -3.332  1.00  0.00      LIG  
ATOM   5343 H22  LIG     1      11.650 -11.343  -4.871  1.00  0.00      LIG  
ATOM   5344 H23  LIG     1      12.865 -11.957  -3.769  1.00  0.00      LIG  
ATOM   5345 H24  LIG     1      12.885 -13.255   3.155  1.00  0.00      LIG  
ATOM   5346 H25  LIG     1      14.177 -12.071  -0.791  1.00  0.00      LIG  
ATOM   5347 H26  LIG     1       9.451 -13.332  -6.760  1.00  0.00      LIG  
ATOM   5348 H27  LIG     1       8.393 -10.248  -5.558  1.00  0.00      LIG  
ATOM   5349 H28  LIG     1       7.128 -11.423  -5.152  1.00  0.00      LIG  
ATOM   5350 H29  LIG     1       7.961 -11.520  -6.707  1.00  0.00      LIG  
ATOM   5351 H30  LIG     1      11.665 -15.655   4.574  1.00  0.00      LIG  
ATOM   5352 H31  LIG     1      13.260 -14.953   4.786  1.00  0.00      LIG  
ATOM   5353 H32  LIG     1      12.107 -12.831   5.397  1.00  0.00      LIG  
ATOM   5354 H33  LIG     1      11.007 -12.050   4.250  1.00  0.00      LIG  
ATOM   5355 H34  LIG     1      10.536 -13.557   5.063  1.00  0.00      LIG  
ATOM   5356 H35  LIG     1      12.231 -16.399   2.316  1.00  0.00      LIG  
ATOM   5357 H36  LIG     1      14.442 -16.991   4.340  1.00  0.00      LIG  
ATOM   5358 H37  LIG     1      14.284 -15.983   1.494  1.00  0.00      LIG  
ATOM   5359 H38  LIG     1      12.097 -18.402   3.651  1.00  0.00      LIG  
ATOM   5360 H39  LIG     1      14.760 -20.317   2.204  1.00  0.00      LIG  
ATOM   5361 H40  LIG     1      13.306 -20.027   3.110  1.00  0.00      LIG  
ATOM   5362 H41  LIG     1      14.879 -19.868   3.925  1.00  0.00      LIG  
ATOM   5363 H42  LIG     1      16.015 -16.856   2.046  1.00  0.00      LIG  
ATOM   5364 H43  LIG     1      16.431 -17.978   3.354  1.00  0.00      LIG  
ATOM   5365 H44  LIG     1      16.355 -18.536   1.678  1.00  0.00      LIG  
ATOM   5366 H45  LIG     1      13.122 -18.772   1.239  1.00  0.00      LIG  
TER
REMARK  Energy: 50.8163
REMARK  SimpleFitness: 50.8163
REMARK  FullFitness: -1156.0349
REMARK  InterFull: -32.1639
REMARK  IntraFull: 107.648
REMARK  solvFull: -1488.04
REMARK  surfFull: 256.521
REMARK  extraFull: 0.0
REMARK  deltaGcompsolvpol: -1488.04
REMARK  deltaGcompsolvnonpol: 256.521
REMARK  deltaGprotsolvpol: -1512.07
REMARK  deltaGprotsolvnonpol: 254.074
REMARK  deltaGligsolvpol: -11.8367
REMARK  deltaGligsolvnonpol: 15.0696
REMARK  deltaGvdw: -32.1639
REMARK  deltaGelec: 0.0
REMARK  deltaG: -6.0317674
REMARK  Cluster: 6
REMARK  ClusterRank: 3
ATOM   5287 O    LIG     1      13.401 -11.855  -1.341  1.00  0.00      LIG  
ATOM   5288 O1   LIG     1      11.264 -14.879  -5.787  1.00  0.00      LIG  
ATOM   5289 O2   LIG     1      13.983 -15.362   2.182  1.00  0.00      LIG  
ATOM   5290 O3   LIG     1      12.694 -18.015   4.314  1.00  0.00      LIG  
ATOM   5291 O4   LIG     1      13.832 -18.102   1.293  1.00  0.00      LIG  
ATOM   5292 C    LIG     1       9.783 -12.829  -0.756  1.00  0.00      LIG  
ATOM   5293 C1   LIG     1      10.995 -12.302  -1.581  1.00  0.00      LIG  
ATOM   5294 C2   LIG     1      10.117 -14.020   0.193  1.00  0.00      LIG  
ATOM   5295 C3   LIG     1      10.830 -12.405  -3.132  1.00  0.00      LIG  
ATOM   5296 C4   LIG     1       8.584 -13.204  -1.620  1.00  0.00      LIG  
ATOM   5297 C5   LIG     1       9.466 -11.847  -3.581  1.00  0.00      LIG  
ATOM   5298 C6   LIG     1      12.364 -12.775  -1.014  1.00  0.00      LIG  
ATOM   5299 C7   LIG     1      11.248 -13.648   1.071  1.00  0.00      LIG  
ATOM   5300 C8   LIG     1       8.278 -12.179  -2.678  1.00  0.00      LIG  
ATOM   5301 C9   LIG     1       9.027 -14.384   1.210  1.00  0.00      LIG  
ATOM   5302 C10  LIG     1      12.400 -12.896   0.504  1.00  0.00      LIG  
ATOM   5303 C11  LIG     1       9.333 -11.615   0.067  1.00  0.00      LIG  
ATOM   5304 C12  LIG     1      11.072 -13.823  -3.663  1.00  0.00      LIG  
ATOM   5305 C13  LIG     1      11.050 -13.995   2.344  1.00  0.00      LIG  
ATOM   5306 C14  LIG     1      10.441 -15.350  -0.499  1.00  0.00      LIG  
ATOM   5307 C15  LIG     1       9.727 -14.640   2.531  1.00  0.00      LIG  
ATOM   5308 C16  LIG     1      11.870 -11.510  -3.814  1.00  0.00      LIG  
ATOM   5309 C17  LIG     1       9.128 -12.171  -5.011  1.00  0.00      LIG  
ATOM   5310 C18  LIG     1      12.007 -13.815   3.489  1.00  0.00      LIG  
ATOM   5311 C19  LIG     1      10.766 -13.979  -5.125  1.00  0.00      LIG  
ATOM   5312 C20  LIG     1       9.711 -13.143  -5.727  1.00  0.00      LIG  
ATOM   5313 C21  LIG     1       8.096 -11.296  -5.644  1.00  0.00      LIG  
ATOM   5314 C22  LIG     1      12.482 -15.155   4.044  1.00  0.00      LIG  
ATOM   5315 C23  LIG     1      11.373 -13.017   4.611  1.00  0.00      LIG  
ATOM   5316 C24  LIG     1      13.047 -16.081   2.970  1.00  0.00      LIG  
ATOM   5317 C25  LIG     1      13.708 -17.309   3.599  1.00  0.00      LIG  
ATOM   5318 C26  LIG     1      14.419 -18.231   2.583  1.00  0.00      LIG  
ATOM   5319 C27  LIG     1      14.339 -19.690   2.992  1.00  0.00      LIG  
ATOM   5320 C28  LIG     1      15.887 -17.877   2.415  1.00  0.00      LIG  
ATOM   5321 H    LIG     1      11.009 -11.219  -1.425  1.00  0.00      LIG  
ATOM   5322 H1   LIG     1       7.699 -13.322  -0.990  1.00  0.00      LIG  
ATOM   5323 H2   LIG     1       8.727 -14.163  -2.118  1.00  0.00      LIG  
ATOM   5324 H3   LIG     1       9.564 -10.758  -3.546  1.00  0.00      LIG  
ATOM   5325 H4   LIG     1      12.648 -13.735  -1.449  1.00  0.00      LIG  
ATOM   5326 H5   LIG     1       7.935 -11.255  -2.205  1.00  0.00      LIG  
ATOM   5327 H6   LIG     1       7.411 -12.543  -3.238  1.00  0.00      LIG  
ATOM   5328 H7   LIG     1       8.462 -15.267   0.899  1.00  0.00      LIG  
ATOM   5329 H8   LIG     1       8.288 -13.597   1.361  1.00  0.00      LIG  
ATOM   5330 H9   LIG     1      12.402 -11.897   0.946  1.00  0.00      LIG  
ATOM   5331 H10  LIG     1      13.348 -13.352   0.801  1.00  0.00      LIG  
ATOM   5332 H11  LIG     1       9.197 -10.731  -0.561  1.00  0.00      LIG  
ATOM   5333 H12  LIG     1      10.054 -11.339   0.838  1.00  0.00      LIG  
ATOM   5334 H13  LIG     1       8.376 -11.804   0.551  1.00  0.00      LIG  
ATOM   5335 H14  LIG     1      10.463 -14.560  -3.142  1.00  0.00      LIG  
ATOM   5336 H15  LIG     1      12.122 -14.094  -3.527  1.00  0.00      LIG  
ATOM   5337 H16  LIG     1      11.265 -15.269  -1.207  1.00  0.00      LIG  
ATOM   5338 H17  LIG     1       9.573 -15.739  -1.036  1.00  0.00      LIG  
ATOM   5339 H18  LIG     1      10.725 -16.117   0.230  1.00  0.00      LIG  
ATOM   5340 H19  LIG     1       9.843 -15.712   2.712  1.00  0.00      LIG  
ATOM   5341 H20  LIG     1       9.159 -14.197   3.352  1.00  0.00      LIG  
ATOM   5342 H21  LIG     1      11.908 -10.530  -3.332  1.00  0.00      LIG  
ATOM   5343 H22  LIG     1      11.650 -11.343  -4.871  1.00  0.00      LIG  
ATOM   5344 H23  LIG     1      12.865 -11.957  -3.769  1.00  0.00      LIG  
ATOM   5345 H24  LIG     1      12.885 -13.255   3.155  1.00  0.00      LIG  
ATOM   5346 H25  LIG     1      14.177 -12.071  -0.791  1.00  0.00      LIG  
ATOM   5347 H26  LIG     1       9.451 -13.332  -6.760  1.00  0.00      LIG  
ATOM   5348 H27  LIG     1       8.393 -10.248  -5.558  1.00  0.00      LIG  
ATOM   5349 H28  LIG     1       7.128 -11.423  -5.152  1.00  0.00      LIG  
ATOM   5350 H29  LIG     1       7.961 -11.520  -6.707  1.00  0.00      LIG  
ATOM   5351 H30  LIG     1      11.665 -15.655   4.574  1.00  0.00      LIG  
ATOM   5352 H31  LIG     1      13.260 -14.953   4.786  1.00  0.00      LIG  
ATOM   5353 H32  LIG     1      12.107 -12.831   5.397  1.00  0.00      LIG  
ATOM   5354 H33  LIG     1      11.007 -12.050   4.250  1.00  0.00      LIG  
ATOM   5355 H34  LIG     1      10.536 -13.557   5.063  1.00  0.00      LIG  
ATOM   5356 H35  LIG     1      12.231 -16.399   2.316  1.00  0.00      LIG  
ATOM   5357 H36  LIG     1      14.442 -16.991   4.340  1.00  0.00      LIG  
ATOM   5358 H37  LIG     1      14.284 -15.983   1.494  1.00  0.00      LIG  
ATOM   5359 H38  LIG     1      12.097 -18.402   3.651  1.00  0.00      LIG  
ATOM   5360 H39  LIG     1      14.760 -20.317   2.204  1.00  0.00      LIG  
ATOM   5361 H40  LIG     1      13.306 -20.027   3.110  1.00  0.00      LIG  
ATOM   5362 H41  LIG     1      14.879 -19.868   3.925  1.00  0.00      LIG  
ATOM   5363 H42  LIG     1      16.015 -16.856   2.046  1.00  0.00      LIG  
ATOM   5364 H43  LIG     1      16.431 -17.978   3.354  1.00  0.00      LIG  
ATOM   5365 H44  LIG     1      16.355 -18.536   1.678  1.00  0.00      LIG  
ATOM   5366 H45  LIG     1      13.122 -18.772   1.239  1.00  0.00      LIG  
TER
REMARK  Energy: 50.8163
REMARK  SimpleFitness: 50.8163
REMARK  FullFitness: -1156.0349
REMARK  InterFull: -32.1639
REMARK  IntraFull: 107.648
REMARK  solvFull: -1488.04
REMARK  surfFull: 256.521
REMARK  extraFull: 0.0
REMARK  deltaGcompsolvpol: -1488.04
REMARK  deltaGcompsolvnonpol: 256.521
REMARK  deltaGprotsolvpol: -1512.07
REMARK  deltaGprotsolvnonpol: 254.074
REMARK  deltaGligsolvpol: -11.8367
REMARK  deltaGligsolvnonpol: 15.0696
REMARK  deltaGvdw: -32.1639
REMARK  deltaGelec: 0.0
REMARK  deltaG: -6.0317674
REMARK  Cluster: 6
REMARK  ClusterRank: 4
ATOM   5287 O    LIG     1      13.401 -11.855  -1.341  1.00  0.00      LIG  
ATOM   5288 O1   LIG     1      11.264 -14.879  -5.787  1.00  0.00      LIG  
ATOM   5289 O2   LIG     1      13.983 -15.362   2.182  1.00  0.00      LIG  
ATOM   5290 O3   LIG     1      12.694 -18.015   4.314  1.00  0.00      LIG  
ATOM   5291 O4   LIG     1      13.832 -18.102   1.293  1.00  0.00      LIG  
ATOM   5292 C    LIG     1       9.783 -12.829  -0.756  1.00  0.00      LIG  
ATOM   5293 C1   LIG     1      10.995 -12.302  -1.581  1.00  0.00      LIG  
ATOM   5294 C2   LIG     1      10.117 -14.020   0.193  1.00  0.00      LIG  
ATOM   5295 C3   LIG     1      10.830 -12.405  -3.132  1.00  0.00      LIG  
ATOM   5296 C4   LIG     1       8.584 -13.204  -1.620  1.00  0.00      LIG  
ATOM   5297 C5   LIG     1       9.466 -11.847  -3.581  1.00  0.00      LIG  
ATOM   5298 C6   LIG     1      12.364 -12.775  -1.014  1.00  0.00      LIG  
ATOM   5299 C7   LIG     1      11.248 -13.648   1.071  1.00  0.00      LIG  
ATOM   5300 C8   LIG     1       8.278 -12.179  -2.678  1.00  0.00      LIG  
ATOM   5301 C9   LIG     1       9.027 -14.384   1.210  1.00  0.00      LIG  
ATOM   5302 C10  LIG     1      12.400 -12.896   0.504  1.00  0.00      LIG  
ATOM   5303 C11  LIG     1       9.333 -11.615   0.067  1.00  0.00      LIG  
ATOM   5304 C12  LIG     1      11.072 -13.823  -3.663  1.00  0.00      LIG  
ATOM   5305 C13  LIG     1      11.050 -13.995   2.344  1.00  0.00      LIG  
ATOM   5306 C14  LIG     1      10.441 -15.350  -0.499  1.00  0.00      LIG  
ATOM   5307 C15  LIG     1       9.727 -14.640   2.531  1.00  0.00      LIG  
ATOM   5308 C16  LIG     1      11.870 -11.510  -3.814  1.00  0.00      LIG  
ATOM   5309 C17  LIG     1       9.128 -12.171  -5.011  1.00  0.00      LIG  
ATOM   5310 C18  LIG     1      12.007 -13.815   3.489  1.00  0.00      LIG  
ATOM   5311 C19  LIG     1      10.766 -13.979  -5.125  1.00  0.00      LIG  
ATOM   5312 C20  LIG     1       9.711 -13.143  -5.727  1.00  0.00      LIG  
ATOM   5313 C21  LIG     1       8.096 -11.296  -5.644  1.00  0.00      LIG  
ATOM   5314 C22  LIG     1      12.482 -15.155   4.044  1.00  0.00      LIG  
ATOM   5315 C23  LIG     1      11.373 -13.017   4.611  1.00  0.00      LIG  
ATOM   5316 C24  LIG     1      13.047 -16.081   2.970  1.00  0.00      LIG  
ATOM   5317 C25  LIG     1      13.708 -17.309   3.599  1.00  0.00      LIG  
ATOM   5318 C26  LIG     1      14.419 -18.231   2.583  1.00  0.00      LIG  
ATOM   5319 C27  LIG     1      14.339 -19.690   2.992  1.00  0.00      LIG  
ATOM   5320 C28  LIG     1      15.887 -17.877   2.415  1.00  0.00      LIG  
ATOM   5321 H    LIG     1      11.009 -11.219  -1.425  1.00  0.00      LIG  
ATOM   5322 H1   LIG     1       7.699 -13.322  -0.990  1.00  0.00      LIG  
ATOM   5323 H2   LIG     1       8.727 -14.163  -2.118  1.00  0.00      LIG  
ATOM   5324 H3   LIG     1       9.564 -10.758  -3.546  1.00  0.00      LIG  
ATOM   5325 H4   LIG     1      12.648 -13.735  -1.449  1.00  0.00      LIG  
ATOM   5326 H5   LIG     1       7.935 -11.255  -2.205  1.00  0.00      LIG  
ATOM   5327 H6   LIG     1       7.411 -12.543  -3.238  1.00  0.00      LIG  
ATOM   5328 H7   LIG     1       8.462 -15.267   0.899  1.00  0.00      LIG  
ATOM   5329 H8   LIG     1       8.288 -13.597   1.361  1.00  0.00      LIG  
ATOM   5330 H9   LIG     1      12.402 -11.897   0.946  1.00  0.00      LIG  
ATOM   5331 H10  LIG     1      13.348 -13.352   0.801  1.00  0.00      LIG  
ATOM   5332 H11  LIG     1       9.197 -10.731  -0.561  1.00  0.00      LIG  
ATOM   5333 H12  LIG     1      10.054 -11.339   0.838  1.00  0.00      LIG  
ATOM   5334 H13  LIG     1       8.376 -11.804   0.551  1.00  0.00      LIG  
ATOM   5335 H14  LIG     1      10.463 -14.560  -3.142  1.00  0.00      LIG  
ATOM   5336 H15  LIG     1      12.122 -14.094  -3.527  1.00  0.00      LIG  
ATOM   5337 H16  LIG     1      11.265 -15.269  -1.207  1.00  0.00      LIG  
ATOM   5338 H17  LIG     1       9.573 -15.739  -1.036  1.00  0.00      LIG  
ATOM   5339 H18  LIG     1      10.725 -16.117   0.230  1.00  0.00      LIG  
ATOM   5340 H19  LIG     1       9.843 -15.712   2.712  1.00  0.00      LIG  
ATOM   5341 H20  LIG     1       9.159 -14.197   3.352  1.00  0.00      LIG  
ATOM   5342 H21  LIG     1      11.908 -10.530  -3.332  1.00  0.00      LIG  
ATOM   5343 H22  LIG     1      11.650 -11.343  -4.871  1.00  0.00      LIG  
ATOM   5344 H23  LIG     1      12.865 -11.957  -3.769  1.00  0.00      LIG  
ATOM   5345 H24  LIG     1      12.885 -13.255   3.155  1.00  0.00      LIG  
ATOM   5346 H25  LIG     1      14.177 -12.071  -0.791  1.00  0.00      LIG  
ATOM   5347 H26  LIG     1       9.451 -13.332  -6.760  1.00  0.00      LIG  
ATOM   5348 H27  LIG     1       8.393 -10.248  -5.558  1.00  0.00      LIG  
ATOM   5349 H28  LIG     1       7.128 -11.423  -5.152  1.00  0.00      LIG  
ATOM   5350 H29  LIG     1       7.961 -11.520  -6.707  1.00  0.00      LIG  
ATOM   5351 H30  LIG     1      11.665 -15.655   4.574  1.00  0.00      LIG  
ATOM   5352 H31  LIG     1      13.260 -14.953   4.786  1.00  0.00      LIG  
ATOM   5353 H32  LIG     1      12.107 -12.831   5.397  1.00  0.00      LIG  
ATOM   5354 H33  LIG     1      11.007 -12.050   4.250  1.00  0.00      LIG  
ATOM   5355 H34  LIG     1      10.536 -13.557   5.063  1.00  0.00      LIG  
ATOM   5356 H35  LIG     1      12.231 -16.399   2.316  1.00  0.00      LIG  
ATOM   5357 H36  LIG     1      14.442 -16.991   4.340  1.00  0.00      LIG  
ATOM   5358 H37  LIG     1      14.284 -15.983   1.494  1.00  0.00      LIG  
ATOM   5359 H38  LIG     1      12.097 -18.402   3.651  1.00  0.00      LIG  
ATOM   5360 H39  LIG     1      14.760 -20.317   2.204  1.00  0.00      LIG  
ATOM   5361 H40  LIG     1      13.306 -20.027   3.110  1.00  0.00      LIG  
ATOM   5362 H41  LIG     1      14.879 -19.868   3.925  1.00  0.00      LIG  
ATOM   5363 H42  LIG     1      16.015 -16.856   2.046  1.00  0.00      LIG  
ATOM   5364 H43  LIG     1      16.431 -17.978   3.354  1.00  0.00      LIG  
ATOM   5365 H44  LIG     1      16.355 -18.536   1.678  1.00  0.00      LIG  
ATOM   5366 H45  LIG     1      13.122 -18.772   1.239  1.00  0.00      LIG  
TER
REMARK  Energy: 50.8163
REMARK  SimpleFitness: 50.8163
REMARK  FullFitness: -1156.0349
REMARK  InterFull: -32.1639
REMARK  IntraFull: 107.648
REMARK  solvFull: -1488.04
REMARK  surfFull: 256.521
REMARK  extraFull: 0.0
REMARK  deltaGcompsolvpol: -1488.04
REMARK  deltaGcompsolvnonpol: 256.521
REMARK  deltaGprotsolvpol: -1512.07
REMARK  deltaGprotsolvnonpol: 254.074
REMARK  deltaGligsolvpol: -11.8367
REMARK  deltaGligsolvnonpol: 15.0696
REMARK  deltaGvdw: -32.1639
REMARK  deltaGelec: 0.0
REMARK  deltaG: -6.0317674
REMARK  Cluster: 6
REMARK  ClusterRank: 5
ATOM   5287 O    LIG     1      13.401 -11.855  -1.341  1.00  0.00      LIG  
ATOM   5288 O1   LIG     1      11.264 -14.879  -5.787  1.00  0.00      LIG  
ATOM   5289 O2   LIG     1      13.983 -15.362   2.182  1.00  0.00      LIG  
ATOM   5290 O3   LIG     1      12.694 -18.015   4.314  1.00  0.00      LIG  
ATOM   5291 O4   LIG     1      13.832 -18.102   1.293  1.00  0.00      LIG  
ATOM   5292 C    LIG     1       9.783 -12.829  -0.756  1.00  0.00      LIG  
ATOM   5293 C1   LIG     1      10.995 -12.302  -1.581  1.00  0.00      LIG  
ATOM   5294 C2   LIG     1      10.117 -14.020   0.193  1.00  0.00      LIG  
ATOM   5295 C3   LIG     1      10.830 -12.405  -3.132  1.00  0.00      LIG  
ATOM   5296 C4   LIG     1       8.584 -13.204  -1.620  1.00  0.00      LIG  
ATOM   5297 C5   LIG     1       9.466 -11.847  -3.581  1.00  0.00      LIG  
ATOM   5298 C6   LIG     1      12.364 -12.775  -1.014  1.00  0.00      LIG  
ATOM   5299 C7   LIG     1      11.248 -13.648   1.071  1.00  0.00      LIG  
ATOM   5300 C8   LIG     1       8.278 -12.179  -2.678  1.00  0.00      LIG  
ATOM   5301 C9   LIG     1       9.027 -14.384   1.210  1.00  0.00      LIG  
ATOM   5302 C10  LIG     1      12.400 -12.896   0.504  1.00  0.00      LIG  
ATOM   5303 C11  LIG     1       9.333 -11.615   0.067  1.00  0.00      LIG  
ATOM   5304 C12  LIG     1      11.072 -13.823  -3.663  1.00  0.00      LIG  
ATOM   5305 C13  LIG     1      11.050 -13.995   2.344  1.00  0.00      LIG  
ATOM   5306 C14  LIG     1      10.441 -15.350  -0.499  1.00  0.00      LIG  
ATOM   5307 C15  LIG     1       9.727 -14.640   2.531  1.00  0.00      LIG  
ATOM   5308 C16  LIG     1      11.870 -11.510  -3.814  1.00  0.00      LIG  
ATOM   5309 C17  LIG     1       9.128 -12.171  -5.011  1.00  0.00      LIG  
ATOM   5310 C18  LIG     1      12.007 -13.815   3.489  1.00  0.00      LIG  
ATOM   5311 C19  LIG     1      10.766 -13.979  -5.125  1.00  0.00      LIG  
ATOM   5312 C20  LIG     1       9.711 -13.143  -5.727  1.00  0.00      LIG  
ATOM   5313 C21  LIG     1       8.096 -11.296  -5.644  1.00  0.00      LIG  
ATOM   5314 C22  LIG     1      12.482 -15.155   4.044  1.00  0.00      LIG  
ATOM   5315 C23  LIG     1      11.373 -13.017   4.611  1.00  0.00      LIG  
ATOM   5316 C24  LIG     1      13.047 -16.081   2.970  1.00  0.00      LIG  
ATOM   5317 C25  LIG     1      13.708 -17.309   3.599  1.00  0.00      LIG  
ATOM   5318 C26  LIG     1      14.419 -18.231   2.583  1.00  0.00      LIG  
ATOM   5319 C27  LIG     1      14.339 -19.690   2.992  1.00  0.00      LIG  
ATOM   5320 C28  LIG     1      15.887 -17.877   2.415  1.00  0.00      LIG  
ATOM   5321 H    LIG     1      11.009 -11.219  -1.425  1.00  0.00      LIG  
ATOM   5322 H1   LIG     1       7.699 -13.322  -0.990  1.00  0.00      LIG  
ATOM   5323 H2   LIG     1       8.727 -14.163  -2.118  1.00  0.00      LIG  
ATOM   5324 H3   LIG     1       9.564 -10.758  -3.546  1.00  0.00      LIG  
ATOM   5325 H4   LIG     1      12.648 -13.735  -1.449  1.00  0.00      LIG  
ATOM   5326 H5   LIG     1       7.935 -11.255  -2.205  1.00  0.00      LIG  
ATOM   5327 H6   LIG     1       7.411 -12.543  -3.238  1.00  0.00      LIG  
ATOM   5328 H7   LIG     1       8.462 -15.267   0.899  1.00  0.00      LIG  
ATOM   5329 H8   LIG     1       8.288 -13.597   1.361  1.00  0.00      LIG  
ATOM   5330 H9   LIG     1      12.402 -11.897   0.946  1.00  0.00      LIG  
ATOM   5331 H10  LIG     1      13.348 -13.352   0.801  1.00  0.00      LIG  
ATOM   5332 H11  LIG     1       9.197 -10.731  -0.561  1.00  0.00      LIG  
ATOM   5333 H12  LIG     1      10.054 -11.339   0.838  1.00  0.00      LIG  
ATOM   5334 H13  LIG     1       8.376 -11.804   0.551  1.00  0.00      LIG  
ATOM   5335 H14  LIG     1      10.463 -14.560  -3.142  1.00  0.00      LIG  
ATOM   5336 H15  LIG     1      12.122 -14.094  -3.527  1.00  0.00      LIG  
ATOM   5337 H16  LIG     1      11.265 -15.269  -1.207  1.00  0.00      LIG  
ATOM   5338 H17  LIG     1       9.573 -15.739  -1.036  1.00  0.00      LIG  
ATOM   5339 H18  LIG     1      10.725 -16.117   0.230  1.00  0.00      LIG  
ATOM   5340 H19  LIG     1       9.843 -15.712   2.712  1.00  0.00      LIG  
ATOM   5341 H20  LIG     1       9.159 -14.197   3.352  1.00  0.00      LIG  
ATOM   5342 H21  LIG     1      11.908 -10.530  -3.332  1.00  0.00      LIG  
ATOM   5343 H22  LIG     1      11.650 -11.343  -4.871  1.00  0.00      LIG  
ATOM   5344 H23  LIG     1      12.865 -11.957  -3.769  1.00  0.00      LIG  
ATOM   5345 H24  LIG     1      12.885 -13.255   3.155  1.00  0.00      LIG  
ATOM   5346 H25  LIG     1      14.177 -12.071  -0.791  1.00  0.00      LIG  
ATOM   5347 H26  LIG     1       9.451 -13.332  -6.760  1.00  0.00      LIG  
ATOM   5348 H27  LIG     1       8.393 -10.248  -5.558  1.00  0.00      LIG  
ATOM   5349 H28  LIG     1       7.128 -11.423  -5.152  1.00  0.00      LIG  
ATOM   5350 H29  LIG     1       7.961 -11.520  -6.707  1.00  0.00      LIG  
ATOM   5351 H30  LIG     1      11.665 -15.655   4.574  1.00  0.00      LIG  
ATOM   5352 H31  LIG     1      13.260 -14.953   4.786  1.00  0.00      LIG  
ATOM   5353 H32  LIG     1      12.107 -12.831   5.397  1.00  0.00      LIG  
ATOM   5354 H33  LIG     1      11.007 -12.050   4.250  1.00  0.00      LIG  
ATOM   5355 H34  LIG     1      10.536 -13.557   5.063  1.00  0.00      LIG  
ATOM   5356 H35  LIG     1      12.231 -16.399   2.316  1.00  0.00      LIG  
ATOM   5357 H36  LIG     1      14.442 -16.991   4.340  1.00  0.00      LIG  
ATOM   5358 H37  LIG     1      14.284 -15.983   1.494  1.00  0.00      LIG  
ATOM   5359 H38  LIG     1      12.097 -18.402   3.651  1.00  0.00      LIG  
ATOM   5360 H39  LIG     1      14.760 -20.317   2.204  1.00  0.00      LIG  
ATOM   5361 H40  LIG     1      13.306 -20.027   3.110  1.00  0.00      LIG  
ATOM   5362 H41  LIG     1      14.879 -19.868   3.925  1.00  0.00      LIG  
ATOM   5363 H42  LIG     1      16.015 -16.856   2.046  1.00  0.00      LIG  
ATOM   5364 H43  LIG     1      16.431 -17.978   3.354  1.00  0.00      LIG  
ATOM   5365 H44  LIG     1      16.355 -18.536   1.678  1.00  0.00      LIG  
ATOM   5366 H45  LIG     1      13.122 -18.772   1.239  1.00  0.00      LIG  
TER
REMARK  Energy: 51.0366
REMARK  SimpleFitness: 51.0366
REMARK  FullFitness: -1154.4889
REMARK  InterFull: -29.2278
REMARK  IntraFull: 107.221
REMARK  solvFull: -1488.79
REMARK  surfFull: 256.308
REMARK  extraFull: 0.0
REMARK  deltaGcompsolvpol: -1488.79
REMARK  deltaGcompsolvnonpol: 256.308
REMARK  deltaGprotsolvpol: -1512.07
REMARK  deltaGprotsolvnonpol: 254.074
REMARK  deltaGligsolvpol: -11.6194
REMARK  deltaGligsolvnonpol: 15.0657
REMARK  deltaGvdw: -29.2278
REMARK  deltaGelec: 0.0
REMARK  deltaG: -5.83299
REMARK  Cluster: 6
REMARK  ClusterRank: 6
ATOM   5287 O    LIG     1      13.438 -11.752  -1.423  1.00  0.00      LIG  
ATOM   5288 O1   LIG     1      11.037 -14.588  -5.931  1.00  0.00      LIG  
ATOM   5289 O2   LIG     1      14.042 -15.372   2.110  1.00  0.00      LIG  
ATOM   5290 O3   LIG     1      12.643 -17.968   4.239  1.00  0.00      LIG  
ATOM   5291 O4   LIG     1      13.855 -18.126   1.263  1.00  0.00      LIG  
ATOM   5292 C    LIG     1       9.823 -12.683  -0.783  1.00  0.00      LIG  
ATOM   5293 C1   LIG     1      11.023 -12.154  -1.625  1.00  0.00      LIG  
ATOM   5294 C2   LIG     1      10.152 -13.922   0.105  1.00  0.00      LIG  
ATOM   5295 C3   LIG     1      10.809 -12.195  -3.172  1.00  0.00      LIG  
ATOM   5296 C4   LIG     1       8.586 -12.987  -1.621  1.00  0.00      LIG  
ATOM   5297 C5   LIG     1       9.452 -11.572  -3.551  1.00  0.00      LIG  
ATOM   5298 C6   LIG     1      12.397 -12.677  -1.120  1.00  0.00      LIG  
ATOM   5299 C7   LIG     1      11.311 -13.605   0.966  1.00  0.00      LIG  
ATOM   5300 C8   LIG     1       8.277 -11.918  -2.634  1.00  0.00      LIG  
ATOM   5301 C9   LIG     1       9.074 -14.300   1.130  1.00  0.00      LIG  
ATOM   5302 C10  LIG     1      12.483 -12.895   0.387  1.00  0.00      LIG  
ATOM   5303 C11  LIG     1       9.445 -11.490   0.105  1.00  0.00      LIG  
ATOM   5304 C12  LIG     1      10.980 -13.598  -3.768  1.00  0.00      LIG  
ATOM   5305 C13  LIG     1      11.117 -13.933   2.244  1.00  0.00      LIG  
ATOM   5306 C14  LIG     1      10.429 -15.228  -0.648  1.00  0.00      LIG  
ATOM   5307 C15  LIG     1       9.778 -14.540   2.451  1.00  0.00      LIG  
ATOM   5308 C16  LIG     1      11.862 -11.313  -3.853  1.00  0.00      LIG  
ATOM   5309 C17  LIG     1       9.065 -11.810  -4.985  1.00  0.00      LIG  
ATOM   5310 C18  LIG     1      12.088 -13.760   3.378  1.00  0.00      LIG  
ATOM   5311 C19  LIG     1      10.611 -13.688  -5.222  1.00  0.00      LIG  
ATOM   5312 C20  LIG     1       9.582 -12.775  -5.757  1.00  0.00      LIG  
ATOM   5313 C21  LIG     1       8.060 -10.857  -5.545  1.00  0.00      LIG  
ATOM   5314 C22  LIG     1      12.533 -15.099   3.955  1.00  0.00      LIG  
ATOM   5315 C23  LIG     1      11.481 -12.925   4.490  1.00  0.00      LIG  
ATOM   5316 C24  LIG     1      13.081 -16.055   2.899  1.00  0.00      LIG  
ATOM   5317 C25  LIG     1      13.698 -17.295   3.552  1.00  0.00      LIG  
ATOM   5318 C26  LIG     1      14.419 -18.239   2.565  1.00  0.00      LIG  
ATOM   5319 C27  LIG     1      14.322 -19.691   2.999  1.00  0.00      LIG  
ATOM   5320 C28  LIG     1      15.893 -17.901   2.421  1.00  0.00      LIG  
ATOM   5321 H    LIG     1      11.063 -11.078  -1.432  1.00  0.00      LIG  
ATOM   5322 H1   LIG     1       7.716 -13.099  -0.968  1.00  0.00      LIG  
ATOM   5323 H2   LIG     1       8.684 -13.932  -2.156  1.00  0.00      LIG  
ATOM   5324 H3   LIG     1       9.587 -10.490  -3.459  1.00  0.00      LIG  
ATOM   5325 H4   LIG     1      12.655 -13.613  -1.619  1.00  0.00      LIG  
ATOM   5326 H5   LIG     1       7.961 -11.007  -2.120  1.00  0.00      LIG  
ATOM   5327 H6   LIG     1       7.393 -12.246  -3.189  1.00  0.00      LIG  
ATOM   5328 H7   LIG     1       8.526 -15.197   0.826  1.00  0.00      LIG  
ATOM   5329 H8   LIG     1       8.315 -13.531   1.272  1.00  0.00      LIG  
ATOM   5330 H9   LIG     1      12.579 -11.931   0.892  1.00  0.00      LIG  
ATOM   5331 H10  LIG     1      13.405 -13.436   0.608  1.00  0.00      LIG  
ATOM   5332 H11  LIG     1       9.269 -10.589  -0.488  1.00  0.00      LIG  
ATOM   5333 H12  LIG     1      10.228 -11.236   0.822  1.00  0.00      LIG  
ATOM   5334 H13  LIG     1       8.531 -11.680   0.662  1.00  0.00      LIG  
ATOM   5335 H14  LIG     1      10.367 -14.335  -3.252  1.00  0.00      LIG  
ATOM   5336 H15  LIG     1      12.024 -13.911  -3.685  1.00  0.00      LIG  
ATOM   5337 H16  LIG     1      11.237 -15.136  -1.375  1.00  0.00      LIG  
ATOM   5338 H17  LIG     1       9.538 -15.575  -1.178  1.00  0.00      LIG  
ATOM   5339 H18  LIG     1      10.713 -16.028   0.043  1.00  0.00      LIG  
ATOM   5340 H19  LIG     1       9.868 -15.610   2.658  1.00  0.00      LIG  
ATOM   5341 H20  LIG     1       9.226 -14.065   3.266  1.00  0.00      LIG  
ATOM   5342 H21  LIG     1      11.939 -10.347  -3.347  1.00  0.00      LIG  
ATOM   5343 H22  LIG     1      11.628 -11.114  -4.901  1.00  0.00      LIG  
ATOM   5344 H23  LIG     1      12.845 -11.790  -3.839  1.00  0.00      LIG  
ATOM   5345 H24  LIG     1      12.977 -13.228   3.028  1.00  0.00      LIG  
ATOM   5346 H25  LIG     1      14.202 -11.962  -0.855  1.00  0.00      LIG  
ATOM   5347 H26  LIG     1       9.286 -12.908  -6.790  1.00  0.00      LIG  
ATOM   5348 H27  LIG     1       8.415  -9.830  -5.424  1.00  0.00      LIG  
ATOM   5349 H28  LIG     1       7.103 -10.954  -5.027  1.00  0.00      LIG  
ATOM   5350 H29  LIG     1       7.881 -11.026  -6.611  1.00  0.00      LIG  
ATOM   5351 H30  LIG     1      11.706 -15.570   4.494  1.00  0.00      LIG  
ATOM   5352 H31  LIG     1      13.315 -14.898   4.694  1.00  0.00      LIG  
ATOM   5353 H32  LIG     1      12.222 -12.755   5.273  1.00  0.00      LIG  
ATOM   5354 H33  LIG     1      11.149 -11.951   4.117  1.00  0.00      LIG  
ATOM   5355 H34  LIG     1      10.627 -13.430   4.950  1.00  0.00      LIG  
ATOM   5356 H35  LIG     1      12.263 -16.356   2.240  1.00  0.00      LIG  
ATOM   5357 H36  LIG     1      14.418 -16.989   4.313  1.00  0.00      LIG  
ATOM   5358 H37  LIG     1      14.330 -16.011   1.433  1.00  0.00      LIG  
ATOM   5359 H38  LIG     1      12.953 -18.870   4.432  1.00  0.00      LIG  
ATOM   5360 H39  LIG     1      14.754 -20.334   2.231  1.00  0.00      LIG  
ATOM   5361 H40  LIG     1      13.286 -20.021   3.105  1.00  0.00      LIG  
ATOM   5362 H41  LIG     1      14.844 -19.857   3.945  1.00  0.00      LIG  
ATOM   5363 H42  LIG     1      16.039 -16.884   2.053  1.00  0.00      LIG  
ATOM   5364 H43  LIG     1      16.419 -18.006   3.370  1.00  0.00      LIG  
ATOM   5365 H44  LIG     1      16.368 -18.568   1.695  1.00  0.00      LIG  
ATOM   5366 H45  LIG     1      13.089 -18.733   1.239  1.00  0.00      LIG  
TER
REMARK  Energy: 51.0366
REMARK  SimpleFitness: 51.0366
REMARK  FullFitness: -1154.4889
REMARK  InterFull: -29.2278
REMARK  IntraFull: 107.221
REMARK  solvFull: -1488.79
REMARK  surfFull: 256.308
REMARK  extraFull: 0.0
REMARK  deltaGcompsolvpol: -1488.79
REMARK  deltaGcompsolvnonpol: 256.308
REMARK  deltaGprotsolvpol: -1512.07
REMARK  deltaGprotsolvnonpol: 254.074
REMARK  deltaGligsolvpol: -11.6194
REMARK  deltaGligsolvnonpol: 15.0657
REMARK  deltaGvdw: -29.2278
REMARK  deltaGelec: 0.0
REMARK  deltaG: -5.83299
REMARK  Cluster: 6
REMARK  ClusterRank: 7
ATOM   5287 O    LIG     1      13.438 -11.752  -1.423  1.00  0.00      LIG  
ATOM   5288 O1   LIG     1      11.037 -14.588  -5.931  1.00  0.00      LIG  
ATOM   5289 O2   LIG     1      14.042 -15.372   2.110  1.00  0.00      LIG  
ATOM   5290 O3   LIG     1      12.643 -17.968   4.239  1.00  0.00      LIG  
ATOM   5291 O4   LIG     1      13.855 -18.126   1.263  1.00  0.00      LIG  
ATOM   5292 C    LIG     1       9.823 -12.683  -0.783  1.00  0.00      LIG  
ATOM   5293 C1   LIG     1      11.023 -12.154  -1.625  1.00  0.00      LIG  
ATOM   5294 C2   LIG     1      10.152 -13.922   0.105  1.00  0.00      LIG  
ATOM   5295 C3   LIG     1      10.809 -12.195  -3.172  1.00  0.00      LIG  
ATOM   5296 C4   LIG     1       8.586 -12.987  -1.621  1.00  0.00      LIG  
ATOM   5297 C5   LIG     1       9.452 -11.572  -3.551  1.00  0.00      LIG  
ATOM   5298 C6   LIG     1      12.397 -12.677  -1.120  1.00  0.00      LIG  
ATOM   5299 C7   LIG     1      11.311 -13.605   0.966  1.00  0.00      LIG  
ATOM   5300 C8   LIG     1       8.277 -11.918  -2.634  1.00  0.00      LIG  
ATOM   5301 C9   LIG     1       9.074 -14.300   1.130  1.00  0.00      LIG  
ATOM   5302 C10  LIG     1      12.483 -12.895   0.387  1.00  0.00      LIG  
ATOM   5303 C11  LIG     1       9.445 -11.490   0.105  1.00  0.00      LIG  
ATOM   5304 C12  LIG     1      10.980 -13.598  -3.768  1.00  0.00      LIG  
ATOM   5305 C13  LIG     1      11.117 -13.933   2.244  1.00  0.00      LIG  
ATOM   5306 C14  LIG     1      10.429 -15.228  -0.648  1.00  0.00      LIG  
ATOM   5307 C15  LIG     1       9.778 -14.540   2.451  1.00  0.00      LIG  
ATOM   5308 C16  LIG     1      11.862 -11.313  -3.853  1.00  0.00      LIG  
ATOM   5309 C17  LIG     1       9.065 -11.810  -4.985  1.00  0.00      LIG  
ATOM   5310 C18  LIG     1      12.088 -13.760   3.378  1.00  0.00      LIG  
ATOM   5311 C19  LIG     1      10.611 -13.688  -5.222  1.00  0.00      LIG  
ATOM   5312 C20  LIG     1       9.582 -12.775  -5.757  1.00  0.00      LIG  
ATOM   5313 C21  LIG     1       8.060 -10.857  -5.545  1.00  0.00      LIG  
ATOM   5314 C22  LIG     1      12.533 -15.099   3.955  1.00  0.00      LIG  
ATOM   5315 C23  LIG     1      11.481 -12.925   4.490  1.00  0.00      LIG  
ATOM   5316 C24  LIG     1      13.081 -16.055   2.899  1.00  0.00      LIG  
ATOM   5317 C25  LIG     1      13.698 -17.295   3.552  1.00  0.00      LIG  
ATOM   5318 C26  LIG     1      14.419 -18.239   2.565  1.00  0.00      LIG  
ATOM   5319 C27  LIG     1      14.322 -19.691   2.999  1.00  0.00      LIG  
ATOM   5320 C28  LIG     1      15.893 -17.901   2.421  1.00  0.00      LIG  
ATOM   5321 H    LIG     1      11.063 -11.078  -1.432  1.00  0.00      LIG  
ATOM   5322 H1   LIG     1       7.716 -13.099  -0.968  1.00  0.00      LIG  
ATOM   5323 H2   LIG     1       8.684 -13.932  -2.156  1.00  0.00      LIG  
ATOM   5324 H3   LIG     1       9.587 -10.490  -3.459  1.00  0.00      LIG  
ATOM   5325 H4   LIG     1      12.655 -13.613  -1.619  1.00  0.00      LIG  
ATOM   5326 H5   LIG     1       7.961 -11.007  -2.120  1.00  0.00      LIG  
ATOM   5327 H6   LIG     1       7.393 -12.246  -3.189  1.00  0.00      LIG  
ATOM   5328 H7   LIG     1       8.526 -15.197   0.826  1.00  0.00      LIG  
ATOM   5329 H8   LIG     1       8.315 -13.531   1.272  1.00  0.00      LIG  
ATOM   5330 H9   LIG     1      12.579 -11.931   0.892  1.00  0.00      LIG  
ATOM   5331 H10  LIG     1      13.405 -13.436   0.608  1.00  0.00      LIG  
ATOM   5332 H11  LIG     1       9.269 -10.589  -0.488  1.00  0.00      LIG  
ATOM   5333 H12  LIG     1      10.228 -11.236   0.822  1.00  0.00      LIG  
ATOM   5334 H13  LIG     1       8.531 -11.680   0.662  1.00  0.00      LIG  
ATOM   5335 H14  LIG     1      10.367 -14.335  -3.252  1.00  0.00      LIG  
ATOM   5336 H15  LIG     1      12.024 -13.911  -3.685  1.00  0.00      LIG  
ATOM   5337 H16  LIG     1      11.237 -15.136  -1.375  1.00  0.00      LIG  
ATOM   5338 H17  LIG     1       9.538 -15.575  -1.178  1.00  0.00      LIG  
ATOM   5339 H18  LIG     1      10.713 -16.028   0.043  1.00  0.00      LIG  
ATOM   5340 H19  LIG     1       9.868 -15.610   2.658  1.00  0.00      LIG  
ATOM   5341 H20  LIG     1       9.226 -14.065   3.266  1.00  0.00      LIG  
ATOM   5342 H21  LIG     1      11.939 -10.347  -3.347  1.00  0.00      LIG  
ATOM   5343 H22  LIG     1      11.628 -11.114  -4.901  1.00  0.00      LIG  
ATOM   5344 H23  LIG     1      12.845 -11.790  -3.839  1.00  0.00      LIG  
ATOM   5345 H24  LIG     1      12.977 -13.228   3.028  1.00  0.00      LIG  
ATOM   5346 H25  LIG     1      14.202 -11.962  -0.855  1.00  0.00      LIG  
ATOM   5347 H26  LIG     1       9.286 -12.908  -6.790  1.00  0.00      LIG  
ATOM   5348 H27  LIG     1       8.415  -9.830  -5.424  1.00  0.00      LIG  
ATOM   5349 H28  LIG     1       7.103 -10.954  -5.027  1.00  0.00      LIG  
ATOM   5350 H29  LIG     1       7.881 -11.026  -6.611  1.00  0.00      LIG  
ATOM   5351 H30  LIG     1      11.706 -15.570   4.494  1.00  0.00      LIG  
ATOM   5352 H31  LIG     1      13.315 -14.898   4.694  1.00  0.00      LIG  
ATOM   5353 H32  LIG     1      12.222 -12.755   5.273  1.00  0.00      LIG  
ATOM   5354 H33  LIG     1      11.149 -11.951   4.117  1.00  0.00      LIG  
ATOM   5355 H34  LIG     1      10.627 -13.430   4.950  1.00  0.00      LIG  
ATOM   5356 H35  LIG     1      12.263 -16.356   2.240  1.00  0.00      LIG  
ATOM   5357 H36  LIG     1      14.418 -16.989   4.313  1.00  0.00      LIG  
ATOM   5358 H37  LIG     1      14.330 -16.011   1.433  1.00  0.00      LIG  
ATOM   5359 H38  LIG     1      12.953 -18.870   4.432  1.00  0.00      LIG  
ATOM   5360 H39  LIG     1      14.754 -20.334   2.231  1.00  0.00      LIG  
ATOM   5361 H40  LIG     1      13.286 -20.021   3.105  1.00  0.00      LIG  
ATOM   5362 H41  LIG     1      14.844 -19.857   3.945  1.00  0.00      LIG  
ATOM   5363 H42  LIG     1      16.039 -16.884   2.053  1.00  0.00      LIG  
ATOM   5364 H43  LIG     1      16.419 -18.006   3.370  1.00  0.00      LIG  
ATOM   5365 H44  LIG     1      16.368 -18.568   1.695  1.00  0.00      LIG  
ATOM   5366 H45  LIG     1      13.089 -18.733   1.239  1.00  0.00      LIG  
TER
REMARK  Energy: 47.6035
REMARK  SimpleFitness: 47.6035
REMARK  FullFitness: -1157.224
REMARK  InterFull: -46.7411
REMARK  IntraFull: 117.54
REMARK  solvFull: -1484.24
REMARK  surfFull: 256.217
REMARK  extraFull: 0.0
REMARK  deltaGcompsolvpol: -1484.24
REMARK  deltaGcompsolvnonpol: 256.217
REMARK  deltaGprotsolvpol: -1512.07
REMARK  deltaGprotsolvnonpol: 254.074
REMARK  deltaGligsolvpol: -13.6856
REMARK  deltaGligsolvnonpol: 15.3166
REMARK  deltaGvdw: -46.7411
REMARK  deltaGelec: 0.0
REMARK  deltaG: -7.117178
REMARK  Cluster: 7
REMARK  ClusterRank: 0
ATOM   5287 O    LIG     1       6.063 -13.772   1.538  1.00  0.00      LIG  
ATOM   5288 O1   LIG     1       5.141 -10.881  -2.453  1.00  0.00      LIG  
ATOM   5289 O2   LIG     1       3.202 -16.143   4.263  1.00  0.00      LIG  
ATOM   5290 O3   LIG     1       3.039 -17.283   7.051  1.00  0.00      LIG  
ATOM   5291 O4   LIG     1       4.981 -15.670   8.581  1.00  0.00      LIG  
ATOM   5292 C    LIG     1       3.131 -15.795   0.075  1.00  0.00      LIG  
ATOM   5293 C1   LIG     1       3.897 -14.552   0.626  1.00  0.00      LIG  
ATOM   5294 C2   LIG     1       3.945 -17.131   0.127  1.00  0.00      LIG  
ATOM   5295 C3   LIG     1       3.560 -13.194  -0.089  1.00  0.00      LIG  
ATOM   5296 C4   LIG     1       2.700 -15.560  -1.364  1.00  0.00      LIG  
ATOM   5297 C5   LIG     1       2.157 -13.157  -0.723  1.00  0.00      LIG  
ATOM   5298 C6   LIG     1       5.410 -14.820   0.827  1.00  0.00      LIG  
ATOM   5299 C7   LIG     1       4.723 -17.182   1.390  1.00  0.00      LIG  
ATOM   5300 C8   LIG     1       1.779 -14.385  -1.547  1.00  0.00      LIG  
ATOM   5301 C9   LIG     1       3.102 -18.411   0.210  1.00  0.00      LIG  
ATOM   5302 C10  LIG     1       5.707 -16.089   1.619  1.00  0.00      LIG  
ATOM   5303 C11  LIG     1       1.872 -15.923   0.947  1.00  0.00      LIG  
ATOM   5304 C12  LIG     1       4.613 -12.795  -1.136  1.00  0.00      LIG  
ATOM   5305 C13  LIG     1       4.380 -18.202   2.189  1.00  0.00      LIG  
ATOM   5306 C14  LIG     1       4.871 -17.371  -1.075  1.00  0.00      LIG  
ATOM   5307 C15  LIG     1       3.272 -18.989   1.600  1.00  0.00      LIG  
ATOM   5308 C16  LIG     1       3.535 -12.114   0.999  1.00  0.00      LIG  
ATOM   5309 C17  LIG     1       1.895 -11.936  -1.558  1.00  0.00      LIG  
ATOM   5310 C18  LIG     1       4.946 -18.705   3.490  1.00  0.00      LIG  
ATOM   5311 C19  LIG     1       4.275 -11.545  -1.904  1.00  0.00      LIG  
ATOM   5312 C20  LIG     1       2.859 -11.196  -2.119  1.00  0.00      LIG  
ATOM   5313 C21  LIG     1       0.457 -11.588  -1.755  1.00  0.00      LIG  
ATOM   5314 C22  LIG     1       4.172 -18.266   4.730  1.00  0.00      LIG  
ATOM   5315 C23  LIG     1       6.439 -18.490   3.681  1.00  0.00      LIG  
ATOM   5316 C24  LIG     1       4.238 -16.764   5.018  1.00  0.00      LIG  
ATOM   5317 C25  LIG     1       4.023 -16.405   6.500  1.00  0.00      LIG  
ATOM   5318 C26  LIG     1       5.285 -16.409   7.398  1.00  0.00      LIG  
ATOM   5319 C27  LIG     1       6.478 -15.727   6.754  1.00  0.00      LIG  
ATOM   5320 C28  LIG     1       5.720 -17.790   7.851  1.00  0.00      LIG  
ATOM   5321 H    LIG     1       3.526 -14.425   1.648  1.00  0.00      LIG  
ATOM   5322 H1   LIG     1       2.202 -16.450  -1.758  1.00  0.00      LIG  
ATOM   5323 H2   LIG     1       3.570 -15.377  -1.998  1.00  0.00      LIG  
ATOM   5324 H3   LIG     1       1.452 -13.107   0.111  1.00  0.00      LIG  
ATOM   5325 H4   LIG     1       5.907 -14.895  -0.142  1.00  0.00      LIG  
ATOM   5326 H5   LIG     1       0.760 -14.681  -1.281  1.00  0.00      LIG  
ATOM   5327 H6   LIG     1       1.745 -14.173  -2.622  1.00  0.00      LIG  
ATOM   5328 H7   LIG     1       3.483 -19.152  -0.500  1.00  0.00      LIG  
ATOM   5329 H8   LIG     1       2.051 -18.289  -0.056  1.00  0.00      LIG  
ATOM   5330 H9   LIG     1       5.743 -15.853   2.684  1.00  0.00      LIG  
ATOM   5331 H10  LIG     1       6.708 -16.438   1.352  1.00  0.00      LIG  
ATOM   5332 H11  LIG     1       1.417 -14.955   1.161  1.00  0.00      LIG  
ATOM   5333 H12  LIG     1       2.104 -16.364   1.917  1.00  0.00      LIG  
ATOM   5334 H13  LIG     1       1.105 -16.533   0.464  1.00  0.00      LIG  
ATOM   5335 H14  LIG     1       4.763 -13.595  -1.865  1.00  0.00      LIG  
ATOM   5336 H15  LIG     1       5.569 -12.587  -0.652  1.00  0.00      LIG  
ATOM   5337 H16  LIG     1       5.467 -16.495  -1.333  1.00  0.00      LIG  
ATOM   5338 H17  LIG     1       4.294 -17.649  -1.961  1.00  0.00      LIG  
ATOM   5339 H18  LIG     1       5.565 -18.195  -0.882  1.00  0.00      LIG  
ATOM   5340 H19  LIG     1       3.517 -20.054   1.551  1.00  0.00      LIG  
ATOM   5341 H20  LIG     1       2.360 -18.863   2.191  1.00  0.00      LIG  
ATOM   5342 H21  LIG     1       2.873 -12.409   1.818  1.00  0.00      LIG  
ATOM   5343 H22  LIG     1       3.172 -11.155   0.624  1.00  0.00      LIG  
ATOM   5344 H23  LIG     1       4.526 -11.928   1.414  1.00  0.00      LIG  
ATOM   5345 H24  LIG     1       4.835 -19.792   3.441  1.00  0.00      LIG  
ATOM   5346 H25  LIG     1       5.856 -12.941   1.076  1.00  0.00      LIG  
ATOM   5347 H26  LIG     1       2.644 -10.327  -2.729  1.00  0.00      LIG  
ATOM   5348 H27  LIG     1      -0.026 -11.443  -0.785  1.00  0.00      LIG  
ATOM   5349 H28  LIG     1      -0.065 -12.388  -2.287  1.00  0.00      LIG  
ATOM   5350 H29  LIG     1       0.333 -10.666  -2.332  1.00  0.00      LIG  
ATOM   5351 H30  LIG     1       4.590 -18.821   5.570  1.00  0.00      LIG  
ATOM   5352 H31  LIG     1       3.129 -18.584   4.629  1.00  0.00      LIG  
ATOM   5353 H32  LIG     1       6.702 -17.437   3.792  1.00  0.00      LIG  
ATOM   5354 H33  LIG     1       6.773 -19.004   4.586  1.00  0.00      LIG  
ATOM   5355 H34  LIG     1       7.000 -18.890   2.832  1.00  0.00      LIG  
ATOM   5356 H35  LIG     1       5.161 -16.322   4.651  1.00  0.00      LIG  
ATOM   5357 H36  LIG     1       3.577 -15.406   6.552  1.00  0.00      LIG  
ATOM   5358 H37  LIG     1       3.389 -16.353   3.330  1.00  0.00      LIG  
ATOM   5359 H38  LIG     1       3.433 -18.173   7.065  1.00  0.00      LIG  
ATOM   5360 H39  LIG     1       7.270 -15.556   7.490  1.00  0.00      LIG  
ATOM   5361 H40  LIG     1       6.200 -14.751   6.351  1.00  0.00      LIG  
ATOM   5362 H41  LIG     1       6.891 -16.333   5.944  1.00  0.00      LIG  
ATOM   5363 H42  LIG     1       4.918 -18.305   8.385  1.00  0.00      LIG  
ATOM   5364 H43  LIG     1       6.044 -18.405   7.008  1.00  0.00      LIG  
ATOM   5365 H44  LIG     1       6.557 -17.709   8.550  1.00  0.00      LIG  
ATOM   5366 H45  LIG     1       4.765 -14.764   8.290  1.00  0.00      LIG  
TER
REMARK  Energy: 50.8372
REMARK  SimpleFitness: 50.8372
REMARK  FullFitness: -1152.7809
REMARK  InterFull: -41.2159
REMARK  IntraFull: 119.778
REMARK  solvFull: -1487.5
REMARK  surfFull: 256.157
REMARK  extraFull: 0.0
REMARK  deltaGcompsolvpol: -1487.5
REMARK  deltaGcompsolvnonpol: 256.157
REMARK  deltaGprotsolvpol: -1512.07
REMARK  deltaGprotsolvnonpol: 254.074
REMARK  deltaGligsolvpol: -14.1649
REMARK  deltaGligsolvnonpol: 15.3127
REMARK  deltaGvdw: -41.2159
REMARK  deltaGelec: 0.0
REMARK  deltaG: -6.7699804
REMARK  Cluster: 7
REMARK  ClusterRank: 1
ATOM   5287 O    LIG     1       6.063 -13.817   1.592  1.00  0.00      LIG  
ATOM   5288 O1   LIG     1       5.209 -10.911  -2.404  1.00  0.00      LIG  
ATOM   5289 O2   LIG     1       3.153 -16.077   4.375  1.00  0.00      LIG  
ATOM   5290 O3   LIG     1       3.070 -17.253   7.146  1.00  0.00      LIG  
ATOM   5291 O4   LIG     1       5.120 -15.776   8.647  1.00  0.00      LIG  
ATOM   5292 C    LIG     1       3.108 -15.792   0.113  1.00  0.00      LIG  
ATOM   5293 C1   LIG     1       3.892 -14.563   0.667  1.00  0.00      LIG  
ATOM   5294 C2   LIG     1       3.901 -17.141   0.166  1.00  0.00      LIG  
ATOM   5295 C3   LIG     1       3.578 -13.199  -0.049  1.00  0.00      LIG  
ATOM   5296 C4   LIG     1       2.685 -15.551  -1.327  1.00  0.00      LIG  
ATOM   5297 C5   LIG     1       2.178 -13.139  -0.691  1.00  0.00      LIG  
ATOM   5298 C6   LIG     1       5.399 -14.854   0.875  1.00  0.00      LIG  
ATOM   5299 C7   LIG     1       4.671 -17.204   1.432  1.00  0.00      LIG  
ATOM   5300 C8   LIG     1       1.784 -14.363  -1.515  1.00  0.00      LIG  
ATOM   5301 C9   LIG     1       3.036 -18.407   0.245  1.00  0.00      LIG  
ATOM   5302 C10  LIG     1       5.676 -16.131   1.662  1.00  0.00      LIG  
ATOM   5303 C11  LIG     1       1.846 -15.899   0.984  1.00  0.00      LIG  
ATOM   5304 C12  LIG     1       4.643 -12.815  -1.089  1.00  0.00      LIG  
ATOM   5305 C13  LIG     1       4.295 -18.209   2.235  1.00  0.00      LIG  
ATOM   5306 C14  LIG     1       4.829 -17.396  -1.032  1.00  0.00      LIG  
ATOM   5307 C15  LIG     1       3.176 -18.977   1.641  1.00  0.00      LIG  
ATOM   5308 C16  LIG     1       3.562 -12.120   1.041  1.00  0.00      LIG  
ATOM   5309 C17  LIG     1       1.941 -11.917  -1.530  1.00  0.00      LIG  
ATOM   5310 C18  LIG     1       4.835 -18.716   3.545  1.00  0.00      LIG  
ATOM   5311 C19  LIG     1       4.330 -11.560  -1.858  1.00  0.00      LIG  
ATOM   5312 C20  LIG     1       2.920 -11.191  -2.084  1.00  0.00      LIG  
ATOM   5313 C21  LIG     1       0.510 -11.549  -1.742  1.00  0.00      LIG  
ATOM   5314 C22  LIG     1       4.070 -18.240   4.778  1.00  0.00      LIG  
ATOM   5315 C23  LIG     1       6.334 -18.557   3.736  1.00  0.00      LIG  
ATOM   5316 C24  LIG     1       4.201 -16.742   5.076  1.00  0.00      LIG  
ATOM   5317 C25  LIG     1       4.058 -16.396   6.571  1.00  0.00      LIG  
ATOM   5318 C26  LIG     1       5.356 -16.452   7.412  1.00  0.00      LIG  
ATOM   5319 C27  LIG     1       6.522 -15.744   6.748  1.00  0.00      LIG  
ATOM   5320 C28  LIG     1       5.797 -17.853   7.781  1.00  0.00      LIG  
ATOM   5321 H    LIG     1       3.519 -14.430   1.687  1.00  0.00      LIG  
ATOM   5322 H1   LIG     1       2.175 -16.433  -1.723  1.00  0.00      LIG  
ATOM   5323 H2   LIG     1       3.560 -15.381  -1.959  1.00  0.00      LIG  
ATOM   5324 H3   LIG     1       1.470 -13.075   0.140  1.00  0.00      LIG  
ATOM   5325 H4   LIG     1       5.900 -14.933  -0.092  1.00  0.00      LIG  
ATOM   5326 H5   LIG     1       0.760 -14.642  -1.250  1.00  0.00      LIG  
ATOM   5327 H6   LIG     1       1.756 -14.152  -2.590  1.00  0.00      LIG  
ATOM   5328 H7   LIG     1       3.417 -19.158  -0.454  1.00  0.00      LIG  
ATOM   5329 H8   LIG     1       1.992 -18.268  -0.039  1.00  0.00      LIG  
ATOM   5330 H9   LIG     1       5.724 -15.900   2.728  1.00  0.00      LIG  
ATOM   5331 H10  LIG     1       6.669 -16.498   1.389  1.00  0.00      LIG  
ATOM   5332 H11  LIG     1       1.399 -14.925   1.185  1.00  0.00      LIG  
ATOM   5333 H12  LIG     1       2.075 -16.329   1.960  1.00  0.00      LIG  
ATOM   5334 H13  LIG     1       1.075 -16.509   0.508  1.00  0.00      LIG  
ATOM   5335 H14  LIG     1       4.787 -13.617  -1.816  1.00  0.00      LIG  
ATOM   5336 H15  LIG     1       5.598 -12.620  -0.597  1.00  0.00      LIG  
ATOM   5337 H16  LIG     1       5.441 -16.530  -1.286  1.00  0.00      LIG  
ATOM   5338 H17  LIG     1       4.252 -17.664  -1.921  1.00  0.00      LIG  
ATOM   5339 H18  LIG     1       5.508 -18.231  -0.835  1.00  0.00      LIG  
ATOM   5340 H19  LIG     1       3.399 -20.047   1.602  1.00  0.00      LIG  
ATOM   5341 H20  LIG     1       2.261 -18.826   2.220  1.00  0.00      LIG  
ATOM   5342 H21  LIG     1       2.898 -12.410   1.859  1.00  0.00      LIG  
ATOM   5343 H22  LIG     1       3.207 -11.158   0.667  1.00  0.00      LIG  
ATOM   5344 H23  LIG     1       4.555 -11.944   1.456  1.00  0.00      LIG  
ATOM   5345 H24  LIG     1       4.684 -19.798   3.507  1.00  0.00      LIG  
ATOM   5346 H25  LIG     1       5.870 -12.982   1.129  1.00  0.00      LIG  
ATOM   5347 H26  LIG     1       2.722 -10.321  -2.698  1.00  0.00      LIG  
ATOM   5348 H27  LIG     1       0.020 -11.395  -0.777  1.00  0.00      LIG  
ATOM   5349 H28  LIG     1      -0.017 -12.343  -2.277  1.00  0.00      LIG  
ATOM   5350 H29  LIG     1       0.404 -10.627  -2.323  1.00  0.00      LIG  
ATOM   5351 H30  LIG     1       4.459 -18.815   5.618  1.00  0.00      LIG  
ATOM   5352 H31  LIG     1       3.015 -18.513   4.671  1.00  0.00      LIG  
ATOM   5353 H32  LIG     1       6.637 -17.515   3.841  1.00  0.00      LIG  
ATOM   5354 H33  LIG     1       6.649 -19.081   4.642  1.00  0.00      LIG  
ATOM   5355 H34  LIG     1       6.879 -18.983   2.889  1.00  0.00      LIG  
ATOM   5356 H35  LIG     1       5.123 -16.333   4.673  1.00  0.00      LIG  
ATOM   5357 H36  LIG     1       3.645 -15.386   6.657  1.00  0.00      LIG  
ATOM   5358 H37  LIG     1       3.306 -15.123   4.487  1.00  0.00      LIG  
ATOM   5359 H38  LIG     1       3.427 -18.158   7.109  1.00  0.00      LIG  
ATOM   5360 H39  LIG     1       7.346 -15.607   7.455  1.00  0.00      LIG  
ATOM   5361 H40  LIG     1       6.230 -14.750   6.403  1.00  0.00      LIG  
ATOM   5362 H41  LIG     1       6.897 -16.312   5.894  1.00  0.00      LIG  
ATOM   5363 H42  LIG     1       5.003 -18.390   8.305  1.00  0.00      LIG  
ATOM   5364 H43  LIG     1       6.097 -18.425   6.901  1.00  0.00      LIG  
ATOM   5365 H44  LIG     1       6.648 -17.812   8.466  1.00  0.00      LIG  
ATOM   5366 H45  LIG     1       5.981 -15.714   9.095  1.00  0.00      LIG  
TER
REMARK  Energy: 50.8438
REMARK  SimpleFitness: 50.8438
REMARK  FullFitness: -1152.724
REMARK  InterFull: -41.194
REMARK  IntraFull: 119.763
REMARK  solvFull: -1487.46
REMARK  surfFull: 256.167
REMARK  extraFull: 0.0
REMARK  deltaGcompsolvpol: -1487.46
REMARK  deltaGcompsolvnonpol: 256.167
REMARK  deltaGprotsolvpol: -1512.07
REMARK  deltaGprotsolvnonpol: 254.074
REMARK  deltaGligsolvpol: -14.1723
REMARK  deltaGligsolvnonpol: 15.3141
REMARK  deltaGvdw: -41.194
REMARK  deltaGelec: 0.0
REMARK  deltaG: -6.764194
REMARK  Cluster: 7
REMARK  ClusterRank: 2
ATOM   5287 O    LIG     1       6.054 -13.796   1.585  1.00  0.00      LIG  
ATOM   5288 O1   LIG     1       5.161 -10.903  -2.415  1.00  0.00      LIG  
ATOM   5289 O2   LIG     1       3.146 -16.090   4.382  1.00  0.00      LIG  
ATOM   5290 O3   LIG     1       3.076 -17.247   7.151  1.00  0.00      LIG  
ATOM   5291 O4   LIG     1       5.120 -15.769   8.652  1.00  0.00      LIG  
ATOM   5292 C    LIG     1       3.106 -15.793   0.122  1.00  0.00      LIG  
ATOM   5293 C1   LIG     1       3.883 -14.556   0.670  1.00  0.00      LIG  
ATOM   5294 C2   LIG     1       3.910 -17.135   0.171  1.00  0.00      LIG  
ATOM   5295 C3   LIG     1       3.559 -13.196  -0.049  1.00  0.00      LIG  
ATOM   5296 C4   LIG     1       2.673 -15.557  -1.317  1.00  0.00      LIG  
ATOM   5297 C5   LIG     1       2.155 -13.148  -0.682  1.00  0.00      LIG  
ATOM   5298 C6   LIG     1       5.393 -14.839   0.874  1.00  0.00      LIG  
ATOM   5299 C7   LIG     1       4.683 -17.194   1.435  1.00  0.00      LIG  
ATOM   5300 C8   LIG     1       1.762 -14.375  -1.501  1.00  0.00      LIG  
ATOM   5301 C9   LIG     1       3.055 -18.408   0.251  1.00  0.00      LIG  
ATOM   5302 C10  LIG     1       5.677 -16.112   1.666  1.00  0.00      LIG  
ATOM   5303 C11  LIG     1       1.848 -15.908   0.998  1.00  0.00      LIG  
ATOM   5304 C12  LIG     1       4.614 -12.812  -1.098  1.00  0.00      LIG  
ATOM   5305 C13  LIG     1       4.316 -18.203   2.238  1.00  0.00      LIG  
ATOM   5306 C14  LIG     1       4.832 -17.381  -1.033  1.00  0.00      LIG  
ATOM   5307 C15  LIG     1       3.201 -18.978   1.646  1.00  0.00      LIG  
ATOM   5308 C16  LIG     1       3.544 -12.111   1.034  1.00  0.00      LIG  
ATOM   5309 C17  LIG     1       1.905 -11.929  -1.522  1.00  0.00      LIG  
ATOM   5310 C18  LIG     1       4.860 -18.707   3.547  1.00  0.00      LIG  
ATOM   5311 C19  LIG     1       4.289 -11.560  -1.867  1.00  0.00      LIG  
ATOM   5312 C20  LIG     1       2.875 -11.199  -2.086  1.00  0.00      LIG  
ATOM   5313 C21  LIG     1       0.469 -11.570  -1.719  1.00  0.00      LIG  
ATOM   5314 C22  LIG     1       4.090 -18.241   4.781  1.00  0.00      LIG  
ATOM   5315 C23  LIG     1       6.358 -18.537   3.739  1.00  0.00      LIG  
ATOM   5316 C24  LIG     1       4.205 -16.741   5.080  1.00  0.00      LIG  
ATOM   5317 C25  LIG     1       4.064 -16.391   6.574  1.00  0.00      LIG  
ATOM   5318 C26  LIG     1       5.360 -16.446   7.419  1.00  0.00      LIG  
ATOM   5319 C27  LIG     1       6.528 -15.737   6.757  1.00  0.00      LIG  
ATOM   5320 C28  LIG     1       5.801 -17.846   7.791  1.00  0.00      LIG  
ATOM   5321 H    LIG     1       3.513 -14.422   1.691  1.00  0.00      LIG  
ATOM   5322 H1   LIG     1       2.166 -16.444  -1.708  1.00  0.00      LIG  
ATOM   5323 H2   LIG     1       3.542 -15.383  -1.954  1.00  0.00      LIG  
ATOM   5324 H3   LIG     1       1.451 -13.087   0.153  1.00  0.00      LIG  
ATOM   5325 H4   LIG     1       5.891 -14.919  -0.094  1.00  0.00      LIG  
ATOM   5326 H5   LIG     1       0.742 -14.661  -1.230  1.00  0.00      LIG  
ATOM   5327 H6   LIG     1       1.728 -14.167  -2.576  1.00  0.00      LIG  
ATOM   5328 H7   LIG     1       3.441 -19.156  -0.448  1.00  0.00      LIG  
ATOM   5329 H8   LIG     1       2.009 -18.278  -0.032  1.00  0.00      LIG  
ATOM   5330 H9   LIG     1       5.715 -15.876   2.732  1.00  0.00      LIG  
ATOM   5331 H10  LIG     1       6.676 -16.470   1.402  1.00  0.00      LIG  
ATOM   5332 H11  LIG     1       1.395 -14.937   1.201  1.00  0.00      LIG  
ATOM   5333 H12  LIG     1       2.083 -16.337   1.973  1.00  0.00      LIG  
ATOM   5334 H13  LIG     1       1.079 -16.524   0.524  1.00  0.00      LIG  
ATOM   5335 H14  LIG     1       4.755 -13.615  -1.825  1.00  0.00      LIG  
ATOM   5336 H15  LIG     1       5.573 -12.613  -0.614  1.00  0.00      LIG  
ATOM   5337 H16  LIG     1       5.435 -16.510  -1.291  1.00  0.00      LIG  
ATOM   5338 H17  LIG     1       4.252 -17.653  -1.920  1.00  0.00      LIG  
ATOM   5339 H18  LIG     1       5.520 -18.211  -0.843  1.00  0.00      LIG  
ATOM   5340 H19  LIG     1       3.429 -20.047   1.608  1.00  0.00      LIG  
ATOM   5341 H20  LIG     1       2.286 -18.830   2.227  1.00  0.00      LIG  
ATOM   5342 H21  LIG     1       2.880 -12.394   1.855  1.00  0.00      LIG  
ATOM   5343 H22  LIG     1       3.191 -11.151   0.654  1.00  0.00      LIG  
ATOM   5344 H23  LIG     1       4.537 -11.933   1.448  1.00  0.00      LIG  
ATOM   5345 H24  LIG     1       4.718 -19.791   3.506  1.00  0.00      LIG  
ATOM   5346 H25  LIG     1       5.850 -12.963   1.124  1.00  0.00      LIG  
ATOM   5347 H26  LIG     1       2.669 -10.330  -2.698  1.00  0.00      LIG  
ATOM   5348 H27  LIG     1      -0.010 -11.416  -0.749  1.00  0.00      LIG  
ATOM   5349 H28  LIG     1      -0.061 -12.368  -2.245  1.00  0.00      LIG
[truncated: 1,341,350 more chars]
