# Supplementary material for: Exploring the mechanism of Alisma orientale for the treatment of pregnancy induced hypertension and potential hepato-nephrotoxicity by using network pharmacology, network toxicology, molecular docking and molecular dynamics simulation
Source: Front Pharmacol. 2022 Nov 15;13:1027112. doi: 10.3389/fphar.2022.1027112 (PMC9705790; doi:10.3389/fphar.2022.1027112)
Supplement: Supplementary file 6 [file DataSheet4.zip › BCL2L1/BCL1694/complex.psf]

PSF CMAP CHEQ

       2 !NTITLE
* PYCHARMM PSF                                                                  
*  DATE:    10/ 5/22      4:18:51      CREATED BY USER: root                    

    5366 !NATOM
       1 1S   2    SER  N      56  -0.300000       14.0070           0   0.00000     -0.301140E-02
       2 1S   2    SER  HT1     2   0.330000       1.00800           0   0.00000     -0.301140E-02
       3 1S   2    SER  HT2     2   0.330000       1.00800           0   0.00000     -0.301140E-02
       4 1S   2    SER  HT3     2   0.330000       1.00800           0   0.00000     -0.301140E-02
       5 1S   2    SER  CA     22   0.210000       12.0110           0   0.00000     -0.301140E-02
       6 1S   2    SER  HA      6   0.100000       1.00800           0   0.00000     -0.301140E-02
       7 1S   2    SER  CB     23   0.500000E-01   12.0110           0   0.00000     -0.301140E-02
       8 1S   2    SER  HB1     3   0.900000E-01   1.00800           0   0.00000     -0.301140E-02
       9 1S   2    SER  HB2     3   0.900000E-01   1.00800           0   0.00000     -0.301140E-02
      10 1S   2    SER  OG     73  -0.660000       15.9990           0   0.00000     -0.301140E-02
      11 1S   2    SER  HG1     1   0.430000       1.00800           0   0.00000     -0.301140E-02
      12 1S   2    SER  C      20   0.510000       12.0110           0   0.00000     -0.301140E-02
      13 1S   2    SER  O      70  -0.510000       15.9990           0   0.00000     -0.301140E-02
      14 1S   3    GLN  N      54  -0.470000       14.0070           0   0.00000     -0.301140E-02
      15 1S   3    GLN  HN      1   0.310000       1.00800           0   0.00000     -0.301140E-02
      16 1S   3    GLN  CA     22   0.700000E-01   12.0110           0   0.00000     -0.301140E-02
      17 1S   3    GLN  HA      6   0.900000E-01   1.00800           0   0.00000     -0.301140E-02
      18 1S   3    GLN  CB     23  -0.180000       12.0110           0   0.00000     -0.301140E-02
      19 1S   3    GLN  HB1     3   0.900000E-01   1.00800           0   0.00000     -0.301140E-02
      20 1S   3    GLN  HB2     3   0.900000E-01   1.00800           0   0.00000     -0.301140E-02
      21 1S   3    GLN  CG     23  -0.180000       12.0110           0   0.00000     -0.301140E-02
      22 1S   3    GLN  HG1     3   0.900000E-01   1.00800           0   0.00000     -0.301140E-02
      23 1S   3    GLN  HG2     3   0.900000E-01   1.00800           0   0.00000     -0.301140E-02
      24 1S   3    GLN  CD     32   0.550000       12.0110           0   0.00000     -0.301140E-02
      25 1S   3    GLN  OE1    70  -0.550000       15.9990           0   0.00000     -0.301140E-02
      26 1S   3    GLN  NE2    55  -0.620000       14.0070           0   0.00000     -0.301140E-02
      27 1S   3    GLN  HE21    1   0.320000       1.00800           0   0.00000     -0.301140E-02
      28 1S   3    GLN  HE22    1   0.300000       1.00800           0   0.00000     -0.301140E-02
      29 1S   3    GLN  C      20   0.510000       12.0110           0   0.00000     -0.301140E-02
      30 1S   3    GLN  O      70  -0.510000       15.9990           0   0.00000     -0.301140E-02
      31 1S   4    SER  N      54  -0.470000       14.0070           0   0.00000     -0.301140E-02
      32 1S   4    SER  HN      1   0.310000       1.00800           0   0.00000     -0.301140E-02
      33 1S   4    SER  CA     22   0.700000E-01   12.0110           0   0.00000     -0.301140E-02
      34 1S   4    SER  HA      6   0.900000E-01   1.00800           0   0.00000     -0.301140E-02
      35 1S   4    SER  CB     23   0.500000E-01   12.0110           0   0.00000     -0.301140E-02
      36 1S   4    SER  HB1     3   0.900000E-01   1.00800           0   0.00000     -0.301140E-02
      37 1S   4    SER  HB2     3   0.900000E-01   1.00800           0   0.00000     -0.301140E-02
      38 1S   4    SER  OG     73  -0.660000       15.9990           0   0.00000     -0.301140E-02
      39 1S   4    SER  HG1     1   0.430000       1.00800           0   0.00000     -0.301140E-02
      40 1S   4    SER  C      20   0.510000       12.0110           0   0.00000     -0.301140E-02
      41 1S   4    SER  O      70  -0.510000       15.9990           0   0.00000     -0.301140E-02
      42 1S   5    ASN  N      54  -0.470000       14.0070           0   0.00000     -0.301140E-02
      43 1S   5    ASN  HN      1   0.310000       1.00800           0   0.00000     -0.301140E-02
      44 1S   5    ASN  CA     22   0.700000E-01   12.0110           0   0.00000     -0.301140E-02
      45 1S   5    ASN  HA      6   0.900000E-01   1.00800           0   0.00000     -0.301140E-02
      46 1S   5    ASN  CB     23  -0.180000       12.0110           0   0.00000     -0.301140E-02
      47 1S   5    ASN  HB1     3   0.900000E-01   1.00800           0   0.00000     -0.301140E-02
      48 1S   5    ASN  HB2     3   0.900000E-01   1.00800           0   0.00000     -0.301140E-02
      49 1S   5    ASN  CG     32   0.550000       12.0110           0   0.00000     -0.301140E-02
      50 1S   5    ASN  OD1    70  -0.550000       15.9990           0   0.00000     -0.301140E-02
      51 1S   5    ASN  ND2    55  -0.620000       14.0070           0   0.00000     -0.301140E-02
      52 1S   5    ASN  HD21    1   0.320000       1.00800           0   0.00000     -0.301140E-02
      53 1S   5    ASN  HD22    1   0.300000       1.00800           0   0.00000     -0.301140E-02
      54 1S   5    ASN  C      20   0.510000       12.0110           0   0.00000     -0.301140E-02
      55 1S   5    ASN  O      70  -0.510000       15.9990           0   0.00000     -0.301140E-02
      56 1S   6    ARG  N      54  -0.470000       14.0070           0   0.00000     -0.301140E-02
      57 1S   6    ARG  HN      1   0.310000       1.00800           0   0.00000     -0.301140E-02
      58 1S   6    ARG  CA     22   0.700000E-01   12.0110           0   0.00000     -0.301140E-02
      59 1S   6    ARG  HA      6   0.900000E-01   1.00800           0   0.00000     -0.301140E-02
      60 1S   6    ARG  CB     23  -0.180000       12.0110           0   0.00000     -0.301140E-02
      61 1S   6    ARG  HB1     3   0.900000E-01   1.00800           0   0.00000     -0.301140E-02
      62 1S   6    ARG  HB2     3   0.900000E-01   1.00800           0   0.00000     -0.301140E-02
      63 1S   6    ARG  CG     23  -0.180000       12.0110           0   0.00000     -0.301140E-02
      64 1S   6    ARG  HG1     3   0.900000E-01   1.00800           0   0.00000     -0.301140E-02
      65 1S   6    ARG  HG2     3   0.900000E-01   1.00800           0   0.00000     -0.301140E-02
      66 1S   6    ARG  CD     23   0.200000       12.0110           0   0.00000     -0.301140E-02
      67 1S   6    ARG  HD1     3   0.900000E-01   1.00800           0   0.00000     -0.301140E-02
      68 1S   6    ARG  HD2     3   0.900000E-01   1.00800           0   0.00000     -0.301140E-02
      69 1S   6    ARG  NE     57  -0.700000       14.0070           0   0.00000     -0.301140E-02
      70 1S   6    ARG  HE      2   0.440000       1.00800           0   0.00000     -0.301140E-02
      71 1S   6    ARG  CZ     20   0.640000       12.0110           0   0.00000     -0.301140E-02
      72 1S   6    ARG  NH1    57  -0.800000       14.0070           0   0.00000     -0.301140E-02
      73 1S   6    ARG  HH11    2   0.460000       1.00800           0   0.00000     -0.301140E-02
      74 1S   6    ARG  HH12    2   0.460000       1.00800           0   0.00000     -0.301140E-02
      75 1S   6    ARG  NH2    57  -0.800000       14.0070           0   0.00000     -0.301140E-02
      76 1S   6    ARG  HH21    2   0.460000       1.00800           0   0.00000     -0.301140E-02
      77 1S   6    ARG  HH22    2   0.460000       1.00800           0   0.00000     -0.301140E-02
      78 1S   6    ARG  C      20   0.510000       12.0110           0   0.00000     -0.301140E-02
      79 1S   6    ARG  O      70  -0.510000       15.9990           0   0.00000     -0.301140E-02
      80 1S   7    GLU  N      54  -0.470000       14.0070           0   0.00000     -0.301140E-02
      81 1S   7    GLU  HN      1   0.310000       1.00800           0   0.00000     -0.301140E-02
      82 1S   7    GLU  CA     22   0.700000E-01   12.0110           0   0.00000     -0.301140E-02
      83 1S   7    GLU  HA      6   0.900000E-01   1.00800           0   0.00000     -0.301140E-02
      84 1S   7    GLU  CB     23  -0.180000       12.0110           0   0.00000     -0.301140E-02
      85 1S   7    GLU  HB1     3   0.900000E-01   1.00800           0   0.00000     -0.301140E-02
      86 1S   7    GLU  HB2     3   0.900000E-01   1.00800           0   0.00000     -0.301140E-02
      87 1S   7    GLU  CG     23  -0.280000       12.0110           0   0.00000     -0.301140E-02
      88 1S   7    GLU  HG1     3   0.900000E-01   1.00800           0   0.00000     -0.301140E-02
      89 1S   7    GLU  HG2     3   0.900000E-01   1.00800           0   0.00000     -0.301140E-02
      90 1S   7    GLU  CD     32   0.620000       12.0110           0   0.00000     -0.301140E-02
      91 1S   7    GLU  OE1    72  -0.760000       15.9990           0   0.00000     -0.301140E-02
      92 1S   7    GLU  OE2    72  -0.760000       15.9990           0   0.00000     -0.301140E-02
      93 1S   7    GLU  C      20   0.510000       12.0110           0   0.00000     -0.301140E-02
      94 1S   7    GLU  O      70  -0.510000       15.9990           0   0.00000     -0.301140E-02
      95 1S   8    LEU  N      54  -0.470000       14.0070           0   0.00000     -0.301140E-02
      96 1S   8    LEU  HN      1   0.310000       1.00800           0   0.00000     -0.301140E-02
      97 1S   8    LEU  CA     22   0.700000E-01   12.0110           0   0.00000     -0.301140E-02
      98 1S   8    LEU  HA      6   0.900000E-01   1.00800           0   0.00000     -0.301140E-02
      99 1S   8    LEU  CB     23  -0.180000       12.0110           0   0.00000     -0.301140E-02
     100 1S   8    LEU  HB1     3   0.900000E-01   1.00800           0   0.00000     -0.301140E-02
     101 1S   8    LEU  HB2     3   0.900000E-01   1.00800           0   0.00000     -0.301140E-02
     102 1S   8    LEU  CG     22  -0.900000E-01   12.0110           0   0.00000     -0.301140E-02
     103 1S   8    LEU  HG      3   0.900000E-01   1.00800           0   0.00000     -0.301140E-02
     104 1S   8    LEU  CD1    24  -0.270000       12.0110           0   0.00000     -0.301140E-02
     105 1S   8    LEU  HD11    3   0.900000E-01   1.00800           0   0.00000     -0.301140E-02
     106 1S   8    LEU  HD12    3   0.900000E-01   1.00800           0   0.00000     -0.301140E-02
     107 1S   8    LEU  HD13    3   0.900000E-01   1.00800           0   0.00000     -0.301140E-02
     108 1S   8    LEU  CD2    24  -0.270000       12.0110           0   0.00000     -0.301140E-02
     109 1S   8    LEU  HD21    3   0.900000E-01   1.00800           0   0.00000     -0.301140E-02
     110 1S   8    LEU  HD22    3   0.900000E-01   1.00800           0   0.00000     -0.301140E-02
     111 1S   8    LEU  HD23    3   0.900000E-01   1.00800           0   0.00000     -0.301140E-02
     112 1S   8    LEU  C      20   0.510000       12.0110           0   0.00000     -0.301140E-02
     113 1S   8    LEU  O      70  -0.510000       15.9990           0   0.00000     -0.301140E-02
     114 1S   9    VAL  N      54  -0.470000       14.0070           0   0.00000     -0.301140E-02
     115 1S   9    VAL  HN      1   0.310000       1.00800           0   0.00000     -0.301140E-02
     116 1S   9    VAL  CA     22   0.700000E-01   12.0110           0   0.00000     -0.301140E-02
     117 1S   9    VAL  HA      6   0.900000E-01   1.00800           0   0.00000     -0.301140E-02
     118 1S   9    VAL  CB     22  -0.900000E-01   12.0110           0   0.00000     -0.301140E-02
     119 1S   9    VAL  HB      3   0.900000E-01   1.00800           0   0.00000     -0.301140E-02
     120 1S   9    VAL  CG1    24  -0.270000       12.0110           0   0.00000     -0.301140E-02
     121 1S   9    VAL  HG11    3   0.900000E-01   1.00800           0   0.00000     -0.301140E-02
     122 1S   9    VAL  HG12    3   0.900000E-01   1.00800           0   0.00000     -0.301140E-02
     123 1S   9    VAL  HG13    3   0.900000E-01   1.00800           0   0.00000     -0.301140E-02
     124 1S   9    VAL  CG2    24  -0.270000       12.0110           0   0.00000     -0.301140E-02
     125 1S   9    VAL  HG21    3   0.900000E-01   1.00800           0   0.00000     -0.301140E-02
     126 1S   9    VAL  HG22    3   0.900000E-01   1.00800           0   0.00000     -0.301140E-02
     127 1S   9    VAL  HG23    3   0.900000E-01   1.00800           0   0.00000     -0.301140E-02
     128 1S   9    VAL  C      20   0.510000       12.0110           0   0.00000     -0.301140E-02
     129 1S   9    VAL  O      70  -0.510000       15.9990           0   0.00000     -0.301140E-02
     130 1S   10   VAL  N      54  -0.470000       14.0070           0   0.00000     -0.301140E-02
     131 1S   10   VAL  HN      1   0.310000       1.00800           0   0.00000     -0.301140E-02
     132 1S   10   VAL  CA     22   0.700000E-01   12.0110           0   0.00000     -0.301140E-02
     133 1S   10   VAL  HA      6   0.900000E-01   1.00800           0   0.00000     -0.301140E-02
     134 1S   10   VAL  CB     22  -0.900000E-01   12.0110           0   0.00000     -0.301140E-02
     135 1S   10   VAL  HB      3   0.900000E-01   1.00800           0   0.00000     -0.301140E-02
     136 1S   10   VAL  CG1    24  -0.270000       12.0110           0   0.00000     -0.301140E-02
     137 1S   10   VAL  HG11    3   0.900000E-01   1.00800           0   0.00000     -0.301140E-02
     138 1S   10   VAL  HG12    3   0.900000E-01   1.00800           0   0.00000     -0.301140E-02
     139 1S   10   VAL  HG13    3   0.900000E-01   1.00800           0   0.00000     -0.301140E-02
     140 1S   10   VAL  CG2    24  -0.270000       12.0110           0   0.00000     -0.301140E-02
     141 1S   10   VAL  HG21    3   0.900000E-01   1.00800           0   0.00000     -0.301140E-02
     142 1S   10   VAL  HG22    3   0.900000E-01   1.00800           0   0.00000     -0.301140E-02
     143 1S   10   VAL  HG23    3   0.900000E-01   1.00800           0   0.00000     -0.301140E-02
     144 1S   10   VAL  C      20   0.510000       12.0110           0   0.00000     -0.301140E-02
     145 1S   10   VAL  O      70  -0.510000       15.9990           0   0.00000     -0.301140E-02
     146 1S   11   ASP  N      54  -0.470000       14.0070           0   0.00000     -0.301140E-02
     147 1S   11   ASP  HN      1   0.310000       1.00800           0   0.00000     -0.301140E-02
     148 1S   11   ASP  CA     22   0.700000E-01   12.0110           0   0.00000     -0.301140E-02
     149 1S   11   ASP  HA      6   0.900000E-01   1.00800           0   0.00000     -0.301140E-02
     150 1S   11   ASP  CB     23  -0.280000       12.0110           0   0.00000     -0.301140E-02
     151 1S   11   ASP  HB1     3   0.900000E-01   1.00800           0   0.00000     -0.301140E-02
     152 1S   11   ASP  HB2     3   0.900000E-01   1.00800           0   0.00000     -0.301140E-02
     153 1S   11   ASP  CG     32   0.620000       12.0110           0   0.00000     -0.301140E-02
     154 1S   11   ASP  OD1    72  -0.760000       15.9990           0   0.00000     -0.301140E-02
     155 1S   11   ASP  OD2    72  -0.760000       15.9990           0   0.00000     -0.301140E-02
     156 1S   11   ASP  C      20   0.510000       12.0110           0   0.00000     -0.301140E-02
     157 1S   11   ASP  O      70  -0.510000       15.9990           0   0.00000     -0.301140E-02
     158 1S   12   PHE  N      54  -0.470000       14.0070           0   0.00000     -0.301140E-02
     159 1S   12   PHE  HN      1   0.310000       1.00800           0   0.00000     -0.301140E-02
     160 1S   12   PHE  CA     22   0.700000E-01   12.0110           0   0.00000     -0.301140E-02
     161 1S   12   PHE  HA      6   0.900000E-01   1.00800           0   0.00000     -0.301140E-02
     162 1S   12   PHE  CB     23  -0.180000       12.0110           0   0.00000     -0.301140E-02
     163 1S   12   PHE  HB1     3   0.900000E-01   1.00800           0   0.00000     -0.301140E-02
     164 1S   12   PHE  HB2     3   0.900000E-01   1.00800           0   0.00000     -0.301140E-02
     165 1S   12   PHE  CG     21    0.00000       12.0110           0   0.00000     -0.301140E-02
     166 1S   12   PHE  CD1    21  -0.115000       12.0110           0   0.00000     -0.301140E-02
     167 1S   12   PHE  HD1     5   0.115000       1.00800           0   0.00000     -0.301140E-02
     168 1S   12   PHE  CE1    21  -0.115000       12.0110           0   0.00000     -0.301140E-02
     169 1S   12   PHE  HE1     5   0.115000       1.00800           0   0.00000     -0.301140E-02
     170 1S   12   PHE  CZ     21  -0.115000       12.0110           0   0.00000     -0.301140E-02
     171 1S   12   PHE  HZ      5   0.115000       1.00800           0   0.00000     -0.301140E-02
     172 1S   12   PHE  CD2    21  -0.115000       12.0110           0   0.00000     -0.301140E-02
     173 1S   12   PHE  HD2     5   0.115000       1.00800           0   0.00000     -0.301140E-02
     174 1S   12   PHE  CE2    21  -0.115000       12.0110           0   0.00000     -0.301140E-02
     175 1S   12   PHE  HE2     5   0.115000       1.00800           0   0.00000     -0.301140E-02
     176 1S   12   PHE  C      20   0.510000       12.0110           0   0.00000     -0.301140E-02
     177 1S   12   PHE  O      70  -0.510000       15.9990           0   0.00000     -0.301140E-02
     178 1S   13   LEU  N      54  -0.470000       14.0070           0   0.00000     -0.301140E-02
     179 1S   13   LEU  HN      1   0.310000       1.00800           0   0.00000     -0.301140E-02
     180 1S   13   LEU  CA     22   0.700000E-01   12.0110           0   0.00000     -0.301140E-02
     181 1S   13   LEU  HA      6   0.900000E-01   1.00800           0   0.00000     -0.301140E-02
     182 1S   13   LEU  CB     23  -0.180000       12.0110           0   0.00000     -0.301140E-02
     183 1S   13   LEU  HB1     3   0.900000E-01   1.00800           0   0.00000     -0.301140E-02
     184 1S   13   LEU  HB2     3   0.900000E-01   1.00800           0   0.00000     -0.301140E-02
     185 1S   13   LEU  CG     22  -0.900000E-01   12.0110           0   0.00000     -0.301140E-02
     186 1S   13   LEU  HG      3   0.900000E-01   1.00800           0   0.00000     -0.301140E-02
     187 1S   13   LEU  CD1    24  -0.270000       12.0110           0   0.00000     -0.301140E-02
     188 1S   13   LEU  HD11    3   0.900000E-01   1.00800           0   0.00000     -0.301140E-02
     189 1S   13   LEU  HD12    3   0.900000E-01   1.00800           0   0.00000     -0.301140E-02
     190 1S   13   LEU  HD13    3   0.900000E-01   1.00800           0   0.00000     -0.301140E-02
     191 1S   13   LEU  CD2    24  -0.270000       12.0110           0   0.00000     -0.301140E-02
     192 1S   13   LEU  HD21    3   0.900000E-01   1.00800           0   0.00000     -0.301140E-02
     193 1S   13   LEU  HD22    3   0.900000E-01   1.00800           0   0.00000     -0.301140E-02
     194 1S   13   LEU  HD23    3   0.900000E-01   1.00800           0   0.00000     -0.301140E-02
     195 1S   13   LEU  C      20   0.510000       12.0110           0   0.00000     -0.301140E-02
     196 1S   13   LEU  O      70  -0.510000       15.9990           0   0.00000     -0.301140E-02
     197 1S   14   SER  N      54  -0.470000       14.0070           0   0.00000     -0.301140E-02
     198 1S   14   SER  HN      1   0.310000       1.00800           0   0.00000     -0.301140E-02
     199 1S   14   SER  CA     22   0.700000E-01   12.0110           0   0.00000     -0.301140E-02
     200 1S   14   SER  HA      6   0.900000E-01   1.00800           0   0.00000     -0.301140E-02
     201 1S   14   SER  CB     23   0.500000E-01   12.0110           0   0.00000     -0.301140E-02
     202 1S   14   SER  HB1     3   0.900000E-01   1.00800           0   0.00000     -0.301140E-02
     203 1S   14   SER  HB2     3   0.900000E-01   1.00800           0   0.00000     -0.301140E-02
     204 1S   14   SER  OG     73  -0.660000       15.9990           0   0.00000     -0.301140E-02
     205 1S   14   SER  HG1     1   0.430000       1.00800           0   0.00000     -0.301140E-02
     206 1S   14   SER  C      20   0.510000       12.0110           0   0.00000     -0.301140E-02
     207 1S   14   SER  O      70  -0.510000       15.9990           0   0.00000     -0.301140E-02
     208 1S   15   TYR  N      54  -0.470000       14.0070           0   0.00000     -0.301140E-02
     209 1S   15   TYR  HN      1   0.310000       1.00800           0   0.00000     -0.301140E-02
     210 1S   15   TYR  CA     22   0.700000E-01   12.0110           0   0.00000     -0.301140E-02
     211 1S   15   TYR  HA      6   0.900000E-01   1.00800           0   0.00000     -0.301140E-02
     212 1S   15   TYR  CB     23  -0.180000       12.0110           0   0.00000     -0.301140E-02
     213 1S   15   TYR  HB1     3   0.900000E-01   1.00800           0   0.00000     -0.301140E-02
     214 1S   15   TYR  HB2     3   0.900000E-01   1.00800           0   0.00000     -0.301140E-02
     215 1S   15   TYR  CG     21    0.00000       12.0110           0   0.00000     -0.301140E-02
     216 1S   15   TYR  CD1    21  -0.115000       12.0110           0   0.00000     -0.301140E-02
     217 1S   15   TYR  HD1     5   0.115000       1.00800           0   0.00000     -0.301140E-02
     218 1S   15   TYR  CE1    21  -0.115000       12.0110           0   0.00000     -0.301140E-02
     219 1S   15   TYR  HE1     5   0.115000       1.00800           0   0.00000     -0.301140E-02
     220 1S   15   TYR  CZ     21   0.110000       12.0110           0   0.00000     -0.301140E-02
     221 1S   15   TYR  OH     73  -0.540000       15.9990           0   0.00000     -0.301140E-02
     222 1S   15   TYR  HH      1   0.430000       1.00800           0   0.00000     -0.301140E-02
     223 1S   15   TYR  CD2    21  -0.115000       12.0110           0   0.00000     -0.301140E-02
     224 1S   15   TYR  HD2     5   0.115000       1.00800           0   0.00000     -0.301140E-02
     225 1S   15   TYR  CE2    21  -0.115000       12.0110           0   0.00000     -0.301140E-02
     226 1S   15   TYR  HE2     5   0.115000       1.00800           0   0.00000     -0.301140E-02
     227 1S   15   TYR  C      20   0.510000       12.0110           0   0.00000     -0.301140E-02
     228 1S   15   TYR  O      70  -0.510000       15.9990           0   0.00000     -0.301140E-02
     229 1S   16   LYS  N      54  -0.470000       14.0070           0   0.00000     -0.301140E-02
     230 1S   16   LYS  HN      1   0.310000       1.00800           0   0.00000     -0.301140E-02
     231 1S   16   LYS  CA     22   0.700000E-01   12.0110           0   0.00000     -0.301140E-02
     232 1S   16   LYS  HA      6   0.900000E-01   1.00800           0   0.00000     -0.301140E-02
     233 1S   16   LYS  CB     23  -0.180000       12.0110           0   0.00000     -0.301140E-02
     234 1S   16   LYS  HB1     3   0.900000E-01   1.00800           0   0.00000     -0.301140E-02
     235 1S   16   LYS  HB2     3   0.900000E-01   1.00800           0   0.00000     -0.301140E-02
     236 1S   16   LYS  CG     23  -0.180000       12.0110           0   0.00000     -0.301140E-02
     237 1S   16   LYS  HG1     3   0.900000E-01   1.00800           0   0.00000     -0.301140E-02
     238 1S   16   LYS  HG2     3   0.900000E-01   1.00800           0   0.00000     -0.301140E-02
     239 1S   16   LYS  CD     23  -0.180000       12.0110           0   0.00000     -0.301140E-02
     240 1S   16   LYS  HD1     3   0.900000E-01   1.00800           0   0.00000     -0.301140E-02
     241 1S   16   LYS  HD2     3   0.900000E-01   1.00800           0   0.00000     -0.301140E-02
     242 1S   16   LYS  CE     23   0.210000       12.0110           0   0.00000     -0.301140E-02
     243 1S   16   LYS  HE1     3   0.500000E-01   1.00800           0   0.00000     -0.301140E-02
     244 1S   16   LYS  HE2     3   0.500000E-01   1.00800           0   0.00000     -0.301140E-02
     245 1S   16   LYS  NZ     56  -0.300000       14.0070           0   0.00000     -0.301140E-02
     246 1S   16   LYS  HZ1     2   0.330000       1.00800           0   0.00000     -0.301140E-02
     247 1S   16   LYS  HZ2     2   0.330000       1.00800           0   0.00000     -0.301140E-02
     248 1S   16   LYS  HZ3     2   0.330000       1.00800           0   0.00000     -0.301140E-02
     249 1S   16   LYS  C      20   0.510000       12.0110           0   0.00000     -0.301140E-02
     250 1S   16   LYS  O      70  -0.510000       15.9990           0   0.00000     -0.301140E-02
     251 1S   17   LEU  N      54  -0.470000       14.0070           0   0.00000     -0.301140E-02
     252 1S   17   LEU  HN      1   0.310000       1.00800           0   0.00000     -0.301140E-02
     253 1S   17   LEU  CA     22   0.700000E-01   12.0110           0   0.00000     -0.301140E-02
     254 1S   17   LEU  HA      6   0.900000E-01   1.00800           0   0.00000     -0.301140E-02
     255 1S   17   LEU  CB     23  -0.180000       12.0110           0   0.00000     -0.301140E-02
     256 1S   17   LEU  HB1     3   0.900000E-01   1.00800           0   0.00000     -0.301140E-02
     257 1S   17   LEU  HB2     3   0.900000E-01   1.00800           0   0.00000     -0.301140E-02
     258 1S   17   LEU  CG     22  -0.900000E-01   12.0110           0   0.00000     -0.301140E-02
     259 1S   17   LEU  HG      3   0.900000E-01   1.00800           0   0.00000     -0.301140E-02
     260 1S   17   LEU  CD1    24  -0.270000       12.0110           0   0.00000     -0.301140E-02
     261 1S   17   LEU  HD11    3   0.900000E-01   1.00800           0   0.00000     -0.301140E-02
     262 1S   17   LEU  HD12    3   0.900000E-01   1.00800           0   0.00000     -0.301140E-02
     263 1S   17   LEU  HD13    3   0.900000E-01   1.00800           0   0.00000     -0.301140E-02
     264 1S   17   LEU  CD2    24  -0.270000       12.0110           0   0.00000     -0.301140E-02
     265 1S   17   LEU  HD21    3   0.900000E-01   1.00800           0   0.00000     -0.301140E-02
     266 1S   17   LEU  HD22    3   0.900000E-01   1.00800           0   0.00000     -0.301140E-02
     267 1S   17   LEU  HD23    3   0.900000E-01   1.00800           0   0.00000     -0.301140E-02
     268 1S   17   LEU  C      20   0.510000       12.0110           0   0.00000     -0.301140E-02
     269 1S   17   LEU  O      70  -0.510000       15.9990           0   0.00000     -0.301140E-02
     270 1S   18   SER  N      54  -0.470000       14.0070           0   0.00000     -0.301140E-02
     271 1S   18   SER  HN      1   0.310000       1.00800           0   0.00000     -0.301140E-02
     272 1S   18   SER  CA     22   0.700000E-01   12.0110           0   0.00000     -0.301140E-02
     273 1S   18   SER  HA      6   0.900000E-01   1.00800           0   0.00000     -0.301140E-02
     274 1S   18   SER  CB     23   0.500000E-01   12.0110           0   0.00000     -0.301140E-02
     275 1S   18   SER  HB1     3   0.900000E-01   1.00800           0   0.00000     -0.301140E-02
     276 1S   18   SER  HB2     3   0.900000E-01   1.00800           0   0.00000     -0.301140E-02
     277 1S   18   SER  OG     73  -0.660000       15.9990           0   0.00000     -0.301140E-02
     278 1S   18   SER  HG1     1   0.430000       1.00800           0   0.00000     -0.301140E-02
     279 1S   18   SER  C      20   0.510000       12.0110           0   0.00000     -0.301140E-02
     280 1S   18   SER  O      70  -0.510000       15.9990           0   0.00000     -0.301140E-02
     281 1S   19   GLN  N      54  -0.470000       14.0070           0   0.00000     -0.301140E-02
     282 1S   19   GLN  HN      1   0.310000       1.00800           0   0.00000     -0.301140E-02
     283 1S   19   GLN  CA     22   0.700000E-01   12.0110           0   0.00000     -0.301140E-02
     284 1S   19   GLN  HA      6   0.900000E-01   1.00800           0   0.00000     -0.301140E-02
     285 1S   19   GLN  CB     23  -0.180000       12.0110           0   0.00000     -0.301140E-02
     286 1S   19   GLN  HB1     3   0.900000E-01   1.00800           0   0.00000     -0.301140E-02
     287 1S   19   GLN  HB2     3   0.900000E-01   1.00800           0   0.00000     -0.301140E-02
     288 1S   19   GLN  CG     23  -0.180000       12.0110           0   0.00000     -0.301140E-02
     289 1S   19   GLN  HG1     3   0.900000E-01   1.00800           0   0.00000     -0.301140E-02
     290 1S   19   GLN  HG2     3   0.900000E-01   1.00800           0   0.00000     -0.301140E-02
     291 1S   19   GLN  CD     32   0.550000       12.0110           0   0.00000     -0.301140E-02
     292 1S   19   GLN  OE1    70  -0.550000       15.9990           0   0.00000     -0.301140E-02
     293 1S   19   GLN  NE2    55  -0.620000       14.0070           0   0.00000     -0.301140E-02
     294 1S   19   GLN  HE21    1   0.320000       1.00800           0   0.00000     -0.301140E-02
     295 1S   19   GLN  HE22    1   0.300000       1.00800           0   0.00000     -0.301140E-02
     296 1S   19   GLN  C      20   0.510000       12.0110           0   0.00000     -0.301140E-02
     297 1S   19   GLN  O      70  -0.510000       15.9990           0   0.00000     -0.301140E-02
     298 1S   20   LYS  N      54  -0.470000       14.0070           0   0.00000     -0.301140E-02
     299 1S   20   LYS  HN      1   0.310000       1.00800           0   0.00000     -0.301140E-02
     300 1S   20   LYS  CA     22   0.700000E-01   12.0110           0   0.00000     -0.301140E-02
     301 1S   20   LYS  HA      6   0.900000E-01   1.00800           0   0.00000     -0.301140E-02
     302 1S   20   LYS  CB     23  -0.180000       12.0110           0   0.00000     -0.301140E-02
     303 1S   20   LYS  HB1     3   0.900000E-01   1.00800           0   0.00000     -0.301140E-02
     304 1S   20   LYS  HB2     3   0.900000E-01   1.00800           0   0.00000     -0.301140E-02
     305 1S   20   LYS  CG     23  -0.180000       12.0110           0   0.00000     -0.301140E-02
     306 1S   20   LYS  HG1     3   0.900000E-01   1.00800           0   0.00000     -0.301140E-02
     307 1S   20   LYS  HG2     3   0.900000E-01   1.00800           0   0.00000     -0.301140E-02
     308 1S   20   LYS  CD     23  -0.180000       12.0110           0   0.00000     -0.301140E-02
     309 1S   20   LYS  HD1     3   0.900000E-01   1.00800           0   0.00000     -0.301140E-02
     310 1S   20   LYS  HD2     3   0.900000E-01   1.00800           0   0.00000     -0.301140E-02
     311 1S   20   LYS  CE     23   0.210000       12.0110           0   0.00000     -0.301140E-02
     312 1S   20   LYS  HE1     3   0.500000E-01   1.00800           0   0.00000     -0.301140E-02
     313 1S   20   LYS  HE2     3   0.500000E-01   1.00800           0   0.00000     -0.301140E-02
     314 1S   20   LYS  NZ     56  -0.300000       14.0070           0   0.00000     -0.301140E-02
     315 1S   20   LYS  HZ1     2   0.330000       1.00800           0   0.00000     -0.301140E-02
     316 1S   20   LYS  HZ2     2   0.330000       1.00800           0   0.00000     -0.301140E-02
     317 1S   20   LYS  HZ3     2   0.330000       1.00800           0   0.00000     -0.301140E-02
     318 1S   20   LYS  C      20   0.510000       12.0110           0   0.00000     -0.301140E-02
     319 1S   20   LYS  O      70  -0.510000       15.9990           0   0.00000     -0.301140E-02
     320 1S   21   GLY  N      54  -0.470000       14.0070           0   0.00000     -0.301140E-02
     321 1S   21   GLY  HN      1   0.310000       1.00800           0   0.00000     -0.301140E-02
     322 1S   21   GLY  CA     23  -0.200000E-01   12.0110           0   0.00000     -0.301140E-02
     323 1S   21   GLY  HA1     6   0.900000E-01   1.00800           0   0.00000     -0.301140E-02
     324 1S   21   GLY  HA2     6   0.900000E-01   1.00800           0   0.00000     -0.301140E-02
     325 1S   21   GLY  C      20   0.510000       12.0110           0   0.00000     -0.301140E-02
     326 1S   21   GLY  O      70  -0.510000       15.9990           0   0.00000     -0.301140E-02
     327 1S   22   TYR  N      54  -0.470000       14.0070           0   0.00000     -0.301140E-02
     328 1S   22   TYR  HN      1   0.310000       1.00800           0   0.00000     -0.301140E-02
     329 1S   22   TYR  CA     22   0.700000E-01   12.0110           0   0.00000     -0.301140E-02
     330 1S   22   TYR  HA      6   0.900000E-01   1.00800           0   0.00000     -0.301140E-02
     331 1S   22   TYR  CB     23  -0.180000       12.0110           0   0.00000     -0.301140E-02
     332 1S   22   TYR  HB1     3   0.900000E-01   1.00800           0   0.00000     -0.301140E-02
     333 1S   22   TYR  HB2     3   0.900000E-01   1.00800           0   0.00000     -0.301140E-02
     334 1S   22   TYR  CG     21    0.00000       12.0110           0   0.00000     -0.301140E-02
     335 1S   22   TYR  CD1    21  -0.115000       12.0110           0   0.00000     -0.301140E-02
     336 1S   22   TYR  HD1     5   0.115000       1.00800           0   0.00000     -0.301140E-02
     337 1S   22   TYR  CE1    21  -0.115000       12.0110           0   0.00000     -0.301140E-02
     338 1S   22   TYR  HE1     5   0.115000       1.00800           0   0.00000     -0.301140E-02
     339 1S   22   TYR  CZ     21   0.110000       12.0110           0   0.00000     -0.301140E-02
     340 1S   22   TYR  OH     73  -0.540000       15.9990           0   0.00000     -0.301140E-02
     341 1S   22   TYR  HH      1   0.430000       1.00800           0   0.00000     -0.301140E-02
     342 1S   22   TYR  CD2    21  -0.115000       12.0110           0   0.00000     -0.301140E-02
     343 1S   22   TYR  HD2     5   0.115000       1.00800           0   0.00000     -0.301140E-02
     344 1S   22   TYR  CE2    21  -0.115000       12.0110           0   0.00000     -0.301140E-02
     345 1S   22   TYR  HE2     5   0.115000       1.00800           0   0.00000     -0.301140E-02
     346 1S   22   TYR  C      20   0.510000       12.0110           0   0.00000     -0.301140E-02
     347 1S   22   TYR  O      70  -0.510000       15.9990           0   0.00000     -0.301140E-02
     348 1S   23   SER  N      54  -0.470000       14.0070           0   0.00000     -0.301140E-02
     349 1S   23   SER  HN      1   0.310000       1.00800           0   0.00000     -0.301140E-02
     350 1S   23   SER  CA     22   0.700000E-01   12.0110           0   0.00000     -0.301140E-02
     351 1S   23   SER  HA      6   0.900000E-01   1.00800           0   0.00000     -0.301140E-02
     352 1S   23   SER  CB     23   0.500000E-01   12.0110           0   0.00000     -0.301140E-02
     353 1S   23   SER  HB1     3   0.900000E-01   1.00800           0   0.00000     -0.301140E-02
     354 1S   23   SER  HB2     3   0.900000E-01   1.00800           0   0.00000     -0.301140E-02
     355 1S   23   SER  OG     73  -0.660000       15.9990           0   0.00000     -0.301140E-02
     356 1S   23   SER  HG1     1   0.430000       1.00800           0   0.00000     -0.301140E-02
     357 1S   23   SER  C      20   0.510000       12.0110           0   0.00000     -0.301140E-02
     358 1S   23   SER  O      70  -0.510000       15.9990           0   0.00000     -0.301140E-02
     359 1S   24   ALA  N      54  -0.470000       14.0070           0   0.00000     -0.301140E-02
     360 1S   24   ALA  HN      1   0.310000       1.00800           0   0.00000     -0.301140E-02
     361 1S   24   ALA  CA     22   0.700000E-01   12.0110           0   0.00000     -0.301140E-02
     362 1S   24   ALA  HA      6   0.900000E-01   1.00800           0   0.00000     -0.301140E-02
     363 1S   24   ALA  CB     24  -0.270000       12.0110           0   0.00000     -0.301140E-02
     364 1S   24   ALA  HB1     3   0.900000E-01   1.00800           0   0.00000     -0.301140E-02
     365 1S   24   ALA  HB2     3   0.900000E-01   1.00800           0   0.00000     -0.301140E-02
     366 1S   24   ALA  HB3     3   0.900000E-01   1.00800           0   0.00000     -0.301140E-02
     367 1S   24   ALA  C      20   0.510000       12.0110           0   0.00000     -0.301140E-02
     368 1S   24   ALA  O      70  -0.510000       15.9990           0   0.00000     -0.301140E-02
     369 1S   25   SER  N      54  -0.470000       14.0070           0   0.00000     -0.301140E-02
     370 1S   25   SER  HN      1   0.310000       1.00800           0   0.00000     -0.301140E-02
     371 1S   25   SER  CA     22   0.700000E-01   12.0110           0   0.00000     -0.301140E-02
     372 1S   25   SER  HA      6   0.900000E-01   1.00800           0   0.00000     -0.301140E-02
     373 1S   25   SER  CB     23   0.500000E-01   12.0110           0   0.00000     -0.301140E-02
     374 1S   25   SER  HB1     3   0.900000E-01   1.00800           0   0.00000     -0.301140E-02
     375 1S   25   SER  HB2     3   0.900000E-01   1.00800           0   0.00000     -0.301140E-02
     376 1S   25   SER  OG     73  -0.660000       15.9990           0   0.00000     -0.301140E-02
     377 1S   25   SER  HG1     1   0.430000       1.00800           0   0.00000     -0.301140E-02
     378 1S   25   SER  C      32   0.340000       12.0110           0   0.00000     -0.301140E-02
     379 1S   25   SER  OT1    72  -0.670000       15.9990           0   0.00000       0.00000    
     380 1S   25   SER  OT2    72  -0.670000       15.9990           0   0.00000     -0.301140E-02
     381 2S   82   GLY  N      56  -0.300000       14.0070           0   0.00000     -0.301140E-02
     382 2S   82   GLY  HT1     2   0.330000       1.00800           0   0.00000     -0.301140E-02
     383 2S   82   GLY  HT2     2   0.330000       1.00800           0   0.00000     -0.301140E-02
     384 2S   82   GLY  HT3     2   0.330000       1.00800           0   0.00000     -0.301140E-02
     385 2S   82   GLY  CA     23   0.130000       12.0110           0   0.00000     -0.301140E-02
     386 2S   82   GLY  HA1     6   0.900000E-01   1.00800           0   0.00000     -0.301140E-02
     387 2S   82   GLY  HA2     6   0.900000E-01   1.00800           0   0.00000     -0.301140E-02
     388 2S   82   GLY  C      20   0.510000       12.0110           0   0.00000     -0.301140E-02
     389 2S   82   GLY  O      70  -0.510000       15.9990           0   0.00000     -0.301140E-02
     390 2S   83   MET  N      54  -0.470000       14.0070           0   0.00000     -0.301140E-02
     391 2S   83   MET  HN      1   0.310000       1.00800           0   0.00000     -0.301140E-02
     392 2S   83   MET  CA     22   0.700000E-01   12.0110           0   0.00000     -0.301140E-02
     393 2S   83   MET  HA      6   0.900000E-01   1.00800           0   0.00000     -0.301140E-02
     394 2S   83   MET  CB     23  -0.180000       12.0110           0   0.00000     -0.301140E-02
     395 2S   83   MET  HB1     3   0.900000E-01   1.00800           0   0.00000     -0.301140E-02
     396 2S   83   MET  HB2     3   0.900000E-01   1.00800           0   0.00000     -0.301140E-02
     397 2S   83   MET  CG     23  -0.140000       12.0110           0   0.00000     -0.301140E-02
     398 2S   83   MET  HG1     3   0.900000E-01   1.00800           0   0.00000     -0.301140E-02
     399 2S   83   MET  HG2     3   0.900000E-01   1.00800           0   0.00000     -0.301140E-02
     400 2S   83   MET  SD     81  -0.900000E-01   32.0600           0   0.00000     -0.301140E-02
     401 2S   83   MET  CE     24  -0.220000       12.0110           0   0.00000     -0.301140E-02
     402 2S   83   MET  HE1     3   0.900000E-01   1.00800           0   0.00000     -0.301140E-02
     403 2S   83   MET  HE2     3   0.900000E-01   1.00800           0   0.00000     -0.301140E-02
     404 2S   83   MET  HE3     3   0.900000E-01   1.00800           0   0.00000     -0.301140E-02
     405 2S   83   MET  C      20   0.510000       12.0110           0   0.00000     -0.301140E-02
     406 2S   83   MET  O      70  -0.510000       15.9990           0   0.00000     -0.301140E-02
     407 2S   84   ALA  N      54  -0.470000       14.0070           0   0.00000     -0.301140E-02
     408 2S   84   ALA  HN      1   0.310000       1.00800           0   0.00000     -0.301140E-02
     409 2S   84   ALA  CA     22   0.700000E-01   12.0110           0   0.00000     -0.301140E-02
     410 2S   84   ALA  HA      6   0.900000E-01   1.00800           0   0.00000     -0.301140E-02
     411 2S   84   ALA  CB     24  -0.270000       12.0110           0   0.00000     -0.301140E-02
     412 2S   84   ALA  HB1     3   0.900000E-01   1.00800           0   0.00000     -0.301140E-02
     413 2S   84   ALA  HB2     3   0.900000E-01   1.00800           0   0.00000     -0.301140E-02
     414 2S   84   ALA  HB3     3   0.900000E-01   1.00800           0   0.00000     -0.301140E-02
     415 2S   84   ALA  C      20   0.510000       12.0110           0   0.00000     -0.301140E-02
     416 2S   84   ALA  O      70  -0.510000       15.9990           0   0.00000     -0.301140E-02
     417 2S   85   ALA  N      54  -0.470000       14.0070           0   0.00000     -0.301140E-02
     418 2S   85   ALA  HN      1   0.310000       1.00800           0   0.00000     -0.301140E-02
     419 2S   85   ALA  CA     22   0.700000E-01   12.0110           0   0.00000     -0.301140E-02
     420 2S   85   ALA  HA      6   0.900000E-01   1.00800           0   0.00000     -0.301140E-02
     421 2S   85   ALA  CB     24  -0.270000       12.0110           0   0.00000     -0.301140E-02
     422 2S   85   ALA  HB1     3   0.900000E-01   1.00800           0   0.00000     -0.301140E-02
     423 2S   85   ALA  HB2     3   0.900000E-01   1.00800           0   0.00000     -0.301140E-02
     424 2S   85   ALA  HB3     3   0.900000E-01   1.00800           0   0.00000     -0.301140E-02
     425 2S   85   ALA  C      20   0.510000       12.0110           0   0.00000     -0.301140E-02
     426 2S   85   ALA  O      70  -0.510000       15.9990           0   0.00000     -0.301140E-02
     427 2S   86   VAL  N      54  -0.470000       14.0070           0   0.00000     -0.301140E-02
     428 2S   86   VAL  HN      1   0.310000       1.00800           0   0.00000     -0.301140E-02
     429 2S   86   VAL  CA     22   0.700000E-01   12.0110           0   0.00000     -0.301140E-02
     430 2S   86   VAL  HA      6   0.900000E-01   1.00800           0   0.00000     -0.301140E-02
     431 2S   86   VAL  CB     22  -0.900000E-01   12.0110           0   0.00000     -0.301140E-02
     432 2S   86   VAL  HB      3   0.900000E-01   1.00800           0   0.00000     -0.301140E-02
     433 2S   86   VAL  CG1    24  -0.270000       12.0110           0   0.00000     -0.301140E-02
     434 2S   86   VAL  HG11    3   0.900000E-01   1.00800           0   0.00000     -0.301140E-02
     435 2S   86   VAL  HG12    3   0.900000E-01   1.00800           0   0.00000     -0.301140E-02
     436 2S   86   VAL  HG13    3   0.900000E-01   1.00800           0   0.00000     -0.301140E-02
     437 2S   86   VAL  CG2    24  -0.270000       12.0110           0   0.00000     -0.301140E-02
     438 2S   86   VAL  HG21    3   0.900000E-01   1.00800           0   0.00000     -0.301140E-02
     439 2S   86   VAL  HG22    3   0.900000E-01   1.00800           0   0.00000     -0.301140E-02
     440 2S   86   VAL  HG23    3   0.900000E-01   1.00800           0   0.00000     -0.301140E-02
     441 2S   86   VAL  C      20   0.510000       12.0110           0   0.00000     -0.301140E-02
     442 2S   86   VAL  O      70  -0.510000       15.9990           0   0.00000     -0.301140E-02
     443 2S   87   LYS  N      54  -0.470000       14.0070           0   0.00000     -0.301140E-02
     444 2S   87   LYS  HN      1   0.310000       1.00800           0   0.00000     -0.301140E-02
     445 2S   87   LYS  CA     22   0.700000E-01   12.0110           0   0.00000     -0.301140E-02
     446 2S   87   LYS  HA      6   0.900000E-01   1.00800           0   0.00000     -0.301140E-02
     447 2S   87   LYS  CB     23  -0.180000       12.0110           0   0.00000     -0.301140E-02
     448 2S   87   LYS  HB1     3   0.900000E-01   1.00800           0   0.00000     -0.301140E-02
     449 2S   87   LYS  HB2     3   0.900000E-01   1.00800           0   0.00000     -0.301140E-02
     450 2S   87   LYS  CG     23  -0.180000       12.0110           0   0.00000     -0.301140E-02
     451 2S   87   LYS  HG1     3   0.900000E-01   1.00800           0   0.00000     -0.301140E-02
     452 2S   87   LYS  HG2     3   0.900000E-01   1.00800           0   0.00000     -0.301140E-02
     453 2S   87   LYS  CD     23  -0.180000       12.0110           0   0.00000     -0.301140E-02
     454 2S   87   LYS  HD1     3   0.900000E-01   1.00800           0   0.00000     -0.301140E-02
     455 2S   87   LYS  HD2     3   0.900000E-01   1.00800           0   0.00000     -0.301140E-02
     456 2S   87   LYS  CE     23   0.210000       12.0110           0   0.00000     -0.301140E-02
     457 2S   87   LYS  HE1     3   0.500000E-01   1.00800           0   0.00000     -0.301140E-02
     458 2S   87   LYS  HE2     3   0.500000E-01   1.00800           0   0.00000     -0.301140E-02
     459 2S   87   LYS  NZ     56  -0.300000       14.0070           0   0.00000     -0.301140E-02
     460 2S   87   LYS  HZ1     2   0.330000       1.00800           0   0.00000     -0.301140E-02
     461 2S   87   LYS  HZ2     2   0.330000       1.00800           0   0.00000     -0.301140E-02
     462 2S   87   LYS  HZ3     2   0.330000       1.00800           0   0.00000     -0.301140E-02
     463 2S   87   LYS  C      20   0.510000       12.0110           0   0.00000     -0.301140E-02
     464 2S   87   LYS  O      70  -0.510000       15.9990           0   0.00000     -0.301140E-02
     465 2S   88   GLN  N      54  -0.470000       14.0070           0   0.00000     -0.301140E-02
     466 2S   88   GLN  HN      1   0.310000       1.00800           0   0.00000     -0.301140E-02
     467 2S   88   GLN  CA     22   0.700000E-01   12.0110           0   0.00000     -0.301140E-02
     468 2S   88   GLN  HA      6   0.900000E-01   1.00800           0   0.00000     -0.301140E-02
     469 2S   88   GLN  CB     23  -0.180000       12.0110           0   0.00000     -0.301140E-02
     470 2S   88   GLN  HB1     3   0.900000E-01   1.00800           0   0.00000     -0.301140E-02
     471 2S   88   GLN  HB2     3   0.900000E-01   1.00800           0   0.00000     -0.301140E-02
     472 2S   88   GLN  CG     23  -0.180000       12.0110           0   0.00000     -0.301140E-02
     473 2S   88   GLN  HG1     3   0.900000E-01   1.00800           0   0.00000     -0.301140E-02
     474 2S   88   GLN  HG2     3   0.900000E-01   1.00800           0   0.00000     -0.301140E-02
     475 2S   88   GLN  CD     32   0.550000       12.0110           0   0.00000     -0.301140E-02
     476 2S   88   GLN  OE1    70  -0.550000       15.9990           0   0.00000     -0.301140E-02
     477 2S   88   GLN  NE2    55  -0.620000       14.0070           0   0.00000     -0.301140E-02
     478 2S   88   GLN  HE21    1   0.320000       1.00800           0   0.00000     -0.301140E-02
     479 2S   88   GLN  HE22    1   0.300000       1.00800           0   0.00000     -0.301140E-02
     480 2S   88   GLN  C      20   0.510000       12.0110           0   0.00000     -0.301140E-02
     481 2S   88   GLN  O      70  -0.510000       15.9990           0   0.00000     -0.301140E-02
     482 2S   89   ALA  N      54  -0.470000       14.0070           0   0.00000     -0.301140E-02
     483 2S   89   ALA  HN      1   0.310000       1.00800           0   0.00000     -0.301140E-02
     484 2S   89   ALA  CA     22   0.700000E-01   12.0110           0   0.00000     -0.301140E-02
     485 2S   89   ALA  HA      6   0.900000E-01   1.00800           0   0.00000     -0.301140E-02
     486 2S   89   ALA  CB     24  -0.270000       12.0110           0   0.00000     -0.301140E-02
     487 2S   89   ALA  HB1     3   0.900000E-01   1.00800           0   0.00000     -0.301140E-02
     488 2S   89   ALA  HB2     3   0.900000E-01   1.00800           0   0.00000     -0.301140E-02
     489 2S   89   ALA  HB3     3   0.900000E-01   1.00800           0   0.00000     -0.301140E-02
     490 2S   89   ALA  C      20   0.510000       12.0110           0   0.00000     -0.301140E-02
     491 2S   89   ALA  O      70  -0.510000       15.9990           0   0.00000     -0.301140E-02
     492 2S   90   LEU  N      54  -0.470000       14.0070           0   0.00000     -0.301140E-02
     493 2S   90   LEU  HN      1   0.310000       1.00800           0   0.00000     -0.301140E-02
     494 2S   90   LEU  CA     22   0.700000E-01   12.0110           0   0.00000     -0.301140E-02
     495 2S   90   LEU  HA      6   0.900000E-01   1.00800           0   0.00000     -0.301140E-02
     496 2S   90   LEU  CB     23  -0.180000       12.0110           0   0.00000     -0.301140E-02
     497 2S   90   LEU  HB1     3   0.900000E-01   1.00800           0   0.00000     -0.301140E-02
     498 2S   90   LEU  HB2     3   0.900000E-01   1.00800           0   0.00000     -0.301140E-02
     499 2S   90   LEU  CG     22  -0.900000E-01   12.0110           0   0.00000     -0.301140E-02
     500 2S   90   LEU  HG      3   0.900000E-01   1.00800           0   0.00000     -0.301140E-02
     501 2S   90   LEU  CD1    24  -0.270000       12.0110           0   0.00000     -0.301140E-02
     502 2S   90   LEU  HD11    3   0.900000E-01   1.00800           0   0.00000     -0.301140E-02
     503 2S   90   LEU  HD12    3   0.900000E-01   1.00800           0   0.00000     -0.301140E-02
     504 2S   90   LEU  HD13    3   0.900000E-01   1.00800           0   0.00000     -0.301140E-02
     505 2S   90   LEU  CD2    24  -0.270000       12.0110           0   0.00000     -0.301140E-02
     506 2S   90   LEU  HD21    3   0.900000E-01   1.00800           0   0.00000     -0.301140E-02
     507 2S   90   LEU  HD22    3   0.900000E-01   1.00800           0   0.00000     -0.301140E-02
     508 2S   90   LEU  HD23    3   0.900000E-01   1.00800           0   0.00000     -0.301140E-02
     509 2S   90   LEU  C      20   0.510000       12.0110           0   0.00000     -0.301140E-02
     510 2S   90   LEU  O      70  -0.510000       15.9990           0   0.00000     -0.301140E-02
     511 2S   91   ARG  N      54  -0.470000       14.0070           0   0.00000     -0.301140E-02
     512 2S   91   ARG  HN      1   0.310000       1.00800           0   0.00000     -0.301140E-02
     513 2S   91   ARG  CA     22   0.700000E-01   12.0110           0   0.00000     -0.301140E-02
     514 2S   91   ARG  HA      6   0.900000E-01   1.00800           0   0.00000     -0.301140E-02
     515 2S   91   ARG  CB     23  -0.180000       12.0110           0   0.00000     -0.301140E-02
     516 2S   91   ARG  HB1     3   0.900000E-01   1.00800           0   0.00000     -0.301140E-02
     517 2S   91   ARG  HB2     3   0.900000E-01   1.00800           0   0.00000     -0.301140E-02
     518 2S   91   ARG  CG     23  -0.180000       12.0110           0   0.00000     -0.301140E-02
     519 2S   91   ARG  HG1     3   0.900000E-01   1.00800           0   0.00000     -0.301140E-02
     520 2S   91   ARG  HG2     3   0.900000E-01   1.00800           0   0.00000     -0.301140E-02
     521 2S   91   ARG  CD     23   0.200000       12.0110           0   0.00000     -0.301140E-02
     522 2S   91   ARG  HD1     3   0.900000E-01   1.00800           0   0.00000     -0.301140E-02
     523 2S   91   ARG  HD2     3   0.900000E-01   1.00800           0   0.00000     -0.301140E-02
     524 2S   91   ARG  NE     57  -0.700000       14.0070           0   0.00000     -0.301140E-02
     525 2S   91   ARG  HE      2   0.440000       1.00800           0   0.00000     -0.301140E-02
     526 2S   91   ARG  CZ     20   0.640000       12.0110           0   0.00000     -0.301140E-02
     527 2S   91   ARG  NH1    57  -0.800000       14.0070           0   0.00000     -0.301140E-02
     528 2S   91   ARG  HH11    2   0.460000       1.00800           0   0.00000     -0.301140E-02
     529 2S   91   ARG  HH12    2   0.460000       1.00800           0   0.00000     -0.301140E-02
     530 2S   91   ARG  NH2    57  -0.800000       14.0070           0   0.00000     -0.301140E-02
     531 2S   91   ARG  HH21    2   0.460000       1.00800           0   0.00000     -0.301140E-02
     532 2S   91   ARG  HH22    2   0.460000       1.00800           0   0.00000     -0.301140E-02
     533 2S   91   ARG  C      20   0.510000       12.0110           0   0.00000     -0.301140E-02
     534 2S   91   ARG  O      70  -0.510000       15.9990           0   0.00000     -0.301140E-02
     535 2S   92   GLU  N      54  -0.470000       14.0070           0   0.00000     -0.301140E-02
     536 2S   92   GLU  HN      1   0.310000       1.00800           0   0.00000     -0.301140E-02
     537 2S   92   GLU  CA     22   0.700000E-01   12.0110           0   0.00000     -0.301140E-02
     538 2S   92   GLU  HA      6   0.900000E-01   1.00800           0   0.00000     -0.301140E-02
     539 2S   92   GLU  CB     23  -0.180000       12.0110           0   0.00000     -0.301140E-02
     540 2S   92   GLU  HB1     3   0.900000E-01   1.00800           0   0.00000     -0.301140E-02
     541 2S   92   GLU  HB2     3   0.900000E-01   1.00800           0   0.00000     -0.301140E-02
     542 2S   92   GLU  CG     23  -0.280000       12.0110           0   0.00000     -0.301140E-02
     543 2S   92   GLU  HG1     3   0.900000E-01   1.00800           0   0.00000     -0.301140E-02
     544 2S   92   GLU  HG2     3   0.900000E-01   1.00800           0   0.00000     -0.301140E-02
     545 2S   92   GLU  CD     32   0.620000       12.0110           0   0.00000     -0.301140E-02
     546 2S   92   GLU  OE1    72  -0.760000       15.9990           0   0.00000     -0.301140E-02
     547 2S   92   GLU  OE2    72  -0.760000       15.9990           0   0.00000     -0.301140E-02
     548 2S   92   GLU  C      20   0.510000       12.0110           0   0.00000     -0.301140E-02
     549 2S   92   GLU  O      70  -0.510000       15.9990           0   0.00000     -0.301140E-02
     550 2S   93   ALA  N      54  -0.470000       14.0070           0   0.00000     -0.301140E-02
     551 2S   93   ALA  HN      1   0.310000       1.00800           0   0.00000     -0.301140E-02
     552 2S   93   ALA  CA     22   0.700000E-01   12.0110           0   0.00000     -0.301140E-02
     553 2S   93   ALA  HA      6   0.900000E-01   1.00800           0   0.00000     -0.301140E-02
     554 2S   93   ALA  CB     24  -0.270000       12.0110           0   0.00000     -0.301140E-02
     555 2S   93   ALA  HB1     3   0.900000E-01   1.00800           0   0.00000     -0.301140E-02
     556 2S   93   ALA  HB2     3   0.900000E-01   1.00800           0   0.00000     -0.301140E-02
     557 2S   93   ALA  HB3     3   0.900000E-01   1.00800           0   0.00000     -0.301140E-02
     558 2S   93   ALA  C      20   0.510000       12.0110           0   0.00000     -0.301140E-02
     559 2S   93   ALA  O      70  -0.510000       15.9990           0   0.00000     -0.301140E-02
     560 2S   94   GLY  N      54  -0.470000       14.0070           0   0.00000     -0.301140E-02
     561 2S   94   GLY  HN      1   0.310000       1.00800           0   0.00000     -0.301140E-02
     562 2S   94   GLY  CA     23  -0.200000E-01   12.0110           0   0.00000     -0.301140E-02
     563 2S   94   GLY  HA1     6   0.900000E-01   1.00800           0   0.00000     -0.301140E-02
     564 2S   94   GLY  HA2     6   0.900000E-01   1.00800           0   0.00000     -0.301140E-02
     565 2S   94   GLY  C      20   0.510000       12.0110           0   0.00000     -0.301140E-02
     566 2S   94   GLY  O      70  -0.510000       15.9990           0   0.00000     -0.301140E-02
     567 2S   95   ASP  N      54  -0.470000       14.0070           0   0.00000     -0.301140E-02
     568 2S   95   ASP  HN      1   0.310000       1.00800           0   0.00000     -0.301140E-02
     569 2S   95   ASP  CA     22   0.700000E-01   12.0110           0   0.00000     -0.301140E-02
     570 2S   95   ASP  HA      6   0.900000E-01   1.00800           0   0.00000     -0.301140E-02
     571 2S   95   ASP  CB     23  -0.280000       12.0110           0   0.00000     -0.301140E-02
     572 2S   95   ASP  HB1     3   0.900000E-01   1.00800           0   0.00000     -0.301140E-02
     573 2S   95   ASP  HB2     3   0.900000E-01   1.00800           0   0.00000     -0.301140E-02
     574 2S   95   ASP  CG     32   0.620000       12.0110           0   0.00000     -0.301140E-02
     575 2S   95   ASP  OD1    72  -0.760000       15.9990           0   0.00000     -0.301140E-02
     576 2S   95   ASP  OD2    72  -0.760000       15.9990           0   0.00000     -0.301140E-02
     577 2S   95   ASP  C      20   0.510000       12.0110           0   0.00000     -0.301140E-02
     578 2S   95   ASP  O      70  -0.510000       15.9990           0   0.00000     -0.301140E-02
     579 2S   96   GLU  N      54  -0.470000       14.0070           0   0.00000     -0.301140E-02
     580 2S   96   GLU  HN      1   0.310000       1.00800           0   0.00000     -0.301140E-02
     581 2S   96   GLU  CA     22   0.700000E-01   12.0110           0   0.00000     -0.301140E-02
     582 2S   96   GLU  HA      6   0.900000E-01   1.00800           0   0.00000     -0.301140E-02
     583 2S   96   GLU  CB     23  -0.180000       12.0110           0   0.00000     -0.301140E-02
     584 2S   96   GLU  HB1     3   0.900000E-01   1.00800           0   0.00000     -0.301140E-02
     585 2S   96   GLU  HB2     3   0.900000E-01   1.00800           0   0.00000     -0.301140E-02
     586 2S   96   GLU  CG     23  -0.280000       12.0110           0   0.00000     -0.301140E-02
     587 2S   96   GLU  HG1     3   0.900000E-01   1.00800           0   0.00000     -0.301140E-02
     588 2S   96   GLU  HG2     3   0.900000E-01   1.00800           0   0.00000     -0.301140E-02
     589 2S   96   GLU  CD     32   0.620000       12.0110           0   0.00000     -0.301140E-02
     590 2S   96   GLU  OE1    72  -0.760000       15.9990           0   0.00000     -0.301140E-02
     591 2S   96   GLU  OE2    72  -0.760000       15.9990           0   0.00000     -0.301140E-02
     592 2S   96   GLU  C      20   0.510000       12.0110           0   0.00000     -0.301140E-02
     593 2S   96   GLU  O      70  -0.510000       15.9990           0   0.00000     -0.301140E-02
     594 2S   97   PHE  N      54  -0.470000       14.0070           0   0.00000     -0.301140E-02
     595 2S   97   PHE  HN      1   0.310000       1.00800           0   0.00000     -0.301140E-02
     596 2S   97   PHE  CA     22   0.700000E-01   12.0110           0   0.00000     -0.301140E-02
     597 2S   97   PHE  HA      6   0.900000E-01   1.00800           0   0.00000     -0.301140E-02
     598 2S   97   PHE  CB     23  -0.180000       12.0110           0   0.00000     -0.301140E-02
     599 2S   97   PHE  HB1     3   0.900000E-01   1.00800           0   0.00000     -0.301140E-02
     600 2S   97   PHE  HB2     3   0.900000E-01   1.00800           0   0.00000     -0.301140E-02
     601 2S   97   PHE  CG     21    0.00000       12.0110           0   0.00000     -0.301140E-02
     602 2S   97   PHE  CD1    21  -0.115000       12.0110           0   0.00000     -0.301140E-02
     603 2S   97   PHE  HD1     5   0.115000       1.00800           0   0.00000     -0.301140E-02
     604 2S   97   PHE  CE1    21  -0.115000       12.0110           0   0.00000     -0.301140E-02
     605 2S   97   PHE  HE1     5   0.115000       1.00800           0   0.00000     -0.301140E-02
     606 2S   97   PHE  CZ     21  -0.115000       12.0110           0   0.00000     -0.301140E-02
     607 2S   97   PHE  HZ      5   0.115000       1.00800           0   0.00000     -0.301140E-02
     608 2S   97   PHE  CD2    21  -0.115000       12.0110           0   0.00000     -0.301140E-02
     609 2S   97   PHE  HD2     5   0.115000       1.00800           0   0.00000     -0.301140E-02
     610 2S   97   PHE  CE2    21  -0.115000       12.0110           0   0.00000     -0.301140E-02
     611 2S   97   PHE  HE2     5   0.115000       1.00800           0   0.00000     -0.301140E-02
     612 2S   97   PHE  C      20   0.510000       12.0110           0   0.00000     -0.301140E-02
     613 2S   97   PHE  O      70  -0.510000       15.9990           0   0.00000     -0.301140E-02
     614 2S   98   GLU  N      54  -0.470000       14.0070           0   0.00000     -0.301140E-02
     615 2S   98   GLU  HN      1   0.310000       1.00800           0   0.00000     -0.301140E-02
     616 2S   98   GLU  CA     22   0.700000E-01   12.0110           0   0.00000     -0.301140E-02
     617 2S   98   GLU  HA      6   0.900000E-01   1.00800           0   0.00000     -0.301140E-02
     618 2S   98   GLU  CB     23  -0.180000       12.0110           0   0.00000     -0.301140E-02
     619 2S   98   GLU  HB1     3   0.900000E-01   1.00800           0   0.00000     -0.301140E-02
     620 2S   98   GLU  HB2     3   0.900000E-01   1.00800           0   0.00000     -0.301140E-02
     621 2S   98   GLU  CG     23  -0.280000       12.0110           0   0.00000     -0.301140E-02
     622 2S   98   GLU  HG1     3   0.900000E-01   1.00800           0   0.00000     -0.301140E-02
     623 2S   98   GLU  HG2     3   0.900000E-01   1.00800           0   0.00000     -0.301140E-02
     624 2S   98   GLU  CD     32   0.620000       12.0110           0   0.00000     -0.301140E-02
     625 2S   98   GLU  OE1    72  -0.760000       15.9990           0   0.00000     -0.301140E-02
     626 2S   98   GLU  OE2    72  -0.760000       15.9990           0   0.00000     -0.301140E-02
     627 2S   98   GLU  C      20   0.510000       12.0110           0   0.00000     -0.301140E-02
     628 2S   98   GLU  O      70  -0.510000       15.9990           0   0.00000     -0.301140E-02
     629 2S   99   LEU  N      54  -0.470000       14.0070           0   0.00000     -0.301140E-02
     630 2S   99   LEU  HN      1   0.310000       1.00800           0   0.00000     -0.301140E-02
     631 2S   99   LEU  CA     22   0.700000E-01   12.0110           0   0.00000     -0.301140E-02
     632 2S   99   LEU  HA      6   0.900000E-01   1.00800           0   0.00000     -0.301140E-02
     633 2S   99   LEU  CB     23  -0.180000       12.0110           0   0.00000     -0.301140E-02
     634 2S   99   LEU  HB1     3   0.900000E-01   1.00800           0   0.00000     -0.301140E-02
     635 2S   99   LEU  HB2     3   0.900000E-01   1.00800           0   0.00000     -0.301140E-02
     636 2S   99   LEU  CG     22  -0.900000E-01   12.0110           0   0.00000     -0.301140E-02
     637 2S   99   LEU  HG      3   0.900000E-01   1.00800           0   0.00000     -0.301140E-02
     638 2S   99   LEU  CD1    24  -0.270000       12.0110           0   0.00000     -0.301140E-02
     639 2S   99   LEU  HD11    3   0.900000E-01   1.00800           0   0.00000     -0.301140E-02
     640 2S   99   LEU  HD12    3   0.900000E-01   1.00800           0   0.00000     -0.301140E-02
     641 2S   99   LEU  HD13    3   0.900000E-01   1.00800           0   0.00000     -0.301140E-02
     642 2S   99   LEU  CD2    24  -0.270000       12.0110           0   0.00000     -0.301140E-02
     643 2S   99   LEU  HD21    3   0.900000E-01   1.00800           0   0.00000     -0.301140E-02
     644 2S   99   LEU  HD22    3   0.900000E-01   1.00800           0   0.00000     -0.301140E-02
     645 2S   99   LEU  HD23    3   0.900000E-01   1.00800           0   0.00000     -0.301140E-02
     646 2S   99   LEU  C      20   0.510000       12.0110           0   0.00000     -0.301140E-02
     647 2S   99   LEU  O      70  -0.510000       15.9990           0   0.00000     -0.301140E-02
     648 2S   100  ARG  N      54  -0.470000       14.0070           0   0.00000     -0.301140E-02
     649 2S   100  ARG  HN      1   0.310000       1.00800           0   0.00000     -0.301140E-02
     650 2S   100  ARG  CA     22   0.700000E-01   12.0110           0   0.00000     -0.301140E-02
     651 2S   100  ARG  HA      6   0.900000E-01   1.00800           0   0.00000     -0.301140E-02
     652 2S   100  ARG  CB     23  -0.180000       12.0110           0   0.00000     -0.301140E-02
     653 2S   100  ARG  HB1     3   0.900000E-01   1.00800           0   0.00000     -0.301140E-02
     654 2S   100  ARG  HB2     3   0.900000E-01   1.00800           0   0.00000     -0.301140E-02
     655 2S   100  ARG  CG     23  -0.180000       12.0110           0   0.00000     -0.301140E-02
     656 2S   100  ARG  HG1     3   0.900000E-01   1.00800           0   0.00000     -0.301140E-02
     657 2S   100  ARG  HG2     3   0.900000E-01   1.00800           0   0.00000     -0.301140E-02
     658 2S   100  ARG  CD     23   0.200000       12.0110           0   0.00000     -0.301140E-02
     659 2S   100  ARG  HD1     3   0.900000E-01   1.00800           0   0.00000     -0.301140E-02
     660 2S   100  ARG  HD2     3   0.900000E-01   1.00800           0   0.00000     -0.301140E-02
     661 2S   100  ARG  NE     57  -0.700000       14.0070           0   0.00000     -0.301140E-02
     662 2S   100  ARG  HE      2   0.440000       1.00800           0   0.00000     -0.301140E-02
     663 2S   100  ARG  CZ     20   0.640000       12.0110           0   0.00000     -0.301140E-02
     664 2S   100  ARG  NH1    57  -0.800000       14.0070           0   0.00000     -0.301140E-02
     665 2S   100  ARG  HH11    2   0.460000       1.00800           0   0.00000     -0.301140E-02
     666 2S   100  ARG  HH12    2   0.460000       1.00800           0   0.00000     -0.301140E-02
     667 2S   100  ARG  NH2    57  -0.800000       14.0070           0   0.00000     -0.301140E-02
     668 2S   100  ARG  HH21    2   0.460000       1.00800           0   0.00000     -0.301140E-02
     669 2S   100  ARG  HH22    2   0.460000       1.00800           0   0.00000     -0.301140E-02
     670 2S   100  ARG  C      20   0.510000       12.0110           0   0.00000     -0.301140E-02
     671 2S   100  ARG  O      70  -0.510000       15.9990           0   0.00000     -0.301140E-02
     672 2S   101  TYR  N      54  -0.470000       14.0070           0   0.00000     -0.301140E-02
     673 2S   101  TYR  HN      1   0.310000       1.00800           0   0.00000     -0.301140E-02
     674 2S   101  TYR  CA     22   0.700000E-01   12.0110           0   0.00000     -0.301140E-02
     675 2S   101  TYR  HA      6   0.900000E-01   1.00800           0   0.00000     -0.301140E-02
     676 2S   101  TYR  CB     23  -0.180000       12.0110           0   0.00000     -0.301140E-02
     677 2S   101  TYR  HB1     3   0.900000E-01   1.00800           0   0.00000     -0.301140E-02
     678 2S   101  TYR  HB2     3   0.900000E-01   1.00800           0   0.00000     -0.301140E-02
     679 2S   101  TYR  CG     21    0.00000       12.0110           0   0.00000     -0.301140E-02
     680 2S   101  TYR  CD1    21  -0.115000       12.0110           0   0.00000     -0.301140E-02
     681 2S   101  TYR  HD1     5   0.115000       1.00800           0   0.00000     -0.301140E-02
     682 2S   101  TYR  CE1    21  -0.115000       12.0110           0   0.00000     -0.301140E-02
     683 2S   101  TYR  HE1     5   0.115000       1.00800           0   0.00000     -0.301140E-02
     684 2S   101  TYR  CZ     21   0.110000       12.0110           0   0.00000     -0.301140E-02
     685 2S   101  TYR  OH     73  -0.540000       15.9990           0   0.00000     -0.301140E-02
     686 2S   101  TYR  HH      1   0.430000       1.00800           0   0.00000     -0.301140E-02
     687 2S   101  TYR  CD2    21  -0.115000       12.0110           0   0.00000     -0.301140E-02
     688 2S   101  TYR  HD2     5   0.115000       1.00800           0   0.00000     -0.301140E-02
     689 2S   101  TYR  CE2    21  -0.115000       12.0110           0   0.00000     -0.301140E-02
     690 2S   101  TYR  HE2     5   0.115000       1.00800           0   0.00000     -0.301140E-02
     691 2S   101  TYR  C      20   0.510000       12.0110           0   0.00000     -0.301140E-02
     692 2S   101  TYR  O      70  -0.510000       15.9990           0   0.00000     -0.301140E-02
     693 2S   102  ARG  N      54  -0.470000       14.0070           0   0.00000     -0.301140E-02
     694 2S   102  ARG  HN      1   0.310000       1.00800           0   0.00000     -0.301140E-02
     695 2S   102  ARG  CA     22   0.700000E-01   12.0110           0   0.00000     -0.301140E-02
     696 2S   102  ARG  HA      6   0.900000E-01   1.00800           0   0.00000     -0.301140E-02
     697 2S   102  ARG  CB     23  -0.180000       12.0110           0   0.00000     -0.301140E-02
     698 2S   102  ARG  HB1     3   0.900000E-01   1.00800           0   0.00000     -0.301140E-02
     699 2S   102  ARG  HB2     3   0.900000E-01   1.00800           0   0.00000     -0.301140E-02
     700 2S   102  ARG  CG     23  -0.180000       12.0110           0   0.00000     -0.301140E-02
     701 2S   102  ARG  HG1     3   0.900000E-01   1.00800           0   0.00000     -0.301140E-02
     702 2S   102  ARG  HG2     3   0.900000E-01   1.00800           0   0.00000     -0.301140E-02
     703 2S   102  ARG  CD     23   0.200000       12.0110           0   0.00000     -0.301140E-02
     704 2S   102  ARG  HD1     3   0.900000E-01   1.00800           0   0.00000     -0.301140E-02
     705 2S   102  ARG  HD2     3   0.900000E-01   1.00800           0   0.00000     -0.301140E-02
     706 2S   102  ARG  NE     57  -0.700000       14.0070           0   0.00000     -0.301140E-02
     707 2S   102  ARG  HE      2   0.440000       1.00800           0   0.00000     -0.301140E-02
     708 2S   102  ARG  CZ     20   0.640000       12.0110           0   0.00000     -0.301140E-02
     709 2S   102  ARG  NH1    57  -0.800000       14.0070           0   0.00000     -0.301140E-02
     710 2S   102  ARG  HH11    2   0.460000       1.00800           0   0.00000     -0.301140E-02
     711 2S   102  ARG  HH12    2   0.460000       1.00800           0   0.00000     -0.301140E-02
     712 2S   102  ARG  NH2    57  -0.800000       14.0070           0   0.00000     -0.301140E-02
     713 2S   102  ARG  HH21    2   0.460000       1.00800           0   0.00000     -0.301140E-02
     714 2S   102  ARG  HH22    2   0.460000       1.00800           0   0.00000     -0.301140E-02
     715 2S   102  ARG  C      20   0.510000       12.0110           0   0.00000     -0.301140E-02
     716 2S   102  ARG  O      70  -0.510000       15.9990           0   0.00000     -0.301140E-02
     717 2S   103  ARG  N      54  -0.470000       14.0070           0   0.00000     -0.301140E-02
     718 2S   103  ARG  HN      1   0.310000       1.00800           0   0.00000     -0.301140E-02
     719 2S   103  ARG  CA     22   0.700000E-01   12.0110           0   0.00000     -0.301140E-02
     720 2S   103  ARG  HA      6   0.900000E-01   1.00800           0   0.00000     -0.301140E-02
     721 2S   103  ARG  CB     23  -0.180000       12.0110           0   0.00000     -0.301140E-02
     722 2S   103  ARG  HB1     3   0.900000E-01   1.00800           0   0.00000     -0.301140E-02
     723 2S   103  ARG  HB2     3   0.900000E-01   1.00800           0   0.00000     -0.301140E-02
     724 2S   103  ARG  CG     23  -0.180000       12.0110           0   0.00000     -0.301140E-02
     725 2S   103  ARG  HG1     3   0.900000E-01   1.00800           0   0.00000     -0.301140E-02
     726 2S   103  ARG  HG2     3   0.900000E-01   1.00800           0   0.00000     -0.301140E-02
     727 2S   103  ARG  CD     23   0.200000       12.0110           0   0.00000     -0.301140E-02
     728 2S   103  ARG  HD1     3   0.900000E-01   1.00800           0   0.00000     -0.301140E-02
     729 2S   103  ARG  HD2     3   0.900000E-01   1.00800           0   0.00000     -0.301140E-02
     730 2S   103  ARG  NE     57  -0.700000       14.0070           0   0.00000     -0.301140E-02
     731 2S   103  ARG  HE      2   0.440000       1.00800           0   0.00000     -0.301140E-02
     732 2S   103  ARG  CZ     20   0.640000       12.0110           0   0.00000     -0.301140E-02
     733 2S   103  ARG  NH1    57  -0.800000       14.0070           0   0.00000     -0.301140E-02
     734 2S   103  ARG  HH11    2   0.460000       1.00800           0   0.00000     -0.301140E-02
     735 2S   103  ARG  HH12    2   0.460000       1.00800           0   0.00000     -0.301140E-02
     736 2S   103  ARG  NH2    57  -0.800000       14.0070           0   0.00000     -0.301140E-02
     737 2S   103  ARG  HH21    2   0.460000       1.00800           0   0.00000     -0.301140E-02
     738 2S   103  ARG  HH22    2   0.460000       1.00800           0   0.00000     -0.301140E-02
     739 2S   103  ARG  C      20   0.510000       12.0110           0   0.00000     -0.301140E-02
     740 2S   103  ARG  O      70  -0.510000       15.9990           0   0.00000     -0.301140E-02
     741 2S   104  ALA  N      54  -0.470000       14.0070           0   0.00000     -0.301140E-02
     742 2S   104  ALA  HN      1   0.310000       1.00800           0   0.00000     -0.301140E-02
     743 2S   104  ALA  CA     22   0.700000E-01   12.0110           0   0.00000     -0.301140E-02
     744 2S   104  ALA  HA      6   0.900000E-01   1.00800           0   0.00000     -0.301140E-02
     745 2S   104  ALA  CB     24  -0.270000       12.0110           0   0.00000     -0.301140E-02
     746 2S   104  ALA  HB1     3   0.900000E-01   1.00800           0   0.00000     -0.301140E-02
     747 2S   104  ALA  HB2     3   0.900000E-01   1.00800           0   0.00000     -0.301140E-02
     748 2S   104  ALA  HB3     3   0.900000E-01   1.00800           0   0.00000     -0.301140E-02
     749 2S   104  ALA  C      20   0.510000       12.0110           0   0.00000     -0.301140E-02
     750 2S   104  ALA  O      70  -0.510000       15.9990           0   0.00000     -0.301140E-02
     751 2S   105  PHE  N      54  -0.470000       14.0070           0   0.00000     -0.301140E-02
     752 2S   105  PHE  HN      1   0.310000       1.00800           0   0.00000     -0.301140E-02
     753 2S   105  PHE  CA     22   0.700000E-01   12.0110           0   0.00000     -0.301140E-02
     754 2S   105  PHE  HA      6   0.900000E-01   1.00800           0   0.00000     -0.301140E-02
     755 2S   105  PHE  CB     23  -0.180000       12.0110           0   0.00000     -0.301140E-02
     756 2S   105  PHE  HB1     3   0.900000E-01   1.00800           0   0.00000     -0.301140E-02
     757 2S   105  PHE  HB2     3   0.900000E-01   1.00800           0   0.00000     -0.301140E-02
     758 2S   105  PHE  CG     21    0.00000       12.0110           0   0.00000     -0.301140E-02
     759 2S   105  PHE  CD1    21  -0.115000       12.0110           0   0.00000     -0.301140E-02
     760 2S   105  PHE  HD1     5   0.115000       1.00800           0   0.00000     -0.301140E-02
     761 2S   105  PHE  CE1    21  -0.115000       12.0110           0   0.00000     -0.301140E-02
     762 2S   105  PHE  HE1     5   0.115000       1.00800           0   0.00000     -0.301140E-02
     763 2S   105  PHE  CZ     21  -0.115000       12.0110           0   0.00000     -0.301140E-02
     764 2S   105  PHE  HZ      5   0.115000       1.00800           0   0.00000     -0.301140E-02
     765 2S   105  PHE  CD2    21  -0.115000       12.0110           0   0.00000     -0.301140E-02
     766 2S   105  PHE  HD2     5   0.115000       1.00800           0   0.00000     -0.301140E-02
     767 2S   105  PHE  CE2    21  -0.115000       12.0110           0   0.00000     -0.301140E-02
     768 2S   105  PHE  HE2     5   0.115000       1.00800           0   0.00000     -0.301140E-02
     769 2S   105  PHE  C      20   0.510000       12.0110           0   0.00000     -0.301140E-02
     770 2S   105  PHE  O      70  -0.510000       15.9990           0   0.00000     -0.301140E-02
     771 2S   106  SER  N      54  -0.470000       14.0070           0   0.00000     -0.301140E-02
     772 2S   106  SER  HN      1   0.310000       1.00800           0   0.00000     -0.301140E-02
     773 2S   106  SER  CA     22   0.700000E-01   12.0110           0   0.00000     -0.301140E-02
     774 2S   106  SER  HA      6   0.900000E-01   1.00800           0   0.00000     -0.301140E-02
     775 2S   106  SER  CB     23   0.500000E-01   12.0110           0   0.00000     -0.301140E-02
     776 2S   106  SER  HB1     3   0.900000E-01   1.00800           0   0.00000     -0.301140E-02
     777 2S   106  SER  HB2     3   0.900000E-01   1.00800           0   0.00000     -0.301140E-02
     778 2S   106  SER  OG     73  -0.660000       15.9990           0   0.00000     -0.301140E-02
     779 2S   106  SER  HG1     1   0.430000       1.00800           0   0.00000     -0.301140E-02
     780 2S   106  SER  C      20   0.510000       12.0110           0   0.00000     -0.301140E-02
     781 2S   106  SER  O      70  -0.510000       15.9990           0   0.00000     -0.301140E-02
     782 2S   107  ASP  N      54  -0.470000       14.0070           0   0.00000     -0.301140E-02
     783 2S   107  ASP  HN      1   0.310000       1.00800           0   0.00000     -0.301140E-02
     784 2S   107  ASP  CA     22   0.700000E-01   12.0110           0   0.00000     -0.301140E-02
     785 2S   107  ASP  HA      6   0.900000E-01   1.00800           0   0.00000     -0.301140E-02
     786 2S   107  ASP  CB     23  -0.280000       12.0110           0   0.00000     -0.301140E-02
     787 2S   107  ASP  HB1     3   0.900000E-01   1.00800           0   0.00000     -0.301140E-02
     788 2S   107  ASP  HB2     3   0.900000E-01   1.00800           0   0.00000     -0.301140E-02
     789 2S   107  ASP  CG     32   0.620000       12.0110           0   0.00000     -0.301140E-02
     790 2S   107  ASP  OD1    72  -0.760000       15.9990           0   0.00000     -0.301140E-02
     791 2S   107  ASP  OD2    72  -0.760000       15.9990           0   0.00000     -0.301140E-02
     792 2S   107  ASP  C      20   0.510000       12.0110           0   0.00000     -0.301140E-02
     793 2S   107  ASP  O      70  -0.510000       15.9990           0   0.00000     -0.301140E-02
     794 2S   108  LEU  N      54  -0.470000       14.0070           0   0.00000     -0.301140E-02
     795 2S   108  LEU  HN      1   0.310000       1.00800           0   0.00000     -0.301140E-02
     796 2S   108  LEU  CA     22   0.700000E-01   12.0110           0   0.00000     -0.301140E-02
     797 2S   108  LEU  HA      6   0.900000E-01   1.00800           0   0.00000     -0.301140E-02
     798 2S   108  LEU  CB     23  -0.180000       12.0110           0   0.00000     -0.301140E-02
     799 2S   108  LEU  HB1     3   0.900000E-01   1.00800           0   0.00000     -0.301140E-02
     800 2S   108  LEU  HB2     3   0.900000E-01   1.00800           0   0.00000     -0.301140E-02
     801 2S   108  LEU  CG     22  -0.900000E-01   12.0110           0   0.00000     -0.301140E-02
     802 2S   108  LEU  HG      3   0.900000E-01   1.00800           0   0.00000     -0.301140E-02
     803 2S   108  LEU  CD1    24  -0.270000       12.0110           0   0.00000     -0.301140E-02
     804 2S   108  LEU  HD11    3   0.900000E-01   1.00800           0   0.00000     -0.301140E-02
     805 2S   108  LEU  HD12    3   0.900000E-01   1.00800           0   0.00000     -0.301140E-02
     806 2S   108  LEU  HD13    3   0.900000E-01   1.00800           0   0.00000     -0.301140E-02
     807 2S   108  LEU  CD2    24  -0.270000       12.0110           0   0.00000     -0.301140E-02
     808 2S   108  LEU  HD21    3   0.900000E-01   1.00800           0   0.00000     -0.301140E-02
     809 2S   108  LEU  HD22    3   0.900000E-01   1.00800           0   0.00000     -0.301140E-02
     810 2S   108  LEU  HD23    3   0.900000E-01   1.00800           0   0.00000     -0.301140E-02
     811 2S   108  LEU  C      20   0.510000       12.0110           0   0.00000     -0.301140E-02
     812 2S   108  LEU  O      70  -0.510000       15.9990           0   0.00000     -0.301140E-02
     813 2S   109  THR  N      54  -0.470000       14.0070           0   0.00000     -0.301140E-02
     814 2S   109  THR  HN      1   0.310000       1.00800           0   0.00000     -0.301140E-02
     815 2S   109  THR  CA     22   0.700000E-01   12.0110           0   0.00000     -0.301140E-02
     816 2S   109  THR  HA      6   0.900000E-01   1.00800           0   0.00000     -0.301140E-02
     817 2S   109  THR  CB     22   0.140000       12.0110           0   0.00000     -0.301140E-02
     818 2S   109  THR  HB      3   0.900000E-01   1.00800           0   0.00000     -0.301140E-02
     819 2S   109  THR  OG1    73  -0.660000       15.9990           0   0.00000     -0.301140E-02
     820 2S   109  THR  HG1     1   0.430000       1.00800           0   0.00000     -0.301140E-02
     821 2S   109  THR  CG2    24  -0.270000       12.0110           0   0.00000     -0.301140E-02
     822 2S   109  THR  HG21    3   0.900000E-01   1.00800           0   0.00000     -0.301140E-02
     823 2S   109  THR  HG22    3   0.900000E-01   1.00800           0   0.00000     -0.301140E-02
     824 2S   109  THR  HG23    3   0.900000E-01   1.00800           0   0.00000     -0.301140E-02
     825 2S   109  THR  C      20   0.510000       12.0110           0   0.00000     -0.301140E-02
     826 2S   109  THR  O      70  -0.510000       15.9990           0   0.00000     -0.301140E-02
     827 2S   110  SER  N      54  -0.470000       14.0070           0   0.00000     -0.301140E-02
     828 2S   110  SER  HN      1   0.310000       1.00800           0   0.00000     -0.301140E-02
     829 2S   110  SER  CA     22   0.700000E-01   12.0110           0   0.00000     -0.301140E-02
     830 2S   110  SER  HA      6   0.900000E-01   1.00800           0   0.00000     -0.301140E-02
     831 2S   110  SER  CB     23   0.500000E-01   12.0110           0   0.00000     -0.301140E-02
     832 2S   110  SER  HB1     3   0.900000E-01   1.00800           0   0.00000     -0.301140E-02
     833 2S   110  SER  HB2     3   0.900000E-01   1.00800           0   0.00000     -0.301140E-02
     834 2S   110  SER  OG     73  -0.660000       15.9990           0   0.00000     -0.301140E-02
     835 2S   110  SER  HG1     1   0.430000       1.00800           0   0.00000     -0.301140E-02
     836 2S   110  SER  C      20   0.510000       12.0110           0   0.00000     -0.301140E-02
     837 2S   110  SER  O      70  -0.510000       15.9990           0   0.00000     -0.301140E-02
     838 2S   111  GLN  N      54  -0.470000       14.0070           0   0.00000     -0.301140E-02
     839 2S   111  GLN  HN      1   0.310000       1.00800           0   0.00000     -0.301140E-02
     840 2S   111  GLN  CA     22   0.700000E-01   12.0110           0   0.00000     -0.301140E-02
     841 2S   111  GLN  HA      6   0.900000E-01   1.00800           0   0.00000     -0.301140E-02
     842 2S   111  GLN  CB     23  -0.180000       12.0110           0   0.00000     -0.301140E-02
     843 2S   111  GLN  HB1     3   0.900000E-01   1.00800           0   0.00000     -0.301140E-02
     844 2S   111  GLN  HB2     3   0.900000E-01   1.00800           0   0.00000     -0.301140E-02
     845 2S   111  GLN  CG     23  -0.180000       12.0110           0   0.00000     -0.301140E-02
     846 2S   111  GLN  HG1     3   0.900000E-01   1.00800           0   0.00000     -0.301140E-02
     847 2S   111  GLN  HG2     3   0.900000E-01   1.00800           0   0.00000     -0.301140E-02
     848 2S   111  GLN  CD     32   0.550000       12.0110           0   0.00000     -0.301140E-02
     849 2S   111  GLN  OE1    70  -0.550000       15.9990           0   0.00000     -0.301140E-02
     850 2S   111  GLN  NE2    55  -0.620000       14.0070           0   0.00000     -0.301140E-02
     851 2S   111  GLN  HE21    1   0.320000       1.00800           0   0.00000     -0.301140E-02
     852 2S   111  GLN  HE22    1   0.300000       1.00800           0   0.00000     -0.301140E-02
     853 2S   111  GLN  C      20   0.510000       12.0110           0   0.00000     -0.301140E-02
     854 2S   111  GLN  O      70  -0.510000       15.9990           0   0.00000     -0.301140E-02
     855 2S   112  LEU  N      54  -0.470000       14.0070           0   0.00000     -0.301140E-02
     856 2S   112  LEU  HN      1   0.310000       1.00800           0   0.00000     -0.301140E-02
     857 2S   112  LEU  CA     22   0.700000E-01   12.0110           0   0.00000     -0.301140E-02
     858 2S   112  LEU  HA      6   0.900000E-01   1.00800           0   0.00000     -0.301140E-02
     859 2S   112  LEU  CB     23  -0.180000       12.0110           0   0.00000     -0.301140E-02
     860 2S   112  LEU  HB1     3   0.900000E-01   1.00800           0   0.00000     -0.301140E-02
     861 2S   112  LEU  HB2     3   0.900000E-01   1.00800           0   0.00000     -0.301140E-02
     862 2S   112  LEU  CG     22  -0.900000E-01   12.0110           0   0.00000     -0.301140E-02
     863 2S   112  LEU  HG      3   0.900000E-01   1.00800           0   0.00000     -0.301140E-02
     864 2S   112  LEU  CD1    24  -0.270000       12.0110           0   0.00000     -0.301140E-02
     865 2S   112  LEU  HD11    3   0.900000E-01   1.00800           0   0.00000     -0.301140E-02
     866 2S   112  LEU  HD12    3   0.900000E-01   1.00800           0   0.00000     -0.301140E-02
     867 2S   112  LEU  HD13    3   0.900000E-01   1.00800           0   0.00000     -0.301140E-02
     868 2S   112  LEU  CD2    24  -0.270000       12.0110           0   0.00000     -0.301140E-02
     869 2S   112  LEU  HD21    3   0.900000E-01   1.00800           0   0.00000     -0.301140E-02
     870 2S   112  LEU  HD22    3   0.900000E-01   1.00800           0   0.00000     -0.301140E-02
     871 2S   112  LEU  HD23    3   0.900000E-01   1.00800           0   0.00000     -0.301140E-02
     872 2S   112  LEU  C      20   0.510000       12.0110           0   0.00000     -0.301140E-02
     873 2S   112  LEU  O      70  -0.510000       15.9990           0   0.00000     -0.301140E-02
     874 2S   113  HSE  N      54  -0.470000       14.0070           0   0.00000     -0.301140E-02
     875 2S   113  HSE  HN      1   0.310000       1.00800           0   0.00000     -0.301140E-02
     876 2S   113  HSE  CA     22   0.700000E-01   12.0110           0   0.00000     -0.301140E-02
     877 2S   113  HSE  HA      6   0.900000E-01   1.00800           0   0.00000     -0.301140E-02
     878 2S   113  HSE  CB     23  -0.800000E-01   12.0110           0   0.00000     -0.301140E-02
     879 2S   113  HSE  HB1     3   0.900000E-01   1.00800           0   0.00000     -0.301140E-02
     880 2S   113  HSE  HB2     3   0.900000E-01   1.00800           0   0.00000     -0.301140E-02
     881 2S   113  HSE  ND1    52  -0.700000       14.0070           0   0.00000     -0.301140E-02
     882 2S   113  HSE  CG     25   0.220000       12.0110           0   0.00000     -0.301140E-02
     883 2S   113  HSE  CE1    26   0.250000       12.0110           0   0.00000     -0.301140E-02
     884 2S   113  HSE  HE1     7   0.130000       1.00800           0   0.00000     -0.301140E-02
     885 2S   113  HSE  NE2    51  -0.360000       14.0070           0   0.00000     -0.301140E-02
     886 2S   113  HSE  HE2     1   0.320000       1.00800           0   0.00000     -0.301140E-02
     887 2S   113  HSE  CD2    25  -0.500000E-01   12.0110           0   0.00000     -0.301140E-02
     888 2S   113  HSE  HD2     9   0.900000E-01   1.00800           0   0.00000     -0.301140E-02
     889 2S   113  HSE  C      20   0.510000       12.0110           0   0.00000     -0.301140E-02
     890 2S   113  HSE  O      70  -0.510000       15.9990           0   0.00000     -0.301140E-02
     891 2S   114  ILE  N      54  -0.470000       14.0070           0   0.00000     -0.301140E-02
     892 2S   114  ILE  HN      1   0.310000       1.00800           0   0.00000     -0.301140E-02
     893 2S   114  ILE  CA     22   0.700000E-01   12.0110           0   0.00000     -0.301140E-02
     894 2S   114  ILE  HA      6   0.900000E-01   1.00800           0   0.00000     -0.301140E-02
     895 2S   114  ILE  CB     22  -0.900000E-01   12.0110           0   0.00000     -0.301140E-02
     896 2S   114  ILE  HB      3   0.900000E-01   1.00800           0   0.00000     -0.301140E-02
     897 2S   114  ILE  CG2    24  -0.270000       12.0110           0   0.00000     -0.301140E-02
     898 2S   114  ILE  HG21    3   0.900000E-01   1.00800           0   0.00000     -0.301140E-02
     899 2S   114  ILE  HG22    3   0.900000E-01   1.00800           0   0.00000     -0.301140E-02
     900 2S   114  ILE  HG23    3   0.900000E-01   1.00800           0   0.00000     -0.301140E-02
     901 2S   114  ILE  CG1    23  -0.180000       12.0110           0   0.00000     -0.301140E-02
     902 2S   114  ILE  HG11    3   0.900000E-01   1.00800           0   0.00000     -0.301140E-02
     903 2S   114  ILE  HG12    3   0.900000E-01   1.00800           0   0.00000     -0.301140E-02
     904 2S   114  ILE  CD     24  -0.270000       12.0110           0   0.00000     -0.301140E-02
     905 2S   114  ILE  HD1     3   0.900000E-01   1.00800           0   0.00000     -0.301140E-02
     906 2S   114  ILE  HD2     3   0.900000E-01   1.00800           0   0.00000     -0.301140E-02
     907 2S   114  ILE  HD3     3   0.900000E-01   1.00800           0   0.00000     -0.301140E-02
     908 2S   114  ILE  C      20   0.510000       12.0110           0   0.00000     -0.301140E-02
     909 2S   114  ILE  O      70  -0.510000       15.9990           0   0.00000     -0.301140E-02
     910 2S   115  THR  N      54  -0.470000       14.0070           0   0.00000     -0.301140E-02
     911 2S   115  THR  HN      1   0.310000       1.00800           0   0.00000     -0.301140E-02
     912 2S   115  THR  CA     22   0.700000E-01   12.0110           0   0.00000     -0.301140E-02
     913 2S   115  THR  HA      6   0.900000E-01   1.00800           0   0.00000     -0.301140E-02
     914 2S   115  THR  CB     22   0.140000       12.0110           0   0.00000     -0.301140E-02
     915 2S   115  THR  HB      3   0.900000E-01   1.00800           0   0.00000     -0.301140E-02
     916 2S   115  THR  OG1    73  -0.660000       15.9990           0   0.00000     -0.301140E-02
     917 2S   115  THR  HG1     1   0.430000       1.00800           0   0.00000     -0.301140E-02
     918 2S   115  THR  CG2    24  -0.270000       12.0110           0   0.00000     -0.301140E-02
     919 2S   115  THR  HG21    3   0.900000E-01   1.00800           0   0.00000     -0.301140E-02
     920 2S   115  THR  HG22    3   0.900000E-01   1.00800           0   0.00000     -0.301140E-02
     921 2S   115  THR  HG23    3   0.900000E-01   1.00800           0   0.00000     -0.301140E-02
     922 2S   115  THR  C      20   0.510000       12.0110           0   0.00000     -0.301140E-02
     923 2S   115  THR  O      70  -0.510000       15.9990           0   0.00000     -0.301140E-02
     924 2S   116  PRO  N      50  -0.290000       14.0070           0   0.00000     -0.301140E-02
     925 2S   116  PRO  CD     31    0.00000       12.0110           0   0.00000     -0.301140E-02
     926 2S   116  PRO  HD1     3   0.900000E-01   1.00800           0   0.00000     -0.301140E-02
     927 2S   116  PRO  HD2     3   0.900000E-01   1.00800           0   0.00000     -0.301140E-02
     928 2S   116  PRO  CA     29   0.200000E-01   12.0110           0   0.00000     -0.301140E-02
     929 2S   116  PRO  HA      6   0.900000E-01   1.00800           0   0.00000     -0.301140E-02
     930 2S   116  PRO  CB     30  -0.180000       12.0110           0   0.00000     -0.301140E-02
     931 2S   116  PRO  HB1     3   0.900000E-01   1.00800           0   0.00000     -0.301140E-02
     932 2S   116  PRO  HB2     3   0.900000E-01   1.00800           0   0.00000     -0.301140E-02
     933 2S   116  PRO  CG     30  -0.180000       12.0110           0   0.00000     -0.301140E-02
     934 2S   116  PRO  HG1     3   0.900000E-01   1.00800           0   0.00000     -0.301140E-02
     935 2S   116  PRO  HG2     3   0.900000E-01   1.00800           0   0.00000     -0.301140E-02
     936 2S   116  PRO  C      20   0.510000       12.0110           0   0.00000     -0.301140E-02
     937 2S   116  PRO  O      70  -0.510000       15.9990           0   0.00000     -0.301140E-02
     938 2S   117  GLY  N      54  -0.470000       14.0070           0   0.00000     -0.301140E-02
     939 2S   117  GLY  HN      1   0.310000       1.00800           0   0.00000     -0.301140E-02
     940 2S   117  GLY  CA     23  -0.200000E-01   12.0110           0   0.00000     -0.301140E-02
     941 2S   117  GLY  HA1     6   0.900000E-01   1.00800           0   0.00000     -0.301140E-02
     942 2S   117  GLY  HA2     6   0.900000E-01   1.00800           0   0.00000     -0.301140E-02
     943 2S   117  GLY  C      20   0.510000       12.0110           0   0.00000     -0.301140E-02
     944 2S   117  GLY  O      70  -0.510000       15.9990           0   0.00000     -0.301140E-02
     945 2S   118  THR  N      54  -0.470000       14.0070           0   0.00000     -0.301140E-02
     946 2S   118  THR  HN      1   0.310000       1.00800           0   0.00000     -0.301140E-02
     947 2S   118  THR  CA     22   0.700000E-01   12.0110           0   0.00000     -0.301140E-02
     948 2S   118  THR  HA      6   0.900000E-01   1.00800           0   0.00000     -0.301140E-02
     949 2S   118  THR  CB     22   0.140000       12.0110           0   0.00000     -0.301140E-02
     950 2S   118  THR  HB      3   0.900000E-01   1.00800           0   0.00000     -0.301140E-02
     951 2S   118  THR  OG1    73  -0.660000       15.9990           0   0.00000     -0.301140E-02
     952 2S   118  THR  HG1     1   0.430000       1.00800           0   0.00000     -0.301140E-02
     953 2S   118  THR  CG2    24  -0.270000       12.0110           0   0.00000     -0.301140E-02
     954 2S   118  THR  HG21    3   0.900000E-01   1.00800           0   0.00000     -0.301140E-02
     955 2S   118  THR  HG22    3   0.900000E-01   1.00800           0   0.00000     -0.301140E-02
     956 2S   118  THR  HG23    3   0.900000E-01   1.00800           0   0.00000     -0.301140E-02
     957 2S   118  THR  C      20   0.510000       12.0110           0   0.00000     -0.301140E-02
     958 2S   118  THR  O      70  -0.510000       15.9990           0   0.00000     -0.301140E-02
     959 2S   119  ALA  N      54  -0.470000       14.0070           0   0.00000     -0.301140E-02
     960 2S   119  ALA  HN      1   0.310000       1.00800           0   0.00000     -0.301140E-02
     961 2S   119  ALA  CA     22   0.700000E-01   12.0110           0   0.00000     -0.301140E-02
     962 2S   119  ALA  HA      6   0.900000E-01   1.00800           0   0.00000     -0.301140E-02
     963 2S   119  ALA  CB     24  -0.270000       12.0110           0   0.00000     -0.301140E-02
     964 2S   119  ALA  HB1     3   0.900000E-01   1.00800           0   0.00000     -0.301140E-02
     965 2S   119  ALA  HB2     3   0.900000E-01   1.00800           0   0.00000     -0.301140E-02
     966 2S   119  ALA  HB3     3   0.900000E-01   1.00800           0   0.00000     -0.301140E-02
     967 2S   119  ALA  C      20   0.510000       12.0110           0   0.00000     -0.301140E-02
     968 2S   119  ALA  O      70  -0.510000       15.9990           0   0.00000     -0.301140E-02
     969 2S   120  TYR  N      54  -0.470000       14.0070           0   0.00000     -0.301140E-02
     970 2S   120  TYR  HN      1   0.310000       1.00800           0   0.00000     -0.301140E-02
     971 2S   120  TYR  CA     22   0.700000E-01   12.0110           0   0.00000     -0.301140E-02
     972 2S   120  TYR  HA      6   0.900000E-01   1.00800           0   0.00000     -0.301140E-02
     973 2S   120  TYR  CB     23  -0.180000       12.0110           0   0.00000     -0.301140E-02
     974 2S   120  TYR  HB1     3   0.900000E-01   1.00800           0   0.00000     -0.301140E-02
     975 2S   120  TYR  HB2     3   0.900000E-01   1.00800           0   0.00000     -0.301140E-02
     976 2S   120  TYR  CG     21    0.00000       12.0110           0   0.00000     -0.301140E-02
     977 2S   120  TYR  CD1    21  -0.115000       12.0110           0   0.00000     -0.301140E-02
     978 2S   120  TYR  HD1     5   0.115000       1.00800           0   0.00000     -0.301140E-02
     979 2S   120  TYR  CE1    21  -0.115000       12.0110           0   0.00000     -0.301140E-02
     980 2S   120  TYR  HE1     5   0.115000       1.00800           0   0.00000     -0.301140E-02
     981 2S   120  TYR  CZ     21   0.110000       12.0110           0   0.00000     -0.301140E-02
     982 2S   120  TYR  OH     73  -0.540000       15.9990           0   0.00000     -0.301140E-02
     983 2S   120  TYR  HH      1   0.430000       1.00800           0   0.00000     -0.301140E-02
     984 2S   120  TYR  CD2    21  -0.115000       12.0110           0   0.00000     -0.301140E-02
     985 2S   120  TYR  HD2     5   0.115000       1.00800           0   0.00000     -0.301140E-02
     986 2S   120  TYR  CE2    21  -0.115000       12.0110           0   0.00000     -0.301140E-02
     987 2S   120  TYR  HE2     5   0.115000       1.00800           0   0.00000     -0.301140E-02
     988 2S   120  TYR  C      20   0.510000       12.0110           0   0.00000     -0.301140E-02
     989 2S   120  TYR  O      70  -0.510000       15.9990           0   0.00000     -0.301140E-02
     990 2S   121  GLN  N      54  -0.470000       14.0070           0   0.00000     -0.301140E-02
     991 2S   121  GLN  HN      1   0.310000       1.00800           0   0.00000     -0.301140E-02
     992 2S   121  GLN  CA     22   0.700000E-01   12.0110           0   0.00000     -0.301140E-02
     993 2S   121  GLN  HA      6   0.900000E-01   1.00800           0   0.00000     -0.301140E-02
     994 2S   121  GLN  CB     23  -0.180000       12.0110           0   0.00000     -0.301140E-02
     995 2S   121  GLN  HB1     3   0.900000E-01   1.00800           0   0.00000     -0.301140E-02
     996 2S   121  GLN  HB2     3   0.900000E-01   1.00800           0   0.00000     -0.301140E-02
     997 2S   121  GLN  CG     23  -0.180000       12.0110           0   0.00000     -0.301140E-02
     998 2S   121  GLN  HG1     3   0.900000E-01   1.00800           0   0.00000     -0.301140E-02
     999 2S   121  GLN  HG2     3   0.900000E-01   1.00800           0   0.00000     -0.301140E-02
    1000 2S   121  GLN  CD     32   0.550000       12.0110           0   0.00000     -0.301140E-02
    1001 2S   121  GLN  OE1    70  -0.550000       15.9990           0   0.00000     -0.301140E-02
    1002 2S   121  GLN  NE2    55  -0.620000       14.0070           0   0.00000     -0.301140E-02
    1003 2S   121  GLN  HE21    1   0.320000       1.00800           0   0.00000     -0.301140E-02
    1004 2S   121  GLN  HE22    1   0.300000       1.00800           0   0.00000     -0.301140E-02
    1005 2S   121  GLN  C      20   0.510000       12.0110           0   0.00000     -0.301140E-02
    1006 2S   121  GLN  O      70  -0.510000       15.9990           0   0.00000     -0.301140E-02
    1007 2S   122  SER  N      54  -0.470000       14.0070           0   0.00000     -0.301140E-02
    1008 2S   122  SER  HN      1   0.310000       1.00800           0   0.00000     -0.301140E-02
    1009 2S   122  SER  CA     22   0.700000E-01   12.0110           0   0.00000     -0.301140E-02
    1010 2S   122  SER  HA      6   0.900000E-01   1.00800           0   0.00000     -0.301140E-02
    1011 2S   122  SER  CB     23   0.500000E-01   12.0110           0   0.00000     -0.301140E-02
    1012 2S   122  SER  HB1     3   0.900000E-01   1.00800           0   0.00000     -0.301140E-02
    1013 2S   122  SER  HB2     3   0.900000E-01   1.00800           0   0.00000     -0.301140E-02
    1014 2S   122  SER  OG     73  -0.660000       15.9990           0   0.00000     -0.301140E-02
    1015 2S   122  SER  HG1     1   0.430000       1.00800           0   0.00000     -0.301140E-02
    1016 2S   122  SER  C      20   0.510000       12.0110           0   0.00000     -0.301140E-02
    1017 2S   122  SER  O      70  -0.510000       15.9990           0   0.00000     -0.301140E-02
    1018 2S   123  PHE  N      54  -0.470000       14.0070           0   0.00000     -0.301140E-02
    1019 2S   123  PHE  HN      1   0.310000       1.00800           0   0.00000     -0.301140E-02
    1020 2S   123  PHE  CA     22   0.700000E-01   12.0110           0   0.00000     -0.301140E-02
    1021 2S   123  PHE  HA      6   0.900000E-01   1.00800           0   0.00000     -0.301140E-02
    1022 2S   123  PHE  CB     23  -0.180000       12.0110           0   0.00000     -0.301140E-02
    1023 2S   123  PHE  HB1     3   0.900000E-01   1.00800           0   0.00000     -0.301140E-02
    1024 2S   123  PHE  HB2     3   0.900000E-01   1.00800           0   0.00000     -0.301140E-02
    1025 2S   123  PHE  CG     21    0.00000       12.0110           0   0.00000     -0.301140E-02
    1026 2S   123  PHE  CD1    21  -0.115000       12.0110           0   0.00000     -0.301140E-02
    1027 2S   123  PHE  HD1     5   0.115000       1.00800           0   0.00000     -0.301140E-02
    1028 2S   123  PHE  CE1    21  -0.115000       12.0110           0   0.00000     -0.301140E-02
    1029 2S   123  PHE  HE1     5   0.115000       1.00800           0   0.00000     -0.301140E-02
    1030 2S   123  PHE  CZ     21  -0.115000       12.0110           0   0.00000     -0.301140E-02
    1031 2S   123  PHE  HZ      5   0.115000       1.00800           0   0.00000     -0.301140E-02
    1032 2S   123  PHE  CD2    21  -0.115000       12.0110           0   0.00000     -0.301140E-02
    1033 2S   123  PHE  HD2     5   0.115000       1.00800           0   0.00000     -0.301140E-02
    1034 2S   123  PHE  CE2    21  -0.115000       12.0110           0   0.00000     -0.301140E-02
    1035 2S   123  PHE  HE2     5   0.115000       1.00800           0   0.00000     -0.301140E-02
    1036 2S   123  PHE  C      20   0.510000       12.0110           0   0.00000     -0.301140E-02
    1037 2S   123  PHE  O      70  -0.510000       15.9990           0   0.00000     -0.301140E-02
    1038 2S   124  GLU  N      54  -0.470000       14.0070           0   0.00000     -0.301140E-02
    1039 2S   124  GLU  HN      1   0.310000       1.00800           0   0.00000     -0.301140E-02
    1040 2S   124  GLU  CA     22   0.700000E-01   12.0110           0   0.00000     -0.301140E-02
    1041 2S   124  GLU  HA      6   0.900000E-01   1.00800           0   0.00000     -0.301140E-02
    1042 2S   124  GLU  CB     23  -0.180000       12.0110           0   0.00000     -0.301140E-02
    1043 2S   124  GLU  HB1     3   0.900000E-01   1.00800           0   0.00000     -0.301140E-02
    1044 2S   124  GLU  HB2     3   0.900000E-01   1.00800           0   0.00000     -0.301140E-02
    1045 2S   124  GLU  CG     23  -0.280000       12.0110           0   0.00000     -0.301140E-02
    1046 2S   124  GLU  HG1     3   0.900000E-01   1.00800           0   0.00000     -0.301140E-02
    1047 2S   124  GLU  HG2     3   0.900000E-01   1.00800           0   0.00000     -0.301140E-02
    1048 2S   124  GLU  CD     32   0.620000       12.0110           0   0.00000     -0.301140E-02
    1049 2S   124  GLU  OE1    72  -0.760000       15.9990           0   0.00000     -0.301140E-02
    1050 2S   124  GLU  OE2    72  -0.760000       15.9990           0   0.00000     -0.301140E-02
    1051 2S   124  GLU  C      20   0.510000       12.0110           0   0.00000     -0.301140E-02
    1052 2S   124  GLU  O      70  -0.510000       15.9990           0   0.00000     -0.301140E-02
    1053 2S   125  GLN  N      54  -0.470000       14.0070           0   0.00000     -0.301140E-02
    1054 2S   125  GLN  HN      1   0.310000       1.00800           0   0.00000     -0.301140E-02
    1055 2S   125  GLN  CA     22   0.700000E-01   12.0110           0   0.00000     -0.301140E-02
    1056 2S   125  GLN  HA      6   0.900000E-01   1.00800           0   0.00000     -0.301140E-02
    1057 2S   125  GLN  CB     23  -0.180000       12.0110           0   0.00000     -0.301140E-02
    1058 2S   125  GLN  HB1     3   0.900000E-01   1.00800           0   0.00000     -0.301140E-02
    1059 2S   125  GLN  HB2     3   0.900000E-01   1.00800           0   0.00000     -0.301140E-02
    1060 2S   125  GLN  CG     23  -0.180000       12.0110           0   0.00000     -0.301140E-02
    1061 2S   125  GLN  HG1     3   0.900000E-01   1.00800           0   0.00000     -0.301140E-02
    1062 2S   125  GLN  HG2     3   0.900000E-01   1.00800           0   0.00000     -0.301140E-02
    1063 2S   125  GLN  CD     32   0.550000       12.0110           0   0.00000     -0.301140E-02
    1064 2S   125  GLN  OE1    70  -0.550000       15.9990           0   0.00000     -0.301140E-02
    1065 2S   125  GLN  NE2    55  -0.620000       14.0070           0   0.00000     -0.301140E-02
    1066 2S   125  GLN  HE21    1   0.320000       1.00800           0   0.00000     -0.301140E-02
    1067 2S   125  GLN  HE22    1   0.300000       1.00800           0   0.00000     -0.301140E-02
    1068 2S   125  GLN  C      20   0.510000       12.0110           0   0.00000     -0.301140E-02
    1069 2S   125  GLN  O      70  -0.510000       15.9990           0   0.00000     -0.301140E-02
    1070 2S   126  VAL  N      54  -0.470000       14.0070           0   0.00000     -0.301140E-02
    1071 2S   126  VAL  HN      1   0.310000       1.00800           0   0.00000     -0.301140E-02
    1072 2S   126  VAL  CA     22   0.700000E-01   12.0110           0   0.00000     -0.301140E-02
    1073 2S   126  VAL  HA      6   0.900000E-01   1.00800           0   0.00000     -0.301140E-02
    1074 2S   126  VAL  CB     22  -0.900000E-01   12.0110           0   0.00000     -0.301140E-02
    1075 2S   126  VAL  HB      3   0.900000E-01   1.00800           0   0.00000     -0.301140E-02
    1076 2S   126  VAL  CG1    24  -0.270000       12.0110           0   0.00000     -0.301140E-02
    1077 2S   126  VAL  HG11    3   0.900000E-01   1.00800           0   0.00000     -0.301140E-02
    1078 2S   126  VAL  HG12    3   0.900000E-01   1.00800           0   0.00000     -0.301140E-02
    1079 2S   126  VAL  HG13    3   0.900000E-01   1.00800           0   0.00000     -0.301140E-02
    1080 2S   126  VAL  CG2    24  -0.270000       12.0110           0   0.00000     -0.301140E-02
    1081 2S   126  VAL  HG21    3   0.900000E-01   1.00800           0   0.00000     -0.301140E-02
    1082 2S   126  VAL  HG22    3   0.900000E-01   1.00800           0   0.00000     -0.301140E-02
    1083 2S   126  VAL  HG23    3   0.900000E-01   1.00800           0   0.00000     -0.301140E-02
    1084 2S   126  VAL  C      20   0.510000       12.0110           0   0.00000     -0.301140E-02
    1085 2S   126  VAL  O      70  -0.510000       15.9990           0   0.00000     -0.301140E-02
    1086 2S   127  VAL  N      54  -0.470000       14.0070           0   0.00000     -0.301140E-02
    1087 2S   127  VAL  HN      1   0.310000       1.00800           0   0.00000     -0.301140E-02
    1088 2S   127  VAL  CA     22   0.700000E-01   12.0110           0   0.00000     -0.301140E-02
    1089 2S   127  VAL  HA      6   0.900000E-01   1.00800           0   0.00000     -0.301140E-02
    1090 2S   127  VAL  CB     22  -0.900000E-01   12.0110           0   0.00000     -0.301140E-02
    1091 2S   127  VAL  HB      3   0.900000E-01   1.00800           0   0.00000     -0.301140E-02
    1092 2S   127  VAL  CG1    24  -0.270000       12.0110           0   0.00000     -0.301140E-02
    1093 2S   127  VAL  HG11    3   0.900000E-01   1.00800           0   0.00000     -0.301140E-02
    1094 2S   127  VAL  HG12    3   0.900000E-01   1.00800           0   0.00000     -0.301140E-02
    1095 2S   127  VAL  HG13    3   0.900000E-01   1.00800           0   0.00000     -0.301140E-02
    1096 2S   127  VAL  CG2    24  -0.270000       12.0110           0   0.00000     -0.301140E-02
    1097 2S   127  VAL  HG21    3   0.900000E-01   1.00800           0   0.00000     -0.301140E-02
    1098 2S   127  VAL  HG22    3   0.900000E-01   1.00800           0   0.00000     -0.301140E-02
    1099 2S   127  VAL  HG23    3   0.900000E-01   1.00800           0   0.00000     -0.301140E-02
    1100 2S   127  VAL  C      20   0.510000       12.0110           0   0.00000     -0.301140E-02
    1101 2S   127  VAL  O      70  -0.510000       15.9990           0   0.00000     -0.301140E-02
    1102 2S   128  ASN  N      54  -0.470000       14.0070           0   0.00000     -0.301140E-02
    1103 2S   128  ASN  HN      1   0.310000       1.00800           0   0.00000     -0.301140E-02
    1104 2S   128  ASN  CA     22   0.700000E-01   12.0110           0   0.00000     -0.301140E-02
    1105 2S   128  ASN  HA      6   0.900000E-01   1.00800           0   0.00000     -0.301140E-02
    1106 2S   128  ASN  CB     23  -0.180000       12.0110           0   0.00000     -0.301140E-02
    1107 2S   128  ASN  HB1     3   0.900000E-01   1.00800           0   0.00000     -0.301140E-02
    1108 2S   128  ASN  HB2     3   0.900000E-01   1.00800           0   0.00000     -0.301140E-02
    1109 2S   128  ASN  CG     32   0.550000       12.0110           0   0.00000     -0.301140E-02
    1110 2S   128  ASN  OD1    70  -0.550000       15.9990           0   0.00000     -0.301140E-02
    1111 2S   128  ASN  ND2    55  -0.620000       14.0070           0   0.00000     -0.301140E-02
    1112 2S   128  ASN  HD21    1   0.320000       1.00800           0   0.00000     -0.301140E-02
    1113 2S   128  ASN  HD22    1   0.300000       1.00800           0   0.00000     -0.301140E-02
    1114 2S   128  ASN  C      20   0.510000       12.0110           0   0.00000     -0.301140E-02
    1115 2S   128  ASN  O      70  -0.510000       15.9990           0   0.00000     -0.301140E-02
    1116 2S   129  GLU  N      54  -0.470000       14.0070           0   0.00000     -0.301140E-02
    1117 2S   129  GLU  HN      1   0.310000       1.00800           0   0.00000     -0.301140E-02
    1118 2S   129  GLU  CA     22   0.700000E-01   12.0110           0   0.00000     -0.301140E-02
    1119 2S   129  GLU  HA      6   0.900000E-01   1.00800           0   0.00000     -0.301140E-02
    1120 2S   129  GLU  CB     23  -0.180000       12.0110           0   0.00000     -0.301140E-02
    1121 2S   129  GLU  HB1     3   0.900000E-01   1.00800           0   0.00000     -0.301140E-02
    1122 2S   129  GLU  HB2     3   0.900000E-01   1.00800           0   0.00000     -0.301140E-02
    1123 2S   129  GLU  CG     23  -0.280000       12.0110           0   0.00000     -0.301140E-02
    1124 2S   129  GLU  HG1     3   0.900000E-01   1.00800           0   0.00000     -0.301140E-02
    1125 2S   129  GLU  HG2     3   0.900000E-01   1.00800           0   0.00000     -0.301140E-02
    1126 2S   129  GLU  CD     32   0.620000       12.0110           0   0.00000     -0.301140E-02
    1127 2S   129  GLU  OE1    72  -0.760000       15.9990           0   0.00000     -0.301140E-02
    1128 2S   129  GLU  OE2    72  -0.760000       15.9990           0   0.00000     -0.301140E-02
    1129 2S   129  GLU  C      20   0.510000       12.0110           0   0.00000     -0.301140E-02
    1130 2S   129  GLU  O      70  -0.510000       15.9990           0   0.00000     -0.301140E-02
    1131 2S   130  LEU  N      54  -0.470000       14.0070           0   0.00000     -0.301140E-02
    1132 2S   130  LEU  HN      1   0.310000       1.00800           0   0.00000     -0.301140E-02
    1133 2S   130  LEU  CA     22   0.700000E-01   12.0110           0   0.00000     -0.301140E-02
    1134 2S   130  LEU  HA      6   0.900000E-01   1.00800           0   0.00000     -0.301140E-02
    1135 2S   130  LEU  CB     23  -0.180000       12.0110           0   0.00000     -0.301140E-02
    1136 2S   130  LEU  HB1     3   0.900000E-01   1.00800           0   0.00000     -0.301140E-02
    1137 2S   130  LEU  HB2     3   0.900000E-01   1.00800           0   0.00000     -0.301140E-02
    1138 2S   130  LEU  CG     22  -0.900000E-01   12.0110           0   0.00000     -0.301140E-02
    1139 2S   130  LEU  HG      3   0.900000E-01   1.00800           0   0.00000     -0.301140E-02
    1140 2S   130  LEU  CD1    24  -0.270000       12.0110           0   0.00000     -0.301140E-02
    1141 2S   130  LEU  HD11    3   0.900000E-01   1.00800           0   0.00000     -0.301140E-02
    1142 2S   130  LEU  HD12    3   0.900000E-01   1.00800           0   0.00000     -0.301140E-02
    1143 2S   130  LEU  HD13    3   0.900000E-01   1.00800           0   0.00000     -0.301140E-02
    1144 2S   130  LEU  CD2    24  -0.270000       12.0110           0   0.00000     -0.301140E-02
    1145 2S   130  LEU  HD21    3   0.900000E-01   1.00800           0   0.00000     -0.301140E-02
    1146 2S   130  LEU  HD22    3   0.900000E-01   1.00800           0   0.00000     -0.301140E-02
    1147 2S   130  LEU  HD23    3   0.900000E-01   1.00800           0   0.00000     -0.301140E-02
    1148 2S   130  LEU  C      20   0.510000       12.0110           0   0.00000     -0.301140E-02
    1149 2S   130  LEU  O      70  -0.510000       15.9990           0   0.00000     -0.301140E-02
    1150 2S   131  PHE  N      54  -0.470000       14.0070           0   0.00000     -0.301140E-02
    1151 2S   131  PHE  HN      1   0.310000       1.00800           0   0.00000     -0.301140E-02
    1152 2S   131  PHE  CA     22   0.700000E-01   12.0110           0   0.00000     -0.301140E-02
    1153 2S   131  PHE  HA      6   0.900000E-01   1.00800           0   0.00000     -0.301140E-02
    1154 2S   131  PHE  CB     23  -0.180000       12.0110           0   0.00000     -0.301140E-02
    1155 2S   131  PHE  HB1     3   0.900000E-01   1.00800           0   0.00000     -0.301140E-02
    1156 2S   131  PHE  HB2     3   0.900000E-01   1.00800           0   0.00000     -0.301140E-02
    1157 2S   131  PHE  CG     21    0.00000       12.0110           0   0.00000     -0.301140E-02
    1158 2S   131  PHE  CD1    21  -0.115000       12.0110           0   0.00000     -0.301140E-02
    1159 2S   131  PHE  HD1     5   0.115000       1.00800           0   0.00000     -0.301140E-02
    1160 2S   131  PHE  CE1    21  -0.115000       12.0110           0   0.00000     -0.301140E-02
    1161 2S   131  PHE  HE1     5   0.115000       1.00800           0   0.00000     -0.301140E-02
    1162 2S   131  PHE  CZ     21  -0.115000       12.0110           0   0.00000     -0.301140E-02
    1163 2S   131  PHE  HZ      5   0.115000       1.00800           0   0.00000     -0.301140E-02
    1164 2S   131  PHE  CD2    21  -0.115000       12.0110           0   0.00000     -0.301140E-02
    1165 2S   131  PHE  HD2     5   0.115000       1.00800           0   0.00000     -0.301140E-02
    1166 2S   131  PHE  CE2    21  -0.115000       12.0110           0   0.00000     -0.301140E-02
    1167 2S   131  PHE  HE2     5   0.115000       1.00800           0   0.00000     -0.301140E-02
    1168 2S   131  PHE  C      20   0.510000       12.0110           0   0.00000     -0.301140E-02
    1169 2S   131  PHE  O      70  -0.510000       15.9990           0   0.00000     -0.301140E-02
    1170 2S   132  ARG  N      54  -0.470000       14.0070           0   0.00000     -0.301140E-02
    1171 2S   132  ARG  HN      1   0.310000       1.00800           0   0.00000     -0.301140E-02
    1172 2S   132  ARG  CA     22   0.700000E-01   12.0110           0   0.00000     -0.301140E-02
    1173 2S   132  ARG  HA      6   0.900000E-01   1.00800           0   0.00000     -0.301140E-02
    1174 2S   132  ARG  CB     23  -0.180000       12.0110           0   0.00000     -0.301140E-02
    1175 2S   132  ARG  HB1     3   0.900000E-01   1.00800           0   0.00000     -0.301140E-02
    1176 2S   132  ARG  HB2     3   0.900000E-01   1.00800           0   0.00000     -0.301140E-02
    1177 2S   132  ARG  CG     23  -0.180000       12.0110           0   0.00000     -0.301140E-02
    1178 2S   132  ARG  HG1     3   0.900000E-01   1.00800           0   0.00000     -0.301140E-02
    1179 2S   132  ARG  HG2     3   0.900000E-01   1.00800           0   0.00000     -0.301140E-02
    1180 2S   132  ARG  CD     23   0.200000       12.0110           0   0.00000     -0.301140E-02
    1181 2S   132  ARG  HD1     3   0.900000E-01   1.00800           0   0.00000     -0.301140E-02
    1182 2S   132  ARG  HD2     3   0.900000E-01   1.00800           0   0.00000     -0.301140E-02
    1183 2S   132  ARG  NE     57  -0.700000       14.0070           0   0.00000     -0.301140E-02
    1184 2S   132  ARG  HE      2   0.440000       1.00800           0   0.00000     -0.301140E-02
    1185 2S   132  ARG  CZ     20   0.640000       12.0110           0   0.00000     -0.301140E-02
    1186 2S   132  ARG  NH1    57  -0.800000       14.0070           0   0.00000     -0.301140E-02
    1187 2S   132  ARG  HH11    2   0.460000       1.00800           0   0.00000     -0.301140E-02
    1188 2S   132  ARG  HH12    2   0.460000       1.00800           0   0.00000     -0.301140E-02
    1189 2S   132  ARG  NH2    57  -0.800000       14.0070           0   0.00000     -0.301140E-02
    1190 2S   132  ARG  HH21    2   0.460000       1.00800           0   0.00000     -0.301140E-02
    1191 2S   132  ARG  HH22    2   0.460000       1.00800           0   0.00000     -0.301140E-02
    1192 2S   132  ARG  C      20   0.510000       12.0110           0   0.00000     -0.301140E-02
    1193 2S   132  ARG  O      70  -0.510000       15.9990           0   0.00000     -0.301140E-02
    1194 2S   133  ASP  N      54  -0.470000       14.0070           0   0.00000     -0.301140E-02
    1195 2S   133  ASP  HN      1   0.310000       1.00800           0   0.00000     -0.301140E-02
    1196 2S   133  ASP  CA     22   0.700000E-01   12.0110           0   0.00000     -0.301140E-02
    1197 2S   133  ASP  HA      6   0.900000E-01   1.00800           0   0.00000     -0.301140E-02
    1198 2S   133  ASP  CB     23  -0.280000       12.0110           0   0.00000     -0.301140E-02
    1199 2S   133  ASP  HB1     3   0.900000E-01   1.00800           0   0.00000     -0.301140E-02
    1200 2S   133  ASP  HB2     3   0.900000E-01   1.00800           0   0.00000     -0.301140E-02
    1201 2S   133  ASP  CG     32   0.620000       12.0110           0   0.00000     -0.301140E-02
    1202 2S   133  ASP  OD1    72  -0.760000       15.9990           0   0.00000     -0.301140E-02
    1203 2S   133  ASP  OD2    72  -0.760000       15.9990           0   0.00000     -0.301140E-02
    1204 2S   133  ASP  C      20   0.510000       12.0110           0   0.00000     -0.301140E-02
    1205 2S   133  ASP  O      70  -0.510000       15.9990           0   0.00000     -0.301140E-02
    1206 2S   134  GLY  N      54  -0.470000       14.0070           0   0.00000     -0.301140E-02
    1207 2S   134  GLY  HN      1   0.310000       1.00800           0   0.00000     -0.301140E-02
    1208 2S   134  GLY  CA     23  -0.200000E-01   12.0110           0   0.00000     -0.301140E-02
    1209 2S   134  GLY  HA1     6   0.900000E-01   1.00800           0   0.00000     -0.301140E-02
    1210 2S   134  GLY  HA2     6   0.900000E-01   1.00800           0   0.00000     -0.301140E-02
    1211 2S   134  GLY  C      20   0.510000       12.0110           0   0.00000     -0.301140E-02
    1212 2S   134  GLY  O      70  -0.510000       15.9990           0   0.00000     -0.301140E-02
    1213 2S   135  VAL  N      54  -0.470000       14.0070           0   0.00000     -0.301140E-02
    1214 2S   135  VAL  HN      1   0.310000       1.00800           0   0.00000     -0.301140E-02
    1215 2S   135  VAL  CA     22   0.700000E-01   12.0110           0   0.00000     -0.301140E-02
    1216 2S   135  VAL  HA      6   0.900000E-01   1.00800           0   0.00000     -0.301140E-02
    1217 2S   135  VAL  CB     22  -0.900000E-01   12.0110           0   0.00000     -0.301140E-02
    1218 2S   135  VAL  HB      3   0.900000E-01   1.00800           0   0.00000     -0.301140E-02
    1219 2S   135  VAL  CG1    24  -0.270000       12.0110           0   0.00000     -0.301140E-02
    1220 2S   135  VAL  HG11    3   0.900000E-01   1.00800           0   0.00000     -0.301140E-02
    1221 2S   135  VAL  HG12    3   0.900000E-01   1.00800           0   0.00000     -0.301140E-02
    1222 2S   135  VAL  HG13    3   0.900000E-01   1.00800           0   0.00000     -0.301140E-02
    1223 2S   135  VAL  CG2    24  -0.270000       12.0110           0   0.00000     -0.301140E-02
    1224 2S   135  VAL  HG21    3   0.900000E-01   1.00800           0   0.00000     -0.301140E-02
    1225 2S   135  VAL  HG22    3   0.900000E-01   1.00800           0   0.00000     -0.301140E-02
    1226 2S   135  VAL  HG23    3   0.900000E-01   1.00800           0   0.00000     -0.301140E-02
    1227 2S   135  VAL  C      20   0.510000       12.0110           0   0.00000     -0.301140E-02
    1228 2S   135  VAL  O      70  -0.510000       15.9990           0   0.00000     -0.301140E-02
    1229 2S   136  ASN  N      54  -0.470000       14.0070           0   0.00000     -0.301140E-02
    1230 2S   136  ASN  HN      1   0.310000       1.00800           0   0.00000     -0.301140E-02
    1231 2S   136  ASN  CA     22   0.700000E-01   12.0110           0   0.00000     -0.301140E-02
    1232 2S   136  ASN  HA      6   0.900000E-01   1.00800           0   0.00000     -0.301140E-02
    1233 2S   136  ASN  CB     23  -0.180000       12.0110           0   0.00000     -0.301140E-02
    1234 2S   136  ASN  HB1     3   0.900000E-01   1.00800           0   0.00000     -0.301140E-02
    1235 2S   136  ASN  HB2     3   0.900000E-01   1.00800           0   0.00000     -0.301140E-02
    1236 2S   136  ASN  CG     32   0.550000       12.0110           0   0.00000     -0.301140E-02
    1237 2S   136  ASN  OD1    70  -0.550000       15.9990           0   0.00000     -0.301140E-02
    1238 2S   136  ASN  ND2    55  -0.620000       14.0070           0   0.00000     -0.301140E-02
    1239 2S   136  ASN  HD21    1   0.320000       1.00800           0   0.00000     -0.301140E-02
    1240 2S   136  ASN  HD22    1   0.300000       1.00800           0   0.00000     -0.301140E-02
    1241 2S   136  ASN  C      20   0.510000       12.0110           0   0.00000     -0.301140E-02
    1242 2S   136  ASN  O      70  -0.510000       15.9990           0   0.00000     -0.301140E-02
    1243 2S   137  TRP  N      54  -0.470000       14.0070           0   0.00000     -0.301140E-02
    1244 2S   137  TRP  HN      1   0.310000       1.00800           0   0.00000     -0.301140E-02
    1245 2S   137  TRP  CA     22   0.700000E-01   12.0110           0   0.00000     -0.301140E-02
    1246 2S   137  TRP  HA      6   0.900000E-01   1.00800           0   0.00000     -0.301140E-02
    1247 2S   137  TRP  CB     23  -0.180000       12.0110           0   0.00000     -0.301140E-02
    1248 2S   137  TRP  HB1     3   0.900000E-01   1.00800           0   0.00000     -0.301140E-02
    1249 2S   137  TRP  HB2     3   0.900000E-01   1.00800           0   0.00000     -0.301140E-02
    1250 2S   137  TRP  CG     28  -0.300000E-01   12.0110           0   0.00000     -0.301140E-02
    1251 2S   137  TRP  CD1    21   0.350000E-01   12.0110           0   0.00000     -0.301140E-02
    1252 2S   137  TRP  HD1     5   0.115000       1.00800           0   0.00000     -0.301140E-02
    1253 2S   137  TRP  NE1    58  -0.610000       14.0070           0   0.00000     -0.301140E-02
    1254 2S   137  TRP  HE1     1   0.380000       1.00800           0   0.00000     -0.301140E-02
    1255 2S   137  TRP  CE2    27   0.130000       12.0110           0   0.00000     -0.301140E-02
    1256 2S   137  TRP  CD2    27  -0.200000E-01   12.0110           0   0.00000     -0.301140E-02
    1257 2S   137  TRP  CE3    21  -0.115000       12.0110           0   0.00000     -0.301140E-02
    1258 2S   137  TRP  HE3     5   0.115000       1.00800           0   0.00000     -0.301140E-02
    1259 2S   137  TRP  CZ3    21  -0.115000       12.0110           0   0.00000     -0.301140E-02
    1260 2S   137  TRP  HZ3     5   0.115000       1.00800           0   0.00000     -0.301140E-02
    1261 2S   137  TRP  CZ2    21  -0.115000       12.0110           0   0.00000     -0.301140E-02
    1262 2S   137  TRP  HZ2     5   0.115000       1.00800           0   0.00000     -0.301140E-02
    1263 2S   137  TRP  CH2    21  -0.115000       12.0110           0   0.00000     -0.301140E-02
    1264 2S   137  TRP  HH2     5   0.115000       1.00800           0   0.00000     -0.301140E-02
    1265 2S   137  TRP  C      20   0.510000       12.0110           0   0.00000     -0.301140E-02
    1266 2S   137  TRP  O      70  -0.510000       15.9990           0   0.00000     -0.301140E-02
    1267 2S   138  GLY  N      54  -0.470000       14.0070           0   0.00000     -0.301140E-02
    1268 2S   138  GLY  HN      1   0.310000       1.00800           0   0.00000     -0.301140E-02
    1269 2S   138  GLY  CA     23  -0.200000E-01   12.0110           0   0.00000     -0.301140E-02
    1270 2S   138  GLY  HA1     6   0.900000E-01   1.00800           0   0.00000     -0.301140E-02
    1271 2S   138  GLY  HA2     6   0.900000E-01   1.00800           0   0.00000     -0.301140E-02
    1272 2S   138  GLY  C      20   0.510000       12.0110           0   0.00000     -0.301140E-02
    1273 2S   138  GLY  O      70  -0.510000       15.9990           0   0.00000     -0.301140E-02
    1274 2S   139  ARG  N      54  -0.470000       14.0070           0   0.00000     -0.301140E-02
    1275 2S   139  ARG  HN      1   0.310000       1.00800           0   0.00000     -0.301140E-02
    1276 2S   139  ARG  CA     22   0.700000E-01   12.0110           0   0.00000     -0.301140E-02
    1277 2S   139  ARG  HA      6   0.900000E-01   1.00800           0   0.00000     -0.301140E-02
    1278 2S   139  ARG  CB     23  -0.180000       12.0110           0   0.00000     -0.301140E-02
    1279 2S   139  ARG  HB1     3   0.900000E-01   1.00800           0   0.00000     -0.301140E-02
    1280 2S   139  ARG  HB2     3   0.900000E-01   1.00800           0   0.00000     -0.301140E-02
    1281 2S   139  ARG  CG     23  -0.180000       12.0110           0   0.00000     -0.301140E-02
    1282 2S   139  ARG  HG1     3   0.900000E-01   1.00800           0   0.00000     -0.301140E-02
    1283 2S   139  ARG  HG2     3   0.900000E-01   1.00800           0   0.00000     -0.301140E-02
    1284 2S   139  ARG  CD     23   0.200000       12.0110           0   0.00000     -0.301140E-02
    1285 2S   139  ARG  HD1     3   0.900000E-01   1.00800           0   0.00000     -0.301140E-02
    1286 2S   139  ARG  HD2     3   0.900000E-01   1.00800           0   0.00000     -0.301140E-02
    1287 2S   139  ARG  NE     57  -0.700000       14.0070           0   0.00000     -0.301140E-02
    1288 2S   139  ARG  HE      2   0.440000       1.00800           0   0.00000     -0.301140E-02
    1289 2S   139  ARG  CZ     20   0.640000       12.0110           0   0.00000     -0.301140E-02
    1290 2S   139  ARG  NH1    57  -0.800000       14.0070           0   0.00000     -0.301140E-02
    1291 2S   139  ARG  HH11    2   0.460000       1.00800           0   0.00000     -0.301140E-02
    1292 2S   139  ARG  HH12    2   0.460000       1.00800           0   0.00000     -0.301140E-02
    1293 2S   139  ARG  NH2    57  -0.800000       14.0070           0   0.00000     -0.301140E-02
    1294 2S   139  ARG  HH21    2   0.460000       1.00800           0   0.00000     -0.301140E-02
    1295 2S   139  ARG  HH22    2   0.460000       1.00800           0   0.00000     -0.301140E-02
    1296 2S   139  ARG  C      20   0.510000       12.0110           0   0.00000     -0.301140E-02
    1297 2S   139  ARG  O      70  -0.510000       15.9990           0   0.00000     -0.301140E-02
    1298 2S   140  ILE  N      54  -0.470000       14.0070           0   0.00000     -0.301140E-02
    1299 2S   140  ILE  HN      1   0.310000       1.00800           0   0.00000     -0.301140E-02
    1300 2S   140  ILE  CA     22   0.700000E-01   12.0110           0   0.00000     -0.301140E-02
    1301 2S   140  ILE  HA      6   0.900000E-01   1.00800           0   0.00000     -0.301140E-02
    1302 2S   140  ILE  CB     22  -0.900000E-01   12.0110           0   0.00000     -0.301140E-02
    1303 2S   140  ILE  HB      3   0.900000E-01   1.00800           0   0.00000     -0.301140E-02
    1304 2S   140  ILE  CG2    24  -0.270000       12.0110           0   0.00000     -0.301140E-02
    1305 2S   140  ILE  HG21    3   0.900000E-01   1.00800           0   0.00000     -0.301140E-02
    1306 2S   140  ILE  HG22    3   0.900000E-01   1.00800           0   0.00000     -0.301140E-02
    1307 2S   140  ILE  HG23    3   0.900000E-01   1.00800           0   0.00000     -0.301140E-02
    1308 2S   140  ILE  CG1    23  -0.180000       12.0110           0   0.00000     -0.301140E-02
    1309 2S   140  ILE  HG11    3   0.900000E-01   1.00800           0   0.00000     -0.301140E-02
    1310 2S   140  ILE  HG12    3   0.900000E-01   1.00800           0   0.00000     -0.301140E-02
    1311 2S   140  ILE  CD     24  -0.270000       12.0110           0   0.00000     -0.301140E-02
    1312 2S   140  ILE  HD1     3   0.900000E-01   1.00800           0   0.00000     -0.301140E-02
    1313 2S   140  ILE  HD2     3   0.900000E-01   1.00800           0   0.00000     -0.301140E-02
    1314 2S   140  ILE  HD3     3   0.900000E-01   1.00800           0   0.00000     -0.301140E-02
    1315 2S   140  ILE  C      20   0.510000       12.0110           0   0.00000     -0.301140E-02
    1316 2S   140  ILE  O      70  -0.510000       15.9990           0   0.00000     -0.301140E-02
    1317 2S   141  VAL  N      54  -0.470000       14.0070           0   0.00000     -0.301140E-02
    1318 2S   141  VAL  HN      1   0.310000       1.00800           0   0.00000     -0.301140E-02
    1319 2S   141  VAL  CA     22   0.700000E-01   12.0110           0   0.00000     -0.301140E-02
    1320 2S   141  VAL  HA      6   0.900000E-01   1.00800           0   0.00000     -0.301140E-02
    1321 2S   141  VAL  CB     22  -0.900000E-01   12.0110           0   0.00000     -0.301140E-02
    1322 2S   141  VAL  HB      3   0.900000E-01   1.00800           0   0.00000     -0.301140E-02
    1323 2S   141  VAL  CG1    24  -0.270000       12.0110           0   0.00000     -0.301140E-02
    1324 2S   141  VAL  HG11    3   0.900000E-01   1.00800           0   0.00000     -0.301140E-02
    1325 2S   141  VAL  HG12    3   0.900000E-01   1.00800           0   0.00000     -0.301140E-02
    1326 2S   141  VAL  HG13    3   0.900000E-01   1.00800           0   0.00000     -0.301140E-02
    1327 2S   141  VAL  CG2    24  -0.270000       12.0110           0   0.00000     -0.301140E-02
    1328 2S   141  VAL  HG21    3   0.900000E-01   1.00800           0   0.00000     -0.301140E-02
    1329 2S   141  VAL  HG22    3   0.900000E-01   1.00800           0   0.00000     -0.301140E-02
    1330 2S   141  VAL  HG23    3   0.900000E-01   1.00800           0   0.00000     -0.301140E-02
    1331 2S   141  VAL  C      20   0.510000       12.0110           0   0.00000     -0.301140E-02
    1332 2S   141  VAL  O      70  -0.510000       15.9990           0   0.00000     -0.301140E-02
    1333 2S   142  ALA  N      54  -0.470000       14.0070           0   0.00000     -0.301140E-02
    1334 2S   142  ALA  HN      1   0.310000       1.00800           0   0.00000     -0.301140E-02
    1335 2S   142  ALA  CA     22   0.700000E-01   12.0110           0   0.00000     -0.301140E-02
    1336 2S   142  ALA  HA      6   0.900000E-01   1.00800           0   0.00000     -0.301140E-02
    1337 2S   142  ALA  CB     24  -0.270000       12.0110           0   0.00000     -0.301140E-02
    1338 2S   142  ALA  HB1     3   0.900000E-01   1.00800           0   0.00000     -0.301140E-02
    1339 2S   142  ALA  HB2     3   0.900000E-01   1.00800           0   0.00000     -0.301140E-02
    1340 2S   142  ALA  HB3     3   0.900000E-01   1.00800           0   0.00000     -0.301140E-02
    1341 2S   142  ALA  C      20   0.510000       12.0110           0   0.00000     -0.301140E-02
    1342 2S   142  ALA  O      70  -0.510000       15.9990           0   0.00000     -0.301140E-02
    1343 2S   143  PHE  N      54  -0.470000       14.0070           0   0.00000     -0.301140E-02
    1344 2S   143  PHE  HN      1   0.310000       1.00800           0   0.00000     -0.301140E-02
    1345 2S   143  PHE  CA     22   0.700000E-01   12.0110           0   0.00000     -0.301140E-02
    1346 2S   143  PHE  HA      6   0.900000E-01   1.00800           0   0.00000     -0.301140E-02
    1347 2S   143  PHE  CB     23  -0.180000       12.0110           0   0.00000     -0.301140E-02
    1348 2S   143  PHE  HB1     3   0.900000E-01   1.00800           0   0.00000     -0.301140E-02
    1349 2S   143  PHE  HB2     3   0.900000E-01   1.00800           0   0.00000     -0.301140E-02
    1350 2S   143  PHE  CG     21    0.00000       12.0110           0   0.00000     -0.301140E-02
    1351 2S   143  PHE  CD1    21  -0.115000       12.0110           0   0.00000     -0.301140E-02
    1352 2S   143  PHE  HD1     5   0.115000       1.00800           0   0.00000     -0.301140E-02
    1353 2S   143  PHE  CE1    21  -0.115000       12.0110           0   0.00000     -0.301140E-02
    1354 2S   143  PHE  HE1     5   0.115000       1.00800           0   0.00000     -0.301140E-02
    1355 2S   143  PHE  CZ     21  -0.115000       12.0110           0   0.00000     -0.301140E-02
    1356 2S   143  PHE  HZ      5   0.115000       1.00800           0   0.00000     -0.301140E-02
    1357 2S   143  PHE  CD2    21  -0.115000       12.0110           0   0.00000     -0.301140E-02
    1358 2S   143  PHE  HD2     5   0.115000       1.00800           0   0.00000     -0.301140E-02
    1359 2S   143  PHE  CE2    21  -0.115000       12.0110           0   0.00000     -0.301140E-02
    1360 2S   143  PHE  HE2     5   0.115000       1.00800           0   0.00000     -0.301140E-02
    1361 2S   143  PHE  C      20   0.510000       12.0110           0   0.00000     -0.301140E-02
    1362 2S   143  PHE  O      70  -0.510000       15.9990           0   0.00000     -0.301140E-02
    1363 2S   144  PHE  N      54  -0.470000       14.0070           0   0.00000     -0.301140E-02
    1364 2S   144  PHE  HN      1   0.310000       1.00800           0   0.00000     -0.301140E-02
    1365 2S   144  PHE  CA     22   0.700000E-01   12.0110           0   0.00000     -0.301140E-02
    1366 2S   144  PHE  HA      6   0.900000E-01   1.00800           0   0.00000     -0.301140E-02
    1367 2S   144  PHE  CB     23  -0.180000       12.0110           0   0.00000     -0.301140E-02
    1368 2S   144  PHE  HB1     3   0.900000E-01   1.00800           0   0.00000     -0.301140E-02
    1369 2S   144  PHE  HB2     3   0.900000E-01   1.00800           0   0.00000     -0.301140E-02
    1370 2S   144  PHE  CG     21    0.00000       12.0110           0   0.00000     -0.301140E-02
    1371 2S   144  PHE  CD1    21  -0.115000       12.0110           0   0.00000     -0.301140E-02
    1372 2S   144  PHE  HD1     5   0.115000       1.00800           0   0.00000     -0.301140E-02
    1373 2S   144  PHE  CE1    21  -0.115000       12.0110           0   0.00000     -0.301140E-02
    1374 2S   144  PHE  HE1     5   0.115000       1.00800           0   0.00000     -0.301140E-02
    1375 2S   144  PHE  CZ     21  -0.115000       12.0110           0   0.00000     -0.301140E-02
    1376 2S   144  PHE  HZ      5   0.115000       1.00800           0   0.00000     -0.301140E-02
    1377 2S   144  PHE  CD2    21  -0.115000       12.0110           0   0.00000     -0.301140E-02
    1378 2S   144  PHE  HD2     5   0.115000       1.00800           0   0.00000     -0.301140E-02
    1379 2S   144  PHE  CE2    21  -0.115000       12.0110           0   0.00000     -0.301140E-02
    1380 2S   144  PHE  HE2     5   0.115000       1.00800           0   0.00000     -0.301140E-02
    1381 2S   144  PHE  C      20   0.510000       12.0110           0   0.00000     -0.301140E-02
    1382 2S   144  PHE  O      70  -0.510000       15.9990           0   0.00000     -0.301140E-02
    1383 2S   145  SER  N      54  -0.470000       14.0070           0   0.00000     -0.301140E-02
    1384 2S   145  SER  HN      1   0.310000       1.00800           0   0.00000     -0.301140E-02
    1385 2S   145  SER  CA     22   0.700000E-01   12.0110           0   0.00000     -0.301140E-02
    1386 2S   145  SER  HA      6   0.900000E-01   1.00800           0   0.00000     -0.301140E-02
    1387 2S   145  SER  CB     23   0.500000E-01   12.0110           0   0.00000     -0.301140E-02
    1388 2S   145  SER  HB1     3   0.900000E-01   1.00800           0   0.00000     -0.301140E-02
    1389 2S   145  SER  HB2     3   0.900000E-01   1.00800           0   0.00000     -0.301140E-02
    1390 2S   145  SER  OG     73  -0.660000       15.9990           0   0.00000     -0.301140E-02
    1391 2S   145  SER  HG1     1   0.430000       1.00800           0   0.00000     -0.301140E-02
    1392 2S   145  SER  C      20   0.510000       12.0110           0   0.00000     -0.301140E-02
    1393 2S   145  SER  O      70  -0.510000       15.9990           0   0.00000     -0.301140E-02
    1394 2S   146  PHE  N      54  -0.470000       14.0070           0   0.00000     -0.301140E-02
    1395 2S   146  PHE  HN      1   0.310000       1.00800           0   0.00000     -0.301140E-02
    1396 2S   146  PHE  CA     22   0.700000E-01   12.0110           0   0.00000     -0.301140E-02
    1397 2S   146  PHE  HA      6   0.900000E-01   1.00800           0   0.00000     -0.301140E-02
    1398 2S   146  PHE  CB     23  -0.180000       12.0110           0   0.00000     -0.301140E-02
    1399 2S   146  PHE  HB1     3   0.900000E-01   1.00800           0   0.00000     -0.301140E-02
    1400 2S   146  PHE  HB2     3   0.900000E-01   1.00800           0   0.00000     -0.301140E-02
    1401 2S   146  PHE  CG     21    0.00000       12.0110           0   0.00000     -0.301140E-02
    1402 2S   146  PHE  CD1    21  -0.115000       12.0110           0   0.00000     -0.301140E-02
    1403 2S   146  PHE  HD1     5   0.115000       1.00800           0   0.00000     -0.301140E-02
    1404 2S   146  PHE  CE1    21  -0.115000       12.0110           0   0.00000     -0.301140E-02
    1405 2S   146  PHE  HE1     5   0.115000       1.00800           0   0.00000     -0.301140E-02
    1406 2S   146  PHE  CZ     21  -0.115000       12.0110           0   0.00000     -0.301140E-02
    1407 2S   146  PHE  HZ      5   0.115000       1.00800           0   0.00000     -0.301140E-02
    1408 2S   146  PHE  CD2    21  -0.115000       12.0110           0   0.00000     -0.301140E-02
    1409 2S   146  PHE  HD2     5   0.115000       1.00800           0   0.00000     -0.301140E-02
    1410 2S   146  PHE  CE2    21  -0.115000       12.0110           0   0.00000     -0.301140E-02
    1411 2S   146  PHE  HE2     5   0.115000       1.00800           0   0.00000     -0.301140E-02
    1412 2S   146  PHE  C      20   0.510000       12.0110           0   0.00000     -0.301140E-02
    1413 2S   146  PHE  O      70  -0.510000       15.9990           0   0.00000     -0.301140E-02
    1414 2S   147  GLY  N      54  -0.470000       14.0070           0   0.00000     -0.301140E-02
    1415 2S   147  GLY  HN      1   0.310000       1.00800           0   0.00000     -0.301140E-02
    1416 2S   147  GLY  CA     23  -0.200000E-01   12.0110           0   0.00000     -0.301140E-02
    1417 2S   147  GLY  HA1     6   0.900000E-01   1.00800           0   0.00000     -0.301140E-02
    1418 2S   147  GLY  HA2     6   0.900000E-01   1.00800           0   0.00000     -0.301140E-02
    1419 2S   147  GLY  C      20   0.510000       12.0110           0   0.00000     -0.301140E-02
    1420 2S   147  GLY  O      70  -0.510000       15.9990           0   0.00000     -0.301140E-02
    1421 2S   148  GLY  N      54  -0.470000       14.0070           0   0.00000     -0.301140E-02
    1422 2S   148  GLY  HN      1   0.310000       1.00800           0   0.00000     -0.301140E-02
    1423 2S   148  GLY  CA     23  -0.200000E-01   12.0110           0   0.00000     -0.301140E-02
    1424 2S   148  GLY  HA1     6   0.900000E-01   1.00800           0   0.00000     -0.301140E-02
    1425 2S   148  GLY  HA2     6   0.900000E-01   1.00800           0   0.00000     -0.301140E-02
    1426 2S   148  GLY  C      20   0.510000       12.0110           0   0.00000     -0.301140E-02
    1427 2S   148  GLY  O      70  -0.510000       15.9990           0   0.00000     -0.301140E-02
    1428 2S   149  ALA  N      54  -0.470000       14.0070           0   0.00000     -0.301140E-02
    1429 2S   149  ALA  HN      1   0.310000       1.00800           0   0.00000     -0.301140E-02
    1430 2S   149  ALA  CA     22   0.700000E-01   12.0110           0   0.00000     -0.301140E-02
    1431 2S   149  ALA  HA      6   0.900000E-01   1.00800           0   0.00000     -0.301140E-02
    1432 2S   149  ALA  CB     24  -0.270000       12.0110           0   0.00000     -0.301140E-02
    1433 2S   149  ALA  HB1     3   0.900000E-01   1.00800           0   0.00000     -0.301140E-02
    1434 2S   149  ALA  HB2     3   0.900000E-01   1.00800           0   0.00000     -0.301140E-02
    1435 2S   149  ALA  HB3     3   0.900000E-01   1.00800           0   0.00000     -0.301140E-02
    1436 2S   149  ALA  C      20   0.510000       12.0110           0   0.00000     -0.301140E-02
    1437 2S   149  ALA  O      70  -0.510000       15.9990           0   0.00000     -0.301140E-02
    1438 2S   150  LEU  N      54  -0.470000       14.0070           0   0.00000     -0.301140E-02
    1439 2S   150  LEU  HN      1   0.310000       1.00800           0   0.00000     -0.301140E-02
    1440 2S   150  LEU  CA     22   0.700000E-01   12.0110           0   0.00000     -0.301140E-02
    1441 2S   150  LEU  HA      6   0.900000E-01   1.00800           0   0.00000     -0.301140E-02
    1442 2S   150  LEU  CB     23  -0.180000       12.0110           0   0.00000     -0.301140E-02
    1443 2S   150  LEU  HB1     3   0.900000E-01   1.00800           0   0.00000     -0.301140E-02
    1444 2S   150  LEU  HB2     3   0.900000E-01   1.00800           0   0.00000     -0.301140E-02
    1445 2S   150  LEU  CG     22  -0.900000E-01   12.0110           0   0.00000     -0.301140E-02
    1446 2S   150  LEU  HG      3   0.900000E-01   1.00800           0   0.00000     -0.301140E-02
    1447 2S   150  LEU  CD1    24  -0.270000       12.0110           0   0.00000     -0.301140E-02
    1448 2S   150  LEU  HD11    3   0.900000E-01   1.00800           0   0.00000     -0.301140E-02
    1449 2S   150  LEU  HD12    3   0.900000E-01   1.00800           0   0.00000     -0.301140E-02
    1450 2S   150  LEU  HD13    3   0.900000E-01   1.00800           0   0.00000     -0.301140E-02
    1451 2S   150  LEU  CD2    24  -0.270000       12.0110           0   0.00000     -0.301140E-02
    1452 2S   150  LEU  HD21    3   0.900000E-01   1.00800           0   0.00000     -0.301140E-02
    1453 2S   150  LEU  HD22    3   0.900000E-01   1.00800           0   0.00000     -0.301140E-02
    1454 2S   150  LEU  HD23    3   0.900000E-01   1.00800           0   0.00000     -0.301140E-02
    1455 2S   150  LEU  C      20   0.510000       12.0110           0   0.00000     -0.301140E-02
    1456 2S   150  LEU  O      70  -0.510000       15.9990           0   0.00000     -0.301140E-02
    1457 2S   151  CYS  N      54  -0.470000       14.0070           0   0.00000     -0.301140E-02
    1458 2S   151  CYS  HN      1   0.310000       1.00800           0   0.00000     -0.301140E-02
    1459 2S   151  CYS  CA     22   0.700000E-01   12.0110           0   0.00000     -0.301140E-02
    1460 2S   151  CYS  HA      6   0.900000E-01   1.00800           0   0.00000     -0.301140E-02
    1461 2S   151  CYS  CB     23  -0.110000       12.0110           0   0.00000     -0.301140E-02
    1462 2S   151  CYS  HB1     3   0.900000E-01   1.00800           0   0.00000     -0.301140E-02
    1463 2S   151  CYS  HB2     3   0.900000E-01   1.00800           0   0.00000     -0.301140E-02
    1464 2S   151  CYS  SG     81  -0.230000       32.0600           0   0.00000     -0.301140E-02
    1465 2S   151  CYS  HG1    10   0.160000       1.00800           0   0.00000     -0.301140E-02
    1466 2S   151  CYS  C      20   0.510000       12.0110           0   0.00000     -0.301140E-02
    1467 2S   151  CYS  O      70  -0.510000       15.9990           0   0.00000     -0.301140E-02
    1468 2S   152  VAL  N      54  -0.470000       14.0070           0   0.00000     -0.301140E-02
    1469 2S   152  VAL  HN      1   0.310000       1.00800           0   0.00000     -0.301140E-02
    1470 2S   152  VAL  CA     22   0.700000E-01   12.0110           0   0.00000     -0.301140E-02
    1471 2S   152  VAL  HA      6   0.900000E-01   1.00800           0   0.00000     -0.301140E-02
    1472 2S   152  VAL  CB     22  -0.900000E-01   12.0110           0   0.00000     -0.301140E-02
    1473 2S   152  VAL  HB      3   0.900000E-01   1.00800           0   0.00000     -0.301140E-02
    1474 2S   152  VAL  CG1    24  -0.270000       12.0110           0   0.00000     -0.301140E-02
    1475 2S   152  VAL  HG11    3   0.900000E-01   1.00800           0   0.00000     -0.301140E-02
    1476 2S   152  VAL  HG12    3   0.900000E-01   1.00800           0   0.00000     -0.301140E-02
    1477 2S   152  VAL  HG13    3   0.900000E-01   1.00800           0   0.00000     -0.301140E-02
    1478 2S   152  VAL  CG2    24  -0.270000       12.0110           0   0.00000     -0.301140E-02
    1479 2S   152  VAL  HG21    3   0.900000E-01   1.00800           0   0.00000     -0.301140E-02
    1480 2S   152  VAL  HG22    3   0.900000E-01   1.00800           0   0.00000     -0.301140E-02
    1481 2S   152  VAL  HG23    3   0.900000E-01   1.00800           0   0.00000     -0.301140E-02
    1482 2S   152  VAL  C      20   0.510000       12.0110           0   0.00000     -0.301140E-02
    1483 2S   152  VAL  O      70  -0.510000       15.9990           0   0.00000     -0.301140E-02
    1484 2S   153  GLU  N      54  -0.470000       14.0070           0   0.00000     -0.301140E-02
    1485 2S   153  GLU  HN      1   0.310000       1.00800           0   0.00000     -0.301140E-02
    1486 2S   153  GLU  CA     22   0.700000E-01   12.0110           0   0.00000     -0.301140E-02
    1487 2S   153  GLU  HA      6   0.900000E-01   1.00800           0   0.00000     -0.301140E-02
    1488 2S   153  GLU  CB     23  -0.180000       12.0110           0   0.00000     -0.301140E-02
    1489 2S   153  GLU  HB1     3   0.900000E-01   1.00800           0   0.00000     -0.301140E-02
    1490 2S   153  GLU  HB2     3   0.900000E-01   1.00800           0   0.00000     -0.301140E-02
    1491 2S   153  GLU  CG     23  -0.280000       12.0110           0   0.00000     -0.301140E-02
    1492 2S   153  GLU  HG1     3   0.900000E-01   1.00800           0   0.00000     -0.301140E-02
    1493 2S   153  GLU  HG2     3   0.900000E-01   1.00800           0   0.00000     -0.301140E-02
    1494 2S   153  GLU  CD     32   0.620000       12.0110           0   0.00000     -0.301140E-02
    1495 2S   153  GLU  OE1    72  -0.760000       15.9990           0   0.00000     -0.301140E-02
    1496 2S   153  GLU  OE2    72  -0.760000       15.9990           0   0.00000     -0.301140E-02
    1497 2S   153  GLU  C      20   0.510000       12.0110           0   0.00000     -0.301140E-02
    1498 2S   153  GLU  O      70  -0.510000       15.9990           0   0.00000     -0.301140E-02
    1499 2S   154  SER  N      54  -0.470000       14.0070           0   0.00000     -0.301140E-02
    1500 2S   154  SER  HN      1   0.310000       1.00800           0   0.00000     -0.301140E-02
    1501 2S   154  SER  CA     22   0.700000E-01   12.0110           0   0.00000     -0.301140E-02
    1502 2S   154  SER  HA      6   0.900000E-01   1.00800           0   0.00000     -0.301140E-02
    1503 2S   154  SER  CB     23   0.500000E-01   12.0110           0   0.00000     -0.301140E-02
    1504 2S   154  SER  HB1     3   0.900000E-01   1.00800           0   0.00000     -0.301140E-02
    1505 2S   154  SER  HB2     3   0.900000E-01   1.00800           0   0.00000     -0.301140E-02
    1506 2S   154  SER  OG     73  -0.660000       15.9990           0   0.00000     -0.301140E-02
    1507 2S   154  SER  HG1     1   0.430000       1.00800           0   0.00000     -0.301140E-02
    1508 2S   154  SER  C      20   0.510000       12.0110           0   0.00000     -0.301140E-02
    1509 2S   154  SER  O      70  -0.510000       15.9990           0   0.00000     -0.301140E-02
    1510 2S   155  VAL  N      54  -0.470000       14.0070           0   0.00000     -0.301140E-02
    1511 2S   155  VAL  HN      1   0.310000       1.00800           0   0.00000     -0.301140E-02
    1512 2S   155  VAL  CA     22   0.700000E-01   12.0110           0   0.00000     -0.301140E-02
    1513 2S   155  VAL  HA      6   0.900000E-01   1.00800           0   0.00000     -0.301140E-02
    1514 2S   155  VAL  CB     22  -0.900000E-01   12.0110           0   0.00000     -0.301140E-02
    1515 2S   155  VAL  HB      3   0.900000E-01   1.00800           0   0.00000     -0.301140E-02
    1516 2S   155  VAL  CG1    24  -0.270000       12.0110           0   0.00000     -0.301140E-02
    1517 2S   155  VAL  HG11    3   0.900000E-01   1.00800           0   0.00000     -0.301140E-02
    1518 2S   155  VAL  HG12    3   0.900000E-01   1.00800           0   0.00000     -0.301140E-02
    1519 2S   155  VAL  HG13    3   0.900000E-01   1.00800           0   0.00000     -0.301140E-02
    1520 2S   155  VAL  CG2    24  -0.270000       12.0110           0   0.00000     -0.301140E-02
    1521 2S   155  VAL  HG21    3   0.900000E-01   1.00800           0   0.00000     -0.301140E-02
    1522 2S   155  VAL  HG22    3   0.900000E-01   1.00800           0   0.00000     -0.301140E-02
    1523 2S   155  VAL  HG23    3   0.900000E-01   1.00800           0   0.00000     -0.301140E-02
    1524 2S   155  VAL  C      20   0.510000       12.0110           0   0.00000     -0.301140E-02
    1525 2S   155  VAL  O      70  -0.510000       15.9990           0   0.00000     -0.301140E-02
    1526 2S   156  ASP  N      54  -0.470000       14.0070           0   0.00000     -0.301140E-02
    1527 2S   156  ASP  HN      1   0.310000       1.00800           0   0.00000     -0.301140E-02
    1528 2S   156  ASP  CA     22   0.700000E-01   12.0110           0   0.00000     -0.301140E-02
    1529 2S   156  ASP  HA      6   0.900000E-01   1.00800           0   0.00000     -0.301140E-02
    1530 2S   156  ASP  CB     23  -0.280000       12.0110           0   0.00000     -0.301140E-02
    1531 2S   156  ASP  HB1     3   0.900000E-01   1.00800           0   0.00000     -0.301140E-02
    1532 2S   156  ASP  HB2     3   0.900000E-01   1.00800           0   0.00000     -0.301140E-02
    1533 2S   156  ASP  CG     32   0.620000       12.0110           0   0.00000     -0.301140E-02
    1534 2S   156  ASP  OD1    72  -0.760000       15.9990           0   0.00000     -0.301140E-02
    1535 2S   156  ASP  OD2    72  -0.760000       15.9990           0   0.00000     -0.301140E-02
    1536 2S   156  ASP  C      20   0.510000       12.0110           0   0.00000     -0.301140E-02
    1537 2S   156  ASP  O      70  -0.510000       15.9990           0   0.00000     -0.301140E-02
    1538 2S   157  LYS  N      54  -0.470000       14.0070           0   0.00000     -0.301140E-02
    1539 2S   157  LYS  HN      1   0.310000       1.00800           0   0.00000     -0.301140E-02
    1540 2S   157  LYS  CA     22   0.700000E-01   12.0110           0   0.00000     -0.301140E-02
    1541 2S   157  LYS  HA      6   0.900000E-01   1.00800           0   0.00000     -0.301140E-02
    1542 2S   157  LYS  CB     23  -0.180000       12.0110           0   0.00000     -0.301140E-02
    1543 2S   157  LYS  HB1     3   0.900000E-01   1.00800           0   0.00000     -0.301140E-02
    1544 2S   157  LYS  HB2     3   0.900000E-01   1.00800           0   0.00000     -0.301140E-02
    1545 2S   157  LYS  CG     23  -0.180000       12.0110           0   0.00000     -0.301140E-02
    1546 2S   157  LYS  HG1     3   0.900000E-01   1.00800           0   0.00000     -0.301140E-02
    1547 2S   157  LYS  HG2     3   0.900000E-01   1.00800           0   0.00000     -0.301140E-02
    1548 2S   157  LYS  CD     23  -0.180000       12.0110           0   0.00000     -0.301140E-02
    1549 2S   157  LYS  HD1     3   0.900000E-01   1.00800           0   0.00000     -0.301140E-02
    1550 2S   157  LYS  HD2     3   0.900000E-01   1.00800           0   0.00000     -0.301140E-02
    1551 2S   157  LYS  CE     23   0.210000       12.0110           0   0.00000     -0.301140E-02
    1552 2S   157  LYS  HE1     3   0.500000E-01   1.00800           0   0.00000     -0.301140E-02
    1553 2S   157  LYS  HE2     3   0.500000E-01   1.00800           0   0.00000     -0.301140E-02
    1554 2S   157  LYS  NZ     56  -0.300000       14.0070           0   0.00000     -0.301140E-02
    1555 2S   157  LYS  HZ1     2   0.330000       1.00800           0   0.00000     -0.301140E-02
    1556 2S   157  LYS  HZ2     2   0.330000       1.00800           0   0.00000     -0.301140E-02
    1557 2S   157  LYS  HZ3     2   0.330000       1.00800           0   0.00000     -0.301140E-02
    1558 2S   157  LYS  C      20   0.510000       12.0110           0   0.00000     -0.301140E-02
    1559 2S   157  LYS  O      70  -0.510000       15.9990           0   0.00000     -0.301140E-02
    1560 2S   158  LYS  N      54  -0.470000       14.0070           0   0.00000     -0.301140E-02
    1561 2S   158  LYS  HN      1   0.310000       1.00800           0   0.00000     -0.301140E-02
    1562 2S   158  LYS  CA     22   0.700000E-01   12.0110           0   0.00000     -0.301140E-02
    1563 2S   158  LYS  HA      6   0.900000E-01   1.00800           0   0.00000     -0.301140E-02
    1564 2S   158  LYS  CB     23  -0.180000       12.0110           0   0.00000     -0.301140E-02
    1565 2S   158  LYS  HB1     3   0.900000E-01   1.00800           0   0.00000     -0.301140E-02
    1566 2S   158  LYS  HB2     3   0.900000E-01   1.00800           0   0.00000     -0.301140E-02
    1567 2S   158  LYS  CG     23  -0.180000       12.0110           0   0.00000     -0.301140E-02
    1568 2S   158  LYS  HG1     3   0.900000E-01   1.00800           0   0.00000     -0.301140E-02
    1569 2S   158  LYS  HG2     3   0.900000E-01   1.00800           0   0.00000     -0.301140E-02
    1570 2S   158  LYS  CD     23  -0.180000       12.0110           0   0.00000     -0.301140E-02
    1571 2S   158  LYS  HD1     3   0.900000E-01   1.00800           0   0.00000     -0.301140E-02
    1572 2S   158  LYS  HD2     3   0.900000E-01   1.00800           0   0.00000     -0.301140E-02
    1573 2S   158  LYS  CE     23   0.210000       12.0110           0   0.00000     -0.301140E-02
    1574 2S   158  LYS  HE1     3   0.500000E-01   1.00800           0   0.00000     -0.301140E-02
    1575 2S   158  LYS  HE2     3   0.500000E-01   1.00800           0   0.00000     -0.301140E-02
    1576 2S   158  LYS  NZ     56  -0.300000       14.0070           0   0.00000     -0.301140E-02
    1577 2S   158  LYS  HZ1     2   0.330000       1.00800           0   0.00000     -0.301140E-02
    1578 2S   158  LYS  HZ2     2   0.330000       1.00800           0   0.00000     -0.301140E-02
    1579 2S   158  LYS  HZ3     2   0.330000       1.00800           0   0.00000     -0.301140E-02
    1580 2S   158  LYS  C      20   0.510000       12.0110           0   0.00000     -0.301140E-02
    1581 2S   158  LYS  O      70  -0.510000       15.9990           0   0.00000     -0.301140E-02
    1582 2S   159  MET  N      54  -0.470000       14.0070           0   0.00000     -0.301140E-02
    1583 2S   159  MET  HN      1   0.310000       1.00800           0   0.00000     -0.301140E-02
    1584 2S   159  MET  CA     22   0.700000E-01   12.0110           0   0.00000     -0.301140E-02
    1585 2S   159  MET  HA      6   0.900000E-01   1.00800           0   0.00000     -0.301140E-02
    1586 2S   159  MET  CB     23  -0.180000       12.0110           0   0.00000     -0.301140E-02
    1587 2S   159  MET  HB1     3   0.900000E-01   1.00800           0   0.00000     -0.301140E-02
    1588 2S   159  MET  HB2     3   0.900000E-01   1.00800           0   0.00000     -0.301140E-02
    1589 2S   159  MET  CG     23  -0.140000       12.0110           0   0.00000     -0.301140E-02
    1590 2S   159  MET  HG1     3   0.900000E-01   1.00800           0   0.00000     -0.301140E-02
    1591 2S   159  MET  HG2     3   0.900000E-01   1.00800           0   0.00000     -0.301140E-02
    1592 2S   159  MET  SD     81  -0.900000E-01   32.0600           0   0.00000     -0.301140E-02
    1593 2S   159  MET  CE     24  -0.220000       12.0110           0   0.00000     -0.301140E-02
    1594 2S   159  MET  HE1     3   0.900000E-01   1.00800           0   0.00000     -0.301140E-02
    1595 2S   159  MET  HE2     3   0.900000E-01   1.00800           0   0.00000     -0.301140E-02
    1596 2S   159  MET  HE3     3   0.900000E-01   1.00800           0   0.00000     -0.301140E-02
    1597 2S   159  MET  C      20   0.510000       12.0110           0   0.00000     -0.301140E-02
    1598 2S   159  MET  O      70  -0.510000       15.9990           0   0.00000     -0.301140E-02
    1599 2S   160  GLN  N      54  -0.470000       14.0070           0   0.00000     -0.301140E-02
    1600 2S   160  GLN  HN      1   0.310000       1.00800           0   0.00000     -0.301140E-02
    1601 2S   160  GLN  CA     22   0.700000E-01   12.0110           0   0.00000     -0.301140E-02
    1602 2S   160  GLN  HA      6   0.900000E-01   1.00800           0   0.00000     -0.301140E-02
    1603 2S   160  GLN  CB     23  -0.180000       12.0110           0   0.00000     -0.301140E-02
    1604 2S   160  GLN  HB1     3   0.900000E-01   1.00800           0   0.00000     -0.301140E-02
    1605 2S   160  GLN  HB2     3   0.900000E-01   1.00800           0   0.00000     -0.301140E-02
    1606 2S   160  GLN  CG     23  -0.180000       12.0110           0   0.00000     -0.301140E-02
    1607 2S   160  GLN  HG1     3   0.900000E-01   1.00800           0   0.00000     -0.301140E-02
    1608 2S   160  GLN  HG2     3   0.900000E-01   1.00800           0   0.00000     -0.301140E-02
    1609 2S   160  GLN  CD     32   0.550000       12.0110           0   0.00000     -0.301140E-02
    1610 2S   160  GLN  OE1    70  -0.550000       15.9990           0   0.00000     -0.301140E-02
    1611 2S   160  GLN  NE2    55  -0.620000       14.0070           0   0.00000     -0.301140E-02
    1612 2S   160  GLN  HE21    1   0.320000       1.00800           0   0.00000     -0.301140E-02
    1613 2S   160  GLN  HE22    1   0.300000       1.00800           0   0.00000     -0.301140E-02
    1614 2S   160  GLN  C      20   0.510000       12.0110           0   0.00000     -0.301140E-02
    1615 2S   160  GLN  O      70  -0.510000       15.9990           0   0.00000     -0.301140E-02
    1616 2S   161  VAL  N      54  -0.470000       14.0070           0   0.00000     -0.301140E-02
    1617 2S   161  VAL  HN      1   0.310000       1.00800           0   0.00000     -0.301140E-02
    1618 2S   161  VAL  CA     22   0.700000E-01   12.0110           0   0.00000     -0.301140E-02
    1619 2S   161  VAL  HA      6   0.900000E-01   1.00800           0   0.00000     -0.301140E-02
    1620 2S   161  VAL  CB     22  -0.900000E-01   12.0110           0   0.00000     -0.301140E-02
    1621 2S   161  VAL  HB      3   0.900000E-01   1.00800           0   0.00000     -0.301140E-02
    1622 2S   161  VAL  CG1    24  -0.270000       12.0110           0   0.00000     -0.301140E-02
    1623 2S   161  VAL  HG11    3   0.900000E-01   1.00800           0   0.00000     -0.301140E-02
    1624 2S   161  VAL  HG12    3   0.900000E-01   1.00800           0   0.00000     -0.301140E-02
    1625 2S   161  VAL  HG13    3   0.900000E-01   1.00800           0   0.00000     -0.301140E-02
    1626 2S   161  VAL  CG2    24  -0.270000       12.0110           0   0.00000     -0.301140E-02
    1627 2S   161  VAL  HG21    3   0.900000E-01   1.00800           0   0.00000     -0.301140E-02
    1628 2S   161  VAL  HG22    3   0.900000E-01   1.00800           0   0.00000     -0.301140E-02
    1629 2S   161  VAL  HG23    3   0.900000E-01   1.00800           0   0.00000     -0.301140E-02
    1630 2S   161  VAL  C      20   0.510000       12.0110           0   0.00000     -0.301140E-02
    1631 2S   161  VAL  O      70  -0.510000       15.9990           0   0.00000     -0.301140E-02
    1632 2S   162  LEU  N      54  -0.470000       14.0070           0   0.00000     -0.301140E-02
    1633 2S   162  LEU  HN      1   0.310000       1.00800           0   0.00000     -0.301140E-02
    1634 2S   162  LEU  CA     22   0.700000E-01   12.0110           0   0.00000     -0.301140E-02
    1635 2S   162  LEU  HA      6   0.900000E-01   1.00800           0   0.00000     -0.301140E-02
    1636 2S   162  LEU  CB     23  -0.180000       12.0110           0   0.00000     -0.301140E-02
    1637 2S   162  LEU  HB1     3   0.900000E-01   1.00800           0   0.00000     -0.301140E-02
    1638 2S   162  LEU  HB2     3   0.900000E-01   1.00800           0   0.00000     -0.301140E-02
    1639 2S   162  LEU  CG     22  -0.900000E-01   12.0110           0   0.00000     -0.301140E-02
    1640 2S   162  LEU  HG      3   0.900000E-01   1.00800           0   0.00000     -0.301140E-02
    1641 2S   162  LEU  CD1    24  -0.270000       12.0110           0   0.00000     -0.301140E-02
    1642 2S   162  LEU  HD11    3   0.900000E-01   1.00800           0   0.00000     -0.301140E-02
    1643 2S   162  LEU  HD12    3   0.900000E-01   1.00800           0   0.00000     -0.301140E-02
    1644 2S   162  LEU  HD13    3   0.900000E-01   1.00800           0   0.00000     -0.301140E-02
    1645 2S   162  LEU  CD2    24  -0.270000       12.0110           0   0.00000     -0.301140E-02
    1646 2S   162  LEU  HD21    3   0.900000E-01   1.00800           0   0.00000     -0.301140E-02
    1647 2S   162  LEU  HD22    3   0.900000E-01   1.00800           0   0.00000     -0.301140E-02
    1648 2S   162  LEU  HD23    3   0.900000E-01   1.00800           0   0.00000     -0.301140E-02
    1649 2S   162  LEU  C      20   0.510000       12.0110           0   0.00000     -0.301140E-02
    1650 2S   162  LEU  O      70  -0.510000       15.9990           0   0.00000     -0.301140E-02
    1651 2S   163  VAL  N      54  -0.470000       14.0070           0   0.00000     -0.301140E-02
    1652 2S   163  VAL  HN      1   0.310000       1.00800           0   0.00000     -0.301140E-02
    1653 2S   163  VAL  CA     22   0.700000E-01   12.0110           0   0.00000     -0.301140E-02
    1654 2S   163  VAL  HA      6   0.900000E-01   1.00800           0   0.00000     -0.301140E-02
    1655 2S   163  VAL  CB     22  -0.900000E-01   12.0110           0   0.00000     -0.301140E-02
    1656 2S   163  VAL  HB      3   0.900000E-01   1.00800           0   0.00000     -0.301140E-02
    1657 2S   163  VAL  CG1    24  -0.270000       12.0110           0   0.00000     -0.301140E-02
    1658 2S   163  VAL  HG11    3   0.900000E-01   1.00800           0   0.00000     -0.301140E-02
    1659 2S   163  VAL  HG12    3   0.900000E-01   1.00800           0   0.00000     -0.301140E-02
    1660 2S   163  VAL  HG13    3   0.900000E-01   1.00800           0   0.00000     -0.301140E-02
    1661 2S   163  VAL  CG2    24  -0.270000       12.0110           0   0.00000     -0.301140E-02
    1662 2S   163  VAL  HG21    3   0.900000E-01   1.00800           0   0.00000     -0.301140E-02
    1663 2S   163  VAL  HG22    3   0.900000E-01   1.00800           0   0.00000     -0.301140E-02
    1664 2S   163  VAL  HG23    3   0.900000E-01   1.00800           0   0.00000     -0.301140E-02
    1665 2S   163  VAL  C      20   0.510000       12.0110           0   0.00000     -0.301140E-02
    1666 2S   163  VAL  O      70  -0.510000       15.9990           0   0.00000     -0.301140E-02
    1667 2S   164  SER  N      54  -0.470000       14.0070           0   0.00000     -0.301140E-02
    1668 2S   164  SER  HN      1   0.310000       1.00800           0   0.00000     -0.301140E-02
    1669 2S   164  SER  CA     22   0.700000E-01   12.0110           0   0.00000     -0.301140E-02
    1670 2S   164  SER  HA      6   0.900000E-01   1.00800           0   0.00000     -0.301140E-02
    1671 2S   164  SER  CB     23   0.500000E-01   12.0110           0   0.00000     -0.301140E-02
    1672 2S   164  SER  HB1     3   0.900000E-01   1.00800           0   0.00000     -0.301140E-02
    1673 2S   164  SER  HB2     3   0.900000E-01   1.00800           0   0.00000     -0.301140E-02
    1674 2S   164  SER  OG     73  -0.660000       15.9990           0   0.00000     -0.301140E-02
    1675 2S   164  SER  HG1     1   0.430000       1.00800           0   0.00000     -0.301140E-02
    1676 2S   164  SER  C      20   0.510000       12.0110           0   0.00000     -0.301140E-02
    1677 2S   164  SER  O      70  -0.510000       15.9990           0   0.00000     -0.301140E-02
    1678 2S   165  ARG  N      54  -0.470000       14.0070           0   0.00000     -0.301140E-02
    1679 2S   165  ARG  HN      1   0.310000       1.00800           0   0.00000     -0.301140E-02
    1680 2S   165  ARG  CA     22   0.700000E-01   12.0110           0   0.00000     -0.301140E-02
    1681 2S   165  ARG  HA      6   0.900000E-01   1.00800           0   0.00000     -0.301140E-02
    1682 2S   165  ARG  CB     23  -0.180000       12.0110           0   0.00000     -0.301140E-02
    1683 2S   165  ARG  HB1     3   0.900000E-01   1.00800           0   0.00000     -0.301140E-02
    1684 2S   165  ARG  HB2     3   0.900000E-01   1.00800           0   0.00000     -0.301140E-02
    1685 2S   165  ARG  CG     23  -0.180000       12.0110           0   0.00000     -0.301140E-02
    1686 2S   165  ARG  HG1     3   0.900000E-01   1.00800           0   0.00000     -0.301140E-02
    1687 2S   165  ARG  HG2     3   0.900000E-01   1.00800           0   0.00000     -0.301140E-02
    1688 2S   165  ARG  CD     23   0.200000       12.0110           0   0.00000     -0.301140E-02
    1689 2S   165  ARG  HD1     3   0.900000E-01   1.00800           0   0.00000     -0.301140E-02
    1690 2S   165  ARG  HD2     3   0.900000E-01   1.00800           0   0.00000     -0.301140E-02
    1691 2S   165  ARG  NE     57  -0.700000       14.0070           0   0.00000     -0.301140E-02
    1692 2S   165  ARG  HE      2   0.440000       1.00800           0   0.00000     -0.301140E-02
    1693 2S   165  ARG  CZ     20   0.640000       12.0110           0   0.00000     -0.301140E-02
    1694 2S   165  ARG  NH1    57  -0.800000       14.0070           0   0.00000     -0.301140E-02
    1695 2S   165  ARG  HH11    2   0.460000       1.00800           0   0.00000     -0.301140E-02
    1696 2S   165  ARG  HH12    2   0.460000       1.00800           0   0.00000     -0.301140E-02
    1697 2S   165  ARG  NH2    57  -0.800000       14.0070           0   0.00000     -0.301140E-02
    1698 2S   165  ARG  HH21    2   0.460000       1.00800           0   0.00000     -0.301140E-02
    1699 2S   165  ARG  HH22    2   0.460000       1.00800           0   0.00000     -0.301140E-02
    1700 2S   165  ARG  C      20   0.510000       12.0110           0   0.00000     -0.301140E-02
    1701 2S   165  ARG  O      70  -0.510000       15.9990           0   0.00000     -0.301140E-02
    1702 2S   166  ILE  N      54  -0.470000       14.0070           0   0.00000     -0.301140E-02
    1703 2S   166  ILE  HN      1   0.310000       1.00800           0   0.00000     -0.301140E-02
    1704 2S   166  ILE  CA     22   0.700000E-01   12.0110           0   0.00000     -0.301140E-02
    1705 2S   166  ILE  HA      6   0.900000E-01   1.00800           0   0.00000     -0.301140E-02
    1706 2S   166  ILE  CB     22  -0.900000E-01   12.0110           0   0.00000     -0.301140E-02
    1707 2S   166  ILE  HB      3   0.900000E-01   1.00800           0   0.00000     -0.301140E-02
    1708 2S   166  ILE  CG2    24  -0.270000       12.0110           0   0.00000     -0.301140E-02
    1709 2S   166  ILE  HG21    3   0.900000E-01   1.00800           0   0.00000     -0.301140E-02
    1710 2S   166  ILE  HG22    3   0.900000E-01   1.00800           0   0.00000     -0.301140E-02
    1711 2S   166  ILE  HG23    3   0.900000E-01   1.00800           0   0.00000     -0.301140E-02
    1712 2S   166  ILE  CG1    23  -0.180000       12.0110           0   0.00000     -0.301140E-02
    1713 2S   166  ILE  HG11    3   0.900000E-01   1.00800           0   0.00000     -0.301140E-02
    1714 2S   166  ILE  HG12    3   0.900000E-01   1.00800           0   0.00000     -0.301140E-02
    1715 2S   166  ILE  CD     24  -0.270000       12.0110           0   0.00000     -0.301140E-02
    1716 2S   166  ILE  HD1     3   0.900000E-01   1.00800           0   0.00000     -0.301140E-02
    1717 2S   166  ILE  HD2     3   0.900000E-01   1.00800           0   0.00000     -0.301140E-02
    1718 2S   166  ILE  HD3     3   0.900000E-01   1.00800           0   0.00000     -0.301140E-02
    1719 2S   166  ILE  C      20   0.510000       12.0110           0   0.00000     -0.301140E-02
    1720 2S   166  ILE  O      70  -0.510000       15.9990           0   0.00000     -0.301140E-02
    1721 2S   167  ALA  N      54  -0.470000       14.0070           0   0.00000     -0.301140E-02
    1722 2S   167  ALA  HN      1   0.310000       1.00800           0   0.00000     -0.301140E-02
    1723 2S   167  ALA  CA     22   0.700000E-01   12.0110           0   0.00000     -0.301140E-02
    1724 2S   167  ALA  HA      6   0.900000E-01   1.00800           0   0.00000     -0.301140E-02
    1725 2S   167  ALA  CB     24  -0.270000       12.0110           0   0.00000     -0.301140E-02
    1726 2S   167  ALA  HB1     3   0.900000E-01   1.00800           0   0.00000     -0.301140E-02
    1727 2S   167  ALA  HB2     3   0.900000E-01   1.00800           0   0.00000     -0.301140E-02
    1728 2S   167  ALA  HB3     3   0.900000E-01   1.00800           0   0.00000     -0.301140E-02
    1729 2S   167  ALA  C      20   0.510000       12.0110           0   0.00000     -0.301140E-02
    1730 2S   167  ALA  O      70  -0.510000       15.9990           0   0.00000     -0.301140E-02
    1731 2S   168  ALA  N      54  -0.470000       14.0070           0   0.00000     -0.301140E-02
    1732 2S   168  ALA  HN      1   0.310000       1.00800           0   0.00000     -0.301140E-02
    1733 2S   168  ALA  CA     22   0.700000E-01   12.0110           0   0.00000     -0.301140E-02
    1734 2S   168  ALA  HA      6   0.900000E-01   1.00800           0   0.00000     -0.301140E-02
    1735 2S   168  ALA  CB     24  -0.270000       12.0110           0   0.00000     -0.301140E-02
    1736 2S   168  ALA  HB1     3   0.900000E-01   1.00800           0   0.00000     -0.301140E-02
    1737 2S   168  ALA  HB2     3   0.900000E-01   1.00800           0   0.00000     -0.301140E-02
    1738 2S   168  ALA  HB3     3   0.900000E-01   1.00800           0   0.00000     -0.301140E-02
    1739 2S   168  ALA  C      20   0.510000       12.0110           0   0.00000     -0.301140E-02
    1740 2S   168  ALA  O      70  -0.510000       15.9990           0   0.00000     -0.301140E-02
    1741 2S   169  TRP  N      54  -0.470000       14.0070           0   0.00000     -0.301140E-02
    1742 2S   169  TRP  HN      1   0.310000       1.00800           0   0.00000     -0.301140E-02
    1743 2S   169  TRP  CA     22   0.700000E-01   12.0110           0   0.00000     -0.301140E-02
    1744 2S   169  TRP  HA      6   0.900000E-01   1.00800           0   0.00000     -0.301140E-02
    1745 2S   169  TRP  CB     23  -0.180000       12.0110           0   0.00000     -0.301140E-02
    1746 2S   169  TRP  HB1     3   0.900000E-01   1.00800           0   0.00000     -0.301140E-02
    1747 2S   169  TRP  HB2     3   0.900000E-01   1.00800           0   0.00000     -0.301140E-02
    1748 2S   169  TRP  CG     28  -0.300000E-01   12.0110           0   0.00000     -0.301140E-02
    1749 2S   169  TRP  CD1    21   0.350000E-01   12.0110           0   0.00000     -0.301140E-02
    1750 2S   169  TRP  HD1     5   0.115000       1.00800           0   0.00000     -0.301140E-02
    1751 2S   169  TRP  NE1    58  -0.610000       14.0070           0   0.00000     -0.301140E-02
    1752 2S   169  TRP  HE1     1   0.380000       1.00800           0   0.00000     -0.301140E-02
    1753 2S   169  TRP  CE2    27   0.130000       12.0110           0   0.00000     -0.301140E-02
    1754 2S   169  TRP  CD2    27  -0.200000E-01   12.0110           0   0.00000     -0.301140E-02
    1755 2S   169  TRP  CE3    21  -0.115000       12.0110           0   0.00000     -0.301140E-02
    1756 2S   169  TRP  HE3     5   0.115000       1.00800           0   0.00000     -0.301140E-02
    1757 2S   169  TRP  CZ3    21  -0.115000       12.0110           0   0.00000     -0.301140E-02
    1758 2S   169  TRP  HZ3     5   0.115000       1.00800           0   0.00000     -0.301140E-02
    1759 2S   169  TRP  CZ2    21  -0.115000       12.0110           0   0.00000     -0.301140E-02
    1760 2S   169  TRP  HZ2     5   0.115000       1.00800           0   0.00000     -0.301140E-02
    1761 2S   169  TRP  CH2    21  -0.115000       12.0110           0   0.00000     -0.301140E-02
    1762 2S   169  TRP  HH2     5   0.115000       1.00800           0   0.00000     -0.301140E-02
    1763 2S   169  TRP  C      20   0.510000       12.0110           0   0.00000     -0.301140E-02
    1764 2S   169  TRP  O      70  -0.510000       15.9990           0   0.00000     -0.301140E-02
    1765 2S   170  MET  N      54  -0.470000       14.0070           0   0.00000     -0.301140E-02
    1766 2S   170  MET  HN      1   0.310000       1.00800           0   0.00000     -0.301140E-02
    1767 2S   170  MET  CA     22   0.700000E-01   12.0110           0   0.00000     -0.301140E-02
    1768 2S   170  MET  HA      6   0.900000E-01   1.00800           0   0.00000     -0.301140E-02
    1769 2S   170  MET  CB     23  -0.180000       12.0110           0   0.00000     -0.301140E-02
    1770 2S   170  MET  HB1     3   0.900000E-01   1.00800           0   0.00000     -0.301140E-02
    1771 2S   170  MET  HB2     3   0.900000E-01   1.00800           0   0.00000     -0.301140E-02
    1772 2S   170  MET  CG     23  -0.140000       12.0110           0   0.00000     -0.301140E-02
    1773 2S   170  MET  HG1     3   0.900000E-01   1.00800           0   0.00000     -0.301140E-02
    1774 2S   170  MET  HG2     3   0.900000E-01   1.00800           0   0.00000     -0.301140E-02
    1775 2S   170  MET  SD     81  -0.900000E-01   32.0600           0   0.00000     -0.301140E-02
    1776 2S   170  MET  CE     24  -0.220000       12.0110           0   0.00000     -0.301140E-02
    1777 2S   170  MET  HE1     3   0.900000E-01   1.00800           0   0.00000     -0.301140E-02
    1778 2S   170  MET  HE2     3   0.900000E-01   1.00800           0   0.00000     -0.301140E-02
    1779 2S   170  MET  HE3     3   0.900000E-01   1.00800           0   0.00000     -0.301140E-02
    1780 2S   170  MET  C      20   0.510000       12.0110           0   0.00000     -0.301140E-02
    1781 2S   170  MET  O      70  -0.510000       15.9990           0   0.00000     -0.301140E-02
    1782 2S   171  ALA  N      54  -0.470000       14.0070           0   0.00000     -0.301140E-02
    1783 2S   171  ALA  HN      1   0.310000       1.00800           0   0.00000     -0.301140E-02
    1784 2S   171  ALA  CA     22   0.700000E-01   12.0110           0   0.00000     -0.301140E-02
    1785 2S   171  ALA  HA      6   0.900000E-01   1.00800           0   0.00000     -0.301140E-02
    1786 2S   171  ALA  CB     24  -0.270000       12.0110           0   0.00000     -0.301140E-02
    1787 2S   171  ALA  HB1     3   0.900000E-01   1.00800           0   0.00000     -0.301140E-02
    1788 2S   171  ALA  HB2     3   0.900000E-01   1.00800           0   0.00000     -0.301140E-02
    1789 2S   171  ALA  HB3     3   0.900000E-01   1.00800           0   0.00000     -0.301140E-02
    1790 2S   171  ALA  C      20   0.510000       12.0110           0   0.00000     -0.301140E-02
    1791 2S   171  ALA  O      70  -0.510000       15.9990           0   0.00000     -0.301140E-02
    1792 2S   172  THR  N      54  -0.470000       14.0070           0   0.00000     -0.301140E-02
    1793 2S   172  THR  HN      1   0.310000       1.00800           0   0.00000     -0.301140E-02
    1794 2S   172  THR  CA     22   0.700000E-01   12.0110           0   0.00000     -0.301140E-02
    1795 2S   172  THR  HA      6   0.900000E-01   1.00800           0   0.00000     -0.301140E-02
    1796 2S   172  THR  CB     22   0.140000       12.0110           0   0.00000     -0.301140E-02
    1797 2S   172  THR  HB      3   0.900000E-01   1.00800           0   0.00000     -0.301140E-02
    1798 2S   172  THR  OG1    73  -0.660000       15.9990           0   0.00000     -0.301140E-02
    1799 2S   172  THR  HG1     1   0.430000       1.00800           0   0.00000     -0.301140E-02
    1800 2S   172  THR  CG2    24  -0.270000       12.0110           0   0.00000     -0.301140E-02
    1801 2S   172  THR  HG21    3   0.900000E-01   1.00800           0   0.00000     -0.301140E-02
    1802 2S   172  THR  HG22    3   0.900000E-01   1.00800           0   0.00000     -0.301140E-02
    1803 2S   172  THR  HG23    3   0.900000E-01   1.00800           0   0.00000     -0.301140E-02
    1804 2S   172  THR  C      20   0.510000       12.0110           0   0.00000     -0.301140E-02
    1805 2S   172  THR  O      70  -0.510000       15.9990           0   0.00000     -0.301140E-02
    1806 2S   173  TYR  N      54  -0.470000       14.0070           0   0.00000     -0.301140E-02
    1807 2S   173  TYR  HN      1   0.310000       1.00800           0   0.00000     -0.301140E-02
    1808 2S   173  TYR  CA     22   0.700000E-01   12.0110           0   0.00000     -0.301140E-02
    1809 2S   173  TYR  HA      6   0.900000E-01   1.00800           0   0.00000     -0.301140E-02
    1810 2S   173  TYR  CB     23  -0.180000       12.0110           0   0.00000     -0.301140E-02
    1811 2S   173  TYR  HB1     3   0.900000E-01   1.00800           0   0.00000     -0.301140E-02
    1812 2S   173  TYR  HB2     3   0.900000E-01   1.00800           0   0.00000     -0.301140E-02
    1813 2S   173  TYR  CG     21    0.00000       12.0110           0   0.00000     -0.301140E-02
    1814 2S   173  TYR  CD1    21  -0.115000       12.0110           0   0.00000     -0.301140E-02
    1815 2S   173  TYR  HD1     5   0.115000       1.00800           0   0.00000     -0.301140E-02
    1816 2S   173  TYR  CE1    21  -0.115000       12.0110           0   0.00000     -0.301140E-02
    1817 2S   173  TYR  HE1     5   0.115000       1.00800           0   0.00000     -0.301140E-02
    1818 2S   173  TYR  CZ     21   0.110000       12.0110           0   0.00000     -0.301140E-02
    1819 2S   173  TYR  OH     73  -0.540000       15.9990           0   0.00000     -0.301140E-02
    1820 2S   173  TYR  HH      1   0.430000       1.00800           0   0.00000     -0.301140E-02
    1821 2S   173  TYR  CD2    21  -0.115000       12.0110           0   0.00000     -0.301140E-02
    1822 2S   173  TYR  HD2     5   0.115000       1.00800           0   0.00000     -0.301140E-02
    1823 2S   173  TYR  CE2    21  -0.115000       12.0110           0   0.00000     -0.301140E-02
    1824 2S   173  TYR  HE2     5   0.115000       1.00800           0   0.00000     -0.301140E-02
    1825 2S   173  TYR  C      20   0.510000       12.0110           0   0.00000     -0.301140E-02
    1826 2S   173  TYR  O      70  -0.510000       15.9990           0   0.00000     -0.301140E-02
    1827 2S   174  LEU  N      54  -0.470000       14.0070           0   0.00000     -0.301140E-02
    1828 2S   174  LEU  HN      1   0.310000       1.00800           0   0.00000     -0.301140E-02
    1829 2S   174  LEU  CA     22   0.700000E-01   12.0110           0   0.00000     -0.301140E-02
    1830 2S   174  LEU  HA      6   0.900000E-01   1.00800           0   0.00000     -0.301140E-02
    1831 2S   174  LEU  CB     23  -0.180000       12.0110           0   0.00000     -0.301140E-02
    1832 2S   174  LEU  HB1     3   0.900000E-01   1.00800           0   0.00000     -0.301140E-02
    1833 2S   174  LEU  HB2     3   0.900000E-01   1.00800           0   0.00000     -0.301140E-02
    1834 2S   174  LEU  CG     22  -0.900000E-01   12.0110           0   0.00000     -0.301140E-02
    1835 2S   174  LEU  HG      3   0.900000E-01   1.00800           0   0.00000     -0.301140E-02
    1836 2S   174  LEU  CD1    24  -0.270000       12.0110           0   0.00000     -0.301140E-02
    1837 2S   174  LEU  HD11    3   0.900000E-01   1.00800           0   0.00000     -0.301140E-02
    1838 2S   174  LEU  HD12    3   0.900000E-01   1.00800           0   0.00000     -0.301140E-02
    1839 2S   174  LEU  HD13    3   0.900000E-01   1.00800           0   0.00000     -0.301140E-02
    1840 2S   174  LEU  CD2    24  -0.270000       12.0110           0   0.00000     -0.301140E-02
    1841 2S   174  LEU  HD21    3   0.900000E-01   1.00800           0   0.00000     -0.301140E-02
    1842 2S   174  LEU  HD22    3   0.900000E-01   1.00800           0   0.00000     -0.301140E-02
    1843 2S   174  LEU  HD23    3   0.900000E-01   1.00800           0   0.00000     -0.301140E-02
    1844 2S   174  LEU  C      20   0.510000       12.0110           0   0.00000     -0.301140E-02
    1845 2S   174  LEU  O      70  -0.510000       15.9990           0   0.00000     -0.301140E-02
    1846 2S   175  ASN  N      54  -0.470000       14.0070           0   0.00000     -0.301140E-02
    1847 2S   175  ASN  HN      1   0.310000       1.00800           0   0.00000     -0.301140E-02
    1848 2S   175  ASN  CA     22   0.700000E-01   12.0110           0   0.00000     -0.301140E-02
    1849 2S   175  ASN  HA      6   0.900000E-01   1.00800           0   0.00000     -0.301140E-02
    1850 2S   175  ASN  CB     23  -0.180000       12.0110           0   0.00000     -0.301140E-02
    1851 2S   175  ASN  HB1     3   0.900000E-01   1.00800           0   0.00000     -0.301140E-02
    1852 2S   175  ASN  HB2     3   0.900000E-01   1.00800           0   0.00000     -0.301140E-02
    1853 2S   175  ASN  CG     32   0.550000       12.0110           0   0.00000     -0.301140E-02
    1854 2S   175  ASN  OD1    70  -0.550000       15.9990           0   0.00000     -0.301140E-02
    1855 2S   175  ASN  ND2    55  -0.620000       14.0070           0   0.00000     -0.301140E-02
    1856 2S   175  ASN  HD21    1   0.320000       1.00800           0   0.00000     -0.301140E-02
    1857 2S   175  ASN  HD22    1   0.300000       1.00800           0   0.00000     -0.301140E-02
    1858 2S   175  ASN  C      20   0.510000       12.0110           0   0.00000     -0.301140E-02
    1859 2S   175  ASN  O      70  -0.510000       15.9990           0   0.00000     -0.301140E-02
    1860 2S   176  ASP  N      54  -0.470000       14.0070           0   0.00000     -0.301140E-02
    1861 2S   176  ASP  HN      1   0.310000       1.00800           0   0.00000     -0.301140E-02
    1862 2S   176  ASP  CA     22   0.700000E-01   12.0110           0   0.00000     -0.301140E-02
    1863 2S   176  ASP  HA      6   0.900000E-01   1.00800           0   0.00000     -0.301140E-02
    1864 2S   176  ASP  CB     23  -0.280000       12.0110           0   0.00000     -0.301140E-02
    1865 2S   176  ASP  HB1     3   0.900000E-01   1.00800           0   0.00000     -0.301140E-02
    1866 2S   176  ASP  HB2     3   0.900000E-01   1.00800           0   0.00000     -0.301140E-02
    1867 2S   176  ASP  CG     32   0.620000       12.0110           0   0.00000     -0.301140E-02
    1868 2S   176  ASP  OD1    72  -0.760000       15.9990           0   0.00000     -0.301140E-02
    1869 2S   176  ASP  OD2    72  -0.760000       15.9990           0   0.00000     -0.301140E-02
    1870 2S   176  ASP  C      20   0.510000       12.0110           0   0.00000     -0.301140E-02
    1871 2S   176  ASP  O      70  -0.510000       15.9990           0   0.00000     -0.301140E-02
    1872 2S   177  HSE  N      54  -0.470000       14.0070           0   0.00000     -0.301140E-02
    1873 2S   177  HSE  HN      1   0.310000       1.00800           0   0.00000     -0.301140E-02
    1874 2S   177  HSE  CA     22   0.700000E-01   12.0110           0   0.00000     -0.301140E-02
    1875 2S   177  HSE  HA      6   0.900000E-01   1.00800           0   0.00000     -0.301140E-02
    1876 2S   177  HSE  CB     23  -0.800000E-01   12.0110           0   0.00000     -0.301140E-02
    1877 2S   177  HSE  HB1     3   0.900000E-01   1.00800           0   0.00000     -0.301140E-02
    1878 2S   177  HSE  HB2     3   0.900000E-01   1.00800           0   0.00000     -0.301140E-02
    1879 2S   177  HSE  ND1    52  -0.700000       14.0070           0   0.00000     -0.301140E-02
    1880 2S   177  HSE  CG     25   0.220000       12.0110           0   0.00000     -0.301140E-02
    1881 2S   177  HSE  CE1    26   0.250000       12.0110           0   0.00000     -0.301140E-02
    1882 2S   177  HSE  HE1     7   0.130000       1.00800           0   0.00000     -0.301140E-02
    1883 2S   177  HSE  NE2    51  -0.360000       14.0070           0   0.00000     -0.301140E-02
    1884 2S   177  HSE  HE2     1   0.320000       1.00800           0   0.00000     -0.301140E-02
    1885 2S   177  HSE  CD2    25  -0.500000E-01   12.0110           0   0.00000     -0.301140E-02
    1886 2S   177  HSE  HD2     9   0.900000E-01   1.00800           0   0.00000     -0.301140E-02
    1887 2S   177  HSE  C      20   0.510000       12.0110           0   0.00000     -0.301140E-02
    1888 2S   177  HSE  O      70  -0.510000       15.9990           0   0.00000     -0.301140E-02
    1889 2S   178  LEU  N      54  -0.470000       14.0070           0   0.00000     -0.301140E-02
    1890 2S   178  LEU  HN      1   0.310000       1.00800           0   0.00000     -0.301140E-02
    1891 2S   178  LEU  CA     22   0.700000E-01   12.0110           0   0.00000     -0.301140E-02
    1892 2S   178  LEU  HA      6   0.900000E-01   1.00800           0   0.00000     -0.301140E-02
    1893 2S   178  LEU  CB     23  -0.180000       12.0110           0   0.00000     -0.301140E-02
    1894 2S   178  LEU  HB1     3   0.900000E-01   1.00800           0   0.00000     -0.301140E-02
    1895 2S   178  LEU  HB2     3   0.900000E-01   1.00800           0   0.00000     -0.301140E-02
    1896 2S   178  LEU  CG     22  -0.900000E-01   12.0110           0   0.00000     -0.301140E-02
    1897 2S   178  LEU  HG      3   0.900000E-01   1.00800           0   0.00000     -0.301140E-02
    1898 2S   178  LEU  CD1    24  -0.270000       12.0110           0   0.00000     -0.301140E-02
    1899 2S   178  LEU  HD11    3   0.900000E-01   1.00800           0   0.00000     -0.301140E-02
    1900 2S   178  LEU  HD12    3   0.900000E-01   1.00800           0   0.00000     -0.301140E-02
    1901 2S   178  LEU  HD13    3   0.900000E-01   1.00800           0   0.00000     -0.301140E-02
    1902 2S   178  LEU  CD2    24  -0.270000       12.0110           0   0.00000     -0.301140E-02
    1903 2S   178  LEU  HD21    3   0.900000E-01   1.00800           0   0.00000     -0.301140E-02
    1904 2S   178  LEU  HD22    3   0.900000E-01   1.00800           0   0.00000     -0.301140E-02
    1905 2S   178  LEU  HD23    3   0.900000E-01   1.00800           0   0.00000     -0.301140E-02
    1906 2S   178  LEU  C      20   0.510000       12.0110           0   0.00000     -0.301140E-02
    1907 2S   178  LEU  O      70  -0.510000       15.9990           0   0.00000     -0.301140E-02
    1908 2S   179  GLU  N      54  -0.470000       14.0070           0   0.00000     -0.301140E-02
    1909 2S   179  GLU  HN      1   0.310000       1.00800           0   0.00000     -0.301140E-02
    1910 2S   179  GLU  CA     22   0.700000E-01   12.0110           0   0.00000     -0.301140E-02
    1911 2S   179  GLU  HA      6   0.900000E-01   1.00800           0   0.00000     -0.301140E-02
    1912 2S   179  GLU  CB     23  -0.180000       12.0110           0   0.00000     -0.301140E-02
    1913 2S   179  GLU  HB1     3   0.900000E-01   1.00800           0   0.00000     -0.301140E-02
    1914 2S   179  GLU  HB2     3   0.900000E-01   1.00800           0   0.00000     -0.301140E-02
    1915 2S   179  GLU  CG     23  -0.280000       12.0110           0   0.00000     -0.301140E-02
    1916 2S   179  GLU  HG1     3   0.900000E-01   1.00800           0   0.00000     -0.301140E-02
    1917 2S   179  GLU  HG2     3   0.900000E-01   1.00800           0   0.00000     -0.301140E-02
    1918 2S   179  GLU  CD     32   0.620000       12.0110           0   0.00000     -0.301140E-02
    1919 2S   179  GLU  OE1    72  -0.760000       15.9990           0   0.00000     -0.301140E-02
    1920 2S   179  GLU  OE2    72  -0.760000       15.9990           0   0.00000     -0.301140E-02
    1921 2S   179  GLU  C      20   0.510000       12.0110           0   0.00000     -0.301140E-02
    1922 2S   179  GLU  O      70  -0.510000       15.9990           0   0.00000     -0.301140E-02
    1923 2S   180  PRO  N      50  -0.290000       14.0070           0   0.00000     -0.301140E-02
    1924 2S   180  PRO  CD     31    0.00000       12.0110           0   0.00000     -0.301140E-02
    1925 2S   180  PRO  HD1     3   0.900000E-01   1.00800           0   0.00000     -0.301140E-02
    1926 2S   180  PRO  HD2     3   0.900000E-01   1.00800           0   0.00000     -0.301140E-02
    1927 2S   180  PRO  CA     29   0.200000E-01   12.0110           0   0.00000     -0.301140E-02
    1928 2S   180  PRO  HA      6   0.900000E-01   1.00800           0   0.00000     -0.301140E-02
    1929 2S   180  PRO  CB     30  -0.180000       12.0110           0   0.00000     -0.301140E-02
    1930 2S   180  PRO  HB1     3   0.900000E-01   1.00800           0   0.00000     -0.301140E-02
    1931 2S   180  PRO  HB2     3   0.900000E-01   1.00800           0   0.00000     -0.301140E-02
    1932 2S   180  PRO  CG     30  -0.180000       12.0110           0   0.00000     -0.301140E-02
    1933 2S   180  PRO  HG1     3   0.900000E-01   1.00800           0   0.00000     -0.301140E-02
    1934 2S   180  PRO  HG2     3   0.900000E-01   1.00800           0   0.00000     -0.301140E-02
    1935 2S   180  PRO  C      20   0.510000       12.0110           0   0.00000     -0.301140E-02
    1936 2S   180  PRO  O      70  -0.510000       15.9990           0   0.00000     -0.301140E-02
    1937 2S   181  TRP  N      54  -0.470000       14.0070           0   0.00000     -0.301140E-02
    1938 2S   181  TRP  HN      1   0.310000       1.00800           0   0.00000     -0.301140E-02
    1939 2S   181  TRP  CA     22   0.700000E-01   12.0110           0   0.00000     -0.301140E-02
    1940 2S   181  TRP  HA      6   0.900000E-01   1.00800           0   0.00000     -0.301140E-02
    1941 2S   181  TRP  CB     23  -0.180000       12.0110           0   0.00000     -0.301140E-02
    1942 2S   181  TRP  HB1     3   0.900000E-01   1.00800           0   0.00000     -0.301140E-02
    1943 2S   181  TRP  HB2     3   0.900000E-01   1.00800           0   0.00000     -0.301140E-02
    1944 2S   181  TRP  CG     28  -0.300000E-01   12.0110           0   0.00000     -0.301140E-02
    1945 2S   181  TRP  CD1    21   0.350000E-01   12.0110           0   0.00000     -0.301140E-02
    1946 2S   181  TRP  HD1     5   0.115000       1.00800           0   0.00000     -0.301140E-02
    1947 2S   181  TRP  NE1    58  -0.610000       14.0070           0   0.00000     -0.301140E-02
    1948 2S   181  TRP  HE1     1   0.380000       1.00800           0   0.00000     -0.301140E-02
    1949 2S   181  TRP  CE2    27   0.130000       12.0110           0   0.00000     -0.301140E-02
    1950 2S   181  TRP  CD2    27  -0.200000E-01   12.0110           0   0.00000     -0.301140E-02
    1951 2S   181  TRP  CE3    21  -0.115000       12.0110           0   0.00000     -0.301140E-02
    1952 2S   181  TRP  HE3     5   0.115000       1.00800           0   0.00000     -0.301140E-02
    1953 2S   181  TRP  CZ3    21  -0.115000       12.0110           0   0.00000     -0.301140E-02
    1954 2S   181  TRP  HZ3     5   0.115000       1.00800           0   0.00000     -0.301140E-02
    1955 2S   181  TRP  CZ2    21  -0.115000       12.0110           0   0.00000     -0.301140E-02
    1956 2S   181  TRP  HZ2     5   0.115000       1.00800           0   0.00000     -0.301140E-02
    1957 2S   181  TRP  CH2    21  -0.115000       12.0110           0   0.00000     -0.301140E-02
    1958 2S   181  TRP  HH2     5   0.115000       1.00800           0   0.00000     -0.301140E-02
    1959 2S   181  TRP  C      20   0.510000       12.0110           0   0.00000     -0.301140E-02
    1960 2S   181  TRP  O      70  -0.510000       15.9990           0   0.00000     -0.301140E-02
    1961 2S   182  ILE  N      54  -0.470000       14.0070           0   0.00000     -0.301140E-02
    1962 2S   182  ILE  HN      1   0.310000       1.00800           0   0.00000     -0.301140E-02
    1963 2S   182  ILE  CA     22   0.700000E-01   12.0110           0   0.00000     -0.301140E-02
    1964 2S   182  ILE  HA      6   0.900000E-01   1.00800           0   0.00000     -0.301140E-02
    1965 2S   182  ILE  CB     22  -0.900000E-01   12.0110           0   0.00000     -0.301140E-02
    1966 2S   182  ILE  HB      3   0.900000E-01   1.00800           0   0.00000     -0.301140E-02
    1967 2S   182  ILE  CG2    24  -0.270000       12.0110           0   0.00000     -0.301140E-02
    1968 2S   182  ILE  HG21    3   0.900000E-01   1.00800           0   0.00000     -0.301140E-02
    1969 2S   182  ILE  HG22    3   0.900000E-01   1.00800           0   0.00000     -0.301140E-02
    1970 2S   182  ILE  HG23    3   0.900000E-01   1.00800           0   0.00000     -0.301140E-02
    1971 2S   182  ILE  CG1    23  -0.180000       12.0110           0   0.00000     -0.301140E-02
    1972 2S   182  ILE  HG11    3   0.900000E-01   1.00800           0   0.00000     -0.301140E-02
    1973 2S   182  ILE  HG12    3   0.900000E-01   1.00800           0   0.00000     -0.301140E-02
    1974 2S   182  ILE  CD     24  -0.270000       12.0110           0   0.00000     -0.301140E-02
    1975 2S   182  ILE  HD1     3   0.900000E-01   1.00800           0   0.00000     -0.301140E-02
    1976 2S   182  ILE  HD2     3   0.900000E-01   1.00800           0   0.00000     -0.301140E-02
    1977 2S   182  ILE  HD3     3   0.900000E-01   1.00800           0   0.00000     -0.301140E-02
    1978 2S   182  ILE  C      20   0.510000       12.0110           0   0.00000     -0.301140E-02
    1979 2S   182  ILE  O      70  -0.510000       15.9990           0   0.00000     -0.301140E-02
    1980 2S   183  GLN  N      54  -0.470000       14.0070           0   0.00000     -0.301140E-02
    1981 2S   183  GLN  HN      1   0.310000       1.00800           0   0.00000     -0.301140E-02
    1982 2S   183  GLN  CA     22   0.700000E-01   12.0110           0   0.00000     -0.301140E-02
    1983 2S   183  GLN  HA      6   0.900000E-01   1.00800           0   0.00000     -0.301140E-02
    1984 2S   183  GLN  CB     23  -0.180000       12.0110           0   0.00000     -0.301140E-02
    1985 2S   183  GLN  HB1     3   0.900000E-01   1.00800           0   0.00000     -0.301140E-02
    1986 2S   183  GLN  HB2     3   0.900000E-01   1.00800           0   0.00000     -0.301140E-02
    1987 2S   183  GLN  CG     23  -0.180000       12.0110           0   0.00000     -0.301140E-02
    1988 2S   183  GLN  HG1     3   0.900000E-01   1.00800           0   0.00000     -0.301140E-02
    1989 2S   183  GLN  HG2     3   0.900000E-01   1.00800           0   0.00000     -0.301140E-02
    1990 2S   183  GLN  CD     32   0.550000       12.0110           0   0.00000     -0.301140E-02
    1991 2S   183  GLN  OE1    70  -0.550000       15.9990           0   0.00000     -0.301140E-02
    1992 2S   183  GLN  NE2    55  -0.620000       14.0070           0   0.00000     -0.301140E-02
    1993 2S   183  GLN  HE21    1   0.320000       1.00800           0   0.00000     -0.301140E-02
    1994 2S   183  GLN  HE22    1   0.300000       1.00800           0   0.00000     -0.301140E-02
    1995 2S   183  GLN  C      20   0.510000       12.0110           0   0.00000     -0.301140E-02
    1996 2S   183  GLN  O      70  -0.510000       15.9990           0   0.00000     -0.301140E-02
    1997 2S   184  GLU  N      54  -0.470000       14.0070           0   0.00000     -0.301140E-02
    1998 2S   184  GLU  HN      1   0.310000       1.00800           0   0.00000     -0.301140E-02
    1999 2S   184  GLU  CA     22   0.700000E-01   12.0110           0   0.00000     -0.301140E-02
    2000 2S   184  GLU  HA      6   0.900000E-01   1.00800           0   0.00000     -0.301140E-02
    2001 2S   184  GLU  CB     23  -0.180000       12.0110           0   0.00000     -0.301140E-02
    2002 2S   184  GLU  HB1     3   0.900000E-01   1.00800           0   0.00000     -0.301140E-02
    2003 2S   184  GLU  HB2     3   0.900000E-01   1.00800           0   0.00000     -0.301140E-02
    2004 2S   184  GLU  CG     23  -0.280000       12.0110           0   0.00000     -0.301140E-02
    2005 2S   184  GLU  HG1     3   0.900000E-01   1.00800           0   0.00000     -0.301140E-02
    2006 2S   184  GLU  HG2     3   0.900000E-01   1.00800           0   0.00000     -0.301140E-02
    2007 2S   184  GLU  CD     32   0.620000       12.0110           0   0.00000     -0.301140E-02
    2008 2S   184  GLU  OE1    72  -0.760000       15.9990           0   0.00000     -0.301140E-02
    2009 2S   184  GLU  OE2    72  -0.760000       15.9990           0   0.00000     -0.301140E-02
    2010 2S   184  GLU  C      20   0.510000       12.0110           0   0.00000     -0.301140E-02
    2011 2S   184  GLU  O      70  -0.510000       15.9990           0   0.00000     -0.301140E-02
    2012 2S   185  ASN  N      54  -0.470000       14.0070           0   0.00000     -0.301140E-02
    2013 2S   185  ASN  HN      1   0.310000       1.00800           0   0.00000     -0.301140E-02
    2014 2S   185  ASN  CA     22   0.700000E-01   12.0110           0   0.00000     -0.301140E-02
    2015 2S   185  ASN  HA      6   0.900000E-01   1.00800           0   0.00000     -0.301140E-02
    2016 2S   185  ASN  CB     23  -0.180000       12.0110           0   0.00000     -0.301140E-02
    2017 2S   185  ASN  HB1     3   0.900000E-01   1.00800           0   0.00000     -0.301140E-02
    2018 2S   185  ASN  HB2     3   0.900000E-01   1.00800           0   0.00000     -0.301140E-02
    2019 2S   185  ASN  CG     32   0.550000       12.0110           0   0.00000     -0.301140E-02
    2020 2S   185  ASN  OD1    70  -0.550000       15.9990           0   0.00000     -0.301140E-02
    2021 2S   185  ASN  ND2    55  -0.620000       14.0070           0   0.00000     -0.301140E-02
    2022 2S   185  ASN  HD21    1   0.320000       1.00800           0   0.00000     -0.301140E-02
    2023 2S   185  ASN  HD22    1   0.300000       1.00800           0   0.00000     -0.301140E-02
    2024 2S   185  ASN  C      20   0.510000       12.0110           0   0.00000     -0.301140E-02
    2025 2S   185  ASN  O      70  -0.510000       15.9990           0   0.00000     -0.301140E-02
    2026 2S   186  GLY  N      54  -0.470000       14.0070           0   0.00000     -0.301140E-02
    2027 2S   186  GLY  HN      1   0.310000       1.00800           0   0.00000     -0.301140E-02
    2028 2S   186  GLY  CA     23  -0.200000E-01   12.0110           0   0.00000     -0.301140E-02
    2029 2S   186  GLY  HA1     6   0.900000E-01   1.00800           0   0.00000     -0.301140E-02
    2030 2S   186  GLY  HA2     6   0.900000E-01   1.00800           0   0.00000     -0.301140E-02
    2031 2S   186  GLY  C      20   0.510000       12.0110           0   0.00000     -0.301140E-02
    2032 2S   186  GLY  O      70  -0.510000       15.9990           0   0.00000     -0.301140E-02
    2033 2S   187  GLY  N      54  -0.470000       14.0070           0   0.00000     -0.301140E-02
    2034 2S   187  GLY  HN      1   0.310000       1.00800           0   0.00000     -0.301140E-02
    2035 2S   187  GLY  CA     23  -0.200000E-01   12.0110           0   0.00000     -0.301140E-02
    2036 2S   187  GLY  HA1     6   0.900000E-01   1.00800           0   0.00000     -0.301140E-02
    2037 2S   187  GLY  HA2     6   0.900000E-01   1.00800           0   0.00000     -0.301140E-02
    2038 2S   187  GLY  C      20   0.510000       12.0110           0   0.00000     -0.301140E-02
    2039 2S   187  GLY  O      70  -0.510000       15.9990           0   0.00000     -0.301140E-02
    2040 2S   188  TRP  N      54  -0.470000       14.0070           0   0.00000     -0.301140E-02
    2041 2S   188  TRP  HN      1   0.310000       1.00800           0   0.00000     -0.301140E-02
    2042 2S   188  TRP  CA     22   0.700000E-01   12.0110           0   0.00000     -0.301140E-02
    2043 2S   188  TRP  HA      6   0.900000E-01   1.00800           0   0.00000     -0.301140E-02
    2044 2S   188  TRP  CB     23  -0.180000       12.0110           0   0.00000     -0.301140E-02
    2045 2S   188  TRP  HB1     3   0.900000E-01   1.00800           0   0.00000     -0.301140E-02
    2046 2S   188  TRP  HB2     3   0.900000E-01   1.00800           0   0.00000     -0.301140E-02
    2047 2S   188  TRP  CG     28  -0.300000E-01   12.0110           0   0.00000     -0.301140E-02
    2048 2S   188  TRP  CD1    21   0.350000E-01   12.0110           0   0.00000     -0.301140E-02
    2049 2S   188  TRP  HD1     5   0.115000       1.00800           0   0.00000     -0.301140E-02
    2050 2S   188  TRP  NE1    58  -0.610000       14.0070           0   0.00000     -0.301140E-02
    2051 2S   188  TRP  HE1     1   0.380000       1.00800           0   0.00000     -0.301140E-02
    2052 2S   188  TRP  CE2    27   0.130000       12.0110           0   0.00000     -0.301140E-02
    2053 2S   188  TRP  CD2    27  -0.200000E-01   12.0110           0   0.00000     -0.301140E-02
    2054 2S   188  TRP  CE3    21  -0.115000       12.0110           0   0.00000     -0.301140E-02
    2055 2S   188  TRP  HE3     5   0.115000       1.00800           0   0.00000     -0.301140E-02
    2056 2S   188  TRP  CZ3    21  -0.115000       12.0110           0   0.00000     -0.301140E-02
    2057 2S   188  TRP  HZ3     5   0.115000       1.00800           0   0.00000     -0.301140E-02
    2058 2S   188  TRP  CZ2    21  -0.115000       12.0110           0   0.00000     -0.301140E-02
    2059 2S   188  TRP  HZ2     5   0.115000       1.00800           0   0.00000     -0.301140E-02
    2060 2S   188  TRP  CH2    21  -0.115000       12.0110           0   0.00000     -0.301140E-02
    2061 2S   188  TRP  HH2     5   0.115000       1.00800           0   0.00000     -0.301140E-02
    2062 2S   188  TRP  C      20   0.510000       12.0110           0   0.00000     -0.301140E-02
    2063 2S   188  TRP  O      70  -0.510000       15.9990           0   0.00000     -0.301140E-02
    2064 2S   189  ALA  N      54  -0.470000       14.0070           0   0.00000     -0.301140E-02
    2065 2S   189  ALA  HN      1   0.310000       1.00800           0   0.00000     -0.301140E-02
    2066 2S   189  ALA  CA     22   0.700000E-01   12.0110           0   0.00000     -0.301140E-02
    2067 2S   189  ALA  HA      6   0.900000E-01   1.00800           0   0.00000     -0.301140E-02
    2068 2S   189  ALA  CB     24  -0.270000       12.0110           0   0.00000     -0.301140E-02
    2069 2S   189  ALA  HB1     3   0.900000E-01   1.00800           0   0.00000     -0.301140E-02
    2070 2S   189  ALA  HB2     3   0.900000E-01   1.00800           0   0.00000     -0.301140E-02
    2071 2S   189  ALA  HB3     3   0.900000E-01   1.00800           0   0.00000     -0.301140E-02
    2072 2S   189  ALA  C      20   0.510000       12.0110           0   0.00000     -0.301140E-02
    2073 2S   189  ALA  O      70  -0.510000       15.9990           0   0.00000     -0.301140E-02
    2074 2S   190  THR  N      54  -0.470000       14.0070           0   0.00000     -0.301140E-02
    2075 2S   190  THR  HN      1   0.310000       1.00800           0   0.00000     -0.301140E-02
    2076 2S   190  THR  CA     22   0.700000E-01   12.0110           0   0.00000     -0.301140E-02
    2077 2S   190  THR  HA      6   0.900000E-01   1.00800           0   0.00000     -0.301140E-02
    2078 2S   190  THR  CB     22   0.140000       12.0110           0   0.00000     -0.301140E-02
    2079 2S   190  THR  HB      3   0.900000E-01   1.00800           0   0.00000     -0.301140E-02
    2080 2S   190  THR  OG1    73  -0.660000       15.9990           0   0.00000     -0.301140E-02
    2081 2S   190  THR  HG1     1   0.430000       1.00800           0   0.00000     -0.301140E-02
    2082 2S   190  THR  CG2    24  -0.270000       12.0110           0   0.00000     -0.301140E-02
    2083 2S   190  THR  HG21    3   0.900000E-01   1.00800           0   0.00000     -0.301140E-02
    2084 2S   190  THR  HG22    3   0.900000E-01   1.00800           0   0.00000     -0.301140E-02
    2085 2S   190  THR  HG23    3   0.900000E-01   1.00800           0   0.00000     -0.301140E-02
    2086 2S   190  THR  C      20   0.510000       12.0110           0   0.00000     -0.301140E-02
    2087 2S   190  THR  O      70  -0.510000       15.9990           0   0.00000     -0.301140E-02
    2088 2S   191  PHE  N      54  -0.470000       14.0070           0   0.00000     -0.301140E-02
    2089 2S   191  PHE  HN      1   0.310000       1.00800           0   0.00000     -0.301140E-02
    2090 2S   191  PHE  CA     22   0.700000E-01   12.0110           0   0.00000     -0.301140E-02
    2091 2S   191  PHE  HA      6   0.900000E-01   1.00800           0   0.00000     -0.301140E-02
    2092 2S   191  PHE  CB     23  -0.180000       12.0110           0   0.00000     -0.301140E-02
    2093 2S   191  PHE  HB1     3   0.900000E-01   1.00800           0   0.00000     -0.301140E-02
    2094 2S   191  PHE  HB2     3   0.900000E-01   1.00800           0   0.00000     -0.301140E-02
    2095 2S   191  PHE  CG     21    0.00000       12.0110           0   0.00000     -0.301140E-02
    2096 2S   191  PHE  CD1    21  -0.115000       12.0110           0   0.00000     -0.301140E-02
    2097 2S   191  PHE  HD1     5   0.115000       1.00800           0   0.00000     -0.301140E-02
    2098 2S   191  PHE  CE1    21  -0.115000       12.0110           0   0.00000     -0.301140E-02
    2099 2S   191  PHE  HE1     5   0.115000       1.00800           0   0.00000     -0.301140E-02
    2100 2S   191  PHE  CZ     21  -0.115000       12.0110           0   0.00000     -0.301140E-02
    2101 2S   191  PHE  HZ      5   0.115000       1.00800           0   0.00000     -0.301140E-02
    2102 2S   191  PHE  CD2    21  -0.115000       12.0110           0   0.00000     -0.301140E-02
    2103 2S   191  PHE  HD2     5   0.115000       1.00800           0   0.00000     -0.301140E-02
    2104 2S   191  PHE  CE2    21  -0.115000       12.0110           0   0.00000     -0.301140E-02
    2105 2S   191  PHE  HE2     5   0.115000       1.00800           0   0.00000     -0.301140E-02
    2106 2S   191  PHE  C      20   0.510000       12.0110           0   0.00000     -0.301140E-02
    2107 2S   191  PHE  O      70  -0.510000       15.9990           0   0.00000     -0.301140E-02
    2108 2S   192  VAL  N      54  -0.470000       14.0070           0   0.00000     -0.301140E-02
    2109 2S   192  VAL  HN      1   0.310000       1.00800           0   0.00000     -0.301140E-02
    2110 2S   192  VAL  CA     22   0.700000E-01   12.0110           0   0.00000     -0.301140E-02
    2111 2S   192  VAL  HA      6   0.900000E-01   1.00800           0   0.00000     -0.301140E-02
    2112 2S   192  VAL  CB     22  -0.900000E-01   12.0110           0   0.00000     -0.301140E-02
    2113 2S   192  VAL  HB      3   0.900000E-01   1.00800           0   0.00000     -0.301140E-02
    2114 2S   192  VAL  CG1    24  -0.270000       12.0110           0   0.00000     -0.301140E-02
    2115 2S   192  VAL  HG11    3   0.900000E-01   1.00800           0   0.00000     -0.301140E-02
    2116 2S   192  VAL  HG12    3   0.900000E-01   1.00800           0   0.00000     -0.301140E-02
    2117 2S   192  VAL  HG13    3   0.900000E-01   1.00800           0   0.00000     -0.301140E-02
    2118 2S   192  VAL  CG2    24  -0.270000       12.0110           0   0.00000     -0.301140E-02
    2119 2S   192  VAL  HG21    3   0.900000E-01   1.00800           0   0.00000     -0.301140E-02
    2120 2S   192  VAL  HG22    3   0.900000E-01   1.00800           0   0.00000     -0.301140E-02
    2121 2S   192  VAL  HG23    3   0.900000E-01   1.00800           0   0.00000     -0.301140E-02
    2122 2S   192  VAL  C      20   0.510000       12.0110           0   0.00000     -0.301140E-02
    2123 2S   192  VAL  O      70  -0.510000       15.9990           0   0.00000     -0.301140E-02
    2124 2S   193  GLU  N      54  -0.470000       14.0070           0   0.00000     -0.301140E-02
    2125 2S   193  GLU  HN      1   0.310000       1.00800           0   0.00000     -0.301140E-02
    2126 2S   193  GLU  CA     22   0.700000E-01   12.0110           0   0.00000     -0.301140E-02
    2127 2S   193  GLU  HA      6   0.900000E-01   1.00800           0   0.00000     -0.301140E-02
    2128 2S   193  GLU  CB     23  -0.180000       12.0110           0   0.00000     -0.301140E-02
    2129 2S   193  GLU  HB1     3   0.900000E-01   1.00800           0   0.00000     -0.301140E-02
    2130 2S   193  GLU  HB2     3   0.900000E-01   1.00800           0   0.00000     -0.301140E-02
    2131 2S   193  GLU  CG     23  -0.280000       12.0110           0   0.00000     -0.301140E-02
    2132 2S   193  GLU  HG1     3   0.900000E-01   1.00800           0   0.00000     -0.301140E-02
    2133 2S   193  GLU  HG2     3   0.900000E-01   1.00800           0   0.00000     -0.301140E-02
    2134 2S   193  GLU  CD     32   0.620000       12.0110           0   0.00000     -0.301140E-02
    2135 2S   193  GLU  OE1    72  -0.760000       15.9990           0   0.00000     -0.301140E-02
    2136 2S   193  GLU  OE2    72  -0.760000       15.9990           0   0.00000     -0.301140E-02
    2137 2S   193  GLU  C      20   0.510000       12.0110           0   0.00000     -0.301140E-02
    2138 2S   193  GLU  O      70  -0.510000       15.9990           0   0.00000     -0.301140E-02
    2139 2S   194  LEU  N      54  -0.470000       14.0070           0   0.00000     -0.301140E-02
    2140 2S   194  LEU  HN      1   0.310000       1.00800           0   0.00000     -0.301140E-02
    2141 2S   194  LEU  CA     22   0.700000E-01   12.0110           0   0.00000     -0.301140E-02
    2142 2S   194  LEU  HA      6   0.900000E-01   1.00800           0   0.00000     -0.301140E-02
    2143 2S   194  LEU  CB     23  -0.180000       12.0110           0   0.00000     -0.301140E-02
    2144 2S   194  LEU  HB1     3   0.900000E-01   1.00800           0   0.00000     -0.301140E-02
    2145 2S   194  LEU  HB2     3   0.900000E-01   1.00800           0   0.00000     -0.301140E-02
    2146 2S   194  LEU  CG     22  -0.900000E-01   12.0110           0   0.00000     -0.301140E-02
    2147 2S   194  LEU  HG      3   0.900000E-01   1.00800           0   0.00000     -0.301140E-02
    2148 2S   194  LEU  CD1    24  -0.270000       12.0110           0   0.00000     -0.301140E-02
    2149 2S   194  LEU  HD11    3   0.900000E-01   1.00800           0   0.00000     -0.301140E-02
    2150 2S   194  LEU  HD12    3   0.900000E-01   1.00800           0   0.00000     -0.301140E-02
    2151 2S   194  LEU  HD13    3   0.900000E-01   1.00800           0   0.00000     -0.301140E-02
    2152 2S   194  LEU  CD2    24  -0.270000       12.0110           0   0.00000     -0.301140E-02
    2153 2S   194  LEU  HD21    3   0.900000E-01   1.00800           0   0.00000     -0.301140E-02
    2154 2S   194  LEU  HD22    3   0.900000E-01   1.00800           0   0.00000     -0.301140E-02
    2155 2S   194  LEU  HD23    3   0.900000E-01   1.00800           0   0.00000     -0.301140E-02
    2156 2S   194  LEU  C      20   0.510000       12.0110           0   0.00000     -0.301140E-02
    2157 2S   194  LEU  O      70  -0.510000       15.9990           0   0.00000     -0.301140E-02
    2158 2S   195  TYR  N      54  -0.470000       14.0070           0   0.00000     -0.301140E-02
    2159 2S   195  TYR  HN      1   0.310000       1.00800           0   0.00000     -0.301140E-02
    2160 2S   195  TYR  CA     22   0.700000E-01   12.0110           0   0.00000     -0.301140E-02
    2161 2S   195  TYR  HA      6   0.900000E-01   1.00800           0   0.00000     -0.301140E-02
    2162 2S   195  TYR  CB     23  -0.180000       12.0110           0   0.00000     -0.301140E-02
    2163 2S   195  TYR  HB1     3   0.900000E-01   1.00800           0   0.00000     -0.301140E-02
    2164 2S   195  TYR  HB2     3   0.900000E-01   1.00800           0   0.00000     -0.301140E-02
    2165 2S   195  TYR  CG     21    0.00000       12.0110           0   0.00000     -0.301140E-02
    2166 2S   195  TYR  CD1    21  -0.115000       12.0110           0   0.00000     -0.301140E-02
    2167 2S   195  TYR  HD1     5   0.115000       1.00800           0   0.00000     -0.301140E-02
    2168 2S   195  TYR  CE1    21  -0.115000       12.0110           0   0.00000     -0.301140E-02
    2169 2S   195  TYR  HE1     5   0.115000       1.00800           0   0.00000     -0.301140E-02
    2170 2S   195  TYR  CZ     21   0.110000       12.0110           0   0.00000     -0.301140E-02
    2171 2S   195  TYR  OH     73  -0.540000       15.9990           0   0.00000     -0.301140E-02
    2172 2S   195  TYR  HH      1   0.430000       1.00800           0   0.00000     -0.301140E-02
    2173 2S   195  TYR  CD2    21  -0.115000       12.0110           0   0.00000     -0.301140E-02
    2174 2S   195  TYR  HD2     5   0.115000       1.00800           0   0.00000     -0.301140E-02
    2175 2S   195  TYR  CE2    21  -0.115000       12.0110           0   0.00000     -0.301140E-02
    2176 2S   195  TYR  HE2     5   0.115000       1.00800           0   0.00000     -0.301140E-02
    2177 2S   195  TYR  C      20   0.510000       12.0110           0   0.00000     -0.301140E-02
    2178 2S   195  TYR  O      70  -0.510000       15.9990           0   0.00000     -0.301140E-02
    2179 2S   196  GLY  N      54  -0.470000       14.0070           0   0.00000     -0.301140E-02
    2180 2S   196  GLY  HN      1   0.310000       1.00800           0   0.00000     -0.301140E-02
    2181 2S   196  GLY  CA     23  -0.200000E-01   12.0110           0   0.00000     -0.301140E-02
    2182 2S   196  GLY  HA1     6   0.900000E-01   1.00800           0   0.00000     -0.301140E-02
    2183 2S   196  GLY  HA2     6   0.900000E-01   1.00800           0   0.00000     -0.301140E-02
    2184 2S   196  GLY  C      32   0.340000       12.0110           0   0.00000     -0.301140E-02
    2185 2S   196  GLY  OT1    72  -0.670000       15.9990           0   0.00000       0.00000    
    2186 2S   196  GLY  OT2    72  -0.670000       15.9990           0   0.00000     -0.301140E-02
    2187 3S   2    SER  N      56  -0.300000       14.0070           0   0.00000     -0.301140E-02
    2188 3S   2    SER  HT1     2   0.330000       1.00800           0   0.00000     -0.301140E-02
    2189 3S   2    SER  HT2     2   0.330000       1.00800           0   0.00000     -0.301140E-02
    2190 3S   2    SER  HT3     2   0.330000       1.00800           0   0.00000     -0.301140E-02
    2191 3S   2    SER  CA     22   0.210000       12.0110           0   0.00000     -0.301140E-02
    2192 3S   2    SER  HA      6   0.100000       1.00800           0   0.00000     -0.301140E-02
    2193 3S   2    SER  CB     23   0.500000E-01   12.0110           0   0.00000     -0.301140E-02
    2194 3S   2    SER  HB1     3   0.900000E-01   1.00800           0   0.00000     -0.301140E-02
    2195 3S   2    SER  HB2     3   0.900000E-01   1.00800           0   0.00000     -0.301140E-02
    2196 3S   2    SER  OG     73  -0.660000       15.9990           0   0.00000     -0.301140E-02
    2197 3S   2    SER  HG1     1   0.430000       1.00800           0   0.00000     -0.301140E-02
    2198 3S   2    SER  C      20   0.510000       12.0110           0   0.00000     -0.301140E-02
    2199 3S   2    SER  O      70  -0.510000       15.9990           0   0.00000     -0.301140E-02
    2200 3S   3    GLN  N      54  -0.470000       14.0070           0   0.00000     -0.301140E-02
    2201 3S   3    GLN  HN      1   0.310000       1.00800           0   0.00000     -0.301140E-02
    2202 3S   3    GLN  CA     22   0.700000E-01   12.0110           0   0.00000     -0.301140E-02
    2203 3S   3    GLN  HA      6   0.900000E-01   1.00800           0   0.00000     -0.301140E-02
    2204 3S   3    GLN  CB     23  -0.180000       12.0110           0   0.00000     -0.301140E-02
    2205 3S   3    GLN  HB1     3   0.900000E-01   1.00800           0   0.00000     -0.301140E-02
    2206 3S   3    GLN  HB2     3   0.900000E-01   1.00800           0   0.00000     -0.301140E-02
    2207 3S   3    GLN  CG     23  -0.180000       12.0110           0   0.00000     -0.301140E-02
    2208 3S   3    GLN  HG1     3   0.900000E-01   1.00800           0   0.00000     -0.301140E-02
    2209 3S   3    GLN  HG2     3   0.900000E-01   1.00800           0   0.00000     -0.301140E-02
    2210 3S   3    GLN  CD     32   0.550000       12.0110           0   0.00000     -0.301140E-02
    2211 3S   3    GLN  OE1    70  -0.550000       15.9990           0   0.00000     -0.301140E-02
    2212 3S   3    GLN  NE2    55  -0.620000       14.0070           0   0.00000     -0.301140E-02
    2213 3S   3    GLN  HE21    1   0.320000       1.00800           0   0.00000     -0.301140E-02
    2214 3S   3    GLN  HE22    1   0.300000       1.00800           0   0.00000     -0.301140E-02
    2215 3S   3    GLN  C      20   0.510000       12.0110           0   0.00000     -0.301140E-02
    2216 3S   3    GLN  O      70  -0.510000       15.9990           0   0.00000     -0.301140E-02
    2217 3S   4    SER  N      54  -0.470000       14.0070           0   0.00000     -0.301140E-02
    2218 3S   4    SER  HN      1   0.310000       1.00800           0   0.00000     -0.301140E-02
    2219 3S   4    SER  CA     22   0.700000E-01   12.0110           0   0.00000     -0.301140E-02
    2220 3S   4    SER  HA      6   0.900000E-01   1.00800           0   0.00000     -0.301140E-02
    2221 3S   4    SER  CB     23   0.500000E-01   12.0110           0   0.00000     -0.301140E-02
    2222 3S   4    SER  HB1     3   0.900000E-01   1.00800           0   0.00000     -0.301140E-02
    2223 3S   4    SER  HB2     3   0.900000E-01   1.00800           0   0.00000     -0.301140E-02
    2224 3S   4    SER  OG     73  -0.660000       15.9990           0   0.00000     -0.301140E-02
    2225 3S   4    SER  HG1     1   0.430000       1.00800           0   0.00000     -0.301140E-02
    2226 3S   4    SER  C      20   0.510000       12.0110           0   0.00000     -0.301140E-02
    2227 3S   4    SER  O      70  -0.510000       15.9990           0   0.00000     -0.301140E-02
    2228 3S   5    ASN  N      54  -0.470000       14.0070           0   0.00000     -0.301140E-02
    2229 3S   5    ASN  HN      1   0.310000       1.00800           0   0.00000     -0.301140E-02
    2230 3S   5    ASN  CA     22   0.700000E-01   12.0110           0   0.00000     -0.301140E-02
    2231 3S   5    ASN  HA      6   0.900000E-01   1.00800           0   0.00000     -0.301140E-02
    2232 3S   5    ASN  CB     23  -0.180000       12.0110           0   0.00000     -0.301140E-02
    2233 3S   5    ASN  HB1     3   0.900000E-01   1.00800           0   0.00000     -0.301140E-02
    2234 3S   5    ASN  HB2     3   0.900000E-01   1.00800           0   0.00000     -0.301140E-02
    2235 3S   5    ASN  CG     32   0.550000       12.0110           0   0.00000     -0.301140E-02
    2236 3S   5    ASN  OD1    70  -0.550000       15.9990           0   0.00000     -0.301140E-02
    2237 3S   5    ASN  ND2    55  -0.620000       14.0070           0   0.00000     -0.301140E-02
    2238 3S   5    ASN  HD21    1   0.320000       1.00800           0   0.00000     -0.301140E-02
    2239 3S   5    ASN  HD22    1   0.300000       1.00800           0   0.00000     -0.301140E-02
    2240 3S   5    ASN  C      20   0.510000       12.0110           0   0.00000     -0.301140E-02
    2241 3S   5    ASN  O      70  -0.510000       15.9990           0   0.00000     -0.301140E-02
    2242 3S   6    ARG  N      54  -0.470000       14.0070           0   0.00000     -0.301140E-02
    2243 3S   6    ARG  HN      1   0.310000       1.00800           0   0.00000     -0.301140E-02
    2244 3S   6    ARG  CA     22   0.700000E-01   12.0110           0   0.00000     -0.301140E-02
    2245 3S   6    ARG  HA      6   0.900000E-01   1.00800           0   0.00000     -0.301140E-02
    2246 3S   6    ARG  CB     23  -0.180000       12.0110           0   0.00000     -0.301140E-02
    2247 3S   6    ARG  HB1     3   0.900000E-01   1.00800           0   0.00000     -0.301140E-02
    2248 3S   6    ARG  HB2     3   0.900000E-01   1.00800           0   0.00000     -0.301140E-02
    2249 3S   6    ARG  CG     23  -0.180000       12.0110           0   0.00000     -0.301140E-02
    2250 3S   6    ARG  HG1     3   0.900000E-01   1.00800           0   0.00000     -0.301140E-02
    2251 3S   6    ARG  HG2     3   0.900000E-01   1.00800           0   0.00000     -0.301140E-02
    2252 3S   6    ARG  CD     23   0.200000       12.0110           0   0.00000     -0.301140E-02
    2253 3S   6    ARG  HD1     3   0.900000E-01   1.00800           0   0.00000     -0.301140E-02
    2254 3S   6    ARG  HD2     3   0.900000E-01   1.00800           0   0.00000     -0.301140E-02
    2255 3S   6    ARG  NE     57  -0.700000       14.0070           0   0.00000     -0.301140E-02
    2256 3S   6    ARG  HE      2   0.440000       1.00800           0   0.00000     -0.301140E-02
    2257 3S   6    ARG  CZ     20   0.640000       12.0110           0   0.00000     -0.301140E-02
    2258 3S   6    ARG  NH1    57  -0.800000       14.0070           0   0.00000     -0.301140E-02
    2259 3S   6    ARG  HH11    2   0.460000       1.00800           0   0.00000     -0.301140E-02
    2260 3S   6    ARG  HH12    2   0.460000       1.00800           0   0.00000     -0.301140E-02
    2261 3S   6    ARG  NH2    57  -0.800000       14.0070           0   0.00000     -0.301140E-02
    2262 3S   6    ARG  HH21    2   0.460000       1.00800           0   0.00000     -0.301140E-02
    2263 3S   6    ARG  HH22    2   0.460000       1.00800           0   0.00000     -0.301140E-02
    2264 3S   6    ARG  C      20   0.510000       12.0110           0   0.00000     -0.301140E-02
    2265 3S   6    ARG  O      70  -0.510000       15.9990           0   0.00000     -0.301140E-02
    2266 3S   7    GLU  N      54  -0.470000       14.0070           0   0.00000     -0.301140E-02
    2267 3S   7    GLU  HN      1   0.310000       1.00800           0   0.00000     -0.301140E-02
    2268 3S   7    GLU  CA     22   0.700000E-01   12.0110           0   0.00000     -0.301140E-02
    2269 3S   7    GLU  HA      6   0.900000E-01   1.00800           0   0.00000     -0.301140E-02
    2270 3S   7    GLU  CB     23  -0.180000       12.0110           0   0.00000     -0.301140E-02
    2271 3S   7    GLU  HB1     3   0.900000E-01   1.00800           0   0.00000     -0.301140E-02
    2272 3S   7    GLU  HB2     3   0.900000E-01   1.00800           0   0.00000     -0.301140E-02
    2273 3S   7    GLU  CG     23  -0.280000       12.0110           0   0.00000     -0.301140E-02
    2274 3S   7    GLU  HG1     3   0.900000E-01   1.00800           0   0.00000     -0.301140E-02
    2275 3S   7    GLU  HG2     3   0.900000E-01   1.00800           0   0.00000     -0.301140E-02
    2276 3S   7    GLU  CD     32   0.620000       12.0110           0   0.00000     -0.301140E-02
    2277 3S   7    GLU  OE1    72  -0.760000       15.9990           0   0.00000     -0.301140E-02
    2278 3S   7    GLU  OE2    72  -0.760000       15.9990           0   0.00000     -0.301140E-02
    2279 3S   7    GLU  C      20   0.510000       12.0110           0   0.00000     -0.301140E-02
    2280 3S   7    GLU  O      70  -0.510000       15.9990           0   0.00000     -0.301140E-02
    2281 3S   8    LEU  N      54  -0.470000       14.0070           0   0.00000     -0.301140E-02
    2282 3S   8    LEU  HN      1   0.310000       1.00800           0   0.00000     -0.301140E-02
    2283 3S   8    LEU  CA     22   0.700000E-01   12.0110           0   0.00000     -0.301140E-02
    2284 3S   8    LEU  HA      6   0.900000E-01   1.00800           0   0.00000     -0.301140E-02
    2285 3S   8    LEU  CB     23  -0.180000       12.0110           0   0.00000     -0.301140E-02
    2286 3S   8    LEU  HB1     3   0.900000E-01   1.00800           0   0.00000     -0.301140E-02
    2287 3S   8    LEU  HB2     3   0.900000E-01   1.00800           0   0.00000     -0.301140E-02
    2288 3S   8    LEU  CG     22  -0.900000E-01   12.0110           0   0.00000     -0.301140E-02
    2289 3S   8    LEU  HG      3   0.900000E-01   1.00800           0   0.00000     -0.301140E-02
    2290 3S   8    LEU  CD1    24  -0.270000       12.0110           0   0.00000     -0.301140E-02
    2291 3S   8    LEU  HD11    3   0.900000E-01   1.00800           0   0.00000     -0.301140E-02
    2292 3S   8    LEU  HD12    3   0.900000E-01   1.00800           0   0.00000     -0.301140E-02
    2293 3S   8    LEU  HD13    3   0.900000E-01   1.00800           0   0.00000     -0.301140E-02
    2294 3S   8    LEU  CD2    24  -0.270000       12.0110           0   0.00000     -0.301140E-02
    2295 3S   8    LEU  HD21    3   0.900000E-01   1.00800           0   0.00000     -0.301140E-02
    2296 3S   8    LEU  HD22    3   0.900000E-01   1.00800           0   0.00000     -0.301140E-02
    2297 3S   8    LEU  HD23    3   0.900000E-01   1.00800           0   0.00000     -0.301140E-02
    2298 3S   8    LEU  C      20   0.510000       12.0110           0   0.00000     -0.301140E-02
    2299 3S   8    LEU  O      70  -0.510000       15.9990           0   0.00000     -0.301140E-02
    2300 3S   9    VAL  N      54  -0.470000       14.0070           0   0.00000     -0.301140E-02
    2301 3S   9    VAL  HN      1   0.310000       1.00800           0   0.00000     -0.301140E-02
    2302 3S   9    VAL  CA     22   0.700000E-01   12.0110           0   0.00000     -0.301140E-02
    2303 3S   9    VAL  HA      6   0.900000E-01   1.00800           0   0.00000     -0.301140E-02
    2304 3S   9    VAL  CB     22  -0.900000E-01   12.0110           0   0.00000     -0.301140E-02
    2305 3S   9    VAL  HB      3   0.900000E-01   1.00800           0   0.00000     -0.301140E-02
    2306 3S   9    VAL  CG1    24  -0.270000       12.0110           0   0.00000     -0.301140E-02
    2307 3S   9    VAL  HG11    3   0.900000E-01   1.00800           0   0.00000     -0.301140E-02
    2308 3S   9    VAL  HG12    3   0.900000E-01   1.00800           0   0.00000     -0.301140E-02
    2309 3S   9    VAL  HG13    3   0.900000E-01   1.00800           0   0.00000     -0.301140E-02
    2310 3S   9    VAL  CG2    24  -0.270000       12.0110           0   0.00000     -0.301140E-02
    2311 3S   9    VAL  HG21    3   0.900000E-01   1.00800           0   0.00000     -0.301140E-02
    2312 3S   9    VAL  HG22    3   0.900000E-01   1.00800           0   0.00000     -0.301140E-02
    2313 3S   9    VAL  HG23    3   0.900000E-01   1.00800           0   0.00000     -0.301140E-02
    2314 3S   9    VAL  C      20   0.510000       12.0110           0   0.00000     -0.301140E-02
    2315 3S   9    VAL  O      70  -0.510000       15.9990           0   0.00000     -0.301140E-02
    2316 3S   10   VAL  N      54  -0.470000       14.0070           0   0.00000     -0.301140E-02
    2317 3S   10   VAL  HN      1   0.310000       1.00800           0   0.00000     -0.301140E-02
    2318 3S   10   VAL  CA     22   0.700000E-01   12.0110           0   0.00000     -0.301140E-02
    2319 3S   10   VAL  HA      6   0.900000E-01   1.00800           0   0.00000     -0.301140E-02
    2320 3S   10   VAL  CB     22  -0.900000E-01   12.0110           0   0.00000     -0.301140E-02
    2321 3S   10   VAL  HB      3   0.900000E-01   1.00800           0   0.00000     -0.301140E-02
    2322 3S   10   VAL  CG1    24  -0.270000       12.0110           0   0.00000     -0.301140E-02
    2323 3S   10   VAL  HG11    3   0.900000E-01   1.00800           0   0.00000     -0.301140E-02
    2324 3S   10   VAL  HG12    3   0.900000E-01   1.00800           0   0.00000     -0.301140E-02
    2325 3S   10   VAL  HG13    3   0.900000E-01   1.00800           0   0.00000     -0.301140E-02
    2326 3S   10   VAL  CG2    24  -0.270000       12.0110           0   0.00000     -0.301140E-02
    2327 3S   10   VAL  HG21    3   0.900000E-01   1.00800           0   0.00000     -0.301140E-02
    2328 3S   10   VAL  HG22    3   0.900000E-01   1.00800           0   0.00000     -0.301140E-02
    2329 3S   10   VAL  HG23    3   0.900000E-01   1.00800           0   0.00000     -0.301140E-02
    2330 3S   10   VAL  C      20   0.510000       12.0110           0   0.00000     -0.301140E-02
    2331 3S   10   VAL  O      70  -0.510000       15.9990           0   0.00000     -0.301140E-02
    2332 3S   11   ASP  N      54  -0.470000       14.0070           0   0.00000     -0.301140E-02
    2333 3S   11   ASP  HN      1   0.310000       1.00800           0   0.00000     -0.301140E-02
    2334 3S   11   ASP  CA     22   0.700000E-01   12.0110           0   0.00000     -0.301140E-02
    2335 3S   11   ASP  HA      6   0.900000E-01   1.00800           0   0.00000     -0.301140E-02
    2336 3S   11   ASP  CB     23  -0.280000       12.0110           0   0.00000     -0.301140E-02
    2337 3S   11   ASP  HB1     3   0.900000E-01   1.00800           0   0.00000     -0.301140E-02
    2338 3S   11   ASP  HB2     3   0.900000E-01   1.00800           0   0.00000     -0.301140E-02
    2339 3S   11   ASP  CG     32   0.620000       12.0110           0   0.00000     -0.301140E-02
    2340 3S   11   ASP  OD1    72  -0.760000       15.9990           0   0.00000     -0.301140E-02
    2341 3S   11   ASP  OD2    72  -0.760000       15.9990           0   0.00000     -0.301140E-02
    2342 3S   11   ASP  C      20   0.510000       12.0110           0   0.00000     -0.301140E-02
    2343 3S   11   ASP  O      70  -0.510000       15.9990           0   0.00000     -0.301140E-02
    2344 3S   12   PHE  N      54  -0.470000       14.0070           0   0.00000     -0.301140E-02
    2345 3S   12   PHE  HN      1   0.310000       1.00800           0   0.00000     -0.301140E-02
    2346 3S   12   PHE  CA     22   0.700000E-01   12.0110           0   0.00000     -0.301140E-02
    2347 3S   12   PHE  HA      6   0.900000E-01   1.00800           0   0.00000     -0.301140E-02
    2348 3S   12   PHE  CB     23  -0.180000       12.0110           0   0.00000     -0.301140E-02
    2349 3S   12   PHE  HB1     3   0.900000E-01   1.00800           0   0.00000     -0.301140E-02
    2350 3S   12   PHE  HB2     3   0.900000E-01   1.00800           0   0.00000     -0.301140E-02
    2351 3S   12   PHE  CG     21    0.00000       12.0110           0   0.00000     -0.301140E-02
    2352 3S   12   PHE  CD1    21  -0.115000       12.0110           0   0.00000     -0.301140E-02
    2353 3S   12   PHE  HD1     5   0.115000       1.00800           0   0.00000     -0.301140E-02
    2354 3S   12   PHE  CE1    21  -0.115000       12.0110           0   0.00000     -0.301140E-02
    2355 3S   12   PHE  HE1     5   0.115000       1.00800           0   0.00000     -0.301140E-02
    2356 3S   12   PHE  CZ     21  -0.115000       12.0110           0   0.00000     -0.301140E-02
    2357 3S   12   PHE  HZ      5   0.115000       1.00800           0   0.00000     -0.301140E-02
    2358 3S   12   PHE  CD2    21  -0.115000       12.0110           0   0.00000     -0.301140E-02
    2359 3S   12   PHE  HD2     5   0.115000       1.00800           0   0.00000     -0.301140E-02
    2360 3S   12   PHE  CE2    21  -0.115000       12.0110           0   0.00000     -0.301140E-02
    2361 3S   12   PHE  HE2     5   0.115000       1.00800           0   0.00000     -0.301140E-02
    2362 3S   12   PHE  C      20   0.510000       12.0110           0   0.00000     -0.301140E-02
    2363 3S   12   PHE  O      70  -0.510000       15.9990           0   0.00000     -0.301140E-02
    2364 3S   13   LEU  N      54  -0.470000       14.0070           0   0.00000     -0.301140E-02
    2365 3S   13   LEU  HN      1   0.310000       1.00800           0   0.00000     -0.301140E-02
    2366 3S   13   LEU  CA     22   0.700000E-01   12.0110           0   0.00000     -0.301140E-02
    2367 3S   13   LEU  HA      6   0.900000E-01   1.00800           0   0.00000     -0.301140E-02
    2368 3S   13   LEU  CB     23  -0.180000       12.0110           0   0.00000     -0.301140E-02
    2369 3S   13   LEU  HB1     3   0.900000E-01   1.00800           0   0.00000     -0.301140E-02
    2370 3S   13   LEU  HB2     3   0.900000E-01   1.00800           0   0.00000     -0.301140E-02
    2371 3S   13   LEU  CG     22  -0.900000E-01   12.0110           0   0.00000     -0.301140E-02
    2372 3S   13   LEU  HG      3   0.900000E-01   1.00800           0   0.00000     -0.301140E-02
    2373 3S   13   LEU  CD1    24  -0.270000       12.0110           0   0.00000     -0.301140E-02
    2374 3S   13   LEU  HD11    3   0.900000E-01   1.00800           0   0.00000     -0.301140E-02
    2375 3S   13   LEU  HD12    3   0.900000E-01   1.00800           0   0.00000     -0.301140E-02
    2376 3S   13   LEU  HD13    3   0.900000E-01   1.00800           0   0.00000     -0.301140E-02
    2377 3S   13   LEU  CD2    24  -0.270000       12.0110           0   0.00000     -0.301140E-02
    2378 3S   13   LEU  HD21    3   0.900000E-01   1.00800           0   0.00000     -0.301140E-02
    2379 3S   13   LEU  HD22    3   0.900000E-01   1.00800           0   0.00000     -0.301140E-02
    2380 3S   13   LEU  HD23    3   0.900000E-01   1.00800           0   0.00000     -0.301140E-02
    2381 3S   13   LEU  C      20   0.510000       12.0110           0   0.00000     -0.301140E-02
    2382 3S   13   LEU  O      70  -0.510000       15.9990           0   0.00000     -0.301140E-02
    2383 3S   14   SER  N      54  -0.470000       14.0070           0   0.00000     -0.301140E-02
    2384 3S   14   SER  HN      1   0.310000       1.00800           0   0.00000     -0.301140E-02
    2385 3S   14   SER  CA     22   0.700000E-01   12.0110           0   0.00000     -0.301140E-02
    2386 3S   14   SER  HA      6   0.900000E-01   1.00800           0   0.00000     -0.301140E-02
    2387 3S   14   SER  CB     23   0.500000E-01   12.0110           0   0.00000     -0.301140E-02
    2388 3S   14   SER  HB1     3   0.900000E-01   1.00800           0   0.00000     -0.301140E-02
    2389 3S   14   SER  HB2     3   0.900000E-01   1.00800           0   0.00000     -0.301140E-02
    2390 3S   14   SER  OG     73  -0.660000       15.9990           0   0.00000     -0.301140E-02
    2391 3S   14   SER  HG1     1   0.430000       1.00800           0   0.00000     -0.301140E-02
    2392 3S   14   SER  C      20   0.510000       12.0110           0   0.00000     -0.301140E-02
    2393 3S   14   SER  O      70  -0.510000       15.9990           0   0.00000     -0.301140E-02
    2394 3S   15   TYR  N      54  -0.470000       14.0070           0   0.00000     -0.301140E-02
    2395 3S   15   TYR  HN      1   0.310000       1.00800           0   0.00000     -0.301140E-02
    2396 3S   15   TYR  CA     22   0.700000E-01   12.0110           0   0.00000     -0.301140E-02
    2397 3S   15   TYR  HA      6   0.900000E-01   1.00800           0   0.00000     -0.301140E-02
    2398 3S   15   TYR  CB     23  -0.180000       12.0110           0   0.00000     -0.301140E-02
    2399 3S   15   TYR  HB1     3   0.900000E-01   1.00800           0   0.00000     -0.301140E-02
    2400 3S   15   TYR  HB2     3   0.900000E-01   1.00800           0   0.00000     -0.301140E-02
    2401 3S   15   TYR  CG     21    0.00000       12.0110           0   0.00000     -0.301140E-02
    2402 3S   15   TYR  CD1    21  -0.115000       12.0110           0   0.00000     -0.301140E-02
    2403 3S   15   TYR  HD1     5   0.115000       1.00800           0   0.00000     -0.301140E-02
    2404 3S   15   TYR  CE1    21  -0.115000       12.0110           0   0.00000     -0.301140E-02
    2405 3S   15   TYR  HE1     5   0.115000       1.00800           0   0.00000     -0.301140E-02
    2406 3S   15   TYR  CZ     21   0.110000       12.0110           0   0.00000     -0.301140E-02
    2407 3S   15   TYR  OH     73  -0.540000       15.9990           0   0.00000     -0.301140E-02
    2408 3S   15   TYR  HH      1   0.430000       1.00800           0   0.00000     -0.301140E-02
    2409 3S   15   TYR  CD2    21  -0.115000       12.0110           0   0.00000     -0.301140E-02
    2410 3S   15   TYR  HD2     5   0.115000       1.00800           0   0.00000     -0.301140E-02
    2411 3S   15   TYR  CE2    21  -0.115000       12.0110           0   0.00000     -0.301140E-02
    2412 3S   15   TYR  HE2     5   0.115000       1.00800           0   0.00000     -0.301140E-02
    2413 3S   15   TYR  C      20   0.510000       12.0110           0   0.00000     -0.301140E-02
    2414 3S   15   TYR  O      70  -0.510000       15.9990           0   0.00000     -0.301140E-02
    2415 3S   16   LYS  N      54  -0.470000       14.0070           0   0.00000     -0.301140E-02
    2416 3S   16   LYS  HN      1   0.310000       1.00800           0   0.00000     -0.301140E-02
    2417 3S   16   LYS  CA     22   0.700000E-01   12.0110           0   0.00000     -0.301140E-02
    2418 3S   16   LYS  HA      6   0.900000E-01   1.00800           0   0.00000     -0.301140E-02
    2419 3S   16   LYS  CB     23  -0.180000       12.0110           0   0.00000     -0.301140E-02
    2420 3S   16   LYS  HB1     3   0.900000E-01   1.00800           0   0.00000     -0.301140E-02
    2421 3S   16   LYS  HB2     3   0.900000E-01   1.00800           0   0.00000     -0.301140E-02
    2422 3S   16   LYS  CG     23  -0.180000       12.0110           0   0.00000     -0.301140E-02
    2423 3S   16   LYS  HG1     3   0.900000E-01   1.00800           0   0.00000     -0.301140E-02
    2424 3S   16   LYS  HG2     3   0.900000E-01   1.00800           0   0.00000     -0.301140E-02
    2425 3S   16   LYS  CD     23  -0.180000       12.0110           0   0.00000     -0.301140E-02
    2426 3S   16   LYS  HD1     3   0.900000E-01   1.00800           0   0.00000     -0.301140E-02
    2427 3S   16   LYS  HD2     3   0.900000E-01   1.00800           0   0.00000     -0.301140E-02
    2428 3S   16   LYS  CE     23   0.210000       12.0110           0   0.00000     -0.301140E-02
    2429 3S   16   LYS  HE1     3   0.500000E-01   1.00800           0   0.00000     -0.301140E-02
    2430 3S   16   LYS  HE2     3   0.500000E-01   1.00800           0   0.00000     -0.301140E-02
    2431 3S   16   LYS  NZ     56  -0.300000       14.0070           0   0.00000     -0.301140E-02
    2432 3S   16   LYS  HZ1     2   0.330000       1.00800           0   0.00000     -0.301140E-02
    2433 3S   16   LYS  HZ2     2   0.330000       1.00800           0   0.00000     -0.301140E-02
    2434 3S   16   LYS  HZ3     2   0.330000       1.00800           0   0.00000     -0.301140E-02
    2435 3S   16   LYS  C      20   0.510000       12.0110           0   0.00000     -0.301140E-02
    2436 3S   16   LYS  O      70  -0.510000       15.9990           0   0.00000     -0.301140E-02
    2437 3S   17   LEU  N      54  -0.470000       14.0070           0   0.00000     -0.301140E-02
    2438 3S   17   LEU  HN      1   0.310000       1.00800           0   0.00000     -0.301140E-02
    2439 3S   17   LEU  CA     22   0.700000E-01   12.0110           0   0.00000     -0.301140E-02
    2440 3S   17   LEU  HA      6   0.900000E-01   1.00800           0   0.00000     -0.301140E-02
    2441 3S   17   LEU  CB     23  -0.180000       12.0110           0   0.00000     -0.301140E-02
    2442 3S   17   LEU  HB1     3   0.900000E-01   1.00800           0   0.00000     -0.301140E-02
    2443 3S   17   LEU  HB2     3   0.900000E-01   1.00800           0   0.00000     -0.301140E-02
    2444 3S   17   LEU  CG     22  -0.900000E-01   12.0110           0   0.00000     -0.301140E-02
    2445 3S   17   LEU  HG      3   0.900000E-01   1.00800           0   0.00000     -0.301140E-02
    2446 3S   17   LEU  CD1    24  -0.270000       12.0110           0   0.00000     -0.301140E-02
    2447 3S   17   LEU  HD11    3   0.900000E-01   1.00800           0   0.00000     -0.301140E-02
    2448 3S   17   LEU  HD12    3   0.900000E-01   1.00800           0   0.00000     -0.301140E-02
    2449 3S   17   LEU  HD13    3   0.900000E-01   1.00800           0   0.00000     -0.301140E-02
    2450 3S   17   LEU  CD2    24  -0.270000       12.0110           0   0.00000     -0.301140E-02
    2451 3S   17   LEU  HD21    3   0.900000E-01   1.00800           0   0.00000     -0.301140E-02
    2452 3S   17   LEU  HD22    3   0.900000E-01   1.00800           0   0.00000     -0.301140E-02
    2453 3S   17   LEU  HD23    3   0.900000E-01   1.00800           0   0.00000     -0.301140E-02
    2454 3S   17   LEU  C      20   0.510000       12.0110           0   0.00000     -0.301140E-02
    2455 3S   17   LEU  O      70  -0.510000       15.9990           0   0.00000     -0.301140E-02
    2456 3S   18   SER  N      54  -0.470000       14.0070           0   0.00000     -0.301140E-02
    2457 3S   18   SER  HN      1   0.310000       1.00800           0   0.00000     -0.301140E-02
    2458 3S   18   SER  CA     22   0.700000E-01   12.0110           0   0.00000     -0.301140E-02
    2459 3S   18   SER  HA      6   0.900000E-01   1.00800           0   0.00000     -0.301140E-02
    2460 3S   18   SER  CB     23   0.500000E-01   12.0110           0   0.00000     -0.301140E-02
    2461 3S   18   SER  HB1     3   0.900000E-01   1.00800           0   0.00000     -0.301140E-02
    2462 3S   18   SER  HB2     3   0.900000E-01   1.00800           0   0.00000     -0.301140E-02
    2463 3S   18   SER  OG     73  -0.660000       15.9990           0   0.00000     -0.301140E-02
    2464 3S   18   SER  HG1     1   0.430000       1.00800           0   0.00000     -0.301140E-02
    2465 3S   18   SER  C      20   0.510000       12.0110           0   0.00000     -0.301140E-02
    2466 3S   18   SER  O      70  -0.510000       15.9990           0   0.00000     -0.301140E-02
    2467 3S   19   GLN  N      54  -0.470000       14.0070           0   0.00000     -0.301140E-02
    2468 3S   19   GLN  HN      1   0.310000       1.00800           0   0.00000     -0.301140E-02
    2469 3S   19   GLN  CA     22   0.700000E-01   12.0110           0   0.00000     -0.301140E-02
    2470 3S   19   GLN  HA      6   0.900000E-01   1.00800           0   0.00000     -0.301140E-02
    2471 3S   19   GLN  CB     23  -0.180000       12.0110           0   0.00000     -0.301140E-02
    2472 3S   19   GLN  HB1     3   0.900000E-01   1.00800           0   0.00000     -0.301140E-02
    2473 3S   19   GLN  HB2     3   0.900000E-01   1.00800           0   0.00000     -0.301140E-02
    2474 3S   19   GLN  CG     23  -0.180000       12.0110           0   0.00000     -0.301140E-02
    2475 3S   19   GLN  HG1     3   0.900000E-01   1.00800           0   0.00000     -0.301140E-02
    2476 3S   19   GLN  HG2     3   0.900000E-01   1.00800           0   0.00000     -0.301140E-02
    2477 3S   19   GLN  CD     32   0.550000       12.0110           0   0.00000     -0.301140E-02
    2478 3S   19   GLN  OE1    70  -0.550000       15.9990           0   0.00000     -0.301140E-02
    2479 3S   19   GLN  NE2    55  -0.620000       14.0070           0   0.00000     -0.301140E-02
    2480 3S   19   GLN  HE21    1   0.320000       1.00800           0   0.00000     -0.301140E-02
    2481 3S   19   GLN  HE22    1   0.300000       1.00800           0   0.00000     -0.301140E-02
    2482 3S   19   GLN  C      20   0.510000       12.0110           0   0.00000     -0.301140E-02
    2483 3S   19   GLN  O      70  -0.510000       15.9990           0   0.00000     -0.301140E-02
    2484 3S   20   LYS  N      54  -0.470000       14.0070           0   0.00000     -0.301140E-02
    2485 3S   20   LYS  HN      1   0.310000       1.00800           0   0.00000     -0.301140E-02
    2486 3S   20   LYS  CA     22   0.700000E-01   12.0110           0   0.00000     -0.301140E-02
    2487 3S   20   LYS  HA      6   0.900000E-01   1.00800           0   0.00000     -0.301140E-02
    2488 3S   20   LYS  CB     23  -0.180000       12.0110           0   0.00000     -0.301140E-02
    2489 3S   20   LYS  HB1     3   0.900000E-01   1.00800           0   0.00000     -0.301140E-02
    2490 3S   20   LYS  HB2     3   0.900000E-01   1.00800           0   0.00000     -0.301140E-02
    2491 3S   20   LYS  CG     23  -0.180000       12.0110           0   0.00000     -0.301140E-02
    2492 3S   20   LYS  HG1     3   0.900000E-01   1.00800           0   0.00000     -0.301140E-02
    2493 3S   20   LYS  HG2     3   0.900000E-01   1.00800           0   0.00000     -0.301140E-02
    2494 3S   20   LYS  CD     23  -0.180000       12.0110           0   0.00000     -0.301140E-02
    2495 3S   20   LYS  HD1     3   0.900000E-01   1.00800           0   0.00000     -0.301140E-02
    2496 3S   20   LYS  HD2     3   0.900000E-01   1.00800           0   0.00000     -0.301140E-02
    2497 3S   20   LYS  CE     23   0.210000       12.0110           0   0.00000     -0.301140E-02
    2498 3S   20   LYS  HE1     3   0.500000E-01   1.00800           0   0.00000     -0.301140E-02
    2499 3S   20   LYS  HE2     3   0.500000E-01   1.00800           0   0.00000     -0.301140E-02
    2500 3S   20   LYS  NZ     56  -0.300000       14.0070           0   0.00000     -0.301140E-02
    2501 3S   20   LYS  HZ1     2   0.330000       1.00800           0   0.00000     -0.301140E-02
    2502 3S   20   LYS  HZ2     2   0.330000       1.00800           0   0.00000     -0.301140E-02
    2503 3S   20   LYS  HZ3     2   0.330000       1.00800           0   0.00000     -0.301140E-02
    2504 3S   20   LYS  C      20   0.510000       12.0110           0   0.00000     -0.301140E-02
    2505 3S   20   LYS  O      70  -0.510000       15.9990           0   0.00000     -0.301140E-02
    2506 3S   21   GLY  N      54  -0.470000       14.0070           0   0.00000     -0.301140E-02
    2507 3S   21   GLY  HN      1   0.310000       1.00800           0   0.00000     -0.301140E-02
    2508 3S   21   GLY  CA     23  -0.200000E-01   12.0110           0   0.00000     -0.301140E-02
    2509 3S   21   GLY  HA1     6   0.900000E-01   1.00800           0   0.00000     -0.301140E-02
    2510 3S   21   GLY  HA2     6   0.900000E-01   1.00800           0   0.00000     -0.301140E-02
    2511 3S   21   GLY  C      20   0.510000       12.0110           0   0.00000     -0.301140E-02
    2512 3S   21   GLY  O      70  -0.510000       15.9990           0   0.00000     -0.301140E-02
    2513 3S   22   TYR  N      54  -0.470000       14.0070           0   0.00000     -0.301140E-02
    2514 3S   22   TYR  HN      1   0.310000       1.00800           0   0.00000     -0.301140E-02
    2515 3S   22   TYR  CA     22   0.700000E-01   12.0110           0   0.00000     -0.301140E-02
    2516 3S   22   TYR  HA      6   0.900000E-01   1.00800           0   0.00000     -0.301140E-02
    2517 3S   22   TYR  CB     23  -0.180000       12.0110           0   0.00000     -0.301140E-02
    2518 3S   22   TYR  HB1     3   0.900000E-01   1.00800           0   0.00000     -0.301140E-02
    2519 3S   22   TYR  HB2     3   0.900000E-01   1.00800           0   0.00000     -0.301140E-02
    2520 3S   22   TYR  CG     21    0.00000       12.0110           0   0.00000     -0.301140E-02
    2521 3S   22   TYR  CD1    21  -0.115000       12.0110           0   0.00000     -0.301140E-02
    2522 3S   22   TYR  HD1     5   0.115000       1.00800           0   0.00000     -0.301140E-02
    2523 3S   22   TYR  CE1    21  -0.115000       12.0110           0   0.00000     -0.301140E-02
    2524 3S   22   TYR  HE1     5   0.115000       1.00800           0   0.00000     -0.301140E-02
    2525 3S   22   TYR  CZ     21   0.110000       12.0110           0   0.00000     -0.301140E-02
    2526 3S   22   TYR  OH     73  -0.540000       15.9990           0   0.00000     -0.301140E-02
    2527 3S   22   TYR  HH      1   0.430000       1.00800           0   0.00000     -0.301140E-02
    2528 3S   22   TYR  CD2    21  -0.115000       12.0110           0   0.00000     -0.301140E-02
    2529 3S   22   TYR  HD2     5   0.115000       1.00800           0   0.00000     -0.301140E-02
    2530 3S   22   TYR  CE2    21  -0.115000       12.0110           0   0.00000     -0.301140E-02
    2531 3S   22   TYR  HE2     5   0.115000       1.00800           0   0.00000     -0.301140E-02
    2532 3S   22   TYR  C      20   0.510000       12.0110           0   0.00000     -0.301140E-02
    2533 3S   22   TYR  O      70  -0.510000       15.9990           0   0.00000     -0.301140E-02
    2534 3S   23   SER  N      54  -0.470000       14.0070           0   0.00000     -0.301140E-02
    2535 3S   23   SER  HN      1   0.310000       1.00800           0   0.00000     -0.301140E-02
    2536 3S   23   SER  CA     22   0.700000E-01   12.0110           0   0.00000     -0.301140E-02
    2537 3S   23   SER  HA      6   0.900000E-01   1.00800           0   0.00000     -0.301140E-02
    2538 3S   23   SER  CB     23   0.500000E-01   12.0110           0   0.00000     -0.301140E-02
    2539 3S   23   SER  HB1     3   0.900000E-01   1.00800           0   0.00000     -0.301140E-02
    2540 3S   23   SER  HB2     3   0.900000E-01   1.00800           0   0.00000     -0.301140E-02
    2541 3S   23   SER  OG     73  -0.660000       15.9990           0   0.00000     -0.301140E-02
    2542 3S   23   SER  HG1     1   0.430000       1.00800           0   0.00000     -0.301140E-02
    2543 3S   23   SER  C      20   0.510000       12.0110           0   0.00000     -0.301140E-02
    2544 3S   23   SER  O      70  -0.510000       15.9990           0   0.00000     -0.301140E-02
    2545 3S   24   ALA  N      54  -0.470000       14.0070           0   0.00000     -0.301140E-02
    2546 3S   24   ALA  HN      1   0.310000       1.00800           0   0.00000     -0.301140E-02
    2547 3S   24   ALA  CA     22   0.700000E-01   12.0110           0   0.00000     -0.301140E-02
    2548 3S   24   ALA  HA      6   0.900000E-01   1.00800           0   0.00000     -0.301140E-02
    2549 3S   24   ALA  CB     24  -0.270000       12.0110           0   0.00000     -0.301140E-02
    2550 3S   24   ALA  HB1     3   0.900000E-01   1.00800           0   0.00000     -0.301140E-02
    2551 3S   24   ALA  HB2     3   0.900000E-01   1.00800           0   0.00000     -0.301140E-02
    2552 3S   24   ALA  HB3     3   0.900000E-01   1.00800           0   0.00000     -0.301140E-02
    2553 3S   24   ALA  C      32   0.340000       12.0110           0   0.00000     -0.301140E-02
    2554 3S   24   ALA  OT1    72  -0.670000       15.9990           0   0.00000       0.00000    
    2555 3S   24   ALA  OT2    72  -0.670000       15.9990           0   0.00000     -0.301140E-02
    2556 4S   81   GLY  N      56  -0.300000       14.0070           0   0.00000     -0.301140E-02
    2557 4S   81   GLY  HT1     2   0.330000       1.00800           0   0.00000     -0.301140E-02
    2558 4S   81   GLY  HT2     2   0.330000       1.00800           0   0.00000     -0.301140E-02
    2559 4S   81   GLY  HT3     2   0.330000       1.00800           0   0.00000     -0.301140E-02
    2560 4S   81   GLY  CA     23   0.130000       12.0110           0   0.00000     -0.301140E-02
    2561 4S   81   GLY  HA1     6   0.900000E-01   1.00800           0   0.00000     -0.301140E-02
    2562 4S   81   GLY  HA2     6   0.900000E-01   1.00800           0   0.00000     -0.301140E-02
    2563 4S   81   GLY  C      20   0.510000       12.0110           0   0.00000     -0.301140E-02
    2564 4S   81   GLY  O      70  -0.510000       15.9990           0   0.00000     -0.301140E-02
    2565 4S   82   GLY  N      54  -0.470000       14.0070           0   0.00000     -0.301140E-02
    2566 4S   82   GLY  HN      1   0.310000       1.00800           0   0.00000     -0.301140E-02
    2567 4S   82   GLY  CA     23  -0.200000E-01   12.0110           0   0.00000     -0.301140E-02
    2568 4S   82   GLY  HA1     6   0.900000E-01   1.00800           0   0.00000     -0.301140E-02
    2569 4S   82   GLY  HA2     6   0.900000E-01   1.00800           0   0.00000     -0.301140E-02
    2570 4S   82   GLY  C      20   0.510000       12.0110           0   0.00000     -0.301140E-02
    2571 4S   82   GLY  O      70  -0.510000       15.9990           0   0.00000     -0.301140E-02
    2572 4S   83   MET  N      54  -0.470000       14.0070           0   0.00000     -0.301140E-02
    2573 4S   83   MET  HN      1   0.310000       1.00800           0   0.00000     -0.301140E-02
    2574 4S   83   MET  CA     22   0.700000E-01   12.0110           0   0.00000     -0.301140E-02
    2575 4S   83   MET  HA      6   0.900000E-01   1.00800           0   0.00000     -0.301140E-02
    2576 4S   83   MET  CB     23  -0.180000       12.0110           0   0.00000     -0.301140E-02
    2577 4S   83   MET  HB1     3   0.900000E-01   1.00800           0   0.00000     -0.301140E-02
    2578 4S   83   MET  HB2     3   0.900000E-01   1.00800           0   0.00000     -0.301140E-02
    2579 4S   83   MET  CG     23  -0.140000       12.0110           0   0.00000     -0.301140E-02
    2580 4S   83   MET  HG1     3   0.900000E-01   1.00800           0   0.00000     -0.301140E-02
    2581 4S   83   MET  HG2     3   0.900000E-01   1.00800           0   0.00000     -0.301140E-02
    2582 4S   83   MET  SD     81  -0.900000E-01   32.0600           0   0.00000     -0.301140E-02
    2583 4S   83   MET  CE     24  -0.220000       12.0110           0   0.00000     -0.301140E-02
    2584 4S   83   MET  HE1     3   0.900000E-01   1.00800           0   0.00000     -0.301140E-02
    2585 4S   83   MET  HE2     3   0.900000E-01   1.00800           0   0.00000     -0.301140E-02
    2586 4S   83   MET  HE3     3   0.900000E-01   1.00800           0   0.00000     -0.301140E-02
    2587 4S   83   MET  C      20   0.510000       12.0110           0   0.00000     -0.301140E-02
    2588 4S   83   MET  O      70  -0.510000       15.9990           0   0.00000     -0.301140E-02
    2589 4S   84   ALA  N      54  -0.470000       14.0070           0   0.00000     -0.301140E-02
    2590 4S   84   ALA  HN      1   0.310000       1.00800           0   0.00000     -0.301140E-02
    2591 4S   84   ALA  CA     22   0.700000E-01   12.0110           0   0.00000     -0.301140E-02
    2592 4S   84   ALA  HA      6   0.900000E-01   1.00800           0   0.00000     -0.301140E-02
    2593 4S   84   ALA  CB     24  -0.270000       12.0110           0   0.00000     -0.301140E-02
    2594 4S   84   ALA  HB1     3   0.900000E-01   1.00800           0   0.00000     -0.301140E-02
    2595 4S   84   ALA  HB2     3   0.900000E-01   1.00800           0   0.00000     -0.301140E-02
    2596 4S   84   ALA  HB3     3   0.900000E-01   1.00800           0   0.00000     -0.301140E-02
    2597 4S   84   ALA  C      20   0.510000       12.0110           0   0.00000     -0.301140E-02
    2598 4S   84   ALA  O      70  -0.510000       15.9990           0   0.00000     -0.301140E-02
    2599 4S   85   ALA  N      54  -0.470000       14.0070           0   0.00000     -0.301140E-02
    2600 4S   85   ALA  HN      1   0.310000       1.00800           0   0.00000     -0.301140E-02
    2601 4S   85   ALA  CA     22   0.700000E-01   12.0110           0   0.00000     -0.301140E-02
    2602 4S   85   ALA  HA      6   0.900000E-01   1.00800           0   0.00000     -0.301140E-02
    2603 4S   85   ALA  CB     24  -0.270000       12.0110           0   0.00000     -0.301140E-02
    2604 4S   85   ALA  HB1     3   0.900000E-01   1.00800           0   0.00000     -0.301140E-02
    2605 4S   85   ALA  HB2     3   0.900000E-01   1.00800           0   0.00000     -0.301140E-02
    2606 4S   85   ALA  HB3     3   0.900000E-01   1.00800           0   0.00000     -0.301140E-02
    2607 4S   85   ALA  C      20   0.510000       12.0110           0   0.00000     -0.301140E-02
    2608 4S   85   ALA  O      70  -0.510000       15.9990           0   0.00000     -0.301140E-02
    2609 4S   86   VAL  N      54  -0.470000       14.0070           0   0.00000     -0.301140E-02
    2610 4S   86   VAL  HN      1   0.310000       1.00800           0   0.00000     -0.301140E-02
    2611 4S   86   VAL  CA     22   0.700000E-01   12.0110           0   0.00000     -0.301140E-02
    2612 4S   86   VAL  HA      6   0.900000E-01   1.00800           0   0.00000     -0.301140E-02
    2613 4S   86   VAL  CB     22  -0.900000E-01   12.0110           0   0.00000     -0.301140E-02
    2614 4S   86   VAL  HB      3   0.900000E-01   1.00800           0   0.00000     -0.301140E-02
    2615 4S   86   VAL  CG1    24  -0.270000       12.0110           0   0.00000     -0.301140E-02
    2616 4S   86   VAL  HG11    3   0.900000E-01   1.00800           0   0.00000     -0.301140E-02
    2617 4S   86   VAL  HG12    3   0.900000E-01   1.00800           0   0.00000     -0.301140E-02
    2618 4S   86   VAL  HG13    3   0.900000E-01   1.00800           0   0.00000     -0.301140E-02
    2619 4S   86   VAL  CG2    24  -0.270000       12.0110           0   0.00000     -0.301140E-02
    2620 4S   86   VAL  HG21    3   0.900000E-01   1.00800           0   0.00000     -0.301140E-02
    2621 4S   86   VAL  HG22    3   0.900000E-01   1.00800           0   0.00000     -0.301140E-02
    2622 4S   86   VAL  HG23    3   0.900000E-01   1.00800           0   0.00000     -0.301140E-02
    2623 4S   86   VAL  C      20   0.510000       12.0110           0   0.00000     -0.301140E-02
    2624 4S   86   VAL  O      70  -0.510000       15.9990           0   0.00000     -0.301140E-02
    2625 4S   87   LYS  N      54  -0.470000       14.0070           0   0.00000     -0.301140E-02
    2626 4S   87   LYS  HN      1   0.310000       1.00800           0   0.00000     -0.301140E-02
    2627 4S   87   LYS  CA     22   0.700000E-01   12.0110           0   0.00000     -0.301140E-02
    2628 4S   87   LYS  HA      6   0.900000E-01   1.00800           0   0.00000     -0.301140E-02
    2629 4S   87   LYS  CB     23  -0.180000       12.0110           0   0.00000     -0.301140E-02
    2630 4S   87   LYS  HB1     3   0.900000E-01   1.00800           0   0.00000     -0.301140E-02
    2631 4S   87   LYS  HB2     3   0.900000E-01   1.00800           0   0.00000     -0.301140E-02
    2632 4S   87   LYS  CG     23  -0.180000       12.0110           0   0.00000     -0.301140E-02
    2633 4S   87   LYS  HG1     3   0.900000E-01   1.00800           0   0.00000     -0.301140E-02
    2634 4S   87   LYS  HG2     3   0.900000E-01   1.00800           0   0.00000     -0.301140E-02
    2635 4S   87   LYS  CD     23  -0.180000       12.0110           0   0.00000     -0.301140E-02
    2636 4S   87   LYS  HD1     3   0.900000E-01   1.00800           0   0.00000     -0.301140E-02
    2637 4S   87   LYS  HD2     3   0.900000E-01   1.00800           0   0.00000     -0.301140E-02
    2638 4S   87   LYS  CE     23   0.210000       12.0110           0   0.00000     -0.301140E-02
    2639 4S   87   LYS  HE1     3   0.500000E-01   1.00800           0   0.00000     -0.301140E-02
    2640 4S   87   LYS  HE2     3   0.500000E-01   1.00800           0   0.00000     -0.301140E-02
    2641 4S   87   LYS  NZ     56  -0.300000       14.0070           0   0.00000     -0.301140E-02
    2642 4S   87   LYS  HZ1     2   0.330000       1.00800           0   0.00000     -0.301140E-02
    2643 4S   87   LYS  HZ2     2   0.330000       1.00800           0   0.00000     -0.301140E-02
    2644 4S   87   LYS  HZ3     2   0.330000       1.00800           0   0.00000     -0.301140E-02
    2645 4S   87   LYS  C      20   0.510000       12.0110           0   0.00000     -0.301140E-02
    2646 4S   87   LYS  O      70  -0.510000       15.9990           0   0.00000     -0.301140E-02
    2647 4S   88   GLN  N      54  -0.470000       14.0070           0   0.00000     -0.301140E-02
    2648 4S   88   GLN  HN      1   0.310000       1.00800           0   0.00000     -0.301140E-02
    2649 4S   88   GLN  CA     22   0.700000E-01   12.0110           0   0.00000     -0.301140E-02
    2650 4S   88   GLN  HA      6   0.900000E-01   1.00800           0   0.00000     -0.301140E-02
    2651 4S   88   GLN  CB     23  -0.180000       12.0110           0   0.00000     -0.301140E-02
    2652 4S   88   GLN  HB1     3   0.900000E-01   1.00800           0   0.00000     -0.301140E-02
    2653 4S   88   GLN  HB2     3   0.900000E-01   1.00800           0   0.00000     -0.301140E-02
    2654 4S   88   GLN  CG     23  -0.180000       12.0110           0   0.00000     -0.301140E-02
    2655 4S   88   GLN  HG1     3   0.900000E-01   1.00800           0   0.00000     -0.301140E-02
    2656 4S   88   GLN  HG2     3   0.900000E-01   1.00800           0   0.00000     -0.301140E-02
    2657 4S   88   GLN  CD     32   0.550000       12.0110           0   0.00000     -0.301140E-02
    2658 4S   88   GLN  OE1    70  -0.550000       15.9990           0   0.00000     -0.301140E-02
    2659 4S   88   GLN  NE2    55  -0.620000       14.0070           0   0.00000     -0.301140E-02
    2660 4S   88   GLN  HE21    1   0.320000       1.00800           0   0.00000     -0.301140E-02
    2661 4S   88   GLN  HE22    1   0.300000       1.00800           0   0.00000     -0.301140E-02
    2662 4S   88   GLN  C      20   0.510000       12.0110           0   0.00000     -0.301140E-02
    2663 4S   88   GLN  O      70  -0.510000       15.9990           0   0.00000     -0.301140E-02
    2664 4S   89   ALA  N      54  -0.470000       14.0070           0   0.00000     -0.301140E-02
    2665 4S   89   ALA  HN      1   0.310000       1.00800           0   0.00000     -0.301140E-02
    2666 4S   89   ALA  CA     22   0.700000E-01   12.0110           0   0.00000     -0.301140E-02
    2667 4S   89   ALA  HA      6   0.900000E-01   1.00800           0   0.00000     -0.301140E-02
    2668 4S   89   ALA  CB     24  -0.270000       12.0110           0   0.00000     -0.301140E-02
    2669 4S   89   ALA  HB1     3   0.900000E-01   1.00800           0   0.00000     -0.301140E-02
    2670 4S   89   ALA  HB2     3   0.900000E-01   1.00800           0   0.00000     -0.301140E-02
    2671 4S   89   ALA  HB3     3   0.900000E-01   1.00800           0   0.00000     -0.301140E-02
    2672 4S   89   ALA  C      20   0.510000       12.0110           0   0.00000     -0.301140E-02
    2673 4S   89   ALA  O      70  -0.510000       15.9990           0   0.00000     -0.301140E-02
    2674 4S   90   LEU  N      54  -0.470000       14.0070           0   0.00000     -0.301140E-02
    2675 4S   90   LEU  HN      1   0.310000       1.00800           0   0.00000     -0.301140E-02
    2676 4S   90   LEU  CA     22   0.700000E-01   12.0110           0   0.00000     -0.301140E-02
    2677 4S   90   LEU  HA      6   0.900000E-01   1.00800           0   0.00000     -0.301140E-02
    2678 4S   90   LEU  CB     23  -0.180000       12.0110           0   0.00000     -0.301140E-02
    2679 4S   90   LEU  HB1     3   0.900000E-01   1.00800           0   0.00000     -0.301140E-02
    2680 4S   90   LEU  HB2     3   0.900000E-01   1.00800           0   0.00000     -0.301140E-02
    2681 4S   90   LEU  CG     22  -0.900000E-01   12.0110           0   0.00000     -0.301140E-02
    2682 4S   90   LEU  HG      3   0.900000E-01   1.00800           0   0.00000     -0.301140E-02
    2683 4S   90   LEU  CD1    24  -0.270000       12.0110           0   0.00000     -0.301140E-02
    2684 4S   90   LEU  HD11    3   0.900000E-01   1.00800           0   0.00000     -0.301140E-02
    2685 4S   90   LEU  HD12    3   0.900000E-01   1.00800           0   0.00000     -0.301140E-02
    2686 4S   90   LEU  HD13    3   0.900000E-01   1.00800           0   0.00000     -0.301140E-02
    2687 4S   90   LEU  CD2    24  -0.270000       12.0110           0   0.00000     -0.301140E-02
    2688 4S   90   LEU  HD21    3   0.900000E-01   1.00800           0   0.00000     -0.301140E-02
    2689 4S   90   LEU  HD22    3   0.900000E-01   1.00800           0   0.00000     -0.301140E-02
    2690 4S   90   LEU  HD23    3   0.900000E-01   1.00800           0   0.00000     -0.301140E-02
    2691 4S   90   LEU  C      20   0.510000       12.0110           0   0.00000     -0.301140E-02
    2692 4S   90   LEU  O      70  -0.510000       15.9990           0   0.00000     -0.301140E-02
    2693 4S   91   ARG  N      54  -0.470000       14.0070           0   0.00000     -0.301140E-02
    2694 4S   91   ARG  HN      1   0.310000       1.00800           0   0.00000     -0.301140E-02
    2695 4S   91   ARG  CA     22   0.700000E-01   12.0110           0   0.00000     -0.301140E-02
    2696 4S   91   ARG  HA      6   0.900000E-01   1.00800           0   0.00000     -0.301140E-02
    2697 4S   91   ARG  CB     23  -0.180000       12.0110           0   0.00000     -0.301140E-02
    2698 4S   91   ARG  HB1     3   0.900000E-01   1.00800           0   0.00000     -0.301140E-02
    2699 4S   91   ARG  HB2     3   0.900000E-01   1.00800           0   0.00000     -0.301140E-02
    2700 4S   91   ARG  CG     23  -0.180000       12.0110           0   0.00000     -0.301140E-02
    2701 4S   91   ARG  HG1     3   0.900000E-01   1.00800           0   0.00000     -0.301140E-02
    2702 4S   91   ARG  HG2     3   0.900000E-01   1.00800           0   0.00000     -0.301140E-02
    2703 4S   91   ARG  CD     23   0.200000       12.0110           0   0.00000     -0.301140E-02
    2704 4S   91   ARG  HD1     3   0.900000E-01   1.00800           0   0.00000     -0.301140E-02
    2705 4S   91   ARG  HD2     3   0.900000E-01   1.00800           0   0.00000     -0.301140E-02
    2706 4S   91   ARG  NE     57  -0.700000       14.0070           0   0.00000     -0.301140E-02
    2707 4S   91   ARG  HE      2   0.440000       1.00800           0   0.00000     -0.301140E-02
    2708 4S   91   ARG  CZ     20   0.640000       12.0110           0   0.00000     -0.301140E-02
    2709 4S   91   ARG  NH1    57  -0.800000       14.0070           0   0.00000     -0.301140E-02
    2710 4S   91   ARG  HH11    2   0.460000       1.00800           0   0.00000     -0.301140E-02
    2711 4S   91   ARG  HH12    2   0.460000       1.00800           0   0.00000     -0.301140E-02
    2712 4S   91   ARG  NH2    57  -0.800000       14.0070           0   0.00000     -0.301140E-02
    2713 4S   91   ARG  HH21    2   0.460000       1.00800           0   0.00000     -0.301140E-02
    2714 4S   91   ARG  HH22    2   0.460000       1.00800           0   0.00000     -0.301140E-02
    2715 4S   91   ARG  C      20   0.510000       12.0110           0   0.00000     -0.301140E-02
    2716 4S   91   ARG  O      70  -0.510000       15.9990           0   0.00000     -0.301140E-02
    2717 4S   92   GLU  N      54  -0.470000       14.0070           0   0.00000     -0.301140E-02
    2718 4S   92   GLU  HN      1   0.310000       1.00800           0   0.00000     -0.301140E-02
    2719 4S   92   GLU  CA     22   0.700000E-01   12.0110           0   0.00000     -0.301140E-02
    2720 4S   92   GLU  HA      6   0.900000E-01   1.00800           0   0.00000     -0.301140E-02
    2721 4S   92   GLU  CB     23  -0.180000       12.0110           0   0.00000     -0.301140E-02
    2722 4S   92   GLU  HB1     3   0.900000E-01   1.00800           0   0.00000     -0.301140E-02
    2723 4S   92   GLU  HB2     3   0.900000E-01   1.00800           0   0.00000     -0.301140E-02
    2724 4S   92   GLU  CG     23  -0.280000       12.0110           0   0.00000     -0.301140E-02
    2725 4S   92   GLU  HG1     3   0.900000E-01   1.00800           0   0.00000     -0.301140E-02
    2726 4S   92   GLU  HG2     3   0.900000E-01   1.00800           0   0.00000     -0.301140E-02
    2727 4S   92   GLU  CD     32   0.620000       12.0110           0   0.00000     -0.301140E-02
    2728 4S   92   GLU  OE1    72  -0.760000       15.9990           0   0.00000     -0.301140E-02
    2729 4S   92   GLU  OE2    72  -0.760000       15.9990           0   0.00000     -0.301140E-02
    2730 4S   92   GLU  C      20   0.510000       12.0110           0   0.00000     -0.301140E-02
    2731 4S   92   GLU  O      70  -0.510000       15.9990           0   0.00000     -0.301140E-02
    2732 4S   93   ALA  N      54  -0.470000       14.0070           0   0.00000     -0.301140E-02
    2733 4S   93   ALA  HN      1   0.310000       1.00800           0   0.00000     -0.301140E-02
    2734 4S   93   ALA  CA     22   0.700000E-01   12.0110           0   0.00000     -0.301140E-02
    2735 4S   93   ALA  HA      6   0.900000E-01   1.00800           0   0.00000     -0.301140E-02
    2736 4S   93   ALA  CB     24  -0.270000       12.0110           0   0.00000     -0.301140E-02
    2737 4S   93   ALA  HB1     3   0.900000E-01   1.00800           0   0.00000     -0.301140E-02
    2738 4S   93   ALA  HB2     3   0.900000E-01   1.00800           0   0.00000     -0.301140E-02
    2739 4S   93   ALA  HB3     3   0.900000E-01   1.00800           0   0.00000     -0.301140E-02
    2740 4S   93   ALA  C      20   0.510000       12.0110           0   0.00000     -0.301140E-02
    2741 4S   93   ALA  O      70  -0.510000       15.9990           0   0.00000     -0.301140E-02
    2742 4S   94   GLY  N      54  -0.470000       14.0070           0   0.00000     -0.301140E-02
    2743 4S   94   GLY  HN      1   0.310000       1.00800           0   0.00000     -0.301140E-02
    2744 4S   94   GLY  CA     23  -0.200000E-01   12.0110           0   0.00000     -0.301140E-02
    2745 4S   94   GLY  HA1     6   0.900000E-01   1.00800           0   0.00000     -0.301140E-02
    2746 4S   94   GLY  HA2     6   0.900000E-01   1.00800           0   0.00000     -0.301140E-02
    2747 4S   94   GLY  C      20   0.510000       12.0110           0   0.00000     -0.301140E-02
    2748 4S   94   GLY  O      70  -0.510000       15.9990           0   0.00000     -0.301140E-02
    2749 4S   95   ASP  N      54  -0.470000       14.0070           0   0.00000     -0.301140E-02
    2750 4S   95   ASP  HN      1   0.310000       1.00800           0   0.00000     -0.301140E-02
    2751 4S   95   ASP  CA     22   0.700000E-01   12.0110           0   0.00000     -0.301140E-02
    2752 4S   95   ASP  HA      6   0.900000E-01   1.00800           0   0.00000     -0.301140E-02
    2753 4S   95   ASP  CB     23  -0.280000       12.0110           0   0.00000     -0.301140E-02
    2754 4S   95   ASP  HB1     3   0.900000E-01   1.00800           0   0.00000     -0.301140E-02
    2755 4S   95   ASP  HB2     3   0.900000E-01   1.00800           0   0.00000     -0.301140E-02
    2756 4S   95   ASP  CG     32   0.620000       12.0110           0   0.00000     -0.301140E-02
    2757 4S   95   ASP  OD1    72  -0.760000       15.9990           0   0.00000     -0.301140E-02
    2758 4S   95   ASP  OD2    72  -0.760000       15.9990           0   0.00000     -0.301140E-02
    2759 4S   95   ASP  C      20   0.510000       12.0110           0   0.00000     -0.301140E-02
    2760 4S   95   ASP  O      70  -0.510000       15.9990           0   0.00000     -0.301140E-02
    2761 4S   96   GLU  N      54  -0.470000       14.0070           0   0.00000     -0.301140E-02
    2762 4S   96   GLU  HN      1   0.310000       1.00800           0   0.00000     -0.301140E-02
    2763 4S   96   GLU  CA     22   0.700000E-01   12.0110           0   0.00000     -0.301140E-02
    2764 4S   96   GLU  HA      6   0.900000E-01   1.00800           0   0.00000     -0.301140E-02
    2765 4S   96   GLU  CB     23  -0.180000       12.0110           0   0.00000     -0.301140E-02
    2766 4S   96   GLU  HB1     3   0.900000E-01   1.00800           0   0.00000     -0.301140E-02
    2767 4S   96   GLU  HB2     3   0.900000E-01   1.00800           0   0.00000     -0.301140E-02
    2768 4S   96   GLU  CG     23  -0.280000       12.0110           0   0.00000     -0.301140E-02
    2769 4S   96   GLU  HG1     3   0.900000E-01   1.00800           0   0.00000     -0.301140E-02
    2770 4S   96   GLU  HG2     3   0.900000E-01   1.00800           0   0.00000     -0.301140E-02
    2771 4S   96   GLU  CD     32   0.620000       12.0110           0   0.00000     -0.301140E-02
    2772 4S   96   GLU  OE1    72  -0.760000       15.9990           0   0.00000     -0.301140E-02
    2773 4S   96   GLU  OE2    72  -0.760000       15.9990           0   0.00000     -0.301140E-02
    2774 4S   96   GLU  C      20   0.510000       12.0110           0   0.00000     -0.301140E-02
    2775 4S   96   GLU  O      70  -0.510000       15.9990           0   0.00000     -0.301140E-02
    2776 4S   97   PHE  N      54  -0.470000       14.0070           0   0.00000     -0.301140E-02
    2777 4S   97   PHE  HN      1   0.310000       1.00800           0   0.00000     -0.301140E-02
    2778 4S   97   PHE  CA     22   0.700000E-01   12.0110           0   0.00000     -0.301140E-02
    2779 4S   97   PHE  HA      6   0.900000E-01   1.00800           0   0.00000     -0.301140E-02
    2780 4S   97   PHE  CB     23  -0.180000       12.0110           0   0.00000     -0.301140E-02
    2781 4S   97   PHE  HB1     3   0.900000E-01   1.00800           0   0.00000     -0.301140E-02
    2782 4S   97   PHE  HB2     3   0.900000E-01   1.00800           0   0.00000     -0.301140E-02
    2783 4S   97   PHE  CG     21    0.00000       12.0110           0   0.00000     -0.301140E-02
    2784 4S   97   PHE  CD1    21  -0.115000       12.0110           0   0.00000     -0.301140E-02
    2785 4S   97   PHE  HD1     5   0.115000       1.00800           0   0.00000     -0.301140E-02
    2786 4S   97   PHE  CE1    21  -0.115000       12.0110           0   0.00000     -0.301140E-02
    2787 4S   97   PHE  HE1     5   0.115000       1.00800           0   0.00000     -0.301140E-02
    2788 4S   97   PHE  CZ     21  -0.115000       12.0110           0   0.00000     -0.301140E-02
    2789 4S   97   PHE  HZ      5   0.115000       1.00800           0   0.00000     -0.301140E-02
    2790 4S   97   PHE  CD2    21  -0.115000       12.0110           0   0.00000     -0.301140E-02
    2791 4S   97   PHE  HD2     5   0.115000       1.00800           0   0.00000     -0.301140E-02
    2792 4S   97   PHE  CE2    21  -0.115000       12.0110           0   0.00000     -0.301140E-02
    2793 4S   97   PHE  HE2     5   0.115000       1.00800           0   0.00000     -0.301140E-02
    2794 4S   97   PHE  C      20   0.510000       12.0110           0   0.00000     -0.301140E-02
    2795 4S   97   PHE  O      70  -0.510000       15.9990           0   0.00000     -0.301140E-02
    2796 4S   98   GLU  N      54  -0.470000       14.0070           0   0.00000     -0.301140E-02
    2797 4S   98   GLU  HN      1   0.310000       1.00800           0   0.00000     -0.301140E-02
    2798 4S   98   GLU  CA     22   0.700000E-01   12.0110           0   0.00000     -0.301140E-02
    2799 4S   98   GLU  HA      6   0.900000E-01   1.00800           0   0.00000     -0.301140E-02
    2800 4S   98   GLU  CB     23  -0.180000       12.0110           0   0.00000     -0.301140E-02
    2801 4S   98   GLU  HB1     3   0.900000E-01   1.00800           0   0.00000     -0.301140E-02
    2802 4S   98   GLU  HB2     3   0.900000E-01   1.00800           0   0.00000     -0.301140E-02
    2803 4S   98   GLU  CG     23  -0.280000       12.0110           0   0.00000     -0.301140E-02
    2804 4S   98   GLU  HG1     3   0.900000E-01   1.00800           0   0.00000     -0.301140E-02
    2805 4S   98   GLU  HG2     3   0.900000E-01   1.00800           0   0.00000     -0.301140E-02
    2806 4S   98   GLU  CD     32   0.620000       12.0110           0   0.00000     -0.301140E-02
    2807 4S   98   GLU  OE1    72  -0.760000       15.9990           0   0.00000     -0.301140E-02
    2808 4S   98   GLU  OE2    72  -0.760000       15.9990           0   0.00000     -0.301140E-02
    2809 4S   98   GLU  C      20   0.510000       12.0110           0   0.00000     -0.301140E-02
    2810 4S   98   GLU  O      70  -0.510000       15.9990           0   0.00000     -0.301140E-02
    2811 4S   99   LEU  N      54  -0.470000       14.0070           0   0.00000     -0.301140E-02
    2812 4S   99   LEU  HN      1   0.310000       1.00800           0   0.00000     -0.301140E-02
    2813 4S   99   LEU  CA     22   0.700000E-01   12.0110           0   0.00000     -0.301140E-02
    2814 4S   99   LEU  HA      6   0.900000E-01   1.00800           0   0.00000     -0.301140E-02
    2815 4S   99   LEU  CB     23  -0.180000       12.0110           0   0.00000     -0.301140E-02
    2816 4S   99   LEU  HB1     3   0.900000E-01   1.00800           0   0.00000     -0.301140E-02
    2817 4S   99   LEU  HB2     3   0.900000E-01   1.00800           0   0.00000     -0.301140E-02
    2818 4S   99   LEU  CG     22  -0.900000E-01   12.0110           0   0.00000     -0.301140E-02
    2819 4S   99   LEU  HG      3   0.900000E-01   1.00800           0   0.00000     -0.301140E-02
    2820 4S   99   LEU  CD1    24  -0.270000       12.0110           0   0.00000     -0.301140E-02
    2821 4S   99   LEU  HD11    3   0.900000E-01   1.00800           0   0.00000     -0.301140E-02
    2822 4S   99   LEU  HD12    3   0.900000E-01   1.00800           0   0.00000     -0.301140E-02
    2823 4S   99   LEU  HD13    3   0.900000E-01   1.00800           0   0.00000     -0.301140E-02
    2824 4S   99   LEU  CD2    24  -0.270000       12.0110           0   0.00000     -0.301140E-02
    2825 4S   99   LEU  HD21    3   0.900000E-01   1.00800           0   0.00000     -0.301140E-02
    2826 4S   99   LEU  HD22    3   0.900000E-01   1.00800           0   0.00000     -0.301140E-02
    2827 4S   99   LEU  HD23    3   0.900000E-01   1.00800           0   0.00000     -0.301140E-02
    2828 4S   99   LEU  C      20   0.510000       12.0110           0   0.00000     -0.301140E-02
    2829 4S   99   LEU  O      70  -0.510000       15.9990           0   0.00000     -0.301140E-02
    2830 4S   100  ARG  N      54  -0.470000       14.0070           0   0.00000     -0.301140E-02
    2831 4S   100  ARG  HN      1   0.310000       1.00800           0   0.00000     -0.301140E-02
    2832 4S   100  ARG  CA     22   0.700000E-01   12.0110           0   0.00000     -0.301140E-02
    2833 4S   100  ARG  HA      6   0.900000E-01   1.00800           0   0.00000     -0.301140E-02
    2834 4S   100  ARG  CB     23  -0.180000       12.0110           0   0.00000     -0.301140E-02
    2835 4S   100  ARG  HB1     3   0.900000E-01   1.00800           0   0.00000     -0.301140E-02
    2836 4S   100  ARG  HB2     3   0.900000E-01   1.00800           0   0.00000     -0.301140E-02
    2837 4S   100  ARG  CG     23  -0.180000       12.0110           0   0.00000     -0.301140E-02
    2838 4S   100  ARG  HG1     3   0.900000E-01   1.00800           0   0.00000     -0.301140E-02
    2839 4S   100  ARG  HG2     3   0.900000E-01   1.00800           0   0.00000     -0.301140E-02
    2840 4S   100  ARG  CD     23   0.200000       12.0110           0   0.00000     -0.301140E-02
    2841 4S   100  ARG  HD1     3   0.900000E-01   1.00800           0   0.00000     -0.301140E-02
    2842 4S   100  ARG  HD2     3   0.900000E-01   1.00800           0   0.00000     -0.301140E-02
    2843 4S   100  ARG  NE     57  -0.700000       14.0070           0   0.00000     -0.301140E-02
    2844 4S   100  ARG  HE      2   0.440000       1.00800           0   0.00000     -0.301140E-02
    2845 4S   100  ARG  CZ     20   0.640000       12.0110           0   0.00000     -0.301140E-02
    2846 4S   100  ARG  NH1    57  -0.800000       14.0070           0   0.00000     -0.301140E-02
    2847 4S   100  ARG  HH11    2   0.460000       1.00800           0   0.00000     -0.301140E-02
    2848 4S   100  ARG  HH12    2   0.460000       1.00800           0   0.00000     -0.301140E-02
    2849 4S   100  ARG  NH2    57  -0.800000       14.0070           0   0.00000     -0.301140E-02
    2850 4S   100  ARG  HH21    2   0.460000       1.00800           0   0.00000     -0.301140E-02
    2851 4S   100  ARG  HH22    2   0.460000       1.00800           0   0.00000     -0.301140E-02
    2852 4S   100  ARG  C      20   0.510000       12.0110           0   0.00000     -0.301140E-02
    2853 4S   100  ARG  O      70  -0.510000       15.9990           0   0.00000     -0.301140E-02
    2854 4S   101  TYR  N      54  -0.470000       14.0070           0   0.00000     -0.301140E-02
    2855 4S   101  TYR  HN      1   0.310000       1.00800           0   0.00000     -0.301140E-02
    2856 4S   101  TYR  CA     22   0.700000E-01   12.0110           0   0.00000     -0.301140E-02
    2857 4S   101  TYR  HA      6   0.900000E-01   1.00800           0   0.00000     -0.301140E-02
    2858 4S   101  TYR  CB     23  -0.180000       12.0110           0   0.00000     -0.301140E-02
    2859 4S   101  TYR  HB1     3   0.900000E-01   1.00800           0   0.00000     -0.301140E-02
    2860 4S   101  TYR  HB2     3   0.900000E-01   1.00800           0   0.00000     -0.301140E-02
    2861 4S   101  TYR  CG     21    0.00000       12.0110           0   0.00000     -0.301140E-02
    2862 4S   101  TYR  CD1    21  -0.115000       12.0110           0   0.00000     -0.301140E-02
    2863 4S   101  TYR  HD1     5   0.115000       1.00800           0   0.00000     -0.301140E-02
    2864 4S   101  TYR  CE1    21  -0.115000       12.0110           0   0.00000     -0.301140E-02
    2865 4S   101  TYR  HE1     5   0.115000       1.00800           0   0.00000     -0.301140E-02
    2866 4S   101  TYR  CZ     21   0.110000       12.0110           0   0.00000     -0.301140E-02
    2867 4S   101  TYR  OH     73  -0.540000       15.9990           0   0.00000     -0.301140E-02
    2868 4S   101  TYR  HH      1   0.430000       1.00800           0   0.00000     -0.301140E-02
    2869 4S   101  TYR  CD2    21  -0.115000       12.0110           0   0.00000     -0.301140E-02
    2870 4S   101  TYR  HD2     5   0.115000       1.00800           0   0.00000     -0.301140E-02
    2871 4S   101  TYR  CE2    21  -0.115000       12.0110           0   0.00000     -0.301140E-02
    2872 4S   101  TYR  HE2     5   0.115000       1.00800           0   0.00000     -0.301140E-02
    2873 4S   101  TYR  C      20   0.510000       12.0110           0   0.00000     -0.301140E-02
    2874 4S   101  TYR  O      70  -0.510000       15.9990           0   0.00000     -0.301140E-02
    2875 4S   102  ARG  N      54  -0.470000       14.0070           0   0.00000     -0.301140E-02
    2876 4S   102  ARG  HN      1   0.310000       1.00800           0   0.00000     -0.301140E-02
    2877 4S   102  ARG  CA     22   0.700000E-01   12.0110           0   0.00000     -0.301140E-02
    2878 4S   102  ARG  HA      6   0.900000E-01   1.00800           0   0.00000     -0.301140E-02
    2879 4S   102  ARG  CB     23  -0.180000       12.0110           0   0.00000     -0.301140E-02
    2880 4S   102  ARG  HB1     3   0.900000E-01   1.00800           0   0.00000     -0.301140E-02
    2881 4S   102  ARG  HB2     3   0.900000E-01   1.00800           0   0.00000     -0.301140E-02
    2882 4S   102  ARG  CG     23  -0.180000       12.0110           0   0.00000     -0.301140E-02
    2883 4S   102  ARG  HG1     3   0.900000E-01   1.00800           0   0.00000     -0.301140E-02
    2884 4S   102  ARG  HG2     3   0.900000E-01   1.00800           0   0.00000     -0.301140E-02
    2885 4S   102  ARG  CD     23   0.200000       12.0110           0   0.00000     -0.301140E-02
    2886 4S   102  ARG  HD1     3   0.900000E-01   1.00800           0   0.00000     -0.301140E-02
    2887 4S   102  ARG  HD2     3   0.900000E-01   1.00800           0   0.00000     -0.301140E-02
    2888 4S   102  ARG  NE     57  -0.700000       14.0070           0   0.00000     -0.301140E-02
    2889 4S   102  ARG  HE      2   0.440000       1.00800           0   0.00000     -0.301140E-02
    2890 4S   102  ARG  CZ     20   0.640000       12.0110           0   0.00000     -0.301140E-02
    2891 4S   102  ARG  NH1    57  -0.800000       14.0070           0   0.00000     -0.301140E-02
    2892 4S   102  ARG  HH11    2   0.460000       1.00800           0   0.00000     -0.301140E-02
    2893 4S   102  ARG  HH12    2   0.460000       1.00800           0   0.00000     -0.301140E-02
    2894 4S   102  ARG  NH2    57  -0.800000       14.0070           0   0.00000     -0.301140E-02
    2895 4S   102  ARG  HH21    2   0.460000       1.00800           0   0.00000     -0.301140E-02
    2896 4S   102  ARG  HH22    2   0.460000       1.00800           0   0.00000     -0.301140E-02
    2897 4S   102  ARG  C      20   0.510000       12.0110           0   0.00000     -0.301140E-02
    2898 4S   102  ARG  O      70  -0.510000       15.9990           0   0.00000     -0.301140E-02
    2899 4S   103  ARG  N      54  -0.470000       14.0070           0   0.00000     -0.301140E-02
    2900 4S   103  ARG  HN      1   0.310000       1.00800           0   0.00000     -0.301140E-02
    2901 4S   103  ARG  CA     22   0.700000E-01   12.0110           0   0.00000     -0.301140E-02
    2902 4S   103  ARG  HA      6   0.900000E-01   1.00800           0   0.00000     -0.301140E-02
    2903 4S   103  ARG  CB     23  -0.180000       12.0110           0   0.00000     -0.301140E-02
    2904 4S   103  ARG  HB1     3   0.900000E-01   1.00800           0   0.00000     -0.301140E-02
    2905 4S   103  ARG  HB2     3   0.900000E-01   1.00800           0   0.00000     -0.301140E-02
    2906 4S   103  ARG  CG     23  -0.180000       12.0110           0   0.00000     -0.301140E-02
    2907 4S   103  ARG  HG1     3   0.900000E-01   1.00800           0   0.00000     -0.301140E-02
    2908 4S   103  ARG  HG2     3   0.900000E-01   1.00800           0   0.00000     -0.301140E-02
    2909 4S   103  ARG  CD     23   0.200000       12.0110           0   0.00000     -0.301140E-02
    2910 4S   103  ARG  HD1     3   0.900000E-01   1.00800           0   0.00000     -0.301140E-02
    2911 4S   103  ARG  HD2     3   0.900000E-01   1.00800           0   0.00000     -0.301140E-02
    2912 4S   103  ARG  NE     57  -0.700000       14.0070           0   0.00000     -0.301140E-02
    2913 4S   103  ARG  HE      2   0.440000       1.00800           0   0.00000     -0.301140E-02
    2914 4S   103  ARG  CZ     20   0.640000       12.0110           0   0.00000     -0.301140E-02
    2915 4S   103  ARG  NH1    57  -0.800000       14.0070           0   0.00000     -0.301140E-02
    2916 4S   103  ARG  HH11    2   0.460000       1.00800           0   0.00000     -0.301140E-02
    2917 4S   103  ARG  HH12    2   0.460000       1.00800           0   0.00000     -0.301140E-02
    2918 4S   103  ARG  NH2    57  -0.800000       14.0070           0   0.00000     -0.301140E-02
    2919 4S   103  ARG  HH21    2   0.460000       1.00800           0   0.00000     -0.301140E-02
    2920 4S   103  ARG  HH22    2   0.460000       1.00800           0   0.00000     -0.301140E-02
    2921 4S   103  ARG  C      20   0.510000       12.0110           0   0.00000     -0.301140E-02
    2922 4S   103  ARG  O      70  -0.510000       15.9990           0   0.00000     -0.301140E-02
    2923 4S   104  ALA  N      54  -0.470000       14.0070           0   0.00000     -0.301140E-02
    2924 4S   104  ALA  HN      1   0.310000       1.00800           0   0.00000     -0.301140E-02
    2925 4S   104  ALA  CA     22   0.700000E-01   12.0110           0   0.00000     -0.301140E-02
    2926 4S   104  ALA  HA      6   0.900000E-01   1.00800           0   0.00000     -0.301140E-02
    2927 4S   104  ALA  CB     24  -0.270000       12.0110           0   0.00000     -0.301140E-02
    2928 4S   104  ALA  HB1     3   0.900000E-01   1.00800           0   0.00000     -0.301140E-02
    2929 4S   104  ALA  HB2     3   0.900000E-01   1.00800           0   0.00000     -0.301140E-02
    2930 4S   104  ALA  HB3     3   0.900000E-01   1.00800           0   0.00000     -0.301140E-02
    2931 4S   104  ALA  C      20   0.510000       12.0110           0   0.00000     -0.301140E-02
    2932 4S   104  ALA  O      70  -0.510000       15.9990           0   0.00000     -0.301140E-02
    2933 4S   105  PHE  N      54  -0.470000       14.0070           0   0.00000     -0.301140E-02
    2934 4S   105  PHE  HN      1   0.310000       1.00800           0   0.00000     -0.301140E-02
    2935 4S   105  PHE  CA     22   0.700000E-01   12.0110           0   0.00000     -0.301140E-02
    2936 4S   105  PHE  HA      6   0.900000E-01   1.00800           0   0.00000     -0.301140E-02
    2937 4S   105  PHE  CB     23  -0.180000       12.0110           0   0.00000     -0.301140E-02
    2938 4S   105  PHE  HB1     3   0.900000E-01   1.00800           0   0.00000     -0.301140E-02
    2939 4S   105  PHE  HB2     3   0.900000E-01   1.00800           0   0.00000     -0.301140E-02
    2940 4S   105  PHE  CG     21    0.00000       12.0110           0   0.00000     -0.301140E-02
    2941 4S   105  PHE  CD1    21  -0.115000       12.0110           0   0.00000     -0.301140E-02
    2942 4S   105  PHE  HD1     5   0.115000       1.00800           0   0.00000     -0.301140E-02
    2943 4S   105  PHE  CE1    21  -0.115000       12.0110           0   0.00000     -0.301140E-02
    2944 4S   105  PHE  HE1     5   0.115000       1.00800           0   0.00000     -0.301140E-02
    2945 4S   105  PHE  CZ     21  -0.115000       12.0110           0   0.00000     -0.301140E-02
    2946 4S   105  PHE  HZ      5   0.115000       1.00800           0   0.00000     -0.301140E-02
    2947 4S   105  PHE  CD2    21  -0.115000       12.0110           0   0.00000     -0.301140E-02
    2948 4S   105  PHE  HD2     5   0.115000       1.00800           0   0.00000     -0.301140E-02
    2949 4S   105  PHE  CE2    21  -0.115000       12.0110           0   0.00000     -0.301140E-02
    2950 4S   105  PHE  HE2     5   0.115000       1.00800           0   0.00000     -0.301140E-02
    2951 4S   105  PHE  C      20   0.510000       12.0110           0   0.00000     -0.301140E-02
    2952 4S   105  PHE  O      70  -0.510000       15.9990           0   0.00000     -0.301140E-02
    2953 4S   106  SER  N      54  -0.470000       14.0070           0   0.00000     -0.301140E-02
    2954 4S   106  SER  HN      1   0.310000       1.00800           0   0.00000     -0.301140E-02
    2955 4S   106  SER  CA     22   0.700000E-01   12.0110           0   0.00000     -0.301140E-02
    2956 4S   106  SER  HA      6   0.900000E-01   1.00800           0   0.00000     -0.301140E-02
    2957 4S   106  SER  CB     23   0.500000E-01   12.0110           0   0.00000     -0.301140E-02
    2958 4S   106  SER  HB1     3   0.900000E-01   1.00800           0   0.00000     -0.301140E-02
    2959 4S   106  SER  HB2     3   0.900000E-01   1.00800           0   0.00000     -0.301140E-02
    2960 4S   106  SER  OG     73  -0.660000       15.9990           0   0.00000     -0.301140E-02
    2961 4S   106  SER  HG1     1   0.430000       1.00800           0   0.00000     -0.301140E-02
    2962 4S   106  SER  C      20   0.510000       12.0110           0   0.00000     -0.301140E-02
    2963 4S   106  SER  O      70  -0.510000       15.9990           0   0.00000     -0.301140E-02
    2964 4S   107  ASP  N      54  -0.470000       14.0070           0   0.00000     -0.301140E-02
    2965 4S   107  ASP  HN      1   0.310000       1.00800           0   0.00000     -0.301140E-02
    2966 4S   107  ASP  CA     22   0.700000E-01   12.0110           0   0.00000     -0.301140E-02
    2967 4S   107  ASP  HA      6   0.900000E-01   1.00800           0   0.00000     -0.301140E-02
    2968 4S   107  ASP  CB     23  -0.280000       12.0110           0   0.00000     -0.301140E-02
    2969 4S   107  ASP  HB1     3   0.900000E-01   1.00800           0   0.00000     -0.301140E-02
    2970 4S   107  ASP  HB2     3   0.900000E-01   1.00800           0   0.00000     -0.301140E-02
    2971 4S   107  ASP  CG     32   0.620000       12.0110           0   0.00000     -0.301140E-02
    2972 4S   107  ASP  OD1    72  -0.760000       15.9990           0   0.00000     -0.301140E-02
    2973 4S   107  ASP  OD2    72  -0.760000       15.9990           0   0.00000     -0.301140E-02
    2974 4S   107  ASP  C      20   0.510000       12.0110           0   0.00000     -0.301140E-02
    2975 4S   107  ASP  O      70  -0.510000       15.9990           0   0.00000     -0.301140E-02
    2976 4S   108  LEU  N      54  -0.470000       14.0070           0   0.00000     -0.301140E-02
    2977 4S   108  LEU  HN      1   0.310000       1.00800           0   0.00000     -0.301140E-02
    2978 4S   108  LEU  CA     22   0.700000E-01   12.0110           0   0.00000     -0.301140E-02
    2979 4S   108  LEU  HA      6   0.900000E-01   1.00800           0   0.00000     -0.301140E-02
    2980 4S   108  LEU  CB     23  -0.180000       12.0110           0   0.00000     -0.301140E-02
    2981 4S   108  LEU  HB1     3   0.900000E-01   1.00800           0   0.00000     -0.301140E-02
    2982 4S   108  LEU  HB2     3   0.900000E-01   1.00800           0   0.00000     -0.301140E-02
    2983 4S   108  LEU  CG     22  -0.900000E-01   12.0110           0   0.00000     -0.301140E-02
    2984 4S   108  LEU  HG      3   0.900000E-01   1.00800           0   0.00000     -0.301140E-02
    2985 4S   108  LEU  CD1    24  -0.270000       12.0110           0   0.00000     -0.301140E-02
    2986 4S   108  LEU  HD11    3   0.900000E-01   1.00800           0   0.00000     -0.301140E-02
    2987 4S   108  LEU  HD12    3   0.900000E-01   1.00800           0   0.00000     -0.301140E-02
    2988 4S   108  LEU  HD13    3   0.900000E-01   1.00800           0   0.00000     -0.301140E-02
    2989 4S   108  LEU  CD2    24  -0.270000       12.0110           0   0.00000     -0.301140E-02
    2990 4S   108  LEU  HD21    3   0.900000E-01   1.00800           0   0.00000     -0.301140E-02
    2991 4S   108  LEU  HD22    3   0.900000E-01   1.00800           0   0.00000     -0.301140E-02
    2992 4S   108  LEU  HD23    3   0.900000E-01   1.00800           0   0.00000     -0.301140E-02
    2993 4S   108  LEU  C      20   0.510000       12.0110           0   0.00000     -0.301140E-02
    2994 4S   108  LEU  O      70  -0.510000       15.9990           0   0.00000     -0.301140E-02
    2995 4S   109  THR  N      54  -0.470000       14.0070           0   0.00000     -0.301140E-02
    2996 4S   109  THR  HN      1   0.310000       1.00800           0   0.00000     -0.301140E-02
    2997 4S   109  THR  CA     22   0.700000E-01   12.0110           0   0.00000     -0.301140E-02
    2998 4S   109  THR  HA      6   0.900000E-01   1.00800           0   0.00000     -0.301140E-02
    2999 4S   109  THR  CB     22   0.140000       12.0110           0   0.00000     -0.301140E-02
    3000 4S   109  THR  HB      3   0.900000E-01   1.00800           0   0.00000     -0.301140E-02
    3001 4S   109  THR  OG1    73  -0.660000       15.9990           0   0.00000     -0.301140E-02
    3002 4S   109  THR  HG1     1   0.430000       1.00800           0   0.00000     -0.301140E-02
    3003 4S   109  THR  CG2    24  -0.270000       12.0110           0   0.00000     -0.301140E-02
    3004 4S   109  THR  HG21    3   0.900000E-01   1.00800           0   0.00000     -0.301140E-02
    3005 4S   109  THR  HG22    3   0.900000E-01   1.00800           0   0.00000     -0.301140E-02
    3006 4S   109  THR  HG23    3   0.900000E-01   1.00800           0   0.00000     -0.301140E-02
    3007 4S   109  THR  C      20   0.510000       12.0110           0   0.00000     -0.301140E-02
    3008 4S   109  THR  O      70  -0.510000       15.9990           0   0.00000     -0.301140E-02
    3009 4S   110  SER  N      54  -0.470000       14.0070           0   0.00000     -0.301140E-02
    3010 4S   110  SER  HN      1   0.310000       1.00800           0   0.00000     -0.301140E-02
    3011 4S   110  SER  CA     22   0.700000E-01   12.0110           0   0.00000     -0.301140E-02
    3012 4S   110  SER  HA      6   0.900000E-01   1.00800           0   0.00000     -0.301140E-02
    3013 4S   110  SER  CB     23   0.500000E-01   12.0110           0   0.00000     -0.301140E-02
    3014 4S   110  SER  HB1     3   0.900000E-01   1.00800           0   0.00000     -0.301140E-02
    3015 4S   110  SER  HB2     3   0.900000E-01   1.00800           0   0.00000     -0.301140E-02
    3016 4S   110  SER  OG     73  -0.660000       15.9990           0   0.00000     -0.301140E-02
    3017 4S   110  SER  HG1     1   0.430000       1.00800           0   0.00000     -0.301140E-02
    3018 4S   110  SER  C      20   0.510000       12.0110           0   0.00000     -0.301140E-02
    3019 4S   110  SER  O      70  -0.510000       15.9990           0   0.00000     -0.301140E-02
    3020 4S   111  GLN  N      54  -0.470000       14.0070           0   0.00000     -0.301140E-02
    3021 4S   111  GLN  HN      1   0.310000       1.00800           0   0.00000     -0.301140E-02
    3022 4S   111  GLN  CA     22   0.700000E-01   12.0110           0   0.00000     -0.301140E-02
    3023 4S   111  GLN  HA      6   0.900000E-01   1.00800           0   0.00000     -0.301140E-02
    3024 4S   111  GLN  CB     23  -0.180000       12.0110           0   0.00000     -0.301140E-02
    3025 4S   111  GLN  HB1     3   0.900000E-01   1.00800           0   0.00000     -0.301140E-02
    3026 4S   111  GLN  HB2     3   0.900000E-01   1.00800           0   0.00000     -0.301140E-02
    3027 4S   111  GLN  CG     23  -0.180000       12.0110           0   0.00000     -0.301140E-02
    3028 4S   111  GLN  HG1     3   0.900000E-01   1.00800           0   0.00000     -0.301140E-02
    3029 4S   111  GLN  HG2     3   0.900000E-01   1.00800           0   0.00000     -0.301140E-02
    3030 4S   111  GLN  CD     32   0.550000       12.0110           0   0.00000     -0.301140E-02
    3031 4S   111  GLN  OE1    70  -0.550000       15.9990           0   0.00000     -0.301140E-02
    3032 4S   111  GLN  NE2    55  -0.620000       14.0070           0   0.00000     -0.301140E-02
    3033 4S   111  GLN  HE21    1   0.320000       1.00800           0   0.00000     -0.301140E-02
    3034 4S   111  GLN  HE22    1   0.300000       1.00800           0   0.00000     -0.301140E-02
    3035 4S   111  GLN  C      20   0.510000       12.0110           0   0.00000     -0.301140E-02
    3036 4S   111  GLN  O      70  -0.510000       15.9990           0   0.00000     -0.301140E-02
    3037 4S   112  LEU  N      54  -0.470000       14.0070           0   0.00000     -0.301140E-02
    3038 4S   112  LEU  HN      1   0.310000       1.00800           0   0.00000     -0.301140E-02
    3039 4S   112  LEU  CA     22   0.700000E-01   12.0110           0   0.00000     -0.301140E-02
    3040 4S   112  LEU  HA      6   0.900000E-01   1.00800           0   0.00000     -0.301140E-02
    3041 4S   112  LEU  CB     23  -0.180000       12.0110           0   0.00000     -0.301140E-02
    3042 4S   112  LEU  HB1     3   0.900000E-01   1.00800           0   0.00000     -0.301140E-02
    3043 4S   112  LEU  HB2     3   0.900000E-01   1.00800           0   0.00000     -0.301140E-02
    3044 4S   112  LEU  CG     22  -0.900000E-01   12.0110           0   0.00000     -0.301140E-02
    3045 4S   112  LEU  HG      3   0.900000E-01   1.00800           0   0.00000     -0.301140E-02
    3046 4S   112  LEU  CD1    24  -0.270000       12.0110           0   0.00000     -0.301140E-02
    3047 4S   112  LEU  HD11    3   0.900000E-01   1.00800           0   0.00000     -0.301140E-02
    3048 4S   112  LEU  HD12    3   0.900000E-01   1.00800           0   0.00000     -0.301140E-02
    3049 4S   112  LEU  HD13    3   0.900000E-01   1.00800           0   0.00000     -0.301140E-02
    3050 4S   112  LEU  CD2    24  -0.270000       12.0110           0   0.00000     -0.301140E-02
    3051 4S   112  LEU  HD21    3   0.900000E-01   1.00800           0   0.00000     -0.301140E-02
    3052 4S   112  LEU  HD22    3   0.900000E-01   1.00800           0   0.00000     -0.301140E-02
    3053 4S   112  LEU  HD23    3   0.900000E-01   1.00800           0   0.00000     -0.301140E-02
    3054 4S   112  LEU  C      20   0.510000       12.0110           0   0.00000     -0.301140E-02
    3055 4S   112  LEU  O      70  -0.510000       15.9990           0   0.00000     -0.301140E-02
    3056 4S   113  HSE  N      54  -0.470000       14.0070           0   0.00000     -0.301140E-02
    3057 4S   113  HSE  HN      1   0.310000       1.00800           0   0.00000     -0.301140E-02
    3058 4S   113  HSE  CA     22   0.700000E-01   12.0110           0   0.00000     -0.301140E-02
    3059 4S   113  HSE  HA      6   0.900000E-01   1.00800           0   0.00000     -0.301140E-02
    3060 4S   113  HSE  CB     23  -0.800000E-01   12.0110           0   0.00000     -0.301140E-02
    3061 4S   113  HSE  HB1     3   0.900000E-01   1.00800           0   0.00000     -0.301140E-02
    3062 4S   113  HSE  HB2     3   0.900000E-01   1.00800           0   0.00000     -0.301140E-02
    3063 4S   113  HSE  ND1    52  -0.700000       14.0070           0   0.00000     -0.301140E-02
    3064 4S   113  HSE  CG     25   0.220000       12.0110           0   0.00000     -0.301140E-02
    3065 4S   113  HSE  CE1    26   0.250000       12.0110           0   0.00000     -0.301140E-02
    3066 4S   113  HSE  HE1     7   0.130000       1.00800           0   0.00000     -0.301140E-02
    3067 4S   113  HSE  NE2    51  -0.360000       14.0070           0   0.00000     -0.301140E-02
    3068 4S   113  HSE  HE2     1   0.320000       1.00800           0   0.00000     -0.301140E-02
    3069 4S   113  HSE  CD2    25  -0.500000E-01   12.0110           0   0.00000     -0.301140E-02
    3070 4S   113  HSE  HD2     9   0.900000E-01   1.00800           0   0.00000     -0.301140E-02
    3071 4S   113  HSE  C      20   0.510000       12.0110           0   0.00000     -0.301140E-02
    3072 4S   113  HSE  O      70  -0.510000       15.9990           0   0.00000     -0.301140E-02
    3073 4S   114  ILE  N      54  -0.470000       14.0070           0   0.00000     -0.301140E-02
    3074 4S   114  ILE  HN      1   0.310000       1.00800           0   0.00000     -0.301140E-02
    3075 4S   114  ILE  CA     22   0.700000E-01   12.0110           0   0.00000     -0.301140E-02
    3076 4S   114  ILE  HA      6   0.900000E-01   1.00800           0   0.00000     -0.301140E-02
    3077 4S   114  ILE  CB     22  -0.900000E-01   12.0110           0   0.00000     -0.301140E-02
    3078 4S   114  ILE  HB      3   0.900000E-01   1.00800           0   0.00000     -0.301140E-02
    3079 4S   114  ILE  CG2    24  -0.270000       12.0110           0   0.00000     -0.301140E-02
    3080 4S   114  ILE  HG21    3   0.900000E-01   1.00800           0   0.00000     -0.301140E-02
    3081 4S   114  ILE  HG22    3   0.900000E-01   1.00800           0   0.00000     -0.301140E-02
    3082 4S   114  ILE  HG23    3   0.900000E-01   1.00800           0   0.00000     -0.301140E-02
    3083 4S   114  ILE  CG1    23  -0.180000       12.0110           0   0.00000     -0.301140E-02
    3084 4S   114  ILE  HG11    3   0.900000E-01   1.00800           0   0.00000     -0.301140E-02
    3085 4S   114  ILE  HG12    3   0.900000E-01   1.00800           0   0.00000     -0.301140E-02
    3086 4S   114  ILE  CD     24  -0.270000       12.0110           0   0.00000     -0.301140E-02
    3087 4S   114  ILE  HD1     3   0.900000E-01   1.00800           0   0.00000     -0.301140E-02
    3088 4S   114  ILE  HD2     3   0.900000E-01   1.00800           0   0.00000     -0.301140E-02
    3089 4S   114  ILE  HD3     3   0.900000E-01   1.00800           0   0.00000     -0.301140E-02
    3090 4S   114  ILE  C      20   0.510000       12.0110           0   0.00000     -0.301140E-02
    3091 4S   114  ILE  O      70  -0.510000       15.9990           0   0.00000     -0.301140E-02
    3092 4S   115  THR  N      54  -0.470000       14.0070           0   0.00000     -0.301140E-02
    3093 4S   115  THR  HN      1   0.310000       1.00800           0   0.00000     -0.301140E-02
    3094 4S   115  THR  CA     22   0.700000E-01   12.0110           0   0.00000     -0.301140E-02
    3095 4S   115  THR  HA      6   0.900000E-01   1.00800           0   0.00000     -0.301140E-02
    3096 4S   115  THR  CB     22   0.140000       12.0110           0   0.00000     -0.301140E-02
    3097 4S   115  THR  HB      3   0.900000E-01   1.00800           0   0.00000     -0.301140E-02
    3098 4S   115  THR  OG1    73  -0.660000       15.9990           0   0.00000     -0.301140E-02
    3099 4S   115  THR  HG1     1   0.430000       1.00800           0   0.00000     -0.301140E-02
    3100 4S   115  THR  CG2    24  -0.270000       12.0110           0   0.00000     -0.301140E-02
    3101 4S   115  THR  HG21    3   0.900000E-01   1.00800           0   0.00000     -0.301140E-02
    3102 4S   115  THR  HG22    3   0.900000E-01   1.00800           0   0.00000     -0.301140E-02
    3103 4S   115  THR  HG23    3   0.900000E-01   1.00800           0   0.00000     -0.301140E-02
    3104 4S   115  THR  C      20   0.510000       12.0110           0   0.00000     -0.301140E-02
    3105 4S   115  THR  O      70  -0.510000       15.9990           0   0.00000     -0.301140E-02
    3106 4S   116  PRO  N      50  -0.290000       14.0070           0   0.00000     -0.301140E-02
    3107 4S   116  PRO  CD     31    0.00000       12.0110           0   0.00000     -0.301140E-02
    3108 4S   116  PRO  HD1     3   0.900000E-01   1.00800           0   0.00000     -0.301140E-02
    3109 4S   116  PRO  HD2     3   0.900000E-01   1.00800           0   0.00000     -0.301140E-02
    3110 4S   116  PRO  CA     29   0.200000E-01   12.0110           0   0.00000     -0.301140E-02
    3111 4S   116  PRO  HA      6   0.900000E-01   1.00800           0   0.00000     -0.301140E-02
    3112 4S   116  PRO  CB     30  -0.180000       12.0110           0   0.00000     -0.301140E-02
    3113 4S   116  PRO  HB1     3   0.900000E-01   1.00800           0   0.00000     -0.301140E-02
    3114 4S   116  PRO  HB2     3   0.900000E-01   1.00800           0   0.00000     -0.301140E-02
    3115 4S   116  PRO  CG     30  -0.180000       12.0110           0   0.00000     -0.301140E-02
    3116 4S   116  PRO  HG1     3   0.900000E-01   1.00800           0   0.00000     -0.301140E-02
    3117 4S   116  PRO  HG2     3   0.900000E-01   1.00800           0   0.00000     -0.301140E-02
    3118 4S   116  PRO  C      20   0.510000       12.0110           0   0.00000     -0.301140E-02
    3119 4S   116  PRO  O      70  -0.510000       15.9990           0   0.00000     -0.301140E-02
    3120 4S   117  GLY  N      54  -0.470000       14.0070           0   0.00000     -0.301140E-02
    3121 4S   117  GLY  HN      1   0.310000       1.00800           0   0.00000     -0.301140E-02
    3122 4S   117  GLY  CA     23  -0.200000E-01   12.0110           0   0.00000     -0.301140E-02
    3123 4S   117  GLY  HA1     6   0.900000E-01   1.00800           0   0.00000     -0.301140E-02
    3124 4S   117  GLY  HA2     6   0.900000E-01   1.00800           0   0.00000     -0.301140E-02
    3125 4S   117  GLY  C      20   0.510000       12.0110           0   0.00000     -0.301140E-02
    3126 4S   117  GLY  O      70  -0.510000       15.9990           0   0.00000     -0.301140E-02
    3127 4S   118  THR  N      54  -0.470000       14.0070           0   0.00000     -0.301140E-02
    3128 4S   118  THR  HN      1   0.310000       1.00800           0   0.00000     -0.301140E-02
    3129 4S   118  THR  CA     22   0.700000E-01   12.0110           0   0.00000     -0.301140E-02
    3130 4S   118  THR  HA      6   0.900000E-01   1.00800           0   0.00000     -0.301140E-02
    3131 4S   118  THR  CB     22   0.140000       12.0110           0   0.00000     -0.301140E-02
    3132 4S   118  THR  HB      3   0.900000E-01   1.00800           0   0.00000     -0.301140E-02
    3133 4S   118  THR  OG1    73  -0.660000       15.9990           0   0.00000     -0.301140E-02
    3134 4S   118  THR  HG1     1   0.430000       1.00800           0   0.00000     -0.301140E-02
    3135 4S   118  THR  CG2    24  -0.270000       12.0110           0   0.00000     -0.301140E-02
    3136 4S   118  THR  HG21    3   0.900000E-01   1.00800           0   0.00000     -0.301140E-02
    3137 4S   118  THR  HG22    3   0.900000E-01   1.00800           0   0.00000     -0.301140E-02
    3138 4S   118  THR  HG23    3   0.900000E-01   1.00800           0   0.00000     -0.301140E-02
    3139 4S   118  THR  C      20   0.510000       12.0110           0   0.00000     -0.301140E-02
    3140 4S   118  THR  O      70  -0.510000       15.9990           0   0.00000     -0.301140E-02
    3141 4S   119  ALA  N      54  -0.470000       14.0070           0   0.00000     -0.301140E-02
    3142 4S   119  ALA  HN      1   0.310000       1.00800           0   0.00000     -0.301140E-02
    3143 4S   119  ALA  CA     22   0.700000E-01   12.0110           0   0.00000     -0.301140E-02
    3144 4S   119  ALA  HA      6   0.900000E-01   1.00800           0   0.00000     -0.301140E-02
    3145 4S   119  ALA  CB     24  -0.270000       12.0110           0   0.00000     -0.301140E-02
    3146 4S   119  ALA  HB1     3   0.900000E-01   1.00800           0   0.00000     -0.301140E-02
    3147 4S   119  ALA  HB2     3   0.900000E-01   1.00800           0   0.00000     -0.301140E-02
    3148 4S   119  ALA  HB3     3   0.900000E-01   1.00800           0   0.00000     -0.301140E-02
    3149 4S   119  ALA  C      20   0.510000       12.0110           0   0.00000     -0.301140E-02
    3150 4S   119  ALA  O      70  -0.510000       15.9990           0   0.00000     -0.301140E-02
    3151 4S   120  TYR  N      54  -0.470000       14.0070           0   0.00000     -0.301140E-02
    3152 4S   120  TYR  HN      1   0.310000       1.00800           0   0.00000     -0.301140E-02
    3153 4S   120  TYR  CA     22   0.700000E-01   12.0110           0   0.00000     -0.301140E-02
    3154 4S   120  TYR  HA      6   0.900000E-01   1.00800           0   0.00000     -0.301140E-02
    3155 4S   120  TYR  CB     23  -0.180000       12.0110           0   0.00000     -0.301140E-02
    3156 4S   120  TYR  HB1     3   0.900000E-01   1.00800           0   0.00000     -0.301140E-02
    3157 4S   120  TYR  HB2     3   0.900000E-01   1.00800           0   0.00000     -0.301140E-02
    3158 4S   120  TYR  CG     21    0.00000       12.0110           0   0.00000     -0.301140E-02
    3159 4S   120  TYR  CD1    21  -0.115000       12.0110           0   0.00000     -0.301140E-02
    3160 4S   120  TYR  HD1     5   0.115000       1.00800           0   0.00000     -0.301140E-02
    3161 4S   120  TYR  CE1    21  -0.115000       12.0110           0   0.00000     -0.301140E-02
    3162 4S   120  TYR  HE1     5   0.115000       1.00800           0   0.00000     -0.301140E-02
    3163 4S   120  TYR  CZ     21   0.110000       12.0110           0   0.00000     -0.301140E-02
    3164 4S   120  TYR  OH     73  -0.540000       15.9990           0   0.00000     -0.301140E-02
    3165 4S   120  TYR  HH      1   0.430000       1.00800           0   0.00000     -0.301140E-02
    3166 4S   120  TYR  CD2    21  -0.115000       12.0110           0   0.00000     -0.301140E-02
    3167 4S   120  TYR  HD2     5   0.115000       1.00800           0   0.00000     -0.301140E-02
    3168 4S   120  TYR  CE2    21  -0.115000       12.0110           0   0.00000     -0.301140E-02
    3169 4S   120  TYR  HE2     5   0.115000       1.00800           0   0.00000     -0.301140E-02
    3170 4S   120  TYR  C      20   0.510000       12.0110           0   0.00000     -0.301140E-02
    3171 4S   120  TYR  O      70  -0.510000       15.9990           0   0.00000     -0.301140E-02
    3172 4S   121  GLN  N      54  -0.470000       14.0070           0   0.00000     -0.301140E-02
    3173 4S   121  GLN  HN      1   0.310000       1.00800           0   0.00000     -0.301140E-02
    3174 4S   121  GLN  CA     22   0.700000E-01   12.0110           0   0.00000     -0.301140E-02
    3175 4S   121  GLN  HA      6   0.900000E-01   1.00800           0   0.00000     -0.301140E-02
    3176 4S   121  GLN  CB     23  -0.180000       12.0110           0   0.00000     -0.301140E-02
    3177 4S   121  GLN  HB1     3   0.900000E-01   1.00800           0   0.00000     -0.301140E-02
    3178 4S   121  GLN  HB2     3   0.900000E-01   1.00800           0   0.00000     -0.301140E-02
    3179 4S   121  GLN  CG     23  -0.180000       12.0110           0   0.00000     -0.301140E-02
    3180 4S   121  GLN  HG1     3   0.900000E-01   1.00800           0   0.00000     -0.301140E-02
    3181 4S   121  GLN  HG2     3   0.900000E-01   1.00800           0   0.00000     -0.301140E-02
    3182 4S   121  GLN  CD     32   0.550000       12.0110           0   0.00000     -0.301140E-02
    3183 4S   121  GLN  OE1    70  -0.550000       15.9990           0   0.00000     -0.301140E-02
    3184 4S   121  GLN  NE2    55  -0.620000       14.0070           0   0.00000     -0.301140E-02
    3185 4S   121  GLN  HE21    1   0.320000       1.00800           0   0.00000     -0.301140E-02
    3186 4S   121  GLN  HE22    1   0.300000       1.00800           0   0.00000     -0.301140E-02
    3187 4S   121  GLN  C      20   0.510000       12.0110           0   0.00000     -0.301140E-02
    3188 4S   121  GLN  O      70  -0.510000       15.9990           0   0.00000     -0.301140E-02
    3189 4S   122  SER  N      54  -0.470000       14.0070           0   0.00000     -0.301140E-02
    3190 4S   122  SER  HN      1   0.310000       1.00800           0   0.00000     -0.301140E-02
    3191 4S   122  SER  CA     22   0.700000E-01   12.0110           0   0.00000     -0.301140E-02
    3192 4S   122  SER  HA      6   0.900000E-01   1.00800           0   0.00000     -0.301140E-02
    3193 4S   122  SER  CB     23   0.500000E-01   12.0110           0   0.00000     -0.301140E-02
    3194 4S   122  SER  HB1     3   0.900000E-01   1.00800           0   0.00000     -0.301140E-02
    3195 4S   122  SER  HB2     3   0.900000E-01   1.00800           0   0.00000     -0.301140E-02
    3196 4S   122  SER  OG     73  -0.660000       15.9990           0   0.00000     -0.301140E-02
    3197 4S   122  SER  HG1     1   0.430000       1.00800           0   0.00000     -0.301140E-02
    3198 4S   122  SER  C      20   0.510000       12.0110           0   0.00000     -0.301140E-02
    3199 4S   122  SER  O      70  -0.510000       15.9990           0   0.00000     -0.301140E-02
    3200 4S   123  PHE  N      54  -0.470000       14.0070           0   0.00000     -0.301140E-02
    3201 4S   123  PHE  HN      1   0.310000       1.00800           0   0.00000     -0.301140E-02
    3202 4S   123  PHE  CA     22   0.700000E-01   12.0110           0   0.00000     -0.301140E-02
    3203 4S   123  PHE  HA      6   0.900000E-01   1.00800           0   0.00000     -0.301140E-02
    3204 4S   123  PHE  CB     23  -0.180000       12.0110           0   0.00000     -0.301140E-02
    3205 4S   123  PHE  HB1     3   0.900000E-01   1.00800           0   0.00000     -0.301140E-02
    3206 4S   123  PHE  HB2     3   0.900000E-01   1.00800           0   0.00000     -0.301140E-02
    3207 4S   123  PHE  CG     21    0.00000       12.0110           0   0.00000     -0.301140E-02
    3208 4S   123  PHE  CD1    21  -0.115000       12.0110           0   0.00000     -0.301140E-02
    3209 4S   123  PHE  HD1     5   0.115000       1.00800           0   0.00000     -0.301140E-02
    3210 4S   123  PHE  CE1    21  -0.115000       12.0110           0   0.00000     -0.301140E-02
    3211 4S   123  PHE  HE1     5   0.115000       1.00800           0   0.00000     -0.301140E-02
    3212 4S   123  PHE  CZ     21  -0.115000       12.0110           0   0.00000     -0.301140E-02
    3213 4S   123  PHE  HZ      5   0.115000       1.00800           0   0.00000     -0.301140E-02
    3214 4S   123  PHE  CD2    21  -0.115000       12.0110           0   0.00000     -0.301140E-02
    3215 4S   123  PHE  HD2     5   0.115000       1.00800           0   0.00000     -0.301140E-02
    3216 4S   123  PHE  CE2    21  -0.115000       12.0110           0   0.00000     -0.301140E-02
    3217 4S   123  PHE  HE2     5   0.115000       1.00800           0   0.00000     -0.301140E-02
    3218 4S   123  PHE  C      20   0.510000       12.0110           0   0.00000     -0.301140E-02
    3219 4S   123  PHE  O      70  -0.510000       15.9990           0   0.00000     -0.301140E-02
    3220 4S   124  GLU  N      54  -0.470000       14.0070           0   0.00000     -0.301140E-02
    3221 4S   124  GLU  HN      1   0.310000       1.00800           0   0.00000     -0.301140E-02
    3222 4S   124  GLU  CA     22   0.700000E-01   12.0110           0   0.00000     -0.301140E-02
    3223 4S   124  GLU  HA      6   0.900000E-01   1.00800           0   0.00000     -0.301140E-02
    3224 4S   124  GLU  CB     23  -0.180000       12.0110           0   0.00000     -0.301140E-02
    3225 4S   124  GLU  HB1     3   0.900000E-01   1.00800           0   0.00000     -0.301140E-02
    3226 4S   124  GLU  HB2     3   0.900000E-01   1.00800           0   0.00000     -0.301140E-02
    3227 4S   124  GLU  CG     23  -0.280000       12.0110           0   0.00000     -0.301140E-02
    3228 4S   124  GLU  HG1     3   0.900000E-01   1.00800           0   0.00000     -0.301140E-02
    3229 4S   124  GLU  HG2     3   0.900000E-01   1.00800           0   0.00000     -0.301140E-02
    3230 4S   124  GLU  CD     32   0.620000       12.0110           0   0.00000     -0.301140E-02
    3231 4S   124  GLU  OE1    72  -0.760000       15.9990           0   0.00000     -0.301140E-02
    3232 4S   124  GLU  OE2    72  -0.760000       15.9990           0   0.00000     -0.301140E-02
    3233 4S   124  GLU  C      20   0.510000       12.0110           0   0.00000     -0.301140E-02
    3234 4S   124  GLU  O      70  -0.510000       15.9990           0   0.00000     -0.301140E-02
    3235 4S   125  GLN  N      54  -0.470000       14.0070           0   0.00000     -0.301140E-02
    3236 4S   125  GLN  HN      1   0.310000       1.00800           0   0.00000     -0.301140E-02
    3237 4S   125  GLN  CA     22   0.700000E-01   12.0110           0   0.00000     -0.301140E-02
    3238 4S   125  GLN  HA      6   0.900000E-01   1.00800           0   0.00000     -0.301140E-02
    3239 4S   125  GLN  CB     23  -0.180000       12.0110           0   0.00000     -0.301140E-02
    3240 4S   125  GLN  HB1     3   0.900000E-01   1.00800           0   0.00000     -0.301140E-02
    3241 4S   125  GLN  HB2     3   0.900000E-01   1.00800           0   0.00000     -0.301140E-02
    3242 4S   125  GLN  CG     23  -0.180000       12.0110           0   0.00000     -0.301140E-02
    3243 4S   125  GLN  HG1     3   0.900000E-01   1.00800           0   0.00000     -0.301140E-02
    3244 4S   125  GLN  HG2     3   0.900000E-01   1.00800           0   0.00000     -0.301140E-02
    3245 4S   125  GLN  CD     32   0.550000       12.0110           0   0.00000     -0.301140E-02
    3246 4S   125  GLN  OE1    70  -0.550000       15.9990           0   0.00000     -0.301140E-02
    3247 4S   125  GLN  NE2    55  -0.620000       14.0070           0   0.00000     -0.301140E-02
    3248 4S   125  GLN  HE21    1   0.320000       1.00800           0   0.00000     -0.301140E-02
    3249 4S   125  GLN  HE22    1   0.300000       1.00800           0   0.00000     -0.301140E-02
    3250 4S   125  GLN  C      20   0.510000       12.0110           0   0.00000     -0.301140E-02
    3251 4S   125  GLN  O      70  -0.510000       15.9990           0   0.00000     -0.301140E-02
    3252 4S   126  VAL  N      54  -0.470000       14.0070           0   0.00000     -0.301140E-02
    3253 4S   126  VAL  HN      1   0.310000       1.00800           0   0.00000     -0.301140E-02
    3254 4S   126  VAL  CA     22   0.700000E-01   12.0110           0   0.00000     -0.301140E-02
    3255 4S   126  VAL  HA      6   0.900000E-01   1.00800           0   0.00000     -0.301140E-02
    3256 4S   126  VAL  CB     22  -0.900000E-01   12.0110           0   0.00000     -0.301140E-02
    3257 4S   126  VAL  HB      3   0.900000E-01   1.00800           0   0.00000     -0.301140E-02
    3258 4S   126  VAL  CG1    24  -0.270000       12.0110           0   0.00000     -0.301140E-02
    3259 4S   126  VAL  HG11    3   0.900000E-01   1.00800           0   0.00000     -0.301140E-02
    3260 4S   126  VAL  HG12    3   0.900000E-01   1.00800           0   0.00000     -0.301140E-02
    3261 4S   126  VAL  HG13    3   0.900000E-01   1.00800           0   0.00000     -0.301140E-02
    3262 4S   126  VAL  CG2    24  -0.270000       12.0110           0   0.00000     -0.301140E-02
    3263 4S   126  VAL  HG21    3   0.900000E-01   1.00800           0   0.00000     -0.301140E-02
    3264 4S   126  VAL  HG22    3   0.900000E-01   1.00800           0   0.00000     -0.301140E-02
    3265 4S   126  VAL  HG23    3   0.900000E-01   1.00800           0   0.00000     -0.301140E-02
    3266 4S   126  VAL  C      20   0.510000       12.0110           0   0.00000     -0.301140E-02
    3267 4S   126  VAL  O      70  -0.510000       15.9990           0   0.00000     -0.301140E-02
    3268 4S   127  VAL  N      54  -0.470000       14.0070           0   0.00000     -0.301140E-02
    3269 4S   127  VAL  HN      1   0.310000       1.00800           0   0.00000     -0.301140E-02
    3270 4S   127  VAL  CA     22   0.700000E-01   12.0110           0   0.00000     -0.301140E-02
    3271 4S   127  VAL  HA      6   0.900000E-01   1.00800           0   0.00000     -0.301140E-02
    3272 4S   127  VAL  CB     22  -0.900000E-01   12.0110           0   0.00000     -0.301140E-02
    3273 4S   127  VAL  HB      3   0.900000E-01   1.00800           0   0.00000     -0.301140E-02
    3274 4S   127  VAL  CG1    24  -0.270000       12.0110           0   0.00000     -0.301140E-02
    3275 4S   127  VAL  HG11    3   0.900000E-01   1.00800           0   0.00000     -0.301140E-02
    3276 4S   127  VAL  HG12    3   0.900000E-01   1.00800           0   0.00000     -0.301140E-02
    3277 4S   127  VAL  HG13    3   0.900000E-01   1.00800           0   0.00000     -0.301140E-02
    3278 4S   127  VAL  CG2    24  -0.270000       12.0110           0   0.00000     -0.301140E-02
    3279 4S   127  VAL  HG21    3   0.900000E-01   1.00800           0   0.00000     -0.301140E-02
    3280 4S   127  VAL  HG22    3   0.900000E-01   1.00800           0   0.00000     -0.301140E-02
    3281 4S   127  VAL  HG23    3   0.900000E-01   1.00800           0   0.00000     -0.301140E-02
    3282 4S   127  VAL  C      20   0.510000       12.0110           0   0.00000     -0.301140E-02
    3283 4S   127  VAL  O      70  -0.510000       15.9990           0   0.00000     -0.301140E-02
    3284 4S   128  ASN  N      54  -0.470000       14.0070           0   0.00000     -0.301140E-02
    3285 4S   128  ASN  HN      1   0.310000       1.00800           0   0.00000     -0.301140E-02
    3286 4S   128  ASN  CA     22   0.700000E-01   12.0110           0   0.00000     -0.301140E-02
    3287 4S   128  ASN  HA      6   0.900000E-01   1.00800           0   0.00000     -0.301140E-02
    3288 4S   128  ASN  CB     23  -0.180000       12.0110           0   0.00000     -0.301140E-02
    3289 4S   128  ASN  HB1     3   0.900000E-01   1.00800           0   0.00000     -0.301140E-02
    3290 4S   128  ASN  HB2     3   0.900000E-01   1.00800           0   0.00000     -0.301140E-02
    3291 4S   128  ASN  CG     32   0.550000       12.0110           0   0.00000     -0.301140E-02
    3292 4S   128  ASN  OD1    70  -0.550000       15.9990           0   0.00000     -0.301140E-02
    3293 4S   128  ASN  ND2    55  -0.620000       14.0070           0   0.00000     -0.301140E-02
    3294 4S   128  ASN  HD21    1   0.320000       1.00800           0   0.00000     -0.301140E-02
    3295 4S   128  ASN  HD22    1   0.300000       1.00800           0   0.00000     -0.301140E-02
    3296 4S   128  ASN  C      20   0.510000       12.0110           0   0.00000     -0.301140E-02
    3297 4S   128  ASN  O      70  -0.510000       15.9990           0   0.00000     -0.301140E-02
    3298 4S   129  GLU  N      54  -0.470000       14.0070           0   0.00000     -0.301140E-02
    3299 4S   129  GLU  HN      1   0.310000       1.00800           0   0.00000     -0.301140E-02
    3300 4S   129  GLU  CA     22   0.700000E-01   12.0110           0   0.00000     -0.301140E-02
    3301 4S   129  GLU  HA      6   0.900000E-01   1.00800           0   0.00000     -0.301140E-02
    3302 4S   129  GLU  CB     23  -0.180000       12.0110           0   0.00000     -0.301140E-02
    3303 4S   129  GLU  HB1     3   0.900000E-01   1.00800           0   0.00000     -0.301140E-02
    3304 4S   129  GLU  HB2     3   0.900000E-01   1.00800           0   0.00000     -0.301140E-02
    3305 4S   129  GLU  CG     23  -0.280000       12.0110           0   0.00000     -0.301140E-02
    3306 4S   129  GLU  HG1     3   0.900000E-01   1.00800           0   0.00000     -0.301140E-02
    3307 4S   129  GLU  HG2     3   0.900000E-01   1.00800           0   0.00000     -0.301140E-02
    3308 4S   129  GLU  CD     32   0.620000       12.0110           0   0.00000     -0.301140E-02
    3309 4S   129  GLU  OE1    72  -0.760000       15.9990           0   0.00000     -0.301140E-02
    3310 4S   129  GLU  OE2    72  -0.760000       15.9990           0   0.00000     -0.301140E-02
    3311 4S   129  GLU  C      20   0.510000       12.0110           0   0.00000     -0.301140E-02
    3312 4S   129  GLU  O      70  -0.510000       15.9990           0   0.00000     -0.301140E-02
    3313 4S   130  LEU  N      54  -0.470000       14.0070           0   0.00000     -0.301140E-02
    3314 4S   130  LEU  HN      1   0.310000       1.00800           0   0.00000     -0.301140E-02
    3315 4S   130  LEU  CA     22   0.700000E-01   12.0110           0   0.00000     -0.301140E-02
    3316 4S   130  LEU  HA      6   0.900000E-01   1.00800           0   0.00000     -0.301140E-02
    3317 4S   130  LEU  CB     23  -0.180000       12.0110           0   0.00000     -0.301140E-02
    3318 4S   130  LEU  HB1     3   0.900000E-01   1.00800           0   0.00000     -0.301140E-02
    3319 4S   130  LEU  HB2     3   0.900000E-01   1.00800           0   0.00000     -0.301140E-02
    3320 4S   130  LEU  CG     22  -0.900000E-01   12.0110           0   0.00000     -0.301140E-02
    3321 4S   130  LEU  HG      3   0.900000E-01   1.00800           0   0.00000     -0.301140E-02
    3322 4S   130  LEU  CD1    24  -0.270000       12.0110           0   0.00000     -0.301140E-02
    3323 4S   130  LEU  HD11    3   0.900000E-01   1.00800           0   0.00000     -0.301140E-02
    3324 4S   130  LEU  HD12    3   0.900000E-01   1.00800           0   0.00000     -0.301140E-02
    3325 4S   130  LEU  HD13    3   0.900000E-01   1.00800           0   0.00000     -0.301140E-02
    3326 4S   130  LEU  CD2    24  -0.270000       12.0110           0   0.00000     -0.301140E-02
    3327 4S   130  LEU  HD21    3   0.900000E-01   1.00800           0   0.00000     -0.301140E-02
    3328 4S   130  LEU  HD22    3   0.900000E-01   1.00800           0   0.00000     -0.301140E-02
    3329 4S   130  LEU  HD23    3   0.900000E-01   1.00800           0   0.00000     -0.301140E-02
    3330 4S   130  LEU  C      20   0.510000       12.0110           0   0.00000     -0.301140E-02
    3331 4S   130  LEU  O      70  -0.510000       15.9990           0   0.00000     -0.301140E-02
    3332 4S   131  PHE  N      54  -0.470000       14.0070           0   0.00000     -0.301140E-02
    3333 4S   131  PHE  HN      1   0.310000       1.00800           0   0.00000     -0.301140E-02
    3334 4S   131  PHE  CA     22   0.700000E-01   12.0110           0   0.00000     -0.301140E-02
    3335 4S   131  PHE  HA      6   0.900000E-01   1.00800           0   0.00000     -0.301140E-02
    3336 4S   131  PHE  CB     23  -0.180000       12.0110           0   0.00000     -0.301140E-02
    3337 4S   131  PHE  HB1     3   0.900000E-01   1.00800           0   0.00000     -0.301140E-02
    3338 4S   131  PHE  HB2     3   0.900000E-01   1.00800           0   0.00000     -0.301140E-02
    3339 4S   131  PHE  CG     21    0.00000       12.0110           0   0.00000     -0.301140E-02
    3340 4S   131  PHE  CD1    21  -0.115000       12.0110           0   0.00000     -0.301140E-02
    3341 4S   131  PHE  HD1     5   0.115000       1.00800           0   0.00000     -0.301140E-02
    3342 4S   131  PHE  CE1    21  -0.115000       12.0110           0   0.00000     -0.301140E-02
    3343 4S   131  PHE  HE1     5   0.115000       1.00800           0   0.00000     -0.301140E-02
    3344 4S   131  PHE  CZ     21  -0.115000       12.0110           0   0.00000     -0.301140E-02
    3345 4S   131  PHE  HZ      5   0.115000       1.00800           0   0.00000     -0.301140E-02
    3346 4S   131  PHE  CD2    21  -0.115000       12.0110           0   0.00000     -0.301140E-02
    3347 4S   131  PHE  HD2     5   0.115000       1.00800           0   0.00000     -0.301140E-02
    3348 4S   131  PHE  CE2    21  -0.115000       12.0110           0   0.00000     -0.301140E-02
    3349 4S   131  PHE  HE2     5   0.115000       1.00800           0   0.00000     -0.301140E-02
    3350 4S   131  PHE  C      20   0.510000       12.0110           0   0.00000     -0.301140E-02
    3351 4S   131  PHE  O      70  -0.510000       15.9990           0   0.00000     -0.301140E-02
    3352 4S   132  ARG  N      54  -0.470000       14.0070           0   0.00000     -0.301140E-02
    3353 4S   132  ARG  HN      1   0.310000       1.00800           0   0.00000     -0.301140E-02
    3354 4S   132  ARG  CA     22   0.700000E-01   12.0110           0   0.00000     -0.301140E-02
    3355 4S   132  ARG  HA      6   0.900000E-01   1.00800           0   0.00000     -0.301140E-02
    3356 4S   132  ARG  CB     23  -0.180000       12.0110           0   0.00000     -0.301140E-02
    3357 4S   132  ARG  HB1     3   0.900000E-01   1.00800           0   0.00000     -0.301140E-02
    3358 4S   132  ARG  HB2     3   0.900000E-01   1.00800           0   0.00000     -0.301140E-02
    3359 4S   132  ARG  CG     23  -0.180000       12.0110           0   0.00000     -0.301140E-02
    3360 4S   132  ARG  HG1     3   0.900000E-01   1.00800           0   0.00000     -0.301140E-02
    3361 4S   132  ARG  HG2     3   0.900000E-01   1.00800           0   0.00000     -0.301140E-02
    3362 4S   132  ARG  CD     23   0.200000       12.0110           0   0.00000     -0.301140E-02
    3363 4S   132  ARG  HD1     3   0.900000E-01   1.00800           0   0.00000     -0.301140E-02
    3364 4S   132  ARG  HD2     3   0.900000E-01   1.00800           0   0.00000     -0.301140E-02
    3365 4S   132  ARG  NE     57  -0.700000       14.0070           0   0.00000     -0.301140E-02
    3366 4S   132  ARG  HE      2   0.440000       1.00800           0   0.00000     -0.301140E-02
    3367 4S   132  ARG  CZ     20   0.640000       12.0110           0   0.00000     -0.301140E-02
    3368 4S   132  ARG  NH1    57  -0.800000       14.0070           0   0.00000     -0.301140E-02
    3369 4S   132  ARG  HH11    2   0.460000       1.00800           0   0.00000     -0.301140E-02
    3370 4S   132  ARG  HH12    2   0.460000       1.00800           0   0.00000     -0.301140E-02
    3371 4S   132  ARG  NH2    57  -0.800000       14.0070           0   0.00000     -0.301140E-02
    3372 4S   132  ARG  HH21    2   0.460000       1.00800           0   0.00000     -0.301140E-02
    3373 4S   132  ARG  HH22    2   0.460000       1.00800           0   0.00000     -0.301140E-02
    3374 4S   132  ARG  C      20   0.510000       12.0110           0   0.00000     -0.301140E-02
    3375 4S   132  ARG  O      70  -0.510000       15.9990           0   0.00000     -0.301140E-02
    3376 4S   133  ASP  N      54  -0.470000       14.0070           0   0.00000     -0.301140E-02
    3377 4S   133  ASP  HN      1   0.310000       1.00800           0   0.00000     -0.301140E-02
    3378 4S   133  ASP  CA     22   0.700000E-01   12.0110           0   0.00000     -0.301140E-02
    3379 4S   133  ASP  HA      6   0.900000E-01   1.00800           0   0.00000     -0.301140E-02
    3380 4S   133  ASP  CB     23  -0.280000       12.0110           0   0.00000     -0.301140E-02
    3381 4S   133  ASP  HB1     3   0.900000E-01   1.00800           0   0.00000     -0.301140E-02
    3382 4S   133  ASP  HB2     3   0.900000E-01   1.00800           0   0.00000     -0.301140E-02
    3383 4S   133  ASP  CG     32   0.620000       12.0110           0   0.00000     -0.301140E-02
    3384 4S   133  ASP  OD1    72  -0.760000       15.9990           0   0.00000     -0.301140E-02
    3385 4S   133  ASP  OD2    72  -0.760000       15.9990           0   0.00000     -0.301140E-02
    3386 4S   133  ASP  C      20   0.510000       12.0110           0   0.00000     -0.301140E-02
    3387 4S   133  ASP  O      70  -0.510000       15.9990           0   0.00000     -0.301140E-02
    3388 4S   134  GLY  N      54  -0.470000       14.0070           0   0.00000     -0.301140E-02
    3389 4S   134  GLY  HN      1   0.310000       1.00800           0   0.00000     -0.301140E-02
    3390 4S   134  GLY  CA     23  -0.200000E-01   12.0110           0   0.00000     -0.301140E-02
    3391 4S   134  GLY  HA1     6   0.900000E-01   1.00800           0   0.00000     -0.301140E-02
    3392 4S   134  GLY  HA2     6   0.900000E-01   1.00800           0   0.00000     -0.301140E-02
    3393 4S   134  GLY  C      20   0.510000       12.0110           0   0.00000     -0.301140E-02
    3394 4S   134  GLY  O      70  -0.510000       15.9990           0   0.00000     -0.301140E-02
    3395 4S   135  VAL  N      54  -0.470000       14.0070           0   0.00000     -0.301140E-02
    3396 4S   135  VAL  HN      1   0.310000       1.00800           0   0.00000     -0.301140E-02
    3397 4S   135  VAL  CA     22   0.700000E-01   12.0110           0   0.00000     -0.301140E-02
    3398 4S   135  VAL  HA      6   0.900000E-01   1.00800           0   0.00000     -0.301140E-02
    3399 4S   135  VAL  CB     22  -0.900000E-01   12.0110           0   0.00000     -0.301140E-02
    3400 4S   135  VAL  HB      3   0.900000E-01   1.00800           0   0.00000     -0.301140E-02
    3401 4S   135  VAL  CG1    24  -0.270000       12.0110           0   0.00000     -0.301140E-02
    3402 4S   135  VAL  HG11    3   0.900000E-01   1.00800           0   0.00000     -0.301140E-02
    3403 4S   135  VAL  HG12    3   0.900000E-01   1.00800           0   0.00000     -0.301140E-02
    3404 4S   135  VAL  HG13    3   0.900000E-01   1.00800           0   0.00000     -0.301140E-02
    3405 4S   135  VAL  CG2    24  -0.270000       12.0110           0   0.00000     -0.301140E-02
    3406 4S   135  VAL  HG21    3   0.900000E-01   1.00800           0   0.00000     -0.301140E-02
    3407 4S   135  VAL  HG22    3   0.900000E-01   1.00800           0   0.00000     -0.301140E-02
    3408 4S   135  VAL  HG23    3   0.900000E-01   1.00800           0   0.00000     -0.301140E-02
    3409 4S   135  VAL  C      20   0.510000       12.0110           0   0.00000     -0.301140E-02
    3410 4S   135  VAL  O      70  -0.510000       15.9990           0   0.00000     -0.301140E-02
    3411 4S   136  ASN  N      54  -0.470000       14.0070           0   0.00000     -0.301140E-02
    3412 4S   136  ASN  HN      1   0.310000       1.00800           0   0.00000     -0.301140E-02
    3413 4S   136  ASN  CA     22   0.700000E-01   12.0110           0   0.00000     -0.301140E-02
    3414 4S   136  ASN  HA      6   0.900000E-01   1.00800           0   0.00000     -0.301140E-02
    3415 4S   136  ASN  CB     23  -0.180000       12.0110           0   0.00000     -0.301140E-02
    3416 4S   136  ASN  HB1     3   0.900000E-01   1.00800           0   0.00000     -0.301140E-02
    3417 4S   136  ASN  HB2     3   0.900000E-01   1.00800           0   0.00000     -0.301140E-02
    3418 4S   136  ASN  CG     32   0.550000       12.0110           0   0.00000     -0.301140E-02
    3419 4S   136  ASN  OD1    70  -0.550000       15.9990           0   0.00000     -0.301140E-02
    3420 4S   136  ASN  ND2    55  -0.620000       14.0070           0   0.00000     -0.301140E-02
    3421 4S   136  ASN  HD21    1   0.320000       1.00800           0   0.00000     -0.301140E-02
    3422 4S   136  ASN  HD22    1   0.300000       1.00800           0   0.00000     -0.301140E-02
    3423 4S   136  ASN  C      20   0.510000       12.0110           0   0.00000     -0.301140E-02
    3424 4S   136  ASN  O      70  -0.510000       15.9990           0   0.00000     -0.301140E-02
    3425 4S   137  TRP  N      54  -0.470000       14.0070           0   0.00000     -0.301140E-02
    3426 4S   137  TRP  HN      1   0.310000       1.00800           0   0.00000     -0.301140E-02
    3427 4S   137  TRP  CA     22   0.700000E-01   12.0110           0   0.00000     -0.301140E-02
    3428 4S   137  TRP  HA      6   0.900000E-01   1.00800           0   0.00000     -0.301140E-02
    3429 4S   137  TRP  CB     23  -0.180000       12.0110           0   0.00000     -0.301140E-02
    3430 4S   137  TRP  HB1     3   0.900000E-01   1.00800           0   0.00000     -0.301140E-02
    3431 4S   137  TRP  HB2     3   0.900000E-01   1.00800           0   0.00000     -0.301140E-02
    3432 4S   137  TRP  CG     28  -0.300000E-01   12.0110           0   0.00000     -0.301140E-02
    3433 4S   137  TRP  CD1    21   0.350000E-01   12.0110           0   0.00000     -0.301140E-02
    3434 4S   137  TRP  HD1     5   0.115000       1.00800           0   0.00000     -0.301140E-02
    3435 4S   137  TRP  NE1    58  -0.610000       14.0070           0   0.00000     -0.301140E-02
    3436 4S   137  TRP  HE1     1   0.380000       1.00800           0   0.00000     -0.301140E-02
    3437 4S   137  TRP  CE2    27   0.130000       12.0110           0   0.00000     -0.301140E-02
    3438 4S   137  TRP  CD2    27  -0.200000E-01   12.0110           0   0.00000     -0.301140E-02
    3439 4S   137  TRP  CE3    21  -0.115000       12.0110           0   0.00000     -0.301140E-02
    3440 4S   137  TRP  HE3     5   0.115000       1.00800           0   0.00000     -0.301140E-02
    3441 4S   137  TRP  CZ3    21  -0.115000       12.0110           0   0.00000     -0.301140E-02
    3442 4S   137  TRP  HZ3     5   0.115000       1.00800           0   0.00000     -0.301140E-02
    3443 4S   137  TRP  CZ2    21  -0.115000       12.0110           0   0.00000     -0.301140E-02
    3444 4S   137  TRP  HZ2     5   0.115000       1.00800           0   0.00000     -0.301140E-02
    3445 4S   137  TRP  CH2    21  -0.115000       12.0110           0   0.00000     -0.301140E-02
    3446 4S   137  TRP  HH2     5   0.115000       1.00800           0   0.00000     -0.301140E-02
    3447 4S   137  TRP  C      20   0.510000       12.0110           0   0.00000     -0.301140E-02
    3448 4S   137  TRP  O      70  -0.510000       15.9990           0   0.00000     -0.301140E-02
    3449 4S   138  GLY  N      54  -0.470000       14.0070           0   0.00000     -0.301140E-02
    3450 4S   138  GLY  HN      1   0.310000       1.00800           0   0.00000     -0.301140E-02
    3451 4S   138  GLY  CA     23  -0.200000E-01   12.0110           0   0.00000     -0.301140E-02
    3452 4S   138  GLY  HA1     6   0.900000E-01   1.00800           0   0.00000     -0.301140E-02
    3453 4S   138  GLY  HA2     6   0.900000E-01   1.00800           0   0.00000     -0.301140E-02
    3454 4S   138  GLY  C      20   0.510000       12.0110           0   0.00000     -0.301140E-02
    3455 4S   138  GLY  O      70  -0.510000       15.9990           0   0.00000     -0.301140E-02
    3456 4S   139  ARG  N      54  -0.470000       14.0070           0   0.00000     -0.301140E-02
    3457 4S   139  ARG  HN      1   0.310000       1.00800           0   0.00000     -0.301140E-02
    3458 4S   139  ARG  CA     22   0.700000E-01   12.0110           0   0.00000     -0.301140E-02
    3459 4S   139  ARG  HA      6   0.900000E-01   1.00800           0   0.00000     -0.301140E-02
    3460 4S   139  ARG  CB     23  -0.180000       12.0110           0   0.00000     -0.301140E-02
    3461 4S   139  ARG  HB1     3   0.900000E-01   1.00800           0   0.00000     -0.301140E-02
    3462 4S   139  ARG  HB2     3   0.900000E-01   1.00800           0   0.00000     -0.301140E-02
    3463 4S   139  ARG  CG     23  -0.180000       12.0110           0   0.00000     -0.301140E-02
    3464 4S   139  ARG  HG1     3   0.900000E-01   1.00800           0   0.00000     -0.301140E-02
    3465 4S   139  ARG  HG2     3   0.900000E-01   1.00800           0   0.00000     -0.301140E-02
    3466 4S   139  ARG  CD     23   0.200000       12.0110           0   0.00000     -0.301140E-02
    3467 4S   139  ARG  HD1     3   0.900000E-01   1.00800           0   0.00000     -0.301140E-02
    3468 4S   139  ARG  HD2     3   0.900000E-01   1.00800           0   0.00000     -0.301140E-02
    3469 4S   139  ARG  NE     57  -0.700000       14.0070           0   0.00000     -0.301140E-02
    3470 4S   139  ARG  HE      2   0.440000       1.00800           0   0.00000     -0.301140E-02
    3471 4S   139  ARG  CZ     20   0.640000       12.0110           0   0.00000     -0.301140E-02
    3472 4S   139  ARG  NH1    57  -0.800000       14.0070           0   0.00000     -0.301140E-02
    3473 4S   139  ARG  HH11    2   0.460000       1.00800           0   0.00000     -0.301140E-02
    3474 4S   139  ARG  HH12    2   0.460000       1.00800           0   0.00000     -0.301140E-02
    3475 4S   139  ARG  NH2    57  -0.800000       14.0070           0   0.00000     -0.301140E-02
    3476 4S   139  ARG  HH21    2   0.460000       1.00800           0   0.00000     -0.301140E-02
    3477 4S   139  ARG  HH22    2   0.460000       1.00800           0   0.00000     -0.301140E-02
    3478 4S   139  ARG  C      20   0.510000       12.0110           0   0.00000     -0.301140E-02
    3479 4S   139  ARG  O      70  -0.510000       15.9990           0   0.00000     -0.301140E-02
    3480 4S   140  ILE  N      54  -0.470000       14.0070           0   0.00000     -0.301140E-02
    3481 4S   140  ILE  HN      1   0.310000       1.00800           0   0.00000     -0.301140E-02
    3482 4S   140  ILE  CA     22   0.700000E-01   12.0110           0   0.00000     -0.301140E-02
    3483 4S   140  ILE  HA      6   0.900000E-01   1.00800           0   0.00000     -0.301140E-02
    3484 4S   140  ILE  CB     22  -0.900000E-01   12.0110           0   0.00000     -0.301140E-02
    3485 4S   140  ILE  HB      3   0.900000E-01   1.00800           0   0.00000     -0.301140E-02
    3486 4S   140  ILE  CG2    24  -0.270000       12.0110           0   0.00000     -0.301140E-02
    3487 4S   140  ILE  HG21    3   0.900000E-01   1.00800           0   0.00000     -0.301140E-02
    3488 4S   140  ILE  HG22    3   0.900000E-01   1.00800           0   0.00000     -0.301140E-02
    3489 4S   140  ILE  HG23    3   0.900000E-01   1.00800           0   0.00000     -0.301140E-02
    3490 4S   140  ILE  CG1    23  -0.180000       12.0110           0   0.00000     -0.301140E-02
    3491 4S   140  ILE  HG11    3   0.900000E-01   1.00800           0   0.00000     -0.301140E-02
    3492 4S   140  ILE  HG12    3   0.900000E-01   1.00800           0   0.00000     -0.301140E-02
    3493 4S   140  ILE  CD     24  -0.270000       12.0110           0   0.00000     -0.301140E-02
    3494 4S   140  ILE  HD1     3   0.900000E-01   1.00800           0   0.00000     -0.301140E-02
    3495 4S   140  ILE  HD2     3   0.900000E-01   1.00800           0   0.00000     -0.301140E-02
    3496 4S   140  ILE  HD3     3   0.900000E-01   1.00800           0   0.00000     -0.301140E-02
    3497 4S   140  ILE  C      20   0.510000       12.0110           0   0.00000     -0.301140E-02
    3498 4S   140  ILE  O      70  -0.510000       15.9990           0   0.00000     -0.301140E-02
    3499 4S   141  VAL  N      54  -0.470000       14.0070           0   0.00000     -0.301140E-02
    3500 4S   141  VAL  HN      1   0.310000       1.00800           0   0.00000     -0.301140E-02
    3501 4S   141  VAL  CA     22   0.700000E-01   12.0110           0   0.00000     -0.301140E-02
    3502 4S   141  VAL  HA      6   0.900000E-01   1.00800           0   0.00000     -0.301140E-02
    3503 4S   141  VAL  CB     22  -0.900000E-01   12.0110           0   0.00000     -0.301140E-02
    3504 4S   141  VAL  HB      3   0.900000E-01   1.00800           0   0.00000     -0.301140E-02
    3505 4S   141  VAL  CG1    24  -0.270000       12.0110           0   0.00000     -0.301140E-02
    3506 4S   141  VAL  HG11    3   0.900000E-01   1.00800           0   0.00000     -0.301140E-02
    3507 4S   141  VAL  HG12    3   0.900000E-01   1.00800           0   0.00000     -0.301140E-02
    3508 4S   141  VAL  HG13    3   0.900000E-01   1.00800           0   0.00000     -0.301140E-02
    3509 4S   141  VAL  CG2    24  -0.270000       12.0110           0   0.00000     -0.301140E-02
    3510 4S   141  VAL  HG21    3   0.900000E-01   1.00800           0   0.00000     -0.301140E-02
    3511 4S   141  VAL  HG22    3   0.900000E-01   1.00800           0   0.00000     -0.301140E-02
    3512 4S   141  VAL  HG23    3   0.900000E-01   1.00800           0   0.00000     -0.301140E-02
    3513 4S   141  VAL  C      20   0.510000       12.0110           0   0.00000     -0.301140E-02
    3514 4S   141  VAL  O      70  -0.510000       15.9990           0   0.00000     -0.301140E-02
    3515 4S   142  ALA  N      54  -0.470000       14.0070           0   0.00000     -0.301140E-02
    3516 4S   142  ALA  HN      1   0.310000       1.00800           0   0.00000     -0.301140E-02
    3517 4S   142  ALA  CA     22   0.700000E-01   12.0110           0   0.00000     -0.301140E-02
    3518 4S   142  ALA  HA      6   0.900000E-01   1.00800           0   0.00000     -0.301140E-02
    3519 4S   142  ALA  CB     24  -0.270000       12.0110           0   0.00000     -0.301140E-02
    3520 4S   142  ALA  HB1     3   0.900000E-01   1.00800           0   0.00000     -0.301140E-02
    3521 4S   142  ALA  HB2     3   0.900000E-01   1.00800           0   0.00000     -0.301140E-02
    3522 4S   142  ALA  HB3     3   0.900000E-01   1.00800           0   0.00000     -0.301140E-02
    3523 4S   142  ALA  C      20   0.510000       12.0110           0   0.00000     -0.301140E-02
    3524 4S   142  ALA  O      70  -0.510000       15.9990           0   0.00000     -0.301140E-02
    3525 4S   143  PHE  N      54  -0.470000       14.0070           0   0.00000     -0.301140E-02
    3526 4S   143  PHE  HN      1   0.310000       1.00800           0   0.00000     -0.301140E-02
    3527 4S   143  PHE  CA     22   0.700000E-01   12.0110           0   0.00000     -0.301140E-02
    3528 4S   143  PHE  HA      6   0.900000E-01   1.00800           0   0.00000     -0.301140E-02
    3529 4S   143  PHE  CB     23  -0.180000       12.0110           0   0.00000     -0.301140E-02
    3530 4S   143  PHE  HB1     3   0.900000E-01   1.00800           0   0.00000     -0.301140E-02
    3531 4S   143  PHE  HB2     3   0.900000E-01   1.00800           0   0.00000     -0.301140E-02
    3532 4S   143  PHE  CG     21    0.00000       12.0110           0   0.00000     -0.301140E-02
    3533 4S   143  PHE  CD1    21  -0.115000       12.0110           0   0.00000     -0.301140E-02
    3534 4S   143  PHE  HD1     5   0.115000       1.00800           0   0.00000     -0.301140E-02
    3535 4S   143  PHE  CE1    21  -0.115000       12.0110           0   0.00000     -0.301140E-02
    3536 4S   143  PHE  HE1     5   0.115000       1.00800           0   0.00000     -0.301140E-02
    3537 4S   143  PHE  CZ     21  -0.115000       12.0110           0   0.00000     -0.301140E-02
    3538 4S   143  PHE  HZ      5   0.115000       1.00800           0   0.00000     -0.301140E-02
    3539 4S   143  PHE  CD2    21  -0.115000       12.0110           0   0.00000     -0.301140E-02
    3540 4S   143  PHE  HD2     5   0.115000       1.00800           0   0.00000     -0.301140E-02
    3541 4S   143  PHE  CE2    21  -0.115000       12.0110           0   0.00000     -0.301140E-02
    3542 4S   143  PHE  HE2     5   0.115000       1.00800           0   0.00000     -0.301140E-02
    3543 4S   143  PHE  C      20   0.510000       12.0110           0   0.00000     -0.301140E-02
    3544 4S   143  PHE  O      70  -0.510000       15.9990           0   0.00000     -0.301140E-02
    3545 4S   144  PHE  N      54  -0.470000       14.0070           0   0.00000     -0.301140E-02
    3546 4S   144  PHE  HN      1   0.310000       1.00800           0   0.00000     -0.301140E-02
    3547 4S   144  PHE  CA     22   0.700000E-01   12.0110           0   0.00000     -0.301140E-02
    3548 4S   144  PHE  HA      6   0.900000E-01   1.00800           0   0.00000     -0.301140E-02
    3549 4S   144  PHE  CB     23  -0.180000       12.0110           0   0.00000     -0.301140E-02
    3550 4S   144  PHE  HB1     3   0.900000E-01   1.00800           0   0.00000     -0.301140E-02
    3551 4S   144  PHE  HB2     3   0.900000E-01   1.00800           0   0.00000     -0.301140E-02
    3552 4S   144  PHE  CG     21    0.00000       12.0110           0   0.00000     -0.301140E-02
    3553 4S   144  PHE  CD1    21  -0.115000       12.0110           0   0.00000     -0.301140E-02
    3554 4S   144  PHE  HD1     5   0.115000       1.00800           0   0.00000     -0.301140E-02
    3555 4S   144  PHE  CE1    21  -0.115000       12.0110           0   0.00000     -0.301140E-02
    3556 4S   144  PHE  HE1     5   0.115000       1.00800           0   0.00000     -0.301140E-02
    3557 4S   144  PHE  CZ     21  -0.115000       12.0110           0   0.00000     -0.301140E-02
    3558 4S   144  PHE  HZ      5   0.115000       1.00800           0   0.00000     -0.301140E-02
    3559 4S   144  PHE  CD2    21  -0.115000       12.0110           0   0.00000     -0.301140E-02
    3560 4S   144  PHE  HD2     5   0.115000       1.00800           0   0.00000     -0.301140E-02
    3561 4S   144  PHE  CE2    21  -0.115000       12.0110           0   0.00000     -0.301140E-02
    3562 4S   144  PHE  HE2     5   0.115000       1.00800           0   0.00000     -0.301140E-02
    3563 4S   144  PHE  C      20   0.510000       12.0110           0   0.00000     -0.301140E-02
    3564 4S   144  PHE  O      70  -0.510000       15.9990           0   0.00000     -0.301140E-02
    3565 4S   145  SER  N      54  -0.470000       14.0070           0   0.00000     -0.301140E-02
    3566 4S   145  SER  HN      1   0.310000       1.00800           0   0.00000     -0.301140E-02
    3567 4S   145  SER  CA     22   0.700000E-01   12.0110           0   0.00000     -0.301140E-02
    3568 4S   145  SER  HA      6   0.900000E-01   1.00800           0   0.00000     -0.301140E-02
    3569 4S   145  SER  CB     23   0.500000E-01   12.0110           0   0.00000     -0.301140E-02
    3570 4S   145  SER  HB1     3   0.900000E-01   1.00800           0   0.00000     -0.301140E-02
    3571 4S   145  SER  HB2     3   0.900000E-01   1.00800           0   0.00000     -0.301140E-02
    3572 4S   145  SER  OG     73  -0.660000       15.9990           0   0.00000     -0.301140E-02
    3573 4S   145  SER  HG1     1   0.430000       1.00800           0   0.00000     -0.301140E-02
    3574 4S   145  SER  C      20   0.510000       12.0110           0   0.00000     -0.301140E-02
    3575 4S   145  SER  O      70  -0.510000       15.9990           0   0.00000     -0.301140E-02
    3576 4S   146  PHE  N      54  -0.470000       14.0070           0   0.00000     -0.301140E-02
    3577 4S   146  PHE  HN      1   0.310000       1.00800           0   0.00000     -0.301140E-02
    3578 4S   146  PHE  CA     22   0.700000E-01   12.0110           0   0.00000     -0.301140E-02
    3579 4S   146  PHE  HA      6   0.900000E-01   1.00800           0   0.00000     -0.301140E-02
    3580 4S   146  PHE  CB     23  -0.180000       12.0110           0   0.00000     -0.301140E-02
    3581 4S   146  PHE  HB1     3   0.900000E-01   1.00800           0   0.00000     -0.301140E-02
    3582 4S   146  PHE  HB2     3   0.900000E-01   1.00800           0   0.00000     -0.301140E-02
    3583 4S   146  PHE  CG     21    0.00000       12.0110           0   0.00000     -0.301140E-02
    3584 4S   146  PHE  CD1    21  -0.115000       12.0110           0   0.00000     -0.301140E-02
    3585 4S   146  PHE  HD1     5   0.115000       1.00800           0   0.00000     -0.301140E-02
    3586 4S   146  PHE  CE1    21  -0.115000       12.0110           0   0.00000     -0.301140E-02
    3587 4S   146  PHE  HE1     5   0.115000       1.00800           0   0.00000     -0.301140E-02
    3588 4S   146  PHE  CZ     21  -0.115000       12.0110           0   0.00000     -0.301140E-02
    3589 4S   146  PHE  HZ      5   0.115000       1.00800           0   0.00000     -0.301140E-02
    3590 4S   146  PHE  CD2    21  -0.115000       12.0110           0   0.00000     -0.301140E-02
    3591 4S   146  PHE  HD2     5   0.115000       1.00800           0   0.00000     -0.301140E-02
    3592 4S   146  PHE  CE2    21  -0.115000       12.0110           0   0.00000     -0.301140E-02
    3593 4S   146  PHE  HE2     5   0.115000       1.00800           0   0.00000     -0.301140E-02
    3594 4S   146  PHE  C      20   0.510000       12.0110           0   0.00000     -0.301140E-02
    3595 4S   146  PHE  O      70  -0.510000       15.9990           0   0.00000     -0.301140E-02
    3596 4S   147  GLY  N      54  -0.470000       14.0070           0   0.00000     -0.301140E-02
    3597 4S   147  GLY  HN      1   0.310000       1.00800           0   0.00000     -0.301140E-02
    3598 4S   147  GLY  CA     23  -0.200000E-01   12.0110           0   0.00000     -0.301140E-02
    3599 4S   147  GLY  HA1     6   0.900000E-01   1.00800           0   0.00000     -0.301140E-02
    3600 4S   147  GLY  HA2     6   0.900000E-01   1.00800           0   0.00000     -0.301140E-02
    3601 4S   147  GLY  C      20   0.510000       12.0110           0   0.00000     -0.301140E-02
    3602 4S   147  GLY  O      70  -0.510000       15.9990           0   0.00000     -0.301140E-02
    3603 4S   148  GLY  N      54  -0.470000       14.0070           0   0.00000     -0.301140E-02
    3604 4S   148  GLY  HN      1   0.310000       1.00800           0   0.00000     -0.301140E-02
    3605 4S   148  GLY  CA     23  -0.200000E-01   12.0110           0   0.00000     -0.301140E-02
    3606 4S   148  GLY  HA1     6   0.900000E-01   1.00800           0   0.00000     -0.301140E-02
    3607 4S   148  GLY  HA2     6   0.900000E-01   1.00800           0   0.00000     -0.301140E-02
    3608 4S   148  GLY  C      20   0.510000       12.0110           0   0.00000     -0.301140E-02
    3609 4S   148  GLY  O      70  -0.510000       15.9990           0   0.00000     -0.301140E-02
    3610 4S   149  ALA  N      54  -0.470000       14.0070           0   0.00000     -0.301140E-02
    3611 4S   149  ALA  HN      1   0.310000       1.00800           0   0.00000     -0.301140E-02
    3612 4S   149  ALA  CA     22   0.700000E-01   12.0110           0   0.00000     -0.301140E-02
    3613 4S   149  ALA  HA      6   0.900000E-01   1.00800           0   0.00000     -0.301140E-02
    3614 4S   149  ALA  CB     24  -0.270000       12.0110           0   0.00000     -0.301140E-02
    3615 4S   149  ALA  HB1     3   0.900000E-01   1.00800           0   0.00000     -0.301140E-02
    3616 4S   149  ALA  HB2     3   0.900000E-01   1.00800           0   0.00000     -0.301140E-02
    3617 4S   149  ALA  HB3     3   0.900000E-01   1.00800           0   0.00000     -0.301140E-02
    3618 4S   149  ALA  C      20   0.510000       12.0110           0   0.00000     -0.301140E-02
    3619 4S   149  ALA  O      70  -0.510000       15.9990           0   0.00000     -0.301140E-02
    3620 4S   150  LEU  N      54  -0.470000       14.0070           0   0.00000     -0.301140E-02
    3621 4S   150  LEU  HN      1   0.310000       1.00800           0   0.00000     -0.301140E-02
    3622 4S   150  LEU  CA     22   0.700000E-01   12.0110           0   0.00000     -0.301140E-02
    3623 4S   150  LEU  HA      6   0.900000E-01   1.00800           0   0.00000     -0.301140E-02
    3624 4S   150  LEU  CB     23  -0.180000       12.0110           0   0.00000     -0.301140E-02
    3625 4S   150  LEU  HB1     3   0.900000E-01   1.00800           0   0.00000     -0.301140E-02
    3626 4S   150  LEU  HB2     3   0.900000E-01   1.00800           0   0.00000     -0.301140E-02
    3627 4S   150  LEU  CG     22  -0.900000E-01   12.0110           0   0.00000     -0.301140E-02
    3628 4S   150  LEU  HG      3   0.900000E-01   1.00800           0   0.00000     -0.301140E-02
    3629 4S   150  LEU  CD1    24  -0.270000       12.0110           0   0.00000     -0.301140E-02
    3630 4S   150  LEU  HD11    3   0.900000E-01   1.00800           0   0.00000     -0.301140E-02
    3631 4S   150  LEU  HD12    3   0.900000E-01   1.00800           0   0.00000     -0.301140E-02
    3632 4S   150  LEU  HD13    3   0.900000E-01   1.00800           0   0.00000     -0.301140E-02
    3633 4S   150  LEU  CD2    24  -0.270000       12.0110           0   0.00000     -0.301140E-02
    3634 4S   150  LEU  HD21    3   0.900000E-01   1.00800           0   0.00000     -0.301140E-02
    3635 4S   150  LEU  HD22    3   0.900000E-01   1.00800           0   0.00000     -0.301140E-02
    3636 4S   150  LEU  HD23    3   0.900000E-01   1.00800           0   0.00000     -0.301140E-02
    3637 4S   150  LEU  C      20   0.510000       12.0110           0   0.00000     -0.301140E-02
    3638 4S   150  LEU  O      70  -0.510000       15.9990           0   0.00000     -0.301140E-02
    3639 4S   151  CYS  N      54  -0.470000       14.0070           0   0.00000     -0.301140E-02
    3640 4S   151  CYS  HN      1   0.310000       1.00800           0   0.00000     -0.301140E-02
    3641 4S   151  CYS  CA     22   0.700000E-01   12.0110           0   0.00000     -0.301140E-02
    3642 4S   151  CYS  HA      6   0.900000E-01   1.00800           0   0.00000     -0.301140E-02
    3643 4S   151  CYS  CB     23  -0.110000       12.0110           0   0.00000     -0.301140E-02
    3644 4S   151  CYS  HB1     3   0.900000E-01   1.00800           0   0.00000     -0.301140E-02
    3645 4S   151  CYS  HB2     3   0.900000E-01   1.00800           0   0.00000     -0.301140E-02
    3646 4S   151  CYS  SG     81  -0.230000       32.0600           0   0.00000     -0.301140E-02
    3647 4S   151  CYS  HG1    10   0.160000       1.00800           0   0.00000     -0.301140E-02
    3648 4S   151  CYS  C      20   0.510000       12.0110           0   0.00000     -0.301140E-02
    3649 4S   151  CYS  O      70  -0.510000       15.9990           0   0.00000     -0.301140E-02
    3650 4S   152  VAL  N      54  -0.470000       14.0070           0   0.00000     -0.301140E-02
    3651 4S   152  VAL  HN      1   0.310000       1.00800           0   0.00000     -0.301140E-02
    3652 4S   152  VAL  CA     22   0.700000E-01   12.0110           0   0.00000     -0.301140E-02
    3653 4S   152  VAL  HA      6   0.900000E-01   1.00800           0   0.00000     -0.301140E-02
    3654 4S   152  VAL  CB     22  -0.900000E-01   12.0110           0   0.00000     -0.301140E-02
    3655 4S   152  VAL  HB      3   0.900000E-01   1.00800           0   0.00000     -0.301140E-02
    3656 4S   152  VAL  CG1    24  -0.270000       12.0110           0   0.00000     -0.301140E-02
    3657 4S   152  VAL  HG11    3   0.900000E-01   1.00800           0   0.00000     -0.301140E-02
    3658 4S   152  VAL  HG12    3   0.900000E-01   1.00800           0   0.00000     -0.301140E-02
    3659 4S   152  VAL  HG13    3   0.900000E-01   1.00800           0   0.00000     -0.301140E-02
    3660 4S   152  VAL  CG2    24  -0.270000       12.0110           0   0.00000     -0.301140E-02
    3661 4S   152  VAL  HG21    3   0.900000E-01   1.00800           0   0.00000     -0.301140E-02
    3662 4S   152  VAL  HG22    3   0.900000E-01   1.00800           0   0.00000     -0.301140E-02
    3663 4S   152  VAL  HG23    3   0.900000E-01   1.00800           0   0.00000     -0.301140E-02
    3664 4S   152  VAL  C      20   0.510000       12.0110           0   0.00000     -0.301140E-02
    3665 4S   152  VAL  O      70  -0.510000       15.9990           0   0.00000     -0.301140E-02
    3666 4S   153  GLU  N      54  -0.470000       14.0070           0   0.00000     -0.301140E-02
    3667 4S   153  GLU  HN      1   0.310000       1.00800           0   0.00000     -0.301140E-02
    3668 4S   153  GLU  CA     22   0.700000E-01   12.0110           0   0.00000     -0.301140E-02
    3669 4S   153  GLU  HA      6   0.900000E-01   1.00800           0   0.00000     -0.301140E-02
    3670 4S   153  GLU  CB     23  -0.180000       12.0110           0   0.00000     -0.301140E-02
    3671 4S   153  GLU  HB1     3   0.900000E-01   1.00800           0   0.00000     -0.301140E-02
    3672 4S   153  GLU  HB2     3   0.900000E-01   1.00800           0   0.00000     -0.301140E-02
    3673 4S   153  GLU  CG     23  -0.280000       12.0110           0   0.00000     -0.301140E-02
    3674 4S   153  GLU  HG1     3   0.900000E-01   1.00800           0   0.00000     -0.301140E-02
    3675 4S   153  GLU  HG2     3   0.900000E-01   1.00800           0   0.00000     -0.301140E-02
    3676 4S   153  GLU  CD     32   0.620000       12.0110           0   0.00000     -0.301140E-02
    3677 4S   153  GLU  OE1    72  -0.760000       15.9990           0   0.00000     -0.301140E-02
    3678 4S   153  GLU  OE2    72  -0.760000       15.9990           0   0.00000     -0.301140E-02
    3679 4S   153  GLU  C      20   0.510000       12.0110           0   0.00000     -0.301140E-02
    3680 4S   153  GLU  O      70  -0.510000       15.9990           0   0.00000     -0.301140E-02
    3681 4S   154  SER  N      54  -0.470000       14.0070           0   0.00000     -0.301140E-02
    3682 4S   154  SER  HN      1   0.310000       1.00800           0   0.00000     -0.301140E-02
    3683 4S   154  SER  CA     22   0.700000E-01   12.0110           0   0.00000     -0.301140E-02
    3684 4S   154  SER  HA      6   0.900000E-01   1.00800           0   0.00000     -0.301140E-02
    3685 4S   154  SER  CB     23   0.500000E-01   12.0110           0   0.00000     -0.301140E-02
    3686 4S   154  SER  HB1     3   0.900000E-01   1.00800           0   0.00000     -0.301140E-02
    3687 4S   154  SER  HB2     3   0.900000E-01   1.00800           0   0.00000     -0.301140E-02
    3688 4S   154  SER  OG     73  -0.660000       15.9990           0   0.00000     -0.301140E-02
    3689 4S   154  SER  HG1     1   0.430000       1.00800           0   0.00000     -0.301140E-02
    3690 4S   154  SER  C      20   0.510000       12.0110           0   0.00000     -0.301140E-02
    3691 4S   154  SER  O      70  -0.510000       15.9990           0   0.00000     -0.301140E-02
    3692 4S   155  VAL  N      54  -0.470000       14.0070           0   0.00000     -0.301140E-02
    3693 4S   155  VAL  HN      1   0.310000       1.00800           0   0.00000     -0.301140E-02
    3694 4S   155  VAL  CA     22   0.700000E-01   12.0110           0   0.00000     -0.301140E-02
    3695 4S   155  VAL  HA      6   0.900000E-01   1.00800           0   0.00000     -0.301140E-02
    3696 4S   155  VAL  CB     22  -0.900000E-01   12.0110           0   0.00000     -0.301140E-02
    3697 4S   155  VAL  HB      3   0.900000E-01   1.00800           0   0.00000     -0.301140E-02
    3698 4S   155  VAL  CG1    24  -0.270000       12.0110           0   0.00000     -0.301140E-02
    3699 4S   155  VAL  HG11    3   0.900000E-01   1.00800           0   0.00000     -0.301140E-02
    3700 4S   155  VAL  HG12    3   0.900000E-01   1.00800           0   0.00000     -0.301140E-02
    3701 4S   155  VAL  HG13    3   0.900000E-01   1.00800           0   0.00000     -0.301140E-02
    3702 4S   155  VAL  CG2    24  -0.270000       12.0110           0   0.00000     -0.301140E-02
    3703 4S   155  VAL  HG21    3   0.900000E-01   1.00800           0   0.00000     -0.301140E-02
    3704 4S   155  VAL  HG22    3   0.900000E-01   1.00800           0   0.00000     -0.301140E-02
    3705 4S   155  VAL  HG23    3   0.900000E-01   1.00800           0   0.00000     -0.301140E-02
    3706 4S   155  VAL  C      20   0.510000       12.0110           0   0.00000     -0.301140E-02
    3707 4S   155  VAL  O      70  -0.510000       15.9990           0   0.00000     -0.301140E-02
    3708 4S   156  ASP  N      54  -0.470000       14.0070           0   0.00000     -0.301140E-02
    3709 4S   156  ASP  HN      1   0.310000       1.00800           0   0.00000     -0.301140E-02
    3710 4S   156  ASP  CA     22   0.700000E-01   12.0110           0   0.00000     -0.301140E-02
    3711 4S   156  ASP  HA      6   0.900000E-01   1.00800           0   0.00000     -0.301140E-02
    3712 4S   156  ASP  CB     23  -0.280000       12.0110           0   0.00000     -0.301140E-02
    3713 4S   156  ASP  HB1     3   0.900000E-01   1.00800           0   0.00000     -0.301140E-02
    3714 4S   156  ASP  HB2     3   0.900000E-01   1.00800           0   0.00000     -0.301140E-02
    3715 4S   156  ASP  CG     32   0.620000       12.0110           0   0.00000     -0.301140E-02
    3716 4S   156  ASP  OD1    72  -0.760000       15.9990           0   0.00000     -0.301140E-02
    3717 4S   156  ASP  OD2    72  -0.760000       15.9990           0   0.00000     -0.301140E-02
    3718 4S   156  ASP  C      20   0.510000       12.0110           0   0.00000     -0.301140E-02
    3719 4S   156  ASP  O      70  -0.510000       15.9990           0   0.00000     -0.301140E-02
    3720 4S   157  LYS  N      54  -0.470000       14.0070           0   0.00000     -0.301140E-02
    3721 4S   157  LYS  HN      1   0.310000       1.00800           0   0.00000     -0.301140E-02
    3722 4S   157  LYS  CA     22   0.700000E-01   12.0110           0   0.00000     -0.301140E-02
    3723 4S   157  LYS  HA      6   0.900000E-01   1.00800           0   0.00000     -0.301140E-02
    3724 4S   157  LYS  CB     23  -0.180000       12.0110           0   0.00000     -0.301140E-02
    3725 4S   157  LYS  HB1     3   0.900000E-01   1.00800           0   0.00000     -0.301140E-02
    3726 4S   157  LYS  HB2     3   0.900000E-01   1.00800           0   0.00000     -0.301140E-02
    3727 4S   157  LYS  CG     23  -0.180000       12.0110           0   0.00000     -0.301140E-02
    3728 4S   157  LYS  HG1     3   0.900000E-01   1.00800           0   0.00000     -0.301140E-02
    3729 4S   157  LYS  HG2     3   0.900000E-01   1.00800           0   0.00000     -0.301140E-02
    3730 4S   157  LYS  CD     23  -0.180000       12.0110           0   0.00000     -0.301140E-02
    3731 4S   157  LYS  HD1     3   0.900000E-01   1.00800           0   0.00000     -0.301140E-02
    3732 4S   157  LYS  HD2     3   0.900000E-01   1.00800           0   0.00000     -0.301140E-02
    3733 4S   157  LYS  CE     23   0.210000       12.0110           0   0.00000     -0.301140E-02
    3734 4S   157  LYS  HE1     3   0.500000E-01   1.00800           0   0.00000     -0.301140E-02
    3735 4S   157  LYS  HE2     3   0.500000E-01   1.00800           0   0.00000     -0.301140E-02
    3736 4S   157  LYS  NZ     56  -0.300000       14.0070           0   0.00000     -0.301140E-02
    3737 4S   157  LYS  HZ1     2   0.330000       1.00800           0   0.00000     -0.301140E-02
    3738 4S   157  LYS  HZ2     2   0.330000       1.00800           0   0.00000     -0.301140E-02
    3739 4S   157  LYS  HZ3     2   0.330000       1.00800           0   0.00000     -0.301140E-02
    3740 4S   157  LYS  C      20   0.510000       12.0110           0   0.00000     -0.301140E-02
    3741 4S   157  LYS  O      70  -0.510000       15.9990           0   0.00000     -0.301140E-02
    3742 4S   158  LYS  N      54  -0.470000       14.0070           0   0.00000     -0.301140E-02
    3743 4S   158  LYS  HN      1   0.310000       1.00800           0   0.00000     -0.301140E-02
    3744 4S   158  LYS  CA     22   0.700000E-01   12.0110           0   0.00000     -0.301140E-02
    3745 4S   158  LYS  HA      6   0.900000E-01   1.00800           0   0.00000     -0.301140E-02
    3746 4S   158  LYS  CB     23  -0.180000       12.0110           0   0.00000     -0.301140E-02
    3747 4S   158  LYS  HB1     3   0.900000E-01   1.00800           0   0.00000     -0.301140E-02
    3748 4S   158  LYS  HB2     3   0.900000E-01   1.00800           0   0.00000     -0.301140E-02
    3749 4S   158  LYS  CG     23  -0.180000       12.0110           0   0.00000     -0.301140E-02
    3750 4S   158  LYS  HG1     3   0.900000E-01   1.00800           0   0.00000     -0.301140E-02
    3751 4S   158  LYS  HG2     3   0.900000E-01   1.00800           0   0.00000     -0.301140E-02
    3752 4S   158  LYS  CD     23  -0.180000       12.0110           0   0.00000     -0.301140E-02
    3753 4S   158  LYS  HD1     3   0.900000E-01   1.00800           0   0.00000     -0.301140E-02
    3754 4S   158  LYS  HD2     3   0.900000E-01   1.00800           0   0.00000     -0.301140E-02
    3755 4S   158  LYS  CE     23   0.210000       12.0110           0   0.00000     -0.301140E-02
    3756 4S   158  LYS  HE1     3   0.500000E-01   1.00800           0   0.00000     -0.301140E-02
    3757 4S   158  LYS  HE2     3   0.500000E-01   1.00800           0   0.00000     -0.301140E-02
    3758 4S   158  LYS  NZ     56  -0.300000       14.0070           0   0.00000     -0.301140E-02
    3759 4S   158  LYS  HZ1     2   0.330000       1.00800           0   0.00000     -0.301140E-02
    3760 4S   158  LYS  HZ2     2   0.330000       1.00800           0   0.00000     -0.301140E-02
    3761 4S   158  LYS  HZ3     2   0.330000       1.00800           0   0.00000     -0.301140E-02
    3762 4S   158  LYS  C      20   0.510000       12.0110           0   0.00000     -0.301140E-02
    3763 4S   158  LYS  O      70  -0.510000       15.9990           0   0.00000     -0.301140E-02
    3764 4S   159  MET  N      54  -0.470000       14.0070           0   0.00000     -0.301140E-02
    3765 4S   159  MET  HN      1   0.310000       1.00800           0   0.00000     -0.301140E-02
    3766 4S   159  MET  CA     22   0.700000E-01   12.0110           0   0.00000     -0.301140E-02
    3767 4S   159  MET  HA      6   0.900000E-01   1.00800           0   0.00000     -0.301140E-02
    3768 4S   159  MET  CB     23  -0.180000       12.0110           0   0.00000     -0.301140E-02
    3769 4S   159  MET  HB1     3   0.900000E-01   1.00800           0   0.00000     -0.301140E-02
    3770 4S   159  MET  HB2     3   0.900000E-01   1.00800           0   0.00000     -0.301140E-02
    3771 4S   159  MET  CG     23  -0.140000       12.0110           0   0.00000     -0.301140E-02
    3772 4S   159  MET  HG1     3   0.900000E-01   1.00800           0   0.00000     -0.301140E-02
    3773 4S   159  MET  HG2     3   0.900000E-01   1.00800           0   0.00000     -0.301140E-02
    3774 4S   159  MET  SD     81  -0.900000E-01   32.0600           0   0.00000     -0.301140E-02
    3775 4S   159  MET  CE     24  -0.220000       12.0110           0   0.00000     -0.301140E-02
    3776 4S   159  MET  HE1     3   0.900000E-01   1.00800           0   0.00000     -0.301140E-02
    3777 4S   159  MET  HE2     3   0.900000E-01   1.00800           0   0.00000     -0.301140E-02
    3778 4S   159  MET  HE3     3   0.900000E-01   1.00800           0   0.00000     -0.301140E-02
    3779 4S   159  MET  C      20   0.510000       12.0110           0   0.00000     -0.301140E-02
    3780 4S   159  MET  O      70  -0.510000       15.9990           0   0.00000     -0.301140E-02
    3781 4S   160  GLN  N      54  -0.470000       14.0070           0   0.00000     -0.301140E-02
    3782 4S   160  GLN  HN      1   0.310000       1.00800           0   0.00000     -0.301140E-02
    3783 4S   160  GLN  CA     22   0.700000E-01   12.0110           0   0.00000     -0.301140E-02
    3784 4S   160  GLN  HA      6   0.900000E-01   1.00800           0   0.00000     -0.301140E-02
    3785 4S   160  GLN  CB     23  -0.180000       12.0110           0   0.00000     -0.301140E-02
    3786 4S   160  GLN  HB1     3   0.900000E-01   1.00800           0   0.00000     -0.301140E-02
    3787 4S   160  GLN  HB2     3   0.900000E-01   1.00800           0   0.00000     -0.301140E-02
    3788 4S   160  GLN  CG     23  -0.180000       12.0110           0   0.00000     -0.301140E-02
    3789 4S   160  GLN  HG1     3   0.900000E-01   1.00800           0   0.00000     -0.301140E-02
    3790 4S   160  GLN  HG2     3   0.900000E-01   1.00800           0   0.00000     -0.301140E-02
    3791 4S   160  GLN  CD     32   0.550000       12.0110           0   0.00000     -0.301140E-02
    3792 4S   160  GLN  OE1    70  -0.550000       15.9990           0   0.00000     -0.301140E-02
    3793 4S   160  GLN  NE2    55  -0.620000       14.0070           0   0.00000     -0.301140E-02
    3794 4S   160  GLN  HE21    1   0.320000       1.00800           0   0.00000     -0.301140E-02
    3795 4S   160  GLN  HE22    1   0.300000       1.00800           0   0.00000     -0.301140E-02
    3796 4S   160  GLN  C      20   0.510000       12.0110           0   0.00000     -0.301140E-02
    3797 4S   160  GLN  O      70  -0.510000       15.9990           0   0.00000     -0.301140E-02
    3798 4S   161  VAL  N      54  -0.470000       14.0070           0   0.00000     -0.301140E-02
    3799 4S   161  VAL  HN      1   0.310000       1.00800           0   0.00000     -0.301140E-02
    3800 4S   161  VAL  CA     22   0.700000E-01   12.0110           0   0.00000     -0.301140E-02
    3801 4S   161  VAL  HA      6   0.900000E-01   1.00800           0   0.00000     -0.301140E-02
    3802 4S   161  VAL  CB     22  -0.900000E-01   12.0110           0   0.00000     -0.301140E-02
    3803 4S   161  VAL  HB      3   0.900000E-01   1.00800           0   0.00000     -0.301140E-02
    3804 4S   161  VAL  CG1    24  -0.270000       12.0110           0   0.00000     -0.301140E-02
    3805 4S   161  VAL  HG11    3   0.900000E-01   1.00800           0   0.00000     -0.301140E-02
    3806 4S   161  VAL  HG12    3   0.900000E-01   1.00800           0   0.00000     -0.301140E-02
    3807 4S   161  VAL  HG13    3   0.900000E-01   1.00800           0   0.00000     -0.301140E-02
    3808 4S   161  VAL  CG2    24  -0.270000       12.0110           0   0.00000     -0.301140E-02
    3809 4S   161  VAL  HG21    3   0.900000E-01   1.00800           0   0.00000     -0.301140E-02
    3810 4S   161  VAL  HG22    3   0.900000E-01   1.00800           0   0.00000     -0.301140E-02
    3811 4S   161  VAL  HG23    3   0.900000E-01   1.00800           0   0.00000     -0.301140E-02
    3812 4S   161  VAL  C      20   0.510000       12.0110           0   0.00000     -0.301140E-02
    3813 4S   161  VAL  O      70  -0.510000       15.9990           0   0.00000     -0.301140E-02
    3814 4S   162  LEU  N      54  -0.470000       14.0070           0   0.00000     -0.301140E-02
    3815 4S   162  LEU  HN      1   0.310000       1.00800           0   0.00000     -0.301140E-02
    3816 4S   162  LEU  CA     22   0.700000E-01   12.0110           0   0.00000     -0.301140E-02
    3817 4S   162  LEU  HA      6   0.900000E-01   1.00800           0   0.00000     -0.301140E-02
    3818 4S   162  LEU  CB     23  -0.180000       12.0110           0   0.00000     -0.301140E-02
    3819 4S   162  LEU  HB1     3   0.900000E-01   1.00800           0   0.00000     -0.301140E-02
    3820 4S   162  LEU  HB2     3   0.900000E-01   1.00800           0   0.00000     -0.301140E-02
    3821 4S   162  LEU  CG     22  -0.900000E-01   12.0110           0   0.00000     -0.301140E-02
    3822 4S   162  LEU  HG      3   0.900000E-01   1.00800           0   0.00000     -0.301140E-02
    3823 4S   162  LEU  CD1    24  -0.270000       12.0110           0   0.00000     -0.301140E-02
    3824 4S   162  LEU  HD11    3   0.900000E-01   1.00800           0   0.00000     -0.301140E-02
    3825 4S   162  LEU  HD12    3   0.900000E-01   1.00800           0   0.00000     -0.301140E-02
    3826 4S   162  LEU  HD13    3   0.900000E-01   1.00800           0   0.00000     -0.301140E-02
    3827 4S   162  LEU  CD2    24  -0.270000       12.0110           0   0.00000     -0.301140E-02
    3828 4S   162  LEU  HD21    3   0.900000E-01   1.00800           0   0.00000     -0.301140E-02
    3829 4S   162  LEU  HD22    3   0.900000E-01   1.00800           0   0.00000     -0.301140E-02
    3830 4S   162  LEU  HD23    3   0.900000E-01   1.00800           0   0.00000     -0.301140E-02
    3831 4S   162  LEU  C      20   0.510000       12.0110           0   0.00000     -0.301140E-02
    3832 4S   162  LEU  O      70  -0.510000       15.9990           0   0.00000     -0.301140E-02
    3833 4S   163  VAL  N      54  -0.470000       14.0070           0   0.00000     -0.301140E-02
    3834 4S   163  VAL  HN      1   0.310000       1.00800           0   0.00000     -0.301140E-02
    3835 4S   163  VAL  CA     22   0.700000E-01   12.0110           0   0.00000     -0.301140E-02
    3836 4S   163  VAL  HA      6   0.900000E-01   1.00800           0   0.00000     -0.301140E-02
    3837 4S   163  VAL  CB     22  -0.900000E-01   12.0110           0   0.00000     -0.301140E-02
    3838 4S   163  VAL  HB      3   0.900000E-01   1.00800           0   0.00000     -0.301140E-02
    3839 4S   163  VAL  CG1    24  -0.270000       12.0110           0   0.00000     -0.301140E-02
    3840 4S   163  VAL  HG11    3   0.900000E-01   1.00800           0   0.00000     -0.301140E-02
    3841 4S   163  VAL  HG12    3   0.900000E-01   1.00800           0   0.00000     -0.301140E-02
    3842 4S   163  VAL  HG13    3   0.900000E-01   1.00800           0   0.00000     -0.301140E-02
    3843 4S   163  VAL  CG2    24  -0.270000       12.0110           0   0.00000     -0.301140E-02
    3844 4S   163  VAL  HG21    3   0.900000E-01   1.00800           0   0.00000     -0.301140E-02
    3845 4S   163  VAL  HG22    3   0.900000E-01   1.00800           0   0.00000     -0.301140E-02
    3846 4S   163  VAL  HG23    3   0.900000E-01   1.00800           0   0.00000     -0.301140E-02
    3847 4S   163  VAL  C      20   0.510000       12.0110           0   0.00000     -0.301140E-02
    3848 4S   163  VAL  O      70  -0.510000       15.9990           0   0.00000     -0.301140E-02
    3849 4S   164  SER  N      54  -0.470000       14.0070           0   0.00000     -0.301140E-02
    3850 4S   164  SER  HN      1   0.310000       1.00800           0   0.00000     -0.301140E-02
    3851 4S   164  SER  CA     22   0.700000E-01   12.0110           0   0.00000     -0.301140E-02
    3852 4S   164  SER  HA      6   0.900000E-01   1.00800           0   0.00000     -0.301140E-02
    3853 4S   164  SER  CB     23   0.500000E-01   12.0110           0   0.00000     -0.301140E-02
    3854 4S   164  SER  HB1     3   0.900000E-01   1.00800           0   0.00000     -0.301140E-02
    3855 4S   164  SER  HB2     3   0.900000E-01   1.00800           0   0.00000     -0.301140E-02
    3856 4S   164  SER  OG     73  -0.660000       15.9990           0   0.00000     -0.301140E-02
    3857 4S   164  SER  HG1     1   0.430000       1.00800           0   0.00000     -0.301140E-02
    3858 4S   164  SER  C      20   0.510000       12.0110           0   0.00000     -0.301140E-02
    3859 4S   164  SER  O      70  -0.510000       15.9990           0   0.00000     -0.301140E-02
    3860 4S   165  ARG  N      54  -0.470000       14.0070           0   0.00000     -0.301140E-02
    3861 4S   165  ARG  HN      1   0.310000       1.00800           0   0.00000     -0.301140E-02
    3862 4S   165  ARG  CA     22   0.700000E-01   12.0110           0   0.00000     -0.301140E-02
    3863 4S   165  ARG  HA      6   0.900000E-01   1.00800           0   0.00000     -0.301140E-02
    3864 4S   165  ARG  CB     23  -0.180000       12.0110           0   0.00000     -0.301140E-02
    3865 4S   165  ARG  HB1     3   0.900000E-01   1.00800           0   0.00000     -0.301140E-02
    3866 4S   165  ARG  HB2     3   0.900000E-01   1.00800           0   0.00000     -0.301140E-02
    3867 4S   165  ARG  CG     23  -0.180000       12.0110           0   0.00000     -0.301140E-02
    3868 4S   165  ARG  HG1     3   0.900000E-01   1.00800           0   0.00000     -0.301140E-02
    3869 4S   165  ARG  HG2     3   0.900000E-01   1.00800           0   0.00000     -0.301140E-02
    3870 4S   165  ARG  CD     23   0.200000       12.0110           0   0.00000     -0.301140E-02
    3871 4S   165  ARG  HD1     3   0.900000E-01   1.00800           0   0.00000     -0.301140E-02
    3872 4S   165  ARG  HD2     3   0.900000E-01   1.00800           0   0.00000     -0.301140E-02
    3873 4S   165  ARG  NE     57  -0.700000       14.0070           0   0.00000     -0.301140E-02
    3874 4S   165  ARG  HE      2   0.440000       1.00800           0   0.00000     -0.301140E-02
    3875 4S   165  ARG  CZ     20   0.640000       12.0110           0   0.00000     -0.301140E-02
    3876 4S   165  ARG  NH1    57  -0.800000       14.0070           0   0.00000     -0.301140E-02
    3877 4S   165  ARG  HH11    2   0.460000       1.00800           0   0.00000     -0.301140E-02
    3878 4S   165  ARG  HH12    2   0.460000       1.00800           0   0.00000     -0.301140E-02
    3879 4S   165  ARG  NH2    57  -0.800000       14.0070           0   0.00000     -0.301140E-02
    3880 4S   165  ARG  HH21    2   0.460000       1.00800           0   0.00000     -0.301140E-02
    3881 4S   165  ARG  HH22    2   0.460000       1.00800           0   0.00000     -0.301140E-02
    3882 4S   165  ARG  C      20   0.510000       12.0110           0   0.00000     -0.301140E-02
    3883 4S   165  ARG  O      70  -0.510000       15.9990           0   0.00000     -0.301140E-02
    3884 4S   166  ILE  N      54  -0.470000       14.0070           0   0.00000     -0.301140E-02
    3885 4S   166  ILE  HN      1   0.310000       1.00800           0   0.00000     -0.301140E-02
    3886 4S   166  ILE  CA     22   0.700000E-01   12.0110           0   0.00000     -0.301140E-02
    3887 4S   166  ILE  HA      6   0.900000E-01   1.00800           0   0.00000     -0.301140E-02
    3888 4S   166  ILE  CB     22  -0.900000E-01   12.0110           0   0.00000     -0.301140E-02
    3889 4S   166  ILE  HB      3   0.900000E-01   1.00800           0   0.00000     -0.301140E-02
    3890 4S   166  ILE  CG2    24  -0.270000       12.0110           0   0.00000     -0.301140E-02
    3891 4S   166  ILE  HG21    3   0.900000E-01   1.00800           0   0.00000     -0.301140E-02
    3892 4S   166  ILE  HG22    3   0.900000E-01   1.00800           0   0.00000     -0.301140E-02
    3893 4S   166  ILE  HG23    3   0.900000E-01   1.00800           0   0.00000     -0.301140E-02
    3894 4S   166  ILE  CG1    23  -0.180000       12.0110           0   0.00000     -0.301140E-02
    3895 4S   166  ILE  HG11    3   0.900000E-01   1.00800           0   0.00000     -0.301140E-02
    3896 4S   166  ILE  HG12    3   0.900000E-01   1.00800           0   0.00000     -0.301140E-02
    3897 4S   166  ILE  CD     24  -0.270000       12.0110           0   0.00000     -0.301140E-02
    3898 4S   166  ILE  HD1     3   0.900000E-01   1.00800           0   0.00000     -0.301140E-02
    3899 4S   166  ILE  HD2     3   0.900000E-01   1.00800           0   0.00000     -0.301140E-02
    3900 4S   166  ILE  HD3     3   0.900000E-01   1.00800           0   0.00000     -0.301140E-02
    3901 4S   166  ILE  C      20   0.510000       12.0110           0   0.00000     -0.301140E-02
    3902 4S   166  ILE  O      70  -0.510000       15.9990           0   0.00000     -0.301140E-02
    3903 4S   167  ALA  N      54  -0.470000       14.0070           0   0.00000     -0.301140E-02
    3904 4S   167  ALA  HN      1   0.310000       1.00800           0   0.00000     -0.301140E-02
    3905 4S   167  ALA  CA     22   0.700000E-01   12.0110           0   0.00000     -0.301140E-02
    3906 4S   167  ALA  HA      6   0.900000E-01   1.00800           0   0.00000     -0.301140E-02
    3907 4S   167  ALA  CB     24  -0.270000       12.0110           0   0.00000     -0.301140E-02
    3908 4S   167  ALA  HB1     3   0.900000E-01   1.00800           0   0.00000     -0.301140E-02
    3909 4S   167  ALA  HB2     3   0.900000E-01   1.00800           0   0.00000     -0.301140E-02
    3910 4S   167  ALA  HB3     3   0.900000E-01   1.00800           0   0.00000     -0.301140E-02
    3911 4S   167  ALA  C      20   0.510000       12.0110           0   0.00000     -0.301140E-02
    3912 4S   167  ALA  O      70  -0.510000       15.9990           0   0.00000     -0.301140E-02
    3913 4S   168  ALA  N      54  -0.470000       14.0070           0   0.00000     -0.301140E-02
    3914 4S   168  ALA  HN      1   0.310000       1.00800           0   0.00000     -0.301140E-02
    3915 4S   168  ALA  CA     22   0.700000E-01   12.0110           0   0.00000     -0.301140E-02
    3916 4S   168  ALA  HA      6   0.900000E-01   1.00800           0   0.00000     -0.301140E-02
    3917 4S   168  ALA  CB     24  -0.270000       12.0110           0   0.00000     -0.301140E-02
    3918 4S   168  ALA  HB1     3   0.900000E-01   1.00800           0   0.00000     -0.301140E-02
    3919 4S   168  ALA  HB2     3   0.900000E-01   1.00800           0   0.00000     -0.301140E-02
    3920 4S   168  ALA  HB3     3   0.900000E-01   1.00800           0   0.00000     -0.301140E-02
    3921 4S   168  ALA  C      20   0.510000       12.0110           0   0.00000     -0.301140E-02
    3922 4S   168  ALA  O      70  -0.510000       15.9990           0   0.00000     -0.301140E-02
    3923 4S   169  TRP  N      54  -0.470000       14.0070           0   0.00000     -0.301140E-02
    3924 4S   169  TRP  HN      1   0.310000       1.00800           0   0.00000     -0.301140E-02
    3925 4S   169  TRP  CA     22   0.700000E-01   12.0110           0   0.00000     -0.301140E-02
    3926 4S   169  TRP  HA      6   0.900000E-01   1.00800           0   0.00000     -0.301140E-02
    3927 4S   169  TRP  CB     23  -0.180000       12.0110           0   0.00000     -0.301140E-02
    3928 4S   169  TRP  HB1     3   0.900000E-01   1.00800           0   0.00000     -0.301140E-02
    3929 4S   169  TRP  HB2     3   0.900000E-01   1.00800           0   0.00000     -0.301140E-02
    3930 4S   169  TRP  CG     28  -0.300000E-01   12.0110           0   0.00000     -0.301140E-02
    3931 4S   169  TRP  CD1    21   0.350000E-01   12.0110           0   0.00000     -0.301140E-02
    3932 4S   169  TRP  HD1     5   0.115000       1.00800           0   0.00000     -0.301140E-02
    3933 4S   169  TRP  NE1    58  -0.610000       14.0070           0   0.00000     -0.301140E-02
    3934 4S   169  TRP  HE1     1   0.380000       1.00800           0   0.00000     -0.301140E-02
    3935 4S   169  TRP  CE2    27   0.130000       12.0110           0   0.00000     -0.301140E-02
    3936 4S   169  TRP  CD2    27  -0.200000E-01   12.0110           0   0.00000     -0.301140E-02
    3937 4S   169  TRP  CE3    21  -0.115000       12.0110           0   0.00000     -0.301140E-02
    3938 4S   169  TRP  HE3     5   0.115000       1.00800           0   0.00000     -0.301140E-02
    3939 4S   169  TRP  CZ3    21  -0.115000       12.0110           0   0.00000     -0.301140E-02
    3940 4S   169  TRP  HZ3     5   0.115000       1.00800           0   0.00000     -0.301140E-02
    3941 4S   169  TRP  CZ2    21  -0.115000       12.0110           0   0.00000     -0.301140E-02
    3942 4S   169  TRP  HZ2     5   0.115000       1.00800           0   0.00000     -0.301140E-02
    3943 4S   169  TRP  CH2    21  -0.115000       12.0110           0   0.00000     -0.301140E-02
    3944 4S   169  TRP  HH2     5   0.115000       1.00800           0   0.00000     -0.301140E-02
    3945 4S   169  TRP  C      20   0.510000       12.0110           0   0.00000     -0.301140E-02
    3946 4S   169  TRP  O      70  -0.510000       15.9990           0   0.00000     -0.301140E-02
    3947 4S   170  MET  N      54  -0.470000       14.0070           0   0.00000     -0.301140E-02
    3948 4S   170  MET  HN      1   0.310000       1.00800           0   0.00000     -0.301140E-02
    3949 4S   170  MET  CA     22   0.700000E-01   12.0110           0   0.00000     -0.301140E-02
    3950 4S   170  MET  HA      6   0.900000E-01   1.00800           0   0.00000     -0.301140E-02
    3951 4S   170  MET  CB     23  -0.180000       12.0110           0   0.00000     -0.301140E-02
    3952 4S   170  MET  HB1     3   0.900000E-01   1.00800           0   0.00000     -0.301140E-02
    3953 4S   170  MET  HB2     3   0.900000E-01   1.00800           0   0.00000     -0.301140E-02
    3954 4S   170  MET  CG     23  -0.140000       12.0110           0   0.00000     -0.301140E-02
    3955 4S   170  MET  HG1     3   0.900000E-01   1.00800           0   0.00000     -0.301140E-02
    3956 4S   170  MET  HG2     3   0.900000E-01   1.00800           0   0.00000     -0.301140E-02
    3957 4S   170  MET  SD     81  -0.900000E-01   32.0600           0   0.00000     -0.301140E-02
    3958 4S   170  MET  CE     24  -0.220000       12.0110           0   0.00000     -0.301140E-02
    3959 4S   170  MET  HE1     3   0.900000E-01   1.00800           0   0.00000     -0.301140E-02
    3960 4S   170  MET  HE2     3   0.900000E-01   1.00800           0   0.00000     -0.301140E-02
    3961 4S   170  MET  HE3     3   0.900000E-01   1.00800           0   0.00000     -0.301140E-02
    3962 4S   170  MET  C      20   0.510000       12.0110           0   0.00000     -0.301140E-02
    3963 4S   170  MET  O      70  -0.510000       15.9990           0   0.00000     -0.301140E-02
    3964 4S   171  ALA  N      54  -0.470000       14.0070           0   0.00000     -0.301140E-02
    3965 4S   171  ALA  HN      1   0.310000       1.00800           0   0.00000     -0.301140E-02
    3966 4S   171  ALA  CA     22   0.700000E-01   12.0110           0   0.00000     -0.301140E-02
    3967 4S   171  ALA  HA      6   0.900000E-01   1.00800           0   0.00000     -0.301140E-02
    3968 4S   171  ALA  CB     24  -0.270000       12.0110           0   0.00000     -0.301140E-02
    3969 4S   171  ALA  HB1     3   0.900000E-01   1.00800           0   0.00000     -0.301140E-02
    3970 4S   171  ALA  HB2     3   0.900000E-01   1.00800           0   0.00000     -0.301140E-02
    3971 4S   171  ALA  HB3     3   0.900000E-01   1.00800           0   0.00000     -0.301140E-02
    3972 4S   171  ALA  C      20   0.510000       12.0110           0   0.00000     -0.301140E-02
    3973 4S   171  ALA  O      70  -0.510000       15.9990           0   0.00000     -0.301140E-02
    3974 4S   172  THR  N      54  -0.470000       14.0070           0   0.00000     -0.301140E-02
    3975 4S   172  THR  HN      1   0.310000       1.00800           0   0.00000     -0.301140E-02
    3976 4S   172  THR  CA     22   0.700000E-01   12.0110           0   0.00000     -0.301140E-02
    3977 4S   172  THR  HA      6   0.900000E-01   1.00800           0   0.00000     -0.301140E-02
    3978 4S   172  THR  CB     22   0.140000       12.0110           0   0.00000     -0.301140E-02
    3979 4S   172  THR  HB      3   0.900000E-01   1.00800           0   0.00000     -0.301140E-02
    3980 4S   172  THR  OG1    73  -0.660000       15.9990           0   0.00000     -0.301140E-02
    3981 4S   172  THR  HG1     1   0.430000       1.00800           0   0.00000     -0.301140E-02
    3982 4S   172  THR  CG2    24  -0.270000       12.0110           0   0.00000     -0.301140E-02
    3983 4S   172  THR  HG21    3   0.900000E-01   1.00800           0   0.00000     -0.301140E-02
    3984 4S   172  THR  HG22    3   0.900000E-01   1.00800           0   0.00000     -0.301140E-02
    3985 4S   172  THR  HG23    3   0.900000E-01   1.00800           0   0.00000     -0.301140E-02
    3986 4S   172  THR  C      20   0.510000       12.0110           0   0.00000     -0.301140E-02
    3987 4S   172  THR  O      70  -0.510000       15.9990           0   0.00000     -0.301140E-02
    3988 4S   173  TYR  N      54  -0.470000       14.0070           0   0.00000     -0.301140E-02
    3989 4S   173  TYR  HN      1   0.310000       1.00800           0   0.00000     -0.301140E-02
    3990 4S   173  TYR  CA     22   0.700000E-01   12.0110           0   0.00000     -0.301140E-02
    3991 4S   173  TYR  HA      6   0.900000E-01   1.00800           0   0.00000     -0.301140E-02
    3992 4S   173  TYR  CB     23  -0.180000       12.0110           0   0.00000     -0.301140E-02
    3993 4S   173  TYR  HB1     3   0.900000E-01   1.00800           0   0.00000     -0.301140E-02
    3994 4S   173  TYR  HB2     3   0.900000E-01   1.00800           0   0.00000     -0.301140E-02
    3995 4S   173  TYR  CG     21    0.00000       12.0110           0   0.00000     -0.301140E-02
    3996 4S   173  TYR  CD1    21  -0.115000       12.0110           0   0.00000     -0.301140E-02
    3997 4S   173  TYR  HD1     5   0.115000       1.00800           0   0.00000     -0.301140E-02
    3998 4S   173  TYR  CE1    21  -0.115000       12.0110           0   0.00000     -0.301140E-02
    3999 4S   173  TYR  HE1     5   0.115000       1.00800           0   0.00000     -0.301140E-02
    4000 4S   173  TYR  CZ     21   0.110000       12.0110           0   0.00000     -0.301140E-02
    4001 4S   173  TYR  OH     73  -0.540000       15.9990           0   0.00000     -0.301140E-02
    4002 4S   173  TYR  HH      1   0.430000       1.00800           0   0.00000     -0.301140E-02
    4003 4S   173  TYR  CD2    21  -0.115000       12.0110           0   0.00000     -0.301140E-02
    4004 4S   173  TYR  HD2     5   0.115000       1.00800           0   0.00000     -0.301140E-02
    4005 4S   173  TYR  CE2    21  -0.115000       12.0110           0   0.00000     -0.301140E-02
    4006 4S   173  TYR  HE2     5   0.115000       1.00800           0   0.00000     -0.301140E-02
    4007 4S   173  TYR  C      20   0.510000       12.0110           0   0.00000     -0.301140E-02
    4008 4S   173  TYR  O      70  -0.510000       15.9990           0   0.00000     -0.301140E-02
    4009 4S   174  LEU  N      54  -0.470000       14.0070           0   0.00000     -0.301140E-02
    4010 4S   174  LEU  HN      1   0.310000       1.00800           0   0.00000     -0.301140E-02
    4011 4S   174  LEU  CA     22   0.700000E-01   12.0110           0   0.00000     -0.301140E-02
    4012 4S   174  LEU  HA      6   0.900000E-01   1.00800           0   0.00000     -0.301140E-02
    4013 4S   174  LEU  CB     23  -0.180000       12.0110           0   0.00000     -0.301140E-02
    4014 4S   174  LEU  HB1     3   0.900000E-01   1.00800           0   0.00000     -0.301140E-02
    4015 4S   174  LEU  HB2     3   0.900000E-01   1.00800           0   0.00000     -0.301140E-02
    4016 4S   174  LEU  CG     22  -0.900000E-01   12.0110           0   0.00000     -0.301140E-02
    4017 4S   174  LEU  HG      3   0.900000E-01   1.00800           0   0.00000     -0.301140E-02
    4018 4S   174  LEU  CD1    24  -0.270000       12.0110           0   0.00000     -0.301140E-02
    4019 4S   174  LEU  HD11    3   0.900000E-01   1.00800           0   0.00000     -0.301140E-02
    4020 4S   174  LEU  HD12    3   0.900000E-01   1.00800           0   0.00000     -0.301140E-02
    4021 4S   174  LEU  HD13    3   0.900000E-01   1.00800           0   0.00000     -0.301140E-02
    4022 4S   174  LEU  CD2    24  -0.270000       12.0110           0   0.00000     -0.301140E-02
    4023 4S   174  LEU  HD21    3   0.900000E-01   1.00800           0   0.00000     -0.301140E-02
    4024 4S   174  LEU  HD22    3   0.900000E-01   1.00800           0   0.00000     -0.301140E-02
    4025 4S   174  LEU  HD23    3   0.900000E-01   1.00800           0   0.00000     -0.301140E-02
    4026 4S   174  LEU  C      20   0.510000       12.0110           0   0.00000     -0.301140E-02
    4027 4S   174  LEU  O      70  -0.510000       15.9990           0   0.00000     -0.301140E-02
    4028 4S   175  ASN  N      54  -0.470000       14.0070           0   0.00000     -0.301140E-02
    4029 4S   175  ASN  HN      1   0.310000       1.00800           0   0.00000     -0.301140E-02
    4030 4S   175  ASN  CA     22   0.700000E-01   12.0110           0   0.00000     -0.301140E-02
    4031 4S   175  ASN  HA      6   0.900000E-01   1.00800           0   0.00000     -0.301140E-02
    4032 4S   175  ASN  CB     23  -0.180000       12.0110           0   0.00000     -0.301140E-02
    4033 4S   175  ASN  HB1     3   0.900000E-01   1.00800           0   0.00000     -0.301140E-02
    4034 4S   175  ASN  HB2     3   0.900000E-01   1.00800           0   0.00000     -0.301140E-02
    4035 4S   175  ASN  CG     32   0.550000       12.0110           0   0.00000     -0.301140E-02
    4036 4S   175  ASN  OD1    70  -0.550000       15.9990           0   0.00000     -0.301140E-02
    4037 4S   175  ASN  ND2    55  -0.620000       14.0070           0   0.00000     -0.301140E-02
    4038 4S   175  ASN  HD21    1   0.320000       1.00800           0   0.00000     -0.301140E-02
[truncated: 981,086 more chars]
