# Supplementary material for: Exploring the mechanism of Alisma orientale for the treatment of pregnancy induced hypertension and potential hepato-nephrotoxicity by using network pharmacology, network toxicology, molecular docking and molecular dynamics simulation
Source: Front Pharmacol. 2022 Nov 15;13:1027112. doi: 10.3389/fphar.2022.1027112 (PMC9705790; doi:10.3389/fphar.2022.1027112)
Supplement: Supplementary file 6 [file DataSheet4.zip › BCL2L1/BCL1694/eadock3.err]

sib.fastconf.EADock3: running @ selenium/127.0.1.1 development version. /home/swissdock/swissdock/tmp//cache/eadock3/eadock3.jar MD5: 6b55cadf59de6f950f604b9d6d6562d2
sib.fastconf.EADock3: 5000 binding modes will be generated
sib.fastconf.EADock3: the 5000 with the most favorable SimpleFitness will be evaluated with FACTS.
sib.fastconf.EADock3: 250 binding modes will be retained
sib.fastconf.EADock3: minimize with 100 steps of SD then 250 steps of ABNR
sib.fastconf.EADock3: side chains closer than 0.0 A to any atom of the ligand will be optimized.
sib.fastconf.EADock3: Clustering radius is 2.0
sib.fastconf.EADock3: Maximum cluster size is 8
sib.fastconf.EADock3: clusters will have the exact size.
sib.fastconf.EADock3: Output file is clusters.zip
sib.fastconf.EADock3: Ligand selection is SEGID LIG
sib.fastconf.EADock3: temporary files will be kept.
sib.fastconf.EADock3: Translations allowed.
sib.fastconf.EADock3: solvation model is FACTS
sib.fastconf.EADock3: Centering rotations on the whole ligand.
sib.fastconf.EADock3: System  : 5366 atoms
sib.fastconf.EADock3: Ligand  : 80 atoms
sib.fastconf.EADock3: Receptor: 5286 atoms
sib.fastconf.EADock3:   Fixed part   : 5286 atoms
sib.fastconf.EADock3:   Flexible part: 0 atoms
sib.fastconf.EADock3: Blind docking
sib.fastconf.biodatastructures.molecules.FlexibleMoleculeBuilder: No RotateBond directive found.
sib.fastconf.biodatastructures.molecules.FlexibleMoleculeBuilder: Multiple keyword found in RotateBond directive.
sib.fastconf.biodatastructures.molecules.FlexibleMoleculeBuilder: Identify bonds.
sib.fastconf.biodatastructures.molecules.FlexibleMolecule: Total of 83 bonds found.
sib.fastconf.biodatastructures.molecules.FlexibleMolecule: Restricting dihedral rotations based on the number of atom on each side.
sib.fastconf.biodatastructures.molecules.FlexibleMolecule: 16 rotatable dihedral angles found.
sib.fastconf.biodatastructures.molecules.FlexibleMolecule: no user specified bond list.
sib.fastconf.biodatastructures.molecules.FlexibleMolecule: Filtering out dihedrals defined with an hydrogen.
sib.fastconf.biodatastructures.molecules.FlexibleMolecule: accepting bond 5299_5305_5310_5314
sib.fastconf.biodatastructures.molecules.FlexibleMolecule: accepting bond 5305_5310_5314_5316
sib.fastconf.biodatastructures.molecules.FlexibleMolecule: accepting bond 5310_5314_5316_5289
sib.fastconf.biodatastructures.molecules.FlexibleMolecule: accepting bond 5289_5316_5317_5290
sib.fastconf.biodatastructures.molecules.FlexibleMolecule: accepting bond 5290_5317_5318_5291
sib.fastconf.biodatastructures.molecules.FlexibleMolecule: found # 53 core atoms : [ 5287 5288 5292 5293 5294 5295 5296 5297 5298 5299 5300 5301 5302 5303 5304 5305 5306 5307 5308 5309 5310 5311 5312 5313 5321 5322 5323 5324 5325 5326 5327 5328 5329 5330 5331 5332 5333 5334 5335 5336 5337 5338 5339 5340 5341 5342 5343 5344 5346 5347 5348 5349 5350 ]
sib.fastconf.biodatastructures.molecules.FlexibleMolecule: found rotatable bond # 0 between 5305 5310
sib.fastconf.biodatastructures.molecules.FlexibleMolecule: Group FIX (51): [ 5287 5298 5346 5293 5302 5325 5292 5295 5321 5299 5330 5331 5294 5296 5303 5297 5304 5308 5301 5306 5300 5322 5323 5332 5333 5334 5309 5324 5311 5335 5336 5342 5343 5344 5307 5328 5329 5337 5338 5339 5326 5327 5312 5313 5288 5340 5341 5347 5348 5349 5350 ] 
sib.fastconf.biodatastructures.molecules.FlexibleMolecule: Group ROTATABLE (27): [ 5289 5316 5358 5290 5317 5359 5291 5318 5366 5314 5315 5345 5351 5352 5353 5354 5355 5356 5357 5319 5320 5360 5361 5362 5363 5364 5365 ] 
sib.fastconf.biodatastructures.molecules.FlexibleMolecule: Group ROTATABLE (Validation) (2): [ 5314 5315 ] 
sib.fastconf.biodatastructures.molecules.FlexibleMolecule: Group ROTATABLE (Non Validation) (21): [ 5289 5316 5358 5290 5317 5359 5291 5318 5366 5351 5352 5356 5357 5319 5320 5360 5361 5362 5363 5364 5365 ] 
sib.fastconf.biodatastructures.molecules.FlexibleMolecule: found rotatable bond # 1 between 5310 5314
sib.fastconf.biodatastructures.molecules.FlexibleMolecule: Group FIX (57): [ 5287 5298 5346 5293 5302 5325 5292 5295 5321 5299 5330 5331 5294 5296 5303 5297 5304 5308 5305 5301 5306 5300 5322 5323 5332 5333 5334 5309 5324 5311 5335 5336 5342 5343 5344 5307 5328 5329 5337 5338 5339 5326 5327 5312 5313 5288 5340 5341 5315 5345 5347 5348 5349 5350 5353 5354 5355 ] 
sib.fastconf.biodatastructures.molecules.FlexibleMolecule: Group ROTATABLE (21): [ 5289 5316 5358 5290 5317 5359 5291 5318 5366 5351 5352 5356 5357 5319 5320 5360 5361 5362 5363 5364 5365 ] 
sib.fastconf.biodatastructures.molecules.FlexibleMolecule: Group ROTATABLE (Validation) (1): [ 5316 ] 
sib.fastconf.biodatastructures.molecules.FlexibleMolecule: Group ROTATABLE (Non Validation) (18): [ 5289 5358 5290 5317 5359 5291 5318 5366 5356 5357 5319 5320 5360 5361 5362 5363 5364 5365 ] 
sib.fastconf.biodatastructures.molecules.FlexibleMolecule: found rotatable bond # 2 between 5314 5316
sib.fastconf.biodatastructures.molecules.FlexibleMolecule: Group FIX (60): [ 5287 5298 5346 5293 5302 5325 5292 5295 5321 5299 5330 5331 5294 5296 5303 5297 5304 5308 5305 5301 5306 5300 5322 5323 5332 5333 5334 5309 5324 5311 5335 5336 5342 5343 5344 5307 5310 5328 5329 5337 5338 5339 5326 5327 5312 5313 5288 5340 5341 5315 5345 5347 5348 5349 5350 5351 5352 5353 5354 5355 ] 
sib.fastconf.biodatastructures.molecules.FlexibleMolecule: Group ROTATABLE (18): [ 5289 5358 5290 5317 5359 5291 5318 5366 5356 5357 5319 5320 5360 5361 5362 5363 5364 5365 ] 
sib.fastconf.biodatastructures.molecules.FlexibleMolecule: Group ROTATABLE (Validation) (2): [ 5289 5317 ] 
sib.fastconf.biodatastructures.molecules.FlexibleMolecule: Group ROTATABLE (Non Validation) (14): [ 5290 5359 5291 5318 5366 5357 5319 5320 5360 5361 5362 5363 5364 5365 ] 
sib.fastconf.biodatastructures.molecules.FlexibleMolecule: found rotatable bond # 3 between 5316 5317
sib.fastconf.biodatastructures.molecules.FlexibleMolecule: Group FIX (64): [ 5287 5298 5346 5293 5302 5325 5292 5295 5321 5299 5330 5331 5294 5296 5303 5297 5304 5308 5305 5301 5306 5300 5322 5323 5332 5333 5334 5309 5324 5311 5335 5336 5342 5343 5344 5307 5310 5328 5329 5337 5338 5339 5326 5327 5312 5313 5288 5340 5341 5314 5315 5345 5347 5348 5349 5350 5351 5352 5353 5354 5355 5289 5356 5358 ] 
sib.fastconf.biodatastructures.molecules.FlexibleMolecule: Group ROTATABLE (14): [ 5290 5359 5291 5318 5366 5357 5319 5320 5360 5361 5362 5363 5364 5365 ] 
sib.fastconf.biodatastructures.molecules.FlexibleMolecule: Group ROTATABLE (Validation) (2): [ 5290 5318 ] 
sib.fastconf.biodatastructures.molecules.FlexibleMolecule: Group ROTATABLE (Non Validation) (10): [ 5291 5366 5319 5320 5360 5361 5362 5363 5364 5365 ] 
sib.fastconf.biodatastructures.molecules.FlexibleMolecule: found rotatable bond # 4 between 5317 5318
sib.fastconf.biodatastructures.molecules.FlexibleMolecule: Group FIX (68): [ 5287 5298 5346 5293 5302 5325 5292 5295 5321 5299 5330 5331 5294 5296 5303 5297 5304 5308 5305 5301 5306 5300 5322 5323 5332 5333 5334 5309 5324 5311 5335 5336 5342 5343 5344 5307 5310 5328 5329 5337 5338 5339 5326 5327 5312 5313 5288 5340 5341 5314 5315 5345 5347 5348 5349 5350 5316 5351 5352 5353 5354 5355 5289 5356 5358 5290 5357 5359 ] 
sib.fastconf.biodatastructures.molecules.FlexibleMolecule: Group ROTATABLE (10): [ 5291 5366 5319 5320 5360 5361 5362 5363 5364 5365 ] 
sib.fastconf.biodatastructures.molecules.FlexibleMolecule: Group ROTATABLE (Validation) (3): [ 5291 5319 5320 ] 
sib.fastconf.biodatastructures.molecules.FlexibleMolecule: Group ROTATABLE (Non Validation) (0): [ ] 
sib.fastconf.biodatastructures.molecules.FlexibleMolecule: Bond 5305 5310 has no putative parent, best bet is root node
sib.fastconf.biodatastructures.molecules.FlexibleMoleculeRotatable bond tree initialized 6 elements
sib.fastconf.biodatastructures.molecules.FlexibleMolecule: Detecting chiral carbons
sib.fastconf.biodatastructures.molecules.FlexibleMolecule: Atom 5292 C    [ 6.202 -1.987 0.94 ] is chiral
sib.fastconf.biodatastructures.molecules.FlexibleMolecule: Atom 5294 C2   [ 7.568 -1.286 0.649 ] is chiral
sib.fastconf.biodatastructures.molecules.FlexibleMolecule: Atom 5297 C5   [ 3.726 -3.4 0.073 ] is chiral
sib.fastconf.biodatastructures.molecules.FlexibleMolecule: Atom 5298 C6   [ 5.313 0.259 -0.01 ] is chiral
sib.fastconf.biodatastructures.molecules.FlexibleMolecule: Atom 5310 C18  [ 8.972 1.848 2.304 ] is chiral
sib.fastconf.biodatastructures.molecules.FlexibleMolecule: Atom 5316 C24  [ 10.26 2.58 0.23 ] is chiral
sib.fastconf.biodatastructures.molecules.FlexibleMolecule: Atom 5317 C25  [ 11.579 3.189 -0.262 ] is chiral
sib.fastconf.FastconfBuilder: Initialize non bonded list.
sib.fastconf.biodatastructures.scoring.moleculargrids.grids.InsideMolecularGrid: Calculating inside grid [387][486][398]
sib.fastconf.biodatastructures.scoring.moleculargrids.grids.InsideMolecularGrid: Inside grid calculated in 840 ms
sib.fastconf.biodatastructures.scoring.moleculargrids.grids.InsideMolecularGrid: Smoothing inside grid.
sib.fastconf.biodatastructures.scoring.moleculargrids.grids.InsideMolecularGrid: Inside grid smoothed in 830 ms
sib.fastconf.biodatastructures.scoring.EvaluatorBuilder: generation of the electrostatic grid took 10 ms.
sib.fastconf.FastconfBuilder: Initial energy: 15124.948
sib.fastconf.EADock3: EADock3 starting
sib.fastconf.EADock3: Box volume 407301.97 ?
sib.fastconf.EADock3: Xmin: -25.272 Xmax: 41.980 Xsize: 67.251
sib.fastconf.EADock3: Ymin: -59.289 Ymax: 27.795 Ysize: 87.084
sib.fastconf.EADock3: Zmin: -24.553 Zmax: 44.994 Zsize: 69.546
sib.fastconf.EADock3: Calculating pocket bias.
sib.fastconf.EADock3: 2 cavities identified.
sib.fastconf.EADock3: 30 magic points identified.
sib.fastconf.EADock3: 30 pocket points were identified in 1600 ms
sib.fastconf.EADock3: Calculating surface bias.
sib.fastconf.EADock3: 9454 surface points were identified in 5200 ms
sib.fastconf.EADock3: 0.0 % done
sib.fastconf.EADock3: 0.1 % done
sib.fastconf.EADock3: 0.2 % done
sib.fastconf.EADock3: 0.3 % done
sib.fastconf.EADock3: 0.4 % done
sib.fastconf.EADock3: 0.5 % done
sib.fastconf.EADock3: 0.6 % done
sib.fastconf.EADock3: 0.7 % done
sib.fastconf.EADock3: 0.8 % done
sib.fastconf.EADock3: 0.9 % done
sib.fastconf.EADock3: 1.0 % done
sib.fastconf.EADock3: 1.1 % done
sib.fastconf.EADock3: 1.2 % done
sib.fastconf.EADock3: 1.3 % done
sib.fastconf.EADock3: 1.4 % done
sib.fastconf.EADock3: 1.5 % done
sib.fastconf.EADock3: 1.6 % done
sib.fastconf.EADock3: 1.7 % done
sib.fastconf.EADock3: 1.8 % done
sib.fastconf.EADock3: 1.9 % done
sib.fastconf.EADock3: only 80/500001 BM accepted, exiting DSS.
sib.fastconf.EADock3: The generation of 80 conformations took 1304780 s
sib.fastconf.EADock3: The DSS engine failed 495001 times to find a suitable BMs within the allowed time limit of 500 ms
sib.fastconf.EADock3: Minimizing binding mode 0, energy is 533.91815, rmsd is 17.332556
sib.fastconf.EADock3: Minimizing binding mode 1, energy is 588.472, rmsd is 17.50551
sib.fastconf.EADock3: Minimizing binding mode 2, energy is 641.37335, rmsd is 29.79982
sib.fastconf.EADock3: Minimizing binding mode 3, energy is 652.3892, rmsd is 17.275158
sib.fastconf.EADock3: Minimizing binding mode 4, energy is 750.9187, rmsd is 18.555582
sib.fastconf.EADock3: Minimizing binding mode 5, energy is 818.1779, rmsd is 14.664525
sib.fastconf.EADock3: Minimizing binding mode 6, energy is 844.30145, rmsd is 16.738089
sib.fastconf.EADock3: Minimizing binding mode 7, energy is 986.82135, rmsd is 17.233051
sib.fastconf.EADock3: Minimizing binding mode 8, energy is 1007.7847, rmsd is 17.941256
sib.fastconf.EADock3: Minimizing binding mode 9, energy is 1018.7291, rmsd is 18.539486
sib.fastconf.EADock3: Minimizing binding mode 10, energy is 1035.9426, rmsd is 25.369864
sib.fastconf.EADock3: Minimizing binding mode 11, energy is 1075.5354, rmsd is 15.08465
sib.fastconf.EADock3: Minimizing binding mode 12, energy is 1127.0311, rmsd is 16.83986
sib.fastconf.EADock3: Minimizing binding mode 13, energy is 1130.7354, rmsd is 17.092909
sib.fastconf.EADock3: Minimizing binding mode 14, energy is 1135.494, rmsd is 15.33421
sib.fastconf.EADock3: Minimizing binding mode 15, energy is 1142.794, rmsd is 17.55636
sib.fastconf.EADock3: Minimizing binding mode 16, energy is 1143.8896, rmsd is 19.060923
sib.fastconf.EADock3: Minimizing binding mode 17, energy is 1226.2782, rmsd is 19.57533
sib.fastconf.EADock3: Minimizing binding mode 18, energy is 1233.2578, rmsd is 17.087482
sib.fastconf.EADock3: Minimizing binding mode 19, energy is 1281.3118, rmsd is 17.518974
sib.fastconf.EADock3: Minimizing binding mode 20, energy is 1289.0135, rmsd is 19.387245
sib.fastconf.EADock3: Minimizing binding mode 21, energy is 1324.2115, rmsd is 18.255484
sib.fastconf.EADock3: Minimizing binding mode 22, energy is 1328.1394, rmsd is 24.710217
sib.fastconf.EADock3: Minimizing binding mode 23, energy is 1376.3269, rmsd is 14.733325
sib.fastconf.EADock3: Minimizing binding mode 24, energy is 1415.1802, rmsd is 18.140768
sib.fastconf.EADock3: Minimizing binding mode 25, energy is 1440.2014, rmsd is 21.315907
sib.fastconf.EADock3: Minimizing binding mode 26, energy is 1457.2949, rmsd is 16.547611
sib.fastconf.EADock3: Minimizing binding mode 27, energy is 1257.8718, rmsd is 2.0745986
sib.fastconf.EADock3: Minimizing binding mode 28, energy is 1519.9001, rmsd is 3.8989198
sib.fastconf.EADock3: Minimizing binding mode 29, energy is 1531.8411, rmsd is 4.204552
sib.fastconf.EADock3: Minimizing binding mode 30, energy is 1554.5059, rmsd is 1.6160779
sib.fastconf.EADock3: Minimizing binding mode 31, energy is 1624.6058, rmsd is 18.14364
sib.fastconf.EADock3: Minimizing binding mode 32, energy is 1663.2502, rmsd is 13.859727
sib.fastconf.EADock3: Minimizing binding mode 33, energy is 1674.2981, rmsd is 2.5318677
sib.fastconf.EADock3: Minimizing binding mode 34, energy is 1679.7751, rmsd is 17.248806
sib.fastconf.EADock3: Minimizing binding mode 35, energy is 1686.352, rmsd is 19.725021
sib.fastconf.EADock3: Minimizing binding mode 36, energy is 1695.5227, rmsd is 15.306989
sib.fastconf.EADock3: Minimizing binding mode 37, energy is 1841.4725, rmsd is 3.2406082
sib.fastconf.EADock3: Minimizing binding mode 38, energy is 1895.4838, rmsd is 24.17019
sib.fastconf.EADock3: Minimizing binding mode 39, energy is 1906.9291, rmsd is 4.3257627
sib.fastconf.EADock3: Minimizing binding mode 40, energy is 2034.0079, rmsd is 25.420593
sib.fastconf.EADock3: Minimizing binding mode 41, energy is 2117.802, rmsd is 16.550167
sib.fastconf.EADock3: Minimizing binding mode 42, energy is 2142.3567, rmsd is 16.837873
sib.fastconf.EADock3: Minimizing binding mode 43, energy is 2143.9995, rmsd is 18.91176
sib.fastconf.EADock3: Minimizing binding mode 44, energy is 2217.1501, rmsd is 19.179098
sib.fastconf.EADock3: Minimizing binding mode 45, energy is 2278.278, rmsd is 17.829988
sib.fastconf.EADock3: Minimizing binding mode 46, energy is 2293.859, rmsd is 17.057491
sib.fastconf.EADock3: Minimizing binding mode 47, energy is 2326.9502, rmsd is 18.323742
sib.fastconf.EADock3: Minimizing binding mode 48, energy is 2486.5574, rmsd is 14.404592
sib.fastconf.EADock3: Minimizing binding mode 49, energy is 2544.4734, rmsd is 17.192886
sib.fastconf.EADock3: Minimizing binding mode 50, energy is 2593.461, rmsd is 17.07417
sib.fastconf.EADock3: Minimizing binding mode 51, energy is 2672.0771, rmsd is 20.207157
sib.fastconf.EADock3: Minimizing binding mode 52, energy is 2787.9268, rmsd is 4.1272054
sib.fastconf.EADock3: Minimizing binding mode 53, energy is 2800.9348, rmsd is 18.599356
sib.fastconf.EADock3: Minimizing binding mode 54, energy is 2805.5078, rmsd is 18.916727
sib.fastconf.EADock3: Minimizing binding mode 55, energy is 2819.0562, rmsd is 18.708838
sib.fastconf.EADock3: Minimizing binding mode 56, energy is 2847.977, rmsd is 14.1833935
sib.fastconf.EADock3: Minimizing binding mode 57, energy is 2891.703, rmsd is 18.188658
sib.fastconf.EADock3: Minimizing binding mode 58, energy is 2970.4202, rmsd is 25.242615
sib.fastconf.EADock3: Minimizing binding mode 59, energy is 3067.6746, rmsd is 16.321714
sib.fastconf.EADock3: Minimizing binding mode 60, energy is 3111.7075, rmsd is 17.638853
sib.fastconf.EADock3: Minimizing binding mode 61, energy is 3319.426, rmsd is 17.748737
sib.fastconf.EADock3: Minimizing binding mode 62, energy is 3328.61, rmsd is 15.440443
sib.fastconf.EADock3: Minimizing binding mode 63, energy is 3361.8394, rmsd is 17.878809
sib.fastconf.EADock3: Minimizing binding mode 64, energy is 3383.4204, rmsd is 17.326479
sib.fastconf.EADock3: Minimizing binding mode 65, energy is 3651.7358, rmsd is 17.125267
sib.fastconf.EADock3: Minimizing binding mode 66, energy is 3707.086, rmsd is 17.824774
sib.fastconf.EADock3: Minimizing binding mode 67, energy is 3867.2268, rmsd is 15.735572
sib.fastconf.EADock3: Minimizing binding mode 68, energy is 3873.1865, rmsd is 19.721514
sib.fastconf.EADock3: Minimizing binding mode 69, energy is 3977.0068, rmsd is 18.055758
sib.fastconf.EADock3: Minimizing binding mode 70, energy is 4118.3145, rmsd is 20.273134
sib.fastconf.EADock3: Minimizing binding mode 71, energy is 4176.88, rmsd is 15.6953535
sib.fastconf.EADock3: Minimizing binding mode 72, energy is 4486.8384, rmsd is 14.351861
sib.fastconf.EADock3: Minimizing binding mode 73, energy is 4856.6777, rmsd is 17.836184
sib.fastconf.EADock3: Minimizing binding mode 74, energy is 4872.316, rmsd is 18.951223
sib.fastconf.EADock3: Minimizing binding mode 75, energy is 4975.1216, rmsd is 17.87679
sib.fastconf.EADock3: Minimizing binding mode 76, energy is 5364.4463, rmsd is 17.920815
sib.fastconf.EADock3: Minimizing binding mode 77, energy is 5986.9946, rmsd is 25.076584
sib.fastconf.EADock3: Minimizing binding mode 78, energy is 6458.032, rmsd is 18.103613
sib.fastconf.EADock3: Minimizing binding mode 79, energy is 6783.888, rmsd is 17.042324
sib.fastconf.EADock3: Filter out binding modes with an energy above 3.4028235E38 (3.4028235E38 above the most favorable binding mode, which has an energy of 48.827)
sib.wrappers.md.charmm.ExtendedCharmmWrapper: CHARMM timers: CPU time: 42.4 seconds
sib.wrappers.md.charmm.ExtendedCharmmWrapper: CHARMM timers: Elapsed time: 1372.03 seconds.
sib.fastconf.EADock3: Starting clustering
sib.fastconf.EADock3: Clustering iteration 0 took 0 ms and merged 5 clusters.
sib.fastconf.EADock3: Clustering iteration 1 took 0 ms and merged 0 clusters.
sib.fastconf.EADock3: Clustering took 0 ms.
sib.fastconf.EADock3: 80 elements were gathered in 75 clusters.
sib.fastconf.EADock3: Evaluating cluster 0/75
sib.fastconf.EADock3: Evaluating binding mode 0/1 with FACTS
sib.fastconf.EADock3: Evaluating cluster 1/75
sib.fastconf.EADock3: Evaluating binding mode 0/1 with FACTS
sib.fastconf.EADock3: Evaluating cluster 2/75
sib.fastconf.EADock3: Evaluating binding mode 0/1 with FACTS
sib.fastconf.EADock3: Evaluating cluster 3/75
sib.fastconf.EADock3: Evaluating binding mode 0/1 with FACTS
sib.fastconf.EADock3: Evaluating cluster 4/75
sib.fastconf.EADock3: Evaluating binding mode 0/1 with FACTS
sib.fastconf.EADock3: Evaluating cluster 5/75
sib.fastconf.EADock3: Evaluating binding mode 0/1 with FACTS
sib.fastconf.EADock3: Evaluating cluster 6/75
sib.fastconf.EADock3: Evaluating binding mode 0/1 with FACTS
sib.fastconf.EADock3: Evaluating cluster 7/75
sib.fastconf.EADock3: Evaluating binding mode 0/1 with FACTS
sib.fastconf.EADock3: Evaluating cluster 8/75
sib.fastconf.EADock3: Evaluating binding mode 0/1 with FACTS
sib.fastconf.EADock3: Evaluating cluster 9/75
sib.fastconf.EADock3: Evaluating binding mode 0/1 with FACTS
sib.fastconf.EADock3: Evaluating cluster 10/75
sib.fastconf.EADock3: Evaluating binding mode 0/1 with FACTS
sib.fastconf.EADock3: Evaluating cluster 11/75
sib.fastconf.EADock3: Evaluating binding mode 0/1 with FACTS
sib.fastconf.EADock3: Evaluating cluster 12/75
sib.fastconf.EADock3: Evaluating binding mode 0/1 with FACTS
sib.fastconf.EADock3: Evaluating cluster 13/75
sib.fastconf.EADock3: Evaluating binding mode 0/1 with FACTS
sib.fastconf.EADock3: Evaluating cluster 14/75
sib.fastconf.EADock3: Evaluating binding mode 0/1 with FACTS
sib.fastconf.EADock3: Evaluating cluster 15/75
sib.fastconf.EADock3: Evaluating binding mode 0/1 with FACTS
sib.fastconf.EADock3: Evaluating cluster 16/75
sib.fastconf.EADock3: Evaluating binding mode 0/1 with FACTS
sib.fastconf.EADock3: Evaluating cluster 17/75
sib.fastconf.EADock3: Evaluating binding mode 0/2 with FACTS
sib.fastconf.EADock3: Evaluating binding mode 1/2 with FACTS
sib.fastconf.EADock3: Evaluating cluster 18/75
sib.fastconf.EADock3: Evaluating binding mode 0/1 with FACTS
sib.fastconf.EADock3: Evaluating cluster 19/75
sib.fastconf.EADock3: Evaluating binding mode 0/1 with FACTS
sib.fastconf.EADock3: Evaluating cluster 20/75
sib.fastconf.EADock3: Evaluating binding mode 0/1 with FACTS
sib.fastconf.EADock3: Evaluating cluster 21/75
sib.fastconf.EADock3: Evaluating binding mode 0/1 with FACTS
sib.fastconf.EADock3: Evaluating cluster 22/75
sib.fastconf.EADock3: Evaluating binding mode 0/1 with FACTS
sib.fastconf.EADock3: Evaluating cluster 23/75
sib.fastconf.EADock3: Evaluating binding mode 0/1 with FACTS
sib.fastconf.EADock3: Evaluating cluster 24/75
sib.fastconf.EADock3: Evaluating binding mode 0/3 with FACTS
sib.fastconf.EADock3: Evaluating binding mode 1/3 with FACTS
sib.fastconf.EADock3: Evaluating binding mode 2/3 with FACTS
sib.fastconf.EADock3: Evaluating cluster 25/75
sib.fastconf.EADock3: Evaluating binding mode 0/1 with FACTS
sib.fastconf.EADock3: Evaluating cluster 26/75
sib.fastconf.EADock3: Evaluating binding mode 0/1 with FACTS
sib.fastconf.EADock3: Evaluating cluster 27/75
sib.fastconf.EADock3: Evaluating binding mode 0/1 with FACTS
sib.fastconf.EADock3: Evaluating cluster 28/75
sib.fastconf.EADock3: Evaluating binding mode 0/1 with FACTS
sib.fastconf.EADock3: Evaluating cluster 29/75
sib.fastconf.EADock3: Evaluating binding mode 0/1 with FACTS
sib.fastconf.EADock3: Evaluating cluster 30/75
sib.fastconf.EADock3: Evaluating binding mode 0/1 with FACTS
sib.fastconf.EADock3: Evaluating cluster 31/75
sib.fastconf.EADock3: Evaluating binding mode 0/1 with FACTS
sib.fastconf.EADock3: Evaluating cluster 32/75
sib.fastconf.EADock3: Evaluating binding mode 0/1 with FACTS
sib.fastconf.EADock3: Evaluating cluster 33/75
sib.fastconf.EADock3: Evaluating binding mode 0/1 with FACTS
sib.fastconf.EADock3: Evaluating cluster 34/75
sib.fastconf.EADock3: Evaluating binding mode 0/1 with FACTS
sib.fastconf.EADock3: Evaluating cluster 35/75
sib.fastconf.EADock3: Evaluating binding mode 0/1 with FACTS
sib.fastconf.EADock3: Evaluating cluster 36/75
sib.fastconf.EADock3: Evaluating binding mode 0/1 with FACTS
sib.fastconf.EADock3: Evaluating cluster 37/75
sib.fastconf.EADock3: Evaluating binding mode 0/1 with FACTS
sib.fastconf.EADock3: Evaluating cluster 38/75
sib.fastconf.EADock3: Evaluating binding mode 0/1 with FACTS
sib.fastconf.EADock3: Evaluating cluster 39/75
sib.fastconf.EADock3: Evaluating binding mode 0/1 with FACTS
sib.fastconf.EADock3: Evaluating cluster 40/75
sib.fastconf.EADock3: Evaluating binding mode 0/1 with FACTS
sib.fastconf.EADock3: Evaluating cluster 41/75
sib.fastconf.EADock3: Evaluating binding mode 0/1 with FACTS
sib.fastconf.EADock3: Evaluating cluster 42/75
sib.fastconf.EADock3: Evaluating binding mode 0/1 with FACTS
sib.fastconf.EADock3: Evaluating cluster 43/75
sib.fastconf.EADock3: Evaluating binding mode 0/1 with FACTS
sib.fastconf.EADock3: Evaluating cluster 44/75
sib.fastconf.EADock3: Evaluating binding mode 0/1 with FACTS
sib.fastconf.EADock3: Evaluating cluster 45/75
sib.fastconf.EADock3: Evaluating binding mode 0/1 with FACTS
sib.fastconf.EADock3: Evaluating cluster 46/75
sib.fastconf.EADock3: Evaluating binding mode 0/1 with FACTS
sib.fastconf.EADock3: Evaluating cluster 47/75
sib.fastconf.EADock3: Evaluating binding mode 0/1 with FACTS
sib.fastconf.EADock3: Evaluating cluster 48/75
sib.fastconf.EADock3: Evaluating binding mode 0/1 with FACTS
sib.fastconf.EADock3: Evaluating cluster 49/75
sib.fastconf.EADock3: Evaluating binding mode 0/1 with FACTS
sib.fastconf.EADock3: Evaluating cluster 50/75
sib.fastconf.EADock3: Evaluating binding mode 0/2 with FACTS
sib.fastconf.EADock3: Evaluating binding mode 1/2 with FACTS
sib.fastconf.EADock3: Evaluating cluster 51/75
sib.fastconf.EADock3: Evaluating binding mode 0/1 with FACTS
sib.fastconf.EADock3: Evaluating cluster 52/75
sib.fastconf.EADock3: Evaluating binding mode 0/1 with FACTS
sib.fastconf.EADock3: Evaluating cluster 53/75
sib.fastconf.EADock3: Evaluating binding mode 0/1 with FACTS
sib.fastconf.EADock3: Evaluating cluster 54/75
sib.fastconf.EADock3: Evaluating binding mode 0/1 with FACTS
sib.fastconf.EADock3: Evaluating cluster 55/75
sib.fastconf.EADock3: Evaluating binding mode 0/1 with FACTS
sib.fastconf.EADock3: Evaluating cluster 56/75
sib.fastconf.EADock3: Evaluating binding mode 0/1 with FACTS
sib.fastconf.EADock3: Evaluating cluster 57/75
sib.fastconf.EADock3: Evaluating binding mode 0/1 with FACTS
sib.fastconf.EADock3: Evaluating cluster 58/75
sib.fastconf.EADock3: Evaluating binding mode 0/1 with FACTS
sib.fastconf.EADock3: Evaluating cluster 59/75
sib.fastconf.EADock3: Evaluating binding mode 0/1 with FACTS
sib.fastconf.EADock3: Evaluating cluster 60/75
sib.fastconf.EADock3: Evaluating binding mode 0/1 with FACTS
sib.fastconf.EADock3: Evaluating cluster 61/75
sib.fastconf.EADock3: Evaluating binding mode 0/2 with FACTS
sib.fastconf.EADock3: Evaluating binding mode 1/2 with FACTS
sib.fastconf.EADock3: Evaluating cluster 62/75
sib.fastconf.EADock3: Evaluating binding mode 0/1 with FACTS
sib.fastconf.EADock3: Evaluating cluster 63/75
sib.fastconf.EADock3: Evaluating binding mode 0/1 with FACTS
sib.fastconf.EADock3: Evaluating cluster 64/75
sib.fastconf.EADock3: Evaluating binding mode 0/1 with FACTS
sib.fastconf.EADock3: Evaluating cluster 65/75
sib.fastconf.EADock3: Evaluating binding mode 0/1 with FACTS
sib.fastconf.EADock3: Evaluating cluster 66/75
sib.fastconf.EADock3: Evaluating binding mode 0/1 with FACTS
sib.fastconf.EADock3: Evaluating cluster 67/75
sib.fastconf.EADock3: Evaluating binding mode 0/1 with FACTS
sib.fastconf.EADock3: Evaluating cluster 68/75
sib.fastconf.EADock3: Evaluating binding mode 0/1 with FACTS
sib.fastconf.EADock3: Evaluating cluster 69/75
sib.fastconf.EADock3: Evaluating binding mode 0/1 with FACTS
sib.fastconf.EADock3: Evaluating cluster 70/75
sib.fastconf.EADock3: Evaluating binding mode 0/1 with FACTS
sib.fastconf.EADock3: Evaluating cluster 71/75
sib.fastconf.EADock3: Evaluating binding mode 0/1 with FACTS
sib.fastconf.EADock3: Evaluating cluster 72/75
sib.fastconf.EADock3: Evaluating binding mode 0/1 with FACTS
sib.fastconf.EADock3: Evaluating cluster 73/75
sib.fastconf.EADock3: Evaluating binding mode 0/1 with FACTS
sib.fastconf.EADock3: Evaluating cluster 74/75
sib.fastconf.EADock3: Evaluating binding mode 0/1 with FACTS
sib.wrappers.md.charmm.ExtendedCharmmWrapper: CHARMM timers: CPU time: 21.72 seconds
sib.wrappers.md.charmm.ExtendedCharmmWrapper: CHARMM timers: Elapsed time: 21.9478 seconds.
sib.fastconf.EADock3: Starting cluster expansion.
sib.fastconf.EADock3: System  : 5366 atoms
sib.fastconf.EADock3: Ligand  : 80 atoms
sib.fastconf.EADock3: Receptor: 5286 atoms
sib.fastconf.EADock3:   Fixed part   : 5286 atoms
sib.fastconf.EADock3:   Flexible part: 0 atoms
sib.fastconf.EADock3: Expanding cluster 0/32
sib.fastconf.EADock3: Expanding cluster 1/32
sib.fastconf.EADock3: Expanding cluster 2/32
sib.fastconf.EADock3: Expanding cluster 3/32
sib.fastconf.EADock3: Expanding cluster 4/32
sib.fastconf.EADock3: Expanding cluster 5/32
sib.fastconf.EADock3: Expanding cluster 6/32
sib.fastconf.EADock3: Expanding cluster 7/32
sib.fastconf.EADock3: Expanding cluster 8/32
sib.fastconf.EADock3: Expanding cluster 9/32
sib.fastconf.EADock3: Expanding cluster 10/32
sib.fastconf.EADock3: Expanding cluster 11/32
sib.fastconf.EADock3: Expanding cluster 12/32
sib.fastconf.EADock3: Expanding cluster 13/32
sib.fastconf.EADock3: Expanding cluster 14/32
sib.fastconf.EADock3: Expanding cluster 15/32
sib.fastconf.EADock3: Expanding cluster 16/32
sib.fastconf.EADock3: Expanding cluster 17/32
sib.fastconf.EADock3: Expanding cluster 18/32
sib.fastconf.EADock3: Expanding cluster 19/32
sib.fastconf.EADock3: Expanding cluster 20/32
sib.fastconf.EADock3: Expanding cluster 21/32
sib.fastconf.EADock3: Expanding cluster 22/32
sib.fastconf.EADock3: Expanding cluster 23/32
sib.fastconf.EADock3: Expanding cluster 24/32
sib.fastconf.EADock3: Expanding cluster 25/32
sib.fastconf.EADock3: Expanding cluster 26/32
sib.fastconf.EADock3: Expanding cluster 27/32
sib.fastconf.EADock3: Expanding cluster 28/32
sib.fastconf.EADock3: Expanding cluster 29/32
sib.fastconf.EADock3: Expanding cluster 30/32
sib.fastconf.EADock3: Expanding cluster 31/32
sib.wrappers.md.charmm.ExtendedCharmmWrapper: CHARMM timers: CPU time: 157.94 seconds
sib.wrappers.md.charmm.ExtendedCharmmWrapper: CHARMM timers: Elapsed time: 158.858 seconds.
sib.fastconf.EADock3: Starting clustering
sib.fastconf.EADock3: Clustering iteration 0 took 0 ms and merged 225 clusters.
sib.fastconf.EADock3: Clustering iteration 1 took 0 ms and merged 0 clusters.
sib.fastconf.EADock3: Clustering took 10 ms.
sib.fastconf.EADock3: 256 elements were gathered in 31 clusters.
sib.fastconf.EADock3: clusters expanded, 256 binding modes generated
sib.fastconf.EADock3: Evaluating cluster 0/31
sib.fastconf.EADock3: Evaluating binding mode 0/8 with FACTS
sib.fastconf.EADock3: Evaluating binding mode 1/8 with FACTS
sib.fastconf.EADock3: Evaluating binding mode 2/8 with FACTS
sib.fastconf.EADock3: Evaluating binding mode 3/8 with FACTS
sib.fastconf.EADock3: Evaluating binding mode 4/8 with FACTS
sib.fastconf.EADock3: Evaluating binding mode 5/8 with FACTS
sib.fastconf.EADock3: Evaluating binding mode 6/8 with FACTS
sib.fastconf.EADock3: Evaluating binding mode 7/8 with FACTS
sib.fastconf.EADock3: Evaluating cluster 1/31
sib.fastconf.EADock3: Evaluating binding mode 0/8 with FACTS
sib.fastconf.EADock3: Evaluating binding mode 1/8 with FACTS
sib.fastconf.EADock3: Evaluating binding mode 2/8 with FACTS
sib.fastconf.EADock3: Evaluating binding mode 3/8 with FACTS
sib.fastconf.EADock3: Evaluating binding mode 4/8 with FACTS
sib.fastconf.EADock3: Evaluating binding mode 5/8 with FACTS
sib.fastconf.EADock3: Evaluating binding mode 6/8 with FACTS
sib.fastconf.EADock3: Evaluating binding mode 7/8 with FACTS
sib.fastconf.EADock3: Evaluating cluster 2/31
sib.fastconf.EADock3: Evaluating binding mode 0/8 with FACTS
sib.fastconf.EADock3: Evaluating binding mode 1/8 with FACTS
sib.fastconf.EADock3: Evaluating binding mode 2/8 with FACTS
sib.fastconf.EADock3: Evaluating binding mode 3/8 with FACTS
sib.fastconf.EADock3: Evaluating binding mode 4/8 with FACTS
sib.fastconf.EADock3: Evaluating binding mode 5/8 with FACTS
sib.fastconf.EADock3: Evaluating binding mode 6/8 with FACTS
sib.fastconf.EADock3: Evaluating binding mode 7/8 with FACTS
sib.fastconf.EADock3: Evaluating cluster 3/31
sib.fastconf.EADock3: Evaluating binding mode 0/8 with FACTS
sib.fastconf.EADock3: Evaluating binding mode 1/8 with FACTS
sib.fastconf.EADock3: Evaluating binding mode 2/8 with FACTS
sib.fastconf.EADock3: Evaluating binding mode 3/8 with FACTS
sib.fastconf.EADock3: Evaluating binding mode 4/8 with FACTS
sib.fastconf.EADock3: Evaluating binding mode 5/8 with FACTS
sib.fastconf.EADock3: Evaluating binding mode 6/8 with FACTS
sib.fastconf.EADock3: Evaluating binding mode 7/8 with FACTS
sib.fastconf.EADock3: Evaluating cluster 4/31
sib.fastconf.EADock3: Evaluating binding mode 0/8 with FACTS
sib.fastconf.EADock3: Evaluating binding mode 1/8 with FACTS
sib.fastconf.EADock3: Evaluating binding mode 2/8 with FACTS
sib.fastconf.EADock3: Evaluating binding mode 3/8 with FACTS
sib.fastconf.EADock3: Evaluating binding mode 4/8 with FACTS
sib.fastconf.EADock3: Evaluating binding mode 5/8 with FACTS
sib.fastconf.EADock3: Evaluating binding mode 6/8 with FACTS
sib.fastconf.EADock3: Evaluating binding mode 7/8 with FACTS
sib.fastconf.EADock3: Evaluating cluster 5/31
sib.fastconf.EADock3: Evaluating binding mode 0/8 with FACTS
sib.fastconf.EADock3: Evaluating binding mode 1/8 with FACTS
sib.fastconf.EADock3: Evaluating binding mode 2/8 with FACTS
sib.fastconf.EADock3: Evaluating binding mode 3/8 with FACTS
sib.fastconf.EADock3: Evaluating binding mode 4/8 with FACTS
sib.fastconf.EADock3: Evaluating binding mode 5/8 with FACTS
sib.fastconf.EADock3: Evaluating binding mode 6/8 with FACTS
sib.fastconf.EADock3: Evaluating binding mode 7/8 with FACTS
sib.fastconf.EADock3: Evaluating cluster 6/31
sib.fastconf.EADock3: Evaluating binding mode 0/16 with FACTS
sib.fastconf.EADock3: Evaluating binding mode 1/16 with FACTS
sib.fastconf.EADock3: Evaluating binding mode 2/16 with FACTS
sib.fastconf.EADock3: Evaluating binding mode 3/16 with FACTS
sib.fastconf.EADock3: Evaluating binding mode 4/16 with FACTS
sib.fastconf.EADock3: Evaluating binding mode 5/16 with FACTS
sib.fastconf.EADock3: Evaluating binding mode 6/16 with FACTS
sib.fastconf.EADock3: Evaluating binding mode 7/16 with FACTS
sib.fastconf.EADock3: Evaluating binding mode 8/16 with FACTS
sib.fastconf.EADock3: Evaluating binding mode 9/16 with FACTS
sib.fastconf.EADock3: Evaluating binding mode 10/16 with FACTS
sib.fastconf.EADock3: Evaluating binding mode 11/16 with FACTS
sib.fastconf.EADock3: Evaluating binding mode 12/16 with FACTS
sib.fastconf.EADock3: Evaluating binding mode 13/16 with FACTS
sib.fastconf.EADock3: Evaluating binding mode 14/16 with FACTS
sib.fastconf.EADock3: Evaluating binding mode 15/16 with FACTS
sib.fastconf.EADock3: Evaluating cluster 7/31
sib.fastconf.EADock3: Evaluating binding mode 0/8 with FACTS
sib.fastconf.EADock3: Evaluating binding mode 1/8 with FACTS
sib.fastconf.EADock3: Evaluating binding mode 2/8 with FACTS
sib.fastconf.EADock3: Evaluating binding mode 3/8 with FACTS
sib.fastconf.EADock3: Evaluating binding mode 4/8 with FACTS
sib.fastconf.EADock3: Evaluating binding mode 5/8 with FACTS
sib.fastconf.EADock3: Evaluating binding mode 6/8 with FACTS
sib.fastconf.EADock3: Evaluating binding mode 7/8 with FACTS
sib.fastconf.EADock3: Evaluating cluster 8/31
sib.fastconf.EADock3: Evaluating binding mode 0/8 with FACTS
sib.fastconf.EADock3: Evaluating binding mode 1/8 with FACTS
sib.fastconf.EADock3: Evaluating binding mode 2/8 with FACTS
sib.fastconf.EADock3: Evaluating binding mode 3/8 with FACTS
sib.fastconf.EADock3: Evaluating binding mode 4/8 with FACTS
sib.fastconf.EADock3: Evaluating binding mode 5/8 with FACTS
sib.fastconf.EADock3: Evaluating binding mode 6/8 with FACTS
sib.fastconf.EADock3: Evaluating binding mode 7/8 with FACTS
sib.fastconf.EADock3: Evaluating cluster 9/31
sib.fastconf.EADock3: Evaluating binding mode 0/8 with FACTS
sib.fastconf.EADock3: Evaluating binding mode 1/8 with FACTS
sib.fastconf.EADock3: Evaluating binding mode 2/8 with FACTS
sib.fastconf.EADock3: Evaluating binding mode 3/8 with FACTS
sib.fastconf.EADock3: Evaluating binding mode 4/8 with FACTS
sib.fastconf.EADock3: Evaluating binding mode 5/8 with FACTS
sib.fastconf.EADock3: Evaluating binding mode 6/8 with FACTS
sib.fastconf.EADock3: Evaluating binding mode 7/8 with FACTS
sib.fastconf.EADock3: Evaluating cluster 10/31
sib.fastconf.EADock3: Evaluating binding mode 0/8 with FACTS
sib.fastconf.EADock3: Evaluating binding mode 1/8 with FACTS
sib.fastconf.EADock3: Evaluating binding mode 2/8 with FACTS
sib.fastconf.EADock3: Evaluating binding mode 3/8 with FACTS
sib.fastconf.EADock3: Evaluating binding mode 4/8 with FACTS
sib.fastconf.EADock3: Evaluating binding mode 5/8 with FACTS
sib.fastconf.EADock3: Evaluating binding mode 6/8 with FACTS
sib.fastconf.EADock3: Evaluating binding mode 7/8 with FACTS
sib.fastconf.EADock3: Evaluating cluster 11/31
sib.fastconf.EADock3: Evaluating binding mode 0/8 with FACTS
sib.fastconf.EADock3: Evaluating binding mode 1/8 with FACTS
sib.fastconf.EADock3: Evaluating binding mode 2/8 with FACTS
sib.fastconf.EADock3: Evaluating binding mode 3/8 with FACTS
sib.fastconf.EADock3: Evaluating binding mode 4/8 with FACTS
sib.fastconf.EADock3: Evaluating binding mode 5/8 with FACTS
sib.fastconf.EADock3: Evaluating binding mode 6/8 with FACTS
sib.fastconf.EADock3: Evaluating binding mode 7/8 with FACTS
sib.fastconf.EADock3: Evaluating cluster 12/31
sib.fastconf.EADock3: Evaluating binding mode 0/8 with FACTS
sib.fastconf.EADock3: Evaluating binding mode 1/8 with FACTS
sib.fastconf.EADock3: Evaluating binding mode 2/8 with FACTS
sib.fastconf.EADock3: Evaluating binding mode 3/8 with FACTS
sib.fastconf.EADock3: Evaluating binding mode 4/8 with FACTS
sib.fastconf.EADock3: Evaluating binding mode 5/8 with FACTS
sib.fastconf.EADock3: Evaluating binding mode 6/8 with FACTS
sib.fastconf.EADock3: Evaluating binding mode 7/8 with FACTS
sib.fastconf.EADock3: Evaluating cluster 13/31
sib.fastconf.EADock3: Evaluating binding mode 0/8 with FACTS
sib.fastconf.EADock3: Evaluating binding mode 1/8 with FACTS
sib.fastconf.EADock3: Evaluating binding mode 2/8 with FACTS
sib.fastconf.EADock3: Evaluating binding mode 3/8 with FACTS
sib.fastconf.EADock3: Evaluating binding mode 4/8 with FACTS
sib.fastconf.EADock3: Evaluating binding mode 5/8 with FACTS
sib.fastconf.EADock3: Evaluating binding mode 6/8 with FACTS
sib.fastconf.EADock3: Evaluating binding mode 7/8 with FACTS
sib.fastconf.EADock3: Evaluating cluster 14/31
sib.fastconf.EADock3: Evaluating binding mode 0/8 with FACTS
sib.fastconf.EADock3: Evaluating binding mode 1/8 with FACTS
sib.fastconf.EADock3: Evaluating binding mode 2/8 with FACTS
sib.fastconf.EADock3: Evaluating binding mode 3/8 with FACTS
sib.fastconf.EADock3: Evaluating binding mode 4/8 with FACTS
sib.fastconf.EADock3: Evaluating binding mode 5/8 with FACTS
sib.fastconf.EADock3: Evaluating binding mode 6/8 with FACTS
sib.fastconf.EADock3: Evaluating binding mode 7/8 with FACTS
sib.fastconf.EADock3: Evaluating cluster 15/31
sib.fastconf.EADock3: Evaluating binding mode 0/8 with FACTS
sib.fastconf.EADock3: Evaluating binding mode 1/8 with FACTS
sib.fastconf.EADock3: Evaluating binding mode 2/8 with FACTS
sib.fastconf.EADock3: Evaluating binding mode 3/8 with FACTS
sib.fastconf.EADock3: Evaluating binding mode 4/8 with FACTS
sib.fastconf.EADock3: Evaluating binding mode 5/8 with FACTS
sib.fastconf.EADock3: Evaluating binding mode 6/8 with FACTS
sib.fastconf.EADock3: Evaluating binding mode 7/8 with FACTS
sib.fastconf.EADock3: Evaluating cluster 16/31
sib.fastconf.EADock3: Evaluating binding mode 0/8 with FACTS
sib.fastconf.EADock3: Evaluating binding mode 1/8 with FACTS
sib.fastconf.EADock3: Evaluating binding mode 2/8 with FACTS
sib.fastconf.EADock3: Evaluating binding mode 3/8 with FACTS
sib.fastconf.EADock3: Evaluating binding mode 4/8 with FACTS
sib.fastconf.EADock3: Evaluating binding mode 5/8 with FACTS
sib.fastconf.EADock3: Evaluating binding mode 6/8 with FACTS
sib.fastconf.EADock3: Evaluating binding mode 7/8 with FACTS
sib.fastconf.EADock3: Evaluating cluster 17/31
sib.fastconf.EADock3: Evaluating binding mode 0/8 with FACTS
sib.fastconf.EADock3: Evaluating binding mode 1/8 with FACTS
sib.fastconf.EADock3: Evaluating binding mode 2/8 with FACTS
sib.fastconf.EADock3: Evaluating binding mode 3/8 with FACTS
sib.fastconf.EADock3: Evaluating binding mode 4/8 with FACTS
sib.fastconf.EADock3: Evaluating binding mode 5/8 with FACTS
sib.fastconf.EADock3: Evaluating binding mode 6/8 with FACTS
sib.fastconf.EADock3: Evaluating binding mode 7/8 with FACTS
sib.fastconf.EADock3: Evaluating cluster 18/31
sib.fastconf.EADock3: Evaluating binding mode 0/8 with FACTS
sib.fastconf.EADock3: Evaluating binding mode 1/8 with FACTS
sib.fastconf.EADock3: Evaluating binding mode 2/8 with FACTS
sib.fastconf.EADock3: Evaluating binding mode 3/8 with FACTS
sib.fastconf.EADock3: Evaluating binding mode 4/8 with FACTS
sib.fastconf.EADock3: Evaluating binding mode 5/8 with FACTS
sib.fastconf.EADock3: Evaluating binding mode 6/8 with FACTS
sib.fastconf.EADock3: Evaluating binding mode 7/8 with FACTS
sib.fastconf.EADock3: Evaluating cluster 19/31
sib.fastconf.EADock3: Evaluating binding mode 0/8 with FACTS
sib.fastconf.EADock3: Evaluating binding mode 1/8 with FACTS
sib.fastconf.EADock3: Evaluating binding mode 2/8 with FACTS
sib.fastconf.EADock3: Evaluating binding mode 3/8 with FACTS
sib.fastconf.EADock3: Evaluating binding mode 4/8 with FACTS
sib.fastconf.EADock3: Evaluating binding mode 5/8 with FACTS
sib.fastconf.EADock3: Evaluating binding mode 6/8 with FACTS
sib.fastconf.EADock3: Evaluating binding mode 7/8 with FACTS
sib.fastconf.EADock3: Evaluating cluster 20/31
sib.fastconf.EADock3: Evaluating binding mode 0/8 with FACTS
sib.fastconf.EADock3: Evaluating binding mode 1/8 with FACTS
sib.fastconf.EADock3: Evaluating binding mode 2/8 with FACTS
sib.fastconf.EADock3: Evaluating binding mode 3/8 with FACTS
sib.fastconf.EADock3: Evaluating binding mode 4/8 with FACTS
sib.fastconf.EADock3: Evaluating binding mode 5/8 with FACTS
sib.fastconf.EADock3: Evaluating binding mode 6/8 with FACTS
sib.fastconf.EADock3: Evaluating binding mode 7/8 with FACTS
sib.fastconf.EADock3: Evaluating cluster 21/31
sib.fastconf.EADock3: Evaluating binding mode 0/8 with FACTS
sib.fastconf.EADock3: Evaluating binding mode 1/8 with FACTS
sib.fastconf.EADock3: Evaluating binding mode 2/8 with FACTS
sib.fastconf.EADock3: Evaluating binding mode 3/8 with FACTS
sib.fastconf.EADock3: Evaluating binding mode 4/8 with FACTS
sib.fastconf.EADock3: Evaluating binding mode 5/8 with FACTS
sib.fastconf.EADock3: Evaluating binding mode 6/8 with FACTS
sib.fastconf.EADock3: Evaluating binding mode 7/8 with FACTS
sib.fastconf.EADock3: Evaluating cluster 22/31
sib.fastconf.EADock3: Evaluating binding mode 0/8 with FACTS
sib.fastconf.EADock3: Evaluating binding mode 1/8 with FACTS
sib.fastconf.EADock3: Evaluating binding mode 2/8 with FACTS
sib.fastconf.EADock3: Evaluating binding mode 3/8 with FACTS
sib.fastconf.EADock3: Evaluating binding mode 4/8 with FACTS
sib.fastconf.EADock3: Evaluating binding mode 5/8 with FACTS
sib.fastconf.EADock3: Evaluating binding mode 6/8 with FACTS
sib.fastconf.EADock3: Evaluating binding mode 7/8 with FACTS
sib.fastconf.EADock3: Evaluating cluster 23/31
sib.fastconf.EADock3: Evaluating binding mode 0/8 with FACTS
sib.fastconf.EADock3: Evaluating binding mode 1/8 with FACTS
sib.fastconf.EADock3: Evaluating binding mode 2/8 with FACTS
sib.fastconf.EADock3: Evaluating binding mode 3/8 with FACTS
sib.fastconf.EADock3: Evaluating binding mode 4/8 with FACTS
sib.fastconf.EADock3: Evaluating binding mode 5/8 with FACTS
sib.fastconf.EADock3: Evaluating binding mode 6/8 with FACTS
sib.fastconf.EADock3: Evaluating binding mode 7/8 with FACTS
sib.fastconf.EADock3: Evaluating cluster 24/31
sib.fastconf.EADock3: Evaluating binding mode 0/8 with FACTS
sib.fastconf.EADock3: Evaluating binding mode 1/8 with FACTS
sib.fastconf.EADock3: Evaluating binding mode 2/8 with FACTS
sib.fastconf.EADock3: Evaluating binding mode 3/8 with FACTS
sib.fastconf.EADock3: Evaluating binding mode 4/8 with FACTS
sib.fastconf.EADock3: Evaluating binding mode 5/8 with FACTS
sib.fastconf.EADock3: Evaluating binding mode 6/8 with FACTS
sib.fastconf.EADock3: Evaluating binding mode 7/8 with FACTS
sib.fastconf.EADock3: Evaluating cluster 25/31
sib.fastconf.EADock3: Evaluating binding mode 0/8 with FACTS
sib.fastconf.EADock3: Evaluating binding mode 1/8 with FACTS
sib.fastconf.EADock3: Evaluating binding mode 2/8 with FACTS
sib.fastconf.EADock3: Evaluating binding mode 3/8 with FACTS
sib.fastconf.EADock3: Evaluating binding mode 4/8 with FACTS
sib.fastconf.EADock3: Evaluating binding mode 5/8 with FACTS
sib.fastconf.EADock3: Evaluating binding mode 6/8 with FACTS
sib.fastconf.EADock3: Evaluating binding mode 7/8 with FACTS
sib.fastconf.EADock3: Evaluating cluster 26/31
sib.fastconf.EADock3: Evaluating binding mode 0/8 with FACTS
sib.fastconf.EADock3: Evaluating binding mode 1/8 with FACTS
sib.fastconf.EADock3: Evaluating binding mode 2/8 with FACTS
sib.fastconf.EADock3: Evaluating binding mode 3/8 with FACTS
sib.fastconf.EADock3: Evaluating binding mode 4/8 with FACTS
sib.fastconf.EADock3: Evaluating binding mode 5/8 with FACTS
sib.fastconf.EADock3: Evaluating binding mode 6/8 with FACTS
sib.fastconf.EADock3: Evaluating binding mode 7/8 with FACTS
sib.fastconf.EADock3: Evaluating cluster 27/31
sib.fastconf.EADock3: Evaluating binding mode 0/8 with FACTS
sib.fastconf.EADock3: Evaluating binding mode 1/8 with FACTS
sib.fastconf.EADock3: Evaluating binding mode 2/8 with FACTS
sib.fastconf.EADock3: Evaluating binding mode 3/8 with FACTS
sib.fastconf.EADock3: Evaluating binding mode 4/8 with FACTS
sib.fastconf.EADock3: Evaluating binding mode 5/8 with FACTS
sib.fastconf.EADock3: Evaluating binding mode 6/8 with FACTS
sib.fastconf.EADock3: Evaluating binding mode 7/8 with FACTS
sib.fastconf.EADock3: Evaluating cluster 28/31
sib.fastconf.EADock3: Evaluating binding mode 0/8 with FACTS
sib.fastconf.EADock3: Evaluating binding mode 1/8 with FACTS
sib.fastconf.EADock3: Evaluating binding mode 2/8 with FACTS
sib.fastconf.EADock3: Evaluating binding mode 3/8 with FACTS
sib.fastconf.EADock3: Evaluating binding mode 4/8 with FACTS
sib.fastconf.EADock3: Evaluating binding mode 5/8 with FACTS
sib.fastconf.EADock3: Evaluating binding mode 6/8 with FACTS
sib.fastconf.EADock3: Evaluating binding mode 7/8 with FACTS
sib.fastconf.EADock3: Evaluating cluster 29/31
sib.fastconf.EADock3: Evaluating binding mode 0/8 with FACTS
sib.fastconf.EADock3: Evaluating binding mode 1/8 with FACTS
sib.fastconf.EADock3: Evaluating binding mode 2/8 with FACTS
sib.fastconf.EADock3: Evaluating binding mode 3/8 with FACTS
sib.fastconf.EADock3: Evaluating binding mode 4/8 with FACTS
sib.fastconf.EADock3: Evaluating binding mode 5/8 with FACTS
sib.fastconf.EADock3: Evaluating binding mode 6/8 with FACTS
sib.fastconf.EADock3: Evaluating binding mode 7/8 with FACTS
sib.fastconf.EADock3: Evaluating cluster 30/31
sib.fastconf.EADock3: Evaluating binding mode 0/8 with FACTS
sib.fastconf.EADock3: Evaluating binding mode 1/8 with FACTS
sib.fastconf.EADock3: Evaluating binding mode 2/8 with FACTS
sib.fastconf.EADock3: Evaluating binding mode 3/8 with FACTS
sib.fastconf.EADock3: Evaluating binding mode 4/8 with FACTS
sib.fastconf.EADock3: Evaluating binding mode 5/8 with FACTS
sib.fastconf.EADock3: Evaluating binding mode 6/8 with FACTS
sib.fastconf.EADock3: Evaluating binding mode 7/8 with FACTS
sib.wrappers.md.charmm.ExtendedCharmmWrapper: CHARMM timers: CPU time: 28.24 seconds
sib.wrappers.md.charmm.ExtendedCharmmWrapper: CHARMM timers: Elapsed time: 28.6507 seconds.
sib.fastconf.EADock3: EADock3Cluster 0 : 8 elements, SimpleFitness: 59.221542, FullFitness: -1160.9884 , RMSD: 26.613922 , elements: [ 59.1948 -1160.9884 26.613922 ] [ 59.1948 -1160.9884 26.613922 ] [ 59.1948 -1160.9884 26.613922 ] [ 59.2735 -1160.983 26.66023 ] [ 59.2735 -1160.983 26.66023 ] [ 59.2735 -1160.983 26.66023 ] [ 59.1837 -1159.6559 26.645752 ] [ 59.1837 -1159.6559 26.645752 ] 
sib.fastconf.EADock3: EADock3Cluster 1 : 8 elements, SimpleFitness: 58.290688, FullFitness: -1160.9772 , RMSD: 30.422651 , elements: [ 58.2592 -1160.9772 30.422651 ] [ 58.2592 -1160.9772 30.422651 ] [ 58.2592 -1160.9772 30.422651 ] [ 58.2971 -1160.8643 30.422325 ] [ 58.2971 -1160.8643 30.422325 ] [ 58.3179 -1160.842 30.43481 ] [ 58.3179 -1160.842 30.43481 ] [ 58.3179 -1160.842 30.43481 ] 
sib.fastconf.EADock3: EADock3Cluster 2 : 8 elements, SimpleFitness: 46.534374, FullFitness: -1160.8748 , RMSD: 17.812721 , elements: [ 46.4844 -1160.8748 17.812721 ] [ 46.4844 -1160.8748 17.812721 ] [ 46.4844 -1160.8748 17.812721 ] [ 46.5835 -1160.6606 17.858494 ] [ 46.5835 -1160.6606 17.858494 ] [ 46.5516 -1160.4716 17.858303 ] [ 46.5516 -1160.4716 17.858303 ] [ 46.5516 -1160.4716 17.858303 ] 
sib.fastconf.EADock3: EADock3Cluster 3 : 8 elements, SimpleFitness: 50.24549, FullFitness: -1158.7993 , RMSD: 17.368011 , elements: [ 50.799 -1158.7993 17.368011 ] [ 50.799 -1158.7993 17.368011 ] [ 50.799 -1158.7993 17.368011 ] [ 49.8709 -1157.4396 17.354204 ] [ 49.8709 -1157.4396 17.354204 ] [ 49.8709 -1157.4396 17.354204 ] [ 49.9771 -1157.4392 17.344 ] [ 49.9771 -1157.4392 17.344 ] 
sib.fastconf.EADock3: EADock3Cluster 4 : 8 elements, SimpleFitness: 50.26173, FullFitness: -1158.7214 , RMSD: 17.266464 , elements: [ 48.1241 -1158.7214 17.266464 ] [ 48.1241 -1158.7214 17.266464 ] [ 49.5234 -1156.5366 17.175577 ] [ 49.5234 -1156.5366 17.175577 ] [ 51.6997 -1154.0007 16.991348 ] [ 51.6997 -1154.0007 16.991348 ] [ 51.6997 -1154.0007 16.991348 ] [ 51.6997 -1154.0007 16.991348 ] 
sib.fastconf.EADock3: EADock3Cluster 5 : 8 elements, SimpleFitness: 49.374092, FullFitness: -1157.6965 , RMSD: 17.069227 , elements: [ 49.4802 -1157.6965 17.069227 ] [ 49.4802 -1157.6965 17.069227 ] [ 49.3118 -1157.5181 16.88368 ] [ 49.3441 -1157.4742 16.967703 ] [ 49.3441 -1157.4742 16.967703 ] [ 49.3441 -1157.4742 16.967703 ] [ 49.3441 -1157.4742 16.967703 ] [ 49.3441 -1157.4742 16.967703 ] 
sib.fastconf.EADock3: EADock3Cluster 6 : 8 elements, SimpleFitness: 50.62912, FullFitness: -1157.3279 , RMSD: 15.634698 , elements: [ 49.8473 -1157.3279 15.634698 ] [ 49.8473 -1157.3279 15.634698 ] [ 50.8163 -1156.0349 15.819892 ] [ 50.8163 -1156.0349 15.819892 ] [ 50.8163 -1156.0349 15.819892 ] [ 50.8163 -1156.0349 15.819892 ] [ 51.0366 -1154.4889 15.732276 ] [ 51.0366 -1154.4889 15.732276 ] 
sib.fastconf.EADock3: EADock3Cluster 7 : 8 elements, SimpleFitness: 56.65, FullFitness: -1157.224 , RMSD: 16.968954 , elements: [ 47.6035 -1157.224 16.968954 ] [ 50.8372 -1152.7809 16.985554 ] [ 50.8438 -1152.724 16.980848 ] [ 59.7144 -1143.6559 16.79032 ] [ 59.7144 -1143.6559 16.79032 ] [ 61.3425 -1141.7992 16.796152 ] [ 61.3425 -1141.7992 16.796152 ] [ 61.8017 -1141.2083 16.824778 ] 
sib.fastconf.EADock3: EADock3Cluster 8 : 8 elements, SimpleFitness: 53.267563, FullFitness: -1155.5349 , RMSD: 15.528908 , elements: [ 51.3365 -1155.5349 15.528908 ] [ 51.3365 -1155.5349 15.528908 ] [ 52.0136 -1154.3359 15.525863 ] [ 52.0136 -1154.3359 15.525863 ] [ 52.0136 -1154.3359 15.525863 ] [ 55.8089 -1148.8011 15.592043 ] [ 55.8089 -1148.8011 15.592043 ] [ 55.8089 -1148.8011 15.592043 ] 
sib.fastconf.EADock3: EADock3Cluster 9 : 8 elements, SimpleFitness: 51.489162, FullFitness: -1154.9949 , RMSD: 14.78442 , elements: [ 51.2805 -1154.9949 14.78442 ] [ 51.2805 -1154.9949 14.78442 ] [ 51.2805 -1154.9949 14.78442 ] [ 51.4122 -1153.8488 14.825864 ] [ 51.4122 -1153.8488 14.825864 ] [ 51.4122 -1153.8488 14.825864 ] [ 51.9176 -1152.9178 14.864821 ] [ 51.9176 -1152.9178 14.864821 ] 
sib.fastconf.EADock3: EADock3Cluster 10 : 8 elements, SimpleFitness: 50.502003, FullFitness: -1153.3783 , RMSD: 18.2916 , elements: [ 49.9157 -1153.3783 18.2916 ] [ 49.9157 -1153.3783 18.2916 ] [ 50.4841 -1152.5665 18.304186 ] [ 50.4841 -1152.5665 18.304186 ] [ 50.8041 -1150.8224 18.300358 ] [ 50.8041 -1150.8224 18.300358 ] [ 50.8041 -1150.8224 18.300358 ] [ 50.8041 -1150.8224 18.300358 ] 
sib.fastconf.EADock3: EADock3Cluster 11 : 8 elements, SimpleFitness: 54.665398, FullFitness: -1153.0864 , RMSD: 18.822802 , elements: [ 54.1601 -1153.0864 18.822802 ] [ 54.1601 -1153.0864 18.822802 ] [ 54.1601 -1153.0864 18.822802 ] [ 54.856 -1152.2354 18.777927 ] [ 54.856 -1152.2354 18.777927 ] [ 54.856 -1152.2354 18.777927 ] [ 54.856 -1152.2354 18.777927 ] [ 55.4189 -1151.7493 18.834242 ] 
sib.fastconf.EADock3: EADock3Cluster 12 : 8 elements, SimpleFitness: 55.316536, FullFitness: -1152.5995 , RMSD: 16.714231 , elements: [ 55.8217 -1152.5995 16.714231 ] [ 55.8217 -1152.5995 16.714231 ] [ 55.8217 -1152.5995 16.714231 ] [ 55.043 -1151.5842 16.454845 ] [ 55.043 -1151.5842 16.454845 ] [ 55.043 -1151.5842 16.454845 ] [ 54.9691 -1151.5084 16.430845 ] [ 54.9691 -1151.5084 16.430845 ] 
sib.fastconf.EADock3: EADock3Cluster 13 : 16 elements, SimpleFitness: 56.12039, FullFitness: -1152.2429 , RMSD: 18.024666 , elements: [ 50.4259 -1152.2429 18.024666 ] [ 50.4259 -1152.2429 18.024666 ] [ 51.3324 -1151.527 17.919966 ] [ 51.6174 -1151.4374 17.92842 ] [ 51.6174 -1151.4374 17.92842 ] [ 60.5984 -1143.6652 17.756922 ] [ 60.6587 -1143.5499 17.734276 ] [ 60.7158 -1143.4923 17.726685 ] [ 56.9256 -1138.939 17.504238 ] [ 56.9256 -1138.939 17.504238 ] [ 56.9256 -1138.939 17.504238 ] [ 56.9256 -1138.939 17.504238 ] [ 57.0499 -1138.6073 17.559418 ] [ 57.0499 -1138.6073 17.559418 ] [ 59.3661 -1134.5282 17.476902 ] [ 59.3661 -1134.5282 17.476902 ] 
sib.fastconf.EADock3: EADock3Cluster 14 : 8 elements, SimpleFitness: 54.855522, FullFitness: -1151.8967 , RMSD: 16.055395 , elements: [ 55.3743 -1151.8967 16.055395 ] [ 55.3743 -1151.8967 16.055395 ] [ 54.5949 -1151.3185 15.98062 ] [ 54.5949 -1151.3185 15.98062 ] [ 54.5949 -1151.3185 15.98062 ] [ 54.7703 -1151.081 15.925654 ] [ 54.7703 -1151.081 15.925654 ] [ 54.7703 -1151.081 15.925654 ] 
sib.fastconf.EADock3: EADock3Cluster 15 : 8 elements, SimpleFitness: 53.781925, FullFitness: -1151.4355 , RMSD: 16.780512 , elements: [ 53.5745 -1151.4355 16.780512 ] [ 53.5745 -1151.4355 16.780512 ] [ 53.5745 -1151.4355 16.780512 ] [ 53.5745 -1151.4355 16.780512 ] [ 52.794 -1151.331 16.815756 ] [ 52.794 -1151.331 16.815756 ] [ 55.1847 -1149.9401 16.664986 ] [ 55.1847 -1149.9401 16.664986 ] 
sib.fastconf.EADock3: EADock3Cluster 16 : 8 elements, SimpleFitness: 56.985523, FullFitness: -1150.0619 , RMSD: 16.471718 , elements: [ 56.8133 -1150.0619 16.471718 ] [ 56.8133 -1150.0619 16.471718 ] [ 56.8133 -1150.0619 16.471718 ] [ 56.8133 -1150.0619 16.471718 ] [ 57.1207 -1149.4596 16.590446 ] [ 57.1207 -1149.4596 16.590446 ] [ 57.1948 -1149.3065 16.576279 ] [ 57.1948 -1149.3065 16.576279 ] 
sib.fastconf.EADock3: EADock3Cluster 17 : 8 elements, SimpleFitness: 52.830254, FullFitness: -1149.7218 , RMSD: 16.651402 , elements: [ 51.9576 -1149.7218 16.651402 ] [ 51.9576 -1149.7218 16.651402 ] [ 51.9576 -1149.7218 16.651402 ] [ 53.1744 -1149.4738 16.652483 ] [ 53.1744 -1149.4738 16.652483 ] [ 53.1744 -1149.4738 16.652483 ] [ 53.1744 -1149.4738 16.652483 ] [ 54.0716 -1146.4814 16.61614 ] 
sib.fastconf.EADock3: EADock3Cluster 18 : 8 elements, SimpleFitness: 67.24648, FullFitness: -1149.6101 , RMSD: 26.768204 , elements: [ 66.7253 -1149.6101 26.768204 ] [ 66.7253 -1149.6101 26.768204 ] [ 66.7253 -1149.6101 26.768204 ] [ 66.9619 -1149.4327 26.803991 ] [ 66.9619 -1149.4327 26.803991 ] [ 66.9619 -1149.4327 26.803991 ] [ 68.4551 -1146.5634 26.772287 ] [ 68.4551 -1146.5634 26.772287 ] 
sib.fastconf.EADock3: EADock3Cluster 19 : 8 elements, SimpleFitness: 60.80411, FullFitness: -1149.3094 , RMSD: 16.091076 , elements: [ 59.8337 -1149.3094 16.091076 ] [ 59.8337 -1149.3094 16.091076 ] [ 59.8337 -1149.3094 16.091076 ] [ 59.8337 -1149.3094 16.091076 ] [ 62.0179 -1145.3601 15.959744 ] [ 62.0179 -1145.3601 15.959744 ] [ 62.0179 -1145.3601 15.959744 ] [ 61.0444 -1145.0518 15.964407 ] 
sib.fastconf.EADock3: EADock3Cluster 20 : 8 elements, SimpleFitness: 60.096485, FullFitness: -1148.772 , RMSD: 18.407356 , elements: [ 59.4591 -1148.772 18.407356 ] [ 59.4591 -1148.772 18.407356 ] [ 59.4591 -1148.772 18.407356 ] [ 59.649 -1148.5182 18.420925 ] [ 59.649 -1148.5182 18.420925 ] [ 61.0322 -1146.3909 18.203085 ] [ 61.0322 -1146.3909 18.203085 ] [ 61.0322 -1146.3909 18.203085 ] 
sib.fastconf.EADock3: EADock3Cluster 21 : 8 elements, SimpleFitness: 52.701725, FullFitness: -1148.6995 , RMSD: 17.016878 , elements: [ 53.377 -1148.6995 17.016878 ] [ 52.4966 -1148.4401 17.06108 ] [ 52.4966 -1148.4401 17.06108 ] [ 52.4966 -1148.4401 17.06108 ] [ 52.4966 -1148.4401 17.06108 ] [ 52.4966 -1148.4401 17.06108 ] [ 52.8769 -1148.3544 17.030947 ] [ 52.8769 -1148.3544 17.030947 ] 
sib.fastconf.EADock3: EADock3Cluster 22 : 8 elements, SimpleFitness: 49.759434, FullFitness: -1148.6543 , RMSD: 17.742554 , elements: [ 49.7881 -1148.6543 17.742554 ] [ 49.7881 -1148.6543 17.742554 ] [ 49.7881 -1148.6543 17.742554 ] [ 49.78 -1148.2327 17.71767 ] [ 49.7328 -1147.906 17.704554 ] [ 49.7328 -1147.906 17.704554 ] [ 49.7328 -1147.906 17.704554 ] [ 49.7328 -1147.906 17.704554 ] 
sib.fastconf.EADock3: EADock3Cluster 23 : 8 elements, SimpleFitness: 64.53501, FullFitness: -1146.8622 , RMSD: 16.870491 , elements: [ 64.3075 -1146.8622 16.870491 ] [ 64.3075 -1146.8622 16.870491 ] [ 64.3075 -1146.8622 16.870491 ] [ 64.9202 -1146.0264 16.997513 ] [ 64.9202 -1146.0264 16.997513 ] [ 64.9202 -1146.0264 16.997513 ] [ 64.2985 -1145.3933 17.140764 ] [ 64.2985 -1145.3933 17.140764 ] 
sib.fastconf.EADock3: EADock3Cluster 24 : 8 elements, SimpleFitness: 59.18785, FullFitness: -1146.7517 , RMSD: 17.528946 , elements: [ 59.1693 -1146.7517 17.528946 ] [ 59.1693 -1146.7517 17.528946 ] [ 59.1693 -1146.7517 17.528946 ] [ 59.2173 -1146.6877 17.54416 ] [ 59.1944 -1145.6211 17.353209 ] [ 59.1944 -1145.6211 17.353209 ] [ 59.1944 -1145.6211 17.353209 ] [ 59.1944 -1145.6211 17.353209 ] 
sib.fastconf.EADock3: EADock3Cluster 25 : 8 elements, SimpleFitness: 54.861877, FullFitness: -1146.045 , RMSD: 20.335861 , elements: [ 54.6773 -1146.045 20.335861 ] [ 54.6773 -1146.045 20.335861 ] [ 54.6773 -1146.045 20.335861 ] [ 54.3188 -1145.3546 20.368526 ] [ 54.3188 -1145.3546 20.368526 ] [ 55.4085 -1145.0948 20.267727 ] [ 55.4085 -1145.0948 20.267727 ] [ 55.4085 -1145.0948 20.267727 ] 
sib.fastconf.EADock3: EADock3Cluster 26 : 8 elements, SimpleFitness: 63.995605, FullFitness: -1144.1355 , RMSD: 18.754307 , elements: [ 64.0378 -1144.1355 18.754307 ] [ 64.0378 -1144.1355 18.754307 ] [ 64.0378 -1144.1355 18.754307 ] [ 64.0378 -1144.1355 18.754307 ] [ 64.0378 -1144.1355 18.754307 ] [ 64.12 -1144.03 18.371561 ] [ 63.8279 -1143.7966 18.43865 ] [ 63.8279 -1143.7966 18.43865 ] 
sib.fastconf.EADock3: EADock3Cluster 27 : 8 elements, SimpleFitness: 58.218372, FullFitness: -1143.5032 , RMSD: 15.46195 , elements: [ 58.0964 -1143.5032 15.46195 ] [ 58.0964 -1143.5032 15.46195 ] [ 58.1262 -1143.4382 15.466974 ] [ 58.1262 -1143.4382 15.466974 ] [ 58.1262 -1143.4382 15.466974 ] [ 58.1262 -1143.4382 15.466974 ] [ 58.5247 -1143.0499 15.470285 ] [ 58.5247 -1143.0499 15.470285 ] 
sib.fastconf.EADock3: EADock3Cluster 28 : 8 elements, SimpleFitness: 59.039043, FullFitness: -1140.9042 , RMSD: 18.745678 , elements: [ 58.2716 -1140.9042 18.745678 ] [ 58.2716 -1140.9042 18.745678 ] [ 58.2716 -1140.9042 18.745678 ] [ 58.3714 -1140.6486 18.769829 ] [ 58.3714 -1140.6486 18.769829 ] [ 60.2516 -1138.9586 18.7966 ] [ 60.2516 -1138.9586 18.7966 ] [ 60.2516 -1138.9586 18.7966 ] 
sib.fastconf.EADock3: EADock3Cluster 29 : 8 elements, SimpleFitness: 60.19173, FullFitness: -1139.1184 , RMSD: 16.729631 , elements: [ 58.9052 -1139.1184 16.729631 ] [ 59.4564 -1138.179 16.720043 ] [ 59.4564 -1138.179 16.720043 ] [ 59.4564 -1138.179 16.720043 ] [ 59.4564 -1138.179 16.720043 ] [ 61.601 -1135.0651 16.772831 ] [ 61.601 -1135.0651 16.772831 ] [ 61.601 -1135.0651 16.772831 ] 
sib.fastconf.EADock3: EADock3Cluster 30 : 8 elements, SimpleFitness: 64.03797, FullFitness: -1135.8638 , RMSD: 17.152304 , elements: [ 63.0568 -1135.8638 17.152304 ] [ 63.0568 -1135.8638 17.152304 ] [ 63.0568 -1135.8638 17.152304 ] [ 63.0568 -1135.8638 17.152304 ] [ 64.9305 -1133.1304 17.151752 ] [ 64.9305 -1133.1304 17.151752 ] [ 65.1078 -1132.8743 17.141722 ] [ 65.1078 -1132.8743 17.141722 ] 
sib.wrappers.md.charmm.ExtendedCharmmWrapper: CHARMM timers: CPU time: 1.97 seconds
sib.wrappers.md.charmm.ExtendedCharmmWrapper: CHARMM timers: Elapsed time: 1.97655 seconds.
sib.wrappers.md.charmm.ExtendedCharmmWrapper: CHARMM timers: CPU time: 18.81 seconds
sib.wrappers.md.charmm.ExtendedCharmmWrapper: CHARMM timers: Elapsed time: 19.0365 seconds.
sib.fastconf.EADock3$Flusher: Closing java.util.zip.ZipOutputStream@644b27ad
sib.fastconf.EADock3$Flusher: Closing java.util.zip.ZipOutputStream@21a024c
