# Supplementary material for: Exploring the mechanism of Alisma orientale for the treatment of pregnancy induced hypertension and potential hepato-nephrotoxicity by using network pharmacology, network toxicology, molecular docking and molecular dynamics simulation
Source: Front Pharmacol. 2022 Nov 15;13:1027112. doi: 10.3389/fphar.2022.1027112 (PMC9705790; doi:10.3389/fphar.2022.1027112)
Supplement: Supplementary file 6 [file DataSheet4.zip › BCL2L1/BCL830/clusters.dock4.csv]

Cluster ClusterRank deltaG deltaGelec deltaGvdw deltaGligsolvnonpol deltaGligsolvpol deltaGprotsolvnonpol deltaGprotsolvpol deltaGcompsolvnonpol deltaGcompsolvpol extraFull surfFull solvFull IntraFull InterFull FullFitness SimpleFitness Energy
0 0 -6.70152 0.0 -27.806 15.1224 -9.46448 254.074 -1512.07 255.993 -1502.45 0.0 255.993 -1502.45 299.671 -27.806 -974.592 264.892 264.892
0 1 -6.70152 0.0 -27.806 15.1224 -9.46448 254.074 -1512.07 255.993 -1502.45 0.0 255.993 -1502.45 299.671 -27.806 -974.592 264.892 264.892
0 2 -6.70152 0.0 -27.806 15.1224 -9.46448 254.074 -1512.07 255.993 -1502.45 0.0 255.993 -1502.45 299.671 -27.806 -974.592 264.892 264.892
0 3 -6.680746 0.0 -27.6146 15.1221 -9.49116 254.074 -1512.07 256.036 -1502.5 0.0 256.036 -1502.5 299.656 -27.6146 -974.4226 264.976 264.976
0 4 -6.680746 0.0 -27.6146 15.1221 -9.49116 254.074 -1512.07 256.036 -1502.5 0.0 256.036 -1502.5 299.656 -27.6146 -974.4226 264.976 264.976
0 5 -6.680746 0.0 -27.6146 15.1221 -9.49116 254.074 -1512.07 256.036 -1502.5 0.0 256.036 -1502.5 299.656 -27.6146 -974.4226 264.976 264.976
0 6 -6.2913713 0.0 -22.4205 15.1161 -9.50739 254.074 -1512.07 256.093 -1504.28 0.0 256.093 -1504.28 298.94 -22.4205 -971.6675 266.634 266.634
0 7 -6.2913713 0.0 -22.4205 15.1161 -9.50739 254.074 -1512.07 256.093 -1504.28 0.0 256.093 -1504.28 298.94 -22.4205 -971.6675 266.634 266.634
1 0 -5.7387104 0.0 -16.2776 15.4418 -8.61308 254.074 -1512.07 259.213 -1508.17 0.0 259.213 -1508.17 300.768 -16.2776 -964.4667 276.958 276.958
1 1 -5.7387104 0.0 -16.2776 15.4418 -8.61308 254.074 -1512.07 259.213 -1508.17 0.0 259.213 -1508.17 300.768 -16.2776 -964.4667 276.958 276.958
1 2 -5.7387104 0.0 -16.2776 15.4418 -8.61308 254.074 -1512.07 259.213 -1508.17 0.0 259.213 -1508.17 300.768 -16.2776 -964.4667 276.958 276.958
1 3 -5.7387104 0.0 -16.2776 15.4418 -8.61308 254.074 -1512.07 259.213 -1508.17 0.0 259.213 -1508.17 300.768 -16.2776 -964.4667 276.958 276.958
1 4 -5.7358923 0.0 -16.2331 15.4303 -8.5764 254.074 -1512.07 259.217 -1508.18 0.0 259.217 -1508.18 300.85 -16.2331 -964.34607 277.02 277.02
1 5 -5.7358923 0.0 -16.2331 15.4303 -8.5764 254.074 -1512.07 259.217 -1508.18 0.0 259.217 -1508.18 300.85 -16.2331 -964.34607 277.02 277.02
1 6 -5.6768956 0.0 -15.7836 15.4182 -8.55431 254.074 -1512.07 259.238 -1507.94 0.0 259.238 -1507.94 301.337 -15.7836 -963.14844 277.873 277.873
1 7 -5.6768956 0.0 -15.7836 15.4182 -8.55431 254.074 -1512.07 259.238 -1507.94 0.0 259.238 -1507.94 301.337 -15.7836 -963.14844 277.873 277.873
2 0 -5.564144 0.0 -17.037 15.4437 -9.39205 254.074 -1512.07 260.824 -1507.41 0.0 260.824 -1507.41 300.834 -17.037 -962.78906 278.745 278.745
2 1 -5.564144 0.0 -17.037 15.4437 -9.39205 254.074 -1512.07 260.824 -1507.41 0.0 260.824 -1507.41 300.834 -17.037 -962.78906 278.745 278.745
2 2 -5.619011 0.0 -17.6024 15.3005 -9.51525 254.074 -1512.07 260.276 -1506.93 0.0 260.276 -1506.93 304.174 -17.6024 -960.0824 280.256 280.256
2 3 -5.619011 0.0 -17.6024 15.3005 -9.51525 254.074 -1512.07 260.276 -1506.93 0.0 260.276 -1506.93 304.174 -17.6024 -960.0824 280.256 280.256
2 4 -5.619011 0.0 -17.6024 15.3005 -9.51525 254.074 -1512.07 260.276 -1506.93 0.0 260.276 -1506.93 304.174 -17.6024 -960.0824 280.256 280.256
2 5 -5.619011 0.0 -17.6024 15.3005 -9.51525 254.074 -1512.07 260.276 -1506.93 0.0 260.276 -1506.93 304.174 -17.6024 -960.0824 280.256 280.256
2 6 -5.6657734 0.0 -17.8102 15.2191 -9.69231 254.074 -1512.07 260.117 -1507.43 0.0 260.117 -1507.43 306.219 -17.8102 -958.90424 281.684 281.684
2 7 -5.6657734 0.0 -17.8102 15.2191 -9.69231 254.074 -1512.07 260.117 -1507.43 0.0 260.117 -1507.43 306.219 -17.8102 -958.90424 281.684 281.684
3 0 -6.620572 0.0 -38.2762 15.2229 -9.27576 254.074 -1512.07 255.308 -1483.54 0.0 255.308 -1483.54 305.808 -38.2762 -960.7003 268.503 268.503
3 1 -6.620572 0.0 -38.2762 15.2229 -9.27576 254.074 -1512.07 255.308 -1483.54 0.0 255.308 -1483.54 305.808 -38.2762 -960.7003 268.503 268.503
3 2 -6.620572 0.0 -38.2762 15.2229 -9.27576 254.074 -1512.07 255.308 -1483.54 0.0 255.308 -1483.54 305.808 -38.2762 -960.7003 268.503 268.503
3 3 -6.623068 0.0 -38.3604 15.2118 -9.28119 254.074 -1512.07 255.183 -1483.28 0.0 255.183 -1483.28 306.213 -38.3604 -960.2445 268.514 268.514
3 4 -6.623068 0.0 -38.3604 15.2118 -9.28119 254.074 -1512.07 255.183 -1483.28 0.0 255.183 -1483.28 306.213 -38.3604 -960.2445 268.514 268.514
3 5 -6.623068 0.0 -38.3604 15.2118 -9.28119 254.074 -1512.07 255.183 -1483.28 0.0 255.183 -1483.28 306.213 -38.3604 -960.2445 268.514 268.514
3 6 -6.6506243 0.0 -38.6153 15.2005 -9.26251 254.074 -1512.07 255.115 -1483.23 0.0 255.115 -1483.23 306.686 -38.6153 -960.0443 268.656 268.656
3 7 -6.6506243 0.0 -38.6153 15.2005 -9.26251 254.074 -1512.07 255.115 -1483.23 0.0 255.115 -1483.23 306.686 -38.6153 -960.0443 268.656 268.656
3 8 -6.665531 0.0 -40.0255 15.1124 -9.65379 254.074 -1512.07 255.056 -1481.73 0.0 255.056 -1481.73 318.16 -40.0255 -948.5394 277.926 277.926
3 9 -6.665531 0.0 -40.0255 15.1124 -9.65379 254.074 -1512.07 255.056 -1481.73 0.0 255.056 -1481.73 318.16 -40.0255 -948.5394 277.926 277.926
3 10 -6.665531 0.0 -40.0255 15.1124 -9.65379 254.074 -1512.07 255.056 -1481.73 0.0 255.056 -1481.73 318.16 -40.0255 -948.5394 277.926 277.926
3 11 -6.665531 0.0 -40.0255 15.1124 -9.65379 254.074 -1512.07 255.056 -1481.73 0.0 255.056 -1481.73 318.16 -40.0255 -948.5394 277.926 277.926
3 12 -6.750012 0.0 -40.922 15.1178 -9.66134 254.074 -1512.07 254.853 -1481.41 0.0 254.853 -1481.41 318.985 -40.922 -948.494 277.5 277.5
3 13 -6.750012 0.0 -40.922 15.1178 -9.66134 254.074 -1512.07 254.853 -1481.41 0.0 254.853 -1481.41 318.985 -40.922 -948.494 277.5 277.5
3 14 -6.718641 0.0 -40.6255 15.1213 -9.64154 254.074 -1512.07 254.885 -1481.38 0.0 254.885 -1481.38 318.745 -40.6255 -948.3755 277.561 277.561
3 15 -6.718641 0.0 -40.6255 15.1213 -9.64154 254.074 -1512.07 254.885 -1481.38 0.0 254.885 -1481.38 318.745 -40.6255 -948.3755 277.561 277.561
4 0 -5.8128085 0.0 -25.3135 15.3757 -9.33015 254.074 -1512.07 256.41 -1491.9 0.0 256.41 -1491.9 301.605 -25.3135 -959.1985 269.163 269.163
4 1 -5.8128085 0.0 -25.3135 15.3757 -9.33015 254.074 -1512.07 256.41 -1491.9 0.0 256.41 -1491.9 301.605 -25.3135 -959.1985 269.163 269.163
4 2 -5.8128085 0.0 -25.3135 15.3757 -9.33015 254.074 -1512.07 256.41 -1491.9 0.0 256.41 -1491.9 301.605 -25.3135 -959.1985 269.163 269.163
4 3 -5.8113346 0.0 -25.41 15.392 -9.36344 254.074 -1512.07 256.478 -1491.84 0.0 256.478 -1491.84 301.833 -25.41 -958.93896 269.423 269.423
4 4 -5.8113346 0.0 -25.41 15.392 -9.36344 254.074 -1512.07 256.478 -1491.84 0.0 256.478 -1491.84 301.833 -25.41 -958.93896 269.423 269.423
4 5 -5.8949633 0.0 -28.6866 15.3572 -9.42393 254.074 -1512.07 256.72 -1488.63 0.0 256.72 -1488.63 302.618 -28.6866 -957.97864 269.941 269.941
4 6 -5.8949633 0.0 -28.6866 15.3572 -9.42393 254.074 -1512.07 256.72 -1488.63 0.0 256.72 -1488.63 302.618 -28.6866 -957.97864 269.941 269.941
4 7 -5.8949633 0.0 -28.6866 15.3572 -9.42393 254.074 -1512.07 256.72 -1488.63 0.0 256.72 -1488.63 302.618 -28.6866 -957.97864 269.941 269.941
5 0 -5.843109 0.0 -18.3013 15.004 -7.21175 254.074 -1512.07 258.15 -1504.38 0.0 258.15 -1504.38 306.811 -18.3013 -957.72034 282.53 282.53
5 1 -5.843109 0.0 -18.3013 15.004 -7.21175 254.074 -1512.07 258.15 -1504.38 0.0 258.15 -1504.38 306.811 -18.3013 -957.72034 282.53 282.53
5 2 -5.544247 0.0 -15.6758 15.0583 -9.29207 254.074 -1512.07 258.272 -1505.74 0.0 258.272 -1505.74 307.398 -15.6758 -955.74585 284.354 284.354
5 3 -5.544247 0.0 -15.6758 15.0583 -9.29207 254.074 -1512.07 258.272 -1505.74 0.0 258.272 -1505.74 307.398 -15.6758 -955.74585 284.354 284.354
5 4 -5.544247 0.0 -15.6758 15.0583 -9.29207 254.074 -1512.07 258.272 -1505.74 0.0 258.272 -1505.74 307.398 -15.6758 -955.74585 284.354 284.354
5 5 -5.544247 0.0 -15.6758 15.0583 -9.29207 254.074 -1512.07 258.272 -1505.74 0.0 258.272 -1505.74 307.398 -15.6758 -955.74585 284.354 284.354
5 6 -5.8516583 0.0 -18.614 14.9278 -7.32136 254.074 -1512.07 258.057 -1504.12 0.0 258.057 -1504.12 310.416 -18.614 -954.261 285.639 285.639
5 7 -5.8516583 0.0 -18.614 14.9278 -7.32136 254.074 -1512.07 258.057 -1504.12 0.0 258.057 -1504.12 310.416 -18.614 -954.261 285.639 285.639
6 0 -6.09015 0.0 -30.2242 15.247 -8.11843 254.074 -1512.07 256.437 -1487.87 0.0 256.437 -1487.87 304.554 -30.2242 -957.1033 274.199 274.199
6 1 -6.09015 0.0 -30.2242 15.247 -8.11843 254.074 -1512.07 256.437 -1487.87 0.0 256.437 -1487.87 304.554 -30.2242 -957.1033 274.199 274.199
6 2 -6.09015 0.0 -30.2242 15.247 -8.11843 254.074 -1512.07 256.437 -1487.87 0.0 256.437 -1487.87 304.554 -30.2242 -957.1033 274.199 274.199
6 3 -6.09015 0.0 -30.2242 15.247 -8.11843 254.074 -1512.07 256.437 -1487.87 0.0 256.437 -1487.87 304.554 -30.2242 -957.1033 274.199 274.199
6 4 -6.09015 0.0 -30.2242 15.247 -8.11843 254.074 -1512.07 256.437 -1487.87 0.0 256.437 -1487.87 304.554 -30.2242 -957.1033 274.199 274.199
6 5 -5.6525965 0.0 -21.3682 15.3474 -9.73719 254.074 -1512.07 256.959 -1496.68 0.0 256.959 -1496.68 307.385 -21.3682 -953.7042 278.831 278.831
6 6 -5.6525965 0.0 -21.3682 15.3474 -9.73719 254.074 -1512.07 256.959 -1496.68 0.0 256.959 -1496.68 307.385 -21.3682 -953.7042 278.831 278.831
6 7 -5.5613236 0.0 -20.3311 15.3217 -8.52844 254.074 -1512.07 256.912 -1495.55 0.0 256.912 -1495.55 305.728 -20.3311 -953.2411 278.722 278.722
7 0 -5.8587575 0.0 -25.4361 15.395 -8.20578 254.074 -1512.07 256.276 -1491.1 0.0 256.276 -1491.1 304.016 -25.4361 -956.244 270.773 270.773
7 1 -5.8587575 0.0 -25.4361 15.395 -8.20578 254.074 -1512.07 256.276 -1491.1 0.0 256.276 -1491.1 304.016 -25.4361 -956.244 270.773 270.773
7 2 -5.8587575 0.0 -25.4361 15.395 -8.20578 254.074 -1512.07 256.276 -1491.1 0.0 256.276 -1491.1 304.016 -25.4361 -956.244 270.773 270.773
7 3 -5.8587575 0.0 -25.4361 15.395 -8.20578 254.074 -1512.07 256.276 -1491.1 0.0 256.276 -1491.1 304.016 -25.4361 -956.244 270.773 270.773
7 4 -5.6396666 0.0 -21.5959 15.379 -8.82483 254.074 -1512.07 256.192 -1493.97 0.0 256.192 -1493.97 305.978 -21.5959 -953.3959 272.201 272.201
7 5 -5.6396666 0.0 -21.5959 15.379 -8.82483 254.074 -1512.07 256.192 -1493.97 0.0 256.192 -1493.97 305.978 -21.5959 -953.3959 272.201 272.201
7 6 -5.6099944 0.0 -21.3302 15.3568 -8.8182 254.074 -1512.07 256.235 -1493.99 0.0 256.235 -1493.99 305.781 -21.3302 -953.3042 272.199 272.199
7 7 -5.6099944 0.0 -21.3302 15.3568 -8.8182 254.074 -1512.07 256.235 -1493.99 0.0 256.235 -1493.99 305.781 -21.3302 -953.3042 272.199 272.199
8 0 -5.5743747 0.0 -14.7497 15.3902 -9.23788 254.074 -1512.07 260.849 -1511.08 0.0 260.849 -1511.08 309.592 -14.7497 -955.3887 287.394 287.394
8 1 -5.5743747 0.0 -14.7497 15.3902 -9.23788 254.074 -1512.07 260.849 -1511.08 0.0 260.849 -1511.08 309.592 -14.7497 -955.3887 287.394 287.394
8 2 -5.5688763 0.0 -14.704 15.4013 -9.25669 254.074 -1512.07 260.841 -1511.05 0.0 260.841 -1511.05 309.756 -14.704 -955.15704 287.536 287.536
8 3 -5.5688763 0.0 -14.704 15.4013 -9.25669 254.074 -1512.07 260.841 -1511.05 0.0 260.841 -1511.05 309.756 -14.704 -955.15704 287.536 287.536
8 4 -5.556389 0.0 -14.7416 15.3893 -9.23671 254.074 -1512.07 261.018 -1511.06 0.0 261.018 -1511.06 310.966 -14.7416 -953.8177 288.857 288.857
8 5 -5.556389 0.0 -14.7416 15.3893 -9.23671 254.074 -1512.07 261.018 -1511.06 0.0 261.018 -1511.06 310.966 -14.7416 -953.8177 288.857 288.857
8 6 -5.556389 0.0 -14.7416 15.3893 -9.23671 254.074 -1512.07 261.018 -1511.06 0.0 261.018 -1511.06 310.966 -14.7416 -953.8177 288.857 288.857
8 7 -5.556389 0.0 -14.7416 15.3893 -9.23671 254.074 -1512.07 261.018 -1511.06 0.0 261.018 -1511.06 310.966 -14.7416 -953.8177 288.857 288.857
9 0 -5.281066 0.0 -20.9675 15.0932 -8.46064 254.074 -1512.07 254.588 -1486.68 0.0 254.588 -1486.68 298.061 -20.9675 -954.99854 265.505 265.505
9 1 -5.2737527 0.0 -20.808 15.0991 -8.4552 254.074 -1512.07 254.554 -1486.74 0.0 254.554 -1486.74 298.034 -20.808 -954.96 265.438 265.438
9 2 -5.2737527 0.0 -20.808 15.0991 -8.4552 254.074 -1512.07 254.554 -1486.74 0.0 254.554 -1486.74 298.034 -20.808 -954.96 265.438 265.438
9 3 -5.2737527 0.0 -20.808 15.0991 -8.4552 254.074 -1512.07 254.554 -1486.74 0.0 254.554 -1486.74 298.034 -20.808 -954.96 265.438 265.438
9 4 -5.2738576 0.0 -20.8049 15.098 -8.45251 254.074 -1512.07 254.531 -1486.71 0.0 254.531 -1486.71 298.039 -20.8049 -954.9448 265.402 265.402
9 5 -5.2738576 0.0 -20.8049 15.098 -8.45251 254.074 -1512.07 254.531 -1486.71 0.0 254.531 -1486.71 298.039 -20.8049 -954.9448 265.402 265.402
9 6 -5.2738576 0.0 -20.8049 15.098 -8.45251 254.074 -1512.07 254.531 -1486.71 0.0 254.531 -1486.71 298.039 -20.8049 -954.9448 265.402 265.402
9 7 -5.2738576 0.0 -20.8049 15.098 -8.45251 254.074 -1512.07 254.531 -1486.71 0.0 254.531 -1486.71 298.039 -20.8049 -954.9448 265.402 265.402
10 0 -6.37714 0.0 -40.8283 15.4005 -9.8261 254.074 -1512.07 254.646 -1474.87 0.0 254.646 -1474.87 311.306 -40.8283 -949.74634 274.169 274.169
10 1 -6.37714 0.0 -40.8283 15.4005 -9.8261 254.074 -1512.07 254.646 -1474.87 0.0 254.646 -1474.87 311.306 -40.8283 -949.74634 274.169 274.169
10 2 -6.37714 0.0 -40.8283 15.4005 -9.8261 254.074 -1512.07 254.646 -1474.87 0.0 254.646 -1474.87 311.306 -40.8283 -949.74634 274.169 274.169
10 3 -6.37714 0.0 -40.8283 15.4005 -9.8261 254.074 -1512.07 254.646 -1474.87 0.0 254.646 -1474.87 311.306 -40.8283 -949.74634 274.169 274.169
10 4 -6.37714 0.0 -40.8283 15.4005 -9.8261 254.074 -1512.07 254.646 -1474.87 0.0 254.646 -1474.87 311.306 -40.8283 -949.74634 274.169 274.169
10 5 -6.261627 0.0 -39.6137 15.3663 -9.97962 254.074 -1512.07 254.616 -1475.02 0.0 254.616 -1475.02 312.022 -39.6137 -947.9957 275.147 275.147
10 6 -6.261627 0.0 -39.6137 15.3663 -9.97962 254.074 -1512.07 254.616 -1475.02 0.0 254.616 -1475.02 312.022 -39.6137 -947.9957 275.147 275.147
10 7 -5.923069 0.0 -35.3041 15.4136 -9.73427 254.074 -1512.07 253.936 -1474.78 0.0 253.936 -1474.78 312.709 -35.3041 -943.4391 277.53 277.53
11 0 -5.5858226 0.0 -30.2335 15.1179 -9.89122 254.074 -1512.07 256.387 -1481.51 0.0 256.387 -1481.51 306.224 -30.2335 -949.13257 275.376 275.376
11 1 -5.5858226 0.0 -30.2335 15.1179 -9.89122 254.074 -1512.07 256.387 -1481.51 0.0 256.387 -1481.51 306.224 -30.2335 -949.13257 275.376 275.376
11 2 -5.5988626 0.0 -30.4672 15.1138 -9.90165 254.074 -1512.07 256.362 -1481.34 0.0 256.362 -1481.34 306.39 -30.4672 -949.0551 275.386 275.386
11 3 -5.2286253 0.0 -23.6837 15.1101 -9.87411 254.074 -1512.07 256.424 -1485.85 0.0 256.424 -1485.85 305.949 -23.6837 -947.1607 277.072 277.072
11 4 -5.2286253 0.0 -23.6837 15.1101 -9.87411 254.074 -1512.07 256.424 -1485.85 0.0 256.424 -1485.85 305.949 -23.6837 -947.1607 277.072 277.072
11 5 -5.2286253 0.0 -23.6837 15.1101 -9.87411 254.074 -1512.07 256.424 -1485.85 0.0 256.424 -1485.85 305.949 -23.6837 -947.1607 277.072 277.072
11 6 -5.2286253 0.0 -23.6837 15.1101 -9.87411 254.074 -1512.07 256.424 -1485.85 0.0 256.424 -1485.85 305.949 -23.6837 -947.1607 277.072 277.072
11 7 -5.2286253 0.0 -23.6837 15.1101 -9.87411 254.074 -1512.07 256.424 -1485.85 0.0 256.424 -1485.85 305.949 -23.6837 -947.1607 277.072 277.072
12 0 -5.8799286 0.0 -34.5655 14.9588 -8.62558 254.074 -1512.07 255.255 -1476.85 0.0 255.255 -1476.85 307.453 -34.5655 -948.7074 272.21 272.21
12 1 -5.8799286 0.0 -34.5655 14.9588 -8.62558 254.074 -1512.07 255.255 -1476.85 0.0 255.255 -1476.85 307.453 -34.5655 -948.7074 272.21 272.21
12 2 -5.8615046 0.0 -34.3444 14.9338 -8.59816 254.074 -1512.07 255.105 -1476.67 0.0 255.105 -1476.67 307.484 -34.3444 -948.4254 271.936 271.936
12 3 -5.8615046 0.0 -34.3444 14.9338 -8.59816 254.074 -1512.07 255.105 -1476.67 0.0 255.105 -1476.67 307.484 -34.3444 -948.4254 271.936 271.936
12 4 -5.8615046 0.0 -34.3444 14.9338 -8.59816 254.074 -1512.07 255.105 -1476.67 0.0 255.105 -1476.67 307.484 -34.3444 -948.4254 271.936 271.936
12 5 -5.705092 0.0 -33.3856 14.9574 -8.52019 254.074 -1512.07 255.576 -1476.21 0.0 255.576 -1476.21 306.518 -33.3856 -947.5015 273.113 273.113
12 6 -5.705092 0.0 -33.3856 14.9574 -8.52019 254.074 -1512.07 255.576 -1476.21 0.0 255.576 -1476.21 306.518 -33.3856 -947.5015 273.113 273.113
12 7 -5.705092 0.0 -33.3856 14.9574 -8.52019 254.074 -1512.07 255.576 -1476.21 0.0 255.576 -1476.21 306.518 -33.3856 -947.5015 273.113 273.113
13 0 -6.2468877 0.0 -31.2566 15.6576 -10.3597 254.074 -1512.07 255.459 -1488.93 0.0 255.459 -1488.93 316.265 -31.2566 -948.46265 281.335 281.335
13 1 -6.2468877 0.0 -31.2566 15.6576 -10.3597 254.074 -1512.07 255.459 -1488.93 0.0 255.459 -1488.93 316.265 -31.2566 -948.46265 281.335 281.335
13 2 -6.2468877 0.0 -31.2566 15.6576 -10.3597 254.074 -1512.07 255.459 -1488.93 0.0 255.459 -1488.93 316.265 -31.2566 -948.46265 281.335 281.335
13 3 -6.2351093 0.0 -31.354 15.6488 -10.3968 254.074 -1512.07 255.454 -1488.63 0.0 255.454 -1488.63 316.502 -31.354 -948.02795 281.401 281.401
13 4 -6.2351093 0.0 -31.354 15.6488 -10.3968 254.074 -1512.07 255.454 -1488.63 0.0 255.454 -1488.63 316.502 -31.354 -948.02795 281.401 281.401
13 5 -6.2351093 0.0 -31.354 15.6488 -10.3968 254.074 -1512.07 255.454 -1488.63 0.0 255.454 -1488.63 316.502 -31.354 -948.02795 281.401 281.401
13 6 -6.2362146 0.0 -31.5395 15.641 -10.3759 254.074 -1512.07 255.53 -1488.47 0.0 255.53 -1488.47 317.198 -31.5395 -947.2815 282.015 282.015
13 7 -6.2362146 0.0 -31.5395 15.641 -10.3759 254.074 -1512.07 255.53 -1488.47 0.0 255.53 -1488.47 317.198 -31.5395 -947.2815 282.015 282.015
14 0 -5.6885443 0.0 -32.0238 15.4737 -7.82593 254.074 -1512.07 254.74 -1475.26 0.0 254.74 -1475.26 304.23 -32.0238 -948.31384 270.533 270.533
14 1 -5.6885443 0.0 -32.0238 15.4737 -7.82593 254.074 -1512.07 254.74 -1475.26 0.0 254.74 -1475.26 304.23 -32.0238 -948.31384 270.533 270.533
14 2 -5.703034 0.0 -32.7618 15.449 -7.88329 254.074 -1512.07 254.532 -1474.13 0.0 254.532 -1474.13 305.615 -32.7618 -946.7449 271.251 271.251
14 3 -5.703034 0.0 -32.7618 15.449 -7.88329 254.074 -1512.07 254.532 -1474.13 0.0 254.532 -1474.13 305.615 -32.7618 -946.7449 271.251 271.251
14 4 -5.703034 0.0 -32.7618 15.449 -7.88329 254.074 -1512.07 254.532 -1474.13 0.0 254.532 -1474.13 305.615 -32.7618 -946.7449 271.251 271.251
14 5 -5.615717 0.0 -31.0964 15.4696 -7.80697 254.074 -1512.07 254.623 -1475.31 0.0 254.623 -1475.31 305.763 -31.0964 -946.02045 272.472 272.472
14 6 -5.615717 0.0 -31.0964 15.4696 -7.80697 254.074 -1512.07 254.623 -1475.31 0.0 254.623 -1475.31 305.763 -31.0964 -946.02045 272.472 272.472
14 7 -5.615717 0.0 -31.0964 15.4696 -7.80697 254.074 -1512.07 254.623 -1475.31 0.0 254.623 -1475.31 305.763 -31.0964 -946.02045 272.472 272.472
15 0 -4.876948 0.0 -9.74748 15.4154 -9.51057 254.074 -1512.07 261.276 -1508.31 0.0 261.276 -1508.31 308.977 -9.74748 -947.80457 293.813 293.813
15 1 -4.876948 0.0 -9.74748 15.4154 -9.51057 254.074 -1512.07 261.276 -1508.31 0.0 261.276 -1508.31 308.977 -9.74748 -947.80457 293.813 293.813
15 2 -4.664284 0.0 -6.25065 15.5052 -9.68308 254.074 -1512.07 261.461 -1510.56 0.0 261.461 -1510.56 315.982 -6.25065 -939.36774 302.633 302.633
15 3 -4.664284 0.0 -6.25065 15.5052 -9.68308 254.074 -1512.07 261.461 -1510.56 0.0 261.461 -1510.56 315.982 -6.25065 -939.36774 302.633 302.633
15 4 -4.664284 0.0 -6.25065 15.5052 -9.68308 254.074 -1512.07 261.461 -1510.56 0.0 261.461 -1510.56 315.982 -6.25065 -939.36774 302.633 302.633
15 5 -4.664284 0.0 -6.25065 15.5052 -9.68308 254.074 -1512.07 261.461 -1510.56 0.0 261.461 -1510.56 315.982 -6.25065 -939.36774 302.633 302.633
15 6 -4.659588 0.0 -6.40698 15.4976 -9.6786 254.074 -1512.07 261.397 -1510.15 0.0 261.397 -1510.15 315.842 -6.40698 -939.318 302.52 302.52
15 7 -4.659588 0.0 -6.40698 15.4976 -9.6786 254.074 -1512.07 261.397 -1510.15 0.0 261.397 -1510.15 315.842 -6.40698 -939.318 302.52 302.52
16 0 -5.1952596 0.0 -19.3208 15.5586 -9.31762 254.074 -1512.07 258.993 -1494.77 0.0 258.993 -1494.77 307.575 -19.3208 -947.5228 281.929 281.929
16 1 -5.1952596 0.0 -19.3208 15.5586 -9.31762 254.074 -1512.07 258.993 -1494.77 0.0 258.993 -1494.77 307.575 -19.3208 -947.5228 281.929 281.929
16 2 -5.1952596 0.0 -19.3208 15.5586 -9.31762 254.074 -1512.07 258.993 -1494.77 0.0 258.993 -1494.77 307.575 -19.3208 -947.5228 281.929 281.929
16 3 -5.1952596 0.0 -19.3208 15.5586 -9.31762 254.074 -1512.07 258.993 -1494.77 0.0 258.993 -1494.77 307.575 -19.3208 -947.5228 281.929 281.929
16 4 -5.1951895 0.0 -19.3117 15.5252 -9.22127 254.074 -1512.07 258.923 -1494.63 0.0 258.923 -1494.63 307.593 -19.3117 -947.4258 282.087 282.087
16 5 -5.1951895 0.0 -19.3117 15.5252 -9.22127 254.074 -1512.07 258.923 -1494.63 0.0 258.923 -1494.63 307.593 -19.3117 -947.4258 282.087 282.087
16 6 -5.1951895 0.0 -19.3117 15.5252 -9.22127 254.074 -1512.07 258.923 -1494.63 0.0 258.923 -1494.63 307.593 -19.3117 -947.4258 282.087 282.087
16 7 -5.0587506 0.0 -19.2066 15.5336 -9.13794 254.074 -1512.07 258.524 -1491.85 0.0 258.524 -1491.85 310.336 -19.2066 -942.1966 284.842 284.842
17 0 -6.2464905 0.0 -31.5997 15.3338 -7.93868 254.074 -1512.07 254.778 -1485.42 0.0 254.778 -1485.42 316.178 -31.5997 -946.0638 282.662 282.662
17 1 -6.2464905 0.0 -31.5997 15.3338 -7.93868 254.074 -1512.07 254.778 -1485.42 0.0 254.778 -1485.42 316.178 -31.5997 -946.0638 282.662 282.662
17 2 -6.2464905 0.0 -31.5997 15.3338 -7.93868 254.074 -1512.07 254.778 -1485.42 0.0 254.778 -1485.42 316.178 -31.5997 -946.0638 282.662 282.662
17 3 -6.2384467 0.0 -31.6862 15.3339 -7.90716 254.074 -1512.07 254.75 -1485.08 0.0 254.75 -1485.08 316.331 -31.6862 -945.6852 282.701 282.701
17 4 -6.2384467 0.0 -31.6862 15.3339 -7.90716 254.074 -1512.07 254.75 -1485.08 0.0 254.75 -1485.08 316.331 -31.6862 -945.6852 282.701 282.701
17 5 -6.2384467 0.0 -31.6862 15.3339 -7.90716 254.074 -1512.07 254.75 -1485.08 0.0 254.75 -1485.08 316.331 -31.6862 -945.6852 282.701 282.701
17 6 -6.2384467 0.0 -31.6862 15.3339 -7.90716 254.074 -1512.07 254.75 -1485.08 0.0 254.75 -1485.08 316.331 -31.6862 -945.6852 282.701 282.701
17 7 -6.234975 0.0 -31.6727 15.3331 -7.91344 254.074 -1512.07 254.749 -1485.05 0.0 254.749 -1485.05 316.35 -31.6727 -945.6238 282.717 282.717
18 0 -5.16822 0.0 -22.6401 15.0765 -8.21196 254.074 -1512.07 257.934 -1487.2 0.0 257.934 -1487.2 309.455 -22.6401 -942.45105 282.135 282.135
18 1 -5.16822 0.0 -22.6401 15.0765 -8.21196 254.074 -1512.07 257.934 -1487.2 0.0 257.934 -1487.2 309.455 -22.6401 -942.45105 282.135 282.135
18 2 -5.022033 0.0 -18.9446 15.0854 -7.33064 254.074 -1512.07 257.922 -1489.61 0.0 257.922 -1489.61 308.851 -18.9446 -941.7816 282.402 282.402
18 3 -5.022033 0.0 -18.9446 15.0854 -7.33064 254.074 -1512.07 257.922 -1489.61 0.0 257.922 -1489.61 308.851 -18.9446 -941.7816 282.402 282.402
18 4 -5.022033 0.0 -18.9446 15.0854 -7.33064 254.074 -1512.07 257.922 -1489.61 0.0 257.922 -1489.61 308.851 -18.9446 -941.7816 282.402 282.402
18 5 -5.022033 0.0 -18.9446 15.0854 -7.33064 254.074 -1512.07 257.922 -1489.61 0.0 257.922 -1489.61 308.851 -18.9446 -941.7816 282.402 282.402
18 6 -4.944325 0.0 -17.1439 15.0831 -7.48024 254.074 -1512.07 258.034 -1491.45 0.0 258.034 -1491.45 308.92 -17.1439 -941.63983 283.059 283.059
18 7 -4.944325 0.0 -17.1439 15.0831 -7.48024 254.074 -1512.07 258.034 -1491.45 0.0 258.034 -1491.45 308.92 -17.1439 -941.63983 283.059 283.059
19 0 -3.0579448 0.0 8.96162 15.0144 -9.94656 254.074 -1512.07 255.775 -1500.06 0.0 255.775 -1500.06 328.479 8.96162 -906.84436 330.928 330.928
19 1 -3.0579448 0.0 8.96162 15.0144 -9.94656 254.074 -1512.07 255.775 -1500.06 0.0 255.775 -1500.06 328.479 8.96162 -906.84436 330.928 330.928
19 2 -3.0579448 0.0 8.96162 15.0144 -9.94656 254.074 -1512.07 255.775 -1500.06 0.0 255.775 -1500.06 328.479 8.96162 -906.84436 330.928 330.928
19 3 -3.0579448 0.0 8.96162 15.0144 -9.94656 254.074 -1512.07 255.775 -1500.06 0.0 255.775 -1500.06 328.479 8.96162 -906.84436 330.928 330.928
19 4 -3.011926 0.0 10.2175 14.9898 -9.88902 254.074 -1512.07 255.995 -1501.57 0.0 255.995 -1501.57 329.943 10.2175 -905.4144 333.267 333.267
19 5 -3.011926 0.0 10.2175 14.9898 -9.88902 254.074 -1512.07 255.995 -1501.57 0.0 255.995 -1501.57 329.943 10.2175 -905.4144 333.267 333.267
19 6 -2.8922055 0.0 12.0845 14.9446 -9.40351 254.074 -1512.07 256.387 -1502.69 0.0 256.387 -1502.69 334.503 12.0845 -899.71545 338.901 338.901
19 7 -2.8922055 0.0 12.0845 14.9446 -9.40351 254.074 -1512.07 256.387 -1502.69 0.0 256.387 -1502.69 334.503 12.0845 -899.71545 338.901 338.901
20 0 -3.0304503 0.0 3.67635 14.9152 -10.4009 254.074 -1512.07 256.358 -1492.95 0.0 256.358 -1492.95 327.585 3.67635 -905.33057 325.911 325.911
20 1 -3.0304503 0.0 3.67635 14.9152 -10.4009 254.074 -1512.07 256.358 -1492.95 0.0 256.358 -1492.95 327.585 3.67635 -905.33057 325.911 325.911
20 2 -2.811273 0.0 6.56684 14.8914 -10.1281 254.074 -1512.07 255.756 -1492.67 0.0 255.756 -1492.67 328.719 6.56684 -901.6283 327.578 327.578
20 3 -2.811273 0.0 6.56684 14.8914 -10.1281 254.074 -1512.07 255.756 -1492.67 0.0 255.756 -1492.67 328.719 6.56684 -901.6283 327.578 327.578
20 4 -2.811273 0.0 6.56684 14.8914 -10.1281 254.074 -1512.07 255.756 -1492.67 0.0 255.756 -1492.67 328.719 6.56684 -901.6283 327.578 327.578
20 5 -2.811273 0.0 6.56684 14.8914 -10.1281 254.074 -1512.07 255.756 -1492.67 0.0 255.756 -1492.67 328.719 6.56684 -901.6283 327.578 327.578
20 6 -2.802471 0.0 6.4862 14.8915 -10.1311 254.074 -1512.07 255.682 -1492.29 0.0 255.682 -1492.29 328.943 6.4862 -901.17883 327.67 327.67
20 7 -2.802471 0.0 6.4862 14.8915 -10.1311 254.074 -1512.07 255.682 -1492.29 0.0 255.682 -1492.29 328.943 6.4862 -901.17883 327.67 327.67
21 0 0.80358493 0.0 37.1209 15.0371 -9.9646 254.074 -1512.07 256.258 -1481.22 0.0 256.258 -1481.22 333.894 37.1209 -853.9471 364.11 364.11
21 1 0.80358493 0.0 37.1209 15.0371 -9.9646 254.074 -1512.07 256.258 -1481.22 0.0 256.258 -1481.22 333.894 37.1209 -853.9471 364.11 364.11
21 2 0.80358493 0.0 37.1209 15.0371 -9.9646 254.074 -1512.07 256.258 -1481.22 0.0 256.258 -1481.22 333.894 37.1209 -853.9471 364.11 364.11
21 3 0.80358493 0.0 37.1209 15.0371 -9.9646 254.074 -1512.07 256.258 -1481.22 0.0 256.258 -1481.22 333.894 37.1209 -853.9471 364.11 364.11
21 4 0.82152253 0.0 37.3572 15.0137 -9.97171 254.074 -1512.07 256.248 -1481.32 0.0 256.248 -1481.32 333.931 37.3572 -853.78375 364.265 364.265
21 5 0.82152253 0.0 37.3572 15.0137 -9.97171 254.074 -1512.07 256.248 -1481.32 0.0 256.248 -1481.32 333.931 37.3572 -853.78375 364.265 364.265
21 6 0.8427626 0.0 37.0266 15.0414 -9.98789 254.074 -1512.07 256.057 -1480.14 0.0 256.057 -1480.14 334.773 37.0266 -852.2833 364.757 364.757
21 7 0.8427626 0.0 37.0266 15.0414 -9.98789 254.074 -1512.07 256.057 -1480.14 0.0 256.057 -1480.14 334.773 37.0266 -852.2833 364.757 364.757
22 0 -0.11060373 0.0 29.8738 14.9493 -9.29037 254.074 -1512.07 255.199 -1482.78 0.0 255.199 -1482.78 353.099 29.8738 -844.6083 379.692 379.692
22 1 -0.11060373 0.0 29.8738 14.9493 -9.29037 254.074 -1512.07 255.199 -1482.78 0.0 255.199 -1482.78 353.099 29.8738 -844.6083 379.692 379.692
22 2 -0.11060373 0.0 29.8738 14.9493 -9.29037 254.074 -1512.07 255.199 -1482.78 0.0 255.199 -1482.78 353.099 29.8738 -844.6083 379.692 379.692
22 3 -0.09991141 0.0 31.3172 14.9754 -9.02494 254.074 -1512.07 255.108 -1484.39 0.0 255.108 -1484.39 353.858 31.3172 -844.1068 380.617 380.617
22 4 -0.09991141 0.0 31.3172 14.9754 -9.02494 254.074 -1512.07 255.108 -1484.39 0.0 255.108 -1484.39 353.858 31.3172 -844.1068 380.617 380.617
22 5 -0.09991141 0.0 31.3172 14.9754 -9.02494 254.074 -1512.07 255.108 -1484.39 0.0 255.108 -1484.39 353.858 31.3172 -844.1068 380.617 380.617
22 6 -0.086503565 0.0 30.3604 14.9339 -9.30755 254.074 -1512.07 255.07 -1482.98 0.0 255.07 -1482.98 353.627 30.3604 -843.92255 380.265 380.265
22 7 -0.086503565 0.0 30.3604 14.9339 -9.30755 254.074 -1512.07 255.07 -1482.98 0.0 255.07 -1482.98 353.627 30.3604 -843.92255 380.265 380.265
23 0 3.2916677 0.0 65.4426 15.2391 -9.09374 254.074 -1512.07 256.853 -1484.08 0.0 256.853 -1484.08 325.966 65.4426 -835.81836 385.736 385.736
23 1 3.2916677 0.0 65.4426 15.2391 -9.09374 254.074 -1512.07 256.853 -1484.08 0.0 256.853 -1484.08 325.966 65.4426 -835.81836 385.736 385.736
23 2 3.2916677 0.0 65.4426 15.2391 -9.09374 254.074 -1512.07 256.853 -1484.08 0.0 256.853 -1484.08 325.966 65.4426 -835.81836 385.736 385.736
23 3 3.2916677 0.0 65.4426 15.2391 -9.09374 254.074 -1512.07 256.853 -1484.08 0.0 256.853 -1484.08 325.966 65.4426 -835.81836 385.736 385.736
23 4 3.30011 0.0 65.2456 15.1949 -9.10409 254.074 -1512.07 256.642 -1483.39 0.0 256.642 -1483.39 326.154 65.2456 -835.3485 386.181 386.181
23 5 3.30011 0.0 65.2456 15.1949 -9.10409 254.074 -1512.07 256.642 -1483.39 0.0 256.642 -1483.39 326.154 65.2456 -835.3485 386.181 386.181
23 6 3.3670604 0.0 65.3299 15.1713 -9.10351 254.074 -1512.07 256.33 -1481.98 0.0 256.33 -1481.98 326.206 65.3299 -834.11414 386.879 386.879
23 7 3.3670604 0.0 65.3299 15.1713 -9.10351 254.074 -1512.07 256.33 -1481.98 0.0 256.33 -1481.98 326.206 65.3299 -834.11414 386.879 386.879
24 0 2.2640963 0.0 51.7661 15.1031 -9.73228 254.074 -1512.07 254.182 -1476.45 0.0 254.182 -1476.45 386.795 51.7661 -783.7068 434.87 434.87
24 1 2.2640963 0.0 51.7661 15.1031 -9.73228 254.074 -1512.07 254.182 -1476.45 0.0 254.182 -1476.45 386.795 51.7661 -783.7068 434.87 434.87
24 2 2.2640963 0.0 51.7661 15.1031 -9.73228 254.074 -1512.07 254.182 -1476.45 0.0 254.182 -1476.45 386.795 51.7661 -783.7068 434.87 434.87
24 3 2.2566824 0.0 51.7058 15.1116 -9.73242 254.074 -1512.07 254.153 -1476.42 0.0 254.153 -1476.42 386.968 51.7058 -783.5932 434.942 434.942
24 4 2.2566824 0.0 51.7058 15.1116 -9.73242 254.074 -1512.07 254.153 -1476.42 0.0 254.153 -1476.42 386.968 51.7058 -783.5932 434.942 434.942
24 5 2.2632525 0.0 51.8203 15.1117 -9.74149 254.074 -1512.07 254.128 -1476.46 0.0 254.128 -1476.46 386.925 51.8203 -783.5866 434.946 434.946
24 6 2.2632525 0.0 51.8203 15.1117 -9.74149 254.074 -1512.07 254.128 -1476.46 0.0 254.128 -1476.46 386.925 51.8203 -783.5866 434.946 434.946
24 7 2.2632525 0.0 51.8203 15.1117 -9.74149 254.074 -1512.07 254.128 -1476.46 0.0 254.128 -1476.46 386.925 51.8203 -783.5866 434.946 434.946
25 0 4.0705605 0.0 77.4506 15.1919 -10.4161 254.074 -1512.07 255.734 -1489.58 0.0 255.734 -1489.58 399.531 77.4506 -756.8644 470.463 470.463
25 1 4.0705605 0.0 77.4506 15.1919 -10.4161 254.074 -1512.07 255.734 -1489.58 0.0 255.734 -1489.58 399.531 77.4506 -756.8644 470.463 470.463
25 2 4.068326 0.0 77.4272 15.1918 -10.4156 254.074 -1512.07 255.734 -1489.58 0.0 255.734 -1489.58 399.555 77.4272 -756.8638 470.463 470.463
25 3 4.068326 0.0 77.4272 15.1918 -10.4156 254.074 -1512.07 255.734 -1489.58 0.0 255.734 -1489.58 399.555 77.4272 -756.8638 470.463 470.463
25 4 4.068326 0.0 77.4272 15.1918 -10.4156 254.074 -1512.07 255.734 -1489.58 0.0 255.734 -1489.58 399.555 77.4272 -756.8638 470.463 470.463
25 5 4.068326 0.0 77.4272 15.1918 -10.4156 254.074 -1512.07 255.734 -1489.58 0.0 255.734 -1489.58 399.555 77.4272 -756.8638 470.463 470.463
25 6 4.0725126 0.0 75.7859 15.1956 -10.6533 254.074 -1512.07 255.717 -1487.18 0.0 255.717 -1487.18 399.819 75.7859 -755.8582 470.361 470.361
25 7 4.0725126 0.0 75.7859 15.1956 -10.6533 254.074 -1512.07 255.717 -1487.18 0.0 255.717 -1487.18 399.819 75.7859 -755.8582 470.361 470.361
26 0 47.83704 0.0 535.153 14.9457 -10.4144 254.074 -1512.07 253.745 -1479.24 0.0 253.745 -1479.24 689.986 535.153 -0.35595703 1216.82 1216.82
26 1 47.83704 0.0 535.153 14.9457 -10.4144 254.074 -1512.07 253.745 -1479.24 0.0 253.745 -1479.24 689.986 535.153 -0.35595703 1216.82 1216.82
26 2 47.20758 0.0 528.389 14.8408 -9.06162 254.074 -1512.07 253.752 -1477.89 0.0 253.752 -1477.89 735.246 528.389 39.496994 1257.67 1257.67
26 3 47.20758 0.0 528.389 14.8408 -9.06162 254.074 -1512.07 253.752 -1477.89 0.0 253.752 -1477.89 735.246 528.389 39.496994 1257.67 1257.67
26 4 54.318363 0.0 604.343 14.9521 -9.61097 254.074 -1512.07 254.241 -1480.24 0.0 254.241 -1480.24 739.663 604.343 118.00711 1337.19 1337.19
26 5 54.318363 0.0 604.343 14.9521 -9.61097 254.074 -1512.07 254.241 -1480.24 0.0 254.241 -1480.24 739.663 604.343 118.00711 1337.19 1337.19
26 6 54.318363 0.0 604.343 14.9521 -9.61097 254.074 -1512.07 254.241 -1480.24 0.0 254.241 -1480.24 739.663 604.343 118.00711 1337.19 1337.19
26 7 54.318363 0.0 604.343 14.9521 -9.61097 254.074 -1512.07 254.241 -1480.24 0.0 254.241 -1480.24 739.663 604.343 118.00711 1337.19 1337.19
27 0 -6.1864543 0.0 -25.1705 15.3476 -10.3146 254.074 -1512.07 259.726 -1504.38 0.0 259.726 -1504.38 2136.18 -25.1705 866.3555 2110.73 2110.73
27 1 -6.1864543 0.0 -25.1705 15.3476 -10.3146 254.074 -1512.07 259.726 -1504.38 0.0 259.726 -1504.38 2136.18 -25.1705 866.3555 2110.73 2110.73
27 2 -6.1864543 0.0 -25.1705 15.3476 -10.3146 254.074 -1512.07 259.726 -1504.38 0.0 259.726 -1504.38 2136.18 -25.1705 866.3555 2110.73 2110.73
27 3 -6.1864543 0.0 -25.1705 15.3476 -10.3146 254.074 -1512.07 259.726 -1504.38 0.0 259.726 -1504.38 2136.18 -25.1705 866.3555 2110.73 2110.73
27 4 -6.1779733 0.0 -24.9717 15.3459 -10.3045 254.074 -1512.07 259.764 -1504.6 0.0 259.764 -1504.6 2136.18 -24.9717 866.3723 2110.76 2110.76
27 5 -6.155644 0.0 -24.7466 15.3554 -10.3132 254.074 -1512.07 259.753 -1504.56 0.0 259.753 -1504.56 2136.18 -24.7466 866.6263 2110.95 2110.95
27 6 -6.155644 0.0 -24.7466 15.3554 -10.3132 254.074 -1512.07 259.753 -1504.56 0.0 259.753 -1504.56 2136.18 -24.7466 866.6263 2110.95 2110.95
27 7 -6.155644 0.0 -24.7466 15.3554 -10.3132 254.074 -1512.07 259.753 -1504.56 0.0 259.753 -1504.56 2136.18 -24.7466 866.6263 2110.95 2110.95
28 0 96.277794 0.0 1045.48 14.6314 -11.2159 254.074 -1512.07 253.473 -1477.43 0.0 253.473 -1477.43 1822.88 1045.48 1644.4028 2863.69 2863.69
28 1 96.277794 0.0 1045.48 14.6314 -11.2159 254.074 -1512.07 253.473 -1477.43 0.0 253.473 -1477.43 1822.88 1045.48 1644.4028 2863.69 2863.69
28 2 96.256615 0.0 1045.19 14.629 -11.2114 254.074 -1512.07 253.462 -1477.31 0.0 253.462 -1477.31 1823.11 1045.19 1644.4518 2863.7 2863.7
28 3 96.256615 0.0 1045.19 14.629 -11.2114 254.074 -1512.07 253.462 -1477.31 0.0 253.462 -1477.31 1823.11 1045.19 1644.4518 2863.7 2863.7
28 4 96.237015 0.0 1044.95 14.6291 -11.2115 254.074 -1512.07 253.456 -1477.25 0.0 253.456 -1477.25 1823.32 1044.95 1644.4761 2863.71 2863.71
28 5 96.237015 0.0 1044.95 14.6291 -11.2115 254.074 -1512.07 253.456 -1477.25 0.0 253.456 -1477.25 1823.32 1044.95 1644.4761 2863.71 2863.71
28 6 96.237015 0.0 1044.95 14.6291 -11.2115 254.074 -1512.07 253.456 -1477.25 0.0 253.456 -1477.25 1823.32 1044.95 1644.4761 2863.71 2863.71
28 7 96.237015 0.0 1044.95 14.6291 -11.2115 254.074 -1512.07 253.456 -1477.25 0.0 253.456 -1477.25 1823.32 1044.95 1644.4761 2863.71 2863.71
