# Supplementary material for: Exploring the mechanism of Alisma orientale for the treatment of pregnancy induced hypertension and potential hepato-nephrotoxicity by using network pharmacology, network toxicology, molecular docking and molecular dynamics simulation
Source: Front Pharmacol. 2022 Nov 15;13:1027112. doi: 10.3389/fphar.2022.1027112 (PMC9705790; doi:10.3389/fphar.2022.1027112)
Supplement: Supplementary file 6 [file DataSheet4.zip › BCL2L1/BCL830/clusters.dock4.pdb]

REMARK  Energy: 264.892
REMARK  SimpleFitness: 264.892
REMARK  FullFitness: -974.592
REMARK  InterFull: -27.806
REMARK  IntraFull: 299.671
REMARK  solvFull: -1502.45
REMARK  surfFull: 255.993
REMARK  extraFull: 0.0
REMARK  deltaGcompsolvpol: -1502.45
REMARK  deltaGcompsolvnonpol: 255.993
REMARK  deltaGprotsolvpol: -1512.07
REMARK  deltaGprotsolvnonpol: 254.074
REMARK  deltaGligsolvpol: -9.46448
REMARK  deltaGligsolvnonpol: 15.1224
REMARK  deltaGvdw: -27.806
REMARK  deltaGelec: 0.0
REMARK  deltaG: -6.70152
REMARK  Cluster: 0
REMARK  ClusterRank: 0
ATOM   5287 C    LIG     1      27.297   0.283  15.176  1.00  0.00      LIG  
ATOM   5288 C1   LIG     1      26.747   1.631  14.816  1.00  0.00      LIG  
ATOM   5289 C2   LIG     1      27.436   2.333  13.673  1.00  0.00      LIG  
ATOM   5290 C3   LIG     1      28.107   1.279  12.774  1.00  0.00      LIG  
ATOM   5291 C4   LIG     1      27.376  -0.068  12.618  1.00  0.00      LIG  
ATOM   5292 C5   LIG     1      27.310  -0.705  14.011  1.00  0.00      LIG  
ATOM   5293 C6   LIG     1      28.527   1.788  11.418  1.00  0.00      LIG  
ATOM   5294 C7   LIG     1      29.696   0.953  10.952  1.00  0.00      LIG  
ATOM   5295 C8   LIG     1      29.511  -0.564  11.133  1.00  0.00      LIG  
ATOM   5296 C9   LIG     1      28.054  -0.954  11.520  1.00  0.00      LIG  
ATOM   5297 C10  LIG     1      29.902  -1.287   9.810  1.00  0.00      LIG  
ATOM   5298 C11  LIG     1      29.737  -2.752   9.974  1.00  0.00      LIG  
ATOM   5299 C12  LIG     1      28.421  -3.245  10.471  1.00  0.00      LIG  
ATOM   5300 C13  LIG     1      27.956  -2.491  11.712  1.00  0.00      LIG  
ATOM   5301 C14  LIG     1      30.824  -3.441   9.617  1.00  0.00      LIG  
ATOM   5302 C15  LIG     1      31.911  -2.539   9.162  1.00  0.00      LIG  
ATOM   5303 C16  LIG     1      31.372  -1.143   9.406  1.00  0.00      LIG  
ATOM   5304 O    LIG     1      26.623  -2.932  11.950  1.00  0.00      LIG  
ATOM   5305 C17  LIG     1      26.465   3.277  12.970  1.00  0.00      LIG  
ATOM   5306 C18  LIG     1      28.520   3.212  14.282  1.00  0.00      LIG  
ATOM   5307 C19  LIG     1      30.478  -0.995  12.258  1.00  0.00      LIG  
ATOM   5308 C20  LIG     1      25.927   0.123  12.142  1.00  0.00      LIG  
ATOM   5309 H    LIG     1      27.444  -0.749  10.639  1.00  0.00      LIG  
ATOM   5310 C21  LIG     1      30.998  -4.933   9.576  1.00  0.00      LIG  
ATOM   5311 C22  LIG     1      31.304  -5.388   8.153  1.00  0.00      LIG  
ATOM   5312 C23  LIG     1      30.982  -6.859   7.937  1.00  0.00      LIG  
ATOM   5313 C24  LIG     1      31.374  -7.254   6.550  1.00  0.00      LIG  
ATOM   5314 O1   LIG     1      29.579  -7.050   8.074  1.00  0.00      LIG  
ATOM   5315 C25  LIG     1      29.079  -0.865   8.587  1.00  0.00      LIG  
ATOM   5316 O2   LIG     1      26.016   2.239  15.582  1.00  0.00      LIG  
ATOM   5317 H1   LIG     1      29.043   1.062  13.293  1.00  0.00      LIG  
ATOM   5318 C26  LIG     1      32.128  -5.362  10.497  1.00  0.00      LIG  
ATOM   5319 C27  LIG     1      31.470  -8.669   6.112  1.00  0.00      LIG  
ATOM   5320 C28  LIG     1      31.177  -9.793   7.046  1.00  0.00      LIG  
ATOM   5321 C29  LIG     1      31.312  -8.960   4.662  1.00  0.00      LIG  
ATOM   5322 O3   LIG     1      32.658  -7.913   6.444  1.00  0.00      LIG  
ATOM   5323 H2   LIG     1      26.700  -0.123  15.996  1.00  0.00      LIG  
ATOM   5324 H3   LIG     1      28.313   0.432  15.551  1.00  0.00      LIG  
ATOM   5325 H4   LIG     1      26.417  -1.334  14.078  1.00  0.00      LIG  
ATOM   5326 H5   LIG     1      28.163  -1.369  14.170  1.00  0.00      LIG  
ATOM   5327 H6   LIG     1      28.853   2.830  11.470  1.00  0.00      LIG  
ATOM   5328 H7   LIG     1      27.708   1.739  10.696  1.00  0.00      LIG  
ATOM   5329 H8   LIG     1      30.573   1.268  11.524  1.00  0.00      LIG  
ATOM   5330 H9   LIG     1      29.925   1.232   9.923  1.00  0.00      LIG  
ATOM   5331 H10  LIG     1      28.442  -4.317  10.682  1.00  0.00      LIG  
ATOM   5332 H11  LIG     1      27.676  -3.121   9.681  1.00  0.00      LIG  
ATOM   5333 H12  LIG     1      28.550  -2.814  12.570  1.00  0.00      LIG  
ATOM   5334 H13  LIG     1      32.124  -2.685   8.100  1.00  0.00      LIG  
ATOM   5335 H14  LIG     1      32.832  -2.696   9.731  1.00  0.00      LIG  
ATOM   5336 H15  LIG     1      31.984  -0.638  10.155  1.00  0.00      LIG  
ATOM   5337 H16  LIG     1      31.471  -0.544   8.496  1.00  0.00      LIG  
ATOM   5338 H17  LIG     1      26.272  -2.378  12.668  1.00  0.00      LIG  
ATOM   5339 H18  LIG     1      26.045   3.996  13.680  1.00  0.00      LIG  
ATOM   5340 H19  LIG     1      25.625   2.747  12.520  1.00  0.00      LIG  
ATOM   5341 H20  LIG     1      26.965   3.855  12.189  1.00  0.00      LIG  
ATOM   5342 H21  LIG     1      29.250   2.617  14.840  1.00  0.00      LIG  
ATOM   5343 H22  LIG     1      28.091   3.943  14.974  1.00  0.00      LIG  
ATOM   5344 H23  LIG     1      29.055   3.763  13.505  1.00  0.00      LIG  
ATOM   5345 H24  LIG     1      30.130  -0.663  13.236  1.00  0.00      LIG  
ATOM   5346 H25  LIG     1      31.470  -0.560  12.123  1.00  0.00      LIG  
ATOM   5347 H26  LIG     1      30.607  -2.077  12.322  1.00  0.00      LIG  
ATOM   5348 H27  LIG     1      25.885   0.720  11.228  1.00  0.00      LIG  
ATOM   5349 H28  LIG     1      25.305   0.611  12.893  1.00  0.00      LIG  
ATOM   5350 H29  LIG     1      25.444  -0.830  11.927  1.00  0.00      LIG  
ATOM   5351 H30  LIG     1      30.082  -5.417   9.919  1.00  0.00      LIG  
ATOM   5352 H31  LIG     1      32.358  -5.204   7.924  1.00  0.00      LIG  
ATOM   5353 H32  LIG     1      30.719  -4.800   7.439  1.00  0.00      LIG  
ATOM   5354 H33  LIG     1      31.485  -7.478   8.684  1.00  0.00      LIG  
ATOM   5355 H34  LIG     1      31.121  -6.506   5.811  1.00  0.00      LIG  
ATOM   5356 H35  LIG     1      29.334  -6.740   8.963  1.00  0.00      LIG  
ATOM   5357 H36  LIG     1      29.227   0.188   8.338  1.00  0.00      LIG  
ATOM   5358 H37  LIG     1      28.007  -1.027   8.718  1.00  0.00      LIG  
ATOM   5359 H38  LIG     1      29.379  -1.436   7.702  1.00  0.00      LIG  
ATOM   5360 H39  LIG     1      31.981  -4.976  11.510  1.00  0.00      LIG  
ATOM   5361 H40  LIG     1      33.094  -5.002  10.132  1.00  0.00      LIG  
ATOM   5362 H41  LIG     1      32.181  -6.452  10.557  1.00  0.00      LIG  
ATOM   5363 H42  LIG     1      30.097  -9.959   7.104  1.00  0.00      LIG  
ATOM   5364 H43  LIG     1      31.551  -9.603   8.056  1.00  0.00      LIG  
ATOM   5365 H44  LIG     1      31.645 -10.711   6.683  1.00  0.00      LIG  
ATOM   5366 H45  LIG     1      31.600  -8.103   4.046  1.00  0.00      LIG  
ATOM   5367 H46  LIG     1      30.270  -9.204   4.442  1.00  0.00      LIG  
ATOM   5368 H47  LIG     1      31.935  -9.812   4.378  1.00  0.00      LIG  
TER
REMARK  Energy: 264.892
REMARK  SimpleFitness: 264.892
REMARK  FullFitness: -974.592
REMARK  InterFull: -27.806
REMARK  IntraFull: 299.671
REMARK  solvFull: -1502.45
REMARK  surfFull: 255.993
REMARK  extraFull: 0.0
REMARK  deltaGcompsolvpol: -1502.45
REMARK  deltaGcompsolvnonpol: 255.993
REMARK  deltaGprotsolvpol: -1512.07
REMARK  deltaGprotsolvnonpol: 254.074
REMARK  deltaGligsolvpol: -9.46448
REMARK  deltaGligsolvnonpol: 15.1224
REMARK  deltaGvdw: -27.806
REMARK  deltaGelec: 0.0
REMARK  deltaG: -6.70152
REMARK  Cluster: 0
REMARK  ClusterRank: 1
ATOM   5287 C    LIG     1      27.297   0.283  15.176  1.00  0.00      LIG  
ATOM   5288 C1   LIG     1      26.747   1.631  14.816  1.00  0.00      LIG  
ATOM   5289 C2   LIG     1      27.436   2.333  13.673  1.00  0.00      LIG  
ATOM   5290 C3   LIG     1      28.107   1.279  12.774  1.00  0.00      LIG  
ATOM   5291 C4   LIG     1      27.376  -0.068  12.618  1.00  0.00      LIG  
ATOM   5292 C5   LIG     1      27.310  -0.705  14.011  1.00  0.00      LIG  
ATOM   5293 C6   LIG     1      28.527   1.788  11.418  1.00  0.00      LIG  
ATOM   5294 C7   LIG     1      29.696   0.953  10.952  1.00  0.00      LIG  
ATOM   5295 C8   LIG     1      29.511  -0.564  11.133  1.00  0.00      LIG  
ATOM   5296 C9   LIG     1      28.054  -0.954  11.520  1.00  0.00      LIG  
ATOM   5297 C10  LIG     1      29.902  -1.287   9.810  1.00  0.00      LIG  
ATOM   5298 C11  LIG     1      29.737  -2.752   9.974  1.00  0.00      LIG  
ATOM   5299 C12  LIG     1      28.421  -3.245  10.471  1.00  0.00      LIG  
ATOM   5300 C13  LIG     1      27.956  -2.491  11.712  1.00  0.00      LIG  
ATOM   5301 C14  LIG     1      30.824  -3.441   9.617  1.00  0.00      LIG  
ATOM   5302 C15  LIG     1      31.911  -2.539   9.162  1.00  0.00      LIG  
ATOM   5303 C16  LIG     1      31.372  -1.143   9.406  1.00  0.00      LIG  
ATOM   5304 O    LIG     1      26.623  -2.932  11.950  1.00  0.00      LIG  
ATOM   5305 C17  LIG     1      26.465   3.277  12.970  1.00  0.00      LIG  
ATOM   5306 C18  LIG     1      28.520   3.212  14.282  1.00  0.00      LIG  
ATOM   5307 C19  LIG     1      30.478  -0.995  12.258  1.00  0.00      LIG  
ATOM   5308 C20  LIG     1      25.927   0.123  12.142  1.00  0.00      LIG  
ATOM   5309 H    LIG     1      27.444  -0.749  10.639  1.00  0.00      LIG  
ATOM   5310 C21  LIG     1      30.998  -4.933   9.576  1.00  0.00      LIG  
ATOM   5311 C22  LIG     1      31.304  -5.388   8.153  1.00  0.00      LIG  
ATOM   5312 C23  LIG     1      30.982  -6.859   7.937  1.00  0.00      LIG  
ATOM   5313 C24  LIG     1      31.374  -7.254   6.550  1.00  0.00      LIG  
ATOM   5314 O1   LIG     1      29.579  -7.050   8.074  1.00  0.00      LIG  
ATOM   5315 C25  LIG     1      29.079  -0.865   8.587  1.00  0.00      LIG  
ATOM   5316 O2   LIG     1      26.016   2.239  15.582  1.00  0.00      LIG  
ATOM   5317 H1   LIG     1      29.043   1.062  13.293  1.00  0.00      LIG  
ATOM   5318 C26  LIG     1      32.128  -5.362  10.497  1.00  0.00      LIG  
ATOM   5319 C27  LIG     1      31.470  -8.669   6.112  1.00  0.00      LIG  
ATOM   5320 C28  LIG     1      31.177  -9.793   7.046  1.00  0.00      LIG  
ATOM   5321 C29  LIG     1      31.312  -8.960   4.662  1.00  0.00      LIG  
ATOM   5322 O3   LIG     1      32.658  -7.913   6.444  1.00  0.00      LIG  
ATOM   5323 H2   LIG     1      26.700  -0.123  15.996  1.00  0.00      LIG  
ATOM   5324 H3   LIG     1      28.313   0.432  15.551  1.00  0.00      LIG  
ATOM   5325 H4   LIG     1      26.417  -1.334  14.078  1.00  0.00      LIG  
ATOM   5326 H5   LIG     1      28.163  -1.369  14.170  1.00  0.00      LIG  
ATOM   5327 H6   LIG     1      28.853   2.830  11.470  1.00  0.00      LIG  
ATOM   5328 H7   LIG     1      27.708   1.739  10.696  1.00  0.00      LIG  
ATOM   5329 H8   LIG     1      30.573   1.268  11.524  1.00  0.00      LIG  
ATOM   5330 H9   LIG     1      29.925   1.232   9.923  1.00  0.00      LIG  
ATOM   5331 H10  LIG     1      28.442  -4.317  10.682  1.00  0.00      LIG  
ATOM   5332 H11  LIG     1      27.676  -3.121   9.681  1.00  0.00      LIG  
ATOM   5333 H12  LIG     1      28.550  -2.814  12.570  1.00  0.00      LIG  
ATOM   5334 H13  LIG     1      32.124  -2.685   8.100  1.00  0.00      LIG  
ATOM   5335 H14  LIG     1      32.832  -2.696   9.731  1.00  0.00      LIG  
ATOM   5336 H15  LIG     1      31.984  -0.638  10.155  1.00  0.00      LIG  
ATOM   5337 H16  LIG     1      31.471  -0.544   8.496  1.00  0.00      LIG  
ATOM   5338 H17  LIG     1      26.272  -2.378  12.668  1.00  0.00      LIG  
ATOM   5339 H18  LIG     1      26.045   3.996  13.680  1.00  0.00      LIG  
ATOM   5340 H19  LIG     1      25.625   2.747  12.520  1.00  0.00      LIG  
ATOM   5341 H20  LIG     1      26.965   3.855  12.189  1.00  0.00      LIG  
ATOM   5342 H21  LIG     1      29.250   2.617  14.840  1.00  0.00      LIG  
ATOM   5343 H22  LIG     1      28.091   3.943  14.974  1.00  0.00      LIG  
ATOM   5344 H23  LIG     1      29.055   3.763  13.505  1.00  0.00      LIG  
ATOM   5345 H24  LIG     1      30.130  -0.663  13.236  1.00  0.00      LIG  
ATOM   5346 H25  LIG     1      31.470  -0.560  12.123  1.00  0.00      LIG  
ATOM   5347 H26  LIG     1      30.607  -2.077  12.322  1.00  0.00      LIG  
ATOM   5348 H27  LIG     1      25.885   0.720  11.228  1.00  0.00      LIG  
ATOM   5349 H28  LIG     1      25.305   0.611  12.893  1.00  0.00      LIG  
ATOM   5350 H29  LIG     1      25.444  -0.830  11.927  1.00  0.00      LIG  
ATOM   5351 H30  LIG     1      30.082  -5.417   9.919  1.00  0.00      LIG  
ATOM   5352 H31  LIG     1      32.358  -5.204   7.924  1.00  0.00      LIG  
ATOM   5353 H32  LIG     1      30.719  -4.800   7.439  1.00  0.00      LIG  
ATOM   5354 H33  LIG     1      31.485  -7.478   8.684  1.00  0.00      LIG  
ATOM   5355 H34  LIG     1      31.121  -6.506   5.811  1.00  0.00      LIG  
ATOM   5356 H35  LIG     1      29.334  -6.740   8.963  1.00  0.00      LIG  
ATOM   5357 H36  LIG     1      29.227   0.188   8.338  1.00  0.00      LIG  
ATOM   5358 H37  LIG     1      28.007  -1.027   8.718  1.00  0.00      LIG  
ATOM   5359 H38  LIG     1      29.379  -1.436   7.702  1.00  0.00      LIG  
ATOM   5360 H39  LIG     1      31.981  -4.976  11.510  1.00  0.00      LIG  
ATOM   5361 H40  LIG     1      33.094  -5.002  10.132  1.00  0.00      LIG  
ATOM   5362 H41  LIG     1      32.181  -6.452  10.557  1.00  0.00      LIG  
ATOM   5363 H42  LIG     1      30.097  -9.959   7.104  1.00  0.00      LIG  
ATOM   5364 H43  LIG     1      31.551  -9.603   8.056  1.00  0.00      LIG  
ATOM   5365 H44  LIG     1      31.645 -10.711   6.683  1.00  0.00      LIG  
ATOM   5366 H45  LIG     1      31.600  -8.103   4.046  1.00  0.00      LIG  
ATOM   5367 H46  LIG     1      30.270  -9.204   4.442  1.00  0.00      LIG  
ATOM   5368 H47  LIG     1      31.935  -9.812   4.378  1.00  0.00      LIG  
TER
REMARK  Energy: 264.892
REMARK  SimpleFitness: 264.892
REMARK  FullFitness: -974.592
REMARK  InterFull: -27.806
REMARK  IntraFull: 299.671
REMARK  solvFull: -1502.45
REMARK  surfFull: 255.993
REMARK  extraFull: 0.0
REMARK  deltaGcompsolvpol: -1502.45
REMARK  deltaGcompsolvnonpol: 255.993
REMARK  deltaGprotsolvpol: -1512.07
REMARK  deltaGprotsolvnonpol: 254.074
REMARK  deltaGligsolvpol: -9.46448
REMARK  deltaGligsolvnonpol: 15.1224
REMARK  deltaGvdw: -27.806
REMARK  deltaGelec: 0.0
REMARK  deltaG: -6.70152
REMARK  Cluster: 0
REMARK  ClusterRank: 2
ATOM   5287 C    LIG     1      27.297   0.283  15.176  1.00  0.00      LIG  
ATOM   5288 C1   LIG     1      26.747   1.631  14.816  1.00  0.00      LIG  
ATOM   5289 C2   LIG     1      27.436   2.333  13.673  1.00  0.00      LIG  
ATOM   5290 C3   LIG     1      28.107   1.279  12.774  1.00  0.00      LIG  
ATOM   5291 C4   LIG     1      27.376  -0.068  12.618  1.00  0.00      LIG  
ATOM   5292 C5   LIG     1      27.310  -0.705  14.011  1.00  0.00      LIG  
ATOM   5293 C6   LIG     1      28.527   1.788  11.418  1.00  0.00      LIG  
ATOM   5294 C7   LIG     1      29.696   0.953  10.952  1.00  0.00      LIG  
ATOM   5295 C8   LIG     1      29.511  -0.564  11.133  1.00  0.00      LIG  
ATOM   5296 C9   LIG     1      28.054  -0.954  11.520  1.00  0.00      LIG  
ATOM   5297 C10  LIG     1      29.902  -1.287   9.810  1.00  0.00      LIG  
ATOM   5298 C11  LIG     1      29.737  -2.752   9.974  1.00  0.00      LIG  
ATOM   5299 C12  LIG     1      28.421  -3.245  10.471  1.00  0.00      LIG  
ATOM   5300 C13  LIG     1      27.956  -2.491  11.712  1.00  0.00      LIG  
ATOM   5301 C14  LIG     1      30.824  -3.441   9.617  1.00  0.00      LIG  
ATOM   5302 C15  LIG     1      31.911  -2.539   9.162  1.00  0.00      LIG  
ATOM   5303 C16  LIG     1      31.372  -1.143   9.406  1.00  0.00      LIG  
ATOM   5304 O    LIG     1      26.623  -2.932  11.950  1.00  0.00      LIG  
ATOM   5305 C17  LIG     1      26.465   3.277  12.970  1.00  0.00      LIG  
ATOM   5306 C18  LIG     1      28.520   3.212  14.282  1.00  0.00      LIG  
ATOM   5307 C19  LIG     1      30.478  -0.995  12.258  1.00  0.00      LIG  
ATOM   5308 C20  LIG     1      25.927   0.123  12.142  1.00  0.00      LIG  
ATOM   5309 H    LIG     1      27.444  -0.749  10.639  1.00  0.00      LIG  
ATOM   5310 C21  LIG     1      30.998  -4.933   9.576  1.00  0.00      LIG  
ATOM   5311 C22  LIG     1      31.304  -5.388   8.153  1.00  0.00      LIG  
ATOM   5312 C23  LIG     1      30.982  -6.859   7.937  1.00  0.00      LIG  
ATOM   5313 C24  LIG     1      31.374  -7.254   6.550  1.00  0.00      LIG  
ATOM   5314 O1   LIG     1      29.579  -7.050   8.074  1.00  0.00      LIG  
ATOM   5315 C25  LIG     1      29.079  -0.865   8.587  1.00  0.00      LIG  
ATOM   5316 O2   LIG     1      26.016   2.239  15.582  1.00  0.00      LIG  
ATOM   5317 H1   LIG     1      29.043   1.062  13.293  1.00  0.00      LIG  
ATOM   5318 C26  LIG     1      32.128  -5.362  10.497  1.00  0.00      LIG  
ATOM   5319 C27  LIG     1      31.470  -8.669   6.112  1.00  0.00      LIG  
ATOM   5320 C28  LIG     1      31.177  -9.793   7.046  1.00  0.00      LIG  
ATOM   5321 C29  LIG     1      31.312  -8.960   4.662  1.00  0.00      LIG  
ATOM   5322 O3   LIG     1      32.658  -7.913   6.444  1.00  0.00      LIG  
ATOM   5323 H2   LIG     1      26.700  -0.123  15.996  1.00  0.00      LIG  
ATOM   5324 H3   LIG     1      28.313   0.432  15.551  1.00  0.00      LIG  
ATOM   5325 H4   LIG     1      26.417  -1.334  14.078  1.00  0.00      LIG  
ATOM   5326 H5   LIG     1      28.163  -1.369  14.170  1.00  0.00      LIG  
ATOM   5327 H6   LIG     1      28.853   2.830  11.470  1.00  0.00      LIG  
ATOM   5328 H7   LIG     1      27.708   1.739  10.696  1.00  0.00      LIG  
ATOM   5329 H8   LIG     1      30.573   1.268  11.524  1.00  0.00      LIG  
ATOM   5330 H9   LIG     1      29.925   1.232   9.923  1.00  0.00      LIG  
ATOM   5331 H10  LIG     1      28.442  -4.317  10.682  1.00  0.00      LIG  
ATOM   5332 H11  LIG     1      27.676  -3.121   9.681  1.00  0.00      LIG  
ATOM   5333 H12  LIG     1      28.550  -2.814  12.570  1.00  0.00      LIG  
ATOM   5334 H13  LIG     1      32.124  -2.685   8.100  1.00  0.00      LIG  
ATOM   5335 H14  LIG     1      32.832  -2.696   9.731  1.00  0.00      LIG  
ATOM   5336 H15  LIG     1      31.984  -0.638  10.155  1.00  0.00      LIG  
ATOM   5337 H16  LIG     1      31.471  -0.544   8.496  1.00  0.00      LIG  
ATOM   5338 H17  LIG     1      26.272  -2.378  12.668  1.00  0.00      LIG  
ATOM   5339 H18  LIG     1      26.045   3.996  13.680  1.00  0.00      LIG  
ATOM   5340 H19  LIG     1      25.625   2.747  12.520  1.00  0.00      LIG  
ATOM   5341 H20  LIG     1      26.965   3.855  12.189  1.00  0.00      LIG  
ATOM   5342 H21  LIG     1      29.250   2.617  14.840  1.00  0.00      LIG  
ATOM   5343 H22  LIG     1      28.091   3.943  14.974  1.00  0.00      LIG  
ATOM   5344 H23  LIG     1      29.055   3.763  13.505  1.00  0.00      LIG  
ATOM   5345 H24  LIG     1      30.130  -0.663  13.236  1.00  0.00      LIG  
ATOM   5346 H25  LIG     1      31.470  -0.560  12.123  1.00  0.00      LIG  
ATOM   5347 H26  LIG     1      30.607  -2.077  12.322  1.00  0.00      LIG  
ATOM   5348 H27  LIG     1      25.885   0.720  11.228  1.00  0.00      LIG  
ATOM   5349 H28  LIG     1      25.305   0.611  12.893  1.00  0.00      LIG  
ATOM   5350 H29  LIG     1      25.444  -0.830  11.927  1.00  0.00      LIG  
ATOM   5351 H30  LIG     1      30.082  -5.417   9.919  1.00  0.00      LIG  
ATOM   5352 H31  LIG     1      32.358  -5.204   7.924  1.00  0.00      LIG  
ATOM   5353 H32  LIG     1      30.719  -4.800   7.439  1.00  0.00      LIG  
ATOM   5354 H33  LIG     1      31.485  -7.478   8.684  1.00  0.00      LIG  
ATOM   5355 H34  LIG     1      31.121  -6.506   5.811  1.00  0.00      LIG  
ATOM   5356 H35  LIG     1      29.334  -6.740   8.963  1.00  0.00      LIG  
ATOM   5357 H36  LIG     1      29.227   0.188   8.338  1.00  0.00      LIG  
ATOM   5358 H37  LIG     1      28.007  -1.027   8.718  1.00  0.00      LIG  
ATOM   5359 H38  LIG     1      29.379  -1.436   7.702  1.00  0.00      LIG  
ATOM   5360 H39  LIG     1      31.981  -4.976  11.510  1.00  0.00      LIG  
ATOM   5361 H40  LIG     1      33.094  -5.002  10.132  1.00  0.00      LIG  
ATOM   5362 H41  LIG     1      32.181  -6.452  10.557  1.00  0.00      LIG  
ATOM   5363 H42  LIG     1      30.097  -9.959   7.104  1.00  0.00      LIG  
ATOM   5364 H43  LIG     1      31.551  -9.603   8.056  1.00  0.00      LIG  
ATOM   5365 H44  LIG     1      31.645 -10.711   6.683  1.00  0.00      LIG  
ATOM   5366 H45  LIG     1      31.600  -8.103   4.046  1.00  0.00      LIG  
ATOM   5367 H46  LIG     1      30.270  -9.204   4.442  1.00  0.00      LIG  
ATOM   5368 H47  LIG     1      31.935  -9.812   4.378  1.00  0.00      LIG  
TER
REMARK  Energy: 264.976
REMARK  SimpleFitness: 264.976
REMARK  FullFitness: -974.4226
REMARK  InterFull: -27.6146
REMARK  IntraFull: 299.656
REMARK  solvFull: -1502.5
REMARK  surfFull: 256.036
REMARK  extraFull: 0.0
REMARK  deltaGcompsolvpol: -1502.5
REMARK  deltaGcompsolvnonpol: 256.036
REMARK  deltaGprotsolvpol: -1512.07
REMARK  deltaGprotsolvnonpol: 254.074
REMARK  deltaGligsolvpol: -9.49116
REMARK  deltaGligsolvnonpol: 15.1221
REMARK  deltaGvdw: -27.6146
REMARK  deltaGelec: 0.0
REMARK  deltaG: -6.680746
REMARK  Cluster: 0
REMARK  ClusterRank: 3
ATOM   5287 C    LIG     1      27.296   0.298  15.184  1.00  0.00      LIG  
ATOM   5288 C1   LIG     1      26.743   1.647  14.829  1.00  0.00      LIG  
ATOM   5289 C2   LIG     1      27.430   2.355  13.689  1.00  0.00      LIG  
ATOM   5290 C3   LIG     1      28.104   1.307  12.785  1.00  0.00      LIG  
ATOM   5291 C4   LIG     1      27.378  -0.040  12.624  1.00  0.00      LIG  
ATOM   5292 C5   LIG     1      27.315  -0.685  14.014  1.00  0.00      LIG  
ATOM   5293 C6   LIG     1      28.524   1.824  11.431  1.00  0.00      LIG  
ATOM   5294 C7   LIG     1      29.697   0.993  10.965  1.00  0.00      LIG  
ATOM   5295 C8   LIG     1      29.517  -0.525  11.141  1.00  0.00      LIG  
ATOM   5296 C9   LIG     1      28.059  -0.920  11.522  1.00  0.00      LIG  
ATOM   5297 C10  LIG     1      29.913  -1.243   9.817  1.00  0.00      LIG  
ATOM   5298 C11  LIG     1      29.747  -2.709   9.973  1.00  0.00      LIG  
ATOM   5299 C12  LIG     1      28.430  -3.206  10.464  1.00  0.00      LIG  
ATOM   5300 C13  LIG     1      27.963  -2.457  11.707  1.00  0.00      LIG  
ATOM   5301 C14  LIG     1      30.834  -3.397   9.614  1.00  0.00      LIG  
ATOM   5302 C15  LIG     1      31.925  -2.492   9.172  1.00  0.00      LIG  
ATOM   5303 C16  LIG     1      31.384  -1.097   9.419  1.00  0.00      LIG  
ATOM   5304 O    LIG     1      26.631  -2.902  11.943  1.00  0.00      LIG  
ATOM   5305 C17  LIG     1      26.456   3.299  12.990  1.00  0.00      LIG  
ATOM   5306 C18  LIG     1      28.511   3.236  14.300  1.00  0.00      LIG  
ATOM   5307 C19  LIG     1      30.482  -0.958  12.266  1.00  0.00      LIG  
ATOM   5308 C20  LIG     1      25.928   0.147  12.148  1.00  0.00      LIG  
ATOM   5309 H    LIG     1      27.451  -0.712  10.641  1.00  0.00      LIG  
ATOM   5310 C21  LIG     1      31.004  -4.888   9.558  1.00  0.00      LIG  
ATOM   5311 C22  LIG     1      31.327  -5.323   8.132  1.00  0.00      LIG  
ATOM   5312 C23  LIG     1      31.033  -6.795   7.886  1.00  0.00      LIG  
ATOM   5313 C24  LIG     1      31.396  -7.141   6.479  1.00  0.00      LIG  
ATOM   5314 O1   LIG     1      29.640  -7.028   8.058  1.00  0.00      LIG  
ATOM   5315 C25  LIG     1      29.096  -0.816   8.591  1.00  0.00      LIG  
ATOM   5316 O2   LIG     1      26.014   2.251  15.601  1.00  0.00      LIG  
ATOM   5317 H1   LIG     1      29.040   1.092  13.304  1.00  0.00      LIG  
ATOM   5318 C26  LIG     1      32.120  -5.332  10.488  1.00  0.00      LIG  
ATOM   5319 C27  LIG     1      31.538  -8.539   6.000  1.00  0.00      LIG  
ATOM   5320 C28  LIG     1      31.320  -9.695   6.915  1.00  0.00      LIG  
ATOM   5321 C29  LIG     1      31.353  -8.805   4.549  1.00  0.00      LIG  
ATOM   5322 O3   LIG     1      32.703  -7.741   6.316  1.00  0.00      LIG  
ATOM   5323 H2   LIG     1      26.699  -0.113  16.000  1.00  0.00      LIG  
ATOM   5324 H3   LIG     1      28.311   0.447  15.563  1.00  0.00      LIG  
ATOM   5325 H4   LIG     1      26.425  -1.318  14.076  1.00  0.00      LIG  
ATOM   5326 H5   LIG     1      28.171  -1.345  14.170  1.00  0.00      LIG  
ATOM   5327 H6   LIG     1      28.845   2.867  11.488  1.00  0.00      LIG  
ATOM   5328 H7   LIG     1      27.706   1.774  10.708  1.00  0.00      LIG  
ATOM   5329 H8   LIG     1      30.570   1.310  11.542  1.00  0.00      LIG  
ATOM   5330 H9   LIG     1      29.929   1.277   9.939  1.00  0.00      LIG  
ATOM   5331 H10  LIG     1      28.451  -4.279  10.670  1.00  0.00      LIG  
ATOM   5332 H11  LIG     1      27.686  -3.077   9.672  1.00  0.00      LIG  
ATOM   5333 H12  LIG     1      28.556  -2.784  12.565  1.00  0.00      LIG  
ATOM   5334 H13  LIG     1      32.147  -2.631   8.110  1.00  0.00      LIG  
ATOM   5335 H14  LIG     1      32.840  -2.654   9.748  1.00  0.00      LIG  
ATOM   5336 H15  LIG     1      31.994  -0.595  10.172  1.00  0.00      LIG  
ATOM   5337 H16  LIG     1      31.485  -0.495   8.512  1.00  0.00      LIG  
ATOM   5338 H17  LIG     1      26.280  -2.357  12.667  1.00  0.00      LIG  
ATOM   5339 H18  LIG     1      26.033   4.013  13.703  1.00  0.00      LIG  
ATOM   5340 H19  LIG     1      25.617   2.768  12.538  1.00  0.00      LIG  
ATOM   5341 H20  LIG     1      26.952   3.882  12.212  1.00  0.00      LIG  
ATOM   5342 H21  LIG     1      29.244   2.642  14.854  1.00  0.00      LIG  
ATOM   5343 H22  LIG     1      28.079   3.961  14.996  1.00  0.00      LIG  
ATOM   5344 H23  LIG     1      29.042   3.794  13.524  1.00  0.00      LIG  
ATOM   5345 H24  LIG     1      30.131  -0.631  13.246  1.00  0.00      LIG  
ATOM   5346 H25  LIG     1      31.473  -0.520  12.136  1.00  0.00      LIG  
ATOM   5347 H26  LIG     1      30.614  -2.040  12.326  1.00  0.00      LIG  
ATOM   5348 H27  LIG     1      25.884   0.750  11.238  1.00  0.00      LIG  
ATOM   5349 H28  LIG     1      25.304   0.628  12.903  1.00  0.00      LIG  
ATOM   5350 H29  LIG     1      25.449  -0.806  11.925  1.00  0.00      LIG  
ATOM   5351 H30  LIG     1      30.082  -5.374   9.882  1.00  0.00      LIG  
ATOM   5352 H31  LIG     1      32.380  -5.119   7.911  1.00  0.00      LIG  
ATOM   5353 H32  LIG     1      30.739  -4.731   7.423  1.00  0.00      LIG  
ATOM   5354 H33  LIG     1      31.573  -7.420   8.602  1.00  0.00      LIG  
ATOM   5355 H34  LIG     1      31.092  -6.384   5.768  1.00  0.00      LIG  
ATOM   5356 H35  LIG     1      29.410  -6.743   8.960  1.00  0.00      LIG  
ATOM   5357 H36  LIG     1      29.253   0.235   8.343  1.00  0.00      LIG  
ATOM   5358 H37  LIG     1      28.022  -0.970   8.721  1.00  0.00      LIG  
ATOM   5359 H38  LIG     1      29.394  -1.389   7.708  1.00  0.00      LIG  
ATOM   5360 H39  LIG     1      31.960  -4.957  11.503  1.00  0.00      LIG  
ATOM   5361 H40  LIG     1      33.092  -4.971  10.141  1.00  0.00      LIG  
ATOM   5362 H41  LIG     1      32.168  -6.422  10.536  1.00  0.00      LIG  
ATOM   5363 H42  LIG     1      30.250  -9.894   7.013  1.00  0.00      LIG  
ATOM   5364 H43  LIG     1      31.733  -9.518   7.912  1.00  0.00      LIG  
ATOM   5365 H44  LIG     1      31.798 -10.589   6.507  1.00  0.00      LIG  
ATOM   5366 H45  LIG     1      31.557  -7.913   3.948  1.00  0.00      LIG  
ATOM   5367 H46  LIG     1      30.324  -9.119   4.356  1.00  0.00      LIG  
ATOM   5368 H47  LIG     1      32.024  -9.603   4.220  1.00  0.00      LIG  
TER
REMARK  Energy: 264.976
REMARK  SimpleFitness: 264.976
REMARK  FullFitness: -974.4226
REMARK  InterFull: -27.6146
REMARK  IntraFull: 299.656
REMARK  solvFull: -1502.5
REMARK  surfFull: 256.036
REMARK  extraFull: 0.0
REMARK  deltaGcompsolvpol: -1502.5
REMARK  deltaGcompsolvnonpol: 256.036
REMARK  deltaGprotsolvpol: -1512.07
REMARK  deltaGprotsolvnonpol: 254.074
REMARK  deltaGligsolvpol: -9.49116
REMARK  deltaGligsolvnonpol: 15.1221
REMARK  deltaGvdw: -27.6146
REMARK  deltaGelec: 0.0
REMARK  deltaG: -6.680746
REMARK  Cluster: 0
REMARK  ClusterRank: 4
ATOM   5287 C    LIG     1      27.296   0.298  15.184  1.00  0.00      LIG  
ATOM   5288 C1   LIG     1      26.743   1.647  14.829  1.00  0.00      LIG  
ATOM   5289 C2   LIG     1      27.430   2.355  13.689  1.00  0.00      LIG  
ATOM   5290 C3   LIG     1      28.104   1.307  12.785  1.00  0.00      LIG  
ATOM   5291 C4   LIG     1      27.378  -0.040  12.624  1.00  0.00      LIG  
ATOM   5292 C5   LIG     1      27.315  -0.685  14.014  1.00  0.00      LIG  
ATOM   5293 C6   LIG     1      28.524   1.824  11.431  1.00  0.00      LIG  
ATOM   5294 C7   LIG     1      29.697   0.993  10.965  1.00  0.00      LIG  
ATOM   5295 C8   LIG     1      29.517  -0.525  11.141  1.00  0.00      LIG  
ATOM   5296 C9   LIG     1      28.059  -0.920  11.522  1.00  0.00      LIG  
ATOM   5297 C10  LIG     1      29.913  -1.243   9.817  1.00  0.00      LIG  
ATOM   5298 C11  LIG     1      29.747  -2.709   9.973  1.00  0.00      LIG  
ATOM   5299 C12  LIG     1      28.430  -3.206  10.464  1.00  0.00      LIG  
ATOM   5300 C13  LIG     1      27.963  -2.457  11.707  1.00  0.00      LIG  
ATOM   5301 C14  LIG     1      30.834  -3.397   9.614  1.00  0.00      LIG  
ATOM   5302 C15  LIG     1      31.925  -2.492   9.172  1.00  0.00      LIG  
ATOM   5303 C16  LIG     1      31.384  -1.097   9.419  1.00  0.00      LIG  
ATOM   5304 O    LIG     1      26.631  -2.902  11.943  1.00  0.00      LIG  
ATOM   5305 C17  LIG     1      26.456   3.299  12.990  1.00  0.00      LIG  
ATOM   5306 C18  LIG     1      28.511   3.236  14.300  1.00  0.00      LIG  
ATOM   5307 C19  LIG     1      30.482  -0.958  12.266  1.00  0.00      LIG  
ATOM   5308 C20  LIG     1      25.928   0.147  12.148  1.00  0.00      LIG  
ATOM   5309 H    LIG     1      27.451  -0.712  10.641  1.00  0.00      LIG  
ATOM   5310 C21  LIG     1      31.004  -4.888   9.558  1.00  0.00      LIG  
ATOM   5311 C22  LIG     1      31.327  -5.323   8.132  1.00  0.00      LIG  
ATOM   5312 C23  LIG     1      31.033  -6.795   7.886  1.00  0.00      LIG  
ATOM   5313 C24  LIG     1      31.396  -7.141   6.479  1.00  0.00      LIG  
ATOM   5314 O1   LIG     1      29.640  -7.028   8.058  1.00  0.00      LIG  
ATOM   5315 C25  LIG     1      29.096  -0.816   8.591  1.00  0.00      LIG  
ATOM   5316 O2   LIG     1      26.014   2.251  15.601  1.00  0.00      LIG  
ATOM   5317 H1   LIG     1      29.040   1.092  13.304  1.00  0.00      LIG  
ATOM   5318 C26  LIG     1      32.120  -5.332  10.488  1.00  0.00      LIG  
ATOM   5319 C27  LIG     1      31.538  -8.539   6.000  1.00  0.00      LIG  
ATOM   5320 C28  LIG     1      31.320  -9.695   6.915  1.00  0.00      LIG  
ATOM   5321 C29  LIG     1      31.353  -8.805   4.549  1.00  0.00      LIG  
ATOM   5322 O3   LIG     1      32.703  -7.741   6.316  1.00  0.00      LIG  
ATOM   5323 H2   LIG     1      26.699  -0.113  16.000  1.00  0.00      LIG  
ATOM   5324 H3   LIG     1      28.311   0.447  15.563  1.00  0.00      LIG  
ATOM   5325 H4   LIG     1      26.425  -1.318  14.076  1.00  0.00      LIG  
ATOM   5326 H5   LIG     1      28.171  -1.345  14.170  1.00  0.00      LIG  
ATOM   5327 H6   LIG     1      28.845   2.867  11.488  1.00  0.00      LIG  
ATOM   5328 H7   LIG     1      27.706   1.774  10.708  1.00  0.00      LIG  
ATOM   5329 H8   LIG     1      30.570   1.310  11.542  1.00  0.00      LIG  
ATOM   5330 H9   LIG     1      29.929   1.277   9.939  1.00  0.00      LIG  
ATOM   5331 H10  LIG     1      28.451  -4.279  10.670  1.00  0.00      LIG  
ATOM   5332 H11  LIG     1      27.686  -3.077   9.672  1.00  0.00      LIG  
ATOM   5333 H12  LIG     1      28.556  -2.784  12.565  1.00  0.00      LIG  
ATOM   5334 H13  LIG     1      32.147  -2.631   8.110  1.00  0.00      LIG  
ATOM   5335 H14  LIG     1      32.840  -2.654   9.748  1.00  0.00      LIG  
ATOM   5336 H15  LIG     1      31.994  -0.595  10.172  1.00  0.00      LIG  
ATOM   5337 H16  LIG     1      31.485  -0.495   8.512  1.00  0.00      LIG  
ATOM   5338 H17  LIG     1      26.280  -2.357  12.667  1.00  0.00      LIG  
ATOM   5339 H18  LIG     1      26.033   4.013  13.703  1.00  0.00      LIG  
ATOM   5340 H19  LIG     1      25.617   2.768  12.538  1.00  0.00      LIG  
ATOM   5341 H20  LIG     1      26.952   3.882  12.212  1.00  0.00      LIG  
ATOM   5342 H21  LIG     1      29.244   2.642  14.854  1.00  0.00      LIG  
ATOM   5343 H22  LIG     1      28.079   3.961  14.996  1.00  0.00      LIG  
ATOM   5344 H23  LIG     1      29.042   3.794  13.524  1.00  0.00      LIG  
ATOM   5345 H24  LIG     1      30.131  -0.631  13.246  1.00  0.00      LIG  
ATOM   5346 H25  LIG     1      31.473  -0.520  12.136  1.00  0.00      LIG  
ATOM   5347 H26  LIG     1      30.614  -2.040  12.326  1.00  0.00      LIG  
ATOM   5348 H27  LIG     1      25.884   0.750  11.238  1.00  0.00      LIG  
ATOM   5349 H28  LIG     1      25.304   0.628  12.903  1.00  0.00      LIG  
ATOM   5350 H29  LIG     1      25.449  -0.806  11.925  1.00  0.00      LIG  
ATOM   5351 H30  LIG     1      30.082  -5.374   9.882  1.00  0.00      LIG  
ATOM   5352 H31  LIG     1      32.380  -5.119   7.911  1.00  0.00      LIG  
ATOM   5353 H32  LIG     1      30.739  -4.731   7.423  1.00  0.00      LIG  
ATOM   5354 H33  LIG     1      31.573  -7.420   8.602  1.00  0.00      LIG  
ATOM   5355 H34  LIG     1      31.092  -6.384   5.768  1.00  0.00      LIG  
ATOM   5356 H35  LIG     1      29.410  -6.743   8.960  1.00  0.00      LIG  
ATOM   5357 H36  LIG     1      29.253   0.235   8.343  1.00  0.00      LIG  
ATOM   5358 H37  LIG     1      28.022  -0.970   8.721  1.00  0.00      LIG  
ATOM   5359 H38  LIG     1      29.394  -1.389   7.708  1.00  0.00      LIG  
ATOM   5360 H39  LIG     1      31.960  -4.957  11.503  1.00  0.00      LIG  
ATOM   5361 H40  LIG     1      33.092  -4.971  10.141  1.00  0.00      LIG  
ATOM   5362 H41  LIG     1      32.168  -6.422  10.536  1.00  0.00      LIG  
ATOM   5363 H42  LIG     1      30.250  -9.894   7.013  1.00  0.00      LIG  
ATOM   5364 H43  LIG     1      31.733  -9.518   7.912  1.00  0.00      LIG  
ATOM   5365 H44  LIG     1      31.798 -10.589   6.507  1.00  0.00      LIG  
ATOM   5366 H45  LIG     1      31.557  -7.913   3.948  1.00  0.00      LIG  
ATOM   5367 H46  LIG     1      30.324  -9.119   4.356  1.00  0.00      LIG  
ATOM   5368 H47  LIG     1      32.024  -9.603   4.220  1.00  0.00      LIG  
TER
REMARK  Energy: 264.976
REMARK  SimpleFitness: 264.976
REMARK  FullFitness: -974.4226
REMARK  InterFull: -27.6146
REMARK  IntraFull: 299.656
REMARK  solvFull: -1502.5
REMARK  surfFull: 256.036
REMARK  extraFull: 0.0
REMARK  deltaGcompsolvpol: -1502.5
REMARK  deltaGcompsolvnonpol: 256.036
REMARK  deltaGprotsolvpol: -1512.07
REMARK  deltaGprotsolvnonpol: 254.074
REMARK  deltaGligsolvpol: -9.49116
REMARK  deltaGligsolvnonpol: 15.1221
REMARK  deltaGvdw: -27.6146
REMARK  deltaGelec: 0.0
REMARK  deltaG: -6.680746
REMARK  Cluster: 0
REMARK  ClusterRank: 5
ATOM   5287 C    LIG     1      27.296   0.298  15.184  1.00  0.00      LIG  
ATOM   5288 C1   LIG     1      26.743   1.647  14.829  1.00  0.00      LIG  
ATOM   5289 C2   LIG     1      27.430   2.355  13.689  1.00  0.00      LIG  
ATOM   5290 C3   LIG     1      28.104   1.307  12.785  1.00  0.00      LIG  
ATOM   5291 C4   LIG     1      27.378  -0.040  12.624  1.00  0.00      LIG  
ATOM   5292 C5   LIG     1      27.315  -0.685  14.014  1.00  0.00      LIG  
ATOM   5293 C6   LIG     1      28.524   1.824  11.431  1.00  0.00      LIG  
ATOM   5294 C7   LIG     1      29.697   0.993  10.965  1.00  0.00      LIG  
ATOM   5295 C8   LIG     1      29.517  -0.525  11.141  1.00  0.00      LIG  
ATOM   5296 C9   LIG     1      28.059  -0.920  11.522  1.00  0.00      LIG  
ATOM   5297 C10  LIG     1      29.913  -1.243   9.817  1.00  0.00      LIG  
ATOM   5298 C11  LIG     1      29.747  -2.709   9.973  1.00  0.00      LIG  
ATOM   5299 C12  LIG     1      28.430  -3.206  10.464  1.00  0.00      LIG  
ATOM   5300 C13  LIG     1      27.963  -2.457  11.707  1.00  0.00      LIG  
ATOM   5301 C14  LIG     1      30.834  -3.397   9.614  1.00  0.00      LIG  
ATOM   5302 C15  LIG     1      31.925  -2.492   9.172  1.00  0.00      LIG  
ATOM   5303 C16  LIG     1      31.384  -1.097   9.419  1.00  0.00      LIG  
ATOM   5304 O    LIG     1      26.631  -2.902  11.943  1.00  0.00      LIG  
ATOM   5305 C17  LIG     1      26.456   3.299  12.990  1.00  0.00      LIG  
ATOM   5306 C18  LIG     1      28.511   3.236  14.300  1.00  0.00      LIG  
ATOM   5307 C19  LIG     1      30.482  -0.958  12.266  1.00  0.00      LIG  
ATOM   5308 C20  LIG     1      25.928   0.147  12.148  1.00  0.00      LIG  
ATOM   5309 H    LIG     1      27.451  -0.712  10.641  1.00  0.00      LIG  
ATOM   5310 C21  LIG     1      31.004  -4.888   9.558  1.00  0.00      LIG  
ATOM   5311 C22  LIG     1      31.327  -5.323   8.132  1.00  0.00      LIG  
ATOM   5312 C23  LIG     1      31.033  -6.795   7.886  1.00  0.00      LIG  
ATOM   5313 C24  LIG     1      31.396  -7.141   6.479  1.00  0.00      LIG  
ATOM   5314 O1   LIG     1      29.640  -7.028   8.058  1.00  0.00      LIG  
ATOM   5315 C25  LIG     1      29.096  -0.816   8.591  1.00  0.00      LIG  
ATOM   5316 O2   LIG     1      26.014   2.251  15.601  1.00  0.00      LIG  
ATOM   5317 H1   LIG     1      29.040   1.092  13.304  1.00  0.00      LIG  
ATOM   5318 C26  LIG     1      32.120  -5.332  10.488  1.00  0.00      LIG  
ATOM   5319 C27  LIG     1      31.538  -8.539   6.000  1.00  0.00      LIG  
ATOM   5320 C28  LIG     1      31.320  -9.695   6.915  1.00  0.00      LIG  
ATOM   5321 C29  LIG     1      31.353  -8.805   4.549  1.00  0.00      LIG  
ATOM   5322 O3   LIG     1      32.703  -7.741   6.316  1.00  0.00      LIG  
ATOM   5323 H2   LIG     1      26.699  -0.113  16.000  1.00  0.00      LIG  
ATOM   5324 H3   LIG     1      28.311   0.447  15.563  1.00  0.00      LIG  
ATOM   5325 H4   LIG     1      26.425  -1.318  14.076  1.00  0.00      LIG  
ATOM   5326 H5   LIG     1      28.171  -1.345  14.170  1.00  0.00      LIG  
ATOM   5327 H6   LIG     1      28.845   2.867  11.488  1.00  0.00      LIG  
ATOM   5328 H7   LIG     1      27.706   1.774  10.708  1.00  0.00      LIG  
ATOM   5329 H8   LIG     1      30.570   1.310  11.542  1.00  0.00      LIG  
ATOM   5330 H9   LIG     1      29.929   1.277   9.939  1.00  0.00      LIG  
ATOM   5331 H10  LIG     1      28.451  -4.279  10.670  1.00  0.00      LIG  
ATOM   5332 H11  LIG     1      27.686  -3.077   9.672  1.00  0.00      LIG  
ATOM   5333 H12  LIG     1      28.556  -2.784  12.565  1.00  0.00      LIG  
ATOM   5334 H13  LIG     1      32.147  -2.631   8.110  1.00  0.00      LIG  
ATOM   5335 H14  LIG     1      32.840  -2.654   9.748  1.00  0.00      LIG  
ATOM   5336 H15  LIG     1      31.994  -0.595  10.172  1.00  0.00      LIG  
ATOM   5337 H16  LIG     1      31.485  -0.495   8.512  1.00  0.00      LIG  
ATOM   5338 H17  LIG     1      26.280  -2.357  12.667  1.00  0.00      LIG  
ATOM   5339 H18  LIG     1      26.033   4.013  13.703  1.00  0.00      LIG  
ATOM   5340 H19  LIG     1      25.617   2.768  12.538  1.00  0.00      LIG  
ATOM   5341 H20  LIG     1      26.952   3.882  12.212  1.00  0.00      LIG  
ATOM   5342 H21  LIG     1      29.244   2.642  14.854  1.00  0.00      LIG  
ATOM   5343 H22  LIG     1      28.079   3.961  14.996  1.00  0.00      LIG  
ATOM   5344 H23  LIG     1      29.042   3.794  13.524  1.00  0.00      LIG  
ATOM   5345 H24  LIG     1      30.131  -0.631  13.246  1.00  0.00      LIG  
ATOM   5346 H25  LIG     1      31.473  -0.520  12.136  1.00  0.00      LIG  
ATOM   5347 H26  LIG     1      30.614  -2.040  12.326  1.00  0.00      LIG  
ATOM   5348 H27  LIG     1      25.884   0.750  11.238  1.00  0.00      LIG  
ATOM   5349 H28  LIG     1      25.304   0.628  12.903  1.00  0.00      LIG  
ATOM   5350 H29  LIG     1      25.449  -0.806  11.925  1.00  0.00      LIG  
ATOM   5351 H30  LIG     1      30.082  -5.374   9.882  1.00  0.00      LIG  
ATOM   5352 H31  LIG     1      32.380  -5.119   7.911  1.00  0.00      LIG  
ATOM   5353 H32  LIG     1      30.739  -4.731   7.423  1.00  0.00      LIG  
ATOM   5354 H33  LIG     1      31.573  -7.420   8.602  1.00  0.00      LIG  
ATOM   5355 H34  LIG     1      31.092  -6.384   5.768  1.00  0.00      LIG  
ATOM   5356 H35  LIG     1      29.410  -6.743   8.960  1.00  0.00      LIG  
ATOM   5357 H36  LIG     1      29.253   0.235   8.343  1.00  0.00      LIG  
ATOM   5358 H37  LIG     1      28.022  -0.970   8.721  1.00  0.00      LIG  
ATOM   5359 H38  LIG     1      29.394  -1.389   7.708  1.00  0.00      LIG  
ATOM   5360 H39  LIG     1      31.960  -4.957  11.503  1.00  0.00      LIG  
ATOM   5361 H40  LIG     1      33.092  -4.971  10.141  1.00  0.00      LIG  
ATOM   5362 H41  LIG     1      32.168  -6.422  10.536  1.00  0.00      LIG  
ATOM   5363 H42  LIG     1      30.250  -9.894   7.013  1.00  0.00      LIG  
ATOM   5364 H43  LIG     1      31.733  -9.518   7.912  1.00  0.00      LIG  
ATOM   5365 H44  LIG     1      31.798 -10.589   6.507  1.00  0.00      LIG  
ATOM   5366 H45  LIG     1      31.557  -7.913   3.948  1.00  0.00      LIG  
ATOM   5367 H46  LIG     1      30.324  -9.119   4.356  1.00  0.00      LIG  
ATOM   5368 H47  LIG     1      32.024  -9.603   4.220  1.00  0.00      LIG  
TER
REMARK  Energy: 266.634
REMARK  SimpleFitness: 266.634
REMARK  FullFitness: -971.6675
REMARK  InterFull: -22.4205
REMARK  IntraFull: 298.94
REMARK  solvFull: -1504.28
REMARK  surfFull: 256.093
REMARK  extraFull: 0.0
REMARK  deltaGcompsolvpol: -1504.28
REMARK  deltaGcompsolvnonpol: 256.093
REMARK  deltaGprotsolvpol: -1512.07
REMARK  deltaGprotsolvnonpol: 254.074
REMARK  deltaGligsolvpol: -9.50739
REMARK  deltaGligsolvnonpol: 15.1161
REMARK  deltaGvdw: -22.4205
REMARK  deltaGelec: 0.0
REMARK  deltaG: -6.2913713
REMARK  Cluster: 0
REMARK  ClusterRank: 6
ATOM   5287 C    LIG     1      27.307   0.316  15.163  1.00  0.00      LIG  
ATOM   5288 C1   LIG     1      26.751   1.663  14.809  1.00  0.00      LIG  
ATOM   5289 C2   LIG     1      27.440   2.377  13.674  1.00  0.00      LIG  
ATOM   5290 C3   LIG     1      28.120   1.334  12.769  1.00  0.00      LIG  
ATOM   5291 C4   LIG     1      27.400  -0.015  12.602  1.00  0.00      LIG  
ATOM   5292 C5   LIG     1      27.336  -0.663  13.991  1.00  0.00      LIG  
ATOM   5293 C6   LIG     1      28.540   1.857  11.417  1.00  0.00      LIG  
ATOM   5294 C7   LIG     1      29.716   1.033  10.948  1.00  0.00      LIG  
ATOM   5295 C8   LIG     1      29.542  -0.487  11.120  1.00  0.00      LIG  
ATOM   5296 C9   LIG     1      28.087  -0.890  11.500  1.00  0.00      LIG  
ATOM   5297 C10  LIG     1      29.943  -1.199   9.794  1.00  0.00      LIG  
ATOM   5298 C11  LIG     1      29.787  -2.666   9.947  1.00  0.00      LIG  
ATOM   5299 C12  LIG     1      28.474  -3.173  10.441  1.00  0.00      LIG  
ATOM   5300 C13  LIG     1      28.001  -2.429  11.684  1.00  0.00      LIG  
ATOM   5301 C14  LIG     1      30.878  -3.346   9.586  1.00  0.00      LIG  
ATOM   5302 C15  LIG     1      31.963  -2.434   9.144  1.00  0.00      LIG  
ATOM   5303 C16  LIG     1      31.414  -1.042   9.399  1.00  0.00      LIG  
ATOM   5304 O    LIG     1      26.671  -2.879  11.921  1.00  0.00      LIG  
ATOM   5305 C17  LIG     1      26.469   3.322  12.974  1.00  0.00      LIG  
ATOM   5306 C18  LIG     1      28.517   3.256  14.295  1.00  0.00      LIG  
ATOM   5307 C19  LIG     1      30.508  -0.917  12.245  1.00  0.00      LIG  
ATOM   5308 C20  LIG     1      25.951   0.169  12.122  1.00  0.00      LIG  
ATOM   5309 H    LIG     1      27.477  -0.686  10.619  1.00  0.00      LIG  
ATOM   5310 C21  LIG     1      31.062  -4.836   9.535  1.00  0.00      LIG  
ATOM   5311 C22  LIG     1      31.398  -5.273   8.111  1.00  0.00      LIG  
ATOM   5312 C23  LIG     1      31.149  -6.756   7.885  1.00  0.00      LIG  
ATOM   5313 C24  LIG     1      31.499  -7.117   6.479  1.00  0.00      LIG  
ATOM   5314 O1   LIG     1      29.767  -7.019   8.080  1.00  0.00      LIG  
ATOM   5315 C25  LIG     1      29.123  -0.774   8.570  1.00  0.00      LIG  
ATOM   5316 O2   LIG     1      26.018   2.263  15.581  1.00  0.00      LIG  
ATOM   5317 H1   LIG     1      29.057   1.121  13.289  1.00  0.00      LIG  
ATOM   5318 C26  LIG     1      32.171  -5.267  10.478  1.00  0.00      LIG  
ATOM   5319 C27  LIG     1      31.687  -8.522   6.036  1.00  0.00      LIG  
ATOM   5320 C28  LIG     1      31.540  -9.662   6.985  1.00  0.00      LIG  
ATOM   5321 C29  LIG     1      31.478  -8.835   4.597  1.00  0.00      LIG  
ATOM   5322 O3   LIG     1      32.825  -7.668   6.301  1.00  0.00      LIG  
ATOM   5323 H2   LIG     1      26.708  -0.102  15.975  1.00  0.00      LIG  
ATOM   5324 H3   LIG     1      28.320   0.469  15.546  1.00  0.00      LIG  
ATOM   5325 H4   LIG     1      26.450  -1.302  14.049  1.00  0.00      LIG  
ATOM   5326 H5   LIG     1      28.196  -1.318  14.148  1.00  0.00      LIG  
ATOM   5327 H6   LIG     1      28.857   2.901  11.477  1.00  0.00      LIG  
ATOM   5328 H7   LIG     1      27.723   1.807  10.693  1.00  0.00      LIG  
ATOM   5329 H8   LIG     1      30.588   1.352  11.525  1.00  0.00      LIG  
ATOM   5330 H9   LIG     1      29.945   1.320   9.922  1.00  0.00      LIG  
ATOM   5331 H10  LIG     1      28.505  -4.246  10.648  1.00  0.00      LIG  
ATOM   5332 H11  LIG     1      27.729  -3.052   9.650  1.00  0.00      LIG  
ATOM   5333 H12  LIG     1      28.595  -2.748  12.544  1.00  0.00      LIG  
ATOM   5334 H13  LIG     1      32.181  -2.568   8.081  1.00  0.00      LIG  
ATOM   5335 H14  LIG     1      32.881  -2.591   9.716  1.00  0.00      LIG  
ATOM   5336 H15  LIG     1      32.020  -0.542  10.155  1.00  0.00      LIG  
ATOM   5337 H16  LIG     1      31.513  -0.434   8.495  1.00  0.00      LIG  
ATOM   5338 H17  LIG     1      26.710  -3.849  11.971  1.00  0.00      LIG  
ATOM   5339 H18  LIG     1      26.033   4.027  13.689  1.00  0.00      LIG  
ATOM   5340 H19  LIG     1      25.639   2.791  12.506  1.00  0.00      LIG  
ATOM   5341 H20  LIG     1      26.972   3.917  12.208  1.00  0.00      LIG  
ATOM   5342 H21  LIG     1      29.245   2.661  14.854  1.00  0.00      LIG  
ATOM   5343 H22  LIG     1      28.081   3.981  14.988  1.00  0.00      LIG  
ATOM   5344 H23  LIG     1      29.055   3.813  13.524  1.00  0.00      LIG  
ATOM   5345 H24  LIG     1      30.153  -0.599  13.225  1.00  0.00      LIG  
ATOM   5346 H25  LIG     1      31.497  -0.471  12.119  1.00  0.00      LIG  
ATOM   5347 H26  LIG     1      30.649  -1.999  12.300  1.00  0.00      LIG  
ATOM   5348 H27  LIG     1      25.907   0.774  11.213  1.00  0.00      LIG  
ATOM   5349 H28  LIG     1      25.322   0.646  12.876  1.00  0.00      LIG  
ATOM   5350 H29  LIG     1      25.475  -0.785  11.896  1.00  0.00      LIG  
ATOM   5351 H30  LIG     1      30.141  -5.326   9.856  1.00  0.00      LIG  
ATOM   5352 H31  LIG     1      32.443  -5.040   7.885  1.00  0.00      LIG  
ATOM   5353 H32  LIG     1      30.788  -4.709   7.399  1.00  0.00      LIG  
ATOM   5354 H33  LIG     1      31.715  -7.354   8.604  1.00  0.00      LIG  
ATOM   5355 H34  LIG     1      31.145  -6.394   5.756  1.00  0.00      LIG  
ATOM   5356 H35  LIG     1      29.289  -6.275   7.678  1.00  0.00      LIG  
ATOM   5357 H36  LIG     1      29.276   0.278   8.323  1.00  0.00      LIG  
ATOM   5358 H37  LIG     1      28.050  -0.932   8.700  1.00  0.00      LIG  
ATOM   5359 H38  LIG     1      29.421  -1.345   7.685  1.00  0.00      LIG  
ATOM   5360 H39  LIG     1      32.007  -4.877  11.487  1.00  0.00      LIG  
ATOM   5361 H40  LIG     1      33.146  -4.915  10.130  1.00  0.00      LIG  
ATOM   5362 H41  LIG     1      32.216  -6.357  10.544  1.00  0.00      LIG  
ATOM   5363 H42  LIG     1      30.483  -9.915   7.105  1.00  0.00      LIG  
ATOM   5364 H43  LIG     1      31.955  -9.438   7.972  1.00  0.00      LIG  
ATOM   5365 H44  LIG     1      32.061 -10.540   6.596  1.00  0.00      LIG  
ATOM   5366 H45  LIG     1      31.654  -7.961   3.963  1.00  0.00      LIG  
ATOM   5367 H46  LIG     1      30.451  -9.174   4.434  1.00  0.00      LIG  
ATOM   5368 H47  LIG     1      32.158  -9.631   4.281  1.00  0.00      LIG  
TER
REMARK  Energy: 266.634
REMARK  SimpleFitness: 266.634
REMARK  FullFitness: -971.6675
REMARK  InterFull: -22.4205
REMARK  IntraFull: 298.94
REMARK  solvFull: -1504.28
REMARK  surfFull: 256.093
REMARK  extraFull: 0.0
REMARK  deltaGcompsolvpol: -1504.28
REMARK  deltaGcompsolvnonpol: 256.093
REMARK  deltaGprotsolvpol: -1512.07
REMARK  deltaGprotsolvnonpol: 254.074
REMARK  deltaGligsolvpol: -9.50739
REMARK  deltaGligsolvnonpol: 15.1161
REMARK  deltaGvdw: -22.4205
REMARK  deltaGelec: 0.0
REMARK  deltaG: -6.2913713
REMARK  Cluster: 0
REMARK  ClusterRank: 7
ATOM   5287 C    LIG     1      27.307   0.316  15.163  1.00  0.00      LIG  
ATOM   5288 C1   LIG     1      26.751   1.663  14.809  1.00  0.00      LIG  
ATOM   5289 C2   LIG     1      27.440   2.377  13.674  1.00  0.00      LIG  
ATOM   5290 C3   LIG     1      28.120   1.334  12.769  1.00  0.00      LIG  
ATOM   5291 C4   LIG     1      27.400  -0.015  12.602  1.00  0.00      LIG  
ATOM   5292 C5   LIG     1      27.336  -0.663  13.991  1.00  0.00      LIG  
ATOM   5293 C6   LIG     1      28.540   1.857  11.417  1.00  0.00      LIG  
ATOM   5294 C7   LIG     1      29.716   1.033  10.948  1.00  0.00      LIG  
ATOM   5295 C8   LIG     1      29.542  -0.487  11.120  1.00  0.00      LIG  
ATOM   5296 C9   LIG     1      28.087  -0.890  11.500  1.00  0.00      LIG  
ATOM   5297 C10  LIG     1      29.943  -1.199   9.794  1.00  0.00      LIG  
ATOM   5298 C11  LIG     1      29.787  -2.666   9.947  1.00  0.00      LIG  
ATOM   5299 C12  LIG     1      28.474  -3.173  10.441  1.00  0.00      LIG  
ATOM   5300 C13  LIG     1      28.001  -2.429  11.684  1.00  0.00      LIG  
ATOM   5301 C14  LIG     1      30.878  -3.346   9.586  1.00  0.00      LIG  
ATOM   5302 C15  LIG     1      31.963  -2.434   9.144  1.00  0.00      LIG  
ATOM   5303 C16  LIG     1      31.414  -1.042   9.399  1.00  0.00      LIG  
ATOM   5304 O    LIG     1      26.671  -2.879  11.921  1.00  0.00      LIG  
ATOM   5305 C17  LIG     1      26.469   3.322  12.974  1.00  0.00      LIG  
ATOM   5306 C18  LIG     1      28.517   3.256  14.295  1.00  0.00      LIG  
ATOM   5307 C19  LIG     1      30.508  -0.917  12.245  1.00  0.00      LIG  
ATOM   5308 C20  LIG     1      25.951   0.169  12.122  1.00  0.00      LIG  
ATOM   5309 H    LIG     1      27.477  -0.686  10.619  1.00  0.00      LIG  
ATOM   5310 C21  LIG     1      31.062  -4.836   9.535  1.00  0.00      LIG  
ATOM   5311 C22  LIG     1      31.398  -5.273   8.111  1.00  0.00      LIG  
ATOM   5312 C23  LIG     1      31.149  -6.756   7.885  1.00  0.00      LIG  
ATOM   5313 C24  LIG     1      31.499  -7.117   6.479  1.00  0.00      LIG  
ATOM   5314 O1   LIG     1      29.767  -7.019   8.080  1.00  0.00      LIG  
ATOM   5315 C25  LIG     1      29.123  -0.774   8.570  1.00  0.00      LIG  
ATOM   5316 O2   LIG     1      26.018   2.263  15.581  1.00  0.00      LIG  
ATOM   5317 H1   LIG     1      29.057   1.121  13.289  1.00  0.00      LIG  
ATOM   5318 C26  LIG     1      32.171  -5.267  10.478  1.00  0.00      LIG  
ATOM   5319 C27  LIG     1      31.687  -8.522   6.036  1.00  0.00      LIG  
ATOM   5320 C28  LIG     1      31.540  -9.662   6.985  1.00  0.00      LIG  
ATOM   5321 C29  LIG     1      31.478  -8.835   4.597  1.00  0.00      LIG  
ATOM   5322 O3   LIG     1      32.825  -7.668   6.301  1.00  0.00      LIG  
ATOM   5323 H2   LIG     1      26.708  -0.102  15.975  1.00  0.00      LIG  
ATOM   5324 H3   LIG     1      28.320   0.469  15.546  1.00  0.00      LIG  
ATOM   5325 H4   LIG     1      26.450  -1.302  14.049  1.00  0.00      LIG  
ATOM   5326 H5   LIG     1      28.196  -1.318  14.148  1.00  0.00      LIG  
ATOM   5327 H6   LIG     1      28.857   2.901  11.477  1.00  0.00      LIG  
ATOM   5328 H7   LIG     1      27.723   1.807  10.693  1.00  0.00      LIG  
ATOM   5329 H8   LIG     1      30.588   1.352  11.525  1.00  0.00      LIG  
ATOM   5330 H9   LIG     1      29.945   1.320   9.922  1.00  0.00      LIG  
ATOM   5331 H10  LIG     1      28.505  -4.246  10.648  1.00  0.00      LIG  
ATOM   5332 H11  LIG     1      27.729  -3.052   9.650  1.00  0.00      LIG  
ATOM   5333 H12  LIG     1      28.595  -2.748  12.544  1.00  0.00      LIG  
ATOM   5334 H13  LIG     1      32.181  -2.568   8.081  1.00  0.00      LIG  
ATOM   5335 H14  LIG     1      32.881  -2.591   9.716  1.00  0.00      LIG  
ATOM   5336 H15  LIG     1      32.020  -0.542  10.155  1.00  0.00      LIG  
ATOM   5337 H16  LIG     1      31.513  -0.434   8.495  1.00  0.00      LIG  
ATOM   5338 H17  LIG     1      26.710  -3.849  11.971  1.00  0.00      LIG  
ATOM   5339 H18  LIG     1      26.033   4.027  13.689  1.00  0.00      LIG  
ATOM   5340 H19  LIG     1      25.639   2.791  12.506  1.00  0.00      LIG  
ATOM   5341 H20  LIG     1      26.972   3.917  12.208  1.00  0.00      LIG  
ATOM   5342 H21  LIG     1      29.245   2.661  14.854  1.00  0.00      LIG  
ATOM   5343 H22  LIG     1      28.081   3.981  14.988  1.00  0.00      LIG  
ATOM   5344 H23  LIG     1      29.055   3.813  13.524  1.00  0.00      LIG  
ATOM   5345 H24  LIG     1      30.153  -0.599  13.225  1.00  0.00      LIG  
ATOM   5346 H25  LIG     1      31.497  -0.471  12.119  1.00  0.00      LIG  
ATOM   5347 H26  LIG     1      30.649  -1.999  12.300  1.00  0.00      LIG  
ATOM   5348 H27  LIG     1      25.907   0.774  11.213  1.00  0.00      LIG  
ATOM   5349 H28  LIG     1      25.322   0.646  12.876  1.00  0.00      LIG  
ATOM   5350 H29  LIG     1      25.475  -0.785  11.896  1.00  0.00      LIG  
ATOM   5351 H30  LIG     1      30.141  -5.326   9.856  1.00  0.00      LIG  
ATOM   5352 H31  LIG     1      32.443  -5.040   7.885  1.00  0.00      LIG  
ATOM   5353 H32  LIG     1      30.788  -4.709   7.399  1.00  0.00      LIG  
ATOM   5354 H33  LIG     1      31.715  -7.354   8.604  1.00  0.00      LIG  
ATOM   5355 H34  LIG     1      31.145  -6.394   5.756  1.00  0.00      LIG  
ATOM   5356 H35  LIG     1      29.289  -6.275   7.678  1.00  0.00      LIG  
ATOM   5357 H36  LIG     1      29.276   0.278   8.323  1.00  0.00      LIG  
ATOM   5358 H37  LIG     1      28.050  -0.932   8.700  1.00  0.00      LIG  
ATOM   5359 H38  LIG     1      29.421  -1.345   7.685  1.00  0.00      LIG  
ATOM   5360 H39  LIG     1      32.007  -4.877  11.487  1.00  0.00      LIG  
ATOM   5361 H40  LIG     1      33.146  -4.915  10.130  1.00  0.00      LIG  
ATOM   5362 H41  LIG     1      32.216  -6.357  10.544  1.00  0.00      LIG  
ATOM   5363 H42  LIG     1      30.483  -9.915   7.105  1.00  0.00      LIG  
ATOM   5364 H43  LIG     1      31.955  -9.438   7.972  1.00  0.00      LIG  
ATOM   5365 H44  LIG     1      32.061 -10.540   6.596  1.00  0.00      LIG  
ATOM   5366 H45  LIG     1      31.654  -7.961   3.963  1.00  0.00      LIG  
ATOM   5367 H46  LIG     1      30.451  -9.174   4.434  1.00  0.00      LIG  
ATOM   5368 H47  LIG     1      32.158  -9.631   4.281  1.00  0.00      LIG  
TER
REMARK  Energy: 276.958
REMARK  SimpleFitness: 276.958
REMARK  FullFitness: -964.4667
REMARK  InterFull: -16.2776
REMARK  IntraFull: 300.768
REMARK  solvFull: -1508.17
REMARK  surfFull: 259.213
REMARK  extraFull: 0.0
REMARK  deltaGcompsolvpol: -1508.17
REMARK  deltaGcompsolvnonpol: 259.213
REMARK  deltaGprotsolvpol: -1512.07
REMARK  deltaGprotsolvnonpol: 254.074
REMARK  deltaGligsolvpol: -8.61308
REMARK  deltaGligsolvnonpol: 15.4418
REMARK  deltaGvdw: -16.2776
REMARK  deltaGelec: 0.0
REMARK  deltaG: -5.7387104
REMARK  Cluster: 1
REMARK  ClusterRank: 0
ATOM   5287 C    LIG     1      33.777   2.108  12.356  1.00  0.00      LIG  
ATOM   5288 C1   LIG     1      34.863   1.154  11.954  1.00  0.00      LIG  
ATOM   5289 C2   LIG     1      34.581  -0.308  12.196  1.00  0.00      LIG  
ATOM   5290 C3   LIG     1      33.057  -0.529  12.212  1.00  0.00      LIG  
ATOM   5291 C4   LIG     1      32.222   0.353  11.265  1.00  0.00      LIG  
ATOM   5292 C5   LIG     1      32.426   1.806  11.712  1.00  0.00      LIG  
ATOM   5293 C6   LIG     1      32.626  -1.969  12.073  1.00  0.00      LIG  
ATOM   5294 C7   LIG     1      31.262  -2.131  12.707  1.00  0.00      LIG  
ATOM   5295 C8   LIG     1      30.258  -1.005  12.398  1.00  0.00      LIG  
ATOM   5296 C9   LIG     1      30.727  -0.109  11.217  1.00  0.00      LIG  
ATOM   5297 C10  LIG     1      28.868  -1.621  12.050  1.00  0.00      LIG  
ATOM   5298 C11  LIG     1      27.893  -0.533  11.777  1.00  0.00      LIG  
ATOM   5299 C12  LIG     1      28.278   0.434  10.709  1.00  0.00      LIG  
ATOM   5300 C13  LIG     1      29.675   0.998  10.943  1.00  0.00      LIG  
ATOM   5301 C14  LIG     1      26.835  -0.561  12.598  1.00  0.00      LIG  
ATOM   5302 C15  LIG     1      26.939  -1.672  13.570  1.00  0.00      LIG  
ATOM   5303 C16  LIG     1      28.221  -2.386  13.203  1.00  0.00      LIG  
ATOM   5304 O    LIG     1      29.977   1.768   9.784  1.00  0.00      LIG  
ATOM   5305 C17  LIG     1      35.362  -1.171  11.207  1.00  0.00      LIG  
ATOM   5306 C18  LIG     1      35.131  -0.642  13.577  1.00  0.00      LIG  
ATOM   5307 C19  LIG     1      30.131  -0.165  13.689  1.00  0.00      LIG  
ATOM   5308 C20  LIG     1      32.716   0.249   9.814  1.00  0.00      LIG  
ATOM   5309 H    LIG     1      30.698  -0.743  10.331  1.00  0.00      LIG  
ATOM   5310 C21  LIG     1      25.601   0.287  12.701  1.00  0.00      LIG  
ATOM   5311 C22  LIG     1      25.744   1.471  13.656  1.00  0.00      LIG  
ATOM   5312 C23  LIG     1      26.848   2.481  13.364  1.00  0.00      LIG  
ATOM   5313 C24  LIG     1      27.002   3.394  14.536  1.00  0.00      LIG  
ATOM   5314 O1   LIG     1      26.501   3.282  12.243  1.00  0.00      LIG  
ATOM   5315 C25  LIG     1      28.871  -2.569  10.843  1.00  0.00      LIG  
ATOM   5316 O2   LIG     1      35.996   1.555  11.727  1.00  0.00      LIG  
ATOM   5317 H1   LIG     1      32.777  -0.250  13.228  1.00  0.00      LIG  
ATOM   5318 C26  LIG     1      24.963   0.663  11.380  1.00  0.00      LIG  
ATOM   5319 C27  LIG     1      28.260   4.121  14.836  1.00  0.00      LIG  
ATOM   5320 C28  LIG     1      29.465   3.980  13.971  1.00  0.00      LIG  
ATOM   5321 C29  LIG     1      28.176   5.368  15.643  1.00  0.00      LIG  
ATOM   5322 O3   LIG     1      27.907   2.919  15.560  1.00  0.00      LIG  
ATOM   5323 H2   LIG     1      34.090   3.121  12.090  1.00  0.00      LIG  
ATOM   5324 H3   LIG     1      33.690   2.064  13.445  1.00  0.00      LIG  
ATOM   5325 H4   LIG     1      32.295   2.469  10.852  1.00  0.00      LIG  
ATOM   5326 H5   LIG     1      31.662   2.092  12.438  1.00  0.00      LIG  
ATOM   5327 H6   LIG     1      33.322  -2.638  12.585  1.00  0.00      LIG  
ATOM   5328 H7   LIG     1      32.595  -2.276  11.025  1.00  0.00      LIG  
ATOM   5329 H8   LIG     1      31.406  -2.181  13.790  1.00  0.00      LIG  
ATOM   5330 H9   LIG     1      30.885  -3.116  12.434  1.00  0.00      LIG  
ATOM   5331 H10  LIG     1      27.577   1.267  10.645  1.00  0.00      LIG  
ATOM   5332 H11  LIG     1      28.232  -0.061   9.735  1.00  0.00      LIG  
ATOM   5333 H12  LIG     1      29.638   1.697  11.781  1.00  0.00      LIG  
ATOM   5334 H13  LIG     1      26.083  -2.349  13.492  1.00  0.00      LIG  
ATOM   5335 H14  LIG     1      26.991  -1.285  14.591  1.00  0.00      LIG  
ATOM   5336 H15  LIG     1      28.867  -2.487  14.076  1.00  0.00      LIG  
ATOM   5337 H16  LIG     1      27.978  -3.407  12.895  1.00  0.00      LIG  
ATOM   5338 H17  LIG     1      29.244   2.395   9.669  1.00  0.00      LIG  
ATOM   5339 H18  LIG     1      36.432  -0.947  11.262  1.00  0.00      LIG  
ATOM   5340 H19  LIG     1      35.053  -1.002  10.174  1.00  0.00      LIG  
ATOM   5341 H20  LIG     1      35.248  -2.234  11.431  1.00  0.00      LIG  
ATOM   5342 H21  LIG     1      34.652  -0.038  14.354  1.00  0.00      LIG  
ATOM   5343 H22  LIG     1      36.207  -0.452  13.627  1.00  0.00      LIG  
ATOM   5344 H23  LIG     1      34.965  -1.695  13.816  1.00  0.00      LIG  
ATOM   5345 H24  LIG     1      31.027   0.421  13.889  1.00  0.00      LIG  
ATOM   5346 H25  LIG     1      29.978  -0.797  14.567  1.00  0.00      LIG  
ATOM   5347 H26  LIG     1      29.306   0.545  13.659  1.00  0.00      LIG  
ATOM   5348 H27  LIG     1      32.745  -0.791   9.479  1.00  0.00      LIG  
ATOM   5349 H28  LIG     1      33.711   0.674   9.681  1.00  0.00      LIG  
ATOM   5350 H29  LIG     1      32.068   0.790   9.125  1.00  0.00      LIG  
ATOM   5351 H30  LIG     1      24.854  -0.365  13.163  1.00  0.00      LIG  
ATOM   5352 H31  LIG     1      25.894   1.070  14.664  1.00  0.00      LIG  
ATOM   5353 H32  LIG     1      24.789   2.001  13.667  1.00  0.00      LIG  
ATOM   5354 H33  LIG     1      27.783   1.969  13.142  1.00  0.00      LIG  
ATOM   5355 H34  LIG     1      26.065   3.835  14.849  1.00  0.00      LIG  
ATOM   5356 H35  LIG     1      26.167   2.677  11.558  1.00  0.00      LIG  
ATOM   5357 H36  LIG     1      27.858  -2.923  10.626  1.00  0.00      LIG  
ATOM   5358 H37  LIG     1      29.476  -3.458  11.028  1.00  0.00      LIG  
ATOM   5359 H38  LIG     1      29.245  -2.101   9.930  1.00  0.00      LIG  
ATOM   5360 H39  LIG     1      24.824  -0.220  10.749  1.00  0.00      LIG  
ATOM   5361 H40  LIG     1      25.558   1.387  10.825  1.00  0.00      LIG  
ATOM   5362 H41  LIG     1      23.982   1.111  11.556  1.00  0.00      LIG  
ATOM   5363 H42  LIG     1      29.343   4.567  13.057  1.00  0.00      LIG  
ATOM   5364 H43  LIG     1      29.653   2.940  13.694  1.00  0.00      LIG  
ATOM   5365 H44  LIG     1      30.347   4.349  14.500  1.00  0.00      LIG  
ATOM   5366 H45  LIG     1      27.285   5.377  16.278  1.00  0.00      LIG  
ATOM   5367 H46  LIG     1      28.136   6.238  14.983  1.00  0.00      LIG  
ATOM   5368 H47  LIG     1      29.057   5.461  16.283  1.00  0.00      LIG  
TER
REMARK  Energy: 276.958
REMARK  SimpleFitness: 276.958
REMARK  FullFitness: -964.4667
REMARK  InterFull: -16.2776
REMARK  IntraFull: 300.768
REMARK  solvFull: -1508.17
REMARK  surfFull: 259.213
REMARK  extraFull: 0.0
REMARK  deltaGcompsolvpol: -1508.17
REMARK  deltaGcompsolvnonpol: 259.213
REMARK  deltaGprotsolvpol: -1512.07
REMARK  deltaGprotsolvnonpol: 254.074
REMARK  deltaGligsolvpol: -8.61308
REMARK  deltaGligsolvnonpol: 15.4418
REMARK  deltaGvdw: -16.2776
REMARK  deltaGelec: 0.0
REMARK  deltaG: -5.7387104
REMARK  Cluster: 1
REMARK  ClusterRank: 1
ATOM   5287 C    LIG     1      33.777   2.108  12.356  1.00  0.00      LIG  
ATOM   5288 C1   LIG     1      34.863   1.154  11.954  1.00  0.00      LIG  
ATOM   5289 C2   LIG     1      34.581  -0.308  12.196  1.00  0.00      LIG  
ATOM   5290 C3   LIG     1      33.057  -0.529  12.212  1.00  0.00      LIG  
ATOM   5291 C4   LIG     1      32.222   0.353  11.265  1.00  0.00      LIG  
ATOM   5292 C5   LIG     1      32.426   1.806  11.712  1.00  0.00      LIG  
ATOM   5293 C6   LIG     1      32.626  -1.969  12.073  1.00  0.00      LIG  
ATOM   5294 C7   LIG     1      31.262  -2.131  12.707  1.00  0.00      LIG  
ATOM   5295 C8   LIG     1      30.258  -1.005  12.398  1.00  0.00      LIG  
ATOM   5296 C9   LIG     1      30.727  -0.109  11.217  1.00  0.00      LIG  
ATOM   5297 C10  LIG     1      28.868  -1.621  12.050  1.00  0.00      LIG  
ATOM   5298 C11  LIG     1      27.893  -0.533  11.777  1.00  0.00      LIG  
ATOM   5299 C12  LIG     1      28.278   0.434  10.709  1.00  0.00      LIG  
ATOM   5300 C13  LIG     1      29.675   0.998  10.943  1.00  0.00      LIG  
ATOM   5301 C14  LIG     1      26.835  -0.561  12.598  1.00  0.00      LIG  
ATOM   5302 C15  LIG     1      26.939  -1.672  13.570  1.00  0.00      LIG  
ATOM   5303 C16  LIG     1      28.221  -2.386  13.203  1.00  0.00      LIG  
ATOM   5304 O    LIG     1      29.977   1.768   9.784  1.00  0.00      LIG  
ATOM   5305 C17  LIG     1      35.362  -1.171  11.207  1.00  0.00      LIG  
ATOM   5306 C18  LIG     1      35.131  -0.642  13.577  1.00  0.00      LIG  
ATOM   5307 C19  LIG     1      30.131  -0.165  13.689  1.00  0.00      LIG  
ATOM   5308 C20  LIG     1      32.716   0.249   9.814  1.00  0.00      LIG  
ATOM   5309 H    LIG     1      30.698  -0.743  10.331  1.00  0.00      LIG  
ATOM   5310 C21  LIG     1      25.601   0.287  12.701  1.00  0.00      LIG  
ATOM   5311 C22  LIG     1      25.744   1.471  13.656  1.00  0.00      LIG  
ATOM   5312 C23  LIG     1      26.848   2.481  13.364  1.00  0.00      LIG  
ATOM   5313 C24  LIG     1      27.002   3.394  14.536  1.00  0.00      LIG  
ATOM   5314 O1   LIG     1      26.501   3.282  12.243  1.00  0.00      LIG  
ATOM   5315 C25  LIG     1      28.871  -2.569  10.843  1.00  0.00      LIG  
ATOM   5316 O2   LIG     1      35.996   1.555  11.727  1.00  0.00      LIG  
ATOM   5317 H1   LIG     1      32.777  -0.250  13.228  1.00  0.00      LIG  
ATOM   5318 C26  LIG     1      24.963   0.663  11.380  1.00  0.00      LIG  
ATOM   5319 C27  LIG     1      28.260   4.121  14.836  1.00  0.00      LIG  
ATOM   5320 C28  LIG     1      29.465   3.980  13.971  1.00  0.00      LIG  
ATOM   5321 C29  LIG     1      28.176   5.368  15.643  1.00  0.00      LIG  
ATOM   5322 O3   LIG     1      27.907   2.919  15.560  1.00  0.00      LIG  
ATOM   5323 H2   LIG     1      34.090   3.121  12.090  1.00  0.00      LIG  
ATOM   5324 H3   LIG     1      33.690   2.064  13.445  1.00  0.00      LIG  
ATOM   5325 H4   LIG     1      32.295   2.469  10.852  1.00  0.00      LIG  
ATOM   5326 H5   LIG     1      31.662   2.092  12.438  1.00  0.00      LIG  
ATOM   5327 H6   LIG     1      33.322  -2.638  12.585  1.00  0.00      LIG  
ATOM   5328 H7   LIG     1      32.595  -2.276  11.025  1.00  0.00      LIG  
ATOM   5329 H8   LIG     1      31.406  -2.181  13.790  1.00  0.00      LIG  
ATOM   5330 H9   LIG     1      30.885  -3.116  12.434  1.00  0.00      LIG  
ATOM   5331 H10  LIG     1      27.577   1.267  10.645  1.00  0.00      LIG  
ATOM   5332 H11  LIG     1      28.232  -0.061   9.735  1.00  0.00      LIG  
ATOM   5333 H12  LIG     1      29.638   1.697  11.781  1.00  0.00      LIG  
ATOM   5334 H13  LIG     1      26.083  -2.349  13.492  1.00  0.00      LIG  
ATOM   5335 H14  LIG     1      26.991  -1.285  14.591  1.00  0.00      LIG  
ATOM   5336 H15  LIG     1      28.867  -2.487  14.076  1.00  0.00      LIG  
ATOM   5337 H16  LIG     1      27.978  -3.407  12.895  1.00  0.00      LIG  
ATOM   5338 H17  LIG     1      29.244   2.395   9.669  1.00  0.00      LIG  
ATOM   5339 H18  LIG     1      36.432  -0.947  11.262  1.00  0.00      LIG  
ATOM   5340 H19  LIG     1      35.053  -1.002  10.174  1.00  0.00      LIG  
ATOM   5341 H20  LIG     1      35.248  -2.234  11.431  1.00  0.00      LIG  
ATOM   5342 H21  LIG     1      34.652  -0.038  14.354  1.00  0.00      LIG  
ATOM   5343 H22  LIG     1      36.207  -0.452  13.627  1.00  0.00      LIG  
ATOM   5344 H23  LIG     1      34.965  -1.695  13.816  1.00  0.00      LIG  
ATOM   5345 H24  LIG     1      31.027   0.421  13.889  1.00  0.00      LIG  
ATOM   5346 H25  LIG     1      29.978  -0.797  14.567  1.00  0.00      LIG  
ATOM   5347 H26  LIG     1      29.306   0.545  13.659  1.00  0.00      LIG  
ATOM   5348 H27  LIG     1      32.745  -0.791   9.479  1.00  0.00      LIG  
ATOM   5349 H28  LIG     1      33.711   0.674   9.681  1.00  0.00      LIG  
ATOM   5350 H29  LIG     1      32.068   0.790   9.125  1.00  0.00      LIG  
ATOM   5351 H30  LIG     1      24.854  -0.365  13.163  1.00  0.00      LIG  
ATOM   5352 H31  LIG     1      25.894   1.070  14.664  1.00  0.00      LIG  
ATOM   5353 H32  LIG     1      24.789   2.001  13.667  1.00  0.00      LIG  
ATOM   5354 H33  LIG     1      27.783   1.969  13.142  1.00  0.00      LIG  
ATOM   5355 H34  LIG     1      26.065   3.835  14.849  1.00  0.00      LIG  
ATOM   5356 H35  LIG     1      26.167   2.677  11.558  1.00  0.00      LIG  
ATOM   5357 H36  LIG     1      27.858  -2.923  10.626  1.00  0.00      LIG  
ATOM   5358 H37  LIG     1      29.476  -3.458  11.028  1.00  0.00      LIG  
ATOM   5359 H38  LIG     1      29.245  -2.101   9.930  1.00  0.00      LIG  
ATOM   5360 H39  LIG     1      24.824  -0.220  10.749  1.00  0.00      LIG  
ATOM   5361 H40  LIG     1      25.558   1.387  10.825  1.00  0.00      LIG  
ATOM   5362 H41  LIG     1      23.982   1.111  11.556  1.00  0.00      LIG  
ATOM   5363 H42  LIG     1      29.343   4.567  13.057  1.00  0.00      LIG  
ATOM   5364 H43  LIG     1      29.653   2.940  13.694  1.00  0.00      LIG  
ATOM   5365 H44  LIG     1      30.347   4.349  14.500  1.00  0.00      LIG  
ATOM   5366 H45  LIG     1      27.285   5.377  16.278  1.00  0.00      LIG  
ATOM   5367 H46  LIG     1      28.136   6.238  14.983  1.00  0.00      LIG  
ATOM   5368 H47  LIG     1      29.057   5.461  16.283  1.00  0.00      LIG  
TER
REMARK  Energy: 276.958
REMARK  SimpleFitness: 276.958
REMARK  FullFitness: -964.4667
REMARK  InterFull: -16.2776
REMARK  IntraFull: 300.768
REMARK  solvFull: -1508.17
REMARK  surfFull: 259.213
REMARK  extraFull: 0.0
REMARK  deltaGcompsolvpol: -1508.17
REMARK  deltaGcompsolvnonpol: 259.213
REMARK  deltaGprotsolvpol: -1512.07
REMARK  deltaGprotsolvnonpol: 254.074
REMARK  deltaGligsolvpol: -8.61308
REMARK  deltaGligsolvnonpol: 15.4418
REMARK  deltaGvdw: -16.2776
REMARK  deltaGelec: 0.0
REMARK  deltaG: -5.7387104
REMARK  Cluster: 1
REMARK  ClusterRank: 2
ATOM   5287 C    LIG     1      33.777   2.108  12.356  1.00  0.00      LIG  
ATOM   5288 C1   LIG     1      34.863   1.154  11.954  1.00  0.00      LIG  
ATOM   5289 C2   LIG     1      34.581  -0.308  12.196  1.00  0.00      LIG  
ATOM   5290 C3   LIG     1      33.057  -0.529  12.212  1.00  0.00      LIG  
ATOM   5291 C4   LIG     1      32.222   0.353  11.265  1.00  0.00      LIG  
ATOM   5292 C5   LIG     1      32.426   1.806  11.712  1.00  0.00      LIG  
ATOM   5293 C6   LIG     1      32.626  -1.969  12.073  1.00  0.00      LIG  
ATOM   5294 C7   LIG     1      31.262  -2.131  12.707  1.00  0.00      LIG  
ATOM   5295 C8   LIG     1      30.258  -1.005  12.398  1.00  0.00      LIG  
ATOM   5296 C9   LIG     1      30.727  -0.109  11.217  1.00  0.00      LIG  
ATOM   5297 C10  LIG     1      28.868  -1.621  12.050  1.00  0.00      LIG  
ATOM   5298 C11  LIG     1      27.893  -0.533  11.777  1.00  0.00      LIG  
ATOM   5299 C12  LIG     1      28.278   0.434  10.709  1.00  0.00      LIG  
ATOM   5300 C13  LIG     1      29.675   0.998  10.943  1.00  0.00      LIG  
ATOM   5301 C14  LIG     1      26.835  -0.561  12.598  1.00  0.00      LIG  
ATOM   5302 C15  LIG     1      26.939  -1.672  13.570  1.00  0.00      LIG  
ATOM   5303 C16  LIG     1      28.221  -2.386  13.203  1.00  0.00      LIG  
ATOM   5304 O    LIG     1      29.977   1.768   9.784  1.00  0.00      LIG  
ATOM   5305 C17  LIG     1      35.362  -1.171  11.207  1.00  0.00      LIG  
ATOM   5306 C18  LIG     1      35.131  -0.642  13.577  1.00  0.00      LIG  
ATOM   5307 C19  LIG     1      30.131  -0.165  13.689  1.00  0.00      LIG  
ATOM   5308 C20  LIG     1      32.716   0.249   9.814  1.00  0.00      LIG  
ATOM   5309 H    LIG     1      30.698  -0.743  10.331  1.00  0.00      LIG  
ATOM   5310 C21  LIG     1      25.601   0.287  12.701  1.00  0.00      LIG  
ATOM   5311 C22  LIG     1      25.744   1.471  13.656  1.00  0.00      LIG  
ATOM   5312 C23  LIG     1      26.848   2.481  13.364  1.00  0.00      LIG  
ATOM   5313 C24  LIG     1      27.002   3.394  14.536  1.00  0.00      LIG  
ATOM   5314 O1   LIG     1      26.501   3.282  12.243  1.00  0.00      LIG  
ATOM   5315 C25  LIG     1      28.871  -2.569  10.843  1.00  0.00      LIG  
ATOM   5316 O2   LIG     1      35.996   1.555  11.727  1.00  0.00      LIG  
ATOM   5317 H1   LIG     1      32.777  -0.250  13.228  1.00  0.00      LIG  
ATOM   5318 C26  LIG     1      24.963   0.663  11.380  1.00  0.00      LIG  
ATOM   5319 C27  LIG     1      28.260   4.121  14.836  1.00  0.00      LIG  
ATOM   5320 C28  LIG     1      29.465   3.980  13.971  1.00  0.00      LIG  
ATOM   5321 C29  LIG     1      28.176   5.368  15.643  1.00  0.00      LIG  
ATOM   5322 O3   LIG     1      27.907   2.919  15.560  1.00  0.00      LIG  
ATOM   5323 H2   LIG     1      34.090   3.121  12.090  1.00  0.00      LIG  
ATOM   5324 H3   LIG     1      33.690   2.064  13.445  1.00  0.00      LIG  
ATOM   5325 H4   LIG     1      32.295   2.469  10.852  1.00  0.00      LIG  
ATOM   5326 H5   LIG     1      31.662   2.092  12.438  1.00  0.00      LIG  
ATOM   5327 H6   LIG     1      33.322  -2.638  12.585  1.00  0.00      LIG  
ATOM   5328 H7   LIG     1      32.595  -2.276  11.025  1.00  0.00      LIG  
ATOM   5329 H8   LIG     1      31.406  -2.181  13.790  1.00  0.00      LIG  
ATOM   5330 H9   LIG     1      30.885  -3.116  12.434  1.00  0.00      LIG  
ATOM   5331 H10  LIG     1      27.577   1.267  10.645  1.00  0.00      LIG  
ATOM   5332 H11  LIG     1      28.232  -0.061   9.735  1.00  0.00      LIG  
ATOM   5333 H12  LIG     1      29.638   1.697  11.781  1.00  0.00      LIG  
ATOM   5334 H13  LIG     1      26.083  -2.349  13.492  1.00  0.00      LIG  
ATOM   5335 H14  LIG     1      26.991  -1.285  14.591  1.00  0.00      LIG  
ATOM   5336 H15  LIG     1      28.867  -2.487  14.076  1.00  0.00      LIG  
ATOM   5337 H16  LIG     1      27.978  -3.407  12.895  1.00  0.00      LIG  
ATOM   5338 H17  LIG     1      29.244   2.395   9.669  1.00  0.00      LIG  
ATOM   5339 H18  LIG     1      36.432  -0.947  11.262  1.00  0.00      LIG  
ATOM   5340 H19  LIG     1      35.053  -1.002  10.174  1.00  0.00      LIG  
ATOM   5341 H20  LIG     1      35.248  -2.234  11.431  1.00  0.00      LIG  
ATOM   5342 H21  LIG     1      34.652  -0.038  14.354  1.00  0.00      LIG  
ATOM   5343 H22  LIG     1      36.207  -0.452  13.627  1.00  0.00      LIG  
ATOM   5344 H23  LIG     1      34.965  -1.695  13.816  1.00  0.00      LIG  
ATOM   5345 H24  LIG     1      31.027   0.421  13.889  1.00  0.00      LIG  
ATOM   5346 H25  LIG     1      29.978  -0.797  14.567  1.00  0.00      LIG  
ATOM   5347 H26  LIG     1      29.306   0.545  13.659  1.00  0.00      LIG  
ATOM   5348 H27  LIG     1      32.745  -0.791   9.479  1.00  0.00      LIG  
ATOM   5349 H28  LIG     1      33.711   0.674   9.681  1.00  0.00      LIG  
ATOM   5350 H29  LIG     1      32.068   0.790   9.125  1.00  0.00      LIG  
ATOM   5351 H30  LIG     1      24.854  -0.365  13.163  1.00  0.00      LIG  
ATOM   5352 H31  LIG     1      25.894   1.070  14.664  1.00  0.00      LIG  
ATOM   5353 H32  LIG     1      24.789   2.001  13.667  1.00  0.00      LIG  
ATOM   5354 H33  LIG     1      27.783   1.969  13.142  1.00  0.00      LIG  
ATOM   5355 H34  LIG     1      26.065   3.835  14.849  1.00  0.00      LIG  
ATOM   5356 H35  LIG     1      26.167   2.677  11.558  1.00  0.00      LIG  
ATOM   5357 H36  LIG     1      27.858  -2.923  10.626  1.00  0.00      LIG  
ATOM   5358 H37  LIG     1      29.476  -3.458  11.028  1.00  0.00      LIG  
ATOM   5359 H38  LIG     1      29.245  -2.101   9.930  1.00  0.00      LIG  
ATOM   5360 H39  LIG     1      24.824  -0.220  10.749  1.00  0.00      LIG  
ATOM   5361 H40  LIG     1      25.558   1.387  10.825  1.00  0.00      LIG  
ATOM   5362 H41  LIG     1      23.982   1.111  11.556  1.00  0.00      LIG  
ATOM   5363 H42  LIG     1      29.343   4.567  13.057  1.00  0.00      LIG  
ATOM   5364 H43  LIG     1      29.653   2.940  13.694  1.00  0.00      LIG  
ATOM   5365 H44  LIG     1      30.347   4.349  14.500  1.00  0.00      LIG  
ATOM   5366 H45  LIG     1      27.285   5.377  16.278  1.00  0.00      LIG  
ATOM   5367 H46  LIG     1      28.136   6.238  14.983  1.00  0.00      LIG  
ATOM   5368 H47  LIG     1      29.057   5.461  16.283  1.00  0.00      LIG  
TER
REMARK  Energy: 276.958
REMARK  SimpleFitness: 276.958
REMARK  FullFitness: -964.4667
REMARK  InterFull: -16.2776
REMARK  IntraFull: 300.768
REMARK  solvFull: -1508.17
REMARK  surfFull: 259.213
REMARK  extraFull: 0.0
REMARK  deltaGcompsolvpol: -1508.17
REMARK  deltaGcompsolvnonpol: 259.213
REMARK  deltaGprotsolvpol: -1512.07
REMARK  deltaGprotsolvnonpol: 254.074
REMARK  deltaGligsolvpol: -8.61308
REMARK  deltaGligsolvnonpol: 15.4418
REMARK  deltaGvdw: -16.2776
REMARK  deltaGelec: 0.0
REMARK  deltaG: -5.7387104
REMARK  Cluster: 1
REMARK  ClusterRank: 3
ATOM   5287 C    LIG     1      33.777   2.108  12.356  1.00  0.00      LIG  
ATOM   5288 C1   LIG     1      34.863   1.154  11.954  1.00  0.00      LIG  
ATOM   5289 C2   LIG     1      34.581  -0.308  12.196  1.00  0.00      LIG  
ATOM   5290 C3   LIG     1      33.057  -0.529  12.212  1.00  0.00      LIG  
ATOM   5291 C4   LIG     1      32.222   0.353  11.265  1.00  0.00      LIG  
ATOM   5292 C5   LIG     1      32.426   1.806  11.712  1.00  0.00      LIG  
ATOM   5293 C6   LIG     1      32.626  -1.969  12.073  1.00  0.00      LIG  
ATOM   5294 C7   LIG     1      31.262  -2.131  12.707  1.00  0.00      LIG  
ATOM   5295 C8   LIG     1      30.258  -1.005  12.398  1.00  0.00      LIG  
ATOM   5296 C9   LIG     1      30.727  -0.109  11.217  1.00  0.00      LIG  
ATOM   5297 C10  LIG     1      28.868  -1.621  12.050  1.00  0.00      LIG  
ATOM   5298 C11  LIG     1      27.893  -0.533  11.777  1.00  0.00      LIG  
ATOM   5299 C12  LIG     1      28.278   0.434  10.709  1.00  0.00      LIG  
ATOM   5300 C13  LIG     1      29.675   0.998  10.943  1.00  0.00      LIG  
ATOM   5301 C14  LIG     1      26.835  -0.561  12.598  1.00  0.00      LIG  
ATOM   5302 C15  LIG     1      26.939  -1.672  13.570  1.00  0.00      LIG  
ATOM   5303 C16  LIG     1      28.221  -2.386  13.203  1.00  0.00      LIG  
ATOM   5304 O    LIG     1      29.977   1.768   9.784  1.00  0.00      LIG  
ATOM   5305 C17  LIG     1      35.362  -1.171  11.207  1.00  0.00      LIG  
ATOM   5306 C18  LIG     1      35.131  -0.642  13.577  1.00  0.00      LIG  
ATOM   5307 C19  LIG     1      30.131  -0.165  13.689  1.00  0.00      LIG  
ATOM   5308 C20  LIG     1      32.716   0.249   9.814  1.00  0.00      LIG  
ATOM   5309 H    LIG     1      30.698  -0.743  10.331  1.00  0.00      LIG  
ATOM   5310 C21  LIG     1      25.601   0.287  12.701  1.00  0.00      LIG  
ATOM   5311 C22  LIG     1      25.744   1.471  13.656  1.00  0.00      LIG  
ATOM   5312 C23  LIG     1      26.848   2.481  13.364  1.00  0.00      LIG  
ATOM   5313 C24  LIG     1      27.002   3.394  14.536  1.00  0.00      LIG  
ATOM   5314 O1   LIG     1      26.501   3.282  12.243  1.00  0.00      LIG  
ATOM   5315 C25  LIG     1      28.871  -2.569  10.843  1.00  0.00      LIG  
ATOM   5316 O2   LIG     1      35.996   1.555  11.727  1.00  0.00      LIG  
ATOM   5317 H1   LIG     1      32.777  -0.250  13.228  1.00  0.00      LIG  
ATOM   5318 C26  LIG     1      24.963   0.663  11.380  1.00  0.00      LIG  
ATOM   5319 C27  LIG     1      28.260   4.121  14.836  1.00  0.00      LIG  
ATOM   5320 C28  LIG     1      29.465   3.980  13.971  1.00  0.00      LIG  
ATOM   5321 C29  LIG     1      28.176   5.368  15.643  1.00  0.00      LIG  
ATOM   5322 O3   LIG     1      27.907   2.919  15.560  1.00  0.00      LIG  
ATOM   5323 H2   LIG     1      34.090   3.121  12.090  1.00  0.00      LIG  
ATOM   5324 H3   LIG     1      33.690   2.064  13.445  1.00  0.00      LIG  
ATOM   5325 H4   LIG     1      32.295   2.469  10.852  1.00  0.00      LIG  
ATOM   5326 H5   LIG     1      31.662   2.092  12.438  1.00  0.00      LIG  
ATOM   5327 H6   LIG     1      33.322  -2.638  12.585  1.00  0.00      LIG  
ATOM   5328 H7   LIG     1      32.595  -2.276  11.025  1.00  0.00      LIG  
ATOM   5329 H8   LIG     1      31.406  -2.181  13.790  1.00  0.00      LIG  
ATOM   5330 H9   LIG     1      30.885  -3.116  12.434  1.00  0.00      LIG  
ATOM   5331 H10  LIG     1      27.577   1.267  10.645  1.00  0.00      LIG  
ATOM   5332 H11  LIG     1      28.232  -0.061   9.735  1.00  0.00      LIG  
ATOM   5333 H12  LIG     1      29.638   1.697  11.781  1.00  0.00      LIG  
ATOM   5334 H13  LIG     1      26.083  -2.349  13.492  1.00  0.00      LIG  
ATOM   5335 H14  LIG     1      26.991  -1.285  14.591  1.00  0.00      LIG  
ATOM   5336 H15  LIG     1      28.867  -2.487  14.076  1.00  0.00      LIG  
ATOM   5337 H16  LIG     1      27.978  -3.407  12.895  1.00  0.00      LIG  
ATOM   5338 H17  LIG     1      29.244   2.395   9.669  1.00  0.00      LIG  
ATOM   5339 H18  LIG     1      36.432  -0.947  11.262  1.00  0.00      LIG  
ATOM   5340 H19  LIG     1      35.053  -1.002  10.174  1.00  0.00      LIG  
ATOM   5341 H20  LIG     1      35.248  -2.234  11.431  1.00  0.00      LIG  
ATOM   5342 H21  LIG     1      34.652  -0.038  14.354  1.00  0.00      LIG  
ATOM   5343 H22  LIG     1      36.207  -0.452  13.627  1.00  0.00      LIG  
ATOM   5344 H23  LIG     1      34.965  -1.695  13.816  1.00  0.00      LIG  
ATOM   5345 H24  LIG     1      31.027   0.421  13.889  1.00  0.00      LIG  
ATOM   5346 H25  LIG     1      29.978  -0.797  14.567  1.00  0.00      LIG  
ATOM   5347 H26  LIG     1      29.306   0.545  13.659  1.00  0.00      LIG  
ATOM   5348 H27  LIG     1      32.745  -0.791   9.479  1.00  0.00      LIG  
ATOM   5349 H28  LIG     1      33.711   0.674   9.681  1.00  0.00      LIG  
ATOM   5350 H29  LIG     1      32.068   0.790   9.125  1.00  0.00      LIG  
ATOM   5351 H30  LIG     1      24.854  -0.365  13.163  1.00  0.00      LIG  
ATOM   5352 H31  LIG     1      25.894   1.070  14.664  1.00  0.00      LIG  
ATOM   5353 H32  LIG     1      24.789   2.001  13.667  1.00  0.00      LIG  
ATOM   5354 H33  LIG     1      27.783   1.969  13.142  1.00  0.00      LIG  
ATOM   5355 H34  LIG     1      26.065   3.835  14.849  1.00  0.00      LIG  
ATOM   5356 H35  LIG     1      26.167   2.677  11.558  1.00  0.00      LIG  
ATOM   5357 H36  LIG     1      27.858  -2.923  10.626  1.00  0.00      LIG  
ATOM   5358 H37  LIG     1      29.476  -3.458  11.028  1.00  0.00      LIG  
ATOM   5359 H38  LIG     1      29.245  -2.101   9.930  1.00  0.00      LIG  
ATOM   5360 H39  LIG     1      24.824  -0.220  10.749  1.00  0.00      LIG  
ATOM   5361 H40  LIG     1      25.558   1.387  10.825  1.00  0.00      LIG  
ATOM   5362 H41  LIG     1      23.982   1.111  11.556  1.00  0.00      LIG  
ATOM   5363 H42  LIG     1      29.343   4.567  13.057  1.00  0.00      LIG  
ATOM   5364 H43  LIG     1      29.653   2.940  13.694  1.00  0.00      LIG  
ATOM   5365 H44  LIG     1      30.347   4.349  14.500  1.00  0.00      LIG  
ATOM   5366 H45  LIG     1      27.285   5.377  16.278  1.00  0.00      LIG  
ATOM   5367 H46  LIG     1      28.136   6.238  14.983  1.00  0.00      LIG  
ATOM   5368 H47  LIG     1      29.057   5.461  16.283  1.00  0.00      LIG  
TER
REMARK  Energy: 277.02
REMARK  SimpleFitness: 277.02
REMARK  FullFitness: -964.34607
REMARK  InterFull: -16.2331
REMARK  IntraFull: 300.85
REMARK  solvFull: -1508.18
REMARK  surfFull: 259.217
REMARK  extraFull: 0.0
REMARK  deltaGcompsolvpol: -1508.18
REMARK  deltaGcompsolvnonpol: 259.217
REMARK  deltaGprotsolvpol: -1512.07
REMARK  deltaGprotsolvnonpol: 254.074
REMARK  deltaGligsolvpol: -8.5764
REMARK  deltaGligsolvnonpol: 15.4303
REMARK  deltaGvdw: -16.2331
REMARK  deltaGelec: 0.0
REMARK  deltaG: -5.7358923
REMARK  Cluster: 1
REMARK  ClusterRank: 4
ATOM   5287 C    LIG     1      33.774   2.165  12.346  1.00  0.00      LIG  
ATOM   5288 C1   LIG     1      34.863   1.211  11.955  1.00  0.00      LIG  
ATOM   5289 C2   LIG     1      34.584  -0.250  12.212  1.00  0.00      LIG  
ATOM   5290 C3   LIG     1      33.060  -0.478  12.221  1.00  0.00      LIG  
ATOM   5291 C4   LIG     1      32.225   0.397  11.268  1.00  0.00      LIG  
ATOM   5292 C5   LIG     1      32.422   1.852  11.709  1.00  0.00      LIG  
ATOM   5293 C6   LIG     1      32.637  -1.920  12.086  1.00  0.00      LIG  
ATOM   5294 C7   LIG     1      31.270  -2.090  12.710  1.00  0.00      LIG  
ATOM   5295 C8   LIG     1      30.263  -0.967  12.399  1.00  0.00      LIG  
ATOM   5296 C9   LIG     1      30.731  -0.070  11.219  1.00  0.00      LIG  
ATOM   5297 C10  LIG     1      28.875  -1.587  12.051  1.00  0.00      LIG  
ATOM   5298 C11  LIG     1      27.898  -0.500  11.780  1.00  0.00      LIG  
ATOM   5299 C12  LIG     1      28.280   0.466  10.711  1.00  0.00      LIG  
ATOM   5300 C13  LIG     1      29.677   1.034  10.942  1.00  0.00      LIG  
ATOM   5301 C14  LIG     1      26.844  -0.528  12.606  1.00  0.00      LIG  
ATOM   5302 C15  LIG     1      26.949  -1.641  13.576  1.00  0.00      LIG  
ATOM   5303 C16  LIG     1      28.229  -2.356  13.203  1.00  0.00      LIG  
ATOM   5304 O    LIG     1      29.978   1.799   9.781  1.00  0.00      LIG  
ATOM   5305 C17  LIG     1      35.372  -1.120  11.235  1.00  0.00      LIG  
ATOM   5306 C18  LIG     1      35.127  -0.566  13.598  1.00  0.00      LIG  
ATOM   5307 C19  LIG     1      30.132  -0.128  13.691  1.00  0.00      LIG  
ATOM   5308 C20  LIG     1      32.722   0.286   9.818  1.00  0.00      LIG  
ATOM   5309 H    LIG     1      30.704  -0.706  10.333  1.00  0.00      LIG  
ATOM   5310 C21  LIG     1      25.609   0.319  12.713  1.00  0.00      LIG  
ATOM   5311 C22  LIG     1      25.752   1.509  13.661  1.00  0.00      LIG  
ATOM   5312 C23  LIG     1      26.859   2.516  13.367  1.00  0.00      LIG  
ATOM   5313 C24  LIG     1      26.992   3.453  14.522  1.00  0.00      LIG  
ATOM   5314 O1   LIG     1      26.527   3.290  12.222  1.00  0.00      LIG  
ATOM   5315 C25  LIG     1      28.880  -2.535  10.843  1.00  0.00      LIG  
ATOM   5316 O2   LIG     1      35.995   1.612  11.726  1.00  0.00      LIG  
ATOM   5317 H1   LIG     1      32.775  -0.196  13.235  1.00  0.00      LIG  
ATOM   5318 C26  LIG     1      24.962   0.684  11.394  1.00  0.00      LIG  
ATOM   5319 C27  LIG     1      28.239   4.203  14.818  1.00  0.00      LIG  
ATOM   5320 C28  LIG     1      29.452   4.065  13.963  1.00  0.00      LIG  
ATOM   5321 C29  LIG     1      28.125   5.465  15.598  1.00  0.00      LIG  
ATOM   5322 O3   LIG     1      27.897   3.010  15.562  1.00  0.00      LIG  
ATOM   5323 H2   LIG     1      34.084   3.176  12.068  1.00  0.00      LIG  
ATOM   5324 H3   LIG     1      33.688   2.135  13.436  1.00  0.00      LIG  
ATOM   5325 H4   LIG     1      32.284   2.511  10.848  1.00  0.00      LIG  
ATOM   5326 H5   LIG     1      31.660   2.135  12.438  1.00  0.00      LIG  
ATOM   5327 H6   LIG     1      33.334  -2.584  12.604  1.00  0.00      LIG  
ATOM   5328 H7   LIG     1      32.616  -2.232  11.039  1.00  0.00      LIG  
ATOM   5329 H8   LIG     1      31.407  -2.143  13.793  1.00  0.00      LIG  
ATOM   5330 H9   LIG     1      30.898  -3.076  12.432  1.00  0.00      LIG  
ATOM   5331 H10  LIG     1      27.577   1.297  10.645  1.00  0.00      LIG  
ATOM   5332 H11  LIG     1      28.235  -0.031   9.737  1.00  0.00      LIG  
ATOM   5333 H12  LIG     1      29.638   1.736  11.778  1.00  0.00      LIG  
ATOM   5334 H13  LIG     1      26.092  -2.315  13.501  1.00  0.00      LIG  
ATOM   5335 H14  LIG     1      27.006  -1.254  14.597  1.00  0.00      LIG  
ATOM   5336 H15  LIG     1      28.877  -2.464  14.074  1.00  0.00      LIG  
ATOM   5337 H16  LIG     1      27.982  -3.375  12.890  1.00  0.00      LIG  
ATOM   5338 H17  LIG     1      29.244   2.426   9.663  1.00  0.00      LIG  
ATOM   5339 H18  LIG     1      36.439  -0.887  11.283  1.00  0.00      LIG  
ATOM   5340 H19  LIG     1      35.058  -0.972  10.201  1.00  0.00      LIG  
ATOM   5341 H20  LIG     1      35.268  -2.181  11.477  1.00  0.00      LIG  
ATOM   5342 H21  LIG     1      34.644   0.047  14.366  1.00  0.00      LIG  
ATOM   5343 H22  LIG     1      36.203  -0.376  13.652  1.00  0.00      LIG  
ATOM   5344 H23  LIG     1      34.960  -1.616  13.850  1.00  0.00      LIG  
ATOM   5345 H24  LIG     1      31.027   0.459  13.894  1.00  0.00      LIG  
ATOM   5346 H25  LIG     1      29.975  -0.760  14.567  1.00  0.00      LIG  
ATOM   5347 H26  LIG     1      29.308   0.583  13.657  1.00  0.00      LIG  
ATOM   5348 H27  LIG     1      32.748  -0.755   9.487  1.00  0.00      LIG  
ATOM   5349 H28  LIG     1      33.720   0.706   9.686  1.00  0.00      LIG  
ATOM   5350 H29  LIG     1      32.077   0.827   9.127  1.00  0.00      LIG  
ATOM   5351 H30  LIG     1      24.866  -0.332  13.185  1.00  0.00      LIG  
ATOM   5352 H31  LIG     1      25.897   1.116  14.673  1.00  0.00      LIG  
ATOM   5353 H32  LIG     1      24.799   2.042  13.666  1.00  0.00      LIG  
ATOM   5354 H33  LIG     1      27.799   2.001  13.172  1.00  0.00      LIG  
ATOM   5355 H34  LIG     1      26.047   3.887  14.822  1.00  0.00      LIG  
ATOM   5356 H35  LIG     1      26.219   2.667  11.541  1.00  0.00      LIG  
ATOM   5357 H36  LIG     1      27.867  -2.890  10.626  1.00  0.00      LIG  
ATOM   5358 H37  LIG     1      29.486  -3.423  11.030  1.00  0.00      LIG  
ATOM   5359 H38  LIG     1      29.254  -2.066   9.931  1.00  0.00      LIG  
ATOM   5360 H39  LIG     1      24.815  -0.205  10.774  1.00  0.00      LIG  
ATOM   5361 H40  LIG     1      25.556   1.399  10.826  1.00  0.00      LIG  
ATOM   5362 H41  LIG     1      23.984   1.138  11.572  1.00  0.00      LIG  
ATOM   5363 H42  LIG     1      29.335   4.649  13.047  1.00  0.00      LIG  
ATOM   5364 H43  LIG     1      29.649   3.025  13.689  1.00  0.00      LIG  
ATOM   5365 H44  LIG     1      30.329   4.440  14.497  1.00  0.00      LIG  
ATOM   5366 H45  LIG     1      27.225   5.475  16.221  1.00  0.00      LIG  
ATOM   5367 H46  LIG     1      28.080   6.321  14.920  1.00  0.00      LIG  
ATOM   5368 H47  LIG     1      28.995   5.585  16.249  1.00  0.00      LIG  
TER
REMARK  Energy: 277.02
REMARK  SimpleFitness: 277.02
REMARK  FullFitness: -964.34607
REMARK  InterFull: -16.2331
REMARK  IntraFull: 300.85
REMARK  solvFull: -1508.18
REMARK  surfFull: 259.217
REMARK  extraFull: 0.0
REMARK  deltaGcompsolvpol: -1508.18
REMARK  deltaGcompsolvnonpol: 259.217
REMARK  deltaGprotsolvpol: -1512.07
REMARK  deltaGprotsolvnonpol: 254.074
REMARK  deltaGligsolvpol: -8.5764
REMARK  deltaGligsolvnonpol: 15.4303
REMARK  deltaGvdw: -16.2331
REMARK  deltaGelec: 0.0
REMARK  deltaG: -5.7358923
REMARK  Cluster: 1
REMARK  ClusterRank: 5
ATOM   5287 C    LIG     1      33.774   2.165  12.346  1.00  0.00      LIG  
ATOM   5288 C1   LIG     1      34.863   1.211  11.955  1.00  0.00      LIG  
ATOM   5289 C2   LIG     1      34.584  -0.250  12.212  1.00  0.00      LIG  
ATOM   5290 C3   LIG     1      33.060  -0.478  12.221  1.00  0.00      LIG  
ATOM   5291 C4   LIG     1      32.225   0.397  11.268  1.00  0.00      LIG  
ATOM   5292 C5   LIG     1      32.422   1.852  11.709  1.00  0.00      LIG  
ATOM   5293 C6   LIG     1      32.637  -1.920  12.086  1.00  0.00      LIG  
ATOM   5294 C7   LIG     1      31.270  -2.090  12.710  1.00  0.00      LIG  
ATOM   5295 C8   LIG     1      30.263  -0.967  12.399  1.00  0.00      LIG  
ATOM   5296 C9   LIG     1      30.731  -0.070  11.219  1.00  0.00      LIG  
ATOM   5297 C10  LIG     1      28.875  -1.587  12.051  1.00  0.00      LIG  
ATOM   5298 C11  LIG     1      27.898  -0.500  11.780  1.00  0.00      LIG  
ATOM   5299 C12  LIG     1      28.280   0.466  10.711  1.00  0.00      LIG  
ATOM   5300 C13  LIG     1      29.677   1.034  10.942  1.00  0.00      LIG  
ATOM   5301 C14  LIG     1      26.844  -0.528  12.606  1.00  0.00      LIG  
ATOM   5302 C15  LIG     1      26.949  -1.641  13.576  1.00  0.00      LIG  
ATOM   5303 C16  LIG     1      28.229  -2.356  13.203  1.00  0.00      LIG  
ATOM   5304 O    LIG     1      29.978   1.799   9.781  1.00  0.00      LIG  
ATOM   5305 C17  LIG     1      35.372  -1.120  11.235  1.00  0.00      LIG  
ATOM   5306 C18  LIG     1      35.127  -0.566  13.598  1.00  0.00      LIG  
ATOM   5307 C19  LIG     1      30.132  -0.128  13.691  1.00  0.00      LIG  
ATOM   5308 C20  LIG     1      32.722   0.286   9.818  1.00  0.00      LIG  
ATOM   5309 H    LIG     1      30.704  -0.706  10.333  1.00  0.00      LIG  
ATOM   5310 C21  LIG     1      25.609   0.319  12.713  1.00  0.00      LIG  
ATOM   5311 C22  LIG     1      25.752   1.509  13.661  1.00  0.00      LIG  
ATOM   5312 C23  LIG     1      26.859   2.516  13.367  1.00  0.00      LIG  
ATOM   5313 C24  LIG     1      26.992   3.453  14.522  1.00  0.00      LIG  
ATOM   5314 O1   LIG     1      26.527   3.290  12.222  1.00  0.00      LIG  
ATOM   5315 C25  LIG     1      28.880  -2.535  10.843  1.00  0.00      LIG  
ATOM   5316 O2   LIG     1      35.995   1.612  11.726  1.00  0.00      LIG  
ATOM   5317 H1   LIG     1      32.775  -0.196  13.235  1.00  0.00      LIG  
ATOM   5318 C26  LIG     1      24.962   0.684  11.394  1.00  0.00      LIG  
ATOM   5319 C27  LIG     1      28.239   4.203  14.818  1.00  0.00      LIG  
ATOM   5320 C28  LIG     1      29.452   4.065  13.963  1.00  0.00      LIG  
ATOM   5321 C29  LIG     1      28.125   5.465  15.598  1.00  0.00      LIG  
ATOM   5322 O3   LIG     1      27.897   3.010  15.562  1.00  0.00      LIG  
ATOM   5323 H2   LIG     1      34.084   3.176  12.068  1.00  0.00      LIG  
ATOM   5324 H3   LIG     1      33.688   2.135  13.436  1.00  0.00      LIG  
ATOM   5325 H4   LIG     1      32.284   2.511  10.848  1.00  0.00      LIG  
ATOM   5326 H5   LIG     1      31.660   2.135  12.438  1.00  0.00      LIG  
ATOM   5327 H6   LIG     1      33.334  -2.584  12.604  1.00  0.00      LIG  
ATOM   5328 H7   LIG     1      32.616  -2.232  11.039  1.00  0.00      LIG  
ATOM   5329 H8   LIG     1      31.407  -2.143  13.793  1.00  0.00      LIG  
ATOM   5330 H9   LIG     1      30.898  -3.076  12.432  1.00  0.00      LIG  
ATOM   5331 H10  LIG     1      27.577   1.297  10.645  1.00  0.00      LIG  
ATOM   5332 H11  LIG     1      28.235  -0.031   9.737  1.00  0.00      LIG  
ATOM   5333 H12  LIG     1      29.638   1.736  11.778  1.00  0.00      LIG  
ATOM   5334 H13  LIG     1      26.092  -2.315  13.501  1.00  0.00      LIG  
ATOM   5335 H14  LIG     1      27.006  -1.254  14.597  1.00  0.00      LIG  
ATOM   5336 H15  LIG     1      28.877  -2.464  14.074  1.00  0.00      LIG  
ATOM   5337 H16  LIG     1      27.982  -3.375  12.890  1.00  0.00      LIG  
ATOM   5338 H17  LIG     1      29.244   2.426   9.663  1.00  0.00      LIG  
ATOM   5339 H18  LIG     1      36.439  -0.887  11.283  1.00  0.00      LIG  
ATOM   5340 H19  LIG     1      35.058  -0.972  10.201  1.00  0.00      LIG  
ATOM   5341 H20  LIG     1      35.268  -2.181  11.477  1.00  0.00      LIG  
ATOM   5342 H21  LIG     1      34.644   0.047  14.366  1.00  0.00      LIG  
ATOM   5343 H22  LIG     1      36.203  -0.376  13.652  1.00  0.00      LIG  
ATOM   5344 H23  LIG     1      34.960  -1.616  13.850  1.00  0.00      LIG  
ATOM   5345 H24  LIG     1      31.027   0.459  13.894  1.00  0.00      LIG  
ATOM   5346 H25  LIG     1      29.975  -0.760  14.567  1.00  0.00      LIG  
ATOM   5347 H26  LIG     1      29.308   0.583  13.657  1.00  0.00      LIG  
ATOM   5348 H27  LIG     1      32.748  -0.755   9.487  1.00  0.00      LIG  
ATOM   5349 H28  LIG     1      33.720   0.706   9.686  1.00  0.00      LIG  
ATOM   5350 H29  LIG     1      32.077   0.827   9.127  1.00  0.00      LIG  
ATOM   5351 H30  LIG     1      24.866  -0.332  13.185  1.00  0.00      LIG  
ATOM   5352 H31  LIG     1      25.897   1.116  14.673  1.00  0.00      LIG  
ATOM   5353 H32  LIG     1      24.799   2.042  13.666  1.00  0.00      LIG  
ATOM   5354 H33  LIG     1      27.799   2.001  13.172  1.00  0.00      LIG  
ATOM   5355 H34  LIG     1      26.047   3.887  14.822  1.00  0.00      LIG  
ATOM   5356 H35  LIG     1      26.219   2.667  11.541  1.00  0.00      LIG  
ATOM   5357 H36  LIG     1      27.867  -2.890  10.626  1.00  0.00      LIG  
ATOM   5358 H37  LIG     1      29.486  -3.423  11.030  1.00  0.00      LIG  
ATOM   5359 H38  LIG     1      29.254  -2.066   9.931  1.00  0.00      LIG  
ATOM   5360 H39  LIG     1      24.815  -0.205  10.774  1.00  0.00      LIG  
ATOM   5361 H40  LIG     1      25.556   1.399  10.826  1.00  0.00      LIG  
ATOM   5362 H41  LIG     1      23.984   1.138  11.572  1.00  0.00      LIG  
ATOM   5363 H42  LIG     1      29.335   4.649  13.047  1.00  0.00      LIG  
ATOM   5364 H43  LIG     1      29.649   3.025  13.689  1.00  0.00      LIG  
ATOM   5365 H44  LIG     1      30.329   4.440  14.497  1.00  0.00      LIG  
ATOM   5366 H45  LIG     1      27.225   5.475  16.221  1.00  0.00      LIG  
ATOM   5367 H46  LIG     1      28.080   6.321  14.920  1.00  0.00      LIG  
ATOM   5368 H47  LIG     1      28.995   5.585  16.249  1.00  0.00      LIG  
TER
REMARK  Energy: 277.873
REMARK  SimpleFitness: 277.873
REMARK  FullFitness: -963.14844
REMARK  InterFull: -15.7836
REMARK  IntraFull: 301.337
REMARK  solvFull: -1507.94
REMARK  surfFull: 259.238
REMARK  extraFull: 0.0
REMARK  deltaGcompsolvpol: -1507.94
REMARK  deltaGcompsolvnonpol: 259.238
REMARK  deltaGprotsolvpol: -1512.07
REMARK  deltaGprotsolvnonpol: 254.074
REMARK  deltaGligsolvpol: -8.55431
REMARK  deltaGligsolvnonpol: 15.4182
REMARK  deltaGvdw: -15.7836
REMARK  deltaGelec: 0.0
REMARK  deltaG: -5.6768956
REMARK  Cluster: 1
REMARK  ClusterRank: 6
ATOM   5287 C    LIG     1      33.747   2.246  12.617  1.00  0.00      LIG  
ATOM   5288 C1   LIG     1      34.862   1.305  12.269  1.00  0.00      LIG  
ATOM   5289 C2   LIG     1      34.589  -0.158  12.513  1.00  0.00      LIG  
ATOM   5290 C3   LIG     1      33.067  -0.398  12.467  1.00  0.00      LIG  
ATOM   5291 C4   LIG     1      32.257   0.464  11.480  1.00  0.00      LIG  
ATOM   5292 C5   LIG     1      32.429   1.924  11.916  1.00  0.00      LIG  
ATOM   5293 C6   LIG     1      32.660  -1.844  12.331  1.00  0.00      LIG  
ATOM   5294 C7   LIG     1      31.273  -2.019  12.911  1.00  0.00      LIG  
ATOM   5295 C8   LIG     1      30.269  -0.906  12.556  1.00  0.00      LIG  
ATOM   5296 C9   LIG     1      30.768  -0.017  11.383  1.00  0.00      LIG  
ATOM   5297 C10  LIG     1      28.898  -1.543  12.172  1.00  0.00      LIG  
ATOM   5298 C11  LIG     1      27.923  -0.467  11.858  1.00  0.00      LIG  
ATOM   5299 C12  LIG     1      28.326   0.491  10.792  1.00  0.00      LIG  
ATOM   5300 C13  LIG     1      29.711   1.074  11.061  1.00  0.00      LIG  
ATOM   5301 C14  LIG     1      26.848  -0.486  12.659  1.00  0.00      LIG  
ATOM   5302 C15  LIG     1      26.938  -1.581  13.651  1.00  0.00      LIG  
ATOM   5303 C16  LIG     1      28.224  -2.303  13.313  1.00  0.00      LIG  
ATOM   5304 O    LIG     1      30.040   1.834   9.905  1.00  0.00      LIG  
ATOM   5305 C17  LIG     1      35.423  -1.018  11.567  1.00  0.00      LIG  
ATOM   5306 C18  LIG     1      35.085  -0.473  13.918  1.00  0.00      LIG  
ATOM   5307 C19  LIG     1      30.090  -0.051  13.831  1.00  0.00      LIG  
ATOM   5308 C20  LIG     1      32.805   0.351  10.050  1.00  0.00      LIG  
ATOM   5309 H    LIG     1      30.777  -0.661  10.502  1.00  0.00      LIG  
ATOM   5310 C21  LIG     1      25.613   0.362  12.723  1.00  0.00      LIG  
ATOM   5311 C22  LIG     1      25.734   1.594  13.621  1.00  0.00      LIG  
ATOM   5312 C23  LIG     1      26.834   2.602  13.310  1.00  0.00      LIG  
ATOM   5313 C24  LIG     1      26.897   3.622  14.399  1.00  0.00      LIG  
ATOM   5314 O1   LIG     1      26.558   3.292  12.097  1.00  0.00      LIG  
ATOM   5315 C25  LIG     1      28.947  -2.503  10.975  1.00  0.00      LIG  
ATOM   5316 O2   LIG     1      36.000   1.719  12.094  1.00  0.00      LIG  
ATOM   5317 H1   LIG     1      32.745  -0.112  13.469  1.00  0.00      LIG  
ATOM   5318 C26  LIG     1      24.960   0.652  11.387  1.00  0.00      LIG  
ATOM   5319 C27  LIG     1      28.131   4.393  14.700  1.00  0.00      LIG  
ATOM   5320 C28  LIG     1      29.391   4.169  13.936  1.00  0.00      LIG  
ATOM   5321 C29  LIG     1      27.991   5.726  15.345  1.00  0.00      LIG  
ATOM   5322 O3   LIG     1      27.733   3.276  15.529  1.00  0.00      LIG  
ATOM   5323 H2   LIG     1      34.059   3.262  12.360  1.00  0.00      LIG  
ATOM   5324 H3   LIG     1      33.613   2.207  13.702  1.00  0.00      LIG  
ATOM   5325 H4   LIG     1      32.332   2.574  11.042  1.00  0.00      LIG  
ATOM   5326 H5   LIG     1      31.631   2.213  12.603  1.00  0.00      LIG  
ATOM   5327 H6   LIG     1      33.344  -2.498  12.877  1.00  0.00      LIG  
ATOM   5328 H7   LIG     1      32.677  -2.164  11.286  1.00  0.00      LIG  
ATOM   5329 H8   LIG     1      31.372  -2.063  13.999  1.00  0.00      LIG  
ATOM   5330 H9   LIG     1      30.919  -3.010  12.628  1.00  0.00      LIG  
ATOM   5331 H10  LIG     1      27.615   1.312  10.697  1.00  0.00      LIG  
ATOM   5332 H11  LIG     1      28.313  -0.014   9.821  1.00  0.00      LIG  
ATOM   5333 H12  LIG     1      29.639   1.781  11.890  1.00  0.00      LIG  
ATOM   5334 H13  LIG     1      26.081  -2.258  13.578  1.00  0.00      LIG  
ATOM   5335 H14  LIG     1      26.979  -1.172  14.664  1.00  0.00      LIG  
ATOM   5336 H15  LIG     1      28.851  -2.403  14.201  1.00  0.00      LIG  
ATOM   5337 H16  LIG     1      27.983  -3.323  13.003  1.00  0.00      LIG  
ATOM   5338 H17  LIG     1      29.288   2.429   9.744  1.00  0.00      LIG  
ATOM   5339 H18  LIG     1      36.487  -0.784  11.672  1.00  0.00      LIG  
ATOM   5340 H19  LIG     1      35.162  -0.856  10.520  1.00  0.00      LIG  
ATOM   5341 H20  LIG     1      35.309  -2.081  11.791  1.00  0.00      LIG  
ATOM   5342 H21  LIG     1      34.565   0.127  14.671  1.00  0.00      LIG  
ATOM   5343 H22  LIG     1      36.156  -0.266  14.014  1.00  0.00      LIG  
ATOM   5344 H23  LIG     1      34.929  -1.528  14.158  1.00  0.00      LIG  
ATOM   5345 H24  LIG     1      30.979   0.530  14.068  1.00  0.00      LIG  
ATOM   5346 H25  LIG     1      29.887  -0.670  14.708  1.00  0.00      LIG  
ATOM   5347 H26  LIG     1      29.275   0.668  13.752  1.00  0.00      LIG  
ATOM   5348 H27  LIG     1      32.866  -0.692   9.729  1.00  0.00      LIG  
ATOM   5349 H28  LIG     1      33.798   0.791   9.951  1.00  0.00      LIG  
ATOM   5350 H29  LIG     1      32.173   0.873   9.333  1.00  0.00      LIG  
ATOM   5351 H30  LIG     1      24.875  -0.270  13.223  1.00  0.00      LIG  
ATOM   5352 H31  LIG     1      25.882   1.245  14.649  1.00  0.00      LIG  
ATOM   5353 H32  LIG     1      24.774   2.113  13.597  1.00  0.00      LIG  
ATOM   5354 H33  LIG     1      27.783   2.084  13.191  1.00  0.00      LIG  
ATOM   5355 H34  LIG     1      25.933   4.072  14.606  1.00  0.00      LIG  
ATOM   5356 H35  LIG     1      26.140   2.640  11.491  1.00  0.00      LIG  
ATOM   5357 H36  LIG     1      27.945  -2.871  10.734  1.00  0.00      LIG  
ATOM   5358 H37  LIG     1      29.556  -3.384  11.187  1.00  0.00      LIG  
ATOM   5359 H38  LIG     1      29.343  -2.040  10.069  1.00  0.00      LIG  
ATOM   5360 H39  LIG     1      24.795  -0.272  10.824  1.00  0.00      LIG  
ATOM   5361 H40  LIG     1      25.557   1.327  10.774  1.00  0.00      LIG  
ATOM   5362 H41  LIG     1      23.985   1.118  11.546  1.00  0.00      LIG  
ATOM   5363 H42  LIG     1      29.326   4.652  12.957  1.00  0.00      LIG  
ATOM   5364 H43  LIG     1      29.602   3.107  13.787  1.00  0.00      LIG  
ATOM   5365 H44  LIG     1      30.239   4.596  14.477  1.00  0.00      LIG  
ATOM   5366 H45  LIG     1      27.048   5.815  15.891  1.00  0.00      LIG  
ATOM   5367 H46  LIG     1      28.018   6.505  14.579  1.00  0.00      LIG  
ATOM   5368 H47  LIG     1      28.815   5.902  16.043  1.00  0.00      LIG  
TER
REMARK  Energy: 277.873
REMARK  SimpleFitness: 277.873
REMARK  FullFitness: -963.14844
REMARK  InterFull: -15.7836
REMARK  IntraFull: 301.337
REMARK  solvFull: -1507.94
REMARK  surfFull: 259.238
REMARK  extraFull: 0.0
REMARK  deltaGcompsolvpol: -1507.94
REMARK  deltaGcompsolvnonpol: 259.238
REMARK  deltaGprotsolvpol: -1512.07
REMARK  deltaGprotsolvnonpol: 254.074
REMARK  deltaGligsolvpol: -8.55431
REMARK  deltaGligsolvnonpol: 15.4182
REMARK  deltaGvdw: -15.7836
REMARK  deltaGelec: 0.0
REMARK  deltaG: -5.6768956
REMARK  Cluster: 1
REMARK  ClusterRank: 7
ATOM   5287 C    LIG     1      33.747   2.246  12.617  1.00  0.00      LIG  
ATOM   5288 C1   LIG     1      34.862   1.305  12.269  1.00  0.00      LIG  
ATOM   5289 C2   LIG     1      34.589  -0.158  12.513  1.00  0.00      LIG  
ATOM   5290 C3   LIG     1      33.067  -0.398  12.467  1.00  0.00      LIG  
ATOM   5291 C4   LIG     1      32.257   0.464  11.480  1.00  0.00      LIG  
ATOM   5292 C5   LIG     1      32.429   1.924  11.916  1.00  0.00      LIG  
ATOM   5293 C6   LIG     1      32.660  -1.844  12.331  1.00  0.00      LIG  
ATOM   5294 C7   LIG     1      31.273  -2.019  12.911  1.00  0.00      LIG  
ATOM   5295 C8   LIG     1      30.269  -0.906  12.556  1.00  0.00      LIG  
ATOM   5296 C9   LIG     1      30.768  -0.017  11.383  1.00  0.00      LIG  
ATOM   5297 C10  LIG     1      28.898  -1.543  12.172  1.00  0.00      LIG  
ATOM   5298 C11  LIG     1      27.923  -0.467  11.858  1.00  0.00      LIG  
ATOM   5299 C12  LIG     1      28.326   0.491  10.792  1.00  0.00      LIG  
ATOM   5300 C13  LIG     1      29.711   1.074  11.061  1.00  0.00      LIG  
ATOM   5301 C14  LIG     1      26.848  -0.486  12.659  1.00  0.00      LIG  
ATOM   5302 C15  LIG     1      26.938  -1.581  13.651  1.00  0.00      LIG  
ATOM   5303 C16  LIG     1      28.224  -2.303  13.313  1.00  0.00      LIG  
ATOM   5304 O    LIG     1      30.040   1.834   9.905  1.00  0.00      LIG  
ATOM   5305 C17  LIG     1      35.423  -1.018  11.567  1.00  0.00      LIG  
ATOM   5306 C18  LIG     1      35.085  -0.473  13.918  1.00  0.00      LIG  
ATOM   5307 C19  LIG     1      30.090  -0.051  13.831  1.00  0.00      LIG  
ATOM   5308 C20  LIG     1      32.805   0.351  10.050  1.00  0.00      LIG  
ATOM   5309 H    LIG     1      30.777  -0.661  10.502  1.00  0.00      LIG  
ATOM   5310 C21  LIG     1      25.613   0.362  12.723  1.00  0.00      LIG  
ATOM   5311 C22  LIG     1      25.734   1.594  13.621  1.00  0.00      LIG  
ATOM   5312 C23  LIG     1      26.834   2.602  13.310  1.00  0.00      LIG  
ATOM   5313 C24  LIG     1      26.897   3.622  14.399  1.00  0.00      LIG  
ATOM   5314 O1   LIG     1      26.558   3.292  12.097  1.00  0.00      LIG  
ATOM   5315 C25  LIG     1      28.947  -2.503  10.975  1.00  0.00      LIG  
ATOM   5316 O2   LIG     1      36.000   1.719  12.094  1.00  0.00      LIG  
ATOM   5317 H1   LIG     1      32.745  -0.112  13.469  1.00  0.00      LIG  
ATOM   5318 C26  LIG     1      24.960   0.652  11.387  1.00  0.00      LIG  
ATOM   5319 C27  LIG     1      28.131   4.393  14.700  1.00  0.00      LIG  
ATOM   5320 C28  LIG     1      29.391   4.169  13.936  1.00  0.00      LIG  
ATOM   5321 C29  LIG     1      27.991   5.726  15.345  1.00  0.00      LIG  
ATOM   5322 O3   LIG     1      27.733   3.276  15.529  1.00  0.00      LIG  
ATOM   5323 H2   LIG     1      34.059   3.262  12.360  1.00  0.00      LIG  
ATOM   5324 H3   LIG     1      33.613   2.207  13.702  1.00  0.00      LIG  
ATOM   5325 H4   LIG     1      32.332   2.574  11.042  1.00  0.00      LIG  
ATOM   5326 H5   LIG     1      31.631   2.213  12.603  1.00  0.00      LIG  
ATOM   5327 H6   LIG     1      33.344  -2.498  12.877  1.00  0.00      LIG  
ATOM   5328 H7   LIG     1      32.677  -2.164  11.286  1.00  0.00      LIG  
ATOM   5329 H8   LIG     1      31.372  -2.063  13.999  1.00  0.00      LIG  
ATOM   5330 H9   LIG     1      30.919  -3.010  12.628  1.00  0.00      LIG  
ATOM   5331 H10  LIG     1      27.615   1.312  10.697  1.00  0.00      LIG  
ATOM   5332 H11  LIG     1      28.313  -0.014   9.821  1.00  0.00      LIG  
ATOM   5333 H12  LIG     1      29.639   1.781  11.890  1.00  0.00      LIG  
ATOM   5334 H13  LIG     1      26.081  -2.258  13.578  1.00  0.00      LIG  
ATOM   5335 H14  LIG     1      26.979  -1.172  14.664  1.00  0.00      LIG  
ATOM   5336 H15  LIG     1      28.851  -2.403  14.201  1.00  0.00      LIG  
ATOM   5337 H16  LIG     1      27.983  -3.323  13.003  1.00  0.00      LIG  
ATOM   5338 H17  LIG     1      29.288   2.429   9.744  1.00  0.00      LIG  
ATOM   5339 H18  LIG     1      36.487  -0.784  11.672  1.00  0.00      LIG  
ATOM   5340 H19  LIG     1      35.162  -0.856  10.520  1.00  0.00      LIG  
ATOM   5341 H20  LIG     1      35.309  -2.081  11.791  1.00  0.00      LIG  
ATOM   5342 H21  LIG     1      34.565   0.127  14.671  1.00  0.00      LIG  
ATOM   5343 H22  LIG     1      36.156  -0.266  14.014  1.00  0.00      LIG  
ATOM   5344 H23  LIG     1      34.929  -1.528  14.158  1.00  0.00      LIG  
ATOM   5345 H24  LIG     1      30.979   0.530  14.068  1.00  0.00      LIG  
ATOM   5346 H25  LIG     1      29.887  -0.670  14.708  1.00  0.00      LIG  
ATOM   5347 H26  LIG     1      29.275   0.668  13.752  1.00  0.00      LIG  
ATOM   5348 H27  LIG     1      32.866  -0.692   9.729  1.00  0.00      LIG  
ATOM   5349 H28  LIG     1      33.798   0.791   9.951  1.00  0.00      LIG  
ATOM   5350 H29  LIG     1      32.173   0.873   9.333  1.00  0.00      LIG  
ATOM   5351 H30  LIG     1      24.875  -0.270  13.223  1.00  0.00      LIG  
ATOM   5352 H31  LIG     1      25.882   1.245  14.649  1.00  0.00      LIG  
ATOM   5353 H32  LIG     1      24.774   2.113  13.597  1.00  0.00      LIG  
ATOM   5354 H33  LIG     1      27.783   2.084  13.191  1.00  0.00      LIG  
ATOM   5355 H34  LIG     1      25.933   4.072  14.606  1.00  0.00      LIG  
ATOM   5356 H35  LIG     1      26.140   2.640  11.491  1.00  0.00      LIG  
ATOM   5357 H36  LIG     1      27.945  -2.871  10.734  1.00  0.00      LIG  
ATOM   5358 H37  LIG     1      29.556  -3.384  11.187  1.00  0.00      LIG  
ATOM   5359 H38  LIG     1      29.343  -2.040  10.069  1.00  0.00      LIG  
ATOM   5360 H39  LIG     1      24.795  -0.272  10.824  1.00  0.00      LIG  
ATOM   5361 H40  LIG     1      25.557   1.327  10.774  1.00  0.00      LIG  
ATOM   5362 H41  LIG     1      23.985   1.118  11.546  1.00  0.00      LIG  
ATOM   5363 H42  LIG     1      29.326   4.652  12.957  1.00  0.00      LIG  
ATOM   5364 H43  LIG     1      29.602   3.107  13.787  1.00  0.00      LIG  
ATOM   5365 H44  LIG     1      30.239   4.596  14.477  1.00  0.00      LIG  
ATOM   5366 H45  LIG     1      27.048   5.815  15.891  1.00  0.00      LIG  
ATOM   5367 H46  LIG     1      28.018   6.505  14.579  1.00  0.00      LIG  
ATOM   5368 H47  LIG     1      28.815   5.902  16.043  1.00  0.00      LIG  
TER
REMARK  Energy: 278.745
REMARK  SimpleFitness: 278.745
REMARK  FullFitness: -962.78906
REMARK  InterFull: -17.037
REMARK  IntraFull: 300.834
REMARK  solvFull: -1507.41
REMARK  surfFull: 260.824
REMARK  extraFull: 0.0
REMARK  deltaGcompsolvpol: -1507.41
REMARK  deltaGcompsolvnonpol: 260.824
REMARK  deltaGprotsolvpol: -1512.07
REMARK  deltaGprotsolvnonpol: 254.074
REMARK  deltaGligsolvpol: -9.39205
REMARK  deltaGligsolvnonpol: 15.4437
REMARK  deltaGvdw: -17.037
REMARK  deltaGelec: 0.0
REMARK  deltaG: -5.564144
REMARK  Cluster: 2
REMARK  ClusterRank: 0
ATOM   5287 C    LIG     1      30.591   8.071  12.167  1.00  0.00      LIG  
ATOM   5288 C1   LIG     1      31.541   8.334  11.033  1.00  0.00      LIG  
ATOM   5289 C2   LIG     1      32.464   7.198  10.667  1.00  0.00      LIG  
ATOM   5290 C3   LIG     1      31.822   5.877  11.125  1.00  0.00      LIG  
ATOM   5291 C4   LIG     1      30.291   5.779  11.014  1.00  0.00      LIG  
ATOM   5292 C5   LIG     1      29.707   6.842  11.951  1.00  0.00      LIG  
ATOM   5293 C6   LIG     1      32.455   4.633  10.553  1.00  0.00      LIG  
ATOM   5294 C7   LIG     1      32.241   3.516  11.548  1.00  0.00      LIG  
ATOM   5295 C8   LIG     1      30.795   3.397  12.064  1.00  0.00      LIG  
ATOM   5296 C9   LIG     1      29.804   4.317  11.285  1.00  0.00      LIG  
ATOM   5297 C10  LIG     1      30.325   1.916  11.946  1.00  0.00      LIG  
ATOM   5298 C11  LIG     1      28.908   1.814  12.378  1.00  0.00      LIG  
ATOM   5299 C12  LIG     1      27.912   2.697  11.716  1.00  0.00      LIG  
ATOM   5300 C13  LIG     1      28.367   4.145  11.844  1.00  0.00      LIG  
ATOM   5301 C14  LIG     1      28.722   0.981  13.400  1.00  0.00      LIG  
ATOM   5302 C15  LIG     1      30.016   0.488  13.932  1.00  0.00      LIG  
ATOM   5303 C16  LIG     1      31.022   0.928  12.887  1.00  0.00      LIG  
ATOM   5304 O    LIG     1      27.395   4.918  11.154  1.00  0.00      LIG  
ATOM   5305 C17  LIG     1      32.836   7.283   9.189  1.00  0.00      LIG  
ATOM   5306 C18  LIG     1      33.756   7.403  11.443  1.00  0.00      LIG  
ATOM   5307 C19  LIG     1      30.830   3.797  13.551  1.00  0.00      LIG  
ATOM   5308 C20  LIG     1      29.806   6.107   9.593  1.00  0.00      LIG  
ATOM   5309 H    LIG     1      29.740   3.900  10.279  1.00  0.00      LIG  
ATOM   5310 C21  LIG     1      27.411   0.615  14.039  1.00  0.00      LIG  
ATOM   5311 C22  LIG     1      27.243  -0.879  14.289  1.00  0.00      LIG  
ATOM   5312 C23  LIG     1      27.575  -1.784  13.110  1.00  0.00      LIG  
ATOM   5313 C24  LIG     1      26.755  -1.519  11.895  1.00  0.00      LIG  
ATOM   5314 O1   LIG     1      27.301  -3.116  13.500  1.00  0.00      LIG  
ATOM   5315 C25  LIG     1      30.459   1.328  10.535  1.00  0.00      LIG  
ATOM   5316 O2   LIG     1      31.736   9.465  10.623  1.00  0.00      LIG  
ATOM   5317 H1   LIG     1      32.052   5.838  12.192  1.00  0.00      LIG  
ATOM   5318 C26  LIG     1      27.259   1.356  15.354  1.00  0.00      LIG  
ATOM   5319 C27  LIG     1      27.222  -2.041  10.587  1.00  0.00      LIG  
ATOM   5320 C28  LIG     1      28.532  -2.737  10.440  1.00  0.00      LIG  
ATOM   5321 C29  LIG     1      26.210  -2.335   9.557  1.00  0.00      LIG  
ATOM   5322 O3   LIG     1      27.335  -0.638  10.907  1.00  0.00      LIG  
ATOM   5323 H2   LIG     1      29.963   8.955  12.296  1.00  0.00      LIG  
ATOM   5324 H3   LIG     1      31.188   7.956  13.077  1.00  0.00      LIG  
ATOM   5325 H4   LIG     1      28.744   7.176  11.555  1.00  0.00      LIG  
ATOM   5326 H5   LIG     1      29.500   6.412  12.933  1.00  0.00      LIG  
ATOM   5327 H6   LIG     1      33.530   4.764  10.410  1.00  0.00      LIG  
ATOM   5328 H7   LIG     1      32.027   4.369   9.583  1.00  0.00      LIG  
ATOM   5329 H8   LIG     1      32.901   3.706  12.399  1.00  0.00      LIG  
ATOM   5330 H9   LIG     1      32.613   2.589  11.111  1.00  0.00      LIG  
ATOM   5331 H10  LIG     1      26.914   2.588  12.151  1.00  0.00      LIG  
ATOM   5332 H11  LIG     1      27.806   2.427  10.660  1.00  0.00      LIG  
ATOM   5333 H12  LIG     1      28.319   4.454  12.892  1.00  0.00      LIG  
ATOM   5334 H13  LIG     1      30.039  -0.597  14.060  1.00  0.00      LIG  
ATOM   5335 H14  LIG     1      30.230   0.967  14.892  1.00  0.00      LIG  
ATOM   5336 H15  LIG     1      31.934   1.319  13.344  1.00  0.00      LIG  
ATOM   5337 H16  LIG     1      31.325   0.036  12.331  1.00  0.00      LIG  
ATOM   5338 H17  LIG     1      27.328   4.548  10.257  1.00  0.00      LIG  
ATOM   5339 H18  LIG     1      33.370   8.215   8.986  1.00  0.00      LIG  
ATOM   5340 H19  LIG     1      31.964   7.270   8.534  1.00  0.00      LIG  
ATOM   5341 H20  LIG     1      33.500   6.469   8.892  1.00  0.00      LIG  
ATOM   5342 H21  LIG     1      33.576   7.393  12.522  1.00  0.00      LIG  
ATOM   5343 H22  LIG     1      34.216   8.364  11.189  1.00  0.00      LIG  
ATOM   5344 H23  LIG     1      34.478   6.616  11.209  1.00  0.00      LIG  
ATOM   5345 H24  LIG     1      31.014   4.863  13.679  1.00  0.00      LIG  
ATOM   5346 H25  LIG     1      31.634   3.286  14.084  1.00  0.00      LIG  
ATOM   5347 H26  LIG     1      29.898   3.572  14.074  1.00  0.00      LIG  
ATOM   5348 H27  LIG     1      30.337   5.514   8.847  1.00  0.00      LIG  
ATOM   5349 H28  LIG     1      29.943   7.159   9.341  1.00  0.00      LIG  
ATOM   5350 H29  LIG     1      28.744   5.906   9.466  1.00  0.00      LIG  
ATOM   5351 H30  LIG     1      26.589   0.912  13.382  1.00  0.00      LIG  
ATOM   5352 H31  LIG     1      26.208  -1.062  14.594  1.00  0.00      LIG  
ATOM   5353 H32  LIG     1      27.857  -1.188  15.143  1.00  0.00      LIG  
ATOM   5354 H33  LIG     1      28.641  -1.727  12.886  1.00  0.00      LIG  
ATOM   5355 H34  LIG     1      25.688  -1.484  12.088  1.00  0.00      LIG  
ATOM   5356 H35  LIG     1      27.684  -3.242  14.390  1.00  0.00      LIG  
ATOM   5357 H36  LIG     1      31.485   1.003  10.347  1.00  0.00      LIG  
ATOM   5358 H37  LIG     1      30.195   2.041   9.754  1.00  0.00      LIG  
ATOM   5359 H38  LIG     1      29.823   0.448  10.396  1.00  0.00      LIG  
ATOM   5360 H39  LIG     1      27.109   2.425  15.174  1.00  0.00      LIG  
ATOM   5361 H40  LIG     1      28.137   1.237  15.996  1.00  0.00      LIG  
ATOM   5362 H41  LIG     1      26.399   0.976  15.912  1.00  0.00      LIG  
ATOM   5363 H42  LIG     1      28.495  -3.710  10.936  1.00  0.00      LIG  
ATOM   5364 H43  LIG     1      29.355  -2.163  10.874  1.00  0.00      LIG  
ATOM   5365 H44  LIG     1      28.759  -2.904   9.385  1.00  0.00      LIG  
ATOM   5366 H45  LIG     1      25.229  -1.975   9.869  1.00  0.00      LIG  
ATOM   5367 H46  LIG     1      26.149  -3.410   9.358  1.00  0.00      LIG  
ATOM   5368 H47  LIG     1      26.484  -1.816   8.642  1.00  0.00      LIG  
TER
REMARK  Energy: 278.745
REMARK  SimpleFitness: 278.745
REMARK  FullFitness: -962.78906
REMARK  InterFull: -17.037
REMARK  IntraFull: 300.834
REMARK  solvFull: -1507.41
REMARK  surfFull: 260.824
REMARK  extraFull: 0.0
REMARK  deltaGcompsolvpol: -1507.41
REMARK  deltaGcompsolvnonpol: 260.824
REMARK  deltaGprotsolvpol: -1512.07
REMARK  deltaGprotsolvnonpol: 254.074
REMARK  deltaGligsolvpol: -9.39205
REMARK  deltaGligsolvnonpol: 15.4437
REMARK  deltaGvdw: -17.037
REMARK  deltaGelec: 0.0
REMARK  deltaG: -5.564144
REMARK  Cluster: 2
REMARK  ClusterRank: 1
ATOM   5287 C    LIG     1      30.591   8.071  12.167  1.00  0.00      LIG  
ATOM   5288 C1   LIG     1      31.541   8.334  11.033  1.00  0.00      LIG  
ATOM   5289 C2   LIG     1      32.464   7.198  10.667  1.00  0.00      LIG  
ATOM   5290 C3   LIG     1      31.822   5.877  11.125  1.00  0.00      LIG  
ATOM   5291 C4   LIG     1      30.291   5.779  11.014  1.00  0.00      LIG  
ATOM   5292 C5   LIG     1      29.707   6.842  11.951  1.00  0.00      LIG  
ATOM   5293 C6   LIG     1      32.455   4.633  10.553  1.00  0.00      LIG  
ATOM   5294 C7   LIG     1      32.241   3.516  11.548  1.00  0.00      LIG  
ATOM   5295 C8   LIG     1      30.795   3.397  12.064  1.00  0.00      LIG  
ATOM   5296 C9   LIG     1      29.804   4.317  11.285  1.00  0.00      LIG  
ATOM   5297 C10  LIG     1      30.325   1.916  11.946  1.00  0.00      LIG  
ATOM   5298 C11  LIG     1      28.908   1.814  12.378  1.00  0.00      LIG  
ATOM   5299 C12  LIG     1      27.912   2.697  11.716  1.00  0.00      LIG  
ATOM   5300 C13  LIG     1      28.367   4.145  11.844  1.00  0.00      LIG  
ATOM   5301 C14  LIG     1      28.722   0.981  13.400  1.00  0.00      LIG  
ATOM   5302 C15  LIG     1      30.016   0.488  13.932  1.00  0.00      LIG  
ATOM   5303 C16  LIG     1      31.022   0.928  12.887  1.00  0.00      LIG  
ATOM   5304 O    LIG     1      27.395   4.918  11.154  1.00  0.00      LIG  
ATOM   5305 C17  LIG     1      32.836   7.283   9.189  1.00  0.00      LIG  
ATOM   5306 C18  LIG     1      33.756   7.403  11.443  1.00  0.00      LIG  
ATOM   5307 C19  LIG     1      30.830   3.797  13.551  1.00  0.00      LIG  
ATOM   5308 C20  LIG     1      29.806   6.107   9.593  1.00  0.00      LIG  
ATOM   5309 H    LIG     1      29.740   3.900  10.279  1.00  0.00      LIG  
ATOM   5310 C21  LIG     1      27.411   0.615  14.039  1.00  0.00      LIG  
ATOM   5311 C22  LIG     1      27.243  -0.879  14.289  1.00  0.00      LIG  
ATOM   5312 C23  LIG     1      27.575  -1.784  13.110  1.00  0.00      LIG  
ATOM   5313 C24  LIG     1      26.755  -1.519  11.895  1.00  0.00      LIG  
ATOM   5314 O1   LIG     1      27.301  -3.116  13.500  1.00  0.00      LIG  
ATOM   5315 C25  LIG     1      30.459   1.328  10.535  1.00  0.00      LIG  
ATOM   5316 O2   LIG     1      31.736   9.465  10.623  1.00  0.00      LIG  
ATOM   5317 H1   LIG     1      32.052   5.838  12.192  1.00  0.00      LIG  
ATOM   5318 C26  LIG     1      27.259   1.356  15.354  1.00  0.00      LIG  
ATOM   5319 C27  LIG     1      27.222  -2.041  10.587  1.00  0.00      LIG  
ATOM   5320 C28  LIG     1      28.532  -2.737  10.440  1.00  0.00      LIG  
ATOM   5321 C29  LIG     1      26.210  -2.335   9.557  1.00  0.00      LIG  
ATOM   5322 O3   LIG     1      27.335  -0.638  10.907  1.00  0.00      LIG  
ATOM   5323 H2   LIG     1      29.963   8.955  12.296  1.00  0.00      LIG  
ATOM   5324 H3   LIG     1      31.188   7.956  13.077  1.00  0.00      LIG  
ATOM   5325 H4   LIG     1      28.744   7.176  11.555  1.00  0.00      LIG  
ATOM   5326 H5   LIG     1      29.500   6.412  12.933  1.00  0.00      LIG  
ATOM   5327 H6   LIG     1      33.530   4.764  10.410  1.00  0.00      LIG  
ATOM   5328 H7   LIG     1      32.027   4.369   9.583  1.00  0.00      LIG  
ATOM   5329 H8   LIG     1      32.901   3.706  12.399  1.00  0.00      LIG  
ATOM   5330 H9   LIG     1      32.613   2.589  11.111  1.00  0.00      LIG  
ATOM   5331 H10  LIG     1      26.914   2.588  12.151  1.00  0.00      LIG  
ATOM   5332 H11  LIG     1      27.806   2.427  10.660  1.00  0.00      LIG  
ATOM   5333 H12  LIG     1      28.319   4.454  12.892  1.00  0.00      LIG  
ATOM   5334 H13  LIG     1      30.039  -0.597  14.060  1.00  0.00      LIG  
ATOM   5335 H14  LIG     1      30.230   0.967  14.892  1.00  0.00      LIG  
ATOM   5336 H15  LIG     1      31.934   1.319  13.344  1.00  0.00      LIG  
ATOM   5337 H16  LIG     1      31.325   0.036  12.331  1.00  0.00      LIG  
ATOM   5338 H17  LIG     1      27.328   4.548  10.257  1.00  0.00      LIG  
ATOM   5339 H18  LIG     1      33.370   8.215   8.986  1.00  0.00      LIG  
ATOM   5340 H19  LIG     1      31.964   7.270   8.534  1.00  0.00      LIG  
ATOM   5341 H20  LIG     1      33.500   6.469   8.892  1.00  0.00      LIG  
ATOM   5342 H21  LIG     1      33.576   7.393  12.522  1.00  0.00      LIG  
ATOM   5343 H22  LIG     1      34.216   8.364  11.189  1.00  0.00      LIG  
ATOM   5344 H23  LIG     1      34.478   6.616  11.209  1.00  0.00      LIG  
ATOM   5345 H24  LIG     1      31.014   4.863  13.679  1.00  0.00      LIG  
ATOM   5346 H25  LIG     1      31.634   3.286  14.084  1.00  0.00      LIG  
ATOM   5347 H26  LIG     1      29.898   3.572  14.074  1.00  0.00      LIG  
ATOM   5348 H27  LIG     1      30.337   5.514   8.847  1.00  0.00      LIG  
ATOM   5349 H28  LIG     1      29.943   7.159   9.341  1.00  0.00      LIG  
ATOM   5350 H29  LIG     1      28.744   5.906   9.466  1.00  0.00      LIG  
ATOM   5351 H30  LIG     1      26.589   0.912  13.382  1.00  0.00      LIG  
ATOM   5352 H31  LIG     1      26.208  -1.062  14.594  1.00  0.00      LIG  
ATOM   5353 H32  LIG     1      27.857  -1.188  15.143  1.00  0.00      LIG  
ATOM   5354 H33  LIG     1      28.641  -1.727  12.886  1.00  0.00      LIG  
ATOM   5355 H34  LIG     1      25.688  -1.484  12.088  1.00  0.00      LIG  
ATOM   5356 H35  LIG     1      27.684  -3.242  14.390  1.00  0.00      LIG  
ATOM   5357 H36  LIG     1      31.485   1.003  10.347  1.00  0.00      LIG  
ATOM   5358 H37  LIG     1      30.195   2.041   9.754  1.00  0.00      LIG  
ATOM   5359 H38  LIG     1      29.823   0.448  10.396  1.00  0.00      LIG  
ATOM   5360 H39  LIG     1      27.109   2.425  15.174  1.00  0.00      LIG  
ATOM   5361 H40  LIG     1      28.137   1.237  15.996  1.00  0.00      LIG  
ATOM   5362 H41  LIG     1      26.399   0.976  15.912  1.00  0.00      LIG  
ATOM   5363 H42  LIG     1      28.495  -3.710  10.936  1.00  0.00      LIG  
ATOM   5364 H43  LIG     1      29.355  -2.163  10.874  1.00  0.00      LIG  
ATOM   5365 H44  LIG     1      28.759  -2.904   9.385  1.00  0.00      LIG  
ATOM   5366 H45  LIG     1      25.229  -1.975   9.869  1.00  0.00      LIG  
ATOM   5367 H46  LIG     1      26.149  -3.410   9.358  1.00  0.00      LIG  
ATOM   5368 H47  LIG     1      26.484  -1.816   8.642  1.00  0.00      LIG  
TER
REMARK  Energy: 280.256
REMARK  SimpleFitness: 280.256
REMARK  FullFitness: -960.0824
REMARK  InterFull: -17.6024
REMARK  IntraFull: 304.174
REMARK  solvFull: -1506.93
REMARK  surfFull: 260.276
REMARK  extraFull: 0.0
REMARK  deltaGcompsolvpol: -1506.93
REMARK  deltaGcompsolvnonpol: 260.276
REMARK  deltaGprotsolvpol: -1512.07
REMARK  deltaGprotsolvnonpol: 254.074
REMARK  deltaGligsolvpol: -9.51525
REMARK  deltaGligsolvnonpol: 15.3005
REMARK  deltaGvdw: -17.6024
REMARK  deltaGelec: 0.0
REMARK  deltaG: -5.619011
REMARK  Cluster: 2
REMARK  ClusterRank: 2
ATOM   5287 C    LIG     1      30.251   7.991  12.229  1.00  0.00      LIG  
ATOM   5288 C1   LIG     1      30.979   8.386  10.978  1.00  0.00      LIG  
ATOM   5289 C2   LIG     1      31.777   7.295  10.306  1.00  0.00      LIG  
ATOM   5290 C3   LIG     1      31.176   5.930  10.689  1.00  0.00      LIG  
ATOM   5291 C4   LIG     1      29.648   5.873  10.874  1.00  0.00      LIG  
ATOM   5292 C5   LIG     1      29.303   6.810  12.038  1.00  0.00      LIG  
ATOM   5293 C6   LIG     1      31.627   4.774   9.830  1.00  0.00      LIG  
ATOM   5294 C7   LIG     1      31.522   3.506  10.648  1.00  0.00      LIG  
ATOM   5295 C8   LIG     1      30.229   3.369  11.473  1.00  0.00      LIG  
ATOM   5296 C9   LIG     1      29.143   4.404  11.056  1.00  0.00      LIG  
ATOM   5297 C10  LIG     1      29.655   1.930  11.301  1.00  0.00      LIG  
ATOM   5298 C11  LIG     1      28.422   1.816  12.114  1.00  0.00      LIG  
ATOM   5299 C12  LIG     1      27.332   2.793  11.838  1.00  0.00      LIG  
ATOM   5300 C13  LIG     1      27.865   4.217  11.920  1.00  0.00      LIG  
ATOM   5301 C14  LIG     1      28.494   0.890  13.068  1.00  0.00      LIG  
ATOM   5302 C15  LIG     1      29.827   0.232  13.074  1.00  0.00      LIG  
ATOM   5303 C16  LIG     1      30.542   0.823  11.873  1.00  0.00      LIG  
ATOM   5304 O    LIG     1      26.789   5.058  11.517  1.00  0.00      LIG  
ATOM   5305 C17  LIG     1      31.893   7.570   8.808  1.00  0.00      LIG  
ATOM   5306 C18  LIG     1      33.192   7.371  10.863  1.00  0.00      LIG  
ATOM   5307 C19  LIG     1      30.628   3.586  12.950  1.00  0.00      LIG  
ATOM   5308 C20  LIG     1      28.913   6.390   9.629  1.00  0.00      LIG  
ATOM   5309 H    LIG     1      28.835   4.123  10.048  1.00  0.00      LIG  
ATOM   5310 C21  LIG     1      27.435   0.592  14.093  1.00  0.00      LIG  
ATOM   5311 C22  LIG     1      26.327  -0.275  13.503  1.00  0.00      LIG  
ATOM   5312 C23  LIG     1      26.796  -1.681  13.128  1.00  0.00      LIG  
ATOM   5313 C24  LIG     1      26.220  -2.091  11.817  1.00  0.00      LIG  
ATOM   5314 O1   LIG     1      26.339  -2.593  14.117  1.00  0.00      LIG  
ATOM   5315 C25  LIG     1      29.320   1.534   9.856  1.00  0.00      LIG  
ATOM   5316 O2   LIG     1      31.151   9.563  10.699  1.00  0.00      LIG  
ATOM   5317 H1   LIG     1      31.616   5.734  11.668  1.00  0.00      LIG  
ATOM   5318 C26  LIG     1      27.999  -0.009  15.369  1.00  0.00      LIG  
ATOM   5319 C27  LIG     1      26.994  -2.791  10.759  1.00  0.00      LIG  
ATOM   5320 C28  LIG     1      28.453  -3.059  10.804  1.00  0.00      LIG  
ATOM   5321 C29  LIG     1      26.217  -3.666   9.854  1.00  0.00      LIG  
ATOM   5322 O3   LIG     1      26.703  -1.377  10.658  1.00  0.00      LIG  
ATOM   5323 H2   LIG     1      29.689   8.856  12.591  1.00  0.00      LIG  
ATOM   5324 H3   LIG     1      31.004   7.747  12.984  1.00  0.00      LIG  
ATOM   5325 H4   LIG     1      28.289   7.195  11.902  1.00  0.00      LIG  
ATOM   5326 H5   LIG     1      29.297   6.258  12.981  1.00  0.00      LIG  
ATOM   5327 H6   LIG     1      32.667   4.896   9.520  1.00  0.00      LIG  
ATOM   5328 H7   LIG     1      31.026   4.690   8.921  1.00  0.00      LIG  
ATOM   5329 H8   LIG     1      32.371   3.491  11.337  1.00  0.00      LIG  
ATOM   5330 H9   LIG     1      31.691   2.658   9.985  1.00  0.00      LIG  
ATOM   5331 H10  LIG     1      26.489   2.675  12.525  1.00  0.00      LIG  
ATOM   5332 H11  LIG     1      26.918   2.608  10.842  1.00  0.00      LIG  
ATOM   5333 H12  LIG     1      28.073   4.458  12.966  1.00  0.00      LIG  
ATOM   5334 H13  LIG     1      29.752  -0.853  12.976  1.00  0.00      LIG  
ATOM   5335 H14  LIG     1      30.376   0.468  13.990  1.00  0.00      LIG  
ATOM   5336 H15  LIG     1      31.543   1.163  12.148  1.00  0.00      LIG  
ATOM   5337 H16  LIG     1      30.690   0.036  11.128  1.00  0.00      LIG  
ATOM   5338 H17  LIG     1      26.407   4.665  10.713  1.00  0.00      LIG  
ATOM   5339 H18  LIG     1      32.345   8.551   8.632  1.00  0.00      LIG  
ATOM   5340 H19  LIG     1      30.923   7.572   8.309  1.00  0.00      LIG  
ATOM   5341 H20  LIG     1      32.532   6.832   8.316  1.00  0.00      LIG  
ATOM   5342 H21  LIG     1      33.203   7.220  11.947  1.00  0.00      LIG  
ATOM   5343 H22  LIG     1      33.643   8.347  10.661  1.00  0.00      LIG  
ATOM   5344 H23  LIG     1      33.829   6.608  10.408  1.00  0.00      LIG  
ATOM   5345 H24  LIG     1      30.913   4.618  13.150  1.00  0.00      LIG  
ATOM   5346 H25  LIG     1      31.487   2.971  13.229  1.00  0.00      LIG  
ATOM   5347 H26  LIG     1      29.824   3.353  13.651  1.00  0.00      LIG  
ATOM   5348 H27  LIG     1      29.239   5.861   8.730  1.00  0.00      LIG  
ATOM   5349 H28  LIG     1      29.070   7.457   9.466  1.00  0.00      LIG  
ATOM   5350 H29  LIG     1      27.835   6.253   9.709  1.00  0.00      LIG  
ATOM   5351 H30  LIG     1      26.974   1.540  14.383  1.00  0.00      LIG  
ATOM   5352 H31  LIG     1      25.927   0.243  12.625  1.00  0.00      LIG  
ATOM   5353 H32  LIG     1      25.512  -0.325  14.229  1.00  0.00      LIG  
ATOM   5354 H33  LIG     1      27.881  -1.748  13.126  1.00  0.00      LIG  
ATOM   5355 H34  LIG     1      25.151  -2.227  11.865  1.00  0.00      LIG  
ATOM   5356 H35  LIG     1      26.843  -3.418  14.007  1.00  0.00      LIG  
ATOM   5357 H36  LIG     1      30.215   1.484   9.233  1.00  0.00      LIG  
ATOM   5358 H37  LIG     1      28.618   2.219   9.375  1.00  0.00      LIG  
ATOM   5359 H38  LIG     1      28.862   0.540   9.822  1.00  0.00      LIG  
ATOM   5360 H39  LIG     1      28.742   0.655  15.818  1.00  0.00      LIG  
ATOM   5361 H40  LIG     1      28.474  -0.980  15.200  1.00  0.00      LIG  
ATOM   5362 H41  LIG     1      27.198  -0.155  16.098  1.00  0.00      LIG  
ATOM   5363 H42  LIG     1      28.614  -4.096  11.092  1.00  0.00      LIG  
ATOM   5364 H43  LIG     1      28.988  -2.411  11.498  1.00  0.00      LIG  
ATOM   5365 H44  LIG     1      28.888  -2.921   9.812  1.00  0.00      LIG  
ATOM   5366 H45  LIG     1      25.249  -3.916  10.294  1.00  0.00      LIG  
ATOM   5367 H46  LIG     1      26.750  -4.604   9.680  1.00  0.00      LIG  
ATOM   5368 H47  LIG     1      26.051  -3.176   8.891  1.00  0.00      LIG  
TER
REMARK  Energy: 280.256
REMARK  SimpleFitness: 280.256
REMARK  FullFitness: -960.0824
REMARK  InterFull: -17.6024
REMARK  IntraFull: 304.174
REMARK  solvFull: -1506.93
REMARK  surfFull: 260.276
REMARK  extraFull: 0.0
REMARK  deltaGcompsolvpol: -1506.93
REMARK  deltaGcompsolvnonpol: 260.276
REMARK  deltaGprotsolvpol: -1512.07
REMARK  deltaGprotsolvnonpol: 254.074
REMARK  deltaGligsolvpol: -9.51525
REMARK  deltaGligsolvnonpol: 15.3005
REMARK  deltaGvdw: -17.6024
REMARK  deltaGelec: 0.0
REMARK  deltaG: -5.619011
REMARK  Cluster: 2
REMARK  ClusterRank: 3
ATOM   5287 C    LIG     1      30.251   7.991  12.229  1.00  0.00      LIG  
ATOM   5288 C1   LIG     1      30.979   8.386  10.978  1.00  0.00      LIG  
ATOM   5289 C2   LIG     1      31.777   7.295  10.306  1.00  0.00      LIG  
ATOM   5290 C3   LIG     1      31.176   5.930  10.689  1.00  0.00      LIG  
ATOM   5291 C4   LIG     1      29.648   5.873  10.874  1.00  0.00      LIG  
ATOM   5292 C5   LIG     1      29.303   6.810  12.038  1.00  0.00      LIG  
ATOM   5293 C6   LIG     1      31.627   4.774   9.830  1.00  0.00      LIG  
ATOM   5294 C7   LIG     1      31.522   3.506  10.648  1.00  0.00      LIG  
ATOM   5295 C8   LIG     1      30.229   3.369  11.473  1.00  0.00      LIG  
ATOM   5296 C9   LIG     1      29.143   4.404  11.056  1.00  0.00      LIG  
ATOM   5297 C10  LIG     1      29.655   1.930  11.301  1.00  0.00      LIG  
ATOM   5298 C11  LIG     1      28.422   1.816  12.114  1.00  0.00      LIG  
ATOM   5299 C12  LIG     1      27.332   2.793  11.838  1.00  0.00      LIG  
ATOM   5300 C13  LIG     1      27.865   4.217  11.920  1.00  0.00      LIG  
ATOM   5301 C14  LIG     1      28.494   0.890  13.068  1.00  0.00      LIG  
ATOM   5302 C15  LIG     1      29.827   0.232  13.074  1.00  0.00      LIG  
ATOM   5303 C16  LIG     1      30.542   0.823  11.873  1.00  0.00      LIG  
ATOM   5304 O    LIG     1      26.789   5.058  11.517  1.00  0.00      LIG  
ATOM   5305 C17  LIG     1      31.893   7.570   8.808  1.00  0.00      LIG  
ATOM   5306 C18  LIG     1      33.192   7.371  10.863  1.00  0.00      LIG  
ATOM   5307 C19  LIG     1      30.628   3.586  12.950  1.00  0.00      LIG  
ATOM   5308 C20  LIG     1      28.913   6.390   9.629  1.00  0.00      LIG  
ATOM   5309 H    LIG     1      28.835   4.123  10.048  1.00  0.00      LIG  
ATOM   5310 C21  LIG     1      27.435   0.592  14.093  1.00  0.00      LIG  
ATOM   5311 C22  LIG     1      26.327  -0.275  13.503  1.00  0.00      LIG  
ATOM   5312 C23  LIG     1      26.796  -1.681  13.128  1.00  0.00      LIG  
ATOM   5313 C24  LIG     1      26.220  -2.091  11.817  1.00  0.00      LIG  
ATOM   5314 O1   LIG     1      26.339  -2.593  14.117  1.00  0.00      LIG  
ATOM   5315 C25  LIG     1      29.320   1.534   9.856  1.00  0.00      LIG  
ATOM   5316 O2   LIG     1      31.151   9.563  10.699  1.00  0.00      LIG  
ATOM   5317 H1   LIG     1      31.616   5.734  11.668  1.00  0.00      LIG  
ATOM   5318 C26  LIG     1      27.999  -0.009  15.369  1.00  0.00      LIG  
ATOM   5319 C27  LIG     1      26.994  -2.791  10.759  1.00  0.00      LIG  
ATOM   5320 C28  LIG     1      28.453  -3.059  10.804  1.00  0.00      LIG  
ATOM   5321 C29  LIG     1      26.217  -3.666   9.854  1.00  0.00      LIG  
ATOM   5322 O3   LIG     1      26.703  -1.377  10.658  1.00  0.00      LIG  
ATOM   5323 H2   LIG     1      29.689   8.856  12.591  1.00  0.00      LIG  
ATOM   5324 H3   LIG     1      31.004   7.747  12.984  1.00  0.00      LIG  
ATOM   5325 H4   LIG     1      28.289   7.195  11.902  1.00  0.00      LIG  
ATOM   5326 H5   LIG     1      29.297   6.258  12.981  1.00  0.00      LIG  
ATOM   5327 H6   LIG     1      32.667   4.896   9.520  1.00  0.00      LIG  
ATOM   5328 H7   LIG     1      31.026   4.690   8.921  1.00  0.00      LIG  
ATOM   5329 H8   LIG     1      32.371   3.491  11.337  1.00  0.00      LIG  
ATOM   5330 H9   LIG     1      31.691   2.658   9.985  1.00  0.00      LIG  
ATOM   5331 H10  LIG     1      26.489   2.675  12.525  1.00  0.00      LIG  
ATOM   5332 H11  LIG     1      26.918   2.608  10.842  1.00  0.00      LIG  
ATOM   5333 H12  LIG     1      28.073   4.458  12.966  1.00  0.00      LIG  
ATOM   5334 H13  LIG     1      29.752  -0.853  12.976  1.00  0.00      LIG  
ATOM   5335 H14  LIG     1      30.376   0.468  13.990  1.00  0.00      LIG  
ATOM   5336 H15  LIG     1      31.543   1.163  12.148  1.00  0.00      LIG  
ATOM   5337 H16  LIG     1      30.690   0.036  11.128  1.00  0.00      LIG  
ATOM   5338 H17  LIG     1      26.407   4.665  10.713  1.00  0.00      LIG  
ATOM   5339 H18  LIG     1      32.345   8.551   8.632  1.00  0.00      LIG  
ATOM   5340 H19  LIG     1      30.923   7.572   8.309  1.00  0.00      LIG  
ATOM   5341 H20  LIG     1      32.532   6.832   8.316  1.00  0.00      LIG  
ATOM   5342 H21  LIG     1      33.203   7.220  11.947  1.00  0.00      LIG  
ATOM   5343 H22  LIG     1      33.643   8.347  10.661  1.00  0.00      LIG  
ATOM   5344 H23  LIG     1      33.829   6.608  10.408  1.00  0.00      LIG  
ATOM   5345 H24  LIG     1      30.913   4.618  13.150  1.00  0.00      LIG  
ATOM   5346 H25  LIG     1      31.487   2.971  13.229  1.00  0.00      LIG  
ATOM   5347 H26  LIG     1      29.824   3.353  13.651  1.00  0.00      LIG  
ATOM   5348 H27  LIG     1      29.239   5.861   8.730  1.00  0.00      LIG  
ATOM   5349 H28  LIG     1      29.070   7.457   9.466  1.00  0.00      LIG  
ATOM   5350 H29  LIG     1      27.835   6.253   9.709  1.00  0.00      LIG  
ATOM   5351 H30  LIG     1      26.974   1.540  14.383  1.00  0.00      LIG  
ATOM   5352 H31  LIG     1      25.927   0.243  12.625  1.00  0.00      LIG  
ATOM   5353 H32  LIG     1      25.512  -0.325  14.229  1.00  0.00      LIG  
ATOM   5354 H33  LIG     1      27.881  -1.748  13.126  1.00  0.00      LIG  
ATOM   5355 H34  LIG     1      25.151  -2.227  11.865  1.00  0.00      LIG  
ATOM   5356 H35  LIG     1      26.843  -3.418  14.007  1.00  0.00      LIG  
ATOM   5357 H36  LIG     1      30.215   1.484   9.233  1.00  0.00      LIG  
ATOM   5358 H37  LIG     1      28.618   2.219   9.375  1.00  0.00      LIG  
ATOM   5359 H38  LIG     1      28.862   0.540   9.822  1.00  0.00      LIG  
ATOM   5360 H39  LIG     1      28.742   0.655  15.818  1.00  0.00      LIG  
ATOM   5361 H40  LIG     1      28.474  -0.980  15.200  1.00  0.00      LIG  
ATOM   5362 H41  LIG     1      27.198  -0.155  16.098  1.00  0.00      LIG  
ATOM   5363 H42  LIG     1      28.614  -4.096  11.092  1.00  0.00      LIG  
ATOM   5364 H43  LIG     1      28.988  -2.411  11.498  1.00  0.00      LIG  
ATOM   5365 H44  LIG     1      28.888  -2.921   9.812  1.00  0.00      LIG  
ATOM   5366 H45  LIG     1      25.249  -3.916  10.294  1.00  0.00      LIG  
ATOM   5367 H46  LIG     1      26.750  -4.604   9.680  1.00  0.00      LIG  
ATOM   5368 H47  LIG     1      26.051  -3.176   8.891  1.00  0.00      LIG  
TER
REMARK  Energy: 280.256
REMARK  SimpleFitness: 280.256
REMARK  FullFitness: -960.0824
REMARK  InterFull: -17.6024
REMARK  IntraFull: 304.174
REMARK  solvFull: -1506.93
REMARK  surfFull: 260.276
REMARK  extraFull: 0.0
REMARK  deltaGcompsolvpol: -1506.93
REMARK  deltaGcompsolvnonpol: 260.276
REMARK  deltaGprotsolvpol: -1512.07
REMARK  deltaGprotsolvnonpol: 254.074
REMARK  deltaGligsolvpol: -9.51525
REMARK  deltaGligsolvnonpol: 15.3005
REMARK  deltaGvdw: -17.6024
REMARK  deltaGelec: 0.0
REMARK  deltaG: -5.619011
REMARK  Cluster: 2
REMARK  ClusterRank: 4
ATOM   5287 C    LIG     1      30.251   7.991  12.229  1.00  0.00      LIG  
ATOM   5288 C1   LIG     1      30.979   8.386  10.978  1.00  0.00      LIG  
ATOM   5289 C2   LIG     1      31.777   7.295  10.306  1.00  0.00      LIG  
ATOM   5290 C3   LIG     1      31.176   5.930  10.689  1.00  0.00      LIG  
ATOM   5291 C4   LIG     1      29.648   5.873  10.874  1.00  0.00      LIG  
ATOM   5292 C5   LIG     1      29.303   6.810  12.038  1.00  0.00      LIG  
ATOM   5293 C6   LIG     1      31.627   4.774   9.830  1.00  0.00      LIG  
ATOM   5294 C7   LIG     1      31.522   3.506  10.648  1.00  0.00      LIG  
ATOM   5295 C8   LIG     1      30.229   3.369  11.473  1.00  0.00      LIG  
ATOM   5296 C9   LIG     1      29.143   4.404  11.056  1.00  0.00      LIG  
ATOM   5297 C10  LIG     1      29.655   1.930  11.301  1.00  0.00      LIG  
ATOM   5298 C11  LIG     1      28.422   1.816  12.114  1.00  0.00      LIG  
ATOM   5299 C12  LIG     1      27.332   2.793  11.838  1.00  0.00      LIG  
ATOM   5300 C13  LIG     1      27.865   4.217  11.920  1.00  0.00      LIG  
ATOM   5301 C14  LIG     1      28.494   0.890  13.068  1.00  0.00      LIG  
ATOM   5302 C15  LIG     1      29.827   0.232  13.074  1.00  0.00      LIG  
ATOM   5303 C16  LIG     1      30.542   0.823  11.873  1.00  0.00      LIG  
ATOM   5304 O    LIG     1      26.789   5.058  11.517  1.00  0.00      LIG  
ATOM   5305 C17  LIG     1      31.893   7.570   8.808  1.00  0.00      LIG  
ATOM   5306 C18  LIG     1      33.192   7.371  10.863  1.00  0.00      LIG  
ATOM   5307 C19  LIG     1      30.628   3.586  12.950  1.00  0.00      LIG  
ATOM   5308 C20  LIG     1      28.913   6.390   9.629  1.00  0.00      LIG  
ATOM   5309 H    LIG     1      28.835   4.123  10.048  1.00  0.00      LIG  
ATOM   5310 C21  LIG     1      27.435   0.592  14.093  1.00  0.00      LIG  
ATOM   5311 C22  LIG     1      26.327  -0.275  13.503  1.00  0.00      LIG  
ATOM   5312 C23  LIG     1      26.796  -1.681  13.128  1.00  0.00      LIG  
ATOM   5313 C24  LIG     1      26.220  -2.091  11.817  1.00  0.00      LIG  
ATOM   5314 O1   LIG     1      26.339  -2.593  14.117  1.00  0.00      LIG  
ATOM   5315 C25  LIG     1      29.320   1.534   9.856  1.00  0.00      LIG  
ATOM   5316 O2   LIG     1      31.151   9.563  10.699  1.00  0.00      LIG  
ATOM   5317 H1   LIG     1      31.616   5.734  11.668  1.00  0.00      LIG  
ATOM   5318 C26  LIG     1      27.999  -0.009  15.369  1.00  0.00      LIG  
ATOM   5319 C27  LIG     1      26.994  -2.791  10.759  1.00  0.00      LIG  
ATOM   5320 C28  LIG     1      28.453  -3.059  10.804  1.00  0.00      LIG  
ATOM   5321 C29  LIG     1      26.217  -3.666   9.854  1.00  0.00      LIG  
ATOM   5322 O3   LIG     1      26.703  -1.377  10.658  1.00  0.00      LIG  
ATOM   5323 H2   LIG     1      29.689   8.856  12.591  1.00  0.00      LIG  
ATOM   5324 H3   LIG     1      31.004   7.747  12.984  1.00  0.00      LIG  
ATOM   5325 H4   LIG     1      28.289   7.195  11.902  1.00  0.00      LIG  
ATOM   5326 H5   LIG     1      29.297   6.258  12.981  1.00  0.00      LIG  
ATOM   5327 H6   LIG     1      32.667   4.896   9.520  1.00  0.00      LIG  
ATOM   5328 H7   LIG     1      31.026   4.690   8.921  1.00  0.00      LIG  
ATOM   5329 H8   LIG     1      32.371   3.491  11.337  1.00  0.00      LIG  
ATOM   5330 H9   LIG     1      31.691   2.658   9.985  1.00  0.00      LIG  
ATOM   5331 H10  LIG     1      26.489   2.675  12.525  1.00  0.00      LIG  
ATOM   5332 H11  LIG     1      26.918   2.608  10.842  1.00  0.00      LIG  
ATOM   5333 H12  LIG     1      28.073   4.458  12.966  1.00  0.00      LIG  
ATOM   5334 H13  LIG     1      29.752  -0.853  12.976  1.00  0.00      LIG  
ATOM   5335 H14  LIG     1      30.376   0.468  13.990  1.00  0.00      LIG  
ATOM   5336 H15  LIG     1      31.543   1.163  12.148  1.00  0.00      LIG  
ATOM   5337 H16  LIG     1      30.690   0.036  11.128  1.00  0.00      LIG  
ATOM   5338 H17  LIG     1      26.407   4.665  10.713  1.00  0.00      LIG  
ATOM   5339 H18  LIG     1      32.345   8.551   8.632  1.00  0.00      LIG  
ATOM   5340 H19  LIG     1      30.923   7.572   8.309  1.00  0.00      LIG  
ATOM   5341 H20  LIG     1      32.532   6.832   8.316  1.00  0.00      LIG  
ATOM   5342 H21  LIG     1      33.203   7.220  11.947  1.00  0.00      LIG  
ATOM   5343 H22  LIG     1      33.643   8.347  10.661  1.00  0.00      LIG  
ATOM   5344 H23  LIG     1      33.829   6.608  10.408  1.00  0.00      LIG  
ATOM   5345 H24  LIG     1      30.913   4.618  13.150  1.00  0.00      LIG  
ATOM   5346 H25  LIG     1      31.487   2.971  13.229  1.00  0.00      LIG  
ATOM   5347 H26  LIG     1      29.824   3.353  13.651  1.00  0.00      LIG  
ATOM   5348 H27  LIG     1      29.239   5.861   8.730  1.00  0.00      LIG  
ATOM   5349 H28  LIG     1      29.070   7.457   9.466  1.00  0.00      LIG  
ATOM   5350 H29  LIG     1      27.835   6.253   9.709  1.00  0.00      LIG  
ATOM   5351 H30  LIG     1      26.974   1.540  14.383  1.00  0.00      LIG  
ATOM   5352 H31  LIG     1      25.927   0.243  12.625  1.00  0.00      LIG  
ATOM   5353 H32  LIG     1      25.512  -0.325  14.229  1.00  0.00      LIG  
ATOM   5354 H33  LIG     1      27.881  -1.748  13.126  1.00  0.00      LIG  
ATOM   5355 H34  LIG     1      25.151  -2.227  11.865  1.00  0.00      LIG  
ATOM   5356 H35  LIG     1      26.843  -3.418  14.007  1.00  0.00      LIG  
ATOM   5357 H36  LIG     1      30.215   1.484   9.233  1.00  0.00      LIG  
ATOM   5358 H37  LIG     1      28.618   2.219   9.375  1.00  0.00      LIG  
ATOM   5359 H38  LIG     1      28.862   0.540   9.822  1.00  0.00      LIG  
ATOM   5360 H39  LIG     1      28.742   0.655  15.818  1.00  0.00      LIG  
ATOM   5361 H40  LIG     1      28.474  -0.980  15.200  1.00  0.00      LIG  
ATOM   5362 H41  LIG     1      27.198  -0.155  16.098  1.00  0.00      LIG  
ATOM   5363 H42  LIG     1      28.614  -4.096  11.092  1.00  0.00      LIG  
ATOM   5364 H43  LIG     1      28.988  -2.411  11.498  1.00  0.00      LIG  
ATOM   5365 H44  LIG     1      28.888  -2.921   9.812  1.00  0.00      LIG  
ATOM   5366 H45  LIG     1      25.249  -3.916  10.294  1.00  0.00      LIG  
ATOM   5367 H46  LIG     1      26.750  -4.604   9.680  1.00  0.00      LIG  
ATOM   5368 H47  LIG     1      26.051  -3.176   8.891  1.00  0.00      LIG  
TER
REMARK  Energy: 280.256
REMARK  SimpleFitness: 280.256
REMARK  FullFitness: -960.0824
REMARK  InterFull: -17.6024
REMARK  IntraFull: 304.174
REMARK  solvFull: -1506.93
REMARK  surfFull: 260.276
REMARK  extraFull: 0.0
REMARK  deltaGcompsolvpol: -1506.93
REMARK  deltaGcompsolvnonpol: 260.276
REMARK  deltaGprotsolvpol: -1512.07
REMARK  deltaGprotsolvnonpol: 254.074
REMARK  deltaGligsolvpol: -9.51525
REMARK  deltaGligsolvnonpol: 15.3005
REMARK  deltaGvdw: -17.6024
REMARK  deltaGelec: 0.0
REMARK  deltaG: -5.619011
REMARK  Cluster: 2
REMARK  ClusterRank: 5
ATOM   5287 C    LIG     1      30.251   7.991  12.229  1.00  0.00      LIG  
ATOM   5288 C1   LIG     1      30.979   8.386  10.978  1.00  0.00      LIG  
ATOM   5289 C2   LIG     1      31.777   7.295  10.306  1.00  0.00      LIG  
ATOM   5290 C3   LIG     1      31.176   5.930  10.689  1.00  0.00      LIG  
ATOM   5291 C4   LIG     1      29.648   5.873  10.874  1.00  0.00      LIG  
ATOM   5292 C5   LIG     1      29.303   6.810  12.038  1.00  0.00      LIG  
ATOM   5293 C6   LIG     1      31.627   4.774   9.830  1.00  0.00      LIG  
ATOM   5294 C7   LIG     1      31.522   3.506  10.648  1.00  0.00      LIG  
ATOM   5295 C8   LIG     1      30.229   3.369  11.473  1.00  0.00      LIG  
ATOM   5296 C9   LIG     1      29.143   4.404  11.056  1.00  0.00      LIG  
ATOM   5297 C10  LIG     1      29.655   1.930  11.301  1.00  0.00      LIG  
ATOM   5298 C11  LIG     1      28.422   1.816  12.114  1.00  0.00      LIG  
ATOM   5299 C12  LIG     1      27.332   2.793  11.838  1.00  0.00      LIG  
ATOM   5300 C13  LIG     1      27.865   4.217  11.920  1.00  0.00      LIG  
ATOM   5301 C14  LIG     1      28.494   0.890  13.068  1.00  0.00      LIG  
ATOM   5302 C15  LIG     1      29.827   0.232  13.074  1.00  0.00      LIG  
ATOM   5303 C16  LIG     1      30.542   0.823  11.873  1.00  0.00      LIG  
ATOM   5304 O    LIG     1      26.789   5.058  11.517  1.00  0.00      LIG  
ATOM   5305 C17  LIG     1      31.893   7.570   8.808  1.00  0.00      LIG  
ATOM   5306 C18  LIG     1      33.192   7.371  10.863  1.00  0.00      LIG  
ATOM   5307 C19  LIG     1      30.628   3.586  12.950  1.00  0.00      LIG  
ATOM   5308 C20  LIG     1      28.913   6.390   9.629  1.00  0.00      LIG  
ATOM   5309 H    LIG     1      28.835   4.123  10.048  1.00  0.00      LIG  
ATOM   5310 C21  LIG     1      27.435   0.592  14.093  1.00  0.00      LIG  
ATOM   5311 C22  LIG     1      26.327  -0.275  13.503  1.00  0.00      LIG  
ATOM   5312 C23  LIG     1      26.796  -1.681  13.128  1.00  0.00      LIG  
ATOM   5313 C24  LIG     1      26.220  -2.091  11.817  1.00  0.00      LIG  
ATOM   5314 O1   LIG     1      26.339  -2.593  14.117  1.00  0.00      LIG  
ATOM   5315 C25  LIG     1      29.320   1.534   9.856  1.00  0.00      LIG  
ATOM   5316 O2   LIG     1      31.151   9.563  10.699  1.00  0.00      LIG  
ATOM   5317 H1   LIG     1      31.616   5.734  11.668  1.00  0.00      LIG  
ATOM   5318 C26  LIG     1      27.999  -0.009  15.369  1.00  0.00      LIG  
ATOM   5319 C27  LIG     1      26.994  -2.791  10.759  1.00  0.00      LIG  
ATOM   5320 C28  LIG     1      28.453  -3.059  10.804  1.00  0.00      LIG  
ATOM   5321 C29  LIG     1      26.217  -3.666   9.854  1.00  0.00      LIG  
ATOM   5322 O3   LIG     1      26.703  -1.377  10.658  1.00  0.00      LIG  
ATOM   5323 H2   LIG     1      29.689   8.856  12.591  1.00  0.00      LIG  
ATOM   5324 H3   LIG     1      31.004   7.747  12.984  1.00  0.00      LIG  
ATOM   5325 H4   LIG     1      28.289   7.195  11.902  1.00  0.00      LIG  
ATOM   5326 H5   LIG     1      29.297   6.258  12.981  1.00  0.00      LIG  
ATOM   5327 H6   LIG     1      32.667   4.896   9.520  1.00  0.00      LIG  
ATOM   5328 H7   LIG     1      31.026   4.690   8.921  1.00  0.00      LIG  
ATOM   5329 H8   LIG     1      32.371   3.491  11.337  1.00  0.00      LIG  
ATOM   5330 H9   LIG     1      31.691   2.658   9.985  1.00  0.00      LIG  
ATOM   5331 H10  LIG     1      26.489   2.675  12.525  1.00  0.00      LIG  
ATOM   5332 H11  LIG     1      26.918   2.608  10.842  1.00  0.00      LIG  
ATOM   5333 H12  LIG     1      28.073   4.458  12.966  1.00  0.00      LIG  
ATOM   5334 H13  LIG     1      29.752  -0.853  12.976  1.00  0.00      LIG  
ATOM   5335 H14  LIG     1      30.376   0.468  13.990  1.00  0.00      LIG  
ATOM   5336 H15  LIG     1      31.543   1.163  12.148  1.00  0.00      LIG  
ATOM   5337 H16  LIG     1      30.690   0.036  11.128  1.00  0.00      LIG  
ATOM   5338 H17  LIG     1      26.407   4.665  10.713  1.00  0.00      LIG  
ATOM   5339 H18  LIG     1      32.345   8.551   8.632  1.00  0.00      LIG  
ATOM   5340 H19  LIG     1      30.923   7.572   8.309  1.00  0.00      LIG  
ATOM   5341 H20  LIG     1      32.532   6.832   8.316  1.00  0.00      LIG  
ATOM   5342 H21  LIG     1      33.203   7.220  11.947  1.00  0.00      LIG  
ATOM   5343 H22  LIG     1      33.643   8.347  10.661  1.00  0.00      LIG  
ATOM   5344 H23  LIG     1      33.829   6.608  10.408  1.00  0.00      LIG  
ATOM   5345 H24  LIG     1      30.913   4.618  13.150  1.00  0.00      LIG  
ATOM   5346 H25  LIG     1      31.487   2.971  13.229  1.00  0.00      LIG  
ATOM   5347 H26  LIG     1      29.824   3.353  13.651  1.00  0.00      LIG  
ATOM   5348 H27  LIG     1      29.239   5.861   8.730  1.00  0.00      LIG  
ATOM   5349 H28  LIG     1      29.070   7.457   9.466  1.00  0.00      LIG  
ATOM   5350 H29  LIG     1      27.835   6.253   9.709  1.00  0.00      LIG  
ATOM   5351 H30  LIG     1      26.974   1.540  14.383  1.00  0.00      LIG  
ATOM   5352 H31  LIG     1      25.927   0.243  12.625  1.00  0.00      LIG  
ATOM   5353 H32  LIG     1      25.512  -0.325  14.229  1.00  0.00      LIG  
ATOM   5354 H33  LIG     1      27.881  -1.748  13.126  1.00  0.00      LIG  
ATOM   5355 H34  LIG     1      25.151  -2.227  11.865  1.00  0.00      LIG  
ATOM   5356 H35  LIG     1      26.843  -3.418  14.007  1.00  0.00      LIG  
ATOM   5357 H36  LIG     1      30.215   1.484   9.233  1.00  0.00      LIG  
ATOM   5358 H37  LIG     1      28.618   2.219   9.375  1.00  0.00      LIG  
ATOM   5359 H38  LIG     1      28.862   0.540   9.822  1.00  0.00      LIG  
ATOM   5360 H39  LIG     1      28.742   0.655  15.818  1.00  0.00      LIG  
ATOM   5361 H40  LIG     1      28.474  -0.980  15.200  1.00  0.00      LIG  
ATOM   5362 H41  LIG     1      27.198  -0.155  16.098  1.00  0.00      LIG  
ATOM   5363 H42  LIG     1      28.614  -4.096  11.092  1.00  0.00      LIG  
ATOM   5364 H43  LIG     1      28.988  -2.411  11.498  1.00  0.00      LIG  
ATOM   5365 H44  LIG     1      28.888  -2.921   9.812  1.00  0.00      LIG  
ATOM   5366 H45  LIG     1      25.249  -3.916  10.294  1.00  0.00      LIG  
ATOM   5367 H46  LIG     1      26.750  -4.604   9.680  1.00  0.00      LIG  
ATOM   5368 H47  LIG     1      26.051  -3.176   8.891  1.00  0.00      LIG  
TER
REMARK  Energy: 281.684
REMARK  SimpleFitness: 281.684
REMARK  FullFitness: -958.90424
REMARK  InterFull: -17.8102
REMARK  IntraFull: 306.219
REMARK  solvFull: -1507.43
REMARK  surfFull: 260.117
REMARK  extraFull: 0.0
REMARK  deltaGcompsolvpol: -1507.43
REMARK  deltaGcompsolvnonpol: 260.117
REMARK  deltaGprotsolvpol: -1512.07
REMARK  deltaGprotsolvnonpol: 254.074
REMARK  deltaGligsolvpol: -9.69231
REMARK  deltaGligsolvnonpol: 15.2191
REMARK  deltaGvdw: -17.8102
REMARK  deltaGelec: 0.0
REMARK  deltaG: -5.6657734
REMARK  Cluster: 2
REMARK  ClusterRank: 6
ATOM   5287 C    LIG     1      30.454   7.708  12.348  1.00  0.00      LIG  
ATOM   5288 C1   LIG     1      31.199   8.189  11.137  1.00  0.00      LIG  
ATOM   5289 C2   LIG     1      31.959   7.136  10.369  1.00  0.00      LIG  
ATOM   5290 C3   LIG     1      31.310   5.765  10.632  1.00  0.00      LIG  
ATOM   5291 C4   LIG     1      29.780   5.745  10.807  1.00  0.00      LIG  
ATOM   5292 C5   LIG     1      29.459   6.589  12.047  1.00  0.00      LIG  
ATOM   5293 C6   LIG     1      31.726   4.673   9.678  1.00  0.00      LIG  
ATOM   5294 C7   LIG     1      31.582   3.344  10.387  1.00  0.00      LIG  
ATOM   5295 C8   LIG     1      30.279   3.177  11.189  1.00  0.00      LIG  
ATOM   5296 C9   LIG     1      29.231   4.281  10.855  1.00  0.00      LIG  
ATOM   5297 C10  LIG     1      29.664   1.775  10.893  1.00  0.00      LIG  
ATOM   5298 C11  LIG     1      28.412   1.636  11.672  1.00  0.00      LIG  
ATOM   5299 C12  LIG     1      27.360   2.666  11.464  1.00  0.00      LIG  
ATOM   5300 C13  LIG     1      27.936   4.058  11.683  1.00  0.00      LIG  
ATOM   5301 C14  LIG     1      28.434   0.633  12.553  1.00  0.00      LIG  
ATOM   5302 C15  LIG     1      29.752  -0.057  12.533  1.00  0.00      LIG  
ATOM   5303 C16  LIG     1      30.502   0.594  11.386  1.00  0.00      LIG  
ATOM   5304 O    LIG     1      26.893   4.966  11.347  1.00  0.00      LIG  
ATOM   5305 C17  LIG     1      32.085   7.535   8.900  1.00  0.00      LIG  
ATOM   5306 C18  LIG     1      33.374   7.112  10.928  1.00  0.00      LIG  
ATOM   5307 C19  LIG     1      30.673   3.255  12.682  1.00  0.00      LIG  
ATOM   5308 C20  LIG     1      29.068   6.399   9.615  1.00  0.00      LIG  
ATOM   5309 H    LIG     1      28.929   4.100   9.822  1.00  0.00      LIG  
ATOM   5310 C21  LIG     1      27.347   0.303  13.540  1.00  0.00      LIG  
ATOM   5311 C22  LIG     1      26.317  -0.650  12.937  1.00  0.00      LIG  
ATOM   5312 C23  LIG     1      26.835  -2.075  12.755  1.00  0.00      LIG  
ATOM   5313 C24  LIG     1      26.267  -2.700  11.524  1.00  0.00      LIG  
ATOM   5314 O1   LIG     1      26.413  -2.847  13.872  1.00  0.00      LIG  
ATOM   5315 C25  LIG     1      29.351   1.507   9.415  1.00  0.00      LIG  
ATOM   5316 O2   LIG     1      31.410   9.381  10.963  1.00  0.00      LIG  
ATOM   5317 H1   LIG     1      31.737   5.471  11.591  1.00  0.00      LIG  
ATOM   5318 C26  LIG     1      27.898  -0.188  14.868  1.00  0.00      LIG  
ATOM   5319 C27  LIG     1      27.063  -3.488  10.549  1.00  0.00      LIG  
ATOM   5320 C28  LIG     1      28.551  -3.593  10.531  1.00  0.00      LIG  
ATOM   5321 C29  LIG     1      26.315  -4.550   9.823  1.00  0.00      LIG  
ATOM   5322 O3   LIG     1      26.651  -2.129  10.261  1.00  0.00      LIG  
ATOM   5323 H2   LIG     1      29.928   8.556  12.792  1.00  0.00      LIG  
ATOM   5324 H3   LIG     1      31.196   7.363  13.073  1.00  0.00      LIG  
ATOM   5325 H4   LIG     1      28.465   7.029  11.934  1.00  0.00      LIG  
ATOM   5326 H5   LIG     1      29.415   5.958  12.938  1.00  0.00      LIG  
ATOM   5327 H6   LIG     1      32.769   4.788   9.376  1.00  0.00      LIG  
ATOM   5328 H7   LIG     1      31.123   4.685   8.767  1.00  0.00      LIG  
ATOM   5329 H8   LIG     1      32.427   3.248  11.074  1.00  0.00      LIG  
ATOM   5330 H9   LIG     1      31.733   2.552   9.654  1.00  0.00      LIG  
ATOM   5331 H10  LIG     1      26.497   2.517  12.119  1.00  0.00      LIG  
ATOM   5332 H11  LIG     1      26.965   2.583  10.447  1.00  0.00      LIG  
ATOM   5333 H12  LIG     1      28.137   4.198  12.748  1.00  0.00      LIG  
ATOM   5334 H13  LIG     1      29.660  -1.130  12.359  1.00  0.00      LIG  
ATOM   5335 H14  LIG     1      30.290   0.103  13.471  1.00  0.00      LIG  
ATOM   5336 H15  LIG     1      31.515   0.870  11.686  1.00  0.00      LIG  
ATOM   5337 H16  LIG     1      30.621  -0.142  10.585  1.00  0.00      LIG  
ATOM   5338 H17  LIG     1      26.461   4.618  10.547  1.00  0.00      LIG  
ATOM   5339 H18  LIG     1      32.572   8.510   8.808  1.00  0.00      LIG  
ATOM   5340 H19  LIG     1      31.116   7.615   8.406  1.00  0.00      LIG  
ATOM   5341 H20  LIG     1      32.696   6.819   8.345  1.00  0.00      LIG  
ATOM   5342 H21  LIG     1      33.379   6.863  11.994  1.00  0.00      LIG  
ATOM   5343 H22  LIG     1      33.859   8.086  10.815  1.00  0.00      LIG  
ATOM   5344 H23  LIG     1      33.986   6.372  10.405  1.00  0.00      LIG  
ATOM   5345 H24  LIG     1      30.983   4.258  12.973  1.00  0.00      LIG  
ATOM   5346 H25  LIG     1      31.515   2.597  12.909  1.00  0.00      LIG  
ATOM   5347 H26  LIG     1      29.858   2.982  13.356  1.00  0.00      LIG  
ATOM   5348 H27  LIG     1      29.380   5.948   8.670  1.00  0.00      LIG  
ATOM   5349 H28  LIG     1      29.258   7.472   9.557  1.00  0.00      LIG  
ATOM   5350 H29  LIG     1      27.985   6.293   9.679  1.00  0.00      LIG  
ATOM   5351 H30  LIG     1      26.807   1.224  13.773  1.00  0.00      LIG  
ATOM   5352 H31  LIG     1      25.993  -0.236  11.976  1.00  0.00      LIG  
ATOM   5353 H32  LIG     1      25.435  -0.651  13.585  1.00  0.00      LIG  
ATOM   5354 H33  LIG     1      27.921  -2.098  12.744  1.00  0.00      LIG  
ATOM   5355 H34  LIG     1      25.219  -2.912  11.622  1.00  0.00      LIG  
ATOM   5356 H35  LIG     1      26.833  -3.722  13.803  1.00  0.00      LIG  
ATOM   5357 H36  LIG     1      30.263   1.437   8.819  1.00  0.00      LIG  
ATOM   5358 H37  LIG     1      28.717   2.275   8.966  1.00  0.00      LIG  
ATOM   5359 H38  LIG     1      28.828   0.552   9.296  1.00  0.00      LIG  
ATOM   5360 H39  LIG     1      28.553   0.565  15.315  1.00  0.00      LIG  
ATOM   5361 H40  LIG     1      28.470  -1.115  14.768  1.00  0.00      LIG  
ATOM   5362 H41  LIG     1      27.076  -0.375  15.563  1.00  0.00      LIG  
ATOM   5363 H42  LIG     1      28.851  -4.642  10.512  1.00  0.00      LIG  
ATOM   5364 H43  LIG     1      29.020  -3.125  11.397  1.00  0.00      LIG  
ATOM   5365 H44  LIG     1      28.955  -3.120   9.632  1.00  0.00      LIG  
ATOM   5366 H45  LIG     1      25.504  -4.953  10.438  1.00  0.00      LIG  
ATOM   5367 H46  LIG     1      26.978  -5.377   9.561  1.00  0.00      LIG  
ATOM   5368 H47  LIG     1      25.886  -4.159   8.898  1.00  0.00      LIG  
TER
REMARK  Energy: 281.684
REMARK  SimpleFitness: 281.684
REMARK  FullFitness: -958.90424
REMARK  InterFull: -17.8102
REMARK  IntraFull: 306.219
REMARK  solvFull: -1507.43
REMARK  surfFull: 260.117
REMARK  extraFull: 0.0
REMARK  deltaGcompsolvpol: -1507.43
REMARK  deltaGcompsolvnonpol: 260.117
REMARK  deltaGprotsolvpol: -1512.07
REMARK  deltaGprotsolvnonpol: 254.074
REMARK  deltaGligsolvpol: -9.69231
REMARK  deltaGligsolvnonpol: 15.2191
REMARK  deltaGvdw: -17.8102
REMARK  deltaGelec: 0.0
REMARK  deltaG: -5.6657734
REMARK  Cluster: 2
REMARK  ClusterRank: 7
ATOM   5287 C    LIG     1      30.454   7.708  12.348  1.00  0.00      LIG  
ATOM   5288 C1   LIG     1      31.199   8.189  11.137  1.00  0.00      LIG  
ATOM   5289 C2   LIG     1      31.959   7.136  10.369  1.00  0.00      LIG  
ATOM   5290 C3   LIG     1      31.310   5.765  10.632  1.00  0.00      LIG  
ATOM   5291 C4   LIG     1      29.780   5.745  10.807  1.00  0.00      LIG  
ATOM   5292 C5   LIG     1      29.459   6.589  12.047  1.00  0.00      LIG  
ATOM   5293 C6   LIG     1      31.726   4.673   9.678  1.00  0.00      LIG  
ATOM   5294 C7   LIG     1      31.582   3.344  10.387  1.00  0.00      LIG  
ATOM   5295 C8   LIG     1      30.279   3.177  11.189  1.00  0.00      LIG  
ATOM   5296 C9   LIG     1      29.231   4.281  10.855  1.00  0.00      LIG  
ATOM   5297 C10  LIG     1      29.664   1.775  10.893  1.00  0.00      LIG  
ATOM   5298 C11  LIG     1      28.412   1.636  11.672  1.00  0.00      LIG  
ATOM   5299 C12  LIG     1      27.360   2.666  11.464  1.00  0.00      LIG  
ATOM   5300 C13  LIG     1      27.936   4.058  11.683  1.00  0.00      LIG  
ATOM   5301 C14  LIG     1      28.434   0.633  12.553  1.00  0.00      LIG  
ATOM   5302 C15  LIG     1      29.752  -0.057  12.533  1.00  0.00      LIG  
ATOM   5303 C16  LIG     1      30.502   0.594  11.386  1.00  0.00      LIG  
ATOM   5304 O    LIG     1      26.893   4.966  11.347  1.00  0.00      LIG  
ATOM   5305 C17  LIG     1      32.085   7.535   8.900  1.00  0.00      LIG  
ATOM   5306 C18  LIG     1      33.374   7.112  10.928  1.00  0.00      LIG  
ATOM   5307 C19  LIG     1      30.673   3.255  12.682  1.00  0.00      LIG  
ATOM   5308 C20  LIG     1      29.068   6.399   9.615  1.00  0.00      LIG  
ATOM   5309 H    LIG     1      28.929   4.100   9.822  1.00  0.00      LIG  
ATOM   5310 C21  LIG     1      27.347   0.303  13.540  1.00  0.00      LIG  
ATOM   5311 C22  LIG     1      26.317  -0.650  12.937  1.00  0.00      LIG  
ATOM   5312 C23  LIG     1      26.835  -2.075  12.755  1.00  0.00      LIG  
ATOM   5313 C24  LIG     1      26.267  -2.700  11.524  1.00  0.00      LIG  
ATOM   5314 O1   LIG     1      26.413  -2.847  13.872  1.00  0.00      LIG  
ATOM   5315 C25  LIG     1      29.351   1.507   9.415  1.00  0.00      LIG  
ATOM   5316 O2   LIG     1      31.410   9.381  10.963  1.00  0.00      LIG  
ATOM   5317 H1   LIG     1      31.737   5.471  11.591  1.00  0.00      LIG  
ATOM   5318 C26  LIG     1      27.898  -0.188  14.868  1.00  0.00      LIG  
ATOM   5319 C27  LIG     1      27.063  -3.488  10.549  1.00  0.00      LIG  
ATOM   5320 C28  LIG     1      28.551  -3.593  10.531  1.00  0.00      LIG  
ATOM   5321 C29  LIG     1      26.315  -4.550   9.823  1.00  0.00      LIG  
ATOM   5322 O3   LIG     1      26.651  -2.129  10.261  1.00  0.00      LIG  
ATOM   5323 H2   LIG     1      29.928   8.556  12.792  1.00  0.00      LIG  
ATOM   5324 H3   LIG     1      31.196   7.363  13.073  1.00  0.00      LIG  
ATOM   5325 H4   LIG     1      28.465   7.029  11.934  1.00  0.00      LIG  
ATOM   5326 H5   LIG     1      29.415   5.958  12.938  1.00  0.00      LIG  
ATOM   5327 H6   LIG     1      32.769   4.788   9.376  1.00  0.00      LIG  
ATOM   5328 H7   LIG     1      31.123   4.685   8.767  1.00  0.00      LIG  
ATOM   5329 H8   LIG     1      32.427   3.248  11.074  1.00  0.00      LIG  
ATOM   5330 H9   LIG     1      31.733   2.552   9.654  1.00  0.00      LIG  
ATOM   5331 H10  LIG     1      26.497   2.517  12.119  1.00  0.00      LIG  
ATOM   5332 H11  LIG     1      26.965   2.583  10.447  1.00  0.00      LIG  
ATOM   5333 H12  LIG     1      28.137   4.198  12.748  1.00  0.00      LIG  
ATOM   5334 H13  LIG     1      29.660  -1.130  12.359  1.00  0.00      LIG  
ATOM   5335 H14  LIG     1      30.290   0.103  13.471  1.00  0.00      LIG  
ATOM   5336 H15  LIG     1      31.515   0.870  11.686  1.00  0.00      LIG  
ATOM   5337 H16  LIG     1      30.621  -0.142  10.585  1.00  0.00      LIG  
ATOM   5338 H17  LIG     1      26.461   4.618  10.547  1.00  0.00      LIG  
ATOM   5339 H18  LIG     1      32.572   8.510   8.808  1.00  0.00      LIG  
ATOM   5340 H19  LIG     1      31.116   7.615   8.406  1.00  0.00      LIG  
ATOM   5341 H20  LIG     1      32.696   6.819   8.345  1.00  0.00      LIG  
ATOM   5342 H21  LIG     1      33.379   6.863  11.994  1.00  0.00      LIG  
ATOM   5343 H22  LIG     1      33.859   8.086  10.815  1.00  0.00      LIG  
ATOM   5344 H23  LIG     1      33.986   6.372  10.405  1.00  0.00      LIG  
ATOM   5345 H24  LIG     1      30.983   4.258  12.973  1.00  0.00      LIG  
ATOM   5346 H25  LIG     1      31.515   2.597  12.909  1.00  0.00      LIG  
ATOM   5347 H26  LIG     1      29.858   2.982  13.356  1.00  0.00      LIG  
ATOM   5348 H27  LIG     1      29.380   5.948   8.670  1.00  0.00      LIG  
ATOM   5349 H28  LIG     1      29.258   7.472   9.557  1.00  0.00      LIG  
ATOM   5350 H29  LIG     1      27.985   6.293   9.679  1.00  0.00      LIG  
ATOM   5351 H30  LIG     1      26.807   1.224  13.773  1.00  0.00      LIG  
ATOM   5352 H31  LIG     1      25.993  -0.236  11.976  1.00  0.00      LIG  
ATOM   5353 H32  LIG     1      25.435  -0.651  13.585  1.00  0.00      LIG  
ATOM   5354 H33  LIG     1      27.921  -2.098  12.744  1.00  0.00      LIG  
ATOM   5355 H34  LIG     1      25.219  -2.912  11.622  1.00  0.00      LIG  
ATOM   5356 H35  LIG     1      26.833  -3.722  13.803  1.00  0.00      LIG  
ATOM   5357 H36  LIG     1      30.263   1.437   8.819  1.00  0.00      LIG  
ATOM   5358 H37  LIG     1      28.717   2.275   8.966  1.00  0.00      LIG  
ATOM   5359 H38  LIG     1      28.828   0.552   9.296  1.00  0.00      LIG  
ATOM   5360 H39  LIG     1      28.553   0.565  15.315  1.00  0.00      LIG  
ATOM   5361 H40  LIG     1      28.470  -1.115  14.768  1.00  0.00      LIG  
ATOM   5362 H41  LIG     1      27.076  -0.375  15.563  1.00  0.00      LIG  
ATOM   5363 H42  LIG     1      28.851  -4.642  10.512  1.00  0.00      LIG  
ATOM   5364 H43  LIG     1      29.020  -3.125  11.397  1.00  0.00      LIG  
ATOM   5365 H44  LIG     1      28.955  -3.120   9.632  1.00  0.00      LIG  
ATOM   5366 H45  LIG     1      25.504  -4.953  10.438  1.00  0.00      LIG  
ATOM   5367 H46  LIG     1      26.978  -5.377   9.561  1.00  0.00      LIG  
ATOM   5368 H47  LIG     1      25.886  -4.159   8.898  1.00  0.00      LIG  
TER
REMARK  Energy: 268.503
REMARK  SimpleFitness: 268.503
REMARK  FullFitness: -960.7003
REMARK  InterFull: -38.2762
REMARK  IntraFull: 305.808
REMARK  solvFull: -1483.54
REMARK  surfFull: 255.308
REMARK  extraFull: 0.0
REMARK  deltaGcompsolvpol: -1483.54
REMARK  deltaGcompsolvnonpol: 255.308
REMARK  deltaGprotsolvpol: -1512.07
REMARK  deltaGprotsolvnonpol: 254.074
REMARK  deltaGligsolvpol: -9.27576
REMARK  deltaGligsolvnonpol: 15.2229
REMARK  deltaGvdw: -38.2762
REMARK  deltaGelec: 0.0
REMARK  deltaG: -6.620572
REMARK  Cluster: 3
REMARK  ClusterRank: 0
ATOM   5287 C    LIG     1      11.391 -14.032   4.784  1.00  0.00      LIG  
ATOM   5288 C1   LIG     1      12.540 -14.802   4.210  1.00  0.00      LIG  
ATOM   5289 C2   LIG     1      12.198 -16.080   3.478  1.00  0.00      LIG  
ATOM   5290 C3   LIG     1      10.715 -16.006   3.052  1.00  0.00      LIG  
ATOM   5291 C4   LIG     1      10.214 -14.633   2.568  1.00  0.00      LIG  
ATOM   5292 C5   LIG     1      10.330 -13.668   3.754  1.00  0.00      LIG  
ATOM   5293 C6   LIG     1      10.256 -17.074   2.090  1.00  0.00      LIG  
ATOM   5294 C7   LIG     1       8.760 -17.268   2.251  1.00  0.00      LIG  
ATOM   5295 C8   LIG     1       7.940 -15.967   2.361  1.00  0.00      LIG  
ATOM   5296 C9   LIG     1       8.780 -14.724   1.948  1.00  0.00      LIG  
ATOM   5297 C10  LIG     1       6.666 -16.055   1.461  1.00  0.00      LIG  
ATOM   5298 C11  LIG     1       5.898 -14.790   1.583  1.00  0.00      LIG  
ATOM   5299 C12  LIG     1       6.625 -13.533   1.277  1.00  0.00      LIG  
ATOM   5300 C13  LIG     1       7.921 -13.440   2.059  1.00  0.00      LIG  
ATOM   5301 C14  LIG     1       4.649 -14.948   2.030  1.00  0.00      LIG  
ATOM   5302 C15  LIG     1       4.370 -16.384   2.294  1.00  0.00      LIG  
ATOM   5303 C16  LIG     1       5.644 -17.109   1.894  1.00  0.00      LIG  
ATOM   5304 O    LIG     1       8.589 -12.285   1.559  1.00  0.00      LIG  
ATOM   5305 C17  LIG     1      13.208 -16.360   2.366  1.00  0.00      LIG  
ATOM   5306 C18  LIG     1      12.393 -17.217   4.471  1.00  0.00      LIG  
ATOM   5307 C19  LIG     1       7.502 -15.843   3.837  1.00  0.00      LIG  
ATOM   5308 C20  LIG     1      11.105 -14.078   1.446  1.00  0.00      LIG  
ATOM   5309 H    LIG     1       8.979 -14.837   0.881  1.00  0.00      LIG  
ATOM   5310 C21  LIG     1       3.647 -13.870   2.367  1.00  0.00      LIG  
ATOM   5311 C22  LIG     1       3.225 -12.967   1.201  1.00  0.00      LIG  
ATOM   5312 C23  LIG     1       3.078 -13.637  -0.170  1.00  0.00      LIG  
ATOM   5313 C24  LIG     1       2.643 -12.669  -1.238  1.00  0.00      LIG  
ATOM   5314 O1   LIG     1       2.107 -14.673  -0.088  1.00  0.00      LIG  
ATOM   5315 C25  LIG     1       6.953 -16.304  -0.025  1.00  0.00      LIG  
ATOM   5316 O2   LIG     1      13.670 -14.589   4.617  1.00  0.00      LIG  
ATOM   5317 H1   LIG     1      10.178 -16.233   3.974  1.00  0.00      LIG  
ATOM   5318 C26  LIG     1       2.413 -14.409   3.075  1.00  0.00      LIG  
ATOM   5319 C27  LIG     1       3.615 -11.872  -2.038  1.00  0.00      LIG  
ATOM   5320 C28  LIG     1       5.083 -11.943  -1.795  1.00  0.00      LIG  
ATOM   5321 C29  LIG     1       3.204 -11.405  -3.389  1.00  0.00      LIG  
ATOM   5322 O3   LIG     1       2.875 -11.265  -0.959  1.00  0.00      LIG  
ATOM   5323 H2   LIG     1      11.781 -13.119   5.243  1.00  0.00      LIG  
ATOM   5324 H3   LIG     1      10.951 -14.640   5.579  1.00  0.00      LIG  
ATOM   5325 H4   LIG     1      10.533 -12.660   3.381  1.00  0.00      LIG  
ATOM   5326 H5   LIG     1       9.385 -13.610   4.297  1.00  0.00      LIG  
ATOM   5327 H6   LIG     1      10.751 -18.024   2.301  1.00  0.00      LIG  
ATOM   5328 H7   LIG     1      10.497 -16.808   1.057  1.00  0.00      LIG  
ATOM   5329 H8   LIG     1       8.601 -17.856   3.160  1.00  0.00      LIG  
ATOM   5330 H9   LIG     1       8.416 -17.913   1.443  1.00  0.00      LIG  
ATOM   5331 H10  LIG     1       6.019 -12.651   1.497  1.00  0.00      LIG  
ATOM   5332 H11  LIG     1       6.833 -13.486   0.204  1.00  0.00      LIG  
ATOM   5333 H12  LIG     1       7.671 -13.243   3.102  1.00  0.00      LIG  
ATOM   5334 H13  LIG     1       3.522 -16.739   1.701  1.00  0.00      LIG  
ATOM   5335 H14  LIG     1       4.162 -16.558   3.354  1.00  0.00      LIG  
ATOM   5336 H15  LIG     1       5.996 -17.750   2.705  1.00  0.00      LIG  
ATOM   5337 H16  LIG     1       5.420 -17.785   1.063  1.00  0.00      LIG  
ATOM   5338 H17  LIG     1       7.907 -11.606   1.391  1.00  0.00      LIG  
ATOM   5339 H18  LIG     1      14.212 -16.472   2.786  1.00  0.00      LIG  
ATOM   5340 H19  LIG     1      13.268 -15.556   1.633  1.00  0.00      LIG  
ATOM   5341 H20  LIG     1      12.972 -17.290   1.842  1.00  0.00      LIG  
ATOM   5342 H21  LIG     1      11.837 -17.047   5.394  1.00  0.00      LIG  
ATOM   5343 H22  LIG     1      13.447 -17.314   4.748  1.00  0.00      LIG  
ATOM   5344 H23  LIG     1      12.073 -18.172   4.046  1.00  0.00      LIG  
ATOM   5345 H24  LIG     1       8.341 -15.621   4.494  1.00  0.00      LIG  
ATOM   5346 H25  LIG     1       7.063 -16.773   4.205  1.00  0.00      LIG  
ATOM   5347 H26  LIG     1       6.771 -15.050   4.003  1.00  0.00      LIG  
ATOM   5348 H27  LIG     1      11.241 -14.813   0.649  1.00  0.00      LIG  
ATOM   5349 H28  LIG     1      12.090 -13.785   1.814  1.00  0.00      LIG  
ATOM   5350 H29  LIG     1      10.688 -13.184   0.984  1.00  0.00      LIG  
ATOM   5351 H30  LIG     1       4.126 -13.216   3.102  1.00  0.00      LIG  
ATOM   5352 H31  LIG     1       3.961 -12.163   1.119  1.00  0.00      LIG  
ATOM   5353 H32  LIG     1       2.281 -12.482   1.468  1.00  0.00      LIG  
ATOM   5354 H33  LIG     1       4.017 -14.107  -0.468  1.00  0.00      LIG  
ATOM   5355 H34  LIG     1       1.705 -12.934  -1.711  1.00  0.00      LIG  
ATOM   5356 H35  LIG     1       1.298 -14.264   0.263  1.00  0.00      LIG  
ATOM   5357 H36  LIG     1       7.376 -17.297  -0.191  1.00  0.00      LIG  
ATOM   5358 H37  LIG     1       7.639 -15.572  -0.457  1.00  0.00      LIG  
ATOM   5359 H38  LIG     1       6.028 -16.259  -0.611  1.00  0.00      LIG  
ATOM   5360 H39  LIG     1       2.680 -14.920   4.005  1.00  0.00      LIG  
ATOM   5361 H40  LIG     1       1.855 -15.108   2.447  1.00  0.00      LIG  
ATOM   5362 H41  LIG     1       1.740 -13.587   3.335  1.00  0.00      LIG  
ATOM   5363 H42  LIG     1       5.492 -12.863  -2.221  1.00  0.00      LIG  
ATOM   5364 H43  LIG     1       5.322 -11.916  -0.730  1.00  0.00      LIG  
ATOM   5365 H44  LIG     1       5.583 -11.094  -2.269  1.00  0.00      LIG  
ATOM   5366 H45  LIG     1       2.116 -11.334  -3.478  1.00  0.00      LIG  
ATOM   5367 H46  LIG     1       3.566 -12.100  -4.151  1.00  0.00      LIG  
ATOM   5368 H47  LIG     1       3.630 -10.419  -3.593  1.00  0.00      LIG  
TER
REMARK  Energy: 268.503
REMARK  SimpleFitness: 268.503
REMARK  FullFitness: -960.7003
REMARK  InterFull: -38.2762
REMARK  IntraFull: 305.808
REMARK  solvFull: -1483.54
REMARK  surfFull: 255.308
REMARK  extraFull: 0.0
REMARK  deltaGcompsolvpol: -1483.54
REMARK  deltaGcompsolvnonpol: 255.308
REMARK  deltaGprotsolvpol: -1512.07
REMARK  deltaGprotsolvnonpol: 254.074
REMARK  deltaGligsolvpol: -9.27576
REMARK  deltaGligsolvnonpol: 15.2229
REMARK  deltaGvdw: -38.2762
REMARK  deltaGelec: 0.0
REMARK  deltaG: -6.620572
REMARK  Cluster: 3
REMARK  ClusterRank: 1
ATOM   5287 C    LIG     1      11.391 -14.032   4.784  1.00  0.00      LIG  
ATOM   5288 C1   LIG     1      12.540 -14.802   4.210  1.00  0.00      LIG  
ATOM   5289 C2   LIG     1      12.198 -16.080   3.478  1.00  0.00      LIG  
ATOM   5290 C3   LIG     1      10.715 -16.006   3.052  1.00  0.00      LIG  
ATOM   5291 C4   LIG     1      10.214 -14.633   2.568  1.00  0.00      LIG  
ATOM   5292 C5   LIG     1      10.330 -13.668   3.754  1.00  0.00      LIG  
ATOM   5293 C6   LIG     1      10.256 -17.074   2.090  1.00  0.00      LIG  
ATOM   5294 C7   LIG     1       8.760 -17.268   2.251  1.00  0.00      LIG  
ATOM   5295 C8   LIG     1       7.940 -15.967   2.361  1.00  0.00      LIG  
ATOM   5296 C9   LIG     1       8.780 -14.724   1.948  1.00  0.00      LIG  
ATOM   5297 C10  LIG     1       6.666 -16.055   1.461  1.00  0.00      LIG  
ATOM   5298 C11  LIG     1       5.898 -14.790   1.583  1.00  0.00      LIG  
ATOM   5299 C12  LIG     1       6.625 -13.533   1.277  1.00  0.00      LIG  
ATOM   5300 C13  LIG     1       7.921 -13.440   2.059  1.00  0.00      LIG  
ATOM   5301 C14  LIG     1       4.649 -14.948   2.030  1.00  0.00      LIG  
ATOM   5302 C15  LIG     1       4.370 -16.384   2.294  1.00  0.00      LIG  
ATOM   5303 C16  LIG     1       5.644 -17.109   1.894  1.00  0.00      LIG  
ATOM   5304 O    LIG     1       8.589 -12.285   1.559  1.00  0.00      LIG  
ATOM   5305 C17  LIG     1      13.208 -16.360   2.366  1.00  0.00      LIG  
ATOM   5306 C18  LIG     1      12.393 -17.217   4.471  1.00  0.00      LIG  
ATOM   5307 C19  LIG     1       7.502 -15.843   3.837  1.00  0.00      LIG  
ATOM   5308 C20  LIG     1      11.105 -14.078   1.446  1.00  0.00      LIG  
ATOM   5309 H    LIG     1       8.979 -14.837   0.881  1.00  0.00      LIG  
ATOM   5310 C21  LIG     1       3.647 -13.870   2.367  1.00  0.00      LIG  
ATOM   5311 C22  LIG     1       3.225 -12.967   1.201  1.00  0.00      LIG  
ATOM   5312 C23  LIG     1       3.078 -13.637  -0.170  1.00  0.00      LIG  
ATOM   5313 C24  LIG     1       2.643 -12.669  -1.238  1.00  0.00      LIG  
ATOM   5314 O1   LIG     1       2.107 -14.673  -0.088  1.00  0.00      LIG  
ATOM   5315 C25  LIG     1       6.953 -16.304  -0.025  1.00  0.00      LIG  
ATOM   5316 O2   LIG     1      13.670 -14.589   4.617  1.00  0.00      LIG  
ATOM   5317 H1   LIG     1      10.178 -16.233   3.974  1.00  0.00      LIG  
ATOM   5318 C26  LIG     1       2.413 -14.409   3.075  1.00  0.00      LIG  
ATOM   5319 C27  LIG     1       3.615 -11.872  -2.038  1.00  0.00      LIG  
ATOM   5320 C28  LIG     1       5.083 -11.943  -1.795  1.00  0.00      LIG  
ATOM   5321 C29  LIG     1       3.204 -11.405  -3.389  1.00  0.00      LIG  
ATOM   5322 O3   LIG     1       2.875 -11.265  -0.959  1.00  0.00      LIG  
ATOM   5323 H2   LIG     1      11.781 -13.119   5.243  1.00  0.00      LIG  
ATOM   5324 H3   LIG     1      10.951 -14.640   5.579  1.00  0.00      LIG  
ATOM   5325 H4   LIG     1      10.533 -12.660   3.381  1.00  0.00      LIG  
ATOM   5326 H5   LIG     1       9.385 -13.610   4.297  1.00  0.00      LIG  
ATOM   5327 H6   LIG     1      10.751 -18.024   2.301  1.00  0.00      LIG  
ATOM   5328 H7   LIG     1      10.497 -16.808   1.057  1.00  0.00      LIG  
ATOM   5329 H8   LIG     1       8.601 -17.856   3.160  1.00  0.00      LIG  
ATOM   5330 H9   LIG     1       8.416 -17.913   1.443  1.00  0.00      LIG  
ATOM   5331 H10  LIG     1       6.019 -12.651   1.497  1.00  0.00      LIG  
ATOM   5332 H11  LIG     1       6.833 -13.486   0.204  1.00  0.00      LIG  
ATOM   5333 H12  LIG     1       7.671 -13.243   3.102  1.00  0.00      LIG  
ATOM   5334 H13  LIG     1       3.522 -16.739   1.701  1.00  0.00      LIG  
ATOM   5335 H14  LIG     1       4.162 -16.558   3.354  1.00  0.00      LIG  
ATOM   5336 H15  LIG     1       5.996 -17.750   2.705  1.00  0.00      LIG  
ATOM   5337 H16  LIG     1       5.420 -17.785   1.063  1.00  0.00      LIG  
ATOM   5338 H17  LIG     1       7.907 -11.606   1.391  1.00  0.00      LIG  
ATOM   5339 H18  LIG     1      14.212 -16.472   2.786  1.00  0.00      LIG  
ATOM   5340 H19  LIG     1      13.268 -15.556   1.633  1.00  0.00      LIG  
ATOM   5341 H20  LIG     1      12.972 -17.290   1.842  1.00  0.00      LIG  
ATOM   5342 H21  LIG     1      11.837 -17.047   5.394  1.00  0.00      LIG  
ATOM   5343 H22  LIG     1      13.447 -17.314   4.748  1.00  0.00      LIG  
ATOM   5344 H23  LIG     1      12.073 -18.172   4.046  1.00  0.00      LIG  
ATOM   5345 H24  LIG     1       8.341 -15.621   4.494  1.00  0.00      LIG  
ATOM   5346 H25  LIG     1       7.063 -16.773   4.205  1.00  0.00      LIG  
ATOM   5347 H26  LIG     1       6.771 -15.050   4.003  1.00  0.00      LIG  
ATOM   5348 H27  LIG     1      11.241 -14.813   0.649  1.00  0.00      LIG  
ATOM   5349 H28  LIG     1      12.090 -13.785   1.814  1.00  0.00      LIG  
ATOM   5350 H29  LIG     1      10.688 -13.184   0.984  1.00  0.00      LIG  
ATOM   5351 H30  LIG     1       4.126 -13.216   3.102  1.00  0.00      LIG  
ATOM   5352 H31  LIG     1       3.961 -12.163   1.119  1.00  0.00      LIG  
ATOM   5353 H32  LIG     1       2.281 -12.482   1.468  1.00  0.00      LIG  
ATOM   5354 H33  LIG     1       4.017 -14.107  -0.468  1.00  0.00      LIG  
ATOM   5355 H34  LIG     1       1.705 -12.934  -1.711  1.00  0.00      LIG  
ATOM   5356 H35  LIG     1       1.298 -14.264   0.263  1.00  0.00      LIG  
ATOM   5357 H36  LIG     1       7.376 -17.297  -0.191  1.00  0.00      LIG  
ATOM   5358 H37  LIG     1       7.639 -15.572  -0.457  1.00  0.00      LIG  
ATOM   5359 H38  LIG     1       6.028 -16.259  -0.611  1.00  0.00      LIG  
ATOM   5360 H39  LIG     1       2.680 -14.920   4.005  1.00  0.00      LIG  
ATOM   5361 H40  LIG     1       1.855 -15.108   2.447  1.00  0.00      LIG  
ATOM   5362 H41  LIG     1       1.740 -13.587   3.335  1.00  0.00      LIG  
ATOM   5363 H42  LIG     1       5.492 -12.863  -2.221  1.00  0.00      LIG  
ATOM   5364 H43  LIG     1       5.322 -11.916  -0.730  1.00  0.00      LIG  
ATOM   5365 H44  LIG     1       5.583 -11.094  -2.269  1.00  0.00      LIG  
ATOM   5366 H45  LIG     1       2.116 -11.334  -3.478  1.00  0.00      LIG  
ATOM   5367 H46  LIG     1       3.566 -12.100  -4.151  1.00  0.00      LIG  
ATOM   5368 H47  LIG     1       3.630 -10.419  -3.593  1.00  0.00      LIG  
TER
REMARK  Energy: 268.503
REMARK  SimpleFitness: 268.503
REMARK  FullFitness: -960.7003
REMARK  InterFull: -38.2762
REMARK  IntraFull: 305.808
REMARK  solvFull: -1483.54
REMARK  surfFull: 255.308
REMARK  extraFull: 0.0
REMARK  deltaGcompsolvpol: -1483.54
REMARK  deltaGcompsolvnonpol: 255.308
REMARK  deltaGprotsolvpol: -1512.07
REMARK  deltaGprotsolvnonpol: 254.074
REMARK  deltaGligsolvpol: -9.27576
REMARK  deltaGligsolvnonpol: 15.2229
REMARK  deltaGvdw: -38.2762
REMARK  deltaGelec: 0.0
REMARK  deltaG: -6.620572
REMARK  Cluster: 3
REMARK  ClusterRank: 2
ATOM   5287 C    LIG     1      11.391 -14.032   4.784  1.00  0.00      LIG  
ATOM   5288 C1   LIG     1      12.540 -14.802   4.210  1.00  0.00      LIG  
ATOM   5289 C2   LIG     1      12.198 -16.080   3.478  1.00  0.00      LIG  
ATOM   5290 C3   LIG     1      10.715 -16.006   3.052  1.00  0.00      LIG  
ATOM   5291 C4   LIG     1      10.214 -14.633   2.568  1.00  0.00      LIG  
ATOM   5292 C5   LIG     1      10.330 -13.668   3.754  1.00  0.00      LIG  
ATOM   5293 C6   LIG     1      10.256 -17.074   2.090  1.00  0.00      LIG  
ATOM   5294 C7   LIG     1       8.760 -17.268   2.251  1.00  0.00      LIG  
ATOM   5295 C8   LIG     1       7.940 -15.967   2.361  1.00  0.00      LIG  
ATOM   5296 C9   LIG     1       8.780 -14.724   1.948  1.00  0.00      LIG  
ATOM   5297 C10  LIG     1       6.666 -16.055   1.461  1.00  0.00      LIG  
ATOM   5298 C11  LIG     1       5.898 -14.790   1.583  1.00  0.00      LIG  
ATOM   5299 C12  LIG     1       6.625 -13.533   1.277  1.00  0.00      LIG  
ATOM   5300 C13  LIG     1       7.921 -13.440   2.059  1.00  0.00      LIG  
ATOM   5301 C14  LIG     1       4.649 -14.948   2.030  1.00  0.00      LIG  
ATOM   5302 C15  LIG     1       4.370 -16.384   2.294  1.00  0.00      LIG  
ATOM   5303 C16  LIG     1       5.644 -17.109   1.894  1.00  0.00      LIG  
ATOM   5304 O    LIG     1       8.589 -12.285   1.559  1.00  0.00      LIG  
ATOM   5305 C17  LIG     1      13.208 -16.360   2.366  1.00  0.00      LIG  
ATOM   5306 C18  LIG     1      12.393 -17.217   4.471  1.00  0.00      LIG  
ATOM   5307 C19  LIG     1       7.502 -15.843   3.837  1.00  0.00      LIG  
ATOM   5308 C20  LIG     1      11.105 -14.078   1.446  1.00  0.00      LIG  
ATOM   5309 H    LIG     1       8.979 -14.837   0.881  1.00  0.00      LIG  
ATOM   5310 C21  LIG     1       3.647 -13.870   2.367  1.00  0.00      LIG  
ATOM   5311 C22  LIG     1       3.225 -12.967   1.201  1.00  0.00      LIG  
ATOM   5312 C23  LIG     1       3.078 -13.637  -0.170  1.00  0.00      LIG  
ATOM   5313 C24  LIG     1       2.643 -12.669  -1.238  1.00  0.00      LIG  
ATOM   5314 O1   LIG     1       2.107 -14.673  -0.088  1.00  0.00      LIG  
ATOM   5315 C25  LIG     1       6.953 -16.304  -0.025  1.00  0.00      LIG  
ATOM   5316 O2   LIG     1      13.670 -14.589   4.617  1.00  0.00      LIG  
ATOM   5317 H1   LIG     1      10.178 -16.233   3.974  1.00  0.00      LIG  
ATOM   5318 C26  LIG     1       2.413 -14.409   3.075  1.00  0.00      LIG  
ATOM   5319 C27  LIG     1       3.615 -11.872  -2.038  1.00  0.00      LIG  
ATOM   5320 C28  LIG     1       5.083 -11.943  -1.795  1.00  0.00      LIG  
ATOM   5321 C29  LIG     1       3.204 -11.405  -3.389  1.00  0.00      LIG  
ATOM   5322 O3   LIG     1       2.875 -11.265  -0.959  1.00  0.00      LIG  
ATOM   5323 H2   LIG     1      11.781 -13.119   5.243  1.00  0.00      LIG  
ATOM   5324 H3   LIG     1      10.951 -14.640   5.579  1.00  0.00      LIG  
ATOM   5325 H4   LIG     1      10.533 -12.660   3.381  1.00  0.00      LIG  
ATOM   5326 H5   LIG     1       9.385 -13.610   4.297  1.00  0.00      LIG  
ATOM   5327 H6   LIG     1      10.751 -18.024   2.301  1.00  0.00      LIG  
ATOM   5328 H7   LIG     1      10.497 -16.808   1.057  1.00  0.00      LIG  
ATOM   5329 H8   LIG     1       8.601 -17.856   3.160  1.00  0.00      LIG  
ATOM   5330 H9   LIG     1       8.416 -17.913   1.443  1.00  0.00      LIG  
ATOM   5331 H10  LIG     1       6.019 -12.651   1.497  1.00  0.00      LIG  
ATOM   5332 H11  LIG     1       6.833 -13.486   0.204  1.00  0.00      LIG  
ATOM   5333 H12  LIG     1       7.671 -13.243   3.102  1.00  0.00      LIG  
ATOM   5334 H13  LIG     1       3.522 -16.739   1.701  1.00  0.00      LIG  
ATOM   5335 H14  LIG     1       4.162 -16.558   3.354  1.00  0.00      LIG  
ATOM   5336 H15  LIG     1       5.996 -17.750   2.705  1.00  0.00      LIG  
ATOM   5337 H16  LIG     1       5.420 -17.785   1.063  1.00  0.00      LIG  
ATOM   5338 H17  LIG     1       7.907 -11.606   1.391  1.00  0.00      LIG  
ATOM   5339 H18  LIG     1      14.212 -16.472   2.786  1.00  0.00      LIG  
ATOM   5340 H19  LIG     1      13.268 -15.556   1.633  1.00  0.00      LIG  
ATOM   5341 H20  LIG     1      12.972 -17.290   1.842  1.00  0.00      LIG  
ATOM   5342 H21  LIG     1      11.837 -17.047   5.394  1.00  0.00      LIG  
ATOM   5343 H22  LIG     1      13.447 -17.314   4.748  1.00  0.00      LIG  
ATOM   5344 H23  LIG     1      12.073 -18.172   4.046  1.00  0.00      LIG  
ATOM   5345 H24  LIG     1       8.341 -15.621   4.494  1.00  0.00      LIG  
ATOM   5346 H25  LIG     1       7.063 -16.773   4.205  1.00  0.00      LIG  
ATOM   5347 H26  LIG     1       6.771 -15.050   4.003  1.00  0.00      LIG  
ATOM   5348 H27  LIG     1      11.241 -14.813   0.649  1.00  0.00      LIG  
ATOM   5349 H28  LIG     1      12.090 -13.785   1.814  1.00  0.00      LIG  
ATOM   5350 H29  LIG     1      10.688 -13.184   0.984  1.00  0.00      LIG  
ATOM   5351 H30  LIG     1       4.126 -13.216   3.102  1.00  0.00      LIG  
ATOM   5352 H31  LIG     1       3.961 -12.163   1.119  1.00  0.00      LIG  
ATOM   5353 H32  LIG     1       2.281 -12.482   1.468  1.00  0.00      LIG  
ATOM   5354 H33  LIG     1       4.017 -14.107  -0.468  1.00  0.00      LIG  
ATOM   5355 H34  LIG     1       1.705 -12.934  -1.711  1.00  0.00      LIG  
ATOM   5356 H35  LIG     1       1.298 -14.264   0.263  1.00  0.00      LIG  
ATOM   5357 H36  LIG     1       7.376 -17.297  -0.191  1.00  0.00      LIG  
ATOM   5358 H37  LIG     1       7.639 -15.572  -0.457  1.00  0.00      LIG  
ATOM   5359 H38  LIG     1       6.028 -16.259  -0.611  1.00  0.00      LIG  
ATOM   5360 H39  LIG     1       2.680 -14.920   4.005  1.00  0.00      LIG  
ATOM   5361 H40  LIG     1       1.855 -15.108   2.447  1.00  0.00      LIG  
ATOM   5362 H41  LIG     1       1.740 -13.587   3.335  1.00  0.00      LIG  
ATOM   5363 H42  LIG     1       5.492 -12.863  -2.221  1.00  0.00      LIG  
ATOM   5364 H43  LIG     1       5.322 -11.916  -0.730  1.00  0.00      LIG  
ATOM   5365 H44  LIG     1       5.583 -11.094  -2.269  1.00  0.00      LIG  
ATOM   5366 H45  LIG     1       2.116 -11.334  -3.478  1.00  0.00      LIG  
ATOM   5367 H46  LIG     1       3.566 -12.100  -4.151  1.00  0.00      LIG  
ATOM   5368 H47  LIG     1       3.630 -10.419  -3.593  1.00  0.00      LIG  
TER
REMARK  Energy: 268.514
REMARK  SimpleFitness: 268.514
REMARK  FullFitness: -960.2445
REMARK  InterFull: -38.3604
REMARK  IntraFull: 306.213
REMARK  solvFull: -1483.28
REMARK  surfFull: 255.183
REMARK  extraFull: 0.0
REMARK  deltaGcompsolvpol: -1483.28
REMARK  deltaGcompsolvnonpol: 255.183
REMARK  deltaGprotsolvpol: -1512.07
REMARK  deltaGprotsolvnonpol: 254.074
REMARK  deltaGligsolvpol: -9.28119
REMARK  deltaGligsolvnonpol: 15.2118
REMARK  deltaGvdw: -38.3604
REMARK  deltaGelec: 0.0
REMARK  deltaG: -6.623068
REMARK  Cluster: 3
REMARK  ClusterRank: 3
ATOM   5287 C    LIG     1      11.426 -13.852   4.835  1.00  0.00      LIG  
ATOM   5288 C1   LIG     1      12.599 -14.620   4.307  1.00  0.00      LIG  
ATOM   5289 C2   LIG     1      12.290 -15.933   3.622  1.00  0.00      LIG  
ATOM   5290 C3   LIG     1      10.814 -15.904   3.167  1.00  0.00      LIG  
ATOM   5291 C4   LIG     1      10.295 -14.558   2.627  1.00  0.00      LIG  
ATOM   5292 C5   LIG     1      10.373 -13.551   3.778  1.00  0.00      LIG  
ATOM   5293 C6   LIG     1      10.394 -17.013   2.233  1.00  0.00      LIG  
ATOM   5294 C7   LIG     1       8.897 -17.229   2.365  1.00  0.00      LIG  
ATOM   5295 C8   LIG     1       8.051 -15.942   2.428  1.00  0.00      LIG  
ATOM   5296 C9   LIG     1       8.872 -14.696   1.988  1.00  0.00      LIG  
ATOM   5297 C10  LIG     1       6.786 -16.081   1.519  1.00  0.00      LIG  
ATOM   5298 C11  LIG     1       5.990 -14.829   1.605  1.00  0.00      LIG  
ATOM   5299 C12  LIG     1       6.697 -13.568   1.264  1.00  0.00      LIG  
ATOM   5300 C13  LIG     1       7.986 -13.427   2.049  1.00  0.00      LIG  
ATOM   5301 C14  LIG     1       4.748 -15.000   2.070  1.00  0.00      LIG  
ATOM   5302 C15  LIG     1       4.503 -16.434   2.375  1.00  0.00      LIG  
ATOM   5303 C16  LIG     1       5.784 -17.144   1.973  1.00  0.00      LIG  
ATOM   5304 O    LIG     1       8.635 -12.275   1.519  1.00  0.00      LIG  
ATOM   5305 C17  LIG     1      13.321 -16.246   2.540  1.00  0.00      LIG  
ATOM   5306 C18  LIG     1      12.483 -17.020   4.670  1.00  0.00      LIG  
ATOM   5307 C19  LIG     1       7.592 -15.783   3.895  1.00  0.00      LIG  
ATOM   5308 C20  LIG     1      11.194 -14.025   1.501  1.00  0.00      LIG  
ATOM   5309 H    LIG     1       9.089 -14.838   0.927  1.00  0.00      LIG  
ATOM   5310 C21  LIG     1       3.733 -13.937   2.418  1.00  0.00      LIG  
ATOM   5311 C22  LIG     1       3.304 -13.012   1.274  1.00  0.00      LIG  
ATOM   5312 C23  LIG     1       3.169 -13.646  -0.114  1.00  0.00      LIG  
ATOM   5313 C24  LIG     1       2.691 -12.655  -1.142  1.00  0.00      LIG  
ATOM   5314 O1   LIG     1       2.234 -14.716  -0.061  1.00  0.00      LIG  
ATOM   5315 C25  LIG     1       7.092 -16.365   0.044  1.00  0.00      LIG  
ATOM   5316 O2   LIG     1      13.715 -14.374   4.732  1.00  0.00      LIG  
ATOM   5317 H1   LIG     1      10.266 -16.110   4.086  1.00  0.00      LIG  
ATOM   5318 C26  LIG     1       2.499 -14.500   3.108  1.00  0.00      LIG  
ATOM   5319 C27  LIG     1       3.628 -11.869  -1.993  1.00  0.00      LIG  
ATOM   5320 C28  LIG     1       5.107 -11.976  -1.849  1.00  0.00      LIG  
ATOM   5321 C29  LIG     1       3.139 -11.369  -3.306  1.00  0.00      LIG  
ATOM   5322 O3   LIG     1       2.978 -11.262  -0.858  1.00  0.00      LIG  
ATOM   5323 H2   LIG     1      11.790 -12.915   5.264  1.00  0.00      LIG  
ATOM   5324 H3   LIG     1      10.987 -14.440   5.646  1.00  0.00      LIG  
ATOM   5325 H4   LIG     1      10.557 -12.552   3.373  1.00  0.00      LIG  
ATOM   5326 H5   LIG     1       9.421 -13.500   4.309  1.00  0.00      LIG  
ATOM   5327 H6   LIG     1      10.901 -17.947   2.485  1.00  0.00      LIG  
ATOM   5328 H7   LIG     1      10.653 -16.776   1.198  1.00  0.00      LIG  
ATOM   5329 H8   LIG     1       8.727 -17.800   3.282  1.00  0.00      LIG  
ATOM   5330 H9   LIG     1       8.583 -17.896   1.563  1.00  0.00      LIG  
ATOM   5331 H10  LIG     1       6.075 -12.691   1.455  1.00  0.00      LIG  
ATOM   5332 H11  LIG     1       6.910 -13.550   0.192  1.00  0.00      LIG  
ATOM   5333 H12  LIG     1       7.725 -13.204   3.084  1.00  0.00      LIG  
ATOM   5334 H13  LIG     1       3.652 -16.823   1.809  1.00  0.00      LIG  
ATOM   5335 H14  LIG     1       4.318 -16.581   3.443  1.00  0.00      LIG  
ATOM   5336 H15  LIG     1       6.153 -17.771   2.788  1.00  0.00      LIG  
ATOM   5337 H16  LIG     1       5.563 -17.832   1.151  1.00  0.00      LIG  
ATOM   5338 H17  LIG     1       7.943 -11.602   1.362  1.00  0.00      LIG  
ATOM   5339 H18  LIG     1      14.320 -16.322   2.978  1.00  0.00      LIG  
ATOM   5340 H19  LIG     1      13.377 -15.475   1.771  1.00  0.00      LIG  
ATOM   5341 H20  LIG     1      13.109 -17.202   2.056  1.00  0.00      LIG  
ATOM   5342 H21  LIG     1      11.924 -16.805   5.582  1.00  0.00      LIG  
ATOM   5343 H22  LIG     1      13.537 -17.102   4.956  1.00  0.00      LIG  
ATOM   5344 H23  LIG     1      12.165 -17.994   4.291  1.00  0.00      LIG  
ATOM   5345 H24  LIG     1       8.418 -15.526   4.556  1.00  0.00      LIG  
ATOM   5346 H25  LIG     1       7.166 -16.711   4.284  1.00  0.00      LIG  
ATOM   5347 H26  LIG     1       6.844 -15.000   4.030  1.00  0.00      LIG  
ATOM   5348 H27  LIG     1      11.351 -14.781   0.729  1.00  0.00      LIG  
ATOM   5349 H28  LIG     1      12.170 -13.708   1.873  1.00  0.00      LIG  
ATOM   5350 H29  LIG     1      10.770 -13.152   1.010  1.00  0.00      LIG  
ATOM   5351 H30  LIG     1       4.203 -13.295   3.170  1.00  0.00      LIG  
ATOM   5352 H31  LIG     1       4.026 -12.194   1.214  1.00  0.00      LIG  
ATOM   5353 H32  LIG     1       2.352 -12.548   1.550  1.00  0.00      LIG  
ATOM   5354 H33  LIG     1       4.122 -14.075  -0.430  1.00  0.00      LIG  
ATOM   5355 H34  LIG     1       1.712 -12.883  -1.544  1.00  0.00      LIG  
ATOM   5356 H35  LIG     1       1.417 -14.349   0.316  1.00  0.00      LIG  
ATOM   5357 H36  LIG     1       7.540 -17.351  -0.089  1.00  0.00      LIG  
ATOM   5358 H37  LIG     1       7.765 -15.629  -0.401  1.00  0.00      LIG  
ATOM   5359 H38  LIG     1       6.172 -16.357  -0.550  1.00  0.00      LIG  
ATOM   5360 H39  LIG     1       2.761 -15.015   4.037  1.00  0.00      LIG  
ATOM   5361 H40  LIG     1       1.957 -15.201   2.467  1.00  0.00      LIG  
ATOM   5362 H41  LIG     1       1.812 -13.690   3.368  1.00  0.00      LIG  
ATOM   5363 H42  LIG     1       5.470 -12.877  -2.349  1.00  0.00      LIG  
ATOM   5364 H43  LIG     1       5.414 -12.011  -0.801  1.00  0.00      LIG  
ATOM   5365 H44  LIG     1       5.591 -11.109  -2.308  1.00  0.00      LIG  
ATOM   5366 H45  LIG     1       2.050 -11.264  -3.316  1.00  0.00      LIG  
ATOM   5367 H46  LIG     1       3.424 -12.064  -4.100  1.00  0.00      LIG  
ATOM   5368 H47  LIG     1       3.580 -10.394  -3.526  1.00  0.00      LIG  
TER
REMARK  Energy: 268.514
REMARK  SimpleFitness: 268.514
REMARK  FullFitness: -960.2445
REMARK  InterFull: -38.3604
REMARK  IntraFull: 306.213
REMARK  solvFull: -1483.28
REMARK  surfFull: 255.183
REMARK  extraFull: 0.0
REMARK  deltaGcompsolvpol: -1483.28
REMARK  deltaGcompsolvnonpol: 255.183
REMARK  deltaGprotsolvpol: -1512.07
REMARK  deltaGprotsolvnonpol: 254.074
REMARK  deltaGligsolvpol: -9.28119
REMARK  deltaGligsolvnonpol: 15.2118
REMARK  deltaGvdw: -38.3604
REMARK  deltaGelec: 0.0
REMARK  deltaG: -6.623068
REMARK  Cluster: 3
REMARK  ClusterRank: 4
ATOM   5287 C    LIG     1      11.426 -13.852   4.835  1.00  0.00      LIG  
ATOM   5288 C1   LIG     1      12.599 -14.620   4.307  1.00  0.00      LIG  
ATOM   5289 C2   LIG     1      12.290 -15.933   3.622  1.00  0.00      LIG  
ATOM   5290 C3   LIG     1      10.814 -15.904   3.167  1.00  0.00      LIG  
ATOM   5291 C4   LIG     1      10.295 -14.558   2.627  1.00  0.00      LIG  
ATOM   5292 C5   LIG     1      10.373 -13.551   3.778  1.00  0.00      LIG  
ATOM   5293 C6   LIG     1      10.394 -17.013   2.233  1.00  0.00      LIG  
ATOM   5294 C7   LIG     1       8.897 -17.229   2.365  1.00  0.00      LIG  
ATOM   5295 C8   LIG     1       8.051 -15.942   2.428  1.00  0.00      LIG  
ATOM   5296 C9   LIG     1       8.872 -14.696   1.988  1.00  0.00      LIG  
ATOM   5297 C10  LIG     1       6.786 -16.081   1.519  1.00  0.00      LIG  
ATOM   5298 C11  LIG     1       5.990 -14.829   1.605  1.00  0.00      LIG  
ATOM   5299 C12  LIG     1       6.697 -13.568   1.264  1.00  0.00      LIG  
ATOM   5300 C13  LIG     1       7.986 -13.427   2.049  1.00  0.00      LIG  
ATOM   5301 C14  LIG     1       4.748 -15.000   2.070  1.00  0.00      LIG  
ATOM   5302 C15  LIG     1       4.503 -16.434   2.375  1.00  0.00      LIG  
ATOM   5303 C16  LIG     1       5.784 -17.144   1.973  1.00  0.00      LIG  
ATOM   5304 O    LIG     1       8.635 -12.275   1.519  1.00  0.00      LIG  
ATOM   5305 C17  LIG     1      13.321 -16.246   2.540  1.00  0.00      LIG  
ATOM   5306 C18  LIG     1      12.483 -17.020   4.670  1.00  0.00      LIG  
ATOM   5307 C19  LIG     1       7.592 -15.783   3.895  1.00  0.00      LIG  
ATOM   5308 C20  LIG     1      11.194 -14.025   1.501  1.00  0.00      LIG  
ATOM   5309 H    LIG     1       9.089 -14.838   0.927  1.00  0.00      LIG  
ATOM   5310 C21  LIG     1       3.733 -13.937   2.418  1.00  0.00      LIG  
ATOM   5311 C22  LIG     1       3.304 -13.012   1.274  1.00  0.00      LIG  
ATOM   5312 C23  LIG     1       3.169 -13.646  -0.114  1.00  0.00      LIG  
ATOM   5313 C24  LIG     1       2.691 -12.655  -1.142  1.00  0.00      LIG  
ATOM   5314 O1   LIG     1       2.234 -14.716  -0.061  1.00  0.00      LIG  
ATOM   5315 C25  LIG     1       7.092 -16.365   0.044  1.00  0.00      LIG  
ATOM   5316 O2   LIG     1      13.715 -14.374   4.732  1.00  0.00      LIG  
ATOM   5317 H1   LIG     1      10.266 -16.110   4.086  1.00  0.00      LIG  
ATOM   5318 C26  LIG     1       2.499 -14.500   3.108  1.00  0.00      LIG  
ATOM   5319 C27  LIG     1       3.628 -11.869  -1.993  1.00  0.00      LIG  
ATOM   5320 C28  LIG     1       5.107 -11.976  -1.849  1.00  0.00      LIG  
ATOM   5321 C29  LIG     1       3.139 -11.369  -3.306  1.00  0.00      LIG  
ATOM   5322 O3   LIG     1       2.978 -11.262  -0.858  1.00  0.00      LIG  
ATOM   5323 H2   LIG     1      11.790 -12.915   5.264  1.00  0.00      LIG  
ATOM   5324 H3   LIG     1      10.987 -14.440   5.646  1.00  0.00      LIG  
ATOM   5325 H4   LIG     1      10.557 -12.552   3.373  1.00  0.00      LIG  
ATOM   5326 H5   LIG     1       9.421 -13.500   4.309  1.00  0.00      LIG  
ATOM   5327 H6   LIG     1      10.901 -17.947   2.485  1.00  0.00      LIG  
ATOM   5328 H7   LIG     1      10.653 -16.776   1.198  1.00  0.00      LIG  
ATOM   5329 H8   LIG     1       8.727 -17.800   3.282  1.00  0.00      LIG  
ATOM   5330 H9   LIG     1       8.583 -17.896   1.563  1.00  0.00      LIG  
ATOM   5331 H10  LIG     1       6.075 -12.691   1.455  1.00  0.00      LIG  
ATOM   5332 H11  LIG     1       6.910 -13.550   0.192  1.00  0.00      LIG  
ATOM   5333 H12  LIG     1       7.725 -13.204   3.084  1.00  0.00      LIG  
ATOM   5334 H13  LIG     1       3.652 -16.823   1.809  1.00  0.00      LIG  
ATOM   5335 H14  LIG     1       4.318 -16.581   3.443  1.00  0.00      LIG  
ATOM   5336 H15  LIG     1       6.153 -17.771   2.788  1.00  0.00      LIG  
ATOM   5337 H16  LIG     1       5.563 -17.832   1.151  1.00  0.00      LIG  
ATOM   5338 H17  LIG     1       7.943 -11.602   1.362  1.00  0.00      LIG  
ATOM   5339 H18  LIG     1      14.320 -16.322   2.978  1.00  0.00      LIG  
ATOM   5340 H19  LIG     1      13.377 -15.475   1.771  1.00  0.00      LIG  
ATOM   5341 H20  LIG     1      13.109 -17.202   2.056  1.00  0.00      LIG  
ATOM   5342 H21  LIG     1      11.924 -16.805   5.582  1.00  0.00      LIG  
ATOM   5343 H22  LIG     1      13.537 -17.102   4.956  1.00  0.00      LIG  
ATOM   5344 H23  LIG     1      12.165 -17.994   4.291  1.00  0.00      LIG  
ATOM   5345 H24  LIG     1       8.418 -15.526   4.556  1.00  0.00      LIG  
ATOM   5346 H25  LIG     1       7.166 -16.711   4.284  1.00  0.00      LIG  
ATOM   5347 H26  LIG     1       6.844 -15.000   4.030  1.00  0.00      LIG  
ATOM   5348 H27  LIG     1      11.351 -14.781   0.729  1.00  0.00      LIG  
ATOM   5349 H28  LIG     1      12.170 -13.708   1.873  1.00  0.00      LIG  
ATOM   5350 H29  LIG     1      10.770 -13.152   1.010  1.00  0.00      LIG  
ATOM   5351 H30  LIG     1       4.203 -13.295   3.170  1.00  0.00      LIG  
ATOM   5352 H31  LIG     1       4.026 -12.194   1.214  1.00  0.00      LIG  
ATOM   5353 H32  LIG     1       2.352 -12.548   1.550  1.00  0.00      LIG  
ATOM   5354 H33  LIG     1       4.122 -14.075  -0.430  1.00  0.00      LIG  
ATOM   5355 H34  LIG     1       1.712 -12.883  -1.544  1.00  0.00      LIG  
ATOM   5356 H35  LIG     1       1.417 -14.349   0.316  1.00  0.00      LIG  
ATOM   5357 H36  LIG     1       7.540 -17.351  -0.089  1.00  0.00      LIG  
ATOM   5358 H37  LIG     1       7.765 -15.629  -0.401  1.00  0.00      LIG  
ATOM   5359 H38  LIG     1       6.172 -16.357  -0.550  1.00  0.00      LIG  
ATOM   5360 H39  LIG     1       2.761 -15.015   4.037  1.00  0.00      LIG  
ATOM   5361 H40  LIG     1       1.957 -15.201   2.467  1.00  0.00      LIG  
ATOM   5362 H41  LIG     1       1.812 -13.690   3.368  1.00  0.00      LIG  
ATOM   5363 H42  LIG     1       5.470 -12.877  -2.349  1.00  0.00      LIG  
ATOM   5364 H43  LIG     1       5.414 -12.011  -0.801  1.00  0.00      LIG  
ATOM   5365 H44  LIG     1       5.591 -11.109  -2.308  1.00  0.00      LIG  
ATOM   5366 H45  LIG     1       2.050 -11.264  -3.316  1.00  0.00      LIG  
ATOM   5367 H46  LIG     1       3.424 -12.064  -4.100  1.00  0.00      LIG  
ATOM   5368 H47  LIG     1       3.580 -10.394  -3.526  1.00  0.00      LIG  
TER
REMARK  Energy: 268.514
REMARK  SimpleFitness: 268.514
REMARK  FullFitness: -960.2445
REMARK  InterFull: -38.3604
REMARK  IntraFull: 306.213
REMARK  solvFull: -1483.28
REMARK  surfFull: 255.183
REMARK  extraFull: 0.0
REMARK  deltaGcompsolvpol: -1483.28
REMARK  deltaGcompsolvnonpol: 255.183
REMARK  deltaGprotsolvpol: -1512.07
REMARK  deltaGprotsolvnonpol: 254.074
REMARK  deltaGligsolvpol: -9.28119
REMARK  deltaGligsolvnonpol: 15.2118
REMARK  deltaGvdw: -38.3604
REMARK  deltaGelec: 0.0
REMARK  deltaG: -6.623068
REMARK  Cluster: 3
REMARK  ClusterRank: 5
ATOM   5287 C    LIG     1      11.426 -13.852   4.835  1.00  0.00      LIG  
ATOM   5288 C1   LIG     1      12.599 -14.620   4.307  1.00  0.00      LIG  
ATOM   5289 C2   LIG     1      12.290 -15.933   3.622  1.00  0.00      LIG  
ATOM   5290 C3   LIG     1      10.814 -15.904   3.167  1.00  0.00      LIG  
ATOM   5291 C4   LIG     1      10.295 -14.558   2.627  1.00  0.00      LIG  
ATOM   5292 C5   LIG     1      10.373 -13.551   3.778  1.00  0.00      LIG  
ATOM   5293 C6   LIG     1      10.394 -17.013   2.233  1.00  0.00      LIG  
ATOM   5294 C7   LIG     1       8.897 -17.229   2.365  1.00  0.00      LIG  
ATOM   5295 C8   LIG     1       8.051 -15.942   2.428  1.00  0.00      LIG  
ATOM   5296 C9   LIG     1       8.872 -14.696   1.988  1.00  0.00      LIG  
ATOM   5297 C10  LIG     1       6.786 -16.081   1.519  1.00  0.00      LIG  
ATOM   5298 C11  LIG     1       5.990 -14.829   1.605  1.00  0.00      LIG  
ATOM   5299 C12  LIG     1       6.697 -13.568   1.264  1.00  0.00      LIG  
ATOM   5300 C13  LIG     1       7.986 -13.427   2.049  1.00  0.00      LIG  
ATOM   5301 C14  LIG     1       4.748 -15.000   2.070  1.00  0.00      LIG  
ATOM   5302 C15  LIG     1       4.503 -16.434   2.375  1.00  0.00      LIG  
ATOM   5303 C16  LIG     1       5.784 -17.144   1.973  1.00  0.00      LIG  
ATOM   5304 O    LIG     1       8.635 -12.275   1.519  1.00  0.00      LIG  
ATOM   5305 C17  LIG     1      13.321 -16.246   2.540  1.00  0.00      LIG  
ATOM   5306 C18  LIG     1      12.483 -17.020   4.670  1.00  0.00      LIG  
ATOM   5307 C19  LIG     1       7.592 -15.783   3.895  1.00  0.00      LIG  
ATOM   5308 C20  LIG     1      11.194 -14.025   1.501  1.00  0.00      LIG  
ATOM   5309 H    LIG     1       9.089 -14.838   0.927  1.00  0.00      LIG  
ATOM   5310 C21  LIG     1       3.733 -13.937   2.418  1.00  0.00      LIG  
ATOM   5311 C22  LIG     1       3.304 -13.012   1.274  1.00  0.00      LIG  
ATOM   5312 C23  LIG     1       3.169 -13.646  -0.114  1.00  0.00      LIG  
ATOM   5313 C24  LIG     1       2.691 -12.655  -1.142  1.00  0.00      LIG  
ATOM   5314 O1   LIG     1       2.234 -14.716  -0.061  1.00  0.00      LIG  
ATOM   5315 C25  LIG     1       7.092 -16.365   0.044  1.00  0.00      LIG  
ATOM   5316 O2   LIG     1      13.715 -14.374   4.732  1.00  0.00      LIG  
ATOM   5317 H1   LIG     1      10.266 -16.110   4.086  1.00  0.00      LIG  
ATOM   5318 C26  LIG     1       2.499 -14.500   3.108  1.00  0.00      LIG  
ATOM   5319 C27  LIG     1       3.628 -11.869  -1.993  1.00  0.00      LIG  
ATOM   5320 C28  LIG     1       5.107 -11.976  -1.849  1.00  0.00      LIG  
ATOM   5321 C29  LIG     1       3.139 -11.369  -3.306  1.00  0.00      LIG  
ATOM   5322 O3   LIG     1       2.978 -11.262  -0.858  1.00  0.00      LIG  
ATOM   5323 H2   LIG     1      11.790 -12.915   5.264  1.00  0.00      LIG  
ATOM   5324 H3   LIG     1      10.987 -14.440   5.646  1.00  0.00      LIG  
ATOM   5325 H4   LIG     1      10.557 -12.552   3.373  1.00  0.00      LIG  
ATOM   5326 H5   LIG     1       9.421 -13.500   4.309  1.00  0.00      LIG  
ATOM   5327 H6   LIG     1      10.901 -17.947   2.485  1.00  0.00      LIG  
ATOM   5328 H7   LIG     1      10.653 -16.776   1.198  1.00  0.00      LIG  
ATOM   5329 H8   LIG     1       8.727 -17.800   3.282  1.00  0.00      LIG  
ATOM   5330 H9   LIG     1       8.583 -17.896   1.563  1.00  0.00      LIG  
ATOM   5331 H10  LIG     1       6.075 -12.691   1.455  1.00  0.00      LIG  
ATOM   5332 H11  LIG     1       6.910 -13.550   0.192  1.00  0.00      LIG  
ATOM   5333 H12  LIG     1       7.725 -13.204   3.084  1.00  0.00      LIG  
ATOM   5334 H13  LIG     1       3.652 -16.823   1.809  1.00  0.00      LIG  
ATOM   5335 H14  LIG     1       4.318 -16.581   3.443  1.00  0.00      LIG  
ATOM   5336 H15  LIG     1       6.153 -17.771   2.788  1.00  0.00      LIG  
ATOM   5337 H16  LIG     1       5.563 -17.832   1.151  1.00  0.00      LIG  
ATOM   5338 H17  LIG     1       7.943 -11.602   1.362  1.00  0.00      LIG  
ATOM   5339 H18  LIG     1      14.320 -16.322   2.978  1.00  0.00      LIG  
ATOM   5340 H19  LIG     1      13.377 -15.475   1.771  1.00  0.00      LIG  
ATOM   5341 H20  LIG     1      13.109 -17.202   2.056  1.00  0.00      LIG  
ATOM   5342 H21  LIG     1      11.924 -16.805   5.582  1.00  0.00      LIG  
ATOM   5343 H22  LIG     1      13.537 -17.102   4.956  1.00  0.00      LIG  
ATOM   5344 H23  LIG     1      12.165 -17.994   4.291  1.00  0.00      LIG  
ATOM   5345 H24  LIG     1       8.418 -15.526   4.556  1.00  0.00      LIG  
ATOM   5346 H25  LIG     1       7.166 -16.711   4.284  1.00  0.00      LIG  
ATOM   5347 H26  LIG     1       6.844 -15.000   4.030  1.00  0.00      LIG  
ATOM   5348 H27  LIG     1      11.351 -14.781   0.729  1.00  0.00      LIG  
ATOM   5349 H28  LIG     1      12.170 -13.708   1.873  1.00  0.00      LIG  
ATOM   5350 H29  LIG     1      10.770 -13.152   1.010  1.00  0.00      LIG  
ATOM   5351 H30  LIG     1       4.203 -13.295   3.170  1.00  0.00      LIG  
ATOM   5352 H31  LIG     1       4.026 -12.194   1.214  1.00  0.00      LIG  
ATOM   5353 H32  LIG     1       2.352 -12.548   1.550  1.00  0.00      LIG  
ATOM   5354 H33  LIG     1       4.122 -14.075  -0.430  1.00  0.00      LIG  
ATOM   5355 H34  LIG     1       1.712 -12.883  -1.544  1.00  0.00      LIG  
ATOM   5356 H35  LIG     1       1.417 -14.349   0.316  1.00  0.00      LIG  
ATOM   5357 H36  LIG     1       7.540 -17.351  -0.089  1.00  0.00      LIG  
ATOM   5358 H37  LIG     1       7.765 -15.629  -0.401  1.00  0.00      LIG  
ATOM   5359 H38  LIG     1       6.172 -16.357  -0.550  1.00  0.00      LIG  
ATOM   5360 H39  LIG     1       2.761 -15.015   4.037  1.00  0.00      LIG  
ATOM   5361 H40  LIG     1       1.957 -15.201   2.467  1.00  0.00      LIG  
ATOM   5362 H41  LIG     1       1.812 -13.690   3.368  1.00  0.00      LIG  
ATOM   5363 H42  LIG     1       5.470 -12.877  -2.349  1.00  0.00      LIG  
ATOM   5364 H43  LIG     1       5.414 -12.011  -0.801  1.00  0.00      LIG  
ATOM   5365 H44  LIG     1       5.591 -11.109  -2.308  1.00  0.00      LIG  
ATOM   5366 H45  LIG     1       2.050 -11.264  -3.316  1.00  0.00      LIG  
ATOM   5367 H46  LIG     1       3.424 -12.064  -4.100  1.00  0.00      LIG  
ATOM   5368 H47  LIG     1       3.580 -10.394  -3.526  1.00  0.00      LIG  
TER
REMARK  Energy: 268.656
REMARK  SimpleFitness: 268.656
REMARK  FullFitness: -960.0443
REMARK  InterFull: -38.6153
REMARK  IntraFull: 306.686
REMARK  solvFull: -1483.23
REMARK  surfFull: 255.115
REMARK  extraFull: 0.0
REMARK  deltaGcompsolvpol: -1483.23
REMARK  deltaGcompsolvnonpol: 255.115
REMARK  deltaGprotsolvpol: -1512.07
REMARK  deltaGprotsolvnonpol: 254.074
REMARK  deltaGligsolvpol: -9.26251
REMARK  deltaGligsolvnonpol: 15.2005
REMARK  deltaGvdw: -38.6153
REMARK  deltaGelec: 0.0
REMARK  deltaG: -6.6506243
REMARK  Cluster: 3
REMARK  ClusterRank: 6
ATOM   5287 C    LIG     1      11.441 -13.808   4.823  1.00  0.00      LIG  
ATOM   5288 C1   LIG     1      12.608 -14.595   4.310  1.00  0.00      LIG  
ATOM   5289 C2   LIG     1      12.289 -15.918   3.651  1.00  0.00      LIG  
ATOM   5290 C3   LIG     1      10.812 -15.890   3.203  1.00  0.00      LIG  
ATOM   5291 C4   LIG     1      10.299 -14.554   2.633  1.00  0.00      LIG  
ATOM   5292 C5   LIG     1      10.389 -13.521   3.762  1.00  0.00      LIG  
ATOM   5293 C6   LIG     1      10.378 -17.019   2.299  1.00  0.00      LIG  
ATOM   5294 C7   LIG     1       8.880 -17.220   2.449  1.00  0.00      LIG  
ATOM   5295 C8   LIG     1       8.044 -15.924   2.482  1.00  0.00      LIG  
ATOM   5296 C9   LIG     1       8.873 -14.698   2.005  1.00  0.00      LIG  
ATOM   5297 C10  LIG     1       6.773 -16.076   1.583  1.00  0.00      LIG  
ATOM   5298 C11  LIG     1       5.989 -14.814   1.635  1.00  0.00      LIG  
ATOM   5299 C12  LIG     1       6.710 -13.572   1.255  1.00  0.00      LIG  
ATOM   5300 C13  LIG     1       7.998 -13.420   2.039  1.00  0.00      LIG  
ATOM   5301 C14  LIG     1       4.747 -14.958   2.110  1.00  0.00      LIG  
ATOM   5302 C15  LIG     1       4.492 -16.379   2.461  1.00  0.00      LIG  
ATOM   5303 C16  LIG     1       5.763 -17.115   2.072  1.00  0.00      LIG  
ATOM   5304 O    LIG     1       8.652 -12.281   1.486  1.00  0.00      LIG  
ATOM   5305 C17  LIG     1      13.314 -16.256   2.570  1.00  0.00      LIG  
ATOM   5306 C18  LIG     1      12.485 -16.985   4.719  1.00  0.00      LIG  
ATOM   5307 C19  LIG     1       7.594 -15.723   3.947  1.00  0.00      LIG  
ATOM   5308 C20  LIG     1      11.195 -14.054   1.490  1.00  0.00      LIG  
ATOM   5309 H    LIG     1       9.083 -14.868   0.947  1.00  0.00      LIG  
ATOM   5310 C21  LIG     1       3.743 -13.878   2.442  1.00  0.00      LIG  
ATOM   5311 C22  LIG     1       3.347 -12.935   1.299  1.00  0.00      LIG  
ATOM   5312 C23  LIG     1       3.223 -13.552  -0.098  1.00  0.00      LIG  
ATOM   5313 C24  LIG     1       2.768 -12.542  -1.118  1.00  0.00      LIG  
ATOM   5314 O1   LIG     1       2.277 -14.613  -0.070  1.00  0.00      LIG  
ATOM   5315 C25  LIG     1       7.069 -16.407   0.115  1.00  0.00      LIG  
ATOM   5316 O2   LIG     1      13.725 -14.354   4.736  1.00  0.00      LIG  
ATOM   5317 H1   LIG     1      10.267 -16.069   4.129  1.00  0.00      LIG  
ATOM   5318 C26  LIG     1       2.485 -14.424   3.104  1.00  0.00      LIG  
ATOM   5319 C27  LIG     1       3.719 -11.785  -1.980  1.00  0.00      LIG  
ATOM   5320 C28  LIG     1       5.195 -11.945  -1.859  1.00  0.00      LIG  
ATOM   5321 C29  LIG     1       3.229 -11.256  -3.281  1.00  0.00      LIG  
ATOM   5322 O3   LIG     1       3.111 -11.163  -0.831  1.00  0.00      LIG  
ATOM   5323 H2   LIG     1      11.811 -12.863   5.230  1.00  0.00      LIG  
ATOM   5324 H3   LIG     1      10.998 -14.373   5.648  1.00  0.00      LIG  
ATOM   5325 H4   LIG     1      10.580 -12.533   3.334  1.00  0.00      LIG  
ATOM   5326 H5   LIG     1       9.439 -13.449   4.293  1.00  0.00      LIG  
ATOM   5327 H6   LIG     1      10.880 -17.950   2.571  1.00  0.00      LIG  
ATOM   5328 H7   LIG     1      10.631 -16.811   1.257  1.00  0.00      LIG  
ATOM   5329 H8   LIG     1       8.713 -17.763   3.383  1.00  0.00      LIG  
ATOM   5330 H9   LIG     1       8.554 -17.908   1.670  1.00  0.00      LIG  
ATOM   5331 H10  LIG     1       6.098 -12.683   1.418  1.00  0.00      LIG  
ATOM   5332 H11  LIG     1       6.925 -13.588   0.183  1.00  0.00      LIG  
ATOM   5333 H12  LIG     1       7.736 -13.175   3.068  1.00  0.00      LIG  
ATOM   5334 H13  LIG     1       3.634 -16.779   1.913  1.00  0.00      LIG  
ATOM   5335 H14  LIG     1       4.314 -16.492   3.534  1.00  0.00      LIG  
ATOM   5336 H15  LIG     1       6.129 -17.723   2.902  1.00  0.00      LIG  
ATOM   5337 H16  LIG     1       5.529 -17.821   1.270  1.00  0.00      LIG  
ATOM   5338 H17  LIG     1       7.965 -11.602   1.332  1.00  0.00      LIG  
ATOM   5339 H18  LIG     1      14.314 -16.332   3.006  1.00  0.00      LIG  
ATOM   5340 H19  LIG     1      13.374 -15.497   1.790  1.00  0.00      LIG  
ATOM   5341 H20  LIG     1      13.094 -17.218   2.101  1.00  0.00      LIG  
ATOM   5342 H21  LIG     1      11.941 -16.744   5.635  1.00  0.00      LIG  
ATOM   5343 H22  LIG     1      13.541 -17.074   4.992  1.00  0.00      LIG  
ATOM   5344 H23  LIG     1      12.152 -17.964   4.366  1.00  0.00      LIG  
ATOM   5345 H24  LIG     1       8.425 -15.458   4.597  1.00  0.00      LIG  
ATOM   5346 H25  LIG     1       7.160 -16.636   4.362  1.00  0.00      LIG  
ATOM   5347 H26  LIG     1       6.855 -14.929   4.066  1.00  0.00      LIG  
ATOM   5348 H27  LIG     1      11.344 -14.831   0.737  1.00  0.00      LIG  
ATOM   5349 H28  LIG     1      12.174 -13.733   1.848  1.00  0.00      LIG  
ATOM   5350 H29  LIG     1      10.772 -13.191   0.979  1.00  0.00      LIG  
ATOM   5351 H30  LIG     1       4.208 -13.249   3.207  1.00  0.00      LIG  
ATOM   5352 H31  LIG     1       4.082 -12.128   1.259  1.00  0.00      LIG  
ATOM   5353 H32  LIG     1       2.399 -12.458   1.563  1.00  0.00      LIG  
ATOM   5354 H33  LIG     1       4.175 -13.989  -0.406  1.00  0.00      LIG  
ATOM   5355 H34  LIG     1       1.773 -12.729  -1.501  1.00  0.00      LIG  
ATOM   5356 H35  LIG     1       1.460 -14.242   0.305  1.00  0.00      LIG  
ATOM   5357 H36  LIG     1       7.500 -17.404   0.009  1.00  0.00      LIG  
ATOM   5358 H37  LIG     1       7.752 -15.695  -0.353  1.00  0.00      LIG  
ATOM   5359 H38  LIG     1       6.147 -16.401  -0.476  1.00  0.00      LIG  
ATOM   5360 H39  LIG     1       2.719 -14.941   4.039  1.00  0.00      LIG  
ATOM   5361 H40  LIG     1       1.950 -15.118   2.451  1.00  0.00      LIG  
ATOM   5362 H41  LIG     1       1.803 -13.605   3.348  1.00  0.00      LIG  
ATOM   5363 H42  LIG     1       5.518 -12.859  -2.363  1.00  0.00      LIG  
ATOM   5364 H43  LIG     1       5.516 -11.989  -0.816  1.00  0.00      LIG  
ATOM   5365 H44  LIG     1       5.703 -11.097  -2.327  1.00  0.00      LIG  
ATOM   5366 H45  LIG     1       2.144 -11.117  -3.276  1.00  0.00      LIG  
ATOM   5367 H46  LIG     1       3.483 -11.950  -4.086  1.00  0.00      LIG  
ATOM   5368 H47  LIG     1       3.697 -10.292  -3.496  1.00  0.00      LIG  
TER
REMARK  Energy: 268.656
REMARK  SimpleFitness: 268.656
REMARK  FullFitness: -960.0443
REMARK  InterFull: -38.6153
REMARK  IntraFull: 306.686
REMARK  solvFull: -1483.23
REMARK  surfFull: 255.115
REMARK  extraFull: 0.0
REMARK  deltaGcompsolvpol: -1483.23
REMARK  deltaGcompsolvnonpol: 255.115
REMARK  deltaGprotsolvpol: -1512.07
REMARK  deltaGprotsolvnonpol: 254.074
REMARK  deltaGligsolvpol: -9.26251
REMARK  deltaGligsolvnonpol: 15.2005
REMARK  deltaGvdw: -38.6153
REMARK  deltaGelec: 0.0
REMARK  deltaG: -6.6506243
REMARK  Cluster: 3
REMARK  ClusterRank: 7
ATOM   5287 C    LIG     1      11.441 -13.808   4.823  1.00  0.00      LIG  
ATOM   5288 C1   LIG     1      12.608 -14.595   4.310  1.00  0.00      LIG  
ATOM   5289 C2   LIG     1      12.289 -15.918   3.651  1.00  0.00      LIG  
ATOM   5290 C3   LIG     1      10.812 -15.890   3.203  1.00  0.00      LIG  
ATOM   5291 C4   LIG     1      10.299 -14.554   2.633  1.00  0.00      LIG  
ATOM   5292 C5   LIG     1      10.389 -13.521   3.762  1.00  0.00      LIG  
ATOM   5293 C6   LIG     1      10.378 -17.019   2.299  1.00  0.00      LIG  
ATOM   5294 C7   LIG     1       8.880 -17.220   2.449  1.00  0.00      LIG  
ATOM   5295 C8   LIG     1       8.044 -15.924   2.482  1.00  0.00      LIG  
ATOM   5296 C9   LIG     1       8.873 -14.698   2.005  1.00  0.00      LIG  
ATOM   5297 C10  LIG     1       6.773 -16.076   1.583  1.00  0.00      LIG  
ATOM   5298 C11  LIG     1       5.989 -14.814   1.635  1.00  0.00      LIG  
ATOM   5299 C12  LIG     1       6.710 -13.572   1.255  1.00  0.00      LIG  
ATOM   5300 C13  LIG     1       7.998 -13.420   2.039  1.00  0.00      LIG  
ATOM   5301 C14  LIG     1       4.747 -14.958   2.110  1.00  0.00      LIG  
ATOM   5302 C15  LIG     1       4.492 -16.379   2.461  1.00  0.00      LIG  
ATOM   5303 C16  LIG     1       5.763 -17.115   2.072  1.00  0.00      LIG  
ATOM   5304 O    LIG     1       8.652 -12.281   1.486  1.00  0.00      LIG  
ATOM   5305 C17  LIG     1      13.314 -16.256   2.570  1.00  0.00      LIG  
ATOM   5306 C18  LIG     1      12.485 -16.985   4.719  1.00  0.00      LIG  
ATOM   5307 C19  LIG     1       7.594 -15.723   3.947  1.00  0.00      LIG  
ATOM   5308 C20  LIG     1      11.195 -14.054   1.490  1.00  0.00      LIG  
ATOM   5309 H    LIG     1       9.083 -14.868   0.947  1.00  0.00      LIG  
ATOM   5310 C21  LIG     1       3.743 -13.878   2.442  1.00  0.00      LIG  
ATOM   5311 C22  LIG     1       3.347 -12.935   1.299  1.00  0.00      LIG  
ATOM   5312 C23  LIG     1       3.223 -13.552  -0.098  1.00  0.00      LIG  
ATOM   5313 C24  LIG     1       2.768 -12.542  -1.118  1.00  0.00      LIG  
ATOM   5314 O1   LIG     1       2.277 -14.613  -0.070  1.00  0.00      LIG  
ATOM   5315 C25  LIG     1       7.069 -16.407   0.115  1.00  0.00      LIG  
ATOM   5316 O2   LIG     1      13.725 -14.354   4.736  1.00  0.00      LIG  
ATOM   5317 H1   LIG     1      10.267 -16.069   4.129  1.00  0.00      LIG  
ATOM   5318 C26  LIG     1       2.485 -14.424   3.104  1.00  0.00      LIG  
ATOM   5319 C27  LIG     1       3.719 -11.785  -1.980  1.00  0.00      LIG  
ATOM   5320 C28  LIG     1       5.195 -11.945  -1.859  1.00  0.00      LIG  
ATOM   5321 C29  LIG     1       3.229 -11.256  -3.281  1.00  0.00      LIG  
ATOM   5322 O3   LIG     1       3.111 -11.163  -0.831  1.00  0.00      LIG  
ATOM   5323 H2   LIG     1      11.811 -12.863   5.230  1.00  0.00      LIG  
ATOM   5324 H3   LIG     1      10.998 -14.373   5.648  1.00  0.00      LIG  
ATOM   5325 H4   LIG     1      10.580 -12.533   3.334  1.00  0.00      LIG  
ATOM   5326 H5   LIG     1       9.439 -13.449   4.293  1.00  0.00      LIG  
ATOM   5327 H6   LIG     1      10.880 -17.950   2.571  1.00  0.00      LIG  
ATOM   5328 H7   LIG     1      10.631 -16.811   1.257  1.00  0.00      LIG  
ATOM   5329 H8   LIG     1       8.713 -17.763   3.383  1.00  0.00      LIG  
ATOM   5330 H9   LIG     1       8.554 -17.908   1.670  1.00  0.00      LIG  
ATOM   5331 H10  LIG     1       6.098 -12.683   1.418  1.00  0.00      LIG  
ATOM   5332 H11  LIG     1       6.925 -13.588   0.183  1.00  0.00      LIG  
ATOM   5333 H12  LIG     1       7.736 -13.175   3.068  1.00  0.00      LIG  
ATOM   5334 H13  LIG     1       3.634 -16.779   1.913  1.00  0.00      LIG  
ATOM   5335 H14  LIG     1       4.314 -16.492   3.534  1.00  0.00      LIG  
ATOM   5336 H15  LIG     1       6.129 -17.723   2.902  1.00  0.00      LIG  
ATOM   5337 H16  LIG     1       5.529 -17.821   1.270  1.00  0.00      LIG  
ATOM   5338 H17  LIG     1       7.965 -11.602   1.332  1.00  0.00      LIG  
ATOM   5339 H18  LIG     1      14.314 -16.332   3.006  1.00  0.00      LIG  
ATOM   5340 H19  LIG     1      13.374 -15.497   1.790  1.00  0.00      LIG  
ATOM   5341 H20  LIG     1      13.094 -17.218   2.101  1.00  0.00      LIG  
ATOM   5342 H21  LIG     1      11.941 -16.744   5.635  1.00  0.00      LIG  
ATOM   5343 H22  LIG     1      13.541 -17.074   4.992  1.00  0.00      LIG  
ATOM   5344 H23  LIG     1      12.152 -17.964   4.366  1.00  0.00      LIG  
ATOM   5345 H24  LIG     1       8.425 -15.458   4.597  1.00  0.00      LIG  
ATOM   5346 H25  LIG     1       7.160 -16.636   4.362  1.00  0.00      LIG  
ATOM   5347 H26  LIG     1       6.855 -14.929   4.066  1.00  0.00      LIG  
ATOM   5348 H27  LIG     1      11.344 -14.831   0.737  1.00  0.00      LIG  
ATOM   5349 H28  LIG     1      12.174 -13.733   1.848  1.00  0.00      LIG  
ATOM   5350 H29  LIG     1      10.772 -13.191   0.979  1.00  0.00      LIG  
ATOM   5351 H30  LIG     1       4.208 -13.249   3.207  1.00  0.00      LIG  
ATOM   5352 H31  LIG     1       4.082 -12.128   1.259  1.00  0.00      LIG  
ATOM   5353 H32  LIG     1       2.399 -12.458   1.563  1.00  0.00      LIG  
ATOM   5354 H33  LIG     1       4.175 -13.989  -0.406  1.00  0.00      LIG  
ATOM   5355 H34  LIG     1       1.773 -12.729  -1.501  1.00  0.00      LIG  
ATOM   5356 H35  LIG     1       1.460 -14.242   0.305  1.00  0.00      LIG  
ATOM   5357 H36  LIG     1       7.500 -17.404   0.009  1.00  0.00      LIG  
ATOM   5358 H37  LIG     1       7.752 -15.695  -0.353  1.00  0.00      LIG  
ATOM   5359 H38  LIG     1       6.147 -16.401  -0.476  1.00  0.00      LIG  
ATOM   5360 H39  LIG     1       2.719 -14.941   4.039  1.00  0.00      LIG  
ATOM   5361 H40  LIG     1       1.950 -15.118   2.451  1.00  0.00      LIG  
ATOM   5362 H41  LIG     1       1.803 -13.605   3.348  1.00  0.00      LIG  
ATOM   5363 H42  LIG     1       5.518 -12.859  -2.363  1.00  0.00      LIG  
ATOM   5364 H43  LIG     1       5.516 -11.989  -0.816  1.00  0.00      LIG  
ATOM   5365 H44  LIG     1       5.703 -11.097  -2.327  1.00  0.00      LIG  
ATOM   5366 H45  LIG     1       2.144 -11.117  -3.276  1.00  0.00      LIG  
ATOM   5367 H46  LIG     1       3.483 -11.950  -4.086  1.00  0.00      LIG  
ATOM   5368 H47  LIG     1       3.697 -10.292  -3.496  1.00  0.00      LIG  
TER
REMARK  Energy: 277.926
REMARK  SimpleFitness: 277.926
REMARK  FullFitness: -948.5394
REMARK  InterFull: -40.0255
REMARK  IntraFull: 318.16
REMARK  solvFull: -1481.73
REMARK  surfFull: 255.056
REMARK  extraFull: 0.0
REMARK  deltaGcompsolvpol: -1481.73
REMARK  deltaGcompsolvnonpol: 255.056
REMARK  deltaGprotsolvpol: -1512.07
REMARK  deltaGprotsolvnonpol: 254.074
REMARK  deltaGligsolvpol: -9.65379
REMARK  deltaGligsolvnonpol: 15.1124
REMARK  deltaGvdw: -40.0255
REMARK  deltaGelec: 0.0
REMARK  deltaG: -6.665531
REMARK  Cluster: 3
REMARK  ClusterRank: 8
ATOM   5287 C    LIG     1      11.436 -13.805   4.599  1.00  0.00      LIG  
ATOM   5288 C1   LIG     1      12.535 -14.669   4.063  1.00  0.00      LIG  
ATOM   5289 C2   LIG     1      12.132 -16.012   3.498  1.00  0.00      LIG  
ATOM   5290 C3   LIG     1      10.624 -15.962   3.171  1.00  0.00      LIG  
ATOM   5291 C4   LIG     1      10.100 -14.649   2.560  1.00  0.00      LIG  
ATOM   5292 C5   LIG     1      10.314 -13.549   3.603  1.00  0.00      LIG  
ATOM   5293 C6   LIG     1      10.074 -17.131   2.391  1.00  0.00      LIG  
ATOM   5294 C7   LIG     1       8.594 -17.265   2.708  1.00  0.00      LIG  
ATOM   5295 C8   LIG     1       7.801 -15.941   2.716  1.00  0.00      LIG  
ATOM   5296 C9   LIG     1       8.621 -14.790   2.068  1.00  0.00      LIG  
ATOM   5297 C10  LIG     1       6.442 -16.111   1.959  1.00  0.00      LIG  
ATOM   5298 C11  LIG     1       5.695 -14.817   1.976  1.00  0.00      LIG  
ATOM   5299 C12  LIG     1       6.447 -13.681   1.369  1.00  0.00      LIG  
ATOM   5300 C13  LIG     1       7.783 -13.489   2.062  1.00  0.00      LIG  
ATOM   5301 C14  LIG     1       4.526 -14.875   2.640  1.00  0.00      LIG  
ATOM   5302 C15  LIG     1       4.300 -16.263   3.130  1.00  0.00      LIG  
ATOM   5303 C16  LIG     1       5.475 -17.077   2.635  1.00  0.00      LIG  
ATOM   5304 O    LIG     1       8.429 -12.418   1.384  1.00  0.00      LIG  
ATOM   5305 C17  LIG     1      13.060 -16.429   2.358  1.00  0.00      LIG  
ATOM   5306 C18  LIG     1      12.387 -17.033   4.598  1.00  0.00      LIG  
ATOM   5307 C19  LIG     1       7.504 -15.610   4.197  1.00  0.00      LIG  
ATOM   5308 C20  LIG     1      10.910 -14.254   1.317  1.00  0.00      LIG  
ATOM   5309 H    LIG     1       8.735 -15.056   1.016  1.00  0.00      LIG  
ATOM   5310 C21  LIG     1       3.525 -13.820   3.089  1.00  0.00      LIG  
ATOM   5311 C22  LIG     1       3.470 -12.446   2.407  1.00  0.00      LIG  
ATOM   5312 C23  LIG     1       2.908 -12.359   0.982  1.00  0.00      LIG  
ATOM   5313 C24  LIG     1       1.407 -12.160   0.990  1.00  0.00      LIG  
ATOM   5314 O1   LIG     1       3.351 -13.455   0.193  1.00  0.00      LIG  
ATOM   5315 C25  LIG     1       6.586 -16.589   0.509  1.00  0.00      LIG  
ATOM   5316 O2   LIG     1      13.680 -14.465   4.432  1.00  0.00      LIG  
ATOM   5317 H1   LIG     1      10.159 -16.059   4.151  1.00  0.00      LIG  
ATOM   5318 C26  LIG     1       2.115 -14.379   3.174  1.00  0.00      LIG  
ATOM   5319 C27  LIG     1       0.331 -12.966   0.333  1.00  0.00      LIG  
ATOM   5320 C28  LIG     1       0.560 -14.200  -0.476  1.00  0.00      LIG  
ATOM   5321 C29  LIG     1      -1.043 -12.830   0.886  1.00  0.00      LIG  
ATOM   5322 O3   LIG     1       0.844 -11.763  -0.286  1.00  0.00      LIG  
ATOM   5323 H2   LIG     1      11.870 -12.850   4.909  1.00  0.00      LIG  
ATOM   5324 H3   LIG     1      11.040 -14.295   5.493  1.00  0.00      LIG  
ATOM   5325 H4   LIG     1      10.501 -12.598   3.096  1.00  0.00      LIG  
ATOM   5326 H5   LIG     1       9.411 -13.409   4.198  1.00  0.00      LIG  
ATOM   5327 H6   LIG     1      10.574 -18.061   2.672  1.00  0.00      LIG  
ATOM   5328 H7   LIG     1      10.224 -16.998   1.317  1.00  0.00      LIG  
ATOM   5329 H8   LIG     1       8.511 -17.724   3.697  1.00  0.00      LIG  
ATOM   5330 H9   LIG     1       8.173 -18.004   2.026  1.00  0.00      LIG  
ATOM   5331 H10  LIG     1       5.900 -12.744   1.388  1.00  0.00      LIG  
ATOM   5332 H11  LIG     1       6.608 -13.869   0.305  1.00  0.00      LIG  
ATOM   5333 H12  LIG     1       7.595 -13.153   3.082  1.00  0.00      LIG  
ATOM   5334 H13  LIG     1       3.373 -16.691   2.739  1.00  0.00      LIG  
ATOM   5335 H14  LIG     1       4.260 -16.279   4.223  1.00  0.00      LIG  
ATOM   5336 H15  LIG     1       5.923 -17.654   3.448  1.00  0.00      LIG  
ATOM   5337 H16  LIG     1       5.112 -17.816   1.915  1.00  0.00      LIG  
ATOM   5338 H17  LIG     1       7.775 -11.697   1.291  1.00  0.00      LIG  
ATOM   5339 H18  LIG     1      14.088 -16.525   2.720  1.00  0.00      LIG  
ATOM   5340 H19  LIG     1      13.088 -15.703   1.545  1.00  0.00      LIG  
ATOM   5341 H20  LIG     1      12.768 -17.398   1.946  1.00  0.00      LIG  
ATOM   5342 H21  LIG     1      11.913 -16.740   5.538  1.00  0.00      LIG  
ATOM   5343 H22  LIG     1      13.458 -17.129   4.801  1.00  0.00      LIG  
ATOM   5344 H23  LIG     1      12.015 -18.020   4.316  1.00  0.00      LIG  
ATOM   5345 H24  LIG     1       8.401 -15.328   4.744  1.00  0.00      LIG  
ATOM   5346 H25  LIG     1       7.085 -16.469   4.725  1.00  0.00      LIG  
ATOM   5347 H26  LIG     1       6.807 -14.779   4.320  1.00  0.00      LIG  
ATOM   5348 H27  LIG     1      10.984 -15.086   0.613  1.00  0.00      LIG  
ATOM   5349 H28  LIG     1      11.920 -13.932   1.578  1.00  0.00      LIG  
ATOM   5350 H29  LIG     1      10.468 -13.420   0.776  1.00  0.00      LIG  
ATOM   5351 H30  LIG     1       3.809 -13.604   4.123  1.00  0.00      LIG  
ATOM   5352 H31  LIG     1       4.468 -12.012   2.422  1.00  0.00      LIG  
ATOM   5353 H32  LIG     1       2.885 -11.783   3.050  1.00  0.00      LIG  
ATOM   5354 H33  LIG     1       3.338 -11.462   0.530  1.00  0.00      LIG  
ATOM   5355 H34  LIG     1       1.116 -11.556   1.840  1.00  0.00      LIG  
ATOM   5356 H35  LIG     1       4.160 -13.789   0.618  1.00  0.00      LIG  
ATOM   5357 H36  LIG     1       6.940 -17.620   0.463  1.00  0.00      LIG  
ATOM   5358 H37  LIG     1       7.273 -15.974  -0.077  1.00  0.00      LIG  
ATOM   5359 H38  LIG     1       5.618 -16.568  -0.004  1.00  0.00      LIG  
ATOM   5360 H39  LIG     1       2.033 -15.129   3.965  1.00  0.00      LIG  
ATOM   5361 H40  LIG     1       1.806 -14.837   2.231  1.00  0.00      LIG  
ATOM   5362 H41  LIG     1       1.406 -13.584   3.418  1.00  0.00      LIG  
ATOM   5363 H42  LIG     1       0.832 -15.034   0.176  1.00  0.00      LIG  
ATOM   5364 H43  LIG     1       1.350 -14.064  -1.219  1.00  0.00      LIG  
ATOM   5365 H44  LIG     1      -0.354 -14.471  -1.011  1.00  0.00      LIG  
ATOM   5366 H45  LIG     1      -1.179 -11.874   1.401  1.00  0.00      LIG  
ATOM   5367 H46  LIG     1      -1.238 -13.634   1.601  1.00  0.00      LIG  
ATOM   5368 H47  LIG     1      -1.782 -12.896   0.083  1.00  0.00      LIG  
TER
REMARK  Energy: 277.926
REMARK  SimpleFitness: 277.926
REMARK  FullFitness: -948.5394
REMARK  InterFull: -40.0255
REMARK  IntraFull: 318.16
REMARK  solvFull: -1481.73
REMARK  surfFull: 255.056
REMARK  extraFull: 0.0
REMARK  deltaGcompsolvpol: -1481.73
REMARK  deltaGcompsolvnonpol: 255.056
REMARK  deltaGprotsolvpol: -1512.07
REMARK  deltaGprotsolvnonpol: 254.074
REMARK  deltaGligsolvpol: -9.65379
REMARK  deltaGligsolvnonpol: 15.1124
REMARK  deltaGvdw: -40.0255
REMARK  deltaGelec: 0.0
REMARK  deltaG: -6.665531
REMARK  Cluster: 3
REMARK  ClusterRank: 9
ATOM   5287 C    LIG     1      11.436 -13.805   4.599  1.00  0.00      LIG  
ATOM   5288 C1   LIG     1      12.535 -14.669   4.063  1.00  0.00      LIG  
ATOM   5289 C2   LIG     1      12.132 -16.012   3.498  1.00  0.00      LIG  
ATOM   5290 C3   LIG     1      10.624 -15.962   3.171  1.00  0.00      LIG  
ATOM   5291 C4   LIG     1      10.100 -14.649   2.560  1.00  0.00      LIG  
ATOM   5292 C5   LIG     1      10.314 -13.549   3.603  1.00  0.00      LIG  
ATOM   5293 C6   LIG     1      10.074 -17.131   2.391  1.00  0.00      LIG  
ATOM   5294 C7   LIG     1       8.594 -17.265   2.708  1.00  0.00      LIG  
ATOM   5295 C8   LIG     1       7.801 -15.941   2.716  1.00  0.00      LIG  
ATOM   5296 C9   LIG     1       8.621 -14.790   2.068  1.00  0.00      LIG  
ATOM   5297 C10  LIG     1       6.442 -16.111   1.959  1.00  0.00      LIG  
ATOM   5298 C11  LIG     1       5.695 -14.817   1.976  1.00  0.00      LIG  
ATOM   5299 C12  LIG     1       6.447 -13.681   1.369  1.00  0.00      LIG  
ATOM   5300 C13  LIG     1       7.783 -13.489   2.062  1.00  0.00      LIG  
ATOM   5301 C14  LIG     1       4.526 -14.875   2.640  1.00  0.00      LIG  
ATOM   5302 C15  LIG     1       4.300 -16.263   3.130  1.00  0.00      LIG  
ATOM   5303 C16  LIG     1       5.475 -17.077   2.635  1.00  0.00      LIG  
ATOM   5304 O    LIG     1       8.429 -12.418   1.384  1.00  0.00      LIG  
ATOM   5305 C17  LIG     1      13.060 -16.429   2.358  1.00  0.00      LIG  
ATOM   5306 C18  LIG     1      12.387 -17.033   4.598  1.00  0.00      LIG  
ATOM   5307 C19  LIG     1       7.504 -15.610   4.197  1.00  0.00      LIG  
ATOM   5308 C20  LIG     1      10.910 -14.254   1.317  1.00  0.00      LIG  
ATOM   5309 H    LIG     1       8.735 -15.056   1.016  1.00  0.00      LIG  
ATOM   5310 C21  LIG     1       3.525 -13.820   3.089  1.00  0.00      LIG  
ATOM   5311 C22  LIG     1       3.470 -12.446   2.407  1.00  0.00      LIG  
ATOM   5312 C23  LIG     1       2.908 -12.359   0.982  1.00  0.00      LIG  
ATOM   5313 C24  LIG     1       1.407 -12.160   0.990  1.00  0.00      LIG  
ATOM   5314 O1   LIG     1       3.351 -13.455   0.193  1.00  0.00      LIG  
ATOM   5315 C25  LIG     1       6.586 -16.589   0.509  1.00  0.00      LIG  
ATOM   5316 O2   LIG     1      13.680 -14.465   4.432  1.00  0.00      LIG  
ATOM   5317 H1   LIG     1      10.159 -16.059   4.151  1.00  0.00      LIG  
ATOM   5318 C26  LIG     1       2.115 -14.379   3.174  1.00  0.00      LIG  
ATOM   5319 C27  LIG     1       0.331 -12.966   0.333  1.00  0.00      LIG  
ATOM   5320 C28  LIG     1       0.560 -14.200  -0.476  1.00  0.00      LIG  
ATOM   5321 C29  LIG     1      -1.043 -12.830   0.886  1.00  0.00      LIG  
ATOM   5322 O3   LIG     1       0.844 -11.763  -0.286  1.00  0.00      LIG  
ATOM   5323 H2   LIG     1      11.870 -12.850   4.909  1.00  0.00      LIG  
ATOM   5324 H3   LIG     1      11.040 -14.295   5.493  1.00  0.00      LIG  
ATOM   5325 H4   LIG     1      10.501 -12.598   3.096  1.00  0.00      LIG  
ATOM   5326 H5   LIG     1       9.411 -13.409   4.198  1.00  0.00      LIG  
ATOM   5327 H6   LIG     1      10.574 -18.061   2.672  1.00  0.00      LIG  
ATOM   5328 H7   LIG     1      10.224 -16.998   1.317  1.00  0.00      LIG  
ATOM   5329 H8   LIG     1       8.511 -17.724   3.697  1.00  0.00      LIG  
ATOM   5330 H9   LIG     1       8.173 -18.004   2.026  1.00  0.00      LIG  
ATOM   5331 H10  LIG     1       5.900 -12.744   1.388  1.00  0.00      LIG  
ATOM   5332 H11  LIG     1       6.608 -13.869   0.305  1.00  0.00      LIG  
ATOM   5333 H12  LIG     1       7.595 -13.153   3.082  1.00  0.00      LIG  
ATOM   5334 H13  LIG     1       3.373 -16.691   2.739  1.00  0.00      LIG  
ATOM   5335 H14  LIG     1       4.260 -16.279   4.223  1.00  0.00      LIG  
ATOM   5336 H15  LIG     1       5.923 -17.654   3.448  1.00  0.00      LIG  
ATOM   5337 H16  LIG     1       5.112 -17.816   1.915  1.00  0.00      LIG  
ATOM   5338 H17  LIG     1       7.775 -11.697   1.291  1.00  0.00      LIG  
ATOM   5339 H18  LIG     1      14.088 -16.525   2.720  1.00  0.00      LIG  
ATOM   5340 H19  LIG     1      13.088 -15.703   1.545  1.00  0.00      LIG  
ATOM   5341 H20  LIG     1      12.768 -17.398   1.946  1.00  0.00      LIG  
ATOM   5342 H21  LIG     1      11.913 -16.740   5.538  1.00  0.00      LIG  
ATOM   5343 H22  LIG     1      13.458 -17.129   4.801  1.00  0.00      LIG  
ATOM   5344 H23  LIG     1      12.015 -18.020   4.316  1.00  0.00      LIG  
ATOM   5345 H24  LIG     1       8.401 -15.328   4.744  1.00  0.00      LIG  
ATOM   5346 H25  LIG     1       7.085 -16.469   4.725  1.00  0.00      LIG  
ATOM   5347 H26  LIG     1       6.807 -14.779   4.320  1.00  0.00      LIG  
ATOM   5348 H27  LIG     1      10.984 -15.086   0.613  1.00  0.00      LIG  
ATOM   5349 H28  LIG     1      11.920 -13.932   1.578  1.00  0.00      LIG  
ATOM   5350 H29  LIG     1      10.468 -13.420   0.776  1.00  0.00      LIG  
ATOM   5351 H30  LIG     1       3.809 -13.604   4.123  1.00  0.00      LIG  
ATOM   5352 H31  LIG     1       4.468 -12.012   2.422  1.00  0.00      LIG  
ATOM   5353 H32  LIG     1       2.885 -11.783   3.050  1.00  0.00      LIG  
ATOM   5354 H33  LIG     1       3.338 -11.462   0.530  1.00  0.00      LIG  
ATOM   5355 H34  LIG     1       1.116 -11.556   1.840  1.00  0.00      LIG  
ATOM   5356 H35  LIG     1       4.160 -13.789   0.618  1.00  0.00      LIG  
ATOM   5357 H36  LIG     1       6.940 -17.620   0.463  1.00  0.00      LIG  
ATOM   5358 H37  LIG     1       7.273 -15.974  -0.077  1.00  0.00      LIG  
ATOM   5359 H38  LIG     1       5.618 -16.568  -0.004  1.00  0.00      LIG  
ATOM   5360 H39  LIG     1       2.033 -15.129   3.965  1.00  0.00      LIG  
ATOM   5361 H40  LIG     1       1.806 -14.837   2.231  1.00  0.00      LIG  
ATOM   5362 H41  LIG     1       1.406 -13.584   3.418  1.00  0.00      LIG  
ATOM   5363 H42  LIG     1       0.832 -15.034   0.176  1.00  0.00      LIG  
ATOM   5364 H43  LIG     1       1.350 -14.064  -1.219  1.00  0.00      LIG  
ATOM   5365 H44  LIG     1      -0.354 -14.471  -1.011  1.00  0.00      LIG  
ATOM   5366 H45  LIG     1      -1.179 -11.874   1.401  1.00  0.00      LIG  
ATOM   5367 H46  LIG     1      -1.238 -13.634   1.601  1.00  0.00      LIG  
ATOM   5368 H47  LIG     1      -1.782 -12.896   0.083  1.00  0.00      LIG  
TER
REMARK  Energy: 277.926
REMARK  SimpleFitness: 277.926
REMARK  FullFitness: -948.5394
REMARK  InterFull: -40.0255
REMARK  IntraFull: 318.16
REMARK  solvFull: -1481.73
REMARK  surfFull: 255.056
REMARK  extraFull: 0.0
REMARK  deltaGcompsolvpol: -1481.73
REMARK  deltaGcompsolvnonpol: 255.056
REMARK  deltaGprotsolvpol: -1512.07
REMARK  deltaGprotsolvnonpol: 254.074
REMARK  deltaGligsolvpol: -9.65379
REMARK  deltaGligsolvnonpol: 15.1124
REMARK  deltaGvdw: -40.0255
REMARK  deltaGelec: 0.0
REMARK  deltaG: -6.665531
REMARK  Cluster: 3
REMARK  ClusterRank: 10
ATOM   5287 C    LIG     1      11.436 -13.805   4.599  1.00  0.00      LIG  
ATOM   5288 C1   LIG     1      12.535 -14.669   4.063  1.00  0.00      LIG  
ATOM   5289 C2   LIG     1      12.132 -16.012   3.498  1.00  0.00      LIG  
ATOM   5290 C3   LIG     1      10.624 -15.962   3.171  1.00  0.00      LIG  
ATOM   5291 C4   LIG     1      10.100 -14.649   2.560  1.00  0.00      LIG  
ATOM   5292 C5   LIG     1      10.314 -13.549   3.603  1.00  0.00      LIG  
ATOM   5293 C6   LIG     1      10.074 -17.131   2.391  1.00  0.00      LIG  
ATOM   5294 C7   LIG     1       8.594 -17.265   2.708  1.00  0.00      LIG  
ATOM   5295 C8   LIG     1       7.801 -15.941   2.716  1.00  0.00      LIG  
ATOM   5296 C9   LIG     1       8.621 -14.790   2.068  1.00  0.00      LIG  
ATOM   5297 C10  LIG     1       6.442 -16.111   1.959  1.00  0.00      LIG  
ATOM   5298 C11  LIG     1       5.695 -14.817   1.976  1.00  0.00      LIG  
ATOM   5299 C12  LIG     1       6.447 -13.681   1.369  1.00  0.00      LIG  
ATOM   5300 C13  LIG     1       7.783 -13.489   2.062  1.00  0.00      LIG  
ATOM   5301 C14  LIG     1       4.526 -14.875   2.640  1.00  0.00      LIG  
ATOM   5302 C15  LIG     1       4.300 -16.263   3.130  1.00  0.00      LIG  
ATOM   5303 C16  LIG     1       5.475 -17.077   2.635  1.00  0.00      LIG  
ATOM   5304 O    LIG     1       8.429 -12.418   1.384  1.00  0.00      LIG  
ATOM   5305 C17  LIG     1      13.060 -16.429   2.358  1.00  0.00      LIG  
ATOM   5306 C18  LIG     1      12.387 -17.033   4.598  1.00  0.00      LIG  
ATOM   5307 C19  LIG     1       7.504 -15.610   4.197  1.00  0.00      LIG  
ATOM   5308 C20  LIG     1      10.910 -14.254   1.317  1.00  0.00      LIG  
ATOM   5309 H    LIG     1       8.735 -15.056   1.016  1.00  0.00      LIG  
ATOM   5310 C21  LIG     1       3.525 -13.820   3.089  1.00  0.00      LIG  
ATOM   5311 C22  LIG     1       3.470 -12.446   2.407  1.00  0.00      LIG  
ATOM   5312 C23  LIG     1       2.908 -12.359   0.982  1.00  0.00      LIG  
ATOM   5313 C24  LIG     1       1.407 -12.160   0.990  1.00  0.00      LIG  
ATOM   5314 O1   LIG     1       3.351 -13.455   0.193  1.00  0.00      LIG  
ATOM   5315 C25  LIG     1       6.586 -16.589   0.509  1.00  0.00      LIG  
ATOM   5316 O2   LIG     1      13.680 -14.465   4.432  1.00  0.00      LIG  
ATOM   5317 H1   LIG     1      10.159 -16.059   4.151  1.00  0.00      LIG  
ATOM   5318 C26  LIG     1       2.115 -14.379   3.174  1.00  0.00      LIG  
ATOM   5319 C27  LIG     1       0.331 -12.966   0.333  1.00  0.00      LIG  
ATOM   5320 C28  LIG     1       0.560 -14.200  -0.476  1.00  0.00      LIG  
ATOM   5321 C29  LIG     1      -1.043 -12.830   0.886  1.00  0.00      LIG  
ATOM   5322 O3   LIG     1       0.844 -11.763  -0.286  1.00  0.00      LIG  
ATOM   5323 H2   LIG     1      11.870 -12.850   4.909  1.00  0.00      LIG  
ATOM   5324 H3   LIG     1      11.040 -14.295   5.493  1.00  0.00      LIG  
ATOM   5325 H4   LIG     1      10.501 -12.598   3.096  1.00  0.00      LIG  
ATOM   5326 H5   LIG     1       9.411 -13.409   4.198  1.00  0.00      LIG  
ATOM   5327 H6   LIG     1      10.574 -18.061   2.672  1.00  0.00      LIG  
ATOM   5328 H7   LIG     1      10.224 -16.998   1.317  1.00  0.00      LIG  
ATOM   5329 H8   LIG     1       8.511 -17.724   3.697  1.00  0.00      LIG  
ATOM   5330 H9   LIG     1       8.173 -18.004   2.026  1.00  0.00      LIG  
ATOM   5331 H10  LIG     1       5.900 -12.744   1.388  1.00  0.00      LIG  
ATOM   5332 H11  LIG     1       6.608 -13.869   0.305  1.00  0.00      LIG  
ATOM   5333 H12  LIG     1       7.595 -13.153   3.082  1.00  0.00      LIG  
ATOM   5334 H13  LIG     1       3.373 -16.691   2.739  1.00  0.00      LIG  
ATOM   5335 H14  LIG     1       4.260 -16.279   4.223  1.00  0.00      LIG  
ATOM   5336 H15  LIG     1       5.923 -17.654   3.448  1.00  0.00      LIG  
ATOM   5337 H16  LIG     1       5.112 -17.816   1.915  1.00  0.00      LIG  
ATOM   5338 H17  LIG     1       7.775 -11.697   1.291  1.00  0.00      LIG  
ATOM   5339 H18  LIG     1      14.088 -16.525   2.720  1.00  0.00      LIG  
ATOM   5340 H19  LIG     1      13.088 -15.703   1.545  1.00  0.00      LIG  
ATOM   5341 H20  LIG     1      12.768 -17.398   1.946  1.00  0.00      LIG  
ATOM   5342 H21  LIG     1      11.913 -16.740   5.538  1.00  0.00      LIG  
ATOM   5343 H22  LIG     1      13.458 -17.129   4.801  1.00  0.00      LIG  
ATOM   5344 H23  LIG     1      12.015 -18.020   4.316  1.00  0.00      LIG  
ATOM   5345 H24  LIG     1       8.401 -15.328   4.744  1.00  0.00      LIG  
ATOM   5346 H25  LIG     1       7.085 -16.469   4.725  1.00  0.00      LIG  
ATOM   5347 H26  LIG     1       6.807 -14.779   4.320  1.00  0.00      LIG  
ATOM   5348 H27  LIG     1      10.984 -15.086   0.613  1.00  0.00      LIG  
ATOM   5349 H28  LIG     1      11.920 -13.932   1.578  1.00  0.00      LIG  
ATOM   5350 H29  LIG     1      10.468 -13.420   0.776  1.00  0.00      LIG  
ATOM   5351 H30  LIG     1       3.809 -13.604   4.123  1.00  0.00      LIG  
ATOM   5352 H31  LIG     1       4.468 -12.012   2.422  1.00  0.00      LIG  
ATOM   5353 H32  LIG     1       2.885 -11.783   3.050  1.00  0.00      LIG  
ATOM   5354 H33  LIG     1       3.338 -11.462   0.530  1.00  0.00      LIG  
ATOM   5355 H34  LIG     1       1.116 -11.556   1.840  1.00  0.00      LIG  
ATOM   5356 H35  LIG     1       4.160 -13.789   0.618  1.00  0.00      LIG  
ATOM   5357 H36  LIG     1       6.940 -17.620   0.463  1.00  0.00      LIG  
ATOM   5358 H37  LIG     1       7.273 -15.974  -0.077  1.00  0.00      LIG  
ATOM   5359 H38  LIG     1       5.618 -16.568  -0.004  1.00  0.00      LIG  
ATOM   5360 H39  LIG     1       2.033 -15.129   3.965  1.00  0.00      LIG  
ATOM   5361 H40  LIG     1       1.806 -14.837   2.231  1.00  0.00      LIG  
ATOM   5362 H41  LIG     1       1.406 -13.584   3.418  1.00  0.00      LIG  
ATOM   5363 H42  LIG     1       0.832 -15.034   0.176  1.00  0.00      LIG  
ATOM   5364 H43  LIG     1       1.350 -14.064  -1.219  1.00  0.00      LIG  
ATOM   5365 H44  LIG     1      -0.354 -14.471  -1.011  1.00  0.00      LIG  
ATOM   5366 H45  LIG     1      -1.179 -11.874   1.401  1.00  0.00      LIG  
ATOM   5367 H46  LIG     1      -1.238 -13.634   1.601  1.00  0.00      LIG  
ATOM   5368 H47  LIG     1      -1.782 -12.896   0.083  1.00  0.00      LIG  
TER
REMARK  Energy: 277.926
REMARK  SimpleFitness: 277.926
REMARK  FullFitness: -948.5394
REMARK  InterFull: -40.0255
REMARK  IntraFull: 318.16
REMARK  solvFull: -1481.73
REMARK  surfFull: 255.056
REMARK  extraFull: 0.0
REMARK  deltaGcompsolvpol: -1481.73
REMARK  deltaGcompsolvnonpol: 255.056
REMARK  deltaGprotsolvpol: -1512.07
REMARK  deltaGprotsolvnonpol: 254.074
REMARK  deltaGligsolvpol: -9.65379
REMARK  deltaGligsolvnonpol: 15.1124
REMARK  deltaGvdw: -40.0255
REMARK  deltaGelec: 0.0
REMARK  deltaG: -6.665531
REMARK  Cluster: 3
REMARK  ClusterRank: 11
ATOM   5287 C    LIG     1      11.436 -13.805   4.599  1.00  0.00      LIG  
ATOM   5288 C1   LIG     1      12.535 -14.669   4.063  1.00  0.00      LIG  
ATOM   5289 C2   LIG     1      12.132 -16.012   3.498  1.00  0.00      LIG  
ATOM   5290 C3   LIG     1      10.624 -15.962   3.171  1.00  0.00      LIG  
ATOM   5291 C4   LIG     1      10.100 -14.649   2.560  1.00  0.00      LIG  
ATOM   5292 C5   LIG     1      10.314 -13.549   3.603  1.00  0.00      LIG  
ATOM   5293 C6   LIG     1      10.074 -17.131   2.391  1.00  0.00      LIG  
ATOM   5294 C7   LIG     1       8.594 -17.265   2.708  1.00  0.00      LIG  
ATOM   5295 C8   LIG     1       7.801 -15.941   2.716  1.00  0.00      LIG  
ATOM   5296 C9   LIG     1       8.621 -14.790   2.068  1.00  0.00      LIG  
ATOM   5297 C10  LIG     1       6.442 -16.111   1.959  1.00  0.00      LIG  
ATOM   5298 C11  LIG     1       5.695 -14.817   1.976  1.00  0.00      LIG  
ATOM   5299 C12  LIG     1       6.447 -13.681   1.369  1.00  0.00      LIG  
ATOM   5300 C13  LIG     1       7.783 -13.489   2.062  1.00  0.00      LIG  
ATOM   5301 C14  LIG     1       4.526 -14.875   2.640  1.00  0.00      LIG  
ATOM   5302 C15  LIG     1       4.300 -16.263   3.130  1.00  0.00      LIG  
ATOM   5303 C16  LIG     1       5.475 -17.077   2.635  1.00  0.00      LIG  
ATOM   5304 O    LIG     1       8.429 -12.418   1.384  1.00  0.00      LIG  
ATOM   5305 C17  LIG     1      13.060 -16.429   2.358  1.00  0.00      LIG  
ATOM   5306 C18  LIG     1      12.387 -17.033   4.598  1.00  0.00      LIG  
ATOM   5307 C19  LIG     1       7.504 -15.610   4.197  1.00  0.00      LIG  
ATOM   5308 C20  LIG     1      10.910 -14.254   1.317  1.00  0.00      LIG  
ATOM   5309 H    LIG     1       8.735 -15.056   1.016  1.00  0.00      LIG  
ATOM   5310 C21  LIG     1       3.525 -13.820   3.089  1.00  0.00      LIG  
ATOM   5311 C22  LIG     1       3.470 -12.446   2.407  1.00  0.00      LIG  
ATOM   5312 C23  LIG     1       2.908 -12.359   0.982  1.00  0.00      LIG  
ATOM   5313 C24  LIG     1       1.407 -12.160   0.990  1.00  0.00      LIG  
ATOM   5314 O1   LIG     1       3.351 -13.455   0.193  1.00  0.00      LIG  
ATOM   5315 C25  LIG     1       6.586 -16.589   0.509  1.00  0.00      LIG  
ATOM   5316 O2   LIG     1      13.680 -14.465   4.432  1.00  0.00      LIG  
ATOM   5317 H1   LIG     1      10.159 -16.059   4.151  1.00  0.00      LIG  
ATOM   5318 C26  LIG     1       2.115 -14.379   3.174  1.00  0.00      LIG  
ATOM   5319 C27  LIG     1       0.331 -12.966   0.333  1.00  0.00      LIG  
ATOM   5320 C28  LIG     1       0.560 -14.200  -0.476  1.00  0.00      LIG  
ATOM   5321 C29  LIG     1      -1.043 -12.830   0.886  1.00  0.00      LIG  
ATOM   5322 O3   LIG     1       0.844 -11.763  -0.286  1.00  0.00      LIG  
ATOM   5323 H2   LIG     1      11.870 -12.850   4.909  1.00  0.00      LIG  
ATOM   5324 H3   LIG     1      11.040 -14.295   5.493  1.00  0.00      LIG  
ATOM   5325 H4   LIG     1      10.501 -12.598   3.096  1.00  0.00      LIG  
ATOM   5326 H5   LIG     1       9.411 -13.409   4.198  1.00  0.00      LIG  
ATOM   5327 H6   LIG     1      10.574 -18.061   2.672  1.00  0.00      LIG  
ATOM   5328 H7   LIG     1      10.224 -16.998   1.317  1.00  0.00      LIG  
ATOM   5329 H8   LIG     1       8.511 -17.724   3.697  1.00  0.00      LIG  
ATOM   5330 H9   LIG     1       8.173 -18.004   2.026  1.00  0.00      LIG  
ATOM   5331 H10  LIG     1       5.900 -12.744   1.388  1.00  0.00      LIG  
ATOM   5332 H11  LIG     1       6.608 -13.869   0.305  1.00  0.00      LIG  
ATOM   5333 H12  LIG     1       7.595 -13.153   3.082  1.00  0.00      LIG  
ATOM   5334 H13  LIG     1       3.373 -16.691   2.739  1.00  0.00      LIG  
ATOM   5335 H14  LIG     1       4.260 -16.279   4.223  1.00  0.00      LIG  
ATOM   5336 H15  LIG     1       5.923 -17.654   3.448  1.00  0.00      LIG  
ATOM   5337 H16  LIG     1       5.112 -17.816   1.915  1.00  0.00      LIG  
ATOM   5338 H17  LIG     1       7.775 -11.697   1.291  1.00  0.00      LIG  
ATOM   5339 H18  LIG     1      14.088 -16.525   2.720  1.00  0.00      LIG  
ATOM   5340 H19  LIG     1      13.088 -15.703   1.545  1.00  0.00      LIG  
ATOM   5341 H20  LIG     1      12.768 -17.398   1.946  1.00  0.00      LIG  
ATOM   5342 H21  LIG     1      11.913 -16.740   5.538  1.00  0.00      LIG  
ATOM   5343 H22  LIG     1      13.458 -17.129   4.801  1.00  0.00      LIG  
ATOM   5344 H23  LIG     1      12.015 -18.020   4.316  1.00  0.00      LIG  
ATOM   5345 H24  LIG     1       8.401 -15.328   4.744  1.00  0.00      LIG  
ATOM   5346 H25  LIG     1       7.085 -16.469   4.725  1.00  0.00      LIG  
ATOM   5347 H26  LIG     1       6.807 -14.779   4.320  1.00  0.00      LIG  
ATOM   5348 H27  LIG     1      10.984 -15.086   0.613  1.00  0.00      LIG  
ATOM   5349 H28  LIG     1      11.920 -13.932   1.578  1.00  0.00      LIG  
ATOM   5350 H29  LIG     1      10.468 -13.420   0.776  1.00  0.00      LIG  
ATOM   5351 H30  LIG     1       3.809 -13.604   4.123  1.00  0.00      LIG  
ATOM   5352 H31  LIG     1       4.468 -12.012   2.422  1.00  0.00      LIG  
ATOM   5353 H32  LIG     1       2.885 -11.783   3.050  1.00  0.00      LIG  
ATOM   5354 H33  LIG     1       3.338 -11.462   0.530  1.00  0.00      LIG  
ATOM   5355 H34  LIG     1       1.116 -11.556   1.840  1.00  0.00      LIG  
ATOM   5356 H35  LIG     1       4.160 -13.789   0.618  1.00  0.00      LIG  
ATOM   5357 H36  LIG     1       6.940 -17.620   0.463  1.00  0.00      LIG  
ATOM   5358 H37  LIG     1       7.273 -15.974  -0.077  1.00  0.00      LIG  
ATOM   5359 H38  LIG     1       5.618 -16.568  -0.004  1.00  0.00      LIG  
ATOM   5360 H39  LIG     1       2.033 -15.129   3.965  1.00  0.00      LIG  
ATOM   5361 H40  LIG     1       1.806 -14.837   2.231  1.00  0.00      LIG  
ATOM   5362 H41  LIG     1       1.406 -13.584   3.418  1.00  0.00      LIG  
ATOM   5363 H42  LIG     1       0.832 -15.034   0.176  1.00  0.00      LIG  
ATOM   5364 H43  LIG     1       1.350 -14.064  -1.219  1.00  0.00      LIG  
ATOM   5365 H44  LIG     1      -0.354 -14.471  -1.011  1.00  0.00      LIG  
ATOM   5366 H45  LIG     1      -1.179 -11.874   1.401  1.00  0.00      LIG  
ATOM   5367 H46  LIG     1      -1.238 -13.634   1.601  1.00  0.00      LIG  
ATOM   5368 H47  LIG     1      -1.782 -12.896   0.083  1.00  0.00      LIG  
TER
REMARK  Energy: 277.5
REMARK  SimpleFitness: 277.5
REMARK  FullFitness: -948.494
REMARK  InterFull: -40.922
REMARK  IntraFull: 318.985
REMARK  solvFull: -1481.41
REMARK  surfFull: 254.853
REMARK  extraFull: 0.0
REMARK  deltaGcompsolvpol: -1481.41
REMARK  deltaGcompsolvnonpol: 254.853
REMARK  deltaGprotsolvpol: -1512.07
REMARK  deltaGprotsolvnonpol: 254.074
REMARK  deltaGligsolvpol: -9.66134
REMARK  deltaGligsolvnonpol: 15.1178
REMARK  deltaGvdw: -40.922
REMARK  deltaGelec: 0.0
REMARK  deltaG: -6.750012
REMARK  Cluster: 3
REMARK  ClusterRank: 12
ATOM   5287 C    LIG     1      11.420 -13.622   4.583  1.00  0.00      LIG  
ATOM   5288 C1   LIG     1      12.561 -14.462   4.098  1.00  0.00      LIG  
ATOM   5289 C2   LIG     1      12.213 -15.842   3.588  1.00  0.00      LIG  
ATOM   5290 C3   LIG     1      10.715 -15.858   3.219  1.00  0.00      LIG  
ATOM   5291 C4   LIG     1      10.158 -14.588   2.549  1.00  0.00      LIG  
ATOM   5292 C5   LIG     1      10.315 -13.443   3.553  1.00  0.00      LIG  
ATOM   5293 C6   LIG     1      10.228 -17.074   2.469  1.00  0.00      LIG  
ATOM   5294 C7   LIG     1       8.742 -17.251   2.737  1.00  0.00      LIG  
ATOM   5295 C8   LIG     1       7.905 -15.954   2.711  1.00  0.00      LIG  
ATOM   5296 C9   LIG     1       8.691 -14.794   2.037  1.00  0.00      LIG  
ATOM   5297 C10  LIG     1       6.554 -16.192   1.952  1.00  0.00      LIG  
ATOM   5298 C11  LIG     1       5.767 -14.923   1.948  1.00  0.00      LIG  
ATOM   5299 C12  LIG     1       6.477 -13.784   1.294  1.00  0.00      LIG  
ATOM   5300 C13  LIG     1       7.808 -13.521   1.977  1.00  0.00      LIG  
ATOM   5301 C14  LIG     1       4.628 -14.997   2.661  1.00  0.00      LIG  
ATOM   5302 C15  LIG     1       4.451 -16.379   3.186  1.00  0.00      LIG  
ATOM   5303 C16  LIG     1       5.621 -17.175   2.651  1.00  0.00      LIG  
ATOM   5304 O    LIG     1       8.422 -12.460   1.253  1.00  0.00      LIG  
ATOM   5305 C17  LIG     1      13.181 -16.284   2.494  1.00  0.00      LIG  
ATOM   5306 C18  LIG     1      12.464 -16.798   4.747  1.00  0.00      LIG  
ATOM   5307 C19  LIG     1       7.587 -15.593   4.181  1.00  0.00      LIG  
ATOM   5308 C20  LIG     1      10.979 -14.212   1.308  1.00  0.00      LIG  
ATOM   5309 H    LIG     1       8.828 -15.090   0.995  1.00  0.00      LIG  
ATOM   5310 C21  LIG     1       3.634 -13.964   3.168  1.00  0.00      LIG  
ATOM   5311 C22  LIG     1       3.637 -12.538   2.608  1.00  0.00      LIG  
ATOM   5312 C23  LIG     1       3.006 -12.299   1.230  1.00  0.00      LIG  
ATOM   5313 C24  LIG     1       1.544 -11.923   1.357  1.00  0.00      LIG  
ATOM   5314 O1   LIG     1       3.265 -13.389   0.354  1.00  0.00      LIG  
ATOM   5315 C25  LIG     1       6.717 -16.700   0.515  1.00  0.00      LIG  
ATOM   5316 O2   LIG     1      13.692 -14.200   4.475  1.00  0.00      LIG  
ATOM   5317 H1   LIG     1      10.233 -15.942   4.191  1.00  0.00      LIG  
ATOM   5318 C26  LIG     1       2.214 -14.503   3.187  1.00  0.00      LIG  
ATOM   5319 C27  LIG     1       0.331 -12.562   0.755  1.00  0.00      LIG  
ATOM   5320 C28  LIG     1       0.341 -13.773  -0.116  1.00  0.00      LIG  
ATOM   5321 C29  LIG     1      -0.973 -12.275   1.413  1.00  0.00      LIG  
ATOM   5322 O3   LIG     1       0.947 -11.407   0.141  1.00  0.00      LIG  
ATOM   5323 H2   LIG     1      11.810 -12.642   4.871  1.00  0.00      LIG  
ATOM   5324 H3   LIG     1      11.021 -14.099   5.482  1.00  0.00      LIG  
ATOM   5325 H4   LIG     1      10.478 -12.506   3.014  1.00  0.00      LIG  
ATOM   5326 H5   LIG     1       9.395 -13.318   4.125  1.00  0.00      LIG  
ATOM   5327 H6   LIG     1      10.750 -17.975   2.799  1.00  0.00      LIG  
ATOM   5328 H7   LIG     1      10.410 -16.974   1.396  1.00  0.00      LIG  
ATOM   5329 H8   LIG     1       8.638 -17.707   3.725  1.00  0.00      LIG  
ATOM   5330 H9   LIG     1       8.370 -18.005   2.045  1.00  0.00      LIG  
ATOM   5331 H10  LIG     1       5.892 -12.869   1.270  1.00  0.00      LIG  
ATOM   5332 H11  LIG     1       6.644 -14.011   0.237  1.00  0.00      LIG  
ATOM   5333 H12  LIG     1       7.610 -13.149   2.983  1.00  0.00      LIG  
ATOM   5334 H13  LIG     1       3.515 -16.832   2.848  1.00  0.00      LIG  
ATOM   5335 H14  LIG     1       4.463 -16.373   4.279  1.00  0.00      LIG  
ATOM   5336 H15  LIG     1       6.103 -17.751   3.444  1.00  0.00      LIG  
ATOM   5337 H16  LIG     1       5.243 -17.911   1.935  1.00  0.00      LIG  
ATOM   5338 H17  LIG     1       7.767 -11.736   1.190  1.00  0.00      LIG  
ATOM   5339 H18  LIG     1      14.204 -16.314   2.881  1.00  0.00      LIG  
ATOM   5340 H19  LIG     1      13.193 -15.608   1.639  1.00  0.00      LIG  
ATOM   5341 H20  LIG     1      12.942 -17.289   2.136  1.00  0.00      LIG  
ATOM   5342 H21  LIG     1      11.939 -16.480   5.651  1.00  0.00      LIG  
ATOM   5343 H22  LIG     1      13.529 -16.841   4.994  1.00  0.00      LIG  
ATOM   5344 H23  LIG     1      12.141 -17.812   4.499  1.00  0.00      LIG  
ATOM   5345 H24  LIG     1       8.470 -15.279   4.734  1.00  0.00      LIG  
ATOM   5346 H25  LIG     1       7.178 -16.447   4.725  1.00  0.00      LIG  
ATOM   5347 H26  LIG     1       6.876 -14.772   4.279  1.00  0.00      LIG  
ATOM   5348 H27  LIG     1      11.083 -15.063   0.630  1.00  0.00      LIG  
ATOM   5349 H28  LIG     1      11.978 -13.861   1.572  1.00  0.00      LIG  
ATOM   5350 H29  LIG     1      10.525 -13.404   0.738  1.00  0.00      LIG  
ATOM   5351 H30  LIG     1       3.903 -13.838   4.221  1.00  0.00      LIG  
ATOM   5352 H31  LIG     1       4.663 -12.171   2.598  1.00  0.00      LIG  
ATOM   5353 H32  LIG     1       3.136 -11.897   3.338  1.00  0.00      LIG  
ATOM   5354 H33  LIG     1       3.512 -11.432   0.798  1.00  0.00      LIG  
ATOM   5355 H34  LIG     1       1.390 -11.325   2.246  1.00  0.00      LIG  
ATOM   5356 H35  LIG     1       4.094 -13.795   0.660  1.00  0.00      LIG  
ATOM   5357 H36  LIG     1       7.088 -17.727   0.495  1.00  0.00      LIG  
ATOM   5358 H37  LIG     1       7.400 -16.088  -0.079  1.00  0.00      LIG  
ATOM   5359 H38  LIG     1       5.754 -16.706  -0.006  1.00  0.00      LIG  
ATOM   5360 H39  LIG     1       2.108 -15.301   3.926  1.00  0.00      LIG  
ATOM   5361 H40  LIG     1       1.920 -14.898   2.212  1.00  0.00      LIG  
ATOM   5362 H41  LIG     1       1.510 -13.716   3.468  1.00  0.00      LIG  
ATOM   5363 H42  LIG     1       0.504 -14.671   0.485  1.00  0.00      LIG  
ATOM   5364 H43  LIG     1       1.114 -13.722  -0.887  1.00  0.00      LIG  
ATOM   5365 H44  LIG     1      -0.622 -13.875  -0.622  1.00  0.00      LIG  
ATOM   5366 H45  LIG     1      -0.943 -11.342   1.984  1.00  0.00      LIG  
ATOM   5367 H46  LIG     1      -1.232 -13.087   2.098  1.00  0.00      LIG  
ATOM   5368 H47  LIG     1      -1.764 -12.192   0.663  1.00  0.00      LIG  
TER
REMARK  Energy: 277.5
REMARK  SimpleFitness: 277.5
REMARK  FullFitness: -948.494
REMARK  InterFull: -40.922
REMARK  IntraFull: 318.985
REMARK  solvFull: -1481.41
REMARK  surfFull: 254.853
REMARK  extraFull: 0.0
REMARK  deltaGcompsolvpol: -1481.41
REMARK  deltaGcompsolvnonpol: 254.853
REMARK  deltaGprotsolvpol: -1512.07
REMARK  deltaGprotsolvnonpol: 254.074
REMARK  deltaGligsolvpol: -9.66134
REMARK  deltaGligsolvnonpol: 15.1178
REMARK  deltaGvdw: -40.922
REMARK  deltaGelec: 0.0
REMARK  deltaG: -6.750012
REMARK  Cluster: 3
REMARK  ClusterRank: 13
ATOM   5287 C    LIG     1      11.420 -13.622   4.583  1.00  0.00      LIG  
ATOM   5288 C1   LIG     1      12.561 -14.462   4.098  1.00  0.00      LIG  
ATOM   5289 C2   LIG     1      12.213 -15.842   3.588  1.00  0.00      LIG  
ATOM   5290 C3   LIG     1      10.715 -15.858   3.219  1.00  0.00      LIG  
ATOM   5291 C4   LIG     1      10.158 -14.588   2.549  1.00  0.00      LIG  
ATOM   5292 C5   LIG     1      10.315 -13.443   3.553  1.00  0.00      LIG  
ATOM   5293 C6   LIG     1      10.228 -17.074   2.469  1.00  0.00      LIG  
ATOM   5294 C7   LIG     1       8.742 -17.251   2.737  1.00  0.00      LIG  
ATOM   5295 C8   LIG     1       7.905 -15.954   2.711  1.00  0.00      LIG  
ATOM   5296 C9   LIG     1       8.691 -14.794   2.037  1.00  0.00      LIG  
ATOM   5297 C10  LIG     1       6.554 -16.192   1.952  1.00  0.00      LIG  
ATOM   5298 C11  LIG     1       5.767 -14.923   1.948  1.00  0.00      LIG  
ATOM   5299 C12  LIG     1       6.477 -13.784   1.294  1.00  0.00      LIG  
ATOM   5300 C13  LIG     1       7.808 -13.521   1.977  1.00  0.00      LIG  
ATOM   5301 C14  LIG     1       4.628 -14.997   2.661  1.00  0.00      LIG  
ATOM   5302 C15  LIG     1       4.451 -16.379   3.186  1.00  0.00      LIG  
ATOM   5303 C16  LIG     1       5.621 -17.175   2.651  1.00  0.00      LIG  
ATOM   5304 O    LIG     1       8.422 -12.460   1.253  1.00  0.00      LIG  
ATOM   5305 C17  LIG     1      13.181 -16.284   2.494  1.00  0.00      LIG  
ATOM   5306 C18  LIG     1      12.464 -16.798   4.747  1.00  0.00      LIG  
ATOM   5307 C19  LIG     1       7.587 -15.593   4.181  1.00  0.00      LIG  
ATOM   5308 C20  LIG     1      10.979 -14.212   1.308  1.00  0.00      LIG  
ATOM   5309 H    LIG     1       8.828 -15.090   0.995  1.00  0.00      LIG  
ATOM   5310 C21  LIG     1       3.634 -13.964   3.168  1.00  0.00      LIG  
ATOM   5311 C22  LIG     1       3.637 -12.538   2.608  1.00  0.00      LIG  
ATOM   5312 C23  LIG     1       3.006 -12.299   1.230  1.00  0.00      LIG  
ATOM   5313 C24  LIG     1       1.544 -11.923   1.357  1.00  0.00      LIG  
ATOM   5314 O1   LIG     1       3.265 -13.389   0.354  1.00  0.00      LIG  
ATOM   5315 C25  LIG     1       6.717 -16.700   0.515  1.00  0.00      LIG  
ATOM   5316 O2   LIG     1      13.692 -14.200   4.475  1.00  0.00      LIG  
ATOM   5317 H1   LIG     1      10.233 -15.942   4.191  1.00  0.00      LIG  
ATOM   5318 C26  LIG     1       2.214 -14.503   3.187  1.00  0.00      LIG  
ATOM   5319 C27  LIG     1       0.331 -12.562   0.755  1.00  0.00      LIG  
ATOM   5320 C28  LIG     1       0.341 -13.773  -0.116  1.00  0.00      LIG  
ATOM   5321 C29  LIG     1      -0.973 -12.275   1.413  1.00  0.00      LIG  
ATOM   5322 O3   LIG     1       0.947 -11.407   0.141  1.00  0.00      LIG  
ATOM   5323 H2   LIG     1      11.810 -12.642   4.871  1.00  0.00      LIG  
ATOM   5324 H3   LIG     1      11.021 -14.099   5.482  1.00  0.00      LIG  
ATOM   5325 H4   LIG     1      10.478 -12.506   3.014  1.00  0.00      LIG  
ATOM   5326 H5   LIG     1       9.395 -13.318   4.125  1.00  0.00      LIG  
ATOM   5327 H6   LIG     1      10.750 -17.975   2.799  1.00  0.00      LIG  
ATOM   5328 H7   LIG     1      10.410 -16.974   1.396  1.00  0.00      LIG  
ATOM   5329 H8   LIG     1       8.638 -17.707   3.725  1.00  0.00      LIG  
ATOM   5330 H9   LIG     1       8.370 -18.005   2.045  1.00  0.00      LIG  
ATOM   5331 H10  LIG     1       5.892 -12.869   1.270  1.00  0.00      LIG  
ATOM   5332 H11  LIG     1       6.644 -14.011   0.237  1.00  0.00      LIG  
ATOM   5333 H12  LIG     1       7.610 -13.149   2.983  1.00  0.00      LIG  
ATOM   5334 H13  LIG     1       3.515 -16.832   2.848  1.00  0.00      LIG  
ATOM   5335 H14  LIG     1       4.463 -16.373   4.279  1.00  0.00      LIG  
ATOM   5336 H15  LIG     1       6.103 -17.751   3.444  1.00  0.00      LIG  
ATOM   5337 H16  LIG     1       5.243 -17.911   1.935  1.00  0.00      LIG  
ATOM   5338 H17  LIG     1       7.767 -11.736   1.190  1.00  0.00      LIG  
ATOM   5339 H18  LIG     1      14.204 -16.314   2.881  1.00  0.00      LIG  
ATOM   5340 H19  LIG     1      13.193 -15.608   1.639  1.00  0.00      LIG  
ATOM   5341 H20  LIG     1      12.942 -17.289   2.136  1.00  0.00      LIG  
ATOM   5342 H21  LIG     1      11.939 -16.480   5.651  1.00  0.00      LIG  
ATOM   5343 H22  LIG     1      13.529 -16.841   4.994  1.00  0.00      LIG  
ATOM   5344 H23  LIG     1      12.141 -17.812   4.499  1.00  0.00      LIG  
ATOM   5345 H24  LIG     1       8.470 -15.279   4.734  1.00  0.00      LIG  
ATOM   5346 H25  LIG     1       7.178 -16.447   4.725  1.00  0.00      LIG  
ATOM   5347 H26  LIG     1       6.876 -14.772   4.279  1.00  0.00      LIG  
ATOM   5348 H27  LIG     1      11.083 -15.063   0.630  1.00  0.00      LIG  
ATOM   5349 H28  LIG     1      11.978 -13.861   1.572  1.00  0.00      LIG  
ATOM   5350 H29  LIG     1      10.525 -13.404   0.738  1.00  0.00      LIG  
ATOM   5351 H30  LIG     1       3.903 -13.838   4.221  1.00  0.00      LIG  
ATOM   5352 H31  LIG     1       4.663 -12.171   2.598  1.00  0.00      LIG  
ATOM   5353 H32  LIG     1       3.136 -11.897   3.338  1.00  0.00      LIG  
ATOM   5354 H33  LIG     1       3.512 -11.432   0.798  1.00  0.00      LIG  
ATOM   5355 H34  LIG     1       1.390 -11.325   2.246  1.00  0.00      LIG  
ATOM   5356 H35  LIG     1       4.094 -13.795   0.660  1.00  0.00      LIG  
ATOM   5357 H36  LIG     1       7.088 -17.727   0.495  1.00  0.00      LIG  
ATOM   5358 H37  LIG     1       7.400 -16.088  -0.079  1.00  0.00      LIG  
ATOM   5359 H38  LIG     1       5.754 -16.706  -0.006  1.00  0.00      LIG  
ATOM   5360 H39  LIG     1       2.108 -15.301   3.926  1.00  0.00      LIG  
ATOM   5361 H40  LIG     1       1.920 -14.898   2.212  1.00  0.00      LIG  
ATOM   5362 H41  LIG     1       1.510 -13.716   3.468  1.00  0.00      LIG  
ATOM   5363 H42  LIG     1       0.504 -14.671   0.485  1.00  0.00      LIG  
ATOM   5364 H43  LIG     1       1.114 -13.722  -0.887  1.00  0.00      LIG  
ATOM   5365 H44  LIG     1      -0.622 -13.875  -0.622  1.00  0.00      LIG  
ATOM   5366 H45  LIG     1      -0.943 -11.342   1.984  1.00  0.00      LIG  
ATOM   5367 H46  LIG     1      -1.232 -13.087   2.098  1.00  0.00      LIG  
ATOM   5368 H47  LIG     1      -1.764 -12.192   0.663  1.00  0.00      LIG  
TER
REMARK  Energy: 277.561
REMARK  SimpleFitness: 277.561
REMARK  FullFitness: -948.3755
REMARK  InterFull: -40.6255
REMARK  IntraFull: 318.745
REMARK  solvFull: -1481.38
REMARK  surfFull: 254.885
REMARK  extraFull: 0.0
REMARK  deltaGcompsolvpol: -1481.38
REMARK  deltaGcompsolvnonpol: 254.885
REMARK  deltaGprotsolvpol: -1512.07
REMARK  deltaGprotsolvnonpol: 254.074
REMARK  deltaGligsolvpol: -9.64154
REMARK  deltaGligsolvnonpol: 15.1213
REMARK  deltaGvdw: -40.6255
REMARK  deltaGelec: 0.0
REMARK  deltaG: -6.718641
REMARK  Cluster: 3
REMARK  ClusterRank: 14
ATOM   5287 C    LIG     1      11.437 -13.561   4.557  1.00  0.00      LIG  
ATOM   5288 C1   LIG     1      12.574 -14.419   4.097  1.00  0.00      LIG  
ATOM   5289 C2   LIG     1      12.220 -15.809   3.618  1.00  0.00      LIG  
ATOM   5290 C3   LIG     1      10.722 -15.829   3.250  1.00  0.00      LIG  
ATOM   5291 C4   LIG     1      10.169 -14.574   2.548  1.00  0.00      LIG  
ATOM   5292 C5   LIG     1      10.333 -13.405   3.522  1.00  0.00      LIG  
ATOM   5293 C6   LIG     1      10.229 -17.061   2.532  1.00  0.00      LIG  
ATOM   5294 C7   LIG     1       8.743 -17.225   2.807  1.00  0.00      LIG  
ATOM   5295 C8   LIG     1       7.911 -15.925   2.752  1.00  0.00      LIG  
ATOM   5296 C9   LIG     1       8.700 -14.787   2.047  1.00  0.00      LIG  
ATOM   5297 C10  LIG     1       6.558 -16.177   2.005  1.00  0.00      LIG  
ATOM   5298 C11  LIG     1       5.774 -14.906   1.968  1.00  0.00      LIG  
ATOM   5299 C12  LIG     1       6.488 -13.787   1.285  1.00  0.00      LIG  
ATOM   5300 C13  LIG     1       7.821 -13.512   1.958  1.00  0.00      LIG  
ATOM   5301 C14  LIG     1       4.632 -14.961   2.677  1.00  0.00      LIG  
ATOM   5302 C15  LIG     1       4.453 -16.328   3.240  1.00  0.00      LIG  
ATOM   5303 C16  LIG     1       5.624 -17.139   2.732  1.00  0.00      LIG  
ATOM   5304 O    LIG     1       8.435 -12.468   1.210  1.00  0.00      LIG  
ATOM   5305 C17  LIG     1      13.186 -16.280   2.534  1.00  0.00      LIG  
ATOM   5306 C18  LIG     1      12.467 -16.738   4.799  1.00  0.00      LIG  
ATOM   5307 C19  LIG     1       7.599 -15.525   4.214  1.00  0.00      LIG  
ATOM   5308 C20  LIG     1      10.988 -14.234   1.296  1.00  0.00      LIG  
ATOM   5309 H    LIG     1       8.832 -15.109   1.012  1.00  0.00      LIG  
ATOM   5310 C21  LIG     1       3.629 -13.916   3.144  1.00  0.00      LIG  
ATOM   5311 C22  LIG     1       3.628 -12.510   2.534  1.00  0.00      LIG  
ATOM   5312 C23  LIG     1       3.012 -12.323   1.141  1.00  0.00      LIG  
ATOM   5313 C24  LIG     1       1.536 -11.998   1.232  1.00  0.00      LIG  
ATOM   5314 O1   LIG     1       3.324 -13.427   0.300  1.00  0.00      LIG  
ATOM   5315 C25  LIG     1       6.714 -16.722   0.580  1.00  0.00      LIG  
ATOM   5316 O2   LIG     1      13.703 -14.158   4.477  1.00  0.00      LIG  
ATOM   5317 H1   LIG     1      10.241 -15.885   4.225  1.00  0.00      LIG  
ATOM   5318 C26  LIG     1       2.212 -14.463   3.171  1.00  0.00      LIG  
ATOM   5319 C27  LIG     1       0.362 -12.677   0.599  1.00  0.00      LIG  
ATOM   5320 C28  LIG     1       0.439 -13.885  -0.272  1.00  0.00      LIG  
ATOM   5321 C29  LIG     1      -0.968 -12.443   1.226  1.00  0.00      LIG  
ATOM   5322 O3   LIG     1       0.951 -11.498   0.004  1.00  0.00      LIG  
ATOM   5323 H2   LIG     1      11.830 -12.576   4.820  1.00  0.00      LIG  
ATOM   5324 H3   LIG     1      11.035 -14.011   5.469  1.00  0.00      LIG  
ATOM   5325 H4   LIG     1      10.500 -12.482   2.960  1.00  0.00      LIG  
ATOM   5326 H5   LIG     1       9.415 -13.264   4.092  1.00  0.00      LIG  
ATOM   5327 H6   LIG     1      10.748 -17.956   2.885  1.00  0.00      LIG  
ATOM   5328 H7   LIG     1      10.410 -16.991   1.457  1.00  0.00      LIG  
ATOM   5329 H8   LIG     1       8.638 -17.658   3.805  1.00  0.00      LIG  
ATOM   5330 H9   LIG     1       8.367 -17.994   2.134  1.00  0.00      LIG  
ATOM   5331 H10  LIG     1       5.907 -12.869   1.243  1.00  0.00      LIG  
ATOM   5332 H11  LIG     1       6.652 -14.038   0.234  1.00  0.00      LIG  
ATOM   5333 H12  LIG     1       7.627 -13.117   2.956  1.00  0.00      LIG  
ATOM   5334 H13  LIG     1       3.519 -16.790   2.911  1.00  0.00      LIG  
ATOM   5335 H14  LIG     1       4.461 -16.292   4.333  1.00  0.00      LIG  
ATOM   5336 H15  LIG     1       6.105 -17.689   3.544  1.00  0.00      LIG  
ATOM   5337 H16  LIG     1       5.248 -17.897   2.039  1.00  0.00      LIG  
ATOM   5338 H17  LIG     1       7.789 -11.736   1.153  1.00  0.00      LIG  
ATOM   5339 H18  LIG     1      14.209 -16.307   2.923  1.00  0.00      LIG  
ATOM   5340 H19  LIG     1      13.202 -15.622   1.665  1.00  0.00      LIG  
ATOM   5341 H20  LIG     1      12.941 -17.291   2.198  1.00  0.00      LIG  
ATOM   5342 H21  LIG     1      11.942 -16.397   5.695  1.00  0.00      LIG  
ATOM   5343 H22  LIG     1      13.531 -16.780   5.049  1.00  0.00      LIG  
ATOM   5344 H23  LIG     1      12.141 -17.756   4.575  1.00  0.00      LIG  
ATOM   5345 H24  LIG     1       8.485 -15.202   4.758  1.00  0.00      LIG  
ATOM   5346 H25  LIG     1       7.187 -16.363   4.781  1.00  0.00      LIG  
ATOM   5347 H26  LIG     1       6.891 -14.698   4.292  1.00  0.00      LIG  
ATOM   5348 H27  LIG     1      11.087 -15.102   0.641  1.00  0.00      LIG  
ATOM   5349 H28  LIG     1      11.988 -13.879   1.550  1.00  0.00      LIG  
ATOM   5350 H29  LIG     1      10.534 -13.439   0.706  1.00  0.00      LIG  
ATOM   5351 H30  LIG     1       3.891 -13.754   4.193  1.00  0.00      LIG  
ATOM   5352 H31  LIG     1       4.651 -12.135   2.525  1.00  0.00      LIG  
ATOM   5353 H32  LIG     1       3.110 -11.848   3.233  1.00  0.00      LIG  
ATOM   5354 H33  LIG     1       3.498 -11.451   0.695  1.00  0.00      LIG  
ATOM   5355 H34  LIG     1       1.340 -11.408   2.118  1.00  0.00      LIG  
ATOM   5356 H35  LIG     1       4.152 -13.805   0.642  1.00  0.00      LIG  
ATOM   5357 H36  LIG     1       7.081 -17.751   0.585  1.00  0.00      LIG  
ATOM   5358 H37  LIG     1       7.397 -16.128  -0.032  1.00  0.00      LIG  
ATOM   5359 H38  LIG     1       5.749 -16.739   0.064  1.00  0.00      LIG  
ATOM   5360 H39  LIG     1       2.104 -15.245   3.925  1.00  0.00      LIG  
ATOM   5361 H40  LIG     1       1.923 -14.879   2.202  1.00  0.00      LIG  
ATOM   5362 H41  LIG     1       1.503 -13.672   3.432  1.00  0.00      LIG  
ATOM   5363 H42  LIG     1       0.634 -14.775   0.332  1.00  0.00      LIG  
ATOM   5364 H43  LIG     1       1.221 -13.797  -1.031  1.00  0.00      LIG  
ATOM   5365 H44  LIG     1      -0.511 -14.030  -0.794  1.00  0.00      LIG  
ATOM   5366 H45  LIG     1      -0.988 -11.512   1.801  1.00  0.00      LIG  
ATOM   5367 H46  LIG     1      -1.212 -13.267   1.902  1.00  0.00      LIG  
ATOM   5368 H47  LIG     1      -1.745 -12.387   0.459  1.00  0.00      LIG  
TER
REMARK  Energy: 277.561
REMARK  SimpleFitness: 277.561
REMARK  FullFitness: -948.3755
REMARK  InterFull: -40.6255
REMARK  IntraFull: 318.745
REMARK  solvFull: -1481.38
REMARK  surfFull: 254.885
REMARK  extraFull: 0.0
REMARK  deltaGcompsolvpol: -1481.38
REMARK  deltaGcompsolvnonpol: 254.885
REMARK  deltaGprotsolvpol: -1512.07
REMARK  deltaGprotsolvnonpol: 254.074
REMARK  deltaGligsolvpol: -9.64154
REMARK  deltaGligsolvnonpol: 15.1213
REMARK  deltaGvdw: -40.6255
REMARK  deltaGelec: 0.0
REMARK  deltaG: -6.718641
REMARK  Cluster: 3
REMARK  ClusterRank: 15
ATOM   5287 C    LIG     1      11.437 -13.561   4.557  1.00  0.00      LIG  
ATOM   5288 C1   LIG     1      12.574 -14.419   4.097  1.00  0.00      LIG  
ATOM   5289 C2   LIG     1      12.220 -15.809   3.618  1.00  0.00      LIG  
ATOM   5290 C3   LIG     1      10.722 -15.829   3.250  1.00  0.00      LIG  
ATOM   5291 C4   LIG     1      10.169 -14.574   2.548  1.00  0.00      LIG  
ATOM   5292 C5   LIG     1      10.333 -13.405   3.522  1.00  0.00      LIG  
ATOM   5293 C6   LIG     1      10.229 -17.061   2.532  1.00  0.00      LIG  
ATOM   5294 C7   LIG     1       8.743 -17.225   2.807  1.00  0.00      LIG  
ATOM   5295 C8   LIG     1       7.911 -15.925   2.752  1.00  0.00      LIG  
ATOM   5296 C9   LIG     1       8.700 -14.787   2.047  1.00  0.00      LIG  
ATOM   5297 C10  LIG     1       6.558 -16.177   2.005  1.00  0.00      LIG  
ATOM   5298 C11  LIG     1       5.774 -14.906   1.968  1.00  0.00      LIG  
ATOM   5299 C12  LIG     1       6.488 -13.787   1.285  1.00  0.00      LIG  
ATOM   5300 C13  LIG     1       7.821 -13.512   1.958  1.00  0.00      LIG  
ATOM   5301 C14  LIG     1       4.632 -14.961   2.677  1.00  0.00      LIG  
ATOM   5302 C15  LIG     1       4.453 -16.328   3.240  1.00  0.00      LIG  
ATOM   5303 C16  LIG     1       5.624 -17.139   2.732  1.00  0.00      LIG  
ATOM   5304 O    LIG     1       8.435 -12.468   1.210  1.00  0.00      LIG  
ATOM   5305 C17  LIG     1      13.186 -16.280   2.534  1.00  0.00      LIG  
ATOM   5306 C18  LIG     1      12.467 -16.738   4.799  1.00  0.00      LIG  
ATOM   5307 C19  LIG     1       7.599 -15.525   4.214  1.00  0.00      LIG  
ATOM   5308 C20  LIG     1      10.988 -14.234   1.296  1.00  0.00      LIG  
ATOM   5309 H    LIG     1       8.832 -15.109   1.012  1.00  0.00      LIG  
ATOM   5310 C21  LIG     1       3.629 -13.916   3.144  1.00  0.00      LIG  
ATOM   5311 C22  LIG     1       3.628 -12.510   2.534  1.00  0.00      LIG  
ATOM   5312 C23  LIG     1       3.012 -12.323   1.141  1.00  0.00      LIG  
ATOM   5313 C24  LIG     1       1.536 -11.998   1.232  1.00  0.00      LIG  
ATOM   5314 O1   LIG     1       3.324 -13.427   0.300  1.00  0.00      LIG  
ATOM   5315 C25  LIG     1       6.714 -16.722   0.580  1.00  0.00      LIG  
ATOM   5316 O2   LIG     1      13.703 -14.158   4.477  1.00  0.00      LIG  
ATOM   5317 H1   LIG     1      10.241 -15.885   4.225  1.00  0.00      LIG  
ATOM   5318 C26  LIG     1       2.212 -14.463   3.171  1.00  0.00      LIG  
ATOM   5319 C27  LIG     1       0.362 -12.677   0.599  1.00  0.00      LIG  
ATOM   5320 C28  LIG     1       0.439 -13.885  -0.272  1.00  0.00      LIG  
ATOM   5321 C29  LIG     1      -0.968 -12.443   1.226  1.00  0.00      LIG  
ATOM   5322 O3   LIG     1       0.951 -11.498   0.004  1.00  0.00      LIG  
ATOM   5323 H2   LIG     1      11.830 -12.576   4.820  1.00  0.00      LIG  
ATOM   5324 H3   LIG     1      11.035 -14.011   5.469  1.00  0.00      LIG  
ATOM   5325 H4   LIG     1      10.500 -12.482   2.960  1.00  0.00      LIG  
ATOM   5326 H5   LIG     1       9.415 -13.264   4.092  1.00  0.00      LIG  
ATOM   5327 H6   LIG     1      10.748 -17.956   2.885  1.00  0.00      LIG  
ATOM   5328 H7   LIG     1      10.410 -16.991   1.457  1.00  0.00      LIG  
ATOM   5329 H8   LIG     1       8.638 -17.658   3.805  1.00  0.00      LIG  
ATOM   5330 H9   LIG     1       8.367 -17.994   2.134  1.00  0.00      LIG  
ATOM   5331 H10  LIG     1       5.907 -12.869   1.243  1.00  0.00      LIG  
ATOM   5332 H11  LIG     1       6.652 -14.038   0.234  1.00  0.00      LIG  
ATOM   5333 H12  LIG     1       7.627 -13.117   2.956  1.00  0.00      LIG  
ATOM   5334 H13  LIG     1       3.519 -16.790   2.911  1.00  0.00      LIG  
ATOM   5335 H14  LIG     1       4.461 -16.292   4.333  1.00  0.00      LIG  
ATOM   5336 H15  LIG     1       6.105 -17.689   3.544  1.00  0.00      LIG  
ATOM   5337 H16  LIG     1       5.248 -17.897   2.039  1.00  0.00      LIG  
ATOM   5338 H17  LIG     1       7.789 -11.736   1.153  1.00  0.00      LIG  
ATOM   5339 H18  LIG     1      14.209 -16.307   2.923  1.00  0.00      LIG  
ATOM   5340 H19  LIG     1      13.202 -15.622   1.665  1.00  0.00      LIG  
ATOM   5341 H20  LIG     1      12.941 -17.291   2.198  1.00  0.00      LIG  
ATOM   5342 H21  LIG     1      11.942 -16.397   5.695  1.00  0.00      LIG  
ATOM   5343 H22  LIG     1      13.531 -16.780   5.049  1.00  0.00      LIG  
ATOM   5344 H23  LIG     1      12.141 -17.756   4.575  1.00  0.00      LIG  
ATOM   5345 H24  LIG     1       8.485 -15.202   4.758  1.00  0.00      LIG  
ATOM   5346 H25  LIG     1       7.187 -16.363   4.781  1.00  0.00      LIG  
ATOM   5347 H26  LIG     1       6.891 -14.698   4.292  1.00  0.00      LIG  
ATOM   5348 H27  LIG     1      11.087 -15.102   0.641  1.00  0.00      LIG  
ATOM   5349 H28  LIG     1      11.988 -13.879   1.550  1.00  0.00      LIG  
ATOM   5350 H29  LIG     1      10.534 -13.439   0.706  1.00  0.00      LIG  
ATOM   5351 H30  LIG     1       3.891 -13.754   4.193  1.00  0.00      LIG  
ATOM   5352 H31  LIG     1       4.651 -12.135   2.525  1.00  0.00      LIG  
ATOM   5353 H32  LIG     1       3.110 -11.848   3.233  1.00  0.00      LIG  
ATOM   5354 H33  LIG     1       3.498 -11.451   0.695  1.00  0.00      LIG  
ATOM   5355 H34  LIG     1       1.340 -11.408   2.118  1.00  0.00      LIG  
ATOM   5356 H35  LIG     1       4.152 -13.805   0.642  1.00  0.00      LIG  
ATOM   5357 H36  LIG     1       7.081 -17.751   0.585  1.00  0.00      LIG  
ATOM   5358 H37  LIG     1       7.397 -16.128  -0.032  1.00  0.00      LIG  
ATOM   5359 H38  LIG     1       5.749 -16.739   0.064  1.00  0.00      LIG  
ATOM   5360 H39  LIG     1       2.104 -15.245   3.925  1.00  0.00      LIG  
ATOM   5361 H40  LIG     1       1.923 -14.879   2.202  1.00  0.00      LIG  
ATOM   5362 H41  LIG     1       1.503 -13.672   3.432  1.00  0.00      LIG  
ATOM   5363 H42  LIG     1       0.634 -14.775   0.332  1.00  0.00      LIG  
ATOM   5364 H43  LIG     1       1.221 -13.797  -1.031  1.00  0.00      LIG  
ATOM   5365 H44  LIG     1      -0.511 -14.030  -0.794  1.00  0.00      LIG  
ATOM   5366 H45  LIG     1      -0.988 -11.512   1.801  1.00  0.00      LIG  
ATOM   5367 H46  LIG     1      -1.212 -13.267   1.902  1.00  0.00      LIG  
ATOM   5368 H47  LIG     1      -1.745 -12.387   0.459  1.00  0.00      LIG  
TER
REMARK  Energy: 269.163
REMARK  SimpleFitness: 269.163
REMARK  FullFitness: -959.1985
REMARK  InterFull: -25.3135
REMARK  IntraFull: 301.605
REMARK  solvFull: -1491.9
REMARK  surfFull: 256.41
REMARK  extraFull: 0.0
REMARK  deltaGcompsolvpol: -1491.9
REMARK  deltaGcompsolvnonpol: 256.41
REMARK  deltaGprotsolvpol: -1512.07
REMARK  deltaGprotsolvnonpol: 254.074
REMARK  deltaGligsolvpol: -9.33015
REMARK  deltaGligsolvnonpol: 15.3757
REMARK  deltaGvdw: -25.3135
REMARK  deltaGelec: 0.0
REMARK  deltaG: -5.8128085
REMARK  Cluster: 4
REMARK  ClusterRank: 0
ATOM   5287 C    LIG     1       1.720 -17.953  -3.806  1.00  0.00      LIG  
ATOM   5288 C1   LIG     1       1.027 -19.280  -3.885  1.00  0.00      LIG  
ATOM   5289 C2   LIG     1       1.708 -20.421  -3.171  1.00  0.00      LIG  
ATOM   5290 C3   LIG     1       2.577 -19.860  -2.030  1.00  0.00      LIG  
ATOM   5291 C4   LIG     1       2.054 -18.598  -1.321  1.00  0.00      LIG  
ATOM   5292 C5   LIG     1       1.987 -17.487  -2.377  1.00  0.00      LIG  
ATOM   5293 C6   LIG     1       3.007 -20.877  -0.999  1.00  0.00      LIG  
ATOM   5294 C7   LIG     1       4.291 -20.400  -0.355  1.00  0.00      LIG  
ATOM   5295 C8   LIG     1       4.332 -18.899  -0.009  1.00  0.00      LIG  
ATOM   5296 C9   LIG     1       2.921 -18.243  -0.066  1.00  0.00      LIG  
ATOM   5297 C10  LIG     1       4.929 -18.706   1.419  1.00  0.00      LIG  
ATOM   5298 C11  LIG     1       4.985 -17.254   1.725  1.00  0.00      LIG  
ATOM   5299 C12  LIG     1       3.713 -16.488   1.619  1.00  0.00      LIG  
ATOM   5300 C13  LIG     1       3.018 -16.734   0.286  1.00  0.00      LIG  
ATOM   5301 C14  LIG     1       6.214 -16.809   1.998  1.00  0.00      LIG  
ATOM   5302 C15  LIG     1       7.208 -17.911   1.899  1.00  0.00      LIG  
ATOM   5303 C16  LIG     1       6.388 -19.144   1.567  1.00  0.00      LIG  
ATOM   5304 O    LIG     1       1.740 -16.119   0.403  1.00  0.00      LIG  
ATOM   5305 C17  LIG     1       0.679 -21.464  -2.758  1.00  0.00      LIG  
ATOM   5306 C18  LIG     1       2.618 -21.102  -4.182  1.00  0.00      LIG  
ATOM   5307 C19  LIG     1       5.271 -18.234  -1.041  1.00  0.00      LIG  
ATOM   5308 C20  LIG     1       0.631 -18.803  -0.778  1.00  0.00      LIG  
ATOM   5309 H    LIG     1       2.353 -18.683   0.754  1.00  0.00      LIG  
ATOM   5310 C21  LIG     1       6.626 -15.387   2.287  1.00  0.00      LIG  
ATOM   5311 C22  LIG     1       6.079 -14.861   3.612  1.00  0.00      LIG  
ATOM   5312 C23  LIG     1       6.499 -15.707   4.815  1.00  0.00      LIG  
ATOM   5313 C24  LIG     1       5.324 -15.995   5.689  1.00  0.00      LIG  
ATOM   5314 O1   LIG     1       7.447 -14.977   5.585  1.00  0.00      LIG  
ATOM   5315 C25  LIG     1       4.149 -19.407   2.538  1.00  0.00      LIG  
ATOM   5316 O2   LIG     1       0.144 -19.477  -4.707  1.00  0.00      LIG  
ATOM   5317 H1   LIG     1       3.496 -19.574  -2.541  1.00  0.00      LIG  
ATOM   5318 C26  LIG     1       8.133 -15.190   2.245  1.00  0.00      LIG  
ATOM   5319 C27  LIG     1       5.111 -17.297   6.366  1.00  0.00      LIG  
ATOM   5320 C28  LIG     1       6.037 -18.451   6.190  1.00  0.00      LIG  
ATOM   5321 C29  LIG     1       4.294 -17.291   7.604  1.00  0.00      LIG  
ATOM   5322 O3   LIG     1       4.377 -16.956   5.168  1.00  0.00      LIG  
ATOM   5323 H2   LIG     1       1.106 -17.211  -4.324  1.00  0.00      LIG  
ATOM   5324 H3   LIG     1       2.663 -18.042  -4.352  1.00  0.00      LIG  
ATOM   5325 H4   LIG     1       1.212 -16.770  -2.096  1.00  0.00      LIG  
ATOM   5326 H5   LIG     1       2.926 -16.930  -2.404  1.00  0.00      LIG  
ATOM   5327 H6   LIG     1       3.194 -21.850  -1.460  1.00  0.00      LIG  
ATOM   5328 H7   LIG     1       2.235 -21.025  -0.239  1.00  0.00      LIG  
ATOM   5329 H8   LIG     1       5.106 -20.617  -1.050  1.00  0.00      LIG  
ATOM   5330 H9   LIG     1       4.489 -21.037   0.507  1.00  0.00      LIG  
ATOM   5331 H10  LIG     1       3.877 -15.413   1.737  1.00  0.00      LIG  
ATOM   5332 H11  LIG     1       3.052 -16.774   2.442  1.00  0.00      LIG  
ATOM   5333 H12  LIG     1       3.559 -16.195  -0.495  1.00  0.00      LIG  
ATOM   5334 H13  LIG     1       7.932 -17.719   1.102  1.00  0.00      LIG  
ATOM   5335 H14  LIG     1       7.746 -18.050   2.842  1.00  0.00      LIG  
ATOM   5336 H15  LIG     1       6.786 -19.644   0.681  1.00  0.00      LIG  
ATOM   5337 H16  LIG     1       6.488 -19.867   2.382  1.00  0.00      LIG  
ATOM   5338 H17  LIG     1       1.896 -15.210   0.711  1.00  0.00      LIG  
ATOM   5339 H18  LIG     1       0.091 -21.788  -3.622  1.00  0.00      LIG  
ATOM   5340 H19  LIG     1      -0.025 -21.086  -2.015  1.00  0.00      LIG  
ATOM   5341 H20  LIG     1       1.163 -22.356  -2.353  1.00  0.00      LIG  
ATOM   5342 H21  LIG     1       3.373 -20.412  -4.569  1.00  0.00      LIG  
ATOM   5343 H22  LIG     1       2.046 -21.479  -5.035  1.00  0.00      LIG  
ATOM   5344 H23  LIG     1       3.136 -21.951  -3.727  1.00  0.00      LIG  
ATOM   5345 H24  LIG     1       4.834 -18.207  -2.038  1.00  0.00      LIG  
ATOM   5346 H25  LIG     1       6.213 -18.778  -1.134  1.00  0.00      LIG  
ATOM   5347 H26  LIG     1       5.520 -17.200  -0.793  1.00  0.00      LIG  
ATOM   5348 H27  LIG     1       0.575 -19.681  -0.130  1.00  0.00      LIG  
ATOM   5349 H28  LIG     1      -0.105 -18.926  -1.574  1.00  0.00      LIG  
ATOM   5350 H29  LIG     1       0.295 -17.949  -0.190  1.00  0.00      LIG  
ATOM   5351 H30  LIG     1       6.212 -14.759   1.493  1.00  0.00      LIG  
ATOM   5352 H31  LIG     1       4.989 -14.826   3.538  1.00  0.00      LIG  
ATOM   5353 H32  LIG     1       6.409 -13.824   3.733  1.00  0.00      LIG  
ATOM   5354 H33  LIG     1       6.992 -16.625   4.495  1.00  0.00      LIG  
ATOM   5355 H34  LIG     1       4.910 -15.103   6.132  1.00  0.00      LIG  
ATOM   5356 H35  LIG     1       7.588 -15.482   6.402  1.00  0.00      LIG  
ATOM   5357 H36  LIG     1       3.103 -19.097   2.592  1.00  0.00      LIG  
ATOM   5358 H37  LIG     1       4.595 -19.189   3.513  1.00  0.00      LIG  
ATOM   5359 H38  LIG     1       4.170 -20.493   2.426  1.00  0.00      LIG  
ATOM   5360 H39  LIG     1       8.537 -15.450   1.263  1.00  0.00      LIG  
ATOM   5361 H40  LIG     1       8.648 -15.793   2.999  1.00  0.00      LIG  
ATOM   5362 H41  LIG     1       8.376 -14.142   2.439  1.00  0.00      LIG  
ATOM   5363 H42  LIG     1       6.925 -18.316   6.812  1.00  0.00      LIG  
ATOM   5364 H43  LIG     1       6.358 -18.570   5.151  1.00  0.00      LIG  
ATOM   5365 H44  LIG     1       5.543 -19.377   6.494  1.00  0.00      LIG  
ATOM   5366 H45  LIG     1       3.837 -16.313   7.784  1.00  0.00      LIG  
ATOM   5367 H46  LIG     1       4.925 -17.537   8.462  1.00  0.00      LIG  
ATOM   5368 H47  LIG     1       3.493 -18.029   7.540  1.00  0.00      LIG  
TER
REMARK  Energy: 269.163
REMARK  SimpleFitness: 269.163
REMARK  FullFitness: -959.1985
REMARK  InterFull: -25.3135
REMARK  IntraFull: 301.605
REMARK  solvFull: -1491.9
REMARK  surfFull: 256.41
REMARK  extraFull: 0.0
REMARK  deltaGcompsolvpol: -1491.9
REMARK  deltaGcompsolvnonpol: 256.41
REMARK  deltaGprotsolvpol: -1512.07
REMARK  deltaGprotsolvnonpol: 254.074
REMARK  deltaGligsolvpol: -9.33015
REMARK  deltaGligsolvnonpol: 15.3757
REMARK  deltaGvdw: -25.3135
REMARK  deltaGelec: 0.0
REMARK  deltaG: -5.8128085
REMARK  Cluster: 4
REMARK  ClusterRank: 1
ATOM   5287 C    LIG     1       1.720 -17.953  -3.806  1.00  0.00      LIG  
ATOM   5288 C1   LIG     1       1.027 -19.280  -3.885  1.00  0.00      LIG  
ATOM   5289 C2   LIG     1       1.708 -20.421  -3.171  1.00  0.00      LIG  
ATOM   5290 C3   LIG     1       2.577 -19.860  -2.030  1.00  0.00      LIG  
ATOM   5291 C4   LIG     1       2.054 -18.598  -1.321  1.00  0.00      LIG  
ATOM   5292 C5   LIG     1       1.987 -17.487  -2.377  1.00  0.00      LIG  
ATOM   5293 C6   LIG     1       3.007 -20.877  -0.999  1.00  0.00      LIG  
ATOM   5294 C7   LIG     1       4.291 -20.400  -0.355  1.00  0.00      LIG  
ATOM   5295 C8   LIG     1       4.332 -18.899  -0.009  1.00  0.00      LIG  
ATOM   5296 C9   LIG     1       2.921 -18.243  -0.066  1.00  0.00      LIG  
ATOM   5297 C10  LIG     1       4.929 -18.706   1.419  1.00  0.00      LIG  
ATOM   5298 C11  LIG     1       4.985 -17.254   1.725  1.00  0.00      LIG  
ATOM   5299 C12  LIG     1       3.713 -16.488   1.619  1.00  0.00      LIG  
ATOM   5300 C13  LIG     1       3.018 -16.734   0.286  1.00  0.00      LIG  
ATOM   5301 C14  LIG     1       6.214 -16.809   1.998  1.00  0.00      LIG  
ATOM   5302 C15  LIG     1       7.208 -17.911   1.899  1.00  0.00      LIG  
ATOM   5303 C16  LIG     1       6.388 -19.144   1.567  1.00  0.00      LIG  
ATOM   5304 O    LIG     1       1.740 -16.119   0.403  1.00  0.00      LIG  
ATOM   5305 C17  LIG     1       0.679 -21.464  -2.758  1.00  0.00      LIG  
ATOM   5306 C18  LIG     1       2.618 -21.102  -4.182  1.00  0.00      LIG  
ATOM   5307 C19  LIG     1       5.271 -18.234  -1.041  1.00  0.00      LIG  
ATOM   5308 C20  LIG     1       0.631 -18.803  -0.778  1.00  0.00      LIG  
ATOM   5309 H    LIG     1       2.353 -18.683   0.754  1.00  0.00      LIG  
ATOM   5310 C21  LIG     1       6.626 -15.387   2.287  1.00  0.00      LIG  
ATOM   5311 C22  LIG     1       6.079 -14.861   3.612  1.00  0.00      LIG  
ATOM   5312 C23  LIG     1       6.499 -15.707   4.815  1.00  0.00      LIG  
ATOM   5313 C24  LIG     1       5.324 -15.995   5.689  1.00  0.00      LIG  
ATOM   5314 O1   LIG     1       7.447 -14.977   5.585  1.00  0.00      LIG  
ATOM   5315 C25  LIG     1       4.149 -19.407   2.538  1.00  0.00      LIG  
ATOM   5316 O2   LIG     1       0.144 -19.477  -4.707  1.00  0.00      LIG  
ATOM   5317 H1   LIG     1       3.496 -19.574  -2.541  1.00  0.00      LIG  
ATOM   5318 C26  LIG     1       8.133 -15.190   2.245  1.00  0.00      LIG  
ATOM   5319 C27  LIG     1       5.111 -17.297   6.366  1.00  0.00      LIG  
ATOM   5320 C28  LIG     1       6.037 -18.451   6.190  1.00  0.00      LIG  
ATOM   5321 C29  LIG     1       4.294 -17.291   7.604  1.00  0.00      LIG  
ATOM   5322 O3   LIG     1       4.377 -16.956   5.168  1.00  0.00      LIG  
ATOM   5323 H2   LIG     1       1.106 -17.211  -4.324  1.00  0.00      LIG  
ATOM   5324 H3   LIG     1       2.663 -18.042  -4.352  1.00  0.00      LIG  
ATOM   5325 H4   LIG     1       1.212 -16.770  -2.096  1.00  0.00      LIG  
ATOM   5326 H5   LIG     1       2.926 -16.930  -2.404  1.00  0.00      LIG  
ATOM   5327 H6   LIG     1       3.194 -21.850  -1.460  1.00  0.00      LIG  
ATOM   5328 H7   LIG     1       2.235 -21.025  -0.239  1.00  0.00      LIG  
ATOM   5329 H8   LIG     1       5.106 -20.617  -1.050  1.00  0.00      LIG  
ATOM   5330 H9   LIG     1       4.489 -21.037   0.507  1.00  0.00      LIG  
ATOM   5331 H10  LIG     1       3.877 -15.413   1.737  1.00  0.00      LIG  
ATOM   5332 H11  LIG     1       3.052 -16.774   2.442  1.00  0.00      LIG  
ATOM   5333 H12  LIG     1       3.559 -16.195  -0.495  1.00  0.00      LIG  
ATOM   5334 H13  LIG     1       7.932 -17.719   1.102  1.00  0.00      LIG  
ATOM   5335 H14  LIG     1       7.746 -18.050   2.842  1.00  0.00      LIG  
ATOM   5336 H15  LIG     1       6.786 -19.644   0.681  1.00  0.00      LIG  
ATOM   5337 H16  LIG     1       6.488 -19.867   2.382  1.00  0.00      LIG  
ATOM   5338 H17  LIG     1       1.896 -15.210   0.711  1.00  0.00      LIG  
ATOM   5339 H18  LIG     1       0.091 -21.788  -3.622  1.00  0.00      LIG  
ATOM   5340 H19  LIG     1      -0.025 -21.086  -2.015  1.00  0.00      LIG  
ATOM   5341 H20  LIG     1       1.163 -22.356  -2.353  1.00  0.00      LIG  
ATOM   5342 H21  LIG     1       3.373 -20.412  -4.569  1.00  0.00      LIG  
ATOM   5343 H22  LIG     1       2.046 -21.479  -5.035  1.00  0.00      LIG  
ATOM   5344 H23  LIG     1       3.136 -21.951  -3.727  1.00  0.00      LIG  
ATOM   5345 H24  LIG     1       4.834 -18.207  -2.038  1.00  0.00      LIG  
ATOM   5346 H25  LIG     1       6.213 -18.778  -1.134  1.00  0.00      LIG  
ATOM   5347 H26  LIG     1       5.520 -17.200  -0.793  1.00  0.00      LIG  
ATOM   5348 H27  LIG     1       0.575 -19.681  -0.130  1.00  0.00      LIG  
ATOM   5349 H28  LIG     1      -0.105 -18.926  -1.574  1.00  0.00      LIG  
ATOM   5350 H29  LIG     1       0.295 -17.949  -0.190  1.00  0.00      LIG  
ATOM   5351 H30  LIG     1       6.212 -14.759   1.493  1.00  0.00      LIG  
ATOM   5352 H31  LIG     1       4.989 -14.826   3.538  1.00  0.00      LIG  
ATOM   5353 H32  LIG     1       6.409 -13.824   3.733  1.00  0.00      LIG  
ATOM   5354 H33  LIG     1       6.992 -16.625   4.495  1.00  0.00      LIG  
ATOM   5355 H34  LIG     1       4.910 -15.103   6.132  1.00  0.00      LIG  
ATOM   5356 H35  LIG     1       7.588 -15.482   6.402  1.00  0.00      LIG  
ATOM   5357 H36  LIG     1       3.103 -19.097   2.592  1.00  0.00      LIG  
ATOM   5358 H37  LIG     1       4.595 -19.189   3.513  1.00  0.00      LIG  
ATOM   5359 H38  LIG     1       4.170 -20.493   2.426  1.00  0.00      LIG  
ATOM   5360 H39  LIG     1       8.537 -15.450   1.263  1.00  0.00      LIG  
ATOM   5361 H40  LIG     1       8.648 -15.793   2.999  1.00  0.00      LIG  
ATOM   5362 H41  LIG     1       8.376 -14.142   2.439  1.00  0.00      LIG  
ATOM   5363 H42  LIG     1       6.925 -18.316   6.812  1.00  0.00      LIG  
ATOM   5364 H43  LIG     1       6.358 -18.570   5.151  1.00  0.00      LIG  
ATOM   5365 H44  LIG     1       5.543 -19.377   6.494  1.00  0.00      LIG  
ATOM   5366 H45  LIG     1       3.837 -16.313   7.784  1.00  0.00      LIG  
ATOM   5367 H46  LIG     1       4.925 -17.537   8.462  1.00  0.00      LIG  
ATOM   5368 H47  LIG     1       3.493 -18.029   7.540  1.00  0.00      LIG  
TER
REMARK  Energy: 269.163
REMARK  SimpleFitness: 269.163
REMARK  FullFitness: -959.1985
REMARK  InterFull: -25.3135
REMARK  IntraFull: 301.605
REMARK  solvFull: -1491.9
REMARK  surfFull: 256.41
REMARK  extraFull: 0.0
REMARK  deltaGcompsolvpol: -1491.9
REMARK  deltaGcompsolvnonpol: 256.41
REMARK  deltaGprotsolvpol: -1512.07
REMARK  deltaGprotsolvnonpol: 254.074
REMARK  deltaGligsolvpol: -9.33015
REMARK  deltaGligsolvnonpol: 15.3757
REMARK  deltaGvdw: -25.3135
REMARK  deltaGelec: 0.0
REMARK  deltaG: -5.8128085
REMARK  Cluster: 4
REMARK  ClusterRank: 2
ATOM   5287 C    LIG     1       1.720 -17.953  -3.806  1.00  0.00      LIG  
ATOM   5288 C1   LIG     1       1.027 -19.280  -3.885  1.00  0.00      LIG  
ATOM   5289 C2   LIG     1       1.708 -20.421  -3.171  1.00  0.00      LIG  
ATOM   5290 C3   LIG     1       2.577 -19.860  -2.030  1.00  0.00      LIG  
ATOM   5291 C4   LIG     1       2.054 -18.598  -1.321  1.00  0.00      LIG  
ATOM   5292 C5   LIG     1       1.987 -17.487  -2.377  1.00  0.00      LIG  
ATOM   5293 C6   LIG     1       3.007 -20.877  -0.999  1.00  0.00      LIG  
ATOM   5294 C7   LIG     1       4.291 -20.400  -0.355  1.00  0.00      LIG  
ATOM   5295 C8   LIG     1       4.332 -18.899  -0.009  1.00  0.00      LIG  
ATOM   5296 C9   LIG     1       2.921 -18.243  -0.066  1.00  0.00      LIG  
ATOM   5297 C10  LIG     1       4.929 -18.706   1.419  1.00  0.00      LIG  
ATOM   5298 C11  LIG     1       4.985 -17.254   1.725  1.00  0.00      LIG  
ATOM   5299 C12  LIG     1       3.713 -16.488   1.619  1.00  0.00      LIG  
ATOM   5300 C13  LIG     1       3.018 -16.734   0.286  1.00  0.00      LIG  
ATOM   5301 C14  LIG     1       6.214 -16.809   1.998  1.00  0.00      LIG  
ATOM   5302 C15  LIG     1       7.208 -17.911   1.899  1.00  0.00      LIG  
ATOM   5303 C16  LIG     1       6.388 -19.144   1.567  1.00  0.00      LIG  
ATOM   5304 O    LIG     1       1.740 -16.119   0.403  1.00  0.00      LIG  
ATOM   5305 C17  LIG     1       0.679 -21.464  -2.758  1.00  0.00      LIG  
ATOM   5306 C18  LIG     1       2.618 -21.102  -4.182  1.00  0.00      LIG  
ATOM   5307 C19  LIG     1       5.271 -18.234  -1.041  1.00  0.00      LIG  
ATOM   5308 C20  LIG     1       0.631 -18.803  -0.778  1.00  0.00      LIG  
ATOM   5309 H    LIG     1       2.353 -18.683   0.754  1.00  0.00      LIG  
ATOM   5310 C21  LIG     1       6.626 -15.387   2.287  1.00  0.00      LIG  
ATOM   5311 C22  LIG     1       6.079 -14.861   3.612  1.00  0.00      LIG  
ATOM   5312 C23  LIG     1       6.499 -15.707   4.815  1.00  0.00      LIG  
ATOM   5313 C24  LIG     1       5.324 -15.995   5.689  1.00  0.00      LIG  
ATOM   5314 O1   LIG     1       7.447 -14.977   5.585  1.00  0.00      LIG  
ATOM   5315 C25  LIG     1       4.149 -19.407   2.538  1.00  0.00      LIG  
ATOM   5316 O2   LIG     1       0.144 -19.477  -4.707  1.00  0.00      LIG  
ATOM   5317 H1   LIG     1       3.496 -19.574  -2.541  1.00  0.00      LIG  
ATOM   5318 C26  LIG     1       8.133 -15.190   2.245  1.00  0.00      LIG  
ATOM   5319 C27  LIG     1       5.111 -17.297   6.366  1.00  0.00      LIG  
ATOM   5320 C28  LIG     1       6.037 -18.451   6.190  1.00  0.00      LIG  
ATOM   5321 C29  LIG     1       4.294 -17.291   7.604  1.00  0.00      LIG  
ATOM   5322 O3   LIG     1       4.377 -16.956   5.168  1.00  0.00      LIG  
ATOM   5323 H2   LIG     1       1.106 -17.211  -4.324  1.00  0.00      LIG  
ATOM   5324 H3   LIG     1       2.663 -18.042  -4.352  1.00  0.00      LIG  
ATOM   5325 H4   LIG     1       1.212 -16.770  -2.096  1.00  0.00      LIG  
ATOM   5326 H5   LIG     1       2.926 -16.930  -2.404  1.00  0.00      LIG  
ATOM   5327 H6   LIG     1       3.194 -21.850  -1.460  1.00  0.00      LIG  
ATOM   5328 H7   LIG     1       2.235 -21.025  -0.239  1.00  0.00      LIG  
ATOM   5329 H8   LIG     1       5.106 -20.617  -1.050  1.00  0.00      LIG  
ATOM   5330 H9   LIG     1       4.489 -21.037   0.507  1.00  0.00      LIG  
ATOM   5331 H10  LIG     1       3.877 -15.413   1.737  1.00  0.00      LIG  
ATOM   5332 H11  LIG     1       3.052 -16.774   2.442  1.00  0.00      LIG  
ATOM   5333 H12  LIG     1       3.559 -16.195  -0.495  1.00  0.00      LIG  
ATOM   5334 H13  LIG     1       7.932 -17.719   1.102  1.00  0.00      LIG  
ATOM   5335 H14  LIG     1       7.746 -18.050   2.842  1.00  0.00      LIG  
ATOM   5336 H15  LIG     1       6.786 -19.644   0.681  1.00  0.00      LIG  
ATOM   5337 H16  LIG     1       6.488 -19.867   2.382  1.00  0.00      LIG  
ATOM   5338 H17  LIG     1       1.896 -15.210   0.711  1.00  0.00      LIG  
ATOM   5339 H18  LIG     1       0.091 -21.788  -3.622  1.00  0.00      LIG  
ATOM   5340 H19  LIG     1      -0.025 -21.086  -2.015  1.00  0.00      LIG  
ATOM   5341 H20  LIG     1       1.163 -22.356  -2.353  1.00  0.00      LIG  
ATOM   5342 H21  LIG     1       3.373 -20.412  -4.569  1.00  0.00      LIG  
ATOM   5343 H22  LIG     1       2.046 -21.479  -5.035  1.00  0.00      LIG  
ATOM   5344 H23  LIG     1       3.136 -21.951  -3.727  1.00  0.00      LIG  
ATOM   5345 H24  LIG     1       4.834 -18.207  -2.038  1.00  0.00      LIG  
ATOM   5346 H25  LIG     1       6.213 -18.778  -1.134  1.00  0.00      LIG  
ATOM   5347 H26  LIG     1       5.520 -17.200  -0.793  1.00  0.00      LIG  
ATOM   5348 H27  LIG     1       0.575 -19.681  -0.130  1.00  0.00      LIG  
ATOM   5349 H28  LIG     1      -0.105 -18.926  -1.574  1.00  0.00      LIG  
ATOM   5350 H29  LIG     1       0.295 -17.949  -0.190  1.00  0.00      LIG  
ATOM   5351 H30  LIG     1       6.212 -14.759   1.493  1.00  0.00      LIG  
ATOM   5352 H31  LIG     1       4.989 -14.826   3.538  1.00  0.00      LIG  
ATOM   5353 H32  LIG     1       6.409 -13.824   3.733  1.00  0.00      LIG  
ATOM   5354 H33  LIG     1       6.992 -16.625   4.495  1.00  0.00      LIG  
ATOM   5355 H34  LIG     1       4.910 -15.103   6.132  1.00  0.00      LIG  
ATOM   5356 H35  LIG     1       7.588 -15.482   6.402  1.00  0.00      LIG  
ATOM   5357 H36  LIG     1       3.103 -19.097   2.592  1.00  0.00      LIG  
ATOM   5358 H37  LIG     1       4.595 -19.189   3.513  1.00  0.00      LIG  
ATOM   5359 H38  LIG     1       4.170 -20.493   2.426  1.00  0.00      LIG  
ATOM   5360 H39  LIG     1       8.537 -15.450   1.263  1.00  0.00      LIG  
ATOM   5361 H40  LIG     1       8.648 -15.793   2.999  1.00  0.00      LIG  
ATOM   5362 H41  LIG     1       8.376 -14.142   2.439  1.00  0.00      LIG  
ATOM   5363 H42  LIG     1       6.925 -18.316   6.812  1.00  0.00      LIG  
ATOM   5364 H43  LIG     1       6.358 -18.570   5.151  1.00  0.00      LIG  
ATOM   5365 H44  LIG     1       5.543 -19.377   6.494  1.00  0.00      LIG  
ATOM   5366 H45  LIG     1       3.837 -16.313   7.784  1.00  0.00      LIG  
ATOM   5367 H46  LIG     1       4.925 -17.537   8.462  1.00  0.00      LIG  
ATOM   5368 H47  LIG     1       3.493 -18.029   7.540  1.00  0.00      LIG  
TER
REMARK  Energy: 269.423
REMARK  SimpleFitness: 269.423
REMARK  FullFitness: -958.93896
REMARK  InterFull: -25.41
REMARK  IntraFull: 301.833
REMARK  solvFull: -1491.84
REMARK  surfFull: 256.478
REMARK  extraFull: 0.0
REMARK  deltaGcompsolvpol: -1491.84
REMARK  deltaGcompsolvnonpol: 256.478
REMARK  deltaGprotsolvpol: -1512.07
REMARK  deltaGprotsolvnonpol: 254.074
REMARK  deltaGligsolvpol: -9.36344
REMARK  deltaGligsolvnonpol: 15.392
REMARK  deltaGvdw: -25.41
REMARK  deltaGelec: 0.0
REMARK  deltaG: -5.8113346
REMARK  Cluster: 4
REMARK  ClusterRank: 3
ATOM   5287 C    LIG     1       1.807 -17.841  -3.792  1.00  0.00      LIG  
ATOM   5288 C1   LIG     1       1.041 -19.129  -3.859  1.00  0.00      LIG  
ATOM   5289 C2   LIG     1       1.633 -20.287  -3.094  1.00  0.00      LIG  
ATOM   5290 C3   LIG     1       2.505 -19.742  -1.948  1.00  0.00      LIG  
ATOM   5291 C4   LIG     1       2.035 -18.435  -1.285  1.00  0.00      LIG  
ATOM   5292 C5   LIG     1       2.056 -17.351  -2.368  1.00  0.00      LIG  
ATOM   5293 C6   LIG     1       2.857 -20.752  -0.882  1.00  0.00      LIG  
ATOM   5294 C7   LIG     1       4.155 -20.326  -0.230  1.00  0.00      LIG  
ATOM   5295 C8   LIG     1       4.261 -18.823   0.091  1.00  0.00      LIG  
ATOM   5296 C9   LIG     1       2.887 -18.097  -0.016  1.00  0.00      LIG  
ATOM   5297 C10  LIG     1       4.828 -18.633   1.531  1.00  0.00      LIG  
ATOM   5298 C11  LIG     1       4.943 -17.181   1.816  1.00  0.00      LIG  
ATOM   5299 C12  LIG     1       3.714 -16.355   1.662  1.00  0.00      LIG  
ATOM   5300 C13  LIG     1       3.052 -16.588   0.311  1.00  0.00      LIG  
ATOM   5301 C14  LIG     1       6.184 -16.788   2.116  1.00  0.00      LIG  
ATOM   5302 C15  LIG     1       7.130 -17.933   2.054  1.00  0.00      LIG  
ATOM   5303 C16  LIG     1       6.261 -19.135   1.728  1.00  0.00      LIG  
ATOM   5304 O    LIG     1       1.806 -15.902   0.373  1.00  0.00      LIG  
ATOM   5305 C17  LIG     1       0.533 -21.257  -2.679  1.00  0.00      LIG  
ATOM   5306 C18  LIG     1       2.526 -21.052  -4.060  1.00  0.00      LIG  
ATOM   5307 C19  LIG     1       5.259 -18.225  -0.927  1.00  0.00      LIG  
ATOM   5308 C20  LIG     1       0.589 -18.549  -0.776  1.00  0.00      LIG  
ATOM   5309 H    LIG     1       2.276 -18.490   0.797  1.00  0.00      LIG  
ATOM   5310 C21  LIG     1       6.646 -15.380   2.394  1.00  0.00      LIG  
ATOM   5311 C22  LIG     1       6.131 -14.831   3.723  1.00  0.00      LIG  
ATOM   5312 C23  LIG     1       6.548 -15.680   4.925  1.00  0.00      LIG  
ATOM   5313 C24  LIG     1       5.368 -15.999   5.784  1.00  0.00      LIG  
ATOM   5314 O1   LIG     1       7.472 -14.939   5.713  1.00  0.00      LIG  
ATOM   5315 C25  LIG     1       3.983 -19.280   2.635  1.00  0.00      LIG  
ATOM   5316 O2   LIG     1       0.176 -19.299  -4.706  1.00  0.00      LIG  
ATOM   5317 H1   LIG     1       3.450 -19.518  -2.443  1.00  0.00      LIG  
ATOM   5318 C26  LIG     1       8.158 -15.233   2.331  1.00  0.00      LIG  
ATOM   5319 C27  LIG     1       5.139 -17.329   6.401  1.00  0.00      LIG  
ATOM   5320 C28  LIG     1       6.049 -18.486   6.173  1.00  0.00      LIG  
ATOM   5321 C29  LIG     1       4.313 -17.373   7.632  1.00  0.00      LIG  
ATOM   5322 O3   LIG     1       4.413 -16.923   5.218  1.00  0.00      LIG  
ATOM   5323 H2   LIG     1       1.254 -17.080  -4.349  1.00  0.00      LIG  
ATOM   5324 H3   LIG     1       2.759 -17.999  -4.305  1.00  0.00      LIG  
ATOM   5325 H4   LIG     1       1.309 -16.589  -2.128  1.00  0.00      LIG  
ATOM   5326 H5   LIG     1       3.021 -16.841  -2.380  1.00  0.00      LIG  
ATOM   5327 H6   LIG     1       2.999 -21.747  -1.312  1.00  0.00      LIG  
ATOM   5328 H7   LIG     1       2.066 -20.835  -0.133  1.00  0.00      LIG  
ATOM   5329 H8   LIG     1       4.967 -20.592  -0.912  1.00  0.00      LIG  
ATOM   5330 H9   LIG     1       4.314 -20.957   0.645  1.00  0.00      LIG  
ATOM   5331 H10  LIG     1       3.927 -15.288   1.774  1.00  0.00      LIG  
ATOM   5332 H11  LIG     1       3.014 -16.598   2.467  1.00  0.00      LIG  
ATOM   5333 H12  LIG     1       3.647 -16.093  -0.461  1.00  0.00      LIG  
ATOM   5334 H13  LIG     1       7.873 -17.787   1.265  1.00  0.00      LIG  
ATOM   5335 H14  LIG     1       7.645 -18.080   3.007  1.00  0.00      LIG  
ATOM   5336 H15  LIG     1       6.658 -19.675   0.866  1.00  0.00      LIG  
ATOM   5337 H16  LIG     1       6.305 -19.841   2.562  1.00  0.00      LIG  
ATOM   5338 H17  LIG     1       2.000 -15.000   0.679  1.00  0.00      LIG  
ATOM   5339 H18  LIG     1      -0.066 -21.555  -3.544  1.00  0.00      LIG  
ATOM   5340 H19  LIG     1      -0.152 -20.826  -1.948  1.00  0.00      LIG  
ATOM   5341 H20  LIG     1       0.957 -22.170  -2.257  1.00  0.00      LIG  
ATOM   5342 H21  LIG     1       3.331 -20.420  -4.446  1.00  0.00      LIG  
ATOM   5343 H22  LIG     1       1.953 -21.420  -4.917  1.00  0.00      LIG  
ATOM   5344 H23  LIG     1       2.980 -21.915  -3.567  1.00  0.00      LIG  
ATOM   5345 H24  LIG     1       4.850 -18.201  -1.936  1.00  0.00      LIG  
ATOM   5346 H25  LIG     1       6.176 -18.816  -0.981  1.00  0.00      LIG  
ATOM   5347 H26  LIG     1       5.549 -17.199  -0.692  1.00  0.00      LIG  
ATOM   5348 H27  LIG     1       0.469 -19.405  -0.108  1.00  0.00      LIG  
ATOM   5349 H28  LIG     1      -0.132 -18.653  -1.588  1.00  0.00      LIG  
ATOM   5350 H29  LIG     1       0.284 -17.664  -0.218  1.00  0.00      LIG  
ATOM   5351 H30  LIG     1       6.242 -14.740   1.603  1.00  0.00      LIG  
ATOM   5352 H31  LIG     1       5.040 -14.768   3.664  1.00  0.00      LIG  
ATOM   5353 H32  LIG     1       6.491 -13.803   3.830  1.00  0.00      LIG  
ATOM   5354 H33  LIG     1       7.063 -16.586   4.605  1.00  0.00      LIG  
ATOM   5355 H34  LIG     1       4.961 -15.126   6.267  1.00  0.00      LIG  
ATOM   5356 H35  LIG     1       7.642 -15.467   6.511  1.00  0.00      LIG  
ATOM   5357 H36  LIG     1       3.952 -20.366   2.534  1.00  0.00      LIG  
ATOM   5358 H37  LIG     1       2.953 -18.917   2.659  1.00  0.00      LIG  
ATOM   5359 H38  LIG     1       4.414 -19.076   3.619  1.00  0.00      LIG  
ATOM   5360 H39  LIG     1       8.539 -15.516   1.346  1.00  0.00      LIG  
ATOM   5361 H40  LIG     1       8.663 -15.844   3.084  1.00  0.00      LIG  
ATOM   5362 H41  LIG     1       8.438 -14.191   2.511  1.00  0.00      LIG  
ATOM   5363 H42  LIG     1       6.933 -18.395   6.808  1.00  0.00      LIG  
ATOM   5364 H43  LIG     1       6.377 -18.556   5.132  1.00  0.00      LIG  
ATOM   5365 H44  LIG     1       5.540 -19.419   6.425  1.00  0.00      LIG  
ATOM   5366 H45  LIG     1       3.953 -16.379   7.915  1.00  0.00      LIG  
ATOM   5367 H46  LIG     1       4.904 -17.770   8.460  1.00  0.00      LIG  
ATOM   5368 H47  LIG     1       3.443 -18.015   7.487  1.00  0.00      LIG  
TER
REMARK  Energy: 269.423
REMARK  SimpleFitness: 269.423
REMARK  FullFitness: -958.93896
REMARK  InterFull: -25.41
REMARK  IntraFull: 301.833
REMARK  solvFull: -1491.84
REMARK  surfFull: 256.478
REMARK  extraFull: 0.0
REMARK  deltaGcompsolvpol: -1491.84
REMARK  deltaGcompsolvnonpol: 256.478
REMARK  deltaGprotsolvpol: -1512.07
REMARK  deltaGprotsolvnonpol: 254.074
REMARK  deltaGligsolvpol: -9.36344
REMARK  deltaGligsolvnonpol: 15.392
REMARK  deltaGvdw: -25.41
REMARK  deltaGelec: 0.0
REMARK  deltaG: -5.8113346
REMARK  Cluster: 4
REMARK  ClusterRank: 4
ATOM   5287 C    LIG     1       1.807 -17.841  -3.792  1.00  0.00      LIG  
ATOM   5288 C1   LIG     1       1.041 -19.129  -3.859  1.00  0.00      LIG  
ATOM   5289 C2   LIG     1       1.633 -20.287  -3.094  1.00  0.00      LIG  
ATOM   5290 C3   LIG     1       2.505 -19.742  -1.948  1.00  0.00      LIG  
ATOM   5291 C4   LIG     1       2.035 -18.435  -1.285  1.00  0.00      LIG  
ATOM   5292 C5   LIG     1       2.056 -17.351  -2.368  1.00  0.00      LIG  
ATOM   5293 C6   LIG     1       2.857 -20.752  -0.882  1.00  0.00      LIG  
ATOM   5294 C7   LIG     1       4.155 -20.326  -0.230  1.00  0.00      LIG  
ATOM   5295 C8   LIG     1       4.261 -18.823   0.091  1.00  0.00      LIG  
ATOM   5296 C9   LIG     1       2.887 -18.097  -0.016  1.00  0.00      LIG  
ATOM   5297 C10  LIG     1       4.828 -18.633   1.531  1.00  0.00      LIG  
ATOM   5298 C11  LIG     1       4.943 -17.181   1.816  1.00  0.00      LIG  
ATOM   5299 C12  LIG     1       3.714 -16.355   1.662  1.00  0.00      LIG  
ATOM   5300 C13  LIG     1       3.052 -16.588   0.311  1.00  0.00      LIG  
ATOM   5301 C14  LIG     1       6.184 -16.788   2.116  1.00  0.00      LIG  
ATOM   5302 C15  LIG     1       7.130 -17.933   2.054  1.00  0.00      LIG  
ATOM   5303 C16  LIG     1       6.261 -19.135   1.728  1.00  0.00      LIG  
ATOM   5304 O    LIG     1       1.806 -15.902   0.373  1.00  0.00      LIG  
ATOM   5305 C17  LIG     1       0.533 -21.257  -2.679  1.00  0.00      LIG  
ATOM   5306 C18  LIG     1       2.526 -21.052  -4.060  1.00  0.00      LIG  
ATOM   5307 C19  LIG     1       5.259 -18.225  -0.927  1.00  0.00      LIG  
ATOM   5308 C20  LIG     1       0.589 -18.549  -0.776  1.00  0.00      LIG  
ATOM   5309 H    LIG     1       2.276 -18.490   0.797  1.00  0.00      LIG  
ATOM   5310 C21  LIG     1       6.646 -15.380   2.394  1.00  0.00      LIG  
ATOM   5311 C22  LIG     1       6.131 -14.831   3.723  1.00  0.00      LIG  
ATOM   5312 C23  LIG     1       6.548 -15.680   4.925  1.00  0.00      LIG  
ATOM   5313 C24  LIG     1       5.368 -15.999   5.784  1.00  0.00      LIG  
ATOM   5314 O1   LIG     1       7.472 -14.939   5.713  1.00  0.00      LIG  
ATOM   5315 C25  LIG     1       3.983 -19.280   2.635  1.00  0.00      LIG  
ATOM   5316 O2   LIG     1       0.176 -19.299  -4.706  1.00  0.00      LIG  
ATOM   5317 H1   LIG     1       3.450 -19.518  -2.443  1.00  0.00      LIG  
ATOM   5318 C26  LIG     1       8.158 -15.233   2.331  1.00  0.00      LIG  
ATOM   5319 C27  LIG     1       5.139 -17.329   6.401  1.00  0.00      LIG  
ATOM   5320 C28  LIG     1       6.049 -18.486   6.173  1.00  0.00      LIG  
ATOM   5321 C29  LIG     1       4.313 -17.373   7.632  1.00  0.00      LIG  
ATOM   5322 O3   LIG     1       4.413 -16.923   5.218  1.00  0.00      LIG  
ATOM   5323 H2   LIG     1       1.254 -17.080  -4.349  1.00  0.00      LIG  
ATOM   5324 H3   LIG     1       2.759 -17.999  -4.305  1.00  0.00      LIG  
ATOM   5325 H4   LIG     1       1.309 -16.589  -2.128  1.00  0.00      LIG  
ATOM   5326 H5   LIG     1       3.021 -16.841  -2.380  1.00  0.00      LIG  
ATOM   5327 H6   LIG     1       2.999 -21.747  -1.312  1.00  0.00      LIG  
ATOM   5328 H7   LIG     1       2.066 -20.835  -0.133  1.00  0.00      LIG  
ATOM   5329 H8   LIG     1       4.967 -20.592  -0.912  1.00  0.00      LIG  
ATOM   5330 H9   LIG     1       4.314 -20.957   0.645  1.00  0.00      LIG  
ATOM   5331 H10  LIG     1       3.927 -15.288   1.774  1.00  0.00      LIG  
ATOM   5332 H11  LIG     1       3.014 -16.598   2.467  1.00  0.00      LIG  
ATOM   5333 H12  LIG     1       3.647 -16.093  -0.461  1.00  0.00      LIG  
ATOM   5334 H13  LIG     1       7.873 -17.787   1.265  1.00  0.00      LIG  
ATOM   5335 H14  LIG     1       7.645 -18.080   3.007  1.00  0.00      LIG  
ATOM   5336 H15  LIG     1       6.658 -19.675   0.866  1.00  0.00      LIG  
ATOM   5337 H16  LIG     1       6.305 -19.841   2.562  1.00  0.00      LIG  
ATOM   5338 H17  LIG     1       2.000 -15.000   0.679  1.00  0.00      LIG  
ATOM   5339 H18  LIG     1      -0.066 -21.555  -3.544  1.00  0.00      LIG  
ATOM   5340 H19  LIG     1      -0.152 -20.826  -1.948  1.00  0.00      LIG  
ATOM   5341 H20  LIG     1       0.957 -22.170  -2.257  1.00  0.00      LIG  
ATOM   5342 H21  LIG     1       3.331 -20.420  -4.446  1.00  0.00      LIG  
ATOM   5343 H22  LIG     1       1.953 -21.420  -4.917  1.00  0.00      LIG  
ATOM   5344 H23  LIG     1       2.980 -21.915  -3.567  1.00  0.00      LIG  
ATOM   5345 H24  LIG     1       4.850 -18.201  -1.936  1.00  0.00      LIG  
ATOM   5346 H25  LIG     1       6.176 -18.816  -0.981  1.00  0.00      LIG  
ATOM   5347 H26  LIG     1       5.549 -17.199  -0.692  1.00  0.00      LIG  
ATOM   5348 H27  LIG     1       0.469 -19.405  -0.108  1.00  0.00      LIG  
ATOM   5349 H28  LIG     1      -0.132 -18.653  -1.588  1.00  0.00      LIG  
ATOM   5350 H29  LIG     1       0.284 -17.664  -0.218  1.00  0.00      LIG  
ATOM   5351 H30  LIG     1       6.242 -14.740   1.603  1.00  0.00      LIG  
ATOM   5352 H31  LIG     1       5.040 -14.768   3.664  1.00  0.00      LIG  
ATOM   5353 H32  LIG     1       6.491 -13.803   3.830  1.00  0.00      LIG  
ATOM   5354 H33  LIG     1       7.063 -16.586   4.605  1.00  0.00      LIG  
ATOM   5355 H34  LIG     1       4.961 -15.126   6.267  1.00  0.00      LIG  
ATOM   5356 H35  LIG     1       7.642 -15.467   6.511  1.00  0.00      LIG  
ATOM   5357 H36  LIG     1       3.952 -20.366   2.534  1.00  0.00      LIG  
ATOM   5358 H37  LIG     1       2.953 -18.917   2.659  1.00  0.00      LIG  
ATOM   5359 H38  LIG     1       4.414 -19.076   3.619  1.00  0.00      LIG  
ATOM   5360 H39  LIG     1       8.539 -15.516   1.346  1.00  0.00      LIG  
ATOM   5361 H40  LIG     1       8.663 -15.844   3.084  1.00  0.00      LIG  
ATOM   5362 H41  LIG     1       8.438 -14.191   2.511  1.00  0.00      LIG  
ATOM   5363 H42  LIG     1       6.933 -18.395   6.808  1.00  0.00      LIG  
ATOM   5364 H43  LIG     1       6.377 -18.556   5.132  1.00  0.00      LIG  
ATOM   5365 H44  LIG     1       5.540 -19.419   6.425  1.00  0.00      LIG  
ATOM   5366 H45  LIG     1       3.953 -16.379   7.915  1.00  0.00      LIG  
ATOM   5367 H46  LIG     1       4.904 -17.770   8.460  1.00  0.00      LIG  
ATOM   5368 H47  LIG     1       3.443 -18.015   7.487  1.00  0.00      LIG  
TER
REMARK  Energy: 269.941
REMARK  SimpleFitness: 269.941
REMARK  FullFitness: -957.97864
REMARK  InterFull: -28.6866
REMARK  IntraFull: 302.618
REMARK  solvFull: -1488.63
REMARK  surfFull: 256.72
REMARK  extraFull: 0.0
REMARK  deltaGcompsolvpol: -1488.63
REMARK  deltaGcompsolvnonpol: 256.72
REMARK  deltaGprotsolvpol: -1512.07
REMARK  deltaGprotsolvnonpol: 254.074
REMARK  deltaGligsolvpol: -9.42393
REMARK  deltaGligsolvnonpol: 15.3572
REMARK  deltaGvdw: -28.6866
REMARK  deltaGelec: 0.0
REMARK  deltaG: -5.8949633
REMARK  Cluster: 4
REMARK  ClusterRank: 5
ATOM   5287 C    LIG     1       2.132 -17.766  -4.042  1.00  0.00      LIG  
ATOM   5288 C1   LIG     1       1.447 -19.099  -4.105  1.00  0.00      LIG  
ATOM   5289 C2   LIG     1       2.131 -20.227  -3.372  1.00  0.00      LIG  
ATOM   5290 C3   LIG     1       3.000 -19.642  -2.242  1.00  0.00      LIG  
ATOM   5291 C4   LIG     1       2.460 -18.378  -1.551  1.00  0.00      LIG  
ATOM   5292 C5   LIG     1       2.394 -17.279  -2.619  1.00  0.00      LIG  
ATOM   5293 C6   LIG     1       3.442 -20.644  -1.201  1.00  0.00      LIG  
ATOM   5294 C7   LIG     1       4.722 -20.143  -0.567  1.00  0.00      LIG  
ATOM   5295 C8   LIG     1       4.723 -18.646  -0.204  1.00  0.00      LIG  
ATOM   5296 C9   LIG     1       3.307 -18.005  -0.290  1.00  0.00      LIG  
ATOM   5297 C10  LIG     1       5.273 -18.462   1.243  1.00  0.00      LIG  
ATOM   5298 C11  LIG     1       5.299 -17.017   1.584  1.00  0.00      LIG  
ATOM   5299 C12  LIG     1       4.034 -16.248   1.413  1.00  0.00      LIG  
ATOM   5300 C13  LIG     1       3.388 -16.494   0.057  1.00  0.00      LIG  
ATOM   5301 C14  LIG     1       6.500 -16.585   1.987  1.00  0.00      LIG  
ATOM   5302 C15  LIG     1       7.493 -17.690   1.960  1.00  0.00      LIG  
ATOM   5303 C16  LIG     1       6.729 -18.891   1.432  1.00  0.00      LIG  
ATOM   5304 O    LIG     1       2.108 -15.874   0.129  1.00  0.00      LIG  
ATOM   5305 C17  LIG     1       1.106 -21.275  -2.942  1.00  0.00      LIG  
ATOM   5306 C18  LIG     1       3.041 -20.916  -4.379  1.00  0.00      LIG  
ATOM   5307 C19  LIG     1       5.675 -17.955  -1.205  1.00  0.00      LIG  
ATOM   5308 C20  LIG     1       1.034 -18.588  -1.015  1.00  0.00      LIG  
ATOM   5309 H    LIG     1       2.728 -18.445   0.523  1.00  0.00      LIG  
ATOM   5310 C21  LIG     1       6.886 -15.179   2.372  1.00  0.00      LIG  
ATOM   5311 C22  LIG     1       6.166 -14.667   3.619  1.00  0.00      LIG  
ATOM   5312 C23  LIG     1       6.418 -15.527   4.858  1.00  0.00      LIG  
ATOM   5313 C24  LIG     1       5.128 -15.832   5.545  1.00  0.00      LIG  
ATOM   5314 O1   LIG     1       7.247 -14.802   5.760  1.00  0.00      LIG  
ATOM   5315 C25  LIG     1       4.463 -19.185   2.327  1.00  0.00      LIG  
ATOM   5316 O2   LIG     1       0.572 -19.313  -4.932  1.00  0.00      LIG  
ATOM   5317 H1   LIG     1       3.919 -19.345  -2.753  1.00  0.00      LIG  
ATOM   5318 C26  LIG     1       8.386 -15.007   2.554  1.00  0.00      LIG  
ATOM   5319 C27  LIG     1       4.883 -17.081   6.311  1.00  0.00      LIG  
ATOM   5320 C28  LIG     1       5.924 -18.138   6.449  1.00  0.00      LIG  
ATOM   5321 C29  LIG     1       3.815 -17.077   7.338  1.00  0.00      LIG  
ATOM   5322 O3   LIG     1       4.380 -16.924   4.964  1.00  0.00      LIG  
ATOM   5323 H2   LIG     1       1.517 -17.034  -4.572  1.00  0.00      LIG  
ATOM   5324 H3   LIG     1       3.077 -17.857  -4.584  1.00  0.00      LIG  
ATOM   5325 H4   LIG     1       1.616 -16.560  -2.350  1.00  0.00      LIG  
ATOM   5326 H5   LIG     1       3.331 -16.719  -2.647  1.00  0.00      LIG  
ATOM   5327 H6   LIG     1       3.642 -21.619  -1.653  1.00  0.00      LIG  
ATOM   5328 H7   LIG     1       2.675 -20.793  -0.437  1.00  0.00      LIG  
ATOM   5329 H8   LIG     1       5.533 -20.331  -1.276  1.00  0.00      LIG  
ATOM   5330 H9   LIG     1       4.951 -20.783   0.285  1.00  0.00      LIG  
ATOM   5331 H10  LIG     1       4.193 -15.174   1.535  1.00  0.00      LIG  
ATOM   5332 H11  LIG     1       3.338 -16.531   2.208  1.00  0.00      LIG  
ATOM   5333 H12  LIG     1       3.954 -15.955  -0.707  1.00  0.00      LIG  
ATOM   5334 H13  LIG     1       8.330 -17.460   1.294  1.00  0.00      LIG  
ATOM   5335 H14  LIG     1       7.880 -17.895   2.962  1.00  0.00      LIG  
ATOM   5336 H15  LIG     1       7.199 -19.261   0.519  1.00  0.00      LIG  
ATOM   5337 H16  LIG     1       6.799 -19.712   2.151  1.00  0.00      LIG  
ATOM   5338 H17  LIG     1       2.256 -14.972   0.463  1.00  0.00      LIG  
ATOM   5339 H18  LIG     1       0.522 -21.619  -3.800  1.00  0.00      LIG  
ATOM   5340 H19  LIG     1       0.396 -20.887  -2.210  1.00  0.00      LIG  
ATOM   5341 H20  LIG     1       1.594 -22.154  -2.515  1.00  0.00      LIG  
ATOM   5342 H21  LIG     1       3.795 -20.228  -4.773  1.00  0.00      LIG  
ATOM   5343 H22  LIG     1       2.466 -21.297  -5.229  1.00  0.00      LIG  
ATOM   5344 H23  LIG     1       3.558 -21.762  -3.920  1.00  0.00      LIG  
ATOM   5345 H24  LIG     1       5.244 -17.905  -2.205  1.00  0.00      LIG  
ATOM   5346 H25  LIG     1       6.617 -18.498  -1.304  1.00  0.00      LIG  
ATOM   5347 H26  LIG     1       5.924 -16.930  -0.923  1.00  0.00      LIG  
ATOM   5348 H27  LIG     1       0.981 -19.464  -0.364  1.00  0.00      LIG  
ATOM   5349 H28  LIG     1       0.303 -18.718  -1.814  1.00  0.00      LIG  
ATOM   5350 H29  LIG     1       0.691 -17.734  -0.432  1.00  0.00      LIG  
ATOM   5351 H30  LIG     1       6.598 -14.529   1.542  1.00  0.00      LIG  
ATOM   5352 H31  LIG     1       5.095 -14.628   3.404  1.00  0.00      LIG  
ATOM   5353 H32  LIG     1       6.478 -13.634   3.796  1.00  0.00      LIG  
ATOM   5354 H33  LIG     1       6.949 -16.442   4.597  1.00  0.00      LIG  
ATOM   5355 H34  LIG     1       4.571 -14.944   5.800  1.00  0.00      LIG  
ATOM   5356 H35  LIG     1       7.826 -14.245   5.212  1.00  0.00      LIG  
ATOM   5357 H36  LIG     1       3.421 -18.860   2.370  1.00  0.00      LIG  
ATOM   5358 H37  LIG     1       4.896 -18.998   3.314  1.00  0.00      LIG  
ATOM   5359 H38  LIG     1       4.470 -20.268   2.187  1.00  0.00      LIG  
ATOM   5360 H39  LIG     1       8.927 -15.243   1.633  1.00  0.00      LIG  
ATOM   5361 H40  LIG     1       8.780 -15.642   3.353  1.00  0.00      LIG  
ATOM   5362 H41  LIG     1       8.612 -13.970   2.816  1.00  0.00      LIG  
ATOM   5363 H42  LIG     1       6.649 -17.850   7.215  1.00  0.00      LIG  
ATOM   5364 H43  LIG     1       6.460 -18.317   5.513  1.00  0.00      LIG  
ATOM   5365 H44  LIG     1       5.461 -19.079   6.755  1.00  0.00      LIG  
ATOM   5366 H45  LIG     1       3.361 -16.088   7.449  1.00  0.00      LIG  
ATOM   5367 H46  LIG     1       4.230 -17.377   8.302  1.00  0.00      LIG  
ATOM   5368 H47  LIG     1       3.027 -17.787   7.070  1.00  0.00      LIG  
TER
REMARK  Energy: 269.941
REMARK  SimpleFitness: 269.941
REMARK  FullFitness: -957.97864
REMARK  InterFull: -28.6866
REMARK  IntraFull: 302.618
REMARK  solvFull: -1488.63
REMARK  surfFull: 256.72
REMARK  extraFull: 0.0
REMARK  deltaGcompsolvpol: -1488.63
REMARK  deltaGcompsolvnonpol: 256.72
REMARK  deltaGprotsolvpol: -1512.07
REMARK  deltaGprotsolvnonpol: 254.074
REMARK  deltaGligsolvpol: -9.42393
REMARK  deltaGligsolvnonpol: 15.3572
REMARK  deltaGvdw: -28.6866
REMARK  deltaGelec: 0.0
REMARK  deltaG: -5.8949633
REMARK  Cluster: 4
REMARK  ClusterRank: 6
ATOM   5287 C    LIG     1       2.132 -17.766  -4.042  1.00  0.00      LIG  
ATOM   5288 C1   LIG     1       1.447 -19.099  -4.105  1.00  0.00      LIG  
ATOM   5289 C2   LIG     1       2.131 -20.227  -3.372  1.00  0.00      LIG  
ATOM   5290 C3   LIG     1       3.000 -19.642  -2.242  1.00  0.00      LIG  
ATOM   5291 C4   LIG     1       2.460 -18.378  -1.551  1.00  0.00      LIG  
ATOM   5292 C5   LIG     1       2.394 -17.279  -2.619  1.00  0.00      LIG  
ATOM   5293 C6   LIG     1       3.442 -20.644  -1.201  1.00  0.00      LIG  
ATOM   5294 C7   LIG     1       4.722 -20.143  -0.567  1.00  0.00      LIG  
ATOM   5295 C8   LIG     1       4.723 -18.646  -0.204  1.00  0.00      LIG  
ATOM   5296 C9   LIG     1       3.307 -18.005  -0.290  1.00  0.00      LIG  
ATOM   5297 C10  LIG     1       5.273 -18.462   1.243  1.00  0.00      LIG  
ATOM   5298 C11  LIG     1       5.299 -17.017   1.584  1.00  0.00      LIG  
ATOM   5299 C12  LIG     1       4.034 -16.248   1.413  1.00  0.00      LIG  
ATOM   5300 C13  LIG     1       3.388 -16.494   0.057  1.00  0.00      LIG  
ATOM   5301 C14  LIG     1       6.500 -16.585   1.987  1.00  0.00      LIG  
ATOM   5302 C15  LIG     1       7.493 -17.690   1.960  1.00  0.00      LIG  
ATOM   5303 C16  LIG     1       6.729 -18.891   1.432  1.00  0.00      LIG  
ATOM   5304 O    LIG     1       2.108 -15.874   0.129  1.00  0.00      LIG  
ATOM   5305 C17  LIG     1       1.106 -21.275  -2.942  1.00  0.00      LIG  
ATOM   5306 C18  LIG     1       3.041 -20.916  -4.379  1.00  0.00      LIG  
ATOM   5307 C19  LIG     1       5.675 -17.955  -1.205  1.00  0.00      LIG  
ATOM   5308 C20  LIG     1       1.034 -18.588  -1.015  1.00  0.00      LIG  
ATOM   5309 H    LIG     1       2.728 -18.445   0.523  1.00  0.00      LIG  
ATOM   5310 C21  LIG     1       6.886 -15.179   2.372  1.00  0.00      LIG  
ATOM   5311 C22  LIG     1       6.166 -14.667   3.619  1.00  0.00      LIG  
ATOM   5312 C23  LIG     1       6.418 -15.527   4.858  1.00  0.00      LIG  
ATOM   5313 C24  LIG     1       5.128 -15.832   5.545  1.00  0.00      LIG  
ATOM   5314 O1   LIG     1       7.247 -14.802   5.760  1.00  0.00      LIG  
ATOM   5315 C25  LIG     1       4.463 -19.185   2.327  1.00  0.00      LIG  
ATOM   5316 O2   LIG     1       0.572 -19.313  -4.932  1.00  0.00      LIG  
ATOM   5317 H1   LIG     1       3.919 -19.345  -2.753  1.00  0.00      LIG  
ATOM   5318 C26  LIG     1       8.386 -15.007   2.554  1.00  0.00      LIG  
ATOM   5319 C27  LIG     1       4.883 -17.081   6.311  1.00  0.00      LIG  
ATOM   5320 C28  LIG     1       5.924 -18.138   6.449  1.00  0.00      LIG  
ATOM   5321 C29  LIG     1       3.815 -17.077   7.338  1.00  0.00      LIG  
ATOM   5322 O3   LIG     1       4.380 -16.924   4.964  1.00  0.00      LIG  
ATOM   5323 H2   LIG     1       1.517 -17.034  -4.572  1.00  0.00      LIG  
ATOM   5324 H3   LIG     1       3.077 -17.857  -4.584  1.00  0.00      LIG  
ATOM   5325 H4   LIG     1       1.616 -16.560  -2.350  1.00  0.00      LIG  
ATOM   5326 H5   LIG     1       3.331 -16.719  -2.647  1.00  0.00      LIG  
ATOM   5327 H6   LIG     1       3.642 -21.619  -1.653  1.00  0.00      LIG  
ATOM   5328 H7   LIG     1       2.675 -20.793  -0.437  1.00  0.00      LIG  
ATOM   5329 H8   LIG     1       5.533 -20.331  -1.276  1.00  0.00      LIG  
ATOM   5330 H9   LIG     1       4.951 -20.783   0.285  1.00  0.00      LIG  
ATOM   5331 H10  LIG     1       4.193 -15.174   1.535  1.00  0.00      LIG  
ATOM   5332 H11  LIG     1       3.338 -16.531   2.208  1.00  0.00      LIG  
ATOM   5333 H12  LIG     1       3.954 -15.955  -0.707  1.00  0.00      LIG  
ATOM   5334 H13  LIG     1       8.330 -17.460   1.294  1.00  0.00      LIG  
ATOM   5335 H14  LIG     1       7.880 -17.895   2.962  1.00  0.00      LIG  
ATOM   5336 H15  LIG     1       7.199 -19.261   0.519  1.00  0.00      LIG  
ATOM   5337 H16  LIG     1       6.799 -19.712   2.151  1.00  0.00      LIG  
ATOM   5338 H17  LIG     1       2.256 -14.972   0.463  1.00  0.00      LIG  
ATOM   5339 H18  LIG     1       0.522 -21.619  -3.800  1.00  0.00      LIG  
ATOM   5340 H19  LIG     1       0.396 -20.887  -2.210  1.00  0.00      LIG  
ATOM   5341 H20  LIG     1       1.594 -22.154  -2.515  1.00  0.00      LIG  
ATOM   5342 H21  LIG     1       3.795 -20.228  -4.773  1.00  0.00      LIG  
ATOM   5343 H22  LIG     1       2.466 -21.297  -5.229  1.00  0.00      LIG  
ATOM   5344 H23  LIG     1       3.558 -21.762  -3.920  1.00  0.00      LIG  
ATOM   5345 H24  LIG     1       5.244 -17.905  -2.205  1.00  0.00      LIG  
ATOM   5346 H25  LIG     1       6.617 -18.498  -1.304  1.00  0.00      LIG  
ATOM   5347 H26  LIG     1       5.924 -16.930  -0.923  1.00  0.00      LIG  
ATOM   5348 H27  LIG     1       0.981 -19.464  -0.364  1.00  0.00      LIG  
ATOM   5349 H28  LIG     1       0.303 -18.718  -1.814  1.00  0.00      LIG  
ATOM   5350 H29  LIG     1       0.691 -17.734  -0.432  1.00  0.00      LIG  
ATOM   5351 H30  LIG     1       6.598 -14.529   1.542  1.00  0.00      LIG  
ATOM   5352 H31  LIG     1       5.095 -14.628   3.404  1.00  0.00      LIG  
ATOM   5353 H32  LIG     1       6.478 -13.634   3.796  1.00  0.00      LIG  
ATOM   5354 H33  LIG     1       6.949 -16.442   4.597  1.00  0.00      LIG  
ATOM   5355 H34  LIG     1       4.571 -14.944   5.800  1.00  0.00      LIG  
ATOM   5356 H35  LIG     1       7.826 -14.245   5.212  1.00  0.00      LIG  
ATOM   5357 H36  LIG     1       3.421 -18.860   2.370  1.00  0.00      LIG  
ATOM   5358 H37  LIG     1       4.896 -18.998   3.314  1.00  0.00      LIG  
ATOM   5359 H38  LIG     1       4.470 -20.268   2.187  1.00  0.00      LIG  
ATOM   5360 H39  LIG     1       8.927 -15.243   1.633  1.00  0.00      LIG  
ATOM   5361 H40  LIG     1       8.780 -15.642   3.353  1.00  0.00      LIG  
ATOM   5362 H41  LIG     1       8.612 -13.970   2.816  1.00  0.00      LIG  
ATOM   5363 H42  LIG     1       6.649 -17.850   7.215  1.00  0.00      LIG  
ATOM   5364 H43  LIG     1       6.460 -18.317   5.513  1.00  0.00      LIG  
ATOM   5365 H44  LIG     1       5.461 -19.079   6.755  1.00  0.00      LIG  
ATOM   5366 H45  LIG     1       3.361 -16.088   7.449  1.00  0.00      LIG  
ATOM   5367 H46  LIG     1       4.230 -17.377   8.302  1.00  0.00      LIG  
ATOM   5368 H47  LIG     1       3.027 -17.787   7.070  1.00  0.00      LIG  
TER
REMARK  Energy: 269.941
REMARK  SimpleFitness: 269.941
REMARK  FullFitness: -957.97864
REMARK  InterFull: -28.6866
REMARK  IntraFull: 302.618
REMARK  solvFull: -1488.63
REMARK  surfFull: 256.72
REMARK  extraFull: 0.0
REMARK  deltaGcompsolvpol: -1488.63
REMARK  deltaGcompsolvnonpol: 256.72
REMARK  deltaGprotsolvpol: -1512.07
REMARK  deltaGprotsolvnonpol: 254.074
REMARK  deltaGligsolvpol: -9.42393
REMARK  deltaGligsolvnonpol: 15.3572
REMARK  deltaGvdw: -28.6866
REMARK  deltaGelec: 0.0
REMARK  deltaG: -5.8949633
REMARK  Cluster: 4
REMARK  ClusterRank: 7
ATOM   5287 C    LIG     1       2.132 -17.766  -4.042  1.00  0.00      LIG  
ATOM   5288 C1   LIG     1       1.447 -19.099  -4.105  1.00  0.00      LIG  
ATOM   5289 C2   LIG     1       2.131 -20.227  -3.372  1.00  0.00      LIG  
ATOM   5290 C3   LIG     1       3.000 -19.642  -2.242  1.00  0.00      LIG  
ATOM   5291 C4   LIG     1       2.460 -18.378  -1.551  1.00  0.00      LIG  
ATOM   5292 C5   LIG     1       2.394 -17.279  -2.619  1.00  0.00      LIG  
ATOM   5293 C6   LIG     1       3.442 -20.644  -1.201  1.00  0.00      LIG  
ATOM   5294 C7   LIG     1       4.722 -20.143  -0.567  1.00  0.00      LIG  
ATOM   5295 C8   LIG     1       4.723 -18.646  -0.204  1.00  0.00      LIG  
ATOM   5296 C9   LIG     1       3.307 -18.005  -0.290  1.00  0.00      LIG  
ATOM   5297 C10  LIG     1       5.273 -18.462   1.243  1.00  0.00      LIG  
ATOM   5298 C11  LIG     1       5.299 -17.017   1.584  1.00  0.00      LIG  
ATOM   5299 C12  LIG     1       4.034 -16.248   1.413  1.00  0.00      LIG  
ATOM   5300 C13  LIG     1       3.388 -16.494   0.057  1.00  0.00      LIG  
ATOM   5301 C14  LIG     1       6.500 -16.585   1.987  1.00  0.00      LIG  
ATOM   5302 C15  LIG     1       7.493 -17.690   1.960  1.00  0.00      LIG  
ATOM   5303 C16  LIG     1       6.729 -18.891   1.432  1.00  0.00      LIG  
ATOM   5304 O    LIG     1       2.108 -15.874   0.129  1.00  0.00      LIG  
ATOM   5305 C17  LIG     1       1.106 -21.275  -2.942  1.00  0.00      LIG  
ATOM   5306 C18  LIG     1       3.041 -20.916  -4.379  1.00  0.00      LIG  
ATOM   5307 C19  LIG     1       5.675 -17.955  -1.205  1.00  0.00      LIG  
ATOM   5308 C20  LIG     1       1.034 -18.588  -1.015  1.00  0.00      LIG  
ATOM   5309 H    LIG     1       2.728 -18.445   0.523  1.00  0.00      LIG  
ATOM   5310 C21  LIG     1       6.886 -15.179   2.372  1.00  0.00      LIG  
ATOM   5311 C22  LIG     1       6.166 -14.667   3.619  1.00  0.00      LIG  
ATOM   5312 C23  LIG     1       6.418 -15.527   4.858  1.00  0.00      LIG  
ATOM   5313 C24  LIG     1       5.128 -15.832   5.545  1.00  0.00      LIG  
ATOM   5314 O1   LIG     1       7.247 -14.802   5.760  1.00  0.00      LIG  
ATOM   5315 C25  LIG     1       4.463 -19.185   2.327  1.00  0.00      LIG  
ATOM   5316 O2   LIG     1       0.572 -19.313  -4.932  1.00  0.00      LIG  
ATOM   5317 H1   LIG     1       3.919 -19.345  -2.753  1.00  0.00      LIG  
ATOM   5318 C26  LIG     1       8.386 -15.007   2.554  1.00  0.00      LIG  
ATOM   5319 C27  LIG     1       4.883 -17.081   6.311  1.00  0.00      LIG  
ATOM   5320 C28  LIG     1       5.924 -18.138   6.449  1.00  0.00      LIG  
ATOM   5321 C29  LIG     1       3.815 -17.077   7.338  1.00  0.00      LIG  
ATOM   5322 O3   LIG     1       4.380 -16.924   4.964  1.00  0.00      LIG  
ATOM   5323 H2   LIG     1       1.517 -17.034  -4.572  1.00  0.00      LIG  
ATOM   5324 H3   LIG     1       3.077 -17.857  -4.584  1.00  0.00      LIG  
ATOM   5325 H4   LIG     1       1.616 -16.560  -2.350  1.00  0.00      LIG  
ATOM   5326 H5   LIG     1       3.331 -16.719  -2.647  1.00  0.00      LIG  
ATOM   5327 H6   LIG     1       3.642 -21.619  -1.653  1.00  0.00      LIG  
ATOM   5328 H7   LIG     1       2.675 -20.793  -0.437  1.00  0.00      LIG  
ATOM   5329 H8   LIG     1       5.533 -20.331  -1.276  1.00  0.00      LIG  
ATOM   5330 H9   LIG     1       4.951 -20.783   0.285  1.00  0.00      LIG  
ATOM   5331 H10  LIG     1       4.193 -15.174   1.535  1.00  0.00      LIG  
ATOM   5332 H11  LIG     1       3.338 -16.531   2.208  1.00  0.00      LIG  
ATOM   5333 H12  LIG     1       3.954 -15.955  -0.707  1.00  0.00      LIG  
ATOM   5334 H13  LIG     1       8.330 -17.460   1.294  1.00  0.00      LIG  
ATOM   5335 H14  LIG     1       7.880 -17.895   2.962  1.00  0.00      LIG  
ATOM   5336 H15  LIG     1       7.199 -19.261   0.519  1.00  0.00      LIG  
ATOM   5337 H16  LIG     1       6.799 -19.712   2.151  1.00  0.00      LIG  
ATOM   5338 H17  LIG     1       2.256 -14.972   0.463  1.00  0.00      LIG  
ATOM   5339 H18  LIG     1       0.522 -21.619  -3.800  1.00  0.00      LIG  
ATOM   5340 H19  LIG     1       0.396 -20.887  -2.210  1.00  0.00      LIG  
ATOM   5341 H20  LIG     1       1.594 -22.154  -2.515  1.00  0.00      LIG  
ATOM   5342 H21  LIG     1       3.795 -20.228  -4.773  1.00  0.00      LIG  
ATOM   5343 H22  LIG     1       2.466 -21.297  -5.229  1.00  0.00      LIG  
ATOM   5344 H23  LIG     1       3.558 -21.762  -3.920  1.00  0.00      LIG  
ATOM   5345 H24  LIG     1       5.244 -17.905  -2.205  1.00  0.00      LIG  
ATOM   5346 H25  LIG     1       6.617 -18.498  -1.304  1.00  0.00      LIG  
ATOM   5347 H26  LIG     1       5.924 -16.930  -0.923  1.00  0.00      LIG  
ATOM   5348 H27  LIG     1       0.981 -19.464  -0.364  1.00  0.00      LIG  
ATOM   5349 H28  LIG     1       0.303 -18.718  -1.814  1.00  0.00      LIG  
ATOM   5350 H29  LIG     1       0.691 -17.734  -0.432  1.00  0.00      LIG  
ATOM   5351 H30  LIG     1       6.598 -14.529   1.542  1.00  0.00      LIG  
ATOM   5352 H31  LIG     1       5.095 -14.628   3.404  1.00  0.00      LIG  
ATOM   5353 H32  LIG     1       6.478 -13.634   3.796  1.00  0.00      LIG  
ATOM   5354 H33  LIG     1       6.949 -16.442   4.597  1.00  0.00      LIG  
ATOM   5355 H34  LIG     1       4.571 -14.944   5.800  1.00  0.00      LIG  
ATOM   5356 H35  LIG     1       7.826 -14.245   5.212  1.00  0.00      LIG  
ATOM   5357 H36  LIG     1       3.421 -18.860   2.370  1.00  0.00      LIG  
ATOM   5358 H37  LIG     1       4.896 -18.998   3.314  1.00  0.00      LIG  
ATOM   5359 H38  LIG     1       4.470 -20.268   2.187  1.00  0.00      LIG  
ATOM   5360 H39  LIG     1       8.927 -15.243   1.633  1.00  0.00      LIG  
ATOM   5361 H40  LIG     1       8.780 -15.642   3.353  1.00  0.00      LIG  
ATOM   5362 H41  LIG     1       8.612 -13.970   2.816  1.00  0.00      LIG  
ATOM   5363 H42  LIG     1       6.649 -17.850   7.215  1.00  0.00      LIG  
ATOM   5364 H43  LIG     1       6.460 -18.317   5.513  1.00  0.00      LIG  
ATOM   5365 H44  LIG     1       5.461 -19.079   6.755  1.00  0.00      LIG  
ATOM   5366 H45  LIG     1       3.361 -16.088   7.449  1.00  0.00      LIG  
ATOM   5367 H46  LIG     1       4.230 -17.377   8.302  1.00  0.00      LIG  
ATOM   5368 H47  LIG     1       3.027 -17.787   7.070  1.00  0.00      LIG  
TER
REMARK  Energy: 282.53
REMARK  SimpleFitness: 282.53
REMARK  FullFitness: -957.72034
REMARK  InterFull: -18.3013
REMARK  IntraFull: 306.811
REMARK  solvFull: -1504.38
REMARK  surfFull: 258.15
REMARK  extraFull: 0.0
REMARK  deltaGcompsolvpol: -1504.38
REMARK  deltaGcompsolvnonpol: 258.15
REMARK  deltaGprotsolvpol: -1512.07
REMARK  deltaGprotsolvnonpol: 254.074
REMARK  deltaGligsolvpol: -7.21175
REMARK  deltaGligsolvnonpol: 15.004
REMARK  deltaGvdw: -18.3013
REMARK  deltaGelec: 0.0
REMARK  deltaG: -5.843109
REMARK  Cluster: 5
REMARK  ClusterRank: 0
ATOM   5287 C    LIG     1      30.210   5.763  13.100  1.00  0.00      LIG  
ATOM   5288 C1   LIG     1      30.005   6.326  14.477  1.00  0.00      LIG  
ATOM   5289 C2   LIG     1      28.822   5.785  15.242  1.00  0.00      LIG  
ATOM   5290 C3   LIG     1      28.482   4.382  14.703  1.00  0.00      LIG  
ATOM   5291 C4   LIG     1      29.670   3.513  14.246  1.00  0.00      LIG  
ATOM   5292 C5   LIG     1      30.327   4.240  13.068  1.00  0.00      LIG  
ATOM   5293 C6   LIG     1      27.572   3.571  15.592  1.00  0.00      LIG  
ATOM   5294 C7   LIG     1      26.831   2.572  14.730  1.00  0.00      LIG  
ATOM   5295 C8   LIG     1      27.700   1.842  13.688  1.00  0.00      LIG  
ATOM   5296 C9   LIG     1      29.219   2.047  13.938  1.00  0.00      LIG  
ATOM   5297 C10  LIG     1      27.376   0.319  13.719  1.00  0.00      LIG  
ATOM   5298 C11  LIG     1      28.185  -0.419  12.709  1.00  0.00      LIG  
ATOM   5299 C12  LIG     1      29.662  -0.199  12.826  1.00  0.00      LIG  
ATOM   5300 C13  LIG     1      30.030   1.281  12.863  1.00  0.00      LIG  
ATOM   5301 C14  LIG     1      27.428  -1.179  11.895  1.00  0.00      LIG  
ATOM   5302 C15  LIG     1      25.987  -0.992  12.201  1.00  0.00      LIG  
ATOM   5303 C16  LIG     1      25.935  -0.010  13.345  1.00  0.00      LIG  
ATOM   5304 O    LIG     1      31.433   1.324  13.098  1.00  0.00      LIG  
ATOM   5305 C17  LIG     1      29.072   5.872  16.748  1.00  0.00      LIG  
ATOM   5306 C18  LIG     1      27.649   6.709  14.952  1.00  0.00      LIG  
ATOM   5307 C19  LIG     1      27.312   2.410  12.306  1.00  0.00      LIG  
ATOM   5308 C20  LIG     1      30.731   3.380  15.350  1.00  0.00      LIG  
ATOM   5309 H    LIG     1      29.445   1.529  14.871  1.00  0.00      LIG  
ATOM   5310 C21  LIG     1      27.715  -2.144  10.759  1.00  0.00      LIG  
ATOM   5311 C22  LIG     1      29.140  -2.237  10.224  1.00  0.00      LIG  
ATOM   5312 C23  LIG     1      29.538  -1.123   9.242  1.00  0.00      LIG  
ATOM   5313 C24  LIG     1      30.995  -0.748   9.308  1.00  0.00      LIG  
ATOM   5314 O1   LIG     1      28.768   0.052   9.466  1.00  0.00      LIG  
ATOM   5315 C25  LIG     1      27.628  -0.349  15.077  1.00  0.00      LIG  
ATOM   5316 O2   LIG     1      30.578   7.347  14.828  1.00  0.00      LIG  
ATOM   5317 H1   LIG     1      27.888   4.589  13.810  1.00  0.00      LIG  
ATOM   5318 C26  LIG     1      27.314  -3.545  11.197  1.00  0.00      LIG  
ATOM   5319 C27  LIG     1      32.047  -1.481   8.551  1.00  0.00      LIG  
ATOM   5320 C28  LIG     1      31.741  -2.684   7.725  1.00  0.00      LIG  
ATOM   5321 C29  LIG     1      33.294  -0.749   8.202  1.00  0.00      LIG  
ATOM   5322 O3   LIG     1      31.876  -1.693   9.967  1.00  0.00      LIG  
ATOM   5323 H2   LIG     1      31.114   6.208  12.674  1.00  0.00      LIG  
ATOM   5324 H3   LIG     1      29.364   6.084  12.486  1.00  0.00      LIG  
ATOM   5325 H4   LIG     1      31.386   3.972  13.024  1.00  0.00      LIG  
ATOM   5326 H5   LIG     1      29.889   3.908  12.124  1.00  0.00      LIG  
ATOM   5327 H6   LIG     1      26.836   4.209  16.087  1.00  0.00      LIG  
ATOM   5328 H7   LIG     1      28.134   3.057  16.376  1.00  0.00      LIG  
ATOM   5329 H8   LIG     1      26.040   3.115  14.206  1.00  0.00      LIG  
ATOM   5330 H9   LIG     1      26.301   1.889  15.394  1.00  0.00      LIG  
ATOM   5331 H10  LIG     1      30.223  -0.660  12.019  1.00  0.00      LIG  
ATOM   5332 H11  LIG     1      30.029  -0.688  13.733  1.00  0.00      LIG  
ATOM   5333 H12  LIG     1      29.865   1.715  11.873  1.00  0.00      LIG  
ATOM   5334 H13  LIG     1      25.511  -1.928  12.500  1.00  0.00      LIG  
ATOM   5335 H14  LIG     1      25.459  -0.594  11.329  1.00  0.00      LIG  
ATOM   5336 H15  LIG     1      25.331   0.858  13.074  1.00  0.00      LIG  
ATOM   5337 H16  LIG     1      25.422  -0.474  14.189  1.00  0.00      LIG  
ATOM   5338 H17  LIG     1      31.840   0.700  12.473  1.00  0.00      LIG  
ATOM   5339 H18  LIG     1      29.304   6.901  17.041  1.00  0.00      LIG  
ATOM   5340 H19  LIG     1      29.912   5.253  17.067  1.00  0.00      LIG  
ATOM   5341 H20  LIG     1      28.188   5.570  17.316  1.00  0.00      LIG  
ATOM   5342 H21  LIG     1      27.420   6.743  13.882  1.00  0.00      LIG  
ATOM   5343 H22  LIG     1      27.864   7.732  15.276  1.00  0.00      LIG  
ATOM   5344 H23  LIG     1      26.752   6.375  15.479  1.00  0.00      LIG  
ATOM   5345 H24  LIG     1      27.696   3.419  12.159  1.00  0.00      LIG  
ATOM   5346 H25  LIG     1      26.228   2.475  12.187  1.00  0.00      LIG  
ATOM   5347 H26  LIG     1      27.691   1.810  11.477  1.00  0.00      LIG  
ATOM   5348 H27  LIG     1      30.293   3.005  16.278  1.00  0.00      LIG  
ATOM   5349 H28  LIG     1      31.224   4.328  15.570  1.00  0.00      LIG  
ATOM   5350 H29  LIG     1      31.527   2.692  15.067  1.00  0.00      LIG  
ATOM   5351 H30  LIG     1      27.070  -1.870   9.920  1.00  0.00      LIG  
ATOM   5352 H31  LIG     1      29.270  -3.185   9.697  1.00  0.00      LIG  
ATOM   5353 H32  LIG     1      29.824  -2.318  11.068  1.00  0.00      LIG  
ATOM   5354 H33  LIG     1      29.291  -1.446   8.227  1.00  0.00      LIG  
ATOM   5355 H34  LIG     1      31.162   0.307   9.492  1.00  0.00      LIG  
ATOM   5356 H35  LIG     1      28.590   0.080  10.423  1.00  0.00      LIG  
ATOM   5357 H36  LIG     1      26.950   0.026  15.847  1.00  0.00      LIG  
ATOM   5358 H37  LIG     1      28.648  -0.219  15.445  1.00  0.00      LIG  
ATOM   5359 H38  LIG     1      27.455  -1.427  15.009  1.00  0.00      LIG  
ATOM   5360 H39  LIG     1      26.237  -3.625  11.365  1.00  0.00      LIG  
ATOM   5361 H40  LIG     1      27.821  -3.826  12.123  1.00  0.00      LIG  
ATOM   5362 H41  LIG     1      27.576  -4.278  10.430  1.00  0.00      LIG  
ATOM   5363 H42  LIG     1      31.377  -2.382   6.740  1.00  0.00      LIG  
ATOM   5364 H43  LIG     1      30.989  -3.328   8.190  1.00  0.00      LIG  
ATOM   5365 H44  LIG     1      32.649  -3.279   7.587  1.00  0.00      LIG  
ATOM   5366 H45  LIG     1      33.437   0.128   8.841  1.00  0.00      LIG  
ATOM   5367 H46  LIG     1      33.254  -0.413   7.163  1.00  0.00      LIG  
ATOM   5368 H47  LIG     1      34.162  -1.404   8.321  1.00  0.00      LIG  
TER
REMARK  Energy: 282.53
REMARK  SimpleFitness: 282.53
REMARK  FullFitness: -957.72034
REMARK  InterFull: -18.3013
REMARK  IntraFull: 306.811
REMARK  solvFull: -1504.38
REMARK  surfFull: 258.15
REMARK  extraFull: 0.0
REMARK  deltaGcompsolvpol: -1504.38
REMARK  deltaGcompsolvnonpol: 258.15
REMARK  deltaGprotsolvpol: -1512.07
REMARK  deltaGprotsolvnonpol: 254.074
REMARK  deltaGligsolvpol: -7.21175
REMARK  deltaGligsolvnonpol: 15.004
REMARK  deltaGvdw: -18.3013
REMARK  deltaGelec: 0.0
REMARK  deltaG: -5.843109
REMARK  Cluster: 5
REMARK  ClusterRank: 1
ATOM   5287 C    LIG     1      30.210   5.763  13.100  1.00  0.00      LIG  
ATOM   5288 C1   LIG     1      30.005   6.326  14.477  1.00  0.00      LIG  
ATOM   5289 C2   LIG     1      28.822   5.785  15.242  1.00  0.00      LIG  
ATOM   5290 C3   LIG     1      28.482   4.382  14.703  1.00  0.00      LIG  
ATOM   5291 C4   LIG     1      29.670   3.513  14.246  1.00  0.00      LIG  
ATOM   5292 C5   LIG     1      30.327   4.240  13.068  1.00  0.00      LIG  
ATOM   5293 C6   LIG     1      27.572   3.571  15.592  1.00  0.00      LIG  
ATOM   5294 C7   LIG     1      26.831   2.572  14.730  1.00  0.00      LIG  
ATOM   5295 C8   LIG     1      27.700   1.842  13.688  1.00  0.00      LIG  
ATOM   5296 C9   LIG     1      29.219   2.047  13.938  1.00  0.00      LIG  
ATOM   5297 C10  LIG     1      27.376   0.319  13.719  1.00  0.00      LIG  
ATOM   5298 C11  LIG     1      28.185  -0.419  12.709  1.00  0.00      LIG  
ATOM   5299 C12  LIG     1      29.662  -0.199  12.826  1.00  0.00      LIG  
ATOM   5300 C13  LIG     1      30.030   1.281  12.863  1.00  0.00      LIG  
ATOM   5301 C14  LIG     1      27.428  -1.179  11.895  1.00  0.00      LIG  
ATOM   5302 C15  LIG     1      25.987  -0.992  12.201  1.00  0.00      LIG  
ATOM   5303 C16  LIG     1      25.935  -0.010  13.345  1.00  0.00      LIG  
ATOM   5304 O    LIG     1      31.433   1.324  13.098  1.00  0.00      LIG  
ATOM   5305 C17  LIG     1      29.072   5.872  16.748  1.00  0.00      LIG  
ATOM   5306 C18  LIG     1      27.649   6.709  14.952  1.00  0.00      LIG  
ATOM   5307 C19  LIG     1      27.312   2.410  12.306  1.00  0.00      LIG  
ATOM   5308 C20  LIG     1      30.731   3.380  15.350  1.00  0.00      LIG  
ATOM   5309 H    LIG     1      29.445   1.529  14.871  1.00  0.00      LIG  
ATOM   5310 C21  LIG     1      27.715  -2.144  10.759  1.00  0.00      LIG  
ATOM   5311 C22  LIG     1      29.140  -2.237  10.224  1.00  0.00      LIG  
ATOM   5312 C23  LIG     1      29.538  -1.123   9.242  1.00  0.00      LIG  
ATOM   5313 C24  LIG     1      30.995  -0.748   9.308  1.00  0.00      LIG  
ATOM   5314 O1   LIG     1      28.768   0.052   9.466  1.00  0.00      LIG  
ATOM   5315 C25  LIG     1      27.628  -0.349  15.077  1.00  0.00      LIG  
ATOM   5316 O2   LIG     1      30.578   7.347  14.828  1.00  0.00      LIG  
ATOM   5317 H1   LIG     1      27.888   4.589  13.810  1.00  0.00      LIG  
ATOM   5318 C26  LIG     1      27.314  -3.545  11.197  1.00  0.00      LIG  
ATOM   5319 C27  LIG     1      32.047  -1.481   8.551  1.00  0.00      LIG  
ATOM   5320 C28  LIG     1      31.741  -2.684   7.725  1.00  0.00      LIG  
ATOM   5321 C29  LIG     1      33.294  -0.749   8.202  1.00  0.00      LIG  
ATOM   5322 O3   LIG     1      31.876  -1.693   9.967  1.00  0.00      LIG  
ATOM   5323 H2   LIG     1      31.114   6.208  12.674  1.00  0.00      LIG  
ATOM   5324 H3   LIG     1      29.364   6.084  12.486  1.00  0.00      LIG  
ATOM   5325 H4   LIG     1      31.386   3.972  13.024  1.00  0.00      LIG  
ATOM   5326 H5   LIG     1      29.889   3.908  12.124  1.00  0.00      LIG  
ATOM   5327 H6   LIG     1      26.836   4.209  16.087  1.00  0.00      LIG  
ATOM   5328 H7   LIG     1      28.134   3.057  16.376  1.00  0.00      LIG  
ATOM   5329 H8   LIG     1      26.040   3.115  14.206  1.00  0.00      LIG  
ATOM   5330 H9   LIG     1      26.301   1.889  15.394  1.00  0.00      LIG  
ATOM   5331 H10  LIG     1      30.223  -0.660  12.019  1.00  0.00      LIG  
ATOM   5332 H11  LIG     1      30.029  -0.688  13.733  1.00  0.00      LIG  
ATOM   5333 H12  LIG     1      29.865   1.715  11.873  1.00  0.00      LIG  
ATOM   5334 H13  LIG     1      25.511  -1.928  12.500  1.00  0.00      LIG  
ATOM   5335 H14  LIG     1      25.459  -0.594  11.329  1.00  0.00      LIG  
ATOM   5336 H15  LIG     1      25.331   0.858  13.074  1.00  0.00      LIG  
ATOM   5337 H16  LIG     1      25.422  -0.474  14.189  1.00  0.00      LIG  
ATOM   5338 H17  LIG     1      31.840   0.700  12.473  1.00  0.00      LIG  
ATOM   5339 H18  LIG     1      29.304   6.901  17.041  1.00  0.00      LIG  
ATOM   5340 H19  LIG     1      29.912   5.253  17.067  1.00  0.00      LIG  
ATOM   5341 H20  LIG     1      28.188   5.570  17.316  1.00  0.00      LIG  
ATOM   5342 H21  LIG     1      27.420   6.743  13.882  1.00  0.00      LIG  
ATOM   5343 H22  LIG     1      27.864   7.732  15.276  1.00  0.00      LIG  
ATOM   5344 H23  LIG     1      26.752   6.375  15.479  1.00  0.00      LIG  
ATOM   5345 H24  LIG     1      27.696   3.419  12.159  1.00  0.00      LIG  
ATOM   5346 H25  LIG     1      26.228   2.475  12.187  1.00  0.00      LIG  
ATOM   5347 H26  LIG     1      27.691   1.810  11.477  1.00  0.00      LIG  
ATOM   5348 H27  LIG     1      30.293   3.005  16.278  1.00  0.00      LIG  
ATOM   5349 H28  LIG     1      31.224   4.328  15.570  1.00  0.00      LIG  
ATOM   5350 H29  LIG     1      31.527   2.692  15.067  1.00  0.00      LIG  
ATOM   5351 H30  LIG     1      27.070  -1.870   9.920  1.00  0.00      LIG  
ATOM   5352 H31  LIG     1      29.270  -3.185   9.697  1.00  0.00      LIG  
ATOM   5353 H32  LIG     1      29.824  -2.318  11.068  1.00  0.00      LIG  
ATOM   5354 H33  LIG     1      29.291  -1.446   8.227  1.00  0.00      LIG  
ATOM   5355 H34  LIG     1      31.162   0.307   9.492  1.00  0.00      LIG  
ATOM   5356 H35  LIG     1      28.590   0.080  10.423  1.00  0.00      LIG  
ATOM   5357 H36  LIG     1      26.950   0.026  15.847  1.00  0.00      LIG  
ATOM   5358 H37  LIG     1      28.648  -0.219  15.445  1.00  0.00      LIG  
ATOM   5359 H38  LIG     1      27.455  -1.427  15.009  1.00  0.00      LIG  
ATOM   5360 H39  LIG     1      26.237  -3.625  11.365  1.00  0.00      LIG  
ATOM   5361 H40  LIG     1      27.821  -3.826  12.123  1.00  0.00      LIG  
ATOM   5362 H41  LIG     1      27.576  -4.278  10.430  1.00  0.00      LIG  
ATOM   5363 H42  LIG     1      31.377  -2.382   6.740  1.00  0.00      LIG  
ATOM   5364 H43  LIG     1      30.989  -3.328   8.190  1.00  0.00      LIG  
ATOM   5365 H44  LIG     1      32.649  -3.279   7.587  1.00  0.00      LIG  
ATOM   5366 H45  LIG     1      33.437   0.128   8.841  1.00  0.00      LIG  
ATOM   5367 H46  LIG     1      33.254  -0.413   7.163  1.00  0.00      LIG  
ATOM   5368 H47  LIG     1      34.162  -1.404   8.321  1.00  0.00      LIG  
TER
REMARK  Energy: 284.354
REMARK  SimpleFitness: 284.354
REMARK  FullFitness: -955.74585
REMARK  InterFull: -15.6758
REMARK  IntraFull: 307.398
REMARK  solvFull: -1505.74
REMARK  surfFull: 258.272
REMARK  extraFull: 0.0
REMARK  deltaGcompsolvpol: -1505.74
REMARK  deltaGcompsolvnonpol: 258.272
REMARK  deltaGprotsolvpol: -1512.07
REMARK  deltaGprotsolvnonpol: 254.074
REMARK  deltaGligsolvpol: -9.29207
REMARK  deltaGligsolvnonpol: 15.0583
REMARK  deltaGvdw: -15.6758
REMARK  deltaGelec: 0.0
REMARK  deltaG: -5.544247
REMARK  Cluster: 5
REMARK  ClusterRank: 2
ATOM   5287 C    LIG     1      28.824   6.828  13.880  1.00  0.00      LIG  
ATOM   5288 C1   LIG     1      29.240   7.039  15.304  1.00  0.00      LIG  
ATOM   5289 C2   LIG     1      28.768   5.993  16.283  1.00  0.00      LIG  
ATOM   5290 C3   LIG     1      28.530   4.667  15.531  1.00  0.00      LIG  
ATOM   5291 C4   LIG     1      29.491   4.376  14.367  1.00  0.00      LIG  
ATOM   5292 C5   LIG     1      29.271   5.479  13.321  1.00  0.00      LIG  
ATOM   5293 C6   LIG     1      28.421   3.451  16.421  1.00  0.00      LIG  
ATOM   5294 C7   LIG     1      27.620   2.390  15.700  1.00  0.00      LIG  
ATOM   5295 C8   LIG     1      28.009   2.175  14.226  1.00  0.00      LIG  
ATOM   5296 C9   LIG     1      29.318   2.919  13.831  1.00  0.00      LIG  
ATOM   5297 C10  LIG     1      28.191   0.648  13.945  1.00  0.00      LIG  
ATOM   5298 C11  LIG     1      28.582   0.424  12.530  1.00  0.00      LIG  
ATOM   5299 C12  LIG     1      29.698   1.243  11.977  1.00  0.00      LIG  
ATOM   5300 C13  LIG     1      29.597   2.717  12.322  1.00  0.00      LIG  
ATOM   5301 C14  LIG     1      27.890  -0.561  11.938  1.00  0.00      LIG  
ATOM   5302 C15  LIG     1      26.909  -1.150  12.889  1.00  0.00      LIG  
ATOM   5303 C16  LIG     1      26.922  -0.197  14.073  1.00  0.00      LIG  
ATOM   5304 O    LIG     1      30.835   3.284  11.904  1.00  0.00      LIG  
ATOM   5305 C17  LIG     1      29.711   5.919  17.482  1.00  0.00      LIG  
ATOM   5306 C18  LIG     1      27.440   6.486  16.824  1.00  0.00      LIG  
ATOM   5307 C19  LIG     1      26.834   2.724  13.390  1.00  0.00      LIG  
ATOM   5308 C20  LIG     1      30.961   4.448  14.810  1.00  0.00      LIG  
ATOM   5309 H    LIG     1      30.124   2.382  14.333  1.00  0.00      LIG  
ATOM   5310 C21  LIG     1      28.042  -1.053  10.521  1.00  0.00      LIG  
ATOM   5311 C22  LIG     1      29.457  -1.574  10.222  1.00  0.00      LIG  
ATOM   5312 C23  LIG     1      29.874  -1.426   8.758  1.00  0.00      LIG  
ATOM   5313 C24  LIG     1      31.350  -1.654   8.557  1.00  0.00      LIG  
ATOM   5314 O1   LIG     1      29.583  -0.103   8.323  1.00  0.00      LIG  
ATOM   5315 C25  LIG     1      29.251  -0.038  14.818  1.00  0.00      LIG  
ATOM   5316 O2   LIG     1      29.675   8.119  15.681  1.00  0.00      LIG  
ATOM   5317 H1   LIG     1      27.537   4.781  15.088  1.00  0.00      LIG  
ATOM   5318 C26  LIG     1      27.051  -2.153  10.176  1.00  0.00      LIG  
ATOM   5319 C27  LIG     1      31.951  -2.994   8.325  1.00  0.00      LIG  
ATOM   5320 C28  LIG     1      31.140  -4.242   8.316  1.00  0.00      LIG  
ATOM   5321 C29  LIG     1      33.259  -3.071   7.620  1.00  0.00      LIG  
ATOM   5322 O3   LIG     1      32.031  -2.367   9.620  1.00  0.00      LIG  
ATOM   5323 H2   LIG     1      29.239   7.635  13.271  1.00  0.00      LIG  
ATOM   5324 H3   LIG     1      27.733   6.909  13.838  1.00  0.00      LIG  
ATOM   5325 H4   LIG     1      30.198   5.633  12.761  1.00  0.00      LIG  
ATOM   5326 H5   LIG     1      28.518   5.173  12.592  1.00  0.00      LIG  
ATOM   5327 H6   LIG     1      27.903   3.696  17.352  1.00  0.00      LIG  
ATOM   5328 H7   LIG     1      29.406   3.065  16.692  1.00  0.00      LIG  
ATOM   5329 H8   LIG     1      26.570   2.689  15.747  1.00  0.00      LIG  
ATOM   5330 H9   LIG     1      27.667   1.470  16.283  1.00  0.00      LIG  
ATOM   5331 H10  LIG     1      29.777   1.142  10.892  1.00  0.00      LIG  
ATOM   5332 H11  LIG     1      30.637   0.849  12.378  1.00  0.00      LIG  
ATOM   5333 H12  LIG     1      28.816   3.181  11.714  1.00  0.00      LIG  
ATOM   5334 H13  LIG     1      27.235  -2.150  13.193  1.00  0.00      LIG  
ATOM   5335 H14  LIG     1      25.902  -1.210  12.469  1.00  0.00      LIG  
ATOM   5336 H15  LIG     1      26.005   0.393  14.054  1.00  0.00      LIG  
ATOM   5337 H16  LIG     1      26.903  -0.753  15.014  1.00  0.00      LIG  
ATOM   5338 H17  LIG     1      30.968   3.012  10.980  1.00  0.00      LIG  
ATOM   5339 H18  LIG     1      29.797   6.897  17.965  1.00  0.00      LIG  
ATOM   5340 H19  LIG     1      30.720   5.615  17.200  1.00  0.00      LIG  
ATOM   5341 H20  LIG     1      29.340   5.224  18.240  1.00  0.00      LIG  
ATOM   5342 H21  LIG     1      26.717   6.618  16.014  1.00  0.00      LIG  
ATOM   5343 H22  LIG     1      27.548   7.452  17.327  1.00  0.00      LIG  
ATOM   5344 H23  LIG     1      27.020   5.778  17.543  1.00  0.00      LIG  
ATOM   5345 H24  LIG     1      26.827   3.815  13.379  1.00  0.00      LIG  
ATOM   5346 H25  LIG     1      25.870   2.414  13.800  1.00  0.00      LIG  
ATOM   5347 H26  LIG     1      26.860   2.394  12.350  1.00  0.00      LIG  
ATOM   5348 H27  LIG     1      31.141   3.822  15.687  1.00  0.00      LIG  
ATOM   5349 H28  LIG     1      31.277   5.464  15.052  1.00  0.00      LIG  
ATOM   5350 H29  LIG     1      31.637   4.104  14.027  1.00  0.00      LIG  
ATOM   5351 H30  LIG     1      27.804  -0.204   9.878  1.00  0.00      LIG  
ATOM   5352 H31  LIG     1      29.537  -2.621  10.522  1.00  0.00      LIG  
ATOM   5353 H32  LIG     1      30.193  -1.045  10.829  1.00  0.00      LIG  
ATOM   5354 H33  LIG     1      29.292  -2.098   8.124  1.00  0.00      LIG  
ATOM   5355 H34  LIG     1      31.859  -0.803   8.119  1.00  0.00      LIG  
ATOM   5356 H35  LIG     1      30.111   0.486   8.890  1.00  0.00      LIG  
ATOM   5357 H36  LIG     1      28.987  -0.007  15.876  1.00  0.00      LIG  
ATOM   5358 H37  LIG     1      30.244   0.403  14.709  1.00  0.00      LIG  
ATOM   5359 H38  LIG     1      29.346  -1.097  14.558  1.00  0.00      LIG  
ATOM   5360 H39  LIG     1      26.020  -1.832  10.351  1.00  0.00      LIG  
ATOM   5361 H40  LIG     1      27.242  -3.058  10.761  1.00  0.00      LIG  
ATOM   5362 H41  LIG     1      27.128  -2.418   9.120  1.00  0.00      LIG  
ATOM   5363 H42  LIG     1      30.832  -4.467   7.294  1.00  0.00      LIG  
ATOM   5364 H43  LIG     1      30.243  -4.175   8.938  1.00  0.00      LIG  
ATOM   5365 H44  LIG     1      31.740  -5.082   8.671  1.00  0.00      LIG  
ATOM   5366 H45  LIG     1      33.833  -2.146   7.736  1.00  0.00      LIG  
ATOM   5367 H46  LIG     1      33.105  -3.244   6.553  1.00  0.00      LIG  
ATOM   5368 H47  LIG     1      33.853  -3.897   8.019  1.00  0.00      LIG  
TER
REMARK  Energy: 284.354
REMARK  SimpleFitness: 284.354
REMARK  FullFitness: -955.74585
REMARK  InterFull: -15.6758
REMARK  IntraFull: 307.398
REMARK  solvFull: -1505.74
REMARK  surfFull: 258.272
REMARK  extraFull: 0.0
REMARK  deltaGcompsolvpol: -1505.74
REMARK  deltaGcompsolvnonpol: 258.272
REMARK  deltaGprotsolvpol: -1512.07
REMARK  deltaGprotsolvnonpol: 254.074
REMARK  deltaGligsolvpol: -9.29207
REMARK  deltaGligsolvnonpol: 15.0583
REMARK  deltaGvdw: -15.6758
REMARK  deltaGelec: 0.0
REMARK  deltaG: -5.544247
REMARK  Cluster: 5
REMARK  ClusterRank: 3
ATOM   5287 C    LIG     1      28.824   6.828  13.880  1.00  0.00      LIG  
ATOM   5288 C1   LIG     1      29.240   7.039  15.304  1.00  0.00      LIG  
ATOM   5289 C2   LIG     1      28.768   5.993  16.283  1.00  0.00      LIG  
ATOM   5290 C3   LIG     1      28.530   4.667  15.531  1.00  0.00      LIG  
ATOM   5291 C4   LIG     1      29.491   4.376  14.367  1.00  0.00      LIG  
ATOM   5292 C5   LIG     1      29.271   5.479  13.321  1.00  0.00      LIG  
ATOM   5293 C6   LIG     1      28.421   3.451  16.421  1.00  0.00      LIG  
ATOM   5294 C7   LIG     1      27.620   2.390  15.700  1.00  0.00      LIG  
ATOM   5295 C8   LIG     1      28.009   2.175  14.226  1.00  0.00      LIG  
ATOM   5296 C9   LIG     1      29.318   2.919  13.831  1.00  0.00      LIG  
ATOM   5297 C10  LIG     1      28.191   0.648  13.945  1.00  0.00      LIG  
ATOM   5298 C11  LIG     1      28.582   0.424  12.530  1.00  0.00      LIG  
ATOM   5299 C12  LIG     1      29.698   1.243  11.977  1.00  0.00      LIG  
ATOM   5300 C13  LIG     1      29.597   2.717  12.322  1.00  0.00      LIG  
ATOM   5301 C14  LIG     1      27.890  -0.561  11.938  1.00  0.00      LIG  
ATOM   5302 C15  LIG     1      26.909  -1.150  12.889  1.00  0.00      LIG  
ATOM   5303 C16  LIG     1      26.922  -0.197  14.073  1.00  0.00      LIG  
ATOM   5304 O    LIG     1      30.835   3.284  11.904  1.00  0.00      LIG  
ATOM   5305 C17  LIG     1      29.711   5.919  17.482  1.00  0.00      LIG  
ATOM   5306 C18  LIG     1      27.440   6.486  16.824  1.00  0.00      LIG  
ATOM   5307 C19  LIG     1      26.834   2.724  13.390  1.00  0.00      LIG  
ATOM   5308 C20  LIG     1      30.961   4.448  14.810  1.00  0.00      LIG  
ATOM   5309 H    LIG     1      30.124   2.382  14.333  1.00  0.00      LIG  
ATOM   5310 C21  LIG     1      28.042  -1.053  10.521  1.00  0.00      LIG  
ATOM   5311 C22  LIG     1      29.457  -1.574  10.222  1.00  0.00      LIG  
ATOM   5312 C23  LIG     1      29.874  -1.426   8.758  1.00  0.00      LIG  
ATOM   5313 C24  LIG     1      31.350  -1.654   8.557  1.00  0.00      LIG  
ATOM   5314 O1   LIG     1      29.583  -0.103   8.323  1.00  0.00      LIG  
ATOM   5315 C25  LIG     1      29.251  -0.038  14.818  1.00  0.00      LIG  
ATOM   5316 O2   LIG     1      29.675   8.119  15.681  1.00  0.00      LIG  
ATOM   5317 H1   LIG     1      27.537   4.781  15.088  1.00  0.00      LIG  
ATOM   5318 C26  LIG     1      27.051  -2.153  10.176  1.00  0.00      LIG  
ATOM   5319 C27  LIG     1      31.951  -2.994   8.325  1.00  0.00      LIG  
ATOM   5320 C28  LIG     1      31.140  -4.242   8.316  1.00  0.00      LIG  
ATOM   5321 C29  LIG     1      33.259  -3.071   7.620  1.00  0.00      LIG  
ATOM   5322 O3   LIG     1      32.031  -2.367   9.620  1.00  0.00      LIG  
ATOM   5323 H2   LIG     1      29.239   7.635  13.271  1.00  0.00      LIG  
ATOM   5324 H3   LIG     1      27.733   6.909  13.838  1.00  0.00      LIG  
ATOM   5325 H4   LIG     1      30.198   5.633  12.761  1.00  0.00      LIG  
ATOM   5326 H5   LIG     1      28.518   5.173  12.592  1.00  0.00      LIG  
ATOM   5327 H6   LIG     1      27.903   3.696  17.352  1.00  0.00      LIG  
ATOM   5328 H7   LIG     1      29.406   3.065  16.692  1.00  0.00      LIG  
ATOM   5329 H8   LIG     1      26.570   2.689  15.747  1.00  0.00      LIG  
ATOM   5330 H9   LIG     1      27.667   1.470  16.283  1.00  0.00      LIG  
ATOM   5331 H10  LIG     1      29.777   1.142  10.892  1.00  0.00      LIG  
ATOM   5332 H11  LIG     1      30.637   0.849  12.378  1.00  0.00      LIG  
ATOM   5333 H12  LIG     1      28.816   3.181  11.714  1.00  0.00      LIG  
ATOM   5334 H13  LIG     1      27.235  -2.150  13.193  1.00  0.00      LIG  
ATOM   5335 H14  LIG     1      25.902  -1.210  12.469  1.00  0.00      LIG  
ATOM   5336 H15  LIG     1      26.005   0.393  14.054  1.00  0.00      LIG  
ATOM   5337 H16  LIG     1      26.903  -0.753  15.014  1.00  0.00      LIG  
ATOM   5338 H17  LIG     1      30.968   3.012  10.980  1.00  0.00      LIG  
ATOM   5339 H18  LIG     1      29.797   6.897  17.965  1.00  0.00      LIG  
ATOM   5340 H19  LIG     1      30.720   5.615  17.200  1.00  0.00      LIG  
ATOM   5341 H20  LIG     1      29.340   5.224  18.240  1.00  0.00      LIG  
ATOM   5342 H21  LIG     1      26.717   6.618  16.014  1.00  0.00      LIG  
ATOM   5343 H22  LIG     1      27.548   7.452  17.327  1.00  0.00      LIG  
ATOM   5344 H23  LIG     1      27.020   5.778  17.543  1.00  0.00      LIG  
ATOM   5345 H24  LIG     1      26.827   3.815  13.379  1.00  0.00      LIG  
ATOM   5346 H25  LIG     1      25.870   2.414  13.800  1.00  0.00      LIG  
ATOM   5347 H26  LIG     1      26.860   2.394  12.350  1.00  0.00      LIG  
ATOM   5348 H27  LIG     1      31.141   3.822  15.687  1.00  0.00      LIG  
ATOM   5349 H28  LIG     1      31.277   5.464  15.052  1.00  0.00      LIG  
ATOM   5350 H29  LIG     1      31.637   4.104  14.027  1.00  0.00      LIG  
ATOM   5351 H30  LIG     1      27.804  -0.204   9.878  1.00  0.00      LIG  
ATOM   5352 H31  LIG     1      29.537  -2.621  10.522  1.00  0.00      LIG  
ATOM   5353 H32  LIG     1      30.193  -1.045  10.829  1.00  0.00      LIG  
ATOM   5354 H33  LIG     1      29.292  -2.098   8.124  1.00  0.00      LIG  
ATOM   5355 H34  LIG     1      31.859  -0.803   8.119  1.00  0.00      LIG  
ATOM   5356 H35  LIG     1      30.111   0.486   8.890  1.00  0.00      LIG  
ATOM   5357 H36  LIG     1      28.987  -0.007  15.876  1.00  0.00      LIG  
ATOM   5358 H37  LIG     1      30.244   0.403  14.709  1.00  0.00      LIG  
ATOM   5359 H38  LIG     1      29.346  -1.097  14.558  1.00  0.00      LIG  
ATOM   5360 H39  LIG     1      26.020  -1.832  10.351  1.00  0.00      LIG  
ATOM   5361 H40  LIG     1      27.242  -3.058  10.761  1.00  0.00      LIG  
ATOM   5362 H41  LIG     1      27.128  -2.418   9.120  1.00  0.00      LIG  
ATOM   5363 H42  LIG     1      30.832  -4.467   7.294  1.00  0.00      LIG  
ATOM   5364 H43  LIG     1      30.243  -4.175   8.938  1.00  0.00      LIG  
ATOM   5365 H44  LIG     1      31.740  -5.082   8.671  1.00  0.00      LIG  
ATOM   5366 H45  LIG     1      33.833  -2.146   7.736  1.00  0.00      LIG  
ATOM   5367 H46  LIG     1      33.105  -3.244   6.553  1.00  0.00      LIG  
ATOM   5368 H47  LIG     1      33.853  -3.897   8.019  1.00  0.00      LIG  
TER
REMARK  Energy: 284.354
REMARK  SimpleFitness: 284.354
REMARK  FullFitness: -955.74585
REMARK  InterFull: -15.6758
REMARK  IntraFull: 307.398
REMARK  solvFull: -1505.74
REMARK  surfFull: 258.272
REMARK  extraFull: 0.0
REMARK  deltaGcompsolvpol: -1505.74
REMARK  deltaGcompsolvnonpol: 258.272
REMARK  deltaGprotsolvpol: -1512.07
REMARK  deltaGprotsolvnonpol: 254.074
REMARK  deltaGligsolvpol: -9.29207
REMARK  deltaGligsolvnonpol: 15.0583
REMARK  deltaGvdw: -15.6758
REMARK  deltaGelec: 0.0
REMARK  deltaG: -5.544247
REMARK  Cluster: 5
REMARK  ClusterRank: 4
ATOM   5287 C    LIG     1      28.824   6.828  13.880  1.00  0.00      LIG  
ATOM   5288 C1   LIG     1      29.240   7.039  15.304  1.00  0.00      LIG  
ATOM   5289 C2   LIG     1      28.768   5.993  16.283  1.00  0.00      LIG  
ATOM   5290 C3   LIG     1      28.530   4.667  15.531  1.00  0.00      LIG  
ATOM   5291 C4   LIG     1      29.491   4.376  14.367  1.00  0.00      LIG  
ATOM   5292 C5   LIG     1      29.271   5.479  13.321  1.00  0.00      LIG  
ATOM   5293 C6   LIG     1      28.421   3.451  16.421  1.00  0.00      LIG  
ATOM   5294 C7   LIG     1      27.620   2.390  15.700  1.00  0.00      LIG  
ATOM   5295 C8   LIG     1      28.009   2.175  14.226  1.00  0.00      LIG  
ATOM   5296 C9   LIG     1      29.318   2.919  13.831  1.00  0.00      LIG  
ATOM   5297 C10  LIG     1      28.191   0.648  13.945  1.00  0.00      LIG  
ATOM   5298 C11  LIG     1      28.582   0.424  12.530  1.00  0.00      LIG  
ATOM   5299 C12  LIG     1      29.698   1.243  11.977  1.00  0.00      LIG  
ATOM   5300 C13  LIG     1      29.597   2.717  12.322  1.00  0.00      LIG  
ATOM   5301 C14  LIG     1      27.890  -0.561  11.938  1.00  0.00      LIG  
ATOM   5302 C15  LIG     1      26.909  -1.150  12.889  1.00  0.00      LIG  
ATOM   5303 C16  LIG     1      26.922  -0.197  14.073  1.00  0.00      LIG  
ATOM   5304 O    LIG     1      30.835   3.284  11.904  1.00  0.00      LIG  
ATOM   5305 C17  LIG     1      29.711   5.919  17.482  1.00  0.00      LIG  
ATOM   5306 C18  LIG     1      27.440   6.486  16.824  1.00  0.00      LIG  
ATOM   5307 C19  LIG     1      26.834   2.724  13.390  1.00  0.00      LIG  
ATOM   5308 C20  LIG     1      30.961   4.448  14.810  1.00  0.00      LIG  
ATOM   5309 H    LIG     1      30.124   2.382  14.333  1.00  0.00      LIG  
ATOM   5310 C21  LIG     1      28.042  -1.053  10.521  1.00  0.00      LIG  
ATOM   5311 C22  LIG     1      29.457  -1.574  10.222  1.00  0.00      LIG  
ATOM   5312 C23  LIG     1      29.874  -1.426   8.758  1.00  0.00      LIG  
ATOM   5313 C24  LIG     1      31.350  -1.654   8.557  1.00  0.00      LIG  
ATOM   5314 O1   LIG     1      29.583  -0.103   8.323  1.00  0.00      LIG  
ATOM   5315 C25  LIG     1      29.251  -0.038  14.818  1.00  0.00      LIG  
ATOM   5316 O2   LIG     1      29.675   8.119  15.681  1.00  0.00      LIG  
ATOM   5317 H1   LIG     1      27.537   4.781  15.088  1.00  0.00      LIG  
ATOM   5318 C26  LIG     1      27.051  -2.153  10.176  1.00  0.00      LIG  
ATOM   5319 C27  LIG     1      31.951  -2.994   8.325  1.00  0.00      LIG  
ATOM   5320 C28  LIG     1      31.140  -4.242   8.316  1.00  0.00      LIG  
ATOM   5321 C29  LIG     1      33.259  -3.071   7.620  1.00  0.00      LIG  
ATOM   5322 O3   LIG     1      32.031  -2.367   9.620  1.00  0.00      LIG  
ATOM   5323 H2   LIG     1      29.239   7.635  13.271  1.00  0.00      LIG  
ATOM   5324 H3   LIG     1      27.733   6.909  13.838  1.00  0.00      LIG  
ATOM   5325 H4   LIG     1      30.198   5.633  12.761  1.00  0.00      LIG  
ATOM   5326 H5   LIG     1      28.518   5.173  12.592  1.00  0.00      LIG  
ATOM   5327 H6   LIG     1      27.903   3.696  17.352  1.00  0.00      LIG  
ATOM   5328 H7   LIG     1      29.406   3.065  16.692  1.00  0.00      LIG  
ATOM   5329 H8   LIG     1      26.570   2.689  15.747  1.00  0.00      LIG  
ATOM   5330 H9   LIG     1      27.667   1.470  16.283  1.00  0.00      LIG  
ATOM   5331 H10  LIG     1      29.777   1.142  10.892  1.00  0.00      LIG  
ATOM   5332 H11  LIG     1      30.637   0.849  12.378  1.00  0.00      LIG  
ATOM   5333 H12  LIG     1      28.816   3.181  11.714  1.00  0.00      LIG  
ATOM   5334 H13  LIG     1      27.235  -2.150  13.193  1.00  0.00      LIG  
ATOM   5335 H14  LIG     1      25.902  -1.210  12.469  1.00  0.00      LIG  
ATOM   5336 H15  LIG     1      26.005   0.393  14.054  1.00  0.00      LIG  
ATOM   5337 H16  LIG     1      26.903  -0.753  15.014  1.00  0.00      LIG  
ATOM   5338 H17  LIG     1      30.968   3.012  10.980  1.00  0.00      LIG  
ATOM   5339 H18  LIG     1      29.797   6.897  17.965  1.00  0.00      LIG  
ATOM   5340 H19  LIG     1      30.720   5.615  17.200  1.00  0.00      LIG  
ATOM   5341 H20  LIG     1      29.340   5.224  18.240  1.00  0.00      LIG  
ATOM   5342 H21  LIG     1      26.717   6.618  16.014  1.00  0.00      LIG  
ATOM   5343 H22  LIG     1      27.548   7.452  17.327  1.00  0.00      LIG  
ATOM   5344 H23  LIG     1      27.020   5.778  17.543  1.00  0.00      LIG  
ATOM   5345 H24  LIG     1      26.827   3.815  13.379  1.00  0.00      LIG  
ATOM   5346 H25  LIG     1      25.870   2.414  13.800  1.00  0.00      LIG  
ATOM   5347 H26  LIG     1      26.860   2.394  12.350  1.00  0.00      LIG  
ATOM   5348 H27  LIG     1      31.141   3.822  15.687  1.00  0.00      LIG  
ATOM   5349 H28  LIG     1      31.277   5.464  15.052  1.00  0.00      LIG  
ATOM   5350 H29  LIG     1      31.637   4.104  14.027  1.00  0.00      LIG  
ATOM   5351 H30  LIG     1      27.804  -0.204   9.878  1.00  0.00      LIG  
ATOM   5352 H31  LIG     1      29.537  -2.621  10.522  1.00  0.00      LIG  
ATOM   5353 H32  LIG     1      30.193  -1.045  10.829  1.00  0.00      LIG  
ATOM   5354 H33  LIG     1      29.292  -2.098   8.124  1.00  0.00      LIG  
ATOM   5355 H34  LIG     1      31.859  -0.803   8.119  1.00  0.00      LIG  
ATOM   5356 H35  LIG     1      30.111   0.486   8.890  1.00  0.00      LIG  
ATOM   5357 H36  LIG     1      28.987  -0.007  15.876  1.00  0.00      LIG  
ATOM   5358 H37  LIG     1      30.244   0.403  14.709  1.00  0.00      LIG  
ATOM   5359 H38  LIG     1      29.346  -1.097  14.558  1.00  0.00      LIG  
ATOM   5360 H39  LIG     1      26.020  -1.832  10.351  1.00  0.00      LIG  
ATOM   5361 H40  LIG     1      27.242  -3.058  10.761  1.00  0.00      LIG  
ATOM   5362 H41  LIG     1      27.128  -2.418   9.120  1.00  0.00      LIG  
ATOM   5363 H42  LIG     1      30.832  -4.467   7.294  1.00  0.00      LIG  
ATOM   5364 H43  LIG     1      30.243  -4.175   8.938  1.00  0.00      LIG  
ATOM   5365 H44  LIG     1      31.740  -5.082   8.671  1.00  0.00      LIG  
ATOM   5366 H45  LIG     1      33.833  -2.146   7.736  1.00  0.00      LIG  
ATOM   5367 H46  LIG     1      33.105  -3.244   6.553  1.00  0.00      LIG  
ATOM   5368 H47  LIG     1      33.853  -3.897   8.019  1.00  0.00      LIG  
TER
REMARK  Energy: 284.354
REMARK  SimpleFitness: 284.354
REMARK  FullFitness: -955.74585
REMARK  InterFull: -15.6758
REMARK  IntraFull: 307.398
REMARK  solvFull: -1505.74
REMARK  surfFull: 258.272
REMARK  extraFull: 0.0
REMARK  deltaGcompsolvpol: -1505.74
REMARK  deltaGcompsolvnonpol: 258.272
REMARK  deltaGprotsolvpol: -1512.07
REMARK  deltaGprotsolvnonpol: 254.074
REMARK  deltaGligsolvpol: -9.29207
REMARK  deltaGligsolvnonpol: 15.0583
REMARK  deltaGvdw: -15.6758
REMARK  deltaGelec: 0.0
REMARK  deltaG: -5.544247
REMARK  Cluster: 5
REMARK  ClusterRank: 5
ATOM   5287 C    LIG     1      28.824   6.828  13.880  1.00  0.00      LIG  
ATOM   5288 C1   LIG     1      29.240   7.039  15.304  1.00  0.00      LIG  
ATOM   5289 C2   LIG     1      28.768   5.993  16.283  1.00  0.00      LIG  
ATOM   5290 C3   LIG     1      28.530   4.667  15.531  1.00  0.00      LIG  
ATOM   5291 C4   LIG     1      29.491   4.376  14.367  1.00  0.00      LIG  
ATOM   5292 C5   LIG     1      29.271   5.479  13.321  1.00  0.00      LIG  
ATOM   5293 C6   LIG     1      28.421   3.451  16.421  1.00  0.00      LIG  
ATOM   5294 C7   LIG     1      27.620   2.390  15.700  1.00  0.00      LIG  
ATOM   5295 C8   LIG     1      28.009   2.175  14.226  1.00  0.00      LIG  
ATOM   5296 C9   LIG     1      29.318   2.919  13.831  1.00  0.00      LIG  
ATOM   5297 C10  LIG     1      28.191   0.648  13.945  1.00  0.00      LIG  
ATOM   5298 C11  LIG     1      28.582   0.424  12.530  1.00  0.00      LIG  
ATOM   5299 C12  LIG     1      29.698   1.243  11.977  1.00  0.00      LIG  
ATOM   5300 C13  LIG     1      29.597   2.717  12.322  1.00  0.00      LIG  
ATOM   5301 C14  LIG     1      27.890  -0.561  11.938  1.00  0.00      LIG  
ATOM   5302 C15  LIG     1      26.909  -1.150  12.889  1.00  0.00      LIG  
ATOM   5303 C16  LIG     1      26.922  -0.197  14.073  1.00  0.00      LIG  
ATOM   5304 O    LIG     1      30.835   3.284  11.904  1.00  0.00      LIG  
ATOM   5305 C17  LIG     1      29.711   5.919  17.482  1.00  0.00      LIG  
ATOM   5306 C18  LIG     1      27.440   6.486  16.824  1.00  0.00      LIG  
ATOM   5307 C19  LIG     1      26.834   2.724  13.390  1.00  0.00      LIG  
ATOM   5308 C20  LIG     1      30.961   4.448  14.810  1.00  0.00      LIG  
ATOM   5309 H    LIG     1      30.124   2.382  14.333  1.00  0.00      LIG  
ATOM   5310 C21  LIG     1      28.042  -1.053  10.521  1.00  0.00      LIG  
ATOM   5311 C22  LIG     1      29.457  -1.574  10.222  1.00  0.00      LIG  
ATOM   5312 C23  LIG     1      29.874  -1.426   8.758  1.00  0.00      LIG  
ATOM   5313 C24  LIG     1      31.350  -1.654   8.557  1.00  0.00      LIG  
ATOM   5314 O1   LIG     1      29.583  -0.103   8.323  1.00  0.00      LIG  
ATOM   5315 C25  LIG     1      29.251  -0.038  14.818  1.00  0.00      LIG  
ATOM   5316 O2   LIG     1      29.675   8.119  15.681  1.00  0.00      LIG  
ATOM   5317 H1   LIG     1      27.537   4.781  15.088  1.00  0.00      LIG  
ATOM   5318 C26  LIG     1      27.051  -2.153  10.176  1.00  0.00      LIG  
ATOM   5319 C27  LIG     1      31.951  -2.994   8.325  1.00  0.00      LIG  
ATOM   5320 C28  LIG     1      31.140  -4.242   8.316  1.00  0.00      LIG  
ATOM   5321 C29  LIG     1      33.259  -3.071   7.620  1.00  0.00      LIG  
ATOM   5322 O3   LIG     1      32.031  -2.367   9.620  1.00  0.00      LIG  
ATOM   5323 H2   LIG     1      29.239   7.635  13.271  1.00  0.00      LIG  
ATOM   5324 H3   LIG     1      27.733   6.909  13.838  1.00  0.00      LIG  
ATOM   5325 H4   LIG     1      30.198   5.633  12.761  1.00  0.00      LIG  
ATOM   5326 H5   LIG     1      28.518   5.173  12.592  1.00  0.00      LIG  
ATOM   5327 H6   LIG     1      27.903   3.696  17.352  1.00  0.00      LIG  
ATOM   5328 H7   LIG     1      29.406   3.065  16.692  1.00  0.00      LIG  
ATOM   5329 H8   LIG     1      26.570   2.689  15.747  1.00  0.00      LIG  
ATOM   5330 H9   LIG     1      27.667   1.470  16.283  1.00  0.00      LIG  
ATOM   5331 H10  LIG     1      29.777   1.142  10.892  1.00  0.00      LIG  
ATOM   5332 H11  LIG     1      30.637   0.849  12.378  1.00  0.00      LIG  
ATOM   5333 H12  LIG     1      28.816   3.181  11.714  1.00  0.00      LIG  
ATOM   5334 H13  LIG     1      27.235  -2.150  13.193  1.00  0.00      LIG  
ATOM   5335 H14  LIG     1      25.902  -1.210  12.469  1.00  0.00      LIG  
ATOM   5336 H15  LIG     1      26.005   0.393  14.054  1.00  0.00      LIG  
ATOM   5337 H16  LIG     1      26.903  -0.753  15.014  1.00  0.00      LIG  
ATOM   5338 H17  LIG     1      30.968   3.012  10.980  1.00  0.00      LIG  
ATOM   5339 H18  LIG     1      29.797   6.897  17.965  1.00  0.00      LIG  
ATOM   5340 H19  LIG     1      30.720   5.615  17.200  1.00  0.00      LIG  
ATOM   5341 H20  LIG     1      29.340   5.224  18.240  1.00  0.00      LIG  
ATOM   5342 H21  LIG     1      26.717   6.618  16.014  1.00  0.00      LIG  
ATOM   5343 H22  LIG     1      27.548   7.452  17.327  1.00  0.00      LIG  
ATOM   5344 H23  LIG     1      27.020   5.778  17.543  1.00  0.00      LIG  
ATOM   5345 H24  LIG     1      26.827   3.815  13.379  1.00  0.00      LIG  
ATOM   5346 H25  LIG     1      25.870   2.414  13.800  1.00  0.00      LIG  
ATOM   5347 H26  LIG     1      26.860   2.394  12.350  1.00  0.00      LIG  
ATOM   5348 H27  LIG     1      31.141   3.822  15.687  1.00  0.00      LIG  
ATOM   5349 H28  LIG     1      31.277   5.464  15.052  1.00  0.00      LIG  
ATOM   5350 H29  LIG     1      31.637   4.104  14.027  1.00  0.00      LIG  
ATOM   5351 H30  LIG     1      27.804  -0.204   9.878  1.00  0.00      LIG  
ATOM   5352 H31  LIG     1      29.537  -2.621  10.522  1.00  0.00      LIG  
ATOM   5353 H32  LIG     1      30.193  -1.045  10.829  1.00  0.00      LIG  
ATOM   5354 H33  LIG     1      29.292  -2.098   8.124  1.00  0.00      LIG  
ATOM   5355 H34  LIG     1      31.859  -0.803   8.119  1.00  0.00      LIG  
ATOM   5356 H35  LIG     1      30.111   0.486   8.890  1.00  0.00      LIG  
ATOM   5357 H36  LIG     1      28.987  -0.007  15.876  1.00  0.00      LIG  
ATOM   5358 H37  LIG     1      30.244   0.403  14.709  1.00  0.00      LIG  
ATOM   5359 H38  LIG     1      29.346  -1.097  14.558  1.00  0.00      LIG  
ATOM   5360 H39  LIG     1      26.020  -1.832  10.351  1.00  0.00      LIG  
ATOM   5361 H40  LIG     1      27.242  -3.058  10.761  1.00  0.00      LIG  
ATOM   5362 H41  LIG     1      27.128  -2.418   9.120  1.00  0.00      LIG  
ATOM   5363 H42  LIG     1      30.832  -4.467   7.294  1.00  0.00      LIG  
ATOM   5364 H43  LIG     1      30.243  -4.175   8.938  1.00  0.00      LIG  
ATOM   5365 H44  LIG     1      31.740  -5.082   8.671  1.00  0.00      LIG  
ATOM   5366 H45  LIG     1      33.833  -2.146   7.736  1.00  0.00      LIG  
ATOM   5367 H46  LIG     1      33.105  -3.244   6.553  1.00  0.00      LIG  
ATOM   5368 H47  LIG     1      33.853  -3.897   8.019  1.00  0.00      LIG  
TER
REMARK  Energy: 285.639
REMARK  SimpleFitness: 285.639
REMARK  FullFitness: -954.261
REMARK  InterFull: -18.614
REMARK  IntraFull: 310.416
REMARK  solvFull: -1504.12
REMARK  surfFull: 258.057
REMARK  extraFull: 0.0
REMARK  deltaGcompsolvpol: -1504.12
REMARK  deltaGcompsolvnonpol: 258.057
REMARK  deltaGprotsolvpol: -1512.07
REMARK  deltaGprotsolvnonpol: 254.074
REMARK  deltaGligsolvpol: -7.32136
REMARK  deltaGligsolvnonpol: 14.9278
REMARK  deltaGvdw: -18.614
REMARK  deltaGelec: 0.0
REMARK  deltaG: -5.8516583
REMARK  Cluster: 5
REMARK  ClusterRank: 6
ATOM   5287 C    LIG     1      29.568   6.119  13.025  1.00  0.00      LIG  
ATOM   5288 C1   LIG     1      29.614   6.552  14.459  1.00  0.00      LIG  
ATOM   5289 C2   LIG     1      28.727   5.790  15.409  1.00  0.00      LIG  
ATOM   5290 C3   LIG     1      28.449   4.395  14.819  1.00  0.00      LIG  
ATOM   5291 C4   LIG     1      29.602   3.741  14.037  1.00  0.00      LIG  
ATOM   5292 C5   LIG     1      29.880   4.636  12.823  1.00  0.00      LIG  
ATOM   5293 C6   LIG     1      27.870   3.404  15.798  1.00  0.00      LIG  
ATOM   5294 C7   LIG     1      27.069   2.392  15.011  1.00  0.00      LIG  
ATOM   5295 C8   LIG     1      27.781   1.841  13.760  1.00  0.00      LIG  
ATOM   5296 C9   LIG     1      29.281   2.248  13.700  1.00  0.00      LIG  
ATOM   5297 C10  LIG     1      27.669   0.288  13.744  1.00  0.00      LIG  
ATOM   5298 C11  LIG     1      28.329  -0.288  12.536  1.00  0.00      LIG  
ATOM   5299 C12  LIG     1      29.747   0.165  12.339  1.00  0.00      LIG  
ATOM   5300 C13  LIG     1      29.916   1.678  12.409  1.00  0.00      LIG  
ATOM   5301 C14  LIG     1      27.534  -1.142  11.862  1.00  0.00      LIG  
ATOM   5302 C15  LIG     1      26.177  -1.172  12.481  1.00  0.00      LIG  
ATOM   5303 C16  LIG     1      26.236  -0.223  13.653  1.00  0.00      LIG  
ATOM   5304 O    LIG     1      31.319   1.915  12.326  1.00  0.00      LIG  
ATOM   5305 C17  LIG     1      29.319   5.813  16.816  1.00  0.00      LIG  
ATOM   5306 C18  LIG     1      27.411   6.544  15.497  1.00  0.00      LIG  
ATOM   5307 C19  LIG     1      27.036   2.422  12.538  1.00  0.00      LIG  
ATOM   5308 C20  LIG     1      30.899   3.688  14.860  1.00  0.00      LIG  
ATOM   5309 H    LIG     1      29.776   1.705  14.508  1.00  0.00      LIG  
ATOM   5310 C21  LIG     1      27.735  -2.051  10.654  1.00  0.00      LIG  
ATOM   5311 C22  LIG     1      29.163  -2.240  10.144  1.00  0.00      LIG  
ATOM   5312 C23  LIG     1      29.525  -1.322   8.969  1.00  0.00      LIG  
ATOM   5313 C24  LIG     1      31.004  -1.097   8.771  1.00  0.00      LIG  
ATOM   5314 O1   LIG     1      28.898  -0.053   9.138  1.00  0.00      LIG  
ATOM   5315 C25  LIG     1      28.283  -0.397  14.976  1.00  0.00      LIG  
ATOM   5316 O2   LIG     1      30.115   7.625  14.777  1.00  0.00      LIG  
ATOM   5317 H1   LIG     1      27.647   4.576  14.099  1.00  0.00      LIG  
ATOM   5318 C26  LIG     1      27.218  -3.448  10.971  1.00  0.00      LIG  
ATOM   5319 C27  LIG     1      31.949  -2.125   8.242  1.00  0.00      LIG  
ATOM   5320 C28  LIG     1      31.566  -3.536   7.939  1.00  0.00      LIG  
ATOM   5321 C29  LIG     1      33.184  -1.641   7.561  1.00  0.00      LIG  
ATOM   5322 O3   LIG     1      31.900  -1.818   9.653  1.00  0.00      LIG  
ATOM   5323 H2   LIG     1      30.278   6.724  12.456  1.00  0.00      LIG  
ATOM   5324 H3   LIG     1      28.565   6.345  12.652  1.00  0.00      LIG  
ATOM   5325 H4   LIG     1      30.931   4.537  12.539  1.00  0.00      LIG  
ATOM   5326 H5   LIG     1      29.301   4.304  11.959  1.00  0.00      LIG  
ATOM   5327 H6   LIG     1      27.199   3.895  16.507  1.00  0.00      LIG  
ATOM   5328 H7   LIG     1      28.653   2.909  16.379  1.00  0.00      LIG  
ATOM   5329 H8   LIG     1      26.145   2.884  14.694  1.00  0.00      LIG  
ATOM   5330 H9   LIG     1      26.737   1.611  15.696  1.00  0.00      LIG  
ATOM   5331 H10  LIG     1      30.169  -0.166  11.396  1.00  0.00      LIG  
ATOM   5332 H11  LIG     1      30.379  -0.303  13.097  1.00  0.00      LIG  
ATOM   5333 H12  LIG     1      29.473   2.136  11.520  1.00  0.00      LIG  
ATOM   5334 H13  LIG     1      25.905  -2.164  12.852  1.00  0.00      LIG  
ATOM   5335 H14  LIG     1      25.414  -0.850  11.766  1.00  0.00      LIG  
ATOM   5336 H15  LIG     1      25.489   0.562  13.536  1.00  0.00      LIG  
ATOM   5337 H16  LIG     1      25.958  -0.755  14.568  1.00  0.00      LIG  
ATOM   5338 H17  LIG     1      31.642   1.416  11.556  1.00  0.00      LIG  
ATOM   5339 H18  LIG     1      29.459   6.845  17.151  1.00  0.00      LIG  
ATOM   5340 H19  LIG     1      30.294   5.326  16.869  1.00  0.00      LIG  
ATOM   5341 H20  LIG     1      28.656   5.331  17.538  1.00  0.00      LIG  
ATOM   5342 H21  LIG     1      26.916   6.609  14.523  1.00  0.00      LIG  
ATOM   5343 H22  LIG     1      27.566   7.564  15.862  1.00  0.00      LIG  
ATOM   5344 H23  LIG     1      26.731   6.043  16.190  1.00  0.00      LIG  
ATOM   5345 H24  LIG     1      27.242   3.484  12.413  1.00  0.00      LIG  
ATOM   5346 H25  LIG     1      25.953   2.337  12.645  1.00  0.00      LIG  
ATOM   5347 H26  LIG     1      27.310   1.936  11.599  1.00  0.00      LIG  
ATOM   5348 H27  LIG     1      30.737   3.203  15.825  1.00  0.00      LIG  
ATOM   5349 H28  LIG     1      31.314   4.680  15.043  1.00  0.00      LIG  
ATOM   5350 H29  LIG     1      31.684   3.135  14.346  1.00  0.00      LIG  
ATOM   5351 H30  LIG     1      27.116  -1.674   9.834  1.00  0.00      LIG  
ATOM   5352 H31  LIG     1      29.298  -3.269   9.807  1.00  0.00      LIG  
ATOM   5353 H32  LIG     1      29.863  -2.145  10.974  1.00  0.00      LIG  
ATOM   5354 H33  LIG     1      29.108  -1.745   8.054  1.00  0.00      LIG  
ATOM   5355 H34  LIG     1      31.246  -0.063   8.554  1.00  0.00      LIG  
ATOM   5356 H35  LIG     1      28.345  -0.129   9.937  1.00  0.00      LIG  
ATOM   5357 H36  LIG     1      27.763  -0.126  15.895  1.00  0.00      LIG  
ATOM   5358 H37  LIG     1      29.339  -0.165  15.120  1.00  0.00      LIG  
ATOM   5359 H38  LIG     1      28.213  -1.486  14.897  1.00  0.00      LIG  
ATOM   5360 H39  LIG     1      26.129  -3.463  11.054  1.00  0.00      LIG  
ATOM   5361 H40  LIG     1      27.638  -3.827  11.907  1.00  0.00      LIG  
ATOM   5362 H41  LIG     1      27.481  -4.156  10.181  1.00  0.00      LIG  
ATOM   5363 H42  LIG     1      31.154  -3.614   6.931  1.00  0.00      LIG  
ATOM   5364 H43  LIG     1      30.838  -3.951   8.642  1.00  0.00      LIG  
ATOM   5365 H44  LIG     1      32.455  -4.170   7.981  1.00  0.00      LIG  
ATOM   5366 H45  LIG     1      33.391  -0.591   7.794  1.00  0.00      LIG  
ATOM   5367 H46  LIG     1      33.073  -1.736   6.478  1.00  0.00      LIG  
ATOM   5368 H47  LIG     1      34.052  -2.233   7.866  1.00  0.00      LIG  
TER
REMARK  Energy: 285.639
REMARK  SimpleFitness: 285.639
REMARK  FullFitness: -954.261
REMARK  InterFull: -18.614
REMARK  IntraFull: 310.416
REMARK  solvFull: -1504.12
REMARK  surfFull: 258.057
REMARK  extraFull: 0.0
REMARK  deltaGcompsolvpol: -1504.12
REMARK  deltaGcompsolvnonpol: 258.057
REMARK  deltaGprotsolvpol: -1512.07
REMARK  deltaGprotsolvnonpol: 254.074
REMARK  deltaGligsolvpol: -7.32136
REMARK  deltaGligsolvnonpol: 14.9278
REMARK  deltaGvdw: -18.614
REMARK  deltaGelec: 0.0
REMARK  deltaG: -5.8516583
REMARK  Cluster: 5
REMARK  ClusterRank: 7
ATOM   5287 C    LIG     1      29.568   6.119  13.025  1.00  0.00      LIG  
ATOM   5288 C1   LIG     1      29.614   6.552  14.459  1.00  0.00      LIG  
ATOM   5289 C2   LIG     1      28.727   5.790  15.409  1.00  0.00      LIG  
ATOM   5290 C3   LIG     1      28.449   4.395  14.819  1.00  0.00      LIG  
ATOM   5291 C4   LIG     1      29.602   3.741  14.037  1.00  0.00      LIG  
ATOM   5292 C5   LIG     1      29.880   4.636  12.823  1.00  0.00      LIG  
ATOM   5293 C6   LIG     1      27.870   3.404  15.798  1.00  0.00      LIG  
ATOM   5294 C7   LIG     1      27.069   2.392  15.011  1.00  0.00      LIG  
ATOM   5295 C8   LIG     1      27.781   1.841  13.760  1.00  0.00      LIG  
ATOM   5296 C9   LIG     1      29.281   2.248  13.700  1.00  0.00      LIG  
ATOM   5297 C10  LIG     1      27.669   0.288  13.744  1.00  0.00      LIG  
ATOM   5298 C11  LIG     1      28.329  -0.288  12.536  1.00  0.00      LIG  
ATOM   5299 C12  LIG     1      29.747   0.165  12.339  1.00  0.00      LIG  
ATOM   5300 C13  LIG     1      29.916   1.678  12.409  1.00  0.00      LIG  
ATOM   5301 C14  LIG     1      27.534  -1.142  11.862  1.00  0.00      LIG  
ATOM   5302 C15  LIG     1      26.177  -1.172  12.481  1.00  0.00      LIG  
ATOM   5303 C16  LIG     1      26.236  -0.223  13.653  1.00  0.00      LIG  
ATOM   5304 O    LIG     1      31.319   1.915  12.326  1.00  0.00      LIG  
ATOM   5305 C17  LIG     1      29.319   5.813  16.816  1.00  0.00      LIG  
ATOM   5306 C18  LIG     1      27.411   6.544  15.497  1.00  0.00      LIG  
ATOM   5307 C19  LIG     1      27.036   2.422  12.538  1.00  0.00      LIG  
ATOM   5308 C20  LIG     1      30.899   3.688  14.860  1.00  0.00      LIG  
ATOM   5309 H    LIG     1      29.776   1.705  14.508  1.00  0.00      LIG  
ATOM   5310 C21  LIG     1      27.735  -2.051  10.654  1.00  0.00      LIG  
ATOM   5311 C22  LIG     1      29.163  -2.240  10.144  1.00  0.00      LIG  
ATOM   5312 C23  LIG     1      29.525  -1.322   8.969  1.00  0.00      LIG  
ATOM   5313 C24  LIG     1      31.004  -1.097   8.771  1.00  0.00      LIG  
ATOM   5314 O1   LIG     1      28.898  -0.053   9.138  1.00  0.00      LIG  
ATOM   5315 C25  LIG     1      28.283  -0.397  14.976  1.00  0.00      LIG  
ATOM   5316 O2   LIG     1      30.115   7.625  14.777  1.00  0.00      LIG  
ATOM   5317 H1   LIG     1      27.647   4.576  14.099  1.00  0.00      LIG  
ATOM   5318 C26  LIG     1      27.218  -3.448  10.971  1.00  0.00      LIG  
ATOM   5319 C27  LIG     1      31.949  -2.125   8.242  1.00  0.00      LIG  
ATOM   5320 C28  LIG     1      31.566  -3.536   7.939  1.00  0.00      LIG  
ATOM   5321 C29  LIG     1      33.184  -1.641   7.561  1.00  0.00      LIG  
ATOM   5322 O3   LIG     1      31.900  -1.818   9.653  1.00  0.00      LIG  
ATOM   5323 H2   LIG     1      30.278   6.724  12.456  1.00  0.00      LIG  
ATOM   5324 H3   LIG     1      28.565   6.345  12.652  1.00  0.00      LIG  
ATOM   5325 H4   LIG     1      30.931   4.537  12.539  1.00  0.00      LIG  
ATOM   5326 H5   LIG     1      29.301   4.304  11.959  1.00  0.00      LIG  
ATOM   5327 H6   LIG     1      27.199   3.895  16.507  1.00  0.00      LIG  
ATOM   5328 H7   LIG     1      28.653   2.909  16.379  1.00  0.00      LIG  
ATOM   5329 H8   LIG     1      26.145   2.884  14.694  1.00  0.00      LIG  
ATOM   5330 H9   LIG     1      26.737   1.611  15.696  1.00  0.00      LIG  
ATOM   5331 H10  LIG     1      30.169  -0.166  11.396  1.00  0.00      LIG  
ATOM   5332 H11  LIG     1      30.379  -0.303  13.097  1.00  0.00      LIG  
ATOM   5333 H12  LIG     1      29.473   2.136  11.520  1.00  0.00      LIG  
ATOM   5334 H13  LIG     1      25.905  -2.164  12.852  1.00  0.00      LIG  
ATOM   5335 H14  LIG     1      25.414  -0.850  11.766  1.00  0.00      LIG  
ATOM   5336 H15  LIG     1      25.489   0.562  13.536  1.00  0.00      LIG  
ATOM   5337 H16  LIG     1      25.958  -0.755  14.568  1.00  0.00      LIG  
ATOM   5338 H17  LIG     1      31.642   1.416  11.556  1.00  0.00      LIG  
ATOM   5339 H18  LIG     1      29.459   6.845  17.151  1.00  0.00      LIG  
ATOM   5340 H19  LIG     1      30.294   5.326  16.869  1.00  0.00      LIG  
ATOM   5341 H20  LIG     1      28.656   5.331  17.538  1.00  0.00      LIG  
ATOM   5342 H21  LIG     1      26.916   6.609  14.523  1.00  0.00      LIG  
ATOM   5343 H22  LIG     1      27.566   7.564  15.862  1.00  0.00      LIG  
ATOM   5344 H23  LIG     1      26.731   6.043  16.190  1.00  0.00      LIG  
ATOM   5345 H24  LIG     1      27.242   3.484  12.413  1.00  0.00      LIG  
ATOM   5346 H25  LIG     1      25.953   2.337  12.645  1.00  0.00      LIG  
ATOM   5347 H26  LIG     1      27.310   1.936  11.599  1.00  0.00      LIG  
ATOM   5348 H27  LIG     1      30.737   3.203  15.825  1.00  0.00      LIG  
ATOM   5349 H28  LIG     1      31.314   4.680  15.043  1.00  0.00      LIG  
ATOM   5350 H29  LIG     1      31.684   3.135  14.346  1.00  0.00      LIG  
ATOM   5351 H30  LIG     1      27.116  -1.674   9.834  1.00  0.00      LIG  
ATOM   5352 H31  LIG     1      29.298  -3.269   9.807  1.00  0.00      LIG  
ATOM   5353 H32  LIG     1      29.863  -2.145  10.974  1.00  0.00      LIG  
ATOM   5354 H33  LIG     1      29.108  -1.745   8.054  1.00  0.00      LIG  
ATOM   5355 H34  LIG     1      31.246  -0.063   8.554  1.00  0.00      LIG  
ATOM   5356 H35  LIG     1      28.345  -0.129   9.937  1.00  0.00      LIG  
ATOM   5357 H36  LIG     1      27.763  -0.126  15.895  1.00  0.00      LIG  
ATOM   5358 H37  LIG     1      29.339  -0.165  15.120  1.00  0.00      LIG  
ATOM   5359 H38  LIG     1      28.213  -1.486  14.897  1.00  0.00      LIG  
ATOM   5360 H39  LIG     1      26.129  -3.463  11.054  1.00  0.00      LIG  
ATOM   5361 H40  LIG     1      27.638  -3.827  11.907  1.00  0.00      LIG  
ATOM   5362 H41  LIG     1      27.481  -4.156  10.181  1.00  0.00      LIG  
ATOM   5363 H42  LIG     1      31.154  -3.614   6.931  1.00  0.00      LIG  
ATOM   5364 H43  LIG     1      30.838  -3.951   8.642  1.00  0.00      LIG  
ATOM   5365 H44  LIG     1      32.455  -4.170   7.981  1.00  0.00      LIG  
ATOM   5366 H45  LIG     1      33.391  -0.591   7.794  1.00  0.00      LIG  
ATOM   5367 H46  LIG     1      33.073  -1.736   6.478  1.00  0.00      LIG  
ATOM   5368 H47  LIG     1      34.052  -2.233   7.866  1.00  0.00      LIG  
TER
REMARK  Energy: 274.199
REMARK  SimpleFitness: 274.199
REMARK  FullFitness: -957.1033
REMARK  InterFull: -30.2242
REMARK  IntraFull: 304.554
REMARK  solvFull: -1487.87
REMARK  surfFull: 256.437
REMARK  extraFull: 0.0
REMARK  deltaGcompsolvpol: -1487.87
REMARK  deltaGcompsolvnonpol: 256.437
REMARK  deltaGprotsolvpol: -1512.07
REMARK  deltaGprotsolvnonpol: 254.074
REMARK  deltaGligsolvpol: -8.11843
REMARK  deltaGligsolvnonpol: 15.247
REMARK  deltaGvdw: -30.2242
REMARK  deltaGelec: 0.0
REMARK  deltaG: -6.09015
REMARK  Cluster: 6
REMARK  ClusterRank: 0
ATOM   5287 C    LIG     1      12.523 -13.849   1.492  1.00  0.00      LIG  
ATOM   5288 C1   LIG     1      12.806 -14.262   2.908  1.00  0.00      LIG  
ATOM   5289 C2   LIG     1      12.429 -15.662   3.343  1.00  0.00      LIG  
ATOM   5290 C3   LIG     1      11.065 -16.005   2.715  1.00  0.00      LIG  
ATOM   5291 C4   LIG     1      10.869 -15.751   1.208  1.00  0.00      LIG  
ATOM   5292 C5   LIG     1      11.135 -14.258   1.016  1.00  0.00      LIG  
ATOM   5293 C6   LIG     1      10.479 -17.354   3.068  1.00  0.00      LIG  
ATOM   5294 C7   LIG     1       8.969 -17.216   3.073  1.00  0.00      LIG  
ATOM   5295 C8   LIG     1       8.391 -16.445   1.872  1.00  0.00      LIG  
ATOM   5296 C9   LIG     1       9.455 -16.255   0.750  1.00  0.00      LIG  
ATOM   5297 C10  LIG     1       7.154 -17.209   1.300  1.00  0.00      LIG  
ATOM   5298 C11  LIG     1       6.621 -16.471   0.125  1.00  0.00      LIG  
ATOM   5299 C12  LIG     1       7.594 -16.255  -0.972  1.00  0.00      LIG  
ATOM   5300 C13  LIG     1       8.826 -15.522  -0.456  1.00  0.00      LIG  
ATOM   5301 C14  LIG     1       5.356 -16.045   0.290  1.00  0.00      LIG  
ATOM   5302 C15  LIG     1       4.841 -16.450   1.620  1.00  0.00      LIG  
ATOM   5303 C16  LIG     1       5.954 -17.266   2.245  1.00  0.00      LIG  
ATOM   5304 O    LIG     1       9.699 -15.421  -1.576  1.00  0.00      LIG  
ATOM   5305 C17  LIG     1      13.561 -16.654   3.090  1.00  0.00      LIG  
ATOM   5306 C18  LIG     1      12.275 -15.601   4.860  1.00  0.00      LIG  
ATOM   5307 C19  LIG     1       7.917 -15.073   2.405  1.00  0.00      LIG  
ATOM   5308 C20  LIG     1      11.871 -16.525   0.340  1.00  0.00      LIG  
ATOM   5309 H    LIG     1       9.653 -17.260   0.372  1.00  0.00      LIG  
ATOM   5310 C21  LIG     1       4.397 -15.268  -0.573  1.00  0.00      LIG  
ATOM   5311 C22  LIG     1       4.247 -13.800  -0.140  1.00  0.00      LIG  
ATOM   5312 C23  LIG     1       4.951 -12.721  -0.971  1.00  0.00      LIG  
ATOM   5313 C24  LIG     1       6.444 -12.769  -0.855  1.00  0.00      LIG  
ATOM   5314 O1   LIG     1       4.515 -11.470  -0.448  1.00  0.00      LIG  
ATOM   5315 C25  LIG     1       7.439 -18.659   0.882  1.00  0.00      LIG  
ATOM   5316 O2   LIG     1      13.545 -13.574   3.600  1.00  0.00      LIG  
ATOM   5317 H1   LIG     1      10.423 -15.289   3.227  1.00  0.00      LIG  
ATOM   5318 C26  LIG     1       4.505 -15.461  -2.075  1.00  0.00      LIG  
ATOM   5319 C27  LIG     1       7.334 -11.855  -1.628  1.00  0.00      LIG  
ATOM   5320 C28  LIG     1       6.780 -10.874  -2.596  1.00  0.00      LIG  
ATOM   5321 C29  LIG     1       8.700 -11.567  -1.113  1.00  0.00      LIG  
ATOM   5322 O3   LIG     1       7.144 -13.220  -2.042  1.00  0.00      LIG  
ATOM   5323 H2   LIG     1      13.308 -14.261   0.855  1.00  0.00      LIG  
ATOM   5324 H3   LIG     1      12.597 -12.759   1.447  1.00  0.00      LIG  
ATOM   5325 H4   LIG     1      11.050 -13.972  -0.034  1.00  0.00      LIG  
ATOM   5326 H5   LIG     1      10.389 -13.680   1.566  1.00  0.00      LIG  
ATOM   5327 H6   LIG     1      10.801 -17.699   4.051  1.00  0.00      LIG  
ATOM   5328 H7   LIG     1      10.786 -18.120   2.354  1.00  0.00      LIG  
ATOM   5329 H8   LIG     1       8.686 -16.689   3.988  1.00  0.00      LIG  
ATOM   5330 H9   LIG     1       8.540 -18.210   3.186  1.00  0.00      LIG  
ATOM   5331 H10  LIG     1       7.161 -15.701  -1.801  1.00  0.00      LIG  
ATOM   5332 H11  LIG     1       7.886 -17.218  -1.402  1.00  0.00      LIG  
ATOM   5333 H12  LIG     1       8.563 -14.502  -0.167  1.00  0.00      LIG  
ATOM   5334 H13  LIG     1       3.927 -17.046   1.529  1.00  0.00      LIG  
ATOM   5335 H14  LIG     1       4.622 -15.569   2.230  1.00  0.00      LIG  
ATOM   5336 H15  LIG     1       6.170 -16.917   3.257  1.00  0.00      LIG  
ATOM   5337 H16  LIG     1       5.614 -18.300   2.354  1.00  0.00      LIG  
ATOM   5338 H17  LIG     1       9.199 -14.963  -2.275  1.00  0.00      LIG  
ATOM   5339 H18  LIG     1      14.341 -16.542   3.848  1.00  0.00      LIG  
ATOM   5340 H19  LIG     1      14.051 -16.498   2.127  1.00  0.00      LIG  
ATOM   5341 H20  LIG     1      13.205 -17.685   3.140  1.00  0.00      LIG  
ATOM   5342 H21  LIG     1      11.467 -14.920   5.150  1.00  0.00      LIG  
ATOM   5343 H22  LIG     1      13.194 -15.256   5.346  1.00  0.00      LIG  
ATOM   5344 H23  LIG     1      12.057 -16.589   5.270  1.00  0.00      LIG  
ATOM   5345 H24  LIG     1       8.747 -14.426   2.681  1.00  0.00      LIG  
ATOM   5346 H25  LIG     1       7.306 -15.178   3.305  1.00  0.00      LIG  
ATOM   5347 H26  LIG     1       7.329 -14.518   1.674  1.00  0.00      LIG  
ATOM   5348 H27  LIG     1      11.776 -17.595   0.505  1.00  0.00      LIG  
ATOM   5349 H28  LIG     1      12.909 -16.260   0.519  1.00  0.00      LIG  
ATOM   5350 H29  LIG     1      11.709 -16.346  -0.722  1.00  0.00      LIG  
ATOM   5351 H30  LIG     1       3.434 -15.728  -0.333  1.00  0.00      LIG  
ATOM   5352 H31  LIG     1       4.524 -13.674   0.912  1.00  0.00      LIG  
ATOM   5353 H32  LIG     1       3.176 -13.578  -0.163  1.00  0.00      LIG  
ATOM   5354 H33  LIG     1       4.629 -12.764  -2.016  1.00  0.00      LIG  
ATOM   5355 H34  LIG     1       6.784 -13.095   0.118  1.00  0.00      LIG  
ATOM   5356 H35  LIG     1       5.218 -11.165   0.155  1.00  0.00      LIG  
ATOM   5357 H36  LIG     1       7.622 -19.292   1.751  1.00  0.00      LIG  
ATOM   5358 H37  LIG     1       8.296 -18.757   0.213  1.00  0.00      LIG  
ATOM   5359 H38  LIG     1       6.578 -19.090   0.361  1.00  0.00      LIG  
ATOM   5360 H39  LIG     1       4.539 -16.525  -2.328  1.00  0.00      LIG  
ATOM   5361 H40  LIG     1       5.393 -14.988  -2.493  1.00  0.00      LIG  
ATOM   5362 H41  LIG     1       3.633 -15.024  -2.566  1.00  0.00      LIG  
ATOM   5363 H42  LIG     1       6.029 -11.323  -3.253  1.00  0.00      LIG  
ATOM   5364 H43  LIG     1       7.578 -10.464  -3.220  1.00  0.00      LIG  
ATOM   5365 H44  LIG     1       6.312 -10.054  -2.048  1.00  0.00      LIG  
ATOM   5366 H45  LIG     1       9.002 -12.284  -0.343  1.00  0.00      LIG  
ATOM   5367 H46  LIG     1       8.726 -10.563  -0.679  1.00  0.00      LIG  
ATOM   5368 H47  LIG     1       9.429 -11.609  -1.928  1.00  0.00      LIG  
TER
REMARK  Energy: 274.199
REMARK  SimpleFitness: 274.199
REMARK  FullFitness: -957.1033
REMARK  InterFull: -30.2242
REMARK  IntraFull: 304.554
REMARK  solvFull: -1487.87
REMARK  surfFull: 256.437
REMARK  extraFull: 0.0
REMARK  deltaGcompsolvpol: -1487.87
REMARK  deltaGcompsolvnonpol: 256.437
REMARK  deltaGprotsolvpol: -1512.07
REMARK  deltaGprotsolvnonpol: 254.074
REMARK  deltaGligsolvpol: -8.11843
REMARK  deltaGligsolvnonpol: 15.247
REMARK  deltaGvdw: -30.2242
REMARK  deltaGelec: 0.0
REMARK  deltaG: -6.09015
REMARK  Cluster: 6
REMARK  ClusterRank: 1
ATOM   5287 C    LIG     1      12.523 -13.849   1.492  1.00  0.00      LIG  
ATOM   5288 C1   LIG     1      12.806 -14.262   2.908  1.00  0.00      LIG  
ATOM   5289 C2   LIG     1      12.429 -15.662   3.343  1.00  0.00      LIG  
ATOM   5290 C3   LIG     1      11.065 -16.005   2.715  1.00  0.00      LIG  
ATOM   5291 C4   LIG     1      10.869 -15.751   1.208  1.00  0.00      LIG  
ATOM   5292 C5   LIG     1      11.135 -14.258   1.016  1.00  0.00      LIG  
ATOM   5293 C6   LIG     1      10.479 -17.354   3.068  1.00  0.00      LIG  
ATOM   5294 C7   LIG     1       8.969 -17.216   3.073  1.00  0.00      LIG  
ATOM   5295 C8   LIG     1       8.391 -16.445   1.872  1.00  0.00      LIG  
ATOM   5296 C9   LIG     1       9.455 -16.255   0.750  1.00  0.00      LIG  
ATOM   5297 C10  LIG     1       7.154 -17.209   1.300  1.00  0.00      LIG  
ATOM   5298 C11  LIG     1       6.621 -16.471   0.125  1.00  0.00      LIG  
ATOM   5299 C12  LIG     1       7.594 -16.255  -0.972  1.00  0.00      LIG  
ATOM   5300 C13  LIG     1       8.826 -15.522  -0.456  1.00  0.00      LIG  
ATOM   5301 C14  LIG     1       5.356 -16.045   0.290  1.00  0.00      LIG  
ATOM   5302 C15  LIG     1       4.841 -16.450   1.620  1.00  0.00      LIG  
ATOM   5303 C16  LIG     1       5.954 -17.266   2.245  1.00  0.00      LIG  
ATOM   5304 O    LIG     1       9.699 -15.421  -1.576  1.00  0.00      LIG  
ATOM   5305 C17  LIG     1      13.561 -16.654   3.090  1.00  0.00      LIG  
ATOM   5306 C18  LIG     1      12.275 -15.601   4.860  1.00  0.00      LIG  
ATOM   5307 C19  LIG     1       7.917 -15.073   2.405  1.00  0.00      LIG  
ATOM   5308 C20  LIG     1      11.871 -16.525   0.340  1.00  0.00      LIG  
ATOM   5309 H    LIG     1       9.653 -17.260   0.372  1.00  0.00      LIG  
ATOM   5310 C21  LIG     1       4.397 -15.268  -0.573  1.00  0.00      LIG  
ATOM   5311 C22  LIG     1       4.247 -13.800  -0.140  1.00  0.00      LIG  
ATOM   5312 C23  LIG     1       4.951 -12.721  -0.971  1.00  0.00      LIG  
ATOM   5313 C24  LIG     1       6.444 -12.769  -0.855  1.00  0.00      LIG  
ATOM   5314 O1   LIG     1       4.515 -11.470  -0.448  1.00  0.00      LIG  
ATOM   5315 C25  LIG     1       7.439 -18.659   0.882  1.00  0.00      LIG  
ATOM   5316 O2   LIG     1      13.545 -13.574   3.600  1.00  0.00      LIG  
ATOM   5317 H1   LIG     1      10.423 -15.289   3.227  1.00  0.00      LIG  
ATOM   5318 C26  LIG     1       4.505 -15.461  -2.075  1.00  0.00      LIG  
ATOM   5319 C27  LIG     1       7.334 -11.855  -1.628  1.00  0.00      LIG  
ATOM   5320 C28  LIG     1       6.780 -10.874  -2.596  1.00  0.00      LIG  
ATOM   5321 C29  LIG     1       8.700 -11.567  -1.113  1.00  0.00      LIG  
ATOM   5322 O3   LIG     1       7.144 -13.220  -2.042  1.00  0.00      LIG  
ATOM   5323 H2   LIG     1      13.308 -14.261   0.855  1.00  0.00      LIG
[truncated: 1,269,679 more chars]
