# Supplementary material for: Exploring the mechanism of Alisma orientale for the treatment of pregnancy induced hypertension and potential hepato-nephrotoxicity by using network pharmacology, network toxicology, molecular docking and molecular dynamics simulation
Source: Front Pharmacol. 2022 Nov 15;13:1027112. doi: 10.3389/fphar.2022.1027112 (PMC9705790; doi:10.3389/fphar.2022.1027112)
Supplement: Supplementary file 6 [file DataSheet4.zip › BCL2L1/BCL830/eadock3.err]

sib.fastconf.EADock3: running @ selenium/127.0.1.1 development version. /home/swissdock/swissdock/tmp//cache/eadock3/eadock3.jar MD5: 6b55cadf59de6f950f604b9d6d6562d2
sib.fastconf.EADock3: 5000 binding modes will be generated
sib.fastconf.EADock3: the 5000 with the most favorable SimpleFitness will be evaluated with FACTS.
sib.fastconf.EADock3: 250 binding modes will be retained
sib.fastconf.EADock3: minimize with 100 steps of SD then 250 steps of ABNR
sib.fastconf.EADock3: side chains closer than 0.0 A to any atom of the ligand will be optimized.
sib.fastconf.EADock3: Clustering radius is 2.0
sib.fastconf.EADock3: Maximum cluster size is 8
sib.fastconf.EADock3: clusters will have the exact size.
sib.fastconf.EADock3: Output file is clusters.zip
sib.fastconf.EADock3: Ligand selection is SEGID LIG
sib.fastconf.EADock3: temporary files will be kept.
sib.fastconf.EADock3: Translations allowed.
sib.fastconf.EADock3: solvation model is FACTS
sib.fastconf.EADock3: Centering rotations on the whole ligand.
sib.fastconf.EADock3: System  : 5368 atoms
sib.fastconf.EADock3: Ligand  : 82 atoms
sib.fastconf.EADock3: Receptor: 5286 atoms
sib.fastconf.EADock3:   Fixed part   : 5286 atoms
sib.fastconf.EADock3:   Flexible part: 0 atoms
sib.fastconf.EADock3: Blind docking
sib.fastconf.biodatastructures.molecules.FlexibleMoleculeBuilder: No RotateBond directive found.
sib.fastconf.biodatastructures.molecules.FlexibleMoleculeBuilder: Multiple keyword found in RotateBond directive.
sib.fastconf.biodatastructures.molecules.FlexibleMoleculeBuilder: Identify bonds.
sib.fastconf.biodatastructures.molecules.FlexibleMolecule: Total of 86 bonds found.
sib.fastconf.biodatastructures.molecules.FlexibleMolecule: Restricting dihedral rotations based on the number of atom on each side.
sib.fastconf.biodatastructures.molecules.FlexibleMolecule: 14 rotatable dihedral angles found.
sib.fastconf.biodatastructures.molecules.FlexibleMolecule: no user specified bond list.
sib.fastconf.biodatastructures.molecules.FlexibleMolecule: Filtering out dihedrals defined with an hydrogen.
sib.fastconf.biodatastructures.molecules.FlexibleMolecule: accepting bond 5298_5301_5310_5311
sib.fastconf.biodatastructures.molecules.FlexibleMolecule: accepting bond 5301_5310_5311_5312
sib.fastconf.biodatastructures.molecules.FlexibleMolecule: accepting bond 5310_5311_5312_5313
sib.fastconf.biodatastructures.molecules.FlexibleMolecule: accepting bond 5311_5312_5313_5319
sib.fastconf.biodatastructures.molecules.FlexibleMolecule: found # 58 core atoms : [ 5287 5288 5289 5290 5291 5292 5293 5294 5295 5296 5297 5298 5299 5300 5301 5302 5303 5304 5305 5306 5307 5308 5309 5310 5315 5316 5317 5323 5324 5325 5326 5327 5328 5329 5330 5331 5332 5333 5334 5335 5336 5337 5338 5339 5340 5341 5342 5343 5344 5345 5346 5347 5348 5349 5350 5357 5358 5359 ]
sib.fastconf.biodatastructures.molecules.FlexibleMolecule: found rotatable bond # 0 between 5301 5310
sib.fastconf.biodatastructures.molecules.FlexibleMolecule: Group FIX (56): [ 5287 5288 5292 5323 5324 5289 5316 5291 5325 5326 5290 5305 5306 5296 5308 5293 5317 5339 5340 5341 5342 5343 5344 5295 5300 5309 5348 5349 5350 5294 5327 5328 5297 5307 5299 5304 5333 5329 5330 5298 5303 5315 5345 5346 5347 5331 5332 5338 5302 5336 5337 5357 5358 5359 5334 5335 ] 
sib.fastconf.biodatastructures.molecules.FlexibleMolecule: Group ROTATABLE (24): [ 5311 5318 5351 5312 5352 5353 5313 5314 5354 5319 5322 5355 5356 5360 5361 5362 5320 5321 5363 5364 5365 5366 5367 5368 ] 
sib.fastconf.biodatastructures.molecules.FlexibleMolecule: Group ROTATABLE (Validation) (2): [ 5311 5318 ] 
sib.fastconf.biodatastructures.molecules.FlexibleMolecule: Group ROTATABLE (Non Validation) (18): [ 5312 5352 5353 5313 5314 5354 5319 5322 5355 5356 5320 5321 5363 5364 5365 5366 5367 5368 ] 
sib.fastconf.biodatastructures.molecules.FlexibleMolecule: found rotatable bond # 1 between 5310 5311
sib.fastconf.biodatastructures.molecules.FlexibleMolecule: Group FIX (62): [ 5287 5288 5292 5323 5324 5289 5316 5291 5325 5326 5290 5305 5306 5296 5308 5293 5317 5339 5340 5341 5342 5343 5344 5295 5300 5309 5348 5349 5350 5294 5327 5328 5297 5307 5299 5304 5333 5329 5330 5298 5303 5315 5345 5346 5347 5331 5332 5338 5301 5302 5336 5337 5357 5358 5359 5334 5335 5318 5351 5360 5361 5362 ] 
sib.fastconf.biodatastructures.molecules.FlexibleMolecule: Group ROTATABLE (18): [ 5312 5352 5353 5313 5314 5354 5319 5322 5355 5356 5320 5321 5363 5364 5365 5366 5367 5368 ] 
sib.fastconf.biodatastructures.molecules.FlexibleMolecule: Group ROTATABLE (Validation) (1): [ 5312 ] 
sib.fastconf.biodatastructures.molecules.FlexibleMolecule: Group ROTATABLE (Non Validation) (15): [ 5313 5314 5354 5319 5322 5355 5356 5320 5321 5363 5364 5365 5366 5367 5368 ] 
sib.fastconf.biodatastructures.molecules.FlexibleMolecule: found rotatable bond # 2 between 5311 5312
sib.fastconf.biodatastructures.molecules.FlexibleMolecule: Group FIX (65): [ 5287 5288 5292 5323 5324 5289 5316 5291 5325 5326 5290 5305 5306 5296 5308 5293 5317 5339 5340 5341 5342 5343 5344 5295 5300 5309 5348 5349 5350 5294 5327 5328 5297 5307 5299 5304 5333 5329 5330 5298 5303 5315 5345 5346 5347 5331 5332 5338 5301 5302 5336 5337 5357 5358 5359 5310 5334 5335 5318 5351 5352 5353 5360 5361 5362 ] 
sib.fastconf.biodatastructures.molecules.FlexibleMolecule: Group ROTATABLE (15): [ 5313 5314 5354 5319 5322 5355 5356 5320 5321 5363 5364 5365 5366 5367 5368 ] 
sib.fastconf.biodatastructures.molecules.FlexibleMolecule: Group ROTATABLE (Validation) (2): [ 5313 5314 ] 
sib.fastconf.biodatastructures.molecules.FlexibleMolecule: Group ROTATABLE (Non Validation) (11): [ 5319 5322 5355 5320 5321 5363 5364 5365 5366 5367 5368 ] 
sib.fastconf.biodatastructures.molecules.FlexibleMolecule: found rotatable bond # 3 between 5312 5313
sib.fastconf.biodatastructures.molecules.FlexibleMolecule: Group FIX (69): [ 5287 5288 5292 5323 5324 5289 5316 5291 5325 5326 5290 5305 5306 5296 5308 5293 5317 5339 5340 5341 5342 5343 5344 5295 5300 5309 5348 5349 5350 5294 5327 5328 5297 5307 5299 5304 5333 5329 5330 5298 5303 5315 5345 5346 5347 5331 5332 5338 5301 5302 5336 5337 5357 5358 5359 5310 5334 5335 5311 5318 5351 5352 5353 5360 5361 5362 5314 5354 5356 ] 
sib.fastconf.biodatastructures.molecules.FlexibleMolecule: Group ROTATABLE (11): [ 5319 5322 5355 5320 5321 5363 5364 5365 5366 5367 5368 ] 
sib.fastconf.biodatastructures.molecules.FlexibleMolecule: Group ROTATABLE (Validation) (4): [ 5319 5322 5320 5321 ] 
sib.fastconf.biodatastructures.molecules.FlexibleMolecule: Group ROTATABLE (Non Validation) (0): [ ] 
sib.fastconf.biodatastructures.molecules.FlexibleMolecule: Bond 5301 5310 has no putative parent, best bet is root node
sib.fastconf.biodatastructures.molecules.FlexibleMoleculeRotatable bond tree initialized 5 elements
sib.fastconf.biodatastructures.molecules.FlexibleMolecule: Detecting chiral carbons
sib.fastconf.biodatastructures.molecules.FlexibleMolecule: Atom 5295 C8   [ 0.68 -1.083 0.674 ] is chiral
sib.fastconf.biodatastructures.molecules.FlexibleMolecule: Atom 5297 C10  [ -0.784 -1.058 0.136 ] is chiral
sib.fastconf.biodatastructures.molecules.FlexibleMolecule: Atom 5300 C13  [ 0.972 1.325 -0.098 ] is chiral
sib.fastconf.biodatastructures.molecules.FlexibleMolecule: Atom 5310 C21  [ -3.169 1.739 1.173 ] is chiral
sib.fastconf.biodatastructures.molecules.FlexibleMolecule: Atom 5312 C23  [ -4.971 1.285 -0.576 ] is chiral
sib.fastconf.biodatastructures.molecules.FlexibleMolecule: Atom 5313 C24  [ -4.618 2.427 -1.477 ] is chiral
sib.fastconf.FastconfBuilder: Initialize non bonded list.
sib.fastconf.biodatastructures.scoring.moleculargrids.grids.InsideMolecularGrid: Calculating inside grid [387][486][398]
sib.fastconf.biodatastructures.scoring.moleculargrids.grids.InsideMolecularGrid: Inside grid calculated in 830 ms
sib.fastconf.biodatastructures.scoring.moleculargrids.grids.InsideMolecularGrid: Smoothing inside grid.
sib.fastconf.biodatastructures.scoring.moleculargrids.grids.InsideMolecularGrid: Inside grid smoothed in 900 ms
sib.fastconf.biodatastructures.scoring.EvaluatorBuilder: generation of the electrostatic grid took 10 ms.
sib.fastconf.FastconfBuilder: Initial energy: 8582.784
sib.fastconf.EADock3: EADock3 starting
sib.fastconf.EADock3: Box volume 407301.97 ?
sib.fastconf.EADock3: Xmin: -25.272 Xmax: 41.980 Xsize: 67.251
sib.fastconf.EADock3: Ymin: -59.289 Ymax: 27.795 Ysize: 87.084
sib.fastconf.EADock3: Zmin: -24.553 Zmax: 44.994 Zsize: 69.546
sib.fastconf.EADock3: Calculating pocket bias.
sib.fastconf.EADock3: 2 cavities identified.
sib.fastconf.EADock3: 30 magic points identified.
sib.fastconf.EADock3: 30 pocket points were identified in 1870 ms
sib.fastconf.EADock3: Calculating surface bias.
sib.fastconf.EADock3: 9454 surface points were identified in 5180 ms
sib.fastconf.EADock3: 0.0 % done
sib.fastconf.EADock3: 0.1 % done
sib.fastconf.EADock3: 0.2 % done
sib.fastconf.EADock3: 0.3 % done
sib.fastconf.EADock3: 0.4 % done
sib.fastconf.EADock3: 0.5 % done
sib.fastconf.EADock3: 0.6 % done
sib.fastconf.EADock3: 0.7 % done
sib.fastconf.EADock3: only 30/500001 BM accepted, exiting DSS.
sib.fastconf.EADock3: The generation of 30 conformations took 1160010 s
sib.fastconf.EADock3: The DSS engine failed 495001 times to find a suitable BMs within the allowed time limit of 500 ms
sib.fastconf.EADock3: Minimizing binding mode 0, energy is 658.74115, rmsd is 17.831135
sib.fastconf.EADock3: Minimizing binding mode 1, energy is 755.16547, rmsd is 19.818579
sib.fastconf.EADock3: Minimizing binding mode 2, energy is 771.36273, rmsd is 16.527987
sib.fastconf.EADock3: Minimizing binding mode 3, energy is 897.55585, rmsd is 20.448675
sib.fastconf.EADock3: Minimizing binding mode 4, energy is 905.972, rmsd is 31.50744
sib.fastconf.EADock3: Minimizing binding mode 5, energy is 1004.0505, rmsd is 3.5060678
sib.fastconf.EADock3: Minimizing binding mode 6, energy is 1044.3357, rmsd is 20.424135
sib.fastconf.EADock3: Minimizing binding mode 7, energy is 1049.6244, rmsd is 20.096933
sib.fastconf.EADock3: Minimizing binding mode 8, energy is 1140.4568, rmsd is 18.878231
sib.fastconf.EADock3: Minimizing binding mode 9, energy is 1145.5466, rmsd is 2.3856354
sib.fastconf.EADock3: Minimizing binding mode 10, energy is 1151.8226, rmsd is 22.059324
sib.fastconf.EADock3: Minimizing binding mode 11, energy is 1209.8109, rmsd is 18.725204
sib.fastconf.EADock3: Minimizing binding mode 12, energy is 1317.2982, rmsd is 17.334118
sib.fastconf.EADock3: Minimizing binding mode 13, energy is 1373.3053, rmsd is 18.860676
sib.fastconf.EADock3: Minimizing binding mode 14, energy is 1398.0583, rmsd is 16.90365
sib.fastconf.EADock3: Minimizing binding mode 15, energy is 1505.174, rmsd is 30.148216
sib.fastconf.EADock3: Minimizing binding mode 16, energy is 1873.9133, rmsd is 18.500015
sib.fastconf.EADock3: Minimizing binding mode 17, energy is 2020.3951, rmsd is 30.937038
sib.fastconf.EADock3: Minimizing binding mode 18, energy is 2077.852, rmsd is 20.401697
sib.fastconf.EADock3: Minimizing binding mode 19, energy is 2460.9646, rmsd is 3.0257013
sib.fastconf.EADock3: Minimizing binding mode 20, energy is 2538.321, rmsd is 30.274216
sib.fastconf.EADock3: Minimizing binding mode 21, energy is 2571.0505, rmsd is 18.784483
sib.fastconf.EADock3: Minimizing binding mode 22, energy is 2855.9534, rmsd is 30.58298
sib.fastconf.EADock3: Minimizing binding mode 23, energy is 2953.9656, rmsd is 17.723722
sib.fastconf.EADock3: Minimizing binding mode 24, energy is 2989.5247, rmsd is 30.524368
sib.fastconf.EADock3: Minimizing binding mode 25, energy is 3117.9824, rmsd is 20.145367
sib.fastconf.EADock3: Minimizing binding mode 26, energy is 3388.3984, rmsd is 17.37779
sib.fastconf.EADock3: Minimizing binding mode 27, energy is 3552.8342, rmsd is 16.851547
sib.fastconf.EADock3: Minimizing binding mode 28, energy is 5246.285, rmsd is 30.527811
sib.fastconf.EADock3: Minimizing binding mode 29, energy is 5533.07, rmsd is 30.516977
sib.fastconf.EADock3: Filter out binding modes with an energy above 3.4028235E38 (3.4028235E38 above the most favorable binding mode, which has an energy of 270.976)
sib.wrappers.md.charmm.ExtendedCharmmWrapper: CHARMM timers: CPU time: 14.61 seconds
sib.wrappers.md.charmm.ExtendedCharmmWrapper: CHARMM timers: Elapsed time: 1199.28 seconds.
sib.fastconf.EADock3: Starting clustering
sib.fastconf.EADock3: Clustering iteration 0 took 0 ms and merged 0 clusters.
sib.fastconf.EADock3: Clustering took 0 ms.
sib.fastconf.EADock3: 30 elements were gathered in 30 clusters.
sib.fastconf.EADock3: Evaluating cluster 0/30
sib.fastconf.EADock3: Evaluating binding mode 0/1 with FACTS
sib.fastconf.EADock3: Evaluating cluster 1/30
sib.fastconf.EADock3: Evaluating binding mode 0/1 with FACTS
sib.fastconf.EADock3: Evaluating cluster 2/30
sib.fastconf.EADock3: Evaluating binding mode 0/1 with FACTS
sib.fastconf.EADock3: Evaluating cluster 3/30
sib.fastconf.EADock3: Evaluating binding mode 0/1 with FACTS
sib.fastconf.EADock3: Evaluating cluster 4/30
sib.fastconf.EADock3: Evaluating binding mode 0/1 with FACTS
sib.fastconf.EADock3: Evaluating cluster 5/30
sib.fastconf.EADock3: Evaluating binding mode 0/1 with FACTS
sib.fastconf.EADock3: Evaluating cluster 6/30
sib.fastconf.EADock3: Evaluating binding mode 0/1 with FACTS
sib.fastconf.EADock3: Evaluating cluster 7/30
sib.fastconf.EADock3: Evaluating binding mode 0/1 with FACTS
sib.fastconf.EADock3: Evaluating cluster 8/30
sib.fastconf.EADock3: Evaluating binding mode 0/1 with FACTS
sib.fastconf.EADock3: Evaluating cluster 9/30
sib.fastconf.EADock3: Evaluating binding mode 0/1 with FACTS
sib.fastconf.EADock3: Evaluating cluster 10/30
sib.fastconf.EADock3: Evaluating binding mode 0/1 with FACTS
sib.fastconf.EADock3: Evaluating cluster 11/30
sib.fastconf.EADock3: Evaluating binding mode 0/1 with FACTS
sib.fastconf.EADock3: Evaluating cluster 12/30
sib.fastconf.EADock3: Evaluating binding mode 0/1 with FACTS
sib.fastconf.EADock3: Evaluating cluster 13/30
sib.fastconf.EADock3: Evaluating binding mode 0/1 with FACTS
sib.fastconf.EADock3: Evaluating cluster 14/30
sib.fastconf.EADock3: Evaluating binding mode 0/1 with FACTS
sib.fastconf.EADock3: Evaluating cluster 15/30
sib.fastconf.EADock3: Evaluating binding mode 0/1 with FACTS
sib.fastconf.EADock3: Evaluating cluster 16/30
sib.fastconf.EADock3: Evaluating binding mode 0/1 with FACTS
sib.fastconf.EADock3: Evaluating cluster 17/30
sib.fastconf.EADock3: Evaluating binding mode 0/1 with FACTS
sib.fastconf.EADock3: Evaluating cluster 18/30
sib.fastconf.EADock3: Evaluating binding mode 0/1 with FACTS
sib.fastconf.EADock3: Evaluating cluster 19/30
sib.fastconf.EADock3: Evaluating binding mode 0/1 with FACTS
sib.fastconf.EADock3: Evaluating cluster 20/30
sib.fastconf.EADock3: Evaluating binding mode 0/1 with FACTS
sib.fastconf.EADock3: Evaluating cluster 21/30
sib.fastconf.EADock3: Evaluating binding mode 0/1 with FACTS
sib.fastconf.EADock3: Evaluating cluster 22/30
sib.fastconf.EADock3: Evaluating binding mode 0/1 with FACTS
sib.fastconf.EADock3: Evaluating cluster 23/30
sib.fastconf.EADock3: Evaluating binding mode 0/1 with FACTS
sib.fastconf.EADock3: Evaluating cluster 24/30
sib.fastconf.EADock3: Evaluating binding mode 0/1 with FACTS
sib.fastconf.EADock3: Evaluating cluster 25/30
sib.fastconf.EADock3: Evaluating binding mode 0/1 with FACTS
sib.fastconf.EADock3: Evaluating cluster 26/30
sib.fastconf.EADock3: Evaluating binding mode 0/1 with FACTS
sib.fastconf.EADock3: Evaluating cluster 27/30
sib.fastconf.EADock3: Evaluating binding mode 0/1 with FACTS
sib.fastconf.EADock3: Evaluating cluster 28/30
sib.fastconf.EADock3: Evaluating binding mode 0/1 with FACTS
sib.fastconf.EADock3: Evaluating cluster 29/30
sib.fastconf.EADock3: Evaluating binding mode 0/1 with FACTS
sib.wrappers.md.charmm.ExtendedCharmmWrapper: CHARMM timers: CPU time: 8.59 seconds
sib.wrappers.md.charmm.ExtendedCharmmWrapper: CHARMM timers: Elapsed time: 8.68282 seconds.
sib.fastconf.EADock3: Starting cluster expansion.
sib.fastconf.EADock3: System  : 5368 atoms
sib.fastconf.EADock3: Ligand  : 82 atoms
sib.fastconf.EADock3: Receptor: 5286 atoms
sib.fastconf.EADock3:   Fixed part   : 5286 atoms
sib.fastconf.EADock3:   Flexible part: 0 atoms
sib.fastconf.EADock3: Expanding cluster 0/30
sib.fastconf.EADock3: Expanding cluster 1/30
sib.fastconf.EADock3: Expanding cluster 2/30
sib.fastconf.EADock3: Expanding cluster 3/30
sib.fastconf.EADock3: Expanding cluster 4/30
sib.fastconf.EADock3: Expanding cluster 5/30
sib.fastconf.EADock3: Expanding cluster 6/30
sib.fastconf.EADock3: Expanding cluster 7/30
sib.fastconf.EADock3: Expanding cluster 8/30
sib.fastconf.EADock3: Expanding cluster 9/30
sib.fastconf.EADock3: Expanding cluster 10/30
sib.fastconf.EADock3: Expanding cluster 11/30
sib.fastconf.EADock3: Expanding cluster 12/30
sib.fastconf.EADock3: Expanding cluster 13/30
sib.fastconf.EADock3: Expanding cluster 14/30
sib.fastconf.EADock3: Expanding cluster 15/30
sib.fastconf.EADock3: Expanding cluster 16/30
sib.fastconf.EADock3: Expanding cluster 17/30
sib.fastconf.EADock3: Expanding cluster 18/30
sib.fastconf.EADock3: Expanding cluster 19/30
sib.fastconf.EADock3: Expanding cluster 20/30
sib.fastconf.EADock3: Expanding cluster 21/30
sib.fastconf.EADock3: Expanding cluster 22/30
sib.fastconf.EADock3: Expanding cluster 23/30
sib.fastconf.EADock3: Expanding cluster 24/30
sib.fastconf.EADock3: Expanding cluster 25/30
sib.fastconf.EADock3: Expanding cluster 26/30
sib.fastconf.EADock3: Expanding cluster 27/30
sib.fastconf.EADock3: Expanding cluster 28/30
sib.fastconf.EADock3: Expanding cluster 29/30
sib.wrappers.md.charmm.ExtendedCharmmWrapper: CHARMM timers: CPU time: 143.56 seconds
sib.wrappers.md.charmm.ExtendedCharmmWrapper: CHARMM timers: Elapsed time: 144.09 seconds.
sib.fastconf.EADock3: Starting clustering
sib.fastconf.EADock3: Clustering iteration 0 took 10 ms and merged 211 clusters.
sib.fastconf.EADock3: Clustering iteration 1 took 0 ms and merged 0 clusters.
sib.fastconf.EADock3: Clustering took 20 ms.
sib.fastconf.EADock3: 240 elements were gathered in 29 clusters.
sib.fastconf.EADock3: clusters expanded, 240 binding modes generated
sib.fastconf.EADock3: Evaluating cluster 0/29
sib.fastconf.EADock3: Evaluating binding mode 0/8 with FACTS
sib.fastconf.EADock3: Evaluating binding mode 1/8 with FACTS
sib.fastconf.EADock3: Evaluating binding mode 2/8 with FACTS
sib.fastconf.EADock3: Evaluating binding mode 3/8 with FACTS
sib.fastconf.EADock3: Evaluating binding mode 4/8 with FACTS
sib.fastconf.EADock3: Evaluating binding mode 5/8 with FACTS
sib.fastconf.EADock3: Evaluating binding mode 6/8 with FACTS
sib.fastconf.EADock3: Evaluating binding mode 7/8 with FACTS
sib.fastconf.EADock3: Evaluating cluster 1/29
sib.fastconf.EADock3: Evaluating binding mode 0/8 with FACTS
sib.fastconf.EADock3: Evaluating binding mode 1/8 with FACTS
sib.fastconf.EADock3: Evaluating binding mode 2/8 with FACTS
sib.fastconf.EADock3: Evaluating binding mode 3/8 with FACTS
sib.fastconf.EADock3: Evaluating binding mode 4/8 with FACTS
sib.fastconf.EADock3: Evaluating binding mode 5/8 with FACTS
sib.fastconf.EADock3: Evaluating binding mode 6/8 with FACTS
sib.fastconf.EADock3: Evaluating binding mode 7/8 with FACTS
sib.fastconf.EADock3: Evaluating cluster 2/29
sib.fastconf.EADock3: Evaluating binding mode 0/16 with FACTS
sib.fastconf.EADock3: Evaluating binding mode 1/16 with FACTS
sib.fastconf.EADock3: Evaluating binding mode 2/16 with FACTS
sib.fastconf.EADock3: Evaluating binding mode 3/16 with FACTS
sib.fastconf.EADock3: Evaluating binding mode 4/16 with FACTS
sib.fastconf.EADock3: Evaluating binding mode 5/16 with FACTS
sib.fastconf.EADock3: Evaluating binding mode 6/16 with FACTS
sib.fastconf.EADock3: Evaluating binding mode 7/16 with FACTS
sib.fastconf.EADock3: Evaluating binding mode 8/16 with FACTS
sib.fastconf.EADock3: Evaluating binding mode 9/16 with FACTS
sib.fastconf.EADock3: Evaluating binding mode 10/16 with FACTS
sib.fastconf.EADock3: Evaluating binding mode 11/16 with FACTS
sib.fastconf.EADock3: Evaluating binding mode 12/16 with FACTS
sib.fastconf.EADock3: Evaluating binding mode 13/16 with FACTS
sib.fastconf.EADock3: Evaluating binding mode 14/16 with FACTS
sib.fastconf.EADock3: Evaluating binding mode 15/16 with FACTS
sib.fastconf.EADock3: Evaluating cluster 3/29
sib.fastconf.EADock3: Evaluating binding mode 0/8 with FACTS
sib.fastconf.EADock3: Evaluating binding mode 1/8 with FACTS
sib.fastconf.EADock3: Evaluating binding mode 2/8 with FACTS
sib.fastconf.EADock3: Evaluating binding mode 3/8 with FACTS
sib.fastconf.EADock3: Evaluating binding mode 4/8 with FACTS
sib.fastconf.EADock3: Evaluating binding mode 5/8 with FACTS
sib.fastconf.EADock3: Evaluating binding mode 6/8 with FACTS
sib.fastconf.EADock3: Evaluating binding mode 7/8 with FACTS
sib.fastconf.EADock3: Evaluating cluster 4/29
sib.fastconf.EADock3: Evaluating binding mode 0/8 with FACTS
sib.fastconf.EADock3: Evaluating binding mode 1/8 with FACTS
sib.fastconf.EADock3: Evaluating binding mode 2/8 with FACTS
sib.fastconf.EADock3: Evaluating binding mode 3/8 with FACTS
sib.fastconf.EADock3: Evaluating binding mode 4/8 with FACTS
sib.fastconf.EADock3: Evaluating binding mode 5/8 with FACTS
sib.fastconf.EADock3: Evaluating binding mode 6/8 with FACTS
sib.fastconf.EADock3: Evaluating binding mode 7/8 with FACTS
sib.fastconf.EADock3: Evaluating cluster 5/29
sib.fastconf.EADock3: Evaluating binding mode 0/8 with FACTS
sib.fastconf.EADock3: Evaluating binding mode 1/8 with FACTS
sib.fastconf.EADock3: Evaluating binding mode 2/8 with FACTS
sib.fastconf.EADock3: Evaluating binding mode 3/8 with FACTS
sib.fastconf.EADock3: Evaluating binding mode 4/8 with FACTS
sib.fastconf.EADock3: Evaluating binding mode 5/8 with FACTS
sib.fastconf.EADock3: Evaluating binding mode 6/8 with FACTS
sib.fastconf.EADock3: Evaluating binding mode 7/8 with FACTS
sib.fastconf.EADock3: Evaluating cluster 6/29
sib.fastconf.EADock3: Evaluating binding mode 0/8 with FACTS
sib.fastconf.EADock3: Evaluating binding mode 1/8 with FACTS
sib.fastconf.EADock3: Evaluating binding mode 2/8 with FACTS
sib.fastconf.EADock3: Evaluating binding mode 3/8 with FACTS
sib.fastconf.EADock3: Evaluating binding mode 4/8 with FACTS
sib.fastconf.EADock3: Evaluating binding mode 5/8 with FACTS
sib.fastconf.EADock3: Evaluating binding mode 6/8 with FACTS
sib.fastconf.EADock3: Evaluating binding mode 7/8 with FACTS
sib.fastconf.EADock3: Evaluating cluster 7/29
sib.fastconf.EADock3: Evaluating binding mode 0/8 with FACTS
sib.fastconf.EADock3: Evaluating binding mode 1/8 with FACTS
sib.fastconf.EADock3: Evaluating binding mode 2/8 with FACTS
sib.fastconf.EADock3: Evaluating binding mode 3/8 with FACTS
sib.fastconf.EADock3: Evaluating binding mode 4/8 with FACTS
sib.fastconf.EADock3: Evaluating binding mode 5/8 with FACTS
sib.fastconf.EADock3: Evaluating binding mode 6/8 with FACTS
sib.fastconf.EADock3: Evaluating binding mode 7/8 with FACTS
sib.fastconf.EADock3: Evaluating cluster 8/29
sib.fastconf.EADock3: Evaluating binding mode 0/8 with FACTS
sib.fastconf.EADock3: Evaluating binding mode 1/8 with FACTS
sib.fastconf.EADock3: Evaluating binding mode 2/8 with FACTS
sib.fastconf.EADock3: Evaluating binding mode 3/8 with FACTS
sib.fastconf.EADock3: Evaluating binding mode 4/8 with FACTS
sib.fastconf.EADock3: Evaluating binding mode 5/8 with FACTS
sib.fastconf.EADock3: Evaluating binding mode 6/8 with FACTS
sib.fastconf.EADock3: Evaluating binding mode 7/8 with FACTS
sib.fastconf.EADock3: Evaluating cluster 9/29
sib.fastconf.EADock3: Evaluating binding mode 0/8 with FACTS
sib.fastconf.EADock3: Evaluating binding mode 1/8 with FACTS
sib.fastconf.EADock3: Evaluating binding mode 2/8 with FACTS
sib.fastconf.EADock3: Evaluating binding mode 3/8 with FACTS
sib.fastconf.EADock3: Evaluating binding mode 4/8 with FACTS
sib.fastconf.EADock3: Evaluating binding mode 5/8 with FACTS
sib.fastconf.EADock3: Evaluating binding mode 6/8 with FACTS
sib.fastconf.EADock3: Evaluating binding mode 7/8 with FACTS
sib.fastconf.EADock3: Evaluating cluster 10/29
sib.fastconf.EADock3: Evaluating binding mode 0/8 with FACTS
sib.fastconf.EADock3: Evaluating binding mode 1/8 with FACTS
sib.fastconf.EADock3: Evaluating binding mode 2/8 with FACTS
sib.fastconf.EADock3: Evaluating binding mode 3/8 with FACTS
sib.fastconf.EADock3: Evaluating binding mode 4/8 with FACTS
sib.fastconf.EADock3: Evaluating binding mode 5/8 with FACTS
sib.fastconf.EADock3: Evaluating binding mode 6/8 with FACTS
sib.fastconf.EADock3: Evaluating binding mode 7/8 with FACTS
sib.fastconf.EADock3: Evaluating cluster 11/29
sib.fastconf.EADock3: Evaluating binding mode 0/8 with FACTS
sib.fastconf.EADock3: Evaluating binding mode 1/8 with FACTS
sib.fastconf.EADock3: Evaluating binding mode 2/8 with FACTS
sib.fastconf.EADock3: Evaluating binding mode 3/8 with FACTS
sib.fastconf.EADock3: Evaluating binding mode 4/8 with FACTS
sib.fastconf.EADock3: Evaluating binding mode 5/8 with FACTS
sib.fastconf.EADock3: Evaluating binding mode 6/8 with FACTS
sib.fastconf.EADock3: Evaluating binding mode 7/8 with FACTS
sib.fastconf.EADock3: Evaluating cluster 12/29
sib.fastconf.EADock3: Evaluating binding mode 0/8 with FACTS
sib.fastconf.EADock3: Evaluating binding mode 1/8 with FACTS
sib.fastconf.EADock3: Evaluating binding mode 2/8 with FACTS
sib.fastconf.EADock3: Evaluating binding mode 3/8 with FACTS
sib.fastconf.EADock3: Evaluating binding mode 4/8 with FACTS
sib.fastconf.EADock3: Evaluating binding mode 5/8 with FACTS
sib.fastconf.EADock3: Evaluating binding mode 6/8 with FACTS
sib.fastconf.EADock3: Evaluating binding mode 7/8 with FACTS
sib.fastconf.EADock3: Evaluating cluster 13/29
sib.fastconf.EADock3: Evaluating binding mode 0/8 with FACTS
sib.fastconf.EADock3: Evaluating binding mode 1/8 with FACTS
sib.fastconf.EADock3: Evaluating binding mode 2/8 with FACTS
sib.fastconf.EADock3: Evaluating binding mode 3/8 with FACTS
sib.fastconf.EADock3: Evaluating binding mode 4/8 with FACTS
sib.fastconf.EADock3: Evaluating binding mode 5/8 with FACTS
sib.fastconf.EADock3: Evaluating binding mode 6/8 with FACTS
sib.fastconf.EADock3: Evaluating binding mode 7/8 with FACTS
sib.fastconf.EADock3: Evaluating cluster 14/29
sib.fastconf.EADock3: Evaluating binding mode 0/8 with FACTS
sib.fastconf.EADock3: Evaluating binding mode 1/8 with FACTS
sib.fastconf.EADock3: Evaluating binding mode 2/8 with FACTS
sib.fastconf.EADock3: Evaluating binding mode 3/8 with FACTS
sib.fastconf.EADock3: Evaluating binding mode 4/8 with FACTS
sib.fastconf.EADock3: Evaluating binding mode 5/8 with FACTS
sib.fastconf.EADock3: Evaluating binding mode 6/8 with FACTS
sib.fastconf.EADock3: Evaluating binding mode 7/8 with FACTS
sib.fastconf.EADock3: Evaluating cluster 15/29
sib.fastconf.EADock3: Evaluating binding mode 0/8 with FACTS
sib.fastconf.EADock3: Evaluating binding mode 1/8 with FACTS
sib.fastconf.EADock3: Evaluating binding mode 2/8 with FACTS
sib.fastconf.EADock3: Evaluating binding mode 3/8 with FACTS
sib.fastconf.EADock3: Evaluating binding mode 4/8 with FACTS
sib.fastconf.EADock3: Evaluating binding mode 5/8 with FACTS
sib.fastconf.EADock3: Evaluating binding mode 6/8 with FACTS
sib.fastconf.EADock3: Evaluating binding mode 7/8 with FACTS
sib.fastconf.EADock3: Evaluating cluster 16/29
sib.fastconf.EADock3: Evaluating binding mode 0/8 with FACTS
sib.fastconf.EADock3: Evaluating binding mode 1/8 with FACTS
sib.fastconf.EADock3: Evaluating binding mode 2/8 with FACTS
sib.fastconf.EADock3: Evaluating binding mode 3/8 with FACTS
sib.fastconf.EADock3: Evaluating binding mode 4/8 with FACTS
sib.fastconf.EADock3: Evaluating binding mode 5/8 with FACTS
sib.fastconf.EADock3: Evaluating binding mode 6/8 with FACTS
sib.fastconf.EADock3: Evaluating binding mode 7/8 with FACTS
sib.fastconf.EADock3: Evaluating cluster 17/29
sib.fastconf.EADock3: Evaluating binding mode 0/8 with FACTS
sib.fastconf.EADock3: Evaluating binding mode 1/8 with FACTS
sib.fastconf.EADock3: Evaluating binding mode 2/8 with FACTS
sib.fastconf.EADock3: Evaluating binding mode 3/8 with FACTS
sib.fastconf.EADock3: Evaluating binding mode 4/8 with FACTS
sib.fastconf.EADock3: Evaluating binding mode 5/8 with FACTS
sib.fastconf.EADock3: Evaluating binding mode 6/8 with FACTS
sib.fastconf.EADock3: Evaluating binding mode 7/8 with FACTS
sib.fastconf.EADock3: Evaluating cluster 18/29
sib.fastconf.EADock3: Evaluating binding mode 0/8 with FACTS
sib.fastconf.EADock3: Evaluating binding mode 1/8 with FACTS
sib.fastconf.EADock3: Evaluating binding mode 2/8 with FACTS
sib.fastconf.EADock3: Evaluating binding mode 3/8 with FACTS
sib.fastconf.EADock3: Evaluating binding mode 4/8 with FACTS
sib.fastconf.EADock3: Evaluating binding mode 5/8 with FACTS
sib.fastconf.EADock3: Evaluating binding mode 6/8 with FACTS
sib.fastconf.EADock3: Evaluating binding mode 7/8 with FACTS
sib.fastconf.EADock3: Evaluating cluster 19/29
sib.fastconf.EADock3: Evaluating binding mode 0/8 with FACTS
sib.fastconf.EADock3: Evaluating binding mode 1/8 with FACTS
sib.fastconf.EADock3: Evaluating binding mode 2/8 with FACTS
sib.fastconf.EADock3: Evaluating binding mode 3/8 with FACTS
sib.fastconf.EADock3: Evaluating binding mode 4/8 with FACTS
sib.fastconf.EADock3: Evaluating binding mode 5/8 with FACTS
sib.fastconf.EADock3: Evaluating binding mode 6/8 with FACTS
sib.fastconf.EADock3: Evaluating binding mode 7/8 with FACTS
sib.fastconf.EADock3: Evaluating cluster 20/29
sib.fastconf.EADock3: Evaluating binding mode 0/8 with FACTS
sib.fastconf.EADock3: Evaluating binding mode 1/8 with FACTS
sib.fastconf.EADock3: Evaluating binding mode 2/8 with FACTS
sib.fastconf.EADock3: Evaluating binding mode 3/8 with FACTS
sib.fastconf.EADock3: Evaluating binding mode 4/8 with FACTS
sib.fastconf.EADock3: Evaluating binding mode 5/8 with FACTS
sib.fastconf.EADock3: Evaluating binding mode 6/8 with FACTS
sib.fastconf.EADock3: Evaluating binding mode 7/8 with FACTS
sib.fastconf.EADock3: Evaluating cluster 21/29
sib.fastconf.EADock3: Evaluating binding mode 0/8 with FACTS
sib.fastconf.EADock3: Evaluating binding mode 1/8 with FACTS
sib.fastconf.EADock3: Evaluating binding mode 2/8 with FACTS
sib.fastconf.EADock3: Evaluating binding mode 3/8 with FACTS
sib.fastconf.EADock3: Evaluating binding mode 4/8 with FACTS
sib.fastconf.EADock3: Evaluating binding mode 5/8 with FACTS
sib.fastconf.EADock3: Evaluating binding mode 6/8 with FACTS
sib.fastconf.EADock3: Evaluating binding mode 7/8 with FACTS
sib.fastconf.EADock3: Evaluating cluster 22/29
sib.fastconf.EADock3: Evaluating binding mode 0/8 with FACTS
sib.fastconf.EADock3: Evaluating binding mode 1/8 with FACTS
sib.fastconf.EADock3: Evaluating binding mode 2/8 with FACTS
sib.fastconf.EADock3: Evaluating binding mode 3/8 with FACTS
sib.fastconf.EADock3: Evaluating binding mode 4/8 with FACTS
sib.fastconf.EADock3: Evaluating binding mode 5/8 with FACTS
sib.fastconf.EADock3: Evaluating binding mode 6/8 with FACTS
sib.fastconf.EADock3: Evaluating binding mode 7/8 with FACTS
sib.fastconf.EADock3: Evaluating cluster 23/29
sib.fastconf.EADock3: Evaluating binding mode 0/8 with FACTS
sib.fastconf.EADock3: Evaluating binding mode 1/8 with FACTS
sib.fastconf.EADock3: Evaluating binding mode 2/8 with FACTS
sib.fastconf.EADock3: Evaluating binding mode 3/8 with FACTS
sib.fastconf.EADock3: Evaluating binding mode 4/8 with FACTS
sib.fastconf.EADock3: Evaluating binding mode 5/8 with FACTS
sib.fastconf.EADock3: Evaluating binding mode 6/8 with FACTS
sib.fastconf.EADock3: Evaluating binding mode 7/8 with FACTS
sib.fastconf.EADock3: Evaluating cluster 24/29
sib.fastconf.EADock3: Evaluating binding mode 0/8 with FACTS
sib.fastconf.EADock3: Evaluating binding mode 1/8 with FACTS
sib.fastconf.EADock3: Evaluating binding mode 2/8 with FACTS
sib.fastconf.EADock3: Evaluating binding mode 3/8 with FACTS
sib.fastconf.EADock3: Evaluating binding mode 4/8 with FACTS
sib.fastconf.EADock3: Evaluating binding mode 5/8 with FACTS
sib.fastconf.EADock3: Evaluating binding mode 6/8 with FACTS
sib.fastconf.EADock3: Evaluating binding mode 7/8 with FACTS
sib.fastconf.EADock3: Evaluating cluster 25/29
sib.fastconf.EADock3: Evaluating binding mode 0/8 with FACTS
sib.fastconf.EADock3: Evaluating binding mode 1/8 with FACTS
sib.fastconf.EADock3: Evaluating binding mode 2/8 with FACTS
sib.fastconf.EADock3: Evaluating binding mode 3/8 with FACTS
sib.fastconf.EADock3: Evaluating binding mode 4/8 with FACTS
sib.fastconf.EADock3: Evaluating binding mode 5/8 with FACTS
sib.fastconf.EADock3: Evaluating binding mode 6/8 with FACTS
sib.fastconf.EADock3: Evaluating binding mode 7/8 with FACTS
sib.fastconf.EADock3: Evaluating cluster 26/29
sib.fastconf.EADock3: Evaluating binding mode 0/8 with FACTS
sib.fastconf.EADock3: Evaluating binding mode 1/8 with FACTS
sib.fastconf.EADock3: Evaluating binding mode 2/8 with FACTS
sib.fastconf.EADock3: Evaluating binding mode 3/8 with FACTS
sib.fastconf.EADock3: Evaluating binding mode 4/8 with FACTS
sib.fastconf.EADock3: Evaluating binding mode 5/8 with FACTS
sib.fastconf.EADock3: Evaluating binding mode 6/8 with FACTS
sib.fastconf.EADock3: Evaluating binding mode 7/8 with FACTS
sib.fastconf.EADock3: Evaluating cluster 27/29
sib.fastconf.EADock3: Evaluating binding mode 0/8 with FACTS
sib.fastconf.EADock3: Evaluating binding mode 1/8 with FACTS
sib.fastconf.EADock3: Evaluating binding mode 2/8 with FACTS
sib.fastconf.EADock3: Evaluating binding mode 3/8 with FACTS
sib.fastconf.EADock3: Evaluating binding mode 4/8 with FACTS
sib.fastconf.EADock3: Evaluating binding mode 5/8 with FACTS
sib.fastconf.EADock3: Evaluating binding mode 6/8 with FACTS
sib.fastconf.EADock3: Evaluating binding mode 7/8 with FACTS
sib.fastconf.EADock3: Evaluating cluster 28/29
sib.fastconf.EADock3: Evaluating binding mode 0/8 with FACTS
sib.fastconf.EADock3: Evaluating binding mode 1/8 with FACTS
sib.fastconf.EADock3: Evaluating binding mode 2/8 with FACTS
sib.fastconf.EADock3: Evaluating binding mode 3/8 with FACTS
sib.fastconf.EADock3: Evaluating binding mode 4/8 with FACTS
sib.fastconf.EADock3: Evaluating binding mode 5/8 with FACTS
sib.fastconf.EADock3: Evaluating binding mode 6/8 with FACTS
sib.fastconf.EADock3: Evaluating binding mode 7/8 with FACTS
sib.wrappers.md.charmm.ExtendedCharmmWrapper: CHARMM timers: CPU time: 25.19 seconds
sib.wrappers.md.charmm.ExtendedCharmmWrapper: CHARMM timers: Elapsed time: 25.5765 seconds.
sib.fastconf.EADock3: EADock3Cluster 0 : 8 elements, SimpleFitness: 265.35904, FullFitness: -974.592 , RMSD: 32.237503 , elements: [ 264.892 -974.592 32.237503 ] [ 264.892 -974.592 32.237503 ] [ 264.892 -974.592 32.237503 ] [ 264.976 -974.4226 32.24357 ] [ 264.976 -974.4226 32.24357 ] [ 264.976 -974.4226 32.24357 ] [ 266.634 -971.6675 32.28955 ] [ 266.634 -971.6675 32.28955 ] 
sib.fastconf.EADock3: EADock3Cluster 1 : 8 elements, SimpleFitness: 277.20227, FullFitness: -964.4667 , RMSD: 32.642773 , elements: [ 276.958 -964.4667 32.642773 ] [ 276.958 -964.4667 32.642773 ] [ 276.958 -964.4667 32.642773 ] [ 276.958 -964.4667 32.642773 ] [ 277.02 -964.34607 32.644806 ] [ 277.02 -964.34607 32.644806 ] [ 277.873 -963.14844 32.676647 ] [ 277.873 -963.14844 32.676647 ] 
sib.fastconf.EADock3: EADock3Cluster 2 : 8 elements, SimpleFitness: 280.23523, FullFitness: -962.78906 , RMSD: 32.428825 , elements: [ 278.745 -962.78906 32.428825 ] [ 278.745 -962.78906 32.428825 ] [ 280.256 -960.0824 31.918781 ] [ 280.256 -960.0824 31.918781 ] [ 280.256 -960.0824 31.918781 ] [ 280.256 -960.0824 31.918781 ] [ 281.684 -958.90424 31.896778 ] [ 281.684 -958.90424 31.896778 ] 
sib.fastconf.EADock3: EADock3Cluster 3 : 16 elements, SimpleFitness: 273.1368, FullFitness: -960.7003 , RMSD: 16.548288 , elements: [ 268.503 -960.7003 16.548288 ] [ 268.503 -960.7003 16.548288 ] [ 268.503 -960.7003 16.548288 ] [ 268.514 -960.2445 16.56594 ] [ 268.514 -960.2445 16.56594 ] [ 268.514 -960.2445 16.56594 ] [ 268.656 -960.0443 16.545078 ] [ 268.656 -960.0443 16.545078 ] [ 277.926 -948.5394 16.449598 ] [ 277.926 -948.5394 16.449598 ] [ 277.926 -948.5394 16.449598 ] [ 277.926 -948.5394 16.449598 ] [ 277.5 -948.494 16.42785 ] [ 277.5 -948.494 16.42785 ] [ 277.561 -948.3755 16.42777 ] [ 277.561 -948.3755 16.42777 ] 
sib.fastconf.EADock3: EADock3Cluster 4 : 8 elements, SimpleFitness: 269.51974, FullFitness: -959.1985 , RMSD: 19.995836 , elements: [ 269.163 -959.1985 19.995836 ] [ 269.163 -959.1985 19.995836 ] [ 269.163 -959.1985 19.995836 ] [ 269.423 -958.93896 19.92752 ] [ 269.423 -958.93896 19.92752 ] [ 269.941 -957.97864 19.810946 ] [ 269.941 -957.97864 19.810946 ] [ 269.941 -957.97864 19.810946 ] 
sib.fastconf.EADock3: EADock3Cluster 5 : 8 elements, SimpleFitness: 284.21927, FullFitness: -957.72034 , RMSD: 32.436653 , elements: [ 282.53 -957.72034 32.436653 ] [ 282.53 -957.72034 32.436653 ] [ 284.354 -955.74585 32.658466 ] [ 284.354 -955.74585 32.658466 ] [ 284.354 -955.74585 32.658466 ] [ 284.354 -955.74585 32.658466 ] [ 285.639 -954.261 32.404373 ] [ 285.639 -954.261 32.404373 ] 
sib.fastconf.EADock3: EADock3Cluster 6 : 8 elements, SimpleFitness: 275.92236, FullFitness: -957.1033 , RMSD: 17.623096 , elements: [ 274.199 -957.1033 17.623096 ] [ 274.199 -957.1033 17.623096 ] [ 274.199 -957.1033 17.623096 ] [ 274.199 -957.1033 17.623096 ] [ 274.199 -957.1033 17.623096 ] [ 278.831 -953.7042 17.31292 ] [ 278.831 -953.7042 17.31292 ] [ 278.722 -953.2411 17.408941 ] 
sib.fastconf.EADock3: EADock3Cluster 7 : 8 elements, SimpleFitness: 271.48648, FullFitness: -956.244 , RMSD: 17.62141 , elements: [ 270.773 -956.244 17.62141 ] [ 270.773 -956.244 17.62141 ] [ 270.773 -956.244 17.62141 ] [ 270.773 -956.244 17.62141 ] [ 272.201 -953.3959 17.550749 ] [ 272.201 -953.3959 17.550749 ] [ 272.199 -953.3042 17.537296 ] [ 272.199 -953.3042 17.537296 ] 
sib.fastconf.EADock3: EADock3Cluster 8 : 8 elements, SimpleFitness: 288.16098, FullFitness: -955.3887 , RMSD: 33.822968 , elements: [ 287.394 -955.3887 33.822968 ] [ 287.394 -955.3887 33.822968 ] [ 287.536 -955.15704 33.816566 ] [ 287.536 -955.15704 33.816566 ] [ 288.857 -953.8177 33.825962 ] [ 288.857 -953.8177 33.825962 ] [ 288.857 -953.8177 33.825962 ] [ 288.857 -953.8177 33.825962 ] 
sib.fastconf.EADock3: EADock3Cluster 9 : 8 elements, SimpleFitness: 265.42838, FullFitness: -954.99854 , RMSD: 20.006056 , elements: [ 265.505 -954.99854 20.006056 ] [ 265.438 -954.96 19.983156 ] [ 265.438 -954.96 19.983156 ] [ 265.438 -954.96 19.983156 ] [ 265.402 -954.9448 19.974972 ] [ 265.402 -954.9448 19.974972 ] [ 265.402 -954.9448 19.974972 ] [ 265.402 -954.9448 19.974972 ] 
sib.fastconf.EADock3: EADock3Cluster 10 : 8 elements, SimpleFitness: 274.83362, FullFitness: -949.74634 , RMSD: 20.01495 , elements: [ 274.169 -949.74634 20.01495 ] [ 274.169 -949.74634 20.01495 ] [ 274.169 -949.74634 20.01495 ] [ 274.169 -949.74634 20.01495 ] [ 274.169 -949.74634 20.01495 ] [ 275.147 -947.9957 19.95615 ] [ 275.147 -947.9957 19.95615 ] [ 277.53 -943.4391 19.818714 ] 
sib.fastconf.EADock3: EADock3Cluster 11 : 8 elements, SimpleFitness: 276.43726, FullFitness: -949.13257 , RMSD: 17.568085 , elements: [ 275.376 -949.13257 17.568085 ] [ 275.376 -949.13257 17.568085 ] [ 275.386 -949.0551 17.563585 ] [ 277.072 -947.1607 17.567959 ] [ 277.072 -947.1607 17.567959 ] [ 277.072 -947.1607 17.567959 ] [ 277.072 -947.1607 17.567959 ] [ 277.072 -947.1607 17.567959 ] 
sib.fastconf.EADock3: EADock3Cluster 12 : 8 elements, SimpleFitness: 272.4459, FullFitness: -948.7074 , RMSD: 17.53707 , elements: [ 272.21 -948.7074 17.53707 ] [ 272.21 -948.7074 17.53707 ] [ 271.936 -948.4254 17.585594 ] [ 271.936 -948.4254 17.585594 ] [ 271.936 -948.4254 17.585594 ] [ 273.113 -947.5015 17.72547 ] [ 273.113 -947.5015 17.72547 ] [ 273.113 -947.5015 17.72547 ] 
sib.fastconf.EADock3: EADock3Cluster 13 : 8 elements, SimpleFitness: 281.52975, FullFitness: -948.46265 , RMSD: 19.86834 , elements: [ 281.335 -948.46265 19.86834 ] [ 281.335 -948.46265 19.86834 ] [ 281.335 -948.46265 19.86834 ] [ 281.401 -948.02795 19.878344 ] [ 281.401 -948.02795 19.878344 ] [ 281.401 -948.02795 19.878344 ] [ 282.015 -947.2815 19.91293 ] [ 282.015 -947.2815 19.91293 ] 
sib.fastconf.EADock3: EADock3Cluster 14 : 8 elements, SimpleFitness: 271.52936, FullFitness: -948.31384 , RMSD: 18.683882 , elements: [ 270.533 -948.31384 18.683882 ] [ 270.533 -948.31384 18.683882 ] [ 271.251 -946.7449 18.671808 ] [ 271.251 -946.7449 18.671808 ] [ 271.251 -946.7449 18.671808 ] [ 272.472 -946.02045 18.725706 ] [ 272.472 -946.02045 18.725706 ] [ 272.472 -946.02045 18.725706 ] 
sib.fastconf.EADock3: EADock3Cluster 15 : 8 elements, SimpleFitness: 300.39975, FullFitness: -947.80457 , RMSD: 33.437305 , elements: [ 293.813 -947.80457 33.437305 ] [ 293.813 -947.80457 33.437305 ] [ 302.633 -939.36774 33.62603 ] [ 302.633 -939.36774 33.62603 ] [ 302.633 -939.36774 33.62603 ] [ 302.633 -939.36774 33.62603 ] [ 302.52 -939.318 33.555935 ] [ 302.52 -939.318 33.555935 ] 
sib.fastconf.EADock3: EADock3Cluster 16 : 8 elements, SimpleFitness: 282.3524, FullFitness: -947.5228 , RMSD: 19.731144 , elements: [ 281.929 -947.5228 19.731144 ] [ 281.929 -947.5228 19.731144 ] [ 281.929 -947.5228 19.731144 ] [ 281.929 -947.5228 19.731144 ] [ 282.087 -947.4258 19.74874 ] [ 282.087 -947.4258 19.74874 ] [ 282.087 -947.4258 19.74874 ] [ 284.842 -942.1966 19.829906 ] 
sib.fastconf.EADock3: EADock3Cluster 17 : 8 elements, SimpleFitness: 282.68835, FullFitness: -946.0638 , RMSD: 18.890144 , elements: [ 282.662 -946.0638 18.890144 ] [ 282.662 -946.0638 18.890144 ] [ 282.662 -946.0638 18.890144 ] [ 282.701 -945.6852 18.883053 ] [ 282.701 -945.6852 18.883053 ] [ 282.701 -945.6852 18.883053 ] [ 282.701 -945.6852 18.883053 ] [ 282.717 -945.6238 18.878012 ] 
sib.fastconf.EADock3: EADock3Cluster 18 : 8 elements, SimpleFitness: 282.49948, FullFitness: -942.45105 , RMSD: 18.800346 , elements: [ 282.135 -942.45105 18.800346 ] [ 282.135 -942.45105 18.800346 ] [ 282.402 -941.7816 18.882414 ] [ 282.402 -941.7816 18.882414 ] [ 282.402 -941.7816 18.882414 ] [ 282.402 -941.7816 18.882414 ] [ 283.059 -941.63983 18.790295 ] [ 283.059 -941.63983 18.790295 ] 
sib.fastconf.EADock3: EADock3Cluster 19 : 8 elements, SimpleFitness: 333.50598, FullFitness: -906.84436 , RMSD: 31.591862 , elements: [ 330.928 -906.84436 31.591862 ] [ 330.928 -906.84436 31.591862 ] [ 330.928 -906.84436 31.591862 ] [ 330.928 -906.84436 31.591862 ] [ 333.267 -905.4144 31.507915 ] [ 333.267 -905.4144 31.507915 ] [ 338.901 -899.71545 31.485754 ] [ 338.901 -899.71545 31.485754 ] 
sib.fastconf.EADock3: EADock3Cluster 20 : 8 elements, SimpleFitness: 327.18423, FullFitness: -905.33057 , RMSD: 21.988678 , elements: [ 325.911 -905.33057 21.988678 ] [ 325.911 -905.33057 21.988678 ] [ 327.578 -901.6283 21.891836 ] [ 327.578 -901.6283 21.891836 ] [ 327.578 -901.6283 21.891836 ] [ 327.578 -901.6283 21.891836 ] [ 327.67 -901.17883 21.876953 ] [ 327.67 -901.17883 21.876953 ] 
sib.fastconf.EADock3: EADock3Cluster 21 : 8 elements, SimpleFitness: 364.31052, FullFitness: -853.9471 , RMSD: 18.255638 , elements: [ 364.11 -853.9471 18.255638 ] [ 364.11 -853.9471 18.255638 ] [ 364.11 -853.9471 18.255638 ] [ 364.11 -853.9471 18.255638 ] [ 364.265 -853.78375 18.268305 ] [ 364.265 -853.78375 18.268305 ] [ 364.757 -852.2833 18.257809 ] [ 364.757 -852.2833 18.257809 ] 
sib.fastconf.EADock3: EADock3Cluster 22 : 8 elements, SimpleFitness: 380.18213, FullFitness: -844.6083 , RMSD: 18.545784 , elements: [ 379.692 -844.6083 18.545784 ] [ 379.692 -844.6083 18.545784 ] [ 379.692 -844.6083 18.545784 ] [ 380.617 -844.1068 18.5058 ] [ 380.617 -844.1068 18.5058 ] [ 380.617 -844.1068 18.5058 ] [ 380.265 -843.92255 18.638277 ] [ 380.265 -843.92255 18.638277 ] 
sib.fastconf.EADock3: EADock3Cluster 23 : 8 elements, SimpleFitness: 386.13297, FullFitness: -835.81836 , RMSD: 19.530499 , elements: [ 385.736 -835.81836 19.530499 ] [ 385.736 -835.81836 19.530499 ] [ 385.736 -835.81836 19.530499 ] [ 385.736 -835.81836 19.530499 ] [ 386.181 -835.3485 19.72629 ] [ 386.181 -835.3485 19.72629 ] [ 386.879 -834.11414 19.94155 ] [ 386.879 -834.11414 19.94155 ] 
sib.fastconf.EADock3: EADock3Cluster 24 : 8 elements, SimpleFitness: 434.9165, FullFitness: -783.7068 , RMSD: 20.501171 , elements: [ 434.87 -783.7068 20.501171 ] [ 434.87 -783.7068 20.501171 ] [ 434.87 -783.7068 20.501171 ] [ 434.942 -783.5932 20.519497 ] [ 434.942 -783.5932 20.519497 ] [ 434.946 -783.5866 20.5338 ] [ 434.946 -783.5866 20.5338 ] [ 434.946 -783.5866 20.5338 ] 
sib.fastconf.EADock3: EADock3Cluster 25 : 8 elements, SimpleFitness: 470.4375, FullFitness: -756.8644 , RMSD: 16.6926 , elements: [ 470.463 -756.8644 16.6926 ] [ 470.463 -756.8644 16.6926 ] [ 470.463 -756.8638 16.692837 ] [ 470.463 -756.8638 16.692837 ] [ 470.463 -756.8638 16.692837 ] [ 470.463 -756.8638 16.692837 ] [ 470.361 -755.8582 16.682041 ] [ 470.361 -755.8582 16.682041 ] 
sib.fastconf.EADock3: EADock3Cluster 26 : 8 elements, SimpleFitness: 1287.2175, FullFitness: -0.35595703 , RMSD: 20.228058 , elements: [ 1216.82 -0.35595703 20.228058 ] [ 1216.82 -0.35595703 20.228058 ] [ 1257.67 39.496994 20.288391 ] [ 1257.67 39.496994 20.288391 ] [ 1337.19 118.00711 20.429333 ] [ 1337.19 118.00711 20.429333 ] [ 1337.19 118.00711 20.429333 ] [ 1337.19 118.00711 20.429333 ] 
sib.fastconf.EADock3: EADock3Cluster 27 : 8 elements, SimpleFitness: 2110.8162, FullFitness: 866.3555 , RMSD: 32.45641 , elements: [ 2110.73 866.3555 32.45641 ] [ 2110.73 866.3555 32.45641 ] [ 2110.73 866.3555 32.45641 ] [ 2110.73 866.3555 32.45641 ] [ 2110.76 866.3723 32.5023 ] [ 2110.95 866.6263 32.48148 ] [ 2110.95 866.6263 32.48148 ] [ 2110.95 866.6263 32.48148 ] 
sib.fastconf.EADock3: EADock3Cluster 28 : 8 elements, SimpleFitness: 2863.7026, FullFitness: 1644.4028 , RMSD: 16.6916 , elements: [ 2863.69 1644.4028 16.6916 ] [ 2863.69 1644.4028 16.6916 ] [ 2863.7 1644.4518 16.69499 ] [ 2863.7 1644.4518 16.69499 ] [ 2863.71 1644.4761 16.696615 ] [ 2863.71 1644.4761 16.696615 ] [ 2863.71 1644.4761 16.696615 ] [ 2863.71 1644.4761 16.696615 ] 
sib.wrappers.md.charmm.ExtendedCharmmWrapper: CHARMM timers: CPU time: 1.93 seconds
sib.wrappers.md.charmm.ExtendedCharmmWrapper: CHARMM timers: Elapsed time: 1.93476 seconds.
sib.wrappers.md.charmm.ExtendedCharmmWrapper: CHARMM timers: CPU time: 17.84 seconds
sib.wrappers.md.charmm.ExtendedCharmmWrapper: CHARMM timers: Elapsed time: 18.0076 seconds.
sib.fastconf.EADock3$Flusher: Closing java.util.zip.ZipOutputStream@766f3870
sib.fastconf.EADock3$Flusher: Closing java.util.zip.ZipOutputStream@6eb1a0f9
