# Supplementary material for: Exploring the mechanism of Alisma orientale for the treatment of pregnancy induced hypertension and potential hepato-nephrotoxicity by using network pharmacology, network toxicology, molecular docking and molecular dynamics simulation
Source: Front Pharmacol. 2022 Nov 15;13:1027112. doi: 10.3389/fphar.2022.1027112 (PMC9705790; doi:10.3389/fphar.2022.1027112)
Supplement: Supplementary file 6 [file DataSheet4.zip › BCL2L1/BCLBIG/clusters.dock4.csv]

Cluster ClusterRank deltaG deltaGelec deltaGvdw deltaGligsolvnonpol deltaGligsolvpol deltaGprotsolvnonpol deltaGprotsolvpol deltaGcompsolvnonpol deltaGcompsolvpol extraFull surfFull solvFull IntraFull InterFull FullFitness SimpleFitness Energy
0 0 -6.4953036 0.0 -26.8375 16.254 -16.1141 254.074 -1512.07 257.547 -1507.88 0.0 257.547 -1507.88 273.905 -26.8375 -1003.2655 262.791 262.791
0 1 -6.4953036 0.0 -26.8375 16.254 -16.1141 254.074 -1512.07 257.547 -1507.88 0.0 257.547 -1507.88 273.905 -26.8375 -1003.2655 262.791 262.791
0 2 -6.3536572 0.0 -23.8272 16.2545 -16.1464 254.074 -1512.07 257.508 -1510.19 0.0 257.508 -1510.19 273.965 -23.8272 -1002.5441 263.54 263.54
0 3 -6.350229 0.0 -23.826 16.2506 -16.1332 254.074 -1512.07 257.483 -1510.09 0.0 257.483 -1510.09 274.043 -23.826 -1002.3899 263.579 263.579
0 4 -6.350229 0.0 -23.826 16.2506 -16.1332 254.074 -1512.07 257.483 -1510.09 0.0 257.483 -1510.09 274.043 -23.826 -1002.3899 263.579 263.579
0 5 -6.350229 0.0 -23.826 16.2506 -16.1332 254.074 -1512.07 257.483 -1510.09 0.0 257.483 -1510.09 274.043 -23.826 -1002.3899 263.579 263.579
0 6 -6.350229 0.0 -23.826 16.2506 -16.1332 254.074 -1512.07 257.483 -1510.09 0.0 257.483 -1510.09 274.043 -23.826 -1002.3899 263.579 263.579
0 7 -6.350229 0.0 -23.826 16.2506 -16.1332 254.074 -1512.07 257.483 -1510.09 0.0 257.483 -1510.09 274.043 -23.826 -1002.3899 263.579 263.579
1 0 -6.0246143 0.0 -15.3663 16.1547 -14.8908 254.074 -1512.07 259.222 -1519.44 0.0 259.222 -1519.44 273.566 -15.3663 -1002.01825 270.266 270.266
1 1 -6.0246143 0.0 -15.3663 16.1547 -14.8908 254.074 -1512.07 259.222 -1519.44 0.0 259.222 -1519.44 273.566 -15.3663 -1002.01825 270.266 270.266
1 2 -5.9368634 0.0 -14.7686 16.164 -14.9353 254.074 -1512.07 259.526 -1519.43 0.0 259.526 -1519.43 272.874 -14.7686 -1001.7987 270.637 270.637
1 3 -5.9368634 0.0 -14.7686 16.164 -14.9353 254.074 -1512.07 259.526 -1519.43 0.0 259.526 -1519.43 272.874 -14.7686 -1001.7987 270.637 270.637
1 4 -5.9368634 0.0 -14.7686 16.164 -14.9353 254.074 -1512.07 259.526 -1519.43 0.0 259.526 -1519.43 272.874 -14.7686 -1001.7987 270.637 270.637
1 5 -6.021066 0.0 -15.3152 16.1624 -14.8699 254.074 -1512.07 259.262 -1519.49 0.0 259.262 -1519.49 273.781 -15.3152 -1001.7622 270.587 270.587
1 6 -6.021066 0.0 -15.3152 16.1624 -14.8699 254.074 -1512.07 259.262 -1519.49 0.0 259.262 -1519.49 273.781 -15.3152 -1001.7622 270.587 270.587
1 7 -6.021066 0.0 -15.3152 16.1624 -14.8699 254.074 -1512.07 259.262 -1519.49 0.0 259.262 -1519.49 273.781 -15.3152 -1001.7622 270.587 270.587
2 0 -6.1237254 0.0 -23.0186 15.9759 -14.9249 254.074 -1512.07 257.041 -1506.17 0.0 257.041 -1506.17 272.282 -23.0186 -999.8656 264.199 264.199
2 1 -6.1237254 0.0 -23.0186 15.9759 -14.9249 254.074 -1512.07 257.041 -1506.17 0.0 257.041 -1506.17 272.282 -23.0186 -999.8656 264.199 264.199
2 2 -6.1237254 0.0 -23.0186 15.9759 -14.9249 254.074 -1512.07 257.041 -1506.17 0.0 257.041 -1506.17 272.282 -23.0186 -999.8656 264.199 264.199
2 3 -6.167025 0.0 -23.7882 15.948 -14.9259 254.074 -1512.07 256.962 -1505.61 0.0 256.962 -1505.61 273.219 -23.7882 -999.21716 264.534 264.534
2 4 -6.167025 0.0 -23.7882 15.948 -14.9259 254.074 -1512.07 256.962 -1505.61 0.0 256.962 -1505.61 273.219 -23.7882 -999.21716 264.534 264.534
2 5 -6.167025 0.0 -23.7882 15.948 -14.9259 254.074 -1512.07 256.962 -1505.61 0.0 256.962 -1505.61 273.219 -23.7882 -999.21716 264.534 264.534
2 6 -6.0647545 0.0 -22.7373 15.9169 -14.905 254.074 -1512.07 257.007 -1505.66 0.0 257.007 -1505.66 272.546 -22.7373 -998.84436 264.564 264.564
2 7 -6.0647545 0.0 -22.7373 15.9169 -14.905 254.074 -1512.07 257.007 -1505.66 0.0 257.007 -1505.66 272.546 -22.7373 -998.84436 264.564 264.564
3 0 -6.4310656 0.0 -35.9102 15.802 -14.5735 254.074 -1512.07 255.998 -1489.57 0.0 255.998 -1489.57 271.505 -35.9102 -997.9771 257.283 257.283
3 1 -6.4310656 0.0 -35.9102 15.802 -14.5735 254.074 -1512.07 255.998 -1489.57 0.0 255.998 -1489.57 271.505 -35.9102 -997.9771 257.283 257.283
3 2 -6.484809 0.0 -36.5808 15.7642 -14.5545 254.074 -1512.07 255.758 -1489.08 0.0 255.758 -1489.08 271.93 -36.5808 -997.9727 256.886 256.886
3 3 -6.484809 0.0 -36.5808 15.7642 -14.5545 254.074 -1512.07 255.758 -1489.08 0.0 255.758 -1489.08 271.93 -36.5808 -997.9727 256.886 256.886
3 4 -6.484809 0.0 -36.5808 15.7642 -14.5545 254.074 -1512.07 255.758 -1489.08 0.0 255.758 -1489.08 271.93 -36.5808 -997.9727 256.886 256.886
3 5 -6.484809 0.0 -36.5808 15.7642 -14.5545 254.074 -1512.07 255.758 -1489.08 0.0 255.758 -1489.08 271.93 -36.5808 -997.9727 256.886 256.886
3 6 -6.462073 0.0 -36.3655 15.7815 -14.5726 254.074 -1512.07 255.711 -1488.96 0.0 255.711 -1488.96 271.979 -36.3655 -997.63544 256.952 256.952
3 7 -6.462073 0.0 -36.3655 15.7815 -14.5726 254.074 -1512.07 255.711 -1488.96 0.0 255.711 -1488.96 271.979 -36.3655 -997.63544 256.952 256.952
4 0 -5.857673 0.0 -13.8779 15.7897 -14.8915 254.074 -1512.07 258.57 -1518.57 0.0 258.57 -1518.57 276.375 -13.8779 -997.50287 270.957 270.957
4 1 -5.857673 0.0 -13.8779 15.7897 -14.8915 254.074 -1512.07 258.57 -1518.57 0.0 258.57 -1518.57 276.375 -13.8779 -997.50287 270.957 270.957
4 2 -5.857673 0.0 -13.8779 15.7897 -14.8915 254.074 -1512.07 258.57 -1518.57 0.0 258.57 -1518.57 276.375 -13.8779 -997.50287 270.957 270.957
4 3 -5.8472 0.0 -13.8363 15.7717 -14.8586 254.074 -1512.07 258.526 -1518.39 0.0 258.526 -1518.39 276.308 -13.8363 -997.39233 270.894 270.894
4 4 -5.8472 0.0 -13.8363 15.7717 -14.8586 254.074 -1512.07 258.526 -1518.39 0.0 258.526 -1518.39 276.308 -13.8363 -997.39233 270.894 270.894
4 5 -5.8472 0.0 -13.8363 15.7717 -14.8586 254.074 -1512.07 258.526 -1518.39 0.0 258.526 -1518.39 276.308 -13.8363 -997.39233 270.894 270.894
4 6 -5.8449244 0.0 -13.8556 15.7536 -14.8684 254.074 -1512.07 258.519 -1518.35 0.0 258.519 -1518.35 276.609 -13.8556 -997.0775 271.113 271.113
4 7 -5.8449244 0.0 -13.8556 15.7536 -14.8684 254.074 -1512.07 258.519 -1518.35 0.0 258.519 -1518.35 276.609 -13.8556 -997.0775 271.113 271.113
5 0 -5.7131042 0.0 -27.1529 16.0493 -14.1708 254.074 -1512.07 257.35 -1492.68 0.0 257.35 -1492.68 268.599 -27.1529 -993.8839 262.612 262.612
5 1 -5.7131042 0.0 -27.1529 16.0493 -14.1708 254.074 -1512.07 257.35 -1492.68 0.0 257.35 -1492.68 268.599 -27.1529 -993.8839 262.612 262.612
5 2 -5.7131042 0.0 -27.1529 16.0493 -14.1708 254.074 -1512.07 257.35 -1492.68 0.0 257.35 -1492.68 268.599 -27.1529 -993.8839 262.612 262.612
5 3 -5.7615776 0.0 -30.4221 15.9232 -14.2132 254.074 -1512.07 256.945 -1488.03 0.0 256.945 -1488.03 270.073 -30.4221 -991.43414 263.718 263.718
5 4 -5.7615776 0.0 -30.4221 15.9232 -14.2132 254.074 -1512.07 256.945 -1488.03 0.0 256.945 -1488.03 270.073 -30.4221 -991.43414 263.718 263.718
5 5 -5.919233 0.0 -32.8007 15.7683 -13.8716 254.074 -1512.07 256.798 -1486.6 0.0 256.798 -1486.6 272.885 -32.8007 -989.71765 265.111 265.111
5 6 -5.919233 0.0 -32.8007 15.7683 -13.8716 254.074 -1512.07 256.798 -1486.6 0.0 256.798 -1486.6 272.885 -32.8007 -989.71765 265.111 265.111
5 7 -5.919233 0.0 -32.8007 15.7683 -13.8716 254.074 -1512.07 256.798 -1486.6 0.0 256.798 -1486.6 272.885 -32.8007 -989.71765 265.111 265.111
6 0 -5.814477 0.0 -26.9098 16.0702 -12.3471 254.074 -1512.07 257.65 -1493.32 0.0 257.65 -1493.32 269.133 -26.9098 -993.4468 265.866 265.866
6 1 -5.814477 0.0 -26.9098 16.0702 -12.3471 254.074 -1512.07 257.65 -1493.32 0.0 257.65 -1493.32 269.133 -26.9098 -993.4468 265.866 265.866
6 2 -5.5484285 0.0 -23.3393 16.087 -11.6456 254.074 -1512.07 257.466 -1493.48 0.0 257.466 -1493.48 269.087 -23.3393 -990.2663 268.16 268.16
6 3 -5.5484285 0.0 -23.3393 16.087 -11.6456 254.074 -1512.07 257.466 -1493.48 0.0 257.466 -1493.48 269.087 -23.3393 -990.2663 268.16 268.16
6 4 -5.5484285 0.0 -23.3393 16.087 -11.6456 254.074 -1512.07 257.466 -1493.48 0.0 257.466 -1493.48 269.087 -23.3393 -990.2663 268.16 268.16
6 5 -5.5484285 0.0 -23.3393 16.087 -11.6456 254.074 -1512.07 257.466 -1493.48 0.0 257.466 -1493.48 269.087 -23.3393 -990.2663 268.16 268.16
6 6 -5.5484285 0.0 -23.3393 16.087 -11.6456 254.074 -1512.07 257.466 -1493.48 0.0 257.466 -1493.48 269.087 -23.3393 -990.2663 268.16 268.16
6 7 -5.478688 0.0 -23.6927 16.1428 -12.3967 254.074 -1512.07 257.182 -1492.02 0.0 257.182 -1492.02 270.061 -23.6927 -988.4697 268.509 268.509
7 0 -6.479275 0.0 -35.8236 15.8074 -13.6693 254.074 -1512.07 255.604 -1488.97 0.0 255.604 -1488.97 276.679 -35.8236 -992.5106 262.474 262.474
7 1 -6.479275 0.0 -35.8236 15.8074 -13.6693 254.074 -1512.07 255.604 -1488.97 0.0 255.604 -1488.97 276.679 -35.8236 -992.5106 262.474 262.474
7 2 -6.479275 0.0 -35.8236 15.8074 -13.6693 254.074 -1512.07 255.604 -1488.97 0.0 255.604 -1488.97 276.679 -35.8236 -992.5106 262.474 262.474
7 3 -6.479275 0.0 -35.8236 15.8074 -13.6693 254.074 -1512.07 255.604 -1488.97 0.0 255.604 -1488.97 276.679 -35.8236 -992.5106 262.474 262.474
7 4 -6.479275 0.0 -35.8236 15.8074 -13.6693 254.074 -1512.07 255.604 -1488.97 0.0 255.604 -1488.97 276.679 -35.8236 -992.5106 262.474 262.474
7 5 -6.573572 0.0 -38.0474 15.9262 -14.3621 254.074 -1512.07 255.68 -1487.7 0.0 255.68 -1487.7 277.717 -38.0474 -992.3503 262.543 262.543
7 6 -6.573572 0.0 -38.0474 15.9262 -14.3621 254.074 -1512.07 255.68 -1487.7 0.0 255.68 -1487.7 277.717 -38.0474 -992.3503 262.543 262.543
7 7 -6.58359 0.0 -38.457 15.8785 -14.3732 254.074 -1512.07 255.586 -1487.17 0.0 255.586 -1487.17 278.014 -38.457 -992.02704 262.634 262.634
8 0 -6.377861 0.0 -23.0889 16.3063 -15.2562 254.074 -1512.07 256.637 -1509.41 0.0 256.637 -1509.41 284.11 -23.0889 -991.75195 272.217 272.217
8 1 -6.366902 0.0 -23.1483 16.3438 -15.2438 254.074 -1512.07 256.476 -1508.82 0.0 256.476 -1508.82 284.389 -23.1483 -991.1032 272.072 272.072
8 2 -6.366902 0.0 -23.1483 16.3438 -15.2438 254.074 -1512.07 256.476 -1508.82 0.0 256.476 -1508.82 284.389 -23.1483 -991.1032 272.072 272.072
8 3 -6.366902 0.0 -23.1483 16.3438 -15.2438 254.074 -1512.07 256.476 -1508.82 0.0 256.476 -1508.82 284.389 -23.1483 -991.1032 272.072 272.072
8 4 -6.292994 0.0 -22.5448 16.343 -15.3019 254.074 -1512.07 256.499 -1508.64 0.0 256.499 -1508.64 284.168 -22.5448 -990.5178 272.273 272.273
8 5 -6.292994 0.0 -22.5448 16.343 -15.3019 254.074 -1512.07 256.499 -1508.64 0.0 256.499 -1508.64 284.168 -22.5448 -990.5178 272.273 272.273
8 6 -6.292994 0.0 -22.5448 16.343 -15.3019 254.074 -1512.07 256.499 -1508.64 0.0 256.499 -1508.64 284.168 -22.5448 -990.5178 272.273 272.273
8 7 -6.292994 0.0 -22.5448 16.343 -15.3019 254.074 -1512.07 256.499 -1508.64 0.0 256.499 -1508.64 284.168 -22.5448 -990.5178 272.273 272.273
9 0 -6.588141 0.0 -42.4706 16.3532 -16.1701 254.074 -1512.07 255.215 -1481.53 0.0 255.215 -1481.53 277.386 -42.4706 -991.39966 258.104 258.104
9 1 -6.588141 0.0 -42.4706 16.3532 -16.1701 254.074 -1512.07 255.215 -1481.53 0.0 255.215 -1481.53 277.386 -42.4706 -991.39966 258.104 258.104
9 2 -6.588141 0.0 -42.4706 16.3532 -16.1701 254.074 -1512.07 255.215 -1481.53 0.0 255.215 -1481.53 277.386 -42.4706 -991.39966 258.104 258.104
9 3 -6.308913 0.0 -36.7078 16.3379 -14.8837 254.074 -1512.07 255.071 -1484.39 0.0 255.071 -1484.39 275.612 -36.7078 -990.41486 258.547 258.547
9 4 -6.308913 0.0 -36.7078 16.3379 -14.8837 254.074 -1512.07 255.071 -1484.39 0.0 255.071 -1484.39 275.612 -36.7078 -990.41486 258.547 258.547
9 5 -6.308913 0.0 -36.7078 16.3379 -14.8837 254.074 -1512.07 255.071 -1484.39 0.0 255.071 -1484.39 275.612 -36.7078 -990.41486 258.547 258.547
9 6 -6.2680387 0.0 -35.3145 16.3331 -15.0887 254.074 -1512.07 254.988 -1485.96 0.0 254.988 -1485.96 275.992 -35.3145 -990.29443 259.421 259.421
9 7 -6.2680387 0.0 -35.3145 16.3331 -15.0887 254.074 -1512.07 254.988 -1485.96 0.0 254.988 -1485.96 275.992 -35.3145 -990.29443 259.421 259.421
10 0 -6.193489 0.0 -31.7433 15.99 -14.4826 254.074 -1512.07 256.873 -1493.1 0.0 256.873 -1493.1 277.207 -31.7433 -990.76324 267.765 267.765
10 1 -6.193489 0.0 -31.7433 15.99 -14.4826 254.074 -1512.07 256.873 -1493.1 0.0 256.873 -1493.1 277.207 -31.7433 -990.76324 267.765 267.765
10 2 -6.377386 0.0 -36.8777 15.9938 -14.8914 254.074 -1512.07 256.801 -1488.46 0.0 256.801 -1488.46 278.252 -36.8777 -990.28467 267.066 267.066
10 3 -6.377386 0.0 -36.8777 15.9938 -14.8914 254.074 -1512.07 256.801 -1488.46 0.0 256.801 -1488.46 278.252 -36.8777 -990.28467 267.066 267.066
10 4 -6.377386 0.0 -36.8777 15.9938 -14.8914 254.074 -1512.07 256.801 -1488.46 0.0 256.801 -1488.46 278.252 -36.8777 -990.28467 267.066 267.066
10 5 -6.377386 0.0 -36.8777 15.9938 -14.8914 254.074 -1512.07 256.801 -1488.46 0.0 256.801 -1488.46 278.252 -36.8777 -990.28467 267.066 267.066
10 6 -6.396838 0.0 -37.2478 15.9947 -14.9678 254.074 -1512.07 256.904 -1488.44 0.0 256.904 -1488.44 278.604 -37.2478 -990.17975 267.191 267.191
10 7 -6.396838 0.0 -37.2478 15.9947 -14.9678 254.074 -1512.07 256.904 -1488.44 0.0 256.904 -1488.44 278.604 -37.2478 -990.17975 267.191 267.191
11 0 -5.6020393 0.0 -25.6272 16.465 -13.339 254.074 -1512.07 258.722 -1493.87 0.0 258.722 -1493.87 270.095 -25.6272 -990.68024 266.866 266.866
11 1 -5.6020393 0.0 -25.6272 16.465 -13.339 254.074 -1512.07 258.722 -1493.87 0.0 258.722 -1493.87 270.095 -25.6272 -990.68024 266.866 266.866
11 2 -5.6020393 0.0 -25.6272 16.465 -13.339 254.074 -1512.07 258.722 -1493.87 0.0 258.722 -1493.87 270.095 -25.6272 -990.68024 266.866 266.866
11 3 -5.6020393 0.0 -25.6272 16.465 -13.339 254.074 -1512.07 258.722 -1493.87 0.0 258.722 -1493.87 270.095 -25.6272 -990.68024 266.866 266.866
11 4 -5.0240617 0.0 -18.7522 16.4686 -12.8684 254.074 -1512.07 258.53 -1494.28 0.0 258.53 -1494.28 271.327 -18.7522 -983.1752 271.584 271.584
11 5 -5.0240617 0.0 -18.7522 16.4686 -12.8684 254.074 -1512.07 258.53 -1494.28 0.0 258.53 -1494.28 271.327 -18.7522 -983.1752 271.584 271.584
11 6 -4.823557 0.0 -17.1971 16.4887 -12.8119 254.074 -1512.07 258.42 -1493.15 0.0 258.42 -1493.15 270.86 -17.1971 -981.06714 274.072 274.072
11 7 -4.823557 0.0 -17.1971 16.4887 -12.8119 254.074 -1512.07 258.42 -1493.15 0.0 258.42 -1493.15 270.86 -17.1971 -981.06714 274.072 274.072
12 0 -6.132203 0.0 -38.2922 16.0146 -13.1602 254.074 -1512.07 254.366 -1476.74 0.0 254.366 -1476.74 270.743 -38.2922 -989.9232 255.614 255.614
12 1 -6.132203 0.0 -38.2922 16.0146 -13.1602 254.074 -1512.07 254.366 -1476.74 0.0 254.366 -1476.74 270.743 -38.2922 -989.9232 255.614 255.614
12 2 -6.132203 0.0 -38.2922 16.0146 -13.1602 254.074 -1512.07 254.366 -1476.74 0.0 254.366 -1476.74 270.743 -38.2922 -989.9232 255.614 255.614
12 3 -6.132203 0.0 -38.2922 16.0146 -13.1602 254.074 -1512.07 254.366 -1476.74 0.0 254.366 -1476.74 270.743 -38.2922 -989.9232 255.614 255.614
12 4 -6.2178946 0.0 -40.205 16.0042 -14.0468 254.074 -1512.07 254.362 -1476.08 0.0 254.362 -1476.08 273.915 -40.205 -988.008 256.616 256.616
12 5 -6.2178946 0.0 -40.205 16.0042 -14.0468 254.074 -1512.07 254.362 -1476.08 0.0 254.362 -1476.08 273.915 -40.205 -988.008 256.616 256.616
12 6 -6.2178946 0.0 -40.205 16.0042 -14.0468 254.074 -1512.07 254.362 -1476.08 0.0 254.362 -1476.08 273.915 -40.205 -988.008 256.616 256.616
12 7 -6.4058843 0.0 -43.1962 15.9303 -14.1056 254.074 -1512.07 254.012 -1474.16 0.0 254.012 -1474.16 276.274 -43.1962 -987.0703 257.497 257.497
13 0 -5.774845 0.0 -29.7819 16.0554 -12.578 254.074 -1512.07 256.85 -1487.25 0.0 256.85 -1487.25 271.898 -29.7819 -988.28394 264.598 264.598
13 1 -5.774845 0.0 -29.7819 16.0554 -12.578 254.074 -1512.07 256.85 -1487.25 0.0 256.85 -1487.25 271.898 -29.7819 -988.28394 264.598 264.598
13 2 -5.774845 0.0 -29.7819 16.0554 -12.578 254.074 -1512.07 256.85 -1487.25 0.0 256.85 -1487.25 271.898 -29.7819 -988.28394 264.598 264.598
13 3 -5.574905 0.0 -26.7637 15.799 -12.2597 254.074 -1512.07 256.71 -1488.51 0.0 256.71 -1488.51 270.499 -26.7637 -988.0647 264.528 264.528
13 4 -5.574905 0.0 -26.7637 15.799 -12.2597 254.074 -1512.07 256.71 -1488.51 0.0 256.71 -1488.51 270.499 -26.7637 -988.0647 264.528 264.528
13 5 -5.574905 0.0 -26.7637 15.799 -12.2597 254.074 -1512.07 256.71 -1488.51 0.0 256.71 -1488.51 270.499 -26.7637 -988.0647 264.528 264.528
13 6 -5.702852 0.0 -29.1551 16.015 -12.6954 254.074 -1512.07 256.745 -1487.06 0.0 256.745 -1487.06 272.332 -29.1551 -987.1382 265.752 265.752
13 7 -5.702852 0.0 -29.1551 16.015 -12.6954 254.074 -1512.07 256.745 -1487.06 0.0 256.745 -1487.06 272.332 -29.1551 -987.1382 265.752 265.752
14 0 -6.571492 0.0 -39.7921 15.9794 -14.9441 254.074 -1512.07 254.885 -1484.24 0.0 254.885 -1484.24 282.983 -39.7921 -986.16406 268.035 268.035
14 1 -6.571492 0.0 -39.7921 15.9794 -14.9441 254.074 -1512.07 254.885 -1484.24 0.0 254.885 -1484.24 282.983 -39.7921 -986.16406 268.035 268.035
14 2 -6.571492 0.0 -39.7921 15.9794 -14.9441 254.074 -1512.07 254.885 -1484.24 0.0 254.885 -1484.24 282.983 -39.7921 -986.16406 268.035 268.035
14 3 -6.571492 0.0 -39.7921 15.9794 -14.9441 254.074 -1512.07 254.885 -1484.24 0.0 254.885 -1484.24 282.983 -39.7921 -986.16406 268.035 268.035
14 4 -6.5156207 0.0 -39.08 16.0032 -14.9811 254.074 -1512.07 254.951 -1484.53 0.0 254.951 -1484.53 282.556 -39.08 -986.1031 267.899 267.899
14 5 -6.5156207 0.0 -39.08 16.0032 -14.9811 254.074 -1512.07 254.951 -1484.53 0.0 254.951 -1484.53 282.556 -39.08 -986.1031 267.899 267.899
14 6 -6.5329485 0.0 -39.7341 16.0288 -14.9614 254.074 -1512.07 255.085 -1483.95 0.0 255.085 -1483.95 284.079 -39.7341 -984.51996 269.58 269.58
14 7 -6.5329485 0.0 -39.7341 16.0288 -14.9614 254.074 -1512.07 255.085 -1483.95 0.0 255.085 -1483.95 284.079 -39.7341 -984.51996 269.58 269.58
15 0 -5.9127645 0.0 -19.5646 16.0386 -16.2829 254.074 -1512.07 258.307 -1511.28 0.0 258.307 -1511.28 286.944 -19.5646 -985.5936 275.441 275.441
15 1 -5.9127645 0.0 -19.5646 16.0386 -16.2829 254.074 -1512.07 258.307 -1511.28 0.0 258.307 -1511.28 286.944 -19.5646 -985.5936 275.441 275.441
15 2 -5.9127645 0.0 -19.5646 16.0386 -16.2829 254.074 -1512.07 258.307 -1511.28 0.0 258.307 -1511.28 286.944 -19.5646 -985.5936 275.441 275.441
15 3 -5.8815093 0.0 -19.2438 16.0585 -16.3565 254.074 -1512.07 258.373 -1511.41 0.0 258.373 -1511.41 287.565 -19.2438 -984.7159 276.095 276.095
15 4 -5.8815093 0.0 -19.2438 16.0585 -16.3565 254.074 -1512.07 258.373 -1511.41 0.0 258.373 -1511.41 287.565 -19.2438 -984.7159 276.095 276.095
15 5 -5.876379 0.0 -19.2502 16.082 -16.3481 254.074 -1512.07 258.566 -1511.57 0.0 258.566 -1511.57 287.712 -19.2502 -984.5421 276.402 276.402
15 6 -5.876379 0.0 -19.2502 16.082 -16.3481 254.074 -1512.07 258.566 -1511.57 0.0 258.566 -1511.57 287.712 -19.2502 -984.5421 276.402 276.402
15 7 -5.876379 0.0 -19.2502 16.082 -16.3481 254.074 -1512.07 258.566 -1511.57 0.0 258.566 -1511.57 287.712 -19.2502 -984.5421 276.402 276.402
16 0 -5.9736323 0.0 -38.5304 16.1902 -14.2591 254.074 -1512.07 255.551 -1476.44 0.0 255.551 -1476.44 275.136 -38.5304 -984.2833 259.698 259.698
16 1 -5.9736323 0.0 -38.5304 16.1902 -14.2591 254.074 -1512.07 255.551 -1476.44 0.0 255.551 -1476.44 275.136 -38.5304 -984.2833 259.698 259.698
16 2 -5.9736323 0.0 -38.5304 16.1902 -14.2591 254.074 -1512.07 255.551 -1476.44 0.0 255.551 -1476.44 275.136 -38.5304 -984.2833 259.698 259.698
16 3 -5.95202 0.0 -38.6084 16.1876 -14.2847 254.074 -1512.07 255.489 -1475.9 0.0 255.489 -1475.9 275.298 -38.6084 -983.72144 259.789 259.789
16 4 -5.95202 0.0 -38.6084 16.1876 -14.2847 254.074 -1512.07 255.489 -1475.9 0.0 255.489 -1475.9 275.298 -38.6084 -983.72144 259.789 259.789
16 5 -5.95202 0.0 -38.6084 16.1876 -14.2847 254.074 -1512.07 255.489 -1475.9 0.0 255.489 -1475.9 275.298 -38.6084 -983.72144 259.789 259.789
16 6 -5.95202 0.0 -38.6084 16.1876 -14.2847 254.074 -1512.07 255.489 -1475.9 0.0 255.489 -1475.9 275.298 -38.6084 -983.72144 259.789 259.789
16 7 -5.9410496 0.0 -38.4048 16.2011 -14.2952 254.074 -1512.07 255.518 -1476.07 0.0 255.518 -1476.07 275.25 -38.4048 -983.7067 259.856 259.856
17 0 -6.207358 0.0 -26.4986 15.7621 -15.1585 254.074 -1512.07 258.845 -1505.51 0.0 258.845 -1505.51 290.157 -26.4986 -983.0066 280.236 280.236
17 1 -6.207358 0.0 -26.4986 15.7621 -15.1585 254.074 -1512.07 258.845 -1505.51 0.0 258.845 -1505.51 290.157 -26.4986 -983.0066 280.236 280.236
17 2 -6.308596 0.0 -27.4789 15.7156 -15.1423 254.074 -1512.07 258.952 -1505.87 0.0 258.952 -1505.87 291.719 -27.4789 -982.67786 280.915 280.915
17 3 -6.308596 0.0 -27.4789 15.7156 -15.1423 254.074 -1512.07 258.952 -1505.87 0.0 258.952 -1505.87 291.719 -27.4789 -982.67786 280.915 280.915
17 4 -6.308596 0.0 -27.4789 15.7156 -15.1423 254.074 -1512.07 258.952 -1505.87 0.0 258.952 -1505.87 291.719 -27.4789 -982.67786 280.915 280.915
17 5 -6.308596 0.0 -27.4789 15.7156 -15.1423 254.074 -1512.07 258.952 -1505.87 0.0 258.952 -1505.87 291.719 -27.4789 -982.67786 280.915 280.915
17 6 -6.1747975 0.0 -26.0955 15.797 -14.6339 254.074 -1512.07 258.811 -1504.97 0.0 258.811 -1504.97 292.732 -26.0955 -979.52246 284.316 284.316
17 7 -6.1747975 0.0 -26.0955 15.797 -14.6339 254.074 -1512.07 258.811 -1504.97 0.0 258.811 -1504.97 292.732 -26.0955 -979.52246 284.316 284.316
18 0 -6.9720416 0.0 -49.0833 16.2237 -12.7768 254.074 -1512.07 255.462 -1474.77 0.0 255.462 -1474.77 285.571 -49.0833 -982.8203 269.934 269.934
18 1 -6.9720416 0.0 -49.0833 16.2237 -12.7768 254.074 -1512.07 255.462 -1474.77 0.0 255.462 -1474.77 285.571 -49.0833 -982.8203 269.934 269.934
18 2 -6.4501615 0.0 -39.7204 16.0486 -14.3467 254.074 -1512.07 255.193 -1482.14 0.0 255.193 -1482.14 288.39 -39.7204 -978.27747 273.412 273.412
18 3 -6.4501615 0.0 -39.7204 16.0486 -14.3467 254.074 -1512.07 255.193 -1482.14 0.0 255.193 -1482.14 288.39 -39.7204 -978.27747 273.412 273.412
18 4 -6.4501615 0.0 -39.7204 16.0486 -14.3467 254.074 -1512.07 255.193 -1482.14 0.0 255.193 -1482.14 288.39 -39.7204 -978.27747 273.412 273.412
18 5 -6.568171 0.0 -43.2403 16.065 -13.5869 254.074 -1512.07 255.198 -1477.85 0.0 255.198 -1477.85 287.874 -43.2403 -978.0183 272.835 272.835
18 6 -6.568171 0.0 -43.2403 16.065 -13.5869 254.074 -1512.07 255.198 -1477.85 0.0 255.198 -1477.85 287.874 -43.2403 -978.0183 272.835 272.835
18 7 -6.568171 0.0 -43.2403 16.065 -13.5869 254.074 -1512.07 255.198 -1477.85 0.0 255.198 -1477.85 287.874 -43.2403 -978.0183 272.835 272.835
19 0 -6.447895 0.0 -41.878 15.541 -12.4888 254.074 -1512.07 252.984 -1474.28 0.0 252.984 -1474.28 280.556 -41.878 -982.61804 260.65 260.65
19 1 -6.447895 0.0 -41.878 15.541 -12.4888 254.074 -1512.07 252.984 -1474.28 0.0 252.984 -1474.28 280.556 -41.878 -982.61804 260.65 260.65
19 2 -6.447895 0.0 -41.878 15.541 -12.4888 254.074 -1512.07 252.984 -1474.28 0.0 252.984 -1474.28 280.556 -41.878 -982.61804 260.65 260.65
19 3 -6.469974 0.0 -42.2864 15.5426 -12.4632 254.074 -1512.07 252.996 -1474.0 0.0 252.996 -1474.0 280.674 -42.2864 -982.61646 260.716 260.716
19 4 -6.469974 0.0 -42.2864 15.5426 -12.4632 254.074 -1512.07 252.996 -1474.0 0.0 252.996 -1474.0 280.674 -42.2864 -982.61646 260.716 260.716
19 5 -6.469974 0.0 -42.2864 15.5426 -12.4632 254.074 -1512.07 252.996 -1474.0 0.0 252.996 -1474.0 280.674 -42.2864 -982.61646 260.716 260.716
19 6 -6.469974 0.0 -42.2864 15.5426 -12.4632 254.074 -1512.07 252.996 -1474.0 0.0 252.996 -1474.0 280.674 -42.2864 -982.61646 260.716 260.716
19 7 -6.402416 0.0 -41.0578 15.544 -12.4861 254.074 -1512.07 253.018 -1474.85 0.0 253.018 -1474.85 280.282 -41.0578 -982.6077 260.623 260.623
20 0 -6.124881 0.0 -37.2407 16.2963 -15.1905 254.074 -1512.07 255.97 -1482.32 0.0 255.97 -1482.32 281.777 -37.2407 -981.8137 266.752 266.752
20 1 -6.124881 0.0 -37.2407 16.2963 -15.1905 254.074 -1512.07 255.97 -1482.32 0.0 255.97 -1482.32 281.777 -37.2407 -981.8137 266.752 266.752
20 2 -6.124881 0.0 -37.2407 16.2963 -15.1905 254.074 -1512.07 255.97 -1482.32 0.0 255.97 -1482.32 281.777 -37.2407 -981.8137 266.752 266.752
20 3 -6.0634274 0.0 -36.9129 16.2664 -15.757 254.074 -1512.07 255.669 -1481.97 0.0 255.669 -1481.97 285.006 -36.9129 -978.2078 268.027 268.027
20 4 -6.0634274 0.0 -36.9129 16.2664 -15.757 254.074 -1512.07 255.669 -1481.97 0.0 255.669 -1481.97 285.006 -36.9129 -978.2078 268.027 268.027
20 5 -6.0634274 0.0 -36.9129 16.2664 -15.757 254.074 -1512.07 255.669 -1481.97 0.0 255.669 -1481.97 285.006 -36.9129 -978.2078 268.027 268.027
20 6 -6.0634274 0.0 -36.9129 16.2664 -15.757 254.074 -1512.07 255.669 -1481.97 0.0 255.669 -1481.97 285.006 -36.9129 -978.2078 268.027 268.027
20 7 -5.901117 0.0 -35.2594 16.2862 -16.3374 254.074 -1512.07 255.712 -1482.49 0.0 255.712 -1482.49 285.197 -35.2594 -976.84033 268.754 268.754
21 0 -5.86193 0.0 -32.1912 16.158 -14.9032 254.074 -1512.07 255.365 -1484.82 0.0 255.365 -1484.82 281.817 -32.1912 -979.8291 270.046 270.046
21 1 -5.86193 0.0 -32.1912 16.158 -14.9032 254.074 -1512.07 255.365 -1484.82 0.0 255.365 -1484.82 281.817 -32.1912 -979.8291 270.046 270.046
21 2 -5.86193 0.0 -32.1912 16.158 -14.9032 254.074 -1512.07 255.365 -1484.82 0.0 255.365 -1484.82 281.817 -32.1912 -979.8291 270.046 270.046
21 3 -5.925861 0.0 -32.9408 16.1618 -14.8563 254.074 -1512.07 255.253 -1484.48 0.0 255.253 -1484.48 282.417 -32.9408 -979.7508 270.036 270.036
21 4 -5.8369303 0.0 -32.3623 16.1344 -14.9106 254.074 -1512.07 255.138 -1483.84 0.0 255.138 -1483.84 282.182 -32.3623 -978.88226 270.085 270.085
21 5 -5.8369303 0.0 -32.3623 16.1344 -14.9106 254.074 -1512.07 255.138 -1483.84 0.0 255.138 -1483.84 282.182 -32.3623 -978.88226 270.085 270.085
21 6 -5.8369303 0.0 -32.3623 16.1344 -14.9106 254.074 -1512.07 255.138 -1483.84 0.0 255.138 -1483.84 282.182 -32.3623 -978.88226 270.085 270.085
21 7 -5.8369303 0.0 -32.3623 16.1344 -14.9106 254.074 -1512.07 255.138 -1483.84 0.0 255.138 -1483.84 282.182 -32.3623 -978.88226 270.085 270.085
22 0 -5.774936 0.0 -34.3189 16.3263 -19.0084 254.074 -1512.07 254.728 -1482.97 0.0 254.728 -1482.97 282.857 -34.3189 -979.70386 264.296 264.296
22 1 -5.774936 0.0 -34.3189 16.3263 -19.0084 254.074 -1512.07 254.728 -1482.97 0.0 254.728 -1482.97 282.857 -34.3189 -979.70386 264.296 264.296
22 2 -5.774936 0.0 -34.3189 16.3263 -19.0084 254.074 -1512.07 254.728 -1482.97 0.0 254.728 -1482.97 282.857 -34.3189 -979.70386 264.296 264.296
22 3 -5.7246447 0.0 -33.1362 16.3271 -19.0012 254.074 -1512.07 254.587 -1483.75 0.0 254.587 -1483.75 282.667 -33.1362 -979.6322 264.168 264.168
22 4 -5.7246447 0.0 -33.1362 16.3271 -19.0012 254.074 -1512.07 254.587 -1483.75 0.0 254.587 -1483.75 282.667 -33.1362 -979.6322 264.168 264.168
22 5 -5.577147 0.0 -31.3234 16.3349 -19.0012 254.074 -1512.07 254.477 -1483.96 0.0 254.477 -1483.96 282.642 -31.3234 -978.16437 264.378 264.378
22 6 -5.577147 0.0 -31.3234 16.3349 -19.0012 254.074 -1512.07 254.477 -1483.96 0.0 254.477 -1483.96 282.642 -31.3234 -978.16437 264.378 264.378
22 7 -5.577147 0.0 -31.3234 16.3349 -19.0012 254.074 -1512.07 254.477 -1483.96 0.0 254.477 -1483.96 282.642 -31.3234 -978.16437 264.378 264.378
23 0 -6.2835493 0.0 -28.1994 15.9337 -18.9613 254.074 -1512.07 259.315 -1508.39 0.0 259.315 -1508.39 298.416 -28.1994 -978.85846 286.763 286.763
23 1 -6.2835493 0.0 -28.1994 15.9337 -18.9613 254.074 -1512.07 259.315 -1508.39 0.0 259.315 -1508.39 298.416 -28.1994 -978.85846 286.763 286.763
23 2 -6.2835493 0.0 -28.1994 15.9337 -18.9613 254.074 -1512.07 259.315 -1508.39 0.0 259.315 -1508.39 298.416 -28.1994 -978.85846 286.763 286.763
23 3 -6.2835493 0.0 -28.1994 15.9337 -18.9613 254.074 -1512.07 259.315 -1508.39 0.0 259.315 -1508.39 298.416 -28.1994 -978.85846 286.763 286.763
23 4 -6.2835493 0.0 -28.1994 15.9337 -18.9613 254.074 -1512.07 259.315 -1508.39 0.0 259.315 -1508.39 298.416 -28.1994 -978.85846 286.763 286.763
23 5 -6.1607223 0.0 -26.9405 15.9381 -18.8998 254.074 -1512.07 259.541 -1508.61 0.0 259.541 -1508.61 299.731 -26.9405 -976.27844 288.837 288.837
23 6 -6.0074816 0.0 -25.1028 15.9674 -18.9071 254.074 -1512.07 259.93 -1509.51 0.0 259.93 -1509.51 299.281 -25.1028 -975.4018 289.772 289.772
23 7 -6.0074816 0.0 -25.1028 15.9674 -18.9071 254.074 -1512.07 259.93 -1509.51 0.0 259.93 -1509.51 299.281 -25.1028 -975.4018 289.772 289.772
24 0 -5.306122 0.0 -25.3267 15.8442 -12.3161 254.074 -1512.07 258.854 -1489.64 0.0 258.854 -1489.64 278.311 -25.3267 -977.80176 272.256 272.256
24 1 -5.306122 0.0 -25.3267 15.8442 -12.3161 254.074 -1512.07 258.854 -1489.64 0.0 258.854 -1489.64 278.311 -25.3267 -977.80176 272.256 272.256
24 2 -5.306122 0.0 -25.3267 15.8442 -12.3161 254.074 -1512.07 258.854 -1489.64 0.0 258.854 -1489.64 278.311 -25.3267 -977.80176 272.256 272.256
24 3 -5.306122 0.0 -25.3267 15.8442 -12.3161 254.074 -1512.07 258.854 -1489.64 0.0 258.854 -1489.64 278.311 -25.3267 -977.80176 272.256 272.256
24 4 -4.712392 0.0 -20.4597 15.8456 -14.8957 254.074 -1512.07 259.081 -1490.39 0.0 259.081 -1490.39 285.923 -20.4597 -965.84576 284.366 284.366
24 5 -4.5693626 0.0 -18.3002 15.8226 -14.5384 254.074 -1512.07 258.978 -1490.91 0.0 258.978 -1490.91 285.631 -18.3002 -964.6012 284.896 284.896
24 6 -4.5693626 0.0 -18.3002 15.8226 -14.5384 254.074 -1512.07 258.978 -1490.91 0.0 258.978 -1490.91 285.631 -18.3002 -964.6012 284.896 284.896
24 7 -4.5693626 0.0 -18.3002 15.8226 -14.5384 254.074 -1512.07 258.978 -1490.91 0.0 258.978 -1490.91 285.631 -18.3002 -964.6012 284.896 284.896
25 0 -5.2960186 0.0 -23.9518 15.6216 -13.3116 254.074 -1512.07 257.308 -1490.55 0.0 257.308 -1490.55 280.036 -23.9518 -977.15784 273.219 273.219
25 1 -5.2960186 0.0 -23.9518 15.6216 -13.3116 254.074 -1512.07 257.308 -1490.55 0.0 257.308 -1490.55 280.036 -23.9518 -977.15784 273.219 273.219
25 2 -5.8674264 0.0 -31.9001 15.6013 -14.5647 254.074 -1512.07 257.02 -1488.44 0.0 257.02 -1488.44 286.229 -31.9001 -977.09106 275.168 275.168
25 3 -5.8674264 0.0 -31.9001 15.6013 -14.5647 254.074 -1512.07 257.02 -1488.44 0.0 257.02 -1488.44 286.229 -31.9001 -977.09106 275.168 275.168
25 4 -5.8674264 0.0 -31.9001 15.6013 -14.5647 254.074 -1512.07 257.02 -1488.44 0.0 257.02 -1488.44 286.229 -31.9001 -977.09106 275.168 275.168
25 5 -5.5798182 0.0 -28.5308 15.5647 -14.3439 254.074 -1512.07 257.593 -1489.67 0.0 257.593 -1489.67 286.598 -28.5308 -974.00977 277.566 277.566
25 6 -5.5798182 0.0 -28.5308 15.5647 -14.3439 254.074 -1512.07 257.593 -1489.67 0.0 257.593 -1489.67 286.598 -28.5308 -974.00977 277.566 277.566
25 7 -5.5798182 0.0 -28.5308 15.5647 -14.3439 254.074 -1512.07 257.593 -1489.67 0.0 257.593 -1489.67 286.598 -28.5308 -974.00977 277.566 277.566
26 0 -5.936044 0.0 -35.6022 15.613 -14.5273 254.074 -1512.07 255.53 -1481.48 0.0 255.53 -1481.48 286.678 -35.6022 -974.87415 273.127 273.127
26 1 -5.936044 0.0 -35.6022 15.613 -14.5273 254.074 -1512.07 255.53 -1481.48 0.0 255.53 -1481.48 286.678 -35.6022 -974.87415 273.127 273.127
26 2 -5.776741 0.0 -31.5701 15.7465 -14.1028 254.074 -1512.07 255.699 -1484.74 0.0 255.699 -1484.74 286.966 -31.5701 -973.64514 275.585 275.585
26 3 -5.784076 0.0 -31.5711 15.7582 -14.1016 254.074 -1512.07 255.732 -1484.89 0.0 255.732 -1484.89 287.14 -31.5711 -973.58905 275.656 275.656
26 4 -5.784076 0.0 -31.5711 15.7582 -14.1016 254.074 -1512.07 255.732 -1484.89 0.0 255.732 -1484.89 287.14 -31.5711 -973.58905 275.656 275.656
26 5 -4.406697 0.0 -16.7591 16.3477 -15.385 254.074 -1512.07 256.973 -1487.57 0.0 256.973 -1487.57 297.605 -16.7591 -949.751 300.794 300.794
26 6 -4.3992767 0.0 -17.3162 16.3519 -15.598 254.074 -1512.07 256.828 -1486.57 0.0 256.828 -1486.57 297.995 -17.3162 -949.0631 301.367 301.367
27 0 -5.778752 0.0 -27.914 15.8446 -13.9088 254.074 -1512.07 257.149 -1492.32 0.0 257.149 -1492.32 289.024 -27.914 -974.061 280.771 280.771
27 1 -5.778752 0.0 -27.914 15.8446 -13.9088 254.074 -1512.07 257.149 -1492.32 0.0 257.149 -1492.32 289.024 -27.914 -974.061 280.771 280.771
27 2 -5.695554 0.0 -29.3193 15.8275 -13.5439 254.074 -1512.07 256.858 -1488.0 0.0 256.858 -1488.0 287.992 -29.3193 -972.46924 280.016 280.016
27 3 -5.695554 0.0 -29.3193 15.8275 -13.5439 254.074 -1512.07 256.858 -1488.0 0.0 256.858 -1488.0 287.992 -29.3193 -972.46924 280.016 280.016
27 4 -5.595775 0.0 -25.0496 15.9069 -13.7112 254.074 -1512.07 257.043 -1493.3 0.0 257.043 -1493.3 289.61 -25.0496 -971.69666 281.912 281.912
27 5 -5.595775 0.0 -25.0496 15.9069 -13.7112 254.074 -1512.07 257.043 -1493.3 0.0 257.043 -1493.3 289.61 -25.0496 -971.69666 281.912 281.912
27 6 -5.595775 0.0 -25.0496 15.9069 -13.7112 254.074 -1512.07 257.043 -1493.3 0.0 257.043 -1493.3 289.61 -25.0496 -971.69666 281.912 281.912
27 7 -5.595775 0.0 -25.0496 15.9069 -13.7112 254.074 -1512.07 257.043 -1493.3 0.0 257.043 -1493.3 289.61 -25.0496 -971.69666 281.912 281.912
28 0 -5.4487906 0.0 -27.74 16.0432 -14.5824 254.074 -1512.07 256.7 -1486.87 0.0 256.7 -1486.87 284.634 -27.74 -973.27594 273.483 273.483
28 1 -5.4487906 0.0 -27.74 16.0432 -14.5824 254.074 -1512.07 256.7 -1486.87 0.0 256.7 -1486.87 284.634 -27.74 -973.27594 273.483 273.483
28 2 -5.4487906 0.0 -27.74 16.0432 -14.5824 254.074 -1512.07 256.7 -1486.87 0.0 256.7 -1486.87 284.634 -27.74 -973.27594 273.483 273.483
28 3 -5.4487906 0.0 -27.74 16.0432 -14.5824 254.074 -1512.07 256.7 -1486.87 0.0 256.7 -1486.87 284.634 -27.74 -973.27594 273.483 273.483
28 4 -5.451949 0.0 -27.6709 16.0149 -14.4819 254.074 -1512.07 256.589 -1486.8 0.0 256.589 -1486.8 284.695 -27.6709 -973.1869 273.549 273.549
28 5 -5.451949 0.0 -27.6709 16.0149 -14.4819 254.074 -1512.07 256.589 -1486.8 0.0 256.589 -1486.8 284.695 -27.6709 -973.1869 273.549 273.549
28 6 -5.381209 0.0 -26.9293 15.9727 -14.377 254.074 -1512.07 256.375 -1486.42 0.0 256.375 -1486.42 285.052 -26.9293 -971.92236 274.713 274.713
28 7 -5.381209 0.0 -26.9293 15.9727 -14.377 254.074 -1512.07 256.375 -1486.42 0.0 256.375 -1486.42 285.052 -26.9293 -971.92236 274.713 274.713
29 0 -5.2039614 0.0 -20.9791 16.3932 -14.3448 254.074 -1512.07 257.65 -1494.01 0.0 257.65 -1494.01 284.161 -20.9791 -973.1781 278.708 278.708
30 0 -5.9561124 0.0 -35.182 16.1288 -14.8154 254.074 -1512.07 256.508 -1483.46 0.0 256.508 -1483.46 290.627 -35.182 -971.5069 281.524 281.524
30 1 -5.9419894 0.0 -34.9758 16.1344 -14.7698 254.074 -1512.07 256.538 -1483.54 0.0 256.538 -1483.54 290.569 -34.9758 -971.4088 281.614 281.614
30 2 -5.9419894 0.0 -34.9758 16.1344 -14.7698 254.074 -1512.07 256.538 -1483.54 0.0 256.538 -1483.54 290.569 -34.9758 -971.4088 281.614 281.614
30 3 -5.9419894 0.0 -34.9758 16.1344 -14.7698 254.074 -1512.07 256.538 -1483.54 0.0 256.538 -1483.54 290.569 -34.9758 -971.4088 281.614 281.614
30 4 -5.9419894 0.0 -34.9758 16.1344 -14.7698 254.074 -1512.07 256.538 -1483.54 0.0 256.538 -1483.54 290.569 -34.9758 -971.4088 281.614 281.614
30 5 -5.784564 0.0 -33.3609 16.1206 -12.788 254.074 -1512.07 256.801 -1481.91 0.0 256.801 -1481.91 288.467 -33.3609 -970.0029 281.931 281.931
30 6 -5.784564 0.0 -33.3609 16.1206 -12.788 254.074 -1512.07 256.801 -1481.91 0.0 256.801 -1481.91 288.467 -33.3609 -970.0029 281.931 281.931
30 7 -5.784564 0.0 -33.3609 16.1206 -12.788 254.074 -1512.07 256.801 -1481.91 0.0 256.801 -1481.91 288.467 -33.3609 -970.0029 281.931 281.931
31 0 -5.5406027 0.0 -29.8262 15.8571 -15.1233 254.074 -1512.07 255.837 -1484.64 0.0 255.837 -1484.64 291.525 -29.8262 -967.1041 282.329 282.329
31 1 -5.5406027 0.0 -29.8262 15.8571 -15.1233 254.074 -1512.07 255.837 -1484.64 0.0 255.837 -1484.64 291.525 -29.8262 -967.1041 282.329 282.329
31 2 -5.528624 0.0 -29.8819 15.8815 -15.1603 254.074 -1512.07 255.761 -1484.24 0.0 255.761 -1484.24 291.797 -29.8819 -966.56396 282.478 282.478
31 3 -5.528624 0.0 -29.8819 15.8815 -15.1603 254.074 -1512.07 255.761 -1484.24 0.0 255.761 -1484.24 291.797 -29.8819 -966.56396 282.478 282.478
31 4 -5.543375 0.0 -30.1264 15.8872 -15.2076 254.074 -1512.07 255.76 -1484.14 0.0 255.76 -1484.14 291.985 -30.1264 -966.5215 282.449 282.449
31 5 -5.543375 0.0 -30.1264 15.8872 -15.2076 254.074 -1512.07 255.76 -1484.14 0.0 255.76 -1484.14 291.985 -30.1264 -966.5215 282.449 282.449
31 6 -5.543375 0.0 -30.1264 15.8872 -15.2076 254.074 -1512.07 255.76 -1484.14 0.0 255.76 -1484.14 291.985 -30.1264 -966.5215 282.449 282.449
31 7 -5.543375 0.0 -30.1264 15.8872 -15.2076 254.074 -1512.07 255.76 -1484.14 0.0 255.76 -1484.14 291.985 -30.1264 -966.5215 282.449 282.449
32 0 -4.457136 0.0 -12.4912 15.7134 -11.8858 254.074 -1512.07 257.159 -1492.76 0.0 257.159 -1492.76 283.491 -12.4912 -964.60126 283.758 283.758
32 1 -4.456411 0.0 -12.5534 15.7068 -11.8937 254.074 -1512.07 257.146 -1492.65 0.0 257.146 -1492.65 283.712 -12.5534 -964.34546 283.967 283.967
32 2 -4.410117 0.0 -12.1085 15.743 -11.8865 254.074 -1512.07 256.979 -1492.26 0.0 256.979 -1492.26 284.034 -12.1085 -963.35547 284.923 284.923
32 3 -4.410117 0.0 -12.1085 15.743 -11.8865 254.074 -1512.07 256.979 -1492.26 0.0 256.979 -1492.26 284.034 -12.1085 -963.35547 284.923 284.923
32 4 -4.2252154 0.0 -12.3058 15.6423 -14.3113 254.074 -1512.07 257.662 -1492.57 0.0 257.662 -1492.57 295.557 -12.3058 -951.65674 292.747 292.747
32 5 -4.5457354 0.0 -15.4787 15.6361 -14.2285 254.074 -1512.07 257.63 -1492.78 0.0 257.63 -1492.78 299.304 -15.4787 -951.3247 293.916 293.916
32 6 -4.5457354 0.0 -15.4787 15.6361 -14.2285 254.074 -1512.07 257.63 -1492.78 0.0 257.63 -1492.78 299.304 -15.4787 -951.3247 293.916 293.916
32 7 -4.377592 0.0 -12.0401 15.6335 -15.2221 254.074 -1512.07 257.62 -1496.33 0.0 257.62 -1496.33 299.855 -12.0401 -950.895 294.724 294.724
