# Supplementary material for: Exploring the mechanism of Alisma orientale for the treatment of pregnancy induced hypertension and potential hepato-nephrotoxicity by using network pharmacology, network toxicology, molecular docking and molecular dynamics simulation
Source: Front Pharmacol. 2022 Nov 15;13:1027112. doi: 10.3389/fphar.2022.1027112 (PMC9705790; doi:10.3389/fphar.2022.1027112)
Supplement: Supplementary file 6 [file DataSheet4.zip › BCL2L1/BCLBIG/clusters.dock4.pdb]

REMARK  Energy: 262.791
REMARK  SimpleFitness: 262.791
REMARK  FullFitness: -1003.2655
REMARK  InterFull: -26.8375
REMARK  IntraFull: 273.905
REMARK  solvFull: -1507.88
REMARK  surfFull: 257.547
REMARK  extraFull: 0.0
REMARK  deltaGcompsolvpol: -1507.88
REMARK  deltaGcompsolvnonpol: 257.547
REMARK  deltaGprotsolvpol: -1512.07
REMARK  deltaGprotsolvnonpol: 254.074
REMARK  deltaGligsolvpol: -16.1141
REMARK  deltaGligsolvnonpol: 16.254
REMARK  deltaGvdw: -26.8375
REMARK  deltaGelec: 0.0
REMARK  deltaG: -6.4953036
REMARK  Cluster: 0
REMARK  ClusterRank: 0
ATOM   5287 O    LIG     1      25.758   0.523  13.305  1.00  0.00      LIG  
ATOM   5288 O1   LIG     1      29.329  -4.560   9.794  1.00  0.00      LIG  
ATOM   5289 O2   LIG     1      28.445   5.180   5.358  1.00  0.00      LIG  
ATOM   5290 O3   LIG     1      28.243   6.533   7.770  1.00  0.00      LIG  
ATOM   5291 O4   LIG     1      24.986   5.184   5.863  1.00  0.00      LIG  
ATOM   5292 O5   LIG     1      25.393   7.275   6.625  1.00  0.00      LIG  
ATOM   5293 C    LIG     1      27.900   0.167  12.141  1.00  0.00      LIG  
ATOM   5294 C1   LIG     1      27.995  -1.377  12.159  1.00  0.00      LIG  
ATOM   5295 C2   LIG     1      28.658   0.809  13.305  1.00  0.00      LIG  
ATOM   5296 C3   LIG     1      28.810   2.329  13.108  1.00  0.00      LIG  
ATOM   5297 C4   LIG     1      29.480  -1.808  12.038  1.00  0.00      LIG  
ATOM   5298 C5   LIG     1      29.958   0.088  13.636  1.00  0.00      LIG  
ATOM   5299 C6   LIG     1      26.484   0.779  12.104  1.00  0.00      LIG  
ATOM   5300 C7   LIG     1      30.457  -0.706  12.455  1.00  0.00      LIG  
ATOM   5301 C8   LIG     1      27.859   2.905  12.114  1.00  0.00      LIG  
ATOM   5302 C9   LIG     1      29.893  -2.418  10.679  1.00  0.00      LIG  
ATOM   5303 C10  LIG     1      27.146  -1.953  11.028  1.00  0.00      LIG  
ATOM   5304 C11  LIG     1      26.513   2.295  11.904  1.00  0.00      LIG  
ATOM   5305 C12  LIG     1      30.138   2.810  12.533  1.00  0.00      LIG  
ATOM   5306 C13  LIG     1      27.432  -2.009  13.438  1.00  0.00      LIG  
ATOM   5307 C14  LIG     1      28.406   3.908  11.418  1.00  0.00      LIG  
ATOM   5308 C15  LIG     1      29.830   4.094  11.794  1.00  0.00      LIG  
ATOM   5309 C16  LIG     1      28.605   2.999  14.459  1.00  0.00      LIG  
ATOM   5310 C17  LIG     1      27.498  -3.389  10.712  1.00  0.00      LIG  
ATOM   5311 C18  LIG     1      28.936  -3.529  10.318  1.00  0.00      LIG  
ATOM   5312 C19  LIG     1      27.753   4.802  10.398  1.00  0.00      LIG  
ATOM   5313 C20  LIG     1      31.277  -3.050  10.801  1.00  0.00      LIG  
ATOM   5314 C21  LIG     1      29.995  -1.434   9.513  1.00  0.00      LIG  
ATOM   5315 C22  LIG     1      28.243   4.440   8.985  1.00  0.00      LIG  
ATOM   5316 C23  LIG     1      27.665   5.224   7.787  1.00  0.00      LIG  
ATOM   5317 C24  LIG     1      27.989   4.441   6.521  1.00  0.00      LIG  
ATOM   5318 C25  LIG     1      28.029   6.249  10.783  1.00  0.00      LIG  
ATOM   5319 C26  LIG     1      29.339   4.199   5.936  1.00  0.00      LIG  
ATOM   5320 C27  LIG     1      26.139   5.371   7.930  1.00  0.00      LIG  
ATOM   5321 C28  LIG     1      29.516   2.978   5.104  1.00  0.00      LIG  
ATOM   5322 C29  LIG     1      30.600   4.784   6.479  1.00  0.00      LIG  
ATOM   5323 C30  LIG     1      25.456   6.065   6.775  1.00  0.00      LIG  
ATOM   5324 H    LIG     1      28.379   0.479  11.209  1.00  0.00      LIG  
ATOM   5325 H1   LIG     1      28.041   0.688  14.199  1.00  0.00      LIG  
ATOM   5326 H2   LIG     1      29.619  -2.605  12.775  1.00  0.00      LIG  
ATOM   5327 H3   LIG     1      29.778  -0.610  14.457  1.00  0.00      LIG  
ATOM   5328 H4   LIG     1      30.730   0.769  14.001  1.00  0.00      LIG  
ATOM   5329 H5   LIG     1      25.893   0.351  11.290  1.00  0.00      LIG  
ATOM   5330 H6   LIG     1      30.653  -0.018  11.632  1.00  0.00      LIG  
ATOM   5331 H7   LIG     1      31.417  -1.150  12.728  1.00  0.00      LIG  
ATOM   5332 H8   LIG     1      27.253  -1.342  10.128  1.00  0.00      LIG  
ATOM   5333 H9   LIG     1      26.087  -1.909  11.298  1.00  0.00      LIG  
ATOM   5334 H10  LIG     1      25.785   2.800  12.545  1.00  0.00      LIG  
ATOM   5335 H11  LIG     1      26.220   2.479  10.868  1.00  0.00      LIG  
ATOM   5336 H12  LIG     1      30.531   2.091  11.809  1.00  0.00      LIG  
ATOM   5337 H13  LIG     1      30.898   2.964  13.304  1.00  0.00      LIG  
ATOM   5338 H14  LIG     1      26.346  -1.901  13.489  1.00  0.00      LIG  
ATOM   5339 H15  LIG     1      27.646  -3.080  13.473  1.00  0.00      LIG  
ATOM   5340 H16  LIG     1      27.853  -1.574  14.345  1.00  0.00      LIG  
ATOM   5341 H17  LIG     1      30.482   4.204  10.923  1.00  0.00      LIG  
ATOM   5342 H18  LIG     1      29.950   4.963  12.447  1.00  0.00      LIG  
ATOM   5343 H19  LIG     1      27.615   2.768  14.864  1.00  0.00      LIG  
ATOM   5344 H20  LIG     1      28.694   4.088  14.395  1.00  0.00      LIG  
ATOM   5345 H21  LIG     1      29.354   2.646  15.173  1.00  0.00      LIG  
ATOM   5346 H22  LIG     1      26.886  -3.738   9.876  1.00  0.00      LIG  
ATOM   5347 H23  LIG     1      27.315  -4.041  11.569  1.00  0.00      LIG  
ATOM   5348 H24  LIG     1      26.673   4.653  10.449  1.00  0.00      LIG  
ATOM   5349 H25  LIG     1      31.314  -3.768  11.624  1.00  0.00      LIG  
ATOM   5350 H26  LIG     1      32.047  -2.294  10.976  1.00  0.00      LIG  
ATOM   5351 H27  LIG     1      31.563  -3.575   9.884  1.00  0.00      LIG  
ATOM   5352 H28  LIG     1      30.128  -1.964   8.564  1.00  0.00      LIG  
ATOM   5353 H29  LIG     1      29.105  -0.810   9.414  1.00  0.00      LIG  
ATOM   5354 H30  LIG     1      30.854  -0.770   9.635  1.00  0.00      LIG  
ATOM   5355 H31  LIG     1      25.814  -0.434  13.466  1.00  0.00      LIG  
ATOM   5356 H32  LIG     1      28.035   3.376   8.830  1.00  0.00      LIG  
ATOM   5357 H33  LIG     1      29.332   4.539   8.967  1.00  0.00      LIG  
ATOM   5358 H34  LIG     1      27.249   3.673   6.355  1.00  0.00      LIG  
ATOM   5359 H35  LIG     1      27.811   6.433  11.840  1.00  0.00      LIG  
ATOM   5360 H36  LIG     1      27.402   6.929  10.202  1.00  0.00      LIG  
ATOM   5361 H37  LIG     1      29.073   6.517  10.593  1.00  0.00      LIG  
ATOM   5362 H38  LIG     1      25.878   5.968   8.807  1.00  0.00      LIG  
ATOM   5363 H39  LIG     1      25.674   4.392   8.067  1.00  0.00      LIG  
ATOM   5364 H40  LIG     1      29.946   2.174   5.706  1.00  0.00      LIG  
ATOM   5365 H41  LIG     1      30.193   3.184   4.270  1.00  0.00      LIG  
ATOM   5366 H42  LIG     1      28.564   2.627   4.693  1.00  0.00      LIG  
ATOM   5367 H43  LIG     1      31.359   4.824   5.694  1.00  0.00      LIG  
ATOM   5368 H44  LIG     1      30.982   4.160   7.291  1.00  0.00      LIG  
ATOM   5369 H45  LIG     1      30.460   5.798   6.859  1.00  0.00      LIG  
ATOM   5370 H46  LIG     1      29.168   6.420   7.495  1.00  0.00      LIG  
ATOM   5371 H47  LIG     1      24.586   5.678   5.117  1.00  0.00      LIG  
TER
REMARK  Energy: 262.791
REMARK  SimpleFitness: 262.791
REMARK  FullFitness: -1003.2655
REMARK  InterFull: -26.8375
REMARK  IntraFull: 273.905
REMARK  solvFull: -1507.88
REMARK  surfFull: 257.547
REMARK  extraFull: 0.0
REMARK  deltaGcompsolvpol: -1507.88
REMARK  deltaGcompsolvnonpol: 257.547
REMARK  deltaGprotsolvpol: -1512.07
REMARK  deltaGprotsolvnonpol: 254.074
REMARK  deltaGligsolvpol: -16.1141
REMARK  deltaGligsolvnonpol: 16.254
REMARK  deltaGvdw: -26.8375
REMARK  deltaGelec: 0.0
REMARK  deltaG: -6.4953036
REMARK  Cluster: 0
REMARK  ClusterRank: 1
ATOM   5287 O    LIG     1      25.758   0.523  13.305  1.00  0.00      LIG  
ATOM   5288 O1   LIG     1      29.329  -4.560   9.794  1.00  0.00      LIG  
ATOM   5289 O2   LIG     1      28.445   5.180   5.358  1.00  0.00      LIG  
ATOM   5290 O3   LIG     1      28.243   6.533   7.770  1.00  0.00      LIG  
ATOM   5291 O4   LIG     1      24.986   5.184   5.863  1.00  0.00      LIG  
ATOM   5292 O5   LIG     1      25.393   7.275   6.625  1.00  0.00      LIG  
ATOM   5293 C    LIG     1      27.900   0.167  12.141  1.00  0.00      LIG  
ATOM   5294 C1   LIG     1      27.995  -1.377  12.159  1.00  0.00      LIG  
ATOM   5295 C2   LIG     1      28.658   0.809  13.305  1.00  0.00      LIG  
ATOM   5296 C3   LIG     1      28.810   2.329  13.108  1.00  0.00      LIG  
ATOM   5297 C4   LIG     1      29.480  -1.808  12.038  1.00  0.00      LIG  
ATOM   5298 C5   LIG     1      29.958   0.088  13.636  1.00  0.00      LIG  
ATOM   5299 C6   LIG     1      26.484   0.779  12.104  1.00  0.00      LIG  
ATOM   5300 C7   LIG     1      30.457  -0.706  12.455  1.00  0.00      LIG  
ATOM   5301 C8   LIG     1      27.859   2.905  12.114  1.00  0.00      LIG  
ATOM   5302 C9   LIG     1      29.893  -2.418  10.679  1.00  0.00      LIG  
ATOM   5303 C10  LIG     1      27.146  -1.953  11.028  1.00  0.00      LIG  
ATOM   5304 C11  LIG     1      26.513   2.295  11.904  1.00  0.00      LIG  
ATOM   5305 C12  LIG     1      30.138   2.810  12.533  1.00  0.00      LIG  
ATOM   5306 C13  LIG     1      27.432  -2.009  13.438  1.00  0.00      LIG  
ATOM   5307 C14  LIG     1      28.406   3.908  11.418  1.00  0.00      LIG  
ATOM   5308 C15  LIG     1      29.830   4.094  11.794  1.00  0.00      LIG  
ATOM   5309 C16  LIG     1      28.605   2.999  14.459  1.00  0.00      LIG  
ATOM   5310 C17  LIG     1      27.498  -3.389  10.712  1.00  0.00      LIG  
ATOM   5311 C18  LIG     1      28.936  -3.529  10.318  1.00  0.00      LIG  
ATOM   5312 C19  LIG     1      27.753   4.802  10.398  1.00  0.00      LIG  
ATOM   5313 C20  LIG     1      31.277  -3.050  10.801  1.00  0.00      LIG  
ATOM   5314 C21  LIG     1      29.995  -1.434   9.513  1.00  0.00      LIG  
ATOM   5315 C22  LIG     1      28.243   4.440   8.985  1.00  0.00      LIG  
ATOM   5316 C23  LIG     1      27.665   5.224   7.787  1.00  0.00      LIG  
ATOM   5317 C24  LIG     1      27.989   4.441   6.521  1.00  0.00      LIG  
ATOM   5318 C25  LIG     1      28.029   6.249  10.783  1.00  0.00      LIG  
ATOM   5319 C26  LIG     1      29.339   4.199   5.936  1.00  0.00      LIG  
ATOM   5320 C27  LIG     1      26.139   5.371   7.930  1.00  0.00      LIG  
ATOM   5321 C28  LIG     1      29.516   2.978   5.104  1.00  0.00      LIG  
ATOM   5322 C29  LIG     1      30.600   4.784   6.479  1.00  0.00      LIG  
ATOM   5323 C30  LIG     1      25.456   6.065   6.775  1.00  0.00      LIG  
ATOM   5324 H    LIG     1      28.379   0.479  11.209  1.00  0.00      LIG  
ATOM   5325 H1   LIG     1      28.041   0.688  14.199  1.00  0.00      LIG  
ATOM   5326 H2   LIG     1      29.619  -2.605  12.775  1.00  0.00      LIG  
ATOM   5327 H3   LIG     1      29.778  -0.610  14.457  1.00  0.00      LIG  
ATOM   5328 H4   LIG     1      30.730   0.769  14.001  1.00  0.00      LIG  
ATOM   5329 H5   LIG     1      25.893   0.351  11.290  1.00  0.00      LIG  
ATOM   5330 H6   LIG     1      30.653  -0.018  11.632  1.00  0.00      LIG  
ATOM   5331 H7   LIG     1      31.417  -1.150  12.728  1.00  0.00      LIG  
ATOM   5332 H8   LIG     1      27.253  -1.342  10.128  1.00  0.00      LIG  
ATOM   5333 H9   LIG     1      26.087  -1.909  11.298  1.00  0.00      LIG  
ATOM   5334 H10  LIG     1      25.785   2.800  12.545  1.00  0.00      LIG  
ATOM   5335 H11  LIG     1      26.220   2.479  10.868  1.00  0.00      LIG  
ATOM   5336 H12  LIG     1      30.531   2.091  11.809  1.00  0.00      LIG  
ATOM   5337 H13  LIG     1      30.898   2.964  13.304  1.00  0.00      LIG  
ATOM   5338 H14  LIG     1      26.346  -1.901  13.489  1.00  0.00      LIG  
ATOM   5339 H15  LIG     1      27.646  -3.080  13.473  1.00  0.00      LIG  
ATOM   5340 H16  LIG     1      27.853  -1.574  14.345  1.00  0.00      LIG  
ATOM   5341 H17  LIG     1      30.482   4.204  10.923  1.00  0.00      LIG  
ATOM   5342 H18  LIG     1      29.950   4.963  12.447  1.00  0.00      LIG  
ATOM   5343 H19  LIG     1      27.615   2.768  14.864  1.00  0.00      LIG  
ATOM   5344 H20  LIG     1      28.694   4.088  14.395  1.00  0.00      LIG  
ATOM   5345 H21  LIG     1      29.354   2.646  15.173  1.00  0.00      LIG  
ATOM   5346 H22  LIG     1      26.886  -3.738   9.876  1.00  0.00      LIG  
ATOM   5347 H23  LIG     1      27.315  -4.041  11.569  1.00  0.00      LIG  
ATOM   5348 H24  LIG     1      26.673   4.653  10.449  1.00  0.00      LIG  
ATOM   5349 H25  LIG     1      31.314  -3.768  11.624  1.00  0.00      LIG  
ATOM   5350 H26  LIG     1      32.047  -2.294  10.976  1.00  0.00      LIG  
ATOM   5351 H27  LIG     1      31.563  -3.575   9.884  1.00  0.00      LIG  
ATOM   5352 H28  LIG     1      30.128  -1.964   8.564  1.00  0.00      LIG  
ATOM   5353 H29  LIG     1      29.105  -0.810   9.414  1.00  0.00      LIG  
ATOM   5354 H30  LIG     1      30.854  -0.770   9.635  1.00  0.00      LIG  
ATOM   5355 H31  LIG     1      25.814  -0.434  13.466  1.00  0.00      LIG  
ATOM   5356 H32  LIG     1      28.035   3.376   8.830  1.00  0.00      LIG  
ATOM   5357 H33  LIG     1      29.332   4.539   8.967  1.00  0.00      LIG  
ATOM   5358 H34  LIG     1      27.249   3.673   6.355  1.00  0.00      LIG  
ATOM   5359 H35  LIG     1      27.811   6.433  11.840  1.00  0.00      LIG  
ATOM   5360 H36  LIG     1      27.402   6.929  10.202  1.00  0.00      LIG  
ATOM   5361 H37  LIG     1      29.073   6.517  10.593  1.00  0.00      LIG  
ATOM   5362 H38  LIG     1      25.878   5.968   8.807  1.00  0.00      LIG  
ATOM   5363 H39  LIG     1      25.674   4.392   8.067  1.00  0.00      LIG  
ATOM   5364 H40  LIG     1      29.946   2.174   5.706  1.00  0.00      LIG  
ATOM   5365 H41  LIG     1      30.193   3.184   4.270  1.00  0.00      LIG  
ATOM   5366 H42  LIG     1      28.564   2.627   4.693  1.00  0.00      LIG  
ATOM   5367 H43  LIG     1      31.359   4.824   5.694  1.00  0.00      LIG  
ATOM   5368 H44  LIG     1      30.982   4.160   7.291  1.00  0.00      LIG  
ATOM   5369 H45  LIG     1      30.460   5.798   6.859  1.00  0.00      LIG  
ATOM   5370 H46  LIG     1      29.168   6.420   7.495  1.00  0.00      LIG  
ATOM   5371 H47  LIG     1      24.586   5.678   5.117  1.00  0.00      LIG  
TER
REMARK  Energy: 263.54
REMARK  SimpleFitness: 263.54
REMARK  FullFitness: -1002.5441
REMARK  InterFull: -23.8272
REMARK  IntraFull: 273.965
REMARK  solvFull: -1510.19
REMARK  surfFull: 257.508
REMARK  extraFull: 0.0
REMARK  deltaGcompsolvpol: -1510.19
REMARK  deltaGcompsolvnonpol: 257.508
REMARK  deltaGprotsolvpol: -1512.07
REMARK  deltaGprotsolvnonpol: 254.074
REMARK  deltaGligsolvpol: -16.1464
REMARK  deltaGligsolvnonpol: 16.2545
REMARK  deltaGvdw: -23.8272
REMARK  deltaGelec: 0.0
REMARK  deltaG: -6.3536572
REMARK  Cluster: 0
REMARK  ClusterRank: 2
ATOM   5287 O    LIG     1      25.695   0.514  13.325  1.00  0.00      LIG  
ATOM   5288 O1   LIG     1      29.302  -4.534   9.808  1.00  0.00      LIG  
ATOM   5289 O2   LIG     1      28.463   5.154   5.410  1.00  0.00      LIG  
ATOM   5290 O3   LIG     1      28.264   6.518   7.812  1.00  0.00      LIG  
ATOM   5291 O4   LIG     1      24.943   5.215   5.930  1.00  0.00      LIG  
ATOM   5292 O5   LIG     1      25.445   7.302   6.646  1.00  0.00      LIG  
ATOM   5293 C    LIG     1      27.845   0.165  12.183  1.00  0.00      LIG  
ATOM   5294 C1   LIG     1      27.937  -1.379  12.194  1.00  0.00      LIG  
ATOM   5295 C2   LIG     1      28.590   0.802  13.358  1.00  0.00      LIG  
ATOM   5296 C3   LIG     1      28.750   2.321  13.165  1.00  0.00      LIG  
ATOM   5297 C4   LIG     1      29.422  -1.809  12.085  1.00  0.00      LIG  
ATOM   5298 C5   LIG     1      29.883   0.076  13.705  1.00  0.00      LIG  
ATOM   5299 C6   LIG     1      26.431   0.779  12.133  1.00  0.00      LIG  
ATOM   5300 C7   LIG     1      30.397  -0.715  12.528  1.00  0.00      LIG  
ATOM   5301 C8   LIG     1      27.811   2.902  12.163  1.00  0.00      LIG  
ATOM   5302 C9   LIG     1      29.849  -2.398  10.721  1.00  0.00      LIG  
ATOM   5303 C10  LIG     1      27.098  -1.949  11.052  1.00  0.00      LIG  
ATOM   5304 C11  LIG     1      26.466   2.295  11.940  1.00  0.00      LIG  
ATOM   5305 C12  LIG     1      30.087   2.799  12.606  1.00  0.00      LIG  
ATOM   5306 C13  LIG     1      27.360  -2.017  13.464  1.00  0.00      LIG  
ATOM   5307 C14  LIG     1      28.370   3.902  11.471  1.00  0.00      LIG  
ATOM   5308 C15  LIG     1      29.790   4.083  11.861  1.00  0.00      LIG  
ATOM   5309 C16  LIG     1      28.533   2.991  14.515  1.00  0.00      LIG  
ATOM   5310 C17  LIG     1      27.460  -3.381  10.727  1.00  0.00      LIG  
ATOM   5311 C18  LIG     1      28.900  -3.510  10.341  1.00  0.00      LIG  
ATOM   5312 C19  LIG     1      27.730   4.798  10.444  1.00  0.00      LIG  
ATOM   5313 C20  LIG     1      31.237  -3.021  10.842  1.00  0.00      LIG  
ATOM   5314 C21  LIG     1      29.952  -1.398   9.567  1.00  0.00      LIG  
ATOM   5315 C22  LIG     1      28.225   4.431   9.035  1.00  0.00      LIG  
ATOM   5316 C23  LIG     1      27.662   5.220   7.832  1.00  0.00      LIG  
ATOM   5317 C24  LIG     1      27.969   4.430   6.567  1.00  0.00      LIG  
ATOM   5318 C25  LIG     1      28.014   6.245  10.829  1.00  0.00      LIG  
ATOM   5319 C26  LIG     1      29.316   4.141   5.994  1.00  0.00      LIG  
ATOM   5320 C27  LIG     1      26.139   5.393   7.973  1.00  0.00      LIG  
ATOM   5321 C28  LIG     1      29.457   2.916   5.161  1.00  0.00      LIG  
ATOM   5322 C29  LIG     1      30.591   4.679   6.552  1.00  0.00      LIG  
ATOM   5323 C30  LIG     1      25.467   6.094   6.815  1.00  0.00      LIG  
ATOM   5324 H    LIG     1      28.336   0.482  11.257  1.00  0.00      LIG  
ATOM   5325 H1   LIG     1      27.962   0.682  14.244  1.00  0.00      LIG  
ATOM   5326 H2   LIG     1      29.552  -2.617  12.811  1.00  0.00      LIG  
ATOM   5327 H3   LIG     1      29.689  -0.625  14.521  1.00  0.00      LIG  
ATOM   5328 H4   LIG     1      30.651   0.753  14.084  1.00  0.00      LIG  
ATOM   5329 H5   LIG     1      25.851   0.353  11.311  1.00  0.00      LIG  
ATOM   5330 H6   LIG     1      30.613  -0.024  11.714  1.00  0.00      LIG  
ATOM   5331 H7   LIG     1      31.350  -1.167  12.816  1.00  0.00      LIG  
ATOM   5332 H8   LIG     1      27.207  -1.331  10.158  1.00  0.00      LIG  
ATOM   5333 H9   LIG     1      26.037  -1.913  11.315  1.00  0.00      LIG  
ATOM   5334 H10  LIG     1      25.733   2.799  12.579  1.00  0.00      LIG  
ATOM   5335 H11  LIG     1      26.182   2.484  10.903  1.00  0.00      LIG  
ATOM   5336 H12  LIG     1      30.487   2.079  11.888  1.00  0.00      LIG  
ATOM   5337 H13  LIG     1      30.838   2.953  13.386  1.00  0.00      LIG  
ATOM   5338 H14  LIG     1      26.274  -1.911  13.503  1.00  0.00      LIG  
ATOM   5339 H15  LIG     1      27.575  -3.088  13.495  1.00  0.00      LIG  
ATOM   5340 H16  LIG     1      27.771  -1.586  14.378  1.00  0.00      LIG  
ATOM   5341 H17  LIG     1      30.451   4.189  10.997  1.00  0.00      LIG  
ATOM   5342 H18  LIG     1      29.907   4.952  12.515  1.00  0.00      LIG  
ATOM   5343 H19  LIG     1      27.538   2.762  14.910  1.00  0.00      LIG  
ATOM   5344 H20  LIG     1      28.623   4.080  14.453  1.00  0.00      LIG  
ATOM   5345 H21  LIG     1      29.273   2.637  15.237  1.00  0.00      LIG  
ATOM   5346 H22  LIG     1      26.854  -3.726   9.884  1.00  0.00      LIG  
ATOM   5347 H23  LIG     1      27.275  -4.041  11.578  1.00  0.00      LIG  
ATOM   5348 H24  LIG     1      26.649   4.657  10.490  1.00  0.00      LIG  
ATOM   5349 H25  LIG     1      31.277  -3.744  11.661  1.00  0.00      LIG  
ATOM   5350 H26  LIG     1      32.001  -2.261  11.023  1.00  0.00      LIG  
ATOM   5351 H27  LIG     1      31.529  -3.539   9.923  1.00  0.00      LIG  
ATOM   5352 H28  LIG     1      30.087  -1.916   8.612  1.00  0.00      LIG  
ATOM   5353 H29  LIG     1      29.062  -0.774   9.474  1.00  0.00      LIG  
ATOM   5354 H30  LIG     1      30.810  -0.735   9.700  1.00  0.00      LIG  
ATOM   5355 H31  LIG     1      24.858   1.002  13.251  1.00  0.00      LIG  
ATOM   5356 H32  LIG     1      28.006   3.368   8.879  1.00  0.00      LIG  
ATOM   5357 H33  LIG     1      29.315   4.518   9.024  1.00  0.00      LIG  
ATOM   5358 H34  LIG     1      27.203   3.692   6.390  1.00  0.00      LIG  
ATOM   5359 H35  LIG     1      27.784   6.432  11.883  1.00  0.00      LIG  
ATOM   5360 H36  LIG     1      27.399   6.928  10.239  1.00  0.00      LIG  
ATOM   5361 H37  LIG     1      29.061   6.504  10.652  1.00  0.00      LIG  
ATOM   5362 H38  LIG     1      25.885   5.997   8.848  1.00  0.00      LIG  
ATOM   5363 H39  LIG     1      25.661   4.420   8.113  1.00  0.00      LIG  
ATOM   5364 H40  LIG     1      29.853   2.096   5.766  1.00  0.00      LIG  
ATOM   5365 H41  LIG     1      30.148   3.099   4.333  1.00  0.00      LIG  
ATOM   5366 H42  LIG     1      28.497   2.599   4.742  1.00  0.00      LIG  
ATOM   5367 H43  LIG     1      31.355   4.709   5.772  1.00  0.00      LIG  
ATOM   5368 H44  LIG     1      30.950   4.029   7.355  1.00  0.00      LIG  
ATOM   5369 H45  LIG     1      30.479   5.690   6.950  1.00  0.00      LIG  
ATOM   5370 H46  LIG     1      29.186   6.388   7.535  1.00  0.00      LIG  
ATOM   5371 H47  LIG     1      24.542   5.710   5.186  1.00  0.00      LIG  
TER
REMARK  Energy: 263.579
REMARK  SimpleFitness: 263.579
REMARK  FullFitness: -1002.3899
REMARK  InterFull: -23.826
REMARK  IntraFull: 274.043
REMARK  solvFull: -1510.09
REMARK  surfFull: 257.483
REMARK  extraFull: 0.0
REMARK  deltaGcompsolvpol: -1510.09
REMARK  deltaGcompsolvnonpol: 257.483
REMARK  deltaGprotsolvpol: -1512.07
REMARK  deltaGprotsolvnonpol: 254.074
REMARK  deltaGligsolvpol: -16.1332
REMARK  deltaGligsolvnonpol: 16.2506
REMARK  deltaGvdw: -23.826
REMARK  deltaGelec: 0.0
REMARK  deltaG: -6.350229
REMARK  Cluster: 0
REMARK  ClusterRank: 3
ATOM   5287 O    LIG     1      25.643   0.468  13.281  1.00  0.00      LIG  
ATOM   5288 O1   LIG     1      29.322  -4.546   9.793  1.00  0.00      LIG  
ATOM   5289 O2   LIG     1      28.499   5.117   5.422  1.00  0.00      LIG  
ATOM   5290 O3   LIG     1      28.306   6.480   7.822  1.00  0.00      LIG  
ATOM   5291 O4   LIG     1      24.955   5.216   5.930  1.00  0.00      LIG  
ATOM   5292 O5   LIG     1      25.530   7.298   6.605  1.00  0.00      LIG  
ATOM   5293 C    LIG     1      27.813   0.127  12.176  1.00  0.00      LIG  
ATOM   5294 C1   LIG     1      27.907  -1.417  12.186  1.00  0.00      LIG  
ATOM   5295 C2   LIG     1      28.538   0.761  13.365  1.00  0.00      LIG  
ATOM   5296 C3   LIG     1      28.701   2.281  13.177  1.00  0.00      LIG  
ATOM   5297 C4   LIG     1      29.395  -1.843  12.095  1.00  0.00      LIG  
ATOM   5298 C5   LIG     1      29.825   0.035  13.733  1.00  0.00      LIG  
ATOM   5299 C6   LIG     1      26.400   0.739  12.103  1.00  0.00      LIG  
ATOM   5300 C7   LIG     1      30.361  -0.754  12.565  1.00  0.00      LIG  
ATOM   5301 C8   LIG     1      27.777   2.864  12.163  1.00  0.00      LIG  
ATOM   5302 C9   LIG     1      29.843  -2.416  10.730  1.00  0.00      LIG  
ATOM   5303 C10  LIG     1      27.084  -1.989  11.034  1.00  0.00      LIG  
ATOM   5304 C11  LIG     1      26.436   2.257  11.919  1.00  0.00      LIG  
ATOM   5305 C12  LIG     1      30.046   2.757  12.636  1.00  0.00      LIG  
ATOM   5306 C13  LIG     1      27.313  -2.058  13.447  1.00  0.00      LIG  
ATOM   5307 C14  LIG     1      28.346   3.867  11.483  1.00  0.00      LIG  
ATOM   5308 C15  LIG     1      29.761   4.044  11.893  1.00  0.00      LIG  
ATOM   5309 C16  LIG     1      28.466   2.948  14.525  1.00  0.00      LIG  
ATOM   5310 C17  LIG     1      27.462  -3.418  10.710  1.00  0.00      LIG  
ATOM   5311 C18  LIG     1      28.906  -3.531  10.330  1.00  0.00      LIG  
ATOM   5312 C19  LIG     1      27.722   4.768  10.450  1.00  0.00      LIG  
ATOM   5313 C20  LIG     1      31.234  -3.029  10.861  1.00  0.00      LIG  
ATOM   5314 C21  LIG     1      29.952  -1.406   9.586  1.00  0.00      LIG  
ATOM   5315 C22  LIG     1      28.224   4.395   9.045  1.00  0.00      LIG  
ATOM   5316 C23  LIG     1      27.682   5.192   7.837  1.00  0.00      LIG  
ATOM   5317 C24  LIG     1      27.984   4.399   6.573  1.00  0.00      LIG  
ATOM   5318 C25  LIG     1      28.017   6.212  10.836  1.00  0.00      LIG  
ATOM   5319 C26  LIG     1      29.329   4.086   6.008  1.00  0.00      LIG  
ATOM   5320 C27  LIG     1      26.161   5.392   7.968  1.00  0.00      LIG  
ATOM   5321 C28  LIG     1      29.452   2.863   5.169  1.00  0.00      LIG  
ATOM   5322 C29  LIG     1      30.610   4.597   6.576  1.00  0.00      LIG  
ATOM   5323 C30  LIG     1      25.508   6.093   6.800  1.00  0.00      LIG  
ATOM   5324 H    LIG     1      28.319   0.446  11.260  1.00  0.00      LIG  
ATOM   5325 H1   LIG     1      27.894   0.640  14.239  1.00  0.00      LIG  
ATOM   5326 H2   LIG     1      29.515  -2.659  12.814  1.00  0.00      LIG  
ATOM   5327 H3   LIG     1      29.618  -0.667  14.544  1.00  0.00      LIG  
ATOM   5328 H4   LIG     1      30.586   0.712  14.127  1.00  0.00      LIG  
ATOM   5329 H5   LIG     1      25.835   0.316  11.269  1.00  0.00      LIG  
ATOM   5330 H6   LIG     1      30.597  -0.060  11.758  1.00  0.00      LIG  
ATOM   5331 H7   LIG     1      31.307  -1.209  12.870  1.00  0.00      LIG  
ATOM   5332 H8   LIG     1      27.199  -1.368  10.142  1.00  0.00      LIG  
ATOM   5333 H9   LIG     1      26.020  -1.961  11.285  1.00  0.00      LIG  
ATOM   5334 H10  LIG     1      25.694   2.756  12.549  1.00  0.00      LIG  
ATOM   5335 H11  LIG     1      26.166   2.450  10.879  1.00  0.00      LIG  
ATOM   5336 H12  LIG     1      30.452   2.039  11.919  1.00  0.00      LIG  
ATOM   5337 H13  LIG     1      30.788   2.905  13.425  1.00  0.00      LIG  
ATOM   5338 H14  LIG     1      26.226  -1.958  13.469  1.00  0.00      LIG  
ATOM   5339 H15  LIG     1      27.534  -3.128  13.483  1.00  0.00      LIG  
ATOM   5340 H16  LIG     1      27.706  -1.625  14.368  1.00  0.00      LIG  
ATOM   5341 H17  LIG     1      30.433   4.153  11.038  1.00  0.00      LIG  
ATOM   5342 H18  LIG     1      29.869   4.911  12.552  1.00  0.00      LIG  
ATOM   5343 H19  LIG     1      27.466   2.719  14.906  1.00  0.00      LIG  
ATOM   5344 H20  LIG     1      28.560   4.037  14.467  1.00  0.00      LIG  
ATOM   5345 H21  LIG     1      29.196   2.591  15.257  1.00  0.00      LIG  
ATOM   5346 H22  LIG     1      26.864  -3.770   9.865  1.00  0.00      LIG  
ATOM   5347 H23  LIG     1      27.281  -4.079  11.561  1.00  0.00      LIG  
ATOM   5348 H24  LIG     1      26.640   4.637  10.488  1.00  0.00      LIG  
ATOM   5349 H25  LIG     1      31.271  -3.760  11.673  1.00  0.00      LIG  
ATOM   5350 H26  LIG     1      31.990  -2.265  11.059  1.00  0.00      LIG  
ATOM   5351 H27  LIG     1      31.540  -3.535   9.940  1.00  0.00      LIG  
ATOM   5352 H28  LIG     1      30.119  -1.915   8.631  1.00  0.00      LIG  
ATOM   5353 H29  LIG     1      29.051  -0.800   9.475  1.00  0.00      LIG  
ATOM   5354 H30  LIG     1      30.792  -0.726   9.742  1.00  0.00      LIG  
ATOM   5355 H31  LIG     1      24.814   0.968  13.201  1.00  0.00      LIG  
ATOM   5356 H32  LIG     1      27.993   3.336   8.886  1.00  0.00      LIG  
ATOM   5357 H33  LIG     1      29.316   4.467   9.043  1.00  0.00      LIG  
ATOM   5358 H34  LIG     1      27.204   3.676   6.389  1.00  0.00      LIG  
ATOM   5359 H35  LIG     1      27.781   6.402  11.888  1.00  0.00      LIG  
ATOM   5360 H36  LIG     1      27.414   6.902  10.242  1.00  0.00      LIG  
ATOM   5361 H37  LIG     1      29.068   6.462  10.666  1.00  0.00      LIG  
ATOM   5362 H38  LIG     1      25.911   6.005   8.837  1.00  0.00      LIG  
ATOM   5363 H39  LIG     1      25.667   4.427   8.113  1.00  0.00      LIG  
ATOM   5364 H40  LIG     1      29.818   2.030   5.774  1.00  0.00      LIG  
ATOM   5365 H41  LIG     1      30.159   3.033   4.353  1.00  0.00      LIG  
ATOM   5366 H42  LIG     1      28.491   2.572   4.733  1.00  0.00      LIG  
ATOM   5367 H43  LIG     1      31.378   4.621   5.799  1.00  0.00      LIG  
ATOM   5368 H44  LIG     1      30.954   3.935   7.374  1.00  0.00      LIG  
ATOM   5369 H45  LIG     1      30.513   5.606   6.982  1.00  0.00      LIG  
ATOM   5370 H46  LIG     1      29.223   6.336   7.535  1.00  0.00      LIG  
ATOM   5371 H47  LIG     1      24.570   5.710   5.177  1.00  0.00      LIG  
TER
REMARK  Energy: 263.579
REMARK  SimpleFitness: 263.579
REMARK  FullFitness: -1002.3899
REMARK  InterFull: -23.826
REMARK  IntraFull: 274.043
REMARK  solvFull: -1510.09
REMARK  surfFull: 257.483
REMARK  extraFull: 0.0
REMARK  deltaGcompsolvpol: -1510.09
REMARK  deltaGcompsolvnonpol: 257.483
REMARK  deltaGprotsolvpol: -1512.07
REMARK  deltaGprotsolvnonpol: 254.074
REMARK  deltaGligsolvpol: -16.1332
REMARK  deltaGligsolvnonpol: 16.2506
REMARK  deltaGvdw: -23.826
REMARK  deltaGelec: 0.0
REMARK  deltaG: -6.350229
REMARK  Cluster: 0
REMARK  ClusterRank: 4
ATOM   5287 O    LIG     1      25.643   0.468  13.281  1.00  0.00      LIG  
ATOM   5288 O1   LIG     1      29.322  -4.546   9.793  1.00  0.00      LIG  
ATOM   5289 O2   LIG     1      28.499   5.117   5.422  1.00  0.00      LIG  
ATOM   5290 O3   LIG     1      28.306   6.480   7.822  1.00  0.00      LIG  
ATOM   5291 O4   LIG     1      24.955   5.216   5.930  1.00  0.00      LIG  
ATOM   5292 O5   LIG     1      25.530   7.298   6.605  1.00  0.00      LIG  
ATOM   5293 C    LIG     1      27.813   0.127  12.176  1.00  0.00      LIG  
ATOM   5294 C1   LIG     1      27.907  -1.417  12.186  1.00  0.00      LIG  
ATOM   5295 C2   LIG     1      28.538   0.761  13.365  1.00  0.00      LIG  
ATOM   5296 C3   LIG     1      28.701   2.281  13.177  1.00  0.00      LIG  
ATOM   5297 C4   LIG     1      29.395  -1.843  12.095  1.00  0.00      LIG  
ATOM   5298 C5   LIG     1      29.825   0.035  13.733  1.00  0.00      LIG  
ATOM   5299 C6   LIG     1      26.400   0.739  12.103  1.00  0.00      LIG  
ATOM   5300 C7   LIG     1      30.361  -0.754  12.565  1.00  0.00      LIG  
ATOM   5301 C8   LIG     1      27.777   2.864  12.163  1.00  0.00      LIG  
ATOM   5302 C9   LIG     1      29.843  -2.416  10.730  1.00  0.00      LIG  
ATOM   5303 C10  LIG     1      27.084  -1.989  11.034  1.00  0.00      LIG  
ATOM   5304 C11  LIG     1      26.436   2.257  11.919  1.00  0.00      LIG  
ATOM   5305 C12  LIG     1      30.046   2.757  12.636  1.00  0.00      LIG  
ATOM   5306 C13  LIG     1      27.313  -2.058  13.447  1.00  0.00      LIG  
ATOM   5307 C14  LIG     1      28.346   3.867  11.483  1.00  0.00      LIG  
ATOM   5308 C15  LIG     1      29.761   4.044  11.893  1.00  0.00      LIG  
ATOM   5309 C16  LIG     1      28.466   2.948  14.525  1.00  0.00      LIG  
ATOM   5310 C17  LIG     1      27.462  -3.418  10.710  1.00  0.00      LIG  
ATOM   5311 C18  LIG     1      28.906  -3.531  10.330  1.00  0.00      LIG  
ATOM   5312 C19  LIG     1      27.722   4.768  10.450  1.00  0.00      LIG  
ATOM   5313 C20  LIG     1      31.234  -3.029  10.861  1.00  0.00      LIG  
ATOM   5314 C21  LIG     1      29.952  -1.406   9.586  1.00  0.00      LIG  
ATOM   5315 C22  LIG     1      28.224   4.395   9.045  1.00  0.00      LIG  
ATOM   5316 C23  LIG     1      27.682   5.192   7.837  1.00  0.00      LIG  
ATOM   5317 C24  LIG     1      27.984   4.399   6.573  1.00  0.00      LIG  
ATOM   5318 C25  LIG     1      28.017   6.212  10.836  1.00  0.00      LIG  
ATOM   5319 C26  LIG     1      29.329   4.086   6.008  1.00  0.00      LIG  
ATOM   5320 C27  LIG     1      26.161   5.392   7.968  1.00  0.00      LIG  
ATOM   5321 C28  LIG     1      29.452   2.863   5.169  1.00  0.00      LIG  
ATOM   5322 C29  LIG     1      30.610   4.597   6.576  1.00  0.00      LIG  
ATOM   5323 C30  LIG     1      25.508   6.093   6.800  1.00  0.00      LIG  
ATOM   5324 H    LIG     1      28.319   0.446  11.260  1.00  0.00      LIG  
ATOM   5325 H1   LIG     1      27.894   0.640  14.239  1.00  0.00      LIG  
ATOM   5326 H2   LIG     1      29.515  -2.659  12.814  1.00  0.00      LIG  
ATOM   5327 H3   LIG     1      29.618  -0.667  14.544  1.00  0.00      LIG  
ATOM   5328 H4   LIG     1      30.586   0.712  14.127  1.00  0.00      LIG  
ATOM   5329 H5   LIG     1      25.835   0.316  11.269  1.00  0.00      LIG  
ATOM   5330 H6   LIG     1      30.597  -0.060  11.758  1.00  0.00      LIG  
ATOM   5331 H7   LIG     1      31.307  -1.209  12.870  1.00  0.00      LIG  
ATOM   5332 H8   LIG     1      27.199  -1.368  10.142  1.00  0.00      LIG  
ATOM   5333 H9   LIG     1      26.020  -1.961  11.285  1.00  0.00      LIG  
ATOM   5334 H10  LIG     1      25.694   2.756  12.549  1.00  0.00      LIG  
ATOM   5335 H11  LIG     1      26.166   2.450  10.879  1.00  0.00      LIG  
ATOM   5336 H12  LIG     1      30.452   2.039  11.919  1.00  0.00      LIG  
ATOM   5337 H13  LIG     1      30.788   2.905  13.425  1.00  0.00      LIG  
ATOM   5338 H14  LIG     1      26.226  -1.958  13.469  1.00  0.00      LIG  
ATOM   5339 H15  LIG     1      27.534  -3.128  13.483  1.00  0.00      LIG  
ATOM   5340 H16  LIG     1      27.706  -1.625  14.368  1.00  0.00      LIG  
ATOM   5341 H17  LIG     1      30.433   4.153  11.038  1.00  0.00      LIG  
ATOM   5342 H18  LIG     1      29.869   4.911  12.552  1.00  0.00      LIG  
ATOM   5343 H19  LIG     1      27.466   2.719  14.906  1.00  0.00      LIG  
ATOM   5344 H20  LIG     1      28.560   4.037  14.467  1.00  0.00      LIG  
ATOM   5345 H21  LIG     1      29.196   2.591  15.257  1.00  0.00      LIG  
ATOM   5346 H22  LIG     1      26.864  -3.770   9.865  1.00  0.00      LIG  
ATOM   5347 H23  LIG     1      27.281  -4.079  11.561  1.00  0.00      LIG  
ATOM   5348 H24  LIG     1      26.640   4.637  10.488  1.00  0.00      LIG  
ATOM   5349 H25  LIG     1      31.271  -3.760  11.673  1.00  0.00      LIG  
ATOM   5350 H26  LIG     1      31.990  -2.265  11.059  1.00  0.00      LIG  
ATOM   5351 H27  LIG     1      31.540  -3.535   9.940  1.00  0.00      LIG  
ATOM   5352 H28  LIG     1      30.119  -1.915   8.631  1.00  0.00      LIG  
ATOM   5353 H29  LIG     1      29.051  -0.800   9.475  1.00  0.00      LIG  
ATOM   5354 H30  LIG     1      30.792  -0.726   9.742  1.00  0.00      LIG  
ATOM   5355 H31  LIG     1      24.814   0.968  13.201  1.00  0.00      LIG  
ATOM   5356 H32  LIG     1      27.993   3.336   8.886  1.00  0.00      LIG  
ATOM   5357 H33  LIG     1      29.316   4.467   9.043  1.00  0.00      LIG  
ATOM   5358 H34  LIG     1      27.204   3.676   6.389  1.00  0.00      LIG  
ATOM   5359 H35  LIG     1      27.781   6.402  11.888  1.00  0.00      LIG  
ATOM   5360 H36  LIG     1      27.414   6.902  10.242  1.00  0.00      LIG  
ATOM   5361 H37  LIG     1      29.068   6.462  10.666  1.00  0.00      LIG  
ATOM   5362 H38  LIG     1      25.911   6.005   8.837  1.00  0.00      LIG  
ATOM   5363 H39  LIG     1      25.667   4.427   8.113  1.00  0.00      LIG  
ATOM   5364 H40  LIG     1      29.818   2.030   5.774  1.00  0.00      LIG  
ATOM   5365 H41  LIG     1      30.159   3.033   4.353  1.00  0.00      LIG  
ATOM   5366 H42  LIG     1      28.491   2.572   4.733  1.00  0.00      LIG  
ATOM   5367 H43  LIG     1      31.378   4.621   5.799  1.00  0.00      LIG  
ATOM   5368 H44  LIG     1      30.954   3.935   7.374  1.00  0.00      LIG  
ATOM   5369 H45  LIG     1      30.513   5.606   6.982  1.00  0.00      LIG  
ATOM   5370 H46  LIG     1      29.223   6.336   7.535  1.00  0.00      LIG  
ATOM   5371 H47  LIG     1      24.570   5.710   5.177  1.00  0.00      LIG  
TER
REMARK  Energy: 263.579
REMARK  SimpleFitness: 263.579
REMARK  FullFitness: -1002.3899
REMARK  InterFull: -23.826
REMARK  IntraFull: 274.043
REMARK  solvFull: -1510.09
REMARK  surfFull: 257.483
REMARK  extraFull: 0.0
REMARK  deltaGcompsolvpol: -1510.09
REMARK  deltaGcompsolvnonpol: 257.483
REMARK  deltaGprotsolvpol: -1512.07
REMARK  deltaGprotsolvnonpol: 254.074
REMARK  deltaGligsolvpol: -16.1332
REMARK  deltaGligsolvnonpol: 16.2506
REMARK  deltaGvdw: -23.826
REMARK  deltaGelec: 0.0
REMARK  deltaG: -6.350229
REMARK  Cluster: 0
REMARK  ClusterRank: 5
ATOM   5287 O    LIG     1      25.643   0.468  13.281  1.00  0.00      LIG  
ATOM   5288 O1   LIG     1      29.322  -4.546   9.793  1.00  0.00      LIG  
ATOM   5289 O2   LIG     1      28.499   5.117   5.422  1.00  0.00      LIG  
ATOM   5290 O3   LIG     1      28.306   6.480   7.822  1.00  0.00      LIG  
ATOM   5291 O4   LIG     1      24.955   5.216   5.930  1.00  0.00      LIG  
ATOM   5292 O5   LIG     1      25.530   7.298   6.605  1.00  0.00      LIG  
ATOM   5293 C    LIG     1      27.813   0.127  12.176  1.00  0.00      LIG  
ATOM   5294 C1   LIG     1      27.907  -1.417  12.186  1.00  0.00      LIG  
ATOM   5295 C2   LIG     1      28.538   0.761  13.365  1.00  0.00      LIG  
ATOM   5296 C3   LIG     1      28.701   2.281  13.177  1.00  0.00      LIG  
ATOM   5297 C4   LIG     1      29.395  -1.843  12.095  1.00  0.00      LIG  
ATOM   5298 C5   LIG     1      29.825   0.035  13.733  1.00  0.00      LIG  
ATOM   5299 C6   LIG     1      26.400   0.739  12.103  1.00  0.00      LIG  
ATOM   5300 C7   LIG     1      30.361  -0.754  12.565  1.00  0.00      LIG  
ATOM   5301 C8   LIG     1      27.777   2.864  12.163  1.00  0.00      LIG  
ATOM   5302 C9   LIG     1      29.843  -2.416  10.730  1.00  0.00      LIG  
ATOM   5303 C10  LIG     1      27.084  -1.989  11.034  1.00  0.00      LIG  
ATOM   5304 C11  LIG     1      26.436   2.257  11.919  1.00  0.00      LIG  
ATOM   5305 C12  LIG     1      30.046   2.757  12.636  1.00  0.00      LIG  
ATOM   5306 C13  LIG     1      27.313  -2.058  13.447  1.00  0.00      LIG  
ATOM   5307 C14  LIG     1      28.346   3.867  11.483  1.00  0.00      LIG  
ATOM   5308 C15  LIG     1      29.761   4.044  11.893  1.00  0.00      LIG  
ATOM   5309 C16  LIG     1      28.466   2.948  14.525  1.00  0.00      LIG  
ATOM   5310 C17  LIG     1      27.462  -3.418  10.710  1.00  0.00      LIG  
ATOM   5311 C18  LIG     1      28.906  -3.531  10.330  1.00  0.00      LIG  
ATOM   5312 C19  LIG     1      27.722   4.768  10.450  1.00  0.00      LIG  
ATOM   5313 C20  LIG     1      31.234  -3.029  10.861  1.00  0.00      LIG  
ATOM   5314 C21  LIG     1      29.952  -1.406   9.586  1.00  0.00      LIG  
ATOM   5315 C22  LIG     1      28.224   4.395   9.045  1.00  0.00      LIG  
ATOM   5316 C23  LIG     1      27.682   5.192   7.837  1.00  0.00      LIG  
ATOM   5317 C24  LIG     1      27.984   4.399   6.573  1.00  0.00      LIG  
ATOM   5318 C25  LIG     1      28.017   6.212  10.836  1.00  0.00      LIG  
ATOM   5319 C26  LIG     1      29.329   4.086   6.008  1.00  0.00      LIG  
ATOM   5320 C27  LIG     1      26.161   5.392   7.968  1.00  0.00      LIG  
ATOM   5321 C28  LIG     1      29.452   2.863   5.169  1.00  0.00      LIG  
ATOM   5322 C29  LIG     1      30.610   4.597   6.576  1.00  0.00      LIG  
ATOM   5323 C30  LIG     1      25.508   6.093   6.800  1.00  0.00      LIG  
ATOM   5324 H    LIG     1      28.319   0.446  11.260  1.00  0.00      LIG  
ATOM   5325 H1   LIG     1      27.894   0.640  14.239  1.00  0.00      LIG  
ATOM   5326 H2   LIG     1      29.515  -2.659  12.814  1.00  0.00      LIG  
ATOM   5327 H3   LIG     1      29.618  -0.667  14.544  1.00  0.00      LIG  
ATOM   5328 H4   LIG     1      30.586   0.712  14.127  1.00  0.00      LIG  
ATOM   5329 H5   LIG     1      25.835   0.316  11.269  1.00  0.00      LIG  
ATOM   5330 H6   LIG     1      30.597  -0.060  11.758  1.00  0.00      LIG  
ATOM   5331 H7   LIG     1      31.307  -1.209  12.870  1.00  0.00      LIG  
ATOM   5332 H8   LIG     1      27.199  -1.368  10.142  1.00  0.00      LIG  
ATOM   5333 H9   LIG     1      26.020  -1.961  11.285  1.00  0.00      LIG  
ATOM   5334 H10  LIG     1      25.694   2.756  12.549  1.00  0.00      LIG  
ATOM   5335 H11  LIG     1      26.166   2.450  10.879  1.00  0.00      LIG  
ATOM   5336 H12  LIG     1      30.452   2.039  11.919  1.00  0.00      LIG  
ATOM   5337 H13  LIG     1      30.788   2.905  13.425  1.00  0.00      LIG  
ATOM   5338 H14  LIG     1      26.226  -1.958  13.469  1.00  0.00      LIG  
ATOM   5339 H15  LIG     1      27.534  -3.128  13.483  1.00  0.00      LIG  
ATOM   5340 H16  LIG     1      27.706  -1.625  14.368  1.00  0.00      LIG  
ATOM   5341 H17  LIG     1      30.433   4.153  11.038  1.00  0.00      LIG  
ATOM   5342 H18  LIG     1      29.869   4.911  12.552  1.00  0.00      LIG  
ATOM   5343 H19  LIG     1      27.466   2.719  14.906  1.00  0.00      LIG  
ATOM   5344 H20  LIG     1      28.560   4.037  14.467  1.00  0.00      LIG  
ATOM   5345 H21  LIG     1      29.196   2.591  15.257  1.00  0.00      LIG  
ATOM   5346 H22  LIG     1      26.864  -3.770   9.865  1.00  0.00      LIG  
ATOM   5347 H23  LIG     1      27.281  -4.079  11.561  1.00  0.00      LIG  
ATOM   5348 H24  LIG     1      26.640   4.637  10.488  1.00  0.00      LIG  
ATOM   5349 H25  LIG     1      31.271  -3.760  11.673  1.00  0.00      LIG  
ATOM   5350 H26  LIG     1      31.990  -2.265  11.059  1.00  0.00      LIG  
ATOM   5351 H27  LIG     1      31.540  -3.535   9.940  1.00  0.00      LIG  
ATOM   5352 H28  LIG     1      30.119  -1.915   8.631  1.00  0.00      LIG  
ATOM   5353 H29  LIG     1      29.051  -0.800   9.475  1.00  0.00      LIG  
ATOM   5354 H30  LIG     1      30.792  -0.726   9.742  1.00  0.00      LIG  
ATOM   5355 H31  LIG     1      24.814   0.968  13.201  1.00  0.00      LIG  
ATOM   5356 H32  LIG     1      27.993   3.336   8.886  1.00  0.00      LIG  
ATOM   5357 H33  LIG     1      29.316   4.467   9.043  1.00  0.00      LIG  
ATOM   5358 H34  LIG     1      27.204   3.676   6.389  1.00  0.00      LIG  
ATOM   5359 H35  LIG     1      27.781   6.402  11.888  1.00  0.00      LIG  
ATOM   5360 H36  LIG     1      27.414   6.902  10.242  1.00  0.00      LIG  
ATOM   5361 H37  LIG     1      29.068   6.462  10.666  1.00  0.00      LIG  
ATOM   5362 H38  LIG     1      25.911   6.005   8.837  1.00  0.00      LIG  
ATOM   5363 H39  LIG     1      25.667   4.427   8.113  1.00  0.00      LIG  
ATOM   5364 H40  LIG     1      29.818   2.030   5.774  1.00  0.00      LIG  
ATOM   5365 H41  LIG     1      30.159   3.033   4.353  1.00  0.00      LIG  
ATOM   5366 H42  LIG     1      28.491   2.572   4.733  1.00  0.00      LIG  
ATOM   5367 H43  LIG     1      31.378   4.621   5.799  1.00  0.00      LIG  
ATOM   5368 H44  LIG     1      30.954   3.935   7.374  1.00  0.00      LIG  
ATOM   5369 H45  LIG     1      30.513   5.606   6.982  1.00  0.00      LIG  
ATOM   5370 H46  LIG     1      29.223   6.336   7.535  1.00  0.00      LIG  
ATOM   5371 H47  LIG     1      24.570   5.710   5.177  1.00  0.00      LIG  
TER
REMARK  Energy: 263.579
REMARK  SimpleFitness: 263.579
REMARK  FullFitness: -1002.3899
REMARK  InterFull: -23.826
REMARK  IntraFull: 274.043
REMARK  solvFull: -1510.09
REMARK  surfFull: 257.483
REMARK  extraFull: 0.0
REMARK  deltaGcompsolvpol: -1510.09
REMARK  deltaGcompsolvnonpol: 257.483
REMARK  deltaGprotsolvpol: -1512.07
REMARK  deltaGprotsolvnonpol: 254.074
REMARK  deltaGligsolvpol: -16.1332
REMARK  deltaGligsolvnonpol: 16.2506
REMARK  deltaGvdw: -23.826
REMARK  deltaGelec: 0.0
REMARK  deltaG: -6.350229
REMARK  Cluster: 0
REMARK  ClusterRank: 6
ATOM   5287 O    LIG     1      25.643   0.468  13.281  1.00  0.00      LIG  
ATOM   5288 O1   LIG     1      29.322  -4.546   9.793  1.00  0.00      LIG  
ATOM   5289 O2   LIG     1      28.499   5.117   5.422  1.00  0.00      LIG  
ATOM   5290 O3   LIG     1      28.306   6.480   7.822  1.00  0.00      LIG  
ATOM   5291 O4   LIG     1      24.955   5.216   5.930  1.00  0.00      LIG  
ATOM   5292 O5   LIG     1      25.530   7.298   6.605  1.00  0.00      LIG  
ATOM   5293 C    LIG     1      27.813   0.127  12.176  1.00  0.00      LIG  
ATOM   5294 C1   LIG     1      27.907  -1.417  12.186  1.00  0.00      LIG  
ATOM   5295 C2   LIG     1      28.538   0.761  13.365  1.00  0.00      LIG  
ATOM   5296 C3   LIG     1      28.701   2.281  13.177  1.00  0.00      LIG  
ATOM   5297 C4   LIG     1      29.395  -1.843  12.095  1.00  0.00      LIG  
ATOM   5298 C5   LIG     1      29.825   0.035  13.733  1.00  0.00      LIG  
ATOM   5299 C6   LIG     1      26.400   0.739  12.103  1.00  0.00      LIG  
ATOM   5300 C7   LIG     1      30.361  -0.754  12.565  1.00  0.00      LIG  
ATOM   5301 C8   LIG     1      27.777   2.864  12.163  1.00  0.00      LIG  
ATOM   5302 C9   LIG     1      29.843  -2.416  10.730  1.00  0.00      LIG  
ATOM   5303 C10  LIG     1      27.084  -1.989  11.034  1.00  0.00      LIG  
ATOM   5304 C11  LIG     1      26.436   2.257  11.919  1.00  0.00      LIG  
ATOM   5305 C12  LIG     1      30.046   2.757  12.636  1.00  0.00      LIG  
ATOM   5306 C13  LIG     1      27.313  -2.058  13.447  1.00  0.00      LIG  
ATOM   5307 C14  LIG     1      28.346   3.867  11.483  1.00  0.00      LIG  
ATOM   5308 C15  LIG     1      29.761   4.044  11.893  1.00  0.00      LIG  
ATOM   5309 C16  LIG     1      28.466   2.948  14.525  1.00  0.00      LIG  
ATOM   5310 C17  LIG     1      27.462  -3.418  10.710  1.00  0.00      LIG  
ATOM   5311 C18  LIG     1      28.906  -3.531  10.330  1.00  0.00      LIG  
ATOM   5312 C19  LIG     1      27.722   4.768  10.450  1.00  0.00      LIG  
ATOM   5313 C20  LIG     1      31.234  -3.029  10.861  1.00  0.00      LIG  
ATOM   5314 C21  LIG     1      29.952  -1.406   9.586  1.00  0.00      LIG  
ATOM   5315 C22  LIG     1      28.224   4.395   9.045  1.00  0.00      LIG  
ATOM   5316 C23  LIG     1      27.682   5.192   7.837  1.00  0.00      LIG  
ATOM   5317 C24  LIG     1      27.984   4.399   6.573  1.00  0.00      LIG  
ATOM   5318 C25  LIG     1      28.017   6.212  10.836  1.00  0.00      LIG  
ATOM   5319 C26  LIG     1      29.329   4.086   6.008  1.00  0.00      LIG  
ATOM   5320 C27  LIG     1      26.161   5.392   7.968  1.00  0.00      LIG  
ATOM   5321 C28  LIG     1      29.452   2.863   5.169  1.00  0.00      LIG  
ATOM   5322 C29  LIG     1      30.610   4.597   6.576  1.00  0.00      LIG  
ATOM   5323 C30  LIG     1      25.508   6.093   6.800  1.00  0.00      LIG  
ATOM   5324 H    LIG     1      28.319   0.446  11.260  1.00  0.00      LIG  
ATOM   5325 H1   LIG     1      27.894   0.640  14.239  1.00  0.00      LIG  
ATOM   5326 H2   LIG     1      29.515  -2.659  12.814  1.00  0.00      LIG  
ATOM   5327 H3   LIG     1      29.618  -0.667  14.544  1.00  0.00      LIG  
ATOM   5328 H4   LIG     1      30.586   0.712  14.127  1.00  0.00      LIG  
ATOM   5329 H5   LIG     1      25.835   0.316  11.269  1.00  0.00      LIG  
ATOM   5330 H6   LIG     1      30.597  -0.060  11.758  1.00  0.00      LIG  
ATOM   5331 H7   LIG     1      31.307  -1.209  12.870  1.00  0.00      LIG  
ATOM   5332 H8   LIG     1      27.199  -1.368  10.142  1.00  0.00      LIG  
ATOM   5333 H9   LIG     1      26.020  -1.961  11.285  1.00  0.00      LIG  
ATOM   5334 H10  LIG     1      25.694   2.756  12.549  1.00  0.00      LIG  
ATOM   5335 H11  LIG     1      26.166   2.450  10.879  1.00  0.00      LIG  
ATOM   5336 H12  LIG     1      30.452   2.039  11.919  1.00  0.00      LIG  
ATOM   5337 H13  LIG     1      30.788   2.905  13.425  1.00  0.00      LIG  
ATOM   5338 H14  LIG     1      26.226  -1.958  13.469  1.00  0.00      LIG  
ATOM   5339 H15  LIG     1      27.534  -3.128  13.483  1.00  0.00      LIG  
ATOM   5340 H16  LIG     1      27.706  -1.625  14.368  1.00  0.00      LIG  
ATOM   5341 H17  LIG     1      30.433   4.153  11.038  1.00  0.00      LIG  
ATOM   5342 H18  LIG     1      29.869   4.911  12.552  1.00  0.00      LIG  
ATOM   5343 H19  LIG     1      27.466   2.719  14.906  1.00  0.00      LIG  
ATOM   5344 H20  LIG     1      28.560   4.037  14.467  1.00  0.00      LIG  
ATOM   5345 H21  LIG     1      29.196   2.591  15.257  1.00  0.00      LIG  
ATOM   5346 H22  LIG     1      26.864  -3.770   9.865  1.00  0.00      LIG  
ATOM   5347 H23  LIG     1      27.281  -4.079  11.561  1.00  0.00      LIG  
ATOM   5348 H24  LIG     1      26.640   4.637  10.488  1.00  0.00      LIG  
ATOM   5349 H25  LIG     1      31.271  -3.760  11.673  1.00  0.00      LIG  
ATOM   5350 H26  LIG     1      31.990  -2.265  11.059  1.00  0.00      LIG  
ATOM   5351 H27  LIG     1      31.540  -3.535   9.940  1.00  0.00      LIG  
ATOM   5352 H28  LIG     1      30.119  -1.915   8.631  1.00  0.00      LIG  
ATOM   5353 H29  LIG     1      29.051  -0.800   9.475  1.00  0.00      LIG  
ATOM   5354 H30  LIG     1      30.792  -0.726   9.742  1.00  0.00      LIG  
ATOM   5355 H31  LIG     1      24.814   0.968  13.201  1.00  0.00      LIG  
ATOM   5356 H32  LIG     1      27.993   3.336   8.886  1.00  0.00      LIG  
ATOM   5357 H33  LIG     1      29.316   4.467   9.043  1.00  0.00      LIG  
ATOM   5358 H34  LIG     1      27.204   3.676   6.389  1.00  0.00      LIG  
ATOM   5359 H35  LIG     1      27.781   6.402  11.888  1.00  0.00      LIG  
ATOM   5360 H36  LIG     1      27.414   6.902  10.242  1.00  0.00      LIG  
ATOM   5361 H37  LIG     1      29.068   6.462  10.666  1.00  0.00      LIG  
ATOM   5362 H38  LIG     1      25.911   6.005   8.837  1.00  0.00      LIG  
ATOM   5363 H39  LIG     1      25.667   4.427   8.113  1.00  0.00      LIG  
ATOM   5364 H40  LIG     1      29.818   2.030   5.774  1.00  0.00      LIG  
ATOM   5365 H41  LIG     1      30.159   3.033   4.353  1.00  0.00      LIG  
ATOM   5366 H42  LIG     1      28.491   2.572   4.733  1.00  0.00      LIG  
ATOM   5367 H43  LIG     1      31.378   4.621   5.799  1.00  0.00      LIG  
ATOM   5368 H44  LIG     1      30.954   3.935   7.374  1.00  0.00      LIG  
ATOM   5369 H45  LIG     1      30.513   5.606   6.982  1.00  0.00      LIG  
ATOM   5370 H46  LIG     1      29.223   6.336   7.535  1.00  0.00      LIG  
ATOM   5371 H47  LIG     1      24.570   5.710   5.177  1.00  0.00      LIG  
TER
REMARK  Energy: 263.579
REMARK  SimpleFitness: 263.579
REMARK  FullFitness: -1002.3899
REMARK  InterFull: -23.826
REMARK  IntraFull: 274.043
REMARK  solvFull: -1510.09
REMARK  surfFull: 257.483
REMARK  extraFull: 0.0
REMARK  deltaGcompsolvpol: -1510.09
REMARK  deltaGcompsolvnonpol: 257.483
REMARK  deltaGprotsolvpol: -1512.07
REMARK  deltaGprotsolvnonpol: 254.074
REMARK  deltaGligsolvpol: -16.1332
REMARK  deltaGligsolvnonpol: 16.2506
REMARK  deltaGvdw: -23.826
REMARK  deltaGelec: 0.0
REMARK  deltaG: -6.350229
REMARK  Cluster: 0
REMARK  ClusterRank: 7
ATOM   5287 O    LIG     1      25.643   0.468  13.281  1.00  0.00      LIG  
ATOM   5288 O1   LIG     1      29.322  -4.546   9.793  1.00  0.00      LIG  
ATOM   5289 O2   LIG     1      28.499   5.117   5.422  1.00  0.00      LIG  
ATOM   5290 O3   LIG     1      28.306   6.480   7.822  1.00  0.00      LIG  
ATOM   5291 O4   LIG     1      24.955   5.216   5.930  1.00  0.00      LIG  
ATOM   5292 O5   LIG     1      25.530   7.298   6.605  1.00  0.00      LIG  
ATOM   5293 C    LIG     1      27.813   0.127  12.176  1.00  0.00      LIG  
ATOM   5294 C1   LIG     1      27.907  -1.417  12.186  1.00  0.00      LIG  
ATOM   5295 C2   LIG     1      28.538   0.761  13.365  1.00  0.00      LIG  
ATOM   5296 C3   LIG     1      28.701   2.281  13.177  1.00  0.00      LIG  
ATOM   5297 C4   LIG     1      29.395  -1.843  12.095  1.00  0.00      LIG  
ATOM   5298 C5   LIG     1      29.825   0.035  13.733  1.00  0.00      LIG  
ATOM   5299 C6   LIG     1      26.400   0.739  12.103  1.00  0.00      LIG  
ATOM   5300 C7   LIG     1      30.361  -0.754  12.565  1.00  0.00      LIG  
ATOM   5301 C8   LIG     1      27.777   2.864  12.163  1.00  0.00      LIG  
ATOM   5302 C9   LIG     1      29.843  -2.416  10.730  1.00  0.00      LIG  
ATOM   5303 C10  LIG     1      27.084  -1.989  11.034  1.00  0.00      LIG  
ATOM   5304 C11  LIG     1      26.436   2.257  11.919  1.00  0.00      LIG  
ATOM   5305 C12  LIG     1      30.046   2.757  12.636  1.00  0.00      LIG  
ATOM   5306 C13  LIG     1      27.313  -2.058  13.447  1.00  0.00      LIG  
ATOM   5307 C14  LIG     1      28.346   3.867  11.483  1.00  0.00      LIG  
ATOM   5308 C15  LIG     1      29.761   4.044  11.893  1.00  0.00      LIG  
ATOM   5309 C16  LIG     1      28.466   2.948  14.525  1.00  0.00      LIG  
ATOM   5310 C17  LIG     1      27.462  -3.418  10.710  1.00  0.00      LIG  
ATOM   5311 C18  LIG     1      28.906  -3.531  10.330  1.00  0.00      LIG  
ATOM   5312 C19  LIG     1      27.722   4.768  10.450  1.00  0.00      LIG  
ATOM   5313 C20  LIG     1      31.234  -3.029  10.861  1.00  0.00      LIG  
ATOM   5314 C21  LIG     1      29.952  -1.406   9.586  1.00  0.00      LIG  
ATOM   5315 C22  LIG     1      28.224   4.395   9.045  1.00  0.00      LIG  
ATOM   5316 C23  LIG     1      27.682   5.192   7.837  1.00  0.00      LIG  
ATOM   5317 C24  LIG     1      27.984   4.399   6.573  1.00  0.00      LIG  
ATOM   5318 C25  LIG     1      28.017   6.212  10.836  1.00  0.00      LIG  
ATOM   5319 C26  LIG     1      29.329   4.086   6.008  1.00  0.00      LIG  
ATOM   5320 C27  LIG     1      26.161   5.392   7.968  1.00  0.00      LIG  
ATOM   5321 C28  LIG     1      29.452   2.863   5.169  1.00  0.00      LIG  
ATOM   5322 C29  LIG     1      30.610   4.597   6.576  1.00  0.00      LIG  
ATOM   5323 C30  LIG     1      25.508   6.093   6.800  1.00  0.00      LIG  
ATOM   5324 H    LIG     1      28.319   0.446  11.260  1.00  0.00      LIG  
ATOM   5325 H1   LIG     1      27.894   0.640  14.239  1.00  0.00      LIG  
ATOM   5326 H2   LIG     1      29.515  -2.659  12.814  1.00  0.00      LIG  
ATOM   5327 H3   LIG     1      29.618  -0.667  14.544  1.00  0.00      LIG  
ATOM   5328 H4   LIG     1      30.586   0.712  14.127  1.00  0.00      LIG  
ATOM   5329 H5   LIG     1      25.835   0.316  11.269  1.00  0.00      LIG  
ATOM   5330 H6   LIG     1      30.597  -0.060  11.758  1.00  0.00      LIG  
ATOM   5331 H7   LIG     1      31.307  -1.209  12.870  1.00  0.00      LIG  
ATOM   5332 H8   LIG     1      27.199  -1.368  10.142  1.00  0.00      LIG  
ATOM   5333 H9   LIG     1      26.020  -1.961  11.285  1.00  0.00      LIG  
ATOM   5334 H10  LIG     1      25.694   2.756  12.549  1.00  0.00      LIG  
ATOM   5335 H11  LIG     1      26.166   2.450  10.879  1.00  0.00      LIG  
ATOM   5336 H12  LIG     1      30.452   2.039  11.919  1.00  0.00      LIG  
ATOM   5337 H13  LIG     1      30.788   2.905  13.425  1.00  0.00      LIG  
ATOM   5338 H14  LIG     1      26.226  -1.958  13.469  1.00  0.00      LIG  
ATOM   5339 H15  LIG     1      27.534  -3.128  13.483  1.00  0.00      LIG  
ATOM   5340 H16  LIG     1      27.706  -1.625  14.368  1.00  0.00      LIG  
ATOM   5341 H17  LIG     1      30.433   4.153  11.038  1.00  0.00      LIG  
ATOM   5342 H18  LIG     1      29.869   4.911  12.552  1.00  0.00      LIG  
ATOM   5343 H19  LIG     1      27.466   2.719  14.906  1.00  0.00      LIG  
ATOM   5344 H20  LIG     1      28.560   4.037  14.467  1.00  0.00      LIG  
ATOM   5345 H21  LIG     1      29.196   2.591  15.257  1.00  0.00      LIG  
ATOM   5346 H22  LIG     1      26.864  -3.770   9.865  1.00  0.00      LIG  
ATOM   5347 H23  LIG     1      27.281  -4.079  11.561  1.00  0.00      LIG  
ATOM   5348 H24  LIG     1      26.640   4.637  10.488  1.00  0.00      LIG  
ATOM   5349 H25  LIG     1      31.271  -3.760  11.673  1.00  0.00      LIG  
ATOM   5350 H26  LIG     1      31.990  -2.265  11.059  1.00  0.00      LIG  
ATOM   5351 H27  LIG     1      31.540  -3.535   9.940  1.00  0.00      LIG  
ATOM   5352 H28  LIG     1      30.119  -1.915   8.631  1.00  0.00      LIG  
ATOM   5353 H29  LIG     1      29.051  -0.800   9.475  1.00  0.00      LIG  
ATOM   5354 H30  LIG     1      30.792  -0.726   9.742  1.00  0.00      LIG  
ATOM   5355 H31  LIG     1      24.814   0.968  13.201  1.00  0.00      LIG  
ATOM   5356 H32  LIG     1      27.993   3.336   8.886  1.00  0.00      LIG  
ATOM   5357 H33  LIG     1      29.316   4.467   9.043  1.00  0.00      LIG  
ATOM   5358 H34  LIG     1      27.204   3.676   6.389  1.00  0.00      LIG  
ATOM   5359 H35  LIG     1      27.781   6.402  11.888  1.00  0.00      LIG  
ATOM   5360 H36  LIG     1      27.414   6.902  10.242  1.00  0.00      LIG  
ATOM   5361 H37  LIG     1      29.068   6.462  10.666  1.00  0.00      LIG  
ATOM   5362 H38  LIG     1      25.911   6.005   8.837  1.00  0.00      LIG  
ATOM   5363 H39  LIG     1      25.667   4.427   8.113  1.00  0.00      LIG  
ATOM   5364 H40  LIG     1      29.818   2.030   5.774  1.00  0.00      LIG  
ATOM   5365 H41  LIG     1      30.159   3.033   4.353  1.00  0.00      LIG  
ATOM   5366 H42  LIG     1      28.491   2.572   4.733  1.00  0.00      LIG  
ATOM   5367 H43  LIG     1      31.378   4.621   5.799  1.00  0.00      LIG  
ATOM   5368 H44  LIG     1      30.954   3.935   7.374  1.00  0.00      LIG  
ATOM   5369 H45  LIG     1      30.513   5.606   6.982  1.00  0.00      LIG  
ATOM   5370 H46  LIG     1      29.223   6.336   7.535  1.00  0.00      LIG  
ATOM   5371 H47  LIG     1      24.570   5.710   5.177  1.00  0.00      LIG  
TER
REMARK  Energy: 270.266
REMARK  SimpleFitness: 270.266
REMARK  FullFitness: -1002.01825
REMARK  InterFull: -15.3663
REMARK  IntraFull: 273.566
REMARK  solvFull: -1519.44
REMARK  surfFull: 259.222
REMARK  extraFull: 0.0
REMARK  deltaGcompsolvpol: -1519.44
REMARK  deltaGcompsolvnonpol: 259.222
REMARK  deltaGprotsolvpol: -1512.07
REMARK  deltaGprotsolvnonpol: 254.074
REMARK  deltaGligsolvpol: -14.8908
REMARK  deltaGligsolvnonpol: 16.1547
REMARK  deltaGvdw: -15.3663
REMARK  deltaGelec: 0.0
REMARK  deltaG: -6.0246143
REMARK  Cluster: 1
REMARK  ClusterRank: 0
ATOM   5287 O    LIG     1      33.846  -1.300  11.503  1.00  0.00      LIG  
ATOM   5288 O1   LIG     1      35.389  -5.943   6.306  1.00  0.00      LIG  
ATOM   5289 O2   LIG     1      25.646   0.498  13.732  1.00  0.00      LIG  
ATOM   5290 O3   LIG     1      27.910  -1.034  14.917  1.00  0.00      LIG  
ATOM   5291 O4   LIG     1      30.619   1.728  13.231  1.00  0.00      LIG  
ATOM   5292 O5   LIG     1      30.572  -0.153  14.472  1.00  0.00      LIG  
ATOM   5293 C    LIG     1      32.934  -2.143   9.379  1.00  0.00      LIG  
ATOM   5294 C1   LIG     1      34.217  -2.674   8.694  1.00  0.00      LIG  
ATOM   5295 C2   LIG     1      32.610  -0.711   8.961  1.00  0.00      LIG  
ATOM   5296 C3   LIG     1      31.207  -0.289   9.431  1.00  0.00      LIG  
ATOM   5297 C4   LIG     1      34.041  -2.672   7.155  1.00  0.00      LIG  
ATOM   5298 C5   LIG     1      32.889  -0.452   7.484  1.00  0.00      LIG  
ATOM   5299 C6   LIG     1      32.906  -2.201  10.918  1.00  0.00      LIG  
ATOM   5300 C7   LIG     1      32.914  -1.740   6.698  1.00  0.00      LIG  
ATOM   5301 C8   LIG     1      30.633  -1.122  10.537  1.00  0.00      LIG  
ATOM   5302 C9   LIG     1      33.926  -4.061   6.479  1.00  0.00      LIG  
ATOM   5303 C10  LIG     1      34.519  -4.071   9.222  1.00  0.00      LIG  
ATOM   5304 C11  LIG     1      31.533  -1.854  11.484  1.00  0.00      LIG  
ATOM   5305 C12  LIG     1      30.103  -0.409   8.390  1.00  0.00      LIG  
ATOM   5306 C13  LIG     1      35.464  -1.836   9.008  1.00  0.00      LIG  
ATOM   5307 C14  LIG     1      29.300  -1.226  10.430  1.00  0.00      LIG  
ATOM   5308 C15  LIG     1      28.829  -0.583   9.180  1.00  0.00      LIG  
ATOM   5309 C16  LIG     1      31.288   1.167   9.870  1.00  0.00      LIG  
ATOM   5310 C17  LIG     1      35.523  -4.805   8.364  1.00  0.00      LIG  
ATOM   5311 C18  LIG     1      34.975  -5.021   6.994  1.00  0.00      LIG  
ATOM   5312 C19  LIG     1      28.263  -1.945  11.256  1.00  0.00      LIG  
ATOM   5313 C20  LIG     1      34.193  -3.908   4.986  1.00  0.00      LIG  
ATOM   5314 C21  LIG     1      32.560  -4.732   6.617  1.00  0.00      LIG  
ATOM   5315 C22  LIG     1      28.420  -1.945  12.784  1.00  0.00      LIG  
ATOM   5316 C23  LIG     1      27.813  -0.740  13.523  1.00  0.00      LIG  
ATOM   5317 C24  LIG     1      26.320  -0.694  13.257  1.00  0.00      LIG  
ATOM   5318 C25  LIG     1      28.165  -3.378  10.773  1.00  0.00      LIG  
ATOM   5319 C26  LIG     1      25.523   0.169  12.329  1.00  0.00      LIG  
ATOM   5320 C27  LIG     1      28.566   0.582  13.278  1.00  0.00      LIG  
ATOM   5321 C28  LIG     1      24.176  -0.324  11.939  1.00  0.00      LIG  
ATOM   5322 C29  LIG     1      26.073   1.214  11.425  1.00  0.00      LIG  
ATOM   5323 C30  LIG     1      30.021   0.606  13.690  1.00  0.00      LIG  
ATOM   5324 H    LIG     1      32.120  -2.793   9.042  1.00  0.00      LIG  
ATOM   5325 H1   LIG     1      33.304  -0.052   9.488  1.00  0.00      LIG  
ATOM   5326 H2   LIG     1      34.957  -2.230   6.752  1.00  0.00      LIG  
ATOM   5327 H3   LIG     1      33.872   0.016   7.387  1.00  0.00      LIG  
ATOM   5328 H4   LIG     1      32.190   0.261   7.043  1.00  0.00      LIG  
ATOM   5329 H5   LIG     1      33.165  -3.197  11.282  1.00  0.00      LIG  
ATOM   5330 H6   LIG     1      31.935  -2.214   6.790  1.00  0.00      LIG  
ATOM   5331 H7   LIG     1      33.043  -1.492   5.643  1.00  0.00      LIG  
ATOM   5332 H8   LIG     1      33.594  -4.650   9.290  1.00  0.00      LIG  
ATOM   5333 H9   LIG     1      34.920  -4.006  10.237  1.00  0.00      LIG  
ATOM   5334 H10  LIG     1      31.631  -1.273  12.404  1.00  0.00      LIG  
ATOM   5335 H11  LIG     1      31.050  -2.797  11.751  1.00  0.00      LIG  
ATOM   5336 H12  LIG     1      30.248  -1.301   7.773  1.00  0.00      LIG  
ATOM   5337 H13  LIG     1      30.048   0.460   7.728  1.00  0.00      LIG  
ATOM   5338 H14  LIG     1      35.775  -1.963  10.047  1.00  0.00      LIG  
ATOM   5339 H15  LIG     1      36.310  -2.137   8.384  1.00  0.00      LIG  
ATOM   5340 H16  LIG     1      35.311  -0.770   8.832  1.00  0.00      LIG  
ATOM   5341 H17  LIG     1      28.119  -1.210   8.635  1.00  0.00      LIG  
ATOM   5342 H18  LIG     1      28.368   0.384   9.395  1.00  0.00      LIG  
ATOM   5343 H19  LIG     1      31.606   1.798   9.036  1.00  0.00      LIG  
ATOM   5344 H20  LIG     1      32.014   1.289  10.680  1.00  0.00      LIG  
ATOM   5345 H21  LIG     1      30.326   1.547  10.227  1.00  0.00      LIG  
ATOM   5346 H22  LIG     1      35.725  -5.786   8.801  1.00  0.00      LIG  
ATOM   5347 H23  LIG     1      36.467  -4.262   8.280  1.00  0.00      LIG  
ATOM   5348 H24  LIG     1      27.303  -1.481  11.026  1.00  0.00      LIG  
ATOM   5349 H25  LIG     1      35.188  -3.491   4.804  1.00  0.00      LIG  
ATOM   5350 H26  LIG     1      33.461  -3.249   4.515  1.00  0.00      LIG  
ATOM   5351 H27  LIG     1      34.131  -4.869   4.466  1.00  0.00      LIG  
ATOM   5352 H28  LIG     1      32.585  -5.761   6.245  1.00  0.00      LIG  
ATOM   5353 H29  LIG     1      32.228  -4.768   7.657  1.00  0.00      LIG  
ATOM   5354 H30  LIG     1      31.800  -4.201   6.039  1.00  0.00      LIG  
ATOM   5355 H31  LIG     1      33.616  -0.414  11.177  1.00  0.00      LIG  
ATOM   5356 H32  LIG     1      29.459  -2.079  13.085  1.00  0.00      LIG  
ATOM   5357 H33  LIG     1      27.922  -2.843  13.164  1.00  0.00      LIG  
ATOM   5358 H34  LIG     1      25.869  -1.645  13.514  1.00  0.00      LIG  
ATOM   5359 H35  LIG     1      27.851  -3.417   9.727  1.00  0.00      LIG  
ATOM   5360 H36  LIG     1      27.429  -3.933  11.361  1.00  0.00      LIG  
ATOM   5361 H37  LIG     1      29.127  -3.890  10.856  1.00  0.00      LIG  
ATOM   5362 H38  LIG     1      28.079   1.391  13.830  1.00  0.00      LIG  
ATOM   5363 H39  LIG     1      28.538   0.824  12.214  1.00  0.00      LIG  
ATOM   5364 H40  LIG     1      24.242  -0.920  11.025  1.00  0.00      LIG  
ATOM   5365 H41  LIG     1      23.509   0.520  11.755  1.00  0.00      LIG  
ATOM   5366 H42  LIG     1      23.730  -0.938  12.726  1.00  0.00      LIG  
ATOM   5367 H43  LIG     1      25.274   1.619  10.804  1.00  0.00      LIG  
ATOM   5368 H44  LIG     1      26.820   0.782  10.760  1.00  0.00      LIG  
ATOM   5369 H45  LIG     1      26.525   2.043  11.976  1.00  0.00      LIG  
ATOM   5370 H46  LIG     1      27.424  -0.326  15.373  1.00  0.00      LIG  
ATOM   5371 H47  LIG     1      31.531   1.782  13.586  1.00  0.00      LIG  
TER
REMARK  Energy: 270.266
REMARK  SimpleFitness: 270.266
REMARK  FullFitness: -1002.01825
REMARK  InterFull: -15.3663
REMARK  IntraFull: 273.566
REMARK  solvFull: -1519.44
REMARK  surfFull: 259.222
REMARK  extraFull: 0.0
REMARK  deltaGcompsolvpol: -1519.44
REMARK  deltaGcompsolvnonpol: 259.222
REMARK  deltaGprotsolvpol: -1512.07
REMARK  deltaGprotsolvnonpol: 254.074
REMARK  deltaGligsolvpol: -14.8908
REMARK  deltaGligsolvnonpol: 16.1547
REMARK  deltaGvdw: -15.3663
REMARK  deltaGelec: 0.0
REMARK  deltaG: -6.0246143
REMARK  Cluster: 1
REMARK  ClusterRank: 1
ATOM   5287 O    LIG     1      33.846  -1.300  11.503  1.00  0.00      LIG  
ATOM   5288 O1   LIG     1      35.389  -5.943   6.306  1.00  0.00      LIG  
ATOM   5289 O2   LIG     1      25.646   0.498  13.732  1.00  0.00      LIG  
ATOM   5290 O3   LIG     1      27.910  -1.034  14.917  1.00  0.00      LIG  
ATOM   5291 O4   LIG     1      30.619   1.728  13.231  1.00  0.00      LIG  
ATOM   5292 O5   LIG     1      30.572  -0.153  14.472  1.00  0.00      LIG  
ATOM   5293 C    LIG     1      32.934  -2.143   9.379  1.00  0.00      LIG  
ATOM   5294 C1   LIG     1      34.217  -2.674   8.694  1.00  0.00      LIG  
ATOM   5295 C2   LIG     1      32.610  -0.711   8.961  1.00  0.00      LIG  
ATOM   5296 C3   LIG     1      31.207  -0.289   9.431  1.00  0.00      LIG  
ATOM   5297 C4   LIG     1      34.041  -2.672   7.155  1.00  0.00      LIG  
ATOM   5298 C5   LIG     1      32.889  -0.452   7.484  1.00  0.00      LIG  
ATOM   5299 C6   LIG     1      32.906  -2.201  10.918  1.00  0.00      LIG  
ATOM   5300 C7   LIG     1      32.914  -1.740   6.698  1.00  0.00      LIG  
ATOM   5301 C8   LIG     1      30.633  -1.122  10.537  1.00  0.00      LIG  
ATOM   5302 C9   LIG     1      33.926  -4.061   6.479  1.00  0.00      LIG  
ATOM   5303 C10  LIG     1      34.519  -4.071   9.222  1.00  0.00      LIG  
ATOM   5304 C11  LIG     1      31.533  -1.854  11.484  1.00  0.00      LIG  
ATOM   5305 C12  LIG     1      30.103  -0.409   8.390  1.00  0.00      LIG  
ATOM   5306 C13  LIG     1      35.464  -1.836   9.008  1.00  0.00      LIG  
ATOM   5307 C14  LIG     1      29.300  -1.226  10.430  1.00  0.00      LIG  
ATOM   5308 C15  LIG     1      28.829  -0.583   9.180  1.00  0.00      LIG  
ATOM   5309 C16  LIG     1      31.288   1.167   9.870  1.00  0.00      LIG  
ATOM   5310 C17  LIG     1      35.523  -4.805   8.364  1.00  0.00      LIG  
ATOM   5311 C18  LIG     1      34.975  -5.021   6.994  1.00  0.00      LIG  
ATOM   5312 C19  LIG     1      28.263  -1.945  11.256  1.00  0.00      LIG  
ATOM   5313 C20  LIG     1      34.193  -3.908   4.986  1.00  0.00      LIG  
ATOM   5314 C21  LIG     1      32.560  -4.732   6.617  1.00  0.00      LIG  
ATOM   5315 C22  LIG     1      28.420  -1.945  12.784  1.00  0.00      LIG  
ATOM   5316 C23  LIG     1      27.813  -0.740  13.523  1.00  0.00      LIG  
ATOM   5317 C24  LIG     1      26.320  -0.694  13.257  1.00  0.00      LIG  
ATOM   5318 C25  LIG     1      28.165  -3.378  10.773  1.00  0.00      LIG  
ATOM   5319 C26  LIG     1      25.523   0.169  12.329  1.00  0.00      LIG  
ATOM   5320 C27  LIG     1      28.566   0.582  13.278  1.00  0.00      LIG  
ATOM   5321 C28  LIG     1      24.176  -0.324  11.939  1.00  0.00      LIG  
ATOM   5322 C29  LIG     1      26.073   1.214  11.425  1.00  0.00      LIG  
ATOM   5323 C30  LIG     1      30.021   0.606  13.690  1.00  0.00      LIG  
ATOM   5324 H    LIG     1      32.120  -2.793   9.042  1.00  0.00      LIG  
ATOM   5325 H1   LIG     1      33.304  -0.052   9.488  1.00  0.00      LIG  
ATOM   5326 H2   LIG     1      34.957  -2.230   6.752  1.00  0.00      LIG  
ATOM   5327 H3   LIG     1      33.872   0.016   7.387  1.00  0.00      LIG  
ATOM   5328 H4   LIG     1      32.190   0.261   7.043  1.00  0.00      LIG  
ATOM   5329 H5   LIG     1      33.165  -3.197  11.282  1.00  0.00      LIG  
ATOM   5330 H6   LIG     1      31.935  -2.214   6.790  1.00  0.00      LIG  
ATOM   5331 H7   LIG     1      33.043  -1.492   5.643  1.00  0.00      LIG  
ATOM   5332 H8   LIG     1      33.594  -4.650   9.290  1.00  0.00      LIG  
ATOM   5333 H9   LIG     1      34.920  -4.006  10.237  1.00  0.00      LIG  
ATOM   5334 H10  LIG     1      31.631  -1.273  12.404  1.00  0.00      LIG  
ATOM   5335 H11  LIG     1      31.050  -2.797  11.751  1.00  0.00      LIG  
ATOM   5336 H12  LIG     1      30.248  -1.301   7.773  1.00  0.00      LIG  
ATOM   5337 H13  LIG     1      30.048   0.460   7.728  1.00  0.00      LIG  
ATOM   5338 H14  LIG     1      35.775  -1.963  10.047  1.00  0.00      LIG  
ATOM   5339 H15  LIG     1      36.310  -2.137   8.384  1.00  0.00      LIG  
ATOM   5340 H16  LIG     1      35.311  -0.770   8.832  1.00  0.00      LIG  
ATOM   5341 H17  LIG     1      28.119  -1.210   8.635  1.00  0.00      LIG  
ATOM   5342 H18  LIG     1      28.368   0.384   9.395  1.00  0.00      LIG  
ATOM   5343 H19  LIG     1      31.606   1.798   9.036  1.00  0.00      LIG  
ATOM   5344 H20  LIG     1      32.014   1.289  10.680  1.00  0.00      LIG  
ATOM   5345 H21  LIG     1      30.326   1.547  10.227  1.00  0.00      LIG  
ATOM   5346 H22  LIG     1      35.725  -5.786   8.801  1.00  0.00      LIG  
ATOM   5347 H23  LIG     1      36.467  -4.262   8.280  1.00  0.00      LIG  
ATOM   5348 H24  LIG     1      27.303  -1.481  11.026  1.00  0.00      LIG  
ATOM   5349 H25  LIG     1      35.188  -3.491   4.804  1.00  0.00      LIG  
ATOM   5350 H26  LIG     1      33.461  -3.249   4.515  1.00  0.00      LIG  
ATOM   5351 H27  LIG     1      34.131  -4.869   4.466  1.00  0.00      LIG  
ATOM   5352 H28  LIG     1      32.585  -5.761   6.245  1.00  0.00      LIG  
ATOM   5353 H29  LIG     1      32.228  -4.768   7.657  1.00  0.00      LIG  
ATOM   5354 H30  LIG     1      31.800  -4.201   6.039  1.00  0.00      LIG  
ATOM   5355 H31  LIG     1      33.616  -0.414  11.177  1.00  0.00      LIG  
ATOM   5356 H32  LIG     1      29.459  -2.079  13.085  1.00  0.00      LIG  
ATOM   5357 H33  LIG     1      27.922  -2.843  13.164  1.00  0.00      LIG  
ATOM   5358 H34  LIG     1      25.869  -1.645  13.514  1.00  0.00      LIG  
ATOM   5359 H35  LIG     1      27.851  -3.417   9.727  1.00  0.00      LIG  
ATOM   5360 H36  LIG     1      27.429  -3.933  11.361  1.00  0.00      LIG  
ATOM   5361 H37  LIG     1      29.127  -3.890  10.856  1.00  0.00      LIG  
ATOM   5362 H38  LIG     1      28.079   1.391  13.830  1.00  0.00      LIG  
ATOM   5363 H39  LIG     1      28.538   0.824  12.214  1.00  0.00      LIG  
ATOM   5364 H40  LIG     1      24.242  -0.920  11.025  1.00  0.00      LIG  
ATOM   5365 H41  LIG     1      23.509   0.520  11.755  1.00  0.00      LIG  
ATOM   5366 H42  LIG     1      23.730  -0.938  12.726  1.00  0.00      LIG  
ATOM   5367 H43  LIG     1      25.274   1.619  10.804  1.00  0.00      LIG  
ATOM   5368 H44  LIG     1      26.820   0.782  10.760  1.00  0.00      LIG  
ATOM   5369 H45  LIG     1      26.525   2.043  11.976  1.00  0.00      LIG  
ATOM   5370 H46  LIG     1      27.424  -0.326  15.373  1.00  0.00      LIG  
ATOM   5371 H47  LIG     1      31.531   1.782  13.586  1.00  0.00      LIG  
TER
REMARK  Energy: 270.637
REMARK  SimpleFitness: 270.637
REMARK  FullFitness: -1001.7987
REMARK  InterFull: -14.7686
REMARK  IntraFull: 272.874
REMARK  solvFull: -1519.43
REMARK  surfFull: 259.526
REMARK  extraFull: 0.0
REMARK  deltaGcompsolvpol: -1519.43
REMARK  deltaGcompsolvnonpol: 259.526
REMARK  deltaGprotsolvpol: -1512.07
REMARK  deltaGprotsolvnonpol: 254.074
REMARK  deltaGligsolvpol: -14.9353
REMARK  deltaGligsolvnonpol: 16.164
REMARK  deltaGvdw: -14.7686
REMARK  deltaGelec: 0.0
REMARK  deltaG: -5.9368634
REMARK  Cluster: 1
REMARK  ClusterRank: 2
ATOM   5287 O    LIG     1      34.044  -0.991  11.543  1.00  0.00      LIG  
ATOM   5288 O1   LIG     1      35.330  -5.545   6.235  1.00  0.00      LIG  
ATOM   5289 O2   LIG     1      25.650   0.536  13.754  1.00  0.00      LIG  
ATOM   5290 O3   LIG     1      27.994  -0.878  14.954  1.00  0.00      LIG  
ATOM   5291 O4   LIG     1      30.525   2.074  13.309  1.00  0.00      LIG  
ATOM   5292 O5   LIG     1      30.605   0.166  14.508  1.00  0.00      LIG  
ATOM   5293 C    LIG     1      33.069  -1.745   9.418  1.00  0.00      LIG  
ATOM   5294 C1   LIG     1      34.335  -2.272   8.700  1.00  0.00      LIG  
ATOM   5295 C2   LIG     1      32.742  -0.301   9.040  1.00  0.00      LIG  
ATOM   5296 C3   LIG     1      31.335   0.101   9.521  1.00  0.00      LIG  
ATOM   5297 C4   LIG     1      34.122  -2.247   7.166  1.00  0.00      LIG  
ATOM   5298 C5   LIG     1      33.019  -0.001   7.570  1.00  0.00      LIG  
ATOM   5299 C6   LIG     1      33.062  -1.841  10.955  1.00  0.00      LIG  
ATOM   5300 C7   LIG     1      33.026  -1.263   6.741  1.00  0.00      LIG  
ATOM   5301 C8   LIG     1      30.783  -0.764  10.611  1.00  0.00      LIG  
ATOM   5302 C9   LIG     1      33.929  -3.624   6.485  1.00  0.00      LIG  
ATOM   5303 C10  LIG     1      34.644  -3.679   9.199  1.00  0.00      LIG  
ATOM   5304 C11  LIG     1      31.712  -1.458  11.558  1.00  0.00      LIG  
ATOM   5305 C12  LIG     1      30.229  -0.010   8.480  1.00  0.00      LIG  
ATOM   5306 C13  LIG     1      35.597  -1.450   8.999  1.00  0.00      LIG  
ATOM   5307 C14  LIG     1      29.456  -0.917  10.494  1.00  0.00      LIG  
ATOM   5308 C15  LIG     1      28.963  -0.254   9.263  1.00  0.00      LIG  
ATOM   5309 C16  LIG     1      31.396   1.548   9.990  1.00  0.00      LIG  
ATOM   5310 C17  LIG     1      35.596  -4.415   8.286  1.00  0.00      LIG  
ATOM   5311 C18  LIG     1      34.974  -4.616   6.944  1.00  0.00      LIG  
ATOM   5312 C19  LIG     1      28.452  -1.717  11.284  1.00  0.00      LIG  
ATOM   5313 C20  LIG     1      34.125  -3.465   4.981  1.00  0.00      LIG  
ATOM   5314 C21  LIG     1      32.552  -4.256   6.684  1.00  0.00      LIG  
ATOM   5315 C22  LIG     1      28.572  -1.730  12.815  1.00  0.00      LIG  
ATOM   5316 C23  LIG     1      27.885  -0.574  13.562  1.00  0.00      LIG  
ATOM   5317 C24  LIG     1      26.392  -0.619  13.290  1.00  0.00      LIG  
ATOM   5318 C25  LIG     1      28.488  -3.148  10.781  1.00  0.00      LIG  
ATOM   5319 C26  LIG     1      25.546   0.189  12.355  1.00  0.00      LIG  
ATOM   5320 C27  LIG     1      28.550   0.798  13.338  1.00  0.00      LIG  
ATOM   5321 C28  LIG     1      24.228  -0.379  11.970  1.00  0.00      LIG  
ATOM   5322 C29  LIG     1      26.038   1.252  11.439  1.00  0.00      LIG  
ATOM   5323 C30  LIG     1      30.002   0.906  13.746  1.00  0.00      LIG  
ATOM   5324 H    LIG     1      32.246  -2.381   9.076  1.00  0.00      LIG  
ATOM   5325 H1   LIG     1      33.434   0.344   9.588  1.00  0.00      LIG  
ATOM   5326 H2   LIG     1      35.047  -1.843   6.744  1.00  0.00      LIG  
ATOM   5327 H3   LIG     1      34.006   0.461   7.484  1.00  0.00      LIG  
ATOM   5328 H4   LIG     1      32.323   0.732   7.158  1.00  0.00      LIG  
ATOM   5329 H5   LIG     1      33.293  -2.856  11.287  1.00  0.00      LIG  
ATOM   5330 H6   LIG     1      32.036  -1.714   6.804  1.00  0.00      LIG  
ATOM   5331 H7   LIG     1      33.172  -0.981   5.695  1.00  0.00      LIG  
ATOM   5332 H8   LIG     1      33.716  -4.250   9.304  1.00  0.00      LIG  
ATOM   5333 H9   LIG     1      35.091  -3.630  10.196  1.00  0.00      LIG  
ATOM   5334 H10  LIG     1      31.845  -0.832  12.444  1.00  0.00      LIG  
ATOM   5335 H11  LIG     1      31.240  -2.385  11.892  1.00  0.00      LIG  
ATOM   5336 H12  LIG     1      30.393  -0.870   7.826  1.00  0.00      LIG  
ATOM   5337 H13  LIG     1      30.146   0.883   7.854  1.00  0.00      LIG  
ATOM   5338 H14  LIG     1      35.933  -1.601  10.027  1.00  0.00      LIG  
ATOM   5339 H15  LIG     1      36.424  -1.746   8.348  1.00  0.00      LIG  
ATOM   5340 H16  LIG     1      35.448  -0.380   8.850  1.00  0.00      LIG  
ATOM   5341 H17  LIG     1      28.274  -0.889   8.698  1.00  0.00      LIG  
ATOM   5342 H18  LIG     1      28.467   0.688   9.507  1.00  0.00      LIG  
ATOM   5343 H19  LIG     1      31.708   2.200   9.170  1.00  0.00      LIG  
ATOM   5344 H20  LIG     1      32.115   1.662  10.807  1.00  0.00      LIG  
ATOM   5345 H21  LIG     1      30.426   1.905  10.348  1.00  0.00      LIG  
ATOM   5346 H22  LIG     1      35.810  -5.402   8.705  1.00  0.00      LIG  
ATOM   5347 H23  LIG     1      36.539  -3.880   8.157  1.00  0.00      LIG  
ATOM   5348 H24  LIG     1      27.464  -1.327  11.033  1.00  0.00      LIG  
ATOM   5349 H25  LIG     1      35.114  -3.055   4.754  1.00  0.00      LIG  
ATOM   5350 H26  LIG     1      33.374  -2.801   4.549  1.00  0.00      LIG  
ATOM   5351 H27  LIG     1      34.033  -4.423   4.460  1.00  0.00      LIG  
ATOM   5352 H28  LIG     1      32.529  -5.281   6.301  1.00  0.00      LIG  
ATOM   5353 H29  LIG     1      32.268  -4.295   7.738  1.00  0.00      LIG  
ATOM   5354 H30  LIG     1      31.782  -3.698   6.147  1.00  0.00      LIG  
ATOM   5355 H31  LIG     1      33.848  -0.090  11.236  1.00  0.00      LIG  
ATOM   5356 H32  LIG     1      29.611  -1.810  13.136  1.00  0.00      LIG  
ATOM   5357 H33  LIG     1      28.117  -2.661  13.169  1.00  0.00      LIG  
ATOM   5358 H34  LIG     1      25.999  -1.594  13.553  1.00  0.00      LIG  
ATOM   5359 H35  LIG     1      28.282  -3.195   9.709  1.00  0.00      LIG  
ATOM   5360 H36  LIG     1      27.735  -3.752  11.294  1.00  0.00      LIG  
ATOM   5361 H37  LIG     1      29.467  -3.601  10.958  1.00  0.00      LIG  
ATOM   5362 H38  LIG     1      28.016   1.565  13.908  1.00  0.00      LIG  
ATOM   5363 H39  LIG     1      28.503   1.057  12.280  1.00  0.00      LIG  
ATOM   5364 H40  LIG     1      24.330  -1.001  11.076  1.00  0.00      LIG  
ATOM   5365 H41  LIG     1      23.522   0.425  11.752  1.00  0.00      LIG  
ATOM   5366 H42  LIG     1      23.804  -0.988  12.773  1.00  0.00      LIG  
ATOM   5367 H43  LIG     1      25.221   1.593  10.802  1.00  0.00      LIG  
ATOM   5368 H44  LIG     1      26.818   0.859  10.790  1.00  0.00      LIG  
ATOM   5369 H45  LIG     1      26.429   2.118  11.981  1.00  0.00      LIG  
ATOM   5370 H46  LIG     1      27.500  -0.182  15.421  1.00  0.00      LIG  
ATOM   5371 H47  LIG     1      31.435   2.175  13.658  1.00  0.00      LIG  
TER
REMARK  Energy: 270.637
REMARK  SimpleFitness: 270.637
REMARK  FullFitness: -1001.7987
REMARK  InterFull: -14.7686
REMARK  IntraFull: 272.874
REMARK  solvFull: -1519.43
REMARK  surfFull: 259.526
REMARK  extraFull: 0.0
REMARK  deltaGcompsolvpol: -1519.43
REMARK  deltaGcompsolvnonpol: 259.526
REMARK  deltaGprotsolvpol: -1512.07
REMARK  deltaGprotsolvnonpol: 254.074
REMARK  deltaGligsolvpol: -14.9353
REMARK  deltaGligsolvnonpol: 16.164
REMARK  deltaGvdw: -14.7686
REMARK  deltaGelec: 0.0
REMARK  deltaG: -5.9368634
REMARK  Cluster: 1
REMARK  ClusterRank: 3
ATOM   5287 O    LIG     1      34.044  -0.991  11.543  1.00  0.00      LIG  
ATOM   5288 O1   LIG     1      35.330  -5.545   6.235  1.00  0.00      LIG  
ATOM   5289 O2   LIG     1      25.650   0.536  13.754  1.00  0.00      LIG  
ATOM   5290 O3   LIG     1      27.994  -0.878  14.954  1.00  0.00      LIG  
ATOM   5291 O4   LIG     1      30.525   2.074  13.309  1.00  0.00      LIG  
ATOM   5292 O5   LIG     1      30.605   0.166  14.508  1.00  0.00      LIG  
ATOM   5293 C    LIG     1      33.069  -1.745   9.418  1.00  0.00      LIG  
ATOM   5294 C1   LIG     1      34.335  -2.272   8.700  1.00  0.00      LIG  
ATOM   5295 C2   LIG     1      32.742  -0.301   9.040  1.00  0.00      LIG  
ATOM   5296 C3   LIG     1      31.335   0.101   9.521  1.00  0.00      LIG  
ATOM   5297 C4   LIG     1      34.122  -2.247   7.166  1.00  0.00      LIG  
ATOM   5298 C5   LIG     1      33.019  -0.001   7.570  1.00  0.00      LIG  
ATOM   5299 C6   LIG     1      33.062  -1.841  10.955  1.00  0.00      LIG  
ATOM   5300 C7   LIG     1      33.026  -1.263   6.741  1.00  0.00      LIG  
ATOM   5301 C8   LIG     1      30.783  -0.764  10.611  1.00  0.00      LIG  
ATOM   5302 C9   LIG     1      33.929  -3.624   6.485  1.00  0.00      LIG  
ATOM   5303 C10  LIG     1      34.644  -3.679   9.199  1.00  0.00      LIG  
ATOM   5304 C11  LIG     1      31.712  -1.458  11.558  1.00  0.00      LIG  
ATOM   5305 C12  LIG     1      30.229  -0.010   8.480  1.00  0.00      LIG  
ATOM   5306 C13  LIG     1      35.597  -1.450   8.999  1.00  0.00      LIG  
ATOM   5307 C14  LIG     1      29.456  -0.917  10.494  1.00  0.00      LIG  
ATOM   5308 C15  LIG     1      28.963  -0.254   9.263  1.00  0.00      LIG  
ATOM   5309 C16  LIG     1      31.396   1.548   9.990  1.00  0.00      LIG  
ATOM   5310 C17  LIG     1      35.596  -4.415   8.286  1.00  0.00      LIG  
ATOM   5311 C18  LIG     1      34.974  -4.616   6.944  1.00  0.00      LIG  
ATOM   5312 C19  LIG     1      28.452  -1.717  11.284  1.00  0.00      LIG  
ATOM   5313 C20  LIG     1      34.125  -3.465   4.981  1.00  0.00      LIG  
ATOM   5314 C21  LIG     1      32.552  -4.256   6.684  1.00  0.00      LIG  
ATOM   5315 C22  LIG     1      28.572  -1.730  12.815  1.00  0.00      LIG  
ATOM   5316 C23  LIG     1      27.885  -0.574  13.562  1.00  0.00      LIG  
ATOM   5317 C24  LIG     1      26.392  -0.619  13.290  1.00  0.00      LIG  
ATOM   5318 C25  LIG     1      28.488  -3.148  10.781  1.00  0.00      LIG  
ATOM   5319 C26  LIG     1      25.546   0.189  12.355  1.00  0.00      LIG  
ATOM   5320 C27  LIG     1      28.550   0.798  13.338  1.00  0.00      LIG  
ATOM   5321 C28  LIG     1      24.228  -0.379  11.970  1.00  0.00      LIG  
ATOM   5322 C29  LIG     1      26.038   1.252  11.439  1.00  0.00      LIG  
ATOM   5323 C30  LIG     1      30.002   0.906  13.746  1.00  0.00      LIG  
ATOM   5324 H    LIG     1      32.246  -2.381   9.076  1.00  0.00      LIG  
ATOM   5325 H1   LIG     1      33.434   0.344   9.588  1.00  0.00      LIG  
ATOM   5326 H2   LIG     1      35.047  -1.843   6.744  1.00  0.00      LIG  
ATOM   5327 H3   LIG     1      34.006   0.461   7.484  1.00  0.00      LIG  
ATOM   5328 H4   LIG     1      32.323   0.732   7.158  1.00  0.00      LIG  
ATOM   5329 H5   LIG     1      33.293  -2.856  11.287  1.00  0.00      LIG  
ATOM   5330 H6   LIG     1      32.036  -1.714   6.804  1.00  0.00      LIG  
ATOM   5331 H7   LIG     1      33.172  -0.981   5.695  1.00  0.00      LIG  
ATOM   5332 H8   LIG     1      33.716  -4.250   9.304  1.00  0.00      LIG  
ATOM   5333 H9   LIG     1      35.091  -3.630  10.196  1.00  0.00      LIG  
ATOM   5334 H10  LIG     1      31.845  -0.832  12.444  1.00  0.00      LIG  
ATOM   5335 H11  LIG     1      31.240  -2.385  11.892  1.00  0.00      LIG  
ATOM   5336 H12  LIG     1      30.393  -0.870   7.826  1.00  0.00      LIG  
ATOM   5337 H13  LIG     1      30.146   0.883   7.854  1.00  0.00      LIG  
ATOM   5338 H14  LIG     1      35.933  -1.601  10.027  1.00  0.00      LIG  
ATOM   5339 H15  LIG     1      36.424  -1.746   8.348  1.00  0.00      LIG  
ATOM   5340 H16  LIG     1      35.448  -0.380   8.850  1.00  0.00      LIG  
ATOM   5341 H17  LIG     1      28.274  -0.889   8.698  1.00  0.00      LIG  
ATOM   5342 H18  LIG     1      28.467   0.688   9.507  1.00  0.00      LIG  
ATOM   5343 H19  LIG     1      31.708   2.200   9.170  1.00  0.00      LIG  
ATOM   5344 H20  LIG     1      32.115   1.662  10.807  1.00  0.00      LIG  
ATOM   5345 H21  LIG     1      30.426   1.905  10.348  1.00  0.00      LIG  
ATOM   5346 H22  LIG     1      35.810  -5.402   8.705  1.00  0.00      LIG  
ATOM   5347 H23  LIG     1      36.539  -3.880   8.157  1.00  0.00      LIG  
ATOM   5348 H24  LIG     1      27.464  -1.327  11.033  1.00  0.00      LIG  
ATOM   5349 H25  LIG     1      35.114  -3.055   4.754  1.00  0.00      LIG  
ATOM   5350 H26  LIG     1      33.374  -2.801   4.549  1.00  0.00      LIG  
ATOM   5351 H27  LIG     1      34.033  -4.423   4.460  1.00  0.00      LIG  
ATOM   5352 H28  LIG     1      32.529  -5.281   6.301  1.00  0.00      LIG  
ATOM   5353 H29  LIG     1      32.268  -4.295   7.738  1.00  0.00      LIG  
ATOM   5354 H30  LIG     1      31.782  -3.698   6.147  1.00  0.00      LIG  
ATOM   5355 H31  LIG     1      33.848  -0.090  11.236  1.00  0.00      LIG  
ATOM   5356 H32  LIG     1      29.611  -1.810  13.136  1.00  0.00      LIG  
ATOM   5357 H33  LIG     1      28.117  -2.661  13.169  1.00  0.00      LIG  
ATOM   5358 H34  LIG     1      25.999  -1.594  13.553  1.00  0.00      LIG  
ATOM   5359 H35  LIG     1      28.282  -3.195   9.709  1.00  0.00      LIG  
ATOM   5360 H36  LIG     1      27.735  -3.752  11.294  1.00  0.00      LIG  
ATOM   5361 H37  LIG     1      29.467  -3.601  10.958  1.00  0.00      LIG  
ATOM   5362 H38  LIG     1      28.016   1.565  13.908  1.00  0.00      LIG  
ATOM   5363 H39  LIG     1      28.503   1.057  12.280  1.00  0.00      LIG  
ATOM   5364 H40  LIG     1      24.330  -1.001  11.076  1.00  0.00      LIG  
ATOM   5365 H41  LIG     1      23.522   0.425  11.752  1.00  0.00      LIG  
ATOM   5366 H42  LIG     1      23.804  -0.988  12.773  1.00  0.00      LIG  
ATOM   5367 H43  LIG     1      25.221   1.593  10.802  1.00  0.00      LIG  
ATOM   5368 H44  LIG     1      26.818   0.859  10.790  1.00  0.00      LIG  
ATOM   5369 H45  LIG     1      26.429   2.118  11.981  1.00  0.00      LIG  
ATOM   5370 H46  LIG     1      27.500  -0.182  15.421  1.00  0.00      LIG  
ATOM   5371 H47  LIG     1      31.435   2.175  13.658  1.00  0.00      LIG  
TER
REMARK  Energy: 270.637
REMARK  SimpleFitness: 270.637
REMARK  FullFitness: -1001.7987
REMARK  InterFull: -14.7686
REMARK  IntraFull: 272.874
REMARK  solvFull: -1519.43
REMARK  surfFull: 259.526
REMARK  extraFull: 0.0
REMARK  deltaGcompsolvpol: -1519.43
REMARK  deltaGcompsolvnonpol: 259.526
REMARK  deltaGprotsolvpol: -1512.07
REMARK  deltaGprotsolvnonpol: 254.074
REMARK  deltaGligsolvpol: -14.9353
REMARK  deltaGligsolvnonpol: 16.164
REMARK  deltaGvdw: -14.7686
REMARK  deltaGelec: 0.0
REMARK  deltaG: -5.9368634
REMARK  Cluster: 1
REMARK  ClusterRank: 4
ATOM   5287 O    LIG     1      34.044  -0.991  11.543  1.00  0.00      LIG  
ATOM   5288 O1   LIG     1      35.330  -5.545   6.235  1.00  0.00      LIG  
ATOM   5289 O2   LIG     1      25.650   0.536  13.754  1.00  0.00      LIG  
ATOM   5290 O3   LIG     1      27.994  -0.878  14.954  1.00  0.00      LIG  
ATOM   5291 O4   LIG     1      30.525   2.074  13.309  1.00  0.00      LIG  
ATOM   5292 O5   LIG     1      30.605   0.166  14.508  1.00  0.00      LIG  
ATOM   5293 C    LIG     1      33.069  -1.745   9.418  1.00  0.00      LIG  
ATOM   5294 C1   LIG     1      34.335  -2.272   8.700  1.00  0.00      LIG  
ATOM   5295 C2   LIG     1      32.742  -0.301   9.040  1.00  0.00      LIG  
ATOM   5296 C3   LIG     1      31.335   0.101   9.521  1.00  0.00      LIG  
ATOM   5297 C4   LIG     1      34.122  -2.247   7.166  1.00  0.00      LIG  
ATOM   5298 C5   LIG     1      33.019  -0.001   7.570  1.00  0.00      LIG  
ATOM   5299 C6   LIG     1      33.062  -1.841  10.955  1.00  0.00      LIG  
ATOM   5300 C7   LIG     1      33.026  -1.263   6.741  1.00  0.00      LIG  
ATOM   5301 C8   LIG     1      30.783  -0.764  10.611  1.00  0.00      LIG  
ATOM   5302 C9   LIG     1      33.929  -3.624   6.485  1.00  0.00      LIG  
ATOM   5303 C10  LIG     1      34.644  -3.679   9.199  1.00  0.00      LIG  
ATOM   5304 C11  LIG     1      31.712  -1.458  11.558  1.00  0.00      LIG  
ATOM   5305 C12  LIG     1      30.229  -0.010   8.480  1.00  0.00      LIG  
ATOM   5306 C13  LIG     1      35.597  -1.450   8.999  1.00  0.00      LIG  
ATOM   5307 C14  LIG     1      29.456  -0.917  10.494  1.00  0.00      LIG  
ATOM   5308 C15  LIG     1      28.963  -0.254   9.263  1.00  0.00      LIG  
ATOM   5309 C16  LIG     1      31.396   1.548   9.990  1.00  0.00      LIG  
ATOM   5310 C17  LIG     1      35.596  -4.415   8.286  1.00  0.00      LIG  
ATOM   5311 C18  LIG     1      34.974  -4.616   6.944  1.00  0.00      LIG  
ATOM   5312 C19  LIG     1      28.452  -1.717  11.284  1.00  0.00      LIG  
ATOM   5313 C20  LIG     1      34.125  -3.465   4.981  1.00  0.00      LIG  
ATOM   5314 C21  LIG     1      32.552  -4.256   6.684  1.00  0.00      LIG  
ATOM   5315 C22  LIG     1      28.572  -1.730  12.815  1.00  0.00      LIG  
ATOM   5316 C23  LIG     1      27.885  -0.574  13.562  1.00  0.00      LIG  
ATOM   5317 C24  LIG     1      26.392  -0.619  13.290  1.00  0.00      LIG  
ATOM   5318 C25  LIG     1      28.488  -3.148  10.781  1.00  0.00      LIG  
ATOM   5319 C26  LIG     1      25.546   0.189  12.355  1.00  0.00      LIG  
ATOM   5320 C27  LIG     1      28.550   0.798  13.338  1.00  0.00      LIG  
ATOM   5321 C28  LIG     1      24.228  -0.379  11.970  1.00  0.00      LIG  
ATOM   5322 C29  LIG     1      26.038   1.252  11.439  1.00  0.00      LIG  
ATOM   5323 C30  LIG     1      30.002   0.906  13.746  1.00  0.00      LIG  
ATOM   5324 H    LIG     1      32.246  -2.381   9.076  1.00  0.00      LIG  
ATOM   5325 H1   LIG     1      33.434   0.344   9.588  1.00  0.00      LIG  
ATOM   5326 H2   LIG     1      35.047  -1.843   6.744  1.00  0.00      LIG  
ATOM   5327 H3   LIG     1      34.006   0.461   7.484  1.00  0.00      LIG  
ATOM   5328 H4   LIG     1      32.323   0.732   7.158  1.00  0.00      LIG  
ATOM   5329 H5   LIG     1      33.293  -2.856  11.287  1.00  0.00      LIG  
ATOM   5330 H6   LIG     1      32.036  -1.714   6.804  1.00  0.00      LIG  
ATOM   5331 H7   LIG     1      33.172  -0.981   5.695  1.00  0.00      LIG  
ATOM   5332 H8   LIG     1      33.716  -4.250   9.304  1.00  0.00      LIG  
ATOM   5333 H9   LIG     1      35.091  -3.630  10.196  1.00  0.00      LIG  
ATOM   5334 H10  LIG     1      31.845  -0.832  12.444  1.00  0.00      LIG  
ATOM   5335 H11  LIG     1      31.240  -2.385  11.892  1.00  0.00      LIG  
ATOM   5336 H12  LIG     1      30.393  -0.870   7.826  1.00  0.00      LIG  
ATOM   5337 H13  LIG     1      30.146   0.883   7.854  1.00  0.00      LIG  
ATOM   5338 H14  LIG     1      35.933  -1.601  10.027  1.00  0.00      LIG  
ATOM   5339 H15  LIG     1      36.424  -1.746   8.348  1.00  0.00      LIG  
ATOM   5340 H16  LIG     1      35.448  -0.380   8.850  1.00  0.00      LIG  
ATOM   5341 H17  LIG     1      28.274  -0.889   8.698  1.00  0.00      LIG  
ATOM   5342 H18  LIG     1      28.467   0.688   9.507  1.00  0.00      LIG  
ATOM   5343 H19  LIG     1      31.708   2.200   9.170  1.00  0.00      LIG  
ATOM   5344 H20  LIG     1      32.115   1.662  10.807  1.00  0.00      LIG  
ATOM   5345 H21  LIG     1      30.426   1.905  10.348  1.00  0.00      LIG  
ATOM   5346 H22  LIG     1      35.810  -5.402   8.705  1.00  0.00      LIG  
ATOM   5347 H23  LIG     1      36.539  -3.880   8.157  1.00  0.00      LIG  
ATOM   5348 H24  LIG     1      27.464  -1.327  11.033  1.00  0.00      LIG  
ATOM   5349 H25  LIG     1      35.114  -3.055   4.754  1.00  0.00      LIG  
ATOM   5350 H26  LIG     1      33.374  -2.801   4.549  1.00  0.00      LIG  
ATOM   5351 H27  LIG     1      34.033  -4.423   4.460  1.00  0.00      LIG  
ATOM   5352 H28  LIG     1      32.529  -5.281   6.301  1.00  0.00      LIG  
ATOM   5353 H29  LIG     1      32.268  -4.295   7.738  1.00  0.00      LIG  
ATOM   5354 H30  LIG     1      31.782  -3.698   6.147  1.00  0.00      LIG  
ATOM   5355 H31  LIG     1      33.848  -0.090  11.236  1.00  0.00      LIG  
ATOM   5356 H32  LIG     1      29.611  -1.810  13.136  1.00  0.00      LIG  
ATOM   5357 H33  LIG     1      28.117  -2.661  13.169  1.00  0.00      LIG  
ATOM   5358 H34  LIG     1      25.999  -1.594  13.553  1.00  0.00      LIG  
ATOM   5359 H35  LIG     1      28.282  -3.195   9.709  1.00  0.00      LIG  
ATOM   5360 H36  LIG     1      27.735  -3.752  11.294  1.00  0.00      LIG  
ATOM   5361 H37  LIG     1      29.467  -3.601  10.958  1.00  0.00      LIG  
ATOM   5362 H38  LIG     1      28.016   1.565  13.908  1.00  0.00      LIG  
ATOM   5363 H39  LIG     1      28.503   1.057  12.280  1.00  0.00      LIG  
ATOM   5364 H40  LIG     1      24.330  -1.001  11.076  1.00  0.00      LIG  
ATOM   5365 H41  LIG     1      23.522   0.425  11.752  1.00  0.00      LIG  
ATOM   5366 H42  LIG     1      23.804  -0.988  12.773  1.00  0.00      LIG  
ATOM   5367 H43  LIG     1      25.221   1.593  10.802  1.00  0.00      LIG  
ATOM   5368 H44  LIG     1      26.818   0.859  10.790  1.00  0.00      LIG  
ATOM   5369 H45  LIG     1      26.429   2.118  11.981  1.00  0.00      LIG  
ATOM   5370 H46  LIG     1      27.500  -0.182  15.421  1.00  0.00      LIG  
ATOM   5371 H47  LIG     1      31.435   2.175  13.658  1.00  0.00      LIG  
TER
REMARK  Energy: 270.587
REMARK  SimpleFitness: 270.587
REMARK  FullFitness: -1001.7622
REMARK  InterFull: -15.3152
REMARK  IntraFull: 273.781
REMARK  solvFull: -1519.49
REMARK  surfFull: 259.262
REMARK  extraFull: 0.0
REMARK  deltaGcompsolvpol: -1519.49
REMARK  deltaGcompsolvnonpol: 259.262
REMARK  deltaGprotsolvpol: -1512.07
REMARK  deltaGprotsolvnonpol: 254.074
REMARK  deltaGligsolvpol: -14.8699
REMARK  deltaGligsolvnonpol: 16.1624
REMARK  deltaGvdw: -15.3152
REMARK  deltaGelec: 0.0
REMARK  deltaG: -6.021066
REMARK  Cluster: 1
REMARK  ClusterRank: 5
ATOM   5287 O    LIG     1      33.830  -1.129  11.470  1.00  0.00      LIG  
ATOM   5288 O1   LIG     1      35.481  -5.733   6.271  1.00  0.00      LIG  
ATOM   5289 O2   LIG     1      25.654   0.500  13.752  1.00  0.00      LIG  
ATOM   5290 O3   LIG     1      27.924  -1.024  14.929  1.00  0.00      LIG  
ATOM   5291 O4   LIG     1      30.625   1.749  13.246  1.00  0.00      LIG  
ATOM   5292 O5   LIG     1      30.577  -0.122  14.500  1.00  0.00      LIG  
ATOM   5293 C    LIG     1      32.938  -2.006   9.352  1.00  0.00      LIG  
ATOM   5294 C1   LIG     1      34.236  -2.492   8.661  1.00  0.00      LIG  
ATOM   5295 C2   LIG     1      32.560  -0.586   8.935  1.00  0.00      LIG  
ATOM   5296 C3   LIG     1      31.145  -0.214   9.410  1.00  0.00      LIG  
ATOM   5297 C4   LIG     1      34.049  -2.501   7.124  1.00  0.00      LIG  
ATOM   5298 C5   LIG     1      32.822  -0.317   7.457  1.00  0.00      LIG  
ATOM   5299 C6   LIG     1      32.921  -2.063  10.892  1.00  0.00      LIG  
ATOM   5300 C7   LIG     1      32.893  -1.602   6.670  1.00  0.00      LIG  
ATOM   5301 C8   LIG     1      30.610  -1.060  10.524  1.00  0.00      LIG  
ATOM   5302 C9   LIG     1      33.965  -3.895   6.455  1.00  0.00      LIG  
ATOM   5303 C10  LIG     1      34.599  -3.875   9.190  1.00  0.00      LIG  
ATOM   5304 C11  LIG     1      31.539  -1.764  11.464  1.00  0.00      LIG  
ATOM   5305 C12  LIG     1      30.041  -0.378   8.376  1.00  0.00      LIG  
ATOM   5306 C13  LIG     1      35.453  -1.607   8.967  1.00  0.00      LIG  
ATOM   5307 C14  LIG     1      29.278  -1.197  10.430  1.00  0.00      LIG  
ATOM   5308 C15  LIG     1      28.779  -0.582   9.178  1.00  0.00      LIG  
ATOM   5309 C16  LIG     1      31.170   1.247   9.843  1.00  0.00      LIG  
ATOM   5310 C17  LIG     1      35.615  -4.575   8.318  1.00  0.00      LIG  
ATOM   5311 C18  LIG     1      35.050  -4.820   6.959  1.00  0.00      LIG  
ATOM   5312 C19  LIG     1      28.267  -1.935  11.267  1.00  0.00      LIG  
ATOM   5313 C20  LIG     1      34.205  -3.741   4.958  1.00  0.00      LIG  
ATOM   5314 C21  LIG     1      32.621  -4.605   6.620  1.00  0.00      LIG  
ATOM   5315 C22  LIG     1      28.438  -1.930  12.794  1.00  0.00      LIG  
ATOM   5316 C23  LIG     1      27.827  -0.728  13.536  1.00  0.00      LIG  
ATOM   5317 C24  LIG     1      26.333  -0.687  13.271  1.00  0.00      LIG  
ATOM   5318 C25  LIG     1      28.193  -3.367  10.775  1.00  0.00      LIG  
ATOM   5319 C26  LIG     1      25.531   0.177  12.348  1.00  0.00      LIG  
ATOM   5320 C27  LIG     1      28.573   0.599  13.294  1.00  0.00      LIG  
ATOM   5321 C28  LIG     1      24.187  -0.321  11.957  1.00  0.00      LIG  
ATOM   5322 C29  LIG     1      26.074   1.229  11.448  1.00  0.00      LIG  
ATOM   5323 C30  LIG     1      30.026   0.631  13.713  1.00  0.00      LIG  
ATOM   5324 H    LIG     1      32.146  -2.685   9.021  1.00  0.00      LIG  
ATOM   5325 H1   LIG     1      33.231   0.098   9.459  1.00  0.00      LIG  
ATOM   5326 H2   LIG     1      34.950  -2.037   6.712  1.00  0.00      LIG  
ATOM   5327 H3   LIG     1      33.786   0.189   7.356  1.00  0.00      LIG  
ATOM   5328 H4   LIG     1      32.092   0.367   7.020  1.00  0.00      LIG  
ATOM   5329 H5   LIG     1      33.218  -3.049  11.255  1.00  0.00      LIG  
ATOM   5330 H6   LIG     1      31.929  -2.106   6.760  1.00  0.00      LIG  
ATOM   5331 H7   LIG     1      33.016  -1.347   5.615  1.00  0.00      LIG  
ATOM   5332 H8   LIG     1      33.699  -4.489   9.277  1.00  0.00      LIG  
ATOM   5333 H9   LIG     1      35.015  -3.790  10.198  1.00  0.00      LIG  
ATOM   5334 H10  LIG     1      31.623  -1.183  12.385  1.00  0.00      LIG  
ATOM   5335 H11  LIG     1      31.088  -2.724  11.730  1.00  0.00      LIG  
ATOM   5336 H12  LIG     1      30.209  -1.270   7.766  1.00  0.00      LIG  
ATOM   5337 H13  LIG     1      29.952   0.484   7.709  1.00  0.00      LIG  
ATOM   5338 H14  LIG     1      35.775  -1.723  10.004  1.00  0.00      LIG  
ATOM   5339 H15  LIG     1      36.305  -1.877   8.338  1.00  0.00      LIG  
ATOM   5340 H16  LIG     1      35.258  -0.548   8.792  1.00  0.00      LIG  
ATOM   5341 H17  LIG     1      28.083  -1.235   8.646  1.00  0.00      LIG  
ATOM   5342 H18  LIG     1      28.291   0.372   9.385  1.00  0.00      LIG  
ATOM   5343 H19  LIG     1      31.452   1.887   9.003  1.00  0.00      LIG  
ATOM   5344 H20  LIG     1      31.896   1.402  10.647  1.00  0.00      LIG  
ATOM   5345 H21  LIG     1      30.196   1.588  10.207  1.00  0.00      LIG  
ATOM   5346 H22  LIG     1      35.862  -5.546   8.755  1.00  0.00      LIG  
ATOM   5347 H23  LIG     1      36.536  -3.998   8.213  1.00  0.00      LIG  
ATOM   5348 H24  LIG     1      27.295  -1.491  11.047  1.00  0.00      LIG  
ATOM   5349 H25  LIG     1      35.183  -3.292   4.760  1.00  0.00      LIG  
ATOM   5350 H26  LIG     1      33.444  -3.110   4.493  1.00  0.00      LIG  
ATOM   5351 H27  LIG     1      34.169  -4.706   4.443  1.00  0.00      LIG  
ATOM   5352 H28  LIG     1      32.670  -5.634   6.251  1.00  0.00      LIG  
ATOM   5353 H29  LIG     1      32.309  -4.646   7.665  1.00  0.00      LIG  
ATOM   5354 H30  LIG     1      31.836  -4.100   6.053  1.00  0.00      LIG  
ATOM   5355 H31  LIG     1      33.564  -0.251  11.147  1.00  0.00      LIG  
ATOM   5356 H32  LIG     1      29.482  -2.054  13.084  1.00  0.00      LIG  
ATOM   5357 H33  LIG     1      27.952  -2.832  13.179  1.00  0.00      LIG  
ATOM   5358 H34  LIG     1      25.888  -1.642  13.524  1.00  0.00      LIG  
ATOM   5359 H35  LIG     1      27.868  -3.402   9.733  1.00  0.00      LIG  
ATOM   5360 H36  LIG     1      27.476  -3.943  11.366  1.00  0.00      LIG  
ATOM   5361 H37  LIG     1      29.168  -3.859  10.838  1.00  0.00      LIG  
ATOM   5362 H38  LIG     1      28.080   1.406  13.846  1.00  0.00      LIG  
ATOM   5363 H39  LIG     1      28.547   0.843  12.231  1.00  0.00      LIG  
ATOM   5364 H40  LIG     1      24.255  -0.911  11.039  1.00  0.00      LIG  
ATOM   5365 H41  LIG     1      23.515   0.521  11.778  1.00  0.00      LIG  
ATOM   5366 H42  LIG     1      23.746  -0.942  12.740  1.00  0.00      LIG  
ATOM   5367 H43  LIG     1      25.275   1.621  10.818  1.00  0.00      LIG  
ATOM   5368 H44  LIG     1      26.834   0.810  10.791  1.00  0.00      LIG  
ATOM   5369 H45  LIG     1      26.508   2.066  12.003  1.00  0.00      LIG  
ATOM   5370 H46  LIG     1      27.442  -0.315  15.387  1.00  0.00      LIG  
ATOM   5371 H47  LIG     1      31.537   1.803  13.601  1.00  0.00      LIG  
TER
REMARK  Energy: 270.587
REMARK  SimpleFitness: 270.587
REMARK  FullFitness: -1001.7622
REMARK  InterFull: -15.3152
REMARK  IntraFull: 273.781
REMARK  solvFull: -1519.49
REMARK  surfFull: 259.262
REMARK  extraFull: 0.0
REMARK  deltaGcompsolvpol: -1519.49
REMARK  deltaGcompsolvnonpol: 259.262
REMARK  deltaGprotsolvpol: -1512.07
REMARK  deltaGprotsolvnonpol: 254.074
REMARK  deltaGligsolvpol: -14.8699
REMARK  deltaGligsolvnonpol: 16.1624
REMARK  deltaGvdw: -15.3152
REMARK  deltaGelec: 0.0
REMARK  deltaG: -6.021066
REMARK  Cluster: 1
REMARK  ClusterRank: 6
ATOM   5287 O    LIG     1      33.830  -1.129  11.470  1.00  0.00      LIG  
ATOM   5288 O1   LIG     1      35.481  -5.733   6.271  1.00  0.00      LIG  
ATOM   5289 O2   LIG     1      25.654   0.500  13.752  1.00  0.00      LIG  
ATOM   5290 O3   LIG     1      27.924  -1.024  14.929  1.00  0.00      LIG  
ATOM   5291 O4   LIG     1      30.625   1.749  13.246  1.00  0.00      LIG  
ATOM   5292 O5   LIG     1      30.577  -0.122  14.500  1.00  0.00      LIG  
ATOM   5293 C    LIG     1      32.938  -2.006   9.352  1.00  0.00      LIG  
ATOM   5294 C1   LIG     1      34.236  -2.492   8.661  1.00  0.00      LIG  
ATOM   5295 C2   LIG     1      32.560  -0.586   8.935  1.00  0.00      LIG  
ATOM   5296 C3   LIG     1      31.145  -0.214   9.410  1.00  0.00      LIG  
ATOM   5297 C4   LIG     1      34.049  -2.501   7.124  1.00  0.00      LIG  
ATOM   5298 C5   LIG     1      32.822  -0.317   7.457  1.00  0.00      LIG  
ATOM   5299 C6   LIG     1      32.921  -2.063  10.892  1.00  0.00      LIG  
ATOM   5300 C7   LIG     1      32.893  -1.602   6.670  1.00  0.00      LIG  
ATOM   5301 C8   LIG     1      30.610  -1.060  10.524  1.00  0.00      LIG  
ATOM   5302 C9   LIG     1      33.965  -3.895   6.455  1.00  0.00      LIG  
ATOM   5303 C10  LIG     1      34.599  -3.875   9.190  1.00  0.00      LIG  
ATOM   5304 C11  LIG     1      31.539  -1.764  11.464  1.00  0.00      LIG  
ATOM   5305 C12  LIG     1      30.041  -0.378   8.376  1.00  0.00      LIG  
ATOM   5306 C13  LIG     1      35.453  -1.607   8.967  1.00  0.00      LIG  
ATOM   5307 C14  LIG     1      29.278  -1.197  10.430  1.00  0.00      LIG  
ATOM   5308 C15  LIG     1      28.779  -0.582   9.178  1.00  0.00      LIG  
ATOM   5309 C16  LIG     1      31.170   1.247   9.843  1.00  0.00      LIG  
ATOM   5310 C17  LIG     1      35.615  -4.575   8.318  1.00  0.00      LIG  
ATOM   5311 C18  LIG     1      35.050  -4.820   6.959  1.00  0.00      LIG  
ATOM   5312 C19  LIG     1      28.267  -1.935  11.267  1.00  0.00      LIG  
ATOM   5313 C20  LIG     1      34.205  -3.741   4.958  1.00  0.00      LIG  
ATOM   5314 C21  LIG     1      32.621  -4.605   6.620  1.00  0.00      LIG  
ATOM   5315 C22  LIG     1      28.438  -1.930  12.794  1.00  0.00      LIG  
ATOM   5316 C23  LIG     1      27.827  -0.728  13.536  1.00  0.00      LIG  
ATOM   5317 C24  LIG     1      26.333  -0.687  13.271  1.00  0.00      LIG  
ATOM   5318 C25  LIG     1      28.193  -3.367  10.775  1.00  0.00      LIG  
ATOM   5319 C26  LIG     1      25.531   0.177  12.348  1.00  0.00      LIG  
ATOM   5320 C27  LIG     1      28.573   0.599  13.294  1.00  0.00      LIG  
ATOM   5321 C28  LIG     1      24.187  -0.321  11.957  1.00  0.00      LIG  
ATOM   5322 C29  LIG     1      26.074   1.229  11.448  1.00  0.00      LIG  
ATOM   5323 C30  LIG     1      30.026   0.631  13.713  1.00  0.00      LIG  
ATOM   5324 H    LIG     1      32.146  -2.685   9.021  1.00  0.00      LIG  
ATOM   5325 H1   LIG     1      33.231   0.098   9.459  1.00  0.00      LIG  
ATOM   5326 H2   LIG     1      34.950  -2.037   6.712  1.00  0.00      LIG  
ATOM   5327 H3   LIG     1      33.786   0.189   7.356  1.00  0.00      LIG  
ATOM   5328 H4   LIG     1      32.092   0.367   7.020  1.00  0.00      LIG  
ATOM   5329 H5   LIG     1      33.218  -3.049  11.255  1.00  0.00      LIG  
ATOM   5330 H6   LIG     1      31.929  -2.106   6.760  1.00  0.00      LIG  
ATOM   5331 H7   LIG     1      33.016  -1.347   5.615  1.00  0.00      LIG  
ATOM   5332 H8   LIG     1      33.699  -4.489   9.277  1.00  0.00      LIG  
ATOM   5333 H9   LIG     1      35.015  -3.790  10.198  1.00  0.00      LIG  
ATOM   5334 H10  LIG     1      31.623  -1.183  12.385  1.00  0.00      LIG  
ATOM   5335 H11  LIG     1      31.088  -2.724  11.730  1.00  0.00      LIG  
ATOM   5336 H12  LIG     1      30.209  -1.270   7.766  1.00  0.00      LIG  
ATOM   5337 H13  LIG     1      29.952   0.484   7.709  1.00  0.00      LIG  
ATOM   5338 H14  LIG     1      35.775  -1.723  10.004  1.00  0.00      LIG  
ATOM   5339 H15  LIG     1      36.305  -1.877   8.338  1.00  0.00      LIG  
ATOM   5340 H16  LIG     1      35.258  -0.548   8.792  1.00  0.00      LIG  
ATOM   5341 H17  LIG     1      28.083  -1.235   8.646  1.00  0.00      LIG  
ATOM   5342 H18  LIG     1      28.291   0.372   9.385  1.00  0.00      LIG  
ATOM   5343 H19  LIG     1      31.452   1.887   9.003  1.00  0.00      LIG  
ATOM   5344 H20  LIG     1      31.896   1.402  10.647  1.00  0.00      LIG  
ATOM   5345 H21  LIG     1      30.196   1.588  10.207  1.00  0.00      LIG  
ATOM   5346 H22  LIG     1      35.862  -5.546   8.755  1.00  0.00      LIG  
ATOM   5347 H23  LIG     1      36.536  -3.998   8.213  1.00  0.00      LIG  
ATOM   5348 H24  LIG     1      27.295  -1.491  11.047  1.00  0.00      LIG  
ATOM   5349 H25  LIG     1      35.183  -3.292   4.760  1.00  0.00      LIG  
ATOM   5350 H26  LIG     1      33.444  -3.110   4.493  1.00  0.00      LIG  
ATOM   5351 H27  LIG     1      34.169  -4.706   4.443  1.00  0.00      LIG  
ATOM   5352 H28  LIG     1      32.670  -5.634   6.251  1.00  0.00      LIG  
ATOM   5353 H29  LIG     1      32.309  -4.646   7.665  1.00  0.00      LIG  
ATOM   5354 H30  LIG     1      31.836  -4.100   6.053  1.00  0.00      LIG  
ATOM   5355 H31  LIG     1      33.564  -0.251  11.147  1.00  0.00      LIG  
ATOM   5356 H32  LIG     1      29.482  -2.054  13.084  1.00  0.00      LIG  
ATOM   5357 H33  LIG     1      27.952  -2.832  13.179  1.00  0.00      LIG  
ATOM   5358 H34  LIG     1      25.888  -1.642  13.524  1.00  0.00      LIG  
ATOM   5359 H35  LIG     1      27.868  -3.402   9.733  1.00  0.00      LIG  
ATOM   5360 H36  LIG     1      27.476  -3.943  11.366  1.00  0.00      LIG  
ATOM   5361 H37  LIG     1      29.168  -3.859  10.838  1.00  0.00      LIG  
ATOM   5362 H38  LIG     1      28.080   1.406  13.846  1.00  0.00      LIG  
ATOM   5363 H39  LIG     1      28.547   0.843  12.231  1.00  0.00      LIG  
ATOM   5364 H40  LIG     1      24.255  -0.911  11.039  1.00  0.00      LIG  
ATOM   5365 H41  LIG     1      23.515   0.521  11.778  1.00  0.00      LIG  
ATOM   5366 H42  LIG     1      23.746  -0.942  12.740  1.00  0.00      LIG  
ATOM   5367 H43  LIG     1      25.275   1.621  10.818  1.00  0.00      LIG  
ATOM   5368 H44  LIG     1      26.834   0.810  10.791  1.00  0.00      LIG  
ATOM   5369 H45  LIG     1      26.508   2.066  12.003  1.00  0.00      LIG  
ATOM   5370 H46  LIG     1      27.442  -0.315  15.387  1.00  0.00      LIG  
ATOM   5371 H47  LIG     1      31.537   1.803  13.601  1.00  0.00      LIG  
TER
REMARK  Energy: 270.587
REMARK  SimpleFitness: 270.587
REMARK  FullFitness: -1001.7622
REMARK  InterFull: -15.3152
REMARK  IntraFull: 273.781
REMARK  solvFull: -1519.49
REMARK  surfFull: 259.262
REMARK  extraFull: 0.0
REMARK  deltaGcompsolvpol: -1519.49
REMARK  deltaGcompsolvnonpol: 259.262
REMARK  deltaGprotsolvpol: -1512.07
REMARK  deltaGprotsolvnonpol: 254.074
REMARK  deltaGligsolvpol: -14.8699
REMARK  deltaGligsolvnonpol: 16.1624
REMARK  deltaGvdw: -15.3152
REMARK  deltaGelec: 0.0
REMARK  deltaG: -6.021066
REMARK  Cluster: 1
REMARK  ClusterRank: 7
ATOM   5287 O    LIG     1      33.830  -1.129  11.470  1.00  0.00      LIG  
ATOM   5288 O1   LIG     1      35.481  -5.733   6.271  1.00  0.00      LIG  
ATOM   5289 O2   LIG     1      25.654   0.500  13.752  1.00  0.00      LIG  
ATOM   5290 O3   LIG     1      27.924  -1.024  14.929  1.00  0.00      LIG  
ATOM   5291 O4   LIG     1      30.625   1.749  13.246  1.00  0.00      LIG  
ATOM   5292 O5   LIG     1      30.577  -0.122  14.500  1.00  0.00      LIG  
ATOM   5293 C    LIG     1      32.938  -2.006   9.352  1.00  0.00      LIG  
ATOM   5294 C1   LIG     1      34.236  -2.492   8.661  1.00  0.00      LIG  
ATOM   5295 C2   LIG     1      32.560  -0.586   8.935  1.00  0.00      LIG  
ATOM   5296 C3   LIG     1      31.145  -0.214   9.410  1.00  0.00      LIG  
ATOM   5297 C4   LIG     1      34.049  -2.501   7.124  1.00  0.00      LIG  
ATOM   5298 C5   LIG     1      32.822  -0.317   7.457  1.00  0.00      LIG  
ATOM   5299 C6   LIG     1      32.921  -2.063  10.892  1.00  0.00      LIG  
ATOM   5300 C7   LIG     1      32.893  -1.602   6.670  1.00  0.00      LIG  
ATOM   5301 C8   LIG     1      30.610  -1.060  10.524  1.00  0.00      LIG  
ATOM   5302 C9   LIG     1      33.965  -3.895   6.455  1.00  0.00      LIG  
ATOM   5303 C10  LIG     1      34.599  -3.875   9.190  1.00  0.00      LIG  
ATOM   5304 C11  LIG     1      31.539  -1.764  11.464  1.00  0.00      LIG  
ATOM   5305 C12  LIG     1      30.041  -0.378   8.376  1.00  0.00      LIG  
ATOM   5306 C13  LIG     1      35.453  -1.607   8.967  1.00  0.00      LIG  
ATOM   5307 C14  LIG     1      29.278  -1.197  10.430  1.00  0.00      LIG  
ATOM   5308 C15  LIG     1      28.779  -0.582   9.178  1.00  0.00      LIG  
ATOM   5309 C16  LIG     1      31.170   1.247   9.843  1.00  0.00      LIG  
ATOM   5310 C17  LIG     1      35.615  -4.575   8.318  1.00  0.00      LIG  
ATOM   5311 C18  LIG     1      35.050  -4.820   6.959  1.00  0.00      LIG  
ATOM   5312 C19  LIG     1      28.267  -1.935  11.267  1.00  0.00      LIG  
ATOM   5313 C20  LIG     1      34.205  -3.741   4.958  1.00  0.00      LIG  
ATOM   5314 C21  LIG     1      32.621  -4.605   6.620  1.00  0.00      LIG  
ATOM   5315 C22  LIG     1      28.438  -1.930  12.794  1.00  0.00      LIG  
ATOM   5316 C23  LIG     1      27.827  -0.728  13.536  1.00  0.00      LIG  
ATOM   5317 C24  LIG     1      26.333  -0.687  13.271  1.00  0.00      LIG  
ATOM   5318 C25  LIG     1      28.193  -3.367  10.775  1.00  0.00      LIG  
ATOM   5319 C26  LIG     1      25.531   0.177  12.348  1.00  0.00      LIG  
ATOM   5320 C27  LIG     1      28.573   0.599  13.294  1.00  0.00      LIG  
ATOM   5321 C28  LIG     1      24.187  -0.321  11.957  1.00  0.00      LIG  
ATOM   5322 C29  LIG     1      26.074   1.229  11.448  1.00  0.00      LIG  
ATOM   5323 C30  LIG     1      30.026   0.631  13.713  1.00  0.00      LIG  
ATOM   5324 H    LIG     1      32.146  -2.685   9.021  1.00  0.00      LIG  
ATOM   5325 H1   LIG     1      33.231   0.098   9.459  1.00  0.00      LIG  
ATOM   5326 H2   LIG     1      34.950  -2.037   6.712  1.00  0.00      LIG  
ATOM   5327 H3   LIG     1      33.786   0.189   7.356  1.00  0.00      LIG  
ATOM   5328 H4   LIG     1      32.092   0.367   7.020  1.00  0.00      LIG  
ATOM   5329 H5   LIG     1      33.218  -3.049  11.255  1.00  0.00      LIG  
ATOM   5330 H6   LIG     1      31.929  -2.106   6.760  1.00  0.00      LIG  
ATOM   5331 H7   LIG     1      33.016  -1.347   5.615  1.00  0.00      LIG  
ATOM   5332 H8   LIG     1      33.699  -4.489   9.277  1.00  0.00      LIG  
ATOM   5333 H9   LIG     1      35.015  -3.790  10.198  1.00  0.00      LIG  
ATOM   5334 H10  LIG     1      31.623  -1.183  12.385  1.00  0.00      LIG  
ATOM   5335 H11  LIG     1      31.088  -2.724  11.730  1.00  0.00      LIG  
ATOM   5336 H12  LIG     1      30.209  -1.270   7.766  1.00  0.00      LIG  
ATOM   5337 H13  LIG     1      29.952   0.484   7.709  1.00  0.00      LIG  
ATOM   5338 H14  LIG     1      35.775  -1.723  10.004  1.00  0.00      LIG  
ATOM   5339 H15  LIG     1      36.305  -1.877   8.338  1.00  0.00      LIG  
ATOM   5340 H16  LIG     1      35.258  -0.548   8.792  1.00  0.00      LIG  
ATOM   5341 H17  LIG     1      28.083  -1.235   8.646  1.00  0.00      LIG  
ATOM   5342 H18  LIG     1      28.291   0.372   9.385  1.00  0.00      LIG  
ATOM   5343 H19  LIG     1      31.452   1.887   9.003  1.00  0.00      LIG  
ATOM   5344 H20  LIG     1      31.896   1.402  10.647  1.00  0.00      LIG  
ATOM   5345 H21  LIG     1      30.196   1.588  10.207  1.00  0.00      LIG  
ATOM   5346 H22  LIG     1      35.862  -5.546   8.755  1.00  0.00      LIG  
ATOM   5347 H23  LIG     1      36.536  -3.998   8.213  1.00  0.00      LIG  
ATOM   5348 H24  LIG     1      27.295  -1.491  11.047  1.00  0.00      LIG  
ATOM   5349 H25  LIG     1      35.183  -3.292   4.760  1.00  0.00      LIG  
ATOM   5350 H26  LIG     1      33.444  -3.110   4.493  1.00  0.00      LIG  
ATOM   5351 H27  LIG     1      34.169  -4.706   4.443  1.00  0.00      LIG  
ATOM   5352 H28  LIG     1      32.670  -5.634   6.251  1.00  0.00      LIG  
ATOM   5353 H29  LIG     1      32.309  -4.646   7.665  1.00  0.00      LIG  
ATOM   5354 H30  LIG     1      31.836  -4.100   6.053  1.00  0.00      LIG  
ATOM   5355 H31  LIG     1      33.564  -0.251  11.147  1.00  0.00      LIG  
ATOM   5356 H32  LIG     1      29.482  -2.054  13.084  1.00  0.00      LIG  
ATOM   5357 H33  LIG     1      27.952  -2.832  13.179  1.00  0.00      LIG  
ATOM   5358 H34  LIG     1      25.888  -1.642  13.524  1.00  0.00      LIG  
ATOM   5359 H35  LIG     1      27.868  -3.402   9.733  1.00  0.00      LIG  
ATOM   5360 H36  LIG     1      27.476  -3.943  11.366  1.00  0.00      LIG  
ATOM   5361 H37  LIG     1      29.168  -3.859  10.838  1.00  0.00      LIG  
ATOM   5362 H38  LIG     1      28.080   1.406  13.846  1.00  0.00      LIG  
ATOM   5363 H39  LIG     1      28.547   0.843  12.231  1.00  0.00      LIG  
ATOM   5364 H40  LIG     1      24.255  -0.911  11.039  1.00  0.00      LIG  
ATOM   5365 H41  LIG     1      23.515   0.521  11.778  1.00  0.00      LIG  
ATOM   5366 H42  LIG     1      23.746  -0.942  12.740  1.00  0.00      LIG  
ATOM   5367 H43  LIG     1      25.275   1.621  10.818  1.00  0.00      LIG  
ATOM   5368 H44  LIG     1      26.834   0.810  10.791  1.00  0.00      LIG  
ATOM   5369 H45  LIG     1      26.508   2.066  12.003  1.00  0.00      LIG  
ATOM   5370 H46  LIG     1      27.442  -0.315  15.387  1.00  0.00      LIG  
ATOM   5371 H47  LIG     1      31.537   1.803  13.601  1.00  0.00      LIG  
TER
REMARK  Energy: 264.199
REMARK  SimpleFitness: 264.199
REMARK  FullFitness: -999.8656
REMARK  InterFull: -23.0186
REMARK  IntraFull: 272.282
REMARK  solvFull: -1506.17
REMARK  surfFull: 257.041
REMARK  extraFull: 0.0
REMARK  deltaGcompsolvpol: -1506.17
REMARK  deltaGcompsolvnonpol: 257.041
REMARK  deltaGprotsolvpol: -1512.07
REMARK  deltaGprotsolvnonpol: 254.074
REMARK  deltaGligsolvpol: -14.9249
REMARK  deltaGligsolvnonpol: 15.9759
REMARK  deltaGvdw: -23.0186
REMARK  deltaGelec: 0.0
REMARK  deltaG: -6.1237254
REMARK  Cluster: 2
REMARK  ClusterRank: 0
ATOM   5287 O    LIG     1      28.450   3.905  11.717  1.00  0.00      LIG  
ATOM   5288 O1   LIG     1      26.944   6.525  17.816  1.00  0.00      LIG  
ATOM   5289 O2   LIG     1      29.709  -2.556  11.457  1.00  0.00      LIG  
ATOM   5290 O3   LIG     1      26.866  -2.728   9.373  1.00  0.00      LIG  
ATOM   5291 O4   LIG     1      25.691  -5.158  10.325  1.00  0.00      LIG  
ATOM   5292 O5   LIG     1      25.488  -5.048  12.556  1.00  0.00      LIG  
ATOM   5293 C    LIG     1      28.607   3.012  14.026  1.00  0.00      LIG  
ATOM   5294 C1   LIG     1      28.785   4.412  14.668  1.00  0.00      LIG  
ATOM   5295 C2   LIG     1      29.909   2.213  14.017  1.00  0.00      LIG  
ATOM   5296 C3   LIG     1      29.659   0.723  13.731  1.00  0.00      LIG  
ATOM   5297 C4   LIG     1      29.214   4.257  16.149  1.00  0.00      LIG  
ATOM   5298 C5   LIG     1      30.751   2.436  15.269  1.00  0.00      LIG  
ATOM   5299 C6   LIG     1      27.941   2.939  12.627  1.00  0.00      LIG  
ATOM   5300 C7   LIG     1      29.920   2.930  16.430  1.00  0.00      LIG  
ATOM   5301 C8   LIG     1      28.438   0.511  12.907  1.00  0.00      LIG  
ATOM   5302 C9   LIG     1      28.115   4.533  17.205  1.00  0.00      LIG  
ATOM   5303 C10  LIG     1      27.485   5.200  14.549  1.00  0.00      LIG  
ATOM   5304 C11  LIG     1      28.094   1.581  11.936  1.00  0.00      LIG  
ATOM   5305 C12  LIG     1      29.346  -0.163  14.930  1.00  0.00      LIG  
ATOM   5306 C13  LIG     1      29.853   5.282  13.981  1.00  0.00      LIG  
ATOM   5307 C14  LIG     1      27.764  -0.592  13.256  1.00  0.00      LIG  
ATOM   5308 C15  LIG     1      28.421  -1.244  14.412  1.00  0.00      LIG  
ATOM   5309 C16  LIG     1      30.899   0.176  13.039  1.00  0.00      LIG  
ATOM   5310 C17  LIG     1      27.452   6.361  15.516  1.00  0.00      LIG  
ATOM   5311 C18  LIG     1      27.455   5.862  16.926  1.00  0.00      LIG  
ATOM   5312 C19  LIG     1      26.463  -1.168  12.773  1.00  0.00      LIG  
ATOM   5313 C20  LIG     1      28.751   4.640  18.587  1.00  0.00      LIG  
ATOM   5314 C21  LIG     1      27.026   3.465  17.319  1.00  0.00      LIG  
ATOM   5315 C22  LIG     1      26.360  -1.496  11.283  1.00  0.00      LIG  
ATOM   5316 C23  LIG     1      27.325  -2.543  10.703  1.00  0.00      LIG  
ATOM   5317 C24  LIG     1      28.718  -1.965  10.586  1.00  0.00      LIG  
ATOM   5318 C25  LIG     1      25.328  -0.220  13.105  1.00  0.00      LIG  
ATOM   5319 C26  LIG     1      29.965  -2.598  10.037  1.00  0.00      LIG  
ATOM   5320 C27  LIG     1      27.288  -3.868  11.492  1.00  0.00      LIG  
ATOM   5321 C28  LIG     1      31.064  -1.689   9.614  1.00  0.00      LIG  
ATOM   5322 C29  LIG     1      30.102  -3.994   9.531  1.00  0.00      LIG  
ATOM   5323 C30  LIG     1      25.984  -4.617  11.529  1.00  0.00      LIG  
ATOM   5324 H    LIG     1      27.919   2.468  14.680  1.00  0.00      LIG  
ATOM   5325 H1   LIG     1      30.504   2.588  13.179  1.00  0.00      LIG  
ATOM   5326 H2   LIG     1      29.978   5.022  16.321  1.00  0.00      LIG  
ATOM   5327 H3   LIG     1      31.516   3.186  15.055  1.00  0.00      LIG  
ATOM   5328 H4   LIG     1      31.299   1.535  15.555  1.00  0.00      LIG  
ATOM   5329 H5   LIG     1      26.874   3.150  12.743  1.00  0.00      LIG  
ATOM   5330 H6   LIG     1      29.205   2.153  16.693  1.00  0.00      LIG  
ATOM   5331 H7   LIG     1      30.579   3.043  17.294  1.00  0.00      LIG  
ATOM   5332 H8   LIG     1      26.629   4.544  14.724  1.00  0.00      LIG  
ATOM   5333 H9   LIG     1      27.372   5.587  13.533  1.00  0.00      LIG  
ATOM   5334 H10  LIG     1      28.878   1.609  11.173  1.00  0.00      LIG  
ATOM   5335 H11  LIG     1      27.172   1.354  11.397  1.00  0.00      LIG  
ATOM   5336 H12  LIG     1      28.805   0.399  15.696  1.00  0.00      LIG  
ATOM   5337 H13  LIG     1      30.243  -0.586  15.389  1.00  0.00      LIG  
ATOM   5338 H14  LIG     1      29.501   5.666  13.022  1.00  0.00      LIG  
ATOM   5339 H15  LIG     1      30.102   6.155  14.588  1.00  0.00      LIG  
ATOM   5340 H16  LIG     1      30.786   4.748  13.799  1.00  0.00      LIG  
ATOM   5341 H17  LIG     1      27.698  -1.531  15.175  1.00  0.00      LIG  
ATOM   5342 H18  LIG     1      28.974  -2.130  14.087  1.00  0.00      LIG  
ATOM   5343 H19  LIG     1      31.047   0.646  12.062  1.00  0.00      LIG  
ATOM   5344 H20  LIG     1      30.835  -0.902  12.895  1.00  0.00      LIG  
ATOM   5345 H21  LIG     1      31.791   0.364  13.642  1.00  0.00      LIG  
ATOM   5346 H22  LIG     1      26.534   6.932  15.364  1.00  0.00      LIG  
ATOM   5347 H23  LIG     1      28.303   7.033  15.382  1.00  0.00      LIG  
ATOM   5348 H24  LIG     1      26.283  -2.084  13.341  1.00  0.00      LIG  
ATOM   5349 H25  LIG     1      29.531   5.408  18.605  1.00  0.00      LIG  
ATOM   5350 H26  LIG     1      29.197   3.692  18.897  1.00  0.00      LIG  
ATOM   5351 H27  LIG     1      28.008   4.899  19.347  1.00  0.00      LIG  
ATOM   5352 H28  LIG     1      26.218   3.798  17.979  1.00  0.00      LIG  
ATOM   5353 H29  LIG     1      26.576   3.231  16.353  1.00  0.00      LIG  
ATOM   5354 H30  LIG     1      27.422   2.538  17.739  1.00  0.00      LIG  
ATOM   5355 H31  LIG     1      28.028   3.731  10.859  1.00  0.00      LIG  
ATOM   5356 H32  LIG     1      26.447  -0.571  10.705  1.00  0.00      LIG  
ATOM   5357 H33  LIG     1      25.335  -1.833  11.098  1.00  0.00      LIG  
ATOM   5358 H34  LIG     1      28.681  -0.888  10.494  1.00  0.00      LIG  
ATOM   5359 H35  LIG     1      25.364   0.095  14.151  1.00  0.00      LIG  
ATOM   5360 H36  LIG     1      24.367  -0.709  12.928  1.00  0.00      LIG  
ATOM   5361 H37  LIG     1      25.363   0.675  12.479  1.00  0.00      LIG  
ATOM   5362 H38  LIG     1      27.579  -3.694  12.531  1.00  0.00      LIG  
ATOM   5363 H39  LIG     1      28.008  -4.581  11.098  1.00  0.00      LIG  
ATOM   5364 H40  LIG     1      30.944  -0.685  10.032  1.00  0.00      LIG  
ATOM   5365 H41  LIG     1      31.080  -1.605   8.524  1.00  0.00      LIG  
ATOM   5366 H42  LIG     1      32.029  -2.085   9.943  1.00  0.00      LIG  
ATOM   5367 H43  LIG     1      30.514  -3.979   8.518  1.00  0.00      LIG  
ATOM   5368 H44  LIG     1      29.150  -4.522   9.487  1.00  0.00      LIG  
ATOM   5369 H45  LIG     1      30.787  -4.565  10.163  1.00  0.00      LIG  
ATOM   5370 H46  LIG     1      26.831  -1.847   8.964  1.00  0.00      LIG  
ATOM   5371 H47  LIG     1      24.985  -5.828  10.432  1.00  0.00      LIG  
TER
REMARK  Energy: 264.199
REMARK  SimpleFitness: 264.199
REMARK  FullFitness: -999.8656
REMARK  InterFull: -23.0186
REMARK  IntraFull: 272.282
REMARK  solvFull: -1506.17
REMARK  surfFull: 257.041
REMARK  extraFull: 0.0
REMARK  deltaGcompsolvpol: -1506.17
REMARK  deltaGcompsolvnonpol: 257.041
REMARK  deltaGprotsolvpol: -1512.07
REMARK  deltaGprotsolvnonpol: 254.074
REMARK  deltaGligsolvpol: -14.9249
REMARK  deltaGligsolvnonpol: 15.9759
REMARK  deltaGvdw: -23.0186
REMARK  deltaGelec: 0.0
REMARK  deltaG: -6.1237254
REMARK  Cluster: 2
REMARK  ClusterRank: 1
ATOM   5287 O    LIG     1      28.450   3.905  11.717  1.00  0.00      LIG  
ATOM   5288 O1   LIG     1      26.944   6.525  17.816  1.00  0.00      LIG  
ATOM   5289 O2   LIG     1      29.709  -2.556  11.457  1.00  0.00      LIG  
ATOM   5290 O3   LIG     1      26.866  -2.728   9.373  1.00  0.00      LIG  
ATOM   5291 O4   LIG     1      25.691  -5.158  10.325  1.00  0.00      LIG  
ATOM   5292 O5   LIG     1      25.488  -5.048  12.556  1.00  0.00      LIG  
ATOM   5293 C    LIG     1      28.607   3.012  14.026  1.00  0.00      LIG  
ATOM   5294 C1   LIG     1      28.785   4.412  14.668  1.00  0.00      LIG  
ATOM   5295 C2   LIG     1      29.909   2.213  14.017  1.00  0.00      LIG  
ATOM   5296 C3   LIG     1      29.659   0.723  13.731  1.00  0.00      LIG  
ATOM   5297 C4   LIG     1      29.214   4.257  16.149  1.00  0.00      LIG  
ATOM   5298 C5   LIG     1      30.751   2.436  15.269  1.00  0.00      LIG  
ATOM   5299 C6   LIG     1      27.941   2.939  12.627  1.00  0.00      LIG  
ATOM   5300 C7   LIG     1      29.920   2.930  16.430  1.00  0.00      LIG  
ATOM   5301 C8   LIG     1      28.438   0.511  12.907  1.00  0.00      LIG  
ATOM   5302 C9   LIG     1      28.115   4.533  17.205  1.00  0.00      LIG  
ATOM   5303 C10  LIG     1      27.485   5.200  14.549  1.00  0.00      LIG  
ATOM   5304 C11  LIG     1      28.094   1.581  11.936  1.00  0.00      LIG  
ATOM   5305 C12  LIG     1      29.346  -0.163  14.930  1.00  0.00      LIG  
ATOM   5306 C13  LIG     1      29.853   5.282  13.981  1.00  0.00      LIG  
ATOM   5307 C14  LIG     1      27.764  -0.592  13.256  1.00  0.00      LIG  
ATOM   5308 C15  LIG     1      28.421  -1.244  14.412  1.00  0.00      LIG  
ATOM   5309 C16  LIG     1      30.899   0.176  13.039  1.00  0.00      LIG  
ATOM   5310 C17  LIG     1      27.452   6.361  15.516  1.00  0.00      LIG  
ATOM   5311 C18  LIG     1      27.455   5.862  16.926  1.00  0.00      LIG  
ATOM   5312 C19  LIG     1      26.463  -1.168  12.773  1.00  0.00      LIG  
ATOM   5313 C20  LIG     1      28.751   4.640  18.587  1.00  0.00      LIG  
ATOM   5314 C21  LIG     1      27.026   3.465  17.319  1.00  0.00      LIG  
ATOM   5315 C22  LIG     1      26.360  -1.496  11.283  1.00  0.00      LIG  
ATOM   5316 C23  LIG     1      27.325  -2.543  10.703  1.00  0.00      LIG  
ATOM   5317 C24  LIG     1      28.718  -1.965  10.586  1.00  0.00      LIG  
ATOM   5318 C25  LIG     1      25.328  -0.220  13.105  1.00  0.00      LIG  
ATOM   5319 C26  LIG     1      29.965  -2.598  10.037  1.00  0.00      LIG  
ATOM   5320 C27  LIG     1      27.288  -3.868  11.492  1.00  0.00      LIG  
ATOM   5321 C28  LIG     1      31.064  -1.689   9.614  1.00  0.00      LIG  
ATOM   5322 C29  LIG     1      30.102  -3.994   9.531  1.00  0.00      LIG  
ATOM   5323 C30  LIG     1      25.984  -4.617  11.529  1.00  0.00      LIG  
ATOM   5324 H    LIG     1      27.919   2.468  14.680  1.00  0.00      LIG  
ATOM   5325 H1   LIG     1      30.504   2.588  13.179  1.00  0.00      LIG  
ATOM   5326 H2   LIG     1      29.978   5.022  16.321  1.00  0.00      LIG  
ATOM   5327 H3   LIG     1      31.516   3.186  15.055  1.00  0.00      LIG  
ATOM   5328 H4   LIG     1      31.299   1.535  15.555  1.00  0.00      LIG  
ATOM   5329 H5   LIG     1      26.874   3.150  12.743  1.00  0.00      LIG  
ATOM   5330 H6   LIG     1      29.205   2.153  16.693  1.00  0.00      LIG  
ATOM   5331 H7   LIG     1      30.579   3.043  17.294  1.00  0.00      LIG  
ATOM   5332 H8   LIG     1      26.629   4.544  14.724  1.00  0.00      LIG  
ATOM   5333 H9   LIG     1      27.372   5.587  13.533  1.00  0.00      LIG  
ATOM   5334 H10  LIG     1      28.878   1.609  11.173  1.00  0.00      LIG  
ATOM   5335 H11  LIG     1      27.172   1.354  11.397  1.00  0.00      LIG  
ATOM   5336 H12  LIG     1      28.805   0.399  15.696  1.00  0.00      LIG  
ATOM   5337 H13  LIG     1      30.243  -0.586  15.389  1.00  0.00      LIG  
ATOM   5338 H14  LIG     1      29.501   5.666  13.022  1.00  0.00      LIG  
ATOM   5339 H15  LIG     1      30.102   6.155  14.588  1.00  0.00      LIG  
ATOM   5340 H16  LIG     1      30.786   4.748  13.799  1.00  0.00      LIG  
ATOM   5341 H17  LIG     1      27.698  -1.531  15.175  1.00  0.00      LIG  
ATOM   5342 H18  LIG     1      28.974  -2.130  14.087  1.00  0.00      LIG  
ATOM   5343 H19  LIG     1      31.047   0.646  12.062  1.00  0.00      LIG  
ATOM   5344 H20  LIG     1      30.835  -0.902  12.895  1.00  0.00      LIG  
ATOM   5345 H21  LIG     1      31.791   0.364  13.642  1.00  0.00      LIG  
ATOM   5346 H22  LIG     1      26.534   6.932  15.364  1.00  0.00      LIG  
ATOM   5347 H23  LIG     1      28.303   7.033  15.382  1.00  0.00      LIG  
ATOM   5348 H24  LIG     1      26.283  -2.084  13.341  1.00  0.00      LIG  
ATOM   5349 H25  LIG     1      29.531   5.408  18.605  1.00  0.00      LIG  
ATOM   5350 H26  LIG     1      29.197   3.692  18.897  1.00  0.00      LIG  
ATOM   5351 H27  LIG     1      28.008   4.899  19.347  1.00  0.00      LIG  
ATOM   5352 H28  LIG     1      26.218   3.798  17.979  1.00  0.00      LIG  
ATOM   5353 H29  LIG     1      26.576   3.231  16.353  1.00  0.00      LIG  
ATOM   5354 H30  LIG     1      27.422   2.538  17.739  1.00  0.00      LIG  
ATOM   5355 H31  LIG     1      28.028   3.731  10.859  1.00  0.00      LIG  
ATOM   5356 H32  LIG     1      26.447  -0.571  10.705  1.00  0.00      LIG  
ATOM   5357 H33  LIG     1      25.335  -1.833  11.098  1.00  0.00      LIG  
ATOM   5358 H34  LIG     1      28.681  -0.888  10.494  1.00  0.00      LIG  
ATOM   5359 H35  LIG     1      25.364   0.095  14.151  1.00  0.00      LIG  
ATOM   5360 H36  LIG     1      24.367  -0.709  12.928  1.00  0.00      LIG  
ATOM   5361 H37  LIG     1      25.363   0.675  12.479  1.00  0.00      LIG  
ATOM   5362 H38  LIG     1      27.579  -3.694  12.531  1.00  0.00      LIG  
ATOM   5363 H39  LIG     1      28.008  -4.581  11.098  1.00  0.00      LIG  
ATOM   5364 H40  LIG     1      30.944  -0.685  10.032  1.00  0.00      LIG  
ATOM   5365 H41  LIG     1      31.080  -1.605   8.524  1.00  0.00      LIG  
ATOM   5366 H42  LIG     1      32.029  -2.085   9.943  1.00  0.00      LIG  
ATOM   5367 H43  LIG     1      30.514  -3.979   8.518  1.00  0.00      LIG  
ATOM   5368 H44  LIG     1      29.150  -4.522   9.487  1.00  0.00      LIG  
ATOM   5369 H45  LIG     1      30.787  -4.565  10.163  1.00  0.00      LIG  
ATOM   5370 H46  LIG     1      26.831  -1.847   8.964  1.00  0.00      LIG  
ATOM   5371 H47  LIG     1      24.985  -5.828  10.432  1.00  0.00      LIG  
TER
REMARK  Energy: 264.199
REMARK  SimpleFitness: 264.199
REMARK  FullFitness: -999.8656
REMARK  InterFull: -23.0186
REMARK  IntraFull: 272.282
REMARK  solvFull: -1506.17
REMARK  surfFull: 257.041
REMARK  extraFull: 0.0
REMARK  deltaGcompsolvpol: -1506.17
REMARK  deltaGcompsolvnonpol: 257.041
REMARK  deltaGprotsolvpol: -1512.07
REMARK  deltaGprotsolvnonpol: 254.074
REMARK  deltaGligsolvpol: -14.9249
REMARK  deltaGligsolvnonpol: 15.9759
REMARK  deltaGvdw: -23.0186
REMARK  deltaGelec: 0.0
REMARK  deltaG: -6.1237254
REMARK  Cluster: 2
REMARK  ClusterRank: 2
ATOM   5287 O    LIG     1      28.450   3.905  11.717  1.00  0.00      LIG  
ATOM   5288 O1   LIG     1      26.944   6.525  17.816  1.00  0.00      LIG  
ATOM   5289 O2   LIG     1      29.709  -2.556  11.457  1.00  0.00      LIG  
ATOM   5290 O3   LIG     1      26.866  -2.728   9.373  1.00  0.00      LIG  
ATOM   5291 O4   LIG     1      25.691  -5.158  10.325  1.00  0.00      LIG  
ATOM   5292 O5   LIG     1      25.488  -5.048  12.556  1.00  0.00      LIG  
ATOM   5293 C    LIG     1      28.607   3.012  14.026  1.00  0.00      LIG  
ATOM   5294 C1   LIG     1      28.785   4.412  14.668  1.00  0.00      LIG  
ATOM   5295 C2   LIG     1      29.909   2.213  14.017  1.00  0.00      LIG  
ATOM   5296 C3   LIG     1      29.659   0.723  13.731  1.00  0.00      LIG  
ATOM   5297 C4   LIG     1      29.214   4.257  16.149  1.00  0.00      LIG  
ATOM   5298 C5   LIG     1      30.751   2.436  15.269  1.00  0.00      LIG  
ATOM   5299 C6   LIG     1      27.941   2.939  12.627  1.00  0.00      LIG  
ATOM   5300 C7   LIG     1      29.920   2.930  16.430  1.00  0.00      LIG  
ATOM   5301 C8   LIG     1      28.438   0.511  12.907  1.00  0.00      LIG  
ATOM   5302 C9   LIG     1      28.115   4.533  17.205  1.00  0.00      LIG  
ATOM   5303 C10  LIG     1      27.485   5.200  14.549  1.00  0.00      LIG  
ATOM   5304 C11  LIG     1      28.094   1.581  11.936  1.00  0.00      LIG  
ATOM   5305 C12  LIG     1      29.346  -0.163  14.930  1.00  0.00      LIG  
ATOM   5306 C13  LIG     1      29.853   5.282  13.981  1.00  0.00      LIG  
ATOM   5307 C14  LIG     1      27.764  -0.592  13.256  1.00  0.00      LIG  
ATOM   5308 C15  LIG     1      28.421  -1.244  14.412  1.00  0.00      LIG  
ATOM   5309 C16  LIG     1      30.899   0.176  13.039  1.00  0.00      LIG  
ATOM   5310 C17  LIG     1      27.452   6.361  15.516  1.00  0.00      LIG  
ATOM   5311 C18  LIG     1      27.455   5.862  16.926  1.00  0.00      LIG  
ATOM   5312 C19  LIG     1      26.463  -1.168  12.773  1.00  0.00      LIG  
ATOM   5313 C20  LIG     1      28.751   4.640  18.587  1.00  0.00      LIG  
ATOM   5314 C21  LIG     1      27.026   3.465  17.319  1.00  0.00      LIG  
ATOM   5315 C22  LIG     1      26.360  -1.496  11.283  1.00  0.00      LIG  
ATOM   5316 C23  LIG     1      27.325  -2.543  10.703  1.00  0.00      LIG  
ATOM   5317 C24  LIG     1      28.718  -1.965  10.586  1.00  0.00      LIG  
ATOM   5318 C25  LIG     1      25.328  -0.220  13.105  1.00  0.00      LIG  
ATOM   5319 C26  LIG     1      29.965  -2.598  10.037  1.00  0.00      LIG  
ATOM   5320 C27  LIG     1      27.288  -3.868  11.492  1.00  0.00      LIG  
ATOM   5321 C28  LIG     1      31.064  -1.689   9.614  1.00  0.00      LIG  
ATOM   5322 C29  LIG     1      30.102  -3.994   9.531  1.00  0.00      LIG  
ATOM   5323 C30  LIG     1      25.984  -4.617  11.529  1.00  0.00      LIG  
ATOM   5324 H    LIG     1      27.919   2.468  14.680  1.00  0.00      LIG  
ATOM   5325 H1   LIG     1      30.504   2.588  13.179  1.00  0.00      LIG  
ATOM   5326 H2   LIG     1      29.978   5.022  16.321  1.00  0.00      LIG  
ATOM   5327 H3   LIG     1      31.516   3.186  15.055  1.00  0.00      LIG  
ATOM   5328 H4   LIG     1      31.299   1.535  15.555  1.00  0.00      LIG  
ATOM   5329 H5   LIG     1      26.874   3.150  12.743  1.00  0.00      LIG  
ATOM   5330 H6   LIG     1      29.205   2.153  16.693  1.00  0.00      LIG  
ATOM   5331 H7   LIG     1      30.579   3.043  17.294  1.00  0.00      LIG  
ATOM   5332 H8   LIG     1      26.629   4.544  14.724  1.00  0.00      LIG  
ATOM   5333 H9   LIG     1      27.372   5.587  13.533  1.00  0.00      LIG  
ATOM   5334 H10  LIG     1      28.878   1.609  11.173  1.00  0.00      LIG  
ATOM   5335 H11  LIG     1      27.172   1.354  11.397  1.00  0.00      LIG  
ATOM   5336 H12  LIG     1      28.805   0.399  15.696  1.00  0.00      LIG  
ATOM   5337 H13  LIG     1      30.243  -0.586  15.389  1.00  0.00      LIG  
ATOM   5338 H14  LIG     1      29.501   5.666  13.022  1.00  0.00      LIG  
ATOM   5339 H15  LIG     1      30.102   6.155  14.588  1.00  0.00      LIG  
ATOM   5340 H16  LIG     1      30.786   4.748  13.799  1.00  0.00      LIG  
ATOM   5341 H17  LIG     1      27.698  -1.531  15.175  1.00  0.00      LIG  
ATOM   5342 H18  LIG     1      28.974  -2.130  14.087  1.00  0.00      LIG  
ATOM   5343 H19  LIG     1      31.047   0.646  12.062  1.00  0.00      LIG  
ATOM   5344 H20  LIG     1      30.835  -0.902  12.895  1.00  0.00      LIG  
ATOM   5345 H21  LIG     1      31.791   0.364  13.642  1.00  0.00      LIG  
ATOM   5346 H22  LIG     1      26.534   6.932  15.364  1.00  0.00      LIG  
ATOM   5347 H23  LIG     1      28.303   7.033  15.382  1.00  0.00      LIG  
ATOM   5348 H24  LIG     1      26.283  -2.084  13.341  1.00  0.00      LIG  
ATOM   5349 H25  LIG     1      29.531   5.408  18.605  1.00  0.00      LIG  
ATOM   5350 H26  LIG     1      29.197   3.692  18.897  1.00  0.00      LIG  
ATOM   5351 H27  LIG     1      28.008   4.899  19.347  1.00  0.00      LIG  
ATOM   5352 H28  LIG     1      26.218   3.798  17.979  1.00  0.00      LIG  
ATOM   5353 H29  LIG     1      26.576   3.231  16.353  1.00  0.00      LIG  
ATOM   5354 H30  LIG     1      27.422   2.538  17.739  1.00  0.00      LIG  
ATOM   5355 H31  LIG     1      28.028   3.731  10.859  1.00  0.00      LIG  
ATOM   5356 H32  LIG     1      26.447  -0.571  10.705  1.00  0.00      LIG  
ATOM   5357 H33  LIG     1      25.335  -1.833  11.098  1.00  0.00      LIG  
ATOM   5358 H34  LIG     1      28.681  -0.888  10.494  1.00  0.00      LIG  
ATOM   5359 H35  LIG     1      25.364   0.095  14.151  1.00  0.00      LIG  
ATOM   5360 H36  LIG     1      24.367  -0.709  12.928  1.00  0.00      LIG  
ATOM   5361 H37  LIG     1      25.363   0.675  12.479  1.00  0.00      LIG  
ATOM   5362 H38  LIG     1      27.579  -3.694  12.531  1.00  0.00      LIG  
ATOM   5363 H39  LIG     1      28.008  -4.581  11.098  1.00  0.00      LIG  
ATOM   5364 H40  LIG     1      30.944  -0.685  10.032  1.00  0.00      LIG  
ATOM   5365 H41  LIG     1      31.080  -1.605   8.524  1.00  0.00      LIG  
ATOM   5366 H42  LIG     1      32.029  -2.085   9.943  1.00  0.00      LIG  
ATOM   5367 H43  LIG     1      30.514  -3.979   8.518  1.00  0.00      LIG  
ATOM   5368 H44  LIG     1      29.150  -4.522   9.487  1.00  0.00      LIG  
ATOM   5369 H45  LIG     1      30.787  -4.565  10.163  1.00  0.00      LIG  
ATOM   5370 H46  LIG     1      26.831  -1.847   8.964  1.00  0.00      LIG  
ATOM   5371 H47  LIG     1      24.985  -5.828  10.432  1.00  0.00      LIG  
TER
REMARK  Energy: 264.534
REMARK  SimpleFitness: 264.534
REMARK  FullFitness: -999.21716
REMARK  InterFull: -23.7882
REMARK  IntraFull: 273.219
REMARK  solvFull: -1505.61
REMARK  surfFull: 256.962
REMARK  extraFull: 0.0
REMARK  deltaGcompsolvpol: -1505.61
REMARK  deltaGcompsolvnonpol: 256.962
REMARK  deltaGprotsolvpol: -1512.07
REMARK  deltaGprotsolvnonpol: 254.074
REMARK  deltaGligsolvpol: -14.9259
REMARK  deltaGligsolvnonpol: 15.948
REMARK  deltaGvdw: -23.7882
REMARK  deltaGelec: 0.0
REMARK  deltaG: -6.167025
REMARK  Cluster: 2
REMARK  ClusterRank: 3
ATOM   5287 O    LIG     1      28.329   3.882  11.428  1.00  0.00      LIG  
ATOM   5288 O1   LIG     1      27.036   6.964  17.376  1.00  0.00      LIG  
ATOM   5289 O2   LIG     1      29.602  -2.554  11.455  1.00  0.00      LIG  
ATOM   5290 O3   LIG     1      26.772  -2.817   9.356  1.00  0.00      LIG  
ATOM   5291 O4   LIG     1      25.696  -5.275  10.319  1.00  0.00      LIG  
ATOM   5292 O5   LIG     1      25.417  -5.134  12.540  1.00  0.00      LIG  
ATOM   5293 C    LIG     1      28.476   3.105  13.783  1.00  0.00      LIG  
ATOM   5294 C1   LIG     1      28.658   4.537  14.353  1.00  0.00      LIG  
ATOM   5295 C2   LIG     1      29.773   2.299  13.823  1.00  0.00      LIG  
ATOM   5296 C3   LIG     1      29.522   0.798  13.601  1.00  0.00      LIG  
ATOM   5297 C4   LIG     1      29.107   4.464  15.835  1.00  0.00      LIG  
ATOM   5298 C5   LIG     1      30.604   2.575  15.070  1.00  0.00      LIG  
ATOM   5299 C6   LIG     1      27.816   2.963  12.385  1.00  0.00      LIG  
ATOM   5300 C7   LIG     1      29.764   3.131  16.193  1.00  0.00      LIG  
ATOM   5301 C8   LIG     1      28.305   0.549  12.780  1.00  0.00      LIG  
ATOM   5302 C9   LIG     1      28.045   4.859  16.886  1.00  0.00      LIG  
ATOM   5303 C10  LIG     1      27.355   5.314  14.201  1.00  0.00      LIG  
ATOM   5304 C11  LIG     1      27.971   1.574  11.759  1.00  0.00      LIG  
ATOM   5305 C12  LIG     1      29.206  -0.041  14.835  1.00  0.00      LIG  
ATOM   5306 C13  LIG     1      29.723   5.367  13.616  1.00  0.00      LIG  
ATOM   5307 C14  LIG     1      27.633  -0.541  13.170  1.00  0.00      LIG  
ATOM   5308 C15  LIG     1      28.271  -1.136  14.365  1.00  0.00      LIG  
ATOM   5309 C16  LIG     1      30.766   0.227  12.938  1.00  0.00      LIG  
ATOM   5310 C17  LIG     1      27.330   6.550  15.071  1.00  0.00      LIG  
ATOM   5311 C18  LIG     1      27.429   6.188  16.519  1.00  0.00      LIG  
ATOM   5312 C19  LIG     1      26.341  -1.148  12.695  1.00  0.00      LIG  
ATOM   5313 C20  LIG     1      28.714   5.059  18.241  1.00  0.00      LIG  
ATOM   5314 C21  LIG     1      26.932   3.835  17.110  1.00  0.00      LIG  
ATOM   5315 C22  LIG     1      26.253  -1.533  11.219  1.00  0.00      LIG  
ATOM   5316 C23  LIG     1      27.227  -2.593  10.681  1.00  0.00      LIG  
ATOM   5317 C24  LIG     1      28.617  -2.008  10.551  1.00  0.00      LIG  
ATOM   5318 C25  LIG     1      25.195  -0.198  12.980  1.00  0.00      LIG  
ATOM   5319 C26  LIG     1      29.874  -2.648  10.041  1.00  0.00      LIG  
ATOM   5320 C27  LIG     1      27.199  -3.895  11.511  1.00  0.00      LIG  
ATOM   5321 C28  LIG     1      30.970  -1.746   9.593  1.00  0.00      LIG  
ATOM   5322 C29  LIG     1      30.028  -4.061   9.590  1.00  0.00      LIG  
ATOM   5323 C30  LIG     1      25.925  -4.697  11.520  1.00  0.00      LIG  
ATOM   5324 H    LIG     1      27.779   2.602  14.460  1.00  0.00      LIG  
ATOM   5325 H1   LIG     1      30.379   2.633  12.975  1.00  0.00      LIG  
ATOM   5326 H2   LIG     1      29.905   5.204  15.944  1.00  0.00      LIG  
ATOM   5327 H3   LIG     1      31.374   3.311  14.828  1.00  0.00      LIG  
ATOM   5328 H4   LIG     1      31.142   1.685  15.406  1.00  0.00      LIG  
ATOM   5329 H5   LIG     1      26.750   3.181  12.486  1.00  0.00      LIG  
ATOM   5330 H6   LIG     1      29.020   2.385  16.472  1.00  0.00      LIG  
ATOM   5331 H7   LIG     1      30.410   3.266  17.063  1.00  0.00      LIG  
ATOM   5332 H8   LIG     1      26.503   4.674  14.442  1.00  0.00      LIG  
ATOM   5333 H9   LIG     1      27.220   5.622  13.160  1.00  0.00      LIG  
ATOM   5334 H10  LIG     1      28.760   1.566  10.999  1.00  0.00      LIG  
ATOM   5335 H11  LIG     1      27.051   1.325  11.226  1.00  0.00      LIG  
ATOM   5336 H12  LIG     1      28.675   0.555  15.581  1.00  0.00      LIG  
ATOM   5337 H13  LIG     1      30.103  -0.454  15.305  1.00  0.00      LIG  
ATOM   5338 H14  LIG     1      29.370   5.698  12.639  1.00  0.00      LIG  
ATOM   5339 H15  LIG     1      29.973   6.272  14.175  1.00  0.00      LIG  
ATOM   5340 H16  LIG     1      30.655   4.822  13.465  1.00  0.00      LIG  
ATOM   5341 H17  LIG     1      27.536  -1.369  15.137  1.00  0.00      LIG  
ATOM   5342 H18  LIG     1      28.815  -2.046  14.096  1.00  0.00      LIG  
ATOM   5343 H19  LIG     1      30.913   0.654  11.942  1.00  0.00      LIG  
ATOM   5344 H20  LIG     1      30.707  -0.858  12.841  1.00  0.00      LIG  
ATOM   5345 H21  LIG     1      31.656   0.445  13.534  1.00  0.00      LIG  
ATOM   5346 H22  LIG     1      26.384   7.077  14.923  1.00  0.00      LIG  
ATOM   5347 H23  LIG     1      28.147   7.233  14.828  1.00  0.00      LIG  
ATOM   5348 H24  LIG     1      26.163  -2.045  13.293  1.00  0.00      LIG  
ATOM   5349 H25  LIG     1      29.506   5.812  18.184  1.00  0.00      LIG  
ATOM   5350 H26  LIG     1      29.152   4.130  18.613  1.00  0.00      LIG  
ATOM   5351 H27  LIG     1      27.995   5.387  18.998  1.00  0.00      LIG  
ATOM   5352 H28  LIG     1      26.141   4.249  17.743  1.00  0.00      LIG  
ATOM   5353 H29  LIG     1      26.468   3.517  16.175  1.00  0.00      LIG  
ATOM   5354 H30  LIG     1      27.316   2.944  17.613  1.00  0.00      LIG  
ATOM   5355 H31  LIG     1      27.907   3.664  10.579  1.00  0.00      LIG  
ATOM   5356 H32  LIG     1      26.336  -0.628  10.609  1.00  0.00      LIG  
ATOM   5357 H33  LIG     1      25.231  -1.884  11.041  1.00  0.00      LIG  
ATOM   5358 H34  LIG     1      28.572  -0.936  10.414  1.00  0.00      LIG  
ATOM   5359 H35  LIG     1      25.181   0.097  14.032  1.00  0.00      LIG  
ATOM   5360 H36  LIG     1      24.241  -0.678  12.747  1.00  0.00      LIG  
ATOM   5361 H37  LIG     1      25.265   0.709  12.374  1.00  0.00      LIG  
ATOM   5362 H38  LIG     1      27.445  -3.678  12.553  1.00  0.00      LIG  
ATOM   5363 H39  LIG     1      27.957  -4.594  11.167  1.00  0.00      LIG  
ATOM   5364 H40  LIG     1      30.846  -0.733   9.986  1.00  0.00      LIG  
ATOM   5365 H41  LIG     1      30.983  -1.689   8.502  1.00  0.00      LIG  
ATOM   5366 H42  LIG     1      31.937  -2.130   9.929  1.00  0.00      LIG  
ATOM   5367 H43  LIG     1      30.492  -4.086   8.600  1.00  0.00      LIG  
ATOM   5368 H44  LIG     1      29.074  -4.581   9.514  1.00  0.00      LIG  
ATOM   5369 H45  LIG     1      30.674  -4.617  10.275  1.00  0.00      LIG  
ATOM   5370 H46  LIG     1      26.724  -1.947   8.925  1.00  0.00      LIG  
ATOM   5371 H47  LIG     1      25.019  -5.977  10.414  1.00  0.00      LIG  
TER
REMARK  Energy: 264.534
REMARK  SimpleFitness: 264.534
REMARK  FullFitness: -999.21716
REMARK  InterFull: -23.7882
REMARK  IntraFull: 273.219
REMARK  solvFull: -1505.61
REMARK  surfFull: 256.962
REMARK  extraFull: 0.0
REMARK  deltaGcompsolvpol: -1505.61
REMARK  deltaGcompsolvnonpol: 256.962
REMARK  deltaGprotsolvpol: -1512.07
REMARK  deltaGprotsolvnonpol: 254.074
REMARK  deltaGligsolvpol: -14.9259
REMARK  deltaGligsolvnonpol: 15.948
REMARK  deltaGvdw: -23.7882
REMARK  deltaGelec: 0.0
REMARK  deltaG: -6.167025
REMARK  Cluster: 2
REMARK  ClusterRank: 4
ATOM   5287 O    LIG     1      28.329   3.882  11.428  1.00  0.00      LIG  
ATOM   5288 O1   LIG     1      27.036   6.964  17.376  1.00  0.00      LIG  
ATOM   5289 O2   LIG     1      29.602  -2.554  11.455  1.00  0.00      LIG  
ATOM   5290 O3   LIG     1      26.772  -2.817   9.356  1.00  0.00      LIG  
ATOM   5291 O4   LIG     1      25.696  -5.275  10.319  1.00  0.00      LIG  
ATOM   5292 O5   LIG     1      25.417  -5.134  12.540  1.00  0.00      LIG  
ATOM   5293 C    LIG     1      28.476   3.105  13.783  1.00  0.00      LIG  
ATOM   5294 C1   LIG     1      28.658   4.537  14.353  1.00  0.00      LIG  
ATOM   5295 C2   LIG     1      29.773   2.299  13.823  1.00  0.00      LIG  
ATOM   5296 C3   LIG     1      29.522   0.798  13.601  1.00  0.00      LIG  
ATOM   5297 C4   LIG     1      29.107   4.464  15.835  1.00  0.00      LIG  
ATOM   5298 C5   LIG     1      30.604   2.575  15.070  1.00  0.00      LIG  
ATOM   5299 C6   LIG     1      27.816   2.963  12.385  1.00  0.00      LIG  
ATOM   5300 C7   LIG     1      29.764   3.131  16.193  1.00  0.00      LIG  
ATOM   5301 C8   LIG     1      28.305   0.549  12.780  1.00  0.00      LIG  
ATOM   5302 C9   LIG     1      28.045   4.859  16.886  1.00  0.00      LIG  
ATOM   5303 C10  LIG     1      27.355   5.314  14.201  1.00  0.00      LIG  
ATOM   5304 C11  LIG     1      27.971   1.574  11.759  1.00  0.00      LIG  
ATOM   5305 C12  LIG     1      29.206  -0.041  14.835  1.00  0.00      LIG  
ATOM   5306 C13  LIG     1      29.723   5.367  13.616  1.00  0.00      LIG  
ATOM   5307 C14  LIG     1      27.633  -0.541  13.170  1.00  0.00      LIG  
ATOM   5308 C15  LIG     1      28.271  -1.136  14.365  1.00  0.00      LIG  
ATOM   5309 C16  LIG     1      30.766   0.227  12.938  1.00  0.00      LIG  
ATOM   5310 C17  LIG     1      27.330   6.550  15.071  1.00  0.00      LIG  
ATOM   5311 C18  LIG     1      27.429   6.188  16.519  1.00  0.00      LIG  
ATOM   5312 C19  LIG     1      26.341  -1.148  12.695  1.00  0.00      LIG  
ATOM   5313 C20  LIG     1      28.714   5.059  18.241  1.00  0.00      LIG  
ATOM   5314 C21  LIG     1      26.932   3.835  17.110  1.00  0.00      LIG  
ATOM   5315 C22  LIG     1      26.253  -1.533  11.219  1.00  0.00      LIG  
ATOM   5316 C23  LIG     1      27.227  -2.593  10.681  1.00  0.00      LIG  
ATOM   5317 C24  LIG     1      28.617  -2.008  10.551  1.00  0.00      LIG  
ATOM   5318 C25  LIG     1      25.195  -0.198  12.980  1.00  0.00      LIG  
ATOM   5319 C26  LIG     1      29.874  -2.648  10.041  1.00  0.00      LIG  
ATOM   5320 C27  LIG     1      27.199  -3.895  11.511  1.00  0.00      LIG  
ATOM   5321 C28  LIG     1      30.970  -1.746   9.593  1.00  0.00      LIG  
ATOM   5322 C29  LIG     1      30.028  -4.061   9.590  1.00  0.00      LIG  
ATOM   5323 C30  LIG     1      25.925  -4.697  11.520  1.00  0.00      LIG  
ATOM   5324 H    LIG     1      27.779   2.602  14.460  1.00  0.00      LIG  
ATOM   5325 H1   LIG     1      30.379   2.633  12.975  1.00  0.00      LIG  
ATOM   5326 H2   LIG     1      29.905   5.204  15.944  1.00  0.00      LIG  
ATOM   5327 H3   LIG     1      31.374   3.311  14.828  1.00  0.00      LIG  
ATOM   5328 H4   LIG     1      31.142   1.685  15.406  1.00  0.00      LIG  
ATOM   5329 H5   LIG     1      26.750   3.181  12.486  1.00  0.00      LIG  
ATOM   5330 H6   LIG     1      29.020   2.385  16.472  1.00  0.00      LIG  
ATOM   5331 H7   LIG     1      30.410   3.266  17.063  1.00  0.00      LIG  
ATOM   5332 H8   LIG     1      26.503   4.674  14.442  1.00  0.00      LIG  
ATOM   5333 H9   LIG     1      27.220   5.622  13.160  1.00  0.00      LIG  
ATOM   5334 H10  LIG     1      28.760   1.566  10.999  1.00  0.00      LIG  
ATOM   5335 H11  LIG     1      27.051   1.325  11.226  1.00  0.00      LIG  
ATOM   5336 H12  LIG     1      28.675   0.555  15.581  1.00  0.00      LIG  
ATOM   5337 H13  LIG     1      30.103  -0.454  15.305  1.00  0.00      LIG  
ATOM   5338 H14  LIG     1      29.370   5.698  12.639  1.00  0.00      LIG  
ATOM   5339 H15  LIG     1      29.973   6.272  14.175  1.00  0.00      LIG  
ATOM   5340 H16  LIG     1      30.655   4.822  13.465  1.00  0.00      LIG  
ATOM   5341 H17  LIG     1      27.536  -1.369  15.137  1.00  0.00      LIG  
ATOM   5342 H18  LIG     1      28.815  -2.046  14.096  1.00  0.00      LIG  
ATOM   5343 H19  LIG     1      30.913   0.654  11.942  1.00  0.00      LIG  
ATOM   5344 H20  LIG     1      30.707  -0.858  12.841  1.00  0.00      LIG  
ATOM   5345 H21  LIG     1      31.656   0.445  13.534  1.00  0.00      LIG  
ATOM   5346 H22  LIG     1      26.384   7.077  14.923  1.00  0.00      LIG  
ATOM   5347 H23  LIG     1      28.147   7.233  14.828  1.00  0.00      LIG  
ATOM   5348 H24  LIG     1      26.163  -2.045  13.293  1.00  0.00      LIG  
ATOM   5349 H25  LIG     1      29.506   5.812  18.184  1.00  0.00      LIG  
ATOM   5350 H26  LIG     1      29.152   4.130  18.613  1.00  0.00      LIG  
ATOM   5351 H27  LIG     1      27.995   5.387  18.998  1.00  0.00      LIG  
ATOM   5352 H28  LIG     1      26.141   4.249  17.743  1.00  0.00      LIG  
ATOM   5353 H29  LIG     1      26.468   3.517  16.175  1.00  0.00      LIG  
ATOM   5354 H30  LIG     1      27.316   2.944  17.613  1.00  0.00      LIG  
ATOM   5355 H31  LIG     1      27.907   3.664  10.579  1.00  0.00      LIG  
ATOM   5356 H32  LIG     1      26.336  -0.628  10.609  1.00  0.00      LIG  
ATOM   5357 H33  LIG     1      25.231  -1.884  11.041  1.00  0.00      LIG  
ATOM   5358 H34  LIG     1      28.572  -0.936  10.414  1.00  0.00      LIG  
ATOM   5359 H35  LIG     1      25.181   0.097  14.032  1.00  0.00      LIG  
ATOM   5360 H36  LIG     1      24.241  -0.678  12.747  1.00  0.00      LIG  
ATOM   5361 H37  LIG     1      25.265   0.709  12.374  1.00  0.00      LIG  
ATOM   5362 H38  LIG     1      27.445  -3.678  12.553  1.00  0.00      LIG  
ATOM   5363 H39  LIG     1      27.957  -4.594  11.167  1.00  0.00      LIG  
ATOM   5364 H40  LIG     1      30.846  -0.733   9.986  1.00  0.00      LIG  
ATOM   5365 H41  LIG     1      30.983  -1.689   8.502  1.00  0.00      LIG  
ATOM   5366 H42  LIG     1      31.937  -2.130   9.929  1.00  0.00      LIG  
ATOM   5367 H43  LIG     1      30.492  -4.086   8.600  1.00  0.00      LIG  
ATOM   5368 H44  LIG     1      29.074  -4.581   9.514  1.00  0.00      LIG  
ATOM   5369 H45  LIG     1      30.674  -4.617  10.275  1.00  0.00      LIG  
ATOM   5370 H46  LIG     1      26.724  -1.947   8.925  1.00  0.00      LIG  
ATOM   5371 H47  LIG     1      25.019  -5.977  10.414  1.00  0.00      LIG  
TER
REMARK  Energy: 264.534
REMARK  SimpleFitness: 264.534
REMARK  FullFitness: -999.21716
REMARK  InterFull: -23.7882
REMARK  IntraFull: 273.219
REMARK  solvFull: -1505.61
REMARK  surfFull: 256.962
REMARK  extraFull: 0.0
REMARK  deltaGcompsolvpol: -1505.61
REMARK  deltaGcompsolvnonpol: 256.962
REMARK  deltaGprotsolvpol: -1512.07
REMARK  deltaGprotsolvnonpol: 254.074
REMARK  deltaGligsolvpol: -14.9259
REMARK  deltaGligsolvnonpol: 15.948
REMARK  deltaGvdw: -23.7882
REMARK  deltaGelec: 0.0
REMARK  deltaG: -6.167025
REMARK  Cluster: 2
REMARK  ClusterRank: 5
ATOM   5287 O    LIG     1      28.329   3.882  11.428  1.00  0.00      LIG  
ATOM   5288 O1   LIG     1      27.036   6.964  17.376  1.00  0.00      LIG  
ATOM   5289 O2   LIG     1      29.602  -2.554  11.455  1.00  0.00      LIG  
ATOM   5290 O3   LIG     1      26.772  -2.817   9.356  1.00  0.00      LIG  
ATOM   5291 O4   LIG     1      25.696  -5.275  10.319  1.00  0.00      LIG  
ATOM   5292 O5   LIG     1      25.417  -5.134  12.540  1.00  0.00      LIG  
ATOM   5293 C    LIG     1      28.476   3.105  13.783  1.00  0.00      LIG  
ATOM   5294 C1   LIG     1      28.658   4.537  14.353  1.00  0.00      LIG  
ATOM   5295 C2   LIG     1      29.773   2.299  13.823  1.00  0.00      LIG  
ATOM   5296 C3   LIG     1      29.522   0.798  13.601  1.00  0.00      LIG  
ATOM   5297 C4   LIG     1      29.107   4.464  15.835  1.00  0.00      LIG  
ATOM   5298 C5   LIG     1      30.604   2.575  15.070  1.00  0.00      LIG  
ATOM   5299 C6   LIG     1      27.816   2.963  12.385  1.00  0.00      LIG  
ATOM   5300 C7   LIG     1      29.764   3.131  16.193  1.00  0.00      LIG  
ATOM   5301 C8   LIG     1      28.305   0.549  12.780  1.00  0.00      LIG  
ATOM   5302 C9   LIG     1      28.045   4.859  16.886  1.00  0.00      LIG  
ATOM   5303 C10  LIG     1      27.355   5.314  14.201  1.00  0.00      LIG  
ATOM   5304 C11  LIG     1      27.971   1.574  11.759  1.00  0.00      LIG  
ATOM   5305 C12  LIG     1      29.206  -0.041  14.835  1.00  0.00      LIG  
ATOM   5306 C13  LIG     1      29.723   5.367  13.616  1.00  0.00      LIG  
ATOM   5307 C14  LIG     1      27.633  -0.541  13.170  1.00  0.00      LIG  
ATOM   5308 C15  LIG     1      28.271  -1.136  14.365  1.00  0.00      LIG  
ATOM   5309 C16  LIG     1      30.766   0.227  12.938  1.00  0.00      LIG  
ATOM   5310 C17  LIG     1      27.330   6.550  15.071  1.00  0.00      LIG  
ATOM   5311 C18  LIG     1      27.429   6.188  16.519  1.00  0.00      LIG  
ATOM   5312 C19  LIG     1      26.341  -1.148  12.695  1.00  0.00      LIG  
ATOM   5313 C20  LIG     1      28.714   5.059  18.241  1.00  0.00      LIG  
ATOM   5314 C21  LIG     1      26.932   3.835  17.110  1.00  0.00      LIG  
ATOM   5315 C22  LIG     1      26.253  -1.533  11.219  1.00  0.00      LIG  
ATOM   5316 C23  LIG     1      27.227  -2.593  10.681  1.00  0.00      LIG  
ATOM   5317 C24  LIG     1      28.617  -2.008  10.551  1.00  0.00      LIG  
ATOM   5318 C25  LIG     1      25.195  -0.198  12.980  1.00  0.00      LIG  
ATOM   5319 C26  LIG     1      29.874  -2.648  10.041  1.00  0.00      LIG  
ATOM   5320 C27  LIG     1      27.199  -3.895  11.511  1.00  0.00      LIG  
ATOM   5321 C28  LIG     1      30.970  -1.746   9.593  1.00  0.00      LIG  
ATOM   5322 C29  LIG     1      30.028  -4.061   9.590  1.00  0.00      LIG  
ATOM   5323 C30  LIG     1      25.925  -4.697  11.520  1.00  0.00      LIG  
ATOM   5324 H    LIG     1      27.779   2.602  14.460  1.00  0.00      LIG  
ATOM   5325 H1   LIG     1      30.379   2.633  12.975  1.00  0.00      LIG  
ATOM   5326 H2   LIG     1      29.905   5.204  15.944  1.00  0.00      LIG  
ATOM   5327 H3   LIG     1      31.374   3.311  14.828  1.00  0.00      LIG  
ATOM   5328 H4   LIG     1      31.142   1.685  15.406  1.00  0.00      LIG  
ATOM   5329 H5   LIG     1      26.750   3.181  12.486  1.00  0.00      LIG  
ATOM   5330 H6   LIG     1      29.020   2.385  16.472  1.00  0.00      LIG  
ATOM   5331 H7   LIG     1      30.410   3.266  17.063  1.00  0.00      LIG  
ATOM   5332 H8   LIG     1      26.503   4.674  14.442  1.00  0.00      LIG  
ATOM   5333 H9   LIG     1      27.220   5.622  13.160  1.00  0.00      LIG  
ATOM   5334 H10  LIG     1      28.760   1.566  10.999  1.00  0.00      LIG  
ATOM   5335 H11  LIG     1      27.051   1.325  11.226  1.00  0.00      LIG  
ATOM   5336 H12  LIG     1      28.675   0.555  15.581  1.00  0.00      LIG  
ATOM   5337 H13  LIG     1      30.103  -0.454  15.305  1.00  0.00      LIG  
ATOM   5338 H14  LIG     1      29.370   5.698  12.639  1.00  0.00      LIG  
ATOM   5339 H15  LIG     1      29.973   6.272  14.175  1.00  0.00      LIG  
ATOM   5340 H16  LIG     1      30.655   4.822  13.465  1.00  0.00      LIG  
ATOM   5341 H17  LIG     1      27.536  -1.369  15.137  1.00  0.00      LIG  
ATOM   5342 H18  LIG     1      28.815  -2.046  14.096  1.00  0.00      LIG  
ATOM   5343 H19  LIG     1      30.913   0.654  11.942  1.00  0.00      LIG  
ATOM   5344 H20  LIG     1      30.707  -0.858  12.841  1.00  0.00      LIG  
ATOM   5345 H21  LIG     1      31.656   0.445  13.534  1.00  0.00      LIG  
ATOM   5346 H22  LIG     1      26.384   7.077  14.923  1.00  0.00      LIG  
ATOM   5347 H23  LIG     1      28.147   7.233  14.828  1.00  0.00      LIG  
ATOM   5348 H24  LIG     1      26.163  -2.045  13.293  1.00  0.00      LIG  
ATOM   5349 H25  LIG     1      29.506   5.812  18.184  1.00  0.00      LIG  
ATOM   5350 H26  LIG     1      29.152   4.130  18.613  1.00  0.00      LIG  
ATOM   5351 H27  LIG     1      27.995   5.387  18.998  1.00  0.00      LIG  
ATOM   5352 H28  LIG     1      26.141   4.249  17.743  1.00  0.00      LIG  
ATOM   5353 H29  LIG     1      26.468   3.517  16.175  1.00  0.00      LIG  
ATOM   5354 H30  LIG     1      27.316   2.944  17.613  1.00  0.00      LIG  
ATOM   5355 H31  LIG     1      27.907   3.664  10.579  1.00  0.00      LIG  
ATOM   5356 H32  LIG     1      26.336  -0.628  10.609  1.00  0.00      LIG  
ATOM   5357 H33  LIG     1      25.231  -1.884  11.041  1.00  0.00      LIG  
ATOM   5358 H34  LIG     1      28.572  -0.936  10.414  1.00  0.00      LIG  
ATOM   5359 H35  LIG     1      25.181   0.097  14.032  1.00  0.00      LIG  
ATOM   5360 H36  LIG     1      24.241  -0.678  12.747  1.00  0.00      LIG  
ATOM   5361 H37  LIG     1      25.265   0.709  12.374  1.00  0.00      LIG  
ATOM   5362 H38  LIG     1      27.445  -3.678  12.553  1.00  0.00      LIG  
ATOM   5363 H39  LIG     1      27.957  -4.594  11.167  1.00  0.00      LIG  
ATOM   5364 H40  LIG     1      30.846  -0.733   9.986  1.00  0.00      LIG  
ATOM   5365 H41  LIG     1      30.983  -1.689   8.502  1.00  0.00      LIG  
ATOM   5366 H42  LIG     1      31.937  -2.130   9.929  1.00  0.00      LIG  
ATOM   5367 H43  LIG     1      30.492  -4.086   8.600  1.00  0.00      LIG  
ATOM   5368 H44  LIG     1      29.074  -4.581   9.514  1.00  0.00      LIG  
ATOM   5369 H45  LIG     1      30.674  -4.617  10.275  1.00  0.00      LIG  
ATOM   5370 H46  LIG     1      26.724  -1.947   8.925  1.00  0.00      LIG  
ATOM   5371 H47  LIG     1      25.019  -5.977  10.414  1.00  0.00      LIG  
TER
REMARK  Energy: 264.564
REMARK  SimpleFitness: 264.564
REMARK  FullFitness: -998.84436
REMARK  InterFull: -22.7373
REMARK  IntraFull: 272.546
REMARK  solvFull: -1505.66
REMARK  surfFull: 257.007
REMARK  extraFull: 0.0
REMARK  deltaGcompsolvpol: -1505.66
REMARK  deltaGcompsolvnonpol: 257.007
REMARK  deltaGprotsolvpol: -1512.07
REMARK  deltaGprotsolvnonpol: 254.074
REMARK  deltaGligsolvpol: -14.905
REMARK  deltaGligsolvnonpol: 15.9169
REMARK  deltaGvdw: -22.7373
REMARK  deltaGelec: 0.0
REMARK  deltaG: -6.0647545
REMARK  Cluster: 2
REMARK  ClusterRank: 6
ATOM   5287 O    LIG     1      28.172   3.915  11.341  1.00  0.00      LIG  
ATOM   5288 O1   LIG     1      27.088   7.113  17.269  1.00  0.00      LIG  
ATOM   5289 O2   LIG     1      29.629  -2.575  11.473  1.00  0.00      LIG  
ATOM   5290 O3   LIG     1      26.780  -2.873   9.400  1.00  0.00      LIG  
ATOM   5291 O4   LIG     1      25.651  -5.292  10.440  1.00  0.00      LIG  
ATOM   5292 O5   LIG     1      25.444  -5.083  12.665  1.00  0.00      LIG  
ATOM   5293 C    LIG     1      28.441   3.177  13.700  1.00  0.00      LIG  
ATOM   5294 C1   LIG     1      28.611   4.624  14.240  1.00  0.00      LIG  
ATOM   5295 C2   LIG     1      29.756   2.398  13.710  1.00  0.00      LIG  
ATOM   5296 C3   LIG     1      29.535   0.888  13.522  1.00  0.00      LIG  
ATOM   5297 C4   LIG     1      29.114   4.585  15.707  1.00  0.00      LIG  
ATOM   5298 C5   LIG     1      30.618   2.710  14.929  1.00  0.00      LIG  
ATOM   5299 C6   LIG     1      27.732   2.994  12.331  1.00  0.00      LIG  
ATOM   5300 C7   LIG     1      29.794   3.263  16.067  1.00  0.00      LIG  
ATOM   5301 C8   LIG     1      28.302   0.594  12.741  1.00  0.00      LIG  
ATOM   5302 C9   LIG     1      28.088   4.998  16.788  1.00  0.00      LIG  
ATOM   5303 C10  LIG     1      27.289   5.378  14.122  1.00  0.00      LIG  
ATOM   5304 C11  LIG     1      27.904   1.599  11.721  1.00  0.00      LIG  
ATOM   5305 C12  LIG     1      29.275   0.064  14.779  1.00  0.00      LIG  
ATOM   5306 C13  LIG     1      29.633   5.460  13.450  1.00  0.00      LIG  
ATOM   5307 C14  LIG     1      27.681  -0.517  13.163  1.00  0.00      LIG  
ATOM   5308 C15  LIG     1      28.382  -1.079  14.343  1.00  0.00      LIG  
ATOM   5309 C16  LIG     1      30.773   0.333  12.831  1.00  0.00      LIG  
ATOM   5310 C17  LIG     1      27.271   6.635  14.965  1.00  0.00      LIG  
ATOM   5311 C18  LIG     1      27.447   6.314  16.416  1.00  0.00      LIG  
ATOM   5312 C19  LIG     1      26.395  -1.167  12.735  1.00  0.00      LIG  
ATOM   5313 C20  LIG     1      28.810   5.222  18.112  1.00  0.00      LIG  
ATOM   5314 C21  LIG     1      26.990   3.974  17.077  1.00  0.00      LIG  
ATOM   5315 C22  LIG     1      26.275  -1.574  11.265  1.00  0.00      LIG  
ATOM   5316 C23  LIG     1      27.248  -2.631  10.718  1.00  0.00      LIG  
ATOM   5317 C24  LIG     1      28.633  -2.041  10.571  1.00  0.00      LIG  
ATOM   5318 C25  LIG     1      25.235  -0.241  13.041  1.00  0.00      LIG  
ATOM   5319 C26  LIG     1      29.887  -2.688  10.057  1.00  0.00      LIG  
ATOM   5320 C27  LIG     1      27.232  -3.927  11.551  1.00  0.00      LIG  
ATOM   5321 C28  LIG     1      30.978  -1.792   9.592  1.00  0.00      LIG  
ATOM   5322 C29  LIG     1      30.034  -4.105   9.616  1.00  0.00      LIG  
ATOM   5323 C30  LIG     1      25.942  -4.698  11.620  1.00  0.00      LIG  
ATOM   5324 H    LIG     1      27.782   2.671  14.410  1.00  0.00      LIG  
ATOM   5325 H1   LIG     1      30.329   2.732  12.839  1.00  0.00      LIG  
ATOM   5326 H2   LIG     1      29.912   5.330  15.771  1.00  0.00      LIG  
ATOM   5327 H3   LIG     1      31.365   3.459  14.656  1.00  0.00      LIG  
ATOM   5328 H4   LIG     1      31.187   1.839  15.260  1.00  0.00      LIG  
ATOM   5329 H5   LIG     1      26.664   3.182  12.474  1.00  0.00      LIG  
ATOM   5330 H6   LIG     1      29.062   2.512  16.366  1.00  0.00      LIG  
ATOM   5331 H7   LIG     1      30.456   3.407  16.923  1.00  0.00      LIG  
ATOM   5332 H8   LIG     1      26.457   4.729  14.407  1.00  0.00      LIG  
ATOM   5333 H9   LIG     1      27.110   5.660  13.082  1.00  0.00      LIG  
ATOM   5334 H10  LIG     1      28.668   1.604  10.937  1.00  0.00      LIG  
ATOM   5335 H11  LIG     1      26.977   1.320  11.216  1.00  0.00      LIG  
ATOM   5336 H12  LIG     1      28.727   0.651  15.520  1.00  0.00      LIG  
ATOM   5337 H13  LIG     1      30.195  -0.299  15.245  1.00  0.00      LIG  
ATOM   5338 H14  LIG     1      29.234   5.774  12.485  1.00  0.00      LIG  
ATOM   5339 H15  LIG     1      29.892   6.376  13.988  1.00  0.00      LIG  
ATOM   5340 H16  LIG     1      30.566   4.927  13.266  1.00  0.00      LIG  
ATOM   5341 H17  LIG     1      27.686  -1.350  15.139  1.00  0.00      LIG  
ATOM   5342 H18  LIG     1      28.964  -1.961  14.061  1.00  0.00      LIG  
ATOM   5343 H19  LIG     1      30.879   0.741  11.822  1.00  0.00      LIG  
ATOM   5344 H20  LIG     1      30.743  -0.755  12.757  1.00  0.00      LIG  
ATOM   5345 H21  LIG     1      31.675   0.590  13.392  1.00  0.00      LIG  
ATOM   5346 H22  LIG     1      26.308   7.137  14.847  1.00  0.00      LIG  
ATOM   5347 H23  LIG     1      28.058   7.332  14.670  1.00  0.00      LIG  
ATOM   5348 H24  LIG     1      26.259  -2.059  13.352  1.00  0.00      LIG  
ATOM   5349 H25  LIG     1      29.616   5.953  18.000  1.00  0.00      LIG  
ATOM   5350 H26  LIG     1      29.241   4.294  18.493  1.00  0.00      LIG  
ATOM   5351 H27  LIG     1      28.129   5.589  18.887  1.00  0.00      LIG  
ATOM   5352 H28  LIG     1      26.217   4.398  17.726  1.00  0.00      LIG  
ATOM   5353 H29  LIG     1      26.498   3.629  16.167  1.00  0.00      LIG  
ATOM   5354 H30  LIG     1      27.397   3.099  17.590  1.00  0.00      LIG  
ATOM   5355 H31  LIG     1      27.689   3.699  10.525  1.00  0.00      LIG  
ATOM   5356 H32  LIG     1      26.334  -0.678  10.639  1.00  0.00      LIG  
ATOM   5357 H33  LIG     1      25.255  -1.941  11.114  1.00  0.00      LIG  
ATOM   5358 H34  LIG     1      28.583  -0.971  10.426  1.00  0.00      LIG  
ATOM   5359 H35  LIG     1      25.267   0.104  14.079  1.00  0.00      LIG  
ATOM   5360 H36  LIG     1      24.286  -0.760  12.883  1.00  0.00      LIG  
ATOM   5361 H37  LIG     1      25.243   0.637  12.391  1.00  0.00      LIG  
ATOM   5362 H38  LIG     1      27.528  -3.711  12.581  1.00  0.00      LIG  
ATOM   5363 H39  LIG     1      27.960  -4.641  11.175  1.00  0.00      LIG  
ATOM   5364 H40  LIG     1      30.851  -0.772   9.964  1.00  0.00      LIG  
ATOM   5365 H41  LIG     1      30.991  -1.758   8.499  1.00  0.00      LIG  
ATOM   5366 H42  LIG     1      31.944  -2.167   9.938  1.00  0.00      LIG  
ATOM   5367 H43  LIG     1      30.533  -4.141   8.644  1.00  0.00      LIG  
ATOM   5368 H44  LIG     1      29.075  -4.612   9.509  1.00  0.00      LIG  
ATOM   5369 H45  LIG     1      30.648  -4.669  10.325  1.00  0.00      LIG  
ATOM   5370 H46  LIG     1      26.725  -2.007   8.960  1.00  0.00      LIG  
ATOM   5371 H47  LIG     1      24.958  -5.971  10.574  1.00  0.00      LIG  
TER
REMARK  Energy: 264.564
REMARK  SimpleFitness: 264.564
REMARK  FullFitness: -998.84436
REMARK  InterFull: -22.7373
REMARK  IntraFull: 272.546
REMARK  solvFull: -1505.66
REMARK  surfFull: 257.007
REMARK  extraFull: 0.0
REMARK  deltaGcompsolvpol: -1505.66
REMARK  deltaGcompsolvnonpol: 257.007
REMARK  deltaGprotsolvpol: -1512.07
REMARK  deltaGprotsolvnonpol: 254.074
REMARK  deltaGligsolvpol: -14.905
REMARK  deltaGligsolvnonpol: 15.9169
REMARK  deltaGvdw: -22.7373
REMARK  deltaGelec: 0.0
REMARK  deltaG: -6.0647545
REMARK  Cluster: 2
REMARK  ClusterRank: 7
ATOM   5287 O    LIG     1      28.172   3.915  11.341  1.00  0.00      LIG  
ATOM   5288 O1   LIG     1      27.088   7.113  17.269  1.00  0.00      LIG  
ATOM   5289 O2   LIG     1      29.629  -2.575  11.473  1.00  0.00      LIG  
ATOM   5290 O3   LIG     1      26.780  -2.873   9.400  1.00  0.00      LIG  
ATOM   5291 O4   LIG     1      25.651  -5.292  10.440  1.00  0.00      LIG  
ATOM   5292 O5   LIG     1      25.444  -5.083  12.665  1.00  0.00      LIG  
ATOM   5293 C    LIG     1      28.441   3.177  13.700  1.00  0.00      LIG  
ATOM   5294 C1   LIG     1      28.611   4.624  14.240  1.00  0.00      LIG  
ATOM   5295 C2   LIG     1      29.756   2.398  13.710  1.00  0.00      LIG  
ATOM   5296 C3   LIG     1      29.535   0.888  13.522  1.00  0.00      LIG  
ATOM   5297 C4   LIG     1      29.114   4.585  15.707  1.00  0.00      LIG  
ATOM   5298 C5   LIG     1      30.618   2.710  14.929  1.00  0.00      LIG  
ATOM   5299 C6   LIG     1      27.732   2.994  12.331  1.00  0.00      LIG  
ATOM   5300 C7   LIG     1      29.794   3.263  16.067  1.00  0.00      LIG  
ATOM   5301 C8   LIG     1      28.302   0.594  12.741  1.00  0.00      LIG  
ATOM   5302 C9   LIG     1      28.088   4.998  16.788  1.00  0.00      LIG  
ATOM   5303 C10  LIG     1      27.289   5.378  14.122  1.00  0.00      LIG  
ATOM   5304 C11  LIG     1      27.904   1.599  11.721  1.00  0.00      LIG  
ATOM   5305 C12  LIG     1      29.275   0.064  14.779  1.00  0.00      LIG  
ATOM   5306 C13  LIG     1      29.633   5.460  13.450  1.00  0.00      LIG  
ATOM   5307 C14  LIG     1      27.681  -0.517  13.163  1.00  0.00      LIG  
ATOM   5308 C15  LIG     1      28.382  -1.079  14.343  1.00  0.00      LIG  
ATOM   5309 C16  LIG     1      30.773   0.333  12.831  1.00  0.00      LIG  
ATOM   5310 C17  LIG     1      27.271   6.635  14.965  1.00  0.00      LIG  
ATOM   5311 C18  LIG     1      27.447   6.314  16.416  1.00  0.00      LIG  
ATOM   5312 C19  LIG     1      26.395  -1.167  12.735  1.00  0.00      LIG  
ATOM   5313 C20  LIG     1      28.810   5.222  18.112  1.00  0.00      LIG  
ATOM   5314 C21  LIG     1      26.990   3.974  17.077  1.00  0.00      LIG  
ATOM   5315 C22  LIG     1      26.275  -1.574  11.265  1.00  0.00      LIG  
ATOM   5316 C23  LIG     1      27.248  -2.631  10.718  1.00  0.00      LIG  
ATOM   5317 C24  LIG     1      28.633  -2.041  10.571  1.00  0.00      LIG  
ATOM   5318 C25  LIG     1      25.235  -0.241  13.041  1.00  0.00      LIG  
ATOM   5319 C26  LIG     1      29.887  -2.688  10.057  1.00  0.00      LIG  
ATOM   5320 C27  LIG     1      27.232  -3.927  11.551  1.00  0.00      LIG  
ATOM   5321 C28  LIG     1      30.978  -1.792   9.592  1.00  0.00      LIG  
ATOM   5322 C29  LIG     1      30.034  -4.105   9.616  1.00  0.00      LIG  
ATOM   5323 C30  LIG     1      25.942  -4.698  11.620  1.00  0.00      LIG  
ATOM   5324 H    LIG     1      27.782   2.671  14.410  1.00  0.00      LIG  
ATOM   5325 H1   LIG     1      30.329   2.732  12.839  1.00  0.00      LIG  
ATOM   5326 H2   LIG     1      29.912   5.330  15.771  1.00  0.00      LIG  
ATOM   5327 H3   LIG     1      31.365   3.459  14.656  1.00  0.00      LIG  
ATOM   5328 H4   LIG     1      31.187   1.839  15.260  1.00  0.00      LIG  
ATOM   5329 H5   LIG     1      26.664   3.182  12.474  1.00  0.00      LIG  
ATOM   5330 H6   LIG     1      29.062   2.512  16.366  1.00  0.00      LIG  
ATOM   5331 H7   LIG     1      30.456   3.407  16.923  1.00  0.00      LIG  
ATOM   5332 H8   LIG     1      26.457   4.729  14.407  1.00  0.00      LIG  
ATOM   5333 H9   LIG     1      27.110   5.660  13.082  1.00  0.00      LIG  
ATOM   5334 H10  LIG     1      28.668   1.604  10.937  1.00  0.00      LIG  
ATOM   5335 H11  LIG     1      26.977   1.320  11.216  1.00  0.00      LIG  
ATOM   5336 H12  LIG     1      28.727   0.651  15.520  1.00  0.00      LIG  
ATOM   5337 H13  LIG     1      30.195  -0.299  15.245  1.00  0.00      LIG  
ATOM   5338 H14  LIG     1      29.234   5.774  12.485  1.00  0.00      LIG  
ATOM   5339 H15  LIG     1      29.892   6.376  13.988  1.00  0.00      LIG  
ATOM   5340 H16  LIG     1      30.566   4.927  13.266  1.00  0.00      LIG  
ATOM   5341 H17  LIG     1      27.686  -1.350  15.139  1.00  0.00      LIG  
ATOM   5342 H18  LIG     1      28.964  -1.961  14.061  1.00  0.00      LIG  
ATOM   5343 H19  LIG     1      30.879   0.741  11.822  1.00  0.00      LIG  
ATOM   5344 H20  LIG     1      30.743  -0.755  12.757  1.00  0.00      LIG  
ATOM   5345 H21  LIG     1      31.675   0.590  13.392  1.00  0.00      LIG  
ATOM   5346 H22  LIG     1      26.308   7.137  14.847  1.00  0.00      LIG  
ATOM   5347 H23  LIG     1      28.058   7.332  14.670  1.00  0.00      LIG  
ATOM   5348 H24  LIG     1      26.259  -2.059  13.352  1.00  0.00      LIG  
ATOM   5349 H25  LIG     1      29.616   5.953  18.000  1.00  0.00      LIG  
ATOM   5350 H26  LIG     1      29.241   4.294  18.493  1.00  0.00      LIG  
ATOM   5351 H27  LIG     1      28.129   5.589  18.887  1.00  0.00      LIG  
ATOM   5352 H28  LIG     1      26.217   4.398  17.726  1.00  0.00      LIG  
ATOM   5353 H29  LIG     1      26.498   3.629  16.167  1.00  0.00      LIG  
ATOM   5354 H30  LIG     1      27.397   3.099  17.590  1.00  0.00      LIG  
ATOM   5355 H31  LIG     1      27.689   3.699  10.525  1.00  0.00      LIG  
ATOM   5356 H32  LIG     1      26.334  -0.678  10.639  1.00  0.00      LIG  
ATOM   5357 H33  LIG     1      25.255  -1.941  11.114  1.00  0.00      LIG  
ATOM   5358 H34  LIG     1      28.583  -0.971  10.426  1.00  0.00      LIG  
ATOM   5359 H35  LIG     1      25.267   0.104  14.079  1.00  0.00      LIG  
ATOM   5360 H36  LIG     1      24.286  -0.760  12.883  1.00  0.00      LIG  
ATOM   5361 H37  LIG     1      25.243   0.637  12.391  1.00  0.00      LIG  
ATOM   5362 H38  LIG     1      27.528  -3.711  12.581  1.00  0.00      LIG  
ATOM   5363 H39  LIG     1      27.960  -4.641  11.175  1.00  0.00      LIG  
ATOM   5364 H40  LIG     1      30.851  -0.772   9.964  1.00  0.00      LIG  
ATOM   5365 H41  LIG     1      30.991  -1.758   8.499  1.00  0.00      LIG  
ATOM   5366 H42  LIG     1      31.944  -2.167   9.938  1.00  0.00      LIG  
ATOM   5367 H43  LIG     1      30.533  -4.141   8.644  1.00  0.00      LIG  
ATOM   5368 H44  LIG     1      29.075  -4.612   9.509  1.00  0.00      LIG  
ATOM   5369 H45  LIG     1      30.648  -4.669  10.325  1.00  0.00      LIG  
ATOM   5370 H46  LIG     1      26.725  -2.007   8.960  1.00  0.00      LIG  
ATOM   5371 H47  LIG     1      24.958  -5.971  10.574  1.00  0.00      LIG  
TER
REMARK  Energy: 257.283
REMARK  SimpleFitness: 257.283
REMARK  FullFitness: -997.9771
REMARK  InterFull: -35.9102
REMARK  IntraFull: 271.505
REMARK  solvFull: -1489.57
REMARK  surfFull: 255.998
REMARK  extraFull: 0.0
REMARK  deltaGcompsolvpol: -1489.57
REMARK  deltaGcompsolvnonpol: 255.998
REMARK  deltaGprotsolvpol: -1512.07
REMARK  deltaGprotsolvnonpol: 254.074
REMARK  deltaGligsolvpol: -14.5735
REMARK  deltaGligsolvnonpol: 15.802
REMARK  deltaGvdw: -35.9102
REMARK  deltaGelec: 0.0
REMARK  deltaG: -6.4310656
REMARK  Cluster: 3
REMARK  ClusterRank: 0
ATOM   5287 O    LIG     1       6.453 -12.654  -0.193  1.00  0.00      LIG  
ATOM   5288 O1   LIG     1       0.354 -14.943  -1.809  1.00  0.00      LIG  
ATOM   5289 O2   LIG     1      13.246 -15.918   3.043  1.00  0.00      LIG  
ATOM   5290 O3   LIG     1      10.588 -18.075   3.265  1.00  0.00      LIG  
ATOM   5291 O4   LIG     1      10.112 -13.465   4.107  1.00  0.00      LIG  
ATOM   5292 O5   LIG     1      11.129 -13.913   2.139  1.00  0.00      LIG  
ATOM   5293 C    LIG     1       4.954 -14.258   1.016  1.00  0.00      LIG  
ATOM   5294 C1   LIG     1       3.674 -13.610   0.432  1.00  0.00      LIG  
ATOM   5295 C2   LIG     1       5.100 -14.047   2.525  1.00  0.00      LIG  
ATOM   5296 C3   LIG     1       6.134 -15.020   3.127  1.00  0.00      LIG  
ATOM   5297 C4   LIG     1       2.413 -14.214   1.101  1.00  0.00      LIG  
ATOM   5298 C5   LIG     1       3.764 -14.077   3.259  1.00  0.00      LIG  
ATOM   5299 C6   LIG     1       6.306 -13.980   0.302  1.00  0.00      LIG  
ATOM   5300 C7   LIG     1       2.699 -14.815   2.482  1.00  0.00      LIG  
ATOM   5301 C8   LIG     1       7.219 -15.320   2.157  1.00  0.00      LIG  
ATOM   5302 C9   LIG     1       1.580 -15.190   0.230  1.00  0.00      LIG  
ATOM   5303 C10  LIG     1       3.650 -13.816  -1.080  1.00  0.00      LIG  
ATOM   5304 C11  LIG     1       7.530 -14.252   1.175  1.00  0.00      LIG  
ATOM   5305 C12  LIG     1       5.652 -16.428   3.452  1.00  0.00      LIG  
ATOM   5306 C13  LIG     1       3.604 -12.092   0.658  1.00  0.00      LIG  
ATOM   5307 C14  LIG     1       7.650 -16.584   2.234  1.00  0.00      LIG  
ATOM   5308 C15  LIG     1       6.852 -17.332   3.235  1.00  0.00      LIG  
ATOM   5309 C16  LIG     1       6.710 -14.412   4.397  1.00  0.00      LIG  
ATOM   5310 C17  LIG     1       2.275 -13.587  -1.663  1.00  0.00      LIG  
ATOM   5311 C18  LIG     1       1.327 -14.616  -1.146  1.00  0.00      LIG  
ATOM   5312 C19  LIG     1       8.649 -17.342   1.405  1.00  0.00      LIG  
ATOM   5313 C20  LIG     1       0.207 -15.385   0.864  1.00  0.00      LIG  
ATOM   5314 C21  LIG     1       2.185 -16.584   0.061  1.00  0.00      LIG  
ATOM   5315 C22  LIG     1      10.076 -16.774   1.355  1.00  0.00      LIG  
ATOM   5316 C23  LIG     1      10.907 -16.826   2.657  1.00  0.00      LIG  
ATOM   5317 C24  LIG     1      12.391 -16.836   2.310  1.00  0.00      LIG  
ATOM   5318 C25  LIG     1       8.142 -17.488  -0.018  1.00  0.00      LIG  
ATOM   5319 C26  LIG     1      13.500 -17.330   3.189  1.00  0.00      LIG  
ATOM   5320 C27  LIG     1      10.530 -15.726   3.666  1.00  0.00      LIG  
ATOM   5321 C28  LIG     1      14.759 -17.780   2.536  1.00  0.00      LIG  
ATOM   5322 C29  LIG     1      13.308 -17.817   4.587  1.00  0.00      LIG  
ATOM   5323 C30  LIG     1      10.596 -14.305   3.165  1.00  0.00      LIG  
ATOM   5324 H    LIG     1       4.811 -15.334   0.886  1.00  0.00      LIG  
ATOM   5325 H1   LIG     1       5.501 -13.038   2.670  1.00  0.00      LIG  
ATOM   5326 H2   LIG     1       1.746 -13.369   1.297  1.00  0.00      LIG  
ATOM   5327 H3   LIG     1       3.420 -13.051   3.416  1.00  0.00      LIG  
ATOM   5328 H4   LIG     1       3.865 -14.511   4.257  1.00  0.00      LIG  
ATOM   5329 H5   LIG     1       6.357 -14.635  -0.572  1.00  0.00      LIG  
ATOM   5330 H6   LIG     1       3.006 -15.857   2.405  1.00  0.00      LIG  
ATOM   5331 H7   LIG     1       1.782 -14.812   3.076  1.00  0.00      LIG  
ATOM   5332 H8   LIG     1       3.994 -14.825  -1.326  1.00  0.00      LIG  
ATOM   5333 H9   LIG     1       4.343 -13.125  -1.566  1.00  0.00      LIG  
ATOM   5334 H10  LIG     1       7.839 -13.352   1.715  1.00  0.00      LIG  
ATOM   5335 H11  LIG     1       8.376 -14.514   0.536  1.00  0.00      LIG  
ATOM   5336 H12  LIG     1       4.864 -16.736   2.759  1.00  0.00      LIG  
ATOM   5337 H13  LIG     1       5.259 -16.515   4.469  1.00  0.00      LIG  
ATOM   5338 H14  LIG     1       4.314 -11.555   0.027  1.00  0.00      LIG  
ATOM   5339 H15  LIG     1       2.615 -11.701   0.409  1.00  0.00      LIG  
ATOM   5340 H16  LIG     1       3.804 -11.810   1.693  1.00  0.00      LIG  
ATOM   5341 H17  LIG     1       6.537 -18.310   2.861  1.00  0.00      LIG  
ATOM   5342 H18  LIG     1       7.428 -17.467   4.155  1.00  0.00      LIG  
ATOM   5343 H19  LIG     1       5.931 -14.284   5.152  1.00  0.00      LIG  
ATOM   5344 H20  LIG     1       7.145 -13.433   4.190  1.00  0.00      LIG  
ATOM   5345 H21  LIG     1       7.492 -15.040   4.833  1.00  0.00      LIG  
ATOM   5346 H22  LIG     1       2.319 -13.691  -2.750  1.00  0.00      LIG  
ATOM   5347 H23  LIG     1       1.885 -12.596  -1.422  1.00  0.00      LIG  
ATOM   5348 H24  LIG     1       8.692 -18.357   1.808  1.00  0.00      LIG  
ATOM   5349 H25  LIG     1      -0.314 -14.430   0.977  1.00  0.00      LIG  
ATOM   5350 H26  LIG     1       0.286 -15.846   1.848  1.00  0.00      LIG  
ATOM   5351 H27  LIG     1      -0.426 -16.043   0.260  1.00  0.00      LIG  
ATOM   5352 H28  LIG     1       1.636 -17.167  -0.684  1.00  0.00      LIG  
ATOM   5353 H29  LIG     1       3.227 -16.536  -0.264  1.00  0.00      LIG  
ATOM   5354 H30  LIG     1       2.147 -17.146   0.997  1.00  0.00      LIG  
ATOM   5355 H31  LIG     1       6.511 -12.051   0.572  1.00  0.00      LIG  
ATOM   5356 H32  LIG     1      10.075 -15.768   0.935  1.00  0.00      LIG  
ATOM   5357 H33  LIG     1      10.593 -17.383   0.607  1.00  0.00      LIG  
ATOM   5358 H34  LIG     1      12.550 -16.911   1.242  1.00  0.00      LIG  
ATOM   5359 H35  LIG     1       7.128 -17.900  -0.040  1.00  0.00      LIG  
ATOM   5360 H36  LIG     1       8.793 -18.162  -0.582  1.00  0.00      LIG  
ATOM   5361 H37  LIG     1       8.132 -16.526  -0.537  1.00  0.00      LIG  
ATOM   5362 H38  LIG     1      11.173 -15.790   4.547  1.00  0.00      LIG  
ATOM   5363 H39  LIG     1       9.513 -15.903   4.022  1.00  0.00      LIG  
ATOM   5364 H40  LIG     1      14.769 -18.870   2.455  1.00  0.00      LIG  
ATOM   5365 H41  LIG     1      15.624 -17.472   3.130  1.00  0.00      LIG  
ATOM   5366 H42  LIG     1      14.865 -17.360   1.531  1.00  0.00      LIG  
ATOM   5367 H43  LIG     1      14.112 -17.448   5.225  1.00  0.00      LIG  
ATOM   5368 H44  LIG     1      13.324 -18.909   4.609  1.00  0.00      LIG  
ATOM   5369 H45  LIG     1      12.367 -17.482   5.027  1.00  0.00      LIG  
ATOM   5370 H46  LIG     1      10.914 -18.764   2.658  1.00  0.00      LIG  
ATOM   5371 H47  LIG     1      10.175 -12.534   3.805  1.00  0.00      LIG  
TER
REMARK  Energy: 257.283
REMARK  SimpleFitness: 257.283
REMARK  FullFitness: -997.9771
REMARK  InterFull: -35.9102
REMARK  IntraFull: 271.505
REMARK  solvFull: -1489.57
REMARK  surfFull: 255.998
REMARK  extraFull: 0.0
REMARK  deltaGcompsolvpol: -1489.57
REMARK  deltaGcompsolvnonpol: 255.998
REMARK  deltaGprotsolvpol: -1512.07
REMARK  deltaGprotsolvnonpol: 254.074
REMARK  deltaGligsolvpol: -14.5735
REMARK  deltaGligsolvnonpol: 15.802
REMARK  deltaGvdw: -35.9102
REMARK  deltaGelec: 0.0
REMARK  deltaG: -6.4310656
REMARK  Cluster: 3
REMARK  ClusterRank: 1
ATOM   5287 O    LIG     1       6.453 -12.654  -0.193  1.00  0.00      LIG  
ATOM   5288 O1   LIG     1       0.354 -14.943  -1.809  1.00  0.00      LIG  
ATOM   5289 O2   LIG     1      13.246 -15.918   3.043  1.00  0.00      LIG  
ATOM   5290 O3   LIG     1      10.588 -18.075   3.265  1.00  0.00      LIG  
ATOM   5291 O4   LIG     1      10.112 -13.465   4.107  1.00  0.00      LIG  
ATOM   5292 O5   LIG     1      11.129 -13.913   2.139  1.00  0.00      LIG  
ATOM   5293 C    LIG     1       4.954 -14.258   1.016  1.00  0.00      LIG  
ATOM   5294 C1   LIG     1       3.674 -13.610   0.432  1.00  0.00      LIG  
ATOM   5295 C2   LIG     1       5.100 -14.047   2.525  1.00  0.00      LIG  
ATOM   5296 C3   LIG     1       6.134 -15.020   3.127  1.00  0.00      LIG  
ATOM   5297 C4   LIG     1       2.413 -14.214   1.101  1.00  0.00      LIG  
ATOM   5298 C5   LIG     1       3.764 -14.077   3.259  1.00  0.00      LIG  
ATOM   5299 C6   LIG     1       6.306 -13.980   0.302  1.00  0.00      LIG  
ATOM   5300 C7   LIG     1       2.699 -14.815   2.482  1.00  0.00      LIG  
ATOM   5301 C8   LIG     1       7.219 -15.320   2.157  1.00  0.00      LIG  
ATOM   5302 C9   LIG     1       1.580 -15.190   0.230  1.00  0.00      LIG  
ATOM   5303 C10  LIG     1       3.650 -13.816  -1.080  1.00  0.00      LIG  
ATOM   5304 C11  LIG     1       7.530 -14.252   1.175  1.00  0.00      LIG  
ATOM   5305 C12  LIG     1       5.652 -16.428   3.452  1.00  0.00      LIG  
ATOM   5306 C13  LIG     1       3.604 -12.092   0.658  1.00  0.00      LIG  
ATOM   5307 C14  LIG     1       7.650 -16.584   2.234  1.00  0.00      LIG  
ATOM   5308 C15  LIG     1       6.852 -17.332   3.235  1.00  0.00      LIG  
ATOM   5309 C16  LIG     1       6.710 -14.412   4.397  1.00  0.00      LIG  
ATOM   5310 C17  LIG     1       2.275 -13.587  -1.663  1.00  0.00      LIG  
ATOM   5311 C18  LIG     1       1.327 -14.616  -1.146  1.00  0.00      LIG  
ATOM   5312 C19  LIG     1       8.649 -17.342   1.405  1.00  0.00      LIG  
ATOM   5313 C20  LIG     1       0.207 -15.385   0.864  1.00  0.00      LIG  
ATOM   5314 C21  LIG     1       2.185 -16.584   0.061  1.00  0.00      LIG  
ATOM   5315 C22  LIG     1      10.076 -16.774   1.355  1.00  0.00      LIG  
ATOM   5316 C23  LIG     1      10.907 -16.826   2.657  1.00  0.00      LIG  
ATOM   5317 C24  LIG     1      12.391 -16.836   2.310  1.00  0.00      LIG  
ATOM   5318 C25  LIG     1       8.142 -17.488  -0.018  1.00  0.00      LIG  
ATOM   5319 C26  LIG     1      13.500 -17.330   3.189  1.00  0.00      LIG  
ATOM   5320 C27  LIG     1      10.530 -15.726   3.666  1.00  0.00      LIG  
ATOM   5321 C28  LIG     1      14.759 -17.780   2.536  1.00  0.00      LIG  
ATOM   5322 C29  LIG     1      13.308 -17.817   4.587  1.00  0.00      LIG  
ATOM   5323 C30  LIG     1      10.596 -14.305   3.165  1.00  0.00      LIG  
ATOM   5324 H    LIG     1       4.811 -15.334   0.886  1.00  0.00      LIG  
ATOM   5325 H1   LIG     1       5.501 -13.038   2.670  1.00  0.00      LIG  
ATOM   5326 H2   LIG     1       1.746 -13.369   1.297  1.00  0.00      LIG  
ATOM   5327 H3   LIG     1       3.420 -13.051   3.416  1.00  0.00      LIG  
ATOM   5328 H4   LIG     1       3.865 -14.511   4.257  1.00  0.00      LIG  
ATOM   5329 H5   LIG     1       6.357 -14.635  -0.572  1.00  0.00      LIG  
ATOM   5330 H6   LIG     1       3.006 -15.857   2.405  1.00  0.00      LIG  
ATOM   5331 H7   LIG     1       1.782 -14.812   3.076  1.00  0.00      LIG  
ATOM   5332 H8   LIG     1       3.994 -14.825  -1.326  1.00  0.00      LIG  
ATOM   5333 H9   LIG     1       4.343 -13.125  -1.566  1.00  0.00      LIG  
ATOM   5334 H10  LIG     1       7.839 -13.352   1.715  1.00  0.00      LIG  
ATOM   5335 H11  LIG     1       8.376 -14.514   0.536  1.00  0.00      LIG  
ATOM   5336 H12  LIG     1       4.864 -16.736   2.759  1.00  0.00      LIG  
ATOM   5337 H13  LIG     1       5.259 -16.515   4.469  1.00  0.00      LIG  
ATOM   5338 H14  LIG     1       4.314 -11.555   0.027  1.00  0.00      LIG  
ATOM   5339 H15  LIG     1       2.615 -11.701   0.409  1.00  0.00      LIG  
ATOM   5340 H16  LIG     1       3.804 -11.810   1.693  1.00  0.00      LIG  
ATOM   5341 H17  LIG     1       6.537 -18.310   2.861  1.00  0.00      LIG  
ATOM   5342 H18  LIG     1       7.428 -17.467   4.155  1.00  0.00      LIG  
ATOM   5343 H19  LIG     1       5.931 -14.284   5.152  1.00  0.00      LIG  
ATOM   5344 H20  LIG     1       7.145 -13.433   4.190  1.00  0.00      LIG  
ATOM   5345 H21  LIG     1       7.492 -15.040   4.833  1.00  0.00      LIG  
ATOM   5346 H22  LIG     1       2.319 -13.691  -2.750  1.00  0.00      LIG  
ATOM   5347 H23  LIG     1       1.885 -12.596  -1.422  1.00  0.00      LIG  
ATOM   5348 H24  LIG     1       8.692 -18.357   1.808  1.00  0.00      LIG  
ATOM   5349 H25  LIG     1      -0.314 -14.430   0.977  1.00  0.00      LIG  
ATOM   5350 H26  LIG     1       0.286 -15.846   1.848  1.00  0.00      LIG  
ATOM   5351 H27  LIG     1      -0.426 -16.043   0.260  1.00  0.00      LIG  
ATOM   5352 H28  LIG     1       1.636 -17.167  -0.684  1.00  0.00      LIG  
ATOM   5353 H29  LIG     1       3.227 -16.536  -0.264  1.00  0.00      LIG  
ATOM   5354 H30  LIG     1       2.147 -17.146   0.997  1.00  0.00      LIG  
ATOM   5355 H31  LIG     1       6.511 -12.051   0.572  1.00  0.00      LIG  
ATOM   5356 H32  LIG     1      10.075 -15.768   0.935  1.00  0.00      LIG  
ATOM   5357 H33  LIG     1      10.593 -17.383   0.607  1.00  0.00      LIG  
ATOM   5358 H34  LIG     1      12.550 -16.911   1.242  1.00  0.00      LIG  
ATOM   5359 H35  LIG     1       7.128 -17.900  -0.040  1.00  0.00      LIG  
ATOM   5360 H36  LIG     1       8.793 -18.162  -0.582  1.00  0.00      LIG  
ATOM   5361 H37  LIG     1       8.132 -16.526  -0.537  1.00  0.00      LIG  
ATOM   5362 H38  LIG     1      11.173 -15.790   4.547  1.00  0.00      LIG  
ATOM   5363 H39  LIG     1       9.513 -15.903   4.022  1.00  0.00      LIG  
ATOM   5364 H40  LIG     1      14.769 -18.870   2.455  1.00  0.00      LIG  
ATOM   5365 H41  LIG     1      15.624 -17.472   3.130  1.00  0.00      LIG  
ATOM   5366 H42  LIG     1      14.865 -17.360   1.531  1.00  0.00      LIG  
ATOM   5367 H43  LIG     1      14.112 -17.448   5.225  1.00  0.00      LIG  
ATOM   5368 H44  LIG     1      13.324 -18.909   4.609  1.00  0.00      LIG  
ATOM   5369 H45  LIG     1      12.367 -17.482   5.027  1.00  0.00      LIG  
ATOM   5370 H46  LIG     1      10.914 -18.764   2.658  1.00  0.00      LIG  
ATOM   5371 H47  LIG     1      10.175 -12.534   3.805  1.00  0.00      LIG  
TER
REMARK  Energy: 256.886
REMARK  SimpleFitness: 256.886
REMARK  FullFitness: -997.9727
REMARK  InterFull: -36.5808
REMARK  IntraFull: 271.93
REMARK  solvFull: -1489.08
REMARK  surfFull: 255.758
REMARK  extraFull: 0.0
REMARK  deltaGcompsolvpol: -1489.08
REMARK  deltaGcompsolvnonpol: 255.758
REMARK  deltaGprotsolvpol: -1512.07
REMARK  deltaGprotsolvnonpol: 254.074
REMARK  deltaGligsolvpol: -14.5545
REMARK  deltaGligsolvnonpol: 15.7642
REMARK  deltaGvdw: -36.5808
REMARK  deltaGelec: 0.0
REMARK  deltaG: -6.484809
REMARK  Cluster: 3
REMARK  ClusterRank: 2
ATOM   5287 O    LIG     1       6.364 -12.697  -0.115  1.00  0.00      LIG  
ATOM   5288 O1   LIG     1       0.053 -14.598  -1.393  1.00  0.00      LIG  
ATOM   5289 O2   LIG     1      13.198 -15.928   3.010  1.00  0.00      LIG  
ATOM   5290 O3   LIG     1      10.540 -18.065   3.328  1.00  0.00      LIG  
ATOM   5291 O4   LIG     1      10.117 -13.432   4.076  1.00  0.00      LIG  
ATOM   5292 O5   LIG     1      11.067 -13.936   2.087  1.00  0.00      LIG  
ATOM   5293 C    LIG     1       4.865 -14.228   1.194  1.00  0.00      LIG  
ATOM   5294 C1   LIG     1       3.583 -13.538   0.659  1.00  0.00      LIG  
ATOM   5295 C2   LIG     1       5.082 -14.012   2.694  1.00  0.00      LIG  
ATOM   5296 C3   LIG     1       6.112 -15.010   3.262  1.00  0.00      LIG  
ATOM   5297 C4   LIG     1       2.326 -14.055   1.406  1.00  0.00      LIG  
ATOM   5298 C5   LIG     1       3.778 -13.999   3.484  1.00  0.00      LIG  
ATOM   5299 C6   LIG     1       6.198 -14.004   0.423  1.00  0.00      LIG  
ATOM   5300 C7   LIG     1       2.665 -14.706   2.750  1.00  0.00      LIG  
ATOM   5301 C8   LIG     1       7.158 -15.333   2.259  1.00  0.00      LIG  
ATOM   5302 C9   LIG     1       1.350 -14.936   0.585  1.00  0.00      LIG  
ATOM   5303 C10  LIG     1       3.477 -13.784  -0.843  1.00  0.00      LIG  
ATOM   5304 C11  LIG     1       7.448 -14.281   1.255  1.00  0.00      LIG  
ATOM   5305 C12  LIG     1       5.612 -16.408   3.603  1.00  0.00      LIG  
ATOM   5306 C13  LIG     1       3.595 -12.016   0.854  1.00  0.00      LIG  
ATOM   5307 C14  LIG     1       7.579 -16.600   2.338  1.00  0.00      LIG  
ATOM   5308 C15  LIG     1       6.794 -17.331   3.364  1.00  0.00      LIG  
ATOM   5309 C16  LIG     1       6.741 -14.416   4.514  1.00  0.00      LIG  
ATOM   5310 C17  LIG     1       2.107 -13.449  -1.381  1.00  0.00      LIG  
ATOM   5311 C18  LIG     1       1.088 -14.361  -0.789  1.00  0.00      LIG  
ATOM   5312 C19  LIG     1       8.558 -17.373   1.498  1.00  0.00      LIG  
ATOM   5313 C20  LIG     1      -0.005 -14.964   1.283  1.00  0.00      LIG  
ATOM   5314 C21  LIG     1       1.793 -16.389   0.416  1.00  0.00      LIG  
ATOM   5315 C22  LIG     1       9.985 -16.807   1.402  1.00  0.00      LIG  
ATOM   5316 C23  LIG     1      10.849 -16.831   2.684  1.00  0.00      LIG  
ATOM   5317 C24  LIG     1      12.325 -16.851   2.304  1.00  0.00      LIG  
ATOM   5318 C25  LIG     1       8.015 -17.544   0.090  1.00  0.00      LIG  
ATOM   5319 C26  LIG     1      13.452 -17.339   3.164  1.00  0.00      LIG  
ATOM   5320 C27  LIG     1      10.498 -15.707   3.674  1.00  0.00      LIG  
ATOM   5321 C28  LIG     1      14.698 -17.796   2.491  1.00  0.00      LIG  
ATOM   5322 C29  LIG     1      13.288 -17.812   4.569  1.00  0.00      LIG  
ATOM   5323 C30  LIG     1      10.563 -14.298   3.139  1.00  0.00      LIG  
ATOM   5324 H    LIG     1       4.678 -15.300   1.079  1.00  0.00      LIG  
ATOM   5325 H1   LIG     1       5.516 -13.014   2.816  1.00  0.00      LIG  
ATOM   5326 H2   LIG     1       1.747 -13.165   1.668  1.00  0.00      LIG  
ATOM   5327 H3   LIG     1       3.472 -12.962   3.651  1.00  0.00      LIG  
ATOM   5328 H4   LIG     1       3.907 -14.436   4.477  1.00  0.00      LIG  
ATOM   5329 H5   LIG     1       6.199 -14.684  -0.433  1.00  0.00      LIG  
ATOM   5330 H6   LIG     1       2.953 -15.749   2.629  1.00  0.00      LIG  
ATOM   5331 H7   LIG     1       1.781 -14.703   3.392  1.00  0.00      LIG  
ATOM   5332 H8   LIG     1       3.721 -14.826  -1.067  1.00  0.00      LIG  
ATOM   5333 H9   LIG     1       4.206 -13.171  -1.378  1.00  0.00      LIG  
ATOM   5334 H10  LIG     1       7.786 -13.378   1.774  1.00  0.00      LIG  
ATOM   5335 H11  LIG     1       8.269 -14.561   0.591  1.00  0.00      LIG  
ATOM   5336 H12  LIG     1       4.803 -16.703   2.929  1.00  0.00      LIG  
ATOM   5337 H13  LIG     1       5.241 -16.484   4.629  1.00  0.00      LIG  
ATOM   5338 H14  LIG     1       4.285 -11.524   0.167  1.00  0.00      LIG  
ATOM   5339 H15  LIG     1       2.611 -11.583   0.661  1.00  0.00      LIG  
ATOM   5340 H16  LIG     1       3.873 -11.728   1.869  1.00  0.00      LIG  
ATOM   5341 H17  LIG     1       6.457 -18.306   3.004  1.00  0.00      LIG  
ATOM   5342 H18  LIG     1       7.390 -17.467   4.270  1.00  0.00      LIG  
ATOM   5343 H19  LIG     1       5.991 -14.278   5.296  1.00  0.00      LIG  
ATOM   5344 H20  LIG     1       7.185 -13.444   4.296  1.00  0.00      LIG  
ATOM   5345 H21  LIG     1       7.527 -15.058   4.922  1.00  0.00      LIG  
ATOM   5346 H22  LIG     1       2.096 -13.597  -2.463  1.00  0.00      LIG  
ATOM   5347 H23  LIG     1       1.820 -12.417  -1.167  1.00  0.00      LIG  
ATOM   5348 H24  LIG     1       8.612 -18.380   1.917  1.00  0.00      LIG  
ATOM   5349 H25  LIG     1      -0.432 -13.959   1.357  1.00  0.00      LIG  
ATOM   5350 H26  LIG     1       0.072 -15.368   2.293  1.00  0.00      LIG  
ATOM   5351 H27  LIG     1      -0.721 -15.594   0.745  1.00  0.00      LIG  
ATOM   5352 H28  LIG     1       1.160 -16.917  -0.305  1.00  0.00      LIG  
ATOM   5353 H29  LIG     1       2.823 -16.455   0.059  1.00  0.00      LIG  
ATOM   5354 H30  LIG     1       1.724 -16.935   1.360  1.00  0.00      LIG  
ATOM   5355 H31  LIG     1       6.457 -12.074   0.630  1.00  0.00      LIG  
ATOM   5356 H32  LIG     1       9.974 -15.811   0.960  1.00  0.00      LIG  
ATOM   5357 H33  LIG     1      10.484 -17.433   0.655  1.00  0.00      LIG  
ATOM   5358 H34  LIG     1      12.459 -16.932   1.233  1.00  0.00      LIG  
ATOM   5359 H35  LIG     1       7.004 -17.962   0.102  1.00  0.00      LIG  
ATOM   5360 H36  LIG     1       8.655 -18.223  -0.479  1.00  0.00      LIG  
ATOM   5361 H37  LIG     1       7.986 -16.590  -0.443  1.00  0.00      LIG  
ATOM   5362 H38  LIG     1      11.159 -15.754   4.544  1.00  0.00      LIG  
ATOM   5363 H39  LIG     1       9.489 -15.868   4.056  1.00  0.00      LIG  
ATOM   5364 H40  LIG     1      14.693 -18.885   2.397  1.00  0.00      LIG  
ATOM   5365 H41  LIG     1      15.572 -17.506   3.080  1.00  0.00      LIG  
ATOM   5366 H42  LIG     1      14.799 -17.365   1.491  1.00  0.00      LIG  
ATOM   5367 H43  LIG     1      14.131 -17.480   5.176  1.00  0.00      LIG  
ATOM   5368 H44  LIG     1      13.253 -18.905   4.595  1.00  0.00      LIG  
ATOM   5369 H45  LIG     1      12.381 -17.430   5.041  1.00  0.00      LIG  
ATOM   5370 H46  LIG     1      10.853 -18.768   2.732  1.00  0.00      LIG  
ATOM   5371 H47  LIG     1      10.180 -12.509   3.750  1.00  0.00      LIG  
TER
REMARK  Energy: 256.886
REMARK  SimpleFitness: 256.886
REMARK  FullFitness: -997.9727
REMARK  InterFull: -36.5808
REMARK  IntraFull: 271.93
REMARK  solvFull: -1489.08
REMARK  surfFull: 255.758
REMARK  extraFull: 0.0
REMARK  deltaGcompsolvpol: -1489.08
REMARK  deltaGcompsolvnonpol: 255.758
REMARK  deltaGprotsolvpol: -1512.07
REMARK  deltaGprotsolvnonpol: 254.074
REMARK  deltaGligsolvpol: -14.5545
REMARK  deltaGligsolvnonpol: 15.7642
REMARK  deltaGvdw: -36.5808
REMARK  deltaGelec: 0.0
REMARK  deltaG: -6.484809
REMARK  Cluster: 3
REMARK  ClusterRank: 3
ATOM   5287 O    LIG     1       6.364 -12.697  -0.115  1.00  0.00      LIG  
ATOM   5288 O1   LIG     1       0.053 -14.598  -1.393  1.00  0.00      LIG  
ATOM   5289 O2   LIG     1      13.198 -15.928   3.010  1.00  0.00      LIG  
ATOM   5290 O3   LIG     1      10.540 -18.065   3.328  1.00  0.00      LIG  
ATOM   5291 O4   LIG     1      10.117 -13.432   4.076  1.00  0.00      LIG  
ATOM   5292 O5   LIG     1      11.067 -13.936   2.087  1.00  0.00      LIG  
ATOM   5293 C    LIG     1       4.865 -14.228   1.194  1.00  0.00      LIG  
ATOM   5294 C1   LIG     1       3.583 -13.538   0.659  1.00  0.00      LIG  
ATOM   5295 C2   LIG     1       5.082 -14.012   2.694  1.00  0.00      LIG  
ATOM   5296 C3   LIG     1       6.112 -15.010   3.262  1.00  0.00      LIG  
ATOM   5297 C4   LIG     1       2.326 -14.055   1.406  1.00  0.00      LIG  
ATOM   5298 C5   LIG     1       3.778 -13.999   3.484  1.00  0.00      LIG  
ATOM   5299 C6   LIG     1       6.198 -14.004   0.423  1.00  0.00      LIG  
ATOM   5300 C7   LIG     1       2.665 -14.706   2.750  1.00  0.00      LIG  
ATOM   5301 C8   LIG     1       7.158 -15.333   2.259  1.00  0.00      LIG  
ATOM   5302 C9   LIG     1       1.350 -14.936   0.585  1.00  0.00      LIG  
ATOM   5303 C10  LIG     1       3.477 -13.784  -0.843  1.00  0.00      LIG  
ATOM   5304 C11  LIG     1       7.448 -14.281   1.255  1.00  0.00      LIG  
ATOM   5305 C12  LIG     1       5.612 -16.408   3.603  1.00  0.00      LIG  
ATOM   5306 C13  LIG     1       3.595 -12.016   0.854  1.00  0.00      LIG  
ATOM   5307 C14  LIG     1       7.579 -16.600   2.338  1.00  0.00      LIG  
ATOM   5308 C15  LIG     1       6.794 -17.331   3.364  1.00  0.00      LIG  
ATOM   5309 C16  LIG     1       6.741 -14.416   4.514  1.00  0.00      LIG  
ATOM   5310 C17  LIG     1       2.107 -13.449  -1.381  1.00  0.00      LIG  
ATOM   5311 C18  LIG     1       1.088 -14.361  -0.789  1.00  0.00      LIG  
ATOM   5312 C19  LIG     1       8.558 -17.373   1.498  1.00  0.00      LIG  
ATOM   5313 C20  LIG     1      -0.005 -14.964   1.283  1.00  0.00      LIG  
ATOM   5314 C21  LIG     1       1.793 -16.389   0.416  1.00  0.00      LIG  
ATOM   5315 C22  LIG     1       9.985 -16.807   1.402  1.00  0.00      LIG  
ATOM   5316 C23  LIG     1      10.849 -16.831   2.684  1.00  0.00      LIG  
ATOM   5317 C24  LIG     1      12.325 -16.851   2.304  1.00  0.00      LIG  
ATOM   5318 C25  LIG     1       8.015 -17.544   0.090  1.00  0.00      LIG  
ATOM   5319 C26  LIG     1      13.452 -17.339   3.164  1.00  0.00      LIG  
ATOM   5320 C27  LIG     1      10.498 -15.707   3.674  1.00  0.00      LIG  
ATOM   5321 C28  LIG     1      14.698 -17.796   2.491  1.00  0.00      LIG  
ATOM   5322 C29  LIG     1      13.288 -17.812   4.569  1.00  0.00      LIG  
ATOM   5323 C30  LIG     1      10.563 -14.298   3.139  1.00  0.00      LIG  
ATOM   5324 H    LIG     1       4.678 -15.300   1.079  1.00  0.00      LIG  
ATOM   5325 H1   LIG     1       5.516 -13.014   2.816  1.00  0.00      LIG  
ATOM   5326 H2   LIG     1       1.747 -13.165   1.668  1.00  0.00      LIG  
ATOM   5327 H3   LIG     1       3.472 -12.962   3.651  1.00  0.00      LIG  
ATOM   5328 H4   LIG     1       3.907 -14.436   4.477  1.00  0.00      LIG  
ATOM   5329 H5   LIG     1       6.199 -14.684  -0.433  1.00  0.00      LIG  
ATOM   5330 H6   LIG     1       2.953 -15.749   2.629  1.00  0.00      LIG  
ATOM   5331 H7   LIG     1       1.781 -14.703   3.392  1.00  0.00      LIG  
ATOM   5332 H8   LIG     1       3.721 -14.826  -1.067  1.00  0.00      LIG  
ATOM   5333 H9   LIG     1       4.206 -13.171  -1.378  1.00  0.00      LIG  
ATOM   5334 H10  LIG     1       7.786 -13.378   1.774  1.00  0.00      LIG  
ATOM   5335 H11  LIG     1       8.269 -14.561   0.591  1.00  0.00      LIG  
ATOM   5336 H12  LIG     1       4.803 -16.703   2.929  1.00  0.00      LIG  
ATOM   5337 H13  LIG     1       5.241 -16.484   4.629  1.00  0.00      LIG  
ATOM   5338 H14  LIG     1       4.285 -11.524   0.167  1.00  0.00      LIG  
ATOM   5339 H15  LIG     1       2.611 -11.583   0.661  1.00  0.00      LIG  
ATOM   5340 H16  LIG     1       3.873 -11.728   1.869  1.00  0.00      LIG  
ATOM   5341 H17  LIG     1       6.457 -18.306   3.004  1.00  0.00      LIG  
ATOM   5342 H18  LIG     1       7.390 -17.467   4.270  1.00  0.00      LIG  
ATOM   5343 H19  LIG     1       5.991 -14.278   5.296  1.00  0.00      LIG  
ATOM   5344 H20  LIG     1       7.185 -13.444   4.296  1.00  0.00      LIG  
ATOM   5345 H21  LIG     1       7.527 -15.058   4.922  1.00  0.00      LIG  
ATOM   5346 H22  LIG     1       2.096 -13.597  -2.463  1.00  0.00      LIG  
ATOM   5347 H23  LIG     1       1.820 -12.417  -1.167  1.00  0.00      LIG  
ATOM   5348 H24  LIG     1       8.612 -18.380   1.917  1.00  0.00      LIG  
ATOM   5349 H25  LIG     1      -0.432 -13.959   1.357  1.00  0.00      LIG  
ATOM   5350 H26  LIG     1       0.072 -15.368   2.293  1.00  0.00      LIG  
ATOM   5351 H27  LIG     1      -0.721 -15.594   0.745  1.00  0.00      LIG  
ATOM   5352 H28  LIG     1       1.160 -16.917  -0.305  1.00  0.00      LIG  
ATOM   5353 H29  LIG     1       2.823 -16.455   0.059  1.00  0.00      LIG  
ATOM   5354 H30  LIG     1       1.724 -16.935   1.360  1.00  0.00      LIG  
ATOM   5355 H31  LIG     1       6.457 -12.074   0.630  1.00  0.00      LIG  
ATOM   5356 H32  LIG     1       9.974 -15.811   0.960  1.00  0.00      LIG  
ATOM   5357 H33  LIG     1      10.484 -17.433   0.655  1.00  0.00      LIG  
ATOM   5358 H34  LIG     1      12.459 -16.932   1.233  1.00  0.00      LIG  
ATOM   5359 H35  LIG     1       7.004 -17.962   0.102  1.00  0.00      LIG  
ATOM   5360 H36  LIG     1       8.655 -18.223  -0.479  1.00  0.00      LIG  
ATOM   5361 H37  LIG     1       7.986 -16.590  -0.443  1.00  0.00      LIG  
ATOM   5362 H38  LIG     1      11.159 -15.754   4.544  1.00  0.00      LIG  
ATOM   5363 H39  LIG     1       9.489 -15.868   4.056  1.00  0.00      LIG  
ATOM   5364 H40  LIG     1      14.693 -18.885   2.397  1.00  0.00      LIG  
ATOM   5365 H41  LIG     1      15.572 -17.506   3.080  1.00  0.00      LIG  
ATOM   5366 H42  LIG     1      14.799 -17.365   1.491  1.00  0.00      LIG  
ATOM   5367 H43  LIG     1      14.131 -17.480   5.176  1.00  0.00      LIG  
ATOM   5368 H44  LIG     1      13.253 -18.905   4.595  1.00  0.00      LIG  
ATOM   5369 H45  LIG     1      12.381 -17.430   5.041  1.00  0.00      LIG  
ATOM   5370 H46  LIG     1      10.853 -18.768   2.732  1.00  0.00      LIG  
ATOM   5371 H47  LIG     1      10.180 -12.509   3.750  1.00  0.00      LIG  
TER
REMARK  Energy: 256.886
REMARK  SimpleFitness: 256.886
REMARK  FullFitness: -997.9727
REMARK  InterFull: -36.5808
REMARK  IntraFull: 271.93
REMARK  solvFull: -1489.08
REMARK  surfFull: 255.758
REMARK  extraFull: 0.0
REMARK  deltaGcompsolvpol: -1489.08
REMARK  deltaGcompsolvnonpol: 255.758
REMARK  deltaGprotsolvpol: -1512.07
REMARK  deltaGprotsolvnonpol: 254.074
REMARK  deltaGligsolvpol: -14.5545
REMARK  deltaGligsolvnonpol: 15.7642
REMARK  deltaGvdw: -36.5808
REMARK  deltaGelec: 0.0
REMARK  deltaG: -6.484809
REMARK  Cluster: 3
REMARK  ClusterRank: 4
ATOM   5287 O    LIG     1       6.364 -12.697  -0.115  1.00  0.00      LIG  
ATOM   5288 O1   LIG     1       0.053 -14.598  -1.393  1.00  0.00      LIG  
ATOM   5289 O2   LIG     1      13.198 -15.928   3.010  1.00  0.00      LIG  
ATOM   5290 O3   LIG     1      10.540 -18.065   3.328  1.00  0.00      LIG  
ATOM   5291 O4   LIG     1      10.117 -13.432   4.076  1.00  0.00      LIG  
ATOM   5292 O5   LIG     1      11.067 -13.936   2.087  1.00  0.00      LIG  
ATOM   5293 C    LIG     1       4.865 -14.228   1.194  1.00  0.00      LIG  
ATOM   5294 C1   LIG     1       3.583 -13.538   0.659  1.00  0.00      LIG  
ATOM   5295 C2   LIG     1       5.082 -14.012   2.694  1.00  0.00      LIG  
ATOM   5296 C3   LIG     1       6.112 -15.010   3.262  1.00  0.00      LIG  
ATOM   5297 C4   LIG     1       2.326 -14.055   1.406  1.00  0.00      LIG  
ATOM   5298 C5   LIG     1       3.778 -13.999   3.484  1.00  0.00      LIG  
ATOM   5299 C6   LIG     1       6.198 -14.004   0.423  1.00  0.00      LIG  
ATOM   5300 C7   LIG     1       2.665 -14.706   2.750  1.00  0.00      LIG  
ATOM   5301 C8   LIG     1       7.158 -15.333   2.259  1.00  0.00      LIG  
ATOM   5302 C9   LIG     1       1.350 -14.936   0.585  1.00  0.00      LIG  
ATOM   5303 C10  LIG     1       3.477 -13.784  -0.843  1.00  0.00      LIG  
ATOM   5304 C11  LIG     1       7.448 -14.281   1.255  1.00  0.00      LIG  
ATOM   5305 C12  LIG     1       5.612 -16.408   3.603  1.00  0.00      LIG  
ATOM   5306 C13  LIG     1       3.595 -12.016   0.854  1.00  0.00      LIG  
ATOM   5307 C14  LIG     1       7.579 -16.600   2.338  1.00  0.00      LIG  
ATOM   5308 C15  LIG     1       6.794 -17.331   3.364  1.00  0.00      LIG  
ATOM   5309 C16  LIG     1       6.741 -14.416   4.514  1.00  0.00      LIG  
ATOM   5310 C17  LIG     1       2.107 -13.449  -1.381  1.00  0.00      LIG  
ATOM   5311 C18  LIG     1       1.088 -14.361  -0.789  1.00  0.00      LIG  
ATOM   5312 C19  LIG     1       8.558 -17.373   1.498  1.00  0.00      LIG  
ATOM   5313 C20  LIG     1      -0.005 -14.964   1.283  1.00  0.00      LIG  
ATOM   5314 C21  LIG     1       1.793 -16.389   0.416  1.00  0.00      LIG  
ATOM   5315 C22  LIG     1       9.985 -16.807   1.402  1.00  0.00      LIG  
ATOM   5316 C23  LIG     1      10.849 -16.831   2.684  1.00  0.00      LIG  
ATOM   5317 C24  LIG     1      12.325 -16.851   2.304  1.00  0.00      LIG  
ATOM   5318 C25  LIG     1       8.015 -17.544   0.090  1.00  0.00      LIG  
ATOM   5319 C26  LIG     1      13.452 -17.339   3.164  1.00  0.00      LIG  
ATOM   5320 C27  LIG     1      10.498 -15.707   3.674  1.00  0.00      LIG  
ATOM   5321 C28  LIG     1      14.698 -17.796   2.491  1.00  0.00      LIG  
ATOM   5322 C29  LIG     1      13.288 -17.812   4.569  1.00  0.00      LIG  
ATOM   5323 C30  LIG     1      10.563 -14.298   3.139  1.00  0.00      LIG  
ATOM   5324 H    LIG     1       4.678 -15.300   1.079  1.00  0.00      LIG  
ATOM   5325 H1   LIG     1       5.516 -13.014   2.816  1.00  0.00      LIG  
ATOM   5326 H2   LIG     1       1.747 -13.165   1.668  1.00  0.00      LIG  
ATOM   5327 H3   LIG     1       3.472 -12.962   3.651  1.00  0.00      LIG  
ATOM   5328 H4   LIG     1       3.907 -14.436   4.477  1.00  0.00      LIG  
ATOM   5329 H5   LIG     1       6.199 -14.684  -0.433  1.00  0.00      LIG  
ATOM   5330 H6   LIG     1       2.953 -15.749   2.629  1.00  0.00      LIG  
ATOM   5331 H7   LIG     1       1.781 -14.703   3.392  1.00  0.00      LIG  
ATOM   5332 H8   LIG     1       3.721 -14.826  -1.067  1.00  0.00      LIG  
ATOM   5333 H9   LIG     1       4.206 -13.171  -1.378  1.00  0.00      LIG  
ATOM   5334 H10  LIG     1       7.786 -13.378   1.774  1.00  0.00      LIG  
ATOM   5335 H11  LIG     1       8.269 -14.561   0.591  1.00  0.00      LIG  
ATOM   5336 H12  LIG     1       4.803 -16.703   2.929  1.00  0.00      LIG  
ATOM   5337 H13  LIG     1       5.241 -16.484   4.629  1.00  0.00      LIG  
ATOM   5338 H14  LIG     1       4.285 -11.524   0.167  1.00  0.00      LIG  
ATOM   5339 H15  LIG     1       2.611 -11.583   0.661  1.00  0.00      LIG  
ATOM   5340 H16  LIG     1       3.873 -11.728   1.869  1.00  0.00      LIG  
ATOM   5341 H17  LIG     1       6.457 -18.306   3.004  1.00  0.00      LIG  
ATOM   5342 H18  LIG     1       7.390 -17.467   4.270  1.00  0.00      LIG  
ATOM   5343 H19  LIG     1       5.991 -14.278   5.296  1.00  0.00      LIG  
ATOM   5344 H20  LIG     1       7.185 -13.444   4.296  1.00  0.00      LIG  
ATOM   5345 H21  LIG     1       7.527 -15.058   4.922  1.00  0.00      LIG  
ATOM   5346 H22  LIG     1       2.096 -13.597  -2.463  1.00  0.00      LIG  
ATOM   5347 H23  LIG     1       1.820 -12.417  -1.167  1.00  0.00      LIG  
ATOM   5348 H24  LIG     1       8.612 -18.380   1.917  1.00  0.00      LIG  
ATOM   5349 H25  LIG     1      -0.432 -13.959   1.357  1.00  0.00      LIG  
ATOM   5350 H26  LIG     1       0.072 -15.368   2.293  1.00  0.00      LIG  
ATOM   5351 H27  LIG     1      -0.721 -15.594   0.745  1.00  0.00      LIG  
ATOM   5352 H28  LIG     1       1.160 -16.917  -0.305  1.00  0.00      LIG  
ATOM   5353 H29  LIG     1       2.823 -16.455   0.059  1.00  0.00      LIG  
ATOM   5354 H30  LIG     1       1.724 -16.935   1.360  1.00  0.00      LIG  
ATOM   5355 H31  LIG     1       6.457 -12.074   0.630  1.00  0.00      LIG  
ATOM   5356 H32  LIG     1       9.974 -15.811   0.960  1.00  0.00      LIG  
ATOM   5357 H33  LIG     1      10.484 -17.433   0.655  1.00  0.00      LIG  
ATOM   5358 H34  LIG     1      12.459 -16.932   1.233  1.00  0.00      LIG  
ATOM   5359 H35  LIG     1       7.004 -17.962   0.102  1.00  0.00      LIG  
ATOM   5360 H36  LIG     1       8.655 -18.223  -0.479  1.00  0.00      LIG  
ATOM   5361 H37  LIG     1       7.986 -16.590  -0.443  1.00  0.00      LIG  
ATOM   5362 H38  LIG     1      11.159 -15.754   4.544  1.00  0.00      LIG  
ATOM   5363 H39  LIG     1       9.489 -15.868   4.056  1.00  0.00      LIG  
ATOM   5364 H40  LIG     1      14.693 -18.885   2.397  1.00  0.00      LIG  
ATOM   5365 H41  LIG     1      15.572 -17.506   3.080  1.00  0.00      LIG  
ATOM   5366 H42  LIG     1      14.799 -17.365   1.491  1.00  0.00      LIG  
ATOM   5367 H43  LIG     1      14.131 -17.480   5.176  1.00  0.00      LIG  
ATOM   5368 H44  LIG     1      13.253 -18.905   4.595  1.00  0.00      LIG  
ATOM   5369 H45  LIG     1      12.381 -17.430   5.041  1.00  0.00      LIG  
ATOM   5370 H46  LIG     1      10.853 -18.768   2.732  1.00  0.00      LIG  
ATOM   5371 H47  LIG     1      10.180 -12.509   3.750  1.00  0.00      LIG  
TER
REMARK  Energy: 256.886
REMARK  SimpleFitness: 256.886
REMARK  FullFitness: -997.9727
REMARK  InterFull: -36.5808
REMARK  IntraFull: 271.93
REMARK  solvFull: -1489.08
REMARK  surfFull: 255.758
REMARK  extraFull: 0.0
REMARK  deltaGcompsolvpol: -1489.08
REMARK  deltaGcompsolvnonpol: 255.758
REMARK  deltaGprotsolvpol: -1512.07
REMARK  deltaGprotsolvnonpol: 254.074
REMARK  deltaGligsolvpol: -14.5545
REMARK  deltaGligsolvnonpol: 15.7642
REMARK  deltaGvdw: -36.5808
REMARK  deltaGelec: 0.0
REMARK  deltaG: -6.484809
REMARK  Cluster: 3
REMARK  ClusterRank: 5
ATOM   5287 O    LIG     1       6.364 -12.697  -0.115  1.00  0.00      LIG  
ATOM   5288 O1   LIG     1       0.053 -14.598  -1.393  1.00  0.00      LIG  
ATOM   5289 O2   LIG     1      13.198 -15.928   3.010  1.00  0.00      LIG  
ATOM   5290 O3   LIG     1      10.540 -18.065   3.328  1.00  0.00      LIG  
ATOM   5291 O4   LIG     1      10.117 -13.432   4.076  1.00  0.00      LIG  
ATOM   5292 O5   LIG     1      11.067 -13.936   2.087  1.00  0.00      LIG  
ATOM   5293 C    LIG     1       4.865 -14.228   1.194  1.00  0.00      LIG  
ATOM   5294 C1   LIG     1       3.583 -13.538   0.659  1.00  0.00      LIG  
ATOM   5295 C2   LIG     1       5.082 -14.012   2.694  1.00  0.00      LIG  
ATOM   5296 C3   LIG     1       6.112 -15.010   3.262  1.00  0.00      LIG  
ATOM   5297 C4   LIG     1       2.326 -14.055   1.406  1.00  0.00      LIG  
ATOM   5298 C5   LIG     1       3.778 -13.999   3.484  1.00  0.00      LIG  
ATOM   5299 C6   LIG     1       6.198 -14.004   0.423  1.00  0.00      LIG  
ATOM   5300 C7   LIG     1       2.665 -14.706   2.750  1.00  0.00      LIG  
ATOM   5301 C8   LIG     1       7.158 -15.333   2.259  1.00  0.00      LIG  
ATOM   5302 C9   LIG     1       1.350 -14.936   0.585  1.00  0.00      LIG  
ATOM   5303 C10  LIG     1       3.477 -13.784  -0.843  1.00  0.00      LIG  
ATOM   5304 C11  LIG     1       7.448 -14.281   1.255  1.00  0.00      LIG  
ATOM   5305 C12  LIG     1       5.612 -16.408   3.603  1.00  0.00      LIG  
ATOM   5306 C13  LIG     1       3.595 -12.016   0.854  1.00  0.00      LIG  
ATOM   5307 C14  LIG     1       7.579 -16.600   2.338  1.00  0.00      LIG  
ATOM   5308 C15  LIG     1       6.794 -17.331   3.364  1.00  0.00      LIG  
ATOM   5309 C16  LIG     1       6.741 -14.416   4.514  1.00  0.00      LIG  
ATOM   5310 C17  LIG     1       2.107 -13.449  -1.381  1.00  0.00      LIG  
ATOM   5311 C18  LIG     1       1.088 -14.361  -0.789  1.00  0.00      LIG  
ATOM   5312 C19  LIG     1       8.558 -17.373   1.498  1.00  0.00      LIG  
ATOM   5313 C20  LIG     1      -0.005 -14.964   1.283  1.00  0.00      LIG  
ATOM   5314 C21  LIG     1       1.793 -16.389   0.416  1.00  0.00      LIG  
ATOM   5315 C22  LIG     1       9.985 -16.807   1.402  1.00  0.00      LIG  
ATOM   5316 C23  LIG     1      10.849 -16.831   2.684  1.00  0.00      LIG  
ATOM   5317 C24  LIG     1      12.325 -16.851   2.304  1.00  0.00      LIG  
ATOM   5318 C25  LIG     1       8.015 -17.544   0.090  1.00  0.00      LIG  
ATOM   5319 C26  LIG     1      13.452 -17.339   3.164  1.00  0.00      LIG  
ATOM   5320 C27  LIG     1      10.498 -15.707   3.674  1.00  0.00      LIG  
ATOM   5321 C28  LIG     1      14.698 -17.796   2.491  1.00  0.00      LIG  
ATOM   5322 C29  LIG     1      13.288 -17.812   4.569  1.00  0.00      LIG  
ATOM   5323 C30  LIG     1      10.563 -14.298   3.139  1.00  0.00      LIG  
ATOM   5324 H    LIG     1       4.678 -15.300   1.079  1.00  0.00      LIG  
ATOM   5325 H1   LIG     1       5.516 -13.014   2.816  1.00  0.00      LIG  
ATOM   5326 H2   LIG     1       1.747 -13.165   1.668  1.00  0.00      LIG  
ATOM   5327 H3   LIG     1       3.472 -12.962   3.651  1.00  0.00      LIG  
ATOM   5328 H4   LIG     1       3.907 -14.436   4.477  1.00  0.00      LIG  
ATOM   5329 H5   LIG     1       6.199 -14.684  -0.433  1.00  0.00      LIG  
ATOM   5330 H6   LIG     1       2.953 -15.749   2.629  1.00  0.00      LIG  
ATOM   5331 H7   LIG     1       1.781 -14.703   3.392  1.00  0.00      LIG  
ATOM   5332 H8   LIG     1       3.721 -14.826  -1.067  1.00  0.00      LIG  
ATOM   5333 H9   LIG     1       4.206 -13.171  -1.378  1.00  0.00      LIG  
ATOM   5334 H10  LIG     1       7.786 -13.378   1.774  1.00  0.00      LIG  
ATOM   5335 H11  LIG     1       8.269 -14.561   0.591  1.00  0.00      LIG  
ATOM   5336 H12  LIG     1       4.803 -16.703   2.929  1.00  0.00      LIG  
ATOM   5337 H13  LIG     1       5.241 -16.484   4.629  1.00  0.00      LIG  
ATOM   5338 H14  LIG     1       4.285 -11.524   0.167  1.00  0.00      LIG  
ATOM   5339 H15  LIG     1       2.611 -11.583   0.661  1.00  0.00      LIG  
ATOM   5340 H16  LIG     1       3.873 -11.728   1.869  1.00  0.00      LIG  
ATOM   5341 H17  LIG     1       6.457 -18.306   3.004  1.00  0.00      LIG  
ATOM   5342 H18  LIG     1       7.390 -17.467   4.270  1.00  0.00      LIG  
ATOM   5343 H19  LIG     1       5.991 -14.278   5.296  1.00  0.00      LIG  
ATOM   5344 H20  LIG     1       7.185 -13.444   4.296  1.00  0.00      LIG  
ATOM   5345 H21  LIG     1       7.527 -15.058   4.922  1.00  0.00      LIG  
ATOM   5346 H22  LIG     1       2.096 -13.597  -2.463  1.00  0.00      LIG  
ATOM   5347 H23  LIG     1       1.820 -12.417  -1.167  1.00  0.00      LIG  
ATOM   5348 H24  LIG     1       8.612 -18.380   1.917  1.00  0.00      LIG  
ATOM   5349 H25  LIG     1      -0.432 -13.959   1.357  1.00  0.00      LIG  
ATOM   5350 H26  LIG     1       0.072 -15.368   2.293  1.00  0.00      LIG  
ATOM   5351 H27  LIG     1      -0.721 -15.594   0.745  1.00  0.00      LIG  
ATOM   5352 H28  LIG     1       1.160 -16.917  -0.305  1.00  0.00      LIG  
ATOM   5353 H29  LIG     1       2.823 -16.455   0.059  1.00  0.00      LIG  
ATOM   5354 H30  LIG     1       1.724 -16.935   1.360  1.00  0.00      LIG  
ATOM   5355 H31  LIG     1       6.457 -12.074   0.630  1.00  0.00      LIG  
ATOM   5356 H32  LIG     1       9.974 -15.811   0.960  1.00  0.00      LIG  
ATOM   5357 H33  LIG     1      10.484 -17.433   0.655  1.00  0.00      LIG  
ATOM   5358 H34  LIG     1      12.459 -16.932   1.233  1.00  0.00      LIG  
ATOM   5359 H35  LIG     1       7.004 -17.962   0.102  1.00  0.00      LIG  
ATOM   5360 H36  LIG     1       8.655 -18.223  -0.479  1.00  0.00      LIG  
ATOM   5361 H37  LIG     1       7.986 -16.590  -0.443  1.00  0.00      LIG  
ATOM   5362 H38  LIG     1      11.159 -15.754   4.544  1.00  0.00      LIG  
ATOM   5363 H39  LIG     1       9.489 -15.868   4.056  1.00  0.00      LIG  
ATOM   5364 H40  LIG     1      14.693 -18.885   2.397  1.00  0.00      LIG  
ATOM   5365 H41  LIG     1      15.572 -17.506   3.080  1.00  0.00      LIG  
ATOM   5366 H42  LIG     1      14.799 -17.365   1.491  1.00  0.00      LIG  
ATOM   5367 H43  LIG     1      14.131 -17.480   5.176  1.00  0.00      LIG  
ATOM   5368 H44  LIG     1      13.253 -18.905   4.595  1.00  0.00      LIG  
ATOM   5369 H45  LIG     1      12.381 -17.430   5.041  1.00  0.00      LIG  
ATOM   5370 H46  LIG     1      10.853 -18.768   2.732  1.00  0.00      LIG  
ATOM   5371 H47  LIG     1      10.180 -12.509   3.750  1.00  0.00      LIG  
TER
REMARK  Energy: 256.952
REMARK  SimpleFitness: 256.952
REMARK  FullFitness: -997.63544
REMARK  InterFull: -36.3655
REMARK  IntraFull: 271.979
REMARK  solvFull: -1488.96
REMARK  surfFull: 255.711
REMARK  extraFull: 0.0
REMARK  deltaGcompsolvpol: -1488.96
REMARK  deltaGcompsolvnonpol: 255.711
REMARK  deltaGprotsolvpol: -1512.07
REMARK  deltaGprotsolvnonpol: 254.074
REMARK  deltaGligsolvpol: -14.5726
REMARK  deltaGligsolvnonpol: 15.7815
REMARK  deltaGvdw: -36.3655
REMARK  deltaGelec: 0.0
REMARK  deltaG: -6.462073
REMARK  Cluster: 3
REMARK  ClusterRank: 6
ATOM   5287 O    LIG     1       6.419 -12.736  -0.073  1.00  0.00      LIG  
ATOM   5288 O1   LIG     1       0.115 -14.644  -1.382  1.00  0.00      LIG  
ATOM   5289 O2   LIG     1      13.220 -15.966   2.999  1.00  0.00      LIG  
ATOM   5290 O3   LIG     1      10.542 -18.067   3.416  1.00  0.00      LIG  
ATOM   5291 O4   LIG     1      10.186 -13.403   4.010  1.00  0.00      LIG  
ATOM   5292 O5   LIG     1      11.115 -13.988   2.034  1.00  0.00      LIG  
ATOM   5293 C    LIG     1       4.905 -14.253   1.236  1.00  0.00      LIG  
ATOM   5294 C1   LIG     1       3.629 -13.563   0.688  1.00  0.00      LIG  
ATOM   5295 C2   LIG     1       5.117 -14.024   2.735  1.00  0.00      LIG  
ATOM   5296 C3   LIG     1       6.139 -15.024   3.316  1.00  0.00      LIG  
ATOM   5297 C4   LIG     1       2.367 -14.070   1.432  1.00  0.00      LIG  
ATOM   5298 C5   LIG     1       3.809 -13.998   3.519  1.00  0.00      LIG  
ATOM   5299 C6   LIG     1       6.241 -14.040   0.468  1.00  0.00      LIG  
ATOM   5300 C7   LIG     1       2.696 -14.707   2.786  1.00  0.00      LIG  
ATOM   5301 C8   LIG     1       7.184 -15.366   2.317  1.00  0.00      LIG  
ATOM   5302 C9   LIG     1       1.394 -14.958   0.613  1.00  0.00      LIG  
ATOM   5303 C10  LIG     1       3.533 -13.822  -0.812  1.00  0.00      LIG  
ATOM   5304 C11  LIG     1       7.486 -14.325   1.305  1.00  0.00      LIG  
ATOM   5305 C12  LIG     1       5.628 -16.414   3.673  1.00  0.00      LIG  
ATOM   5306 C13  LIG     1       3.644 -12.039   0.870  1.00  0.00      LIG  
ATOM   5307 C14  LIG     1       7.592 -16.636   2.407  1.00  0.00      LIG  
ATOM   5308 C15  LIG     1       6.800 -17.350   3.438  1.00  0.00      LIG  
ATOM   5309 C16  LIG     1       6.776 -14.422   4.559  1.00  0.00      LIG  
ATOM   5310 C17  LIG     1       2.167 -13.491  -1.362  1.00  0.00      LIG  
ATOM   5311 C18  LIG     1       1.144 -14.398  -0.769  1.00  0.00      LIG  
ATOM   5312 C19  LIG     1       8.562 -17.425   1.572  1.00  0.00      LIG  
ATOM   5313 C20  LIG     1       0.034 -14.972   1.301  1.00  0.00      LIG  
ATOM   5314 C21  LIG     1       1.834 -16.413   0.464  1.00  0.00      LIG  
ATOM   5315 C22  LIG     1       9.989 -16.868   1.452  1.00  0.00      LIG  
ATOM   5316 C23  LIG     1      10.861 -16.859   2.729  1.00  0.00      LIG  
ATOM   5317 C24  LIG     1      12.334 -16.910   2.340  1.00  0.00      LIG  
ATOM   5318 C25  LIG     1       8.006 -17.615   0.172  1.00  0.00      LIG  
ATOM   5319 C26  LIG     1      13.463 -17.372   3.212  1.00  0.00      LIG  
ATOM   5320 C27  LIG     1      10.530 -15.697   3.683  1.00  0.00      LIG  
ATOM   5321 C28  LIG     1      14.700 -17.867   2.551  1.00  0.00      LIG  
ATOM   5322 C29  LIG     1      13.304 -17.782   4.638  1.00  0.00      LIG  
ATOM   5323 C30  LIG     1      10.614 -14.308   3.101  1.00  0.00      LIG  
ATOM   5324 H    LIG     1       4.715 -15.325   1.130  1.00  0.00      LIG  
ATOM   5325 H1   LIG     1       5.556 -13.028   2.851  1.00  0.00      LIG  
ATOM   5326 H2   LIG     1       1.788 -13.176   1.682  1.00  0.00      LIG  
ATOM   5327 H3   LIG     1       3.506 -12.959   3.674  1.00  0.00      LIG  
ATOM   5328 H4   LIG     1       3.932 -14.427   4.516  1.00  0.00      LIG  
ATOM   5329 H5   LIG     1       6.240 -14.724  -0.386  1.00  0.00      LIG  
ATOM   5330 H6   LIG     1       2.979 -15.753   2.677  1.00  0.00      LIG  
ATOM   5331 H7   LIG     1       1.808 -14.694   3.423  1.00  0.00      LIG  
ATOM   5332 H8   LIG     1       3.776 -14.867  -1.024  1.00  0.00      LIG  
ATOM   5333 H9   LIG     1       4.267 -13.217  -1.348  1.00  0.00      LIG  
ATOM   5334 H10  LIG     1       7.832 -13.422   1.818  1.00  0.00      LIG  
ATOM   5335 H11  LIG     1       8.305 -14.617   0.645  1.00  0.00      LIG  
ATOM   5336 H12  LIG     1       4.814 -16.709   3.005  1.00  0.00      LIG  
ATOM   5337 H13  LIG     1       5.261 -16.476   4.701  1.00  0.00      LIG  
ATOM   5338 H14  LIG     1       4.339 -11.556   0.183  1.00  0.00      LIG  
ATOM   5339 H15  LIG     1       2.661 -11.606   0.667  1.00  0.00      LIG  
ATOM   5340 H16  LIG     1       3.916 -11.743   1.884  1.00  0.00      LIG  
ATOM   5341 H17  LIG     1       6.453 -18.325   3.085  1.00  0.00      LIG  
ATOM   5342 H18  LIG     1       7.395 -17.488   4.346  1.00  0.00      LIG  
ATOM   5343 H19  LIG     1       6.026 -14.253   5.335  1.00  0.00      LIG  
ATOM   5344 H20  LIG     1       7.243 -13.464   4.327  1.00  0.00      LIG  
ATOM   5345 H21  LIG     1       7.546 -15.074   4.982  1.00  0.00      LIG  
ATOM   5346 H22  LIG     1       2.164 -13.648  -2.444  1.00  0.00      LIG  
ATOM   5347 H23  LIG     1       1.880 -12.457  -1.159  1.00  0.00      LIG  
ATOM   5348 H24  LIG     1       8.617 -18.426   2.007  1.00  0.00      LIG  
ATOM   5349 H25  LIG     1      -0.392 -13.965   1.356  1.00  0.00      LIG  
ATOM   5350 H26  LIG     1       0.103 -15.360   2.317  1.00  0.00      LIG  
ATOM   5351 H27  LIG     1      -0.679 -15.609   0.768  1.00  0.00      LIG  
ATOM   5352 H28  LIG     1       1.207 -16.947  -0.257  1.00  0.00      LIG  
ATOM   5353 H29  LIG     1       2.868 -16.486   0.118  1.00  0.00      LIG  
ATOM   5354 H30  LIG     1       1.755 -16.948   1.414  1.00  0.00      LIG  
ATOM   5355 H31  LIG     1       6.503 -12.110   0.670  1.00  0.00      LIG  
ATOM   5356 H32  LIG     1       9.980 -15.884   0.982  1.00  0.00      LIG  
ATOM   5357 H33  LIG     1      10.480 -17.515   0.719  1.00  0.00      LIG  
ATOM   5358 H34  LIG     1      12.460 -17.041   1.273  1.00  0.00      LIG  
ATOM   5359 H35  LIG     1       6.995 -18.033   0.199  1.00  0.00      LIG  
ATOM   5360 H36  LIG     1       8.641 -18.301  -0.395  1.00  0.00      LIG  
ATOM   5361 H37  LIG     1       7.972 -16.668  -0.372  1.00  0.00      LIG  
ATOM   5362 H38  LIG     1      11.193 -15.726   4.552  1.00  0.00      LIG  
ATOM   5363 H39  LIG     1       9.519 -15.830   4.071  1.00  0.00      LIG  
ATOM   5364 H40  LIG     1      14.700 -18.960   2.530  1.00  0.00      LIG  
ATOM   5365 H41  LIG     1      15.582 -17.534   3.103  1.00  0.00      LIG  
ATOM   5366 H42  LIG     1      14.781 -17.505   1.522  1.00  0.00      LIG  
ATOM   5367 H43  LIG     1      14.133 -17.397   5.232  1.00  0.00      LIG  
ATOM   5368 H44  LIG     1      13.301 -18.872   4.716  1.00  0.00      LIG  
ATOM   5369 H45  LIG     1      12.384 -17.406   5.087  1.00  0.00      LIG  
ATOM   5370 H46  LIG     1      10.830 -18.794   2.837  1.00  0.00      LIG  
ATOM   5371 H47  LIG     1      10.267 -12.494   3.653  1.00  0.00      LIG  
TER
REMARK  Energy: 256.952
REMARK  SimpleFitness: 256.952
REMARK  FullFitness: -997.63544
REMARK  InterFull: -36.3655
REMARK  IntraFull: 271.979
REMARK  solvFull: -1488.96
REMARK  surfFull: 255.711
REMARK  extraFull: 0.0
REMARK  deltaGcompsolvpol: -1488.96
REMARK  deltaGcompsolvnonpol: 255.711
REMARK  deltaGprotsolvpol: -1512.07
REMARK  deltaGprotsolvnonpol: 254.074
REMARK  deltaGligsolvpol: -14.5726
REMARK  deltaGligsolvnonpol: 15.7815
REMARK  deltaGvdw: -36.3655
REMARK  deltaGelec: 0.0
REMARK  deltaG: -6.462073
REMARK  Cluster: 3
REMARK  ClusterRank: 7
ATOM   5287 O    LIG     1       6.419 -12.736  -0.073  1.00  0.00      LIG  
ATOM   5288 O1   LIG     1       0.115 -14.644  -1.382  1.00  0.00      LIG  
ATOM   5289 O2   LIG     1      13.220 -15.966   2.999  1.00  0.00      LIG  
ATOM   5290 O3   LIG     1      10.542 -18.067   3.416  1.00  0.00      LIG  
ATOM   5291 O4   LIG     1      10.186 -13.403   4.010  1.00  0.00      LIG  
ATOM   5292 O5   LIG     1      11.115 -13.988   2.034  1.00  0.00      LIG  
ATOM   5293 C    LIG     1       4.905 -14.253   1.236  1.00  0.00      LIG  
ATOM   5294 C1   LIG     1       3.629 -13.563   0.688  1.00  0.00      LIG  
ATOM   5295 C2   LIG     1       5.117 -14.024   2.735  1.00  0.00      LIG  
ATOM   5296 C3   LIG     1       6.139 -15.024   3.316  1.00  0.00      LIG  
ATOM   5297 C4   LIG     1       2.367 -14.070   1.432  1.00  0.00      LIG  
ATOM   5298 C5   LIG     1       3.809 -13.998   3.519  1.00  0.00      LIG  
ATOM   5299 C6   LIG     1       6.241 -14.040   0.468  1.00  0.00      LIG  
ATOM   5300 C7   LIG     1       2.696 -14.707   2.786  1.00  0.00      LIG  
ATOM   5301 C8   LIG     1       7.184 -15.366   2.317  1.00  0.00      LIG  
ATOM   5302 C9   LIG     1       1.394 -14.958   0.613  1.00  0.00      LIG  
ATOM   5303 C10  LIG     1       3.533 -13.822  -0.812  1.00  0.00      LIG  
ATOM   5304 C11  LIG     1       7.486 -14.325   1.305  1.00  0.00      LIG  
ATOM   5305 C12  LIG     1       5.628 -16.414   3.673  1.00  0.00      LIG  
ATOM   5306 C13  LIG     1       3.644 -12.039   0.870  1.00  0.00      LIG  
ATOM   5307 C14  LIG     1       7.592 -16.636   2.407  1.00  0.00      LIG  
ATOM   5308 C15  LIG     1       6.800 -17.350   3.438  1.00  0.00      LIG  
ATOM   5309 C16  LIG     1       6.776 -14.422   4.559  1.00  0.00      LIG  
ATOM   5310 C17  LIG     1       2.167 -13.491  -1.362  1.00  0.00      LIG  
ATOM   5311 C18  LIG     1       1.144 -14.398  -0.769  1.00  0.00      LIG  
ATOM   5312 C19  LIG     1       8.562 -17.425   1.572  1.00  0.00      LIG  
ATOM   5313 C20  LIG     1       0.034 -14.972   1.301  1.00  0.00      LIG  
ATOM   5314 C21  LIG     1       1.834 -16.413   0.464  1.00  0.00      LIG  
ATOM   5315 C22  LIG     1       9.989 -16.868   1.452  1.00  0.00      LIG  
ATOM   5316 C23  LIG     1      10.861 -16.859   2.729  1.00  0.00      LIG  
ATOM   5317 C24  LIG     1      12.334 -16.910   2.340  1.00  0.00      LIG  
ATOM   5318 C25  LIG     1       8.006 -17.615   0.172  1.00  0.00      LIG  
ATOM   5319 C26  LIG     1      13.463 -17.372   3.212  1.00  0.00      LIG  
ATOM   5320 C27  LIG     1      10.530 -15.697   3.683  1.00  0.00      LIG  
ATOM   5321 C28  LIG     1      14.700 -17.867   2.551  1.00  0.00      LIG  
ATOM   5322 C29  LIG     1      13.304 -17.782   4.638  1.00  0.00      LIG  
ATOM   5323 C30  LIG     1      10.614 -14.308   3.101  1.00  0.00      LIG  
ATOM   5324 H    LIG     1       4.715 -15.325   1.130  1.00  0.00      LIG  
ATOM   5325 H1   LIG     1       5.556 -13.028   2.851  1.00  0.00      LIG  
ATOM   5326 H2   LIG     1       1.788 -13.176   1.682  1.00  0.00      LIG  
ATOM   5327 H3   LIG     1       3.506 -12.959   3.674  1.00  0.00      LIG  
ATOM   5328 H4   LIG     1       3.932 -14.427   4.516  1.00  0.00      LIG  
ATOM   5329 H5   LIG     1       6.240 -14.724  -0.386  1.00  0.00      LIG  
ATOM   5330 H6   LIG     1       2.979 -15.753   2.677  1.00  0.00      LIG  
ATOM   5331 H7   LIG     1       1.808 -14.694   3.423  1.00  0.00      LIG  
ATOM   5332 H8   LIG     1       3.776 -14.867  -1.024  1.00  0.00      LIG  
ATOM   5333 H9   LIG     1       4.267 -13.217  -1.348  1.00  0.00      LIG  
ATOM   5334 H10  LIG     1       7.832 -13.422   1.818  1.00  0.00      LIG  
ATOM   5335 H11  LIG     1       8.305 -14.617   0.645  1.00  0.00      LIG  
ATOM   5336 H12  LIG     1       4.814 -16.709   3.005  1.00  0.00      LIG  
ATOM   5337 H13  LIG     1       5.261 -16.476   4.701  1.00  0.00      LIG  
ATOM   5338 H14  LIG     1       4.339 -11.556   0.183  1.00  0.00      LIG  
ATOM   5339 H15  LIG     1       2.661 -11.606   0.667  1.00  0.00      LIG  
ATOM   5340 H16  LIG     1       3.916 -11.743   1.884  1.00  0.00      LIG  
ATOM   5341 H17  LIG     1       6.453 -18.325   3.085  1.00  0.00      LIG  
ATOM   5342 H18  LIG     1       7.395 -17.488   4.346  1.00  0.00      LIG  
ATOM   5343 H19  LIG     1       6.026 -14.253   5.335  1.00  0.00      LIG  
ATOM   5344 H20  LIG     1       7.243 -13.464   4.327  1.00  0.00      LIG  
ATOM   5345 H21  LIG     1       7.546 -15.074   4.982  1.00  0.00      LIG  
ATOM   5346 H22  LIG     1       2.164 -13.648  -2.444  1.00  0.00      LIG  
ATOM   5347 H23  LIG     1       1.880 -12.457  -1.159  1.00  0.00      LIG  
ATOM   5348 H24  LIG     1       8.617 -18.426   2.007  1.00  0.00      LIG  
ATOM   5349 H25  LIG     1      -0.392 -13.965   1.356  1.00  0.00      LIG  
ATOM   5350 H26  LIG     1       0.103 -15.360   2.317  1.00  0.00      LIG  
ATOM   5351 H27  LIG     1      -0.679 -15.609   0.768  1.00  0.00      LIG  
ATOM   5352 H28  LIG     1       1.207 -16.947  -0.257  1.00  0.00      LIG  
ATOM   5353 H29  LIG     1       2.868 -16.486   0.118  1.00  0.00      LIG  
ATOM   5354 H30  LIG     1       1.755 -16.948   1.414  1.00  0.00      LIG  
ATOM   5355 H31  LIG     1       6.503 -12.110   0.670  1.00  0.00      LIG  
ATOM   5356 H32  LIG     1       9.980 -15.884   0.982  1.00  0.00      LIG  
ATOM   5357 H33  LIG     1      10.480 -17.515   0.719  1.00  0.00      LIG  
ATOM   5358 H34  LIG     1      12.460 -17.041   1.273  1.00  0.00      LIG  
ATOM   5359 H35  LIG     1       6.995 -18.033   0.199  1.00  0.00      LIG  
ATOM   5360 H36  LIG     1       8.641 -18.301  -0.395  1.00  0.00      LIG  
ATOM   5361 H37  LIG     1       7.972 -16.668  -0.372  1.00  0.00      LIG  
ATOM   5362 H38  LIG     1      11.193 -15.726   4.552  1.00  0.00      LIG  
ATOM   5363 H39  LIG     1       9.519 -15.830   4.071  1.00  0.00      LIG  
ATOM   5364 H40  LIG     1      14.700 -18.960   2.530  1.00  0.00      LIG  
ATOM   5365 H41  LIG     1      15.582 -17.534   3.103  1.00  0.00      LIG  
ATOM   5366 H42  LIG     1      14.781 -17.505   1.522  1.00  0.00      LIG  
ATOM   5367 H43  LIG     1      14.133 -17.397   5.232  1.00  0.00      LIG  
ATOM   5368 H44  LIG     1      13.301 -18.872   4.716  1.00  0.00      LIG  
ATOM   5369 H45  LIG     1      12.384 -17.406   5.087  1.00  0.00      LIG  
ATOM   5370 H46  LIG     1      10.830 -18.794   2.837  1.00  0.00      LIG  
ATOM   5371 H47  LIG     1      10.267 -12.494   3.653  1.00  0.00      LIG  
TER
REMARK  Energy: 270.957
REMARK  SimpleFitness: 270.957
REMARK  FullFitness: -997.50287
REMARK  InterFull: -13.8779
REMARK  IntraFull: 276.375
REMARK  solvFull: -1518.57
REMARK  surfFull: 258.57
REMARK  extraFull: 0.0
REMARK  deltaGcompsolvpol: -1518.57
REMARK  deltaGcompsolvnonpol: 258.57
REMARK  deltaGprotsolvpol: -1512.07
REMARK  deltaGprotsolvnonpol: 254.074
REMARK  deltaGligsolvpol: -14.8915
REMARK  deltaGligsolvnonpol: 15.7897
REMARK  deltaGvdw: -13.8779
REMARK  deltaGelec: 0.0
REMARK  deltaG: -5.857673
REMARK  Cluster: 4
REMARK  ClusterRank: 0
ATOM   5287 O    LIG     1      30.900   1.694  11.993  1.00  0.00      LIG  
ATOM   5288 O1   LIG     1      25.794  -2.462  13.655  1.00  0.00      LIG  
ATOM   5289 O2   LIG     1      30.819   7.445   6.040  1.00  0.00      LIG  
ATOM   5290 O3   LIG     1      31.373   5.256   4.538  1.00  0.00      LIG  
ATOM   5291 O4   LIG     1      32.881   2.994   4.797  1.00  0.00      LIG  
ATOM   5292 O5   LIG     1      33.589   2.463   6.875  1.00  0.00      LIG  
ATOM   5293 C    LIG     1      29.647   0.033  10.621  1.00  0.00      LIG  
ATOM   5294 C1   LIG     1      29.200  -0.786  11.865  1.00  0.00      LIG  
ATOM   5295 C2   LIG     1      30.697  -0.693   9.779  1.00  0.00      LIG  
ATOM   5296 C3   LIG     1      30.863  -0.051   8.384  1.00  0.00      LIG  
ATOM   5297 C4   LIG     1      28.600  -2.148  11.431  1.00  0.00      LIG  
ATOM   5298 C5   LIG     1      30.454  -2.196   9.712  1.00  0.00      LIG  
ATOM   5299 C6   LIG     1      30.087   1.507  10.842  1.00  0.00      LIG  
ATOM   5300 C7   LIG     1      29.018  -2.548  10.017  1.00  0.00      LIG  
ATOM   5301 C8   LIG     1      30.541   1.404   8.404  1.00  0.00      LIG  
ATOM   5302 C9   LIG     1      27.077  -2.325  11.640  1.00  0.00      LIG  
ATOM   5303 C10  LIG     1      28.197   0.037  12.668  1.00  0.00      LIG  
ATOM   5304 C11  LIG     1      30.882   2.092   9.674  1.00  0.00      LIG  
ATOM   5305 C12  LIG     1      29.919  -0.534   7.296  1.00  0.00      LIG  
ATOM   5306 C13  LIG     1      30.350  -1.121  12.829  1.00  0.00      LIG  
ATOM   5307 C14  LIG     1      29.903   1.815   7.297  1.00  0.00      LIG  
ATOM   5308 C15  LIG     1      29.715   0.658   6.384  1.00  0.00      LIG  
ATOM   5309 C16  LIG     1      32.289  -0.295   7.914  1.00  0.00      LIG  
ATOM   5310 C17  LIG     1      27.452  -0.793  13.689  1.00  0.00      LIG  
ATOM   5311 C18  LIG     1      26.685  -1.899  13.039  1.00  0.00      LIG  
ATOM   5312 C19  LIG     1      29.227   3.105   6.899  1.00  0.00      LIG  
ATOM   5313 C20  LIG     1      26.718  -3.804  11.522  1.00  0.00      LIG  
ATOM   5314 C21  LIG     1      26.192  -1.599  10.627  1.00  0.00      LIG  
ATOM   5315 C22  LIG     1      29.855   3.832   5.695  1.00  0.00      LIG  
ATOM   5316 C23  LIG     1      30.960   4.902   5.864  1.00  0.00      LIG  
ATOM   5317 C24  LIG     1      30.471   6.148   6.598  1.00  0.00      LIG  
ATOM   5318 C25  LIG     1      28.758   4.000   8.030  1.00  0.00      LIG  
ATOM   5319 C26  LIG     1      29.416   7.106   6.148  1.00  0.00      LIG  
ATOM   5320 C27  LIG     1      32.207   4.404   6.617  1.00  0.00      LIG  
ATOM   5321 C28  LIG     1      28.695   7.883   7.192  1.00  0.00      LIG  
ATOM   5322 C29  LIG     1      28.716   7.018   4.834  1.00  0.00      LIG  
ATOM   5323 C30  LIG     1      32.872   3.130   6.146  1.00  0.00      LIG  
ATOM   5324 H    LIG     1      28.757   0.113   9.990  1.00  0.00      LIG  
ATOM   5325 H1   LIG     1      31.656  -0.566  10.290  1.00  0.00      LIG  
ATOM   5326 H2   LIG     1      29.062  -2.899  12.077  1.00  0.00      LIG  
ATOM   5327 H3   LIG     1      31.088  -2.692  10.453  1.00  0.00      LIG  
ATOM   5328 H4   LIG     1      30.748  -2.612   8.746  1.00  0.00      LIG  
ATOM   5329 H5   LIG     1      29.188   2.112  10.991  1.00  0.00      LIG  
ATOM   5330 H6   LIG     1      28.378  -2.081   9.269  1.00  0.00      LIG  
ATOM   5331 H7   LIG     1      28.904  -3.628   9.894  1.00  0.00      LIG  
ATOM   5332 H8   LIG     1      27.484   0.519  11.994  1.00  0.00      LIG  
ATOM   5333 H9   LIG     1      28.710   0.843  13.197  1.00  0.00      LIG  
ATOM   5334 H10  LIG     1      31.958   1.978   9.840  1.00  0.00      LIG  
ATOM   5335 H11  LIG     1      30.729   3.169   9.627  1.00  0.00      LIG  
ATOM   5336 H12  LIG     1      28.950  -0.807   7.720  1.00  0.00      LIG  
ATOM   5337 H13  LIG     1      30.308  -1.398   6.750  1.00  0.00      LIG  
ATOM   5338 H14  LIG     1      30.667  -0.247  13.400  1.00  0.00      LIG  
ATOM   5339 H15  LIG     1      30.044  -1.870  13.563  1.00  0.00      LIG  
ATOM   5340 H16  LIG     1      31.225  -1.520  12.314  1.00  0.00      LIG  
ATOM   5341 H17  LIG     1      28.717   0.635   5.941  1.00  0.00      LIG  
ATOM   5342 H18  LIG     1      30.460   0.682   5.583  1.00  0.00      LIG  
ATOM   5343 H19  LIG     1      33.013   0.152   8.602  1.00  0.00      LIG  
ATOM   5344 H20  LIG     1      32.463   0.125   6.920  1.00  0.00      LIG  
ATOM   5345 H21  LIG     1      32.496  -1.367   7.856  1.00  0.00      LIG  
ATOM   5346 H22  LIG     1      26.736  -0.159  14.218  1.00  0.00      LIG  
ATOM   5347 H23  LIG     1      28.131  -1.233  14.422  1.00  0.00      LIG  
ATOM   5348 H24  LIG     1      28.282   2.748   6.490  1.00  0.00      LIG  
ATOM   5349 H25  LIG     1      27.264  -4.404  12.254  1.00  0.00      LIG  
ATOM   5350 H26  LIG     1      26.940  -4.193  10.526  1.00  0.00      LIG  
ATOM   5351 H27  LIG     1      25.650  -3.971  11.688  1.00  0.00      LIG  
ATOM   5352 H28  LIG     1      25.142  -1.623  10.933  1.00  0.00      LIG  
ATOM   5353 H29  LIG     1      26.476  -0.551  10.514  1.00  0.00      LIG  
ATOM   5354 H30  LIG     1      26.253  -2.070   9.643  1.00  0.00      LIG  
ATOM   5355 H31  LIG     1      31.219   2.612  11.962  1.00  0.00      LIG  
ATOM   5356 H32  LIG     1      29.026   4.310   5.167  1.00  0.00      LIG  
ATOM   5357 H33  LIG     1      30.207   3.083   4.979  1.00  0.00      LIG  
ATOM   5358 H34  LIG     1      30.616   6.046   7.665  1.00  0.00      LIG  
ATOM   5359 H35  LIG     1      28.183   3.429   8.765  1.00  0.00      LIG  
ATOM   5360 H36  LIG     1      28.114   4.792   7.640  1.00  0.00      LIG  
ATOM   5361 H37  LIG     1      29.596   4.469   8.547  1.00  0.00      LIG  
ATOM   5362 H38  LIG     1      31.946   4.237   7.666  1.00  0.00      LIG  
ATOM   5363 H39  LIG     1      32.982   5.177   6.590  1.00  0.00      LIG  
ATOM   5364 H40  LIG     1      27.745   7.398   7.429  1.00  0.00      LIG  
ATOM   5365 H41  LIG     1      28.484   8.894   6.832  1.00  0.00      LIG  
ATOM   5366 H42  LIG     1      29.279   7.962   8.114  1.00  0.00      LIG  
ATOM   5367 H43  LIG     1      28.359   8.007   4.537  1.00  0.00      LIG  
ATOM   5368 H44  LIG     1      27.851   6.355   4.917  1.00  0.00      LIG  
ATOM   5369 H45  LIG     1      29.362   6.644   4.037  1.00  0.00      LIG  
ATOM   5370 H46  LIG     1      31.618   6.198   4.583  1.00  0.00      LIG  
ATOM   5371 H47  LIG     1      32.348   3.706   4.374  1.00  0.00      LIG  
TER
REMARK  Energy: 270.957
REMARK  SimpleFitness: 270.957
REMARK  FullFitness: -997.50287
REMARK  InterFull: -13.8779
REMARK  IntraFull: 276.375
REMARK  solvFull: -1518.57
REMARK  surfFull: 258.57
REMARK  extraFull: 0.0
REMARK  deltaGcompsolvpol: -1518.57
REMARK  deltaGcompsolvnonpol: 258.57
REMARK  deltaGprotsolvpol: -1512.07
REMARK  deltaGprotsolvnonpol: 254.074
REMARK  deltaGligsolvpol: -14.8915
REMARK  deltaGligsolvnonpol: 15.7897
REMARK  deltaGvdw: -13.8779
REMARK  deltaGelec: 0.0
REMARK  deltaG: -5.857673
REMARK  Cluster: 4
REMARK  ClusterRank: 1
ATOM   5287 O    LIG     1      30.900   1.694  11.993  1.00  0.00      LIG  
ATOM   5288 O1   LIG     1      25.794  -2.462  13.655  1.00  0.00      LIG  
ATOM   5289 O2   LIG     1      30.819   7.445   6.040  1.00  0.00      LIG  
ATOM   5290 O3   LIG     1      31.373   5.256   4.538  1.00  0.00      LIG  
ATOM   5291 O4   LIG     1      32.881   2.994   4.797  1.00  0.00      LIG  
ATOM   5292 O5   LIG     1      33.589   2.463   6.875  1.00  0.00      LIG  
ATOM   5293 C    LIG     1      29.647   0.033  10.621  1.00  0.00      LIG  
ATOM   5294 C1   LIG     1      29.200  -0.786  11.865  1.00  0.00      LIG  
ATOM   5295 C2   LIG     1      30.697  -0.693   9.779  1.00  0.00      LIG  
ATOM   5296 C3   LIG     1      30.863  -0.051   8.384  1.00  0.00      LIG  
ATOM   5297 C4   LIG     1      28.600  -2.148  11.431  1.00  0.00      LIG  
ATOM   5298 C5   LIG     1      30.454  -2.196   9.712  1.00  0.00      LIG  
ATOM   5299 C6   LIG     1      30.087   1.507  10.842  1.00  0.00      LIG  
ATOM   5300 C7   LIG     1      29.018  -2.548  10.017  1.00  0.00      LIG  
ATOM   5301 C8   LIG     1      30.541   1.404   8.404  1.00  0.00      LIG  
ATOM   5302 C9   LIG     1      27.077  -2.325  11.640  1.00  0.00      LIG  
ATOM   5303 C10  LIG     1      28.197   0.037  12.668  1.00  0.00      LIG  
ATOM   5304 C11  LIG     1      30.882   2.092   9.674  1.00  0.00      LIG  
ATOM   5305 C12  LIG     1      29.919  -0.534   7.296  1.00  0.00      LIG  
ATOM   5306 C13  LIG     1      30.350  -1.121  12.829  1.00  0.00      LIG  
ATOM   5307 C14  LIG     1      29.903   1.815   7.297  1.00  0.00      LIG  
ATOM   5308 C15  LIG     1      29.715   0.658   6.384  1.00  0.00      LIG  
ATOM   5309 C16  LIG     1      32.289  -0.295   7.914  1.00  0.00      LIG  
ATOM   5310 C17  LIG     1      27.452  -0.793  13.689  1.00  0.00      LIG  
ATOM   5311 C18  LIG     1      26.685  -1.899  13.039  1.00  0.00      LIG  
ATOM   5312 C19  LIG     1      29.227   3.105   6.899  1.00  0.00      LIG  
ATOM   5313 C20  LIG     1      26.718  -3.804  11.522  1.00  0.00      LIG  
ATOM   5314 C21  LIG     1      26.192  -1.599  10.627  1.00  0.00      LIG  
ATOM   5315 C22  LIG     1      29.855   3.832   5.695  1.00  0.00      LIG  
ATOM   5316 C23  LIG     1      30.960   4.902   5.864  1.00  0.00      LIG  
ATOM   5317 C24  LIG     1      30.471   6.148   6.598  1.00  0.00      LIG  
ATOM   5318 C25  LIG     1      28.758   4.000   8.030  1.00  0.00      LIG  
ATOM   5319 C26  LIG     1      29.416   7.106   6.148  1.00  0.00      LIG  
ATOM   5320 C27  LIG     1      32.207   4.404   6.617  1.00  0.00      LIG  
ATOM   5321 C28  LIG     1      28.695   7.883   7.192  1.00  0.00      LIG  
ATOM   5322 C29  LIG     1      28.716   7.018   4.834  1.00  0.00      LIG  
ATOM   5323 C30  LIG     1      32.872   3.130   6.146  1.00  0.00      LIG  
ATOM   5324 H    LIG     1      28.757   0.113   9.990  1.00  0.00      LIG  
ATOM   5325 H1   LIG     1      31.656  -0.566  10.290  1.00  0.00      LIG  
ATOM   5326 H2   LIG     1      29.062  -2.899  12.077  1.00  0.00      LIG  
ATOM   5327 H3   LIG     1      31.088  -2.692  10.453  1.00  0.00      LIG  
ATOM   5328 H4   LIG     1      30.748  -2.612   8.746  1.00  0.00      LIG  
ATOM   5329 H5   LIG     1      29.188   2.112  10.991  1.00  0.00      LIG  
ATOM   5330 H6   LIG     1      28.378  -2.081   9.269  1.00  0.00      LIG  
ATOM   5331 H7   LIG     1      28.904  -3.628   9.894  1.00  0.00      LIG  
ATOM   5332 H8   LIG     1      27.484   0.519  11.994  1.00  0.00      LIG  
ATOM   5333 H9   LIG     1      28.710   0.843  13.197  1.00  0.00      LIG  
ATOM   5334 H10  LIG     1      31.958   1.978   9.840  1.00  0.00      LIG  
ATOM   5335 H11  LIG     1      30.729   3.169   9.627  1.00  0.00      LIG  
ATOM   5336 H12  LIG     1      28.950  -0.807   7.720  1.00  0.00      LIG  
ATOM   5337 H13  LIG     1      30.308  -1.398   6.750  1.00  0.00      LIG  
ATOM   5338 H14  LIG     1      30.667  -0.247  13.400  1.00  0.00      LIG  
ATOM   5339 H15  LIG     1      30.044  -1.870  13.563  1.00  0.00      LIG  
ATOM   5340 H16  LIG     1      31.225  -1.520  12.314  1.00  0.00      LIG  
ATOM   5341 H17  LIG     1      28.717   0.635   5.941  1.00  0.00      LIG  
ATOM   5342 H18  LIG     1      30.460   0.682   5.583  1.00  0.00      LIG  
ATOM   5343 H19  LIG     1      33.013   0.152   8.602  1.00  0.00      LIG  
ATOM   5344 H20  LIG     1      32.463   0.125   6.920  1.00  0.00      LIG  
ATOM   5345 H21  LIG     1      32.496  -1.367   7.856  1.00  0.00      LIG  
ATOM   5346 H22  LIG     1      26.736  -0.159  14.218  1.00  0.00      LIG  
ATOM   5347 H23  LIG     1      28.131  -1.233  14.422  1.00  0.00      LIG  
ATOM   5348 H24  LIG     1      28.282   2.748   6.490  1.00  0.00      LIG  
ATOM   5349 H25  LIG     1      27.264  -4.404  12.254  1.00  0.00      LIG  
ATOM   5350 H26  LIG     1      26.940  -4.193  10.526  1.00  0.00      LIG  
ATOM   5351 H27  LIG     1      25.650  -3.971  11.688  1.00  0.00      LIG  
ATOM   5352 H28  LIG     1      25.142  -1.623  10.933  1.00  0.00      LIG  
ATOM   5353 H29  LIG     1      26.476  -0.551  10.514  1.00  0.00      LIG  
ATOM   5354 H30  LIG     1      26.253  -2.070   9.643  1.00  0.00      LIG  
ATOM   5355 H31  LIG     1      31.219   2.612  11.962  1.00  0.00      LIG  
ATOM   5356 H32  LIG     1      29.026   4.310   5.167  1.00  0.00      LIG  
ATOM   5357 H33  LIG     1      30.207   3.083   4.979  1.00  0.00      LIG  
ATOM   5358 H34  LIG     1      30.616   6.046   7.665  1.00  0.00      LIG  
ATOM   5359 H35  LIG     1      28.183   3.429   8.765  1.00  0.00      LIG  
ATOM   5360 H36  LIG     1      28.114   4.792   7.640  1.00  0.00      LIG  
ATOM   5361 H37  LIG     1      29.596   4.469   8.547  1.00  0.00      LIG  
ATOM   5362 H38  LIG     1      31.946   4.237   7.666  1.00  0.00      LIG  
ATOM   5363 H39  LIG     1      32.982   5.177   6.590  1.00  0.00      LIG  
ATOM   5364 H40  LIG     1      27.745   7.398   7.429  1.00  0.00      LIG  
ATOM   5365 H41  LIG     1      28.484   8.894   6.832  1.00  0.00      LIG  
ATOM   5366 H42  LIG     1      29.279   7.962   8.114  1.00  0.00      LIG  
ATOM   5367 H43  LIG     1      28.359   8.007   4.537  1.00  0.00      LIG  
ATOM   5368 H44  LIG     1      27.851   6.355   4.917  1.00  0.00      LIG  
ATOM   5369 H45  LIG     1      29.362   6.644   4.037  1.00  0.00      LIG  
ATOM   5370 H46  LIG     1      31.618   6.198   4.583  1.00  0.00      LIG  
ATOM   5371 H47  LIG     1      32.348   3.706   4.374  1.00  0.00      LIG  
TER
REMARK  Energy: 270.957
REMARK  SimpleFitness: 270.957
REMARK  FullFitness: -997.50287
REMARK  InterFull: -13.8779
REMARK  IntraFull: 276.375
REMARK  solvFull: -1518.57
REMARK  surfFull: 258.57
REMARK  extraFull: 0.0
REMARK  deltaGcompsolvpol: -1518.57
REMARK  deltaGcompsolvnonpol: 258.57
REMARK  deltaGprotsolvpol: -1512.07
REMARK  deltaGprotsolvnonpol: 254.074
REMARK  deltaGligsolvpol: -14.8915
REMARK  deltaGligsolvnonpol: 15.7897
REMARK  deltaGvdw: -13.8779
REMARK  deltaGelec: 0.0
REMARK  deltaG: -5.857673
REMARK  Cluster: 4
REMARK  ClusterRank: 2
ATOM   5287 O    LIG     1      30.900   1.694  11.993  1.00  0.00      LIG  
ATOM   5288 O1   LIG     1      25.794  -2.462  13.655  1.00  0.00      LIG  
ATOM   5289 O2   LIG     1      30.819   7.445   6.040  1.00  0.00      LIG  
ATOM   5290 O3   LIG     1      31.373   5.256   4.538  1.00  0.00      LIG  
ATOM   5291 O4   LIG     1      32.881   2.994   4.797  1.00  0.00      LIG  
ATOM   5292 O5   LIG     1      33.589   2.463   6.875  1.00  0.00      LIG  
ATOM   5293 C    LIG     1      29.647   0.033  10.621  1.00  0.00      LIG  
ATOM   5294 C1   LIG     1      29.200  -0.786  11.865  1.00  0.00      LIG  
ATOM   5295 C2   LIG     1      30.697  -0.693   9.779  1.00  0.00      LIG  
ATOM   5296 C3   LIG     1      30.863  -0.051   8.384  1.00  0.00      LIG  
ATOM   5297 C4   LIG     1      28.600  -2.148  11.431  1.00  0.00      LIG  
ATOM   5298 C5   LIG     1      30.454  -2.196   9.712  1.00  0.00      LIG  
ATOM   5299 C6   LIG     1      30.087   1.507  10.842  1.00  0.00      LIG  
ATOM   5300 C7   LIG     1      29.018  -2.548  10.017  1.00  0.00      LIG  
ATOM   5301 C8   LIG     1      30.541   1.404   8.404  1.00  0.00      LIG  
ATOM   5302 C9   LIG     1      27.077  -2.325  11.640  1.00  0.00      LIG  
ATOM   5303 C10  LIG     1      28.197   0.037  12.668  1.00  0.00      LIG  
ATOM   5304 C11  LIG     1      30.882   2.092   9.674  1.00  0.00      LIG  
ATOM   5305 C12  LIG     1      29.919  -0.534   7.296  1.00  0.00      LIG  
ATOM   5306 C13  LIG     1      30.350  -1.121  12.829  1.00  0.00      LIG  
ATOM   5307 C14  LIG     1      29.903   1.815   7.297  1.00  0.00      LIG  
ATOM   5308 C15  LIG     1      29.715   0.658   6.384  1.00  0.00      LIG  
ATOM   5309 C16  LIG     1      32.289  -0.295   7.914  1.00  0.00      LIG  
ATOM   5310 C17  LIG     1      27.452  -0.793  13.689  1.00  0.00      LIG  
ATOM   5311 C18  LIG     1      26.685  -1.899  13.039  1.00  0.00      LIG  
ATOM   5312 C19  LIG     1      29.227   3.105   6.899  1.00  0.00      LIG  
ATOM   5313 C20  LIG     1      26.718  -3.804  11.522  1.00  0.00      LIG  
ATOM   5314 C21  LIG     1      26.192  -1.599  10.627  1.00  0.00      LIG  
ATOM   5315 C22  LIG     1      29.855   3.832   5.695  1.00  0.00      LIG  
ATOM   5316 C23  LIG     1      30.960   4.902   5.864  1.00  0.00      LIG  
ATOM   5317 C24  LIG     1      30.471   6.148   6.598  1.00  0.00      LIG  
ATOM   5318 C25  LIG     1      28.758   4.000   8.030  1.00  0.00      LIG  
ATOM   5319 C26  LIG     1      29.416   7.106   6.148  1.00  0.00      LIG  
ATOM   5320 C27  LIG     1      32.207   4.404   6.617  1.00  0.00      LIG  
ATOM   5321 C28  LIG     1      28.695   7.883   7.192  1.00  0.00      LIG  
ATOM   5322 C29  LIG     1      28.716   7.018   4.834  1.00  0.00      LIG  
ATOM   5323 C30  LIG     1      32.872   3.130   6.146  1.00  0.00      LIG  
ATOM   5324 H    LIG     1      28.757   0.113   9.990  1.00  0.00      LIG  
ATOM   5325 H1   LIG     1      31.656  -0.566  10.290  1.00  0.00      LIG  
ATOM   5326 H2   LIG     1      29.062  -2.899  12.077  1.00  0.00      LIG  
ATOM   5327 H3   LIG     1      31.088  -2.692  10.453  1.00  0.00      LIG  
ATOM   5328 H4   LIG     1      30.748  -2.612   8.746  1.00  0.00      LIG  
ATOM   5329 H5   LIG     1      29.188   2.112  10.991  1.00  0.00      LIG  
ATOM   5330 H6   LIG     1      28.378  -2.081   9.269  1.00  0.00      LIG  
ATOM   5331 H7   LIG     1      28.904  -3.628   9.894  1.00  0.00      LIG  
ATOM   5332 H8   LIG     1      27.484   0.519  11.994  1.00  0.00      LIG  
ATOM   5333 H9   LIG     1      28.710   0.843  13.197  1.00  0.00      LIG  
ATOM   5334 H10  LIG     1      31.958   1.978   9.840  1.00  0.00      LIG  
ATOM   5335 H11  LIG     1      30.729   3.169   9.627  1.00  0.00      LIG  
ATOM   5336 H12  LIG     1      28.950  -0.807   7.720  1.00  0.00      LIG  
ATOM   5337 H13  LIG     1      30.308  -1.398   6.750  1.00  0.00      LIG  
ATOM   5338 H14  LIG     1      30.667  -0.247  13.400  1.00  0.00      LIG  
ATOM   5339 H15  LIG     1      30.044  -1.870  13.563  1.00  0.00      LIG  
ATOM   5340 H16  LIG     1      31.225  -1.520  12.314  1.00  0.00      LIG  
ATOM   5341 H17  LIG     1      28.717   0.635   5.941  1.00  0.00      LIG  
ATOM   5342 H18  LIG     1      30.460   0.682   5.583  1.00  0.00      LIG  
ATOM   5343 H19  LIG     1      33.013   0.152   8.602  1.00  0.00      LIG  
ATOM   5344 H20  LIG     1      32.463   0.125   6.920  1.00  0.00      LIG  
ATOM   5345 H21  LIG     1      32.496  -1.367   7.856  1.00  0.00      LIG  
ATOM   5346 H22  LIG     1      26.736  -0.159  14.218  1.00  0.00      LIG  
ATOM   5347 H23  LIG     1      28.131  -1.233  14.422  1.00  0.00      LIG  
ATOM   5348 H24  LIG     1      28.282   2.748   6.490  1.00  0.00      LIG  
ATOM   5349 H25  LIG     1      27.264  -4.404  12.254  1.00  0.00      LIG  
ATOM   5350 H26  LIG     1      26.940  -4.193  10.526  1.00  0.00      LIG  
ATOM   5351 H27  LIG     1      25.650  -3.971  11.688  1.00  0.00      LIG  
ATOM   5352 H28  LIG     1      25.142  -1.623  10.933  1.00  0.00      LIG  
ATOM   5353 H29  LIG     1      26.476  -0.551  10.514  1.00  0.00      LIG  
ATOM   5354 H30  LIG     1      26.253  -2.070   9.643  1.00  0.00      LIG  
ATOM   5355 H31  LIG     1      31.219   2.612  11.962  1.00  0.00      LIG  
ATOM   5356 H32  LIG     1      29.026   4.310   5.167  1.00  0.00      LIG  
ATOM   5357 H33  LIG     1      30.207   3.083   4.979  1.00  0.00      LIG  
ATOM   5358 H34  LIG     1      30.616   6.046   7.665  1.00  0.00      LIG  
ATOM   5359 H35  LIG     1      28.183   3.429   8.765  1.00  0.00      LIG  
ATOM   5360 H36  LIG     1      28.114   4.792   7.640  1.00  0.00      LIG  
ATOM   5361 H37  LIG     1      29.596   4.469   8.547  1.00  0.00      LIG  
ATOM   5362 H38  LIG     1      31.946   4.237   7.666  1.00  0.00      LIG  
ATOM   5363 H39  LIG     1      32.982   5.177   6.590  1.00  0.00      LIG  
ATOM   5364 H40  LIG     1      27.745   7.398   7.429  1.00  0.00      LIG  
ATOM   5365 H41  LIG     1      28.484   8.894   6.832  1.00  0.00      LIG  
ATOM   5366 H42  LIG     1      29.279   7.962   8.114  1.00  0.00      LIG  
ATOM   5367 H43  LIG     1      28.359   8.007   4.537  1.00  0.00      LIG  
ATOM   5368 H44  LIG     1      27.851   6.355   4.917  1.00  0.00      LIG  
ATOM   5369 H45  LIG     1      29.362   6.644   4.037  1.00  0.00      LIG  
ATOM   5370 H46  LIG     1      31.618   6.198   4.583  1.00  0.00      LIG  
ATOM   5371 H47  LIG     1      32.348   3.706   4.374  1.00  0.00      LIG  
TER
REMARK  Energy: 270.894
REMARK  SimpleFitness: 270.894
REMARK  FullFitness: -997.39233
REMARK  InterFull: -13.8363
REMARK  IntraFull: 276.308
REMARK  solvFull: -1518.39
REMARK  surfFull: 258.526
REMARK  extraFull: 0.0
REMARK  deltaGcompsolvpol: -1518.39
REMARK  deltaGcompsolvnonpol: 258.526
REMARK  deltaGprotsolvpol: -1512.07
REMARK  deltaGprotsolvnonpol: 254.074
REMARK  deltaGligsolvpol: -14.8586
REMARK  deltaGligsolvnonpol: 15.7717
REMARK  deltaGvdw: -13.8363
REMARK  deltaGelec: 0.0
REMARK  deltaG: -5.8472
REMARK  Cluster: 4
REMARK  ClusterRank: 3
ATOM   5287 O    LIG     1      30.945   1.653  12.023  1.00  0.00      LIG  
ATOM   5288 O1   LIG     1      25.788  -2.443  13.701  1.00  0.00      LIG  
ATOM   5289 O2   LIG     1      30.873   7.388   5.872  1.00  0.00      LIG  
ATOM   5290 O3   LIG     1      31.431   5.120   4.494  1.00  0.00      LIG  
ATOM   5291 O4   LIG     1      32.911   2.858   4.911  1.00  0.00      LIG  
ATOM   5292 O5   LIG     1      33.597   2.457   7.026  1.00  0.00      LIG  
ATOM   5293 C    LIG     1      29.660   0.011  10.659  1.00  0.00      LIG  
ATOM   5294 C1   LIG     1      29.209  -0.805  11.904  1.00  0.00      LIG  
ATOM   5295 C2   LIG     1      30.699  -0.724   9.811  1.00  0.00      LIG  
ATOM   5296 C3   LIG     1      30.859  -0.083   8.416  1.00  0.00      LIG  
ATOM   5297 C4   LIG     1      28.597  -2.161  11.471  1.00  0.00      LIG  
ATOM   5298 C5   LIG     1      30.445  -2.225   9.747  1.00  0.00      LIG  
ATOM   5299 C6   LIG     1      30.117   1.479  10.880  1.00  0.00      LIG  
ATOM   5300 C7   LIG     1      29.007  -2.565  10.056  1.00  0.00      LIG  
ATOM   5301 C8   LIG     1      30.549   1.375   8.437  1.00  0.00      LIG  
ATOM   5302 C9   LIG     1      27.073  -2.327  11.686  1.00  0.00      LIG  
ATOM   5303 C10  LIG     1      28.215   0.027  12.708  1.00  0.00      LIG  
ATOM   5304 C11  LIG     1      30.906   2.059   9.705  1.00  0.00      LIG  
ATOM   5305 C12  LIG     1      29.900  -0.559   7.336  1.00  0.00      LIG  
ATOM   5306 C13  LIG     1      30.358  -1.150  12.865  1.00  0.00      LIG  
ATOM   5307 C14  LIG     1      29.910   1.790   7.332  1.00  0.00      LIG  
ATOM   5308 C15  LIG     1      29.705   0.632   6.423  1.00  0.00      LIG  
ATOM   5309 C16  LIG     1      32.278  -0.339   7.932  1.00  0.00      LIG  
ATOM   5310 C17  LIG     1      27.466  -0.796  13.732  1.00  0.00      LIG  
ATOM   5311 C18  LIG     1      26.686  -1.891  13.083  1.00  0.00      LIG  
ATOM   5312 C19  LIG     1      29.253   3.088   6.927  1.00  0.00      LIG  
ATOM   5313 C20  LIG     1      26.706  -3.804  11.577  1.00  0.00      LIG  
ATOM   5314 C21  LIG     1      26.193  -1.598  10.670  1.00  0.00      LIG  
ATOM   5315 C22  LIG     1      29.881   3.772   5.698  1.00  0.00      LIG  
ATOM   5316 C23  LIG     1      30.993   4.840   5.830  1.00  0.00      LIG  
ATOM   5317 C24  LIG     1      30.500   6.125   6.488  1.00  0.00      LIG  
ATOM   5318 C25  LIG     1      28.839   4.018   8.051  1.00  0.00      LIG  
ATOM   5319 C26  LIG     1      29.464   7.070   5.971  1.00  0.00      LIG  
ATOM   5320 C27  LIG     1      32.223   4.380   6.632  1.00  0.00      LIG  
ATOM   5321 C28  LIG     1      28.733   7.902   6.965  1.00  0.00      LIG  
ATOM   5322 C29  LIG     1      28.786   6.926   4.650  1.00  0.00      LIG  
ATOM   5323 C30  LIG     1      32.891   3.079   6.248  1.00  0.00      LIG  
ATOM   5324 H    LIG     1      28.767   0.101  10.032  1.00  0.00      LIG  
ATOM   5325 H1   LIG     1      31.663  -0.603  10.316  1.00  0.00      LIG  
ATOM   5326 H2   LIG     1      29.055  -2.917  12.115  1.00  0.00      LIG  
ATOM   5327 H3   LIG     1      31.077  -2.724  10.487  1.00  0.00      LIG  
ATOM   5328 H4   LIG     1      30.733  -2.643   8.780  1.00  0.00      LIG  
ATOM   5329 H5   LIG     1      29.227   2.094  11.041  1.00  0.00      LIG  
ATOM   5330 H6   LIG     1      28.369  -2.092   9.309  1.00  0.00      LIG  
ATOM   5331 H7   LIG     1      28.883  -3.643   9.932  1.00  0.00      LIG  
ATOM   5332 H8   LIG     1      27.505   0.514  12.035  1.00  0.00      LIG  
ATOM   5333 H9   LIG     1      28.737   0.831  13.234  1.00  0.00      LIG  
ATOM   5334 H10  LIG     1      31.983   1.938   9.862  1.00  0.00      LIG  
ATOM   5335 H11  LIG     1      30.759   3.137   9.660  1.00  0.00      LIG  
ATOM   5336 H12  LIG     1      28.931  -0.819   7.769  1.00  0.00      LIG  
ATOM   5337 H13  LIG     1      30.275  -1.429   6.790  1.00  0.00      LIG  
ATOM   5338 H14  LIG     1      30.681  -0.280  13.439  1.00  0.00      LIG  
ATOM   5339 H15  LIG     1      30.048  -1.900  13.597  1.00  0.00      LIG  
ATOM   5340 H16  LIG     1      31.230  -1.553  12.348  1.00  0.00      LIG  
ATOM   5341 H17  LIG     1      28.704   0.620   5.986  1.00  0.00      LIG  
ATOM   5342 H18  LIG     1      30.445   0.646   5.618  1.00  0.00      LIG  
ATOM   5343 H19  LIG     1      33.012   0.089   8.621  1.00  0.00      LIG  
ATOM   5344 H20  LIG     1      32.451   0.095   6.943  1.00  0.00      LIG  
ATOM   5345 H21  LIG     1      32.472  -1.412   7.856  1.00  0.00      LIG  
ATOM   5346 H22  LIG     1      26.759  -0.155  14.265  1.00  0.00      LIG  
ATOM   5347 H23  LIG     1      28.145  -1.244  14.461  1.00  0.00      LIG  
ATOM   5348 H24  LIG     1      28.291   2.747   6.546  1.00  0.00      LIG  
ATOM   5349 H25  LIG     1      27.255  -4.402  12.309  1.00  0.00      LIG  
ATOM   5350 H26  LIG     1      26.921  -4.200  10.582  1.00  0.00      LIG  
ATOM   5351 H27  LIG     1      25.639  -3.966  11.750  1.00  0.00      LIG  
ATOM   5352 H28  LIG     1      25.143  -1.614  10.976  1.00  0.00      LIG  
ATOM   5353 H29  LIG     1      26.485  -0.553  10.552  1.00  0.00      LIG  
ATOM   5354 H30  LIG     1      26.251  -2.074   9.688  1.00  0.00      LIG  
ATOM   5355 H31  LIG     1      31.283   2.564  11.987  1.00  0.00      LIG  
ATOM   5356 H32  LIG     1      29.053   4.239   5.159  1.00  0.00      LIG  
ATOM   5357 H33  LIG     1      30.225   3.001   5.002  1.00  0.00      LIG  
ATOM   5358 H34  LIG     1      30.620   6.077   7.562  1.00  0.00      LIG  
ATOM   5359 H35  LIG     1      28.271   3.477   8.814  1.00  0.00      LIG  
ATOM   5360 H36  LIG     1      28.204   4.818   7.662  1.00  0.00      LIG  
ATOM   5361 H37  LIG     1      29.702   4.477   8.534  1.00  0.00      LIG  
ATOM   5362 H38  LIG     1      31.944   4.274   7.684  1.00  0.00      LIG  
ATOM   5363 H39  LIG     1      33.001   5.148   6.574  1.00  0.00      LIG  
ATOM   5364 H40  LIG     1      27.792   7.418   7.237  1.00  0.00      LIG  
ATOM   5365 H41  LIG     1      28.506   8.884   6.541  1.00  0.00      LIG  
ATOM   5366 H42  LIG     1      29.320   8.050   7.877  1.00  0.00      LIG  
ATOM   5367 H43  LIG     1      28.474   7.907   4.282  1.00  0.00      LIG  
ATOM   5368 H44  LIG     1      27.893   6.304   4.757  1.00  0.00      LIG  
ATOM   5369 H45  LIG     1      29.431   6.476   3.892  1.00  0.00      LIG  
ATOM   5370 H46  LIG     1      31.694   6.058   4.496  1.00  0.00      LIG  
ATOM   5371 H47  LIG     1      32.387   3.545   4.439  1.00  0.00      LIG  
TER
REMARK  Energy: 270.894
REMARK  SimpleFitness: 270.894
REMARK  FullFitness: -997.39233
REMARK  InterFull: -13.8363
REMARK  IntraFull: 276.308
REMARK  solvFull: -1518.39
REMARK  surfFull: 258.526
REMARK  extraFull: 0.0
REMARK  deltaGcompsolvpol: -1518.39
REMARK  deltaGcompsolvnonpol: 258.526
REMARK  deltaGprotsolvpol: -1512.07
REMARK  deltaGprotsolvnonpol: 254.074
REMARK  deltaGligsolvpol: -14.8586
REMARK  deltaGligsolvnonpol: 15.7717
REMARK  deltaGvdw: -13.8363
REMARK  deltaGelec: 0.0
REMARK  deltaG: -5.8472
REMARK  Cluster: 4
REMARK  ClusterRank: 4
ATOM   5287 O    LIG     1      30.945   1.653  12.023  1.00  0.00      LIG  
ATOM   5288 O1   LIG     1      25.788  -2.443  13.701  1.00  0.00      LIG  
ATOM   5289 O2   LIG     1      30.873   7.388   5.872  1.00  0.00      LIG  
ATOM   5290 O3   LIG     1      31.431   5.120   4.494  1.00  0.00      LIG  
ATOM   5291 O4   LIG     1      32.911   2.858   4.911  1.00  0.00      LIG  
ATOM   5292 O5   LIG     1      33.597   2.457   7.026  1.00  0.00      LIG  
ATOM   5293 C    LIG     1      29.660   0.011  10.659  1.00  0.00      LIG  
ATOM   5294 C1   LIG     1      29.209  -0.805  11.904  1.00  0.00      LIG  
ATOM   5295 C2   LIG     1      30.699  -0.724   9.811  1.00  0.00      LIG  
ATOM   5296 C3   LIG     1      30.859  -0.083   8.416  1.00  0.00      LIG  
ATOM   5297 C4   LIG     1      28.597  -2.161  11.471  1.00  0.00      LIG  
ATOM   5298 C5   LIG     1      30.445  -2.225   9.747  1.00  0.00      LIG  
ATOM   5299 C6   LIG     1      30.117   1.479  10.880  1.00  0.00      LIG  
ATOM   5300 C7   LIG     1      29.007  -2.565  10.056  1.00  0.00      LIG  
ATOM   5301 C8   LIG     1      30.549   1.375   8.437  1.00  0.00      LIG  
ATOM   5302 C9   LIG     1      27.073  -2.327  11.686  1.00  0.00      LIG  
ATOM   5303 C10  LIG     1      28.215   0.027  12.708  1.00  0.00      LIG  
ATOM   5304 C11  LIG     1      30.906   2.059   9.705  1.00  0.00      LIG  
ATOM   5305 C12  LIG     1      29.900  -0.559   7.336  1.00  0.00      LIG  
ATOM   5306 C13  LIG     1      30.358  -1.150  12.865  1.00  0.00      LIG  
ATOM   5307 C14  LIG     1      29.910   1.790   7.332  1.00  0.00      LIG  
ATOM   5308 C15  LIG     1      29.705   0.632   6.423  1.00  0.00      LIG  
ATOM   5309 C16  LIG     1      32.278  -0.339   7.932  1.00  0.00      LIG  
ATOM   5310 C17  LIG     1      27.466  -0.796  13.732  1.00  0.00      LIG  
ATOM   5311 C18  LIG     1      26.686  -1.891  13.083  1.00  0.00      LIG  
ATOM   5312 C19  LIG     1      29.253   3.088   6.927  1.00  0.00      LIG  
ATOM   5313 C20  LIG     1      26.706  -3.804  11.577  1.00  0.00      LIG  
ATOM   5314 C21  LIG     1      26.193  -1.598  10.670  1.00  0.00      LIG  
ATOM   5315 C22  LIG     1      29.881   3.772   5.698  1.00  0.00      LIG  
ATOM   5316 C23  LIG     1      30.993   4.840   5.830  1.00  0.00      LIG  
ATOM   5317 C24  LIG     1      30.500   6.125   6.488  1.00  0.00      LIG  
ATOM   5318 C25  LIG     1      28.839   4.018   8.051  1.00  0.00      LIG  
ATOM   5319 C26  LIG     1      29.464   7.070   5.971  1.00  0.00      LIG  
ATOM   5320 C27  LIG     1      32.223   4.380   6.632  1.00  0.00      LIG  
ATOM   5321 C28  LIG     1      28.733   7.902   6.965  1.00  0.00      LIG  
ATOM   5322 C29  LIG     1      28.786   6.926   4.650  1.00  0.00      LIG  
ATOM   5323 C30  LIG     1      32.891   3.079   6.248  1.00  0.00      LIG  
ATOM   5324 H    LIG     1      28.767   0.101  10.032  1.00  0.00      LIG  
ATOM   5325 H1   LIG     1      31.663  -0.603  10.316  1.00  0.00      LIG  
ATOM   5326 H2   LIG     1      29.055  -2.917  12.115  1.00  0.00      LIG  
ATOM   5327 H3   LIG     1      31.077  -2.724  10.487  1.00  0.00      LIG  
ATOM   5328 H4   LIG     1      30.733  -2.643   8.780  1.00  0.00      LIG  
ATOM   5329 H5   LIG     1      29.227   2.094  11.041  1.00  0.00      LIG  
ATOM   5330 H6   LIG     1      28.369  -2.092   9.309  1.00  0.00      LIG  
ATOM   5331 H7   LIG     1      28.883  -3.643   9.932  1.00  0.00      LIG  
ATOM   5332 H8   LIG     1      27.505   0.514  12.035  1.00  0.00      LIG  
ATOM   5333 H9   LIG     1      28.737   0.831  13.234  1.00  0.00      LIG  
ATOM   5334 H10  LIG     1      31.983   1.938   9.862  1.00  0.00      LIG  
ATOM   5335 H11  LIG     1      30.759   3.137   9.660  1.00  0.00      LIG  
ATOM   5336 H12  LIG     1      28.931  -0.819   7.769  1.00  0.00      LIG  
ATOM   5337 H13  LIG     1      30.275  -1.429   6.790  1.00  0.00      LIG  
ATOM   5338 H14  LIG     1      30.681  -0.280  13.439  1.00  0.00      LIG  
ATOM   5339 H15  LIG     1      30.048  -1.900  13.597  1.00  0.00      LIG  
ATOM   5340 H16  LIG     1      31.230  -1.553  12.348  1.00  0.00      LIG  
ATOM   5341 H17  LIG     1      28.704   0.620   5.986  1.00  0.00      LIG  
ATOM   5342 H18  LIG     1      30.445   0.646   5.618  1.00  0.00      LIG  
ATOM   5343 H19  LIG     1      33.012   0.089   8.621  1.00  0.00      LIG  
ATOM   5344 H20  LIG     1      32.451   0.095   6.943  1.00  0.00      LIG  
ATOM   5345 H21  LIG     1      32.472  -1.412   7.856  1.00  0.00      LIG  
ATOM   5346 H22  LIG     1      26.759  -0.155  14.265  1.00  0.00      LIG  
ATOM   5347 H23  LIG     1      28.145  -1.244  14.461  1.00  0.00      LIG  
ATOM   5348 H24  LIG     1      28.291   2.747   6.546  1.00  0.00      LIG  
ATOM   5349 H25  LIG     1      27.255  -4.402  12.309  1.00  0.00      LIG  
ATOM   5350 H26  LIG     1      26.921  -4.200  10.582  1.00  0.00      LIG  
ATOM   5351 H27  LIG     1      25.639  -3.966  11.750  1.00  0.00      LIG  
ATOM   5352 H28  LIG     1      25.143  -1.614  10.976  1.00  0.00      LIG  
ATOM   5353 H29  LIG     1      26.485  -0.553  10.552  1.00  0.00      LIG  
ATOM   5354 H30  LIG     1      26.251  -2.074   9.688  1.00  0.00      LIG  
ATOM   5355 H31  LIG     1      31.283   2.564  11.987  1.00  0.00      LIG  
ATOM   5356 H32  LIG     1      29.053   4.239   5.159  1.00  0.00      LIG  
ATOM   5357 H33  LIG     1      30.225   3.001   5.002  1.00  0.00      LIG  
ATOM   5358 H34  LIG     1      30.620   6.077   7.562  1.00  0.00      LIG  
ATOM   5359 H35  LIG     1      28.271   3.477   8.814  1.00  0.00      LIG  
ATOM   5360 H36  LIG     1      28.204   4.818   7.662  1.00  0.00      LIG  
ATOM   5361 H37  LIG     1      29.702   4.477   8.534  1.00  0.00      LIG  
ATOM   5362 H38  LIG     1      31.944   4.274   7.684  1.00  0.00      LIG  
ATOM   5363 H39  LIG     1      33.001   5.148   6.574  1.00  0.00      LIG  
ATOM   5364 H40  LIG     1      27.792   7.418   7.237  1.00  0.00      LIG  
ATOM   5365 H41  LIG     1      28.506   8.884   6.541  1.00  0.00      LIG  
ATOM   5366 H42  LIG     1      29.320   8.050   7.877  1.00  0.00      LIG  
ATOM   5367 H43  LIG     1      28.474   7.907   4.282  1.00  0.00      LIG  
ATOM   5368 H44  LIG     1      27.893   6.304   4.757  1.00  0.00      LIG  
ATOM   5369 H45  LIG     1      29.431   6.476   3.892  1.00  0.00      LIG  
ATOM   5370 H46  LIG     1      31.694   6.058   4.496  1.00  0.00      LIG  
ATOM   5371 H47  LIG     1      32.387   3.545   4.439  1.00  0.00      LIG  
TER
REMARK  Energy: 270.894
REMARK  SimpleFitness: 270.894
REMARK  FullFitness: -997.39233
REMARK  InterFull: -13.8363
REMARK  IntraFull: 276.308
REMARK  solvFull: -1518.39
REMARK  surfFull: 258.526
REMARK  extraFull: 0.0
REMARK  deltaGcompsolvpol: -1518.39
REMARK  deltaGcompsolvnonpol: 258.526
REMARK  deltaGprotsolvpol: -1512.07
REMARK  deltaGprotsolvnonpol: 254.074
REMARK  deltaGligsolvpol: -14.8586
REMARK  deltaGligsolvnonpol: 15.7717
REMARK  deltaGvdw: -13.8363
REMARK  deltaGelec: 0.0
REMARK  deltaG: -5.8472
REMARK  Cluster: 4
REMARK  ClusterRank: 5
ATOM   5287 O    LIG     1      30.945   1.653  12.023  1.00  0.00      LIG  
ATOM   5288 O1   LIG     1      25.788  -2.443  13.701  1.00  0.00      LIG  
ATOM   5289 O2   LIG     1      30.873   7.388   5.872  1.00  0.00      LIG  
ATOM   5290 O3   LIG     1      31.431   5.120   4.494  1.00  0.00      LIG  
ATOM   5291 O4   LIG     1      32.911   2.858   4.911  1.00  0.00      LIG  
ATOM   5292 O5   LIG     1      33.597   2.457   7.026  1.00  0.00      LIG  
ATOM   5293 C    LIG     1      29.660   0.011  10.659  1.00  0.00      LIG  
ATOM   5294 C1   LIG     1      29.209  -0.805  11.904  1.00  0.00      LIG  
ATOM   5295 C2   LIG     1      30.699  -0.724   9.811  1.00  0.00      LIG  
ATOM   5296 C3   LIG     1      30.859  -0.083   8.416  1.00  0.00      LIG  
ATOM   5297 C4   LIG     1      28.597  -2.161  11.471  1.00  0.00      LIG  
ATOM   5298 C5   LIG     1      30.445  -2.225   9.747  1.00  0.00      LIG  
ATOM   5299 C6   LIG     1      30.117   1.479  10.880  1.00  0.00      LIG  
ATOM   5300 C7   LIG     1      29.007  -2.565  10.056  1.00  0.00      LIG  
ATOM   5301 C8   LIG     1      30.549   1.375   8.437  1.00  0.00      LIG  
ATOM   5302 C9   LIG     1      27.073  -2.327  11.686  1.00  0.00      LIG  
ATOM   5303 C10  LIG     1      28.215   0.027  12.708  1.00  0.00      LIG  
ATOM   5304 C11  LIG     1      30.906   2.059   9.705  1.00  0.00      LIG  
ATOM   5305 C12  LIG     1      29.900  -0.559   7.336  1.00  0.00      LIG  
ATOM   5306 C13  LIG     1      30.358  -1.150  12.865  1.00  0.00      LIG  
ATOM   5307 C14  LIG     1      29.910   1.790   7.332  1.00  0.00      LIG  
ATOM   5308 C15  LIG     1      29.705   0.632   6.423  1.00  0.00      LIG  
ATOM   5309 C16  LIG     1      32.278  -0.339   7.932  1.00  0.00      LIG  
ATOM   5310 C17  LIG     1      27.466  -0.796  13.732  1.00  0.00      LIG  
ATOM   5311 C18  LIG     1      26.686  -1.891  13.083  1.00  0.00      LIG  
ATOM   5312 C19  LIG     1      29.253   3.088   6.927  1.00  0.00      LIG  
ATOM   5313 C20  LIG     1      26.706  -3.804  11.577  1.00  0.00      LIG  
ATOM   5314 C21  LIG     1      26.193  -1.598  10.670  1.00  0.00      LIG  
ATOM   5315 C22  LIG     1      29.881   3.772   5.698  1.00  0.00      LIG  
ATOM   5316 C23  LIG     1      30.993   4.840   5.830  1.00  0.00      LIG  
ATOM   5317 C24  LIG     1      30.500   6.125   6.488  1.00  0.00      LIG  
ATOM   5318 C25  LIG     1      28.839   4.018   8.051  1.00  0.00      LIG  
ATOM   5319 C26  LIG     1      29.464   7.070   5.971  1.00  0.00      LIG  
ATOM   5320 C27  LIG     1      32.223   4.380   6.632  1.00  0.00      LIG  
ATOM   5321 C28  LIG     1      28.733   7.902   6.965  1.00  0.00      LIG  
ATOM   5322 C29  LIG     1      28.786   6.926   4.650  1.00  0.00      LIG  
ATOM   5323 C30  LIG     1      32.891   3.079   6.248  1.00  0.00      LIG  
ATOM   5324 H    LIG     1      28.767   0.101  10.032  1.00  0.00      LIG  
ATOM   5325 H1   LIG     1      31.663  -0.603  10.316  1.00  0.00      LIG  
ATOM   5326 H2   LIG     1      29.055  -2.917  12.115  1.00  0.00      LIG  
ATOM   5327 H3   LIG     1      31.077  -2.724  10.487  1.00  0.00      LIG  
ATOM   5328 H4   LIG     1      30.733  -2.643   8.780  1.00  0.00      LIG  
ATOM   5329 H5   LIG     1      29.227   2.094  11.041  1.00  0.00      LIG  
ATOM   5330 H6   LIG     1      28.369  -2.092   9.309  1.00  0.00      LIG  
ATOM   5331 H7   LIG     1      28.883  -3.643   9.932  1.00  0.00      LIG  
ATOM   5332 H8   LIG     1      27.505   0.514  12.035  1.00  0.00      LIG  
ATOM   5333 H9   LIG     1      28.737   0.831  13.234  1.00  0.00      LIG  
ATOM   5334 H10  LIG     1      31.983   1.938   9.862  1.00  0.00      LIG  
ATOM   5335 H11  LIG     1      30.759   3.137   9.660  1.00  0.00      LIG  
ATOM   5336 H12  LIG     1      28.931  -0.819   7.769  1.00  0.00      LIG  
ATOM   5337 H13  LIG     1      30.275  -1.429   6.790  1.00  0.00      LIG  
ATOM   5338 H14  LIG     1      30.681  -0.280  13.439  1.00  0.00      LIG  
ATOM   5339 H15  LIG     1      30.048  -1.900  13.597  1.00  0.00      LIG  
ATOM   5340 H16  LIG     1      31.230  -1.553  12.348  1.00  0.00      LIG  
ATOM   5341 H17  LIG     1      28.704   0.620   5.986  1.00  0.00      LIG  
ATOM   5342 H18  LIG     1      30.445   0.646   5.618  1.00  0.00      LIG  
ATOM   5343 H19  LIG     1      33.012   0.089   8.621  1.00  0.00      LIG  
ATOM   5344 H20  LIG     1      32.451   0.095   6.943  1.00  0.00      LIG  
ATOM   5345 H21  LIG     1      32.472  -1.412   7.856  1.00  0.00      LIG  
ATOM   5346 H22  LIG     1      26.759  -0.155  14.265  1.00  0.00      LIG  
ATOM   5347 H23  LIG     1      28.145  -1.244  14.461  1.00  0.00      LIG  
ATOM   5348 H24  LIG     1      28.291   2.747   6.546  1.00  0.00      LIG  
ATOM   5349 H25  LIG     1      27.255  -4.402  12.309  1.00  0.00      LIG  
ATOM   5350 H26  LIG     1      26.921  -4.200  10.582  1.00  0.00      LIG  
ATOM   5351 H27  LIG     1      25.639  -3.966  11.750  1.00  0.00      LIG  
ATOM   5352 H28  LIG     1      25.143  -1.614  10.976  1.00  0.00      LIG  
ATOM   5353 H29  LIG     1      26.485  -0.553  10.552  1.00  0.00      LIG  
ATOM   5354 H30  LIG     1      26.251  -2.074   9.688  1.00  0.00      LIG  
ATOM   5355 H31  LIG     1      31.283   2.564  11.987  1.00  0.00      LIG  
ATOM   5356 H32  LIG     1      29.053   4.239   5.159  1.00  0.00      LIG  
ATOM   5357 H33  LIG     1      30.225   3.001   5.002  1.00  0.00      LIG  
ATOM   5358 H34  LIG     1      30.620   6.077   7.562  1.00  0.00      LIG  
ATOM   5359 H35  LIG     1      28.271   3.477   8.814  1.00  0.00      LIG  
ATOM   5360 H36  LIG     1      28.204   4.818   7.662  1.00  0.00      LIG  
ATOM   5361 H37  LIG     1      29.702   4.477   8.534  1.00  0.00      LIG  
ATOM   5362 H38  LIG     1      31.944   4.274   7.684  1.00  0.00      LIG  
ATOM   5363 H39  LIG     1      33.001   5.148   6.574  1.00  0.00      LIG  
ATOM   5364 H40  LIG     1      27.792   7.418   7.237  1.00  0.00      LIG  
ATOM   5365 H41  LIG     1      28.506   8.884   6.541  1.00  0.00      LIG  
ATOM   5366 H42  LIG     1      29.320   8.050   7.877  1.00  0.00      LIG  
ATOM   5367 H43  LIG     1      28.474   7.907   4.282  1.00  0.00      LIG  
ATOM   5368 H44  LIG     1      27.893   6.304   4.757  1.00  0.00      LIG  
ATOM   5369 H45  LIG     1      29.431   6.476   3.892  1.00  0.00      LIG  
ATOM   5370 H46  LIG     1      31.694   6.058   4.496  1.00  0.00      LIG  
ATOM   5371 H47  LIG     1      32.387   3.545   4.439  1.00  0.00      LIG  
TER
REMARK  Energy: 271.113
REMARK  SimpleFitness: 271.113
REMARK  FullFitness: -997.0775
REMARK  InterFull: -13.8556
REMARK  IntraFull: 276.609
REMARK  solvFull: -1518.35
REMARK  surfFull: 258.519
REMARK  extraFull: 0.0
REMARK  deltaGcompsolvpol: -1518.35
REMARK  deltaGcompsolvnonpol: 258.519
REMARK  deltaGprotsolvpol: -1512.07
REMARK  deltaGprotsolvnonpol: 254.074
REMARK  deltaGligsolvpol: -14.8684
REMARK  deltaGligsolvnonpol: 15.7536
REMARK  deltaGvdw: -13.8556
REMARK  deltaGelec: 0.0
REMARK  deltaG: -5.8449244
REMARK  Cluster: 4
REMARK  ClusterRank: 6
ATOM   5287 O    LIG     1      30.812   1.731  12.068  1.00  0.00      LIG  
ATOM   5288 O1   LIG     1      25.768  -2.488  13.726  1.00  0.00      LIG  
ATOM   5289 O2   LIG     1      30.874   7.387   5.776  1.00  0.00      LIG  
ATOM   5290 O3   LIG     1      31.328   5.102   4.391  1.00  0.00      LIG  
ATOM   5291 O4   LIG     1      32.807   2.830   4.748  1.00  0.00      LIG  
ATOM   5292 O5   LIG     1      33.567   2.415   6.834  1.00  0.00      LIG  
ATOM   5293 C    LIG     1      29.592   0.056  10.679  1.00  0.00      LIG  
ATOM   5294 C1   LIG     1      29.130  -0.760  11.920  1.00  0.00      LIG  
ATOM   5295 C2   LIG     1      30.651  -0.673   9.850  1.00  0.00      LIG  
ATOM   5296 C3   LIG     1      30.829  -0.036   8.455  1.00  0.00      LIG  
ATOM   5297 C4   LIG     1      28.545  -2.129  11.485  1.00  0.00      LIG  
ATOM   5298 C5   LIG     1      30.406  -2.176   9.783  1.00  0.00      LIG  
ATOM   5299 C6   LIG     1      30.029   1.531  10.898  1.00  0.00      LIG  
ATOM   5300 C7   LIG     1      28.965  -2.524  10.071  1.00  0.00      LIG  
ATOM   5301 C8   LIG     1      30.521   1.422   8.469  1.00  0.00      LIG  
ATOM   5302 C9   LIG     1      27.026  -2.326  11.698  1.00  0.00      LIG  
ATOM   5303 C10  LIG     1      28.110   0.061  12.703  1.00  0.00      LIG  
ATOM   5304 C11  LIG     1      30.855   2.103   9.745  1.00  0.00      LIG  
ATOM   5305 C12  LIG     1      29.884  -0.514   7.365  1.00  0.00      LIG  
ATOM   5306 C13  LIG     1      30.268  -1.086  12.901  1.00  0.00      LIG  
ATOM   5307 C14  LIG     1      29.893   1.835   7.356  1.00  0.00      LIG  
ATOM   5308 C15  LIG     1      29.698   0.674   6.448  1.00  0.00      LIG  
ATOM   5309 C16  LIG     1      32.255  -0.294   7.992  1.00  0.00      LIG  
ATOM   5310 C17  LIG     1      27.367  -0.763  13.730  1.00  0.00      LIG  
ATOM   5311 C18  LIG     1      26.632  -1.899  13.096  1.00  0.00      LIG  
ATOM   5312 C19  LIG     1      29.233   3.129   6.945  1.00  0.00      LIG  
ATOM   5313 C20  LIG     1      26.692  -3.811  11.589  1.00  0.00      LIG  
ATOM   5314 C21  LIG     1      26.132  -1.620  10.678  1.00  0.00      LIG  
ATOM   5315 C22  LIG     1      29.821   3.785   5.680  1.00  0.00      LIG  
ATOM   5316 C23  LIG     1      30.953   4.838   5.749  1.00  0.00      LIG  
ATOM   5317 C24  LIG     1      30.515   6.135   6.421  1.00  0.00      LIG  
ATOM   5318 C25  LIG     1      28.860   4.088   8.059  1.00  0.00      LIG  
ATOM   5319 C26  LIG     1      29.468   7.092   5.950  1.00  0.00      LIG  
ATOM   5320 C27  LIG     1      32.213   4.362   6.493  1.00  0.00      LIG  
ATOM   5321 C28  LIG     1      28.802   7.944   6.972  1.00  0.00      LIG  
ATOM   5322 C29  LIG     1      28.720   6.945   4.668  1.00  0.00      LIG  
ATOM   5323 C30  LIG     1      32.841   3.049   6.085  1.00  0.00      LIG  
ATOM   5324 H    LIG     1      28.709   0.134  10.037  1.00  0.00      LIG  
ATOM   5325 H1   LIG     1      31.605  -0.546  10.370  1.00  0.00      LIG  
ATOM   5326 H2   LIG     1      29.018  -2.876  12.129  1.00  0.00      LIG  
ATOM   5327 H3   LIG     1      31.030  -2.671  10.532  1.00  0.00      LIG  
ATOM   5328 H4   LIG     1      30.710  -2.594   8.820  1.00  0.00      LIG  
ATOM   5329 H5   LIG     1      29.127   2.138  11.019  1.00  0.00      LIG  
ATOM   5330 H6   LIG     1      28.332  -2.048   9.322  1.00  0.00      LIG  
ATOM   5331 H7   LIG     1      28.849  -3.602   9.940  1.00  0.00      LIG  
ATOM   5332 H8   LIG     1      27.397   0.524  12.016  1.00  0.00      LIG  
ATOM   5333 H9   LIG     1      28.608   0.882  13.224  1.00  0.00      LIG  
ATOM   5334 H10  LIG     1      31.925   1.968   9.930  1.00  0.00      LIG  
ATOM   5335 H11  LIG     1      30.724   3.184   9.698  1.00  0.00      LIG  
ATOM   5336 H12  LIG     1      28.911  -0.775   7.787  1.00  0.00      LIG  
ATOM   5337 H13  LIG     1      30.265  -1.386   6.825  1.00  0.00      LIG  
ATOM   5338 H14  LIG     1      30.574  -0.209  13.472  1.00  0.00      LIG  
ATOM   5339 H15  LIG     1      29.953  -1.833  13.634  1.00  0.00      LIG  
ATOM   5340 H16  LIG     1      31.150  -1.486  12.399  1.00  0.00      LIG  
ATOM   5341 H17  LIG     1      28.701   0.660   6.001  1.00  0.00      LIG  
ATOM   5342 H18  LIG     1      30.445   0.686   5.650  1.00  0.00      LIG  
ATOM   5343 H19  LIG     1      32.979   0.160   8.675  1.00  0.00      LIG  
ATOM   5344 H20  LIG     1      32.432   0.112   6.992  1.00  0.00      LIG  
ATOM   5345 H21  LIG     1      32.459  -1.366   7.949  1.00  0.00      LIG  
ATOM   5346 H22  LIG     1      26.632  -0.133  14.238  1.00  0.00      LIG  
ATOM   5347 H23  LIG     1      28.047  -1.174  14.480  1.00  0.00      LIG  
ATOM   5348 H24  LIG     1      28.256   2.787   6.603  1.00  0.00      LIG  
ATOM   5349 H25  LIG     1      27.261  -4.398  12.316  1.00  0.00      LIG  
ATOM   5350 H26  LIG     1      26.906  -4.199  10.591  1.00  0.00      LIG  
ATOM   5351 H27  LIG     1      25.631  -3.998  11.772  1.00  0.00      LIG  
ATOM   5352 H28  LIG     1      25.082  -1.653  10.985  1.00  0.00      LIG  
ATOM   5353 H29  LIG     1      26.403  -0.570  10.552  1.00  0.00      LIG  
ATOM   5354 H30  LIG     1      26.197  -2.101   9.699  1.00  0.00      LIG  
ATOM   5355 H31  LIG     1      31.115   2.654  12.046  1.00  0.00      LIG  
ATOM   5356 H32  LIG     1      28.979   4.256   5.168  1.00  0.00      LIG  
ATOM   5357 H33  LIG     1      30.126   2.999   4.983  1.00  0.00      LIG  
ATOM   5358 H34  LIG     1      30.691   6.094   7.487  1.00  0.00      LIG  
ATOM   5359 H35  LIG     1      28.304   3.572   8.846  1.00  0.00      LIG  
ATOM   5360 H36  LIG     1      28.226   4.889   7.669  1.00  0.00      LIG  
ATOM   5361 H37  LIG     1      29.743   4.543   8.510  1.00  0.00      LIG  
ATOM   5362 H38  LIG     1      31.983   4.266   7.558  1.00  0.00      LIG  
ATOM   5363 H39  LIG     1      33.000   5.116   6.393  1.00  0.00      LIG  
ATOM   5364 H40  LIG     1      27.860   7.486   7.283  1.00  0.00      LIG  
ATOM   5365 H41  LIG     1      28.586   8.932   6.557  1.00  0.00      LIG  
ATOM   5366 H42  LIG     1      29.429   8.075   7.859  1.00  0.00      LIG  
ATOM   5367 H43  LIG     1      28.380   7.924   4.321  1.00  0.00      LIG  
ATOM   5368 H44  LIG     1      27.841   6.314   4.821  1.00  0.00      LIG  
ATOM   5369 H45  LIG     1      29.327   6.504   3.875  1.00  0.00      LIG  
ATOM   5370 H46  LIG     1      31.593   6.039   4.370  1.00  0.00      LIG  
ATOM   5371 H47  LIG     1      32.277   3.526   4.296  1.00  0.00      LIG  
TER
REMARK  Energy: 271.113
REMARK  SimpleFitness: 271.113
REMARK  FullFitness: -997.0775
REMARK  InterFull: -13.8556
REMARK  IntraFull: 276.609
REMARK  solvFull: -1518.35
REMARK  surfFull: 258.519
REMARK  extraFull: 0.0
REMARK  deltaGcompsolvpol: -1518.35
REMARK  deltaGcompsolvnonpol: 258.519
REMARK  deltaGprotsolvpol: -1512.07
REMARK  deltaGprotsolvnonpol: 254.074
REMARK  deltaGligsolvpol: -14.8684
REMARK  deltaGligsolvnonpol: 15.7536
REMARK  deltaGvdw: -13.8556
REMARK  deltaGelec: 0.0
REMARK  deltaG: -5.8449244
REMARK  Cluster: 4
REMARK  ClusterRank: 7
ATOM   5287 O    LIG     1      30.812   1.731  12.068  1.00  0.00      LIG  
ATOM   5288 O1   LIG     1      25.768  -2.488  13.726  1.00  0.00      LIG  
ATOM   5289 O2   LIG     1      30.874   7.387   5.776  1.00  0.00      LIG  
ATOM   5290 O3   LIG     1      31.328   5.102   4.391  1.00  0.00      LIG  
ATOM   5291 O4   LIG     1      32.807   2.830   4.748  1.00  0.00      LIG  
ATOM   5292 O5   LIG     1      33.567   2.415   6.834  1.00  0.00      LIG  
ATOM   5293 C    LIG     1      29.592   0.056  10.679  1.00  0.00      LIG  
ATOM   5294 C1   LIG     1      29.130  -0.760  11.920  1.00  0.00      LIG  
ATOM   5295 C2   LIG     1      30.651  -0.673   9.850  1.00  0.00      LIG  
ATOM   5296 C3   LIG     1      30.829  -0.036   8.455  1.00  0.00      LIG  
ATOM   5297 C4   LIG     1      28.545  -2.129  11.485  1.00  0.00      LIG  
ATOM   5298 C5   LIG     1      30.406  -2.176   9.783  1.00  0.00      LIG  
ATOM   5299 C6   LIG     1      30.029   1.531  10.898  1.00  0.00      LIG  
ATOM   5300 C7   LIG     1      28.965  -2.524  10.071  1.00  0.00      LIG  
ATOM   5301 C8   LIG     1      30.521   1.422   8.469  1.00  0.00      LIG  
ATOM   5302 C9   LIG     1      27.026  -2.326  11.698  1.00  0.00      LIG  
ATOM   5303 C10  LIG     1      28.110   0.061  12.703  1.00  0.00      LIG  
ATOM   5304 C11  LIG     1      30.855   2.103   9.745  1.00  0.00      LIG  
ATOM   5305 C12  LIG     1      29.884  -0.514   7.365  1.00  0.00      LIG  
ATOM   5306 C13  LIG     1      30.268  -1.086  12.901  1.00  0.00      LIG  
ATOM   5307 C14  LIG     1      29.893   1.835   7.356  1.00  0.00      LIG  
ATOM   5308 C15  LIG     1      29.698   0.674   6.448  1.00  0.00      LIG  
ATOM   5309 C16  LIG     1      32.255  -0.294   7.992  1.00  0.00      LIG  
ATOM   5310 C17  LIG     1      27.367  -0.763  13.730  1.00  0.00      LIG  
ATOM   5311 C18  LIG     1      26.632  -1.899  13.096  1.00  0.00      LIG  
ATOM   5312 C19  LIG     1      29.233   3.129   6.945  1.00  0.00      LIG  
ATOM   5313 C20  LIG     1      26.692  -3.811  11.589  1.00  0.00      LIG  
ATOM   5314 C21  LIG     1      26.132  -1.620  10.678  1.00  0.00      LIG  
ATOM   5315 C22  LIG     1      29.821   3.785   5.680  1.00  0.00      LIG  
ATOM   5316 C23  LIG     1      30.953   4.838   5.749  1.00  0.00      LIG  
ATOM   5317 C24  LIG     1      30.515   6.135   6.421  1.00  0.00      LIG  
ATOM   5318 C25  LIG     1      28.860   4.088   8.059  1.00  0.00      LIG  
ATOM   5319 C26  LIG     1      29.468   7.092   5.950  1.00  0.00      LIG  
ATOM   5320 C27  LIG     1      32.213   4.362   6.493  1.00  0.00      LIG  
ATOM   5321 C28  LIG     1      28.802   7.944   6.972  1.00  0.00      LIG  
ATOM   5322 C29  LIG     1      28.720   6.945   4.668  1.00  0.00      LIG  
ATOM   5323 C30  LIG     1      32.841   3.049   6.085  1.00  0.00      LIG  
ATOM   5324 H    LIG     1      28.709   0.134  10.037  1.00  0.00      LIG  
ATOM   5325 H1   LIG     1      31.605  -0.546  10.370  1.00  0.00      LIG  
ATOM   5326 H2   LIG     1      29.018  -2.876  12.129  1.00  0.00      LIG  
ATOM   5327 H3   LIG     1      31.030  -2.671  10.532  1.00  0.00      LIG  
ATOM   5328 H4   LIG     1      30.710  -2.594   8.820  1.00  0.00      LIG  
ATOM   5329 H5   LIG     1      29.127   2.138  11.019  1.00  0.00      LIG  
ATOM   5330 H6   LIG     1      28.332  -2.048   9.322  1.00  0.00      LIG  
ATOM   5331 H7   LIG     1      28.849  -3.602   9.940  1.00  0.00      LIG  
ATOM   5332 H8   LIG     1      27.397   0.524  12.016  1.00  0.00      LIG  
ATOM   5333 H9   LIG     1      28.608   0.882  13.224  1.00  0.00      LIG  
ATOM   5334 H10  LIG     1      31.925   1.968   9.930  1.00  0.00      LIG  
ATOM   5335 H11  LIG     1      30.724   3.184   9.698  1.00  0.00      LIG  
ATOM   5336 H12  LIG     1      28.911  -0.775   7.787  1.00  0.00      LIG  
ATOM   5337 H13  LIG     1      30.265  -1.386   6.825  1.00  0.00      LIG  
ATOM   5338 H14  LIG     1      30.574  -0.209  13.472  1.00  0.00      LIG  
ATOM   5339 H15  LIG     1      29.953  -1.833  13.634  1.00  0.00      LIG  
ATOM   5340 H16  LIG     1      31.150  -1.486  12.399  1.00  0.00      LIG  
ATOM   5341 H17  LIG     1      28.701   0.660   6.001  1.00  0.00      LIG  
ATOM   5342 H18  LIG     1      30.445   0.686   5.650  1.00  0.00      LIG  
ATOM   5343 H19  LIG     1      32.979   0.160   8.675  1.00  0.00      LIG  
ATOM   5344 H20  LIG     1      32.432   0.112   6.992  1.00  0.00      LIG  
ATOM   5345 H21  LIG     1      32.459  -1.366   7.949  1.00  0.00      LIG  
ATOM   5346 H22  LIG     1      26.632  -0.133  14.238  1.00  0.00      LIG  
ATOM   5347 H23  LIG     1      28.047  -1.174  14.480  1.00  0.00      LIG  
ATOM   5348 H24  LIG     1      28.256   2.787   6.603  1.00  0.00      LIG  
ATOM   5349 H25  LIG     1      27.261  -4.398  12.316  1.00  0.00      LIG  
ATOM   5350 H26  LIG     1      26.906  -4.199  10.591  1.00  0.00      LIG  
ATOM   5351 H27  LIG     1      25.631  -3.998  11.772  1.00  0.00      LIG  
ATOM   5352 H28  LIG     1      25.082  -1.653  10.985  1.00  0.00      LIG  
ATOM   5353 H29  LIG     1      26.403  -0.570  10.552  1.00  0.00      LIG  
ATOM   5354 H30  LIG     1      26.197  -2.101   9.699  1.00  0.00      LIG  
ATOM   5355 H31  LIG     1      31.115   2.654  12.046  1.00  0.00      LIG  
ATOM   5356 H32  LIG     1      28.979   4.256   5.168  1.00  0.00      LIG  
ATOM   5357 H33  LIG     1      30.126   2.999   4.983  1.00  0.00      LIG  
ATOM   5358 H34  LIG     1      30.691   6.094   7.487  1.00  0.00      LIG  
ATOM   5359 H35  LIG     1      28.304   3.572   8.846  1.00  0.00      LIG  
ATOM   5360 H36  LIG     1      28.226   4.889   7.669  1.00  0.00      LIG  
ATOM   5361 H37  LIG     1      29.743   4.543   8.510  1.00  0.00      LIG  
ATOM   5362 H38  LIG     1      31.983   4.266   7.558  1.00  0.00      LIG  
ATOM   5363 H39  LIG     1      33.000   5.116   6.393  1.00  0.00      LIG  
ATOM   5364 H40  LIG     1      27.860   7.486   7.283  1.00  0.00      LIG  
ATOM   5365 H41  LIG     1      28.586   8.932   6.557  1.00  0.00      LIG  
ATOM   5366 H42  LIG     1      29.429   8.075   7.859  1.00  0.00      LIG  
ATOM   5367 H43  LIG     1      28.380   7.924   4.321  1.00  0.00      LIG  
ATOM   5368 H44  LIG     1      27.841   6.314   4.821  1.00  0.00      LIG  
ATOM   5369 H45  LIG     1      29.327   6.504   3.875  1.00  0.00      LIG  
ATOM   5370 H46  LIG     1      31.593   6.039   4.370  1.00  0.00      LIG  
ATOM   5371 H47  LIG     1      32.277   3.526   4.296  1.00  0.00      LIG  
TER
REMARK  Energy: 262.612
REMARK  SimpleFitness: 262.612
REMARK  FullFitness: -993.8839
REMARK  InterFull: -27.1529
REMARK  IntraFull: 268.599
REMARK  solvFull: -1492.68
REMARK  surfFull: 257.35
REMARK  extraFull: 0.0
REMARK  deltaGcompsolvpol: -1492.68
REMARK  deltaGcompsolvnonpol: 257.35
REMARK  deltaGprotsolvpol: -1512.07
REMARK  deltaGprotsolvnonpol: 254.074
REMARK  deltaGligsolvpol: -14.1708
REMARK  deltaGligsolvnonpol: 16.0493
REMARK  deltaGvdw: -27.1529
REMARK  deltaGelec: 0.0
REMARK  deltaG: -5.7131042
REMARK  Cluster: 5
REMARK  ClusterRank: 0
ATOM   5287 O    LIG     1       1.174 -14.648   1.791  1.00  0.00      LIG  
ATOM   5288 O1   LIG     1       5.004 -11.025  -3.062  1.00  0.00      LIG  
ATOM   5289 O2   LIG     1       9.697 -15.622   3.844  1.00  0.00      LIG  
ATOM   5290 O3   LIG     1       6.446 -14.483   4.379  1.00  0.00      LIG  
ATOM   5291 O4   LIG     1       5.967 -12.469   2.203  1.00  0.00      LIG  
ATOM   5292 O5   LIG     1       7.880 -12.826   1.029  1.00  0.00      LIG  
ATOM   5293 C    LIG     1       3.122 -14.894   0.300  1.00  0.00      LIG  
ATOM   5294 C1   LIG     1       2.818 -13.835  -0.787  1.00  0.00      LIG  
ATOM   5295 C2   LIG     1       2.651 -16.297  -0.081  1.00  0.00      LIG  
ATOM   5296 C3   LIG     1       3.267 -17.361   0.850  1.00  0.00      LIG  
ATOM   5297 C4   LIG     1       3.491 -14.219  -2.131  1.00  0.00      LIG  
ATOM   5298 C5   LIG     1       2.802 -16.589  -1.568  1.00  0.00      LIG  
ATOM   5299 C6   LIG     1       2.599 -14.603   1.726  1.00  0.00      LIG  
ATOM   5300 C7   LIG     1       3.847 -15.707  -2.203  1.00  0.00      LIG  
ATOM   5301 C8   LIG     1       3.769 -16.805   2.145  1.00  0.00      LIG  
ATOM   5302 C9   LIG     1       4.695 -13.347  -2.578  1.00  0.00      LIG  
ATOM   5303 C10  LIG     1       3.304 -12.480  -0.292  1.00  0.00      LIG  
ATOM   5304 C11  LIG     1       3.135 -15.598   2.760  1.00  0.00      LIG  
ATOM   5305 C12  LIG     1       4.523 -18.057   0.336  1.00  0.00      LIG  
ATOM   5306 C13  LIG     1       1.319 -13.668  -1.057  1.00  0.00      LIG  
ATOM   5307 C14  LIG     1       4.903 -17.404   2.543  1.00  0.00      LIG  
ATOM   5308 C15  LIG     1       5.324 -18.435   1.564  1.00  0.00      LIG  
ATOM   5309 C16  LIG     1       2.211 -18.428   1.104  1.00  0.00      LIG  
ATOM   5310 C17  LIG     1       3.394 -11.461  -1.401  1.00  0.00      LIG  
ATOM   5311 C18  LIG     1       4.425 -11.871  -2.395  1.00  0.00      LIG  
ATOM   5312 C19  LIG     1       5.694 -17.150   3.800  1.00  0.00      LIG  
ATOM   5313 C20  LIG     1       4.936 -13.551  -4.070  1.00  0.00      LIG  
ATOM   5314 C21  LIG     1       6.009 -13.682  -1.878  1.00  0.00      LIG  
ATOM   5315 C22  LIG     1       7.122 -16.616   3.582  1.00  0.00      LIG  
ATOM   5316 C23  LIG     1       7.267 -15.095   3.382  1.00  0.00      LIG  
ATOM   5317 C24  LIG     1       8.691 -14.604   3.623  1.00  0.00      LIG  
ATOM   5318 C25  LIG     1       5.818 -18.453   4.570  1.00  0.00      LIG  
ATOM   5319 C26  LIG     1       9.870 -14.751   2.708  1.00  0.00      LIG  
ATOM   5320 C27  LIG     1       6.714 -14.690   2.012  1.00  0.00      LIG  
ATOM   5321 C28  LIG     1      10.988 -13.777   2.871  1.00  0.00      LIG  
ATOM   5322 C29  LIG     1       9.872 -15.494   1.413  1.00  0.00      LIG  
ATOM   5323 C30  LIG     1       6.929 -13.249   1.662  1.00  0.00      LIG  
ATOM   5324 H    LIG     1       4.212 -14.915   0.374  1.00  0.00      LIG  
ATOM   5325 H1   LIG     1       1.574 -16.343   0.096  1.00  0.00      LIG  
ATOM   5326 H2   LIG     1       2.726 -14.069  -2.898  1.00  0.00      LIG  
ATOM   5327 H3   LIG     1       1.849 -16.388  -2.064  1.00  0.00      LIG  
ATOM   5328 H4   LIG     1       3.016 -17.643  -1.761  1.00  0.00      LIG  
ATOM   5329 H5   LIG     1       2.888 -13.602   2.052  1.00  0.00      LIG  
ATOM   5330 H6   LIG     1       4.800 -15.919  -1.720  1.00  0.00      LIG  
ATOM   5331 H7   LIG     1       3.956 -16.005  -3.249  1.00  0.00      LIG  
ATOM   5332 H8   LIG     1       4.281 -12.591   0.182  1.00  0.00      LIG  
ATOM   5333 H9   LIG     1       2.627 -12.096   0.476  1.00  0.00      LIG  
ATOM   5334 H10  LIG     1       2.354 -15.910   3.455  1.00  0.00      LIG  
ATOM   5335 H11  LIG     1       3.880 -15.068   3.360  1.00  0.00      LIG  
ATOM   5336 H12  LIG     1       5.128 -17.372  -0.262  1.00  0.00      LIG  
ATOM   5337 H13  LIG     1       4.298 -18.931  -0.281  1.00  0.00      LIG  
ATOM   5338 H14  LIG     1       0.816 -13.191  -0.211  1.00  0.00      LIG  
ATOM   5339 H15  LIG     1       1.144 -13.035  -1.930  1.00  0.00      LIG  
ATOM   5340 H16  LIG     1       0.824 -14.621  -1.251  1.00  0.00      LIG  
ATOM   5341 H17  LIG     1       6.396 -18.403   1.348  1.00  0.00      LIG  
ATOM   5342 H18  LIG     1       5.057 -19.434   1.921  1.00  0.00      LIG  
ATOM   5343 H19  LIG     1       2.560 -19.197   1.799  1.00  0.00      LIG  
ATOM   5344 H20  LIG     1       1.942 -18.925   0.169  1.00  0.00      LIG  
ATOM   5345 H21  LIG     1       1.303 -17.986   1.524  1.00  0.00      LIG  
ATOM   5346 H22  LIG     1       3.704 -10.501  -0.983  1.00  0.00      LIG  
ATOM   5347 H23  LIG     1       2.441 -11.326  -1.915  1.00  0.00      LIG  
ATOM   5348 H24  LIG     1       5.136 -16.477   4.455  1.00  0.00      LIG  
ATOM   5349 H25  LIG     1       4.051 -13.277  -4.652  1.00  0.00      LIG  
ATOM   5350 H26  LIG     1       5.186 -14.589  -4.300  1.00  0.00      LIG  
ATOM   5351 H27  LIG     1       5.771 -12.942  -4.429  1.00  0.00      LIG  
ATOM   5352 H28  LIG     1       6.760 -12.899  -2.023  1.00  0.00      LIG  
ATOM   5353 H29  LIG     1       5.859 -13.802  -0.804  1.00  0.00      LIG  
ATOM   5354 H30  LIG     1       6.433 -14.613  -2.264  1.00  0.00      LIG  
ATOM   5355 H31  LIG     1       0.931 -14.602   2.730  1.00  0.00      LIG  
ATOM   5356 H32  LIG     1       7.611 -17.144   2.759  1.00  0.00      LIG  
ATOM   5357 H33  LIG     1       7.676 -16.887   4.485  1.00  0.00      LIG  
ATOM   5358 H34  LIG     1       8.712 -13.738   4.274  1.00  0.00      LIG  
ATOM   5359 H35  LIG     1       4.839 -18.905   4.755  1.00  0.00      LIG  
ATOM   5360 H36  LIG     1       6.293 -18.272   5.538  1.00  0.00      LIG  
ATOM   5361 H37  LIG     1       6.438 -19.176   4.031  1.00  0.00      LIG  
ATOM   5362 H38  LIG     1       5.643 -14.863   1.957  1.00  0.00      LIG  
ATOM   5363 H39  LIG     1       7.158 -15.279   1.208  1.00  0.00      LIG  
ATOM   5364 H40  LIG     1      11.049 -13.129   1.992  1.00  0.00      LIG  
ATOM   5365 H41  LIG     1      11.940 -14.303   2.976  1.00  0.00      LIG  
ATOM   5366 H42  LIG     1      10.848 -13.141   3.752  1.00  0.00      LIG  
ATOM   5367 H43  LIG     1      10.830 -16.000   1.269  1.00  0.00      LIG  
ATOM   5368 H44  LIG     1       9.734 -14.792   0.587  1.00  0.00      LIG  
ATOM   5369 H45  LIG     1       9.081 -16.246   1.362  1.00  0.00      LIG  
ATOM   5370 H46  LIG     1       6.278 -13.571   4.077  1.00  0.00      LIG  
ATOM   5371 H47  LIG     1       6.135 -11.539   1.911  1.00  0.00      LIG  
TER
REMARK  Energy: 262.612
REMARK  SimpleFitness: 262.612
REMARK  FullFitness: -993.8839
REMARK  InterFull: -27.1529
REMARK  IntraFull: 268.599
REMARK  solvFull: -1492.68
REMARK  surfFull: 257.35
REMARK  extraFull: 0.0
REMARK  deltaGcompsolvpol: -1492.68
REMARK  deltaGcompsolvnonpol: 257.35
REMARK  deltaGprotsolvpol: -1512.07
REMARK  deltaGprotsolvnonpol: 254.074
REMARK  deltaGligsolvpol: -14.1708
REMARK  deltaGligsolvnonpol: 16.0493
REMARK  deltaGvdw: -27.1529
REMARK  deltaGelec: 0.0
REMARK  deltaG: -5.7131042
REMARK  Cluster: 5
REMARK  ClusterRank: 1
ATOM   5287 O    LIG     1       1.174 -14.648   1.791  1.00  0.00      LIG  
ATOM   5288 O1   LIG     1       5.004 -11.025  -3.062  1.00  0.00      LIG  
ATOM   5289 O2   LIG     1       9.697 -15.622   3.844  1.00  0.00      LIG  
ATOM   5290 O3   LIG     1       6.446 -14.483   4.379  1.00  0.00      LIG  
ATOM   5291 O4   LIG     1       5.967 -12.469   2.203  1.00  0.00      LIG  
ATOM   5292 O5   LIG     1       7.880 -12.826   1.029  1.00  0.00      LIG  
ATOM   5293 C    LIG     1       3.122 -14.894   0.300  1.00  0.00      LIG  
ATOM   5294 C1   LIG     1       2.818 -13.835  -0.787  1.00  0.00      LIG  
ATOM   5295 C2   LIG     1       2.651 -16.297  -0.081  1.00  0.00      LIG  
ATOM   5296 C3   LIG     1       3.267 -17.361   0.850  1.00  0.00      LIG  
ATOM   5297 C4   LIG     1       3.491 -14.219  -2.131  1.00  0.00      LIG  
ATOM   5298 C5   LIG     1       2.802 -16.589  -1.568  1.00  0.00      LIG  
ATOM   5299 C6   LIG     1       2.599 -14.603   1.726  1.00  0.00      LIG  
ATOM   5300 C7   LIG     1       3.847 -15.707  -2.203  1.00  0.00      LIG  
ATOM   5301 C8   LIG     1       3.769 -16.805   2.145  1.00  0.00      LIG  
ATOM   5302 C9   LIG     1       4.695 -13.347  -2.578  1.00  0.00      LIG  
ATOM   5303 C10  LIG     1       3.304 -12.480  -0.292  1.00  0.00      LIG  
ATOM   5304 C11  LIG     1       3.135 -15.598   2.760  1.00  0.00      LIG  
ATOM   5305 C12  LIG     1       4.523 -18.057   0.336  1.00  0.00      LIG  
ATOM   5306 C13  LIG     1       1.319 -13.668  -1.057  1.00  0.00      LIG  
ATOM   5307 C14  LIG     1       4.903 -17.404   2.543  1.00  0.00      LIG  
ATOM   5308 C15  LIG     1       5.324 -18.435   1.564  1.00  0.00      LIG  
ATOM   5309 C16  LIG     1       2.211 -18.428   1.104  1.00  0.00      LIG  
ATOM   5310 C17  LIG     1       3.394 -11.461  -1.401  1.00  0.00      LIG  
ATOM   5311 C18  LIG     1       4.425 -11.871  -2.395  1.00  0.00      LIG  
ATOM   5312 C19  LIG     1       5.694 -17.150   3.800  1.00  0.00      LIG  
ATOM   5313 C20  LIG     1       4.936 -13.551  -4.070  1.00  0.00      LIG  
ATOM   5314 C21  LIG     1       6.009 -13.682  -1.878  1.00  0.00      LIG  
ATOM   5315 C22  LIG     1       7.122 -16.616   3.582  1.00  0.00      LIG  
ATOM   5316 C23  LIG     1       7.267 -15.095   3.382  1.00  0.00      LIG  
ATOM   5317 C24  LIG     1       8.691 -14.604   3.623  1.00  0.00      LIG  
ATOM   5318 C25  LIG     1       5.818 -18.453   4.570  1.00  0.00      LIG  
ATOM   5319 C26  LIG     1       9.870 -14.751   2.708  1.00  0.00      LIG  
ATOM   5320 C27  LIG     1       6.714 -14.690   2.012  1.00  0.00      LIG  
ATOM   5321 C28  LIG     1      10.988 -13.777   2.871  1.00  0.00      LIG  
ATOM   5322 C29  LIG     1       9.872 -15.494   1.413  1.00  0.00      LIG  
ATOM   5323 C30  LIG     1       6.929 -13.249   1.662  1.00  0.00      LIG  
ATOM   5324 H    LIG     1       4.212 -14.915   0.374  1.00  0.00      LIG  
ATOM   5325 H1   LIG     1       1.574 -16.343   0.096  1.00  0.00      LIG  
ATOM   5326 H2   LIG     1       2.726 -14.069  -2.898  1.00  0.00      LIG  
ATOM   5327 H3   LIG     1       1.849 -16.388  -2.064  1.00  0.00      LIG  
ATOM   5328 H4   LIG     1       3.016 -17.643  -1.761  1.00  0.00      LIG  
ATOM   5329 H5   LIG     1       2.888 -13.602   2.052  1.00  0.00      LIG  
ATOM   5330 H6   LIG     1       4.800 -15.919  -1.720  1.00  0.00      LIG  
ATOM   5331 H7   LIG     1       3.956 -16.005  -3.249  1.00  0.00      LIG  
ATOM   5332 H8   LIG     1       4.281 -12.591   0.182  1.00  0.00      LIG  
ATOM   5333 H9   LIG     1       2.627 -12.096   0.476  1.00  0.00      LIG  
ATOM   5334 H10  LIG     1       2.354 -15.910   3.455  1.00  0.00      LIG  
ATOM   5335 H11  LIG     1       3.880 -15.068   3.360  1.00  0.00      LIG  
ATOM   5336 H12  LIG     1       5.128 -17.372  -0.262  1.00  0.00      LIG  
ATOM   5337 H13  LIG     1       4.298 -18.931  -0.281  1.00  0.00      LIG  
ATOM   5338 H14  LIG     1       0.816 -13.191  -0.211  1.00  0.00      LIG  
ATOM   5339 H15  LIG     1       1.144 -13.035  -1.930  1.00  0.00      LIG  
ATOM   5340 H16  LIG     1       0.824 -14.621  -1.251  1.00  0.00      LIG  
ATOM   5341 H17  LIG     1       6.396 -18.403   1.348  1.00  0.00      LIG  
ATOM   5342 H18  LIG     1       5.057 -19.434   1.921  1.00  0.00      LIG  
ATOM   5343 H19  LIG     1       2.560 -19.197   1.799  1.00  0.00      LIG  
ATOM   5344 H20  LIG     1       1.942 -18.925   0.169  1.00  0.00      LIG  
ATOM   5345 H21  LIG     1       1.303 -17.986   1.524  1.00  0.00      LIG  
ATOM   5346 H22  LIG     1       3.704 -10.501  -0.983  1.00  0.00      LIG  
ATOM   5347 H23  LIG     1       2.441 -11.326  -1.915  1.00  0.00      LIG  
ATOM   5348 H24  LIG     1       5.136 -16.477   4.455  1.00  0.00      LIG  
ATOM   5349 H25  LIG     1       4.051 -13.277  -4.652  1.00  0.00      LIG  
ATOM   5350 H26  LIG     1       5.186 -14.589  -4.300  1.00  0.00      LIG  
ATOM   5351 H27  LIG     1       5.771 -12.942  -4.429  1.00  0.00      LIG  
ATOM   5352 H28  LIG     1       6.760 -12.899  -2.023  1.00  0.00      LIG  
ATOM   5353 H29  LIG     1       5.859 -13.802  -0.804  1.00  0.00      LIG  
ATOM   5354 H30  LIG     1       6.433 -14.613  -2.264  1.00  0.00      LIG  
ATOM   5355 H31  LIG     1       0.931 -14.602   2.730  1.00  0.00      LIG  
ATOM   5356 H32  LIG     1       7.611 -17.144   2.759  1.00  0.00      LIG  
ATOM   5357 H33  LIG     1       7.676 -16.887   4.485  1.00  0.00      LIG  
ATOM   5358 H34  LIG     1       8.712 -13.738   4.274  1.00  0.00      LIG  
ATOM   5359 H35  LIG     1       4.839 -18.905   4.755  1.00  0.00      LIG  
ATOM   5360 H36  LIG     1       6.293 -18.272   5.538  1.00  0.00      LIG  
ATOM   5361 H37  LIG     1       6.438 -19.176   4.031  1.00  0.00      LIG  
ATOM   5362 H38  LIG     1       5.643 -14.863   1.957  1.00  0.00      LIG  
ATOM   5363 H39  LIG     1       7.158 -15.279   1.208  1.00  0.00      LIG  
ATOM   5364 H40  LIG     1      11.049 -13.129   1.992  1.00  0.00      LIG  
ATOM   5365 H41  LIG     1      11.940 -14.303   2.976  1.00  0.00      LIG  
ATOM   5366 H42  LIG     1      10.848 -13.141   3.752  1.00  0.00      LIG  
ATOM   5367 H43  LIG     1      10.830 -16.000   1.269  1.00  0.00      LIG  
ATOM   5368 H44  LIG     1       9.734 -14.792   0.587  1.00  0.00      LIG  
ATOM   5369 H45  LIG     1       9.081 -16.246   1.362  1.00  0.00      LIG  
ATOM   5370 H46  LIG     1       6.278 -13.571   4.077  1.00  0.00      LIG  
ATOM   5371 H47  LIG     1       6.135 -11.539   1.911  1.00  0.00      LIG  
TER
REMARK  Energy: 262.612
REMARK  SimpleFitness: 262.612
REMARK  FullFitness: -993.8839
REMARK  InterFull: -27.1529
REMARK  IntraFull: 268.599
REMARK  solvFull: -1492.68
REMARK  surfFull: 257.35
REMARK  extraFull: 0.0
REMARK  deltaGcompsolvpol: -1492.68
REMARK  deltaGcompsolvnonpol: 257.35
REMARK  deltaGprotsolvpol: -1512.07
REMARK  deltaGprotsolvnonpol: 254.074
REMARK  deltaGligsolvpol: -14.1708
REMARK  deltaGligsolvnonpol: 16.0493
REMARK  deltaGvdw: -27.1529
REMARK  deltaGelec: 0.0
REMARK  deltaG: -5.7131042
REMARK  Cluster: 5
REMARK  ClusterRank: 2
ATOM   5287 O    LIG     1       1.174 -14.648   1.791  1.00  0.00      LIG  
ATOM   5288 O1   LIG     1       5.004 -11.025  -3.062  1.00  0.00      LIG  
ATOM   5289 O2   LIG     1       9.697 -15.622   3.844  1.00  0.00      LIG  
ATOM   5290 O3   LIG     1       6.446 -14.483   4.379  1.00  0.00      LIG  
ATOM   5291 O4   LIG     1       5.967 -12.469   2.203  1.00  0.00      LIG  
ATOM   5292 O5   LIG     1       7.880 -12.826   1.029  1.00  0.00      LIG  
ATOM   5293 C    LIG     1       3.122 -14.894   0.300  1.00  0.00      LIG  
ATOM   5294 C1   LIG     1       2.818 -13.835  -0.787  1.00  0.00      LIG  
ATOM   5295 C2   LIG     1       2.651 -16.297  -0.081  1.00  0.00      LIG  
ATOM   5296 C3   LIG     1       3.267 -17.361   0.850  1.00  0.00      LIG  
ATOM   5297 C4   LIG     1       3.491 -14.219  -2.131  1.00  0.00      LIG  
ATOM   5298 C5   LIG     1       2.802 -16.589  -1.568  1.00  0.00      LIG  
ATOM   5299 C6   LIG     1       2.599 -14.603   1.726  1.00  0.00      LIG  
ATOM   5300 C7   LIG     1       3.847 -15.707  -2.203  1.00  0.00      LIG  
ATOM   5301 C8   LIG     1       3.769 -16.805   2.145  1.00  0.00      LIG  
ATOM   5302 C9   LIG     1       4.695 -13.347  -2.578  1.00  0.00      LIG  
ATOM   5303 C10  LIG     1       3.304 -12.480  -0.292  1.00  0.00      LIG  
ATOM   5304 C11  LIG     1       3.135 -15.598   2.760  1.00  0.00      LIG  
ATOM   5305 C12  LIG     1       4.523 -18.057   0.336  1.00  0.00      LIG  
ATOM   5306 C13  LIG     1       1.319 -13.668  -1.057  1.00  0.00      LIG  
ATOM   5307 C14  LIG     1       4.903 -17.404   2.543  1.00  0.00      LIG  
ATOM   5308 C15  LIG     1       5.324 -18.435   1.564  1.00  0.00      LIG  
ATOM   5309 C16  LIG     1       2.211 -18.428   1.104  1.00  0.00      LIG  
ATOM   5310 C17  LIG     1       3.394 -11.461  -1.401  1.00  0.00      LIG  
ATOM   5311 C18  LIG     1       4.425 -11.871  -2.395  1.00  0.00      LIG  
ATOM   5312 C19  LIG     1       5.694 -17.150   3.800  1.00  0.00      LIG  
ATOM   5313 C20  LIG     1       4.936 -13.551  -4.070  1.00  0.00      LIG  
ATOM   5314 C21  LIG     1       6.009 -13.682  -1.878  1.00  0.00      LIG  
ATOM   5315 C22  LIG     1       7.122 -16.616   3.582  1.00  0.00      LIG  
ATOM   5316 C23  LIG     1       7.267 -15.095   3.382  1.00  0.00      LIG  
ATOM   5317 C24  LIG     1       8.691 -14.604   3.623  1.00  0.00      LIG  
ATOM   5318 C25  LIG     1       5.818 -18.453   4.570  1.00  0.00      LIG  
ATOM   5319 C26  LIG     1       9.870 -14.751   2.708  1.00  0.00      LIG  
ATOM   5320 C27  LIG     1       6.714 -14.690   2.012  1.00  0.00      LIG  
ATOM   5321 C28  LIG     1      10.988 -13.777   2.871  1.00  0.00      LIG  
ATOM   5322 C29  LIG     1       9.872 -15.494   1.413  1.00  0.00      LIG  
ATOM   5323 C30  LIG     1       6.929 -13.249   1.662  1.00  0.00      LIG  
ATOM   5324 H    LIG     1       4.212 -14.915   0.374  1.00  0.00      LIG  
ATOM   5325 H1   LIG     1       1.574 -16.343   0.096  1.00  0.00      LIG  
ATOM   5326 H2   LIG     1       2.726 -14.069  -2.898  1.00  0.00      LIG  
ATOM   5327 H3   LIG     1       1.849 -16.388  -2.064  1.00  0.00      LIG  
ATOM   5328 H4   LIG     1       3.016 -17.643  -1.761  1.00  0.00      LIG  
ATOM   5329 H5   LIG     1       2.888 -13.602   2.052  1.00  0.00      LIG  
ATOM   5330 H6   LIG     1       4.800 -15.919  -1.720  1.00  0.00      LIG  
ATOM   5331 H7   LIG     1       3.956 -16.005  -3.249  1.00  0.00      LIG  
ATOM   5332 H8   LIG     1       4.281 -12.591   0.182  1.00  0.00      LIG  
ATOM   5333 H9   LIG     1       2.627 -12.096   0.476  1.00  0.00      LIG  
ATOM   5334 H10  LIG     1       2.354 -15.910   3.455  1.00  0.00      LIG  
ATOM   5335 H11  LIG     1       3.880 -15.068   3.360  1.00  0.00      LIG  
ATOM   5336 H12  LIG     1       5.128 -17.372  -0.262  1.00  0.00      LIG  
ATOM   5337 H13  LIG     1       4.298 -18.931  -0.281  1.00  0.00      LIG  
ATOM   5338 H14  LIG     1       0.816 -13.191  -0.211  1.00  0.00      LIG  
ATOM   5339 H15  LIG     1       1.144 -13.035  -1.930  1.00  0.00      LIG  
ATOM   5340 H16  LIG     1       0.824 -14.621  -1.251  1.00  0.00      LIG  
ATOM   5341 H17  LIG     1       6.396 -18.403   1.348  1.00  0.00      LIG  
ATOM   5342 H18  LIG     1       5.057 -19.434   1.921  1.00  0.00      LIG  
ATOM   5343 H19  LIG     1       2.560 -19.197   1.799  1.00  0.00      LIG  
ATOM   5344 H20  LIG     1       1.942 -18.925   0.169  1.00  0.00      LIG  
ATOM   5345 H21  LIG     1       1.303 -17.986   1.524  1.00  0.00      LIG  
ATOM   5346 H22  LIG     1       3.704 -10.501  -0.983  1.00  0.00      LIG  
ATOM   5347 H23  LIG     1       2.441 -11.326  -1.915  1.00  0.00      LIG  
ATOM   5348 H24  LIG     1       5.136 -16.477   4.455  1.00  0.00      LIG  
ATOM   5349 H25  LIG     1       4.051 -13.277  -4.652  1.00  0.00      LIG  
ATOM   5350 H26  LIG     1       5.186 -14.589  -4.300  1.00  0.00      LIG  
ATOM   5351 H27  LIG     1       5.771 -12.942  -4.429  1.00  0.00      LIG  
ATOM   5352 H28  LIG     1       6.760 -12.899  -2.023  1.00  0.00      LIG  
ATOM   5353 H29  LIG     1       5.859 -13.802  -0.804  1.00  0.00      LIG  
ATOM   5354 H30  LIG     1       6.433 -14.613  -2.264  1.00  0.00      LIG  
ATOM   5355 H31  LIG     1       0.931 -14.602   2.730  1.00  0.00      LIG  
ATOM   5356 H32  LIG     1       7.611 -17.144   2.759  1.00  0.00      LIG  
ATOM   5357 H33  LIG     1       7.676 -16.887   4.485  1.00  0.00      LIG  
ATOM   5358 H34  LIG     1       8.712 -13.738   4.274  1.00  0.00      LIG  
ATOM   5359 H35  LIG     1       4.839 -18.905   4.755  1.00  0.00      LIG  
ATOM   5360 H36  LIG     1       6.293 -18.272   5.538  1.00  0.00      LIG  
ATOM   5361 H37  LIG     1       6.438 -19.176   4.031  1.00  0.00      LIG  
ATOM   5362 H38  LIG     1       5.643 -14.863   1.957  1.00  0.00      LIG  
ATOM   5363 H39  LIG     1       7.158 -15.279   1.208  1.00  0.00      LIG  
ATOM   5364 H40  LIG     1      11.049 -13.129   1.992  1.00  0.00      LIG  
ATOM   5365 H41  LIG     1      11.940 -14.303   2.976  1.00  0.00      LIG  
ATOM   5366 H42  LIG     1      10.848 -13.141   3.752  1.00  0.00      LIG  
ATOM   5367 H43  LIG     1      10.830 -16.000   1.269  1.00  0.00      LIG  
ATOM   5368 H44  LIG     1       9.734 -14.792   0.587  1.00  0.00      LIG  
ATOM   5369 H45  LIG     1       9.081 -16.246   1.362  1.00  0.00      LIG  
ATOM   5370 H46  LIG     1       6.278 -13.571   4.077  1.00  0.00      LIG  
ATOM   5371 H47  LIG     1       6.135 -11.539   1.911  1.00  0.00      LIG  
TER
REMARK  Energy: 263.718
REMARK  SimpleFitness: 263.718
REMARK  FullFitness: -991.43414
REMARK  InterFull: -30.4221
REMARK  IntraFull: 270.073
REMARK  solvFull: -1488.03
REMARK  surfFull: 256.945
REMARK  extraFull: 0.0
REMARK  deltaGcompsolvpol: -1488.03
REMARK  deltaGcompsolvnonpol: 256.945
REMARK  deltaGprotsolvpol: -1512.07
REMARK  deltaGprotsolvnonpol: 254.074
REMARK  deltaGligsolvpol: -14.2132
REMARK  deltaGligsolvnonpol: 15.9232
REMARK  deltaGvdw: -30.4221
REMARK  deltaGelec: 0.0
REMARK  deltaG: -5.7615776
REMARK  Cluster: 5
REMARK  ClusterRank: 3
ATOM   5287 O    LIG     1       1.277 -14.906   2.052  1.00  0.00      LIG  
ATOM   5288 O1   LIG     1       4.584 -11.172  -3.014  1.00  0.00      LIG  
ATOM   5289 O2   LIG     1       9.748 -15.120   4.461  1.00  0.00      LIG  
ATOM   5290 O3   LIG     1       6.333 -14.176   4.524  1.00  0.00      LIG  
ATOM   5291 O4   LIG     1       6.072 -12.492   2.168  1.00  0.00      LIG  
ATOM   5292 O5   LIG     1       8.012 -12.861   1.052  1.00  0.00      LIG  
ATOM   5293 C    LIG     1       3.257 -15.076   0.598  1.00  0.00      LIG  
ATOM   5294 C1   LIG     1       2.846 -14.113  -0.546  1.00  0.00      LIG  
ATOM   5295 C2   LIG     1       2.946 -16.537   0.276  1.00  0.00      LIG  
ATOM   5296 C3   LIG     1       3.627 -17.494   1.276  1.00  0.00      LIG  
ATOM   5297 C4   LIG     1       3.587 -14.478  -1.858  1.00  0.00      LIG  
ATOM   5298 C5   LIG     1       3.193 -16.882  -1.188  1.00  0.00      LIG  
ATOM   5299 C6   LIG     1       2.694 -14.764   2.004  1.00  0.00      LIG  
ATOM   5300 C7   LIG     1       4.147 -15.904  -1.831  1.00  0.00      LIG  
ATOM   5301 C8   LIG     1       4.024 -16.838   2.557  1.00  0.00      LIG  
ATOM   5302 C9   LIG     1       4.653 -13.469  -2.355  1.00  0.00      LIG  
ATOM   5303 C10  LIG     1       3.151 -12.685  -0.110  1.00  0.00      LIG  
ATOM   5304 C11  LIG     1       3.264 -15.671   3.095  1.00  0.00      LIG  
ATOM   5305 C12  LIG     1       4.965 -18.087   0.845  1.00  0.00      LIG  
ATOM   5306 C13  LIG     1       1.345 -14.147  -0.860  1.00  0.00      LIG  
ATOM   5307 C14  LIG     1       5.177 -17.321   3.032  1.00  0.00      LIG  
ATOM   5308 C15  LIG     1       5.740 -18.345   2.121  1.00  0.00      LIG  
ATOM   5309 C16  LIG     1       2.671 -18.649   1.545  1.00  0.00      LIG  
ATOM   5310 C17  LIG     1       3.117 -11.707  -1.258  1.00  0.00      LIG  
ATOM   5311 C18  LIG     1       4.161 -12.041  -2.269  1.00  0.00      LIG  
ATOM   5312 C19  LIG     1       5.868 -16.950   4.314  1.00  0.00      LIG  
ATOM   5313 C20  LIG     1       4.948 -13.734  -3.827  1.00  0.00      LIG  
ATOM   5314 C21  LIG     1       5.990 -13.555  -1.629  1.00  0.00      LIG  
ATOM   5315 C22  LIG     1       7.261 -16.320   4.156  1.00  0.00      LIG  
ATOM   5316 C23  LIG     1       7.334 -14.840   3.748  1.00  0.00      LIG  
ATOM   5317 C24  LIG     1       8.675 -14.213   4.128  1.00  0.00      LIG  
ATOM   5318 C25  LIG     1       6.019 -18.209   5.151  1.00  0.00      LIG  
ATOM   5319 C26  LIG     1       9.960 -14.238   3.349  1.00  0.00      LIG  
ATOM   5320 C27  LIG     1       6.966 -14.668   2.268  1.00  0.00      LIG  
ATOM   5321 C28  LIG     1      10.944 -13.155   3.630  1.00  0.00      LIG  
ATOM   5322 C29  LIG     1      10.231 -15.022   2.111  1.00  0.00      LIG  
ATOM   5323 C30  LIG     1       7.101 -13.263   1.757  1.00  0.00      LIG  
ATOM   5324 H    LIG     1       4.341 -14.975   0.683  1.00  0.00      LIG  
ATOM   5325 H1   LIG     1       1.872 -16.677   0.419  1.00  0.00      LIG  
ATOM   5326 H2   LIG     1       2.820 -14.489  -2.638  1.00  0.00      LIG  
ATOM   5327 H3   LIG     1       2.245 -16.832  -1.728  1.00  0.00      LIG  
ATOM   5328 H4   LIG     1       3.547 -17.907  -1.316  1.00  0.00      LIG  
ATOM   5329 H5   LIG     1       2.912 -13.732   2.291  1.00  0.00      LIG  
ATOM   5330 H6   LIG     1       5.096 -15.953  -1.295  1.00  0.00      LIG  
ATOM   5331 H7   LIG     1       4.345 -16.241  -2.851  1.00  0.00      LIG  
ATOM   5332 H8   LIG     1       4.131 -12.649   0.371  1.00  0.00      LIG  
ATOM   5333 H9   LIG     1       2.423 -12.359   0.637  1.00  0.00      LIG  
ATOM   5334 H10  LIG     1       2.488 -16.034   3.771  1.00  0.00      LIG  
ATOM   5335 H11  LIG     1       3.929 -15.057   3.706  1.00  0.00      LIG  
ATOM   5336 H12  LIG     1       5.530 -17.368   0.246  1.00  0.00      LIG  
ATOM   5337 H13  LIG     1       4.852 -19.002   0.257  1.00  0.00      LIG  
ATOM   5338 H14  LIG     1       0.760 -13.698  -0.055  1.00  0.00      LIG  
ATOM   5339 H15  LIG     1       1.118 -13.583  -1.769  1.00  0.00      LIG  
ATOM   5340 H16  LIG     1       0.976 -15.162  -1.018  1.00  0.00      LIG  
ATOM   5341 H17  LIG     1       6.813 -18.218   1.955  1.00  0.00      LIG  
ATOM   5342 H18  LIG     1       5.549 -19.350   2.507  1.00  0.00      LIG  
ATOM   5343 H19  LIG     1       1.698 -18.281   1.877  1.00  0.00      LIG  
ATOM   5344 H20  LIG     1       3.049 -19.330   2.313  1.00  0.00      LIG  
ATOM   5345 H21  LIG     1       2.514 -19.231   0.633  1.00  0.00      LIG  
ATOM   5346 H22  LIG     1       3.333 -10.705  -0.881  1.00  0.00      LIG  
ATOM   5347 H23  LIG     1       2.144 -11.689  -1.754  1.00  0.00      LIG  
ATOM   5348 H24  LIG     1       5.232 -16.283   4.900  1.00  0.00      LIG  
ATOM   5349 H25  LIG     1       4.037 -13.659  -4.429  1.00  0.00      LIG  
ATOM   5350 H26  LIG     1       5.374 -14.728  -3.975  1.00  0.00      LIG  
ATOM   5351 H27  LIG     1       5.673 -13.019  -4.228  1.00  0.00      LIG  
ATOM   5352 H28  LIG     1       6.633 -12.700  -1.859  1.00  0.00      LIG  
ATOM   5353 H29  LIG     1       5.840 -13.576  -0.550  1.00  0.00      LIG  
ATOM   5354 H30  LIG     1       6.536 -14.458  -1.912  1.00  0.00      LIG  
ATOM   5355 H31  LIG     1       0.928 -14.465   1.259  1.00  0.00      LIG  
ATOM   5356 H32  LIG     1       7.898 -16.921   3.501  1.00  0.00      LIG  
ATOM   5357 H33  LIG     1       7.693 -16.390   5.153  1.00  0.00      LIG  
ATOM   5358 H34  LIG     1       8.548 -13.412   4.841  1.00  0.00      LIG  
ATOM   5359 H35  LIG     1       5.058 -18.715   5.287  1.00  0.00      LIG  
ATOM   5360 H36  LIG     1       6.409 -17.961   6.142  1.00  0.00      LIG  
ATOM   5361 H37  LIG     1       6.717 -18.913   4.691  1.00  0.00      LIG  
ATOM   5362 H38  LIG     1       5.936 -14.961   2.078  1.00  0.00      LIG  
ATOM   5363 H39  LIG     1       7.585 -15.304   1.633  1.00  0.00      LIG  
ATOM   5364 H40  LIG     1      10.883 -12.382   2.861  1.00  0.00      LIG  
ATOM   5365 H41  LIG     1      11.960 -13.558   3.636  1.00  0.00      LIG  
ATOM   5366 H42  LIG     1      10.760 -12.683   4.600  1.00  0.00      LIG  
ATOM   5367 H43  LIG     1      11.279 -15.330   2.088  1.00  0.00      LIG  
ATOM   5368 H44  LIG     1      10.042 -14.412   1.225  1.00  0.00      LIG  
ATOM   5369 H45  LIG     1       9.614 -15.922   2.051  1.00  0.00      LIG  
ATOM   5370 H46  LIG     1       6.173 -13.320   4.090  1.00  0.00      LIG  
ATOM   5371 H47  LIG     1       6.206 -11.587   1.791  1.00  0.00      LIG  
TER
REMARK  Energy: 263.718
REMARK  SimpleFitness: 263.718
REMARK  FullFitness: -991.43414
REMARK  InterFull: -30.4221
REMARK  IntraFull: 270.073
REMARK  solvFull: -1488.03
REMARK  surfFull: 256.945
REMARK  extraFull: 0.0
REMARK  deltaGcompsolvpol: -1488.03
REMARK  deltaGcompsolvnonpol: 256.945
REMARK  deltaGprotsolvpol: -1512.07
REMARK  deltaGprotsolvnonpol: 254.074
REMARK  deltaGligsolvpol: -14.2132
REMARK  deltaGligsolvnonpol: 15.9232
REMARK  deltaGvdw: -30.4221
REMARK  deltaGelec: 0.0
REMARK  deltaG: -5.7615776
REMARK  Cluster: 5
REMARK  ClusterRank: 4
ATOM   5287 O    LIG     1       1.277 -14.906   2.052  1.00  0.00      LIG  
ATOM   5288 O1   LIG     1       4.584 -11.172  -3.014  1.00  0.00      LIG  
ATOM   5289 O2   LIG     1       9.748 -15.120   4.461  1.00  0.00      LIG  
ATOM   5290 O3   LIG     1       6.333 -14.176   4.524  1.00  0.00      LIG  
ATOM   5291 O4   LIG     1       6.072 -12.492   2.168  1.00  0.00      LIG  
ATOM   5292 O5   LIG     1       8.012 -12.861   1.052  1.00  0.00      LIG  
ATOM   5293 C    LIG     1       3.257 -15.076   0.598  1.00  0.00      LIG  
ATOM   5294 C1   LIG     1       2.846 -14.113  -0.546  1.00  0.00      LIG  
ATOM   5295 C2   LIG     1       2.946 -16.537   0.276  1.00  0.00      LIG  
ATOM   5296 C3   LIG     1       3.627 -17.494   1.276  1.00  0.00      LIG  
ATOM   5297 C4   LIG     1       3.587 -14.478  -1.858  1.00  0.00      LIG  
ATOM   5298 C5   LIG     1       3.193 -16.882  -1.188  1.00  0.00      LIG  
ATOM   5299 C6   LIG     1       2.694 -14.764   2.004  1.00  0.00      LIG  
ATOM   5300 C7   LIG     1       4.147 -15.904  -1.831  1.00  0.00      LIG  
ATOM   5301 C8   LIG     1       4.024 -16.838   2.557  1.00  0.00      LIG  
ATOM   5302 C9   LIG     1       4.653 -13.469  -2.355  1.00  0.00      LIG  
ATOM   5303 C10  LIG     1       3.151 -12.685  -0.110  1.00  0.00      LIG  
ATOM   5304 C11  LIG     1       3.264 -15.671   3.095  1.00  0.00      LIG  
ATOM   5305 C12  LIG     1       4.965 -18.087   0.845  1.00  0.00      LIG  
ATOM   5306 C13  LIG     1       1.345 -14.147  -0.860  1.00  0.00      LIG  
ATOM   5307 C14  LIG     1       5.177 -17.321   3.032  1.00  0.00      LIG  
ATOM   5308 C15  LIG     1       5.740 -18.345   2.121  1.00  0.00      LIG  
ATOM   5309 C16  LIG     1       2.671 -18.649   1.545  1.00  0.00      LIG  
ATOM   5310 C17  LIG     1       3.117 -11.707  -1.258  1.00  0.00      LIG  
ATOM   5311 C18  LIG     1       4.161 -12.041  -2.269  1.00  0.00      LIG  
ATOM   5312 C19  LIG     1       5.868 -16.950   4.314  1.00  0.00      LIG  
ATOM   5313 C20  LIG     1       4.948 -13.734  -3.827  1.00  0.00      LIG  
ATOM   5314 C21  LIG     1       5.990 -13.555  -1.629  1.00  0.00      LIG  
ATOM   5315 C22  LIG     1       7.261 -16.320   4.156  1.00  0.00      LIG  
ATOM   5316 C23  LIG     1       7.334 -14.840   3.748  1.00  0.00      LIG  
ATOM   5317 C24  LIG     1       8.675 -14.213   4.128  1.00  0.00      LIG  
ATOM   5318 C25  LIG     1       6.019 -18.209   5.151  1.00  0.00      LIG  
ATOM   5319 C26  LIG     1       9.960 -14.238   3.349  1.00  0.00      LIG  
ATOM   5320 C27  LIG     1       6.966 -14.668   2.268  1.00  0.00      LIG  
ATOM   5321 C28  LIG     1      10.944 -13.155   3.630  1.00  0.00      LIG  
ATOM   5322 C29  LIG     1      10.231 -15.022   2.111  1.00  0.00      LIG  
ATOM   5323 C30  LIG     1       7.101 -13.263   1.757  1.00  0.00      LIG  
ATOM   5324 H    LIG     1       4.341 -14.975   0.683  1.00  0.00      LIG  
ATOM   5325 H1   LIG     1       1.872 -16.677   0.419  1.00  0.00      LIG  
ATOM   5326 H2   LIG     1       2.820 -14.489  -2.638  1.00  0.00      LIG  
ATOM   5327 H3   LIG     1       2.245 -16.832  -1.728  1.00  0.00      LIG  
ATOM   5328 H4   LIG     1       3.547 -17.907  -1.316  1.00  0.00      LIG  
ATOM   5329 H5   LIG     1       2.912 -13.732   2.291  1.00  0.00      LIG  
ATOM   5330 H6   LIG     1       5.096 -15.953  -1.295  1.00  0.00      LIG  
ATOM   5331 H7   LIG     1       4.345 -16.241  -2.851  1.00  0.00      LIG  
ATOM   5332 H8   LIG     1       4.131 -12.649   0.371  1.00  0.00      LIG  
ATOM   5333 H9   LIG     1       2.423 -12.359   0.637  1.00  0.00      LIG  
ATOM   5334 H10  LIG     1       2.488 -16.034   3.771  1.00  0.00      LIG  
ATOM   5335 H11  LIG     1       3.929 -15.057   3.706  1.00  0.00      LIG  
ATOM   5336 H12  LIG     1       5.530 -17.368   0.246  1.00  0.00      LIG  
ATOM   5337 H13  LIG     1       4.852 -19.002   0.257  1.00  0.00      LIG  
ATOM   5338 H14  LIG     1       0.760 -13.698  -0.055  1.00  0.00      LIG  
ATOM   5339 H15  LIG     1       1.118 -13.583  -1.769  1.00  0.00      LIG  
ATOM   5340 H16  LIG     1       0.976 -15.162  -1.018  1.00  0.00      LIG  
ATOM   5341 H17  LIG     1       6.813 -18.218   1.955  1.00  0.00      LIG  
ATOM   5342 H18  LIG     1       5.549 -19.350   2.507  1.00  0.00      LIG  
ATOM   5343 H19  LIG     1       1.698 -18.281   1.877  1.00  0.00      LIG  
ATOM   5344 H20  LIG     1       3.049 -19.330   2.313  1.00  0.00      LIG  
ATOM   5345 H21  LIG     1       2.514 -19.231   0.633  1.00  0.00      LIG  
ATOM   5346 H22  LIG     1       3.333 -10.705  -0.881  1.00  0.00      LIG  
ATOM   5347 H23  LIG     1       2.144 -11.689  -1.754  1.00  0.00      LIG  
ATOM   5348 H24  LIG     1       5.232 -16.283   4.900  1.00  0.00      LIG  
ATOM   5349 H25  LIG     1       4.037 -13.659  -4.429  1.00  0.00      LIG  
ATOM   5350 H26  LIG     1       5.374 -14.728  -3.975  1.00  0.00      LIG  
ATOM   5351 H27  LIG     1       5.673 -13.019  -4.228  1.00  0.00      LIG  
ATOM   5352 H28  LIG     1       6.633 -12.700  -1.859  1.00  0.00      LIG  
ATOM   5353 H29  LIG     1       5.840 -13.576  -0.550  1.00  0.00      LIG  
ATOM   5354 H30  LIG     1       6.536 -14.458  -1.912  1.00  0.00      LIG  
ATOM   5355 H31  LIG     1       0.928 -14.465   1.259  1.00  0.00      LIG  
ATOM   5356 H32  LIG     1       7.898 -16.921   3.501  1.00  0.00      LIG  
ATOM   5357 H33  LIG     1       7.693 -16.390   5.153  1.00  0.00      LIG  
ATOM   5358 H34  LIG     1       8.548 -13.412   4.841  1.00  0.00      LIG  
ATOM   5359 H35  LIG     1       5.058 -18.715   5.287  1.00  0.00      LIG  
ATOM   5360 H36  LIG     1       6.409 -17.961   6.142  1.00  0.00      LIG  
ATOM   5361 H37  LIG     1       6.717 -18.913   4.691  1.00  0.00      LIG  
ATOM   5362 H38  LIG     1       5.936 -14.961   2.078  1.00  0.00      LIG  
ATOM   5363 H39  LIG     1       7.585 -15.304   1.633  1.00  0.00      LIG  
ATOM   5364 H40  LIG     1      10.883 -12.382   2.861  1.00  0.00      LIG  
ATOM   5365 H41  LIG     1      11.960 -13.558   3.636  1.00  0.00      LIG  
ATOM   5366 H42  LIG     1      10.760 -12.683   4.600  1.00  0.00      LIG  
ATOM   5367 H43  LIG     1      11.279 -15.330   2.088  1.00  0.00      LIG  
ATOM   5368 H44  LIG     1      10.042 -14.412   1.225  1.00  0.00      LIG  
ATOM   5369 H45  LIG     1       9.614 -15.922   2.051  1.00  0.00      LIG  
ATOM   5370 H46  LIG     1       6.173 -13.320   4.090  1.00  0.00      LIG  
ATOM   5371 H47  LIG     1       6.206 -11.587   1.791  1.00  0.00      LIG  
TER
REMARK  Energy: 265.111
REMARK  SimpleFitness: 265.111
REMARK  FullFitness: -989.71765
REMARK  InterFull: -32.8007
REMARK  IntraFull: 272.885
REMARK  solvFull: -1486.6
REMARK  surfFull: 256.798
REMARK  extraFull: 0.0
REMARK  deltaGcompsolvpol: -1486.6
REMARK  deltaGcompsolvnonpol: 256.798
REMARK  deltaGprotsolvpol: -1512.07
REMARK  deltaGprotsolvnonpol: 254.074
REMARK  deltaGligsolvpol: -13.8716
REMARK  deltaGligsolvnonpol: 15.7683
REMARK  deltaGvdw: -32.8007
REMARK  deltaGelec: 0.0
REMARK  deltaG: -5.919233
REMARK  Cluster: 5
REMARK  ClusterRank: 5
ATOM   5287 O    LIG     1       1.281 -14.882   2.184  1.00  0.00      LIG  
ATOM   5288 O1   LIG     1       4.067 -11.176  -3.218  1.00  0.00      LIG  
ATOM   5289 O2   LIG     1       9.803 -15.089   4.441  1.00  0.00      LIG  
ATOM   5290 O3   LIG     1       6.353 -14.094   4.450  1.00  0.00      LIG  
ATOM   5291 O4   LIG     1       6.247 -12.551   2.128  1.00  0.00      LIG  
ATOM   5292 O5   LIG     1       7.950 -13.050   0.723  1.00  0.00      LIG  
ATOM   5293 C    LIG     1       3.261 -14.999   0.720  1.00  0.00      LIG  
ATOM   5294 C1   LIG     1       2.842 -14.037  -0.424  1.00  0.00      LIG  
ATOM   5295 C2   LIG     1       2.970 -16.467   0.404  1.00  0.00      LIG  
ATOM   5296 C3   LIG     1       3.669 -17.411   1.404  1.00  0.00      LIG  
ATOM   5297 C4   LIG     1       3.503 -14.441  -1.767  1.00  0.00      LIG  
ATOM   5298 C5   LIG     1       3.226 -16.814  -1.055  1.00  0.00      LIG  
ATOM   5299 C6   LIG     1       2.693 -14.697   2.125  1.00  0.00      LIG  
ATOM   5300 C7   LIG     1       4.160 -15.818  -1.694  1.00  0.00      LIG  
ATOM   5301 C8   LIG     1       4.059 -16.750   2.685  1.00  0.00      LIG  
ATOM   5302 C9   LIG     1       4.441 -13.400  -2.421  1.00  0.00      LIG  
ATOM   5303 C10  LIG     1       3.227 -12.621  -0.013  1.00  0.00      LIG  
ATOM   5304 C11  LIG     1       3.298 -15.579   3.216  1.00  0.00      LIG  
ATOM   5305 C12  LIG     1       5.016 -17.986   0.972  1.00  0.00      LIG  
ATOM   5306 C13  LIG     1       1.332 -14.023  -0.676  1.00  0.00      LIG  
ATOM   5307 C14  LIG     1       5.212 -17.232   3.164  1.00  0.00      LIG  
ATOM   5308 C15  LIG     1       5.786 -18.247   2.251  1.00  0.00      LIG  
ATOM   5309 C16  LIG     1       2.732 -18.581   1.674  1.00  0.00      LIG  
ATOM   5310 C17  LIG     1       3.082 -11.615  -1.129  1.00  0.00      LIG  
ATOM   5311 C18  LIG     1       3.870 -12.001  -2.337  1.00  0.00      LIG  
ATOM   5312 C19  LIG     1       5.906 -16.854   4.441  1.00  0.00      LIG  
ATOM   5313 C20  LIG     1       4.568 -13.722  -3.905  1.00  0.00      LIG  
ATOM   5314 C21  LIG     1       5.861 -13.388  -1.865  1.00  0.00      LIG  
ATOM   5315 C22  LIG     1       7.302 -16.240   4.276  1.00  0.00      LIG  
ATOM   5316 C23  LIG     1       7.402 -14.790   3.773  1.00  0.00      LIG  
ATOM   5317 C24  LIG     1       8.716 -14.157   4.237  1.00  0.00      LIG  
ATOM   5318 C25  LIG     1       6.053 -18.097   5.300  1.00  0.00      LIG  
ATOM   5319 C26  LIG     1      10.041 -14.004   3.536  1.00  0.00      LIG  
ATOM   5320 C27  LIG     1       7.134 -14.724   2.260  1.00  0.00      LIG  
ATOM   5321 C28  LIG     1      10.979 -12.982   4.081  1.00  0.00      LIG  
ATOM   5322 C29  LIG     1      10.428 -14.522   2.196  1.00  0.00      LIG  
ATOM   5323 C30  LIG     1       7.229 -13.351   1.660  1.00  0.00      LIG  
ATOM   5324 H    LIG     1       4.344 -14.883   0.810  1.00  0.00      LIG  
ATOM   5325 H1   LIG     1       1.897 -16.624   0.545  1.00  0.00      LIG  
ATOM   5326 H2   LIG     1       2.679 -14.566  -2.475  1.00  0.00      LIG  
ATOM   5327 H3   LIG     1       2.276 -16.781  -1.596  1.00  0.00      LIG  
ATOM   5328 H4   LIG     1       3.599 -17.832  -1.180  1.00  0.00      LIG  
ATOM   5329 H5   LIG     1       2.882 -13.659   2.406  1.00  0.00      LIG  
ATOM   5330 H6   LIG     1       5.097 -15.791  -1.133  1.00  0.00      LIG  
ATOM   5331 H7   LIG     1       4.406 -16.175  -2.696  1.00  0.00      LIG  
ATOM   5332 H8   LIG     1       4.257 -12.613   0.351  1.00  0.00      LIG  
ATOM   5333 H9   LIG     1       2.604 -12.285   0.819  1.00  0.00      LIG  
ATOM   5334 H10  LIG     1       2.540 -15.933   3.919  1.00  0.00      LIG  
ATOM   5335 H11  LIG     1       3.976 -14.946   3.793  1.00  0.00      LIG  
ATOM   5336 H12  LIG     1       5.576 -17.254   0.382  1.00  0.00      LIG  
ATOM   5337 H13  LIG     1       4.917 -18.897   0.376  1.00  0.00      LIG  
ATOM   5338 H14  LIG     1       0.799 -13.534   0.142  1.00  0.00      LIG  
ATOM   5339 H15  LIG     1       1.087 -13.475  -1.589  1.00  0.00      LIG  
ATOM   5340 H16  LIG     1       0.930 -15.032  -0.792  1.00  0.00      LIG  
ATOM   5341 H17  LIG     1       6.859 -18.111   2.091  1.00  0.00      LIG  
ATOM   5342 H18  LIG     1       5.600 -19.254   2.633  1.00  0.00      LIG  
ATOM   5343 H19  LIG     1       3.129 -19.266   2.429  1.00  0.00      LIG  
ATOM   5344 H20  LIG     1       2.567 -19.154   0.757  1.00  0.00      LIG  
ATOM   5345 H21  LIG     1       1.759 -18.226   2.022  1.00  0.00      LIG  
ATOM   5346 H22  LIG     1       3.454 -10.647  -0.786  1.00  0.00      LIG  
ATOM   5347 H23  LIG     1       2.036 -11.496  -1.424  1.00  0.00      LIG  
ATOM   5348 H24  LIG     1       5.278 -16.170   5.016  1.00  0.00      LIG  
ATOM   5349 H25  LIG     1       3.588 -13.714  -4.393  1.00  0.00      LIG  
ATOM   5350 H26  LIG     1       5.016 -14.706  -4.062  1.00  0.00      LIG  
ATOM   5351 H27  LIG     1       5.208 -13.000  -4.422  1.00  0.00      LIG  
ATOM   5352 H28  LIG     1       6.429 -12.529  -2.236  1.00  0.00      LIG  
ATOM   5353 H29  LIG     1       5.858 -13.333  -0.777  1.00  0.00      LIG  
ATOM   5354 H30  LIG     1       6.408 -14.288  -2.154  1.00  0.00      LIG  
ATOM   5355 H31  LIG     1       0.905 -14.382   1.440  1.00  0.00      LIG  
ATOM   5356 H32  LIG     1       7.960 -16.891   3.692  1.00  0.00      LIG  
ATOM   5357 H33  LIG     1       7.694 -16.239   5.292  1.00  0.00      LIG  
ATOM   5358 H34  LIG     1       8.542 -13.500   5.081  1.00  0.00      LIG  
ATOM   5359 H35  LIG     1       5.089 -18.596   5.446  1.00  0.00      LIG  
ATOM   5360 H36  LIG     1       6.444 -17.828   6.285  1.00  0.00      LIG  
ATOM   5361 H37  LIG     1       6.750 -18.813   4.854  1.00  0.00      LIG  
ATOM   5362 H38  LIG     1       6.131 -15.073   2.021  1.00  0.00      LIG  
ATOM   5363 H39  LIG     1       7.824 -15.369   1.715  1.00  0.00      LIG  
ATOM   5364 H40  LIG     1      10.946 -12.079   3.466  1.00  0.00      LIG  
ATOM   5365 H41  LIG     1      12.003 -13.364   4.073  1.00  0.00      LIG  
ATOM   5366 H42  LIG     1      10.729 -12.701   5.110  1.00  0.00      LIG  
ATOM   5367 H43  LIG     1      11.481 -14.812   2.206  1.00  0.00      LIG  
ATOM   5368 H44  LIG     1      10.302 -13.744   1.442  1.00  0.00      LIG  
ATOM   5369 H45  LIG     1       9.852 -15.400   1.905  1.00  0.00      LIG  
ATOM   5370 H46  LIG     1       6.216 -13.263   3.959  1.00  0.00      LIG  
ATOM   5371 H47  LIG     1       6.311 -11.673   1.676  1.00  0.00      LIG  
TER
REMARK  Energy: 265.111
REMARK  SimpleFitness: 265.111
REMARK  FullFitness: -989.71765
REMARK  InterFull: -32.8007
REMARK  IntraFull: 272.885
REMARK  solvFull: -1486.6
REMARK  surfFull: 256.798
REMARK  extraFull: 0.0
REMARK  deltaGcompsolvpol: -1486.6
REMARK  deltaGcompsolvnonpol: 256.798
REMARK  deltaGprotsolvpol: -1512.07
REMARK  deltaGprotsolvnonpol: 254.074
REMARK  deltaGligsolvpol: -13.8716
REMARK  deltaGligsolvnonpol: 15.7683
REMARK  deltaGvdw: -32.8007
REMARK  deltaGelec: 0.0
REMARK  deltaG: -5.919233
REMARK  Cluster: 5
REMARK  ClusterRank: 6
ATOM   5287 O    LIG     1       1.281 -14.882   2.184  1.00  0.00      LIG  
ATOM   5288 O1   LIG     1       4.067 -11.176  -3.218  1.00  0.00      LIG  
ATOM   5289 O2   LIG     1       9.803 -15.089   4.441  1.00  0.00      LIG  
ATOM   5290 O3   LIG     1       6.353 -14.094   4.450  1.00  0.00      LIG  
ATOM   5291 O4   LIG     1       6.247 -12.551   2.128  1.00  0.00      LIG  
ATOM   5292 O5   LIG     1       7.950 -13.050   0.723  1.00  0.00      LIG  
ATOM   5293 C    LIG     1       3.261 -14.999   0.720  1.00  0.00      LIG  
ATOM   5294 C1   LIG     1       2.842 -14.037  -0.424  1.00  0.00      LIG  
ATOM   5295 C2   LIG     1       2.970 -16.467   0.404  1.00  0.00      LIG  
ATOM   5296 C3   LIG     1       3.669 -17.411   1.404  1.00  0.00      LIG  
ATOM   5297 C4   LIG     1       3.503 -14.441  -1.767  1.00  0.00      LIG  
ATOM   5298 C5   LIG     1       3.226 -16.814  -1.055  1.00  0.00      LIG  
ATOM   5299 C6   LIG     1       2.693 -14.697   2.125  1.00  0.00      LIG  
ATOM   5300 C7   LIG     1       4.160 -15.818  -1.694  1.00  0.00      LIG  
ATOM   5301 C8   LIG     1       4.059 -16.750   2.685  1.00  0.00      LIG  
ATOM   5302 C9   LIG     1       4.441 -13.400  -2.421  1.00  0.00      LIG  
ATOM   5303 C10  LIG     1       3.227 -12.621  -0.013  1.00  0.00      LIG  
ATOM   5304 C11  LIG     1       3.298 -15.579   3.216  1.00  0.00      LIG  
ATOM   5305 C12  LIG     1       5.016 -17.986   0.972  1.00  0.00      LIG  
ATOM   5306 C13  LIG     1       1.332 -14.023  -0.676  1.00  0.00      LIG  
ATOM   5307 C14  LIG     1       5.212 -17.232   3.164  1.00  0.00      LIG  
ATOM   5308 C15  LIG     1       5.786 -18.247   2.251  1.00  0.00      LIG  
ATOM   5309 C16  LIG     1       2.732 -18.581   1.674  1.00  0.00      LIG  
ATOM   5310 C17  LIG     1       3.082 -11.615  -1.129  1.00  0.00      LIG  
ATOM   5311 C18  LIG     1       3.870 -12.001  -2.337  1.00  0.00      LIG  
ATOM   5312 C19  LIG     1       5.906 -16.854   4.441  1.00  0.00      LIG  
ATOM   5313 C20  LIG     1       4.568 -13.722  -3.905  1.00  0.00      LIG  
ATOM   5314 C21  LIG     1       5.861 -13.388  -1.865  1.00  0.00      LIG  
ATOM   5315 C22  LIG     1       7.302 -16.240   4.276  1.00  0.00      LIG  
ATOM   5316 C23  LIG     1       7.402 -14.790   3.773  1.00  0.00      LIG  
ATOM   5317 C24  LIG     1       8.716 -14.157   4.237  1.00  0.00      LIG  
ATOM   5318 C25  LIG     1       6.053 -18.097   5.300  1.00  0.00      LIG  
ATOM   5319 C26  LIG     1      10.041 -14.004   3.536  1.00  0.00      LIG  
ATOM   5320 C27  LIG     1       7.134 -14.724   2.260  1.00  0.00      LIG  
ATOM   5321 C28  LIG     1      10.979 -12.982   4.081  1.00  0.00      LIG  
ATOM   5322 C29  LIG     1      10.428 -14.522   2.196  1.00  0.00      LIG  
ATOM   5323 C30  LIG     1       7.229 -13.351   1.660  1.00  0.00      LIG  
ATOM   5324 H    LIG     1       4.344 -14.883   0.810  1.00  0.00      LIG  
ATOM   5325 H1   LIG     1       1.897 -16.624   0.545  1.00  0.00      LIG  
ATOM   5326 H2   LIG     1       2.679 -14.566  -2.475  1.00  0.00      LIG  
ATOM   5327 H3   LIG     1       2.276 -16.781  -1.596  1.00  0.00      LIG  
ATOM   5328 H4   LIG     1       3.599 -17.832  -1.180  1.00  0.00      LIG  
ATOM   5329 H5   LIG     1       2.882 -13.659   2.406  1.00  0.00      LIG  
ATOM   5330 H6   LIG     1       5.097 -15.791  -1.133  1.00  0.00      LIG  
ATOM   5331 H7   LIG     1       4.406 -16.175  -2.696  1.00  0.00      LIG  
ATOM   5332 H8   LIG     1       4.257 -12.613   0.351  1.00  0.00      LIG  
ATOM   5333 H9   LIG     1       2.604 -12.285   0.819  1.00  0.00      LIG  
ATOM   5334 H10  LIG     1       2.540 -15.933   3.919  1.00  0.00      LIG  
ATOM   5335 H11  LIG     1       3.976 -14.946   3.793  1.00  0.00      LIG  
ATOM   5336 H12  LIG     1       5.576 -17.254   0.382  1.00  0.00      LIG  
ATOM   5337 H13  LIG     1       4.917 -18.897   0.376  1.00  0.00      LIG  
ATOM   5338 H14  LIG     1       0.799 -13.534   0.142  1.00  0.00      LIG  
ATOM   5339 H15  LIG     1       1.087 -13.475  -1.589  1.00  0.00      LIG  
ATOM   5340 H16  LIG     1       0.930 -15.032  -0.792  1.00  0.00      LIG  
ATOM   5341 H17  LIG     1       6.859 -18.111   2.091  1.00  0.00      LIG  
ATOM   5342 H18  LIG     1       5.600 -19.254   2.633  1.00  0.00      LIG  
ATOM   5343 H19  LIG     1       3.129 -19.266   2.429  1.00  0.00      LIG  
ATOM   5344 H20  LIG     1       2.567 -19.154   0.757  1.00  0.00      LIG  
ATOM   5345 H21  LIG     1       1.759 -18.226   2.022  1.00  0.00      LIG  
ATOM   5346 H22  LIG     1       3.454 -10.647  -0.786  1.00  0.00      LIG  
ATOM   5347 H23  LIG     1       2.036 -11.496  -1.424  1.00  0.00      LIG  
ATOM   5348 H24  LIG     1       5.278 -16.170   5.016  1.00  0.00      LIG  
ATOM   5349 H25  LIG     1       3.588 -13.714  -4.393  1.00  0.00      LIG  
ATOM   5350 H26  LIG     1       5.016 -14.706  -4.062  1.00  0.00      LIG  
ATOM   5351 H27  LIG     1       5.208 -13.000  -4.422  1.00  0.00      LIG  
ATOM   5352 H28  LIG     1       6.429 -12.529  -2.236  1.00  0.00      LIG  
ATOM   5353 H29  LIG     1       5.858 -13.333  -0.777  1.00  0.00      LIG  
ATOM   5354 H30  LIG     1       6.408 -14.288  -2.154  1.00  0.00      LIG  
ATOM   5355 H31  LIG     1       0.905 -14.382   1.440  1.00  0.00      LIG  
ATOM   5356 H32  LIG     1       7.960 -16.891   3.692  1.00  0.00      LIG  
ATOM   5357 H33  LIG     1       7.694 -16.239   5.292  1.00  0.00      LIG  
ATOM   5358 H34  LIG     1       8.542 -13.500   5.081  1.00  0.00      LIG  
ATOM   5359 H35  LIG     1       5.089 -18.596   5.446  1.00  0.00      LIG  
ATOM   5360 H36  LIG     1       6.444 -17.828   6.285  1.00  0.00      LIG  
ATOM   5361 H37  LIG     1       6.750 -18.813   4.854  1.00  0.00      LIG  
ATOM   5362 H38  LIG     1       6.131 -15.073   2.021  1.00  0.00      LIG  
ATOM   5363 H39  LIG     1       7.824 -15.369   1.715  1.00  0.00      LIG  
ATOM   5364 H40  LIG     1      10.946 -12.079   3.466  1.00  0.00      LIG  
ATOM   5365 H41  LIG     1      12.003 -13.364   4.073  1.00  0.00      LIG  
ATOM   5366 H42  LIG     1      10.729 -12.701   5.110  1.00  0.00      LIG  
ATOM   5367 H43  LIG     1      11.481 -14.812   2.206  1.00  0.00      LIG  
ATOM   5368 H44  LIG     1      10.302 -13.744   1.442  1.00  0.00      LIG  
ATOM   5369 H45  LIG     1       9.852 -15.400   1.905  1.00  0.00      LIG  
ATOM   5370 H46  LIG     1       6.216 -13.263   3.959  1.00  0.00      LIG  
ATOM   5371 H47  LIG     1       6.311 -11.673   1.676  1.00  0.00      LIG  
TER
REMARK  Energy: 265.111
REMARK  SimpleFitness: 265.111
REMARK  FullFitness: -989.71765
REMARK  InterFull: -32.8007
REMARK  IntraFull: 272.885
REMARK  solvFull: -1486.6
REMARK  surfFull: 256.798
REMARK  extraFull: 0.0
REMARK  deltaGcompsolvpol: -1486.6
REMARK  deltaGcompsolvnonpol: 256.798
REMARK  deltaGprotsolvpol: -1512.07
REMARK  deltaGprotsolvnonpol: 254.074
REMARK  deltaGligsolvpol: -13.8716
REMARK  deltaGligsolvnonpol: 15.7683
REMARK  deltaGvdw: -32.8007
REMARK  deltaGelec: 0.0
REMARK  deltaG: -5.919233
REMARK  Cluster: 5
REMARK  ClusterRank: 7
ATOM   5287 O    LIG     1       1.281 -14.882   2.184  1.00  0.00      LIG  
ATOM   5288 O1   LIG     1       4.067 -11.176  -3.218  1.00  0.00      LIG  
ATOM   5289 O2   LIG     1       9.803 -15.089   4.441  1.00  0.00      LIG  
ATOM   5290 O3   LIG     1       6.353 -14.094   4.450  1.00  0.00      LIG  
ATOM   5291 O4   LIG     1       6.247 -12.551   2.128  1.00  0.00      LIG  
ATOM   5292 O5   LIG     1       7.950 -13.050   0.723  1.00  0.00      LIG  
ATOM   5293 C    LIG     1       3.261 -14.999   0.720  1.00  0.00      LIG  
ATOM   5294 C1   LIG     1       2.842 -14.037  -0.424  1.00  0.00      LIG  
ATOM   5295 C2   LIG     1       2.970 -16.467   0.404  1.00  0.00      LIG  
ATOM   5296 C3   LIG     1       3.669 -17.411   1.404  1.00  0.00      LIG  
ATOM   5297 C4   LIG     1       3.503 -14.441  -1.767  1.00  0.00      LIG  
ATOM   5298 C5   LIG     1       3.226 -16.814  -1.055  1.00  0.00      LIG  
ATOM   5299 C6   LIG     1       2.693 -14.697   2.125  1.00  0.00      LIG  
ATOM   5300 C7   LIG     1       4.160 -15.818  -1.694  1.00  0.00      LIG  
ATOM   5301 C8   LIG     1       4.059 -16.750   2.685  1.00  0.00      LIG  
ATOM   5302 C9   LIG     1       4.441 -13.400  -2.421  1.00  0.00      LIG  
ATOM   5303 C10  LIG     1       3.227 -12.621  -0.013  1.00  0.00      LIG  
ATOM   5304 C11  LIG     1       3.298 -15.579   3.216  1.00  0.00      LIG  
ATOM   5305 C12  LIG     1       5.016 -17.986   0.972  1.00  0.00      LIG  
ATOM   5306 C13  LIG     1       1.332 -14.023  -0.676  1.00  0.00      LIG  
ATOM   5307 C14  LIG     1       5.212 -17.232   3.164  1.00  0.00      LIG  
ATOM   5308 C15  LIG     1       5.786 -18.247   2.251  1.00  0.00      LIG  
ATOM   5309 C16  LIG     1       2.732 -18.581   1.674  1.00  0.00      LIG  
ATOM   5310 C17  LIG     1       3.082 -11.615  -1.129  1.00  0.00      LIG  
ATOM   5311 C18  LIG     1       3.870 -12.001  -2.337  1.00  0.00      LIG  
ATOM   5312 C19  LIG     1       5.906 -16.854   4.441  1.00  0.00      LIG  
ATOM   5313 C20  LIG     1       4.568 -13.722  -3.905  1.00  0.00      LIG  
ATOM   5314 C21  LIG     1       5.861 -13.388  -1.865  1.00  0.00      LIG  
ATOM   5315 C22  LIG     1       7.302 -16.240   4.276  1.00  0.00      LIG  
ATOM   5316 C23  LIG     1       7.402 -14.790   3.773  1.00  0.00      LIG  
ATOM   5317 C24  LIG     1       8.716 -14.157   4.237  1.00  0.00      LIG  
ATOM   5318 C25  LIG     1       6.053 -18.097   5.300  1.00  0.00      LIG  
ATOM   5319 C26  LIG     1      10.041 -14.004   3.536  1.00  0.00      LIG  
ATOM   5320 C27  LIG     1       7.134 -14.724   2.260  1.00  0.00      LIG  
ATOM   5321 C28  LIG     1      10.979 -12.982   4.081  1.00  0.00      LIG  
ATOM   5322 C29  LIG     1      10.428 -14.522   2.196  1.00  0.00      LIG  
ATOM   5323 C30  LIG     1       7.229 -13.351   1.660  1.00  0.00      LIG  
ATOM   5324 H    LIG     1       4.344 -14.883   0.810  1.00  0.00      LIG  
ATOM   5325 H1   LIG     1       1.897 -16.624   0.545  1.00  0.00      LIG  
ATOM   5326 H2   LIG     1       2.679 -14.566  -2.475  1.00  0.00      LIG  
ATOM   5327 H3   LIG     1       2.276 -16.781  -1.596  1.00  0.00      LIG  
ATOM   5328 H4   LIG     1       3.599 -17.832  -1.180  1.00  0.00      LIG  
ATOM   5329 H5   LIG     1       2.882 -13.659   2.406  1.00  0.00      LIG  
ATOM   5330 H6   LIG     1       5.097 -15.791  -1.133  1.00  0.00      LIG  
ATOM   5331 H7   LIG     1       4.406 -16.175  -2.696  1.00  0.00      LIG  
ATOM   5332 H8   LIG     1       4.257 -12.613   0.351  1.00  0.00      LIG  
ATOM   5333 H9   LIG     1       2.604 -12.285   0.819  1.00  0.00      LIG  
ATOM   5334 H10  LIG     1       2.540 -15.933   3.919  1.00  0.00      LIG  
ATOM   5335 H11  LIG     1       3.976 -14.946   3.793  1.00  0.00      LIG  
ATOM   5336 H12  LIG     1       5.576 -17.254   0.382  1.00  0.00      LIG  
ATOM   5337 H13  LIG     1       4.917 -18.897   0.376  1.00  0.00      LIG  
ATOM   5338 H14  LIG     1       0.799 -13.534   0.142  1.00  0.00      LIG  
ATOM   5339 H15  LIG     1       1.087 -13.475  -1.589  1.00  0.00      LIG  
ATOM   5340 H16  LIG     1       0.930 -15.032  -0.792  1.00  0.00      LIG  
ATOM   5341 H17  LIG     1       6.859 -18.111   2.091  1.00  0.00      LIG  
ATOM   5342 H18  LIG     1       5.600 -19.254   2.633  1.00  0.00      LIG  
ATOM   5343 H19  LIG     1       3.129 -19.266   2.429  1.00  0.00      LIG  
ATOM   5344 H20  LIG     1       2.567 -19.154   0.757  1.00  0.00      LIG  
ATOM   5345 H21  LIG     1       1.759 -18.226   2.022  1.00  0.00      LIG  
ATOM   5346 H22  LIG     1       3.454 -10.647  -0.786  1.00  0.00      LIG  
ATOM   5347 H23  LIG     1       2.036 -11.496  -1.424  1.00  0.00      LIG  
ATOM   5348 H24  LIG     1       5.278 -16.170   5.016  1.00  0.00      LIG  
ATOM   5349 H25  LIG     1       3.588 -13.714  -4.393  1.00  0.00      LIG  
ATOM   5350 H26  LIG     1       5.016 -14.706  -4.062  1.00  0.00      LIG  
ATOM   5351 H27  LIG     1       5.208 -13.000  -4.422  1.00  0.00      LIG  
ATOM   5352 H28  LIG     1       6.429 -12.529  -2.236  1.00  0.00      LIG  
ATOM   5353 H29  LIG     1       5.858 -13.333  -0.777  1.00  0.00      LIG  
ATOM   5354 H30  LIG     1       6.408 -14.288  -2.154  1.00  0.00      LIG  
ATOM   5355 H31  LIG     1       0.905 -14.382   1.440  1.00  0.00      LIG  
ATOM   5356 H32  LIG     1       7.960 -16.891   3.692  1.00  0.00      LIG  
ATOM   5357 H33  LIG     1       7.694 -16.239   5.292  1.00  0.00      LIG  
ATOM   5358 H34  LIG     1       8.542 -13.500   5.081  1.00  0.00      LIG  
ATOM   5359 H35  LIG     1       5.089 -18.596   5.446  1.00  0.00      LIG  
ATOM   5360 H36  LIG     1       6.444 -17.828   6.285  1.00  0.00      LIG  
ATOM   5361 H37  LIG     1       6.750 -18.813   4.854  1.00  0.00      LIG  
ATOM   5362 H38  LIG     1       6.131 -15.073   2.021  1.00  0.00      LIG  
ATOM   5363 H39  LIG     1       7.824 -15.369   1.715  1.00  0.00      LIG  
ATOM   5364 H40  LIG     1      10.946 -12.079   3.466  1.00  0.00      LIG  
ATOM   5365 H41  LIG     1      12.003 -13.364   4.073  1.00  0.00      LIG  
ATOM   5366 H42  LIG     1      10.729 -12.701   5.110  1.00  0.00      LIG  
ATOM   5367 H43  LIG     1      11.481 -14.812   2.206  1.00  0.00      LIG  
ATOM   5368 H44  LIG     1      10.302 -13.744   1.442  1.00  0.00      LIG  
ATOM   5369 H45  LIG     1       9.852 -15.400   1.905  1.00  0.00      LIG  
ATOM   5370 H46  LIG     1       6.216 -13.263   3.959  1.00  0.00      LIG  
ATOM   5371 H47  LIG     1       6.311 -11.673   1.676  1.00  0.00      LIG  
TER
REMARK  Energy: 265.866
REMARK  SimpleFitness: 265.866
REMARK  FullFitness: -993.4468
REMARK  InterFull: -26.9098
REMARK  IntraFull: 269.133
REMARK  solvFull: -1493.32
REMARK  surfFull: 257.65
REMARK  extraFull: 0.0
REMARK  deltaGcompsolvpol: -1493.32
REMARK  deltaGcompsolvnonpol: 257.65
REMARK  deltaGprotsolvpol: -1512.07
REMARK  deltaGprotsolvnonpol: 254.074
REMARK  deltaGligsolvpol: -12.3471
REMARK  deltaGligsolvnonpol: 16.0702
REMARK  deltaGvdw: -26.9098
REMARK  deltaGelec: 0.0
REMARK  deltaG: -5.814477
REMARK  Cluster: 6
REMARK  ClusterRank: 0
ATOM   5287 O    LIG     1       5.239 -12.236   2.138  1.00  0.00      LIG  
ATOM   5288 O1   LIG     1       4.306 -14.185  -4.550  1.00  0.00      LIG  
ATOM   5289 O2   LIG     1       9.461 -15.591   2.929  1.00  0.00      LIG  
ATOM   5290 O3   LIG     1       6.942 -16.778   0.759  1.00  0.00      LIG  
ATOM   5291 O4   LIG     1       8.785 -16.723  -1.475  1.00  0.00      LIG  
ATOM   5292 O5   LIG     1      10.514 -18.159  -1.294  1.00  0.00      LIG  
ATOM   5293 C    LIG     1       4.466 -14.207   0.899  1.00  0.00      LIG  
ATOM   5294 C1   LIG     1       4.031 -13.489  -0.402  1.00  0.00      LIG  
ATOM   5295 C2   LIG     1       3.301 -14.493   1.839  1.00  0.00      LIG  
ATOM   5296 C3   LIG     1       3.703 -15.548   2.881  1.00  0.00      LIG  
ATOM   5297 C4   LIG     1       2.997 -14.346  -1.176  1.00  0.00      LIG  
ATOM   5298 C5   LIG     1       2.004 -14.822   1.113  1.00  0.00      LIG  
ATOM   5299 C6   LIG     1       5.594 -13.552   1.738  1.00  0.00      LIG  
ATOM   5300 C7   LIG     1       2.253 -15.341  -0.282  1.00  0.00      LIG  
ATOM   5301 C8   LIG     1       5.162 -15.578   3.147  1.00  0.00      LIG  
ATOM   5302 C9   LIG     1       3.507 -15.037  -2.465  1.00  0.00      LIG  
ATOM   5303 C10  LIG     1       5.274 -13.220  -1.242  1.00  0.00      LIG  
ATOM   5304 C11  LIG     1       5.924 -14.306   3.036  1.00  0.00      LIG  
ATOM   5305 C12  LIG     1       3.467 -17.005   2.492  1.00  0.00      LIG  
ATOM   5306 C13  LIG     1       3.379 -12.118  -0.171  1.00  0.00      LIG  
ATOM   5307 C14  LIG     1       5.609 -16.816   3.376  1.00  0.00      LIG  
ATOM   5308 C15  LIG     1       4.519 -17.809   3.222  1.00  0.00      LIG  
ATOM   5309 C16  LIG     1       2.986 -15.227   4.180  1.00  0.00      LIG  
ATOM   5310 C17  LIG     1       4.933 -12.896  -2.679  1.00  0.00      LIG  
ATOM   5311 C18  LIG     1       4.265 -14.059  -3.336  1.00  0.00      LIG  
ATOM   5312 C19  LIG     1       6.996 -17.240   3.756  1.00  0.00      LIG  
ATOM   5313 C20  LIG     1       2.311 -15.511  -3.283  1.00  0.00      LIG  
ATOM   5314 C21  LIG     1       4.389 -16.265  -2.240  1.00  0.00      LIG  
ATOM   5315 C22  LIG     1       7.815 -17.934   2.655  1.00  0.00      LIG  
ATOM   5316 C23  LIG     1       8.171 -17.154   1.373  1.00  0.00      LIG  
ATOM   5317 C24  LIG     1       9.002 -15.889   1.586  1.00  0.00      LIG  
ATOM   5318 C25  LIG     1       6.899 -18.201   4.928  1.00  0.00      LIG  
ATOM   5319 C26  LIG     1      10.461 -15.817   1.919  1.00  0.00      LIG  
ATOM   5320 C27  LIG     1       8.816 -18.179   0.420  1.00  0.00      LIG  
ATOM   5321 C28  LIG     1      11.194 -14.584   1.522  1.00  0.00      LIG  
ATOM   5322 C29  LIG     1      11.332 -16.983   2.236  1.00  0.00      LIG  
ATOM   5323 C30  LIG     1       9.517 -17.644  -0.809  1.00  0.00      LIG  
ATOM   5324 H    LIG     1       4.860 -15.172   0.571  1.00  0.00      LIG  
ATOM   5325 H1   LIG     1       3.099 -13.574   2.397  1.00  0.00      LIG  
ATOM   5326 H2   LIG     1       2.225 -13.648  -1.514  1.00  0.00      LIG  
ATOM   5327 H3   LIG     1       1.405 -13.911   1.031  1.00  0.00      LIG  
ATOM   5328 H4   LIG     1       1.393 -15.527   1.682  1.00  0.00      LIG  
ATOM   5329 H5   LIG     1       6.509 -13.471   1.145  1.00  0.00      LIG  
ATOM   5330 H6   LIG     1       2.794 -16.283  -0.204  1.00  0.00      LIG  
ATOM   5331 H7   LIG     1       1.285 -15.581  -0.731  1.00  0.00      LIG  
ATOM   5332 H8   LIG     1       5.941 -14.087  -1.209  1.00  0.00      LIG  
ATOM   5333 H9   LIG     1       5.835 -12.383  -0.819  1.00  0.00      LIG  
ATOM   5334 H10  LIG     1       5.714 -13.701   3.925  1.00  0.00      LIG  
ATOM   5335 H11  LIG     1       6.998 -14.503   3.055  1.00  0.00      LIG  
ATOM   5336 H12  LIG     1       3.631 -17.150   1.422  1.00  0.00      LIG  
ATOM   5337 H13  LIG     1       2.461 -17.354   2.724  1.00  0.00      LIG  
ATOM   5338 H14  LIG     1       4.118 -11.374   0.132  1.00  0.00      LIG  
ATOM   5339 H15  LIG     1       2.915 -11.740  -1.086  1.00  0.00      LIG  
ATOM   5340 H16  LIG     1       2.601 -12.149   0.594  1.00  0.00      LIG  
ATOM   5341 H17  LIG     1       4.826 -18.676   2.630  1.00  0.00      LIG  
ATOM   5342 H18  LIG     1       4.153 -18.143   4.198  1.00  0.00      LIG  
ATOM   5343 H19  LIG     1       3.308 -14.261   4.582  1.00  0.00      LIG  
ATOM   5344 H20  LIG     1       3.164 -15.986   4.947  1.00  0.00      LIG  
ATOM   5345 H21  LIG     1       1.910 -15.166   4.010  1.00  0.00      LIG  
ATOM   5346 H22  LIG     1       5.852 -12.687  -3.232  1.00  0.00      LIG  
ATOM   5347 H23  LIG     1       4.275 -12.027  -2.757  1.00  0.00      LIG  
ATOM   5348 H24  LIG     1       7.542 -16.369   4.118  1.00  0.00      LIG  
ATOM   5349 H25  LIG     1       1.634 -14.681  -3.507  1.00  0.00      LIG  
ATOM   5350 H26  LIG     1       1.742 -16.280  -2.754  1.00  0.00      LIG  
ATOM   5351 H27  LIG     1       2.622 -15.954  -4.234  1.00  0.00      LIG  
ATOM   5352 H28  LIG     1       4.840 -16.604  -3.178  1.00  0.00      LIG  
ATOM   5353 H29  LIG     1       5.203 -16.061  -1.542  1.00  0.00      LIG  
ATOM   5354 H30  LIG     1       3.806 -17.101  -1.845  1.00  0.00      LIG  
ATOM   5355 H31  LIG     1       5.853 -11.624   1.686  1.00  0.00      LIG  
ATOM   5356 H32  LIG     1       7.262 -18.831   2.357  1.00  0.00      LIG  
ATOM   5357 H33  LIG     1       8.742 -18.289   3.110  1.00  0.00      LIG  
ATOM   5358 H34  LIG     1       8.622 -15.065   0.995  1.00  0.00      LIG  
ATOM   5359 H35  LIG     1       6.365 -17.753   5.771  1.00  0.00      LIG  
ATOM   5360 H36  LIG     1       7.898 -18.479   5.268  1.00  0.00      LIG  
ATOM   5361 H37  LIG     1       6.393 -19.131   4.651  1.00  0.00      LIG  
ATOM   5362 H38  LIG     1       8.071 -18.901   0.072  1.00  0.00      LIG  
ATOM   5363 H39  LIG     1       9.573 -18.737   0.972  1.00  0.00      LIG  
ATOM   5364 H40  LIG     1      11.693 -14.739   0.563  1.00  0.00      LIG  
ATOM   5365 H41  LIG     1      11.953 -14.339   2.269  1.00  0.00      LIG  
ATOM   5366 H42  LIG     1      10.521 -13.727   1.424  1.00  0.00      LIG  
ATOM   5367 H43  LIG     1      12.102 -16.690   2.955  1.00  0.00      LIG  
ATOM   5368 H44  LIG     1      11.831 -17.327   1.327  1.00  0.00      LIG  
ATOM   5369 H45  LIG     1      10.773 -17.817   2.663  1.00  0.00      LIG  
ATOM   5370 H46  LIG     1       6.398 -16.377   1.460  1.00  0.00      LIG  
ATOM   5371 H47  LIG     1       9.219 -16.506  -2.326  1.00  0.00      LIG  
TER
REMARK  Energy: 265.866
REMARK  SimpleFitness: 265.866
REMARK  FullFitness: -993.4468
REMARK  InterFull: -26.9098
REMARK  IntraFull: 269.133
REMARK  solvFull: -1493.32
REMARK  surfFull: 257.65
REMARK  extraFull: 0.0
REMARK  deltaGcompsolvpol: -1493.32
REMARK  deltaGcompsolvnonpol: 257.65
REMARK  deltaGprotsolvpol: -1512.07
REMARK  deltaGprotsolvnonpol: 254.074
REMARK  deltaGligsolvpol: -12.3471
REMARK  deltaGligsolvnonpol: 16.0702
REMARK  deltaGvdw: -26.9098
REMARK  deltaGelec: 0.0
REMARK  deltaG: -5.814477
REMARK  Cluster: 6
REMARK  ClusterRank: 1
ATOM   5287 O    LIG     1       5.239 -12.236   2.138  1.00  0.00      LIG  
ATOM   5288 O1   LIG     1       4.306 -14.185  -4.550  1.00  0.00      LIG  
ATOM   5289 O2   LIG     1       9.461 -15.591   2.929  1.00  0.00      LIG  
ATOM   5290 O3   LIG     1       6.942 -16.778   0.759  1.00  0.00      LIG  
ATOM   5291 O4   LIG     1       8.785 -16.723  -1.475  1.00  0.00      LIG  
ATOM   5292 O5   LIG     1      10.514 -18.159  -1.294  1.00  0.00      LIG  
ATOM   5293 C    LIG     1       4.466 -14.207   0.899  1.00  0.00      LIG  
ATOM   5294 C1   LIG     1       4.031 -13.489  -0.402  1.00  0.00      LIG  
ATOM   5295 C2   LIG     1       3.301 -14.493   1.839  1.00  0.00      LIG  
ATOM   5296 C3   LIG     1       3.703 -15.548   2.881  1.00  0.00      LIG  
ATOM   5297 C4   LIG     1       2.997 -14.346  -1.176  1.00  0.00      LIG  
ATOM   5298 C5   LIG     1       2.004 -14.822   1.113  1.00  0.00      LIG  
ATOM   5299 C6   LIG     1       5.594 -13.552   1.738  1.00  0.00      LIG  
ATOM   5300 C7   LIG     1       2.253 -15.341  -0.282  1.00  0.00      LIG  
ATOM   5301 C8   LIG     1       5.162 -15.578   3.147  1.00  0.00      LIG  
ATOM   5302 C9   LIG     1       3.507 -15.037  -2.465  1.00  0.00      LIG  
ATOM   5303 C10  LIG     1       5.274 -13.220  -1.242  1.00  0.00      LIG  
ATOM   5304 C11  LIG     1       5.924 -14.306   3.036  1.00  0.00      LIG  
ATOM   5305 C12  LIG     1       3.467 -17.005   2.492  1.00  0.00      LIG  
ATOM   5306 C13  LIG     1       3.379 -12.118  -0.171  1.00  0.00      LIG  
ATOM   5307 C14  LIG     1       5.609 -16.816   3.376  1.00  0.00      LIG  
ATOM   5308 C15  LIG     1       4.519 -17.809   3.222  1.00  0.00      LIG  
ATOM   5309 C16  LIG     1       2.986 -15.227   4.180  1.00  0.00      LIG  
ATOM   5310 C17  LIG     1       4.933 -12.896  -2.679  1.00  0.00      LIG  
ATOM   5311 C18  LIG     1       4.265 -14.059  -3.336  1.00  0.00      LIG  
ATOM   5312 C19  LIG     1       6.996 -17.240   3.756  1.00  0.00      LIG  
ATOM   5313 C20  LIG     1       2.311 -15.511  -3.283  1.00  0.00      LIG  
ATOM   5314 C21  LIG     1       4.389 -16.265  -2.240  1.00  0.00      LIG  
ATOM   5315 C22  LIG     1       7.815 -17.934   2.655  1.00  0.00      LIG  
ATOM   5316 C23  LIG     1       8.171 -17.154   1.373  1.00  0.00      LIG  
ATOM   5317 C24  LIG     1       9.002 -15.889   1.586  1.00  0.00      LIG  
ATOM   5318 C25  LIG     1       6.899 -18.201   4.928  1.00  0.00      LIG  
ATOM   5319 C26  LIG     1      10.461 -15.817   1.919  1.00  0.00      LIG  
ATOM   5320 C27  LIG     1       8.816 -18.179   0.420  1.00  0.00      LIG  
ATOM   5321 C28  LIG     1      11.194 -14.584   1.522  1.00  0.00      LIG  
ATOM   5322 C29  LIG     1      11.332 -16.983   2.236  1.00  0.00      LIG  
ATOM   5323 C30  LIG     1       9.517 -17.644  -0.809  1.00  0.00      LIG  
ATOM   5324 H    LIG     1       4.860 -15.172   0.571  1.00  0.00      LIG  
ATOM   5325 H1   LIG     1       3.099 -13.574   2.397  1.00  0.00      LIG  
ATOM   5326 H2   LIG     1       2.225 -13.648  -1.514  1.00  0.00      LIG  
ATOM   5327 H3   LIG     1       1.405 -13.911   1.031  1.00  0.00      LIG  
ATOM   5328 H4   LIG     1       1.393 -15.527   1.682  1.00  0.00      LIG  
ATOM   5329 H5   LIG     1       6.509 -13.471   1.145  1.00  0.00      LIG  
ATOM   5330 H6   LIG     1       2.794 -16.283  -0.204  1.00  0.00      LIG  
ATOM   5331 H7   LIG     1       1.285 -15.581  -0.731  1.00  0.00      LIG  
ATOM   5332 H8   LIG     1       5.941 -14.087  -1.209  1.00  0.00      LIG  
ATOM   5333 H9   LIG     1       5.835 -12.383  -0.819  1.00  0.00      LIG  
ATOM   5334 H10  LIG     1       5.714 -13.701   3.925  1.00  0.00      LIG  
ATOM   5335 H11  LIG     1       6.998 -14.503   3.055  1.00  0.00      LIG  
ATOM   5336 H12  LIG     1       3.631 -17.150   1.422  1.00  0.00      LIG  
ATOM   5337 H13  LIG     1       2.461 -17.354   2.724  1.00  0.00      LIG  
ATOM   5338 H14  LIG     1       4.118 -11.374   0.132  1.00  0.00      LIG  
ATOM   5339 H15  LIG     1       2.915 -11.740  -1.086  1.00  0.00      LIG  
ATOM   5340 H16  LIG     1       2.601 -12.149   0.594  1.00  0.00      LIG  
ATOM   5341 H17  LIG     1       4.826 -18.676   2.630  1.00  0.00      LIG  
ATOM   5342 H18  LIG     1       4.153 -18.143   4.198  1.00  0.00      LIG  
ATOM   5343 H19  LIG     1       3.308 -14.261   4.582  1.00  0.00      LIG  
ATOM   5344 H20  LIG     1       3.164 -15.986   4.947  1.00  0.00      LIG  
ATOM   5345 H21  LIG     1       1.910 -15.166   4.010  1.00  0.00      LIG  
ATOM   5346 H22  LIG     1       5.852 -12.687  -3.232  1.00  0.00      LIG  
ATOM   5347 H23  LIG     1       4.275 -12.027  -2.757  1.00  0.00      LIG  
ATOM   5348 H24  LIG     1       7.542 -16.369   4.118  1.00  0.00      LIG  
ATOM   5349 H25  LIG     1       1.634 -14.681  -3.507  1.00  0.00      LIG  
ATOM   5350 H26  LIG     1       1.742 -16.280  -2.754  1.00  0.00      LIG  
ATOM   5351 H27  LIG     1       2.622 -15.954  -4.234  1.00  0.00      LIG  
ATOM   5352 H28  LIG     1       4.840 -16.604  -3.178  1.00  0.00      LIG  
ATOM   5353 H29  LIG     1       5.203 -16.061  -1.542  1.00  0.00      LIG  
ATOM   5354 H30  LIG     1       3.806 -17.101  -1.845  1.00  0.00      LIG  
ATOM   5355 H31  LIG     1       5.853 -11.624   1.686  1.00  0.00      LIG  
ATOM   5356 H32  LIG     1       7.262 -18.831   2.357  1.00  0.00      LIG  
ATOM   5357 H33  LIG     1       8.742 -18.289   3.110  1.00  0.00      LIG  
ATOM   5358 H34  LIG     1       8.622 -15.065   0.995  1.00  0.00      LIG  
ATOM   5359 H35  LIG     1       6.365 -17.753   5.771  1.00  0.00      LIG  
ATOM   5360 H36  LIG     1       7.898 -18.479   5.268  1.00  0.00      LIG  
ATOM   5361 H37  LIG     1       6.393 -19.131   4.651  1.00  0.00      LIG  
ATOM   5362 H38  LIG     1       8.071 -18.901   0.072  1.00  0.00      LIG  
ATOM   5363 H39  LIG     1       9.573 -18.737   0.972  1.00  0.00      LIG  
ATOM   5364 H40  LIG     1      11.693 -14.739   0.563  1.00  0.00      LIG  
ATOM   5365 H41  LIG     1      11.953 -14.339   2.269  1.00  0.00      LIG  
ATOM   5366 H42  LIG     1      10.521 -13.727   1.424  1.00  0.00      LIG  
ATOM   5367 H43  LIG     1      12.102 -16.690   2.955  1.00  0.00      LIG  
ATOM   5368 H44  LIG     1      11.831 -17.327   1.327  1.00  0.00      LIG  
ATOM   5369 H45  LIG     1      10.773 -17.817   2.663  1.00  0.00      LIG  
ATOM   5370 H46  LIG     1       6.398 -16.377   1.460  1.00  0.00      LIG  
ATOM   5371 H47  LIG     1       9.219 -16.506  -2.326  1.00  0.00      LIG  
TER
REMARK  Energy: 268.16
REMARK  SimpleFitness: 268.16
REMARK  FullFitness: -990.2663
REMARK  InterFull: -23.3393
REMARK  IntraFull: 269.087
REMARK  solvFull: -1493.48
REMARK  surfFull: 257.466
REMARK  extraFull: 0.0
REMARK  deltaGcompsolvpol: -1493.48
REMARK  deltaGcompsolvnonpol: 257.466
REMARK  deltaGprotsolvpol: -1512.07
REMARK  deltaGprotsolvnonpol: 254.074
REMARK  deltaGligsolvpol: -11.6456
REMARK  deltaGligsolvnonpol: 16.087
REMARK  deltaGvdw: -23.3393
REMARK  deltaGelec: 0.0
REMARK  deltaG: -5.5484285
REMARK  Cluster: 6
REMARK  ClusterRank: 2
ATOM   5287 O    LIG     1       5.454 -12.281   2.262  1.00  0.00      LIG  
ATOM   5288 O1   LIG     1       3.679 -14.133  -4.218  1.00  0.00      LIG  
ATOM   5289 O2   LIG     1       9.512 -15.600   2.989  1.00  0.00      LIG  
ATOM   5290 O3   LIG     1       6.950 -16.692   0.834  1.00  0.00      LIG  
ATOM   5291 O4   LIG     1       8.228 -17.434  -1.885  1.00  0.00      LIG  
ATOM   5292 O5   LIG     1      10.247 -16.736  -1.141  1.00  0.00      LIG  
ATOM   5293 C    LIG     1       4.396 -14.218   1.180  1.00  0.00      LIG  
ATOM   5294 C1   LIG     1       3.859 -13.463  -0.061  1.00  0.00      LIG  
ATOM   5295 C2   LIG     1       3.325 -14.488   2.229  1.00  0.00      LIG  
ATOM   5296 C3   LIG     1       3.779 -15.633   3.144  1.00  0.00      LIG  
ATOM   5297 C4   LIG     1       2.710 -14.260  -0.732  1.00  0.00      LIG  
ATOM   5298 C5   LIG     1       1.938 -14.708   1.645  1.00  0.00      LIG  
ATOM   5299 C6   LIG     1       5.636 -13.644   1.916  1.00  0.00      LIG  
ATOM   5300 C7   LIG     1       1.993 -15.213   0.226  1.00  0.00      LIG  
ATOM   5301 C8   LIG     1       5.244 -15.653   3.331  1.00  0.00      LIG  
ATOM   5302 C9   LIG     1       3.054 -14.967  -2.065  1.00  0.00      LIG  
ATOM   5303 C10  LIG     1       5.021 -13.243  -1.022  1.00  0.00      LIG  
ATOM   5304 C11  LIG     1       5.965 -14.359   3.238  1.00  0.00      LIG  
ATOM   5305 C12  LIG     1       3.551 -17.051   2.631  1.00  0.00      LIG  
ATOM   5306 C13  LIG     1       3.303 -12.067   0.248  1.00  0.00      LIG  
ATOM   5307 C14  LIG     1       5.711 -16.896   3.474  1.00  0.00      LIG  
ATOM   5308 C15  LIG     1       4.631 -17.894   3.271  1.00  0.00      LIG  
ATOM   5309 C16  LIG     1       3.140 -15.454   4.508  1.00  0.00      LIG  
ATOM   5310 C17  LIG     1       4.547 -12.888  -2.412  1.00  0.00      LIG  
ATOM   5311 C18  LIG     1       3.767 -14.018  -3.002  1.00  0.00      LIG  
ATOM   5312 C19  LIG     1       7.109 -17.319   3.793  1.00  0.00      LIG  
ATOM   5313 C20  LIG     1       1.759 -15.377  -2.759  1.00  0.00      LIG  
ATOM   5314 C21  LIG     1       3.898 -16.235  -1.932  1.00  0.00      LIG  
ATOM   5315 C22  LIG     1       7.904 -17.948   2.634  1.00  0.00      LIG  
ATOM   5316 C23  LIG     1       8.203 -17.089   1.386  1.00  0.00      LIG  
ATOM   5317 C24  LIG     1       9.025 -15.825   1.642  1.00  0.00      LIG  
ATOM   5318 C25  LIG     1       7.029 -18.325   4.929  1.00  0.00      LIG  
ATOM   5319 C26  LIG     1      10.490 -15.735   1.942  1.00  0.00      LIG  
ATOM   5320 C27  LIG     1       8.822 -18.029   0.338  1.00  0.00      LIG  
ATOM   5321 C28  LIG     1      11.185 -14.458   1.620  1.00  0.00      LIG  
ATOM   5322 C29  LIG     1      11.394 -16.902   2.138  1.00  0.00      LIG  
ATOM   5323 C30  LIG     1       9.216 -17.365  -0.963  1.00  0.00      LIG  
ATOM   5324 H    LIG     1       4.715 -15.189   0.792  1.00  0.00      LIG  
ATOM   5325 H1   LIG     1       3.240 -13.595   2.857  1.00  0.00      LIG  
ATOM   5326 H2   LIG     1       1.948 -13.521  -0.996  1.00  0.00      LIG  
ATOM   5327 H3   LIG     1       1.393 -13.760   1.647  1.00  0.00      LIG  
ATOM   5328 H4   LIG     1       1.354 -15.391   2.265  1.00  0.00      LIG  
ATOM   5329 H5   LIG     1       6.512 -13.703   1.264  1.00  0.00      LIG  
ATOM   5330 H6   LIG     1       2.461 -16.194   0.231  1.00  0.00      LIG  
ATOM   5331 H7   LIG     1       0.967 -15.371  -0.116  1.00  0.00      LIG  
ATOM   5332 H8   LIG     1       5.644 -14.141  -1.061  1.00  0.00      LIG  
ATOM   5333 H9   LIG     1       5.663 -12.439  -0.653  1.00  0.00      LIG  
ATOM   5334 H10  LIG     1       5.692 -13.749   4.106  1.00  0.00      LIG  
ATOM   5335 H11  LIG     1       7.046 -14.502   3.305  1.00  0.00      LIG  
ATOM   5336 H12  LIG     1       3.703 -17.094   1.548  1.00  0.00      LIG  
ATOM   5337 H13  LIG     1       2.553 -17.435   2.847  1.00  0.00      LIG  
ATOM   5338 H14  LIG     1       4.110 -11.348   0.391  1.00  0.00      LIG  
ATOM   5339 H15  LIG     1       2.697 -11.683  -0.575  1.00  0.00      LIG  
ATOM   5340 H16  LIG     1       2.682 -12.049   1.145  1.00  0.00      LIG  
ATOM   5341 H17  LIG     1       4.937 -18.704   2.602  1.00  0.00      LIG  
ATOM   5342 H18  LIG     1       4.296 -18.312   4.225  1.00  0.00      LIG  
ATOM   5343 H19  LIG     1       3.331 -16.305   5.170  1.00  0.00      LIG  
ATOM   5344 H20  LIG     1       2.062 -15.354   4.395  1.00  0.00      LIG  
ATOM   5345 H21  LIG     1       3.501 -14.549   5.006  1.00  0.00      LIG  
ATOM   5346 H22  LIG     1       5.414 -12.714  -3.055  1.00  0.00      LIG  
ATOM   5347 H23  LIG     1       3.922 -11.991  -2.414  1.00  0.00      LIG  
ATOM   5348 H24  LIG     1       7.654 -16.461   4.185  1.00  0.00      LIG  
ATOM   5349 H25  LIG     1       1.105 -14.511  -2.905  1.00  0.00      LIG  
ATOM   5350 H26  LIG     1       1.213 -16.125  -2.175  1.00  0.00      LIG  
ATOM   5351 H27  LIG     1       1.951 -15.823  -3.740  1.00  0.00      LIG  
ATOM   5352 H28  LIG     1       4.212 -16.601  -2.913  1.00  0.00      LIG  
ATOM   5353 H29  LIG     1       4.801 -16.068  -1.341  1.00  0.00      LIG  
ATOM   5354 H30  LIG     1       3.330 -17.040  -1.459  1.00  0.00      LIG  
ATOM   5355 H31  LIG     1       5.947 -11.750   1.608  1.00  0.00      LIG  
ATOM   5356 H32  LIG     1       7.356 -18.837   2.307  1.00  0.00      LIG  
ATOM   5357 H33  LIG     1       8.851 -18.314   3.039  1.00  0.00      LIG  
ATOM   5358 H34  LIG     1       8.614 -14.974   1.114  1.00  0.00      LIG  
ATOM   5359 H35  LIG     1       6.499 -17.914   5.793  1.00  0.00      LIG  
ATOM   5360 H36  LIG     1       8.030 -18.605   5.258  1.00  0.00      LIG  
ATOM   5361 H37  LIG     1       6.525 -19.247   4.626  1.00  0.00      LIG  
ATOM   5362 H38  LIG     1       8.126 -18.843   0.105  1.00  0.00      LIG  
ATOM   5363 H39  LIG     1       9.715 -18.516   0.729  1.00  0.00      LIG  
ATOM   5364 H40  LIG     1      11.674 -14.527   0.644  1.00  0.00      LIG  
ATOM   5365 H41  LIG     1      11.949 -14.245   2.374  1.00  0.00      LIG  
ATOM   5366 H42  LIG     1      10.488 -13.615   1.596  1.00  0.00      LIG  
ATOM   5367 H43  LIG     1      12.263 -16.610   2.733  1.00  0.00      LIG  
ATOM   5368 H44  LIG     1      11.754 -17.263   1.171  1.00  0.00      LIG  
ATOM   5369 H45  LIG     1      10.898 -17.727   2.653  1.00  0.00      LIG  
ATOM   5370 H46  LIG     1       6.394 -16.425   1.587  1.00  0.00      LIG  
ATOM   5371 H47  LIG     1       8.489 -16.930  -2.684  1.00  0.00      LIG  
TER
REMARK  Energy: 268.16
REMARK  SimpleFitness: 268.16
REMARK  FullFitness: -990.2663
REMARK  InterFull: -23.3393
REMARK  IntraFull: 269.087
REMARK  solvFull: -1493.48
REMARK  surfFull: 257.466
REMARK  extraFull: 0.0
REMARK  deltaGcompsolvpol: -1493.48
REMARK  deltaGcompsolvnonpol: 257.466
REMARK  deltaGprotsolvpol: -1512.07
REMARK  deltaGprotsolvnonpol: 254.074
REMARK  deltaGligsolvpol: -11.6456
REMARK  deltaGligsolvnonpol: 16.087
REMARK  deltaGvdw: -23.3393
REMARK  deltaGelec: 0.0
REMARK  deltaG: -5.5484285
REMARK  Cluster: 6
REMARK  ClusterRank: 3
ATOM   5287 O    LIG     1       5.454 -12.281   2.262  1.00  0.00      LIG  
ATOM   5288 O1   LIG     1       3.679 -14.133  -4.218  1.00  0.00      LIG  
ATOM   5289 O2   LIG     1       9.512 -15.600   2.989  1.00  0.00      LIG  
ATOM   5290 O3   LIG     1       6.950 -16.692   0.834  1.00  0.00      LIG  
ATOM   5291 O4   LIG     1       8.228 -17.434  -1.885  1.00  0.00      LIG  
ATOM   5292 O5   LIG     1      10.247 -16.736  -1.141  1.00  0.00      LIG  
ATOM   5293 C    LIG     1       4.396 -14.218   1.180  1.00  0.00      LIG  
ATOM   5294 C1   LIG     1       3.859 -13.463  -0.061  1.00  0.00      LIG  
ATOM   5295 C2   LIG     1       3.325 -14.488   2.229  1.00  0.00      LIG  
ATOM   5296 C3   LIG     1       3.779 -15.633   3.144  1.00  0.00      LIG  
ATOM   5297 C4   LIG     1       2.710 -14.260  -0.732  1.00  0.00      LIG  
ATOM   5298 C5   LIG     1       1.938 -14.708   1.645  1.00  0.00      LIG  
ATOM   5299 C6   LIG     1       5.636 -13.644   1.916  1.00  0.00      LIG  
ATOM   5300 C7   LIG     1       1.993 -15.213   0.226  1.00  0.00      LIG  
ATOM   5301 C8   LIG     1       5.244 -15.653   3.331  1.00  0.00      LIG  
ATOM   5302 C9   LIG     1       3.054 -14.967  -2.065  1.00  0.00      LIG  
ATOM   5303 C10  LIG     1       5.021 -13.243  -1.022  1.00  0.00      LIG  
ATOM   5304 C11  LIG     1       5.965 -14.359   3.238  1.00  0.00      LIG  
ATOM   5305 C12  LIG     1       3.551 -17.051   2.631  1.00  0.00      LIG  
ATOM   5306 C13  LIG     1       3.303 -12.067   0.248  1.00  0.00      LIG  
ATOM   5307 C14  LIG     1       5.711 -16.896   3.474  1.00  0.00      LIG  
ATOM   5308 C15  LIG     1       4.631 -17.894   3.271  1.00  0.00      LIG  
ATOM   5309 C16  LIG     1       3.140 -15.454   4.508  1.00  0.00      LIG  
ATOM   5310 C17  LIG     1       4.547 -12.888  -2.412  1.00  0.00      LIG  
ATOM   5311 C18  LIG     1       3.767 -14.018  -3.002  1.00  0.00      LIG  
ATOM   5312 C19  LIG     1       7.109 -17.319   3.793  1.00  0.00      LIG  
ATOM   5313 C20  LIG     1       1.759 -15.377  -2.759  1.00  0.00      LIG  
ATOM   5314 C21  LIG     1       3.898 -16.235  -1.932  1.00  0.00      LIG  
ATOM   5315 C22  LIG     1       7.904 -17.948   2.634  1.00  0.00      LIG  
ATOM   5316 C23  LIG     1       8.203 -17.089   1.386  1.00  0.00      LIG  
ATOM   5317 C24  LIG     1       9.025 -15.825   1.642  1.00  0.00      LIG  
ATOM   5318 C25  LIG     1       7.029 -18.325   4.929  1.00  0.00      LIG  
ATOM   5319 C26  LIG     1      10.490 -15.735   1.942  1.00  0.00      LIG  
ATOM   5320 C27  LIG     1       8.822 -18.029   0.338  1.00  0.00      LIG  
ATOM   5321 C28  LIG     1      11.185 -14.458   1.620  1.00  0.00      LIG  
ATOM   5322 C29  LIG     1      11.394 -16.902   2.138  1.00  0.00      LIG  
ATOM   5323 C30  LIG     1       9.216 -17.365  -0.963  1.00  0.00      LIG  
ATOM   5324 H    LIG     1       4.715 -15.189   0.792  1.00  0.00      LIG  
ATOM   5325 H1   LIG     1       3.240 -13.595   2.857  1.00  0.00      LIG  
ATOM   5326 H2   LIG     1       1.948 -13.521  -0.996  1.00  0.00      LIG  
ATOM   5327 H3   LIG     1       1.393 -13.760   1.647  1.00  0.00      LIG  
ATOM   5328 H4   LIG     1       1.354 -15.391   2.265  1.00  0.00      LIG  
ATOM   5329 H5   LIG     1       6.512 -13.703   1.264  1.00  0.00      LIG  
ATOM   5330 H6   LIG     1       2.461 -16.194   0.231  1.00  0.00      LIG  
ATOM   5331 H7   LIG     1       0.967 -15.371  -0.116  1.00  0.00      LIG  
ATOM   5332 H8   LIG     1       5.644 -14.141  -1.061  1.00  0.00      LIG  
ATOM   5333 H9   LIG     1       5.663 -12.439  -0.653  1.00  0.00      LIG  
ATOM   5334 H10  LIG     1       5.692 -13.749   4.106  1.00  0.00      LIG  
ATOM   5335 H11  LIG     1       7.046 -14.502   3.305  1.00  0.00      LIG  
ATOM   5336 H12  LIG     1       3.703 -17.094   1.548  1.00  0.00      LIG  
ATOM   5337 H13  LIG     1       2.553 -17.435   2.847  1.00  0.00      LIG  
ATOM   5338 H14  LIG     1       4.110 -11.348   0.391  1.00  0.00      LIG  
ATOM   5339 H15  LIG     1       2.697 -11.683  -0.575  1.00  0.00      LIG  
ATOM   5340 H16  LIG     1       2.682 -12.049   1.145  1.00  0.00      LIG  
ATOM   5341 H17  LIG     1       4.937 -18.704   2.602  1.00  0.00      LIG  
ATOM   5342 H18  LIG     1       4.296 -18.312   4.225  1.00  0.00      LIG  
ATOM   5343 H19  LIG     1       3.331 -16.305   5.170  1.00  0.00      LIG  
ATOM   5344 H20  LIG     1       2.062 -15.354   4.395  1.00  0.00      LIG  
ATOM   5345 H21  LIG     1       3.501 -14.549   5.006  1.00  0.00      LIG  
ATOM   5346 H22  LIG     1       5.414 -12.714  -3.055  1.00  0.00      LIG  
ATOM   5347 H23  LIG     1       3.922 -11.991  -2.414  1.00  0.00      LIG  
ATOM   5348 H24  LIG     1       7.654 -16.461   4.185  1.00  0.00      LIG  
ATOM   5349 H25  LIG     1       1.105 -14.511  -2.905  1.00  0.00      LIG  
ATOM   5350 H26  LIG     1       1.213 -16.125  -2.175  1.00  0.00      LIG  
ATOM   5351 H27  LIG     1       1.951 -15.823  -3.740  1.00  0.00      LIG  
ATOM   5352 H28  LIG     1       4.212 -16.601  -2.913  1.00  0.00      LIG  
ATOM   5353 H29  LIG     1       4.801 -16.068  -1.341  1.00  0.00      LIG  
ATOM   5354 H30  LIG     1       3.330 -17.040  -1.459  1.00  0.00      LIG  
ATOM   5355 H31  LIG     1       5.947 -11.750   1.608  1.00  0.00      LIG  
ATOM   5356 H32  LIG     1       7.356 -18.837   2.307  1.00  0.00      LIG  
ATOM   5357 H33  LIG     1       8.851 -18.314   3.039  1.00  0.00      LIG  
ATOM   5358 H34  LIG     1       8.614 -14.974   1.114  1.00  0.00      LIG  
ATOM   5359 H35  LIG     1       6.499 -17.914   5.793  1.00  0.00      LIG  
ATOM   5360 H36  LIG     1       8.030 -18.605   5.258  1.00  0.00      LIG  
ATOM   5361 H37  LIG     1       6.525 -19.247   4.626  1.00  0.00      LIG  
ATOM   5362 H38  LIG     1       8.126 -18.843   0.105  1.00  0.00      LIG  
ATOM   5363 H39  LIG     1       9.715 -18.516   0.729  1.00  0.00      LIG  
ATOM   5364 H40  LIG     1      11.674 -14.527   0.644  1.00  0.00      LIG  
ATOM   5365 H41  LIG     1      11.949 -14.245   2.374  1.00  0.00      LIG  
ATOM   5366 H42  LIG     1      10.488 -13.615   1.596  1.00  0.00      LIG  
ATOM   5367 H43  LIG     1      12.263 -16.610   2.733  1.00  0.00      LIG  
ATOM   5368 H44  LIG     1      11.754 -17.263   1.171  1.00  0.00      LIG  
ATOM   5369 H45  LIG     1      10.898 -17.727   2.653  1.00  0.00      LIG  
ATOM   5370 H46  LIG     1       6.394 -16.425   1.587  1.00  0.00      LIG  
ATOM   5371 H47  LIG     1       8.489 -16.930  -2.684  1.00  0.00      LIG  
TER
REMARK  Energy: 268.16
REMARK  SimpleFitness: 268.16
REMARK  FullFitness: -990.2663
REMARK  InterFull: -23.3393
REMARK  IntraFull: 269.087
REMARK  solvFull: -1493.48
REMARK  surfFull: 257.466
REMARK  extraFull: 0.0
REMARK  deltaGcompsolvpol: -1493.48
REMARK  deltaGcompsolvnonpol: 257.466
REMARK  deltaGprotsolvpol: -1512.07
REMARK  deltaGprotsolvnonpol: 254.074
REMARK  deltaGligsolvpol: -11.6456
REMARK  deltaGligsolvnonpol: 16.087
REMARK  deltaGvdw: -23.3393
REMARK  deltaGelec: 0.0
REMARK  deltaG: -5.5484285
REMARK  Cluster: 6
REMARK  ClusterRank: 4
ATOM   5287 O    LIG     1       5.454 -12.281   2.262  1.00  0.00      LIG  
ATOM   5288 O1   LIG     1       3.679 -14.133  -4.218  1.00  0.00      LIG  
ATOM   5289 O2   LIG     1       9.512 -15.600   2.989  1.00  0.00      LIG  
ATOM   5290 O3   LIG     1       6.950 -16.692   0.834  1.00  0.00      LIG  
ATOM   5291 O4   LIG     1       8.228 -17.434  -1.885  1.00  0.00      LIG  
ATOM   5292 O5   LIG     1      10.247 -16.736  -1.141  1.00  0.00      LIG  
ATOM   5293 C    LIG     1       4.396 -14.218   1.180  1.00  0.00      LIG  
ATOM   5294 C1   LIG     1       3.859 -13.463  -0.061  1.00  0.00      LIG  
ATOM   5295 C2   LIG     1       3.325 -14.488   2.229  1.00  0.00      LIG  
ATOM   5296 C3   LIG     1       3.779 -15.633   3.144  1.00  0.00      LIG  
ATOM   5297 C4   LIG     1       2.710 -14.260  -0.732  1.00  0.00      LIG  
ATOM   5298 C5   LIG     1       1.938 -14.708   1.645  1.00  0.00      LIG  
ATOM   5299 C6   LIG     1       5.636 -13.644   1.916  1.00  0.00      LIG  
ATOM   5300 C7   LIG     1       1.993 -15.213   0.226  1.00  0.00      LIG  
ATOM   5301 C8   LIG     1       5.244 -15.653   3.331  1.00  0.00      LIG  
ATOM   5302 C9   LIG     1       3.054 -14.967  -2.065  1.00  0.00      LIG  
ATOM   5303 C10  LIG     1       5.021 -13.243  -1.022  1.00  0.00      LIG  
ATOM   5304 C11  LIG     1       5.965 -14.359   3.238  1.00  0.00      LIG  
ATOM   5305 C12  LIG     1       3.551 -17.051   2.631  1.00  0.00      LIG  
ATOM   5306 C13  LIG     1       3.303 -12.067   0.248  1.00  0.00      LIG  
ATOM   5307 C14  LIG     1       5.711 -16.896   3.474  1.00  0.00      LIG  
ATOM   5308 C15  LIG     1       4.631 -17.894   3.271  1.00  0.00      LIG  
ATOM   5309 C16  LIG     1       3.140 -15.454   4.508  1.00  0.00      LIG  
ATOM   5310 C17  LIG     1       4.547 -12.888  -2.412  1.00  0.00      LIG  
ATOM   5311 C18  LIG     1       3.767 -14.018  -3.002  1.00  0.00      LIG  
ATOM   5312 C19  LIG     1       7.109 -17.319   3.793  1.00  0.00      LIG  
ATOM   5313 C20  LIG     1       1.759 -15.377  -2.759  1.00  0.00      LIG  
ATOM   5314 C21  LIG     1       3.898 -16.235  -1.932  1.00  0.00      LIG  
ATOM   5315 C22  LIG     1       7.904 -17.948   2.634  1.00  0.00      LIG  
ATOM   5316 C23  LIG     1       8.203 -17.089   1.386  1.00  0.00      LIG  
ATOM   5317 C24  LIG     1       9.025 -15.825   1.642  1.00  0.00      LIG  
ATOM   5318 C25  LIG     1       7.029 -18.325   4.929  1.00  0.00      LIG  
ATOM   5319 C26  LIG     1      10.490 -15.735   1.942  1.00  0.00      LIG  
ATOM   5320 C27  LIG     1       8.822 -18.029   0.338  1.00  0.00      LIG  
ATOM   5321 C28  LIG     1      11.185 -14.458   1.620  1.00  0.00      LIG  
ATOM   5322 C29  LIG     1      11.394 -16.902   2.138  1.00  0.00      LIG  
ATOM   5323 C30  LIG     1       9.216 -17.365  -0.963  1.00  0.00      LIG  
ATOM   5324 H    LIG     1       4.715 -15.189   0.792  1.00  0.00      LIG  
ATOM   5325 H1   LIG     1       3.240 -13.595   2.857  1.00  0.00      LIG  
ATOM   5326 H2   LIG     1       1.948 -13.521  -0.996  1.00  0.00      LIG  
ATOM   5327 H3   LIG     1       1.393 -13.760   1.647  1.00  0.00      LIG  
ATOM   5328 H4   LIG     1       1.354 -15.391   2.265  1.00  0.00      LIG  
ATOM   5329 H5   LIG     1       6.512 -13.703   1.264  1.00  0.00      LIG  
ATOM   5330 H6   LIG     1       2.461 -16.194   0.231  1.00  0.00      LIG  
ATOM   5331 H7   LIG     1       0.967 -15.371  -0.116  1.00  0.00      LIG  
ATOM   5332 H8   LIG     1       5.644 -14.141  -1.061  1.00  0.00      LIG  
ATOM   5333 H9   LIG     1       5.663 -12.439  -0.653  1.00  0.00      LIG  
ATOM   5334 H10  LIG     1       5.692 -13.749   4.106  1.00  0.00      LIG  
ATOM   5335 H11  LIG     1       7.046 -14.502   3.305  1.00  0.00      LIG  
ATOM   5336 H12  LIG     1       3.703 -17.094   1.548  1.00  0.00      LIG  
ATOM   5337 H13  LIG     1       2.553 -17.435   2.847  1.00  0.00      LIG  
ATOM   5338 H14  LIG     1       4.110 -11.348   0.391  1.00  0.00      LIG  
ATOM   5339 H15  LIG     1       2.697 -11.683  -0.575  1.00  0.00      LIG  
ATOM   5340 H16  LIG     1       2.682 -12.049   1.145  1.00  0.00      LIG  
ATOM   5341 H17  LIG     1       4.937 -18.704   2.602  1.00  0.00      LIG  
ATOM   5342 H18  LIG     1       4.296 -18.312   4.225  1.00  0.00      LIG  
ATOM   5343 H19  LIG     1       3.331 -16.305   5.170  1.00  0.00      LIG  
ATOM   5344 H20  LIG     1       2.062 -15.354   4.395  1.00  0.00      LIG  
ATOM   5345 H21  LIG     1       3.501 -14.549   5.006  1.00  0.00      LIG  
ATOM   5346 H22  LIG     1       5.414 -12.714  -3.055  1.00  0.00      LIG  
ATOM   5347 H23  LIG     1       3.922 -11.991  -2.414  1.00  0.00      LIG  
ATOM   5348 H24  LIG     1       7.654 -16.461   4.185  1.00  0.00      LIG  
ATOM   5349 H25  LIG     1       1.105 -14.511  -2.905  1.00  0.00      LIG  
ATOM   5350 H26  LIG     1       1.213 -16.125  -2.175  1.00  0.00      LIG  
ATOM   5351 H27  LIG     1       1.951 -15.823  -3.740  1.00  0.00      LIG  
ATOM   5352 H28  LIG     1       4.212 -16.601  -2.913  1.00  0.00      LIG  
ATOM   5353 H29  LIG     1       4.801 -16.068  -1.341  1.00  0.00      LIG  
ATOM   5354 H30  LIG     1       3.330 -17.040  -1.459  1.00  0.00      LIG  
ATOM   5355 H31  LIG     1       5.947 -11.750   1.608  1.00  0.00      LIG  
ATOM   5356 H32  LIG     1       7.356 -18.837   2.307  1.00  0.00      LIG  
ATOM   5357 H33  LIG     1       8.851 -18.314   3.039  1.00  0.00      LIG  
ATOM   5358 H34  LIG     1       8.614 -14.974   1.114  1.00  0.00      LIG  
ATOM   5359 H35  LIG     1       6.499 -17.914   5.793  1.00  0.00      LIG  
ATOM   5360 H36  LIG     1       8.030 -18.605   5.258  1.00  0.00      LIG  
ATOM   5361 H37  LIG     1       6.525 -19.247   4.626  1.00  0.00      LIG  
ATOM   5362 H38  LIG     1       8.126 -18.843   0.105  1.00  0.00      LIG  
ATOM   5363 H39  LIG     1       9.715 -18.516   0.729  1.00  0.00      LIG  
ATOM   5364 H40  LIG     1      11.674 -14.527   0.644  1.00  0.00      LIG  
ATOM   5365 H41  LIG     1      11.949 -14.245   2.374  1.00  0.00      LIG  
ATOM   5366 H42  LIG     1      10.488 -13.615   1.596  1.00  0.00      LIG  
ATOM   5367 H43  LIG     1      12.263 -16.610   2.733  1.00  0.00      LIG  
ATOM   5368 H44  LIG     1      11.754 -17.263   1.171  1.00  0.00      LIG  
ATOM   5369 H45  LIG     1      10.898 -17.727   2.653  1.00  0.00      LIG  
ATOM   5370 H46  LIG     1       6.394 -16.425   1.587  1.00  0.00      LIG  
ATOM   5371 H47  LIG     1       8.489 -16.930  -2.684  1.00  0.00      LIG  
TER
REMARK  Energy: 268.16
REMARK  SimpleFitness: 268.16
REMARK  FullFitness: -990.2663
REMARK  InterFull: -23.3393
REMARK  IntraFull: 269.087
REMARK  solvFull: -1493.48
REMARK  surfFull: 257.466
REMARK  extraFull: 0.0
REMARK  deltaGcompsolvpol: -1493.48
REMARK  deltaGcompsolvnonpol: 257.466
REMARK  deltaGprotsolvpol: -1512.07
REMARK  deltaGprotsolvnonpol: 254.074
REMARK  deltaGligsolvpol: -11.6456
REMARK  deltaGligsolvnonpol: 16.087
REMARK  deltaGvdw: -23.3393
REMARK  deltaGelec: 0.0
REMARK  deltaG: -5.5484285
REMARK  Cluster: 6
REMARK  ClusterRank: 5
ATOM   5287 O    LIG     1       5.454 -12.281   2.262  1.00  0.00      LIG  
ATOM   5288 O1   LIG     1       3.679 -14.133  -4.218  1.00  0.00      LIG  
ATOM   5289 O2   LIG     1       9.512 -15.600   2.989  1.00  0.00      LIG  
ATOM   5290 O3   LIG     1       6.950 -16.692   0.834  1.00  0.00      LIG  
ATOM   5291 O4   LIG     1       8.228 -17.434  -1.885  1.00  0.00      LIG  
ATOM   5292 O5   LIG     1      10.247 -16.736  -1.141  1.00  0.00      LIG  
ATOM   5293 C    LIG     1       4.396 -14.218   1.180  1.00  0.00      LIG  
ATOM   5294 C1   LIG     1       3.859 -13.463  -0.061  1.00  0.00      LIG  
ATOM   5295 C2   LIG     1       3.325 -14.488   2.229  1.00  0.00      LIG  
ATOM   5296 C3   LIG     1       3.779 -15.633   3.144  1.00  0.00      LIG  
ATOM   5297 C4   LIG     1       2.710 -14.260  -0.732  1.00  0.00      LIG  
ATOM   5298 C5   LIG     1       1.938 -14.708   1.645  1.00  0.00      LIG  
ATOM   5299 C6   LIG     1       5.636 -13.644   1.916  1.00  0.00      LIG  
ATOM   5300 C7   LIG     1       1.993 -15.213   0.226  1.00  0.00      LIG  
ATOM   5301 C8   LIG     1       5.244 -15.653   3.331  1.00  0.00      LIG  
ATOM   5302 C9   LIG     1       3.054 -14.967  -2.065  1.00  0.00      LIG  
ATOM   5303 C10  LIG     1       5.021 -13.243  -1.022  1.00  0.00      LIG  
ATOM   5304 C11  LIG     1       5.965 -14.359   3.238  1.00  0.00      LIG  
ATOM   5305 C12  LIG     1       3.551 -17.051   2.631  1.00  0.00      LIG  
ATOM   5306 C13  LIG     1       3.303 -12.067   0.248  1.00  0.00      LIG  
ATOM   5307 C14  LIG     1       5.711 -16.896   3.474  1.00  0.00      LIG  
ATOM   5308 C15  LIG     1       4.631 -17.894   3.271  1.00  0.00      LIG  
ATOM   5309 C16  LIG     1       3.140 -15.454   4.508  1.00  0.00      LIG  
ATOM   5310 C17  LIG     1       4.547 -12.888  -2.412  1.00  0.00      LIG  
ATOM   5311 C18  LIG     1       3.767 -14.018  -3.002  1.00  0.00      LIG  
ATOM   5312 C19  LIG     1       7.109 -17.319   3.793  1.00  0.00      LIG  
ATOM   5313 C20  LIG     1       1.759 -15.377  -2.759  1.00  0.00      LIG  
ATOM   5314 C21  LIG     1       3.898 -16.235  -1.932  1.00  0.00      LIG  
ATOM   5315 C22  LIG     1       7.904 -17.948   2.634  1.00  0.00      LIG  
ATOM   5316 C23  LIG     1       8.203 -17.089   1.386  1.00  0.00      LIG  
ATOM   5317 C24  LIG     1       9.025 -15.825   1.642  1.00  0.00      LIG  
ATOM   5318 C25  LIG     1       7.029 -18.325   4.929  1.00  0.00      LIG  
ATOM   5319 C26  LIG     1      10.490 -15.735   1.942  1.00  0.00      LIG  
ATOM   5320 C27  LIG     1       8.822 -18.029   0.338  1.00  0.00      LIG  
ATOM   5321 C28  LIG     1      11.185 -14.458   1.620  1.00  0.00      LIG  
ATOM   5322 C29  LIG     1      11.394 -16.902   2.138  1.00  0.00      LIG  
ATOM   5323 C30  LIG     1       9.216 -17.365  -0.963  1.00  0.00      LIG  
ATOM   5324 H    LIG     1       4.715 -15.189   0.792  1.00  0.00      LIG  
ATOM   5325 H1   LIG     1       3.240 -13.595   2.857  1.00  0.00      LIG  
ATOM   5326 H2   LIG     1       1.948 -13.521  -0.996  1.00  0.00      LIG  
ATOM   5327 H3   LIG     1       1.393 -13.760   1.647  1.00  0.00      LIG  
ATOM   5328 H4   LIG     1       1.354 -15.391   2.265  1.00  0.00      LIG  
ATOM   5329 H5   LIG     1       6.512 -13.703   1.264  1.00  0.00      LIG  
ATOM   5330 H6   LIG     1       2.461 -16.194   0.231  1.00  0.00      LIG  
ATOM   5331 H7   LIG     1       0.967 -15.371  -0.116  1.00  0.00      LIG  
ATOM   5332 H8   LIG     1       5.644 -14.141  -1.061  1.00  0.00      LIG  
ATOM   5333 H9   LIG     1       5.663 -12.439  -0.653  1.00  0.00      LIG  
ATOM   5334 H10  LIG     1       5.692 -13.749   4.106  1.00  0.00      LIG  
ATOM   5335 H11  LIG     1       7.046 -14.502   3.305  1.00  0.00      LIG  
ATOM   5336 H12  LIG     1       3.703 -17.094   1.548  1.00  0.00      LIG  
ATOM   5337 H13  LIG     1       2.553 -17.435   2.847  1.00  0.00      LIG  
ATOM   5338 H14  LIG     1       4.110 -11.348   0.391  1.00  0.00      LIG  
ATOM   5339 H15  LIG     1       2.697 -11.683  -0.575  1.00  0.00      LIG  
ATOM   5340 H16  LIG     1       2.682 -12.049   1.145  1.00  0.00      LIG  
ATOM   5341 H17  LIG     1       4.937 -18.704   2.602  1.00  0.00      LIG  
ATOM   5342 H18  LIG     1       4.296 -18.312   4.225  1.00  0.00      LIG  
ATOM   5343 H19  LIG     1       3.331 -16.305   5.170  1.00  0.00      LIG  
ATOM   5344 H20  LIG     1       2.062 -15.354   4.395  1.00  0.00      LIG  
ATOM   5345 H21  LIG     1       3.501 -14.549   5.006  1.00  0.00      LIG  
ATOM   5346 H22  LIG     1       5.414 -12.714  -3.055  1.00  0.00      LIG  
ATOM   5347 H23  LIG     1       3.922 -11.991  -2.414  1.00  0.00      LIG  
ATOM   5348 H24  LIG     1       7.654 -16.461   4.185  1.00  0.00      LIG  
ATOM   5349 H25  LIG     1       1.105 -14.511  -2.905  1.00  0.00      LIG  
ATOM   5350 H26  LIG     1       1.213 -16.125  -2.175  1.00  0.00      LIG  
ATOM   5351 H27  LIG     1       1.951 -15.823  -3.740  1.00  0.00      LIG  
ATOM   5352 H28  LIG     1       4.212 -16.601  -2.913  1.00  0.00      LIG  
ATOM   5353 H29  LIG     1       4.801 -16.068  -1.341  1.00  0.00      LIG  
ATOM   5354 H30  LIG     1       3.330 -17.040  -1.459  1.00  0.00      LIG  
ATOM   5355 H31  LIG     1       5.947 -11.750   1.608  1.00  0.00      LIG  
ATOM   5356 H32  LIG     1       7.356 -18.837   2.307  1.00  0.00      LIG  
ATOM   5357 H33  LIG     1       8.851 -18.314   3.039  1.00  0.00      LIG  
ATOM   5358 H34  LIG     1       8.614 -14.974   1.114  1.00  0.00      LIG  
ATOM   5359 H35  LIG     1       6.499 -17.914   5.793  1.00  0.00      LIG  
ATOM   5360 H36  LIG     1       8.030 -18.605   5.258  1.00  0.00      LIG  
ATOM   5361 H37  LIG     1       6.525 -19.247   4.626  1.00  0.00      LIG  
ATOM   5362 H38  LIG     1       8.126 -18.843   0.105  1.00  0.00      LIG  
ATOM   5363 H39  LIG     1       9.715 -18.516   0.729  1.00  0.00      LIG  
ATOM   5364 H40  LIG     1      11.674 -14.527   0.644  1.00  0.00      LIG  
ATOM   5365 H41  LIG     1      11.949 -14.245   2.374  1.00  0.00      LIG  
ATOM   5366 H42  LIG     1      10.488 -13.615   1.596  1.00  0.00      LIG  
ATOM   5367 H43  LIG     1      12.263 -16.610   2.733  1.00  0.00      LIG  
ATOM   5368 H44  LIG     1      11.754 -17.263   1.171  1.00  0.00      LIG  
ATOM   5369 H45  LIG     1      10.898 -17.727   2.653  1.00  0.00      LIG  
ATOM   5370 H46  LIG     1       6.394 -16.425   1.587  1.00  0.00      LIG  
ATOM   5371 H47  LIG     1       8.489 -16.930  -2.684  1.00  0.00      LIG  
TER
REMARK  Energy: 268.16
REMARK  SimpleFitness: 268.16
REMARK  FullFitness: -990.2663
REMARK  InterFull: -23.3393
REMARK  IntraFull: 269.087
REMARK  solvFull: -1493.48
REMARK  surfFull: 257.466
REMARK  extraFull: 0.0
REMARK  deltaGcompsolvpol: -1493.48
REMARK  deltaGcompsolvnonpol: 257.466
REMARK  deltaGprotsolvpol: -1512.07
REMARK  deltaGprotsolvnonpol: 254.074
REMARK  deltaGligsolvpol: -11.6456
REMARK  deltaGligsolvnonpol: 16.087
REMARK  deltaGvdw: -23.3393
REMARK  deltaGelec: 0.0
REMARK  deltaG: -5.5484285
REMARK  Cluster: 6
REMARK  ClusterRank: 6
ATOM   5287 O    LIG     1       5.454 -12.281   2.262  1.00  0.00      LIG  
ATOM   5288 O1   LIG     1       3.679 -14.133  -4.218  1.00  0.00      LIG  
ATOM   5289 O2   LIG     1       9.512 -15.600   2.989  1.00  0.00      LIG  
ATOM   5290 O3   LIG     1       6.950 -16.692   0.834  1.00  0.00      LIG  
ATOM   5291 O4   LIG     1       8.228 -17.434  -1.885  1.00  0.00      LIG  
ATOM   5292 O5   LIG     1      10.247 -16.736  -1.141  1.00  0.00      LIG  
ATOM   5293 C    LIG     1       4.396 -14.218   1.180  1.00  0.00      LIG  
ATOM   5294 C1   LIG     1       3.859 -13.463  -0.061  1.00  0.00      LIG  
ATOM   5295 C2   LIG     1       3.325 -14.488   2.229  1.00  0.00      LIG  
ATOM   5296 C3   LIG     1       3.779 -15.633   3.144  1.00  0.00      LIG  
ATOM   5297 C4   LIG     1       2.710 -14.260  -0.732  1.00  0.00      LIG  
ATOM   5298 C5   LIG     1       1.938 -14.708   1.645  1.00  0.00      LIG  
ATOM   5299 C6   LIG     1       5.636 -13.644   1.916  1.00  0.00      LIG  
ATOM   5300 C7   LIG     1       1.993 -15.213   0.226  1.00  0.00      LIG  
ATOM   5301 C8   LIG     1       5.244 -15.653   3.331  1.00  0.00      LIG  
ATOM   5302 C9   LIG     1       3.054 -14.967  -2.065  1.00  0.00      LIG  
ATOM   5303 C10  LIG     1       5.021 -13.243  -1.022  1.00  0.00      LIG  
ATOM   5304 C11  LIG     1       5.965 -14.359   3.238  1.00  0.00      LIG  
ATOM   5305 C12  LIG     1       3.551 -17.051   2.631  1.00  0.00      LIG  
ATOM   5306 C13  LIG     1       3.303 -12.067   0.248  1.00  0.00      LIG  
ATOM   5307 C14  LIG     1       5.711 -16.896   3.474  1.00  0.00      LIG  
ATOM   5308 C15  LIG     1       4.631 -17.894   3.271  1.00  0.00      LIG  
ATOM   5309 C16  LIG     1       3.140 -15.454   4.508  1.00  0.00      LIG  
ATOM   5310 C17  LIG     1       4.547 -12.888  -2.412  1.00  0.00      LIG  
ATOM   5311 C18  LIG     1       3.767 -14.018  -3.002  1.00  0.00      LIG  
ATOM   5312 C19  LIG     1       7.109 -17.319   3.793  1.00  0.00      LIG  
ATOM   5313 C20  LIG     1       1.759 -15.377  -2.759  1.00  0.00      LIG  
ATOM   5314 C21  LIG     1       3.898 -16.235  -1.932  1.00  0.00      LIG  
ATOM   5315 C22  LIG     1       7.904 -17.948   2.634  1.00  0.00      LIG  
ATOM   5316 C23  LIG     1       8.203 -17.089   1.386  1.00  0.00      LIG  
ATOM   5317 C24  LIG     1       9.025 -15.825   1.642  1.00  0.00      LIG  
ATOM   5318 C25  LIG     1       7.029 -18.325   4.929  1.00  0.00      LIG  
ATOM   5319 C26  LIG     1      10.490 -15.735   1.942  1.00  0.00      LIG  
ATOM   5320 C27  LIG     1       8.822 -18.029   0.338  1.00  0.00      LIG  
ATOM   5321 C28  LIG     1      11.185 -14.458   1.620  1.00  0.00      LIG  
ATOM   5322 C29  LIG     1      11.394 -16.902   2.138  1.00  0.00      LIG  
ATOM   5323 C30  LIG     1       9.216 -17.365  -0.963  1.00  0.00      LIG  
ATOM   5324 H    LIG     1       4.715 -15.189   0.792  1.00  0.00      LIG  
ATOM   5325 H1   LIG     1       3.240 -13.595   2.857  1.00  0.00      LIG  
ATOM   5326 H2   LIG     1       1.948 -13.521  -0.996  1.00  0.00      LIG  
ATOM   5327 H3   LIG     1       1.393 -13.760   1.647  1.00  0.00      LIG  
ATOM   5328 H4   LIG     1       1.354 -15.391   2.265  1.00  0.00      LIG  
ATOM   5329 H5   LIG     1       6.512 -13.703   1.264  1.00  0.00      LIG  
ATOM   5330 H6   LIG     1       2.461 -16.194   0.231  1.00  0.00      LIG  
ATOM   5331 H7   LIG     1       0.967 -15.371  -0.116  1.00  0.00      LIG  
ATOM   5332 H8   LIG     1       5.644 -14.141  -1.061  1.00  0.00      LIG  
ATOM   5333 H9   LIG     1       5.663 -12.439  -0.653  1.00  0.00      LIG  
ATOM   5334 H10  LIG     1       5.692 -13.749   4.106  1.00  0.00      LIG  
ATOM   5335 H11  LIG     1       7.046 -14.502   3.305  1.00  0.00      LIG  
ATOM   5336 H12  LIG     1       3.703 -17.094   1.548  1.00  0.00      LIG  
ATOM   5337 H13  LIG     1       2.553 -17.435   2.847  1.00  0.00      LIG  
ATOM   5338 H14  LIG     1       4.110 -11.348   0.391  1.00  0.00      LIG  
ATOM   5339 H15  LIG     1       2.697 -11.683  -0.575  1.00  0.00      LIG  
ATOM   5340 H16  LIG     1       2.682 -12.049   1.145  1.00  0.00      LIG  
ATOM   5341 H17  LIG     1       4.937 -18.704   2.602  1.00  0.00      LIG  
ATOM   5342 H18  LIG     1       4.296 -18.312   4.225  1.00  0.00      LIG  
ATOM   5343 H19  LIG     1       3.331 -16.305   5.170  1.00  0.00      LIG  
ATOM   5344 H20  LIG     1       2.062 -15.354   4.395  1.00  0.00      LIG  
ATOM   5345 H21  LIG     1       3.501 -14.549   5.006  1.00  0.00      LIG  
ATOM   5346 H22  LIG     1       5.414 -12.714  -3.055  1.00  0.00      LIG  
ATOM   5347 H23  LIG     1       3.922 -11.991  -2.414  1.00  0.00      LIG  
ATOM   5348 H24  LIG     1       7.654 -16.461   4.185  1.00  0.00      LIG  
ATOM   5349 H25  LIG     1       1.105 -14.511  -2.905  1.00  0.00      LIG  
ATOM   5350 H26  LIG     1       1.213 -16.125  -2.175  1.00  0.00      LIG  
ATOM   5351 H27  LIG     1       1.951 -15.823  -3.740  1.00  0.00      LIG  
ATOM   5352 H28  LIG     1       4.212 -16.601  -2.913  1.00  0.00      LIG  
ATOM   5353 H29  LIG     1       4.801 -16.068  -1.341  1.00  0.00      LIG  
ATOM   5354 H30  LIG     1       3.330 -17.040  -1.459  1.00  0.00      LIG  
ATOM   5355 H31  LIG     1       5.947 -11.750   1.608  1.00  0.00      LIG  
ATOM   5356 H32  LIG     1       7.356 -18.837   2.307  1.00  0.00      LIG  
ATOM   5357 H33  LIG     1       8.851 -18.314   3.039  1.00  0.00      LIG  
ATOM   5358 H34  LIG     1       8.614 -14.974   1.114  1.00  0.00      LIG  
ATOM   5359 H35  LIG     1       6.499 -17.914   5.793  1.00  0.00      LIG  
ATOM   5360 H36  LIG     1       8.030 -18.605   5.258  1.00  0.00      LIG  
ATOM   5361 H37  LIG     1       6.525 -19.247   4.626  1.00  0.00      LIG  
ATOM   5362 H38  LIG     1       8.126 -18.843   0.105  1.00  0.00      LIG  
ATOM   5363 H39  LIG     1       9.715 -18.516   0.729  1.00  0.00      LIG  
ATOM   5364 H40  LIG     1      11.674 -14.527   0.644  1.00  0.00      LIG  
ATOM   5365 H41  LIG     1      11.949 -14.245   2.374  1.00  0.00      LIG  
ATOM   5366 H42  LIG     1      10.488 -13.615   1.596  1.00  0.00      LIG  
ATOM   5367 H43  LIG     1      12.263 -16.610   2.733  1.00  0.00      LIG  
ATOM   5368 H44  LIG     1      11.754 -17.263   1.171  1.00  0.00      LIG  
ATOM   5369 H45  LIG     1      10.898 -17.727   2.653  1.00  0.00      LIG  
ATOM   5370 H46  LIG     1       6.394 -16.425   1.587  1.00  0.00      LIG  
ATOM   5371 H47  LIG     1       8.489 -16.930  -2.684  1.00  0.00      LIG  
TER
REMARK  Energy: 268.509
REMARK  SimpleFitness: 268.509
REMARK  FullFitness: -988.4697
REMARK  InterFull: -23.6927
REMARK  IntraFull: 270.061
REMARK  solvFull: -1492.02
REMARK  surfFull: 257.182
REMARK  extraFull: 0.0
REMARK  deltaGcompsolvpol: -1492.02
REMARK  deltaGcompsolvnonpol: 257.182
REMARK  deltaGprotsolvpol: -1512.07
REMARK  deltaGprotsolvnonpol: 254.074
REMARK  deltaGligsolvpol: -12.3967
REMARK  deltaGligsolvnonpol: 16.1428
REMARK  deltaGvdw: -23.6927
REMARK  deltaGelec: 0.0
REMARK  deltaG: -5.478688
REMARK  Cluster: 6
REMARK  ClusterRank: 7
ATOM   5287 O    LIG     1       5.687 -12.346   2.404  1.00  0.00      LIG  
ATOM   5288 O1   LIG     1       3.605 -14.002  -3.981  1.00  0.00      LIG  
ATOM   5289 O2   LIG     1       9.498 -15.650   3.101  1.00  0.00      LIG  
ATOM   5290 O3   LIG     1       6.939 -16.838   0.996  1.00  0.00      LIG  
ATOM   5291 O4   LIG     1       8.662 -16.730  -1.321  1.00  0.00      LIG  
ATOM   5292 O5   LIG     1      10.464 -18.081  -1.207  1.00  0.00      LIG  
ATOM   5293 C    LIG     1       4.451 -14.214   1.379  1.00  0.00      LIG  
ATOM   5294 C1   LIG     1       3.901 -13.406   0.180  1.00  0.00      LIG  
ATOM   5295 C2   LIG     1       3.402 -14.456   2.455  1.00  0.00      LIG  
ATOM   5296 C3   LIG     1       3.839 -15.618   3.355  1.00  0.00      LIG  
ATOM   5297 C4   LIG     1       2.711 -14.153  -0.475  1.00  0.00      LIG  
ATOM   5298 C5   LIG     1       1.991 -14.628   1.913  1.00  0.00      LIG  
ATOM   5299 C6   LIG     1       5.749 -13.719   2.074  1.00  0.00      LIG  
ATOM   5300 C7   LIG     1       1.986 -15.102   0.482  1.00  0.00      LIG  
ATOM   5301 C8   LIG     1       5.304 -15.689   3.510  1.00  0.00      LIG  
ATOM   5302 C9   LIG     1       3.007 -14.847  -1.825  1.00  0.00      LIG  
ATOM   5303 C10  LIG     1       5.036 -13.179  -0.812  1.00  0.00      LIG  
ATOM   5304 C11  LIG     1       6.057 -14.420   3.404  1.00  0.00      LIG  
ATOM   5305 C12  LIG     1       3.564 -17.031   2.855  1.00  0.00      LIG  
ATOM   5306 C13  LIG     1       3.387 -12.010   0.552  1.00  0.00      LIG  
ATOM   5307 C14  LIG     1       5.736 -16.940   3.659  1.00  0.00      LIG  
ATOM   5308 C15  LIG     1       4.626 -17.907   3.481  1.00  0.00      LIG  
ATOM   5309 C16  LIG     1       3.239 -15.416   4.733  1.00  0.00      LIG  
ATOM   5310 C17  LIG     1       4.516 -12.785  -2.176  1.00  0.00      LIG  
ATOM   5311 C18  LIG     1       3.714 -13.898  -2.767  1.00  0.00      LIG  
ATOM   5312 C19  LIG     1       7.121 -17.392   3.980  1.00  0.00      LIG  
ATOM   5313 C20  LIG     1       1.686 -15.224  -2.488  1.00  0.00      LIG  
ATOM   5314 C21  LIG     1       3.827 -16.135  -1.730  1.00  0.00      LIG  
ATOM   5315 C22  LIG     1       7.899 -18.037   2.826  1.00  0.00      LIG  
ATOM   5316 C23  LIG     1       8.195 -17.214   1.554  1.00  0.00      LIG  
ATOM   5317 C24  LIG     1       9.019 -15.945   1.765  1.00  0.00      LIG  
ATOM   5318 C25  LIG     1       7.028 -18.393   5.118  1.00  0.00      LIG  
ATOM   5319 C26  LIG     1      10.482 -15.862   2.073  1.00  0.00      LIG  
ATOM   5320 C27  LIG     1       8.818 -18.202   0.552  1.00  0.00      LIG  
ATOM   5321 C28  LIG     1      11.196 -14.621   1.673  1.00  0.00      LIG  
ATOM   5322 C29  LIG     1      11.368 -17.019   2.376  1.00  0.00      LIG  
ATOM   5323 C30  LIG     1       9.458 -17.621  -0.689  1.00  0.00      LIG  
ATOM   5324 H    LIG     1       4.710 -15.191   0.967  1.00  0.00      LIG  
ATOM   5325 H1   LIG     1       3.371 -13.564   3.090  1.00  0.00      LIG  
ATOM   5326 H2   LIG     1       1.969 -13.384  -0.711  1.00  0.00      LIG  
ATOM   5327 H3   LIG     1       1.469 -13.668   1.961  1.00  0.00      LIG  
ATOM   5328 H4   LIG     1       1.413 -15.316   2.532  1.00  0.00      LIG  
ATOM   5329 H5   LIG     1       6.601 -13.852   1.401  1.00  0.00      LIG  
ATOM   5330 H6   LIG     1       2.415 -16.102   0.453  1.00  0.00      LIG  
ATOM   5331 H7   LIG     1       0.945 -15.212   0.167  1.00  0.00      LIG  
ATOM   5332 H8   LIG     1       5.646 -14.084  -0.897  1.00  0.00      LIG  
ATOM   5333 H9   LIG     1       5.699 -12.390  -0.447  1.00  0.00      LIG  
ATOM   5334 H10  LIG     1       5.791 -13.797   4.264  1.00  0.00      LIG  
ATOM   5335 H11  LIG     1       7.133 -14.585   3.479  1.00  0.00      LIG  
ATOM   5336 H12  LIG     1       3.674 -17.082   1.770  1.00  0.00      LIG
[truncated: 1,441,047 more chars]
