# Supplementary material for: Exploring the mechanism of Alisma orientale for the treatment of pregnancy induced hypertension and potential hepato-nephrotoxicity by using network pharmacology, network toxicology, molecular docking and molecular dynamics simulation
Source: Front Pharmacol. 2022 Nov 15;13:1027112. doi: 10.3389/fphar.2022.1027112 (PMC9705790; doi:10.3389/fphar.2022.1027112)
Supplement: Supplementary file 6 [file DataSheet4.zip › BCL2L1/BCLBIG/eadock3.err]

sib.fastconf.EADock3: running @ selenium/127.0.1.1 development version. /home/swissdock/swissdock/tmp//cache/eadock3/eadock3.jar MD5: 6b55cadf59de6f950f604b9d6d6562d2
sib.fastconf.EADock3: 5000 binding modes will be generated
sib.fastconf.EADock3: the 5000 with the most favorable SimpleFitness will be evaluated with FACTS.
sib.fastconf.EADock3: 250 binding modes will be retained
sib.fastconf.EADock3: minimize with 100 steps of SD then 250 steps of ABNR
sib.fastconf.EADock3: side chains closer than 0.0 A to any atom of the ligand will be optimized.
sib.fastconf.EADock3: Clustering radius is 2.0
sib.fastconf.EADock3: Maximum cluster size is 8
sib.fastconf.EADock3: clusters will have the exact size.
sib.fastconf.EADock3: Output file is clusters.zip
sib.fastconf.EADock3: Ligand selection is SEGID LIG
sib.fastconf.EADock3: temporary files will be kept.
sib.fastconf.EADock3: Translations allowed.
sib.fastconf.EADock3: solvation model is FACTS
sib.fastconf.EADock3: Centering rotations on the whole ligand.
sib.fastconf.EADock3: System  : 5371 atoms
sib.fastconf.EADock3: Ligand  : 85 atoms
sib.fastconf.EADock3: Receptor: 5286 atoms
sib.fastconf.EADock3:   Fixed part   : 5286 atoms
sib.fastconf.EADock3:   Flexible part: 0 atoms
sib.fastconf.EADock3: Blind docking
sib.fastconf.biodatastructures.molecules.FlexibleMoleculeBuilder: No RotateBond directive found.
sib.fastconf.biodatastructures.molecules.FlexibleMoleculeBuilder: Multiple keyword found in RotateBond directive.
sib.fastconf.biodatastructures.molecules.FlexibleMoleculeBuilder: Identify bonds.
sib.fastconf.biodatastructures.molecules.FlexibleMolecule: Total of 89 bonds found.
sib.fastconf.biodatastructures.molecules.FlexibleMolecule: Restricting dihedral rotations based on the number of atom on each side.
sib.fastconf.biodatastructures.molecules.FlexibleMolecule: 16 rotatable dihedral angles found.
sib.fastconf.biodatastructures.molecules.FlexibleMolecule: no user specified bond list.
sib.fastconf.biodatastructures.molecules.FlexibleMolecule: Filtering out dihedrals defined with an hydrogen.
sib.fastconf.biodatastructures.molecules.FlexibleMolecule: accepting bond 5301_5307_5312_5315
sib.fastconf.biodatastructures.molecules.FlexibleMolecule: accepting bond 5307_5312_5315_5316
sib.fastconf.biodatastructures.molecules.FlexibleMolecule: accepting bond 5312_5315_5316_5290
sib.fastconf.biodatastructures.molecules.FlexibleMolecule: accepting bond 5290_5316_5317_5289
sib.fastconf.biodatastructures.molecules.FlexibleMolecule: accepting bond 5290_5316_5320_5323
sib.fastconf.biodatastructures.molecules.FlexibleMolecule: accepting bond 5316_5320_5323_5291
sib.fastconf.biodatastructures.molecules.FlexibleMolecule: found # 55 core atoms : [ 5287 5288 5293 5294 5295 5296 5297 5298 5299 5300 5301 5302 5303 5304 5305 5306 5307 5308 5309 5310 5311 5312 5313 5314 5324 5325 5326 5327 5328 5329 5330 5331 5332 5333 5334 5335 5336 5337 5338 5339 5340 5341 5342 5343 5344 5345 5346 5347 5349 5350 5351 5352 5353 5354 5355 ]
sib.fastconf.biodatastructures.molecules.FlexibleMolecule: found rotatable bond # 0 between 5307 5312
sib.fastconf.biodatastructures.molecules.FlexibleMolecule: Group FIX (53): [ 5287 5299 5355 5293 5304 5329 5294 5295 5324 5301 5334 5335 5297 5303 5306 5296 5298 5325 5300 5302 5326 5310 5332 5333 5338 5339 5340 5305 5309 5327 5328 5308 5330 5331 5311 5313 5314 5346 5347 5336 5337 5343 5344 5345 5341 5342 5288 5349 5350 5351 5352 5353 5354 ] 
sib.fastconf.biodatastructures.molecules.FlexibleMolecule: Group ROTATABLE (30): [ 5289 5317 5319 5290 5316 5370 5291 5323 5371 5292 5315 5318 5348 5356 5357 5320 5358 5359 5360 5361 5321 5322 5362 5363 5364 5365 5366 5367 5368 5369 ] 
sib.fastconf.biodatastructures.molecules.FlexibleMolecule: Group ROTATABLE (Validation) (2): [ 5315 5318 ] 
sib.fastconf.biodatastructures.molecules.FlexibleMolecule: Group ROTATABLE (Non Validation) (24): [ 5289 5317 5319 5290 5316 5370 5291 5323 5371 5292 5356 5357 5320 5358 5321 5322 5362 5363 5364 5365 5366 5367 5368 5369 ] 
sib.fastconf.biodatastructures.molecules.FlexibleMolecule: found rotatable bond # 1 between 5312 5315
sib.fastconf.biodatastructures.molecules.FlexibleMolecule: Group FIX (59): [ 5287 5299 5355 5293 5304 5329 5294 5295 5324 5301 5334 5335 5297 5303 5306 5296 5298 5325 5307 5300 5302 5326 5310 5332 5333 5338 5339 5340 5305 5309 5327 5328 5308 5330 5331 5311 5313 5314 5346 5347 5336 5337 5343 5344 5345 5341 5342 5318 5348 5288 5349 5350 5351 5352 5353 5354 5359 5360 5361 ] 
sib.fastconf.biodatastructures.molecules.FlexibleMolecule: Group ROTATABLE (24): [ 5289 5317 5319 5290 5316 5370 5291 5323 5371 5292 5356 5357 5320 5358 5321 5322 5362 5363 5364 5365 5366 5367 5368 5369 ] 
sib.fastconf.biodatastructures.molecules.FlexibleMolecule: Group ROTATABLE (Validation) (1): [ 5316 ] 
sib.fastconf.biodatastructures.molecules.FlexibleMolecule: Group ROTATABLE (Non Validation) (21): [ 5289 5317 5319 5290 5370 5291 5323 5371 5292 5320 5358 5321 5322 5362 5363 5364 5365 5366 5367 5368 5369 ] 
sib.fastconf.biodatastructures.molecules.FlexibleMolecule: found rotatable bond # 2 between 5315 5316
sib.fastconf.biodatastructures.molecules.FlexibleMolecule: Group FIX (62): [ 5287 5299 5355 5293 5304 5329 5294 5295 5324 5301 5334 5335 5297 5303 5306 5296 5298 5325 5307 5300 5302 5326 5310 5332 5333 5338 5339 5340 5305 5309 5327 5328 5308 5312 5330 5331 5311 5313 5314 5346 5347 5336 5337 5343 5344 5345 5341 5342 5318 5348 5288 5349 5350 5351 5352 5353 5354 5356 5357 5359 5360 5361 ] 
sib.fastconf.biodatastructures.molecules.FlexibleMolecule: Group ROTATABLE (21): [ 5289 5317 5319 5290 5370 5291 5323 5371 5292 5320 5358 5321 5322 5362 5363 5364 5365 5366 5367 5368 5369 ] 
sib.fastconf.biodatastructures.molecules.FlexibleMolecule: Group ROTATABLE (Validation) (3): [ 5317 5290 5320 ] 
sib.fastconf.biodatastructures.molecules.FlexibleMolecule: Group ROTATABLE (Non Validation) (17): [ 5289 5319 5291 5323 5371 5292 5358 5321 5322 5362 5363 5364 5365 5366 5367 5368 5369 ] 
sib.fastconf.biodatastructures.molecules.FlexibleMolecule: found rotatable bond # 3 between 5316 5317
sib.fastconf.biodatastructures.molecules.FlexibleMolecule: Group FIX (72): [ 5287 5299 5355 5293 5304 5329 5294 5295 5324 5301 5334 5335 5297 5303 5306 5296 5298 5325 5307 5300 5302 5326 5310 5332 5333 5338 5339 5340 5305 5309 5327 5328 5308 5312 5330 5331 5311 5313 5314 5346 5347 5336 5337 5343 5344 5345 5341 5342 5315 5318 5348 5288 5349 5350 5351 5352 5353 5354 5356 5357 5359 5360 5361 5290 5320 5370 5323 5362 5363 5291 5292 5371 ] 
sib.fastconf.biodatastructures.molecules.FlexibleMolecule: Group ROTATABLE (11): [ 5289 5319 5358 5321 5322 5364 5365 5366 5367 5368 5369 ] 
sib.fastconf.biodatastructures.molecules.FlexibleMolecule: Group ROTATABLE (Validation) (4): [ 5289 5319 5321 5322 ] 
sib.fastconf.biodatastructures.molecules.FlexibleMolecule: Group ROTATABLE (Non Validation) (0): [ ] 
sib.fastconf.biodatastructures.molecules.FlexibleMolecule: found rotatable bond # 4 between 5316 5320
sib.fastconf.biodatastructures.molecules.FlexibleMolecule: Group FIX (77): [ 5287 5299 5355 5293 5304 5329 5294 5295 5324 5301 5334 5335 5297 5303 5306 5296 5298 5325 5307 5300 5302 5326 5310 5332 5333 5338 5339 5340 5305 5309 5327 5328 5308 5312 5330 5331 5311 5313 5314 5346 5347 5336 5337 5343 5344 5345 5341 5342 5315 5318 5348 5288 5349 5350 5351 5352 5353 5354 5356 5357 5359 5360 5361 5290 5317 5370 5289 5319 5358 5321 5322 5364 5365 5366 5367 5368 5369 ] 
sib.fastconf.biodatastructures.molecules.FlexibleMolecule: Group ROTATABLE (6): [ 5291 5323 5371 5292 5362 5363 ] 
sib.fastconf.biodatastructures.molecules.FlexibleMolecule: Group ROTATABLE (Validation) (1): [ 5323 ] 
sib.fastconf.biodatastructures.molecules.FlexibleMolecule: Group ROTATABLE (Non Validation) (3): [ 5291 5371 5292 ] 
sib.fastconf.biodatastructures.molecules.FlexibleMolecule: found rotatable bond # 5 between 5320 5323
sib.fastconf.biodatastructures.molecules.FlexibleMolecule: Group FIX (80): [ 5287 5299 5355 5293 5304 5329 5294 5295 5324 5301 5334 5335 5297 5303 5306 5296 5298 5325 5307 5300 5302 5326 5310 5332 5333 5338 5339 5340 5305 5309 5327 5328 5308 5312 5330 5331 5311 5313 5314 5346 5347 5336 5337 5343 5344 5345 5341 5342 5315 5318 5348 5288 5349 5350 5351 5352 5353 5354 5316 5356 5357 5359 5360 5361 5290 5317 5370 5289 5319 5358 5362 5363 5321 5322 5364 5365 5366 5367 5368 5369 ] 
sib.fastconf.biodatastructures.molecules.FlexibleMolecule: Group ROTATABLE (3): [ 5291 5371 5292 ] 
sib.fastconf.biodatastructures.molecules.FlexibleMolecule: Group ROTATABLE (Validation) (2): [ 5291 5292 ] 
sib.fastconf.biodatastructures.molecules.FlexibleMolecule: Group ROTATABLE (Non Validation) (0): [ ] 
sib.fastconf.biodatastructures.molecules.FlexibleMolecule: Bond 5307 5312 has no putative parent, best bet is root node
sib.fastconf.biodatastructures.molecules.FlexibleMolecule: Bond 5316 5320 has no parent, best bet is 5315 5316
sib.fastconf.biodatastructures.molecules.FlexibleMoleculeRotatable bond tree initialized 7 elements
sib.fastconf.biodatastructures.molecules.FlexibleMolecule: Detecting chiral carbons
sib.fastconf.biodatastructures.molecules.FlexibleMolecule: Atom 5293 C    [ 5.571 -1.389 0.727 ] is chiral
sib.fastconf.biodatastructures.molecules.FlexibleMolecule: Atom 5295 C2   [ 6.197 -2.44 1.641 ] is chiral
sib.fastconf.biodatastructures.molecules.FlexibleMolecule: Atom 5296 C3   [ 7.661 -2.103 1.976 ] is chiral
sib.fastconf.biodatastructures.molecules.FlexibleMolecule: Atom 5299 C6   [ 5.578 -0.015 1.449 ] is chiral
sib.fastconf.biodatastructures.molecules.FlexibleMolecule: Atom 5312 C19  [ 9.927 0.901 1.421 ] is chiral
sib.fastconf.FastconfBuilder: Initialize non bonded list.
sib.fastconf.biodatastructures.scoring.moleculargrids.grids.InsideMolecularGrid: Calculating inside grid [387][486][398]
sib.fastconf.biodatastructures.scoring.moleculargrids.grids.InsideMolecularGrid: Inside grid calculated in 830 ms
sib.fastconf.biodatastructures.scoring.moleculargrids.grids.InsideMolecularGrid: Smoothing inside grid.
sib.fastconf.biodatastructures.scoring.moleculargrids.grids.InsideMolecularGrid: Inside grid smoothed in 820 ms
sib.fastconf.biodatastructures.scoring.EvaluatorBuilder: generation of the electrostatic grid took 10 ms.
sib.fastconf.FastconfBuilder: Initial energy: 15428.04
sib.fastconf.EADock3: EADock3 starting
sib.fastconf.EADock3: Box volume 407301.97 ?
sib.fastconf.EADock3: Xmin: -25.272 Xmax: 41.980 Xsize: 67.251
sib.fastconf.EADock3: Ymin: -59.289 Ymax: 27.795 Ysize: 87.084
sib.fastconf.EADock3: Zmin: -24.553 Zmax: 44.994 Zsize: 69.546
sib.fastconf.EADock3: Calculating pocket bias.
sib.fastconf.EADock3: 2 cavities identified.
sib.fastconf.EADock3: 30 magic points identified.
sib.fastconf.EADock3: 30 pocket points were identified in 1690 ms
sib.fastconf.EADock3: Calculating surface bias.
sib.fastconf.EADock3: 9454 surface points were identified in 5030 ms
sib.fastconf.EADock3: 0.0 % done
sib.fastconf.EADock3: 0.1 % done
sib.fastconf.EADock3: 0.2 % done
sib.fastconf.EADock3: 0.3 % done
sib.fastconf.EADock3: 0.4 % done
sib.fastconf.EADock3: 0.5 % done
sib.fastconf.EADock3: 0.6 % done
sib.fastconf.EADock3: 0.7 % done
sib.fastconf.EADock3: 0.8 % done
sib.fastconf.EADock3: 0.9 % done
sib.fastconf.EADock3: 1.0 % done
sib.fastconf.EADock3: 1.1 % done
sib.fastconf.EADock3: 1.2 % done
sib.fastconf.EADock3: 1.3 % done
sib.fastconf.EADock3: 1.4 % done
sib.fastconf.EADock3: 1.5 % done
sib.fastconf.EADock3: only 74/500001 BM accepted, exiting DSS.
sib.fastconf.EADock3: The generation of 74 conformations took 1489200 s
sib.fastconf.EADock3: The DSS engine failed 495001 times to find a suitable BMs within the allowed time limit of 500 ms
sib.fastconf.EADock3: Minimizing binding mode 0, energy is 439.2742, rmsd is 16.975716
sib.fastconf.EADock3: Minimizing binding mode 1, energy is 708.56006, rmsd is 23.5883
sib.fastconf.EADock3: Minimizing binding mode 2, energy is 808.097, rmsd is 17.045284
sib.fastconf.EADock3: Minimizing binding mode 3, energy is 836.11127, rmsd is 17.406544
sib.fastconf.EADock3: Minimizing binding mode 4, energy is 877.34894, rmsd is 15.5506735
sib.fastconf.EADock3: Minimizing binding mode 5, energy is 898.04755, rmsd is 15.867475
sib.fastconf.EADock3: Minimizing binding mode 6, energy is 974.3848, rmsd is 15.693664
sib.fastconf.EADock3: Minimizing binding mode 7, energy is 981.0492, rmsd is 17.077229
sib.fastconf.EADock3: Minimizing binding mode 8, energy is 989.5487, rmsd is 18.321169
sib.fastconf.EADock3: Minimizing binding mode 9, energy is 1160.4778, rmsd is 18.149052
sib.fastconf.EADock3: Minimizing binding mode 10, energy is 1187.7432, rmsd is 18.546047
sib.fastconf.EADock3: Minimizing binding mode 11, energy is 1258.3529, rmsd is 18.833027
sib.fastconf.EADock3: Minimizing binding mode 12, energy is 1312.4458, rmsd is 15.416925
sib.fastconf.EADock3: Minimizing binding mode 13, energy is 1323.9083, rmsd is 17.672379
sib.fastconf.EADock3: Minimizing binding mode 14, energy is 1333.7262, rmsd is 16.423628
sib.fastconf.EADock3: Minimizing binding mode 15, energy is 1395.2616, rmsd is 24.656206
sib.fastconf.EADock3: Minimizing binding mode 16, energy is 1435.187, rmsd is 17.635605
sib.fastconf.EADock3: Minimizing binding mode 17, energy is 1485.7953, rmsd is 16.87676
sib.fastconf.EADock3: Minimizing binding mode 18, energy is 1569.134, rmsd is 13.854551
sib.fastconf.EADock3: Minimizing binding mode 19, energy is 1637.5464, rmsd is 13.175982
sib.fastconf.EADock3: Minimizing binding mode 20, energy is 1642.1561, rmsd is 16.091307
sib.fastconf.EADock3: Minimizing binding mode 21, energy is 1649.8641, rmsd is 13.146716
sib.fastconf.EADock3: Minimizing binding mode 22, energy is 1654.7336, rmsd is 15.489389
sib.fastconf.EADock3: Minimizing binding mode 23, energy is 1688.9397, rmsd is 16.902695
sib.fastconf.EADock3: Minimizing binding mode 24, energy is 1721.1615, rmsd is 18.050077
sib.fastconf.EADock3: Minimizing binding mode 25, energy is 1747.2787, rmsd is 17.171299
sib.fastconf.EADock3: Minimizing binding mode 26, energy is 1811.9696, rmsd is 20.578686
sib.fastconf.EADock3: Minimizing binding mode 27, energy is 1864.8684, rmsd is 13.927095
sib.fastconf.EADock3: Minimizing binding mode 28, energy is 1871.0175, rmsd is 17.119455
sib.fastconf.EADock3: Minimizing binding mode 29, energy is 1958.6185, rmsd is 16.12705
sib.fastconf.EADock3: Minimizing binding mode 30, energy is 1959.7095, rmsd is 12.877786
sib.fastconf.EADock3: Minimizing binding mode 31, energy is 2023.7511, rmsd is 19.180326
sib.fastconf.EADock3: Minimizing binding mode 32, energy is 2032.0336, rmsd is 17.865465
sib.fastconf.EADock3: Minimizing binding mode 33, energy is 2046.9825, rmsd is 24.424166
sib.fastconf.EADock3: Minimizing binding mode 34, energy is 2073.1677, rmsd is 17.71189
sib.fastconf.EADock3: Minimizing binding mode 35, energy is 2188.6997, rmsd is 17.499207
sib.fastconf.EADock3: Minimizing binding mode 36, energy is 2238.6445, rmsd is 16.55798
sib.fastconf.EADock3: Minimizing binding mode 37, energy is 2239.9285, rmsd is 18.7382
sib.fastconf.EADock3: Minimizing binding mode 38, energy is 2257.2974, rmsd is 16.920374
sib.fastconf.EADock3: Minimizing binding mode 39, energy is 2289.1982, rmsd is 17.84929
sib.fastconf.EADock3: Minimizing binding mode 40, energy is 2322.3318, rmsd is 16.833523
sib.fastconf.EADock3: Minimizing binding mode 41, energy is 2380.8704, rmsd is 15.602733
sib.fastconf.EADock3: Minimizing binding mode 42, energy is 2408.6262, rmsd is 17.75426
sib.fastconf.EADock3: Minimizing binding mode 43, energy is 2411.9294, rmsd is 23.44623
sib.fastconf.EADock3: Minimizing binding mode 44, energy is 2460.555, rmsd is 18.886133
sib.fastconf.EADock3: Minimizing binding mode 45, energy is 2544.194, rmsd is 14.862156
sib.fastconf.EADock3: Minimizing binding mode 46, energy is 2582.8489, rmsd is 19.044806
sib.fastconf.EADock3: Minimizing binding mode 47, energy is 2673.0466, rmsd is 16.393024
sib.fastconf.EADock3: Minimizing binding mode 48, energy is 2684.8716, rmsd is 24.583647
sib.fastconf.EADock3: Minimizing binding mode 49, energy is 2739.4355, rmsd is 14.700344
sib.fastconf.EADock3: Minimizing binding mode 50, energy is 2745.74, rmsd is 23.948324
sib.fastconf.EADock3: Minimizing binding mode 51, energy is 2754.4224, rmsd is 18.395334
sib.fastconf.EADock3: Minimizing binding mode 52, energy is 2833.762, rmsd is 17.588797
sib.fastconf.EADock3: Minimizing binding mode 53, energy is 2887.3586, rmsd is 14.15992
sib.fastconf.EADock3: Minimizing binding mode 54, energy is 2923.6902, rmsd is 18.263323
sib.fastconf.EADock3: Minimizing binding mode 55, energy is 2929.596, rmsd is 24.570606
sib.fastconf.EADock3: Minimizing binding mode 56, energy is 2975.1543, rmsd is 17.829603
sib.fastconf.EADock3: Minimizing binding mode 57, energy is 3014.0522, rmsd is 24.784885
sib.fastconf.EADock3: Minimizing binding mode 58, energy is 3206.421, rmsd is 16.5785
sib.fastconf.EADock3: Minimizing binding mode 59, energy is 3219.872, rmsd is 24.737219
sib.fastconf.EADock3: Minimizing binding mode 60, energy is 3311.7285, rmsd is 24.799335
sib.fastconf.EADock3: Minimizing binding mode 61, energy is 3381.1467, rmsd is 25.736872
sib.fastconf.EADock3: Minimizing binding mode 62, energy is 3709.1152, rmsd is 13.600024
sib.fastconf.EADock3: Minimizing binding mode 63, energy is 3715.2212, rmsd is 25.044933
sib.fastconf.EADock3: Minimizing binding mode 64, energy is 3797.2207, rmsd is 16.996511
sib.fastconf.EADock3: Minimizing binding mode 65, energy is 3884.6926, rmsd is 17.65428
sib.fastconf.EADock3: Minimizing binding mode 66, energy is 3925.901, rmsd is 18.179884
sib.fastconf.EADock3: Minimizing binding mode 67, energy is 3985.104, rmsd is 24.062359
sib.fastconf.EADock3: Minimizing binding mode 68, energy is 4133.987, rmsd is 19.157747
sib.fastconf.EADock3: Minimizing binding mode 69, energy is 4222.1133, rmsd is 15.337807
sib.fastconf.EADock3: Minimizing binding mode 70, energy is 4275.399, rmsd is 24.546171
sib.fastconf.EADock3: Minimizing binding mode 71, energy is 4552.411, rmsd is 13.990207
sib.fastconf.EADock3: Minimizing binding mode 72, energy is 5220.1265, rmsd is 24.898018
sib.fastconf.EADock3: Minimizing binding mode 73, energy is 5448.417, rmsd is 18.610825
sib.fastconf.EADock3: Filter out binding modes with an energy above 3.4028235E38 (3.4028235E38 above the most favorable binding mode, which has an energy of 259.292)
sib.wrappers.md.charmm.ExtendedCharmmWrapper: CHARMM timers: CPU time: 37.95 seconds
sib.wrappers.md.charmm.ExtendedCharmmWrapper: CHARMM timers: Elapsed time: 1550.75 seconds.
sib.fastconf.EADock3: Starting clustering
sib.fastconf.EADock3: Clustering iteration 0 took 0 ms and merged 4 clusters.
sib.fastconf.EADock3: Clustering iteration 1 took 0 ms and merged 0 clusters.
sib.fastconf.EADock3: Clustering took 0 ms.
sib.fastconf.EADock3: 74 elements were gathered in 70 clusters.
sib.fastconf.EADock3: Evaluating cluster 0/70
sib.fastconf.EADock3: Evaluating binding mode 0/1 with FACTS
sib.fastconf.EADock3: Evaluating cluster 1/70
sib.fastconf.EADock3: Evaluating binding mode 0/1 with FACTS
sib.fastconf.EADock3: Evaluating cluster 2/70
sib.fastconf.EADock3: Evaluating binding mode 0/1 with FACTS
sib.fastconf.EADock3: Evaluating cluster 3/70
sib.fastconf.EADock3: Evaluating binding mode 0/1 with FACTS
sib.fastconf.EADock3: Evaluating cluster 4/70
sib.fastconf.EADock3: Evaluating binding mode 0/1 with FACTS
sib.fastconf.EADock3: Evaluating cluster 5/70
sib.fastconf.EADock3: Evaluating binding mode 0/1 with FACTS
sib.fastconf.EADock3: Evaluating cluster 6/70
sib.fastconf.EADock3: Evaluating binding mode 0/1 with FACTS
sib.fastconf.EADock3: Evaluating cluster 7/70
sib.fastconf.EADock3: Evaluating binding mode 0/1 with FACTS
sib.fastconf.EADock3: Evaluating cluster 8/70
sib.fastconf.EADock3: Evaluating binding mode 0/1 with FACTS
sib.fastconf.EADock3: Evaluating cluster 9/70
sib.fastconf.EADock3: Evaluating binding mode 0/1 with FACTS
sib.fastconf.EADock3: Evaluating cluster 10/70
sib.fastconf.EADock3: Evaluating binding mode 0/1 with FACTS
sib.fastconf.EADock3: Evaluating cluster 11/70
sib.fastconf.EADock3: Evaluating binding mode 0/1 with FACTS
sib.fastconf.EADock3: Evaluating cluster 12/70
sib.fastconf.EADock3: Evaluating binding mode 0/1 with FACTS
sib.fastconf.EADock3: Evaluating cluster 13/70
sib.fastconf.EADock3: Evaluating binding mode 0/2 with FACTS
sib.fastconf.EADock3: Evaluating binding mode 1/2 with FACTS
sib.fastconf.EADock3: Evaluating cluster 14/70
sib.fastconf.EADock3: Evaluating binding mode 0/1 with FACTS
sib.fastconf.EADock3: Evaluating cluster 15/70
sib.fastconf.EADock3: Evaluating binding mode 0/1 with FACTS
sib.fastconf.EADock3: Evaluating cluster 16/70
sib.fastconf.EADock3: Evaluating binding mode 0/1 with FACTS
sib.fastconf.EADock3: Evaluating cluster 17/70
sib.fastconf.EADock3: Evaluating binding mode 0/1 with FACTS
sib.fastconf.EADock3: Evaluating cluster 18/70
sib.fastconf.EADock3: Evaluating binding mode 0/1 with FACTS
sib.fastconf.EADock3: Evaluating cluster 19/70
sib.fastconf.EADock3: Evaluating binding mode 0/1 with FACTS
sib.fastconf.EADock3: Evaluating cluster 20/70
sib.fastconf.EADock3: Evaluating binding mode 0/1 with FACTS
sib.fastconf.EADock3: Evaluating cluster 21/70
sib.fastconf.EADock3: Evaluating binding mode 0/1 with FACTS
sib.fastconf.EADock3: Evaluating cluster 22/70
sib.fastconf.EADock3: Evaluating binding mode 0/1 with FACTS
sib.fastconf.EADock3: Evaluating cluster 23/70
sib.fastconf.EADock3: Evaluating binding mode 0/1 with FACTS
sib.fastconf.EADock3: Evaluating cluster 24/70
sib.fastconf.EADock3: Evaluating binding mode 0/1 with FACTS
sib.fastconf.EADock3: Evaluating cluster 25/70
sib.fastconf.EADock3: Evaluating binding mode 0/1 with FACTS
sib.fastconf.EADock3: Evaluating cluster 26/70
sib.fastconf.EADock3: Evaluating binding mode 0/1 with FACTS
sib.fastconf.EADock3: Evaluating cluster 27/70
sib.fastconf.EADock3: Evaluating binding mode 0/1 with FACTS
sib.fastconf.EADock3: Evaluating cluster 28/70
sib.fastconf.EADock3: Evaluating binding mode 0/1 with FACTS
sib.fastconf.EADock3: Evaluating cluster 29/70
sib.fastconf.EADock3: Evaluating binding mode 0/1 with FACTS
sib.fastconf.EADock3: Evaluating cluster 30/70
sib.fastconf.EADock3: Evaluating binding mode 0/1 with FACTS
sib.fastconf.EADock3: Evaluating cluster 31/70
sib.fastconf.EADock3: Evaluating binding mode 0/1 with FACTS
sib.fastconf.EADock3: Evaluating cluster 32/70
sib.fastconf.EADock3: Evaluating binding mode 0/1 with FACTS
sib.fastconf.EADock3: Evaluating cluster 33/70
sib.fastconf.EADock3: Evaluating binding mode 0/2 with FACTS
sib.fastconf.EADock3: Evaluating binding mode 1/2 with FACTS
sib.fastconf.EADock3: Evaluating cluster 34/70
sib.fastconf.EADock3: Evaluating binding mode 0/2 with FACTS
sib.fastconf.EADock3: Evaluating binding mode 1/2 with FACTS
sib.fastconf.EADock3: Evaluating cluster 35/70
sib.fastconf.EADock3: Evaluating binding mode 0/1 with FACTS
sib.fastconf.EADock3: Evaluating cluster 36/70
sib.fastconf.EADock3: Evaluating binding mode 0/1 with FACTS
sib.fastconf.EADock3: Evaluating cluster 37/70
sib.fastconf.EADock3: Evaluating binding mode 0/1 with FACTS
sib.fastconf.EADock3: Evaluating cluster 38/70
sib.fastconf.EADock3: Evaluating binding mode 0/1 with FACTS
sib.fastconf.EADock3: Evaluating cluster 39/70
sib.fastconf.EADock3: Evaluating binding mode 0/1 with FACTS
sib.fastconf.EADock3: Evaluating cluster 40/70
sib.fastconf.EADock3: Evaluating binding mode 0/1 with FACTS
sib.fastconf.EADock3: Evaluating cluster 41/70
sib.fastconf.EADock3: Evaluating binding mode 0/1 with FACTS
sib.fastconf.EADock3: Evaluating cluster 42/70
sib.fastconf.EADock3: Evaluating binding mode 0/1 with FACTS
sib.fastconf.EADock3: Evaluating cluster 43/70
sib.fastconf.EADock3: Evaluating binding mode 0/2 with FACTS
sib.fastconf.EADock3: Evaluating binding mode 1/2 with FACTS
sib.fastconf.EADock3: Evaluating cluster 44/70
sib.fastconf.EADock3: Evaluating binding mode 0/1 with FACTS
sib.fastconf.EADock3: Evaluating cluster 45/70
sib.fastconf.EADock3: Evaluating binding mode 0/1 with FACTS
sib.fastconf.EADock3: Evaluating cluster 46/70
sib.fastconf.EADock3: Evaluating binding mode 0/1 with FACTS
sib.fastconf.EADock3: Evaluating cluster 47/70
sib.fastconf.EADock3: Evaluating binding mode 0/1 with FACTS
sib.fastconf.EADock3: Evaluating cluster 48/70
sib.fastconf.EADock3: Evaluating binding mode 0/1 with FACTS
sib.fastconf.EADock3: Evaluating cluster 49/70
sib.fastconf.EADock3: Evaluating binding mode 0/1 with FACTS
sib.fastconf.EADock3: Evaluating cluster 50/70
sib.fastconf.EADock3: Evaluating binding mode 0/1 with FACTS
sib.fastconf.EADock3: Evaluating cluster 51/70
sib.fastconf.EADock3: Evaluating binding mode 0/1 with FACTS
sib.fastconf.EADock3: Evaluating cluster 52/70
sib.fastconf.EADock3: Evaluating binding mode 0/1 with FACTS
sib.fastconf.EADock3: Evaluating cluster 53/70
sib.fastconf.EADock3: Evaluating binding mode 0/1 with FACTS
sib.fastconf.EADock3: Evaluating cluster 54/70
sib.fastconf.EADock3: Evaluating binding mode 0/1 with FACTS
sib.fastconf.EADock3: Evaluating cluster 55/70
sib.fastconf.EADock3: Evaluating binding mode 0/1 with FACTS
sib.fastconf.EADock3: Evaluating cluster 56/70
sib.fastconf.EADock3: Evaluating binding mode 0/1 with FACTS
sib.fastconf.EADock3: Evaluating cluster 57/70
sib.fastconf.EADock3: Evaluating binding mode 0/1 with FACTS
sib.fastconf.EADock3: Evaluating cluster 58/70
sib.fastconf.EADock3: Evaluating binding mode 0/1 with FACTS
sib.fastconf.EADock3: Evaluating cluster 59/70
sib.fastconf.EADock3: Evaluating binding mode 0/1 with FACTS
sib.fastconf.EADock3: Evaluating cluster 60/70
sib.fastconf.EADock3: Evaluating binding mode 0/1 with FACTS
sib.fastconf.EADock3: Evaluating cluster 61/70
sib.fastconf.EADock3: Evaluating binding mode 0/1 with FACTS
sib.fastconf.EADock3: Evaluating cluster 62/70
sib.fastconf.EADock3: Evaluating binding mode 0/1 with FACTS
sib.fastconf.EADock3: Evaluating cluster 63/70
sib.fastconf.EADock3: Evaluating binding mode 0/1 with FACTS
sib.fastconf.EADock3: Evaluating cluster 64/70
sib.fastconf.EADock3: Evaluating binding mode 0/1 with FACTS
sib.fastconf.EADock3: Evaluating cluster 65/70
sib.fastconf.EADock3: Evaluating binding mode 0/1 with FACTS
sib.fastconf.EADock3: Evaluating cluster 66/70
sib.fastconf.EADock3: Evaluating binding mode 0/1 with FACTS
sib.fastconf.EADock3: Evaluating cluster 67/70
sib.fastconf.EADock3: Evaluating binding mode 0/1 with FACTS
sib.fastconf.EADock3: Evaluating cluster 68/70
sib.fastconf.EADock3: Evaluating binding mode 0/1 with FACTS
sib.fastconf.EADock3: Evaluating cluster 69/70
sib.fastconf.EADock3: Evaluating binding mode 0/1 with FACTS
sib.wrappers.md.charmm.ExtendedCharmmWrapper: CHARMM timers: CPU time: 19.79 seconds
sib.wrappers.md.charmm.ExtendedCharmmWrapper: CHARMM timers: Elapsed time: 19.9985 seconds.
sib.fastconf.EADock3: Starting cluster expansion.
sib.fastconf.EADock3: System  : 5371 atoms
sib.fastconf.EADock3: Ligand  : 85 atoms
sib.fastconf.EADock3: Receptor: 5286 atoms
sib.fastconf.EADock3:   Fixed part   : 5286 atoms
sib.fastconf.EADock3:   Flexible part: 0 atoms
sib.fastconf.EADock3: Expanding cluster 0/32
sib.fastconf.EADock3: Expanding cluster 1/32
sib.fastconf.EADock3: Expanding cluster 2/32
sib.fastconf.EADock3: Expanding cluster 3/32
sib.fastconf.EADock3: Expanding cluster 4/32
sib.fastconf.EADock3: Expanding cluster 5/32
sib.fastconf.EADock3: Expanding cluster 6/32
sib.fastconf.EADock3: Expanding cluster 7/32
sib.fastconf.EADock3: Expanding cluster 8/32
sib.fastconf.EADock3: Expanding cluster 9/32
sib.fastconf.EADock3: Expanding cluster 10/32
sib.fastconf.EADock3: Expanding cluster 11/32
sib.fastconf.EADock3: Expanding cluster 12/32
sib.fastconf.EADock3: Expanding cluster 13/32
sib.fastconf.EADock3: Expanding cluster 14/32
sib.fastconf.EADock3: Expanding cluster 15/32
sib.fastconf.EADock3: Expanding cluster 16/32
sib.fastconf.EADock3: Expanding cluster 17/32
sib.fastconf.EADock3: Expanding cluster 18/32
sib.fastconf.EADock3: Expanding cluster 19/32
sib.fastconf.EADock3: Expanding cluster 20/32
sib.fastconf.EADock3: Expanding cluster 21/32
sib.fastconf.EADock3: Expanding cluster 22/32
sib.fastconf.EADock3: Expanding cluster 23/32
sib.fastconf.EADock3: Expanding cluster 24/32
sib.fastconf.EADock3: Expanding cluster 25/32
sib.fastconf.EADock3: Expanding cluster 26/32
sib.fastconf.EADock3: Expanding cluster 27/32
sib.fastconf.EADock3: Expanding cluster 28/32
sib.fastconf.EADock3: Expanding cluster 29/32
sib.fastconf.EADock3: Expanding cluster 30/32
sib.fastconf.EADock3: Expanding cluster 31/32
sib.wrappers.md.charmm.ExtendedCharmmWrapper: CHARMM timers: CPU time: 154.58 seconds
sib.wrappers.md.charmm.ExtendedCharmmWrapper: CHARMM timers: Elapsed time: 155.168 seconds.
sib.fastconf.EADock3: Starting clustering
sib.fastconf.EADock3: Clustering iteration 0 took 10 ms and merged 223 clusters.
sib.fastconf.EADock3: Clustering iteration 1 took 0 ms and merged 0 clusters.
sib.fastconf.EADock3: Clustering took 10 ms.
sib.fastconf.EADock3: 256 elements were gathered in 33 clusters.
sib.fastconf.EADock3: clusters expanded, 256 binding modes generated
sib.fastconf.EADock3: Evaluating cluster 0/33
sib.fastconf.EADock3: Evaluating binding mode 0/8 with FACTS
sib.fastconf.EADock3: Evaluating binding mode 1/8 with FACTS
sib.fastconf.EADock3: Evaluating binding mode 2/8 with FACTS
sib.fastconf.EADock3: Evaluating binding mode 3/8 with FACTS
sib.fastconf.EADock3: Evaluating binding mode 4/8 with FACTS
sib.fastconf.EADock3: Evaluating binding mode 5/8 with FACTS
sib.fastconf.EADock3: Evaluating binding mode 6/8 with FACTS
sib.fastconf.EADock3: Evaluating binding mode 7/8 with FACTS
sib.fastconf.EADock3: Evaluating cluster 1/33
sib.fastconf.EADock3: Evaluating binding mode 0/8 with FACTS
sib.fastconf.EADock3: Evaluating binding mode 1/8 with FACTS
sib.fastconf.EADock3: Evaluating binding mode 2/8 with FACTS
sib.fastconf.EADock3: Evaluating binding mode 3/8 with FACTS
sib.fastconf.EADock3: Evaluating binding mode 4/8 with FACTS
sib.fastconf.EADock3: Evaluating binding mode 5/8 with FACTS
sib.fastconf.EADock3: Evaluating binding mode 6/8 with FACTS
sib.fastconf.EADock3: Evaluating binding mode 7/8 with FACTS
sib.fastconf.EADock3: Evaluating cluster 2/33
sib.fastconf.EADock3: Evaluating binding mode 0/8 with FACTS
sib.fastconf.EADock3: Evaluating binding mode 1/8 with FACTS
sib.fastconf.EADock3: Evaluating binding mode 2/8 with FACTS
sib.fastconf.EADock3: Evaluating binding mode 3/8 with FACTS
sib.fastconf.EADock3: Evaluating binding mode 4/8 with FACTS
sib.fastconf.EADock3: Evaluating binding mode 5/8 with FACTS
sib.fastconf.EADock3: Evaluating binding mode 6/8 with FACTS
sib.fastconf.EADock3: Evaluating binding mode 7/8 with FACTS
sib.fastconf.EADock3: Evaluating cluster 3/33
sib.fastconf.EADock3: Evaluating binding mode 0/8 with FACTS
sib.fastconf.EADock3: Evaluating binding mode 1/8 with FACTS
sib.fastconf.EADock3: Evaluating binding mode 2/8 with FACTS
sib.fastconf.EADock3: Evaluating binding mode 3/8 with FACTS
sib.fastconf.EADock3: Evaluating binding mode 4/8 with FACTS
sib.fastconf.EADock3: Evaluating binding mode 5/8 with FACTS
sib.fastconf.EADock3: Evaluating binding mode 6/8 with FACTS
sib.fastconf.EADock3: Evaluating binding mode 7/8 with FACTS
sib.fastconf.EADock3: Evaluating cluster 4/33
sib.fastconf.EADock3: Evaluating binding mode 0/8 with FACTS
sib.fastconf.EADock3: Evaluating binding mode 1/8 with FACTS
sib.fastconf.EADock3: Evaluating binding mode 2/8 with FACTS
sib.fastconf.EADock3: Evaluating binding mode 3/8 with FACTS
sib.fastconf.EADock3: Evaluating binding mode 4/8 with FACTS
sib.fastconf.EADock3: Evaluating binding mode 5/8 with FACTS
sib.fastconf.EADock3: Evaluating binding mode 6/8 with FACTS
sib.fastconf.EADock3: Evaluating binding mode 7/8 with FACTS
sib.fastconf.EADock3: Evaluating cluster 5/33
sib.fastconf.EADock3: Evaluating binding mode 0/8 with FACTS
sib.fastconf.EADock3: Evaluating binding mode 1/8 with FACTS
sib.fastconf.EADock3: Evaluating binding mode 2/8 with FACTS
sib.fastconf.EADock3: Evaluating binding mode 3/8 with FACTS
sib.fastconf.EADock3: Evaluating binding mode 4/8 with FACTS
sib.fastconf.EADock3: Evaluating binding mode 5/8 with FACTS
sib.fastconf.EADock3: Evaluating binding mode 6/8 with FACTS
sib.fastconf.EADock3: Evaluating binding mode 7/8 with FACTS
sib.fastconf.EADock3: Evaluating cluster 6/33
sib.fastconf.EADock3: Evaluating binding mode 0/8 with FACTS
sib.fastconf.EADock3: Evaluating binding mode 1/8 with FACTS
sib.fastconf.EADock3: Evaluating binding mode 2/8 with FACTS
sib.fastconf.EADock3: Evaluating binding mode 3/8 with FACTS
sib.fastconf.EADock3: Evaluating binding mode 4/8 with FACTS
sib.fastconf.EADock3: Evaluating binding mode 5/8 with FACTS
sib.fastconf.EADock3: Evaluating binding mode 6/8 with FACTS
sib.fastconf.EADock3: Evaluating binding mode 7/8 with FACTS
sib.fastconf.EADock3: Evaluating cluster 7/33
sib.fastconf.EADock3: Evaluating binding mode 0/8 with FACTS
sib.fastconf.EADock3: Evaluating binding mode 1/8 with FACTS
sib.fastconf.EADock3: Evaluating binding mode 2/8 with FACTS
sib.fastconf.EADock3: Evaluating binding mode 3/8 with FACTS
sib.fastconf.EADock3: Evaluating binding mode 4/8 with FACTS
sib.fastconf.EADock3: Evaluating binding mode 5/8 with FACTS
sib.fastconf.EADock3: Evaluating binding mode 6/8 with FACTS
sib.fastconf.EADock3: Evaluating binding mode 7/8 with FACTS
sib.fastconf.EADock3: Evaluating cluster 8/33
sib.fastconf.EADock3: Evaluating binding mode 0/8 with FACTS
sib.fastconf.EADock3: Evaluating binding mode 1/8 with FACTS
sib.fastconf.EADock3: Evaluating binding mode 2/8 with FACTS
sib.fastconf.EADock3: Evaluating binding mode 3/8 with FACTS
sib.fastconf.EADock3: Evaluating binding mode 4/8 with FACTS
sib.fastconf.EADock3: Evaluating binding mode 5/8 with FACTS
sib.fastconf.EADock3: Evaluating binding mode 6/8 with FACTS
sib.fastconf.EADock3: Evaluating binding mode 7/8 with FACTS
sib.fastconf.EADock3: Evaluating cluster 9/33
sib.fastconf.EADock3: Evaluating binding mode 0/8 with FACTS
sib.fastconf.EADock3: Evaluating binding mode 1/8 with FACTS
sib.fastconf.EADock3: Evaluating binding mode 2/8 with FACTS
sib.fastconf.EADock3: Evaluating binding mode 3/8 with FACTS
sib.fastconf.EADock3: Evaluating binding mode 4/8 with FACTS
sib.fastconf.EADock3: Evaluating binding mode 5/8 with FACTS
sib.fastconf.EADock3: Evaluating binding mode 6/8 with FACTS
sib.fastconf.EADock3: Evaluating binding mode 7/8 with FACTS
sib.fastconf.EADock3: Evaluating cluster 10/33
sib.fastconf.EADock3: Evaluating binding mode 0/8 with FACTS
sib.fastconf.EADock3: Evaluating binding mode 1/8 with FACTS
sib.fastconf.EADock3: Evaluating binding mode 2/8 with FACTS
sib.fastconf.EADock3: Evaluating binding mode 3/8 with FACTS
sib.fastconf.EADock3: Evaluating binding mode 4/8 with FACTS
sib.fastconf.EADock3: Evaluating binding mode 5/8 with FACTS
sib.fastconf.EADock3: Evaluating binding mode 6/8 with FACTS
sib.fastconf.EADock3: Evaluating binding mode 7/8 with FACTS
sib.fastconf.EADock3: Evaluating cluster 11/33
sib.fastconf.EADock3: Evaluating binding mode 0/8 with FACTS
sib.fastconf.EADock3: Evaluating binding mode 1/8 with FACTS
sib.fastconf.EADock3: Evaluating binding mode 2/8 with FACTS
sib.fastconf.EADock3: Evaluating binding mode 3/8 with FACTS
sib.fastconf.EADock3: Evaluating binding mode 4/8 with FACTS
sib.fastconf.EADock3: Evaluating binding mode 5/8 with FACTS
sib.fastconf.EADock3: Evaluating binding mode 6/8 with FACTS
sib.fastconf.EADock3: Evaluating binding mode 7/8 with FACTS
sib.fastconf.EADock3: Evaluating cluster 12/33
sib.fastconf.EADock3: Evaluating binding mode 0/8 with FACTS
sib.fastconf.EADock3: Evaluating binding mode 1/8 with FACTS
sib.fastconf.EADock3: Evaluating binding mode 2/8 with FACTS
sib.fastconf.EADock3: Evaluating binding mode 3/8 with FACTS
sib.fastconf.EADock3: Evaluating binding mode 4/8 with FACTS
sib.fastconf.EADock3: Evaluating binding mode 5/8 with FACTS
sib.fastconf.EADock3: Evaluating binding mode 6/8 with FACTS
sib.fastconf.EADock3: Evaluating binding mode 7/8 with FACTS
sib.fastconf.EADock3: Evaluating cluster 13/33
sib.fastconf.EADock3: Evaluating binding mode 0/8 with FACTS
sib.fastconf.EADock3: Evaluating binding mode 1/8 with FACTS
sib.fastconf.EADock3: Evaluating binding mode 2/8 with FACTS
sib.fastconf.EADock3: Evaluating binding mode 3/8 with FACTS
sib.fastconf.EADock3: Evaluating binding mode 4/8 with FACTS
sib.fastconf.EADock3: Evaluating binding mode 5/8 with FACTS
sib.fastconf.EADock3: Evaluating binding mode 6/8 with FACTS
sib.fastconf.EADock3: Evaluating binding mode 7/8 with FACTS
sib.fastconf.EADock3: Evaluating cluster 14/33
sib.fastconf.EADock3: Evaluating binding mode 0/8 with FACTS
sib.fastconf.EADock3: Evaluating binding mode 1/8 with FACTS
sib.fastconf.EADock3: Evaluating binding mode 2/8 with FACTS
sib.fastconf.EADock3: Evaluating binding mode 3/8 with FACTS
sib.fastconf.EADock3: Evaluating binding mode 4/8 with FACTS
sib.fastconf.EADock3: Evaluating binding mode 5/8 with FACTS
sib.fastconf.EADock3: Evaluating binding mode 6/8 with FACTS
sib.fastconf.EADock3: Evaluating binding mode 7/8 with FACTS
sib.fastconf.EADock3: Evaluating cluster 15/33
sib.fastconf.EADock3: Evaluating binding mode 0/8 with FACTS
sib.fastconf.EADock3: Evaluating binding mode 1/8 with FACTS
sib.fastconf.EADock3: Evaluating binding mode 2/8 with FACTS
sib.fastconf.EADock3: Evaluating binding mode 3/8 with FACTS
sib.fastconf.EADock3: Evaluating binding mode 4/8 with FACTS
sib.fastconf.EADock3: Evaluating binding mode 5/8 with FACTS
sib.fastconf.EADock3: Evaluating binding mode 6/8 with FACTS
sib.fastconf.EADock3: Evaluating binding mode 7/8 with FACTS
sib.fastconf.EADock3: Evaluating cluster 16/33
sib.fastconf.EADock3: Evaluating binding mode 0/8 with FACTS
sib.fastconf.EADock3: Evaluating binding mode 1/8 with FACTS
sib.fastconf.EADock3: Evaluating binding mode 2/8 with FACTS
sib.fastconf.EADock3: Evaluating binding mode 3/8 with FACTS
sib.fastconf.EADock3: Evaluating binding mode 4/8 with FACTS
sib.fastconf.EADock3: Evaluating binding mode 5/8 with FACTS
sib.fastconf.EADock3: Evaluating binding mode 6/8 with FACTS
sib.fastconf.EADock3: Evaluating binding mode 7/8 with FACTS
sib.fastconf.EADock3: Evaluating cluster 17/33
sib.fastconf.EADock3: Evaluating binding mode 0/8 with FACTS
sib.fastconf.EADock3: Evaluating binding mode 1/8 with FACTS
sib.fastconf.EADock3: Evaluating binding mode 2/8 with FACTS
sib.fastconf.EADock3: Evaluating binding mode 3/8 with FACTS
sib.fastconf.EADock3: Evaluating binding mode 4/8 with FACTS
sib.fastconf.EADock3: Evaluating binding mode 5/8 with FACTS
sib.fastconf.EADock3: Evaluating binding mode 6/8 with FACTS
sib.fastconf.EADock3: Evaluating binding mode 7/8 with FACTS
sib.fastconf.EADock3: Evaluating cluster 18/33
sib.fastconf.EADock3: Evaluating binding mode 0/8 with FACTS
sib.fastconf.EADock3: Evaluating binding mode 1/8 with FACTS
sib.fastconf.EADock3: Evaluating binding mode 2/8 with FACTS
sib.fastconf.EADock3: Evaluating binding mode 3/8 with FACTS
sib.fastconf.EADock3: Evaluating binding mode 4/8 with FACTS
sib.fastconf.EADock3: Evaluating binding mode 5/8 with FACTS
sib.fastconf.EADock3: Evaluating binding mode 6/8 with FACTS
sib.fastconf.EADock3: Evaluating binding mode 7/8 with FACTS
sib.fastconf.EADock3: Evaluating cluster 19/33
sib.fastconf.EADock3: Evaluating binding mode 0/8 with FACTS
sib.fastconf.EADock3: Evaluating binding mode 1/8 with FACTS
sib.fastconf.EADock3: Evaluating binding mode 2/8 with FACTS
sib.fastconf.EADock3: Evaluating binding mode 3/8 with FACTS
sib.fastconf.EADock3: Evaluating binding mode 4/8 with FACTS
sib.fastconf.EADock3: Evaluating binding mode 5/8 with FACTS
sib.fastconf.EADock3: Evaluating binding mode 6/8 with FACTS
sib.fastconf.EADock3: Evaluating binding mode 7/8 with FACTS
sib.fastconf.EADock3: Evaluating cluster 20/33
sib.fastconf.EADock3: Evaluating binding mode 0/8 with FACTS
sib.fastconf.EADock3: Evaluating binding mode 1/8 with FACTS
sib.fastconf.EADock3: Evaluating binding mode 2/8 with FACTS
sib.fastconf.EADock3: Evaluating binding mode 3/8 with FACTS
sib.fastconf.EADock3: Evaluating binding mode 4/8 with FACTS
sib.fastconf.EADock3: Evaluating binding mode 5/8 with FACTS
sib.fastconf.EADock3: Evaluating binding mode 6/8 with FACTS
sib.fastconf.EADock3: Evaluating binding mode 7/8 with FACTS
sib.fastconf.EADock3: Evaluating cluster 21/33
sib.fastconf.EADock3: Evaluating binding mode 0/7 with FACTS
sib.fastconf.EADock3: Evaluating binding mode 1/7 with FACTS
sib.fastconf.EADock3: Evaluating binding mode 2/7 with FACTS
sib.fastconf.EADock3: Evaluating binding mode 3/7 with FACTS
sib.fastconf.EADock3: Evaluating binding mode 4/7 with FACTS
sib.fastconf.EADock3: Evaluating binding mode 5/7 with FACTS
sib.fastconf.EADock3: Evaluating binding mode 6/7 with FACTS
sib.fastconf.EADock3: Evaluating cluster 22/33
sib.fastconf.EADock3: Evaluating binding mode 0/1 with FACTS
sib.fastconf.EADock3: Evaluating cluster 23/33
sib.fastconf.EADock3: Evaluating binding mode 0/8 with FACTS
sib.fastconf.EADock3: Evaluating binding mode 1/8 with FACTS
sib.fastconf.EADock3: Evaluating binding mode 2/8 with FACTS
sib.fastconf.EADock3: Evaluating binding mode 3/8 with FACTS
sib.fastconf.EADock3: Evaluating binding mode 4/8 with FACTS
sib.fastconf.EADock3: Evaluating binding mode 5/8 with FACTS
sib.fastconf.EADock3: Evaluating binding mode 6/8 with FACTS
sib.fastconf.EADock3: Evaluating binding mode 7/8 with FACTS
sib.fastconf.EADock3: Evaluating cluster 24/33
sib.fastconf.EADock3: Evaluating binding mode 0/8 with FACTS
sib.fastconf.EADock3: Evaluating binding mode 1/8 with FACTS
sib.fastconf.EADock3: Evaluating binding mode 2/8 with FACTS
sib.fastconf.EADock3: Evaluating binding mode 3/8 with FACTS
sib.fastconf.EADock3: Evaluating binding mode 4/8 with FACTS
sib.fastconf.EADock3: Evaluating binding mode 5/8 with FACTS
sib.fastconf.EADock3: Evaluating binding mode 6/8 with FACTS
sib.fastconf.EADock3: Evaluating binding mode 7/8 with FACTS
sib.fastconf.EADock3: Evaluating cluster 25/33
sib.fastconf.EADock3: Evaluating binding mode 0/8 with FACTS
sib.fastconf.EADock3: Evaluating binding mode 1/8 with FACTS
sib.fastconf.EADock3: Evaluating binding mode 2/8 with FACTS
sib.fastconf.EADock3: Evaluating binding mode 3/8 with FACTS
sib.fastconf.EADock3: Evaluating binding mode 4/8 with FACTS
sib.fastconf.EADock3: Evaluating binding mode 5/8 with FACTS
sib.fastconf.EADock3: Evaluating binding mode 6/8 with FACTS
sib.fastconf.EADock3: Evaluating binding mode 7/8 with FACTS
sib.fastconf.EADock3: Evaluating cluster 26/33
sib.fastconf.EADock3: Evaluating binding mode 0/8 with FACTS
sib.fastconf.EADock3: Evaluating binding mode 1/8 with FACTS
sib.fastconf.EADock3: Evaluating binding mode 2/8 with FACTS
sib.fastconf.EADock3: Evaluating binding mode 3/8 with FACTS
sib.fastconf.EADock3: Evaluating binding mode 4/8 with FACTS
sib.fastconf.EADock3: Evaluating binding mode 5/8 with FACTS
sib.fastconf.EADock3: Evaluating binding mode 6/8 with FACTS
sib.fastconf.EADock3: Evaluating binding mode 7/8 with FACTS
sib.fastconf.EADock3: Evaluating cluster 27/33
sib.fastconf.EADock3: Evaluating binding mode 0/8 with FACTS
sib.fastconf.EADock3: Evaluating binding mode 1/8 with FACTS
sib.fastconf.EADock3: Evaluating binding mode 2/8 with FACTS
sib.fastconf.EADock3: Evaluating binding mode 3/8 with FACTS
sib.fastconf.EADock3: Evaluating binding mode 4/8 with FACTS
sib.fastconf.EADock3: Evaluating binding mode 5/8 with FACTS
sib.fastconf.EADock3: Evaluating binding mode 6/8 with FACTS
sib.fastconf.EADock3: Evaluating binding mode 7/8 with FACTS
sib.fastconf.EADock3: Evaluating cluster 28/33
sib.fastconf.EADock3: Evaluating binding mode 0/8 with FACTS
sib.fastconf.EADock3: Evaluating binding mode 1/8 with FACTS
sib.fastconf.EADock3: Evaluating binding mode 2/8 with FACTS
sib.fastconf.EADock3: Evaluating binding mode 3/8 with FACTS
sib.fastconf.EADock3: Evaluating binding mode 4/8 with FACTS
sib.fastconf.EADock3: Evaluating binding mode 5/8 with FACTS
sib.fastconf.EADock3: Evaluating binding mode 6/8 with FACTS
sib.fastconf.EADock3: Evaluating binding mode 7/8 with FACTS
sib.fastconf.EADock3: Evaluating cluster 29/33
sib.fastconf.EADock3: Evaluating binding mode 0/8 with FACTS
sib.fastconf.EADock3: Evaluating binding mode 1/8 with FACTS
sib.fastconf.EADock3: Evaluating binding mode 2/8 with FACTS
sib.fastconf.EADock3: Evaluating binding mode 3/8 with FACTS
sib.fastconf.EADock3: Evaluating binding mode 4/8 with FACTS
sib.fastconf.EADock3: Evaluating binding mode 5/8 with FACTS
sib.fastconf.EADock3: Evaluating binding mode 6/8 with FACTS
sib.fastconf.EADock3: Evaluating binding mode 7/8 with FACTS
sib.fastconf.EADock3: Evaluating cluster 30/33
sib.fastconf.EADock3: Evaluating binding mode 0/8 with FACTS
sib.fastconf.EADock3: Evaluating binding mode 1/8 with FACTS
sib.fastconf.EADock3: Evaluating binding mode 2/8 with FACTS
sib.fastconf.EADock3: Evaluating binding mode 3/8 with FACTS
sib.fastconf.EADock3: Evaluating binding mode 4/8 with FACTS
sib.fastconf.EADock3: Evaluating binding mode 5/8 with FACTS
sib.fastconf.EADock3: Evaluating binding mode 6/8 with FACTS
sib.fastconf.EADock3: Evaluating binding mode 7/8 with FACTS
sib.fastconf.EADock3: Evaluating cluster 31/33
sib.fastconf.EADock3: Evaluating binding mode 0/8 with FACTS
sib.fastconf.EADock3: Evaluating binding mode 1/8 with FACTS
sib.fastconf.EADock3: Evaluating binding mode 2/8 with FACTS
sib.fastconf.EADock3: Evaluating binding mode 3/8 with FACTS
sib.fastconf.EADock3: Evaluating binding mode 4/8 with FACTS
sib.fastconf.EADock3: Evaluating binding mode 5/8 with FACTS
sib.fastconf.EADock3: Evaluating binding mode 6/8 with FACTS
sib.fastconf.EADock3: Evaluating binding mode 7/8 with FACTS
sib.fastconf.EADock3: Evaluating cluster 32/33
sib.fastconf.EADock3: Evaluating binding mode 0/8 with FACTS
sib.fastconf.EADock3: Evaluating binding mode 1/8 with FACTS
sib.fastconf.EADock3: Evaluating binding mode 2/8 with FACTS
sib.fastconf.EADock3: Evaluating binding mode 3/8 with FACTS
sib.fastconf.EADock3: Evaluating binding mode 4/8 with FACTS
sib.fastconf.EADock3: Evaluating binding mode 5/8 with FACTS
sib.fastconf.EADock3: Evaluating binding mode 6/8 with FACTS
sib.fastconf.EADock3: Evaluating binding mode 7/8 with FACTS
sib.wrappers.md.charmm.ExtendedCharmmWrapper: CHARMM timers: CPU time: 27.18 seconds
sib.wrappers.md.charmm.ExtendedCharmmWrapper: CHARMM timers: Elapsed time: 27.6366 seconds.
sib.fastconf.EADock3: EADock3Cluster 0 : 8 elements, SimpleFitness: 263.3771, FullFitness: -1003.2655 , RMSD: 24.030125 , elements: [ 262.791 -1003.2655 24.030125 ] [ 262.791 -1003.2655 24.030125 ] [ 263.54 -1002.5441 24.014267 ] [ 263.579 -1002.3899 24.002047 ] [ 263.579 -1002.3899 24.002047 ] [ 263.579 -1002.3899 24.002047 ] [ 263.579 -1002.3899 24.002047 ] [ 263.579 -1002.3899 24.002047 ] 
sib.fastconf.EADock3: EADock3Cluster 1 : 8 elements, SimpleFitness: 270.52548, FullFitness: -1002.01825 , RMSD: 26.720247 , elements: [ 270.266 -1002.01825 26.720247 ] [ 270.266 -1002.01825 26.720247 ] [ 270.637 -1001.7987 26.802248 ] [ 270.637 -1001.7987 26.802248 ] [ 270.637 -1001.7987 26.802248 ] [ 270.587 -1001.7622 26.722551 ] [ 270.587 -1001.7622 26.722551 ] [ 270.587 -1001.7622 26.722551 ] 
sib.fastconf.EADock3: EADock3Cluster 2 : 8 elements, SimpleFitness: 264.41586, FullFitness: -999.8656 , RMSD: 26.02854 , elements: [ 264.199 -999.8656 26.02854 ] [ 264.199 -999.8656 26.02854 ] [ 264.199 -999.8656 26.02854 ] [ 264.534 -999.21716 25.881964 ] [ 264.534 -999.21716 25.881964 ] [ 264.534 -999.21716 25.881964 ] [ 264.564 -998.84436 25.877275 ] [ 264.564 -998.84436 25.877275 ] 
sib.fastconf.EADock3: EADock3Cluster 3 : 8 elements, SimpleFitness: 257.00174, FullFitness: -997.9771 , RMSD: 15.602081 , elements: [ 257.283 -997.9771 15.602081 ] [ 257.283 -997.9771 15.602081 ] [ 256.886 -997.9727 15.582726 ] [ 256.886 -997.9727 15.582726 ] [ 256.886 -997.9727 15.582726 ] [ 256.886 -997.9727 15.582726 ] [ 256.952 -997.63544 15.609049 ] [ 256.952 -997.63544 15.609049 ] 
sib.fastconf.EADock3: EADock3Cluster 4 : 8 elements, SimpleFitness: 270.97238, FullFitness: -997.50287 , RMSD: 24.656408 , elements: [ 270.957 -997.50287 24.656408 ] [ 270.957 -997.50287 24.656408 ] [ 270.957 -997.50287 24.656408 ] [ 270.894 -997.39233 24.674252 ] [ 270.894 -997.39233 24.674252 ] [ 270.894 -997.39233 24.674252 ] [ 271.113 -997.0775 24.631252 ] [ 271.113 -997.0775 24.631252 ] 
sib.fastconf.EADock3: EADock3Cluster 5 : 8 elements, SimpleFitness: 263.82562, FullFitness: -993.8839 , RMSD: 15.268218 , elements: [ 262.612 -993.8839 15.268218 ] [ 262.612 -993.8839 15.268218 ] [ 262.612 -993.8839 15.268218 ] [ 263.718 -991.43414 15.230909 ] [ 263.718 -991.43414 15.230909 ] [ 265.111 -989.71765 15.15248 ] [ 265.111 -989.71765 15.15248 ] [ 265.111 -989.71765 15.15248 ] 
sib.fastconf.EADock3: EADock3Cluster 6 : 8 elements, SimpleFitness: 267.63013, FullFitness: -993.4468 , RMSD: 15.639713 , elements: [ 265.866 -993.4468 15.639713 ] [ 265.866 -993.4468 15.639713 ] [ 268.16 -990.2663 15.610374 ] [ 268.16 -990.2663 15.610374 ] [ 268.16 -990.2663 15.610374 ] [ 268.16 -990.2663 15.610374 ] [ 268.16 -990.2663 15.610374 ] [ 268.509 -988.4697 15.662295 ] 
sib.fastconf.EADock3: EADock3Cluster 7 : 8 elements, SimpleFitness: 262.51123, FullFitness: -992.5106 , RMSD: 16.26111 , elements: [ 262.474 -992.5106 16.26111 ] [ 262.474 -992.5106 16.26111 ] [ 262.474 -992.5106 16.26111 ] [ 262.474 -992.5106 16.26111 ] [ 262.474 -992.5106 16.26111 ] [ 262.543 -992.3503 16.258223 ] [ 262.543 -992.3503 16.258223 ] [ 262.634 -992.02704 16.26813 ] 
sib.fastconf.EADock3: EADock3Cluster 8 : 8 elements, SimpleFitness: 272.1906, FullFitness: -991.75195 , RMSD: 25.878847 , elements: [ 272.217 -991.75195 25.878847 ] [ 272.072 -991.1032 25.784885 ] [ 272.072 -991.1032 25.784885 ] [ 272.072 -991.1032 25.784885 ] [ 272.273 -990.5178 25.779837 ] [ 272.273 -990.5178 25.779837 ] [ 272.273 -990.5178 25.779837 ] [ 272.273 -990.5178 25.779837 ] 
sib.fastconf.EADock3: EADock3Cluster 9 : 8 elements, SimpleFitness: 258.59937, FullFitness: -991.39966 , RMSD: 15.575064 , elements: [ 258.104 -991.39966 15.575064 ] [ 258.104 -991.39966 15.575064 ] [ 258.104 -991.39966 15.575064 ] [ 258.547 -990.41486 15.67968 ] [ 258.547 -990.41486 15.67968 ] [ 258.547 -990.41486 15.67968 ] [ 259.421 -990.29443 15.749311 ] [ 259.421 -990.29443 15.749311 ] 
sib.fastconf.EADock3: EADock3Cluster 10 : 8 elements, SimpleFitness: 267.27203, FullFitness: -990.76324 , RMSD: 14.806947 , elements: [ 267.765 -990.76324 14.806947 ] [ 267.765 -990.76324 14.806947 ] [ 267.066 -990.28467 14.813588 ] [ 267.066 -990.28467 14.813588 ] [ 267.066 -990.28467 14.813588 ] [ 267.066 -990.28467 14.813588 ] [ 267.191 -990.17975 14.756462 ] [ 267.191 -990.17975 14.756462 ] 
sib.fastconf.EADock3: EADock3Cluster 11 : 8 elements, SimpleFitness: 269.847, FullFitness: -990.68024 , RMSD: 15.180778 , elements: [ 266.866 -990.68024 15.180778 ] [ 266.866 -990.68024 15.180778 ] [ 266.866 -990.68024 15.180778 ] [ 266.866 -990.68024 15.180778 ] [ 271.584 -983.1752 15.224435 ] [ 271.584 -983.1752 15.224435 ] [ 274.072 -981.06714 15.284 ] [ 274.072 -981.06714 15.284 ] 
sib.fastconf.EADock3: EADock3Cluster 12 : 8 elements, SimpleFitness: 256.22513, FullFitness: -989.9232 , RMSD: 16.578627 , elements: [ 255.614 -989.9232 16.578627 ] [ 255.614 -989.9232 16.578627 ] [ 255.614 -989.9232 16.578627 ] [ 255.614 -989.9232 16.578627 ] [ 256.616 -988.008 16.58005 ] [ 256.616 -988.008 16.58005 ] [ 256.616 -988.008 16.58005 ] [ 257.497 -987.0703 16.603848 ] 
sib.fastconf.EADock3: EADock3Cluster 13 : 8 elements, SimpleFitness: 264.86026, FullFitness: -988.28394 , RMSD: 15.484644 , elements: [ 264.598 -988.28394 15.484644 ] [ 264.598 -988.28394 15.484644 ] [ 264.598 -988.28394 15.484644 ] [ 264.528 -988.0647 15.696859 ] [ 264.528 -988.0647 15.696859 ] [ 264.528 -988.0647 15.696859 ] [ 265.752 -987.1382 15.542156 ] [ 265.752 -987.1382 15.542156 ] 
sib.fastconf.EADock3: EADock3Cluster 14 : 8 elements, SimpleFitness: 268.38724, FullFitness: -986.16406 , RMSD: 16.33072 , elements: [ 268.035 -986.16406 16.33072 ] [ 268.035 -986.16406 16.33072 ] [ 268.035 -986.16406 16.33072 ] [ 268.035 -986.16406 16.33072 ] [ 267.899 -986.1031 16.339993 ] [ 267.899 -986.1031 16.339993 ] [ 269.58 -984.51996 16.238518 ] [ 269.58 -984.51996 16.238518 ] 
sib.fastconf.EADock3: EADock3Cluster 15 : 8 elements, SimpleFitness: 275.96487, FullFitness: -985.5936 , RMSD: 26.562397 , elements: [ 275.441 -985.5936 26.562397 ] [ 275.441 -985.5936 26.562397 ] [ 275.441 -985.5936 26.562397 ] [ 276.095 -984.7159 26.498995 ] [ 276.095 -984.7159 26.498995 ] [ 276.402 -984.5421 26.517302 ] [ 276.402 -984.5421 26.517302 ] [ 276.402 -984.5421 26.517302 ] 
sib.fastconf.EADock3: EADock3Cluster 16 : 8 elements, SimpleFitness: 259.76328, FullFitness: -984.2833 , RMSD: 17.45683 , elements: [ 259.698 -984.2833 17.45683 ] [ 259.698 -984.2833 17.45683 ] [ 259.698 -984.2833 17.45683 ] [ 259.789 -983.72144 17.475899 ] [ 259.789 -983.72144 17.475899 ] [ 259.789 -983.72144 17.475899 ] [ 259.789 -983.72144 17.475899 ] [ 259.856 -983.7067 17.447826 ] 
sib.fastconf.EADock3: EADock3Cluster 17 : 8 elements, SimpleFitness: 281.59552, FullFitness: -983.0066 , RMSD: 25.669376 , elements: [ 280.236 -983.0066 25.669376 ] [ 280.236 -983.0066 25.669376 ] [ 280.915 -982.67786 25.735413 ] [ 280.915 -982.67786 25.735413 ] [ 280.915 -982.67786 25.735413 ] [ 280.915 -982.67786 25.735413 ] [ 284.316 -979.52246 25.69421 ] [ 284.316 -979.52246 25.69421 ] 
sib.fastconf.EADock3: EADock3Cluster 18 : 8 elements, SimpleFitness: 272.3261, FullFitness: -982.8203 , RMSD: 15.650695 , elements: [ 269.934 -982.8203 15.650695 ] [ 269.934 -982.8203 15.650695 ] [ 273.412 -978.27747 15.694765 ] [ 273.412 -978.27747 15.694765 ] [ 273.412 -978.27747 15.694765 ] [ 272.835 -978.0183 15.706535 ] [ 272.835 -978.0183 15.706535 ] [ 272.835 -978.0183 15.706535 ] 
sib.fastconf.EADock3: EADock3Cluster 19 : 8 elements, SimpleFitness: 260.67966, FullFitness: -982.61804 , RMSD: 16.712986 , elements: [ 260.65 -982.61804 16.712986 ] [ 260.65 -982.61804 16.712986 ] [ 260.65 -982.61804 16.712986 ] [ 260.716 -982.61646 16.725424 ] [ 260.716 -982.61646 16.725424 ] [ 260.716 -982.61646 16.725424 ] [ 260.716 -982.61646 16.725424 ] [ 260.623 -982.6077 16.682333 ] 
sib.fastconf.EADock3: EADock3Cluster 20 : 8 elements, SimpleFitness: 267.63974, FullFitness: -981.8137 , RMSD: 17.896868 , elements: [ 266.752 -981.8137 17.896868 ] [ 266.752 -981.8137 17.896868 ] [ 266.752 -981.8137 17.896868 ] [ 268.027 -978.2078 17.865871 ] [ 268.027 -978.2078 17.865871 ] [ 268.027 -978.2078 17.865871 ] [ 268.027 -978.2078 17.865871 ] [ 268.754 -976.84033 17.861145 ] 
sib.fastconf.EADock3: EADock3Cluster 21 : 8 elements, SimpleFitness: 270.06424, FullFitness: -979.8291 , RMSD: 17.462715 , elements: [ 270.046 -979.8291 17.462715 ] [ 270.046 -979.8291 17.462715 ] [ 270.046 -979.8291 17.462715 ] [ 270.036 -979.7508 17.39246 ] [ 270.085 -978.88226 17.399866 ] [ 270.085 -978.88226 17.399866 ] [ 270.085 -978.88226 17.399866 ] [ 270.085 -978.88226 17.399866 ] 
sib.fastconf.EADock3: EADock3Cluster 22 : 8 elements, SimpleFitness: 264.2947, FullFitness: -979.70386 , RMSD: 15.322526 , elements: [ 264.296 -979.70386 15.322526 ] [ 264.296 -979.70386 15.322526 ] [ 264.296 -979.70386 15.322526 ] [ 264.168 -979.6322 15.37958 ] [ 264.168 -979.6322 15.37958 ] [ 264.378 -978.16437 15.478889 ] [ 264.378 -978.16437 15.478889 ] [ 264.378 -978.16437 15.478889 ] 
sib.fastconf.EADock3: EADock3Cluster 23 : 8 elements, SimpleFitness: 287.7745, FullFitness: -978.85846 , RMSD: 26.42298 , elements: [ 286.763 -978.85846 26.42298 ] [ 286.763 -978.85846 26.42298 ] [ 286.763 -978.85846 26.42298 ] [ 286.763 -978.85846 26.42298 ] [ 286.763 -978.85846 26.42298 ] [ 288.837 -976.27844 26.381626 ] [ 289.772 -975.4018 26.521875 ] [ 289.772 -975.4018 26.521875 ] 
sib.fastconf.EADock3: EADock3Cluster 24 : 8 elements, SimpleFitness: 278.50977, FullFitness: -977.80176 , RMSD: 16.764381 , elements: [ 272.256 -977.80176 16.764381 ] [ 272.256 -977.80176 16.764381 ] [ 272.256 -977.80176 16.764381 ] [ 272.256 -977.80176 16.764381 ] [ 284.366 -965.84576 16.805319 ] [ 284.896 -964.6012 16.91055 ] [ 284.896 -964.6012 16.91055 ] [ 284.896 -964.6012 16.91055 ] 
sib.fastconf.EADock3: EADock3Cluster 25 : 8 elements, SimpleFitness: 275.58, FullFitness: -977.15784 , RMSD: 17.183083 , elements: [ 273.219 -977.15784 17.183083 ] [ 273.219 -977.15784 17.183083 ] [ 275.168 -977.09106 17.497486 ] [ 275.168 -977.09106 17.497486 ] [ 275.168 -977.09106 17.497486 ] [ 277.566 -974.00977 17.223358 ] [ 277.566 -974.00977 17.223358 ] [ 277.566 -974.00977 17.223358 ] 
sib.fastconf.EADock3: EADock3Cluster 26 : 7 elements, SimpleFitness: 282.18744, FullFitness: -974.87415 , RMSD: 18.731104 , elements: [ 273.127 -974.87415 18.731104 ] [ 273.127 -974.87415 18.731104 ] [ 275.585 -973.64514 18.471155 ] [ 275.656 -973.58905 18.461906 ] [ 275.656 -973.58905 18.461906 ] [ 300.794 -949.751 18.680923 ] [ 301.367 -949.0631 18.739267 ] 
sib.fastconf.EADock3: EADock3Cluster 27 : 8 elements, SimpleFitness: 281.15274, FullFitness: -974.061 , RMSD: 16.608913 , elements: [ 280.771 -974.061 16.608913 ] [ 280.771 -974.061 16.608913 ] [ 280.016 -972.46924 16.685514 ] [ 280.016 -972.46924 16.685514 ] [ 281.912 -971.69666 16.66943 ] [ 281.912 -971.69666 16.66943 ] [ 281.912 -971.69666 16.66943 ] [ 281.912 -971.69666 16.66943 ] 
sib.fastconf.EADock3: EADock3Cluster 28 : 8 elements, SimpleFitness: 273.807, FullFitness: -973.27594 , RMSD: 17.674154 , elements: [ 273.483 -973.27594 17.674154 ] [ 273.483 -973.27594 17.674154 ] [ 273.483 -973.27594 17.674154 ] [ 273.483 -973.27594 17.674154 ] [ 273.549 -973.1869 17.66451 ] [ 273.549 -973.1869 17.66451 ] [ 274.713 -971.92236 17.591171 ] [ 274.713 -971.92236 17.591171 ] 
sib.fastconf.EADock3: EADock3Cluster 29 : 1 elements, SimpleFitness: 278.708, FullFitness: -973.1781 , RMSD: 18.668867 , elements: [ 278.708 -973.1781 18.668867 ] 
sib.fastconf.EADock3: EADock3Cluster 30 : 8 elements, SimpleFitness: 281.72162, FullFitness: -971.5069 , RMSD: 15.451286 , elements: [ 281.524 -971.5069 15.451286 ] [ 281.614 -971.4088 15.432835 ] [ 281.614 -971.4088 15.432835 ] [ 281.614 -971.4088 15.432835 ] [ 281.614 -971.4088 15.432835 ] [ 281.931 -970.0029 15.455537 ] [ 281.931 -970.0029 15.455537 ] [ 281.931 -970.0029 15.455537 ] 
sib.fastconf.EADock3: EADock3Cluster 31 : 8 elements, SimpleFitness: 282.42624, FullFitness: -967.1041 , RMSD: 18.540068 , elements: [ 282.329 -967.1041 18.540068 ] [ 282.329 -967.1041 18.540068 ] [ 282.478 -966.56396 18.577421 ] [ 282.478 -966.56396 18.577421 ] [ 282.449 -966.5215 18.58174 ] [ 282.449 -966.5215 18.58174 ] [ 282.449 -966.5215 18.58174 ] [ 282.449 -966.5215 18.58174 ] 
sib.fastconf.EADock3: EADock3Cluster 32 : 8 elements, SimpleFitness: 289.10925, FullFitness: -964.60126 , RMSD: 16.688238 , elements: [ 283.758 -964.60126 16.688238 ] [ 283.967 -964.34546 16.672026 ] [ 284.923 -963.35547 16.660398 ] [ 284.923 -963.35547 16.660398 ] [ 292.747 -951.65674 16.677189 ] [ 293.916 -951.3247 16.727467 ] [ 293.916 -951.3247 16.727467 ] [ 294.724 -950.895 16.80683 ] 
sib.wrappers.md.charmm.ExtendedCharmmWrapper: CHARMM timers: CPU time: 1.94 seconds
sib.wrappers.md.charmm.ExtendedCharmmWrapper: CHARMM timers: Elapsed time: 1.95216 seconds.
sib.wrappers.md.charmm.ExtendedCharmmWrapper: CHARMM timers: CPU time: 17.35 seconds
sib.wrappers.md.charmm.ExtendedCharmmWrapper: CHARMM timers: Elapsed time: 17.5093 seconds.
sib.fastconf.EADock3$Flusher: Closing java.util.zip.ZipOutputStream@18188faa
sib.fastconf.EADock3$Flusher: Closing java.util.zip.ZipOutputStream@747fee41
