# Supplementary material for: Exploring the mechanism of Alisma orientale for the treatment of pregnancy induced hypertension and potential hepato-nephrotoxicity by using network pharmacology, network toxicology, molecular docking and molecular dynamics simulation
Source: Front Pharmacol. 2022 Nov 15;13:1027112. doi: 10.3389/fphar.2022.1027112 (PMC9705790; doi:10.3389/fphar.2022.1027112)
Supplement: Supplementary file 6 [file DataSheet4.zip › BCL2L1/BCLBM/clusters.dock4.csv]

Cluster ClusterRank deltaG deltaGelec deltaGvdw deltaGligsolvnonpol deltaGligsolvpol deltaGprotsolvnonpol deltaGprotsolvpol deltaGcompsolvnonpol deltaGcompsolvpol extraFull surfFull solvFull IntraFull InterFull FullFitness SimpleFitness Energy
0 0 -7.053619 0.0 -31.4099 16.0231 -7.63054 254.074 -1512.07 257.464 -1501.68 0.0 257.464 -1501.68 297.072 -31.4099 -978.55396 270.26 270.26
0 1 -6.6871543 0.0 -28.5141 16.1708 -8.9614 254.074 -1512.07 258.201 -1502.41 0.0 258.201 -1502.41 298.734 -28.5141 -973.9892 274.619 274.619
0 2 -6.6871543 0.0 -28.5141 16.1708 -8.9614 254.074 -1512.07 258.201 -1502.41 0.0 258.201 -1502.41 298.734 -28.5141 -973.9892 274.619 274.619
0 3 -6.6871543 0.0 -28.5141 16.1708 -8.9614 254.074 -1512.07 258.201 -1502.41 0.0 258.201 -1502.41 298.734 -28.5141 -973.9892 274.619 274.619
0 4 -6.6871543 0.0 -28.5141 16.1708 -8.9614 254.074 -1512.07 258.201 -1502.41 0.0 258.201 -1502.41 298.734 -28.5141 -973.9892 274.619 274.619
0 5 -6.5970974 0.0 -27.7106 16.1541 -8.99913 254.074 -1512.07 258.386 -1502.53 0.0 258.386 -1502.53 299.217 -27.7106 -972.6377 276.095 276.095
0 6 -6.5970974 0.0 -27.7106 16.1541 -8.99913 254.074 -1512.07 258.386 -1502.53 0.0 258.386 -1502.53 299.217 -27.7106 -972.6377 276.095 276.095
0 7 -6.5970974 0.0 -27.7106 16.1541 -8.99913 254.074 -1512.07 258.386 -1502.53 0.0 258.386 -1502.53 299.217 -27.7106 -972.6377 276.095 276.095
1 0 -5.709802 0.0 -18.4813 16.2583 -10.5481 254.074 -1512.07 259.909 -1506.04 0.0 259.909 -1506.04 295.872 -18.4813 -968.7403 277.003 277.003
1 1 -5.709802 0.0 -18.4813 16.2583 -10.5481 254.074 -1512.07 259.909 -1506.04 0.0 259.909 -1506.04 295.872 -18.4813 -968.7403 277.003 277.003
1 2 -5.9184113 0.0 -20.9855 16.336 -10.7737 254.074 -1512.07 258.82 -1504.0 0.0 258.82 -1504.0 298.739 -20.9855 -967.42645 276.409 276.409
1 3 -5.9184113 0.0 -20.9855 16.336 -10.7737 254.074 -1512.07 258.82 -1504.0 0.0 258.82 -1504.0 298.739 -20.9855 -967.42645 276.409 276.409
1 4 -6.132741 0.0 -21.4102 16.1514 -10.029 254.074 -1512.07 258.169 -1505.38 0.0 258.169 -1505.38 302.553 -21.4102 -966.0682 277.992 277.992
1 5 -6.132741 0.0 -21.4102 16.1514 -10.029 254.074 -1512.07 258.169 -1505.38 0.0 258.169 -1505.38 302.553 -21.4102 -966.0682 277.992 277.992
1 6 -6.132741 0.0 -21.4102 16.1514 -10.029 254.074 -1512.07 258.169 -1505.38 0.0 258.169 -1505.38 302.553 -21.4102 -966.0682 277.992 277.992
1 7 -6.132741 0.0 -21.4102 16.1514 -10.029 254.074 -1512.07 258.169 -1505.38 0.0 258.169 -1505.38 302.553 -21.4102 -966.0682 277.992 277.992
2 0 -6.547583 0.0 -28.1965 15.5654 -9.45892 254.074 -1512.07 257.694 -1501.27 0.0 257.694 -1501.27 308.138 -28.1965 -963.6345 280.645 280.645
2 1 -6.547583 0.0 -28.1965 15.5654 -9.45892 254.074 -1512.07 257.694 -1501.27 0.0 257.694 -1501.27 308.138 -28.1965 -963.6345 280.645 280.645
2 2 -6.547583 0.0 -28.1965 15.5654 -9.45892 254.074 -1512.07 257.694 -1501.27 0.0 257.694 -1501.27 308.138 -28.1965 -963.6345 280.645 280.645
2 3 -6.613954 0.0 -28.8671 15.5777 -9.43175 254.074 -1512.07 257.46 -1500.91 0.0 257.46 -1500.91 308.757 -28.8671 -963.5602 280.866 280.866
2 4 -6.613954 0.0 -28.8671 15.5777 -9.43175 254.074 -1512.07 257.46 -1500.91 0.0 257.46 -1500.91 308.757 -28.8671 -963.5602 280.866 280.866
2 5 -6.613954 0.0 -28.8671 15.5777 -9.43175 254.074 -1512.07 257.46 -1500.91 0.0 257.46 -1500.91 308.757 -28.8671 -963.5602 280.866 280.866
2 6 -6.613954 0.0 -28.8671 15.5777 -9.43175 254.074 -1512.07 257.46 -1500.91 0.0 257.46 -1500.91 308.757 -28.8671 -963.5602 280.866 280.866
2 7 -6.457541 0.0 -27.5046 15.5548 -9.49946 254.074 -1512.07 257.943 -1501.31 0.0 257.943 -1501.31 307.472 -27.5046 -963.39966 280.684 280.684
3 0 -5.9022365 0.0 -29.5187 15.6982 -8.52285 254.074 -1512.07 255.585 -1484.28 0.0 255.585 -1484.28 295.394 -29.5187 -962.81976 269.253 269.253
3 1 -5.894599 0.0 -29.4782 15.6925 -8.49181 254.074 -1512.07 255.562 -1484.16 0.0 255.562 -1484.16 295.503 -29.4782 -962.57324 269.563 269.563
3 2 -5.894599 0.0 -29.4782 15.6925 -8.49181 254.074 -1512.07 255.562 -1484.16 0.0 255.562 -1484.16 295.503 -29.4782 -962.57324 269.563 269.563
3 3 -5.894599 0.0 -29.4782 15.6925 -8.49181 254.074 -1512.07 255.562 -1484.16 0.0 255.562 -1484.16 295.503 -29.4782 -962.57324 269.563 269.563
3 4 -5.894599 0.0 -29.4782 15.6925 -8.49181 254.074 -1512.07 255.562 -1484.16 0.0 255.562 -1484.16 295.503 -29.4782 -962.57324 269.563 269.563
3 5 -5.783031 0.0 -26.9699 15.5869 -8.75335 254.074 -1512.07 255.692 -1486.84 0.0 255.692 -1486.84 306.095 -26.9699 -952.0228 280.212 280.212
3 6 -5.783031 0.0 -26.9699 15.5869 -8.75335 254.074 -1512.07 255.692 -1486.84 0.0 255.692 -1486.84 306.095 -26.9699 -952.0228 280.212 280.212
3 7 -5.783031 0.0 -26.9699 15.5869 -8.75335 254.074 -1512.07 255.692 -1486.84 0.0 255.692 -1486.84 306.095 -26.9699 -952.0228 280.212 280.212
4 0 -5.6185846 0.0 -20.9084 16.0881 -10.0228 254.074 -1512.07 257.24 -1496.41 0.0 257.24 -1496.41 299.164 -20.9084 -960.9144 278.207 278.207
4 1 -5.6185846 0.0 -20.9084 16.0881 -10.0228 254.074 -1512.07 257.24 -1496.41 0.0 257.24 -1496.41 299.164 -20.9084 -960.9144 278.207 278.207
4 2 -5.576053 0.0 -20.3986 16.081 -10.0162 254.074 -1512.07 257.164 -1496.39 0.0 257.164 -1496.39 299.064 -20.3986 -960.5606 278.28 278.28
4 3 -5.576053 0.0 -20.3986 16.081 -10.0162 254.074 -1512.07 257.164 -1496.39 0.0 257.164 -1496.39 299.064 -20.3986 -960.5606 278.28 278.28
4 4 -5.576053 0.0 -20.3986 16.081 -10.0162 254.074 -1512.07 257.164 -1496.39 0.0 257.164 -1496.39 299.064 -20.3986 -960.5606 278.28 278.28
4 5 -5.5926895 0.0 -20.5863 16.0801 -10.0175 254.074 -1512.07 257.09 -1496.26 0.0 257.09 -1496.26 300.222 -20.5863 -959.5343 279.241 279.241
4 6 -5.5926895 0.0 -20.5863 16.0801 -10.0175 254.074 -1512.07 257.09 -1496.26 0.0 257.09 -1496.26 300.222 -20.5863 -959.5343 279.241 279.241
4 7 -5.5926895 0.0 -20.5863 16.0801 -10.0175 254.074 -1512.07 257.09 -1496.26 0.0 257.09 -1496.26 300.222 -20.5863 -959.5343 279.241 279.241
5 0 -5.7631326 0.0 -23.2291 15.7738 -8.47301 254.074 -1512.07 256.612 -1493.15 0.0 256.612 -1493.15 298.913 -23.2291 -960.85406 274.741 274.741
5 1 -5.7631326 0.0 -23.2291 15.7738 -8.47301 254.074 -1512.07 256.612 -1493.15 0.0 256.612 -1493.15 298.913 -23.2291 -960.85406 274.741 274.741
5 2 -5.7631326 0.0 -23.2291 15.7738 -8.47301 254.074 -1512.07 256.612 -1493.15 0.0 256.612 -1493.15 298.913 -23.2291 -960.85406 274.741 274.741
5 3 -5.6106133 0.0 -24.418 15.6725 -8.77539 254.074 -1512.07 256.729 -1489.46 0.0 256.729 -1489.46 308.204 -24.418 -948.94495 284.695 284.695
5 4 -5.6106133 0.0 -24.418 15.6725 -8.77539 254.074 -1512.07 256.729 -1489.46 0.0 256.729 -1489.46 308.204 -24.418 -948.94495 284.695 284.695
5 5 -5.2200456 0.0 -18.5298 15.5388 -8.7209 254.074 -1512.07 256.773 -1492.4 0.0 256.773 -1492.4 308.571 -18.5298 -945.5859 286.514 286.514
5 6 -5.2200456 0.0 -18.5298 15.5388 -8.7209 254.074 -1512.07 256.773 -1492.4 0.0 256.773 -1492.4 308.571 -18.5298 -945.5859 286.514 286.514
5 7 -5.2200456 0.0 -18.5298 15.5388 -8.7209 254.074 -1512.07 256.773 -1492.4 0.0 256.773 -1492.4 308.571 -18.5298 -945.5859 286.514 286.514
6 0 -5.910807 0.0 -28.3647 15.7756 -8.56701 254.074 -1512.07 255.489 -1485.98 0.0 255.489 -1485.98 298.006 -28.3647 -960.8496 270.273 270.273
6 1 -5.910807 0.0 -28.3647 15.7756 -8.56701 254.074 -1512.07 255.489 -1485.98 0.0 255.489 -1485.98 298.006 -28.3647 -960.8496 270.273 270.273
6 2 -5.910807 0.0 -28.3647 15.7756 -8.56701 254.074 -1512.07 255.489 -1485.98 0.0 255.489 -1485.98 298.006 -28.3647 -960.8496 270.273 270.273
6 3 -5.753501 0.0 -25.2417 15.8773 -8.4793 254.074 -1512.07 255.727 -1488.36 0.0 255.727 -1488.36 298.776 -25.2417 -959.0987 273.975 273.975
6 4 -5.753501 0.0 -25.2417 15.8773 -8.4793 254.074 -1512.07 255.727 -1488.36 0.0 255.727 -1488.36 298.776 -25.2417 -959.0987 273.975 273.975
6 5 -5.753501 0.0 -25.2417 15.8773 -8.4793 254.074 -1512.07 255.727 -1488.36 0.0 255.727 -1488.36 298.776 -25.2417 -959.0987 273.975 273.975
6 6 -5.789321 0.0 -25.7036 15.9228 -8.44923 254.074 -1512.07 255.707 -1488.1 0.0 255.707 -1488.1 298.998 -25.7036 -959.09863 273.871 273.871
6 7 -5.789321 0.0 -25.7036 15.9228 -8.44923 254.074 -1512.07 255.707 -1488.1 0.0 255.707 -1488.1 298.998 -25.7036 -959.09863 273.871 273.871
7 0 -5.8205605 0.0 -33.0414 15.9733 -8.36243 254.074 -1512.07 253.693 -1473.99 0.0 253.693 -1473.99 294.571 -33.0414 -958.76746 263.773 263.773
7 1 -5.8205605 0.0 -33.0414 15.9733 -8.36243 254.074 -1512.07 253.693 -1473.99 0.0 253.693 -1473.99 294.571 -33.0414 -958.76746 263.773 263.773
7 2 -5.8205605 0.0 -33.0414 15.9733 -8.36243 254.074 -1512.07 253.693 -1473.99 0.0 253.693 -1473.99 294.571 -33.0414 -958.76746 263.773 263.773
7 3 -5.8205605 0.0 -33.0414 15.9733 -8.36243 254.074 -1512.07 253.693 -1473.99 0.0 253.693 -1473.99 294.571 -33.0414 -958.76746 263.773 263.773
7 4 -5.546367 0.0 -28.5047 15.9435 -8.36474 254.074 -1512.07 254.236 -1477.41 0.0 254.236 -1477.41 295.205 -28.5047 -956.47375 268.587 268.587
7 5 -5.546367 0.0 -28.5047 15.9435 -8.36474 254.074 -1512.07 254.236 -1477.41 0.0 254.236 -1477.41 295.205 -28.5047 -956.47375 268.587 268.587
7 6 -6.1644626 0.0 -38.7581 16.1226 -8.2267 254.074 -1512.07 254.116 -1471.06 0.0 254.116 -1471.06 299.353 -38.7581 -956.3491 268.796 268.796
7 7 -6.1644626 0.0 -38.7581 16.1226 -8.2267 254.074 -1512.07 254.116 -1471.06 0.0 254.116 -1471.06 299.353 -38.7581 -956.3491 268.796 268.796
7 8 -6.1644626 0.0 -38.7581 16.1226 -8.2267 254.074 -1512.07 254.116 -1471.06 0.0 254.116 -1471.06 299.353 -38.7581 -956.3491 268.796 268.796
7 9 -6.1644626 0.0 -38.7581 16.1226 -8.2267 254.074 -1512.07 254.116 -1471.06 0.0 254.116 -1471.06 299.353 -38.7581 -956.3491 268.796 268.796
7 10 -5.567045 0.0 -28.9732 15.9791 -8.32144 254.074 -1512.07 254.129 -1476.76 0.0 254.129 -1476.76 295.39 -28.9732 -956.21423 268.401 268.401
7 11 -5.567045 0.0 -28.9732 15.9791 -8.32144 254.074 -1512.07 254.129 -1476.76 0.0 254.129 -1476.76 295.39 -28.9732 -956.21423 268.401 268.401
7 12 -6.3200192 0.0 -41.912 16.2798 -8.1091 254.074 -1512.07 253.698 -1467.72 0.0 253.698 -1467.72 305.096 -41.912 -950.8379 272.43 272.43
7 13 -6.353891 0.0 -42.5176 16.2945 -8.13149 254.074 -1512.07 253.59 -1467.17 0.0 253.59 -1467.17 306.388 -42.5176 -949.7097 272.807 272.807
7 14 -6.353891 0.0 -42.5176 16.2945 -8.13149 254.074 -1512.07 253.59 -1467.17 0.0 253.59 -1467.17 306.388 -42.5176 -949.7097 272.807 272.807
7 15 -6.353891 0.0 -42.5176 16.2945 -8.13149 254.074 -1512.07 253.59 -1467.17 0.0 253.59 -1467.17 306.388 -42.5176 -949.7097 272.807 272.807
8 0 -5.610441 0.0 -21.9402 16.2071 -8.38646 254.074 -1512.07 257.53 -1493.31 0.0 257.53 -1493.31 298.982 -21.9402 -958.7383 279.118 279.118
8 1 -5.610441 0.0 -21.9402 16.2071 -8.38646 254.074 -1512.07 257.53 -1493.31 0.0 257.53 -1493.31 298.982 -21.9402 -958.7383 279.118 279.118
8 2 -5.610441 0.0 -21.9402 16.2071 -8.38646 254.074 -1512.07 257.53 -1493.31 0.0 257.53 -1493.31 298.982 -21.9402 -958.7383 279.118 279.118
8 3 -5.422253 0.0 -18.3387 16.1848 -8.86418 254.074 -1512.07 257.773 -1496.69 0.0 257.773 -1496.69 298.718 -18.3387 -958.53766 280.4 280.4
8 4 -5.422253 0.0 -18.3387 16.1848 -8.86418 254.074 -1512.07 257.773 -1496.69 0.0 257.773 -1496.69 298.718 -18.3387 -958.53766 280.4 280.4
8 5 -5.549626 0.0 -21.2517 16.1908 -8.40161 254.074 -1512.07 257.62 -1493.56 0.0 257.62 -1493.56 298.831 -21.2517 -958.3607 279.52 279.52
8 6 -5.549626 0.0 -21.2517 16.1908 -8.40161 254.074 -1512.07 257.62 -1493.56 0.0 257.62 -1493.56 298.831 -21.2517 -958.3607 279.52 279.52
8 7 -5.549626 0.0 -21.2517 16.1908 -8.40161 254.074 -1512.07 257.62 -1493.56 0.0 257.62 -1493.56 298.831 -21.2517 -958.3607 279.52 279.52
9 0 -6.541711 0.0 -30.2757 15.5613 -10.4086 254.074 -1512.07 258.848 -1500.7 0.0 258.848 -1500.7 313.466 -30.2757 -958.6616 288.403 288.403
9 1 -6.541711 0.0 -30.2757 15.5613 -10.4086 254.074 -1512.07 258.848 -1500.7 0.0 258.848 -1500.7 313.466 -30.2757 -958.6616 288.403 288.403
9 2 -6.779005 0.0 -33.0596 15.5046 -10.4346 254.074 -1512.07 258.526 -1499.89 0.0 258.526 -1499.89 317.978 -33.0596 -956.4457 290.673 290.673
9 3 -6.779005 0.0 -33.0596 15.5046 -10.4346 254.074 -1512.07 258.526 -1499.89 0.0 258.526 -1499.89 317.978 -33.0596 -956.4457 290.673 290.673
9 4 -6.779005 0.0 -33.0596 15.5046 -10.4346 254.074 -1512.07 258.526 -1499.89 0.0 258.526 -1499.89 317.978 -33.0596 -956.4457 290.673 290.673
9 5 -6.779005 0.0 -33.0596 15.5046 -10.4346 254.074 -1512.07 258.526 -1499.89 0.0 258.526 -1499.89 317.978 -33.0596 -956.4457 290.673 290.673
9 6 -6.777299 0.0 -33.0662 15.5086 -10.4293 254.074 -1512.07 258.571 -1499.91 0.0 258.571 -1499.91 317.994 -33.0662 -956.41113 290.713 290.713
9 7 -6.777299 0.0 -33.0662 15.5086 -10.4293 254.074 -1512.07 258.571 -1499.91 0.0 258.571 -1499.91 317.994 -33.0662 -956.41113 290.713 290.713
10 0 -5.9858117 0.0 -25.9686 16.0356 -10.6809 254.074 -1512.07 256.782 -1494.62 0.0 256.782 -1494.62 306.374 -25.9686 -957.4326 280.238 280.238
10 1 -5.9858117 0.0 -25.9686 16.0356 -10.6809 254.074 -1512.07 256.782 -1494.62 0.0 256.782 -1494.62 306.374 -25.9686 -957.4326 280.238 280.238
10 2 -5.9858117 0.0 -25.9686 16.0356 -10.6809 254.074 -1512.07 256.782 -1494.62 0.0 256.782 -1494.62 306.374 -25.9686 -957.4326 280.238 280.238
10 3 -5.996446 0.0 -26.2381 16.0255 -10.6281 254.074 -1512.07 256.575 -1494.02 0.0 256.575 -1494.02 306.924 -26.2381 -956.7591 280.275 280.275
10 4 -5.996446 0.0 -26.2381 16.0255 -10.6281 254.074 -1512.07 256.575 -1494.02 0.0 256.575 -1494.02 306.924 -26.2381 -956.7591 280.275 280.275
10 5 -5.996446 0.0 -26.2381 16.0255 -10.6281 254.074 -1512.07 256.575 -1494.02 0.0 256.575 -1494.02 306.924 -26.2381 -956.7591 280.275 280.275
10 6 -6.0064015 0.0 -26.3733 16.026 -10.5985 254.074 -1512.07 256.547 -1493.9 0.0 256.547 -1493.9 307.187 -26.3733 -956.5393 280.426 280.426
10 7 -6.0064015 0.0 -26.3733 16.026 -10.5985 254.074 -1512.07 256.547 -1493.9 0.0 256.547 -1493.9 307.187 -26.3733 -956.5393 280.426 280.426
11 0 -5.9258904 0.0 -28.6352 15.8166 -8.93585 254.074 -1512.07 256.761 -1488.08 0.0 256.761 -1488.08 302.654 -28.6352 -957.3002 279.682 279.682
11 1 -5.9258904 0.0 -28.6352 15.8166 -8.93585 254.074 -1512.07 256.761 -1488.08 0.0 256.761 -1488.08 302.654 -28.6352 -957.3002 279.682 279.682
11 2 -5.9258904 0.0 -28.6352 15.8166 -8.93585 254.074 -1512.07 256.761 -1488.08 0.0 256.761 -1488.08 302.654 -28.6352 -957.3002 279.682 279.682
11 3 -5.9258904 0.0 -28.6352 15.8166 -8.93585 254.074 -1512.07 256.761 -1488.08 0.0 256.761 -1488.08 302.654 -28.6352 -957.3002 279.682 279.682
11 4 -5.930211 0.0 -28.8382 15.8171 -8.98813 254.074 -1512.07 256.678 -1487.76 0.0 256.678 -1487.76 303.035 -28.8382 -956.88525 279.981 279.981
11 5 -5.930211 0.0 -28.8382 15.8171 -8.98813 254.074 -1512.07 256.678 -1487.76 0.0 256.678 -1487.76 303.035 -28.8382 -956.88525 279.981 279.981
11 6 -5.861756 0.0 -27.8988 15.8204 -8.97918 254.074 -1512.07 256.853 -1488.35 0.0 256.853 -1488.35 302.72 -27.8988 -956.6758 280.243 280.243
11 7 -5.861756 0.0 -27.8988 15.8204 -8.97918 254.074 -1512.07 256.853 -1488.35 0.0 256.853 -1488.35 302.72 -27.8988 -956.6758 280.243 280.243
12 0 -6.377594 0.0 -39.1204 16.0466 -10.9066 254.074 -1512.07 255.701 -1479.23 0.0 255.701 -1479.23 305.524 -39.1204 -957.1254 270.445 270.445
12 1 -6.3000126 0.0 -38.4278 16.0388 -10.9142 254.074 -1512.07 255.667 -1479.0 0.0 255.667 -1479.0 305.251 -38.4278 -956.50977 270.946 270.946
12 2 -6.3000126 0.0 -38.4278 16.0388 -10.9142 254.074 -1512.07 255.667 -1479.0 0.0 255.667 -1479.0 305.251 -38.4278 -956.50977 270.946 270.946
12 3 -6.3000126 0.0 -38.4278 16.0388 -10.9142 254.074 -1512.07 255.667 -1479.0 0.0 255.667 -1479.0 305.251 -38.4278 -956.50977 270.946 270.946
12 4 -6.2950616 0.0 -37.976 16.0192 -10.9024 254.074 -1512.07 255.592 -1479.52 0.0 255.592 -1479.52 306.315 -37.976 -955.58905 272.316 272.316
12 5 -6.2950616 0.0 -37.976 16.0192 -10.9024 254.074 -1512.07 255.592 -1479.52 0.0 255.592 -1479.52 306.315 -37.976 -955.58905 272.316 272.316
12 6 -6.2950616 0.0 -37.976 16.0192 -10.9024 254.074 -1512.07 255.592 -1479.52 0.0 255.592 -1479.52 306.315 -37.976 -955.58905 272.316 272.316
12 7 -6.2950616 0.0 -37.976 16.0192 -10.9024 254.074 -1512.07 255.592 -1479.52 0.0 255.592 -1479.52 306.315 -37.976 -955.58905 272.316 272.316
13 0 -5.8700523 0.0 -26.2345 15.855 -9.44605 254.074 -1512.07 253.792 -1486.74 0.0 253.792 -1486.74 302.718 -26.2345 -956.4645 273.952 273.952
13 1 -5.8700523 0.0 -26.2345 15.855 -9.44605 254.074 -1512.07 253.792 -1486.74 0.0 253.792 -1486.74 302.718 -26.2345 -956.4645 273.952 273.952
13 2 -5.8700523 0.0 -26.2345 15.855 -9.44605 254.074 -1512.07 253.792 -1486.74 0.0 253.792 -1486.74 302.718 -26.2345 -956.4645 273.952 273.952
13 3 -5.8700523 0.0 -26.2345 15.855 -9.44605 254.074 -1512.07 253.792 -1486.74 0.0 253.792 -1486.74 302.718 -26.2345 -956.4645 273.952 273.952
13 4 -5.867227 0.0 -26.3191 15.8639 -9.44084 254.074 -1512.07 253.757 -1486.49 0.0 253.757 -1486.49 302.701 -26.3191 -956.35114 273.967 273.967
13 5 -5.867227 0.0 -26.3191 15.8639 -9.44084 254.074 -1512.07 253.757 -1486.49 0.0 253.757 -1486.49 302.701 -26.3191 -956.35114 273.967 273.967
13 6 -5.867227 0.0 -26.3191 15.8639 -9.44084 254.074 -1512.07 253.757 -1486.49 0.0 253.757 -1486.49 302.701 -26.3191 -956.35114 273.967 273.967
13 7 -5.886869 0.0 -26.8183 15.8572 -9.42677 254.074 -1512.07 253.844 -1486.17 0.0 253.844 -1486.17 302.842 -26.8183 -956.30237 274.504 274.504
14 0 -5.2824755 0.0 -23.1157 15.9143 -9.45964 254.074 -1512.07 259.238 -1490.3 0.0 259.238 -1490.3 298.335 -23.1157 -955.8428 279.229 279.229
14 1 -5.2824755 0.0 -23.1157 15.9143 -9.45964 254.074 -1512.07 259.238 -1490.3 0.0 259.238 -1490.3 298.335 -23.1157 -955.8428 279.229 279.229
14 2 -5.2512355 0.0 -22.6958 15.7739 -9.34986 254.074 -1512.07 259.066 -1490.28 0.0 259.066 -1490.28 298.188 -22.6958 -955.7218 276.995 276.995
14 3 -5.2512355 0.0 -22.6958 15.7739 -9.34986 254.074 -1512.07 259.066 -1490.28 0.0 259.066 -1490.28 298.188 -22.6958 -955.7218 276.995 276.995
14 4 -5.2512355 0.0 -22.6958 15.7739 -9.34986 254.074 -1512.07 259.066 -1490.28 0.0 259.066 -1490.28 298.188 -22.6958 -955.7218 276.995 276.995
14 5 -5.2512355 0.0 -22.6958 15.7739 -9.34986 254.074 -1512.07 259.066 -1490.28 0.0 259.066 -1490.28 298.188 -22.6958 -955.7218 276.995 276.995
14 6 -5.2512355 0.0 -22.6958 15.7739 -9.34986 254.074 -1512.07 259.066 -1490.28 0.0 259.066 -1490.28 298.188 -22.6958 -955.7218 276.995 276.995
14 7 -5.261789 0.0 -22.6285 15.7954 -9.37543 254.074 -1512.07 259.125 -1490.64 0.0 259.125 -1490.64 298.578 -22.6285 -955.56555 277.56 277.56
15 0 -5.1998754 0.0 -24.04 15.6972 -7.83309 254.074 -1512.07 256.404 -1481.85 0.0 256.404 -1481.85 295.666 -24.04 -953.82 271.115 271.115
15 1 -5.1998754 0.0 -24.04 15.6972 -7.83309 254.074 -1512.07 256.404 -1481.85 0.0 256.404 -1481.85 295.666 -24.04 -953.82 271.115 271.115
15 2 -5.1998754 0.0 -24.04 15.6972 -7.83309 254.074 -1512.07 256.404 -1481.85 0.0 256.404 -1481.85 295.666 -24.04 -953.82 271.115 271.115
15 3 -5.1998754 0.0 -24.04 15.6972 -7.83309 254.074 -1512.07 256.404 -1481.85 0.0 256.404 -1481.85 295.666 -24.04 -953.82 271.115 271.115
15 4 -5.513513 0.0 -29.055 16.0379 -10.595 254.074 -1512.07 256.457 -1481.54 0.0 256.457 -1481.54 305.968 -29.055 -948.17004 277.047 277.047
15 5 -5.513513 0.0 -29.055 16.0379 -10.595 254.074 -1512.07 256.457 -1481.54 0.0 256.457 -1481.54 305.968 -29.055 -948.17004 277.047 277.047
15 6 -5.5470486 0.0 -28.7118 16.0468 -10.4313 254.074 -1512.07 256.618 -1482.69 0.0 256.618 -1482.69 307.122 -28.7118 -947.66174 277.883 277.883
15 7 -5.5470486 0.0 -28.7118 16.0468 -10.4313 254.074 -1512.07 256.618 -1482.69 0.0 256.618 -1482.69 307.122 -28.7118 -947.66174 277.883 277.883
15 8 -5.4722943 0.0 -29.2948 15.7189 -9.14699 254.074 -1512.07 254.949 -1477.21 0.0 254.949 -1477.21 312.257 -29.2948 -939.2988 282.993 282.993
15 9 -5.4722943 0.0 -29.2948 15.7189 -9.14699 254.074 -1512.07 254.949 -1477.21 0.0 254.949 -1477.21 312.257 -29.2948 -939.2988 282.993 282.993
15 10 -5.4722943 0.0 -29.2948 15.7189 -9.14699 254.074 -1512.07 254.949 -1477.21 0.0 254.949 -1477.21 312.257 -29.2948 -939.2988 282.993 282.993
15 11 -5.5122023 0.0 -29.8583 15.7007 -9.12719 254.074 -1512.07 254.93 -1476.97 0.0 254.93 -1476.97 312.831 -29.8583 -939.0673 283.35 283.35
15 12 -5.5099397 0.0 -29.7719 15.7019 -9.20236 254.074 -1512.07 254.956 -1477.18 0.0 254.956 -1477.18 313.077 -29.7719 -938.919 283.7 283.7
15 13 -5.5099397 0.0 -29.7719 15.7019 -9.20236 254.074 -1512.07 254.956 -1477.18 0.0 254.956 -1477.18 313.077 -29.7719 -938.919 283.7 283.7
15 14 -5.5099397 0.0 -29.7719 15.7019 -9.20236 254.074 -1512.07 254.956 -1477.18 0.0 254.956 -1477.18 313.077 -29.7719 -938.919 283.7 283.7
15 15 -5.5099397 0.0 -29.7719 15.7019 -9.20236 254.074 -1512.07 254.956 -1477.18 0.0 254.956 -1477.18 313.077 -29.7719 -938.919 283.7 283.7
16 0 -5.417614 0.0 -13.1635 16.1996 -10.5519 254.074 -1512.07 260.614 -1510.67 0.0 260.614 -1510.67 312.507 -13.1635 -950.7125 295.108 295.108
16 1 -5.417614 0.0 -13.1635 16.1996 -10.5519 254.074 -1512.07 260.614 -1510.67 0.0 260.614 -1510.67 312.507 -13.1635 -950.7125 295.108 295.108
16 2 -5.417614 0.0 -13.1635 16.1996 -10.5519 254.074 -1512.07 260.614 -1510.67 0.0 260.614 -1510.67 312.507 -13.1635 -950.7125 295.108 295.108
16 3 -5.384189 0.0 -12.1141 16.1872 -10.4524 254.074 -1512.07 260.468 -1511.44 0.0 260.468 -1511.44 312.504 -12.1141 -950.58203 295.31 295.31
16 4 -5.346662 0.0 -11.7362 16.0857 -10.5237 254.074 -1512.07 260.585 -1511.82 0.0 260.585 -1511.82 316.29 -11.7362 -946.68115 299.679 299.679
16 5 -5.346662 0.0 -11.7362 16.0857 -10.5237 254.074 -1512.07 260.585 -1511.82 0.0 260.585 -1511.82 316.29 -11.7362 -946.68115 299.679 299.679
16 6 -5.346662 0.0 -11.7362 16.0857 -10.5237 254.074 -1512.07 260.585 -1511.82 0.0 260.585 -1511.82 316.29 -11.7362 -946.68115 299.679 299.679
16 7 -5.346662 0.0 -11.7362 16.0857 -10.5237 254.074 -1512.07 260.585 -1511.82 0.0 260.585 -1511.82 316.29 -11.7362 -946.68115 299.679 299.679
17 0 -5.8907638 0.0 -32.645 15.8323 -10.9094 254.074 -1512.07 256.834 -1483.37 0.0 256.834 -1483.37 309.747 -32.645 -949.43396 281.57 281.57
17 1 -5.8907638 0.0 -32.645 15.8323 -10.9094 254.074 -1512.07 256.834 -1483.37 0.0 256.834 -1483.37 309.747 -32.645 -949.43396 281.57 281.57
17 2 -5.8907638 0.0 -32.645 15.8323 -10.9094 254.074 -1512.07 256.834 -1483.37 0.0 256.834 -1483.37 309.747 -32.645 -949.43396 281.57 281.57
17 3 -5.8907638 0.0 -32.645 15.8323 -10.9094 254.074 -1512.07 256.834 -1483.37 0.0 256.834 -1483.37 309.747 -32.645 -949.43396 281.57 281.57
17 4 -5.8234253 0.0 -31.778 15.8145 -10.8551 254.074 -1512.07 257.149 -1484.07 0.0 257.149 -1484.07 309.704 -31.778 -948.99493 282.486 282.486
17 5 -5.8234253 0.0 -31.778 15.8145 -10.8551 254.074 -1512.07 257.149 -1484.07 0.0 257.149 -1484.07 309.704 -31.778 -948.99493 282.486 282.486
17 6 -5.8030863 0.0 -31.8476 15.8146 -10.6632 254.074 -1512.07 256.678 -1482.71 0.0 256.678 -1482.71 309.371 -31.8476 -948.50854 281.835 281.835
17 7 -5.8030863 0.0 -31.8476 15.8146 -10.6632 254.074 -1512.07 256.678 -1482.71 0.0 256.678 -1482.71 309.371 -31.8476 -948.50854 281.835 281.835
17 8 -5.86501 0.0 -36.6914 15.587 -10.8343 254.074 -1512.07 254.713 -1473.72 0.0 254.713 -1473.72 317.522 -36.6914 -938.1764 284.8 284.8
17 9 -5.86501 0.0 -36.6914 15.587 -10.8343 254.074 -1512.07 254.713 -1473.72 0.0 254.713 -1473.72 317.522 -36.6914 -938.1764 284.8 284.8
17 10 -5.8498178 0.0 -36.3574 15.5762 -10.8373 254.074 -1512.07 254.598 -1473.83 0.0 254.598 -1473.83 317.625 -36.3574 -937.96436 284.737 284.737
17 11 -5.8498178 0.0 -36.3574 15.5762 -10.8373 254.074 -1512.07 254.598 -1473.83 0.0 254.598 -1473.83 317.625 -36.3574 -937.96436 284.737 284.737
17 12 -5.8367057 0.0 -36.1886 15.577 -10.8389 254.074 -1512.07 254.587 -1473.86 0.0 254.587 -1473.86 317.62 -36.1886 -937.84155 284.758 284.758
17 13 -5.8367057 0.0 -36.1886 15.577 -10.8389 254.074 -1512.07 254.587 -1473.86 0.0 254.587 -1473.86 317.62 -36.1886 -937.84155 284.758 284.758
17 14 -5.8367057 0.0 -36.1886 15.577 -10.8389 254.074 -1512.07 254.587 -1473.86 0.0 254.587 -1473.86 317.62 -36.1886 -937.84155 284.758 284.758
17 15 -5.8367057 0.0 -36.1886 15.577 -10.8389 254.074 -1512.07 254.587 -1473.86 0.0 254.587 -1473.86 317.62 -36.1886 -937.84155 284.758 284.758
18 0 -5.551234 0.0 -24.0745 15.9797 -8.88647 254.074 -1512.07 257.682 -1490.13 0.0 257.682 -1490.13 307.981 -24.0745 -948.5415 288.129 288.129
18 1 -5.551234 0.0 -24.0745 15.9797 -8.88647 254.074 -1512.07 257.682 -1490.13 0.0 257.682 -1490.13 307.981 -24.0745 -948.5415 288.129 288.129
18 2 -5.551234 0.0 -24.0745 15.9797 -8.88647 254.074 -1512.07 257.682 -1490.13 0.0 257.682 -1490.13 307.981 -24.0745 -948.5415 288.129 288.129
18 3 -5.551234 0.0 -24.0745 15.9797 -8.88647 254.074 -1512.07 257.682 -1490.13 0.0 257.682 -1490.13 307.981 -24.0745 -948.5415 288.129 288.129
18 4 -5.551234 0.0 -24.0745 15.9797 -8.88647 254.074 -1512.07 257.682 -1490.13 0.0 257.682 -1490.13 307.981 -24.0745 -948.5415 288.129 288.129
18 5 -5.551234 0.0 -24.0745 15.9797 -8.88647 254.074 -1512.07 257.682 -1490.13 0.0 257.682 -1490.13 307.981 -24.0745 -948.5415 288.129 288.129
18 6 -5.5306053 0.0 -25.5932 15.9949 -8.58499 254.074 -1512.07 256.776 -1485.72 0.0 256.776 -1485.72 314.351 -25.5932 -940.18616 293.044 293.044
18 7 -5.563962 0.0 -27.0304 15.925 -8.72187 254.074 -1512.07 256.57 -1483.97 0.0 256.57 -1483.97 315.514 -27.0304 -938.9163 294.034 294.034
19 0 -5.5042562 0.0 -26.7959 15.8862 -10.9137 254.074 -1512.07 255.387 -1483.78 0.0 255.387 -1483.78 306.742 -26.7959 -948.447 278.205 278.205
19 1 -5.5042562 0.0 -26.7959 15.8862 -10.9137 254.074 -1512.07 255.387 -1483.78 0.0 255.387 -1483.78 306.742 -26.7959 -948.447 278.205 278.205
19 2 -5.441648 0.0 -26.0401 15.9437 -10.9296 254.074 -1512.07 255.696 -1484.33 0.0 255.696 -1484.33 306.484 -26.0401 -948.19 279.051 279.051
19 3 -5.441648 0.0 -26.0401 15.9437 -10.9296 254.074 -1512.07 255.696 -1484.33 0.0 255.696 -1484.33 306.484 -26.0401 -948.19 279.051 279.051
19 4 -5.441648 0.0 -26.0401 15.9437 -10.9296 254.074 -1512.07 255.696 -1484.33 0.0 255.696 -1484.33 306.484 -26.0401 -948.19 279.051 279.051
19 5 -5.4385204 0.0 -25.9109 15.9124 -10.8945 254.074 -1512.07 255.863 -1484.75 0.0 255.863 -1484.75 306.78 -25.9109 -948.0178 279.84 279.84
19 6 -5.4385204 0.0 -25.9109 15.9124 -10.8945 254.074 -1512.07 255.863 -1484.75 0.0 255.863 -1484.75 306.78 -25.9109 -948.0178 279.84 279.84
19 7 -5.4385204 0.0 -25.9109 15.9124 -10.8945 254.074 -1512.07 255.863 -1484.75 0.0 255.863 -1484.75 306.78 -25.9109 -948.0178 279.84 279.84
20 0 -5.0388207 0.0 -22.6033 15.854 -9.12109 254.074 -1512.07 257.339 -1483.93 0.0 257.339 -1483.93 305.515 -22.6033 -943.6793 282.831 282.831
20 1 -5.0388207 0.0 -22.6033 15.854 -9.12109 254.074 -1512.07 257.339 -1483.93 0.0 257.339 -1483.93 305.515 -22.6033 -943.6793 282.831 282.831
20 2 -5.0388207 0.0 -22.6033 15.854 -9.12109 254.074 -1512.07 257.339 -1483.93 0.0 257.339 -1483.93 305.515 -22.6033 -943.6793 282.831 282.831
20 3 -5.0388207 0.0 -22.6033 15.854 -9.12109 254.074 -1512.07 257.339 -1483.93 0.0 257.339 -1483.93 305.515 -22.6033 -943.6793 282.831 282.831
20 4 -5.015047 0.0 -22.3466 15.8303 -9.11903 254.074 -1512.07 257.35 -1483.99 0.0 257.35 -1483.99 305.342 -22.3466 -943.64465 282.959 282.959
20 5 -5.015047 0.0 -22.3466 15.8303 -9.11903 254.074 -1512.07 257.35 -1483.99 0.0 257.35 -1483.99 305.342 -22.3466 -943.64465 282.959 282.959
20 6 -5.015047 0.0 -22.3466 15.8303 -9.11903 254.074 -1512.07 257.35 -1483.99 0.0 257.35 -1483.99 305.342 -22.3466 -943.64465 282.959 282.959
20 7 -5.04787 0.0 -22.5783 15.8268 -9.17555 254.074 -1512.07 257.447 -1484.38 0.0 257.447 -1484.38 306.098 -22.5783 -943.4133 283.343 283.343
21 0 -6.1543546 0.0 -38.8692 16.1559 -9.80465 254.074 -1512.07 255.009 -1473.63 0.0 255.009 -1473.63 314.343 -38.8692 -943.1472 279.963 279.963
21 1 -6.1543546 0.0 -38.8692 16.1559 -9.80465 254.074 -1512.07 255.009 -1473.63 0.0 255.009 -1473.63 314.343 -38.8692 -943.1472 279.963 279.963
21 2 -6.1543546 0.0 -38.8692 16.1559 -9.80465 254.074 -1512.07 255.009 -1473.63 0.0 255.009 -1473.63 314.343 -38.8692 -943.1472 279.963 279.963
21 3 -6.1543546 0.0 -38.8692 16.1559 -9.80465 254.074 -1512.07 255.009 -1473.63 0.0 255.009 -1473.63 314.343 -38.8692 -943.1472 279.963 279.963
21 4 -6.1543546 0.0 -38.8692 16.1559 -9.80465 254.074 -1512.07 255.009 -1473.63 0.0 255.009 -1473.63 314.343 -38.8692 -943.1472 279.963 279.963
21 5 -6.104744 0.0 -38.5357 16.1563 -9.77727 254.074 -1512.07 254.914 -1473.16 0.0 254.914 -1473.16 314.488 -38.5357 -942.29376 280.171 280.171
21 6 -6.104744 0.0 -38.5357 16.1563 -9.77727 254.074 -1512.07 254.914 -1473.16 0.0 254.914 -1473.16 314.488 -38.5357 -942.29376 280.171 280.171
21 7 -5.8798904 0.0 -35.4648 16.162 -10.3896 254.074 -1512.07 254.787 -1474.64 0.0 254.787 -1474.64 315.972 -35.4648 -939.3458 282.392 282.392
22 0 -5.325394 0.0 -23.3774 15.9586 -7.7143 254.074 -1512.07 256.92 -1485.2 0.0 256.92 -1485.2 310.54 -23.3774 -941.1173 290.208 290.208
22 1 -5.325394 0.0 -23.3774 15.9586 -7.7143 254.074 -1512.07 256.92 -1485.2 0.0 256.92 -1485.2 310.54 -23.3774 -941.1173 290.208 290.208
22 2 -5.325394 0.0 -23.3774 15.9586 -7.7143 254.074 -1512.07 256.92 -1485.2 0.0 256.92 -1485.2 310.54 -23.3774 -941.1173 290.208 290.208
22 3 -5.4056005 0.0 -26.4892 15.878 -8.04978 254.074 -1512.07 256.124 -1480.93 0.0 256.124 -1480.93 312.645 -26.4892 -938.65027 290.05 290.05
22 4 -5.4056005 0.0 -26.4892 15.878 -8.04978 254.074 -1512.07 256.124 -1480.93 0.0 256.124 -1480.93 312.645 -26.4892 -938.65027 290.05 290.05
22 5 -5.4056005 0.0 -26.4892 15.878 -8.04978 254.074 -1512.07 256.124 -1480.93 0.0 256.124 -1480.93 312.645 -26.4892 -938.65027 290.05 290.05
22 6 -5.4056005 0.0 -26.4892 15.878 -8.04978 254.074 -1512.07 256.124 -1480.93 0.0 256.124 -1480.93 312.645 -26.4892 -938.65027 290.05 290.05
22 7 -5.4305015 0.0 -26.0981 15.9061 -7.84536 254.074 -1512.07 256.154 -1481.74 0.0 256.154 -1481.74 313.492 -26.0981 -938.1921 290.758 290.758
23 0 -4.9297686 0.0 -17.0861 15.8733 -11.9439 254.074 -1512.07 258.161 -1494.74 0.0 258.161 -1494.74 312.777 -17.0861 -940.88806 288.334 288.334
23 1 -4.9297686 0.0 -17.0861 15.8733 -11.9439 254.074 -1512.07 258.161 -1494.74 0.0 258.161 -1494.74 312.777 -17.0861 -940.88806 288.334 288.334
23 2 -4.9297686 0.0 -17.0861 15.8733 -11.9439 254.074 -1512.07 258.161 -1494.74 0.0 258.161 -1494.74 312.777 -17.0861 -940.88806 288.334 288.334
23 3 -4.996375 0.0 -18.2309 15.8707 -11.9254 254.074 -1512.07 257.893 -1493.63 0.0 257.893 -1493.63 313.185 -18.2309 -940.7829 287.964 287.964
23 4 -4.996375 0.0 -18.2309 15.8707 -11.9254 254.074 -1512.07 257.893 -1493.63 0.0 257.893 -1493.63 313.185 -18.2309 -940.7829 287.964 287.964
23 5 -4.987844 0.0 -18.2779 15.864 -11.9652 254.074 -1512.07 257.946 -1493.55 0.0 257.946 -1493.55 313.117 -18.2779 -940.7649 287.958 287.958
23 6 -4.987844 0.0 -18.2779 15.864 -11.9652 254.074 -1512.07 257.946 -1493.55 0.0 257.946 -1493.55 313.117 -18.2779 -940.7649 287.958 287.958
23 7 -4.987844 0.0 -18.2779 15.864 -11.9652 254.074 -1512.07 257.946 -1493.55 0.0 257.946 -1493.55 313.117 -18.2779 -940.7649 287.958 287.958
24 0 -5.363445 0.0 -26.8089 15.4915 -9.06122 254.074 -1512.07 255.305 -1480.09 0.0 255.305 -1480.09 312.216 -26.8089 -939.37787 284.745 284.745
24 1 -5.363445 0.0 -26.8089 15.4915 -9.06122 254.074 -1512.07 255.305 -1480.09 0.0 255.305 -1480.09 312.216 -26.8089 -939.37787 284.745 284.745
24 2 -5.365385 0.0 -29.287 15.5693 -10.5632 254.074 -1512.07 255.329 -1477.71 0.0 255.329 -1477.71 316.262 -29.287 -935.406 286.591 286.591
24 3 -5.365385 0.0 -29.287 15.5693 -10.5632 254.074 -1512.07 255.329 -1477.71 0.0 255.329 -1477.71 316.262 -29.287 -935.406 286.591 286.591
24 4 -5.4065695 0.0 -29.6583 15.5464 -10.4928 254.074 -1512.07 255.197 -1477.57 0.0 255.197 -1477.57 317.024 -29.6583 -935.0072 287.145 287.145
24 5 -5.4065695 0.0 -29.6583 15.5464 -10.4928 254.074 -1512.07 255.197 -1477.57 0.0 255.197 -1477.57 317.024 -29.6583 -935.0072 287.145 287.145
24 6 -5.4065695 0.0 -29.6583 15.5464 -10.4928 254.074 -1512.07 255.197 -1477.57 0.0 255.197 -1477.57 317.024 -29.6583 -935.0072 287.145 287.145
24 7 -5.4065695 0.0 -29.6583 15.5464 -10.4928 254.074 -1512.07 255.197 -1477.57 0.0 255.197 -1477.57 317.024 -29.6583 -935.0072 287.145 287.145
25 0 -5.129156 0.0 -29.6059 15.9815 -10.2325 254.074 -1512.07 253.848 -1470.1 0.0 253.848 -1470.1 312.343 -29.6059 -933.5149 283.934 283.934
25 1 -5.839857 0.0 -39.6084 15.9778 -9.80997 254.074 -1512.07 253.651 -1465.53 0.0 253.651 -1465.53 318.643 -39.6084 -932.84436 285.011 285.011
25 2 -5.238431 0.0 -32.7348 15.9765 -10.5434 254.074 -1512.07 253.856 -1467.38 0.0 253.856 -1467.38 319.38 -32.7348 -926.87885 291.064 291.064
25 3 -5.766085 0.0 -37.9228 16.1038 -11.2029 254.074 -1512.07 253.775 -1468.32 0.0 253.775 -1468.32 330.698 -37.9228 -921.76965 297.302 297.302
25 4 -5.8823023 0.0 -39.6346 16.1162 -11.31 254.074 -1512.07 253.768 -1467.65 0.0 253.768 -1467.65 331.858 -39.6346 -921.6586 297.389 297.389
25 5 -5.8535604 0.0 -39.3178 16.1193 -11.2717 254.074 -1512.07 253.757 -1467.61 0.0 253.757 -1467.61 331.663 -39.3178 -921.50775 297.397 297.397
25 6 -5.8535604 0.0 -39.3178 16.1193 -11.2717 254.074 -1512.07 253.757 -1467.61 0.0 253.757 -1467.61 331.663 -39.3178 -921.50775 297.397 297.397
25 7 -5.8535604 0.0 -39.3178 16.1193 -11.2717 254.074 -1512.07 253.757 -1467.61 0.0 253.757 -1467.61 331.663 -39.3178 -921.50775 297.397 297.397
26 0 -4.2939916 0.0 -6.98505 15.7321 -10.8335 254.074 -1512.07 255.843 -1495.49 0.0 255.843 -1495.49 317.815 -6.98505 -928.817 311.247 311.247
26 1 -4.2939916 0.0 -6.98505 15.7321 -10.8335 254.074 -1512.07 255.843 -1495.49 0.0 255.843 -1495.49 317.815 -6.98505 -928.817 311.247 311.247
26 2 -4.0473547 0.0 -1.40349 15.6507 -10.8101 254.074 -1512.07 255.927 -1500.32 0.0 255.927 -1500.32 317.298 -1.40349 -928.4984 311.288 311.288
26 3 -4.0473547 0.0 -1.40349 15.6507 -10.8101 254.074 -1512.07 255.927 -1500.32 0.0 255.927 -1500.32 317.298 -1.40349 -928.4984 311.288 311.288
26 4 -3.7604852 0.0 -2.22159 15.8089 -10.859 254.074 -1512.07 255.932 -1494.18 0.0 255.932 -1494.18 319.991 -2.22159 -920.47864 319.96 319.96
26 5 -3.7604852 0.0 -2.22159 15.8089 -10.859 254.074 -1512.07 255.932 -1494.18 0.0 255.932 -1494.18 319.991 -2.22159 -920.47864 319.96 319.96
26 6 -3.7604852 0.0 -2.22159 15.8089 -10.859 254.074 -1512.07 255.932 -1494.18 0.0 255.932 -1494.18 319.991 -2.22159 -920.47864 319.96 319.96
26 7 -3.7604852 0.0 -2.22159 15.8089 -10.859 254.074 -1512.07 255.932 -1494.18 0.0 255.932 -1494.18 319.991 -2.22159 -920.47864 319.96 319.96
27 0 -6.2055206 0.0 -43.5459 16.4574 -11.5479 254.074 -1512.07 254.741 -1468.1 0.0 254.741 -1468.1 328.102 -43.5459 -928.803 293.136 293.136
27 1 -6.2055206 0.0 -43.5459 16.4574 -11.5479 254.074 -1512.07 254.741 -1468.1 0.0 254.741 -1468.1 328.102 -43.5459 -928.803 293.136 293.136
27 2 -6.2055206 0.0 -43.5459 16.4574 -11.5479 254.074 -1512.07 254.741 -1468.1 0.0 254.741 -1468.1 328.102 -43.5459 -928.803 293.136 293.136
27 3 -6.274089 0.0 -44.6746 16.4468 -11.5502 254.074 -1512.07 254.557 -1467.21 0.0 254.557 -1467.21 329.409 -44.6746 -927.9186 293.515 293.515
27 4 -6.274089 0.0 -44.6746 16.4468 -11.5502 254.074 -1512.07 254.557 -1467.21 0.0 254.557 -1467.21 329.409 -44.6746 -927.9186 293.515 293.515
27 5 -6.2294636 0.0 -44.2473 16.4469 -11.5285 254.074 -1512.07 254.525 -1467.07 0.0 254.525 -1467.07 329.303 -44.2473 -927.48914 293.616 293.616
27 6 -6.2294636 0.0 -44.2473 16.4469 -11.5285 254.074 -1512.07 254.525 -1467.07 0.0 254.525 -1467.07 329.303 -44.2473 -927.48914 293.616 293.616
27 7 -6.2294636 0.0 -44.2473 16.4469 -11.5285 254.074 -1512.07 254.525 -1467.07 0.0 254.525 -1467.07 329.303 -44.2473 -927.48914 293.616 293.616
28 0 -5.974658 0.0 -34.9945 15.8442 -11.7949 254.074 -1512.07 256.94 -1482.14 0.0 256.94 -1482.14 336.278 -34.9945 -923.91644 306.836 306.836
28 1 -5.974658 0.0 -34.9945 15.8442 -11.7949 254.074 -1512.07 256.94 -1482.14 0.0 256.94 -1482.14 336.278 -34.9945 -923.91644 306.836 306.836
28 2 -5.974658 0.0 -34.9945 15.8442 -11.7949 254.074 -1512.07 256.94 -1482.14 0.0 256.94 -1482.14 336.278 -34.9945 -923.91644 306.836 306.836
28 3 -6.0223308 0.0 -36.7956 15.8123 -12.1102 254.074 -1512.07 256.688 -1480.11 0.0 256.688 -1480.11 337.84 -36.7956 -922.37756 307.903 307.903
28 4 -5.9841933 0.0 -36.4499 15.8251 -12.1269 254.074 -1512.07 256.411 -1479.59 0.0 256.411 -1479.59 339.768 -36.4499 -919.86084 309.708 309.708
28 5 -5.9841933 0.0 -36.4499 15.8251 -12.1269 254.074 -1512.07 256.411 -1479.59 0.0 256.411 -1479.59 339.768 -36.4499 -919.86084 309.708 309.708
28 6 -5.9841933 0.0 -36.4499 15.8251 -12.1269 254.074 -1512.07 256.411 -1479.59 0.0 256.411 -1479.59 339.768 -36.4499 -919.86084 309.708 309.708
28 7 -5.9841933 0.0 -36.4499 15.8251 -12.1269 254.074 -1512.07 256.411 -1479.59 0.0 256.411 -1479.59 339.768 -36.4499 -919.86084 309.708 309.708
