# Supplementary material for: Exploring the mechanism of Alisma orientale for the treatment of pregnancy induced hypertension and potential hepato-nephrotoxicity by using network pharmacology, network toxicology, molecular docking and molecular dynamics simulation
Source: Front Pharmacol. 2022 Nov 15;13:1027112. doi: 10.3389/fphar.2022.1027112 (PMC9705790; doi:10.3389/fphar.2022.1027112)
Supplement: Supplementary file 6 [file DataSheet4.zip › BCL2L1/BCLBM/clusters.dock4.pdb]

REMARK  Energy: 270.26
REMARK  SimpleFitness: 270.26
REMARK  FullFitness: -978.55396
REMARK  InterFull: -31.4099
REMARK  IntraFull: 297.072
REMARK  solvFull: -1501.68
REMARK  surfFull: 257.464
REMARK  extraFull: 0.0
REMARK  deltaGcompsolvpol: -1501.68
REMARK  deltaGcompsolvnonpol: 257.464
REMARK  deltaGprotsolvpol: -1512.07
REMARK  deltaGprotsolvnonpol: 254.074
REMARK  deltaGligsolvpol: -7.63054
REMARK  deltaGligsolvnonpol: 16.0231
REMARK  deltaGvdw: -31.4099
REMARK  deltaGelec: 0.0
REMARK  deltaG: -7.053619
REMARK  Cluster: 0
REMARK  ClusterRank: 0
ATOM   5287 C    LIG     1      26.487   5.305  13.386  1.00  0.00      LIG  
ATOM   5288 C1   LIG     1      26.338   4.938  14.821  1.00  0.00      LIG  
ATOM   5289 C2   LIG     1      27.619   4.721  15.595  1.00  0.00      LIG  
ATOM   5290 C3   LIG     1      28.459   3.717  14.774  1.00  0.00      LIG  
ATOM   5291 C4   LIG     1      28.658   3.987  13.261  1.00  0.00      LIG  
ATOM   5292 C5   LIG     1      27.258   4.211  12.672  1.00  0.00      LIG  
ATOM   5293 C6   LIG     1      29.770   3.275  15.389  1.00  0.00      LIG  
ATOM   5294 C7   LIG     1      30.253   1.948  14.811  1.00  0.00      LIG  
ATOM   5295 C8   LIG     1      29.712   1.552  13.419  1.00  0.00      LIG  
ATOM   5296 C9   LIG     1      29.478   2.837  12.571  1.00  0.00      LIG  
ATOM   5297 C10  LIG     1      30.716   0.598  12.687  1.00  0.00      LIG  
ATOM   5298 C11  LIG     1      30.212   0.319  11.315  1.00  0.00      LIG  
ATOM   5299 C12  LIG     1      29.969   1.498  10.448  1.00  0.00      LIG  
ATOM   5300 C13  LIG     1      29.049   2.499  11.122  1.00  0.00      LIG  
ATOM   5301 C14  LIG     1      29.997  -0.979  11.071  1.00  0.00      LIG  
ATOM   5302 C15  LIG     1      30.350  -1.804  12.251  1.00  0.00      LIG  
ATOM   5303 C16  LIG     1      30.829  -0.805  13.294  1.00  0.00      LIG  
ATOM   5304 O    LIG     1      29.090   3.642  10.271  1.00  0.00      LIG  
ATOM   5305 C17  LIG     1      28.282   6.047  15.949  1.00  0.00      LIG  
ATOM   5306 C18  LIG     1      27.227   4.091  16.927  1.00  0.00      LIG  
ATOM   5307 C19  LIG     1      28.404   0.759  13.628  1.00  0.00      LIG  
ATOM   5308 C20  LIG     1      29.491   5.248  12.994  1.00  0.00      LIG  
ATOM   5309 H    LIG     1      30.474   3.268  12.459  1.00  0.00      LIG  
ATOM   5310 C21  LIG     1      29.453  -1.659   9.843  1.00  0.00      LIG  
ATOM   5311 C22  LIG     1      27.995  -1.300   9.547  1.00  0.00      LIG  
ATOM   5312 C23  LIG     1      27.011  -1.929  10.530  1.00  0.00      LIG  
ATOM   5313 O1   LIG     1      25.686  -1.398  10.374  1.00  0.00      LIG  
ATOM   5314 C24  LIG     1      26.838  -3.384  10.241  1.00  0.00      LIG  
ATOM   5315 C25  LIG     1      32.145   1.138  12.569  1.00  0.00      LIG  
ATOM   5316 O2   LIG     1      25.243   4.617  15.260  1.00  0.00      LIG  
ATOM   5317 H1   LIG     1      27.817   2.846  14.853  1.00  0.00      LIG  
ATOM   5318 C26  LIG     1      30.303  -1.390   8.615  1.00  0.00      LIG  
ATOM   5319 C27  LIG     1      25.408  -0.260  11.066  1.00  0.00      LIG  
ATOM   5320 O3   LIG     1      26.233   0.494  11.549  1.00  0.00      LIG  
ATOM   5321 C28  LIG     1      23.961  -0.219  11.421  1.00  0.00      LIG  
ATOM   5322 C29  LIG     1      26.427  -4.318  11.315  1.00  0.00      LIG  
ATOM   5323 O4   LIG     1      27.786  -4.301  10.822  1.00  0.00      LIG  
ATOM   5324 C30  LIG     1      26.306  -3.853  12.722  1.00  0.00      LIG  
ATOM   5325 C31  LIG     1      25.635  -5.517  10.936  1.00  0.00      LIG  
ATOM   5326 H2   LIG     1      26.968   6.281  13.310  1.00  0.00      LIG  
ATOM   5327 H3   LIG     1      25.489   5.406  12.954  1.00  0.00      LIG  
ATOM   5328 H4   LIG     1      27.306   4.504  11.623  1.00  0.00      LIG  
ATOM   5329 H5   LIG     1      26.692   3.276  12.725  1.00  0.00      LIG  
ATOM   5330 H6   LIG     1      29.687   3.159  16.471  1.00  0.00      LIG  
ATOM   5331 H7   LIG     1      30.534   4.040  15.233  1.00  0.00      LIG  
ATOM   5332 H8   LIG     1      30.003   1.156  15.522  1.00  0.00      LIG  
ATOM   5333 H9   LIG     1      31.340   2.001  14.829  1.00  0.00      LIG  
ATOM   5334 H10  LIG     1      29.534   1.219   9.486  1.00  0.00      LIG  
ATOM   5335 H11  LIG     1      30.925   1.970  10.204  1.00  0.00      LIG  
ATOM   5336 H12  LIG     1      28.029   2.112  11.107  1.00  0.00      LIG  
ATOM   5337 H13  LIG     1      31.138  -2.522  12.006  1.00  0.00      LIG  
ATOM   5338 H14  LIG     1      29.476  -2.352  12.614  1.00  0.00      LIG  
ATOM   5339 H15  LIG     1      30.276  -0.927  14.229  1.00  0.00      LIG  
ATOM   5340 H16  LIG     1      31.870  -1.029  13.544  1.00  0.00      LIG  
ATOM   5341 H17  LIG     1      28.601   4.345  10.730  1.00  0.00      LIG  
ATOM   5342 H18  LIG     1      29.290   5.889  16.341  1.00  0.00      LIG  
ATOM   5343 H19  LIG     1      27.703   6.560  16.721  1.00  0.00      LIG  
ATOM   5344 H20  LIG     1      28.338   6.737  15.106  1.00  0.00      LIG  
ATOM   5345 H21  LIG     1      26.784   3.100  16.787  1.00  0.00      LIG  
ATOM   5346 H22  LIG     1      26.498   4.710  17.462  1.00  0.00      LIG  
ATOM   5347 H23  LIG     1      28.096   3.986  17.581  1.00  0.00      LIG  
ATOM   5348 H24  LIG     1      28.413   0.226  14.582  1.00  0.00      LIG  
ATOM   5349 H25  LIG     1      28.218   0.014  12.858  1.00  0.00      LIG  
ATOM   5350 H26  LIG     1      27.521   1.396  13.620  1.00  0.00      LIG  
ATOM   5351 H27  LIG     1      30.479   5.180  13.454  1.00  0.00      LIG  
ATOM   5352 H28  LIG     1      29.027   6.164  13.348  1.00  0.00      LIG  
ATOM   5353 H29  LIG     1      29.645   5.389  11.923  1.00  0.00      LIG  
ATOM   5354 H30  LIG     1      29.521  -2.733  10.019  1.00  0.00      LIG  
ATOM   5355 H31  LIG     1      27.751  -1.634   8.538  1.00  0.00      LIG  
ATOM   5356 H32  LIG     1      27.865  -0.215   9.537  1.00  0.00      LIG  
ATOM   5357 H33  LIG     1      27.367  -1.766  11.553  1.00  0.00      LIG  
ATOM   5358 H34  LIG     1      26.474  -3.577   9.241  1.00  0.00      LIG  
ATOM   5359 H35  LIG     1      32.650   1.134  13.538  1.00  0.00      LIG  
ATOM   5360 H36  LIG     1      32.180   2.157  12.175  1.00  0.00      LIG  
ATOM   5361 H37  LIG     1      32.748   0.511  11.905  1.00  0.00      LIG  
ATOM   5362 H38  LIG     1      31.357  -1.608   8.809  1.00  0.00      LIG  
ATOM   5363 H39  LIG     1      30.221  -0.352   8.287  1.00  0.00      LIG  
ATOM   5364 H40  LIG     1      29.973  -2.022   7.787  1.00  0.00      LIG  
ATOM   5365 H41  LIG     1      23.355  -0.568  10.579  1.00  0.00      LIG  
ATOM   5366 H42  LIG     1      23.691   0.817  11.639  1.00  0.00      LIG  
ATOM   5367 H43  LIG     1      23.782  -0.843  12.300  1.00  0.00      LIG  
ATOM   5368 H44  LIG     1      27.285  -3.709  13.188  1.00  0.00      LIG  
ATOM   5369 H45  LIG     1      25.748  -4.593  13.300  1.00  0.00      LIG  
ATOM   5370 H46  LIG     1      25.756  -2.911  12.783  1.00  0.00      LIG  
ATOM   5371 H47  LIG     1      25.842  -5.828   9.908  1.00  0.00      LIG  
ATOM   5372 H48  LIG     1      24.568  -5.303  11.021  1.00  0.00      LIG  
ATOM   5373 H49  LIG     1      25.871  -6.348  11.602  1.00  0.00      LIG  
TER
REMARK  Energy: 274.619
REMARK  SimpleFitness: 274.619
REMARK  FullFitness: -973.9892
REMARK  InterFull: -28.5141
REMARK  IntraFull: 298.734
REMARK  solvFull: -1502.41
REMARK  surfFull: 258.201
REMARK  extraFull: 0.0
REMARK  deltaGcompsolvpol: -1502.41
REMARK  deltaGcompsolvnonpol: 258.201
REMARK  deltaGprotsolvpol: -1512.07
REMARK  deltaGprotsolvnonpol: 254.074
REMARK  deltaGligsolvpol: -8.9614
REMARK  deltaGligsolvnonpol: 16.1708
REMARK  deltaGvdw: -28.5141
REMARK  deltaGelec: 0.0
REMARK  deltaG: -6.6871543
REMARK  Cluster: 0
REMARK  ClusterRank: 1
ATOM   5287 C    LIG     1      26.683   5.231  13.147  1.00  0.00      LIG  
ATOM   5288 C1   LIG     1      26.646   4.983  14.617  1.00  0.00      LIG  
ATOM   5289 C2   LIG     1      27.977   4.857  15.329  1.00  0.00      LIG  
ATOM   5290 C3   LIG     1      28.815   3.852  14.512  1.00  0.00      LIG  
ATOM   5291 C4   LIG     1      28.929   4.056  12.985  1.00  0.00      LIG  
ATOM   5292 C5   LIG     1      27.495   4.152  12.454  1.00  0.00      LIG  
ATOM   5293 C6   LIG     1      30.171   3.474  15.065  1.00  0.00      LIG  
ATOM   5294 C7   LIG     1      30.493   2.050  14.642  1.00  0.00      LIG  
ATOM   5295 C8   LIG     1      30.062   1.662  13.211  1.00  0.00      LIG  
ATOM   5296 C9   LIG     1      29.792   2.920  12.333  1.00  0.00      LIG  
ATOM   5297 C10  LIG     1      31.167   0.782  12.536  1.00  0.00      LIG  
ATOM   5298 C11  LIG     1      30.702   0.412  11.172  1.00  0.00      LIG  
ATOM   5299 C12  LIG     1      30.361   1.540  10.263  1.00  0.00      LIG  
ATOM   5300 C13  LIG     1      29.374   2.504  10.901  1.00  0.00      LIG  
ATOM   5301 C14  LIG     1      30.536  -0.905  11.008  1.00  0.00      LIG  
ATOM   5302 C15  LIG     1      30.962  -1.653  12.216  1.00  0.00      LIG  
ATOM   5303 C16  LIG     1      31.388  -0.579  13.202  1.00  0.00      LIG  
ATOM   5304 O    LIG     1      29.323   3.612  10.007  1.00  0.00      LIG  
ATOM   5305 C17  LIG     1      28.599   6.225  15.583  1.00  0.00      LIG  
ATOM   5306 C18  LIG     1      27.687   4.270  16.707  1.00  0.00      LIG  
ATOM   5307 C19  LIG     1      28.773   0.814  13.338  1.00  0.00      LIG  
ATOM   5308 C20  LIG     1      29.664   5.355  12.620  1.00  0.00      LIG  
ATOM   5309 H    LIG     1      30.767   3.393  12.207  1.00  0.00      LIG  
ATOM   5310 C21  LIG     1      29.872  -1.656   9.884  1.00  0.00      LIG  
ATOM   5311 C22  LIG     1      28.384  -1.311   9.786  1.00  0.00      LIG  
ATOM   5312 C23  LIG     1      27.601  -2.088  10.845  1.00  0.00      LIG  
ATOM   5313 O1   LIG     1      26.681  -1.253  11.578  1.00  0.00      LIG  
ATOM   5314 C24  LIG     1      26.986  -3.328  10.251  1.00  0.00      LIG  
ATOM   5315 C25  LIG     1      32.546   1.444  12.430  1.00  0.00      LIG  
ATOM   5316 O2   LIG     1      25.575   4.851  15.190  1.00  0.00      LIG  
ATOM   5317 H1   LIG     1      28.214   2.960  14.659  1.00  0.00      LIG  
ATOM   5318 C26  LIG     1      30.556  -1.451   8.545  1.00  0.00      LIG  
ATOM   5319 C27  LIG     1      25.548  -0.823  10.957  1.00  0.00      LIG  
ATOM   5320 O3   LIG     1      25.184  -1.153   9.843  1.00  0.00      LIG  
ATOM   5321 C28  LIG     1      24.775   0.089  11.854  1.00  0.00      LIG  
ATOM   5322 C29  LIG     1      26.497  -4.460  11.066  1.00  0.00      LIG  
ATOM   5323 O4   LIG     1      27.801  -4.502  10.447  1.00  0.00      LIG  
ATOM   5324 C30  LIG     1      26.490  -4.336  12.538  1.00  0.00      LIG  
ATOM   5325 C31  LIG     1      25.553  -5.450  10.498  1.00  0.00      LIG  
ATOM   5326 H2   LIG     1      27.074   6.234  12.966  1.00  0.00      LIG  
ATOM   5327 H3   LIG     1      25.656   5.211  12.777  1.00  0.00      LIG  
ATOM   5328 H4   LIG     1      27.480   4.383  11.388  1.00  0.00      LIG  
ATOM   5329 H5   LIG     1      26.996   3.188  12.586  1.00  0.00      LIG  
ATOM   5330 H6   LIG     1      30.198   3.523  16.155  1.00  0.00      LIG  
ATOM   5331 H7   LIG     1      30.947   4.155  14.710  1.00  0.00      LIG  
ATOM   5332 H8   LIG     1      29.994   1.378  15.345  1.00  0.00      LIG  
ATOM   5333 H9   LIG     1      31.557   1.889  14.815  1.00  0.00      LIG  
ATOM   5334 H10  LIG     1      29.943   1.192   9.316  1.00  0.00      LIG  
ATOM   5335 H11  LIG     1      31.279   2.070   9.991  1.00  0.00      LIG  
ATOM   5336 H12  LIG     1      28.381   2.046  10.910  1.00  0.00      LIG  
ATOM   5337 H13  LIG     1      31.791  -2.329  11.987  1.00  0.00      LIG  
ATOM   5338 H14  LIG     1      30.138  -2.239  12.630  1.00  0.00      LIG  
ATOM   5339 H15  LIG     1      30.853  -0.692  14.148  1.00  0.00      LIG  
ATOM   5340 H16  LIG     1      32.446  -0.719  13.443  1.00  0.00      LIG  
ATOM   5341 H17  LIG     1      28.828   4.312  10.464  1.00  0.00      LIG  
ATOM   5342 H18  LIG     1      29.642   6.131  15.898  1.00  0.00      LIG  
ATOM   5343 H19  LIG     1      28.055   6.739  16.380  1.00  0.00      LIG  
ATOM   5344 H20  LIG     1      28.552   6.881  14.713  1.00  0.00      LIG  
ATOM   5345 H21  LIG     1      27.255   3.268  16.630  1.00  0.00      LIG  
ATOM   5346 H22  LIG     1      26.983   4.894  17.267  1.00  0.00      LIG  
ATOM   5347 H23  LIG     1      28.597   4.203  17.307  1.00  0.00      LIG  
ATOM   5348 H24  LIG     1      28.882   0.028  14.089  1.00  0.00      LIG  
ATOM   5349 H25  LIG     1      28.487   0.335  12.404  1.00  0.00      LIG  
ATOM   5350 H26  LIG     1      27.902   1.397  13.626  1.00  0.00      LIG  
ATOM   5351 H27  LIG     1      30.662   5.388  13.062  1.00  0.00      LIG  
ATOM   5352 H28  LIG     1      29.141   6.255  12.928  1.00  0.00      LIG  
ATOM   5353 H29  LIG     1      29.792   5.443  11.540  1.00  0.00      LIG  
ATOM   5354 H30  LIG     1      29.957  -2.723  10.112  1.00  0.00      LIG  
ATOM   5355 H31  LIG     1      28.026  -1.571   8.786  1.00  0.00      LIG  
ATOM   5356 H32  LIG     1      28.221  -0.235   9.896  1.00  0.00      LIG  
ATOM   5357 H33  LIG     1      28.310  -2.406  11.610  1.00  0.00      LIG  
ATOM   5358 H34  LIG     1      26.533  -3.166   9.283  1.00  0.00      LIG  
ATOM   5359 H35  LIG     1      32.994   1.593  13.415  1.00  0.00      LIG  
ATOM   5360 H36  LIG     1      32.520   2.411  11.924  1.00  0.00      LIG  
ATOM   5361 H37  LIG     1      33.237   0.807  11.868  1.00  0.00      LIG  
ATOM   5362 H38  LIG     1      31.630  -1.647   8.618  1.00  0.00      LIG  
ATOM   5363 H39  LIG     1      30.415  -0.437   8.168  1.00  0.00      LIG  
ATOM   5364 H40  LIG     1      30.135  -2.137   7.804  1.00  0.00      LIG  
ATOM   5365 H41  LIG     1      24.443  -0.456  12.743  1.00  0.00      LIG  
ATOM   5366 H42  LIG     1      23.899   0.448  11.309  1.00  0.00      LIG  
ATOM   5367 H43  LIG     1      25.392   0.948  12.131  1.00  0.00      LIG  
ATOM   5368 H44  LIG     1      27.465  -4.039  12.932  1.00  0.00      LIG  
ATOM   5369 H45  LIG     1      26.214  -5.299  12.969  1.00  0.00      LIG  
ATOM   5370 H46  LIG     1      25.757  -3.594  12.857  1.00  0.00      LIG  
ATOM   5371 H47  LIG     1      25.610  -5.481   9.406  1.00  0.00      LIG  
ATOM   5372 H48  LIG     1      24.532  -5.193  10.789  1.00  0.00      LIG  
ATOM   5373 H49  LIG     1      25.770  -6.449  10.885  1.00  0.00      LIG  
TER
REMARK  Energy: 274.619
REMARK  SimpleFitness: 274.619
REMARK  FullFitness: -973.9892
REMARK  InterFull: -28.5141
REMARK  IntraFull: 298.734
REMARK  solvFull: -1502.41
REMARK  surfFull: 258.201
REMARK  extraFull: 0.0
REMARK  deltaGcompsolvpol: -1502.41
REMARK  deltaGcompsolvnonpol: 258.201
REMARK  deltaGprotsolvpol: -1512.07
REMARK  deltaGprotsolvnonpol: 254.074
REMARK  deltaGligsolvpol: -8.9614
REMARK  deltaGligsolvnonpol: 16.1708
REMARK  deltaGvdw: -28.5141
REMARK  deltaGelec: 0.0
REMARK  deltaG: -6.6871543
REMARK  Cluster: 0
REMARK  ClusterRank: 2
ATOM   5287 C    LIG     1      26.683   5.231  13.147  1.00  0.00      LIG  
ATOM   5288 C1   LIG     1      26.646   4.983  14.617  1.00  0.00      LIG  
ATOM   5289 C2   LIG     1      27.977   4.857  15.329  1.00  0.00      LIG  
ATOM   5290 C3   LIG     1      28.815   3.852  14.512  1.00  0.00      LIG  
ATOM   5291 C4   LIG     1      28.929   4.056  12.985  1.00  0.00      LIG  
ATOM   5292 C5   LIG     1      27.495   4.152  12.454  1.00  0.00      LIG  
ATOM   5293 C6   LIG     1      30.171   3.474  15.065  1.00  0.00      LIG  
ATOM   5294 C7   LIG     1      30.493   2.050  14.642  1.00  0.00      LIG  
ATOM   5295 C8   LIG     1      30.062   1.662  13.211  1.00  0.00      LIG  
ATOM   5296 C9   LIG     1      29.792   2.920  12.333  1.00  0.00      LIG  
ATOM   5297 C10  LIG     1      31.167   0.782  12.536  1.00  0.00      LIG  
ATOM   5298 C11  LIG     1      30.702   0.412  11.172  1.00  0.00      LIG  
ATOM   5299 C12  LIG     1      30.361   1.540  10.263  1.00  0.00      LIG  
ATOM   5300 C13  LIG     1      29.374   2.504  10.901  1.00  0.00      LIG  
ATOM   5301 C14  LIG     1      30.536  -0.905  11.008  1.00  0.00      LIG  
ATOM   5302 C15  LIG     1      30.962  -1.653  12.216  1.00  0.00      LIG  
ATOM   5303 C16  LIG     1      31.388  -0.579  13.202  1.00  0.00      LIG  
ATOM   5304 O    LIG     1      29.323   3.612  10.007  1.00  0.00      LIG  
ATOM   5305 C17  LIG     1      28.599   6.225  15.583  1.00  0.00      LIG  
ATOM   5306 C18  LIG     1      27.687   4.270  16.707  1.00  0.00      LIG  
ATOM   5307 C19  LIG     1      28.773   0.814  13.338  1.00  0.00      LIG  
ATOM   5308 C20  LIG     1      29.664   5.355  12.620  1.00  0.00      LIG  
ATOM   5309 H    LIG     1      30.767   3.393  12.207  1.00  0.00      LIG  
ATOM   5310 C21  LIG     1      29.872  -1.656   9.884  1.00  0.00      LIG  
ATOM   5311 C22  LIG     1      28.384  -1.311   9.786  1.00  0.00      LIG  
ATOM   5312 C23  LIG     1      27.601  -2.088  10.845  1.00  0.00      LIG  
ATOM   5313 O1   LIG     1      26.681  -1.253  11.578  1.00  0.00      LIG  
ATOM   5314 C24  LIG     1      26.986  -3.328  10.251  1.00  0.00      LIG  
ATOM   5315 C25  LIG     1      32.546   1.444  12.430  1.00  0.00      LIG  
ATOM   5316 O2   LIG     1      25.575   4.851  15.190  1.00  0.00      LIG  
ATOM   5317 H1   LIG     1      28.214   2.960  14.659  1.00  0.00      LIG  
ATOM   5318 C26  LIG     1      30.556  -1.451   8.545  1.00  0.00      LIG  
ATOM   5319 C27  LIG     1      25.548  -0.823  10.957  1.00  0.00      LIG  
ATOM   5320 O3   LIG     1      25.184  -1.153   9.843  1.00  0.00      LIG  
ATOM   5321 C28  LIG     1      24.775   0.089  11.854  1.00  0.00      LIG  
ATOM   5322 C29  LIG     1      26.497  -4.460  11.066  1.00  0.00      LIG  
ATOM   5323 O4   LIG     1      27.801  -4.502  10.447  1.00  0.00      LIG  
ATOM   5324 C30  LIG     1      26.490  -4.336  12.538  1.00  0.00      LIG  
ATOM   5325 C31  LIG     1      25.553  -5.450  10.498  1.00  0.00      LIG  
ATOM   5326 H2   LIG     1      27.074   6.234  12.966  1.00  0.00      LIG  
ATOM   5327 H3   LIG     1      25.656   5.211  12.777  1.00  0.00      LIG  
ATOM   5328 H4   LIG     1      27.480   4.383  11.388  1.00  0.00      LIG  
ATOM   5329 H5   LIG     1      26.996   3.188  12.586  1.00  0.00      LIG  
ATOM   5330 H6   LIG     1      30.198   3.523  16.155  1.00  0.00      LIG  
ATOM   5331 H7   LIG     1      30.947   4.155  14.710  1.00  0.00      LIG  
ATOM   5332 H8   LIG     1      29.994   1.378  15.345  1.00  0.00      LIG  
ATOM   5333 H9   LIG     1      31.557   1.889  14.815  1.00  0.00      LIG  
ATOM   5334 H10  LIG     1      29.943   1.192   9.316  1.00  0.00      LIG  
ATOM   5335 H11  LIG     1      31.279   2.070   9.991  1.00  0.00      LIG  
ATOM   5336 H12  LIG     1      28.381   2.046  10.910  1.00  0.00      LIG  
ATOM   5337 H13  LIG     1      31.791  -2.329  11.987  1.00  0.00      LIG  
ATOM   5338 H14  LIG     1      30.138  -2.239  12.630  1.00  0.00      LIG  
ATOM   5339 H15  LIG     1      30.853  -0.692  14.148  1.00  0.00      LIG  
ATOM   5340 H16  LIG     1      32.446  -0.719  13.443  1.00  0.00      LIG  
ATOM   5341 H17  LIG     1      28.828   4.312  10.464  1.00  0.00      LIG  
ATOM   5342 H18  LIG     1      29.642   6.131  15.898  1.00  0.00      LIG  
ATOM   5343 H19  LIG     1      28.055   6.739  16.380  1.00  0.00      LIG  
ATOM   5344 H20  LIG     1      28.552   6.881  14.713  1.00  0.00      LIG  
ATOM   5345 H21  LIG     1      27.255   3.268  16.630  1.00  0.00      LIG  
ATOM   5346 H22  LIG     1      26.983   4.894  17.267  1.00  0.00      LIG  
ATOM   5347 H23  LIG     1      28.597   4.203  17.307  1.00  0.00      LIG  
ATOM   5348 H24  LIG     1      28.882   0.028  14.089  1.00  0.00      LIG  
ATOM   5349 H25  LIG     1      28.487   0.335  12.404  1.00  0.00      LIG  
ATOM   5350 H26  LIG     1      27.902   1.397  13.626  1.00  0.00      LIG  
ATOM   5351 H27  LIG     1      30.662   5.388  13.062  1.00  0.00      LIG  
ATOM   5352 H28  LIG     1      29.141   6.255  12.928  1.00  0.00      LIG  
ATOM   5353 H29  LIG     1      29.792   5.443  11.540  1.00  0.00      LIG  
ATOM   5354 H30  LIG     1      29.957  -2.723  10.112  1.00  0.00      LIG  
ATOM   5355 H31  LIG     1      28.026  -1.571   8.786  1.00  0.00      LIG  
ATOM   5356 H32  LIG     1      28.221  -0.235   9.896  1.00  0.00      LIG  
ATOM   5357 H33  LIG     1      28.310  -2.406  11.610  1.00  0.00      LIG  
ATOM   5358 H34  LIG     1      26.533  -3.166   9.283  1.00  0.00      LIG  
ATOM   5359 H35  LIG     1      32.994   1.593  13.415  1.00  0.00      LIG  
ATOM   5360 H36  LIG     1      32.520   2.411  11.924  1.00  0.00      LIG  
ATOM   5361 H37  LIG     1      33.237   0.807  11.868  1.00  0.00      LIG  
ATOM   5362 H38  LIG     1      31.630  -1.647   8.618  1.00  0.00      LIG  
ATOM   5363 H39  LIG     1      30.415  -0.437   8.168  1.00  0.00      LIG  
ATOM   5364 H40  LIG     1      30.135  -2.137   7.804  1.00  0.00      LIG  
ATOM   5365 H41  LIG     1      24.443  -0.456  12.743  1.00  0.00      LIG  
ATOM   5366 H42  LIG     1      23.899   0.448  11.309  1.00  0.00      LIG  
ATOM   5367 H43  LIG     1      25.392   0.948  12.131  1.00  0.00      LIG  
ATOM   5368 H44  LIG     1      27.465  -4.039  12.932  1.00  0.00      LIG  
ATOM   5369 H45  LIG     1      26.214  -5.299  12.969  1.00  0.00      LIG  
ATOM   5370 H46  LIG     1      25.757  -3.594  12.857  1.00  0.00      LIG  
ATOM   5371 H47  LIG     1      25.610  -5.481   9.406  1.00  0.00      LIG  
ATOM   5372 H48  LIG     1      24.532  -5.193  10.789  1.00  0.00      LIG  
ATOM   5373 H49  LIG     1      25.770  -6.449  10.885  1.00  0.00      LIG  
TER
REMARK  Energy: 274.619
REMARK  SimpleFitness: 274.619
REMARK  FullFitness: -973.9892
REMARK  InterFull: -28.5141
REMARK  IntraFull: 298.734
REMARK  solvFull: -1502.41
REMARK  surfFull: 258.201
REMARK  extraFull: 0.0
REMARK  deltaGcompsolvpol: -1502.41
REMARK  deltaGcompsolvnonpol: 258.201
REMARK  deltaGprotsolvpol: -1512.07
REMARK  deltaGprotsolvnonpol: 254.074
REMARK  deltaGligsolvpol: -8.9614
REMARK  deltaGligsolvnonpol: 16.1708
REMARK  deltaGvdw: -28.5141
REMARK  deltaGelec: 0.0
REMARK  deltaG: -6.6871543
REMARK  Cluster: 0
REMARK  ClusterRank: 3
ATOM   5287 C    LIG     1      26.683   5.231  13.147  1.00  0.00      LIG  
ATOM   5288 C1   LIG     1      26.646   4.983  14.617  1.00  0.00      LIG  
ATOM   5289 C2   LIG     1      27.977   4.857  15.329  1.00  0.00      LIG  
ATOM   5290 C3   LIG     1      28.815   3.852  14.512  1.00  0.00      LIG  
ATOM   5291 C4   LIG     1      28.929   4.056  12.985  1.00  0.00      LIG  
ATOM   5292 C5   LIG     1      27.495   4.152  12.454  1.00  0.00      LIG  
ATOM   5293 C6   LIG     1      30.171   3.474  15.065  1.00  0.00      LIG  
ATOM   5294 C7   LIG     1      30.493   2.050  14.642  1.00  0.00      LIG  
ATOM   5295 C8   LIG     1      30.062   1.662  13.211  1.00  0.00      LIG  
ATOM   5296 C9   LIG     1      29.792   2.920  12.333  1.00  0.00      LIG  
ATOM   5297 C10  LIG     1      31.167   0.782  12.536  1.00  0.00      LIG  
ATOM   5298 C11  LIG     1      30.702   0.412  11.172  1.00  0.00      LIG  
ATOM   5299 C12  LIG     1      30.361   1.540  10.263  1.00  0.00      LIG  
ATOM   5300 C13  LIG     1      29.374   2.504  10.901  1.00  0.00      LIG  
ATOM   5301 C14  LIG     1      30.536  -0.905  11.008  1.00  0.00      LIG  
ATOM   5302 C15  LIG     1      30.962  -1.653  12.216  1.00  0.00      LIG  
ATOM   5303 C16  LIG     1      31.388  -0.579  13.202  1.00  0.00      LIG  
ATOM   5304 O    LIG     1      29.323   3.612  10.007  1.00  0.00      LIG  
ATOM   5305 C17  LIG     1      28.599   6.225  15.583  1.00  0.00      LIG  
ATOM   5306 C18  LIG     1      27.687   4.270  16.707  1.00  0.00      LIG  
ATOM   5307 C19  LIG     1      28.773   0.814  13.338  1.00  0.00      LIG  
ATOM   5308 C20  LIG     1      29.664   5.355  12.620  1.00  0.00      LIG  
ATOM   5309 H    LIG     1      30.767   3.393  12.207  1.00  0.00      LIG  
ATOM   5310 C21  LIG     1      29.872  -1.656   9.884  1.00  0.00      LIG  
ATOM   5311 C22  LIG     1      28.384  -1.311   9.786  1.00  0.00      LIG  
ATOM   5312 C23  LIG     1      27.601  -2.088  10.845  1.00  0.00      LIG  
ATOM   5313 O1   LIG     1      26.681  -1.253  11.578  1.00  0.00      LIG  
ATOM   5314 C24  LIG     1      26.986  -3.328  10.251  1.00  0.00      LIG  
ATOM   5315 C25  LIG     1      32.546   1.444  12.430  1.00  0.00      LIG  
ATOM   5316 O2   LIG     1      25.575   4.851  15.190  1.00  0.00      LIG  
ATOM   5317 H1   LIG     1      28.214   2.960  14.659  1.00  0.00      LIG  
ATOM   5318 C26  LIG     1      30.556  -1.451   8.545  1.00  0.00      LIG  
ATOM   5319 C27  LIG     1      25.548  -0.823  10.957  1.00  0.00      LIG  
ATOM   5320 O3   LIG     1      25.184  -1.153   9.843  1.00  0.00      LIG  
ATOM   5321 C28  LIG     1      24.775   0.089  11.854  1.00  0.00      LIG  
ATOM   5322 C29  LIG     1      26.497  -4.460  11.066  1.00  0.00      LIG  
ATOM   5323 O4   LIG     1      27.801  -4.502  10.447  1.00  0.00      LIG  
ATOM   5324 C30  LIG     1      26.490  -4.336  12.538  1.00  0.00      LIG  
ATOM   5325 C31  LIG     1      25.553  -5.450  10.498  1.00  0.00      LIG  
ATOM   5326 H2   LIG     1      27.074   6.234  12.966  1.00  0.00      LIG  
ATOM   5327 H3   LIG     1      25.656   5.211  12.777  1.00  0.00      LIG  
ATOM   5328 H4   LIG     1      27.480   4.383  11.388  1.00  0.00      LIG  
ATOM   5329 H5   LIG     1      26.996   3.188  12.586  1.00  0.00      LIG  
ATOM   5330 H6   LIG     1      30.198   3.523  16.155  1.00  0.00      LIG  
ATOM   5331 H7   LIG     1      30.947   4.155  14.710  1.00  0.00      LIG  
ATOM   5332 H8   LIG     1      29.994   1.378  15.345  1.00  0.00      LIG  
ATOM   5333 H9   LIG     1      31.557   1.889  14.815  1.00  0.00      LIG  
ATOM   5334 H10  LIG     1      29.943   1.192   9.316  1.00  0.00      LIG  
ATOM   5335 H11  LIG     1      31.279   2.070   9.991  1.00  0.00      LIG  
ATOM   5336 H12  LIG     1      28.381   2.046  10.910  1.00  0.00      LIG  
ATOM   5337 H13  LIG     1      31.791  -2.329  11.987  1.00  0.00      LIG  
ATOM   5338 H14  LIG     1      30.138  -2.239  12.630  1.00  0.00      LIG  
ATOM   5339 H15  LIG     1      30.853  -0.692  14.148  1.00  0.00      LIG  
ATOM   5340 H16  LIG     1      32.446  -0.719  13.443  1.00  0.00      LIG  
ATOM   5341 H17  LIG     1      28.828   4.312  10.464  1.00  0.00      LIG  
ATOM   5342 H18  LIG     1      29.642   6.131  15.898  1.00  0.00      LIG  
ATOM   5343 H19  LIG     1      28.055   6.739  16.380  1.00  0.00      LIG  
ATOM   5344 H20  LIG     1      28.552   6.881  14.713  1.00  0.00      LIG  
ATOM   5345 H21  LIG     1      27.255   3.268  16.630  1.00  0.00      LIG  
ATOM   5346 H22  LIG     1      26.983   4.894  17.267  1.00  0.00      LIG  
ATOM   5347 H23  LIG     1      28.597   4.203  17.307  1.00  0.00      LIG  
ATOM   5348 H24  LIG     1      28.882   0.028  14.089  1.00  0.00      LIG  
ATOM   5349 H25  LIG     1      28.487   0.335  12.404  1.00  0.00      LIG  
ATOM   5350 H26  LIG     1      27.902   1.397  13.626  1.00  0.00      LIG  
ATOM   5351 H27  LIG     1      30.662   5.388  13.062  1.00  0.00      LIG  
ATOM   5352 H28  LIG     1      29.141   6.255  12.928  1.00  0.00      LIG  
ATOM   5353 H29  LIG     1      29.792   5.443  11.540  1.00  0.00      LIG  
ATOM   5354 H30  LIG     1      29.957  -2.723  10.112  1.00  0.00      LIG  
ATOM   5355 H31  LIG     1      28.026  -1.571   8.786  1.00  0.00      LIG  
ATOM   5356 H32  LIG     1      28.221  -0.235   9.896  1.00  0.00      LIG  
ATOM   5357 H33  LIG     1      28.310  -2.406  11.610  1.00  0.00      LIG  
ATOM   5358 H34  LIG     1      26.533  -3.166   9.283  1.00  0.00      LIG  
ATOM   5359 H35  LIG     1      32.994   1.593  13.415  1.00  0.00      LIG  
ATOM   5360 H36  LIG     1      32.520   2.411  11.924  1.00  0.00      LIG  
ATOM   5361 H37  LIG     1      33.237   0.807  11.868  1.00  0.00      LIG  
ATOM   5362 H38  LIG     1      31.630  -1.647   8.618  1.00  0.00      LIG  
ATOM   5363 H39  LIG     1      30.415  -0.437   8.168  1.00  0.00      LIG  
ATOM   5364 H40  LIG     1      30.135  -2.137   7.804  1.00  0.00      LIG  
ATOM   5365 H41  LIG     1      24.443  -0.456  12.743  1.00  0.00      LIG  
ATOM   5366 H42  LIG     1      23.899   0.448  11.309  1.00  0.00      LIG  
ATOM   5367 H43  LIG     1      25.392   0.948  12.131  1.00  0.00      LIG  
ATOM   5368 H44  LIG     1      27.465  -4.039  12.932  1.00  0.00      LIG  
ATOM   5369 H45  LIG     1      26.214  -5.299  12.969  1.00  0.00      LIG  
ATOM   5370 H46  LIG     1      25.757  -3.594  12.857  1.00  0.00      LIG  
ATOM   5371 H47  LIG     1      25.610  -5.481   9.406  1.00  0.00      LIG  
ATOM   5372 H48  LIG     1      24.532  -5.193  10.789  1.00  0.00      LIG  
ATOM   5373 H49  LIG     1      25.770  -6.449  10.885  1.00  0.00      LIG  
TER
REMARK  Energy: 274.619
REMARK  SimpleFitness: 274.619
REMARK  FullFitness: -973.9892
REMARK  InterFull: -28.5141
REMARK  IntraFull: 298.734
REMARK  solvFull: -1502.41
REMARK  surfFull: 258.201
REMARK  extraFull: 0.0
REMARK  deltaGcompsolvpol: -1502.41
REMARK  deltaGcompsolvnonpol: 258.201
REMARK  deltaGprotsolvpol: -1512.07
REMARK  deltaGprotsolvnonpol: 254.074
REMARK  deltaGligsolvpol: -8.9614
REMARK  deltaGligsolvnonpol: 16.1708
REMARK  deltaGvdw: -28.5141
REMARK  deltaGelec: 0.0
REMARK  deltaG: -6.6871543
REMARK  Cluster: 0
REMARK  ClusterRank: 4
ATOM   5287 C    LIG     1      26.683   5.231  13.147  1.00  0.00      LIG  
ATOM   5288 C1   LIG     1      26.646   4.983  14.617  1.00  0.00      LIG  
ATOM   5289 C2   LIG     1      27.977   4.857  15.329  1.00  0.00      LIG  
ATOM   5290 C3   LIG     1      28.815   3.852  14.512  1.00  0.00      LIG  
ATOM   5291 C4   LIG     1      28.929   4.056  12.985  1.00  0.00      LIG  
ATOM   5292 C5   LIG     1      27.495   4.152  12.454  1.00  0.00      LIG  
ATOM   5293 C6   LIG     1      30.171   3.474  15.065  1.00  0.00      LIG  
ATOM   5294 C7   LIG     1      30.493   2.050  14.642  1.00  0.00      LIG  
ATOM   5295 C8   LIG     1      30.062   1.662  13.211  1.00  0.00      LIG  
ATOM   5296 C9   LIG     1      29.792   2.920  12.333  1.00  0.00      LIG  
ATOM   5297 C10  LIG     1      31.167   0.782  12.536  1.00  0.00      LIG  
ATOM   5298 C11  LIG     1      30.702   0.412  11.172  1.00  0.00      LIG  
ATOM   5299 C12  LIG     1      30.361   1.540  10.263  1.00  0.00      LIG  
ATOM   5300 C13  LIG     1      29.374   2.504  10.901  1.00  0.00      LIG  
ATOM   5301 C14  LIG     1      30.536  -0.905  11.008  1.00  0.00      LIG  
ATOM   5302 C15  LIG     1      30.962  -1.653  12.216  1.00  0.00      LIG  
ATOM   5303 C16  LIG     1      31.388  -0.579  13.202  1.00  0.00      LIG  
ATOM   5304 O    LIG     1      29.323   3.612  10.007  1.00  0.00      LIG  
ATOM   5305 C17  LIG     1      28.599   6.225  15.583  1.00  0.00      LIG  
ATOM   5306 C18  LIG     1      27.687   4.270  16.707  1.00  0.00      LIG  
ATOM   5307 C19  LIG     1      28.773   0.814  13.338  1.00  0.00      LIG  
ATOM   5308 C20  LIG     1      29.664   5.355  12.620  1.00  0.00      LIG  
ATOM   5309 H    LIG     1      30.767   3.393  12.207  1.00  0.00      LIG  
ATOM   5310 C21  LIG     1      29.872  -1.656   9.884  1.00  0.00      LIG  
ATOM   5311 C22  LIG     1      28.384  -1.311   9.786  1.00  0.00      LIG  
ATOM   5312 C23  LIG     1      27.601  -2.088  10.845  1.00  0.00      LIG  
ATOM   5313 O1   LIG     1      26.681  -1.253  11.578  1.00  0.00      LIG  
ATOM   5314 C24  LIG     1      26.986  -3.328  10.251  1.00  0.00      LIG  
ATOM   5315 C25  LIG     1      32.546   1.444  12.430  1.00  0.00      LIG  
ATOM   5316 O2   LIG     1      25.575   4.851  15.190  1.00  0.00      LIG  
ATOM   5317 H1   LIG     1      28.214   2.960  14.659  1.00  0.00      LIG  
ATOM   5318 C26  LIG     1      30.556  -1.451   8.545  1.00  0.00      LIG  
ATOM   5319 C27  LIG     1      25.548  -0.823  10.957  1.00  0.00      LIG  
ATOM   5320 O3   LIG     1      25.184  -1.153   9.843  1.00  0.00      LIG  
ATOM   5321 C28  LIG     1      24.775   0.089  11.854  1.00  0.00      LIG  
ATOM   5322 C29  LIG     1      26.497  -4.460  11.066  1.00  0.00      LIG  
ATOM   5323 O4   LIG     1      27.801  -4.502  10.447  1.00  0.00      LIG  
ATOM   5324 C30  LIG     1      26.490  -4.336  12.538  1.00  0.00      LIG  
ATOM   5325 C31  LIG     1      25.553  -5.450  10.498  1.00  0.00      LIG  
ATOM   5326 H2   LIG     1      27.074   6.234  12.966  1.00  0.00      LIG  
ATOM   5327 H3   LIG     1      25.656   5.211  12.777  1.00  0.00      LIG  
ATOM   5328 H4   LIG     1      27.480   4.383  11.388  1.00  0.00      LIG  
ATOM   5329 H5   LIG     1      26.996   3.188  12.586  1.00  0.00      LIG  
ATOM   5330 H6   LIG     1      30.198   3.523  16.155  1.00  0.00      LIG  
ATOM   5331 H7   LIG     1      30.947   4.155  14.710  1.00  0.00      LIG  
ATOM   5332 H8   LIG     1      29.994   1.378  15.345  1.00  0.00      LIG  
ATOM   5333 H9   LIG     1      31.557   1.889  14.815  1.00  0.00      LIG  
ATOM   5334 H10  LIG     1      29.943   1.192   9.316  1.00  0.00      LIG  
ATOM   5335 H11  LIG     1      31.279   2.070   9.991  1.00  0.00      LIG  
ATOM   5336 H12  LIG     1      28.381   2.046  10.910  1.00  0.00      LIG  
ATOM   5337 H13  LIG     1      31.791  -2.329  11.987  1.00  0.00      LIG  
ATOM   5338 H14  LIG     1      30.138  -2.239  12.630  1.00  0.00      LIG  
ATOM   5339 H15  LIG     1      30.853  -0.692  14.148  1.00  0.00      LIG  
ATOM   5340 H16  LIG     1      32.446  -0.719  13.443  1.00  0.00      LIG  
ATOM   5341 H17  LIG     1      28.828   4.312  10.464  1.00  0.00      LIG  
ATOM   5342 H18  LIG     1      29.642   6.131  15.898  1.00  0.00      LIG  
ATOM   5343 H19  LIG     1      28.055   6.739  16.380  1.00  0.00      LIG  
ATOM   5344 H20  LIG     1      28.552   6.881  14.713  1.00  0.00      LIG  
ATOM   5345 H21  LIG     1      27.255   3.268  16.630  1.00  0.00      LIG  
ATOM   5346 H22  LIG     1      26.983   4.894  17.267  1.00  0.00      LIG  
ATOM   5347 H23  LIG     1      28.597   4.203  17.307  1.00  0.00      LIG  
ATOM   5348 H24  LIG     1      28.882   0.028  14.089  1.00  0.00      LIG  
ATOM   5349 H25  LIG     1      28.487   0.335  12.404  1.00  0.00      LIG  
ATOM   5350 H26  LIG     1      27.902   1.397  13.626  1.00  0.00      LIG  
ATOM   5351 H27  LIG     1      30.662   5.388  13.062  1.00  0.00      LIG  
ATOM   5352 H28  LIG     1      29.141   6.255  12.928  1.00  0.00      LIG  
ATOM   5353 H29  LIG     1      29.792   5.443  11.540  1.00  0.00      LIG  
ATOM   5354 H30  LIG     1      29.957  -2.723  10.112  1.00  0.00      LIG  
ATOM   5355 H31  LIG     1      28.026  -1.571   8.786  1.00  0.00      LIG  
ATOM   5356 H32  LIG     1      28.221  -0.235   9.896  1.00  0.00      LIG  
ATOM   5357 H33  LIG     1      28.310  -2.406  11.610  1.00  0.00      LIG  
ATOM   5358 H34  LIG     1      26.533  -3.166   9.283  1.00  0.00      LIG  
ATOM   5359 H35  LIG     1      32.994   1.593  13.415  1.00  0.00      LIG  
ATOM   5360 H36  LIG     1      32.520   2.411  11.924  1.00  0.00      LIG  
ATOM   5361 H37  LIG     1      33.237   0.807  11.868  1.00  0.00      LIG  
ATOM   5362 H38  LIG     1      31.630  -1.647   8.618  1.00  0.00      LIG  
ATOM   5363 H39  LIG     1      30.415  -0.437   8.168  1.00  0.00      LIG  
ATOM   5364 H40  LIG     1      30.135  -2.137   7.804  1.00  0.00      LIG  
ATOM   5365 H41  LIG     1      24.443  -0.456  12.743  1.00  0.00      LIG  
ATOM   5366 H42  LIG     1      23.899   0.448  11.309  1.00  0.00      LIG  
ATOM   5367 H43  LIG     1      25.392   0.948  12.131  1.00  0.00      LIG  
ATOM   5368 H44  LIG     1      27.465  -4.039  12.932  1.00  0.00      LIG  
ATOM   5369 H45  LIG     1      26.214  -5.299  12.969  1.00  0.00      LIG  
ATOM   5370 H46  LIG     1      25.757  -3.594  12.857  1.00  0.00      LIG  
ATOM   5371 H47  LIG     1      25.610  -5.481   9.406  1.00  0.00      LIG  
ATOM   5372 H48  LIG     1      24.532  -5.193  10.789  1.00  0.00      LIG  
ATOM   5373 H49  LIG     1      25.770  -6.449  10.885  1.00  0.00      LIG  
TER
REMARK  Energy: 276.095
REMARK  SimpleFitness: 276.095
REMARK  FullFitness: -972.6377
REMARK  InterFull: -27.7106
REMARK  IntraFull: 299.217
REMARK  solvFull: -1502.53
REMARK  surfFull: 258.386
REMARK  extraFull: 0.0
REMARK  deltaGcompsolvpol: -1502.53
REMARK  deltaGcompsolvnonpol: 258.386
REMARK  deltaGprotsolvpol: -1512.07
REMARK  deltaGprotsolvnonpol: 254.074
REMARK  deltaGligsolvpol: -8.99913
REMARK  deltaGligsolvnonpol: 16.1541
REMARK  deltaGvdw: -27.7106
REMARK  deltaGelec: 0.0
REMARK  deltaG: -6.5970974
REMARK  Cluster: 0
REMARK  ClusterRank: 5
ATOM   5287 C    LIG     1      26.935   5.212  13.062  1.00  0.00      LIG  
ATOM   5288 C1   LIG     1      26.853   5.049  14.544  1.00  0.00      LIG  
ATOM   5289 C2   LIG     1      28.156   4.909  15.300  1.00  0.00      LIG  
ATOM   5290 C3   LIG     1      28.978   3.834  14.559  1.00  0.00      LIG  
ATOM   5291 C4   LIG     1      29.149   3.963  13.030  1.00  0.00      LIG  
ATOM   5292 C5   LIG     1      27.739   4.081  12.444  1.00  0.00      LIG  
ATOM   5293 C6   LIG     1      30.299   3.427  15.172  1.00  0.00      LIG  
ATOM   5294 C7   LIG     1      30.559   1.968  14.835  1.00  0.00      LIG  
ATOM   5295 C8   LIG     1      30.168   1.536  13.405  1.00  0.00      LIG  
ATOM   5296 C9   LIG     1      29.993   2.768  12.466  1.00  0.00      LIG  
ATOM   5297 C10  LIG     1      31.261   0.582  12.816  1.00  0.00      LIG  
ATOM   5298 C11  LIG     1      30.843   0.188  11.446  1.00  0.00      LIG  
ATOM   5299 C12  LIG     1      30.610   1.297  10.482  1.00  0.00      LIG  
ATOM   5300 C13  LIG     1      29.625   2.313  11.033  1.00  0.00      LIG  
ATOM   5301 C14  LIG     1      30.597  -1.121  11.319  1.00  0.00      LIG  
ATOM   5302 C15  LIG     1      30.900  -1.845  12.578  1.00  0.00      LIG  
ATOM   5303 C16  LIG     1      31.384  -0.766  13.532  1.00  0.00      LIG  
ATOM   5304 O    LIG     1      29.648   3.383  10.093  1.00  0.00      LIG  
ATOM   5305 C17  LIG     1      28.824   6.263  15.503  1.00  0.00      LIG  
ATOM   5306 C18  LIG     1      27.805   4.402  16.695  1.00  0.00      LIG  
ATOM   5307 C19  LIG     1      28.839   0.747  13.513  1.00  0.00      LIG  
ATOM   5308 C20  LIG     1      29.943   5.216  12.630  1.00  0.00      LIG  
ATOM   5309 H    LIG     1      30.991   3.196  12.368  1.00  0.00      LIG  
ATOM   5310 C21  LIG     1      29.943  -1.867  10.188  1.00  0.00      LIG  
ATOM   5311 C22  LIG     1      28.480  -1.444  10.014  1.00  0.00      LIG  
ATOM   5312 C23  LIG     1      27.602  -2.242  10.977  1.00  0.00      LIG  
ATOM   5313 O1   LIG     1      26.668  -1.417  11.704  1.00  0.00      LIG  
ATOM   5314 C24  LIG     1      26.980  -3.418  10.274  1.00  0.00      LIG  
ATOM   5315 C25  LIG     1      32.674   1.175  12.758  1.00  0.00      LIG  
ATOM   5316 O2   LIG     1      25.764   5.041  15.103  1.00  0.00      LIG  
ATOM   5317 H1   LIG     1      28.336   2.973  14.723  1.00  0.00      LIG  
ATOM   5318 C26  LIG     1      30.706  -1.745   8.880  1.00  0.00      LIG  
ATOM   5319 C27  LIG     1      25.582  -0.908  11.054  1.00  0.00      LIG  
ATOM   5320 O3   LIG     1      25.246  -1.164   9.912  1.00  0.00      LIG  
ATOM   5321 C28  LIG     1      24.794  -0.041  11.985  1.00  0.00      LIG  
ATOM   5322 C29  LIG     1      26.485  -4.626  10.971  1.00  0.00      LIG  
ATOM   5323 O4   LIG     1      27.797  -4.600  10.371  1.00  0.00      LIG  
ATOM   5324 C30  LIG     1      26.454  -4.648  12.447  1.00  0.00      LIG  
ATOM   5325 C31  LIG     1      25.560  -5.565  10.297  1.00  0.00      LIG  
ATOM   5326 H2   LIG     1      27.358   6.194  12.839  1.00  0.00      LIG  
ATOM   5327 H3   LIG     1      25.917   5.194  12.664  1.00  0.00      LIG  
ATOM   5328 H4   LIG     1      27.773   4.268  11.370  1.00  0.00      LIG  
ATOM   5329 H5   LIG     1      27.207   3.138  12.594  1.00  0.00      LIG  
ATOM   5330 H6   LIG     1      30.301   3.533  16.258  1.00  0.00      LIG  
ATOM   5331 H7   LIG     1      31.118   4.048  14.803  1.00  0.00      LIG  
ATOM   5332 H8   LIG     1      29.990   1.359  15.543  1.00  0.00      LIG  
ATOM   5333 H9   LIG     1      31.602   1.756  15.065  1.00  0.00      LIG  
ATOM   5334 H10  LIG     1      30.236   0.939   9.523  1.00  0.00      LIG  
ATOM   5335 H11  LIG     1      31.564   1.783  10.254  1.00  0.00      LIG  
ATOM   5336 H12  LIG     1      28.619   1.885  11.014  1.00  0.00      LIG  
ATOM   5337 H13  LIG     1      31.669  -2.605  12.422  1.00  0.00      LIG  
ATOM   5338 H14  LIG     1      30.005  -2.329  12.977  1.00  0.00      LIG  
ATOM   5339 H15  LIG     1      30.838  -0.807  14.478  1.00  0.00      LIG  
ATOM   5340 H16  LIG     1      32.429  -0.967  13.786  1.00  0.00      LIG  
ATOM   5341 H17  LIG     1      29.166   4.121  10.503  1.00  0.00      LIG  
ATOM   5342 H18  LIG     1      29.856   6.146  15.843  1.00  0.00      LIG  
ATOM   5343 H19  LIG     1      28.286   6.836  16.263  1.00  0.00      LIG  
ATOM   5344 H20  LIG     1      28.819   6.878  14.602  1.00  0.00      LIG  
ATOM   5345 H21  LIG     1      27.317   3.423  16.653  1.00  0.00      LIG  
ATOM   5346 H22  LIG     1      27.129   5.091  17.211  1.00  0.00      LIG  
ATOM   5347 H23  LIG     1      28.698   4.310  17.318  1.00  0.00      LIG  
ATOM   5348 H24  LIG     1      28.886  -0.010  14.298  1.00  0.00      LIG  
ATOM   5349 H25  LIG     1      28.566   0.241  12.589  1.00  0.00      LIG  
ATOM   5350 H26  LIG     1      27.986   1.378  13.748  1.00  0.00      LIG  
ATOM   5351 H27  LIG     1      30.924   5.241  13.110  1.00  0.00      LIG  
ATOM   5352 H28  LIG     1      29.438   6.148  12.868  1.00  0.00      LIG  
ATOM   5353 H29  LIG     1      30.117   5.246  11.555  1.00  0.00      LIG  
ATOM   5354 H30  LIG     1      29.964  -2.929  10.449  1.00  0.00      LIG  
ATOM   5355 H31  LIG     1      28.175  -1.636   8.980  1.00  0.00      LIG  
ATOM   5356 H32  LIG     1      28.351  -0.370  10.178  1.00  0.00      LIG  
ATOM   5357 H33  LIG     1      28.255  -2.628  11.763  1.00  0.00      LIG  
ATOM   5358 H34  LIG     1      26.556  -3.173   9.310  1.00  0.00      LIG  
ATOM   5359 H35  LIG     1      33.090   1.315  13.758  1.00  0.00      LIG  
ATOM   5360 H36  LIG     1      32.714   2.136  12.241  1.00  0.00      LIG  
ATOM   5361 H37  LIG     1      33.356   0.501  12.230  1.00  0.00      LIG  
ATOM   5362 H38  LIG     1      31.763  -1.987   9.021  1.00  0.00      LIG  
ATOM   5363 H39  LIG     1      30.635  -0.742   8.457  1.00  0.00      LIG  
ATOM   5364 H40  LIG     1      30.294  -2.441   8.145  1.00  0.00      LIG  
ATOM   5365 H41  LIG     1      24.295  -0.654  12.740  1.00  0.00      LIG  
ATOM   5366 H42  LIG     1      24.045   0.503  11.408  1.00  0.00      LIG  
ATOM   5367 H43  LIG     1      25.454   0.689  12.461  1.00  0.00      LIG  
ATOM   5368 H44  LIG     1      27.380  -4.273  12.886  1.00  0.00      LIG  
ATOM   5369 H45  LIG     1      26.295  -5.670  12.794  1.00  0.00      LIG  
ATOM   5370 H46  LIG     1      25.637  -4.033  12.821  1.00  0.00      LIG  
ATOM   5371 H47  LIG     1      25.581  -5.442   9.210  1.00  0.00      LIG  
ATOM   5372 H48  LIG     1      24.544  -5.385  10.653  1.00  0.00      LIG  
ATOM   5373 H49  LIG     1      25.815  -6.601  10.533  1.00  0.00      LIG  
TER
REMARK  Energy: 276.095
REMARK  SimpleFitness: 276.095
REMARK  FullFitness: -972.6377
REMARK  InterFull: -27.7106
REMARK  IntraFull: 299.217
REMARK  solvFull: -1502.53
REMARK  surfFull: 258.386
REMARK  extraFull: 0.0
REMARK  deltaGcompsolvpol: -1502.53
REMARK  deltaGcompsolvnonpol: 258.386
REMARK  deltaGprotsolvpol: -1512.07
REMARK  deltaGprotsolvnonpol: 254.074
REMARK  deltaGligsolvpol: -8.99913
REMARK  deltaGligsolvnonpol: 16.1541
REMARK  deltaGvdw: -27.7106
REMARK  deltaGelec: 0.0
REMARK  deltaG: -6.5970974
REMARK  Cluster: 0
REMARK  ClusterRank: 6
ATOM   5287 C    LIG     1      26.935   5.212  13.062  1.00  0.00      LIG  
ATOM   5288 C1   LIG     1      26.853   5.049  14.544  1.00  0.00      LIG  
ATOM   5289 C2   LIG     1      28.156   4.909  15.300  1.00  0.00      LIG  
ATOM   5290 C3   LIG     1      28.978   3.834  14.559  1.00  0.00      LIG  
ATOM   5291 C4   LIG     1      29.149   3.963  13.030  1.00  0.00      LIG  
ATOM   5292 C5   LIG     1      27.739   4.081  12.444  1.00  0.00      LIG  
ATOM   5293 C6   LIG     1      30.299   3.427  15.172  1.00  0.00      LIG  
ATOM   5294 C7   LIG     1      30.559   1.968  14.835  1.00  0.00      LIG  
ATOM   5295 C8   LIG     1      30.168   1.536  13.405  1.00  0.00      LIG  
ATOM   5296 C9   LIG     1      29.993   2.768  12.466  1.00  0.00      LIG  
ATOM   5297 C10  LIG     1      31.261   0.582  12.816  1.00  0.00      LIG  
ATOM   5298 C11  LIG     1      30.843   0.188  11.446  1.00  0.00      LIG  
ATOM   5299 C12  LIG     1      30.610   1.297  10.482  1.00  0.00      LIG  
ATOM   5300 C13  LIG     1      29.625   2.313  11.033  1.00  0.00      LIG  
ATOM   5301 C14  LIG     1      30.597  -1.121  11.319  1.00  0.00      LIG  
ATOM   5302 C15  LIG     1      30.900  -1.845  12.578  1.00  0.00      LIG  
ATOM   5303 C16  LIG     1      31.384  -0.766  13.532  1.00  0.00      LIG  
ATOM   5304 O    LIG     1      29.648   3.383  10.093  1.00  0.00      LIG  
ATOM   5305 C17  LIG     1      28.824   6.263  15.503  1.00  0.00      LIG  
ATOM   5306 C18  LIG     1      27.805   4.402  16.695  1.00  0.00      LIG  
ATOM   5307 C19  LIG     1      28.839   0.747  13.513  1.00  0.00      LIG  
ATOM   5308 C20  LIG     1      29.943   5.216  12.630  1.00  0.00      LIG  
ATOM   5309 H    LIG     1      30.991   3.196  12.368  1.00  0.00      LIG  
ATOM   5310 C21  LIG     1      29.943  -1.867  10.188  1.00  0.00      LIG  
ATOM   5311 C22  LIG     1      28.480  -1.444  10.014  1.00  0.00      LIG  
ATOM   5312 C23  LIG     1      27.602  -2.242  10.977  1.00  0.00      LIG  
ATOM   5313 O1   LIG     1      26.668  -1.417  11.704  1.00  0.00      LIG  
ATOM   5314 C24  LIG     1      26.980  -3.418  10.274  1.00  0.00      LIG  
ATOM   5315 C25  LIG     1      32.674   1.175  12.758  1.00  0.00      LIG  
ATOM   5316 O2   LIG     1      25.764   5.041  15.103  1.00  0.00      LIG  
ATOM   5317 H1   LIG     1      28.336   2.973  14.723  1.00  0.00      LIG  
ATOM   5318 C26  LIG     1      30.706  -1.745   8.880  1.00  0.00      LIG  
ATOM   5319 C27  LIG     1      25.582  -0.908  11.054  1.00  0.00      LIG  
ATOM   5320 O3   LIG     1      25.246  -1.164   9.912  1.00  0.00      LIG  
ATOM   5321 C28  LIG     1      24.794  -0.041  11.985  1.00  0.00      LIG  
ATOM   5322 C29  LIG     1      26.485  -4.626  10.971  1.00  0.00      LIG  
ATOM   5323 O4   LIG     1      27.797  -4.600  10.371  1.00  0.00      LIG  
ATOM   5324 C30  LIG     1      26.454  -4.648  12.447  1.00  0.00      LIG  
ATOM   5325 C31  LIG     1      25.560  -5.565  10.297  1.00  0.00      LIG  
ATOM   5326 H2   LIG     1      27.358   6.194  12.839  1.00  0.00      LIG  
ATOM   5327 H3   LIG     1      25.917   5.194  12.664  1.00  0.00      LIG  
ATOM   5328 H4   LIG     1      27.773   4.268  11.370  1.00  0.00      LIG  
ATOM   5329 H5   LIG     1      27.207   3.138  12.594  1.00  0.00      LIG  
ATOM   5330 H6   LIG     1      30.301   3.533  16.258  1.00  0.00      LIG  
ATOM   5331 H7   LIG     1      31.118   4.048  14.803  1.00  0.00      LIG  
ATOM   5332 H8   LIG     1      29.990   1.359  15.543  1.00  0.00      LIG  
ATOM   5333 H9   LIG     1      31.602   1.756  15.065  1.00  0.00      LIG  
ATOM   5334 H10  LIG     1      30.236   0.939   9.523  1.00  0.00      LIG  
ATOM   5335 H11  LIG     1      31.564   1.783  10.254  1.00  0.00      LIG  
ATOM   5336 H12  LIG     1      28.619   1.885  11.014  1.00  0.00      LIG  
ATOM   5337 H13  LIG     1      31.669  -2.605  12.422  1.00  0.00      LIG  
ATOM   5338 H14  LIG     1      30.005  -2.329  12.977  1.00  0.00      LIG  
ATOM   5339 H15  LIG     1      30.838  -0.807  14.478  1.00  0.00      LIG  
ATOM   5340 H16  LIG     1      32.429  -0.967  13.786  1.00  0.00      LIG  
ATOM   5341 H17  LIG     1      29.166   4.121  10.503  1.00  0.00      LIG  
ATOM   5342 H18  LIG     1      29.856   6.146  15.843  1.00  0.00      LIG  
ATOM   5343 H19  LIG     1      28.286   6.836  16.263  1.00  0.00      LIG  
ATOM   5344 H20  LIG     1      28.819   6.878  14.602  1.00  0.00      LIG  
ATOM   5345 H21  LIG     1      27.317   3.423  16.653  1.00  0.00      LIG  
ATOM   5346 H22  LIG     1      27.129   5.091  17.211  1.00  0.00      LIG  
ATOM   5347 H23  LIG     1      28.698   4.310  17.318  1.00  0.00      LIG  
ATOM   5348 H24  LIG     1      28.886  -0.010  14.298  1.00  0.00      LIG  
ATOM   5349 H25  LIG     1      28.566   0.241  12.589  1.00  0.00      LIG  
ATOM   5350 H26  LIG     1      27.986   1.378  13.748  1.00  0.00      LIG  
ATOM   5351 H27  LIG     1      30.924   5.241  13.110  1.00  0.00      LIG  
ATOM   5352 H28  LIG     1      29.438   6.148  12.868  1.00  0.00      LIG  
ATOM   5353 H29  LIG     1      30.117   5.246  11.555  1.00  0.00      LIG  
ATOM   5354 H30  LIG     1      29.964  -2.929  10.449  1.00  0.00      LIG  
ATOM   5355 H31  LIG     1      28.175  -1.636   8.980  1.00  0.00      LIG  
ATOM   5356 H32  LIG     1      28.351  -0.370  10.178  1.00  0.00      LIG  
ATOM   5357 H33  LIG     1      28.255  -2.628  11.763  1.00  0.00      LIG  
ATOM   5358 H34  LIG     1      26.556  -3.173   9.310  1.00  0.00      LIG  
ATOM   5359 H35  LIG     1      33.090   1.315  13.758  1.00  0.00      LIG  
ATOM   5360 H36  LIG     1      32.714   2.136  12.241  1.00  0.00      LIG  
ATOM   5361 H37  LIG     1      33.356   0.501  12.230  1.00  0.00      LIG  
ATOM   5362 H38  LIG     1      31.763  -1.987   9.021  1.00  0.00      LIG  
ATOM   5363 H39  LIG     1      30.635  -0.742   8.457  1.00  0.00      LIG  
ATOM   5364 H40  LIG     1      30.294  -2.441   8.145  1.00  0.00      LIG  
ATOM   5365 H41  LIG     1      24.295  -0.654  12.740  1.00  0.00      LIG  
ATOM   5366 H42  LIG     1      24.045   0.503  11.408  1.00  0.00      LIG  
ATOM   5367 H43  LIG     1      25.454   0.689  12.461  1.00  0.00      LIG  
ATOM   5368 H44  LIG     1      27.380  -4.273  12.886  1.00  0.00      LIG  
ATOM   5369 H45  LIG     1      26.295  -5.670  12.794  1.00  0.00      LIG  
ATOM   5370 H46  LIG     1      25.637  -4.033  12.821  1.00  0.00      LIG  
ATOM   5371 H47  LIG     1      25.581  -5.442   9.210  1.00  0.00      LIG  
ATOM   5372 H48  LIG     1      24.544  -5.385  10.653  1.00  0.00      LIG  
ATOM   5373 H49  LIG     1      25.815  -6.601  10.533  1.00  0.00      LIG  
TER
REMARK  Energy: 276.095
REMARK  SimpleFitness: 276.095
REMARK  FullFitness: -972.6377
REMARK  InterFull: -27.7106
REMARK  IntraFull: 299.217
REMARK  solvFull: -1502.53
REMARK  surfFull: 258.386
REMARK  extraFull: 0.0
REMARK  deltaGcompsolvpol: -1502.53
REMARK  deltaGcompsolvnonpol: 258.386
REMARK  deltaGprotsolvpol: -1512.07
REMARK  deltaGprotsolvnonpol: 254.074
REMARK  deltaGligsolvpol: -8.99913
REMARK  deltaGligsolvnonpol: 16.1541
REMARK  deltaGvdw: -27.7106
REMARK  deltaGelec: 0.0
REMARK  deltaG: -6.5970974
REMARK  Cluster: 0
REMARK  ClusterRank: 7
ATOM   5287 C    LIG     1      26.935   5.212  13.062  1.00  0.00      LIG  
ATOM   5288 C1   LIG     1      26.853   5.049  14.544  1.00  0.00      LIG  
ATOM   5289 C2   LIG     1      28.156   4.909  15.300  1.00  0.00      LIG  
ATOM   5290 C3   LIG     1      28.978   3.834  14.559  1.00  0.00      LIG  
ATOM   5291 C4   LIG     1      29.149   3.963  13.030  1.00  0.00      LIG  
ATOM   5292 C5   LIG     1      27.739   4.081  12.444  1.00  0.00      LIG  
ATOM   5293 C6   LIG     1      30.299   3.427  15.172  1.00  0.00      LIG  
ATOM   5294 C7   LIG     1      30.559   1.968  14.835  1.00  0.00      LIG  
ATOM   5295 C8   LIG     1      30.168   1.536  13.405  1.00  0.00      LIG  
ATOM   5296 C9   LIG     1      29.993   2.768  12.466  1.00  0.00      LIG  
ATOM   5297 C10  LIG     1      31.261   0.582  12.816  1.00  0.00      LIG  
ATOM   5298 C11  LIG     1      30.843   0.188  11.446  1.00  0.00      LIG  
ATOM   5299 C12  LIG     1      30.610   1.297  10.482  1.00  0.00      LIG  
ATOM   5300 C13  LIG     1      29.625   2.313  11.033  1.00  0.00      LIG  
ATOM   5301 C14  LIG     1      30.597  -1.121  11.319  1.00  0.00      LIG  
ATOM   5302 C15  LIG     1      30.900  -1.845  12.578  1.00  0.00      LIG  
ATOM   5303 C16  LIG     1      31.384  -0.766  13.532  1.00  0.00      LIG  
ATOM   5304 O    LIG     1      29.648   3.383  10.093  1.00  0.00      LIG  
ATOM   5305 C17  LIG     1      28.824   6.263  15.503  1.00  0.00      LIG  
ATOM   5306 C18  LIG     1      27.805   4.402  16.695  1.00  0.00      LIG  
ATOM   5307 C19  LIG     1      28.839   0.747  13.513  1.00  0.00      LIG  
ATOM   5308 C20  LIG     1      29.943   5.216  12.630  1.00  0.00      LIG  
ATOM   5309 H    LIG     1      30.991   3.196  12.368  1.00  0.00      LIG  
ATOM   5310 C21  LIG     1      29.943  -1.867  10.188  1.00  0.00      LIG  
ATOM   5311 C22  LIG     1      28.480  -1.444  10.014  1.00  0.00      LIG  
ATOM   5312 C23  LIG     1      27.602  -2.242  10.977  1.00  0.00      LIG  
ATOM   5313 O1   LIG     1      26.668  -1.417  11.704  1.00  0.00      LIG  
ATOM   5314 C24  LIG     1      26.980  -3.418  10.274  1.00  0.00      LIG  
ATOM   5315 C25  LIG     1      32.674   1.175  12.758  1.00  0.00      LIG  
ATOM   5316 O2   LIG     1      25.764   5.041  15.103  1.00  0.00      LIG  
ATOM   5317 H1   LIG     1      28.336   2.973  14.723  1.00  0.00      LIG  
ATOM   5318 C26  LIG     1      30.706  -1.745   8.880  1.00  0.00      LIG  
ATOM   5319 C27  LIG     1      25.582  -0.908  11.054  1.00  0.00      LIG  
ATOM   5320 O3   LIG     1      25.246  -1.164   9.912  1.00  0.00      LIG  
ATOM   5321 C28  LIG     1      24.794  -0.041  11.985  1.00  0.00      LIG  
ATOM   5322 C29  LIG     1      26.485  -4.626  10.971  1.00  0.00      LIG  
ATOM   5323 O4   LIG     1      27.797  -4.600  10.371  1.00  0.00      LIG  
ATOM   5324 C30  LIG     1      26.454  -4.648  12.447  1.00  0.00      LIG  
ATOM   5325 C31  LIG     1      25.560  -5.565  10.297  1.00  0.00      LIG  
ATOM   5326 H2   LIG     1      27.358   6.194  12.839  1.00  0.00      LIG  
ATOM   5327 H3   LIG     1      25.917   5.194  12.664  1.00  0.00      LIG  
ATOM   5328 H4   LIG     1      27.773   4.268  11.370  1.00  0.00      LIG  
ATOM   5329 H5   LIG     1      27.207   3.138  12.594  1.00  0.00      LIG  
ATOM   5330 H6   LIG     1      30.301   3.533  16.258  1.00  0.00      LIG  
ATOM   5331 H7   LIG     1      31.118   4.048  14.803  1.00  0.00      LIG  
ATOM   5332 H8   LIG     1      29.990   1.359  15.543  1.00  0.00      LIG  
ATOM   5333 H9   LIG     1      31.602   1.756  15.065  1.00  0.00      LIG  
ATOM   5334 H10  LIG     1      30.236   0.939   9.523  1.00  0.00      LIG  
ATOM   5335 H11  LIG     1      31.564   1.783  10.254  1.00  0.00      LIG  
ATOM   5336 H12  LIG     1      28.619   1.885  11.014  1.00  0.00      LIG  
ATOM   5337 H13  LIG     1      31.669  -2.605  12.422  1.00  0.00      LIG  
ATOM   5338 H14  LIG     1      30.005  -2.329  12.977  1.00  0.00      LIG  
ATOM   5339 H15  LIG     1      30.838  -0.807  14.478  1.00  0.00      LIG  
ATOM   5340 H16  LIG     1      32.429  -0.967  13.786  1.00  0.00      LIG  
ATOM   5341 H17  LIG     1      29.166   4.121  10.503  1.00  0.00      LIG  
ATOM   5342 H18  LIG     1      29.856   6.146  15.843  1.00  0.00      LIG  
ATOM   5343 H19  LIG     1      28.286   6.836  16.263  1.00  0.00      LIG  
ATOM   5344 H20  LIG     1      28.819   6.878  14.602  1.00  0.00      LIG  
ATOM   5345 H21  LIG     1      27.317   3.423  16.653  1.00  0.00      LIG  
ATOM   5346 H22  LIG     1      27.129   5.091  17.211  1.00  0.00      LIG  
ATOM   5347 H23  LIG     1      28.698   4.310  17.318  1.00  0.00      LIG  
ATOM   5348 H24  LIG     1      28.886  -0.010  14.298  1.00  0.00      LIG  
ATOM   5349 H25  LIG     1      28.566   0.241  12.589  1.00  0.00      LIG  
ATOM   5350 H26  LIG     1      27.986   1.378  13.748  1.00  0.00      LIG  
ATOM   5351 H27  LIG     1      30.924   5.241  13.110  1.00  0.00      LIG  
ATOM   5352 H28  LIG     1      29.438   6.148  12.868  1.00  0.00      LIG  
ATOM   5353 H29  LIG     1      30.117   5.246  11.555  1.00  0.00      LIG  
ATOM   5354 H30  LIG     1      29.964  -2.929  10.449  1.00  0.00      LIG  
ATOM   5355 H31  LIG     1      28.175  -1.636   8.980  1.00  0.00      LIG  
ATOM   5356 H32  LIG     1      28.351  -0.370  10.178  1.00  0.00      LIG  
ATOM   5357 H33  LIG     1      28.255  -2.628  11.763  1.00  0.00      LIG  
ATOM   5358 H34  LIG     1      26.556  -3.173   9.310  1.00  0.00      LIG  
ATOM   5359 H35  LIG     1      33.090   1.315  13.758  1.00  0.00      LIG  
ATOM   5360 H36  LIG     1      32.714   2.136  12.241  1.00  0.00      LIG  
ATOM   5361 H37  LIG     1      33.356   0.501  12.230  1.00  0.00      LIG  
ATOM   5362 H38  LIG     1      31.763  -1.987   9.021  1.00  0.00      LIG  
ATOM   5363 H39  LIG     1      30.635  -0.742   8.457  1.00  0.00      LIG  
ATOM   5364 H40  LIG     1      30.294  -2.441   8.145  1.00  0.00      LIG  
ATOM   5365 H41  LIG     1      24.295  -0.654  12.740  1.00  0.00      LIG  
ATOM   5366 H42  LIG     1      24.045   0.503  11.408  1.00  0.00      LIG  
ATOM   5367 H43  LIG     1      25.454   0.689  12.461  1.00  0.00      LIG  
ATOM   5368 H44  LIG     1      27.380  -4.273  12.886  1.00  0.00      LIG  
ATOM   5369 H45  LIG     1      26.295  -5.670  12.794  1.00  0.00      LIG  
ATOM   5370 H46  LIG     1      25.637  -4.033  12.821  1.00  0.00      LIG  
ATOM   5371 H47  LIG     1      25.581  -5.442   9.210  1.00  0.00      LIG  
ATOM   5372 H48  LIG     1      24.544  -5.385  10.653  1.00  0.00      LIG  
ATOM   5373 H49  LIG     1      25.815  -6.601  10.533  1.00  0.00      LIG  
TER
REMARK  Energy: 277.003
REMARK  SimpleFitness: 277.003
REMARK  FullFitness: -968.7403
REMARK  InterFull: -18.4813
REMARK  IntraFull: 295.872
REMARK  solvFull: -1506.04
REMARK  surfFull: 259.909
REMARK  extraFull: 0.0
REMARK  deltaGcompsolvpol: -1506.04
REMARK  deltaGcompsolvnonpol: 259.909
REMARK  deltaGprotsolvpol: -1512.07
REMARK  deltaGprotsolvnonpol: 254.074
REMARK  deltaGligsolvpol: -10.5481
REMARK  deltaGligsolvnonpol: 16.2583
REMARK  deltaGvdw: -18.4813
REMARK  deltaGelec: 0.0
REMARK  deltaG: -5.709802
REMARK  Cluster: 1
REMARK  ClusterRank: 0
ATOM   5287 C    LIG     1      31.619   0.695   6.748  1.00  0.00      LIG  
ATOM   5288 C1   LIG     1      31.275   2.078   6.273  1.00  0.00      LIG  
ATOM   5289 C2   LIG     1      31.657   3.259   7.142  1.00  0.00      LIG  
ATOM   5290 C3   LIG     1      31.485   2.882   8.626  1.00  0.00      LIG  
ATOM   5291 C4   LIG     1      32.045   1.532   9.106  1.00  0.00      LIG  
ATOM   5292 C5   LIG     1      31.355   0.486   8.230  1.00  0.00      LIG  
ATOM   5293 C6   LIG     1      31.843   3.952   9.634  1.00  0.00      LIG  
ATOM   5294 C7   LIG     1      30.965   3.766  10.856  1.00  0.00      LIG  
ATOM   5295 C8   LIG     1      30.789   2.306  11.316  1.00  0.00      LIG  
ATOM   5296 C9   LIG     1      31.828   1.356  10.649  1.00  0.00      LIG  
ATOM   5297 C10  LIG     1      30.927   2.223  12.871  1.00  0.00      LIG  
ATOM   5298 C11  LIG     1      30.744   0.809  13.289  1.00  0.00      LIG  
ATOM   5299 C12  LIG     1      31.656  -0.190  12.666  1.00  0.00      LIG  
ATOM   5300 C13  LIG     1      31.624  -0.097  11.147  1.00  0.00      LIG  
ATOM   5301 C14  LIG     1      29.729   0.636  14.142  1.00  0.00      LIG  
ATOM   5302 C15  LIG     1      29.101   1.929  14.497  1.00  0.00      LIG  
ATOM   5303 C16  LIG     1      29.832   2.957  13.652  1.00  0.00      LIG  
ATOM   5304 O    LIG     1      32.648  -0.980  10.700  1.00  0.00      LIG  
ATOM   5305 C17  LIG     1      33.020   3.810   6.737  1.00  0.00      LIG  
ATOM   5306 C18  LIG     1      30.653   4.359   6.806  1.00  0.00      LIG  
ATOM   5307 C19  LIG     1      29.358   1.880  10.921  1.00  0.00      LIG  
ATOM   5308 C20  LIG     1      33.565   1.423   8.907  1.00  0.00      LIG  
ATOM   5309 H    LIG     1      32.794   1.649  11.063  1.00  0.00      LIG  
ATOM   5310 C21  LIG     1      29.163  -0.623  14.738  1.00  0.00      LIG  
ATOM   5311 C22  LIG     1      28.696  -1.655  13.707  1.00  0.00      LIG  
ATOM   5312 C23  LIG     1      27.242  -1.458  13.299  1.00  0.00      LIG  
ATOM   5313 O1   LIG     1      27.110  -0.177  12.657  1.00  0.00      LIG  
ATOM   5314 C24  LIG     1      26.791  -2.632  12.449  1.00  0.00      LIG  
ATOM   5315 C25  LIG     1      32.265   2.727  13.426  1.00  0.00      LIG  
ATOM   5316 O2   LIG     1      30.941   2.244   5.110  1.00  0.00      LIG  
ATOM   5317 H1   LIG     1      30.402   2.797   8.686  1.00  0.00      LIG  
ATOM   5318 C26  LIG     1      30.171  -1.259  15.679  1.00  0.00      LIG  
ATOM   5319 C27  LIG     1      25.871   0.384  12.754  1.00  0.00      LIG  
ATOM   5320 O3   LIG     1      24.901  -0.133  13.285  1.00  0.00      LIG  
ATOM   5321 C28  LIG     1      25.843   1.704  12.064  1.00  0.00      LIG  
ATOM   5322 C29  LIG     1      27.178  -2.893  11.031  1.00  0.00      LIG  
ATOM   5323 O4   LIG     1      25.873  -2.364  11.357  1.00  0.00      LIG  
ATOM   5324 C30  LIG     1      28.018  -1.967  10.218  1.00  0.00      LIG  
ATOM   5325 C31  LIG     1      27.126  -4.294  10.545  1.00  0.00      LIG  
ATOM   5326 H2   LIG     1      32.662   0.495   6.494  1.00  0.00      LIG  
ATOM   5327 H3   LIG     1      31.004  -0.007   6.180  1.00  0.00      LIG  
ATOM   5328 H4   LIG     1      31.686  -0.522   8.478  1.00  0.00      LIG  
ATOM   5329 H5   LIG     1      30.277   0.520   8.408  1.00  0.00      LIG  
ATOM   5330 H6   LIG     1      31.679   4.957   9.241  1.00  0.00      LIG  
ATOM   5331 H7   LIG     1      32.897   3.896   9.914  1.00  0.00      LIG  
ATOM   5332 H8   LIG     1      29.979   4.176  10.620  1.00  0.00      LIG  
ATOM   5333 H9   LIG     1      31.349   4.413  11.645  1.00  0.00      LIG  
ATOM   5334 H10  LIG     1      31.417  -1.210  12.974  1.00  0.00      LIG  
ATOM   5335 H11  LIG     1      32.675  -0.018  13.025  1.00  0.00      LIG  
ATOM   5336 H12  LIG     1      30.675  -0.496  10.780  1.00  0.00      LIG  
ATOM   5337 H13  LIG     1      29.225   2.140  15.563  1.00  0.00      LIG  
ATOM   5338 H14  LIG     1      28.034   1.924  14.264  1.00  0.00      LIG  
ATOM   5339 H15  LIG     1      29.128   3.497  13.016  1.00  0.00      LIG  
ATOM   5340 H16  LIG     1      30.270   3.715  14.309  1.00  0.00      LIG  
ATOM   5341 H17  LIG     1      32.742  -0.831   9.744  1.00  0.00      LIG  
ATOM   5342 H18  LIG     1      33.352   4.595   7.421  1.00  0.00      LIG  
ATOM   5343 H19  LIG     1      32.963   4.248   5.736  1.00  0.00      LIG  
ATOM   5344 H20  LIG     1      33.790   3.040   6.688  1.00  0.00      LIG  
ATOM   5345 H21  LIG     1      29.630   4.049   7.040  1.00  0.00      LIG  
ATOM   5346 H22  LIG     1      30.682   4.622   5.745  1.00  0.00      LIG  
ATOM   5347 H23  LIG     1      30.863   5.275   7.362  1.00  0.00      LIG  
ATOM   5348 H24  LIG     1      29.234   1.767   9.846  1.00  0.00      LIG  
ATOM   5349 H25  LIG     1      28.618   2.620  11.233  1.00  0.00      LIG  
ATOM   5350 H26  LIG     1      29.066   0.922  11.351  1.00  0.00      LIG  
ATOM   5351 H27  LIG     1      34.090   2.227   9.428  1.00  0.00      LIG  
ATOM   5352 H28  LIG     1      33.875   1.454   7.866  1.00  0.00      LIG  
ATOM   5353 H29  LIG     1      33.950   0.483   9.301  1.00  0.00      LIG  
ATOM   5354 H30  LIG     1      28.298  -0.342  15.344  1.00  0.00      LIG  
ATOM   5355 H31  LIG     1      28.807  -2.655  14.127  1.00  0.00      LIG  
ATOM   5356 H32  LIG     1      29.325  -1.631  12.815  1.00  0.00      LIG  
ATOM   5357 H33  LIG     1      26.657  -1.471  14.226  1.00  0.00      LIG  
ATOM   5358 H34  LIG     1      26.594  -3.496  13.070  1.00  0.00      LIG  
ATOM   5359 H35  LIG     1      32.378   3.803  13.283  1.00  0.00      LIG  
ATOM   5360 H36  LIG     1      33.129   2.237  12.972  1.00  0.00      LIG  
ATOM   5361 H37  LIG     1      32.328   2.549  14.505  1.00  0.00      LIG  
ATOM   5362 H38  LIG     1      30.522  -0.542  16.427  1.00  0.00      LIG  
ATOM   5363 H39  LIG     1      31.039  -1.639  15.134  1.00  0.00      LIG  
ATOM   5364 H40  LIG     1      29.714  -2.100  16.206  1.00  0.00      LIG  
ATOM   5365 H41  LIG     1      26.572   2.381  12.519  1.00  0.00      LIG  
ATOM   5366 H42  LIG     1      24.845   2.130  12.185  1.00  0.00      LIG  
ATOM   5367 H43  LIG     1      26.049   1.569  10.998  1.00  0.00      LIG  
ATOM   5368 H44  LIG     1      29.075  -2.126  10.444  1.00  0.00      LIG  
ATOM   5369 H45  LIG     1      27.780  -0.916  10.394  1.00  0.00      LIG  
ATOM   5370 H46  LIG     1      27.865  -2.162   9.154  1.00  0.00      LIG  
ATOM   5371 H47  LIG     1      26.623  -4.954  11.258  1.00  0.00      LIG  
ATOM   5372 H48  LIG     1      28.140  -4.668  10.387  1.00  0.00      LIG  
ATOM   5373 H49  LIG     1      26.588  -4.346   9.595  1.00  0.00      LIG  
TER
REMARK  Energy: 277.003
REMARK  SimpleFitness: 277.003
REMARK  FullFitness: -968.7403
REMARK  InterFull: -18.4813
REMARK  IntraFull: 295.872
REMARK  solvFull: -1506.04
REMARK  surfFull: 259.909
REMARK  extraFull: 0.0
REMARK  deltaGcompsolvpol: -1506.04
REMARK  deltaGcompsolvnonpol: 259.909
REMARK  deltaGprotsolvpol: -1512.07
REMARK  deltaGprotsolvnonpol: 254.074
REMARK  deltaGligsolvpol: -10.5481
REMARK  deltaGligsolvnonpol: 16.2583
REMARK  deltaGvdw: -18.4813
REMARK  deltaGelec: 0.0
REMARK  deltaG: -5.709802
REMARK  Cluster: 1
REMARK  ClusterRank: 1
ATOM   5287 C    LIG     1      31.619   0.695   6.748  1.00  0.00      LIG  
ATOM   5288 C1   LIG     1      31.275   2.078   6.273  1.00  0.00      LIG  
ATOM   5289 C2   LIG     1      31.657   3.259   7.142  1.00  0.00      LIG  
ATOM   5290 C3   LIG     1      31.485   2.882   8.626  1.00  0.00      LIG  
ATOM   5291 C4   LIG     1      32.045   1.532   9.106  1.00  0.00      LIG  
ATOM   5292 C5   LIG     1      31.355   0.486   8.230  1.00  0.00      LIG  
ATOM   5293 C6   LIG     1      31.843   3.952   9.634  1.00  0.00      LIG  
ATOM   5294 C7   LIG     1      30.965   3.766  10.856  1.00  0.00      LIG  
ATOM   5295 C8   LIG     1      30.789   2.306  11.316  1.00  0.00      LIG  
ATOM   5296 C9   LIG     1      31.828   1.356  10.649  1.00  0.00      LIG  
ATOM   5297 C10  LIG     1      30.927   2.223  12.871  1.00  0.00      LIG  
ATOM   5298 C11  LIG     1      30.744   0.809  13.289  1.00  0.00      LIG  
ATOM   5299 C12  LIG     1      31.656  -0.190  12.666  1.00  0.00      LIG  
ATOM   5300 C13  LIG     1      31.624  -0.097  11.147  1.00  0.00      LIG  
ATOM   5301 C14  LIG     1      29.729   0.636  14.142  1.00  0.00      LIG  
ATOM   5302 C15  LIG     1      29.101   1.929  14.497  1.00  0.00      LIG  
ATOM   5303 C16  LIG     1      29.832   2.957  13.652  1.00  0.00      LIG  
ATOM   5304 O    LIG     1      32.648  -0.980  10.700  1.00  0.00      LIG  
ATOM   5305 C17  LIG     1      33.020   3.810   6.737  1.00  0.00      LIG  
ATOM   5306 C18  LIG     1      30.653   4.359   6.806  1.00  0.00      LIG  
ATOM   5307 C19  LIG     1      29.358   1.880  10.921  1.00  0.00      LIG  
ATOM   5308 C20  LIG     1      33.565   1.423   8.907  1.00  0.00      LIG  
ATOM   5309 H    LIG     1      32.794   1.649  11.063  1.00  0.00      LIG  
ATOM   5310 C21  LIG     1      29.163  -0.623  14.738  1.00  0.00      LIG  
ATOM   5311 C22  LIG     1      28.696  -1.655  13.707  1.00  0.00      LIG  
ATOM   5312 C23  LIG     1      27.242  -1.458  13.299  1.00  0.00      LIG  
ATOM   5313 O1   LIG     1      27.110  -0.177  12.657  1.00  0.00      LIG  
ATOM   5314 C24  LIG     1      26.791  -2.632  12.449  1.00  0.00      LIG  
ATOM   5315 C25  LIG     1      32.265   2.727  13.426  1.00  0.00      LIG  
ATOM   5316 O2   LIG     1      30.941   2.244   5.110  1.00  0.00      LIG  
ATOM   5317 H1   LIG     1      30.402   2.797   8.686  1.00  0.00      LIG  
ATOM   5318 C26  LIG     1      30.171  -1.259  15.679  1.00  0.00      LIG  
ATOM   5319 C27  LIG     1      25.871   0.384  12.754  1.00  0.00      LIG  
ATOM   5320 O3   LIG     1      24.901  -0.133  13.285  1.00  0.00      LIG  
ATOM   5321 C28  LIG     1      25.843   1.704  12.064  1.00  0.00      LIG  
ATOM   5322 C29  LIG     1      27.178  -2.893  11.031  1.00  0.00      LIG  
ATOM   5323 O4   LIG     1      25.873  -2.364  11.357  1.00  0.00      LIG  
ATOM   5324 C30  LIG     1      28.018  -1.967  10.218  1.00  0.00      LIG  
ATOM   5325 C31  LIG     1      27.126  -4.294  10.545  1.00  0.00      LIG  
ATOM   5326 H2   LIG     1      32.662   0.495   6.494  1.00  0.00      LIG  
ATOM   5327 H3   LIG     1      31.004  -0.007   6.180  1.00  0.00      LIG  
ATOM   5328 H4   LIG     1      31.686  -0.522   8.478  1.00  0.00      LIG  
ATOM   5329 H5   LIG     1      30.277   0.520   8.408  1.00  0.00      LIG  
ATOM   5330 H6   LIG     1      31.679   4.957   9.241  1.00  0.00      LIG  
ATOM   5331 H7   LIG     1      32.897   3.896   9.914  1.00  0.00      LIG  
ATOM   5332 H8   LIG     1      29.979   4.176  10.620  1.00  0.00      LIG  
ATOM   5333 H9   LIG     1      31.349   4.413  11.645  1.00  0.00      LIG  
ATOM   5334 H10  LIG     1      31.417  -1.210  12.974  1.00  0.00      LIG  
ATOM   5335 H11  LIG     1      32.675  -0.018  13.025  1.00  0.00      LIG  
ATOM   5336 H12  LIG     1      30.675  -0.496  10.780  1.00  0.00      LIG  
ATOM   5337 H13  LIG     1      29.225   2.140  15.563  1.00  0.00      LIG  
ATOM   5338 H14  LIG     1      28.034   1.924  14.264  1.00  0.00      LIG  
ATOM   5339 H15  LIG     1      29.128   3.497  13.016  1.00  0.00      LIG  
ATOM   5340 H16  LIG     1      30.270   3.715  14.309  1.00  0.00      LIG  
ATOM   5341 H17  LIG     1      32.742  -0.831   9.744  1.00  0.00      LIG  
ATOM   5342 H18  LIG     1      33.352   4.595   7.421  1.00  0.00      LIG  
ATOM   5343 H19  LIG     1      32.963   4.248   5.736  1.00  0.00      LIG  
ATOM   5344 H20  LIG     1      33.790   3.040   6.688  1.00  0.00      LIG  
ATOM   5345 H21  LIG     1      29.630   4.049   7.040  1.00  0.00      LIG  
ATOM   5346 H22  LIG     1      30.682   4.622   5.745  1.00  0.00      LIG  
ATOM   5347 H23  LIG     1      30.863   5.275   7.362  1.00  0.00      LIG  
ATOM   5348 H24  LIG     1      29.234   1.767   9.846  1.00  0.00      LIG  
ATOM   5349 H25  LIG     1      28.618   2.620  11.233  1.00  0.00      LIG  
ATOM   5350 H26  LIG     1      29.066   0.922  11.351  1.00  0.00      LIG  
ATOM   5351 H27  LIG     1      34.090   2.227   9.428  1.00  0.00      LIG  
ATOM   5352 H28  LIG     1      33.875   1.454   7.866  1.00  0.00      LIG  
ATOM   5353 H29  LIG     1      33.950   0.483   9.301  1.00  0.00      LIG  
ATOM   5354 H30  LIG     1      28.298  -0.342  15.344  1.00  0.00      LIG  
ATOM   5355 H31  LIG     1      28.807  -2.655  14.127  1.00  0.00      LIG  
ATOM   5356 H32  LIG     1      29.325  -1.631  12.815  1.00  0.00      LIG  
ATOM   5357 H33  LIG     1      26.657  -1.471  14.226  1.00  0.00      LIG  
ATOM   5358 H34  LIG     1      26.594  -3.496  13.070  1.00  0.00      LIG  
ATOM   5359 H35  LIG     1      32.378   3.803  13.283  1.00  0.00      LIG  
ATOM   5360 H36  LIG     1      33.129   2.237  12.972  1.00  0.00      LIG  
ATOM   5361 H37  LIG     1      32.328   2.549  14.505  1.00  0.00      LIG  
ATOM   5362 H38  LIG     1      30.522  -0.542  16.427  1.00  0.00      LIG  
ATOM   5363 H39  LIG     1      31.039  -1.639  15.134  1.00  0.00      LIG  
ATOM   5364 H40  LIG     1      29.714  -2.100  16.206  1.00  0.00      LIG  
ATOM   5365 H41  LIG     1      26.572   2.381  12.519  1.00  0.00      LIG  
ATOM   5366 H42  LIG     1      24.845   2.130  12.185  1.00  0.00      LIG  
ATOM   5367 H43  LIG     1      26.049   1.569  10.998  1.00  0.00      LIG  
ATOM   5368 H44  LIG     1      29.075  -2.126  10.444  1.00  0.00      LIG  
ATOM   5369 H45  LIG     1      27.780  -0.916  10.394  1.00  0.00      LIG  
ATOM   5370 H46  LIG     1      27.865  -2.162   9.154  1.00  0.00      LIG  
ATOM   5371 H47  LIG     1      26.623  -4.954  11.258  1.00  0.00      LIG  
ATOM   5372 H48  LIG     1      28.140  -4.668  10.387  1.00  0.00      LIG  
ATOM   5373 H49  LIG     1      26.588  -4.346   9.595  1.00  0.00      LIG  
TER
REMARK  Energy: 276.409
REMARK  SimpleFitness: 276.409
REMARK  FullFitness: -967.42645
REMARK  InterFull: -20.9855
REMARK  IntraFull: 298.739
REMARK  solvFull: -1504.0
REMARK  surfFull: 258.82
REMARK  extraFull: 0.0
REMARK  deltaGcompsolvpol: -1504.0
REMARK  deltaGcompsolvnonpol: 258.82
REMARK  deltaGprotsolvpol: -1512.07
REMARK  deltaGprotsolvnonpol: 254.074
REMARK  deltaGligsolvpol: -10.7737
REMARK  deltaGligsolvnonpol: 16.336
REMARK  deltaGvdw: -20.9855
REMARK  deltaGelec: 0.0
REMARK  deltaG: -5.9184113
REMARK  Cluster: 1
REMARK  ClusterRank: 2
ATOM   5287 C    LIG     1      30.732   0.155   6.754  1.00  0.00      LIG  
ATOM   5288 C1   LIG     1      30.186   1.407   6.135  1.00  0.00      LIG  
ATOM   5289 C2   LIG     1      30.608   2.736   6.728  1.00  0.00      LIG  
ATOM   5290 C3   LIG     1      30.605   2.606   8.265  1.00  0.00      LIG  
ATOM   5291 C4   LIG     1      31.308   1.393   8.901  1.00  0.00      LIG  
ATOM   5292 C5   LIG     1      30.645   0.166   8.274  1.00  0.00      LIG  
ATOM   5293 C6   LIG     1      30.947   3.847   9.060  1.00  0.00      LIG  
ATOM   5294 C7   LIG     1      30.192   3.801  10.377  1.00  0.00      LIG  
ATOM   5295 C8   LIG     1      30.148   2.419  11.059  1.00  0.00      LIG  
ATOM   5296 C9   LIG     1      31.225   1.460  10.468  1.00  0.00      LIG  
ATOM   5297 C10  LIG     1      30.364   2.573  12.602  1.00  0.00      LIG  
ATOM   5298 C11  LIG     1      30.309   1.221  13.216  1.00  0.00      LIG  
ATOM   5299 C12  LIG     1      31.308   0.240  12.713  1.00  0.00      LIG  
ATOM   5300 C13  LIG     1      31.198   0.094  11.202  1.00  0.00      LIG  
ATOM   5301 C14  LIG     1      29.289   1.060  14.067  1.00  0.00      LIG  
ATOM   5302 C15  LIG     1      28.537   2.325  14.241  1.00  0.00      LIG  
ATOM   5303 C16  LIG     1      29.247   3.320  13.338  1.00  0.00      LIG  
ATOM   5304 O    LIG     1      32.280  -0.752  10.828  1.00  0.00      LIG  
ATOM   5305 C17  LIG     1      31.901   3.231   6.088  1.00  0.00      LIG  
ATOM   5306 C18  LIG     1      29.531   3.739   6.324  1.00  0.00      LIG  
ATOM   5307 C19  LIG     1      28.732   1.845  10.825  1.00  0.00      LIG  
ATOM   5308 C20  LIG     1      32.811   1.360   8.585  1.00  0.00      LIG  
ATOM   5309 H    LIG     1      32.185   1.899  10.748  1.00  0.00      LIG  
ATOM   5310 C21  LIG     1      28.798  -0.172  14.784  1.00  0.00      LIG  
ATOM   5311 C22  LIG     1      28.509  -1.374  13.877  1.00  0.00      LIG  
ATOM   5312 C23  LIG     1      27.063  -1.449  13.395  1.00  0.00      LIG  
ATOM   5313 O1   LIG     1      26.736  -0.227  12.714  1.00  0.00      LIG  
ATOM   5314 C24  LIG     1      26.912  -2.704  12.553  1.00  0.00      LIG  
ATOM   5315 C25  LIG     1      31.678   3.256  12.998  1.00  0.00      LIG  
ATOM   5316 O2   LIG     1      29.634   1.352   5.044  1.00  0.00      LIG  
ATOM   5317 H1   LIG     1      29.541   2.467   8.434  1.00  0.00      LIG  
ATOM   5318 C26  LIG     1      29.797  -0.579  15.853  1.00  0.00      LIG  
ATOM   5319 C27  LIG     1      25.404   0.074  12.663  1.00  0.00      LIG  
ATOM   5320 O3   LIG     1      24.500  -0.617  13.096  1.00  0.00      LIG  
ATOM   5321 C28  LIG     1      25.199   1.359  11.942  1.00  0.00      LIG  
ATOM   5322 C29  LIG     1      27.204  -2.863  11.095  1.00  0.00      LIG  
ATOM   5323 O4   LIG     1      25.848  -2.737  11.571  1.00  0.00      LIG  
ATOM   5324 C30  LIG     1      27.608  -1.756  10.184  1.00  0.00      LIG  
ATOM   5325 C31  LIG     1      27.508  -4.225  10.594  1.00  0.00      LIG  
ATOM   5326 H2   LIG     1      31.761   0.020   6.411  1.00  0.00      LIG  
ATOM   5327 H3   LIG     1      30.140  -0.683   6.376  1.00  0.00      LIG  
ATOM   5328 H4   LIG     1      31.108  -0.755   8.631  1.00  0.00      LIG  
ATOM   5329 H5   LIG     1      29.593   0.134   8.570  1.00  0.00      LIG  
ATOM   5330 H6   LIG     1      30.670   4.763   8.537  1.00  0.00      LIG  
ATOM   5331 H7   LIG     1      32.021   3.915   9.244  1.00  0.00      LIG  
ATOM   5332 H8   LIG     1      29.164   4.120  10.182  1.00  0.00      LIG  
ATOM   5333 H9   LIG     1      30.606   4.574  11.023  1.00  0.00      LIG  
ATOM   5334 H10  LIG     1      31.196  -0.737  13.188  1.00  0.00      LIG  
ATOM   5335 H11  LIG     1      32.315   0.571  12.985  1.00  0.00      LIG  
ATOM   5336 H12  LIG     1      30.279  -0.443  10.966  1.00  0.00      LIG  
ATOM   5337 H13  LIG     1      28.561   2.657  15.283  1.00  0.00      LIG  
ATOM   5338 H14  LIG     1      27.496   2.201  13.935  1.00  0.00      LIG  
ATOM   5339 H15  LIG     1      28.540   3.816  12.669  1.00  0.00      LIG  
ATOM   5340 H16  LIG     1      29.670   4.116  13.959  1.00  0.00      LIG  
ATOM   5341 H17  LIG     1      32.311  -0.748   9.857  1.00  0.00      LIG  
ATOM   5342 H18  LIG     1      32.322   4.073   6.644  1.00  0.00      LIG  
ATOM   5343 H19  LIG     1      31.707   3.573   5.068  1.00  0.00      LIG  
ATOM   5344 H20  LIG     1      32.659   2.451   6.008  1.00  0.00      LIG  
ATOM   5345 H21  LIG     1      28.555   3.461   6.734  1.00  0.00      LIG  
ATOM   5346 H22  LIG     1      29.427   3.802   5.237  1.00  0.00      LIG  
ATOM   5347 H23  LIG     1      29.772   4.745   6.674  1.00  0.00      LIG  
ATOM   5348 H24  LIG     1      28.535   1.591   9.787  1.00  0.00      LIG  
ATOM   5349 H25  LIG     1      27.955   2.556  11.112  1.00  0.00      LIG  
ATOM   5350 H26  LIG     1      28.556   0.924  11.378  1.00  0.00      LIG  
ATOM   5351 H27  LIG     1      33.306   2.277   8.913  1.00  0.00      LIG  
ATOM   5352 H28  LIG     1      33.030   1.229   7.529  1.00  0.00      LIG  
ATOM   5353 H29  LIG     1      33.306   0.531   9.090  1.00  0.00      LIG  
ATOM   5354 H30  LIG     1      27.867   0.088  15.296  1.00  0.00      LIG  
ATOM   5355 H31  LIG     1      28.731  -2.292  14.426  1.00  0.00      LIG  
ATOM   5356 H32  LIG     1      29.169  -1.379  13.006  1.00  0.00      LIG  
ATOM   5357 H33  LIG     1      26.435  -1.547  14.288  1.00  0.00      LIG  
ATOM   5358 H34  LIG     1      27.035  -3.580  13.175  1.00  0.00      LIG  
ATOM   5359 H35  LIG     1      31.676   4.313  12.726  1.00  0.00      LIG  
ATOM   5360 H36  LIG     1      32.555   2.795  12.538  1.00  0.00      LIG  
ATOM   5361 H37  LIG     1      31.825   3.215  14.082  1.00  0.00      LIG  
ATOM   5362 H38  LIG     1      29.995   0.249  16.541  1.00  0.00      LIG  
ATOM   5363 H39  LIG     1      30.747  -0.893  15.413  1.00  0.00      LIG  
ATOM   5364 H40  LIG     1      29.405  -1.416  16.437  1.00  0.00      LIG  
ATOM   5365 H41  LIG     1      25.702   2.165  12.479  1.00  0.00      LIG  
ATOM   5366 H42  LIG     1      24.128   1.574  11.901  1.00  0.00      LIG  
ATOM   5367 H43  LIG     1      25.583   1.275  10.922  1.00  0.00      LIG  
ATOM   5368 H44  LIG     1      28.670  -1.541  10.303  1.00  0.00      LIG  
ATOM   5369 H45  LIG     1      27.044  -0.838  10.355  1.00  0.00      LIG  
ATOM   5370 H46  LIG     1      27.439  -2.049   9.146  1.00  0.00      LIG  
ATOM   5371 H47  LIG     1      27.305  -4.982  11.357  1.00  0.00      LIG  
ATOM   5372 H48  LIG     1      28.562  -4.292  10.307  1.00  0.00      LIG  
ATOM   5373 H49  LIG     1      26.893  -4.451   9.719  1.00  0.00      LIG  
TER
REMARK  Energy: 276.409
REMARK  SimpleFitness: 276.409
REMARK  FullFitness: -967.42645
REMARK  InterFull: -20.9855
REMARK  IntraFull: 298.739
REMARK  solvFull: -1504.0
REMARK  surfFull: 258.82
REMARK  extraFull: 0.0
REMARK  deltaGcompsolvpol: -1504.0
REMARK  deltaGcompsolvnonpol: 258.82
REMARK  deltaGprotsolvpol: -1512.07
REMARK  deltaGprotsolvnonpol: 254.074
REMARK  deltaGligsolvpol: -10.7737
REMARK  deltaGligsolvnonpol: 16.336
REMARK  deltaGvdw: -20.9855
REMARK  deltaGelec: 0.0
REMARK  deltaG: -5.9184113
REMARK  Cluster: 1
REMARK  ClusterRank: 3
ATOM   5287 C    LIG     1      30.732   0.155   6.754  1.00  0.00      LIG  
ATOM   5288 C1   LIG     1      30.186   1.407   6.135  1.00  0.00      LIG  
ATOM   5289 C2   LIG     1      30.608   2.736   6.728  1.00  0.00      LIG  
ATOM   5290 C3   LIG     1      30.605   2.606   8.265  1.00  0.00      LIG  
ATOM   5291 C4   LIG     1      31.308   1.393   8.901  1.00  0.00      LIG  
ATOM   5292 C5   LIG     1      30.645   0.166   8.274  1.00  0.00      LIG  
ATOM   5293 C6   LIG     1      30.947   3.847   9.060  1.00  0.00      LIG  
ATOM   5294 C7   LIG     1      30.192   3.801  10.377  1.00  0.00      LIG  
ATOM   5295 C8   LIG     1      30.148   2.419  11.059  1.00  0.00      LIG  
ATOM   5296 C9   LIG     1      31.225   1.460  10.468  1.00  0.00      LIG  
ATOM   5297 C10  LIG     1      30.364   2.573  12.602  1.00  0.00      LIG  
ATOM   5298 C11  LIG     1      30.309   1.221  13.216  1.00  0.00      LIG  
ATOM   5299 C12  LIG     1      31.308   0.240  12.713  1.00  0.00      LIG  
ATOM   5300 C13  LIG     1      31.198   0.094  11.202  1.00  0.00      LIG  
ATOM   5301 C14  LIG     1      29.289   1.060  14.067  1.00  0.00      LIG  
ATOM   5302 C15  LIG     1      28.537   2.325  14.241  1.00  0.00      LIG  
ATOM   5303 C16  LIG     1      29.247   3.320  13.338  1.00  0.00      LIG  
ATOM   5304 O    LIG     1      32.280  -0.752  10.828  1.00  0.00      LIG  
ATOM   5305 C17  LIG     1      31.901   3.231   6.088  1.00  0.00      LIG  
ATOM   5306 C18  LIG     1      29.531   3.739   6.324  1.00  0.00      LIG  
ATOM   5307 C19  LIG     1      28.732   1.845  10.825  1.00  0.00      LIG  
ATOM   5308 C20  LIG     1      32.811   1.360   8.585  1.00  0.00      LIG  
ATOM   5309 H    LIG     1      32.185   1.899  10.748  1.00  0.00      LIG  
ATOM   5310 C21  LIG     1      28.798  -0.172  14.784  1.00  0.00      LIG  
ATOM   5311 C22  LIG     1      28.509  -1.374  13.877  1.00  0.00      LIG  
ATOM   5312 C23  LIG     1      27.063  -1.449  13.395  1.00  0.00      LIG  
ATOM   5313 O1   LIG     1      26.736  -0.227  12.714  1.00  0.00      LIG  
ATOM   5314 C24  LIG     1      26.912  -2.704  12.553  1.00  0.00      LIG  
ATOM   5315 C25  LIG     1      31.678   3.256  12.998  1.00  0.00      LIG  
ATOM   5316 O2   LIG     1      29.634   1.352   5.044  1.00  0.00      LIG  
ATOM   5317 H1   LIG     1      29.541   2.467   8.434  1.00  0.00      LIG  
ATOM   5318 C26  LIG     1      29.797  -0.579  15.853  1.00  0.00      LIG  
ATOM   5319 C27  LIG     1      25.404   0.074  12.663  1.00  0.00      LIG  
ATOM   5320 O3   LIG     1      24.500  -0.617  13.096  1.00  0.00      LIG  
ATOM   5321 C28  LIG     1      25.199   1.359  11.942  1.00  0.00      LIG  
ATOM   5322 C29  LIG     1      27.204  -2.863  11.095  1.00  0.00      LIG  
ATOM   5323 O4   LIG     1      25.848  -2.737  11.571  1.00  0.00      LIG  
ATOM   5324 C30  LIG     1      27.608  -1.756  10.184  1.00  0.00      LIG  
ATOM   5325 C31  LIG     1      27.508  -4.225  10.594  1.00  0.00      LIG  
ATOM   5326 H2   LIG     1      31.761   0.020   6.411  1.00  0.00      LIG  
ATOM   5327 H3   LIG     1      30.140  -0.683   6.376  1.00  0.00      LIG  
ATOM   5328 H4   LIG     1      31.108  -0.755   8.631  1.00  0.00      LIG  
ATOM   5329 H5   LIG     1      29.593   0.134   8.570  1.00  0.00      LIG  
ATOM   5330 H6   LIG     1      30.670   4.763   8.537  1.00  0.00      LIG  
ATOM   5331 H7   LIG     1      32.021   3.915   9.244  1.00  0.00      LIG  
ATOM   5332 H8   LIG     1      29.164   4.120  10.182  1.00  0.00      LIG  
ATOM   5333 H9   LIG     1      30.606   4.574  11.023  1.00  0.00      LIG  
ATOM   5334 H10  LIG     1      31.196  -0.737  13.188  1.00  0.00      LIG  
ATOM   5335 H11  LIG     1      32.315   0.571  12.985  1.00  0.00      LIG  
ATOM   5336 H12  LIG     1      30.279  -0.443  10.966  1.00  0.00      LIG  
ATOM   5337 H13  LIG     1      28.561   2.657  15.283  1.00  0.00      LIG  
ATOM   5338 H14  LIG     1      27.496   2.201  13.935  1.00  0.00      LIG  
ATOM   5339 H15  LIG     1      28.540   3.816  12.669  1.00  0.00      LIG  
ATOM   5340 H16  LIG     1      29.670   4.116  13.959  1.00  0.00      LIG  
ATOM   5341 H17  LIG     1      32.311  -0.748   9.857  1.00  0.00      LIG  
ATOM   5342 H18  LIG     1      32.322   4.073   6.644  1.00  0.00      LIG  
ATOM   5343 H19  LIG     1      31.707   3.573   5.068  1.00  0.00      LIG  
ATOM   5344 H20  LIG     1      32.659   2.451   6.008  1.00  0.00      LIG  
ATOM   5345 H21  LIG     1      28.555   3.461   6.734  1.00  0.00      LIG  
ATOM   5346 H22  LIG     1      29.427   3.802   5.237  1.00  0.00      LIG  
ATOM   5347 H23  LIG     1      29.772   4.745   6.674  1.00  0.00      LIG  
ATOM   5348 H24  LIG     1      28.535   1.591   9.787  1.00  0.00      LIG  
ATOM   5349 H25  LIG     1      27.955   2.556  11.112  1.00  0.00      LIG  
ATOM   5350 H26  LIG     1      28.556   0.924  11.378  1.00  0.00      LIG  
ATOM   5351 H27  LIG     1      33.306   2.277   8.913  1.00  0.00      LIG  
ATOM   5352 H28  LIG     1      33.030   1.229   7.529  1.00  0.00      LIG  
ATOM   5353 H29  LIG     1      33.306   0.531   9.090  1.00  0.00      LIG  
ATOM   5354 H30  LIG     1      27.867   0.088  15.296  1.00  0.00      LIG  
ATOM   5355 H31  LIG     1      28.731  -2.292  14.426  1.00  0.00      LIG  
ATOM   5356 H32  LIG     1      29.169  -1.379  13.006  1.00  0.00      LIG  
ATOM   5357 H33  LIG     1      26.435  -1.547  14.288  1.00  0.00      LIG  
ATOM   5358 H34  LIG     1      27.035  -3.580  13.175  1.00  0.00      LIG  
ATOM   5359 H35  LIG     1      31.676   4.313  12.726  1.00  0.00      LIG  
ATOM   5360 H36  LIG     1      32.555   2.795  12.538  1.00  0.00      LIG  
ATOM   5361 H37  LIG     1      31.825   3.215  14.082  1.00  0.00      LIG  
ATOM   5362 H38  LIG     1      29.995   0.249  16.541  1.00  0.00      LIG  
ATOM   5363 H39  LIG     1      30.747  -0.893  15.413  1.00  0.00      LIG  
ATOM   5364 H40  LIG     1      29.405  -1.416  16.437  1.00  0.00      LIG  
ATOM   5365 H41  LIG     1      25.702   2.165  12.479  1.00  0.00      LIG  
ATOM   5366 H42  LIG     1      24.128   1.574  11.901  1.00  0.00      LIG  
ATOM   5367 H43  LIG     1      25.583   1.275  10.922  1.00  0.00      LIG  
ATOM   5368 H44  LIG     1      28.670  -1.541  10.303  1.00  0.00      LIG  
ATOM   5369 H45  LIG     1      27.044  -0.838  10.355  1.00  0.00      LIG  
ATOM   5370 H46  LIG     1      27.439  -2.049   9.146  1.00  0.00      LIG  
ATOM   5371 H47  LIG     1      27.305  -4.982  11.357  1.00  0.00      LIG  
ATOM   5372 H48  LIG     1      28.562  -4.292  10.307  1.00  0.00      LIG  
ATOM   5373 H49  LIG     1      26.893  -4.451   9.719  1.00  0.00      LIG  
TER
REMARK  Energy: 277.992
REMARK  SimpleFitness: 277.992
REMARK  FullFitness: -966.0682
REMARK  InterFull: -21.4102
REMARK  IntraFull: 302.553
REMARK  solvFull: -1505.38
REMARK  surfFull: 258.169
REMARK  extraFull: 0.0
REMARK  deltaGcompsolvpol: -1505.38
REMARK  deltaGcompsolvnonpol: 258.169
REMARK  deltaGprotsolvpol: -1512.07
REMARK  deltaGprotsolvnonpol: 254.074
REMARK  deltaGligsolvpol: -10.029
REMARK  deltaGligsolvnonpol: 16.1514
REMARK  deltaGvdw: -21.4102
REMARK  deltaGelec: 0.0
REMARK  deltaG: -6.132741
REMARK  Cluster: 1
REMARK  ClusterRank: 4
ATOM   5287 C    LIG     1      30.041  -0.144   6.562  1.00  0.00      LIG  
ATOM   5288 C1   LIG     1      29.669   1.142   5.884  1.00  0.00      LIG  
ATOM   5289 C2   LIG     1      30.221   2.440   6.441  1.00  0.00      LIG  
ATOM   5290 C3   LIG     1      30.218   2.362   7.981  1.00  0.00      LIG  
ATOM   5291 C4   LIG     1      30.769   1.090   8.656  1.00  0.00      LIG  
ATOM   5292 C5   LIG     1      29.940  -0.060   8.079  1.00  0.00      LIG  
ATOM   5293 C6   LIG     1      30.744   3.577   8.711  1.00  0.00      LIG  
ATOM   5294 C7   LIG     1      30.029   3.687  10.044  1.00  0.00      LIG  
ATOM   5295 C8   LIG     1      29.831   2.356  10.793  1.00  0.00      LIG  
ATOM   5296 C9   LIG     1      30.735   1.226  10.221  1.00  0.00      LIG  
ATOM   5297 C10  LIG     1      30.135   2.557  12.314  1.00  0.00      LIG  
ATOM   5298 C11  LIG     1      29.916   1.269  13.031  1.00  0.00      LIG  
ATOM   5299 C12  LIG     1      30.727   0.124  12.524  1.00  0.00      LIG  
ATOM   5300 C13  LIG     1      30.527  -0.083  11.025  1.00  0.00      LIG  
ATOM   5301 C14  LIG     1      28.998   1.357  14.005  1.00  0.00      LIG  
ATOM   5302 C15  LIG     1      28.471   2.739  14.104  1.00  0.00      LIG  
ATOM   5303 C16  LIG     1      29.188   3.525  13.025  1.00  0.00      LIG  
ATOM   5304 O    LIG     1      31.453  -1.100  10.659  1.00  0.00      LIG  
ATOM   5305 C17  LIG     1      31.550   2.800   5.783  1.00  0.00      LIG  
ATOM   5306 C18  LIG     1      29.246   3.534   6.004  1.00  0.00      LIG  
ATOM   5307 C19  LIG     1      28.348   1.962  10.637  1.00  0.00      LIG  
ATOM   5308 C20  LIG     1      32.247   0.842   8.322  1.00  0.00      LIG  
ATOM   5309 H    LIG     1      31.757   1.526  10.461  1.00  0.00      LIG  
ATOM   5310 C21  LIG     1      28.391   0.362  14.969  1.00  0.00      LIG  
ATOM   5311 C22  LIG     1      28.260  -1.103  14.547  1.00  0.00      LIG  
ATOM   5312 C23  LIG     1      27.212  -1.458  13.473  1.00  0.00      LIG  
ATOM   5313 O1   LIG     1      26.789  -0.260  12.801  1.00  0.00      LIG  
ATOM   5314 C24  LIG     1      27.813  -2.470  12.520  1.00  0.00      LIG  
ATOM   5315 C25  LIG     1      31.554   3.057  12.620  1.00  0.00      LIG  
ATOM   5316 O2   LIG     1      29.140   1.111   4.784  1.00  0.00      LIG  
ATOM   5317 H1   LIG     1      29.148   2.367   8.173  1.00  0.00      LIG  
ATOM   5318 C26  LIG     1      29.203   0.396  16.253  1.00  0.00      LIG  
ATOM   5319 C27  LIG     1      25.441  -0.043  12.738  1.00  0.00      LIG  
ATOM   5320 O3   LIG     1      24.573  -0.832  13.074  1.00  0.00      LIG  
ATOM   5321 C28  LIG     1      25.147   1.246  12.051  1.00  0.00      LIG  
ATOM   5322 C29  LIG     1      27.513  -2.723  11.077  1.00  0.00      LIG  
ATOM   5323 O4   LIG     1      26.893  -3.513  12.114  1.00  0.00      LIG  
ATOM   5324 C30  LIG     1      26.534  -1.964  10.248  1.00  0.00      LIG  
ATOM   5325 C31  LIG     1      28.544  -3.461  10.300  1.00  0.00      LIG  
ATOM   5326 H2   LIG     1      31.043  -0.425   6.231  1.00  0.00      LIG  
ATOM   5327 H3   LIG     1      29.355  -0.917   6.205  1.00  0.00      LIG  
ATOM   5328 H4   LIG     1      30.261  -1.022   8.481  1.00  0.00      LIG  
ATOM   5329 H5   LIG     1      28.892   0.073   8.363  1.00  0.00      LIG  
ATOM   5330 H6   LIG     1      30.570   4.499   8.154  1.00  0.00      LIG  
ATOM   5331 H7   LIG     1      31.823   3.509   8.867  1.00  0.00      LIG  
ATOM   5332 H8   LIG     1      29.045   4.128   9.861  1.00  0.00      LIG  
ATOM   5333 H9   LIG     1      30.556   4.432  10.640  1.00  0.00      LIG  
ATOM   5334 H10  LIG     1      30.521  -0.805  13.050  1.00  0.00      LIG  
ATOM   5335 H11  LIG     1      31.784   0.316  12.730  1.00  0.00      LIG  
ATOM   5336 H12  LIG     1      29.528  -0.489  10.849  1.00  0.00      LIG  
ATOM   5337 H13  LIG     1      28.673   3.161  15.092  1.00  0.00      LIG  
ATOM   5338 H14  LIG     1      27.391   2.748  13.933  1.00  0.00      LIG  
ATOM   5339 H15  LIG     1      28.472   4.007  12.357  1.00  0.00      LIG  
ATOM   5340 H16  LIG     1      29.747   4.344  13.489  1.00  0.00      LIG  
ATOM   5341 H17  LIG     1      31.455  -1.140   9.688  1.00  0.00      LIG  
ATOM   5342 H18  LIG     1      32.006   3.668   6.266  1.00  0.00      LIG  
ATOM   5343 H19  LIG     1      31.387   3.058   4.733  1.00  0.00      LIG  
ATOM   5344 H20  LIG     1      32.269   1.980   5.788  1.00  0.00      LIG  
ATOM   5345 H21  LIG     1      28.246   3.364   6.417  1.00  0.00      LIG  
ATOM   5346 H22  LIG     1      29.151   3.580   4.914  1.00  0.00      LIG  
ATOM   5347 H23  LIG     1      29.585   4.520   6.331  1.00  0.00      LIG  
ATOM   5348 H24  LIG     1      28.086   1.684   9.620  1.00  0.00      LIG  
ATOM   5349 H25  LIG     1      27.679   2.779  10.916  1.00  0.00      LIG  
ATOM   5350 H26  LIG     1      28.084   1.101  11.245  1.00  0.00      LIG  
ATOM   5351 H27  LIG     1      32.872   1.677   8.647  1.00  0.00      LIG  
ATOM   5352 H28  LIG     1      32.441   0.686   7.264  1.00  0.00      LIG  
ATOM   5353 H29  LIG     1      32.621  -0.052   8.820  1.00  0.00      LIG  
ATOM   5354 H30  LIG     1      27.380   0.705  15.203  1.00  0.00      LIG  
ATOM   5355 H31  LIG     1      27.994  -1.678  15.432  1.00  0.00      LIG  
ATOM   5356 H32  LIG     1      29.246  -1.501  14.317  1.00  0.00      LIG  
ATOM   5357 H33  LIG     1      26.382  -1.934  14.008  1.00  0.00      LIG  
ATOM   5358 H34  LIG     1      28.777  -2.808  12.873  1.00  0.00      LIG  
ATOM   5359 H35  LIG     1      31.712   4.075  12.262  1.00  0.00      LIG  
ATOM   5360 H36  LIG     1      32.335   2.432  12.186  1.00  0.00      LIG  
ATOM   5361 H37  LIG     1      31.732   3.086  13.699  1.00  0.00      LIG  
ATOM   5362 H38  LIG     1      29.271   1.403  16.678  1.00  0.00      LIG  
ATOM   5363 H39  LIG     1      30.219   0.035  16.074  1.00  0.00      LIG  
ATOM   5364 H40  LIG     1      28.746  -0.253  17.005  1.00  0.00      LIG  
ATOM   5365 H41  LIG     1      25.708   2.058  12.521  1.00  0.00      LIG  
ATOM   5366 H42  LIG     1      24.081   1.459  12.157  1.00  0.00      LIG  
ATOM   5367 H43  LIG     1      25.399   1.166  10.991  1.00  0.00      LIG  
ATOM   5368 H44  LIG     1      26.924  -0.969  10.023  1.00  0.00      LIG  
ATOM   5369 H45  LIG     1      25.564  -1.854  10.738  1.00  0.00      LIG  
ATOM   5370 H46  LIG     1      26.367  -2.482   9.302  1.00  0.00      LIG  
ATOM   5371 H47  LIG     1      28.119  -4.384   9.895  1.00  0.00      LIG  
ATOM   5372 H48  LIG     1      29.407  -3.722  10.917  1.00  0.00      LIG  
ATOM   5373 H49  LIG     1      28.900  -2.848   9.467  1.00  0.00      LIG  
TER
REMARK  Energy: 277.992
REMARK  SimpleFitness: 277.992
REMARK  FullFitness: -966.0682
REMARK  InterFull: -21.4102
REMARK  IntraFull: 302.553
REMARK  solvFull: -1505.38
REMARK  surfFull: 258.169
REMARK  extraFull: 0.0
REMARK  deltaGcompsolvpol: -1505.38
REMARK  deltaGcompsolvnonpol: 258.169
REMARK  deltaGprotsolvpol: -1512.07
REMARK  deltaGprotsolvnonpol: 254.074
REMARK  deltaGligsolvpol: -10.029
REMARK  deltaGligsolvnonpol: 16.1514
REMARK  deltaGvdw: -21.4102
REMARK  deltaGelec: 0.0
REMARK  deltaG: -6.132741
REMARK  Cluster: 1
REMARK  ClusterRank: 5
ATOM   5287 C    LIG     1      30.041  -0.144   6.562  1.00  0.00      LIG  
ATOM   5288 C1   LIG     1      29.669   1.142   5.884  1.00  0.00      LIG  
ATOM   5289 C2   LIG     1      30.221   2.440   6.441  1.00  0.00      LIG  
ATOM   5290 C3   LIG     1      30.218   2.362   7.981  1.00  0.00      LIG  
ATOM   5291 C4   LIG     1      30.769   1.090   8.656  1.00  0.00      LIG  
ATOM   5292 C5   LIG     1      29.940  -0.060   8.079  1.00  0.00      LIG  
ATOM   5293 C6   LIG     1      30.744   3.577   8.711  1.00  0.00      LIG  
ATOM   5294 C7   LIG     1      30.029   3.687  10.044  1.00  0.00      LIG  
ATOM   5295 C8   LIG     1      29.831   2.356  10.793  1.00  0.00      LIG  
ATOM   5296 C9   LIG     1      30.735   1.226  10.221  1.00  0.00      LIG  
ATOM   5297 C10  LIG     1      30.135   2.557  12.314  1.00  0.00      LIG  
ATOM   5298 C11  LIG     1      29.916   1.269  13.031  1.00  0.00      LIG  
ATOM   5299 C12  LIG     1      30.727   0.124  12.524  1.00  0.00      LIG  
ATOM   5300 C13  LIG     1      30.527  -0.083  11.025  1.00  0.00      LIG  
ATOM   5301 C14  LIG     1      28.998   1.357  14.005  1.00  0.00      LIG  
ATOM   5302 C15  LIG     1      28.471   2.739  14.104  1.00  0.00      LIG  
ATOM   5303 C16  LIG     1      29.188   3.525  13.025  1.00  0.00      LIG  
ATOM   5304 O    LIG     1      31.453  -1.100  10.659  1.00  0.00      LIG  
ATOM   5305 C17  LIG     1      31.550   2.800   5.783  1.00  0.00      LIG  
ATOM   5306 C18  LIG     1      29.246   3.534   6.004  1.00  0.00      LIG  
ATOM   5307 C19  LIG     1      28.348   1.962  10.637  1.00  0.00      LIG  
ATOM   5308 C20  LIG     1      32.247   0.842   8.322  1.00  0.00      LIG  
ATOM   5309 H    LIG     1      31.757   1.526  10.461  1.00  0.00      LIG  
ATOM   5310 C21  LIG     1      28.391   0.362  14.969  1.00  0.00      LIG  
ATOM   5311 C22  LIG     1      28.260  -1.103  14.547  1.00  0.00      LIG  
ATOM   5312 C23  LIG     1      27.212  -1.458  13.473  1.00  0.00      LIG  
ATOM   5313 O1   LIG     1      26.789  -0.260  12.801  1.00  0.00      LIG  
ATOM   5314 C24  LIG     1      27.813  -2.470  12.520  1.00  0.00      LIG  
ATOM   5315 C25  LIG     1      31.554   3.057  12.620  1.00  0.00      LIG  
ATOM   5316 O2   LIG     1      29.140   1.111   4.784  1.00  0.00      LIG  
ATOM   5317 H1   LIG     1      29.148   2.367   8.173  1.00  0.00      LIG  
ATOM   5318 C26  LIG     1      29.203   0.396  16.253  1.00  0.00      LIG  
ATOM   5319 C27  LIG     1      25.441  -0.043  12.738  1.00  0.00      LIG  
ATOM   5320 O3   LIG     1      24.573  -0.832  13.074  1.00  0.00      LIG  
ATOM   5321 C28  LIG     1      25.147   1.246  12.051  1.00  0.00      LIG  
ATOM   5322 C29  LIG     1      27.513  -2.723  11.077  1.00  0.00      LIG  
ATOM   5323 O4   LIG     1      26.893  -3.513  12.114  1.00  0.00      LIG  
ATOM   5324 C30  LIG     1      26.534  -1.964  10.248  1.00  0.00      LIG  
ATOM   5325 C31  LIG     1      28.544  -3.461  10.300  1.00  0.00      LIG  
ATOM   5326 H2   LIG     1      31.043  -0.425   6.231  1.00  0.00      LIG  
ATOM   5327 H3   LIG     1      29.355  -0.917   6.205  1.00  0.00      LIG  
ATOM   5328 H4   LIG     1      30.261  -1.022   8.481  1.00  0.00      LIG  
ATOM   5329 H5   LIG     1      28.892   0.073   8.363  1.00  0.00      LIG  
ATOM   5330 H6   LIG     1      30.570   4.499   8.154  1.00  0.00      LIG  
ATOM   5331 H7   LIG     1      31.823   3.509   8.867  1.00  0.00      LIG  
ATOM   5332 H8   LIG     1      29.045   4.128   9.861  1.00  0.00      LIG  
ATOM   5333 H9   LIG     1      30.556   4.432  10.640  1.00  0.00      LIG  
ATOM   5334 H10  LIG     1      30.521  -0.805  13.050  1.00  0.00      LIG  
ATOM   5335 H11  LIG     1      31.784   0.316  12.730  1.00  0.00      LIG  
ATOM   5336 H12  LIG     1      29.528  -0.489  10.849  1.00  0.00      LIG  
ATOM   5337 H13  LIG     1      28.673   3.161  15.092  1.00  0.00      LIG  
ATOM   5338 H14  LIG     1      27.391   2.748  13.933  1.00  0.00      LIG  
ATOM   5339 H15  LIG     1      28.472   4.007  12.357  1.00  0.00      LIG  
ATOM   5340 H16  LIG     1      29.747   4.344  13.489  1.00  0.00      LIG  
ATOM   5341 H17  LIG     1      31.455  -1.140   9.688  1.00  0.00      LIG  
ATOM   5342 H18  LIG     1      32.006   3.668   6.266  1.00  0.00      LIG  
ATOM   5343 H19  LIG     1      31.387   3.058   4.733  1.00  0.00      LIG  
ATOM   5344 H20  LIG     1      32.269   1.980   5.788  1.00  0.00      LIG  
ATOM   5345 H21  LIG     1      28.246   3.364   6.417  1.00  0.00      LIG  
ATOM   5346 H22  LIG     1      29.151   3.580   4.914  1.00  0.00      LIG  
ATOM   5347 H23  LIG     1      29.585   4.520   6.331  1.00  0.00      LIG  
ATOM   5348 H24  LIG     1      28.086   1.684   9.620  1.00  0.00      LIG  
ATOM   5349 H25  LIG     1      27.679   2.779  10.916  1.00  0.00      LIG  
ATOM   5350 H26  LIG     1      28.084   1.101  11.245  1.00  0.00      LIG  
ATOM   5351 H27  LIG     1      32.872   1.677   8.647  1.00  0.00      LIG  
ATOM   5352 H28  LIG     1      32.441   0.686   7.264  1.00  0.00      LIG  
ATOM   5353 H29  LIG     1      32.621  -0.052   8.820  1.00  0.00      LIG  
ATOM   5354 H30  LIG     1      27.380   0.705  15.203  1.00  0.00      LIG  
ATOM   5355 H31  LIG     1      27.994  -1.678  15.432  1.00  0.00      LIG  
ATOM   5356 H32  LIG     1      29.246  -1.501  14.317  1.00  0.00      LIG  
ATOM   5357 H33  LIG     1      26.382  -1.934  14.008  1.00  0.00      LIG  
ATOM   5358 H34  LIG     1      28.777  -2.808  12.873  1.00  0.00      LIG  
ATOM   5359 H35  LIG     1      31.712   4.075  12.262  1.00  0.00      LIG  
ATOM   5360 H36  LIG     1      32.335   2.432  12.186  1.00  0.00      LIG  
ATOM   5361 H37  LIG     1      31.732   3.086  13.699  1.00  0.00      LIG  
ATOM   5362 H38  LIG     1      29.271   1.403  16.678  1.00  0.00      LIG  
ATOM   5363 H39  LIG     1      30.219   0.035  16.074  1.00  0.00      LIG  
ATOM   5364 H40  LIG     1      28.746  -0.253  17.005  1.00  0.00      LIG  
ATOM   5365 H41  LIG     1      25.708   2.058  12.521  1.00  0.00      LIG  
ATOM   5366 H42  LIG     1      24.081   1.459  12.157  1.00  0.00      LIG  
ATOM   5367 H43  LIG     1      25.399   1.166  10.991  1.00  0.00      LIG  
ATOM   5368 H44  LIG     1      26.924  -0.969  10.023  1.00  0.00      LIG  
ATOM   5369 H45  LIG     1      25.564  -1.854  10.738  1.00  0.00      LIG  
ATOM   5370 H46  LIG     1      26.367  -2.482   9.302  1.00  0.00      LIG  
ATOM   5371 H47  LIG     1      28.119  -4.384   9.895  1.00  0.00      LIG  
ATOM   5372 H48  LIG     1      29.407  -3.722  10.917  1.00  0.00      LIG  
ATOM   5373 H49  LIG     1      28.900  -2.848   9.467  1.00  0.00      LIG  
TER
REMARK  Energy: 277.992
REMARK  SimpleFitness: 277.992
REMARK  FullFitness: -966.0682
REMARK  InterFull: -21.4102
REMARK  IntraFull: 302.553
REMARK  solvFull: -1505.38
REMARK  surfFull: 258.169
REMARK  extraFull: 0.0
REMARK  deltaGcompsolvpol: -1505.38
REMARK  deltaGcompsolvnonpol: 258.169
REMARK  deltaGprotsolvpol: -1512.07
REMARK  deltaGprotsolvnonpol: 254.074
REMARK  deltaGligsolvpol: -10.029
REMARK  deltaGligsolvnonpol: 16.1514
REMARK  deltaGvdw: -21.4102
REMARK  deltaGelec: 0.0
REMARK  deltaG: -6.132741
REMARK  Cluster: 1
REMARK  ClusterRank: 6
ATOM   5287 C    LIG     1      30.041  -0.144   6.562  1.00  0.00      LIG  
ATOM   5288 C1   LIG     1      29.669   1.142   5.884  1.00  0.00      LIG  
ATOM   5289 C2   LIG     1      30.221   2.440   6.441  1.00  0.00      LIG  
ATOM   5290 C3   LIG     1      30.218   2.362   7.981  1.00  0.00      LIG  
ATOM   5291 C4   LIG     1      30.769   1.090   8.656  1.00  0.00      LIG  
ATOM   5292 C5   LIG     1      29.940  -0.060   8.079  1.00  0.00      LIG  
ATOM   5293 C6   LIG     1      30.744   3.577   8.711  1.00  0.00      LIG  
ATOM   5294 C7   LIG     1      30.029   3.687  10.044  1.00  0.00      LIG  
ATOM   5295 C8   LIG     1      29.831   2.356  10.793  1.00  0.00      LIG  
ATOM   5296 C9   LIG     1      30.735   1.226  10.221  1.00  0.00      LIG  
ATOM   5297 C10  LIG     1      30.135   2.557  12.314  1.00  0.00      LIG  
ATOM   5298 C11  LIG     1      29.916   1.269  13.031  1.00  0.00      LIG  
ATOM   5299 C12  LIG     1      30.727   0.124  12.524  1.00  0.00      LIG  
ATOM   5300 C13  LIG     1      30.527  -0.083  11.025  1.00  0.00      LIG  
ATOM   5301 C14  LIG     1      28.998   1.357  14.005  1.00  0.00      LIG  
ATOM   5302 C15  LIG     1      28.471   2.739  14.104  1.00  0.00      LIG  
ATOM   5303 C16  LIG     1      29.188   3.525  13.025  1.00  0.00      LIG  
ATOM   5304 O    LIG     1      31.453  -1.100  10.659  1.00  0.00      LIG  
ATOM   5305 C17  LIG     1      31.550   2.800   5.783  1.00  0.00      LIG  
ATOM   5306 C18  LIG     1      29.246   3.534   6.004  1.00  0.00      LIG  
ATOM   5307 C19  LIG     1      28.348   1.962  10.637  1.00  0.00      LIG  
ATOM   5308 C20  LIG     1      32.247   0.842   8.322  1.00  0.00      LIG  
ATOM   5309 H    LIG     1      31.757   1.526  10.461  1.00  0.00      LIG  
ATOM   5310 C21  LIG     1      28.391   0.362  14.969  1.00  0.00      LIG  
ATOM   5311 C22  LIG     1      28.260  -1.103  14.547  1.00  0.00      LIG  
ATOM   5312 C23  LIG     1      27.212  -1.458  13.473  1.00  0.00      LIG  
ATOM   5313 O1   LIG     1      26.789  -0.260  12.801  1.00  0.00      LIG  
ATOM   5314 C24  LIG     1      27.813  -2.470  12.520  1.00  0.00      LIG  
ATOM   5315 C25  LIG     1      31.554   3.057  12.620  1.00  0.00      LIG  
ATOM   5316 O2   LIG     1      29.140   1.111   4.784  1.00  0.00      LIG  
ATOM   5317 H1   LIG     1      29.148   2.367   8.173  1.00  0.00      LIG  
ATOM   5318 C26  LIG     1      29.203   0.396  16.253  1.00  0.00      LIG  
ATOM   5319 C27  LIG     1      25.441  -0.043  12.738  1.00  0.00      LIG  
ATOM   5320 O3   LIG     1      24.573  -0.832  13.074  1.00  0.00      LIG  
ATOM   5321 C28  LIG     1      25.147   1.246  12.051  1.00  0.00      LIG  
ATOM   5322 C29  LIG     1      27.513  -2.723  11.077  1.00  0.00      LIG  
ATOM   5323 O4   LIG     1      26.893  -3.513  12.114  1.00  0.00      LIG  
ATOM   5324 C30  LIG     1      26.534  -1.964  10.248  1.00  0.00      LIG  
ATOM   5325 C31  LIG     1      28.544  -3.461  10.300  1.00  0.00      LIG  
ATOM   5326 H2   LIG     1      31.043  -0.425   6.231  1.00  0.00      LIG  
ATOM   5327 H3   LIG     1      29.355  -0.917   6.205  1.00  0.00      LIG  
ATOM   5328 H4   LIG     1      30.261  -1.022   8.481  1.00  0.00      LIG  
ATOM   5329 H5   LIG     1      28.892   0.073   8.363  1.00  0.00      LIG  
ATOM   5330 H6   LIG     1      30.570   4.499   8.154  1.00  0.00      LIG  
ATOM   5331 H7   LIG     1      31.823   3.509   8.867  1.00  0.00      LIG  
ATOM   5332 H8   LIG     1      29.045   4.128   9.861  1.00  0.00      LIG  
ATOM   5333 H9   LIG     1      30.556   4.432  10.640  1.00  0.00      LIG  
ATOM   5334 H10  LIG     1      30.521  -0.805  13.050  1.00  0.00      LIG  
ATOM   5335 H11  LIG     1      31.784   0.316  12.730  1.00  0.00      LIG  
ATOM   5336 H12  LIG     1      29.528  -0.489  10.849  1.00  0.00      LIG  
ATOM   5337 H13  LIG     1      28.673   3.161  15.092  1.00  0.00      LIG  
ATOM   5338 H14  LIG     1      27.391   2.748  13.933  1.00  0.00      LIG  
ATOM   5339 H15  LIG     1      28.472   4.007  12.357  1.00  0.00      LIG  
ATOM   5340 H16  LIG     1      29.747   4.344  13.489  1.00  0.00      LIG  
ATOM   5341 H17  LIG     1      31.455  -1.140   9.688  1.00  0.00      LIG  
ATOM   5342 H18  LIG     1      32.006   3.668   6.266  1.00  0.00      LIG  
ATOM   5343 H19  LIG     1      31.387   3.058   4.733  1.00  0.00      LIG  
ATOM   5344 H20  LIG     1      32.269   1.980   5.788  1.00  0.00      LIG  
ATOM   5345 H21  LIG     1      28.246   3.364   6.417  1.00  0.00      LIG  
ATOM   5346 H22  LIG     1      29.151   3.580   4.914  1.00  0.00      LIG  
ATOM   5347 H23  LIG     1      29.585   4.520   6.331  1.00  0.00      LIG  
ATOM   5348 H24  LIG     1      28.086   1.684   9.620  1.00  0.00      LIG  
ATOM   5349 H25  LIG     1      27.679   2.779  10.916  1.00  0.00      LIG  
ATOM   5350 H26  LIG     1      28.084   1.101  11.245  1.00  0.00      LIG  
ATOM   5351 H27  LIG     1      32.872   1.677   8.647  1.00  0.00      LIG  
ATOM   5352 H28  LIG     1      32.441   0.686   7.264  1.00  0.00      LIG  
ATOM   5353 H29  LIG     1      32.621  -0.052   8.820  1.00  0.00      LIG  
ATOM   5354 H30  LIG     1      27.380   0.705  15.203  1.00  0.00      LIG  
ATOM   5355 H31  LIG     1      27.994  -1.678  15.432  1.00  0.00      LIG  
ATOM   5356 H32  LIG     1      29.246  -1.501  14.317  1.00  0.00      LIG  
ATOM   5357 H33  LIG     1      26.382  -1.934  14.008  1.00  0.00      LIG  
ATOM   5358 H34  LIG     1      28.777  -2.808  12.873  1.00  0.00      LIG  
ATOM   5359 H35  LIG     1      31.712   4.075  12.262  1.00  0.00      LIG  
ATOM   5360 H36  LIG     1      32.335   2.432  12.186  1.00  0.00      LIG  
ATOM   5361 H37  LIG     1      31.732   3.086  13.699  1.00  0.00      LIG  
ATOM   5362 H38  LIG     1      29.271   1.403  16.678  1.00  0.00      LIG  
ATOM   5363 H39  LIG     1      30.219   0.035  16.074  1.00  0.00      LIG  
ATOM   5364 H40  LIG     1      28.746  -0.253  17.005  1.00  0.00      LIG  
ATOM   5365 H41  LIG     1      25.708   2.058  12.521  1.00  0.00      LIG  
ATOM   5366 H42  LIG     1      24.081   1.459  12.157  1.00  0.00      LIG  
ATOM   5367 H43  LIG     1      25.399   1.166  10.991  1.00  0.00      LIG  
ATOM   5368 H44  LIG     1      26.924  -0.969  10.023  1.00  0.00      LIG  
ATOM   5369 H45  LIG     1      25.564  -1.854  10.738  1.00  0.00      LIG  
ATOM   5370 H46  LIG     1      26.367  -2.482   9.302  1.00  0.00      LIG  
ATOM   5371 H47  LIG     1      28.119  -4.384   9.895  1.00  0.00      LIG  
ATOM   5372 H48  LIG     1      29.407  -3.722  10.917  1.00  0.00      LIG  
ATOM   5373 H49  LIG     1      28.900  -2.848   9.467  1.00  0.00      LIG  
TER
REMARK  Energy: 277.992
REMARK  SimpleFitness: 277.992
REMARK  FullFitness: -966.0682
REMARK  InterFull: -21.4102
REMARK  IntraFull: 302.553
REMARK  solvFull: -1505.38
REMARK  surfFull: 258.169
REMARK  extraFull: 0.0
REMARK  deltaGcompsolvpol: -1505.38
REMARK  deltaGcompsolvnonpol: 258.169
REMARK  deltaGprotsolvpol: -1512.07
REMARK  deltaGprotsolvnonpol: 254.074
REMARK  deltaGligsolvpol: -10.029
REMARK  deltaGligsolvnonpol: 16.1514
REMARK  deltaGvdw: -21.4102
REMARK  deltaGelec: 0.0
REMARK  deltaG: -6.132741
REMARK  Cluster: 1
REMARK  ClusterRank: 7
ATOM   5287 C    LIG     1      30.041  -0.144   6.562  1.00  0.00      LIG  
ATOM   5288 C1   LIG     1      29.669   1.142   5.884  1.00  0.00      LIG  
ATOM   5289 C2   LIG     1      30.221   2.440   6.441  1.00  0.00      LIG  
ATOM   5290 C3   LIG     1      30.218   2.362   7.981  1.00  0.00      LIG  
ATOM   5291 C4   LIG     1      30.769   1.090   8.656  1.00  0.00      LIG  
ATOM   5292 C5   LIG     1      29.940  -0.060   8.079  1.00  0.00      LIG  
ATOM   5293 C6   LIG     1      30.744   3.577   8.711  1.00  0.00      LIG  
ATOM   5294 C7   LIG     1      30.029   3.687  10.044  1.00  0.00      LIG  
ATOM   5295 C8   LIG     1      29.831   2.356  10.793  1.00  0.00      LIG  
ATOM   5296 C9   LIG     1      30.735   1.226  10.221  1.00  0.00      LIG  
ATOM   5297 C10  LIG     1      30.135   2.557  12.314  1.00  0.00      LIG  
ATOM   5298 C11  LIG     1      29.916   1.269  13.031  1.00  0.00      LIG  
ATOM   5299 C12  LIG     1      30.727   0.124  12.524  1.00  0.00      LIG  
ATOM   5300 C13  LIG     1      30.527  -0.083  11.025  1.00  0.00      LIG  
ATOM   5301 C14  LIG     1      28.998   1.357  14.005  1.00  0.00      LIG  
ATOM   5302 C15  LIG     1      28.471   2.739  14.104  1.00  0.00      LIG  
ATOM   5303 C16  LIG     1      29.188   3.525  13.025  1.00  0.00      LIG  
ATOM   5304 O    LIG     1      31.453  -1.100  10.659  1.00  0.00      LIG  
ATOM   5305 C17  LIG     1      31.550   2.800   5.783  1.00  0.00      LIG  
ATOM   5306 C18  LIG     1      29.246   3.534   6.004  1.00  0.00      LIG  
ATOM   5307 C19  LIG     1      28.348   1.962  10.637  1.00  0.00      LIG  
ATOM   5308 C20  LIG     1      32.247   0.842   8.322  1.00  0.00      LIG  
ATOM   5309 H    LIG     1      31.757   1.526  10.461  1.00  0.00      LIG  
ATOM   5310 C21  LIG     1      28.391   0.362  14.969  1.00  0.00      LIG  
ATOM   5311 C22  LIG     1      28.260  -1.103  14.547  1.00  0.00      LIG  
ATOM   5312 C23  LIG     1      27.212  -1.458  13.473  1.00  0.00      LIG  
ATOM   5313 O1   LIG     1      26.789  -0.260  12.801  1.00  0.00      LIG  
ATOM   5314 C24  LIG     1      27.813  -2.470  12.520  1.00  0.00      LIG  
ATOM   5315 C25  LIG     1      31.554   3.057  12.620  1.00  0.00      LIG  
ATOM   5316 O2   LIG     1      29.140   1.111   4.784  1.00  0.00      LIG  
ATOM   5317 H1   LIG     1      29.148   2.367   8.173  1.00  0.00      LIG  
ATOM   5318 C26  LIG     1      29.203   0.396  16.253  1.00  0.00      LIG  
ATOM   5319 C27  LIG     1      25.441  -0.043  12.738  1.00  0.00      LIG  
ATOM   5320 O3   LIG     1      24.573  -0.832  13.074  1.00  0.00      LIG  
ATOM   5321 C28  LIG     1      25.147   1.246  12.051  1.00  0.00      LIG  
ATOM   5322 C29  LIG     1      27.513  -2.723  11.077  1.00  0.00      LIG  
ATOM   5323 O4   LIG     1      26.893  -3.513  12.114  1.00  0.00      LIG  
ATOM   5324 C30  LIG     1      26.534  -1.964  10.248  1.00  0.00      LIG  
ATOM   5325 C31  LIG     1      28.544  -3.461  10.300  1.00  0.00      LIG  
ATOM   5326 H2   LIG     1      31.043  -0.425   6.231  1.00  0.00      LIG  
ATOM   5327 H3   LIG     1      29.355  -0.917   6.205  1.00  0.00      LIG  
ATOM   5328 H4   LIG     1      30.261  -1.022   8.481  1.00  0.00      LIG  
ATOM   5329 H5   LIG     1      28.892   0.073   8.363  1.00  0.00      LIG  
ATOM   5330 H6   LIG     1      30.570   4.499   8.154  1.00  0.00      LIG  
ATOM   5331 H7   LIG     1      31.823   3.509   8.867  1.00  0.00      LIG  
ATOM   5332 H8   LIG     1      29.045   4.128   9.861  1.00  0.00      LIG  
ATOM   5333 H9   LIG     1      30.556   4.432  10.640  1.00  0.00      LIG  
ATOM   5334 H10  LIG     1      30.521  -0.805  13.050  1.00  0.00      LIG  
ATOM   5335 H11  LIG     1      31.784   0.316  12.730  1.00  0.00      LIG  
ATOM   5336 H12  LIG     1      29.528  -0.489  10.849  1.00  0.00      LIG  
ATOM   5337 H13  LIG     1      28.673   3.161  15.092  1.00  0.00      LIG  
ATOM   5338 H14  LIG     1      27.391   2.748  13.933  1.00  0.00      LIG  
ATOM   5339 H15  LIG     1      28.472   4.007  12.357  1.00  0.00      LIG  
ATOM   5340 H16  LIG     1      29.747   4.344  13.489  1.00  0.00      LIG  
ATOM   5341 H17  LIG     1      31.455  -1.140   9.688  1.00  0.00      LIG  
ATOM   5342 H18  LIG     1      32.006   3.668   6.266  1.00  0.00      LIG  
ATOM   5343 H19  LIG     1      31.387   3.058   4.733  1.00  0.00      LIG  
ATOM   5344 H20  LIG     1      32.269   1.980   5.788  1.00  0.00      LIG  
ATOM   5345 H21  LIG     1      28.246   3.364   6.417  1.00  0.00      LIG  
ATOM   5346 H22  LIG     1      29.151   3.580   4.914  1.00  0.00      LIG  
ATOM   5347 H23  LIG     1      29.585   4.520   6.331  1.00  0.00      LIG  
ATOM   5348 H24  LIG     1      28.086   1.684   9.620  1.00  0.00      LIG  
ATOM   5349 H25  LIG     1      27.679   2.779  10.916  1.00  0.00      LIG  
ATOM   5350 H26  LIG     1      28.084   1.101  11.245  1.00  0.00      LIG  
ATOM   5351 H27  LIG     1      32.872   1.677   8.647  1.00  0.00      LIG  
ATOM   5352 H28  LIG     1      32.441   0.686   7.264  1.00  0.00      LIG  
ATOM   5353 H29  LIG     1      32.621  -0.052   8.820  1.00  0.00      LIG  
ATOM   5354 H30  LIG     1      27.380   0.705  15.203  1.00  0.00      LIG  
ATOM   5355 H31  LIG     1      27.994  -1.678  15.432  1.00  0.00      LIG  
ATOM   5356 H32  LIG     1      29.246  -1.501  14.317  1.00  0.00      LIG  
ATOM   5357 H33  LIG     1      26.382  -1.934  14.008  1.00  0.00      LIG  
ATOM   5358 H34  LIG     1      28.777  -2.808  12.873  1.00  0.00      LIG  
ATOM   5359 H35  LIG     1      31.712   4.075  12.262  1.00  0.00      LIG  
ATOM   5360 H36  LIG     1      32.335   2.432  12.186  1.00  0.00      LIG  
ATOM   5361 H37  LIG     1      31.732   3.086  13.699  1.00  0.00      LIG  
ATOM   5362 H38  LIG     1      29.271   1.403  16.678  1.00  0.00      LIG  
ATOM   5363 H39  LIG     1      30.219   0.035  16.074  1.00  0.00      LIG  
ATOM   5364 H40  LIG     1      28.746  -0.253  17.005  1.00  0.00      LIG  
ATOM   5365 H41  LIG     1      25.708   2.058  12.521  1.00  0.00      LIG  
ATOM   5366 H42  LIG     1      24.081   1.459  12.157  1.00  0.00      LIG  
ATOM   5367 H43  LIG     1      25.399   1.166  10.991  1.00  0.00      LIG  
ATOM   5368 H44  LIG     1      26.924  -0.969  10.023  1.00  0.00      LIG  
ATOM   5369 H45  LIG     1      25.564  -1.854  10.738  1.00  0.00      LIG  
ATOM   5370 H46  LIG     1      26.367  -2.482   9.302  1.00  0.00      LIG  
ATOM   5371 H47  LIG     1      28.119  -4.384   9.895  1.00  0.00      LIG  
ATOM   5372 H48  LIG     1      29.407  -3.722  10.917  1.00  0.00      LIG  
ATOM   5373 H49  LIG     1      28.900  -2.848   9.467  1.00  0.00      LIG  
TER
REMARK  Energy: 280.645
REMARK  SimpleFitness: 280.645
REMARK  FullFitness: -963.6345
REMARK  InterFull: -28.1965
REMARK  IntraFull: 308.138
REMARK  solvFull: -1501.27
REMARK  surfFull: 257.694
REMARK  extraFull: 0.0
REMARK  deltaGcompsolvpol: -1501.27
REMARK  deltaGcompsolvnonpol: 257.694
REMARK  deltaGprotsolvpol: -1512.07
REMARK  deltaGprotsolvnonpol: 254.074
REMARK  deltaGligsolvpol: -9.45892
REMARK  deltaGligsolvnonpol: 15.5654
REMARK  deltaGvdw: -28.1965
REMARK  deltaGelec: 0.0
REMARK  deltaG: -6.547583
REMARK  Cluster: 2
REMARK  ClusterRank: 0
ATOM   5287 C    LIG     1      26.787   4.181  17.298  1.00  0.00      LIG  
ATOM   5288 C1   LIG     1      27.912   5.033  17.818  1.00  0.00      LIG  
ATOM   5289 C2   LIG     1      28.826   5.733  16.831  1.00  0.00      LIG  
ATOM   5290 C3   LIG     1      28.980   4.885  15.553  1.00  0.00      LIG  
ATOM   5291 C4   LIG     1      27.714   4.268  14.937  1.00  0.00      LIG  
ATOM   5292 C5   LIG     1      27.134   3.392  16.047  1.00  0.00      LIG  
ATOM   5293 C6   LIG     1      29.822   5.485  14.449  1.00  0.00      LIG  
ATOM   5294 C7   LIG     1      30.470   4.358  13.667  1.00  0.00      LIG  
ATOM   5295 C8   LIG     1      29.548   3.162  13.356  1.00  0.00      LIG  
ATOM   5296 C9   LIG     1      28.050   3.517  13.604  1.00  0.00      LIG  
ATOM   5297 C10  LIG     1      29.744   2.708  11.868  1.00  0.00      LIG  
ATOM   5298 C11  LIG     1      28.840   1.558  11.611  1.00  0.00      LIG  
ATOM   5299 C12  LIG     1      27.398   1.812  11.853  1.00  0.00      LIG  
ATOM   5300 C13  LIG     1      27.150   2.306  13.267  1.00  0.00      LIG  
ATOM   5301 C14  LIG     1      29.474   0.408  11.346  1.00  0.00      LIG  
ATOM   5302 C15  LIG     1      30.944   0.628  11.329  1.00  0.00      LIG  
ATOM   5303 C16  LIG     1      31.119   2.120  11.553  1.00  0.00      LIG  
ATOM   5304 O    LIG     1      25.761   2.617  13.314  1.00  0.00      LIG  
ATOM   5305 C17  LIG     1      28.393   7.183  16.638  1.00  0.00      LIG  
ATOM   5306 C18  LIG     1      30.188   5.803  17.517  1.00  0.00      LIG  
ATOM   5307 C19  LIG     1      29.985   2.010  14.292  1.00  0.00      LIG  
ATOM   5308 C20  LIG     1      26.682   5.333  14.541  1.00  0.00      LIG  
ATOM   5309 H    LIG     1      27.802   4.256  12.841  1.00  0.00      LIG  
ATOM   5310 C21  LIG     1      28.888  -0.986  11.350  1.00  0.00      LIG  
ATOM   5311 C22  LIG     1      27.796  -1.227  10.305  1.00  0.00      LIG  
ATOM   5312 C23  LIG     1      26.735  -2.210  10.835  1.00  0.00      LIG  
ATOM   5313 O1   LIG     1      25.445  -1.573  10.783  1.00  0.00      LIG  
ATOM   5314 C24  LIG     1      26.642  -3.401   9.938  1.00  0.00      LIG  
ATOM   5315 C25  LIG     1      29.482   3.800  10.824  1.00  0.00      LIG  
ATOM   5316 O2   LIG     1      27.902   5.374  18.992  1.00  0.00      LIG  
ATOM   5317 H1   LIG     1      29.568   4.050  15.931  1.00  0.00      LIG  
ATOM   5318 C26  LIG     1      29.958  -2.053  11.184  1.00  0.00      LIG  
ATOM   5319 C27  LIG     1      24.936  -0.864  11.845  1.00  0.00      LIG  
ATOM   5320 O3   LIG     1      23.978  -0.116  11.720  1.00  0.00      LIG  
ATOM   5321 C28  LIG     1      25.567  -1.105  13.186  1.00  0.00      LIG  
ATOM   5322 C29  LIG     1      26.296  -4.786  10.370  1.00  0.00      LIG  
ATOM   5323 O4   LIG     1      27.669  -4.387  10.177  1.00  0.00      LIG  
ATOM   5324 C30  LIG     1      25.970  -5.131  11.782  1.00  0.00      LIG  
ATOM   5325 C31  LIG     1      25.837  -5.765   9.345  1.00  0.00      LIG  
ATOM   5326 H2   LIG     1      25.926   4.827  17.126  1.00  0.00      LIG  
ATOM   5327 H3   LIG     1      26.516   3.480  18.092  1.00  0.00      LIG  
ATOM   5328 H4   LIG     1      26.222   2.889  15.723  1.00  0.00      LIG  
ATOM   5329 H5   LIG     1      27.855   2.613  16.306  1.00  0.00      LIG  
ATOM   5330 H6   LIG     1      30.612   6.127  14.844  1.00  0.00      LIG  
ATOM   5331 H7   LIG     1      29.220   6.109  13.785  1.00  0.00      LIG  
ATOM   5332 H8   LIG     1      31.318   3.995  14.253  1.00  0.00      LIG  
ATOM   5333 H9   LIG     1      30.917   4.787  12.770  1.00  0.00      LIG  
ATOM   5334 H10  LIG     1      26.800   0.925  11.673  1.00  0.00      LIG  
ATOM   5335 H11  LIG     1      27.028   2.544  11.130  1.00  0.00      LIG  
ATOM   5336 H12  LIG     1      27.320   1.492  13.977  1.00  0.00      LIG  
ATOM   5337 H13  LIG     1      31.387   0.326  10.376  1.00  0.00      LIG  
ATOM   5338 H14  LIG     1      31.432   0.080  12.140  1.00  0.00      LIG  
ATOM   5339 H15  LIG     1      31.863   2.318  12.328  1.00  0.00      LIG  
ATOM   5340 H16  LIG     1      31.518   2.565  10.637  1.00  0.00      LIG  
ATOM   5341 H17  LIG     1      25.292   1.859  12.922  1.00  0.00      LIG  
ATOM   5342 H18  LIG     1      28.985   7.677  15.864  1.00  0.00      LIG  
ATOM   5343 H19  LIG     1      28.536   7.744  17.566  1.00  0.00      LIG  
ATOM   5344 H20  LIG     1      27.337   7.281  16.386  1.00  0.00      LIG  
ATOM   5345 H21  LIG     1      30.577   4.802  17.729  1.00  0.00      LIG  
ATOM   5346 H22  LIG     1      30.133   6.343  18.468  1.00  0.00      LIG  
ATOM   5347 H23  LIG     1      30.919   6.327  16.898  1.00  0.00      LIG  
ATOM   5348 H24  LIG     1      31.062   1.838  14.236  1.00  0.00      LIG  
ATOM   5349 H25  LIG     1      29.491   1.064  14.067  1.00  0.00      LIG  
ATOM   5350 H26  LIG     1      29.767   2.215  15.338  1.00  0.00      LIG  
ATOM   5351 H27  LIG     1      27.092   6.029  13.806  1.00  0.00      LIG  
ATOM   5352 H28  LIG     1      26.325   5.921  15.380  1.00  0.00      LIG  
ATOM   5353 H29  LIG     1      25.793   4.883  14.100  1.00  0.00      LIG  
ATOM   5354 H30  LIG     1      28.462  -1.131  12.345  1.00  0.00      LIG  
ATOM   5355 H31  LIG     1      28.271  -1.614   9.397  1.00  0.00      LIG  
ATOM   5356 H32  LIG     1      27.325  -0.285  10.015  1.00  0.00      LIG  
ATOM   5357 H33  LIG     1      27.007  -2.552  11.835  1.00  0.00      LIG  
ATOM   5358 H34  LIG     1      26.407  -3.121   8.920  1.00  0.00      LIG  
ATOM   5359 H35  LIG     1      30.245   4.580  10.864  1.00  0.00      LIG  
ATOM   5360 H36  LIG     1      28.508   4.279  10.942  1.00  0.00      LIG  
ATOM   5361 H37  LIG     1      29.514   3.383   9.812  1.00  0.00      LIG  
ATOM   5362 H38  LIG     1      30.713  -1.997  11.974  1.00  0.00      LIG  
ATOM   5363 H39  LIG     1      30.456  -1.968  10.214  1.00  0.00      LIG  
ATOM   5364 H40  LIG     1      29.516  -3.048  11.244  1.00  0.00      LIG  
ATOM   5365 H41  LIG     1      25.453  -2.152  13.480  1.00  0.00      LIG  
ATOM   5366 H42  LIG     1      25.052  -0.472  13.910  1.00  0.00      LIG  
ATOM   5367 H43  LIG     1      26.615  -0.804  13.188  1.00  0.00      LIG  
ATOM   5368 H44  LIG     1      26.461  -6.063  12.063  1.00  0.00      LIG  
ATOM   5369 H45  LIG     1      24.894  -5.283  11.886  1.00  0.00      LIG  
ATOM   5370 H46  LIG     1      26.283  -4.365  12.495  1.00  0.00      LIG  
ATOM   5371 H47  LIG     1      26.468  -6.654   9.322  1.00  0.00      LIG  
ATOM   5372 H48  LIG     1      25.834  -5.327   8.343  1.00  0.00      LIG  
ATOM   5373 H49  LIG     1      24.822  -6.086   9.571  1.00  0.00      LIG  
TER
REMARK  Energy: 280.645
REMARK  SimpleFitness: 280.645
REMARK  FullFitness: -963.6345
REMARK  InterFull: -28.1965
REMARK  IntraFull: 308.138
REMARK  solvFull: -1501.27
REMARK  surfFull: 257.694
REMARK  extraFull: 0.0
REMARK  deltaGcompsolvpol: -1501.27
REMARK  deltaGcompsolvnonpol: 257.694
REMARK  deltaGprotsolvpol: -1512.07
REMARK  deltaGprotsolvnonpol: 254.074
REMARK  deltaGligsolvpol: -9.45892
REMARK  deltaGligsolvnonpol: 15.5654
REMARK  deltaGvdw: -28.1965
REMARK  deltaGelec: 0.0
REMARK  deltaG: -6.547583
REMARK  Cluster: 2
REMARK  ClusterRank: 1
ATOM   5287 C    LIG     1      26.787   4.181  17.298  1.00  0.00      LIG  
ATOM   5288 C1   LIG     1      27.912   5.033  17.818  1.00  0.00      LIG  
ATOM   5289 C2   LIG     1      28.826   5.733  16.831  1.00  0.00      LIG  
ATOM   5290 C3   LIG     1      28.980   4.885  15.553  1.00  0.00      LIG  
ATOM   5291 C4   LIG     1      27.714   4.268  14.937  1.00  0.00      LIG  
ATOM   5292 C5   LIG     1      27.134   3.392  16.047  1.00  0.00      LIG  
ATOM   5293 C6   LIG     1      29.822   5.485  14.449  1.00  0.00      LIG  
ATOM   5294 C7   LIG     1      30.470   4.358  13.667  1.00  0.00      LIG  
ATOM   5295 C8   LIG     1      29.548   3.162  13.356  1.00  0.00      LIG  
ATOM   5296 C9   LIG     1      28.050   3.517  13.604  1.00  0.00      LIG  
ATOM   5297 C10  LIG     1      29.744   2.708  11.868  1.00  0.00      LIG  
ATOM   5298 C11  LIG     1      28.840   1.558  11.611  1.00  0.00      LIG  
ATOM   5299 C12  LIG     1      27.398   1.812  11.853  1.00  0.00      LIG  
ATOM   5300 C13  LIG     1      27.150   2.306  13.267  1.00  0.00      LIG  
ATOM   5301 C14  LIG     1      29.474   0.408  11.346  1.00  0.00      LIG  
ATOM   5302 C15  LIG     1      30.944   0.628  11.329  1.00  0.00      LIG  
ATOM   5303 C16  LIG     1      31.119   2.120  11.553  1.00  0.00      LIG  
ATOM   5304 O    LIG     1      25.761   2.617  13.314  1.00  0.00      LIG  
ATOM   5305 C17  LIG     1      28.393   7.183  16.638  1.00  0.00      LIG  
ATOM   5306 C18  LIG     1      30.188   5.803  17.517  1.00  0.00      LIG  
ATOM   5307 C19  LIG     1      29.985   2.010  14.292  1.00  0.00      LIG  
ATOM   5308 C20  LIG     1      26.682   5.333  14.541  1.00  0.00      LIG  
ATOM   5309 H    LIG     1      27.802   4.256  12.841  1.00  0.00      LIG  
ATOM   5310 C21  LIG     1      28.888  -0.986  11.350  1.00  0.00      LIG  
ATOM   5311 C22  LIG     1      27.796  -1.227  10.305  1.00  0.00      LIG  
ATOM   5312 C23  LIG     1      26.735  -2.210  10.835  1.00  0.00      LIG  
ATOM   5313 O1   LIG     1      25.445  -1.573  10.783  1.00  0.00      LIG  
ATOM   5314 C24  LIG     1      26.642  -3.401   9.938  1.00  0.00      LIG  
ATOM   5315 C25  LIG     1      29.482   3.800  10.824  1.00  0.00      LIG  
ATOM   5316 O2   LIG     1      27.902   5.374  18.992  1.00  0.00      LIG  
ATOM   5317 H1   LIG     1      29.568   4.050  15.931  1.00  0.00      LIG  
ATOM   5318 C26  LIG     1      29.958  -2.053  11.184  1.00  0.00      LIG  
ATOM   5319 C27  LIG     1      24.936  -0.864  11.845  1.00  0.00      LIG  
ATOM   5320 O3   LIG     1      23.978  -0.116  11.720  1.00  0.00      LIG  
ATOM   5321 C28  LIG     1      25.567  -1.105  13.186  1.00  0.00      LIG  
ATOM   5322 C29  LIG     1      26.296  -4.786  10.370  1.00  0.00      LIG  
ATOM   5323 O4   LIG     1      27.669  -4.387  10.177  1.00  0.00      LIG  
ATOM   5324 C30  LIG     1      25.970  -5.131  11.782  1.00  0.00      LIG  
ATOM   5325 C31  LIG     1      25.837  -5.765   9.345  1.00  0.00      LIG  
ATOM   5326 H2   LIG     1      25.926   4.827  17.126  1.00  0.00      LIG  
ATOM   5327 H3   LIG     1      26.516   3.480  18.092  1.00  0.00      LIG  
ATOM   5328 H4   LIG     1      26.222   2.889  15.723  1.00  0.00      LIG  
ATOM   5329 H5   LIG     1      27.855   2.613  16.306  1.00  0.00      LIG  
ATOM   5330 H6   LIG     1      30.612   6.127  14.844  1.00  0.00      LIG  
ATOM   5331 H7   LIG     1      29.220   6.109  13.785  1.00  0.00      LIG  
ATOM   5332 H8   LIG     1      31.318   3.995  14.253  1.00  0.00      LIG  
ATOM   5333 H9   LIG     1      30.917   4.787  12.770  1.00  0.00      LIG  
ATOM   5334 H10  LIG     1      26.800   0.925  11.673  1.00  0.00      LIG  
ATOM   5335 H11  LIG     1      27.028   2.544  11.130  1.00  0.00      LIG  
ATOM   5336 H12  LIG     1      27.320   1.492  13.977  1.00  0.00      LIG  
ATOM   5337 H13  LIG     1      31.387   0.326  10.376  1.00  0.00      LIG  
ATOM   5338 H14  LIG     1      31.432   0.080  12.140  1.00  0.00      LIG  
ATOM   5339 H15  LIG     1      31.863   2.318  12.328  1.00  0.00      LIG  
ATOM   5340 H16  LIG     1      31.518   2.565  10.637  1.00  0.00      LIG  
ATOM   5341 H17  LIG     1      25.292   1.859  12.922  1.00  0.00      LIG  
ATOM   5342 H18  LIG     1      28.985   7.677  15.864  1.00  0.00      LIG  
ATOM   5343 H19  LIG     1      28.536   7.744  17.566  1.00  0.00      LIG  
ATOM   5344 H20  LIG     1      27.337   7.281  16.386  1.00  0.00      LIG  
ATOM   5345 H21  LIG     1      30.577   4.802  17.729  1.00  0.00      LIG  
ATOM   5346 H22  LIG     1      30.133   6.343  18.468  1.00  0.00      LIG  
ATOM   5347 H23  LIG     1      30.919   6.327  16.898  1.00  0.00      LIG  
ATOM   5348 H24  LIG     1      31.062   1.838  14.236  1.00  0.00      LIG  
ATOM   5349 H25  LIG     1      29.491   1.064  14.067  1.00  0.00      LIG  
ATOM   5350 H26  LIG     1      29.767   2.215  15.338  1.00  0.00      LIG  
ATOM   5351 H27  LIG     1      27.092   6.029  13.806  1.00  0.00      LIG  
ATOM   5352 H28  LIG     1      26.325   5.921  15.380  1.00  0.00      LIG  
ATOM   5353 H29  LIG     1      25.793   4.883  14.100  1.00  0.00      LIG  
ATOM   5354 H30  LIG     1      28.462  -1.131  12.345  1.00  0.00      LIG  
ATOM   5355 H31  LIG     1      28.271  -1.614   9.397  1.00  0.00      LIG  
ATOM   5356 H32  LIG     1      27.325  -0.285  10.015  1.00  0.00      LIG  
ATOM   5357 H33  LIG     1      27.007  -2.552  11.835  1.00  0.00      LIG  
ATOM   5358 H34  LIG     1      26.407  -3.121   8.920  1.00  0.00      LIG  
ATOM   5359 H35  LIG     1      30.245   4.580  10.864  1.00  0.00      LIG  
ATOM   5360 H36  LIG     1      28.508   4.279  10.942  1.00  0.00      LIG  
ATOM   5361 H37  LIG     1      29.514   3.383   9.812  1.00  0.00      LIG  
ATOM   5362 H38  LIG     1      30.713  -1.997  11.974  1.00  0.00      LIG  
ATOM   5363 H39  LIG     1      30.456  -1.968  10.214  1.00  0.00      LIG  
ATOM   5364 H40  LIG     1      29.516  -3.048  11.244  1.00  0.00      LIG  
ATOM   5365 H41  LIG     1      25.453  -2.152  13.480  1.00  0.00      LIG  
ATOM   5366 H42  LIG     1      25.052  -0.472  13.910  1.00  0.00      LIG  
ATOM   5367 H43  LIG     1      26.615  -0.804  13.188  1.00  0.00      LIG  
ATOM   5368 H44  LIG     1      26.461  -6.063  12.063  1.00  0.00      LIG  
ATOM   5369 H45  LIG     1      24.894  -5.283  11.886  1.00  0.00      LIG  
ATOM   5370 H46  LIG     1      26.283  -4.365  12.495  1.00  0.00      LIG  
ATOM   5371 H47  LIG     1      26.468  -6.654   9.322  1.00  0.00      LIG  
ATOM   5372 H48  LIG     1      25.834  -5.327   8.343  1.00  0.00      LIG  
ATOM   5373 H49  LIG     1      24.822  -6.086   9.571  1.00  0.00      LIG  
TER
REMARK  Energy: 280.645
REMARK  SimpleFitness: 280.645
REMARK  FullFitness: -963.6345
REMARK  InterFull: -28.1965
REMARK  IntraFull: 308.138
REMARK  solvFull: -1501.27
REMARK  surfFull: 257.694
REMARK  extraFull: 0.0
REMARK  deltaGcompsolvpol: -1501.27
REMARK  deltaGcompsolvnonpol: 257.694
REMARK  deltaGprotsolvpol: -1512.07
REMARK  deltaGprotsolvnonpol: 254.074
REMARK  deltaGligsolvpol: -9.45892
REMARK  deltaGligsolvnonpol: 15.5654
REMARK  deltaGvdw: -28.1965
REMARK  deltaGelec: 0.0
REMARK  deltaG: -6.547583
REMARK  Cluster: 2
REMARK  ClusterRank: 2
ATOM   5287 C    LIG     1      26.787   4.181  17.298  1.00  0.00      LIG  
ATOM   5288 C1   LIG     1      27.912   5.033  17.818  1.00  0.00      LIG  
ATOM   5289 C2   LIG     1      28.826   5.733  16.831  1.00  0.00      LIG  
ATOM   5290 C3   LIG     1      28.980   4.885  15.553  1.00  0.00      LIG  
ATOM   5291 C4   LIG     1      27.714   4.268  14.937  1.00  0.00      LIG  
ATOM   5292 C5   LIG     1      27.134   3.392  16.047  1.00  0.00      LIG  
ATOM   5293 C6   LIG     1      29.822   5.485  14.449  1.00  0.00      LIG  
ATOM   5294 C7   LIG     1      30.470   4.358  13.667  1.00  0.00      LIG  
ATOM   5295 C8   LIG     1      29.548   3.162  13.356  1.00  0.00      LIG  
ATOM   5296 C9   LIG     1      28.050   3.517  13.604  1.00  0.00      LIG  
ATOM   5297 C10  LIG     1      29.744   2.708  11.868  1.00  0.00      LIG  
ATOM   5298 C11  LIG     1      28.840   1.558  11.611  1.00  0.00      LIG  
ATOM   5299 C12  LIG     1      27.398   1.812  11.853  1.00  0.00      LIG  
ATOM   5300 C13  LIG     1      27.150   2.306  13.267  1.00  0.00      LIG  
ATOM   5301 C14  LIG     1      29.474   0.408  11.346  1.00  0.00      LIG  
ATOM   5302 C15  LIG     1      30.944   0.628  11.329  1.00  0.00      LIG  
ATOM   5303 C16  LIG     1      31.119   2.120  11.553  1.00  0.00      LIG  
ATOM   5304 O    LIG     1      25.761   2.617  13.314  1.00  0.00      LIG  
ATOM   5305 C17  LIG     1      28.393   7.183  16.638  1.00  0.00      LIG  
ATOM   5306 C18  LIG     1      30.188   5.803  17.517  1.00  0.00      LIG  
ATOM   5307 C19  LIG     1      29.985   2.010  14.292  1.00  0.00      LIG  
ATOM   5308 C20  LIG     1      26.682   5.333  14.541  1.00  0.00      LIG  
ATOM   5309 H    LIG     1      27.802   4.256  12.841  1.00  0.00      LIG  
ATOM   5310 C21  LIG     1      28.888  -0.986  11.350  1.00  0.00      LIG  
ATOM   5311 C22  LIG     1      27.796  -1.227  10.305  1.00  0.00      LIG  
ATOM   5312 C23  LIG     1      26.735  -2.210  10.835  1.00  0.00      LIG  
ATOM   5313 O1   LIG     1      25.445  -1.573  10.783  1.00  0.00      LIG  
ATOM   5314 C24  LIG     1      26.642  -3.401   9.938  1.00  0.00      LIG  
ATOM   5315 C25  LIG     1      29.482   3.800  10.824  1.00  0.00      LIG  
ATOM   5316 O2   LIG     1      27.902   5.374  18.992  1.00  0.00      LIG  
ATOM   5317 H1   LIG     1      29.568   4.050  15.931  1.00  0.00      LIG  
ATOM   5318 C26  LIG     1      29.958  -2.053  11.184  1.00  0.00      LIG  
ATOM   5319 C27  LIG     1      24.936  -0.864  11.845  1.00  0.00      LIG  
ATOM   5320 O3   LIG     1      23.978  -0.116  11.720  1.00  0.00      LIG  
ATOM   5321 C28  LIG     1      25.567  -1.105  13.186  1.00  0.00      LIG  
ATOM   5322 C29  LIG     1      26.296  -4.786  10.370  1.00  0.00      LIG  
ATOM   5323 O4   LIG     1      27.669  -4.387  10.177  1.00  0.00      LIG  
ATOM   5324 C30  LIG     1      25.970  -5.131  11.782  1.00  0.00      LIG  
ATOM   5325 C31  LIG     1      25.837  -5.765   9.345  1.00  0.00      LIG  
ATOM   5326 H2   LIG     1      25.926   4.827  17.126  1.00  0.00      LIG  
ATOM   5327 H3   LIG     1      26.516   3.480  18.092  1.00  0.00      LIG  
ATOM   5328 H4   LIG     1      26.222   2.889  15.723  1.00  0.00      LIG  
ATOM   5329 H5   LIG     1      27.855   2.613  16.306  1.00  0.00      LIG  
ATOM   5330 H6   LIG     1      30.612   6.127  14.844  1.00  0.00      LIG  
ATOM   5331 H7   LIG     1      29.220   6.109  13.785  1.00  0.00      LIG  
ATOM   5332 H8   LIG     1      31.318   3.995  14.253  1.00  0.00      LIG  
ATOM   5333 H9   LIG     1      30.917   4.787  12.770  1.00  0.00      LIG  
ATOM   5334 H10  LIG     1      26.800   0.925  11.673  1.00  0.00      LIG  
ATOM   5335 H11  LIG     1      27.028   2.544  11.130  1.00  0.00      LIG  
ATOM   5336 H12  LIG     1      27.320   1.492  13.977  1.00  0.00      LIG  
ATOM   5337 H13  LIG     1      31.387   0.326  10.376  1.00  0.00      LIG  
ATOM   5338 H14  LIG     1      31.432   0.080  12.140  1.00  0.00      LIG  
ATOM   5339 H15  LIG     1      31.863   2.318  12.328  1.00  0.00      LIG  
ATOM   5340 H16  LIG     1      31.518   2.565  10.637  1.00  0.00      LIG  
ATOM   5341 H17  LIG     1      25.292   1.859  12.922  1.00  0.00      LIG  
ATOM   5342 H18  LIG     1      28.985   7.677  15.864  1.00  0.00      LIG  
ATOM   5343 H19  LIG     1      28.536   7.744  17.566  1.00  0.00      LIG  
ATOM   5344 H20  LIG     1      27.337   7.281  16.386  1.00  0.00      LIG  
ATOM   5345 H21  LIG     1      30.577   4.802  17.729  1.00  0.00      LIG  
ATOM   5346 H22  LIG     1      30.133   6.343  18.468  1.00  0.00      LIG  
ATOM   5347 H23  LIG     1      30.919   6.327  16.898  1.00  0.00      LIG  
ATOM   5348 H24  LIG     1      31.062   1.838  14.236  1.00  0.00      LIG  
ATOM   5349 H25  LIG     1      29.491   1.064  14.067  1.00  0.00      LIG  
ATOM   5350 H26  LIG     1      29.767   2.215  15.338  1.00  0.00      LIG  
ATOM   5351 H27  LIG     1      27.092   6.029  13.806  1.00  0.00      LIG  
ATOM   5352 H28  LIG     1      26.325   5.921  15.380  1.00  0.00      LIG  
ATOM   5353 H29  LIG     1      25.793   4.883  14.100  1.00  0.00      LIG  
ATOM   5354 H30  LIG     1      28.462  -1.131  12.345  1.00  0.00      LIG  
ATOM   5355 H31  LIG     1      28.271  -1.614   9.397  1.00  0.00      LIG  
ATOM   5356 H32  LIG     1      27.325  -0.285  10.015  1.00  0.00      LIG  
ATOM   5357 H33  LIG     1      27.007  -2.552  11.835  1.00  0.00      LIG  
ATOM   5358 H34  LIG     1      26.407  -3.121   8.920  1.00  0.00      LIG  
ATOM   5359 H35  LIG     1      30.245   4.580  10.864  1.00  0.00      LIG  
ATOM   5360 H36  LIG     1      28.508   4.279  10.942  1.00  0.00      LIG  
ATOM   5361 H37  LIG     1      29.514   3.383   9.812  1.00  0.00      LIG  
ATOM   5362 H38  LIG     1      30.713  -1.997  11.974  1.00  0.00      LIG  
ATOM   5363 H39  LIG     1      30.456  -1.968  10.214  1.00  0.00      LIG  
ATOM   5364 H40  LIG     1      29.516  -3.048  11.244  1.00  0.00      LIG  
ATOM   5365 H41  LIG     1      25.453  -2.152  13.480  1.00  0.00      LIG  
ATOM   5366 H42  LIG     1      25.052  -0.472  13.910  1.00  0.00      LIG  
ATOM   5367 H43  LIG     1      26.615  -0.804  13.188  1.00  0.00      LIG  
ATOM   5368 H44  LIG     1      26.461  -6.063  12.063  1.00  0.00      LIG  
ATOM   5369 H45  LIG     1      24.894  -5.283  11.886  1.00  0.00      LIG  
ATOM   5370 H46  LIG     1      26.283  -4.365  12.495  1.00  0.00      LIG  
ATOM   5371 H47  LIG     1      26.468  -6.654   9.322  1.00  0.00      LIG  
ATOM   5372 H48  LIG     1      25.834  -5.327   8.343  1.00  0.00      LIG  
ATOM   5373 H49  LIG     1      24.822  -6.086   9.571  1.00  0.00      LIG  
TER
REMARK  Energy: 280.866
REMARK  SimpleFitness: 280.866
REMARK  FullFitness: -963.5602
REMARK  InterFull: -28.8671
REMARK  IntraFull: 308.757
REMARK  solvFull: -1500.91
REMARK  surfFull: 257.46
REMARK  extraFull: 0.0
REMARK  deltaGcompsolvpol: -1500.91
REMARK  deltaGcompsolvnonpol: 257.46
REMARK  deltaGprotsolvpol: -1512.07
REMARK  deltaGprotsolvnonpol: 254.074
REMARK  deltaGligsolvpol: -9.43175
REMARK  deltaGligsolvnonpol: 15.5777
REMARK  deltaGvdw: -28.8671
REMARK  deltaGelec: 0.0
REMARK  deltaG: -6.613954
REMARK  Cluster: 2
REMARK  ClusterRank: 3
ATOM   5287 C    LIG     1      26.562   4.115  17.199  1.00  0.00      LIG  
ATOM   5288 C1   LIG     1      27.602   5.057  17.745  1.00  0.00      LIG  
ATOM   5289 C2   LIG     1      28.606   5.702  16.807  1.00  0.00      LIG  
ATOM   5290 C3   LIG     1      28.830   4.833  15.554  1.00  0.00      LIG  
ATOM   5291 C4   LIG     1      27.597   4.213  14.885  1.00  0.00      LIG  
ATOM   5292 C5   LIG     1      26.986   3.330  15.971  1.00  0.00      LIG  
ATOM   5293 C6   LIG     1      29.728   5.423  14.490  1.00  0.00      LIG  
ATOM   5294 C7   LIG     1      30.409   4.291  13.743  1.00  0.00      LIG  
ATOM   5295 C8   LIG     1      29.496   3.101  13.390  1.00  0.00      LIG  
ATOM   5296 C9   LIG     1      27.991   3.466  13.567  1.00  0.00      LIG  
ATOM   5297 C10  LIG     1      29.758   2.641  11.913  1.00  0.00      LIG  
ATOM   5298 C11  LIG     1      28.853   1.503  11.613  1.00  0.00      LIG  
ATOM   5299 C12  LIG     1      27.405   1.774  11.782  1.00  0.00      LIG  
ATOM   5300 C13  LIG     1      27.098   2.263  13.185  1.00  0.00      LIG  
ATOM   5301 C14  LIG     1      29.485   0.342  11.390  1.00  0.00      LIG  
ATOM   5302 C15  LIG     1      30.957   0.543  11.450  1.00  0.00      LIG  
ATOM   5303 C16  LIG     1      31.139   2.036  11.662  1.00  0.00      LIG  
ATOM   5304 O    LIG     1      25.710   2.581  13.173  1.00  0.00      LIG  
ATOM   5305 C17  LIG     1      28.243   7.164  16.559  1.00  0.00      LIG  
ATOM   5306 C18  LIG     1      29.917   5.740  17.588  1.00  0.00      LIG  
ATOM   5307 C19  LIG     1      29.883   1.950  14.348  1.00  0.00      LIG  
ATOM   5308 C20  LIG     1      26.578   5.276  14.453  1.00  0.00      LIG  
ATOM   5309 H    LIG     1      27.784   4.210  12.795  1.00  0.00      LIG  
ATOM   5310 C21  LIG     1      28.879  -1.042  11.388  1.00  0.00      LIG  
ATOM   5311 C22  LIG     1      27.834  -1.290  10.297  1.00  0.00      LIG  
ATOM   5312 C23  LIG     1      26.724  -2.226  10.812  1.00  0.00      LIG  
ATOM   5313 O1   LIG     1      25.457  -1.548  10.706  1.00  0.00      LIG  
ATOM   5314 C24  LIG     1      26.618  -3.435   9.939  1.00  0.00      LIG  
ATOM   5315 C25  LIG     1      29.559   3.736  10.858  1.00  0.00      LIG  
ATOM   5316 O2   LIG     1      27.464   5.492  18.878  1.00  0.00      LIG  
ATOM   5317 H1   LIG     1      29.397   4.003  15.972  1.00  0.00      LIG  
ATOM   5318 C26  LIG     1      29.940  -2.127  11.294  1.00  0.00      LIG  
ATOM   5319 C27  LIG     1      24.901  -0.856  11.756  1.00  0.00      LIG  
ATOM   5320 O3   LIG     1      23.948  -0.109  11.599  1.00  0.00      LIG  
ATOM   5321 C28  LIG     1      25.496  -1.082  13.116  1.00  0.00      LIG  
ATOM   5322 C29  LIG     1      26.280  -4.811  10.403  1.00  0.00      LIG  
ATOM   5323 O4   LIG     1      27.650  -4.415  10.183  1.00  0.00      LIG  
ATOM   5324 C30  LIG     1      25.974  -5.131  11.826  1.00  0.00      LIG  
ATOM   5325 C31  LIG     1      25.807  -5.810   9.404  1.00  0.00      LIG  
ATOM   5326 H2   LIG     1      25.665   4.693  16.983  1.00  0.00      LIG  
ATOM   5327 H3   LIG     1      26.309   3.411  17.997  1.00  0.00      LIG  
ATOM   5328 H4   LIG     1      26.103   2.802  15.608  1.00  0.00      LIG  
ATOM   5329 H5   LIG     1      27.710   2.569  16.270  1.00  0.00      LIG  
ATOM   5330 H6   LIG     1      30.500   6.062  14.922  1.00  0.00      LIG  
ATOM   5331 H7   LIG     1      29.161   6.046  13.795  1.00  0.00      LIG  
ATOM   5332 H8   LIG     1      31.225   3.925  14.372  1.00  0.00      LIG  
ATOM   5333 H9   LIG     1      30.902   4.714  12.869  1.00  0.00      LIG  
ATOM   5334 H10  LIG     1      26.805   0.895  11.567  1.00  0.00      LIG  
ATOM   5335 H11  LIG     1      27.080   2.515  11.046  1.00  0.00      LIG  
ATOM   5336 H12  LIG     1      27.232   1.446  13.898  1.00  0.00      LIG  
ATOM   5337 H13  LIG     1      31.447   0.220  10.527  1.00  0.00      LIG  
ATOM   5338 H14  LIG     1      31.391   0.001  12.295  1.00  0.00      LIG  
ATOM   5339 H15  LIG     1      31.853   2.238  12.464  1.00  0.00      LIG  
ATOM   5340 H16  LIG     1      31.578   2.464  10.756  1.00  0.00      LIG  
ATOM   5341 H17  LIG     1      25.256   1.837  12.740  1.00  0.00      LIG  
ATOM   5342 H18  LIG     1      28.952   7.641  15.879  1.00  0.00      LIG  
ATOM   5343 H19  LIG     1      28.269   7.723  17.499  1.00  0.00      LIG  
ATOM   5344 H20  LIG     1      27.239   7.291  16.157  1.00  0.00      LIG  
ATOM   5345 H21  LIG     1      30.249   4.731  17.855  1.00  0.00      LIG  
ATOM   5346 H22  LIG     1      29.816   6.309  18.518  1.00  0.00      LIG  
ATOM   5347 H23  LIG     1      30.711   6.216  17.009  1.00  0.00      LIG  
ATOM   5348 H24  LIG     1      30.958   1.758  14.330  1.00  0.00      LIG  
ATOM   5349 H25  LIG     1      29.381   1.009  14.114  1.00  0.00      LIG  
ATOM   5350 H26  LIG     1      29.637   2.166  15.385  1.00  0.00      LIG  
ATOM   5351 H27  LIG     1      27.018   5.979  13.742  1.00  0.00      LIG  
ATOM   5352 H28  LIG     1      26.184   5.858  15.281  1.00  0.00      LIG  
ATOM   5353 H29  LIG     1      25.709   4.830  13.970  1.00  0.00      LIG  
ATOM   5354 H30  LIG     1      28.405  -1.164  12.364  1.00  0.00      LIG  
ATOM   5355 H31  LIG     1      28.342  -1.724   9.430  1.00  0.00      LIG  
ATOM   5356 H32  LIG     1      27.404  -0.348   9.952  1.00  0.00      LIG  
ATOM   5357 H33  LIG     1      26.957  -2.553  11.825  1.00  0.00      LIG  
ATOM   5358 H34  LIG     1      26.371  -3.175   8.919  1.00  0.00      LIG  
ATOM   5359 H35  LIG     1      30.333   4.503  10.929  1.00  0.00      LIG  
ATOM   5360 H36  LIG     1      28.590   4.233  10.935  1.00  0.00      LIG  
ATOM   5361 H37  LIG     1      29.625   3.318   9.849  1.00  0.00      LIG  
ATOM   5362 H38  LIG     1      30.653  -2.070  12.121  1.00  0.00      LIG  
ATOM   5363 H39  LIG     1      30.490  -2.063  10.350  1.00  0.00      LIG  
ATOM   5364 H40  LIG     1      29.480  -3.114  11.344  1.00  0.00      LIG  
ATOM   5365 H41  LIG     1      25.386  -2.128  13.415  1.00  0.00      LIG  
ATOM   5366 H42  LIG     1      24.953  -0.452  13.821  1.00  0.00      LIG  
ATOM   5367 H43  LIG     1      26.540  -0.771  13.145  1.00  0.00      LIG  
ATOM   5368 H44  LIG     1      26.486  -6.048  12.120  1.00  0.00      LIG  
ATOM   5369 H45  LIG     1      24.901  -5.300  11.944  1.00  0.00      LIG  
ATOM   5370 H46  LIG     1      26.278  -4.345  12.519  1.00  0.00      LIG  
ATOM   5371 H47  LIG     1      26.351  -6.751   9.481  1.00  0.00      LIG  
ATOM   5372 H48  LIG     1      25.907  -5.440   8.380  1.00  0.00      LIG  
ATOM   5373 H49  LIG     1      24.756  -6.031   9.577  1.00  0.00      LIG  
TER
REMARK  Energy: 280.866
REMARK  SimpleFitness: 280.866
REMARK  FullFitness: -963.5602
REMARK  InterFull: -28.8671
REMARK  IntraFull: 308.757
REMARK  solvFull: -1500.91
REMARK  surfFull: 257.46
REMARK  extraFull: 0.0
REMARK  deltaGcompsolvpol: -1500.91
REMARK  deltaGcompsolvnonpol: 257.46
REMARK  deltaGprotsolvpol: -1512.07
REMARK  deltaGprotsolvnonpol: 254.074
REMARK  deltaGligsolvpol: -9.43175
REMARK  deltaGligsolvnonpol: 15.5777
REMARK  deltaGvdw: -28.8671
REMARK  deltaGelec: 0.0
REMARK  deltaG: -6.613954
REMARK  Cluster: 2
REMARK  ClusterRank: 4
ATOM   5287 C    LIG     1      26.562   4.115  17.199  1.00  0.00      LIG  
ATOM   5288 C1   LIG     1      27.602   5.057  17.745  1.00  0.00      LIG  
ATOM   5289 C2   LIG     1      28.606   5.702  16.807  1.00  0.00      LIG  
ATOM   5290 C3   LIG     1      28.830   4.833  15.554  1.00  0.00      LIG  
ATOM   5291 C4   LIG     1      27.597   4.213  14.885  1.00  0.00      LIG  
ATOM   5292 C5   LIG     1      26.986   3.330  15.971  1.00  0.00      LIG  
ATOM   5293 C6   LIG     1      29.728   5.423  14.490  1.00  0.00      LIG  
ATOM   5294 C7   LIG     1      30.409   4.291  13.743  1.00  0.00      LIG  
ATOM   5295 C8   LIG     1      29.496   3.101  13.390  1.00  0.00      LIG  
ATOM   5296 C9   LIG     1      27.991   3.466  13.567  1.00  0.00      LIG  
ATOM   5297 C10  LIG     1      29.758   2.641  11.913  1.00  0.00      LIG  
ATOM   5298 C11  LIG     1      28.853   1.503  11.613  1.00  0.00      LIG  
ATOM   5299 C12  LIG     1      27.405   1.774  11.782  1.00  0.00      LIG  
ATOM   5300 C13  LIG     1      27.098   2.263  13.185  1.00  0.00      LIG  
ATOM   5301 C14  LIG     1      29.485   0.342  11.390  1.00  0.00      LIG  
ATOM   5302 C15  LIG     1      30.957   0.543  11.450  1.00  0.00      LIG  
ATOM   5303 C16  LIG     1      31.139   2.036  11.662  1.00  0.00      LIG  
ATOM   5304 O    LIG     1      25.710   2.581  13.173  1.00  0.00      LIG  
ATOM   5305 C17  LIG     1      28.243   7.164  16.559  1.00  0.00      LIG  
ATOM   5306 C18  LIG     1      29.917   5.740  17.588  1.00  0.00      LIG  
ATOM   5307 C19  LIG     1      29.883   1.950  14.348  1.00  0.00      LIG  
ATOM   5308 C20  LIG     1      26.578   5.276  14.453  1.00  0.00      LIG  
ATOM   5309 H    LIG     1      27.784   4.210  12.795  1.00  0.00      LIG  
ATOM   5310 C21  LIG     1      28.879  -1.042  11.388  1.00  0.00      LIG  
ATOM   5311 C22  LIG     1      27.834  -1.290  10.297  1.00  0.00      LIG  
ATOM   5312 C23  LIG     1      26.724  -2.226  10.812  1.00  0.00      LIG  
ATOM   5313 O1   LIG     1      25.457  -1.548  10.706  1.00  0.00      LIG  
ATOM   5314 C24  LIG     1      26.618  -3.435   9.939  1.00  0.00      LIG  
ATOM   5315 C25  LIG     1      29.559   3.736  10.858  1.00  0.00      LIG  
ATOM   5316 O2   LIG     1      27.464   5.492  18.878  1.00  0.00      LIG  
ATOM   5317 H1   LIG     1      29.397   4.003  15.972  1.00  0.00      LIG  
ATOM   5318 C26  LIG     1      29.940  -2.127  11.294  1.00  0.00      LIG  
ATOM   5319 C27  LIG     1      24.901  -0.856  11.756  1.00  0.00      LIG  
ATOM   5320 O3   LIG     1      23.948  -0.109  11.599  1.00  0.00      LIG  
ATOM   5321 C28  LIG     1      25.496  -1.082  13.116  1.00  0.00      LIG  
ATOM   5322 C29  LIG     1      26.280  -4.811  10.403  1.00  0.00      LIG  
ATOM   5323 O4   LIG     1      27.650  -4.415  10.183  1.00  0.00      LIG  
ATOM   5324 C30  LIG     1      25.974  -5.131  11.826  1.00  0.00      LIG  
ATOM   5325 C31  LIG     1      25.807  -5.810   9.404  1.00  0.00      LIG  
ATOM   5326 H2   LIG     1      25.665   4.693  16.983  1.00  0.00      LIG  
ATOM   5327 H3   LIG     1      26.309   3.411  17.997  1.00  0.00      LIG  
ATOM   5328 H4   LIG     1      26.103   2.802  15.608  1.00  0.00      LIG  
ATOM   5329 H5   LIG     1      27.710   2.569  16.270  1.00  0.00      LIG  
ATOM   5330 H6   LIG     1      30.500   6.062  14.922  1.00  0.00      LIG  
ATOM   5331 H7   LIG     1      29.161   6.046  13.795  1.00  0.00      LIG  
ATOM   5332 H8   LIG     1      31.225   3.925  14.372  1.00  0.00      LIG  
ATOM   5333 H9   LIG     1      30.902   4.714  12.869  1.00  0.00      LIG  
ATOM   5334 H10  LIG     1      26.805   0.895  11.567  1.00  0.00      LIG  
ATOM   5335 H11  LIG     1      27.080   2.515  11.046  1.00  0.00      LIG  
ATOM   5336 H12  LIG     1      27.232   1.446  13.898  1.00  0.00      LIG  
ATOM   5337 H13  LIG     1      31.447   0.220  10.527  1.00  0.00      LIG  
ATOM   5338 H14  LIG     1      31.391   0.001  12.295  1.00  0.00      LIG  
ATOM   5339 H15  LIG     1      31.853   2.238  12.464  1.00  0.00      LIG  
ATOM   5340 H16  LIG     1      31.578   2.464  10.756  1.00  0.00      LIG  
ATOM   5341 H17  LIG     1      25.256   1.837  12.740  1.00  0.00      LIG  
ATOM   5342 H18  LIG     1      28.952   7.641  15.879  1.00  0.00      LIG  
ATOM   5343 H19  LIG     1      28.269   7.723  17.499  1.00  0.00      LIG  
ATOM   5344 H20  LIG     1      27.239   7.291  16.157  1.00  0.00      LIG  
ATOM   5345 H21  LIG     1      30.249   4.731  17.855  1.00  0.00      LIG  
ATOM   5346 H22  LIG     1      29.816   6.309  18.518  1.00  0.00      LIG  
ATOM   5347 H23  LIG     1      30.711   6.216  17.009  1.00  0.00      LIG  
ATOM   5348 H24  LIG     1      30.958   1.758  14.330  1.00  0.00      LIG  
ATOM   5349 H25  LIG     1      29.381   1.009  14.114  1.00  0.00      LIG  
ATOM   5350 H26  LIG     1      29.637   2.166  15.385  1.00  0.00      LIG  
ATOM   5351 H27  LIG     1      27.018   5.979  13.742  1.00  0.00      LIG  
ATOM   5352 H28  LIG     1      26.184   5.858  15.281  1.00  0.00      LIG  
ATOM   5353 H29  LIG     1      25.709   4.830  13.970  1.00  0.00      LIG  
ATOM   5354 H30  LIG     1      28.405  -1.164  12.364  1.00  0.00      LIG  
ATOM   5355 H31  LIG     1      28.342  -1.724   9.430  1.00  0.00      LIG  
ATOM   5356 H32  LIG     1      27.404  -0.348   9.952  1.00  0.00      LIG  
ATOM   5357 H33  LIG     1      26.957  -2.553  11.825  1.00  0.00      LIG  
ATOM   5358 H34  LIG     1      26.371  -3.175   8.919  1.00  0.00      LIG  
ATOM   5359 H35  LIG     1      30.333   4.503  10.929  1.00  0.00      LIG  
ATOM   5360 H36  LIG     1      28.590   4.233  10.935  1.00  0.00      LIG  
ATOM   5361 H37  LIG     1      29.625   3.318   9.849  1.00  0.00      LIG  
ATOM   5362 H38  LIG     1      30.653  -2.070  12.121  1.00  0.00      LIG  
ATOM   5363 H39  LIG     1      30.490  -2.063  10.350  1.00  0.00      LIG  
ATOM   5364 H40  LIG     1      29.480  -3.114  11.344  1.00  0.00      LIG  
ATOM   5365 H41  LIG     1      25.386  -2.128  13.415  1.00  0.00      LIG  
ATOM   5366 H42  LIG     1      24.953  -0.452  13.821  1.00  0.00      LIG  
ATOM   5367 H43  LIG     1      26.540  -0.771  13.145  1.00  0.00      LIG  
ATOM   5368 H44  LIG     1      26.486  -6.048  12.120  1.00  0.00      LIG  
ATOM   5369 H45  LIG     1      24.901  -5.300  11.944  1.00  0.00      LIG  
ATOM   5370 H46  LIG     1      26.278  -4.345  12.519  1.00  0.00      LIG  
ATOM   5371 H47  LIG     1      26.351  -6.751   9.481  1.00  0.00      LIG  
ATOM   5372 H48  LIG     1      25.907  -5.440   8.380  1.00  0.00      LIG  
ATOM   5373 H49  LIG     1      24.756  -6.031   9.577  1.00  0.00      LIG  
TER
REMARK  Energy: 280.866
REMARK  SimpleFitness: 280.866
REMARK  FullFitness: -963.5602
REMARK  InterFull: -28.8671
REMARK  IntraFull: 308.757
REMARK  solvFull: -1500.91
REMARK  surfFull: 257.46
REMARK  extraFull: 0.0
REMARK  deltaGcompsolvpol: -1500.91
REMARK  deltaGcompsolvnonpol: 257.46
REMARK  deltaGprotsolvpol: -1512.07
REMARK  deltaGprotsolvnonpol: 254.074
REMARK  deltaGligsolvpol: -9.43175
REMARK  deltaGligsolvnonpol: 15.5777
REMARK  deltaGvdw: -28.8671
REMARK  deltaGelec: 0.0
REMARK  deltaG: -6.613954
REMARK  Cluster: 2
REMARK  ClusterRank: 5
ATOM   5287 C    LIG     1      26.562   4.115  17.199  1.00  0.00      LIG  
ATOM   5288 C1   LIG     1      27.602   5.057  17.745  1.00  0.00      LIG  
ATOM   5289 C2   LIG     1      28.606   5.702  16.807  1.00  0.00      LIG  
ATOM   5290 C3   LIG     1      28.830   4.833  15.554  1.00  0.00      LIG  
ATOM   5291 C4   LIG     1      27.597   4.213  14.885  1.00  0.00      LIG  
ATOM   5292 C5   LIG     1      26.986   3.330  15.971  1.00  0.00      LIG  
ATOM   5293 C6   LIG     1      29.728   5.423  14.490  1.00  0.00      LIG  
ATOM   5294 C7   LIG     1      30.409   4.291  13.743  1.00  0.00      LIG  
ATOM   5295 C8   LIG     1      29.496   3.101  13.390  1.00  0.00      LIG  
ATOM   5296 C9   LIG     1      27.991   3.466  13.567  1.00  0.00      LIG  
ATOM   5297 C10  LIG     1      29.758   2.641  11.913  1.00  0.00      LIG  
ATOM   5298 C11  LIG     1      28.853   1.503  11.613  1.00  0.00      LIG  
ATOM   5299 C12  LIG     1      27.405   1.774  11.782  1.00  0.00      LIG  
ATOM   5300 C13  LIG     1      27.098   2.263  13.185  1.00  0.00      LIG  
ATOM   5301 C14  LIG     1      29.485   0.342  11.390  1.00  0.00      LIG  
ATOM   5302 C15  LIG     1      30.957   0.543  11.450  1.00  0.00      LIG  
ATOM   5303 C16  LIG     1      31.139   2.036  11.662  1.00  0.00      LIG  
ATOM   5304 O    LIG     1      25.710   2.581  13.173  1.00  0.00      LIG  
ATOM   5305 C17  LIG     1      28.243   7.164  16.559  1.00  0.00      LIG  
ATOM   5306 C18  LIG     1      29.917   5.740  17.588  1.00  0.00      LIG  
ATOM   5307 C19  LIG     1      29.883   1.950  14.348  1.00  0.00      LIG  
ATOM   5308 C20  LIG     1      26.578   5.276  14.453  1.00  0.00      LIG  
ATOM   5309 H    LIG     1      27.784   4.210  12.795  1.00  0.00      LIG  
ATOM   5310 C21  LIG     1      28.879  -1.042  11.388  1.00  0.00      LIG  
ATOM   5311 C22  LIG     1      27.834  -1.290  10.297  1.00  0.00      LIG  
ATOM   5312 C23  LIG     1      26.724  -2.226  10.812  1.00  0.00      LIG  
ATOM   5313 O1   LIG     1      25.457  -1.548  10.706  1.00  0.00      LIG  
ATOM   5314 C24  LIG     1      26.618  -3.435   9.939  1.00  0.00      LIG  
ATOM   5315 C25  LIG     1      29.559   3.736  10.858  1.00  0.00      LIG  
ATOM   5316 O2   LIG     1      27.464   5.492  18.878  1.00  0.00      LIG  
ATOM   5317 H1   LIG     1      29.397   4.003  15.972  1.00  0.00      LIG  
ATOM   5318 C26  LIG     1      29.940  -2.127  11.294  1.00  0.00      LIG  
ATOM   5319 C27  LIG     1      24.901  -0.856  11.756  1.00  0.00      LIG  
ATOM   5320 O3   LIG     1      23.948  -0.109  11.599  1.00  0.00      LIG  
ATOM   5321 C28  LIG     1      25.496  -1.082  13.116  1.00  0.00      LIG  
ATOM   5322 C29  LIG     1      26.280  -4.811  10.403  1.00  0.00      LIG  
ATOM   5323 O4   LIG     1      27.650  -4.415  10.183  1.00  0.00      LIG  
ATOM   5324 C30  LIG     1      25.974  -5.131  11.826  1.00  0.00      LIG  
ATOM   5325 C31  LIG     1      25.807  -5.810   9.404  1.00  0.00      LIG  
ATOM   5326 H2   LIG     1      25.665   4.693  16.983  1.00  0.00      LIG  
ATOM   5327 H3   LIG     1      26.309   3.411  17.997  1.00  0.00      LIG  
ATOM   5328 H4   LIG     1      26.103   2.802  15.608  1.00  0.00      LIG  
ATOM   5329 H5   LIG     1      27.710   2.569  16.270  1.00  0.00      LIG  
ATOM   5330 H6   LIG     1      30.500   6.062  14.922  1.00  0.00      LIG  
ATOM   5331 H7   LIG     1      29.161   6.046  13.795  1.00  0.00      LIG  
ATOM   5332 H8   LIG     1      31.225   3.925  14.372  1.00  0.00      LIG  
ATOM   5333 H9   LIG     1      30.902   4.714  12.869  1.00  0.00      LIG  
ATOM   5334 H10  LIG     1      26.805   0.895  11.567  1.00  0.00      LIG  
ATOM   5335 H11  LIG     1      27.080   2.515  11.046  1.00  0.00      LIG  
ATOM   5336 H12  LIG     1      27.232   1.446  13.898  1.00  0.00      LIG  
ATOM   5337 H13  LIG     1      31.447   0.220  10.527  1.00  0.00      LIG  
ATOM   5338 H14  LIG     1      31.391   0.001  12.295  1.00  0.00      LIG  
ATOM   5339 H15  LIG     1      31.853   2.238  12.464  1.00  0.00      LIG  
ATOM   5340 H16  LIG     1      31.578   2.464  10.756  1.00  0.00      LIG  
ATOM   5341 H17  LIG     1      25.256   1.837  12.740  1.00  0.00      LIG  
ATOM   5342 H18  LIG     1      28.952   7.641  15.879  1.00  0.00      LIG  
ATOM   5343 H19  LIG     1      28.269   7.723  17.499  1.00  0.00      LIG  
ATOM   5344 H20  LIG     1      27.239   7.291  16.157  1.00  0.00      LIG  
ATOM   5345 H21  LIG     1      30.249   4.731  17.855  1.00  0.00      LIG  
ATOM   5346 H22  LIG     1      29.816   6.309  18.518  1.00  0.00      LIG  
ATOM   5347 H23  LIG     1      30.711   6.216  17.009  1.00  0.00      LIG  
ATOM   5348 H24  LIG     1      30.958   1.758  14.330  1.00  0.00      LIG  
ATOM   5349 H25  LIG     1      29.381   1.009  14.114  1.00  0.00      LIG  
ATOM   5350 H26  LIG     1      29.637   2.166  15.385  1.00  0.00      LIG  
ATOM   5351 H27  LIG     1      27.018   5.979  13.742  1.00  0.00      LIG  
ATOM   5352 H28  LIG     1      26.184   5.858  15.281  1.00  0.00      LIG  
ATOM   5353 H29  LIG     1      25.709   4.830  13.970  1.00  0.00      LIG  
ATOM   5354 H30  LIG     1      28.405  -1.164  12.364  1.00  0.00      LIG  
ATOM   5355 H31  LIG     1      28.342  -1.724   9.430  1.00  0.00      LIG  
ATOM   5356 H32  LIG     1      27.404  -0.348   9.952  1.00  0.00      LIG  
ATOM   5357 H33  LIG     1      26.957  -2.553  11.825  1.00  0.00      LIG  
ATOM   5358 H34  LIG     1      26.371  -3.175   8.919  1.00  0.00      LIG  
ATOM   5359 H35  LIG     1      30.333   4.503  10.929  1.00  0.00      LIG  
ATOM   5360 H36  LIG     1      28.590   4.233  10.935  1.00  0.00      LIG  
ATOM   5361 H37  LIG     1      29.625   3.318   9.849  1.00  0.00      LIG  
ATOM   5362 H38  LIG     1      30.653  -2.070  12.121  1.00  0.00      LIG  
ATOM   5363 H39  LIG     1      30.490  -2.063  10.350  1.00  0.00      LIG  
ATOM   5364 H40  LIG     1      29.480  -3.114  11.344  1.00  0.00      LIG  
ATOM   5365 H41  LIG     1      25.386  -2.128  13.415  1.00  0.00      LIG  
ATOM   5366 H42  LIG     1      24.953  -0.452  13.821  1.00  0.00      LIG  
ATOM   5367 H43  LIG     1      26.540  -0.771  13.145  1.00  0.00      LIG  
ATOM   5368 H44  LIG     1      26.486  -6.048  12.120  1.00  0.00      LIG  
ATOM   5369 H45  LIG     1      24.901  -5.300  11.944  1.00  0.00      LIG  
ATOM   5370 H46  LIG     1      26.278  -4.345  12.519  1.00  0.00      LIG  
ATOM   5371 H47  LIG     1      26.351  -6.751   9.481  1.00  0.00      LIG  
ATOM   5372 H48  LIG     1      25.907  -5.440   8.380  1.00  0.00      LIG  
ATOM   5373 H49  LIG     1      24.756  -6.031   9.577  1.00  0.00      LIG  
TER
REMARK  Energy: 280.866
REMARK  SimpleFitness: 280.866
REMARK  FullFitness: -963.5602
REMARK  InterFull: -28.8671
REMARK  IntraFull: 308.757
REMARK  solvFull: -1500.91
REMARK  surfFull: 257.46
REMARK  extraFull: 0.0
REMARK  deltaGcompsolvpol: -1500.91
REMARK  deltaGcompsolvnonpol: 257.46
REMARK  deltaGprotsolvpol: -1512.07
REMARK  deltaGprotsolvnonpol: 254.074
REMARK  deltaGligsolvpol: -9.43175
REMARK  deltaGligsolvnonpol: 15.5777
REMARK  deltaGvdw: -28.8671
REMARK  deltaGelec: 0.0
REMARK  deltaG: -6.613954
REMARK  Cluster: 2
REMARK  ClusterRank: 6
ATOM   5287 C    LIG     1      26.562   4.115  17.199  1.00  0.00      LIG  
ATOM   5288 C1   LIG     1      27.602   5.057  17.745  1.00  0.00      LIG  
ATOM   5289 C2   LIG     1      28.606   5.702  16.807  1.00  0.00      LIG  
ATOM   5290 C3   LIG     1      28.830   4.833  15.554  1.00  0.00      LIG  
ATOM   5291 C4   LIG     1      27.597   4.213  14.885  1.00  0.00      LIG  
ATOM   5292 C5   LIG     1      26.986   3.330  15.971  1.00  0.00      LIG  
ATOM   5293 C6   LIG     1      29.728   5.423  14.490  1.00  0.00      LIG  
ATOM   5294 C7   LIG     1      30.409   4.291  13.743  1.00  0.00      LIG  
ATOM   5295 C8   LIG     1      29.496   3.101  13.390  1.00  0.00      LIG  
ATOM   5296 C9   LIG     1      27.991   3.466  13.567  1.00  0.00      LIG  
ATOM   5297 C10  LIG     1      29.758   2.641  11.913  1.00  0.00      LIG  
ATOM   5298 C11  LIG     1      28.853   1.503  11.613  1.00  0.00      LIG  
ATOM   5299 C12  LIG     1      27.405   1.774  11.782  1.00  0.00      LIG  
ATOM   5300 C13  LIG     1      27.098   2.263  13.185  1.00  0.00      LIG  
ATOM   5301 C14  LIG     1      29.485   0.342  11.390  1.00  0.00      LIG  
ATOM   5302 C15  LIG     1      30.957   0.543  11.450  1.00  0.00      LIG  
ATOM   5303 C16  LIG     1      31.139   2.036  11.662  1.00  0.00      LIG  
ATOM   5304 O    LIG     1      25.710   2.581  13.173  1.00  0.00      LIG  
ATOM   5305 C17  LIG     1      28.243   7.164  16.559  1.00  0.00      LIG  
ATOM   5306 C18  LIG     1      29.917   5.740  17.588  1.00  0.00      LIG  
ATOM   5307 C19  LIG     1      29.883   1.950  14.348  1.00  0.00      LIG  
ATOM   5308 C20  LIG     1      26.578   5.276  14.453  1.00  0.00      LIG  
ATOM   5309 H    LIG     1      27.784   4.210  12.795  1.00  0.00      LIG  
ATOM   5310 C21  LIG     1      28.879  -1.042  11.388  1.00  0.00      LIG  
ATOM   5311 C22  LIG     1      27.834  -1.290  10.297  1.00  0.00      LIG  
ATOM   5312 C23  LIG     1      26.724  -2.226  10.812  1.00  0.00      LIG  
ATOM   5313 O1   LIG     1      25.457  -1.548  10.706  1.00  0.00      LIG  
ATOM   5314 C24  LIG     1      26.618  -3.435   9.939  1.00  0.00      LIG  
ATOM   5315 C25  LIG     1      29.559   3.736  10.858  1.00  0.00      LIG  
ATOM   5316 O2   LIG     1      27.464   5.492  18.878  1.00  0.00      LIG  
ATOM   5317 H1   LIG     1      29.397   4.003  15.972  1.00  0.00      LIG  
ATOM   5318 C26  LIG     1      29.940  -2.127  11.294  1.00  0.00      LIG  
ATOM   5319 C27  LIG     1      24.901  -0.856  11.756  1.00  0.00      LIG  
ATOM   5320 O3   LIG     1      23.948  -0.109  11.599  1.00  0.00      LIG  
ATOM   5321 C28  LIG     1      25.496  -1.082  13.116  1.00  0.00      LIG  
ATOM   5322 C29  LIG     1      26.280  -4.811  10.403  1.00  0.00      LIG  
ATOM   5323 O4   LIG     1      27.650  -4.415  10.183  1.00  0.00      LIG  
ATOM   5324 C30  LIG     1      25.974  -5.131  11.826  1.00  0.00      LIG  
ATOM   5325 C31  LIG     1      25.807  -5.810   9.404  1.00  0.00      LIG  
ATOM   5326 H2   LIG     1      25.665   4.693  16.983  1.00  0.00      LIG  
ATOM   5327 H3   LIG     1      26.309   3.411  17.997  1.00  0.00      LIG  
ATOM   5328 H4   LIG     1      26.103   2.802  15.608  1.00  0.00      LIG  
ATOM   5329 H5   LIG     1      27.710   2.569  16.270  1.00  0.00      LIG  
ATOM   5330 H6   LIG     1      30.500   6.062  14.922  1.00  0.00      LIG  
ATOM   5331 H7   LIG     1      29.161   6.046  13.795  1.00  0.00      LIG  
ATOM   5332 H8   LIG     1      31.225   3.925  14.372  1.00  0.00      LIG  
ATOM   5333 H9   LIG     1      30.902   4.714  12.869  1.00  0.00      LIG  
ATOM   5334 H10  LIG     1      26.805   0.895  11.567  1.00  0.00      LIG  
ATOM   5335 H11  LIG     1      27.080   2.515  11.046  1.00  0.00      LIG  
ATOM   5336 H12  LIG     1      27.232   1.446  13.898  1.00  0.00      LIG  
ATOM   5337 H13  LIG     1      31.447   0.220  10.527  1.00  0.00      LIG  
ATOM   5338 H14  LIG     1      31.391   0.001  12.295  1.00  0.00      LIG  
ATOM   5339 H15  LIG     1      31.853   2.238  12.464  1.00  0.00      LIG  
ATOM   5340 H16  LIG     1      31.578   2.464  10.756  1.00  0.00      LIG  
ATOM   5341 H17  LIG     1      25.256   1.837  12.740  1.00  0.00      LIG  
ATOM   5342 H18  LIG     1      28.952   7.641  15.879  1.00  0.00      LIG  
ATOM   5343 H19  LIG     1      28.269   7.723  17.499  1.00  0.00      LIG  
ATOM   5344 H20  LIG     1      27.239   7.291  16.157  1.00  0.00      LIG  
ATOM   5345 H21  LIG     1      30.249   4.731  17.855  1.00  0.00      LIG  
ATOM   5346 H22  LIG     1      29.816   6.309  18.518  1.00  0.00      LIG  
ATOM   5347 H23  LIG     1      30.711   6.216  17.009  1.00  0.00      LIG  
ATOM   5348 H24  LIG     1      30.958   1.758  14.330  1.00  0.00      LIG  
ATOM   5349 H25  LIG     1      29.381   1.009  14.114  1.00  0.00      LIG  
ATOM   5350 H26  LIG     1      29.637   2.166  15.385  1.00  0.00      LIG  
ATOM   5351 H27  LIG     1      27.018   5.979  13.742  1.00  0.00      LIG  
ATOM   5352 H28  LIG     1      26.184   5.858  15.281  1.00  0.00      LIG  
ATOM   5353 H29  LIG     1      25.709   4.830  13.970  1.00  0.00      LIG  
ATOM   5354 H30  LIG     1      28.405  -1.164  12.364  1.00  0.00      LIG  
ATOM   5355 H31  LIG     1      28.342  -1.724   9.430  1.00  0.00      LIG  
ATOM   5356 H32  LIG     1      27.404  -0.348   9.952  1.00  0.00      LIG  
ATOM   5357 H33  LIG     1      26.957  -2.553  11.825  1.00  0.00      LIG  
ATOM   5358 H34  LIG     1      26.371  -3.175   8.919  1.00  0.00      LIG  
ATOM   5359 H35  LIG     1      30.333   4.503  10.929  1.00  0.00      LIG  
ATOM   5360 H36  LIG     1      28.590   4.233  10.935  1.00  0.00      LIG  
ATOM   5361 H37  LIG     1      29.625   3.318   9.849  1.00  0.00      LIG  
ATOM   5362 H38  LIG     1      30.653  -2.070  12.121  1.00  0.00      LIG  
ATOM   5363 H39  LIG     1      30.490  -2.063  10.350  1.00  0.00      LIG  
ATOM   5364 H40  LIG     1      29.480  -3.114  11.344  1.00  0.00      LIG  
ATOM   5365 H41  LIG     1      25.386  -2.128  13.415  1.00  0.00      LIG  
ATOM   5366 H42  LIG     1      24.953  -0.452  13.821  1.00  0.00      LIG  
ATOM   5367 H43  LIG     1      26.540  -0.771  13.145  1.00  0.00      LIG  
ATOM   5368 H44  LIG     1      26.486  -6.048  12.120  1.00  0.00      LIG  
ATOM   5369 H45  LIG     1      24.901  -5.300  11.944  1.00  0.00      LIG  
ATOM   5370 H46  LIG     1      26.278  -4.345  12.519  1.00  0.00      LIG  
ATOM   5371 H47  LIG     1      26.351  -6.751   9.481  1.00  0.00      LIG  
ATOM   5372 H48  LIG     1      25.907  -5.440   8.380  1.00  0.00      LIG  
ATOM   5373 H49  LIG     1      24.756  -6.031   9.577  1.00  0.00      LIG  
TER
REMARK  Energy: 280.684
REMARK  SimpleFitness: 280.684
REMARK  FullFitness: -963.39966
REMARK  InterFull: -27.5046
REMARK  IntraFull: 307.472
REMARK  solvFull: -1501.31
REMARK  surfFull: 257.943
REMARK  extraFull: 0.0
REMARK  deltaGcompsolvpol: -1501.31
REMARK  deltaGcompsolvnonpol: 257.943
REMARK  deltaGprotsolvpol: -1512.07
REMARK  deltaGprotsolvnonpol: 254.074
REMARK  deltaGligsolvpol: -9.49946
REMARK  deltaGligsolvnonpol: 15.5548
REMARK  deltaGvdw: -27.5046
REMARK  deltaGelec: 0.0
REMARK  deltaG: -6.457541
REMARK  Cluster: 2
REMARK  ClusterRank: 7
ATOM   5287 C    LIG     1      27.031   4.338  17.412  1.00  0.00      LIG  
ATOM   5288 C1   LIG     1      28.195   5.168  17.871  1.00  0.00      LIG  
ATOM   5289 C2   LIG     1      29.053   5.864  16.833  1.00  0.00      LIG  
ATOM   5290 C3   LIG     1      29.140   5.006  15.555  1.00  0.00      LIG  
ATOM   5291 C4   LIG     1      27.848   4.380  15.009  1.00  0.00      LIG  
ATOM   5292 C5   LIG     1      27.316   3.525  16.158  1.00  0.00      LIG  
ATOM   5293 C6   LIG     1      29.924   5.601  14.406  1.00  0.00      LIG  
ATOM   5294 C7   LIG     1      30.540   4.469  13.607  1.00  0.00      LIG  
ATOM   5295 C8   LIG     1      29.613   3.265  13.355  1.00  0.00      LIG  
ATOM   5296 C9   LIG     1      28.125   3.608  13.674  1.00  0.00      LIG  
ATOM   5297 C10  LIG     1      29.734   2.801  11.863  1.00  0.00      LIG  
ATOM   5298 C11  LIG     1      28.841   1.632  11.661  1.00  0.00      LIG  
ATOM   5299 C12  LIG     1      27.410   1.853  11.989  1.00  0.00      LIG  
ATOM   5300 C13  LIG     1      27.223   2.381  13.402  1.00  0.00      LIG  
ATOM   5301 C14  LIG     1      29.483   0.499  11.340  1.00  0.00      LIG  
ATOM   5302 C15  LIG     1      30.945   0.752  11.235  1.00  0.00      LIG  
ATOM   5303 C16  LIG     1      31.104   2.242  11.477  1.00  0.00      LIG  
ATOM   5304 O    LIG     1      25.835   2.686  13.505  1.00  0.00      LIG  
ATOM   5305 C17  LIG     1      28.600   7.310  16.653  1.00  0.00      LIG  
ATOM   5306 C18  LIG     1      30.449   5.943  17.444  1.00  0.00      LIG  
ATOM   5307 C19  LIG     1      30.108   2.123  14.275  1.00  0.00      LIG  
ATOM   5308 C20  LIG     1      26.797   5.438  14.642  1.00  0.00      LIG  
ATOM   5309 H    LIG     1      27.829   4.333  12.915  1.00  0.00      LIG  
ATOM   5310 C21  LIG     1      28.930  -0.909  11.331  1.00  0.00      LIG  
ATOM   5311 C22  LIG     1      27.780  -1.142  10.346  1.00  0.00      LIG  
ATOM   5312 C23  LIG     1      26.786  -2.182  10.896  1.00  0.00      LIG  
ATOM   5313 O1   LIG     1      25.470  -1.598  10.932  1.00  0.00      LIG  
ATOM   5314 C24  LIG     1      26.693  -3.355   9.976  1.00  0.00      LIG  
ATOM   5315 C25  LIG     1      29.393   3.879  10.826  1.00  0.00      LIG  
ATOM   5316 O2   LIG     1      28.258   5.503  19.044  1.00  0.00      LIG  
ATOM   5317 H1   LIG     1      29.748   4.175  15.908  1.00  0.00      LIG  
ATOM   5318 C26  LIG     1      30.009  -1.946  11.066  1.00  0.00      LIG  
ATOM   5319 C27  LIG     1      25.021  -0.897  12.028  1.00  0.00      LIG  
ATOM   5320 O3   LIG     1      24.047  -0.164  11.966  1.00  0.00      LIG  
ATOM   5321 C28  LIG     1      25.717  -1.162  13.334  1.00  0.00      LIG  
ATOM   5322 C29  LIG     1      26.340  -4.741  10.397  1.00  0.00      LIG  
ATOM   5323 O4   LIG     1      27.715  -4.352  10.192  1.00  0.00      LIG  
ATOM   5324 C30  LIG     1      26.025  -5.096  11.811  1.00  0.00      LIG  
ATOM   5325 C31  LIG     1      25.860  -5.710   9.371  1.00  0.00      LIG  
ATOM   5326 H2   LIG     1      26.177   5.002  17.267  1.00  0.00      LIG  
ATOM   5327 H3   LIG     1      26.778   3.653  18.226  1.00  0.00      LIG  
ATOM   5328 H4   LIG     1      26.388   3.022  15.884  1.00  0.00      LIG  
ATOM   5329 H5   LIG     1      28.046   2.747  16.395  1.00  0.00      LIG  
ATOM   5330 H6   LIG     1      30.727   6.253  14.754  1.00  0.00      LIG  
ATOM   5331 H7   LIG     1      29.286   6.213  13.765  1.00  0.00      LIG  
ATOM   5332 H8   LIG     1      31.419   4.120  14.157  1.00  0.00      LIG  
ATOM   5333 H9   LIG     1      30.940   4.890  12.684  1.00  0.00      LIG  
ATOM   5334 H10  LIG     1      26.830   0.943  11.870  1.00  0.00      LIG  
ATOM   5335 H11  LIG     1      26.977   2.553  11.269  1.00  0.00      LIG  
ATOM   5336 H12  LIG     1      27.432   1.585  14.123  1.00  0.00      LIG  
ATOM   5337 H13  LIG     1      31.330   0.478  10.249  1.00  0.00      LIG  
ATOM   5338 H14  LIG     1      31.497   0.199  11.999  1.00  0.00      LIG  
ATOM   5339 H15  LIG     1      31.879   2.439  12.221  1.00  0.00      LIG  
ATOM   5340 H16  LIG     1      31.459   2.710  10.554  1.00  0.00      LIG  
ATOM   5341 H17  LIG     1      25.353   1.907  13.175  1.00  0.00      LIG  
ATOM   5342 H18  LIG     1      29.150   7.804  15.849  1.00  0.00      LIG  
ATOM   5343 H19  LIG     1      28.783   7.877  17.570  1.00  0.00      LIG  
ATOM   5344 H20  LIG     1      27.532   7.398  16.451  1.00  0.00      LIG  
ATOM   5345 H21  LIG     1      30.851   4.945  17.642  1.00  0.00      LIG  
ATOM   5346 H22  LIG     1      30.445   6.491  18.391  1.00  0.00      LIG  
ATOM   5347 H23  LIG     1      31.145   6.463  16.782  1.00  0.00      LIG  
ATOM   5348 H24  LIG     1      31.185   1.967  14.176  1.00  0.00      LIG  
ATOM   5349 H25  LIG     1      29.622   1.167  14.076  1.00  0.00      LIG  
ATOM   5350 H26  LIG     1      29.929   2.330  15.328  1.00  0.00      LIG  
ATOM   5351 H27  LIG     1      27.171   6.122  13.877  1.00  0.00      LIG  
ATOM   5352 H28  LIG     1      26.477   6.042  15.485  1.00  0.00      LIG  
ATOM   5353 H29  LIG     1      25.890   4.979  14.247  1.00  0.00      LIG  
ATOM   5354 H30  LIG     1      28.569  -1.097  12.344  1.00  0.00      LIG  
ATOM   5355 H31  LIG     1      28.206  -1.472   9.393  1.00  0.00      LIG  
ATOM   5356 H32  LIG     1      27.260  -0.205  10.133  1.00  0.00      LIG  
ATOM   5357 H33  LIG     1      27.119  -2.542  11.870  1.00  0.00      LIG  
ATOM   5358 H34  LIG     1      26.444  -3.059   8.965  1.00  0.00      LIG  
ATOM   5359 H35  LIG     1      30.130   4.685  10.831  1.00  0.00      LIG  
ATOM   5360 H36  LIG     1      28.409   4.325  10.981  1.00  0.00      LIG  
ATOM   5361 H37  LIG     1      29.397   3.459   9.815  1.00  0.00      LIG  
ATOM   5362 H38  LIG     1      30.815  -1.892  11.804  1.00  0.00      LIG  
ATOM   5363 H39  LIG     1      30.440  -1.822  10.068  1.00  0.00      LIG  
ATOM   5364 H40  LIG     1      29.595  -2.954  11.125  1.00  0.00      LIG  
ATOM   5365 H41  LIG     1      25.589  -2.207  13.629  1.00  0.00      LIG  
ATOM   5366 H42  LIG     1      25.264  -0.517  14.088  1.00  0.00      LIG  
ATOM   5367 H43  LIG     1      26.770  -0.890  13.284  1.00  0.00      LIG  
ATOM   5368 H44  LIG     1      26.490  -6.049  12.068  1.00  0.00      LIG  
ATOM   5369 H45  LIG     1      24.947  -5.214  11.933  1.00  0.00      LIG  
ATOM   5370 H46  LIG     1      26.375  -4.353  12.529  1.00  0.00      LIG  
ATOM   5371 H47  LIG     1      26.526  -6.569   9.282  1.00  0.00      LIG  
ATOM   5372 H48  LIG     1      25.781  -5.245   8.386  1.00  0.00      LIG  
ATOM   5373 H49  LIG     1      24.874  -6.081   9.648  1.00  0.00      LIG  
TER
REMARK  Energy: 269.253
REMARK  SimpleFitness: 269.253
REMARK  FullFitness: -962.81976
REMARK  InterFull: -29.5187
REMARK  IntraFull: 295.394
REMARK  solvFull: -1484.28
REMARK  surfFull: 255.585
REMARK  extraFull: 0.0
REMARK  deltaGcompsolvpol: -1484.28
REMARK  deltaGcompsolvnonpol: 255.585
REMARK  deltaGprotsolvpol: -1512.07
REMARK  deltaGprotsolvnonpol: 254.074
REMARK  deltaGligsolvpol: -8.52285
REMARK  deltaGligsolvnonpol: 15.6982
REMARK  deltaGvdw: -29.5187
REMARK  deltaGelec: 0.0
REMARK  deltaG: -5.9022365
REMARK  Cluster: 3
REMARK  ClusterRank: 0
ATOM   5287 C    LIG     1       5.485 -16.818   5.696  1.00  0.00      LIG  
ATOM   5288 C1   LIG     1       6.549 -15.771   5.738  1.00  0.00      LIG  
ATOM   5289 C2   LIG     1       6.797 -14.979   4.475  1.00  0.00      LIG  
ATOM   5290 C3   LIG     1       6.686 -15.887   3.229  1.00  0.00      LIG  
ATOM   5291 C4   LIG     1       5.508 -16.887   3.136  1.00  0.00      LIG  
ATOM   5292 C5   LIG     1       5.574 -17.678   4.448  1.00  0.00      LIG  
ATOM   5293 C6   LIG     1       6.967 -15.139   1.931  1.00  0.00      LIG  
ATOM   5294 C7   LIG     1       6.670 -15.911   0.668  1.00  0.00      LIG  
ATOM   5295 C8   LIG     1       6.667 -17.428   0.816  1.00  0.00      LIG  
ATOM   5296 C9   LIG     1       5.552 -17.776   1.830  1.00  0.00      LIG  
ATOM   5297 C10  LIG     1       6.349 -18.060  -0.569  1.00  0.00      LIG  
ATOM   5298 C11  LIG     1       6.242 -19.527  -0.405  1.00  0.00      LIG  
ATOM   5299 C12  LIG     1       5.312 -20.043   0.639  1.00  0.00      LIG  
ATOM   5300 C13  LIG     1       5.404 -19.308   1.979  1.00  0.00      LIG  
ATOM   5301 C14  LIG     1       7.041 -20.202  -1.236  1.00  0.00      LIG  
ATOM   5302 C15  LIG     1       7.856 -19.284  -2.072  1.00  0.00      LIG  
ATOM   5303 C16  LIG     1       7.465 -17.897  -1.605  1.00  0.00      LIG  
ATOM   5304 O    LIG     1       4.181 -19.637   2.635  1.00  0.00      LIG  
ATOM   5305 C17  LIG     1       5.910 -13.743   4.481  1.00  0.00      LIG  
ATOM   5306 C18  LIG     1       8.228 -14.458   4.568  1.00  0.00      LIG  
ATOM   5307 C19  LIG     1       8.052 -17.935   1.286  1.00  0.00      LIG  
ATOM   5308 C20  LIG     1       4.148 -16.187   3.066  1.00  0.00      LIG  
ATOM   5309 H    LIG     1       4.628 -17.495   1.326  1.00  0.00      LIG  
ATOM   5310 C21  LIG     1       7.195 -21.691  -1.332  1.00  0.00      LIG  
ATOM   5311 C22  LIG     1       5.920 -22.431  -1.749  1.00  0.00      LIG  
ATOM   5312 C23  LIG     1       5.187 -21.865  -2.965  1.00  0.00      LIG  
ATOM   5313 O1   LIG     1       5.883 -22.283  -4.151  1.00  0.00      LIG  
ATOM   5314 C24  LIG     1       3.813 -22.460  -3.004  1.00  0.00      LIG  
ATOM   5315 C25  LIG     1       5.070 -17.559  -1.250  1.00  0.00      LIG  
ATOM   5316 O2   LIG     1       6.949 -15.366   6.819  1.00  0.00      LIG  
ATOM   5317 H1   LIG     1       7.554 -16.527   3.374  1.00  0.00      LIG  
ATOM   5318 C26  LIG     1       8.367 -22.109  -2.199  1.00  0.00      LIG  
ATOM   5319 C27  LIG     1       6.105 -21.322  -5.097  1.00  0.00      LIG  
ATOM   5320 O3   LIG     1       5.800 -20.142  -5.012  1.00  0.00      LIG  
ATOM   5321 C28  LIG     1       6.839 -21.915  -6.257  1.00  0.00      LIG  
ATOM   5322 C29  LIG     1       2.615 -21.739  -3.509  1.00  0.00      LIG  
ATOM   5323 O4   LIG     1       2.866 -21.857  -2.090  1.00  0.00      LIG  
ATOM   5324 C30  LIG     1       2.680 -20.339  -4.012  1.00  0.00      LIG  
ATOM   5325 C31  LIG     1       1.469 -22.550  -3.996  1.00  0.00      LIG  
ATOM   5326 H2   LIG     1       4.513 -16.328   5.784  1.00  0.00      LIG  
ATOM   5327 H3   LIG     1       5.619 -17.455   6.574  1.00  0.00      LIG  
ATOM   5328 H4   LIG     1       4.749 -18.384   4.524  1.00  0.00      LIG  
ATOM   5329 H5   LIG     1       6.506 -18.252   4.472  1.00  0.00      LIG  
ATOM   5330 H6   LIG     1       8.022 -14.856   1.904  1.00  0.00      LIG  
ATOM   5331 H7   LIG     1       6.401 -14.208   1.878  1.00  0.00      LIG  
ATOM   5332 H8   LIG     1       7.376 -15.597  -0.105  1.00  0.00      LIG  
ATOM   5333 H9   LIG     1       5.684 -15.579   0.336  1.00  0.00      LIG  
ATOM   5334 H10  LIG     1       5.470 -21.109   0.822  1.00  0.00      LIG  
ATOM   5335 H11  LIG     1       4.295 -19.965   0.242  1.00  0.00      LIG  
ATOM   5336 H12  LIG     1       6.231 -19.714   2.567  1.00  0.00      LIG  
ATOM   5337 H13  LIG     1       7.630 -19.412  -3.134  1.00  0.00      LIG  
ATOM   5338 H14  LIG     1       8.926 -19.439  -1.913  1.00  0.00      LIG  
ATOM   5339 H15  LIG     1       8.342 -17.373  -1.220  1.00  0.00      LIG  
ATOM   5340 H16  LIG     1       7.121 -17.308  -2.460  1.00  0.00      LIG  
ATOM   5341 H17  LIG     1       3.466 -19.324   2.055  1.00  0.00      LIG  
ATOM   5342 H18  LIG     1       6.014 -13.156   3.568  1.00  0.00      LIG  
ATOM   5343 H19  LIG     1       6.204 -13.089   5.306  1.00  0.00      LIG  
ATOM   5344 H20  LIG     1       4.855 -13.977   4.628  1.00  0.00      LIG  
ATOM   5345 H21  LIG     1       8.949 -15.279   4.542  1.00  0.00      LIG  
ATOM   5346 H22  LIG     1       8.398 -13.894   5.491  1.00  0.00      LIG  
ATOM   5347 H23  LIG     1       8.457 -13.782   3.741  1.00  0.00      LIG  
ATOM   5348 H24  LIG     1       8.835 -17.224   1.011  1.00  0.00      LIG  
ATOM   5349 H25  LIG     1       8.334 -18.900   0.864  1.00  0.00      LIG  
ATOM   5350 H26  LIG     1       8.094 -18.085   2.365  1.00  0.00      LIG  
ATOM   5351 H27  LIG     1       4.094 -15.526   2.197  1.00  0.00      LIG  
ATOM   5352 H28  LIG     1       3.911 -15.593   3.945  1.00  0.00      LIG  
ATOM   5353 H29  LIG     1       3.350 -16.928   2.970  1.00  0.00      LIG  
ATOM   5354 H30  LIG     1       7.451 -22.034  -0.328  1.00  0.00      LIG  
ATOM   5355 H31  LIG     1       5.237 -22.429  -0.895  1.00  0.00      LIG  
ATOM   5356 H32  LIG     1       6.172 -23.481  -1.928  1.00  0.00      LIG  
ATOM   5357 H33  LIG     1       5.125 -20.778  -2.875  1.00  0.00      LIG  
ATOM   5358 H34  LIG     1       3.829 -23.541  -3.052  1.00  0.00      LIG  
ATOM   5359 H35  LIG     1       5.149 -16.502  -1.514  1.00  0.00      LIG  
ATOM   5360 H36  LIG     1       4.178 -17.690  -0.633  1.00  0.00      LIG  
ATOM   5361 H37  LIG     1       4.891 -18.101  -2.185  1.00  0.00      LIG  
ATOM   5362 H38  LIG     1       9.311 -21.741  -1.789  1.00  0.00      LIG  
ATOM   5363 H39  LIG     1       8.273 -21.750  -3.226  1.00  0.00      LIG  
ATOM   5364 H40  LIG     1       8.419 -23.198  -2.232  1.00  0.00      LIG  
ATOM   5365 H41  LIG     1       6.929 -21.155  -7.038  1.00  0.00      LIG  
ATOM   5366 H42  LIG     1       6.277 -22.763  -6.658  1.00  0.00      LIG  
ATOM   5367 H43  LIG     1       7.839 -22.227  -5.943  1.00  0.00      LIG  
ATOM   5368 H44  LIG     1       3.008 -20.331  -5.054  1.00  0.00      LIG  
ATOM   5369 H45  LIG     1       3.365 -19.719  -3.427  1.00  0.00      LIG  
ATOM   5370 H46  LIG     1       1.689 -19.879  -3.962  1.00  0.00      LIG  
ATOM   5371 H47  LIG     1       1.486 -23.563  -3.585  1.00  0.00      LIG  
ATOM   5372 H48  LIG     1       1.501 -22.625  -5.086  1.00  0.00      LIG  
ATOM   5373 H49  LIG     1       0.525 -22.079  -3.711  1.00  0.00      LIG  
TER
REMARK  Energy: 269.563
REMARK  SimpleFitness: 269.563
REMARK  FullFitness: -962.57324
REMARK  InterFull: -29.4782
REMARK  IntraFull: 295.503
REMARK  solvFull: -1484.16
REMARK  surfFull: 255.562
REMARK  extraFull: 0.0
REMARK  deltaGcompsolvpol: -1484.16
REMARK  deltaGcompsolvnonpol: 255.562
REMARK  deltaGprotsolvpol: -1512.07
REMARK  deltaGprotsolvnonpol: 254.074
REMARK  deltaGligsolvpol: -8.49181
REMARK  deltaGligsolvnonpol: 15.6925
REMARK  deltaGvdw: -29.4782
REMARK  deltaGelec: 0.0
REMARK  deltaG: -5.894599
REMARK  Cluster: 3
REMARK  ClusterRank: 1
ATOM   5287 C    LIG     1       5.526 -16.750   5.736  1.00  0.00      LIG  
ATOM   5288 C1   LIG     1       6.595 -15.710   5.773  1.00  0.00      LIG  
ATOM   5289 C2   LIG     1       6.848 -14.927   4.506  1.00  0.00      LIG  
ATOM   5290 C3   LIG     1       6.729 -15.834   3.262  1.00  0.00      LIG  
ATOM   5291 C4   LIG     1       5.558 -16.841   3.178  1.00  0.00      LIG  
ATOM   5292 C5   LIG     1       5.622 -17.620   4.496  1.00  0.00      LIG  
ATOM   5293 C6   LIG     1       6.983 -15.081   1.961  1.00  0.00      LIG  
ATOM   5294 C7   LIG     1       6.693 -15.860   0.700  1.00  0.00      LIG  
ATOM   5295 C8   LIG     1       6.715 -17.376   0.855  1.00  0.00      LIG  
ATOM   5296 C9   LIG     1       5.613 -17.740   1.879  1.00  0.00      LIG  
ATOM   5297 C10  LIG     1       6.397 -18.021  -0.524  1.00  0.00      LIG  
ATOM   5298 C11  LIG     1       6.322 -19.489  -0.351  1.00  0.00      LIG  
ATOM   5299 C12  LIG     1       5.414 -20.018   0.704  1.00  0.00      LIG  
ATOM   5300 C13  LIG     1       5.500 -19.274   2.038  1.00  0.00      LIG  
ATOM   5301 C14  LIG     1       7.125 -20.153  -1.187  1.00  0.00      LIG  
ATOM   5302 C15  LIG     1       7.913 -19.223  -2.036  1.00  0.00      LIG  
ATOM   5303 C16  LIG     1       7.500 -17.841  -1.571  1.00  0.00      LIG  
ATOM   5304 O    LIG     1       4.289 -19.627   2.705  1.00  0.00      LIG  
ATOM   5305 C17  LIG     1       5.968 -13.688   4.509  1.00  0.00      LIG  
ATOM   5306 C18  LIG     1       8.283 -14.417   4.597  1.00  0.00      LIG  
ATOM   5307 C19  LIG     1       8.113 -17.855   1.314  1.00  0.00      LIG  
ATOM   5308 C20  LIG     1       4.194 -16.149   3.099  1.00  0.00      LIG  
ATOM   5309 H    LIG     1       4.678 -17.484   1.380  1.00  0.00      LIG  
ATOM   5310 C21  LIG     1       7.298 -21.640  -1.286  1.00  0.00      LIG  
ATOM   5311 C22  LIG     1       6.026 -22.392  -1.693  1.00  0.00      LIG  
ATOM   5312 C23  LIG     1       5.288 -21.840  -2.913  1.00  0.00      LIG  
ATOM   5313 O1   LIG     1       5.954 -22.306  -4.097  1.00  0.00      LIG  
ATOM   5314 C24  LIG     1       3.897 -22.397  -2.913  1.00  0.00      LIG  
ATOM   5315 C25  LIG     1       5.102 -17.550  -1.196  1.00  0.00      LIG  
ATOM   5316 O2   LIG     1       6.996 -15.302   6.853  1.00  0.00      LIG  
ATOM   5317 H1   LIG     1       7.603 -16.467   3.398  1.00  0.00      LIG  
ATOM   5318 C26  LIG     1       8.462 -22.040  -2.170  1.00  0.00      LIG  
ATOM   5319 C27  LIG     1       6.209 -21.371  -5.061  1.00  0.00      LIG  
ATOM   5320 O3   LIG     1       5.956 -20.177  -4.990  1.00  0.00      LIG  
ATOM   5321 C28  LIG     1       6.954 -22.002  -6.192  1.00  0.00      LIG  
ATOM   5322 C29  LIG     1       2.712 -21.659  -3.423  1.00  0.00      LIG  
ATOM   5323 O4   LIG     1       2.988 -21.730  -2.005  1.00  0.00      LIG  
ATOM   5324 C30  LIG     1       2.815 -20.284  -3.987  1.00  0.00      LIG  
ATOM   5325 C31  LIG     1       1.523 -22.444  -3.847  1.00  0.00      LIG  
ATOM   5326 H2   LIG     1       4.556 -16.254   5.814  1.00  0.00      LIG  
ATOM   5327 H3   LIG     1       5.651 -17.380   6.620  1.00  0.00      LIG  
ATOM   5328 H4   LIG     1       4.798 -18.327   4.575  1.00  0.00      LIG  
ATOM   5329 H5   LIG     1       6.555 -18.192   4.529  1.00  0.00      LIG  
ATOM   5330 H6   LIG     1       8.031 -14.773   1.924  1.00  0.00      LIG  
ATOM   5331 H7   LIG     1       6.395 -14.163   1.911  1.00  0.00      LIG  
ATOM   5332 H8   LIG     1       7.388 -15.537  -0.078  1.00  0.00      LIG  
ATOM   5333 H9   LIG     1       5.700 -15.545   0.372  1.00  0.00      LIG  
ATOM   5334 H10  LIG     1       5.598 -21.080   0.893  1.00  0.00      LIG  
ATOM   5335 H11  LIG     1       4.392 -19.967   0.315  1.00  0.00      LIG  
ATOM   5336 H12  LIG     1       6.340 -19.658   2.623  1.00  0.00      LIG  
ATOM   5337 H13  LIG     1       7.678 -19.360  -3.094  1.00  0.00      LIG  
ATOM   5338 H14  LIG     1       8.988 -19.357  -1.888  1.00  0.00      LIG  
ATOM   5339 H15  LIG     1       8.371 -17.298  -1.197  1.00  0.00      LIG  
ATOM   5340 H16  LIG     1       7.138 -17.262  -2.424  1.00  0.00      LIG  
ATOM   5341 H17  LIG     1       3.564 -19.322   2.133  1.00  0.00      LIG  
ATOM   5342 H18  LIG     1       6.097 -13.089   3.607  1.00  0.00      LIG  
ATOM   5343 H19  LIG     1       6.246 -13.045   5.349  1.00  0.00      LIG  
ATOM   5344 H20  LIG     1       4.909 -13.918   4.627  1.00  0.00      LIG  
ATOM   5345 H21  LIG     1       8.998 -15.244   4.581  1.00  0.00      LIG  
ATOM   5346 H22  LIG     1       8.456 -13.845   5.513  1.00  0.00      LIG  
ATOM   5347 H23  LIG     1       8.520 -13.753   3.763  1.00  0.00      LIG  
ATOM   5348 H24  LIG     1       8.878 -17.120   1.050  1.00  0.00      LIG  
ATOM   5349 H25  LIG     1       8.422 -18.804   0.875  1.00  0.00      LIG  
ATOM   5350 H26  LIG     1       8.160 -18.022   2.390  1.00  0.00      LIG  
ATOM   5351 H27  LIG     1       4.133 -15.505   2.218  1.00  0.00      LIG  
ATOM   5352 H28  LIG     1       3.959 -15.538   3.968  1.00  0.00      LIG  
ATOM   5353 H29  LIG     1       3.400 -16.896   3.022  1.00  0.00      LIG  
ATOM   5354 H30  LIG     1       7.568 -21.986  -0.286  1.00  0.00      LIG  
ATOM   5355 H31  LIG     1       5.346 -22.383  -0.838  1.00  0.00      LIG  
ATOM   5356 H32  LIG     1       6.284 -23.443  -1.863  1.00  0.00      LIG  
ATOM   5357 H33  LIG     1       5.253 -20.750  -2.850  1.00  0.00      LIG  
ATOM   5358 H34  LIG     1       3.881 -23.480  -2.922  1.00  0.00      LIG  
ATOM   5359 H35  LIG     1       5.156 -16.491  -1.462  1.00  0.00      LIG  
ATOM   5360 H36  LIG     1       4.218 -17.699  -0.573  1.00  0.00      LIG  
ATOM   5361 H37  LIG     1       4.929 -18.097  -2.129  1.00  0.00      LIG  
ATOM   5362 H38  LIG     1       9.408 -21.659  -1.773  1.00  0.00      LIG  
ATOM   5363 H39  LIG     1       8.349 -21.681  -3.196  1.00  0.00      LIG  
ATOM   5364 H40  LIG     1       8.527 -23.128  -2.207  1.00  0.00      LIG  
ATOM   5365 H41  LIG     1       6.992 -21.294  -7.023  1.00  0.00      LIG  
ATOM   5366 H42  LIG     1       6.433 -22.904  -6.528  1.00  0.00      LIG  
ATOM   5367 H43  LIG     1       7.973 -22.241  -5.874  1.00  0.00      LIG  
ATOM   5368 H44  LIG     1       3.149 -20.332  -5.027  1.00  0.00      LIG  
ATOM   5369 H45  LIG     1       3.514 -19.657  -3.427  1.00  0.00      LIG  
ATOM   5370 H46  LIG     1       1.837 -19.797  -3.965  1.00  0.00      LIG  
ATOM   5371 H47  LIG     1       1.533 -23.450  -3.420  1.00  0.00      LIG  
ATOM   5372 H48  LIG     1       1.504 -22.536  -4.935  1.00  0.00      LIG  
ATOM   5373 H49  LIG     1       0.606 -21.942  -3.526  1.00  0.00      LIG  
TER
REMARK  Energy: 269.563
REMARK  SimpleFitness: 269.563
REMARK  FullFitness: -962.57324
REMARK  InterFull: -29.4782
REMARK  IntraFull: 295.503
REMARK  solvFull: -1484.16
REMARK  surfFull: 255.562
REMARK  extraFull: 0.0
REMARK  deltaGcompsolvpol: -1484.16
REMARK  deltaGcompsolvnonpol: 255.562
REMARK  deltaGprotsolvpol: -1512.07
REMARK  deltaGprotsolvnonpol: 254.074
REMARK  deltaGligsolvpol: -8.49181
REMARK  deltaGligsolvnonpol: 15.6925
REMARK  deltaGvdw: -29.4782
REMARK  deltaGelec: 0.0
REMARK  deltaG: -5.894599
REMARK  Cluster: 3
REMARK  ClusterRank: 2
ATOM   5287 C    LIG     1       5.526 -16.750   5.736  1.00  0.00      LIG  
ATOM   5288 C1   LIG     1       6.595 -15.710   5.773  1.00  0.00      LIG  
ATOM   5289 C2   LIG     1       6.848 -14.927   4.506  1.00  0.00      LIG  
ATOM   5290 C3   LIG     1       6.729 -15.834   3.262  1.00  0.00      LIG  
ATOM   5291 C4   LIG     1       5.558 -16.841   3.178  1.00  0.00      LIG  
ATOM   5292 C5   LIG     1       5.622 -17.620   4.496  1.00  0.00      LIG  
ATOM   5293 C6   LIG     1       6.983 -15.081   1.961  1.00  0.00      LIG  
ATOM   5294 C7   LIG     1       6.693 -15.860   0.700  1.00  0.00      LIG  
ATOM   5295 C8   LIG     1       6.715 -17.376   0.855  1.00  0.00      LIG  
ATOM   5296 C9   LIG     1       5.613 -17.740   1.879  1.00  0.00      LIG  
ATOM   5297 C10  LIG     1       6.397 -18.021  -0.524  1.00  0.00      LIG  
ATOM   5298 C11  LIG     1       6.322 -19.489  -0.351  1.00  0.00      LIG  
ATOM   5299 C12  LIG     1       5.414 -20.018   0.704  1.00  0.00      LIG  
ATOM   5300 C13  LIG     1       5.500 -19.274   2.038  1.00  0.00      LIG  
ATOM   5301 C14  LIG     1       7.125 -20.153  -1.187  1.00  0.00      LIG  
ATOM   5302 C15  LIG     1       7.913 -19.223  -2.036  1.00  0.00      LIG  
ATOM   5303 C16  LIG     1       7.500 -17.841  -1.571  1.00  0.00      LIG  
ATOM   5304 O    LIG     1       4.289 -19.627   2.705  1.00  0.00      LIG  
ATOM   5305 C17  LIG     1       5.968 -13.688   4.509  1.00  0.00      LIG  
ATOM   5306 C18  LIG     1       8.283 -14.417   4.597  1.00  0.00      LIG  
ATOM   5307 C19  LIG     1       8.113 -17.855   1.314  1.00  0.00      LIG  
ATOM   5308 C20  LIG     1       4.194 -16.149   3.099  1.00  0.00      LIG  
ATOM   5309 H    LIG     1       4.678 -17.484   1.380  1.00  0.00      LIG  
ATOM   5310 C21  LIG     1       7.298 -21.640  -1.286  1.00  0.00      LIG  
ATOM   5311 C22  LIG     1       6.026 -22.392  -1.693  1.00  0.00      LIG  
ATOM   5312 C23  LIG     1       5.288 -21.840  -2.913  1.00  0.00      LIG  
ATOM   5313 O1   LIG     1       5.954 -22.306  -4.097  1.00  0.00      LIG  
ATOM   5314 C24  LIG     1       3.897 -22.397  -2.913  1.00  0.00      LIG  
ATOM   5315 C25  LIG     1       5.102 -17.550  -1.196  1.00  0.00      LIG  
ATOM   5316 O2   LIG     1       6.996 -15.302   6.853  1.00  0.00      LIG  
ATOM   5317 H1   LIG     1       7.603 -16.467   3.398  1.00  0.00      LIG  
ATOM   5318 C26  LIG     1       8.462 -22.040  -2.170  1.00  0.00      LIG  
ATOM   5319 C27  LIG     1       6.209 -21.371  -5.061  1.00  0.00      LIG  
ATOM   5320 O3   LIG     1       5.956 -20.177  -4.990  1.00  0.00      LIG  
ATOM   5321 C28  LIG     1       6.954 -22.002  -6.192  1.00  0.00      LIG  
ATOM   5322 C29  LIG     1       2.712 -21.659  -3.423  1.00  0.00      LIG  
ATOM   5323 O4   LIG     1       2.988 -21.730  -2.005  1.00  0.00      LIG  
ATOM   5324 C30  LIG     1       2.815 -20.284  -3.987  1.00  0.00      LIG  
ATOM   5325 C31  LIG     1       1.523 -22.444  -3.847  1.00  0.00      LIG  
ATOM   5326 H2   LIG     1       4.556 -16.254   5.814  1.00  0.00      LIG  
ATOM   5327 H3   LIG     1       5.651 -17.380   6.620  1.00  0.00      LIG  
ATOM   5328 H4   LIG     1       4.798 -18.327   4.575  1.00  0.00      LIG  
ATOM   5329 H5   LIG     1       6.555 -18.192   4.529  1.00  0.00      LIG  
ATOM   5330 H6   LIG     1       8.031 -14.773   1.924  1.00  0.00      LIG  
ATOM   5331 H7   LIG     1       6.395 -14.163   1.911  1.00  0.00      LIG  
ATOM   5332 H8   LIG     1       7.388 -15.537  -0.078  1.00  0.00      LIG  
ATOM   5333 H9   LIG     1       5.700 -15.545   0.372  1.00  0.00      LIG  
ATOM   5334 H10  LIG     1       5.598 -21.080   0.893  1.00  0.00      LIG  
ATOM   5335 H11  LIG     1       4.392 -19.967   0.315  1.00  0.00      LIG  
ATOM   5336 H12  LIG     1       6.340 -19.658   2.623  1.00  0.00      LIG  
ATOM   5337 H13  LIG     1       7.678 -19.360  -3.094  1.00  0.00      LIG  
ATOM   5338 H14  LIG     1       8.988 -19.357  -1.888  1.00  0.00      LIG  
ATOM   5339 H15  LIG     1       8.371 -17.298  -1.197  1.00  0.00      LIG  
ATOM   5340 H16  LIG     1       7.138 -17.262  -2.424  1.00  0.00      LIG  
ATOM   5341 H17  LIG     1       3.564 -19.322   2.133  1.00  0.00      LIG  
ATOM   5342 H18  LIG     1       6.097 -13.089   3.607  1.00  0.00      LIG  
ATOM   5343 H19  LIG     1       6.246 -13.045   5.349  1.00  0.00      LIG  
ATOM   5344 H20  LIG     1       4.909 -13.918   4.627  1.00  0.00      LIG  
ATOM   5345 H21  LIG     1       8.998 -15.244   4.581  1.00  0.00      LIG  
ATOM   5346 H22  LIG     1       8.456 -13.845   5.513  1.00  0.00      LIG  
ATOM   5347 H23  LIG     1       8.520 -13.753   3.763  1.00  0.00      LIG  
ATOM   5348 H24  LIG     1       8.878 -17.120   1.050  1.00  0.00      LIG  
ATOM   5349 H25  LIG     1       8.422 -18.804   0.875  1.00  0.00      LIG  
ATOM   5350 H26  LIG     1       8.160 -18.022   2.390  1.00  0.00      LIG  
ATOM   5351 H27  LIG     1       4.133 -15.505   2.218  1.00  0.00      LIG  
ATOM   5352 H28  LIG     1       3.959 -15.538   3.968  1.00  0.00      LIG  
ATOM   5353 H29  LIG     1       3.400 -16.896   3.022  1.00  0.00      LIG  
ATOM   5354 H30  LIG     1       7.568 -21.986  -0.286  1.00  0.00      LIG  
ATOM   5355 H31  LIG     1       5.346 -22.383  -0.838  1.00  0.00      LIG  
ATOM   5356 H32  LIG     1       6.284 -23.443  -1.863  1.00  0.00      LIG  
ATOM   5357 H33  LIG     1       5.253 -20.750  -2.850  1.00  0.00      LIG  
ATOM   5358 H34  LIG     1       3.881 -23.480  -2.922  1.00  0.00      LIG  
ATOM   5359 H35  LIG     1       5.156 -16.491  -1.462  1.00  0.00      LIG  
ATOM   5360 H36  LIG     1       4.218 -17.699  -0.573  1.00  0.00      LIG  
ATOM   5361 H37  LIG     1       4.929 -18.097  -2.129  1.00  0.00      LIG  
ATOM   5362 H38  LIG     1       9.408 -21.659  -1.773  1.00  0.00      LIG  
ATOM   5363 H39  LIG     1       8.349 -21.681  -3.196  1.00  0.00      LIG  
ATOM   5364 H40  LIG     1       8.527 -23.128  -2.207  1.00  0.00      LIG  
ATOM   5365 H41  LIG     1       6.992 -21.294  -7.023  1.00  0.00      LIG  
ATOM   5366 H42  LIG     1       6.433 -22.904  -6.528  1.00  0.00      LIG  
ATOM   5367 H43  LIG     1       7.973 -22.241  -5.874  1.00  0.00      LIG  
ATOM   5368 H44  LIG     1       3.149 -20.332  -5.027  1.00  0.00      LIG  
ATOM   5369 H45  LIG     1       3.514 -19.657  -3.427  1.00  0.00      LIG  
ATOM   5370 H46  LIG     1       1.837 -19.797  -3.965  1.00  0.00      LIG  
ATOM   5371 H47  LIG     1       1.533 -23.450  -3.420  1.00  0.00      LIG  
ATOM   5372 H48  LIG     1       1.504 -22.536  -4.935  1.00  0.00      LIG  
ATOM   5373 H49  LIG     1       0.606 -21.942  -3.526  1.00  0.00      LIG  
TER
REMARK  Energy: 269.563
REMARK  SimpleFitness: 269.563
REMARK  FullFitness: -962.57324
REMARK  InterFull: -29.4782
REMARK  IntraFull: 295.503
REMARK  solvFull: -1484.16
REMARK  surfFull: 255.562
REMARK  extraFull: 0.0
REMARK  deltaGcompsolvpol: -1484.16
REMARK  deltaGcompsolvnonpol: 255.562
REMARK  deltaGprotsolvpol: -1512.07
REMARK  deltaGprotsolvnonpol: 254.074
REMARK  deltaGligsolvpol: -8.49181
REMARK  deltaGligsolvnonpol: 15.6925
REMARK  deltaGvdw: -29.4782
REMARK  deltaGelec: 0.0
REMARK  deltaG: -5.894599
REMARK  Cluster: 3
REMARK  ClusterRank: 3
ATOM   5287 C    LIG     1       5.526 -16.750   5.736  1.00  0.00      LIG  
ATOM   5288 C1   LIG     1       6.595 -15.710   5.773  1.00  0.00      LIG  
ATOM   5289 C2   LIG     1       6.848 -14.927   4.506  1.00  0.00      LIG  
ATOM   5290 C3   LIG     1       6.729 -15.834   3.262  1.00  0.00      LIG  
ATOM   5291 C4   LIG     1       5.558 -16.841   3.178  1.00  0.00      LIG  
ATOM   5292 C5   LIG     1       5.622 -17.620   4.496  1.00  0.00      LIG  
ATOM   5293 C6   LIG     1       6.983 -15.081   1.961  1.00  0.00      LIG  
ATOM   5294 C7   LIG     1       6.693 -15.860   0.700  1.00  0.00      LIG  
ATOM   5295 C8   LIG     1       6.715 -17.376   0.855  1.00  0.00      LIG  
ATOM   5296 C9   LIG     1       5.613 -17.740   1.879  1.00  0.00      LIG  
ATOM   5297 C10  LIG     1       6.397 -18.021  -0.524  1.00  0.00      LIG  
ATOM   5298 C11  LIG     1       6.322 -19.489  -0.351  1.00  0.00      LIG  
ATOM   5299 C12  LIG     1       5.414 -20.018   0.704  1.00  0.00      LIG  
ATOM   5300 C13  LIG     1       5.500 -19.274   2.038  1.00  0.00      LIG  
ATOM   5301 C14  LIG     1       7.125 -20.153  -1.187  1.00  0.00      LIG  
ATOM   5302 C15  LIG     1       7.913 -19.223  -2.036  1.00  0.00      LIG  
ATOM   5303 C16  LIG     1       7.500 -17.841  -1.571  1.00  0.00      LIG  
ATOM   5304 O    LIG     1       4.289 -19.627   2.705  1.00  0.00      LIG  
ATOM   5305 C17  LIG     1       5.968 -13.688   4.509  1.00  0.00      LIG  
ATOM   5306 C18  LIG     1       8.283 -14.417   4.597  1.00  0.00      LIG  
ATOM   5307 C19  LIG     1       8.113 -17.855   1.314  1.00  0.00      LIG  
ATOM   5308 C20  LIG     1       4.194 -16.149   3.099  1.00  0.00      LIG  
ATOM   5309 H    LIG     1       4.678 -17.484   1.380  1.00  0.00      LIG  
ATOM   5310 C21  LIG     1       7.298 -21.640  -1.286  1.00  0.00      LIG  
ATOM   5311 C22  LIG     1       6.026 -22.392  -1.693  1.00  0.00      LIG  
ATOM   5312 C23  LIG     1       5.288 -21.840  -2.913  1.00  0.00      LIG  
ATOM   5313 O1   LIG     1       5.954 -22.306  -4.097  1.00  0.00      LIG  
ATOM   5314 C24  LIG     1       3.897 -22.397  -2.913  1.00  0.00      LIG  
ATOM   5315 C25  LIG     1       5.102 -17.550  -1.196  1.00  0.00      LIG  
ATOM   5316 O2   LIG     1       6.996 -15.302   6.853  1.00  0.00      LIG  
ATOM   5317 H1   LIG     1       7.603 -16.467   3.398  1.00  0.00      LIG  
ATOM   5318 C26  LIG     1       8.462 -22.040  -2.170  1.00  0.00      LIG  
ATOM   5319 C27  LIG     1       6.209 -21.371  -5.061  1.00  0.00      LIG  
ATOM   5320 O3   LIG     1       5.956 -20.177  -4.990  1.00  0.00      LIG  
ATOM   5321 C28  LIG     1       6.954 -22.002  -6.192  1.00  0.00      LIG  
ATOM   5322 C29  LIG     1       2.712 -21.659  -3.423  1.00  0.00      LIG  
ATOM   5323 O4   LIG     1       2.988 -21.730  -2.005  1.00  0.00      LIG  
ATOM   5324 C30  LIG     1       2.815 -20.284  -3.987  1.00  0.00      LIG  
ATOM   5325 C31  LIG     1       1.523 -22.444  -3.847  1.00  0.00      LIG  
ATOM   5326 H2   LIG     1       4.556 -16.254   5.814  1.00  0.00      LIG  
ATOM   5327 H3   LIG     1       5.651 -17.380   6.620  1.00  0.00      LIG  
ATOM   5328 H4   LIG     1       4.798 -18.327   4.575  1.00  0.00      LIG  
ATOM   5329 H5   LIG     1       6.555 -18.192   4.529  1.00  0.00      LIG  
ATOM   5330 H6   LIG     1       8.031 -14.773   1.924  1.00  0.00      LIG  
ATOM   5331 H7   LIG     1       6.395 -14.163   1.911  1.00  0.00      LIG  
ATOM   5332 H8   LIG     1       7.388 -15.537  -0.078  1.00  0.00      LIG  
ATOM   5333 H9   LIG     1       5.700 -15.545   0.372  1.00  0.00      LIG  
ATOM   5334 H10  LIG     1       5.598 -21.080   0.893  1.00  0.00      LIG  
ATOM   5335 H11  LIG     1       4.392 -19.967   0.315  1.00  0.00      LIG  
ATOM   5336 H12  LIG     1       6.340 -19.658   2.623  1.00  0.00      LIG  
ATOM   5337 H13  LIG     1       7.678 -19.360  -3.094  1.00  0.00      LIG  
ATOM   5338 H14  LIG     1       8.988 -19.357  -1.888  1.00  0.00      LIG  
ATOM   5339 H15  LIG     1       8.371 -17.298  -1.197  1.00  0.00      LIG  
ATOM   5340 H16  LIG     1       7.138 -17.262  -2.424  1.00  0.00      LIG  
ATOM   5341 H17  LIG     1       3.564 -19.322   2.133  1.00  0.00      LIG  
ATOM   5342 H18  LIG     1       6.097 -13.089   3.607  1.00  0.00      LIG  
ATOM   5343 H19  LIG     1       6.246 -13.045   5.349  1.00  0.00      LIG  
ATOM   5344 H20  LIG     1       4.909 -13.918   4.627  1.00  0.00      LIG  
ATOM   5345 H21  LIG     1       8.998 -15.244   4.581  1.00  0.00      LIG  
ATOM   5346 H22  LIG     1       8.456 -13.845   5.513  1.00  0.00      LIG  
ATOM   5347 H23  LIG     1       8.520 -13.753   3.763  1.00  0.00      LIG  
ATOM   5348 H24  LIG     1       8.878 -17.120   1.050  1.00  0.00      LIG  
ATOM   5349 H25  LIG     1       8.422 -18.804   0.875  1.00  0.00      LIG  
ATOM   5350 H26  LIG     1       8.160 -18.022   2.390  1.00  0.00      LIG  
ATOM   5351 H27  LIG     1       4.133 -15.505   2.218  1.00  0.00      LIG  
ATOM   5352 H28  LIG     1       3.959 -15.538   3.968  1.00  0.00      LIG  
ATOM   5353 H29  LIG     1       3.400 -16.896   3.022  1.00  0.00      LIG  
ATOM   5354 H30  LIG     1       7.568 -21.986  -0.286  1.00  0.00      LIG  
ATOM   5355 H31  LIG     1       5.346 -22.383  -0.838  1.00  0.00      LIG  
ATOM   5356 H32  LIG     1       6.284 -23.443  -1.863  1.00  0.00      LIG  
ATOM   5357 H33  LIG     1       5.253 -20.750  -2.850  1.00  0.00      LIG  
ATOM   5358 H34  LIG     1       3.881 -23.480  -2.922  1.00  0.00      LIG  
ATOM   5359 H35  LIG     1       5.156 -16.491  -1.462  1.00  0.00      LIG  
ATOM   5360 H36  LIG     1       4.218 -17.699  -0.573  1.00  0.00      LIG  
ATOM   5361 H37  LIG     1       4.929 -18.097  -2.129  1.00  0.00      LIG  
ATOM   5362 H38  LIG     1       9.408 -21.659  -1.773  1.00  0.00      LIG  
ATOM   5363 H39  LIG     1       8.349 -21.681  -3.196  1.00  0.00      LIG  
ATOM   5364 H40  LIG     1       8.527 -23.128  -2.207  1.00  0.00      LIG  
ATOM   5365 H41  LIG     1       6.992 -21.294  -7.023  1.00  0.00      LIG  
ATOM   5366 H42  LIG     1       6.433 -22.904  -6.528  1.00  0.00      LIG  
ATOM   5367 H43  LIG     1       7.973 -22.241  -5.874  1.00  0.00      LIG  
ATOM   5368 H44  LIG     1       3.149 -20.332  -5.027  1.00  0.00      LIG  
ATOM   5369 H45  LIG     1       3.514 -19.657  -3.427  1.00  0.00      LIG  
ATOM   5370 H46  LIG     1       1.837 -19.797  -3.965  1.00  0.00      LIG  
ATOM   5371 H47  LIG     1       1.533 -23.450  -3.420  1.00  0.00      LIG  
ATOM   5372 H48  LIG     1       1.504 -22.536  -4.935  1.00  0.00      LIG  
ATOM   5373 H49  LIG     1       0.606 -21.942  -3.526  1.00  0.00      LIG  
TER
REMARK  Energy: 269.563
REMARK  SimpleFitness: 269.563
REMARK  FullFitness: -962.57324
REMARK  InterFull: -29.4782
REMARK  IntraFull: 295.503
REMARK  solvFull: -1484.16
REMARK  surfFull: 255.562
REMARK  extraFull: 0.0
REMARK  deltaGcompsolvpol: -1484.16
REMARK  deltaGcompsolvnonpol: 255.562
REMARK  deltaGprotsolvpol: -1512.07
REMARK  deltaGprotsolvnonpol: 254.074
REMARK  deltaGligsolvpol: -8.49181
REMARK  deltaGligsolvnonpol: 15.6925
REMARK  deltaGvdw: -29.4782
REMARK  deltaGelec: 0.0
REMARK  deltaG: -5.894599
REMARK  Cluster: 3
REMARK  ClusterRank: 4
ATOM   5287 C    LIG     1       5.526 -16.750   5.736  1.00  0.00      LIG  
ATOM   5288 C1   LIG     1       6.595 -15.710   5.773  1.00  0.00      LIG  
ATOM   5289 C2   LIG     1       6.848 -14.927   4.506  1.00  0.00      LIG  
ATOM   5290 C3   LIG     1       6.729 -15.834   3.262  1.00  0.00      LIG  
ATOM   5291 C4   LIG     1       5.558 -16.841   3.178  1.00  0.00      LIG  
ATOM   5292 C5   LIG     1       5.622 -17.620   4.496  1.00  0.00      LIG  
ATOM   5293 C6   LIG     1       6.983 -15.081   1.961  1.00  0.00      LIG  
ATOM   5294 C7   LIG     1       6.693 -15.860   0.700  1.00  0.00      LIG  
ATOM   5295 C8   LIG     1       6.715 -17.376   0.855  1.00  0.00      LIG  
ATOM   5296 C9   LIG     1       5.613 -17.740   1.879  1.00  0.00      LIG  
ATOM   5297 C10  LIG     1       6.397 -18.021  -0.524  1.00  0.00      LIG  
ATOM   5298 C11  LIG     1       6.322 -19.489  -0.351  1.00  0.00      LIG  
ATOM   5299 C12  LIG     1       5.414 -20.018   0.704  1.00  0.00      LIG  
ATOM   5300 C13  LIG     1       5.500 -19.274   2.038  1.00  0.00      LIG  
ATOM   5301 C14  LIG     1       7.125 -20.153  -1.187  1.00  0.00      LIG  
ATOM   5302 C15  LIG     1       7.913 -19.223  -2.036  1.00  0.00      LIG  
ATOM   5303 C16  LIG     1       7.500 -17.841  -1.571  1.00  0.00      LIG  
ATOM   5304 O    LIG     1       4.289 -19.627   2.705  1.00  0.00      LIG  
ATOM   5305 C17  LIG     1       5.968 -13.688   4.509  1.00  0.00      LIG  
ATOM   5306 C18  LIG     1       8.283 -14.417   4.597  1.00  0.00      LIG  
ATOM   5307 C19  LIG     1       8.113 -17.855   1.314  1.00  0.00      LIG  
ATOM   5308 C20  LIG     1       4.194 -16.149   3.099  1.00  0.00      LIG  
ATOM   5309 H    LIG     1       4.678 -17.484   1.380  1.00  0.00      LIG  
ATOM   5310 C21  LIG     1       7.298 -21.640  -1.286  1.00  0.00      LIG  
ATOM   5311 C22  LIG     1       6.026 -22.392  -1.693  1.00  0.00      LIG  
ATOM   5312 C23  LIG     1       5.288 -21.840  -2.913  1.00  0.00      LIG  
ATOM   5313 O1   LIG     1       5.954 -22.306  -4.097  1.00  0.00      LIG  
ATOM   5314 C24  LIG     1       3.897 -22.397  -2.913  1.00  0.00      LIG  
ATOM   5315 C25  LIG     1       5.102 -17.550  -1.196  1.00  0.00      LIG  
ATOM   5316 O2   LIG     1       6.996 -15.302   6.853  1.00  0.00      LIG  
ATOM   5317 H1   LIG     1       7.603 -16.467   3.398  1.00  0.00      LIG  
ATOM   5318 C26  LIG     1       8.462 -22.040  -2.170  1.00  0.00      LIG  
ATOM   5319 C27  LIG     1       6.209 -21.371  -5.061  1.00  0.00      LIG  
ATOM   5320 O3   LIG     1       5.956 -20.177  -4.990  1.00  0.00      LIG  
ATOM   5321 C28  LIG     1       6.954 -22.002  -6.192  1.00  0.00      LIG  
ATOM   5322 C29  LIG     1       2.712 -21.659  -3.423  1.00  0.00      LIG  
ATOM   5323 O4   LIG     1       2.988 -21.730  -2.005  1.00  0.00      LIG  
ATOM   5324 C30  LIG     1       2.815 -20.284  -3.987  1.00  0.00      LIG  
ATOM   5325 C31  LIG     1       1.523 -22.444  -3.847  1.00  0.00      LIG  
ATOM   5326 H2   LIG     1       4.556 -16.254   5.814  1.00  0.00      LIG  
ATOM   5327 H3   LIG     1       5.651 -17.380   6.620  1.00  0.00      LIG  
ATOM   5328 H4   LIG     1       4.798 -18.327   4.575  1.00  0.00      LIG  
ATOM   5329 H5   LIG     1       6.555 -18.192   4.529  1.00  0.00      LIG  
ATOM   5330 H6   LIG     1       8.031 -14.773   1.924  1.00  0.00      LIG  
ATOM   5331 H7   LIG     1       6.395 -14.163   1.911  1.00  0.00      LIG  
ATOM   5332 H8   LIG     1       7.388 -15.537  -0.078  1.00  0.00      LIG  
ATOM   5333 H9   LIG     1       5.700 -15.545   0.372  1.00  0.00      LIG  
ATOM   5334 H10  LIG     1       5.598 -21.080   0.893  1.00  0.00      LIG  
ATOM   5335 H11  LIG     1       4.392 -19.967   0.315  1.00  0.00      LIG  
ATOM   5336 H12  LIG     1       6.340 -19.658   2.623  1.00  0.00      LIG  
ATOM   5337 H13  LIG     1       7.678 -19.360  -3.094  1.00  0.00      LIG  
ATOM   5338 H14  LIG     1       8.988 -19.357  -1.888  1.00  0.00      LIG  
ATOM   5339 H15  LIG     1       8.371 -17.298  -1.197  1.00  0.00      LIG  
ATOM   5340 H16  LIG     1       7.138 -17.262  -2.424  1.00  0.00      LIG  
ATOM   5341 H17  LIG     1       3.564 -19.322   2.133  1.00  0.00      LIG  
ATOM   5342 H18  LIG     1       6.097 -13.089   3.607  1.00  0.00      LIG  
ATOM   5343 H19  LIG     1       6.246 -13.045   5.349  1.00  0.00      LIG  
ATOM   5344 H20  LIG     1       4.909 -13.918   4.627  1.00  0.00      LIG  
ATOM   5345 H21  LIG     1       8.998 -15.244   4.581  1.00  0.00      LIG  
ATOM   5346 H22  LIG     1       8.456 -13.845   5.513  1.00  0.00      LIG  
ATOM   5347 H23  LIG     1       8.520 -13.753   3.763  1.00  0.00      LIG  
ATOM   5348 H24  LIG     1       8.878 -17.120   1.050  1.00  0.00      LIG  
ATOM   5349 H25  LIG     1       8.422 -18.804   0.875  1.00  0.00      LIG  
ATOM   5350 H26  LIG     1       8.160 -18.022   2.390  1.00  0.00      LIG  
ATOM   5351 H27  LIG     1       4.133 -15.505   2.218  1.00  0.00      LIG  
ATOM   5352 H28  LIG     1       3.959 -15.538   3.968  1.00  0.00      LIG  
ATOM   5353 H29  LIG     1       3.400 -16.896   3.022  1.00  0.00      LIG  
ATOM   5354 H30  LIG     1       7.568 -21.986  -0.286  1.00  0.00      LIG  
ATOM   5355 H31  LIG     1       5.346 -22.383  -0.838  1.00  0.00      LIG  
ATOM   5356 H32  LIG     1       6.284 -23.443  -1.863  1.00  0.00      LIG  
ATOM   5357 H33  LIG     1       5.253 -20.750  -2.850  1.00  0.00      LIG  
ATOM   5358 H34  LIG     1       3.881 -23.480  -2.922  1.00  0.00      LIG  
ATOM   5359 H35  LIG     1       5.156 -16.491  -1.462  1.00  0.00      LIG  
ATOM   5360 H36  LIG     1       4.218 -17.699  -0.573  1.00  0.00      LIG  
ATOM   5361 H37  LIG     1       4.929 -18.097  -2.129  1.00  0.00      LIG  
ATOM   5362 H38  LIG     1       9.408 -21.659  -1.773  1.00  0.00      LIG  
ATOM   5363 H39  LIG     1       8.349 -21.681  -3.196  1.00  0.00      LIG  
ATOM   5364 H40  LIG     1       8.527 -23.128  -2.207  1.00  0.00      LIG  
ATOM   5365 H41  LIG     1       6.992 -21.294  -7.023  1.00  0.00      LIG  
ATOM   5366 H42  LIG     1       6.433 -22.904  -6.528  1.00  0.00      LIG  
ATOM   5367 H43  LIG     1       7.973 -22.241  -5.874  1.00  0.00      LIG  
ATOM   5368 H44  LIG     1       3.149 -20.332  -5.027  1.00  0.00      LIG  
ATOM   5369 H45  LIG     1       3.514 -19.657  -3.427  1.00  0.00      LIG  
ATOM   5370 H46  LIG     1       1.837 -19.797  -3.965  1.00  0.00      LIG  
ATOM   5371 H47  LIG     1       1.533 -23.450  -3.420  1.00  0.00      LIG  
ATOM   5372 H48  LIG     1       1.504 -22.536  -4.935  1.00  0.00      LIG  
ATOM   5373 H49  LIG     1       0.606 -21.942  -3.526  1.00  0.00      LIG  
TER
REMARK  Energy: 280.212
REMARK  SimpleFitness: 280.212
REMARK  FullFitness: -952.0228
REMARK  InterFull: -26.9699
REMARK  IntraFull: 306.095
REMARK  solvFull: -1486.84
REMARK  surfFull: 255.692
REMARK  extraFull: 0.0
REMARK  deltaGcompsolvpol: -1486.84
REMARK  deltaGcompsolvnonpol: 255.692
REMARK  deltaGprotsolvpol: -1512.07
REMARK  deltaGprotsolvnonpol: 254.074
REMARK  deltaGligsolvpol: -8.75335
REMARK  deltaGligsolvnonpol: 15.5869
REMARK  deltaGvdw: -26.9699
REMARK  deltaGelec: 0.0
REMARK  deltaG: -5.783031
REMARK  Cluster: 3
REMARK  ClusterRank: 5
ATOM   5287 C    LIG     1       5.365 -16.904   5.539  1.00  0.00      LIG  
ATOM   5288 C1   LIG     1       6.432 -15.866   5.603  1.00  0.00      LIG  
ATOM   5289 C2   LIG     1       6.654 -15.033   4.364  1.00  0.00      LIG  
ATOM   5290 C3   LIG     1       6.569 -15.912   3.095  1.00  0.00      LIG  
ATOM   5291 C4   LIG     1       5.428 -16.950   2.981  1.00  0.00      LIG  
ATOM   5292 C5   LIG     1       5.485 -17.751   4.285  1.00  0.00      LIG  
ATOM   5293 C6   LIG     1       6.776 -15.116   1.814  1.00  0.00      LIG  
ATOM   5294 C7   LIG     1       6.617 -15.904   0.533  1.00  0.00      LIG  
ATOM   5295 C8   LIG     1       6.642 -17.423   0.675  1.00  0.00      LIG  
ATOM   5296 C9   LIG     1       5.525 -17.823   1.669  1.00  0.00      LIG  
ATOM   5297 C10  LIG     1       6.362 -18.055  -0.720  1.00  0.00      LIG  
ATOM   5298 C11  LIG     1       6.309 -19.527  -0.572  1.00  0.00      LIG  
ATOM   5299 C12  LIG     1       5.409 -20.098   0.470  1.00  0.00      LIG  
ATOM   5300 C13  LIG     1       5.437 -19.362   1.810  1.00  0.00      LIG  
ATOM   5301 C14  LIG     1       7.080 -20.167  -1.448  1.00  0.00      LIG  
ATOM   5302 C15  LIG     1       7.814 -19.211  -2.320  1.00  0.00      LIG  
ATOM   5303 C16  LIG     1       7.478 -17.847  -1.748  1.00  0.00      LIG  
ATOM   5304 O    LIG     1       4.215 -19.748   2.439  1.00  0.00      LIG  
ATOM   5305 C17  LIG     1       5.730 -13.825   4.399  1.00  0.00      LIG  
ATOM   5306 C18  LIG     1       8.069 -14.475   4.476  1.00  0.00      LIG  
ATOM   5307 C19  LIG     1       8.034 -17.895   1.160  1.00  0.00      LIG  
ATOM   5308 C20  LIG     1       4.046 -16.298   2.890  1.00  0.00      LIG  
ATOM   5309 H    LIG     1       4.597 -17.579   1.153  1.00  0.00      LIG  
ATOM   5310 C21  LIG     1       7.203 -21.656  -1.615  1.00  0.00      LIG  
ATOM   5311 C22  LIG     1       5.906 -22.335  -2.073  1.00  0.00      LIG  
ATOM   5312 C23  LIG     1       5.150 -21.656  -3.218  1.00  0.00      LIG  
ATOM   5313 O1   LIG     1       5.955 -21.769  -4.416  1.00  0.00      LIG  
ATOM   5314 C24  LIG     1       3.760 -22.235  -3.253  1.00  0.00      LIG  
ATOM   5315 C25  LIG     1       5.068 -17.604  -1.413  1.00  0.00      LIG  
ATOM   5316 O2   LIG     1       6.856 -15.505   6.691  1.00  0.00      LIG  
ATOM   5317 H1   LIG     1       7.467 -16.515   3.211  1.00  0.00      LIG  
ATOM   5318 C26  LIG     1       8.373 -22.055  -2.495  1.00  0.00      LIG  
ATOM   5319 C27  LIG     1       5.584 -22.431  -5.556  1.00  0.00      LIG  
ATOM   5320 O3   LIG     1       4.491 -22.909  -5.826  1.00  0.00      LIG  
ATOM   5321 C28  LIG     1       6.777 -22.544  -6.448  1.00  0.00      LIG  
ATOM   5322 C29  LIG     1       2.546 -21.503  -3.699  1.00  0.00      LIG  
ATOM   5323 O4   LIG     1       2.871 -21.608  -2.297  1.00  0.00      LIG  
ATOM   5324 C30  LIG     1       2.627 -20.122  -4.252  1.00  0.00      LIG  
ATOM   5325 C31  LIG     1       1.343 -22.290  -4.079  1.00  0.00      LIG  
ATOM   5326 H2   LIG     1       4.395 -16.406   5.610  1.00  0.00      LIG  
ATOM   5327 H3   LIG     1       5.475 -17.549   6.415  1.00  0.00      LIG  
ATOM   5328 H4   LIG     1       4.665 -18.466   4.340  1.00  0.00      LIG  
ATOM   5329 H5   LIG     1       6.423 -18.313   4.318  1.00  0.00      LIG  
ATOM   5330 H6   LIG     1       7.777 -14.679   1.810  1.00  0.00      LIG  
ATOM   5331 H7   LIG     1       6.080 -14.276   1.763  1.00  0.00      LIG  
ATOM   5332 H8   LIG     1       7.379 -15.572  -0.177  1.00  0.00      LIG  
ATOM   5333 H9   LIG     1       5.658 -15.592   0.114  1.00  0.00      LIG  
ATOM   5334 H10  LIG     1       5.635 -21.153   0.651  1.00  0.00      LIG  
ATOM   5335 H11  LIG     1       4.393 -20.087   0.064  1.00  0.00      LIG  
ATOM   5336 H12  LIG     1       6.265 -19.735   2.417  1.00  0.00      LIG  
ATOM   5337 H13  LIG     1       7.471 -19.290  -3.356  1.00  0.00      LIG  
ATOM   5338 H14  LIG     1       8.895 -19.370  -2.290  1.00  0.00      LIG  
ATOM   5339 H15  LIG     1       8.379 -17.398  -1.324  1.00  0.00      LIG  
ATOM   5340 H16  LIG     1       7.163 -17.171  -2.548  1.00  0.00      LIG  
ATOM   5341 H17  LIG     1       3.501 -19.483   1.834  1.00  0.00      LIG  
ATOM   5342 H18  LIG     1       5.818 -13.214   3.499  1.00  0.00      LIG  
ATOM   5343 H19  LIG     1       6.006 -13.180   5.236  1.00  0.00      LIG  
ATOM   5344 H20  LIG     1       4.682 -14.095   4.539  1.00  0.00      LIG  
ATOM   5345 H21  LIG     1       8.813 -15.277   4.461  1.00  0.00      LIG  
ATOM   5346 H22  LIG     1       8.210 -13.908   5.401  1.00  0.00      LIG  
ATOM   5347 H23  LIG     1       8.289 -13.792   3.654  1.00  0.00      LIG  
ATOM   5348 H24  LIG     1       8.791 -17.134   0.950  1.00  0.00      LIG  
ATOM   5349 H25  LIG     1       8.376 -18.819   0.692  1.00  0.00      LIG  
ATOM   5350 H26  LIG     1       8.050 -18.098   2.231  1.00  0.00      LIG  
ATOM   5351 H27  LIG     1       3.971 -15.659   2.005  1.00  0.00      LIG  
ATOM   5352 H28  LIG     1       3.787 -15.693   3.755  1.00  0.00      LIG  
ATOM   5353 H29  LIG     1       3.276 -17.070   2.808  1.00  0.00      LIG  
ATOM   5354 H30  LIG     1       7.438 -22.067  -0.630  1.00  0.00      LIG  
ATOM   5355 H31  LIG     1       5.242 -22.396  -1.206  1.00  0.00      LIG  
ATOM   5356 H32  LIG     1       6.134 -23.371  -2.346  1.00  0.00      LIG  
ATOM   5357 H33  LIG     1       5.073 -20.587  -3.012  1.00  0.00      LIG  
ATOM   5358 H34  LIG     1       3.759 -23.316  -3.299  1.00  0.00      LIG  
ATOM   5359 H35  LIG     1       5.100 -16.542  -1.667  1.00  0.00      LIG  
ATOM   5360 H36  LIG     1       4.176 -17.782  -0.809  1.00  0.00      LIG  
ATOM   5361 H37  LIG     1       4.924 -18.141  -2.356  1.00  0.00      LIG  
ATOM   5362 H38  LIG     1       9.321 -21.729  -2.057  1.00  0.00      LIG  
ATOM   5363 H39  LIG     1       8.302 -21.636  -3.502  1.00  0.00      LIG  
ATOM   5364 H40  LIG     1       8.401 -23.141  -2.593  1.00  0.00      LIG  
ATOM   5365 H41  LIG     1       6.546 -23.259  -7.239  1.00  0.00      LIG  
ATOM   5366 H42  LIG     1       7.632 -22.928  -5.880  1.00  0.00      LIG  
ATOM   5367 H43  LIG     1       7.008 -21.570  -6.890  1.00  0.00      LIG  
ATOM   5368 H44  LIG     1       2.879 -20.158  -5.315  1.00  0.00      LIG  
ATOM   5369 H45  LIG     1       3.371 -19.507  -3.739  1.00  0.00      LIG  
ATOM   5370 H46  LIG     1       1.658 -19.625  -4.151  1.00  0.00      LIG  
ATOM   5371 H47  LIG     1       1.326 -23.262  -3.577  1.00  0.00      LIG  
ATOM   5372 H48  LIG     1       1.327 -22.458  -5.158  1.00  0.00      LIG  
ATOM   5373 H49  LIG     1       0.437 -21.745  -3.798  1.00  0.00      LIG  
TER
REMARK  Energy: 280.212
REMARK  SimpleFitness: 280.212
REMARK  FullFitness: -952.0228
REMARK  InterFull: -26.9699
REMARK  IntraFull: 306.095
REMARK  solvFull: -1486.84
REMARK  surfFull: 255.692
REMARK  extraFull: 0.0
REMARK  deltaGcompsolvpol: -1486.84
REMARK  deltaGcompsolvnonpol: 255.692
REMARK  deltaGprotsolvpol: -1512.07
REMARK  deltaGprotsolvnonpol: 254.074
REMARK  deltaGligsolvpol: -8.75335
REMARK  deltaGligsolvnonpol: 15.5869
REMARK  deltaGvdw: -26.9699
REMARK  deltaGelec: 0.0
REMARK  deltaG: -5.783031
REMARK  Cluster: 3
REMARK  ClusterRank: 6
ATOM   5287 C    LIG     1       5.365 -16.904   5.539  1.00  0.00      LIG  
ATOM   5288 C1   LIG     1       6.432 -15.866   5.603  1.00  0.00      LIG  
ATOM   5289 C2   LIG     1       6.654 -15.033   4.364  1.00  0.00      LIG  
ATOM   5290 C3   LIG     1       6.569 -15.912   3.095  1.00  0.00      LIG  
ATOM   5291 C4   LIG     1       5.428 -16.950   2.981  1.00  0.00      LIG  
ATOM   5292 C5   LIG     1       5.485 -17.751   4.285  1.00  0.00      LIG  
ATOM   5293 C6   LIG     1       6.776 -15.116   1.814  1.00  0.00      LIG  
ATOM   5294 C7   LIG     1       6.617 -15.904   0.533  1.00  0.00      LIG  
ATOM   5295 C8   LIG     1       6.642 -17.423   0.675  1.00  0.00      LIG  
ATOM   5296 C9   LIG     1       5.525 -17.823   1.669  1.00  0.00      LIG  
ATOM   5297 C10  LIG     1       6.362 -18.055  -0.720  1.00  0.00      LIG  
ATOM   5298 C11  LIG     1       6.309 -19.527  -0.572  1.00  0.00      LIG  
ATOM   5299 C12  LIG     1       5.409 -20.098   0.470  1.00  0.00      LIG  
ATOM   5300 C13  LIG     1       5.437 -19.362   1.810  1.00  0.00      LIG  
ATOM   5301 C14  LIG     1       7.080 -20.167  -1.448  1.00  0.00      LIG  
ATOM   5302 C15  LIG     1       7.814 -19.211  -2.320  1.00  0.00      LIG  
ATOM   5303 C16  LIG     1       7.478 -17.847  -1.748  1.00  0.00      LIG  
ATOM   5304 O    LIG     1       4.215 -19.748   2.439  1.00  0.00      LIG  
ATOM   5305 C17  LIG     1       5.730 -13.825   4.399  1.00  0.00      LIG  
ATOM   5306 C18  LIG     1       8.069 -14.475   4.476  1.00  0.00      LIG  
ATOM   5307 C19  LIG     1       8.034 -17.895   1.160  1.00  0.00      LIG  
ATOM   5308 C20  LIG     1       4.046 -16.298   2.890  1.00  0.00      LIG  
ATOM   5309 H    LIG     1       4.597 -17.579   1.153  1.00  0.00      LIG  
ATOM   5310 C21  LIG     1       7.203 -21.656  -1.615  1.00  0.00      LIG  
ATOM   5311 C22  LIG     1       5.906 -22.335  -2.073  1.00  0.00      LIG  
ATOM   5312 C23  LIG     1       5.150 -21.656  -3.218  1.00  0.00      LIG  
ATOM   5313 O1   LIG     1       5.955 -21.769  -4.416  1.00  0.00      LIG  
ATOM   5314 C24  LIG     1       3.760 -22.235  -3.253  1.00  0.00      LIG  
ATOM   5315 C25  LIG     1       5.068 -17.604  -1.413  1.00  0.00      LIG  
ATOM   5316 O2   LIG     1       6.856 -15.505   6.691  1.00  0.00      LIG  
ATOM   5317 H1   LIG     1       7.467 -16.515   3.211  1.00  0.00      LIG  
ATOM   5318 C26  LIG     1       8.373 -22.055  -2.495  1.00  0.00      LIG  
ATOM   5319 C27  LIG     1       5.584 -22.431  -5.556  1.00  0.00      LIG  
ATOM   5320 O3   LIG     1       4.491 -22.909  -5.826  1.00  0.00      LIG  
ATOM   5321 C28  LIG     1       6.777 -22.544  -6.448  1.00  0.00      LIG  
ATOM   5322 C29  LIG     1       2.546 -21.503  -3.699  1.00  0.00      LIG  
ATOM   5323 O4   LIG     1       2.871 -21.608  -2.297  1.00  0.00      LIG  
ATOM   5324 C30  LIG     1       2.627 -20.122  -4.252  1.00  0.00      LIG  
ATOM   5325 C31  LIG     1       1.343 -22.290  -4.079  1.00  0.00      LIG  
ATOM   5326 H2   LIG     1       4.395 -16.406   5.610  1.00  0.00      LIG  
ATOM   5327 H3   LIG     1       5.475 -17.549   6.415  1.00  0.00      LIG  
ATOM   5328 H4   LIG     1       4.665 -18.466   4.340  1.00  0.00      LIG  
ATOM   5329 H5   LIG     1       6.423 -18.313   4.318  1.00  0.00      LIG  
ATOM   5330 H6   LIG     1       7.777 -14.679   1.810  1.00  0.00      LIG  
ATOM   5331 H7   LIG     1       6.080 -14.276   1.763  1.00  0.00      LIG  
ATOM   5332 H8   LIG     1       7.379 -15.572  -0.177  1.00  0.00      LIG  
ATOM   5333 H9   LIG     1       5.658 -15.592   0.114  1.00  0.00      LIG  
ATOM   5334 H10  LIG     1       5.635 -21.153   0.651  1.00  0.00      LIG  
ATOM   5335 H11  LIG     1       4.393 -20.087   0.064  1.00  0.00      LIG  
ATOM   5336 H12  LIG     1       6.265 -19.735   2.417  1.00  0.00      LIG  
ATOM   5337 H13  LIG     1       7.471 -19.290  -3.356  1.00  0.00      LIG  
ATOM   5338 H14  LIG     1       8.895 -19.370  -2.290  1.00  0.00      LIG  
ATOM   5339 H15  LIG     1       8.379 -17.398  -1.324  1.00  0.00      LIG  
ATOM   5340 H16  LIG     1       7.163 -17.171  -2.548  1.00  0.00      LIG  
ATOM   5341 H17  LIG     1       3.501 -19.483   1.834  1.00  0.00      LIG  
ATOM   5342 H18  LIG     1       5.818 -13.214   3.499  1.00  0.00      LIG  
ATOM   5343 H19  LIG     1       6.006 -13.180   5.236  1.00  0.00      LIG  
ATOM   5344 H20  LIG     1       4.682 -14.095   4.539  1.00  0.00      LIG  
ATOM   5345 H21  LIG     1       8.813 -15.277   4.461  1.00  0.00      LIG  
ATOM   5346 H22  LIG     1       8.210 -13.908   5.401  1.00  0.00      LIG  
ATOM   5347 H23  LIG     1       8.289 -13.792   3.654  1.00  0.00      LIG  
ATOM   5348 H24  LIG     1       8.791 -17.134   0.950  1.00  0.00      LIG  
ATOM   5349 H25  LIG     1       8.376 -18.819   0.692  1.00  0.00      LIG  
ATOM   5350 H26  LIG     1       8.050 -18.098   2.231  1.00  0.00      LIG  
ATOM   5351 H27  LIG     1       3.971 -15.659   2.005  1.00  0.00      LIG  
ATOM   5352 H28  LIG     1       3.787 -15.693   3.755  1.00  0.00      LIG  
ATOM   5353 H29  LIG     1       3.276 -17.070   2.808  1.00  0.00      LIG  
ATOM   5354 H30  LIG     1       7.438 -22.067  -0.630  1.00  0.00      LIG  
ATOM   5355 H31  LIG     1       5.242 -22.396  -1.206  1.00  0.00      LIG  
ATOM   5356 H32  LIG     1       6.134 -23.371  -2.346  1.00  0.00      LIG  
ATOM   5357 H33  LIG     1       5.073 -20.587  -3.012  1.00  0.00      LIG  
ATOM   5358 H34  LIG     1       3.759 -23.316  -3.299  1.00  0.00      LIG  
ATOM   5359 H35  LIG     1       5.100 -16.542  -1.667  1.00  0.00      LIG  
ATOM   5360 H36  LIG     1       4.176 -17.782  -0.809  1.00  0.00      LIG  
ATOM   5361 H37  LIG     1       4.924 -18.141  -2.356  1.00  0.00      LIG  
ATOM   5362 H38  LIG     1       9.321 -21.729  -2.057  1.00  0.00      LIG  
ATOM   5363 H39  LIG     1       8.302 -21.636  -3.502  1.00  0.00      LIG  
ATOM   5364 H40  LIG     1       8.401 -23.141  -2.593  1.00  0.00      LIG  
ATOM   5365 H41  LIG     1       6.546 -23.259  -7.239  1.00  0.00      LIG  
ATOM   5366 H42  LIG     1       7.632 -22.928  -5.880  1.00  0.00      LIG  
ATOM   5367 H43  LIG     1       7.008 -21.570  -6.890  1.00  0.00      LIG  
ATOM   5368 H44  LIG     1       2.879 -20.158  -5.315  1.00  0.00      LIG  
ATOM   5369 H45  LIG     1       3.371 -19.507  -3.739  1.00  0.00      LIG  
ATOM   5370 H46  LIG     1       1.658 -19.625  -4.151  1.00  0.00      LIG  
ATOM   5371 H47  LIG     1       1.326 -23.262  -3.577  1.00  0.00      LIG  
ATOM   5372 H48  LIG     1       1.327 -22.458  -5.158  1.00  0.00      LIG  
ATOM   5373 H49  LIG     1       0.437 -21.745  -3.798  1.00  0.00      LIG  
TER
REMARK  Energy: 280.212
REMARK  SimpleFitness: 280.212
REMARK  FullFitness: -952.0228
REMARK  InterFull: -26.9699
REMARK  IntraFull: 306.095
REMARK  solvFull: -1486.84
REMARK  surfFull: 255.692
REMARK  extraFull: 0.0
REMARK  deltaGcompsolvpol: -1486.84
REMARK  deltaGcompsolvnonpol: 255.692
REMARK  deltaGprotsolvpol: -1512.07
REMARK  deltaGprotsolvnonpol: 254.074
REMARK  deltaGligsolvpol: -8.75335
REMARK  deltaGligsolvnonpol: 15.5869
REMARK  deltaGvdw: -26.9699
REMARK  deltaGelec: 0.0
REMARK  deltaG: -5.783031
REMARK  Cluster: 3
REMARK  ClusterRank: 7
ATOM   5287 C    LIG     1       5.365 -16.904   5.539  1.00  0.00      LIG  
ATOM   5288 C1   LIG     1       6.432 -15.866   5.603  1.00  0.00      LIG  
ATOM   5289 C2   LIG     1       6.654 -15.033   4.364  1.00  0.00      LIG  
ATOM   5290 C3   LIG     1       6.569 -15.912   3.095  1.00  0.00      LIG  
ATOM   5291 C4   LIG     1       5.428 -16.950   2.981  1.00  0.00      LIG  
ATOM   5292 C5   LIG     1       5.485 -17.751   4.285  1.00  0.00      LIG  
ATOM   5293 C6   LIG     1       6.776 -15.116   1.814  1.00  0.00      LIG  
ATOM   5294 C7   LIG     1       6.617 -15.904   0.533  1.00  0.00      LIG  
ATOM   5295 C8   LIG     1       6.642 -17.423   0.675  1.00  0.00      LIG  
ATOM   5296 C9   LIG     1       5.525 -17.823   1.669  1.00  0.00      LIG  
ATOM   5297 C10  LIG     1       6.362 -18.055  -0.720  1.00  0.00      LIG  
ATOM   5298 C11  LIG     1       6.309 -19.527  -0.572  1.00  0.00      LIG  
ATOM   5299 C12  LIG     1       5.409 -20.098   0.470  1.00  0.00      LIG  
ATOM   5300 C13  LIG     1       5.437 -19.362   1.810  1.00  0.00      LIG  
ATOM   5301 C14  LIG     1       7.080 -20.167  -1.448  1.00  0.00      LIG  
ATOM   5302 C15  LIG     1       7.814 -19.211  -2.320  1.00  0.00      LIG  
ATOM   5303 C16  LIG     1       7.478 -17.847  -1.748  1.00  0.00      LIG  
ATOM   5304 O    LIG     1       4.215 -19.748   2.439  1.00  0.00      LIG  
ATOM   5305 C17  LIG     1       5.730 -13.825   4.399  1.00  0.00      LIG  
ATOM   5306 C18  LIG     1       8.069 -14.475   4.476  1.00  0.00      LIG  
ATOM   5307 C19  LIG     1       8.034 -17.895   1.160  1.00  0.00      LIG  
ATOM   5308 C20  LIG     1       4.046 -16.298   2.890  1.00  0.00      LIG  
ATOM   5309 H    LIG     1       4.597 -17.579   1.153  1.00  0.00      LIG  
ATOM   5310 C21  LIG     1       7.203 -21.656  -1.615  1.00  0.00      LIG  
ATOM   5311 C22  LIG     1       5.906 -22.335  -2.073  1.00  0.00      LIG  
ATOM   5312 C23  LIG     1       5.150 -21.656  -3.218  1.00  0.00      LIG  
ATOM   5313 O1   LIG     1       5.955 -21.769  -4.416  1.00  0.00      LIG  
ATOM   5314 C24  LIG     1       3.760 -22.235  -3.253  1.00  0.00      LIG  
ATOM   5315 C25  LIG     1       5.068 -17.604  -1.413  1.00  0.00      LIG  
ATOM   5316 O2   LIG     1       6.856 -15.505   6.691  1.00  0.00      LIG  
ATOM   5317 H1   LIG     1       7.467 -16.515   3.211  1.00  0.00      LIG  
ATOM   5318 C26  LIG     1       8.373 -22.055  -2.495  1.00  0.00      LIG  
ATOM   5319 C27  LIG     1       5.584 -22.431  -5.556  1.00  0.00      LIG  
ATOM   5320 O3   LIG     1       4.491 -22.909  -5.826  1.00  0.00      LIG  
ATOM   5321 C28  LIG     1       6.777 -22.544  -6.448  1.00  0.00      LIG  
ATOM   5322 C29  LIG     1       2.546 -21.503  -3.699  1.00  0.00      LIG  
ATOM   5323 O4   LIG     1       2.871 -21.608  -2.297  1.00  0.00      LIG  
ATOM   5324 C30  LIG     1       2.627 -20.122  -4.252  1.00  0.00      LIG  
ATOM   5325 C31  LIG     1       1.343 -22.290  -4.079  1.00  0.00      LIG  
ATOM   5326 H2   LIG     1       4.395 -16.406   5.610  1.00  0.00      LIG  
ATOM   5327 H3   LIG     1       5.475 -17.549   6.415  1.00  0.00      LIG  
ATOM   5328 H4   LIG     1       4.665 -18.466   4.340  1.00  0.00      LIG  
ATOM   5329 H5   LIG     1       6.423 -18.313   4.318  1.00  0.00      LIG  
ATOM   5330 H6   LIG     1       7.777 -14.679   1.810  1.00  0.00      LIG  
ATOM   5331 H7   LIG     1       6.080 -14.276   1.763  1.00  0.00      LIG  
ATOM   5332 H8   LIG     1       7.379 -15.572  -0.177  1.00  0.00      LIG  
ATOM   5333 H9   LIG     1       5.658 -15.592   0.114  1.00  0.00      LIG  
ATOM   5334 H10  LIG     1       5.635 -21.153   0.651  1.00  0.00      LIG  
ATOM   5335 H11  LIG     1       4.393 -20.087   0.064  1.00  0.00      LIG  
ATOM   5336 H12  LIG     1       6.265 -19.735   2.417  1.00  0.00      LIG  
ATOM   5337 H13  LIG     1       7.471 -19.290  -3.356  1.00  0.00      LIG  
ATOM   5338 H14  LIG     1       8.895 -19.370  -2.290  1.00  0.00      LIG  
ATOM   5339 H15  LIG     1       8.379 -17.398  -1.324  1.00  0.00      LIG  
ATOM   5340 H16  LIG     1       7.163 -17.171  -2.548  1.00  0.00      LIG  
ATOM   5341 H17  LIG     1       3.501 -19.483   1.834  1.00  0.00      LIG  
ATOM   5342 H18  LIG     1       5.818 -13.214   3.499  1.00  0.00      LIG  
ATOM   5343 H19  LIG     1       6.006 -13.180   5.236  1.00  0.00      LIG  
ATOM   5344 H20  LIG     1       4.682 -14.095   4.539  1.00  0.00      LIG  
ATOM   5345 H21  LIG     1       8.813 -15.277   4.461  1.00  0.00      LIG  
ATOM   5346 H22  LIG     1       8.210 -13.908   5.401  1.00  0.00      LIG  
ATOM   5347 H23  LIG     1       8.289 -13.792   3.654  1.00  0.00      LIG  
ATOM   5348 H24  LIG     1       8.791 -17.134   0.950  1.00  0.00      LIG  
ATOM   5349 H25  LIG     1       8.376 -18.819   0.692  1.00  0.00      LIG  
ATOM   5350 H26  LIG     1       8.050 -18.098   2.231  1.00  0.00      LIG  
ATOM   5351 H27  LIG     1       3.971 -15.659   2.005  1.00  0.00      LIG  
ATOM   5352 H28  LIG     1       3.787 -15.693   3.755  1.00  0.00      LIG  
ATOM   5353 H29  LIG     1       3.276 -17.070   2.808  1.00  0.00      LIG  
ATOM   5354 H30  LIG     1       7.438 -22.067  -0.630  1.00  0.00      LIG  
ATOM   5355 H31  LIG     1       5.242 -22.396  -1.206  1.00  0.00      LIG  
ATOM   5356 H32  LIG     1       6.134 -23.371  -2.346  1.00  0.00      LIG  
ATOM   5357 H33  LIG     1       5.073 -20.587  -3.012  1.00  0.00      LIG  
ATOM   5358 H34  LIG     1       3.759 -23.316  -3.299  1.00  0.00      LIG  
ATOM   5359 H35  LIG     1       5.100 -16.542  -1.667  1.00  0.00      LIG  
ATOM   5360 H36  LIG     1       4.176 -17.782  -0.809  1.00  0.00      LIG  
ATOM   5361 H37  LIG     1       4.924 -18.141  -2.356  1.00  0.00      LIG  
ATOM   5362 H38  LIG     1       9.321 -21.729  -2.057  1.00  0.00      LIG  
ATOM   5363 H39  LIG     1       8.302 -21.636  -3.502  1.00  0.00      LIG  
ATOM   5364 H40  LIG     1       8.401 -23.141  -2.593  1.00  0.00      LIG  
ATOM   5365 H41  LIG     1       6.546 -23.259  -7.239  1.00  0.00      LIG  
ATOM   5366 H42  LIG     1       7.632 -22.928  -5.880  1.00  0.00      LIG  
ATOM   5367 H43  LIG     1       7.008 -21.570  -6.890  1.00  0.00      LIG  
ATOM   5368 H44  LIG     1       2.879 -20.158  -5.315  1.00  0.00      LIG  
ATOM   5369 H45  LIG     1       3.371 -19.507  -3.739  1.00  0.00      LIG  
ATOM   5370 H46  LIG     1       1.658 -19.625  -4.151  1.00  0.00      LIG  
ATOM   5371 H47  LIG     1       1.326 -23.262  -3.577  1.00  0.00      LIG  
ATOM   5372 H48  LIG     1       1.327 -22.458  -5.158  1.00  0.00      LIG  
ATOM   5373 H49  LIG     1       0.437 -21.745  -3.798  1.00  0.00      LIG  
TER
REMARK  Energy: 278.207
REMARK  SimpleFitness: 278.207
REMARK  FullFitness: -960.9144
REMARK  InterFull: -20.9084
REMARK  IntraFull: 299.164
REMARK  solvFull: -1496.41
REMARK  surfFull: 257.24
REMARK  extraFull: 0.0
REMARK  deltaGcompsolvpol: -1496.41
REMARK  deltaGcompsolvnonpol: 257.24
REMARK  deltaGprotsolvpol: -1512.07
REMARK  deltaGprotsolvnonpol: 254.074
REMARK  deltaGligsolvpol: -10.0228
REMARK  deltaGligsolvnonpol: 16.0881
REMARK  deltaGvdw: -20.9084
REMARK  deltaGelec: 0.0
REMARK  deltaG: -5.6185846
REMARK  Cluster: 4
REMARK  ClusterRank: 0
ATOM   5287 C    LIG     1       6.433 -11.556  -2.090  1.00  0.00      LIG  
ATOM   5288 C1   LIG     1       5.688 -11.861  -3.356  1.00  0.00      LIG  
ATOM   5289 C2   LIG     1       4.319 -12.506  -3.252  1.00  0.00      LIG  
ATOM   5290 C3   LIG     1       4.294 -13.504  -2.076  1.00  0.00      LIG  
ATOM   5291 C4   LIG     1       4.886 -13.046  -0.733  1.00  0.00      LIG  
ATOM   5292 C5   LIG     1       6.332 -12.666  -1.057  1.00  0.00      LIG  
ATOM   5293 C6   LIG     1       2.976 -14.203  -1.826  1.00  0.00      LIG  
ATOM   5294 C7   LIG     1       3.233 -15.552  -1.178  1.00  0.00      LIG  
ATOM   5295 C8   LIG     1       4.373 -15.580  -0.140  1.00  0.00      LIG  
ATOM   5296 C9   LIG     1       4.726 -14.150   0.366  1.00  0.00      LIG  
ATOM   5297 C10  LIG     1       3.978 -16.473   1.075  1.00  0.00      LIG  
ATOM   5298 C11  LIG     1       5.080 -16.471   2.075  1.00  0.00      LIG  
ATOM   5299 C12  LIG     1       5.474 -15.137   2.594  1.00  0.00      LIG  
ATOM   5300 C13  LIG     1       5.841 -14.208   1.445  1.00  0.00      LIG  
ATOM   5301 C14  LIG     1       5.547 -17.691   2.360  1.00  0.00      LIG  
ATOM   5302 C15  LIG     1       4.828 -18.724   1.579  1.00  0.00      LIG  
ATOM   5303 C16  LIG     1       3.810 -17.958   0.754  1.00  0.00      LIG  
ATOM   5304 O    LIG     1       6.076 -12.950   2.073  1.00  0.00      LIG  
ATOM   5305 C17  LIG     1       3.229 -11.439  -3.269  1.00  0.00      LIG  
ATOM   5306 C18  LIG     1       4.139 -13.300  -4.543  1.00  0.00      LIG  
ATOM   5307 C19  LIG     1       5.587 -16.232  -0.827  1.00  0.00      LIG  
ATOM   5308 C20  LIG     1       4.145 -11.828  -0.165  1.00  0.00      LIG  
ATOM   5309 H    LIG     1       3.843 -13.816   0.913  1.00  0.00      LIG  
ATOM   5310 C21  LIG     1       6.549 -18.178   3.371  1.00  0.00      LIG  
ATOM   5311 C22  LIG     1       7.913 -17.495   3.456  1.00  0.00      LIG  
ATOM   5312 C23  LIG     1       8.840 -17.783   2.277  1.00  0.00      LIG  
ATOM   5313 O1   LIG     1       8.631 -16.792   1.250  1.00  0.00      LIG  
ATOM   5314 C24  LIG     1      10.283 -17.838   2.767  1.00  0.00      LIG  
ATOM   5315 C25  LIG     1       2.688 -16.040   1.782  1.00  0.00      LIG  
ATOM   5316 O2   LIG     1       6.058 -11.349  -4.401  1.00  0.00      LIG  
ATOM   5317 H1   LIG     1       4.956 -14.281  -2.453  1.00  0.00      LIG  
ATOM   5318 C26  LIG     1       5.917 -18.126   4.750  1.00  0.00      LIG  
ATOM   5319 C27  LIG     1       8.966 -17.198  -0.014  1.00  0.00      LIG  
ATOM   5320 O3   LIG     1       9.318 -18.330  -0.320  1.00  0.00      LIG  
ATOM   5321 C28  LIG     1       9.122 -16.014  -0.917  1.00  0.00      LIG  
ATOM   5322 C29  LIG     1      11.069 -16.693   3.322  1.00  0.00      LIG  
ATOM   5323 O4   LIG     1      11.296 -17.161   1.976  1.00  0.00      LIG  
ATOM   5324 C30  LIG     1      10.547 -15.297   3.387  1.00  0.00      LIG  
ATOM   5325 C31  LIG     1      12.216 -16.986   4.227  1.00  0.00      LIG  
ATOM   5326 H2   LIG     1       6.068 -10.604  -1.697  1.00  0.00      LIG  
ATOM   5327 H3   LIG     1       7.484 -11.421  -2.359  1.00  0.00      LIG  
ATOM   5328 H4   LIG     1       6.870 -12.329  -0.172  1.00  0.00      LIG  
ATOM   5329 H5   LIG     1       6.858 -13.550  -1.430  1.00  0.00      LIG  
ATOM   5330 H6   LIG     1       2.425 -14.372  -2.753  1.00  0.00      LIG  
ATOM   5331 H7   LIG     1       2.324 -13.601  -1.190  1.00  0.00      LIG  
ATOM   5332 H8   LIG     1       3.467 -16.262  -1.975  1.00  0.00      LIG  
ATOM   5333 H9   LIG     1       2.286 -15.906  -0.771  1.00  0.00      LIG  
ATOM   5334 H10  LIG     1       6.299 -15.195   3.303  1.00  0.00      LIG  
ATOM   5335 H11  LIG     1       4.646 -14.711   3.168  1.00  0.00      LIG  
ATOM   5336 H12  LIG     1       6.783 -14.536   0.996  1.00  0.00      LIG  
ATOM   5337 H13  LIG     1       4.331 -19.438   2.241  1.00  0.00      LIG  
ATOM   5338 H14  LIG     1       5.525 -19.262   0.932  1.00  0.00      LIG  
ATOM   5339 H15  LIG     1       3.913 -18.196  -0.306  1.00  0.00      LIG  
ATOM   5340 H16  LIG     1       2.806 -18.292   1.031  1.00  0.00      LIG  
ATOM   5341 H17  LIG     1       6.235 -12.289   1.374  1.00  0.00      LIG  
ATOM   5342 H18  LIG     1       2.242 -11.872  -3.086  1.00  0.00      LIG  
ATOM   5343 H19  LIG     1       3.199 -10.955  -4.249  1.00  0.00      LIG  
ATOM   5344 H20  LIG     1       3.401 -10.643  -2.543  1.00  0.00      LIG  
ATOM   5345 H21  LIG     1       4.895 -14.086  -4.633  1.00  0.00      LIG  
ATOM   5346 H22  LIG     1       4.219 -12.658  -5.425  1.00  0.00      LIG  
ATOM   5347 H23  LIG     1       3.155 -13.771  -4.584  1.00  0.00      LIG  
ATOM   5348 H24  LIG     1       5.301 -17.120  -1.395  1.00  0.00      LIG  
ATOM   5349 H25  LIG     1       6.352 -16.538  -0.117  1.00  0.00      LIG  
ATOM   5350 H26  LIG     1       6.084 -15.564  -1.528  1.00  0.00      LIG  
ATOM   5351 H27  LIG     1       3.076 -12.024  -0.060  1.00  0.00      LIG  
ATOM   5352 H28  LIG     1       4.252 -10.928  -0.767  1.00  0.00      LIG  
ATOM   5353 H29  LIG     1       4.516 -11.571   0.826  1.00  0.00      LIG  
ATOM   5354 H30  LIG     1       6.739 -19.230   3.141  1.00  0.00      LIG  
ATOM   5355 H31  LIG     1       8.380 -17.886   4.363  1.00  0.00      LIG  
ATOM   5356 H32  LIG     1       7.808 -16.421   3.609  1.00  0.00      LIG  
ATOM   5357 H33  LIG     1       8.576 -18.777   1.900  1.00  0.00      LIG  
ATOM   5358 H34  LIG     1      10.520 -18.823   3.150  1.00  0.00      LIG  
ATOM   5359 H35  LIG     1       1.811 -16.229   1.161  1.00  0.00      LIG  
ATOM   5360 H36  LIG     1       2.678 -14.984   2.060  1.00  0.00      LIG  
ATOM   5361 H37  LIG     1       2.544 -16.614   2.703  1.00  0.00      LIG  
ATOM   5362 H38  LIG     1       4.966 -18.668   4.776  1.00  0.00      LIG  
ATOM   5363 H39  LIG     1       5.731 -17.092   5.055  1.00  0.00      LIG  
ATOM   5364 H40  LIG     1       6.582 -18.580   5.491  1.00  0.00      LIG  
ATOM   5365 H41  LIG     1      10.127 -15.598  -0.801  1.00  0.00      LIG  
ATOM   5366 H42  LIG     1       8.374 -15.253  -0.677  1.00  0.00      LIG  
ATOM   5367 H43  LIG     1       8.963 -16.336  -1.949  1.00  0.00      LIG  
ATOM   5368 H44  LIG     1       9.965 -15.157   4.301  1.00  0.00      LIG  
ATOM   5369 H45  LIG     1       9.913 -15.047   2.534  1.00  0.00      LIG  
ATOM   5370 H46  LIG     1      11.380 -14.589   3.402  1.00  0.00      LIG  
ATOM   5371 H47  LIG     1      12.518 -18.036   4.165  1.00  0.00      LIG  
ATOM   5372 H48  LIG     1      11.949 -16.767   5.262  1.00  0.00      LIG  
ATOM   5373 H49  LIG     1      13.076 -16.366   3.960  1.00  0.00      LIG  
TER
REMARK  Energy: 278.207
REMARK  SimpleFitness: 278.207
REMARK  FullFitness: -960.9144
REMARK  InterFull: -20.9084
REMARK  IntraFull: 299.164
REMARK  solvFull: -1496.41
REMARK  surfFull: 257.24
REMARK  extraFull: 0.0
REMARK  deltaGcompsolvpol: -1496.41
REMARK  deltaGcompsolvnonpol: 257.24
REMARK  deltaGprotsolvpol: -1512.07
REMARK  deltaGprotsolvnonpol: 254.074
REMARK  deltaGligsolvpol: -10.0228
REMARK  deltaGligsolvnonpol: 16.0881
REMARK  deltaGvdw: -20.9084
REMARK  deltaGelec: 0.0
REMARK  deltaG: -5.6185846
REMARK  Cluster: 4
REMARK  ClusterRank: 1
ATOM   5287 C    LIG     1       6.433 -11.556  -2.090  1.00  0.00      LIG  
ATOM   5288 C1   LIG     1       5.688 -11.861  -3.356  1.00  0.00      LIG  
ATOM   5289 C2   LIG     1       4.319 -12.506  -3.252  1.00  0.00      LIG  
ATOM   5290 C3   LIG     1       4.294 -13.504  -2.076  1.00  0.00      LIG  
ATOM   5291 C4   LIG     1       4.886 -13.046  -0.733  1.00  0.00      LIG  
ATOM   5292 C5   LIG     1       6.332 -12.666  -1.057  1.00  0.00      LIG  
ATOM   5293 C6   LIG     1       2.976 -14.203  -1.826  1.00  0.00      LIG  
ATOM   5294 C7   LIG     1       3.233 -15.552  -1.178  1.00  0.00      LIG  
ATOM   5295 C8   LIG     1       4.373 -15.580  -0.140  1.00  0.00      LIG  
ATOM   5296 C9   LIG     1       4.726 -14.150   0.366  1.00  0.00      LIG  
ATOM   5297 C10  LIG     1       3.978 -16.473   1.075  1.00  0.00      LIG  
ATOM   5298 C11  LIG     1       5.080 -16.471   2.075  1.00  0.00      LIG  
ATOM   5299 C12  LIG     1       5.474 -15.137   2.594  1.00  0.00      LIG  
ATOM   5300 C13  LIG     1       5.841 -14.208   1.445  1.00  0.00      LIG  
ATOM   5301 C14  LIG     1       5.547 -17.691   2.360  1.00  0.00      LIG  
ATOM   5302 C15  LIG     1       4.828 -18.724   1.579  1.00  0.00      LIG  
ATOM   5303 C16  LIG     1       3.810 -17.958   0.754  1.00  0.00      LIG  
ATOM   5304 O    LIG     1       6.076 -12.950   2.073  1.00  0.00      LIG  
ATOM   5305 C17  LIG     1       3.229 -11.439  -3.269  1.00  0.00      LIG  
ATOM   5306 C18  LIG     1       4.139 -13.300  -4.543  1.00  0.00      LIG  
ATOM   5307 C19  LIG     1       5.587 -16.232  -0.827  1.00  0.00      LIG  
ATOM   5308 C20  LIG     1       4.145 -11.828  -0.165  1.00  0.00      LIG  
ATOM   5309 H    LIG     1       3.843 -13.816   0.913  1.00  0.00      LIG  
ATOM   5310 C21  LIG     1       6.549 -18.178   3.371  1.00  0.00      LIG  
ATOM   5311 C22  LIG     1       7.913 -17.495   3.456  1.00  0.00      LIG  
ATOM   5312 C23  LIG     1       8.840 -17.783   2.277  1.00  0.00      LIG  
ATOM   5313 O1   LIG     1       8.631 -16.792   1.250  1.00  0.00      LIG  
ATOM   5314 C24  LIG     1      10.283 -17.838   2.767  1.00  0.00      LIG  
ATOM   5315 C25  LIG     1       2.688 -16.040   1.782  1.00  0.00      LIG  
ATOM   5316 O2   LIG     1       6.058 -11.349  -4.401  1.00  0.00      LIG  
ATOM   5317 H1   LIG     1       4.956 -14.281  -2.453  1.00  0.00      LIG  
ATOM   5318 C26  LIG     1       5.917 -18.126   4.750  1.00  0.00      LIG  
ATOM   5319 C27  LIG     1       8.966 -17.198  -0.014  1.00  0.00      LIG  
ATOM   5320 O3   LIG     1       9.318 -18.330  -0.320  1.00  0.00      LIG  
ATOM   5321 C28  LIG     1       9.122 -16.014  -0.917  1.00  0.00      LIG  
ATOM   5322 C29  LIG     1      11.069 -16.693   3.322  1.00  0.00      LIG  
ATOM   5323 O4   LIG     1      11.296 -17.161   1.976  1.00  0.00      LIG  
ATOM   5324 C30  LIG     1      10.547 -15.297   3.387  1.00  0.00      LIG  
ATOM   5325 C31  LIG     1      12.216 -16.986   4.227  1.00  0.00      LIG  
ATOM   5326 H2   LIG     1       6.068 -10.604  -1.697  1.00  0.00      LIG  
ATOM   5327 H3   LIG     1       7.484 -11.421  -2.359  1.00  0.00      LIG  
ATOM   5328 H4   LIG     1       6.870 -12.329  -0.172  1.00  0.00      LIG  
ATOM   5329 H5   LIG     1       6.858 -13.550  -1.430  1.00  0.00      LIG  
ATOM   5330 H6   LIG     1       2.425 -14.372  -2.753  1.00  0.00      LIG  
ATOM   5331 H7   LIG     1       2.324 -13.601  -1.190  1.00  0.00      LIG  
ATOM   5332 H8   LIG     1       3.467 -16.262  -1.975  1.00  0.00      LIG  
ATOM   5333 H9   LIG     1       2.286 -15.906  -0.771  1.00  0.00      LIG  
ATOM   5334 H10  LIG     1       6.299 -15.195   3.303  1.00  0.00      LIG  
ATOM   5335 H11  LIG     1       4.646 -14.711   3.168  1.00  0.00      LIG  
ATOM   5336 H12  LIG     1       6.783 -14.536   0.996  1.00  0.00      LIG  
ATOM   5337 H13  LIG     1       4.331 -19.438   2.241  1.00  0.00      LIG  
ATOM   5338 H14  LIG     1       5.525 -19.262   0.932  1.00  0.00      LIG  
ATOM   5339 H15  LIG     1       3.913 -18.196  -0.306  1.00  0.00      LIG  
ATOM   5340 H16  LIG     1       2.806 -18.292   1.031  1.00  0.00      LIG  
ATOM   5341 H17  LIG     1       6.235 -12.289   1.374  1.00  0.00      LIG  
ATOM   5342 H18  LIG     1       2.242 -11.872  -3.086  1.00  0.00      LIG  
ATOM   5343 H19  LIG     1       3.199 -10.955  -4.249  1.00  0.00      LIG  
ATOM   5344 H20  LIG     1       3.401 -10.643  -2.543  1.00  0.00      LIG  
ATOM   5345 H21  LIG     1       4.895 -14.086  -4.633  1.00  0.00      LIG  
ATOM   5346 H22  LIG     1       4.219 -12.658  -5.425  1.00  0.00      LIG  
ATOM   5347 H23  LIG     1       3.155 -13.771  -4.584  1.00  0.00      LIG  
ATOM   5348 H24  LIG     1       5.301 -17.120  -1.395  1.00  0.00      LIG  
ATOM   5349 H25  LIG     1       6.352 -16.538  -0.117  1.00  0.00      LIG  
ATOM   5350 H26  LIG     1       6.084 -15.564  -1.528  1.00  0.00      LIG  
ATOM   5351 H27  LIG     1       3.076 -12.024  -0.060  1.00  0.00      LIG  
ATOM   5352 H28  LIG     1       4.252 -10.928  -0.767  1.00  0.00      LIG  
ATOM   5353 H29  LIG     1       4.516 -11.571   0.826  1.00  0.00      LIG  
ATOM   5354 H30  LIG     1       6.739 -19.230   3.141  1.00  0.00      LIG  
ATOM   5355 H31  LIG     1       8.380 -17.886   4.363  1.00  0.00      LIG  
ATOM   5356 H32  LIG     1       7.808 -16.421   3.609  1.00  0.00      LIG  
ATOM   5357 H33  LIG     1       8.576 -18.777   1.900  1.00  0.00      LIG  
ATOM   5358 H34  LIG     1      10.520 -18.823   3.150  1.00  0.00      LIG  
ATOM   5359 H35  LIG     1       1.811 -16.229   1.161  1.00  0.00      LIG  
ATOM   5360 H36  LIG     1       2.678 -14.984   2.060  1.00  0.00      LIG  
ATOM   5361 H37  LIG     1       2.544 -16.614   2.703  1.00  0.00      LIG  
ATOM   5362 H38  LIG     1       4.966 -18.668   4.776  1.00  0.00      LIG  
ATOM   5363 H39  LIG     1       5.731 -17.092   5.055  1.00  0.00      LIG  
ATOM   5364 H40  LIG     1       6.582 -18.580   5.491  1.00  0.00      LIG  
ATOM   5365 H41  LIG     1      10.127 -15.598  -0.801  1.00  0.00      LIG  
ATOM   5366 H42  LIG     1       8.374 -15.253  -0.677  1.00  0.00      LIG  
ATOM   5367 H43  LIG     1       8.963 -16.336  -1.949  1.00  0.00      LIG  
ATOM   5368 H44  LIG     1       9.965 -15.157   4.301  1.00  0.00      LIG  
ATOM   5369 H45  LIG     1       9.913 -15.047   2.534  1.00  0.00      LIG  
ATOM   5370 H46  LIG     1      11.380 -14.589   3.402  1.00  0.00      LIG  
ATOM   5371 H47  LIG     1      12.518 -18.036   4.165  1.00  0.00      LIG  
ATOM   5372 H48  LIG     1      11.949 -16.767   5.262  1.00  0.00      LIG  
ATOM   5373 H49  LIG     1      13.076 -16.366   3.960  1.00  0.00      LIG  
TER
REMARK  Energy: 278.28
REMARK  SimpleFitness: 278.28
REMARK  FullFitness: -960.5606
REMARK  InterFull: -20.3986
REMARK  IntraFull: 299.064
REMARK  solvFull: -1496.39
REMARK  surfFull: 257.164
REMARK  extraFull: 0.0
REMARK  deltaGcompsolvpol: -1496.39
REMARK  deltaGcompsolvnonpol: 257.164
REMARK  deltaGprotsolvpol: -1512.07
REMARK  deltaGprotsolvnonpol: 254.074
REMARK  deltaGligsolvpol: -10.0162
REMARK  deltaGligsolvnonpol: 16.081
REMARK  deltaGvdw: -20.3986
REMARK  deltaGelec: 0.0
REMARK  deltaG: -5.576053
REMARK  Cluster: 4
REMARK  ClusterRank: 2
ATOM   5287 C    LIG     1       6.265 -11.590  -2.161  1.00  0.00      LIG  
ATOM   5288 C1   LIG     1       5.453 -11.921  -3.378  1.00  0.00      LIG  
ATOM   5289 C2   LIG     1       4.084 -12.544  -3.188  1.00  0.00      LIG  
ATOM   5290 C3   LIG     1       4.109 -13.513  -1.987  1.00  0.00      LIG  
ATOM   5291 C4   LIG     1       4.786 -13.039  -0.690  1.00  0.00      LIG  
ATOM   5292 C5   LIG     1       6.213 -12.678  -1.101  1.00  0.00      LIG  
ATOM   5293 C6   LIG     1       2.793 -14.177  -1.645  1.00  0.00      LIG  
ATOM   5294 C7   LIG     1       3.061 -15.515  -0.982  1.00  0.00      LIG  
ATOM   5295 C8   LIG     1       4.261 -15.549  -0.014  1.00  0.00      LIG  
ATOM   5296 C9   LIG     1       4.676 -14.120   0.440  1.00  0.00      LIG  
ATOM   5297 C10  LIG     1       3.918 -16.410   1.240  1.00  0.00      LIG  
ATOM   5298 C11  LIG     1       5.076 -16.424   2.176  1.00  0.00      LIG  
ATOM   5299 C12  LIG     1       5.547 -15.090   2.635  1.00  0.00      LIG  
ATOM   5300 C13  LIG     1       5.853 -14.181   1.450  1.00  0.00      LIG  
ATOM   5301 C14  LIG     1       5.496 -17.657   2.481  1.00  0.00      LIG  
ATOM   5302 C15  LIG     1       4.689 -18.679   1.773  1.00  0.00      LIG  
ATOM   5303 C16  LIG     1       3.683 -17.895   0.953  1.00  0.00      LIG  
ATOM   5304 O    LIG     1       6.135 -12.916   2.041  1.00  0.00      LIG  
ATOM   5305 C17  LIG     1       3.011 -11.460  -3.165  1.00  0.00      LIG  
ATOM   5306 C18  LIG     1       3.822 -13.359  -4.452  1.00  0.00      LIG  
ATOM   5307 C19  LIG     1       5.417 -16.241  -0.760  1.00  0.00      LIG  
ATOM   5308 C20  LIG     1       4.097 -11.803  -0.100  1.00  0.00      LIG  
ATOM   5309 H    LIG     1       3.837 -13.759   1.035  1.00  0.00      LIG  
ATOM   5310 C21  LIG     1       6.517 -18.167   3.461  1.00  0.00      LIG  
ATOM   5311 C22  LIG     1       7.899 -17.520   3.511  1.00  0.00      LIG  
ATOM   5312 C23  LIG     1       8.786 -17.829   2.308  1.00  0.00      LIG  
ATOM   5313 O1   LIG     1       8.530 -16.874   1.257  1.00  0.00      LIG  
ATOM   5314 C24  LIG     1      10.243 -17.851   2.753  1.00  0.00      LIG  
ATOM   5315 C25  LIG     1       2.691 -15.926   2.022  1.00  0.00      LIG  
ATOM   5316 O2   LIG     1       5.769 -11.438  -4.455  1.00  0.00      LIG  
ATOM   5317 H1   LIG     1       4.734 -14.312  -2.381  1.00  0.00      LIG  
ATOM   5318 C26  LIG     1       5.926 -18.108   4.858  1.00  0.00      LIG  
ATOM   5319 C27  LIG     1       8.821 -17.326  -0.002  1.00  0.00      LIG  
ATOM   5320 O3   LIG     1       9.172 -18.465  -0.277  1.00  0.00      LIG  
ATOM   5321 C28  LIG     1       8.938 -16.176  -0.954  1.00  0.00      LIG  
ATOM   5322 C29  LIG     1      11.018 -16.683   3.274  1.00  0.00      LIG  
ATOM   5323 O4   LIG     1      11.221 -17.164   1.928  1.00  0.00      LIG  
ATOM   5324 C30  LIG     1      10.477 -15.293   3.329  1.00  0.00      LIG  
ATOM   5325 C31  LIG     1      12.185 -16.947   4.161  1.00  0.00      LIG  
ATOM   5326 H2   LIG     1       5.923 -10.629  -1.769  1.00  0.00      LIG  
ATOM   5327 H3   LIG     1       7.301 -11.464  -2.485  1.00  0.00      LIG  
ATOM   5328 H4   LIG     1       6.798 -12.327  -0.251  1.00  0.00      LIG  
ATOM   5329 H5   LIG     1       6.713 -13.572  -1.484  1.00  0.00      LIG  
ATOM   5330 H6   LIG     1       2.182 -14.351  -2.532  1.00  0.00      LIG  
ATOM   5331 H7   LIG     1       2.194 -13.548  -0.983  1.00  0.00      LIG  
ATOM   5332 H8   LIG     1       3.233 -16.246  -1.776  1.00  0.00      LIG  
ATOM   5333 H9   LIG     1       2.132 -15.837  -0.512  1.00  0.00      LIG  
ATOM   5334 H10  LIG     1       6.421 -15.155   3.281  1.00  0.00      LIG  
ATOM   5335 H11  LIG     1       4.777 -14.630   3.261  1.00  0.00      LIG  
ATOM   5336 H12  LIG     1       6.766 -14.523   0.955  1.00  0.00      LIG  
ATOM   5337 H13  LIG     1       4.180 -19.336   2.485  1.00  0.00      LIG  
ATOM   5338 H14  LIG     1       5.324 -19.289   1.125  1.00  0.00      LIG  
ATOM   5339 H15  LIG     1       3.762 -18.160  -0.103  1.00  0.00      LIG  
ATOM   5340 H16  LIG     1       2.672 -18.188   1.251  1.00  0.00      LIG  
ATOM   5341 H17  LIG     1       6.245 -12.269   1.320  1.00  0.00      LIG  
ATOM   5342 H18  LIG     1       2.027 -11.878  -2.937  1.00  0.00      LIG  
ATOM   5343 H19  LIG     1       2.944 -10.979  -4.144  1.00  0.00      LIG  
ATOM   5344 H20  LIG     1       3.227 -10.666  -2.450  1.00  0.00      LIG  
ATOM   5345 H21  LIG     1       4.569 -14.151  -4.574  1.00  0.00      LIG  
ATOM   5346 H22  LIG     1       3.854 -12.734  -5.350  1.00  0.00      LIG  
ATOM   5347 H23  LIG     1       2.836 -13.826  -4.428  1.00  0.00      LIG  
ATOM   5348 H24  LIG     1       5.070 -17.109  -1.326  1.00  0.00      LIG  
ATOM   5349 H25  LIG     1       6.197 -16.590  -0.088  1.00  0.00      LIG  
ATOM   5350 H26  LIG     1       5.910 -15.583  -1.473  1.00  0.00      LIG  
ATOM   5351 H27  LIG     1       3.034 -11.981   0.078  1.00  0.00      LIG  
ATOM   5352 H28  LIG     1       4.177 -10.914  -0.721  1.00  0.00      LIG  
ATOM   5353 H29  LIG     1       4.533 -11.537   0.862  1.00  0.00      LIG  
ATOM   5354 H30  LIG     1       6.677 -19.222   3.222  1.00  0.00      LIG  
ATOM   5355 H31  LIG     1       8.383 -17.931   4.400  1.00  0.00      LIG  
ATOM   5356 H32  LIG     1       7.830 -16.446   3.675  1.00  0.00      LIG  
ATOM   5357 H33  LIG     1       8.522 -18.838   1.974  1.00  0.00      LIG  
ATOM   5358 H34  LIG     1      10.508 -18.825   3.144  1.00  0.00      LIG  
ATOM   5359 H35  LIG     1       1.768 -16.071   1.456  1.00  0.00      LIG  
ATOM   5360 H36  LIG     1       2.745 -14.873   2.305  1.00  0.00      LIG  
ATOM   5361 H37  LIG     1       2.580 -16.497   2.948  1.00  0.00      LIG  
ATOM   5362 H38  LIG     1       4.966 -18.631   4.910  1.00  0.00      LIG  
ATOM   5363 H39  LIG     1       5.770 -17.073   5.174  1.00  0.00      LIG  
ATOM   5364 H40  LIG     1       6.603 -18.580   5.576  1.00  0.00      LIG  
ATOM   5365 H41  LIG     1       9.944 -15.753  -0.892  1.00  0.00      LIG  
ATOM   5366 H42  LIG     1       8.196 -15.408  -0.718  1.00  0.00      LIG  
ATOM   5367 H43  LIG     1       8.742 -16.539  -1.966  1.00  0.00      LIG  
ATOM   5368 H44  LIG     1       9.950 -15.135   4.273  1.00  0.00      LIG  
ATOM   5369 H45  LIG     1       9.786 -15.081   2.510  1.00  0.00      LIG  
ATOM   5370 H46  LIG     1      11.296 -14.572   3.271  1.00  0.00      LIG  
ATOM   5371 H47  LIG     1      12.508 -17.991   4.103  1.00  0.00      LIG  
ATOM   5372 H48  LIG     1      11.928 -16.727   5.200  1.00  0.00      LIG  
ATOM   5373 H49  LIG     1      13.027 -16.310   3.877  1.00  0.00      LIG  
TER
REMARK  Energy: 278.28
REMARK  SimpleFitness: 278.28
REMARK  FullFitness: -960.5606
REMARK  InterFull: -20.3986
REMARK  IntraFull: 299.064
REMARK  solvFull: -1496.39
REMARK  surfFull: 257.164
REMARK  extraFull: 0.0
REMARK  deltaGcompsolvpol: -1496.39
REMARK  deltaGcompsolvnonpol: 257.164
REMARK  deltaGprotsolvpol: -1512.07
REMARK  deltaGprotsolvnonpol: 254.074
REMARK  deltaGligsolvpol: -10.0162
REMARK  deltaGligsolvnonpol: 16.081
REMARK  deltaGvdw: -20.3986
REMARK  deltaGelec: 0.0
REMARK  deltaG: -5.576053
REMARK  Cluster: 4
REMARK  ClusterRank: 3
ATOM   5287 C    LIG     1       6.265 -11.590  -2.161  1.00  0.00      LIG  
ATOM   5288 C1   LIG     1       5.453 -11.921  -3.378  1.00  0.00      LIG  
ATOM   5289 C2   LIG     1       4.084 -12.544  -3.188  1.00  0.00      LIG  
ATOM   5290 C3   LIG     1       4.109 -13.513  -1.987  1.00  0.00      LIG  
ATOM   5291 C4   LIG     1       4.786 -13.039  -0.690  1.00  0.00      LIG  
ATOM   5292 C5   LIG     1       6.213 -12.678  -1.101  1.00  0.00      LIG  
ATOM   5293 C6   LIG     1       2.793 -14.177  -1.645  1.00  0.00      LIG  
ATOM   5294 C7   LIG     1       3.061 -15.515  -0.982  1.00  0.00      LIG  
ATOM   5295 C8   LIG     1       4.261 -15.549  -0.014  1.00  0.00      LIG  
ATOM   5296 C9   LIG     1       4.676 -14.120   0.440  1.00  0.00      LIG  
ATOM   5297 C10  LIG     1       3.918 -16.410   1.240  1.00  0.00      LIG  
ATOM   5298 C11  LIG     1       5.076 -16.424   2.176  1.00  0.00      LIG  
ATOM   5299 C12  LIG     1       5.547 -15.090   2.635  1.00  0.00      LIG  
ATOM   5300 C13  LIG     1       5.853 -14.181   1.450  1.00  0.00      LIG  
ATOM   5301 C14  LIG     1       5.496 -17.657   2.481  1.00  0.00      LIG  
ATOM   5302 C15  LIG     1       4.689 -18.679   1.773  1.00  0.00      LIG  
ATOM   5303 C16  LIG     1       3.683 -17.895   0.953  1.00  0.00      LIG  
ATOM   5304 O    LIG     1       6.135 -12.916   2.041  1.00  0.00      LIG  
ATOM   5305 C17  LIG     1       3.011 -11.460  -3.165  1.00  0.00      LIG  
ATOM   5306 C18  LIG     1       3.822 -13.359  -4.452  1.00  0.00      LIG  
ATOM   5307 C19  LIG     1       5.417 -16.241  -0.760  1.00  0.00      LIG  
ATOM   5308 C20  LIG     1       4.097 -11.803  -0.100  1.00  0.00      LIG  
ATOM   5309 H    LIG     1       3.837 -13.759   1.035  1.00  0.00      LIG  
ATOM   5310 C21  LIG     1       6.517 -18.167   3.461  1.00  0.00      LIG  
ATOM   5311 C22  LIG     1       7.899 -17.520   3.511  1.00  0.00      LIG  
ATOM   5312 C23  LIG     1       8.786 -17.829   2.308  1.00  0.00      LIG  
ATOM   5313 O1   LIG     1       8.530 -16.874   1.257  1.00  0.00      LIG  
ATOM   5314 C24  LIG     1      10.243 -17.851   2.753  1.00  0.00      LIG  
ATOM   5315 C25  LIG     1       2.691 -15.926   2.022  1.00  0.00      LIG  
ATOM   5316 O2   LIG     1       5.769 -11.438  -4.455  1.00  0.00      LIG  
ATOM   5317 H1   LIG     1       4.734 -14.312  -2.381  1.00  0.00      LIG  
ATOM   5318 C26  LIG     1       5.926 -18.108   4.858  1.00  0.00      LIG  
ATOM   5319 C27  LIG     1       8.821 -17.326  -0.002  1.00  0.00      LIG  
ATOM   5320 O3   LIG     1       9.172 -18.465  -0.277  1.00  0.00      LIG  
ATOM   5321 C28  LIG     1       8.938 -16.176  -0.954  1.00  0.00      LIG  
ATOM   5322 C29  LIG     1      11.018 -16.683   3.274  1.00  0.00      LIG  
ATOM   5323 O4   LIG     1      11.221 -17.164   1.928  1.00  0.00      LIG  
ATOM   5324 C30  LIG     1      10.477 -15.293   3.329  1.00  0.00      LIG  
ATOM   5325 C31  LIG     1      12.185 -16.947   4.161  1.00  0.00      LIG  
ATOM   5326 H2   LIG     1       5.923 -10.629  -1.769  1.00  0.00      LIG  
ATOM   5327 H3   LIG     1       7.301 -11.464  -2.485  1.00  0.00      LIG  
ATOM   5328 H4   LIG     1       6.798 -12.327  -0.251  1.00  0.00      LIG  
ATOM   5329 H5   LIG     1       6.713 -13.572  -1.484  1.00  0.00      LIG  
ATOM   5330 H6   LIG     1       2.182 -14.351  -2.532  1.00  0.00      LIG  
ATOM   5331 H7   LIG     1       2.194 -13.548  -0.983  1.00  0.00      LIG  
ATOM   5332 H8   LIG     1       3.233 -16.246  -1.776  1.00  0.00      LIG  
ATOM   5333 H9   LIG     1       2.132 -15.837  -0.512  1.00  0.00      LIG  
ATOM   5334 H10  LIG     1       6.421 -15.155   3.281  1.00  0.00      LIG  
ATOM   5335 H11  LIG     1       4.777 -14.630   3.261  1.00  0.00      LIG  
ATOM   5336 H12  LIG     1       6.766 -14.523   0.955  1.00  0.00      LIG  
ATOM   5337 H13  LIG     1       4.180 -19.336   2.485  1.00  0.00      LIG  
ATOM   5338 H14  LIG     1       5.324 -19.289   1.125  1.00  0.00      LIG  
ATOM   5339 H15  LIG     1       3.762 -18.160  -0.103  1.00  0.00      LIG  
ATOM   5340 H16  LIG     1       2.672 -18.188   1.251  1.00  0.00      LIG  
ATOM   5341 H17  LIG     1       6.245 -12.269   1.320  1.00  0.00      LIG  
ATOM   5342 H18  LIG     1       2.027 -11.878  -2.937  1.00  0.00      LIG  
ATOM   5343 H19  LIG     1       2.944 -10.979  -4.144  1.00  0.00      LIG  
ATOM   5344 H20  LIG     1       3.227 -10.666  -2.450  1.00  0.00      LIG  
ATOM   5345 H21  LIG     1       4.569 -14.151  -4.574  1.00  0.00      LIG  
ATOM   5346 H22  LIG     1       3.854 -12.734  -5.350  1.00  0.00      LIG  
ATOM   5347 H23  LIG     1       2.836 -13.826  -4.428  1.00  0.00      LIG  
ATOM   5348 H24  LIG     1       5.070 -17.109  -1.326  1.00  0.00      LIG  
ATOM   5349 H25  LIG     1       6.197 -16.590  -0.088  1.00  0.00      LIG  
ATOM   5350 H26  LIG     1       5.910 -15.583  -1.473  1.00  0.00      LIG  
ATOM   5351 H27  LIG     1       3.034 -11.981   0.078  1.00  0.00      LIG  
ATOM   5352 H28  LIG     1       4.177 -10.914  -0.721  1.00  0.00      LIG  
ATOM   5353 H29  LIG     1       4.533 -11.537   0.862  1.00  0.00      LIG  
ATOM   5354 H30  LIG     1       6.677 -19.222   3.222  1.00  0.00      LIG  
ATOM   5355 H31  LIG     1       8.383 -17.931   4.400  1.00  0.00      LIG  
ATOM   5356 H32  LIG     1       7.830 -16.446   3.675  1.00  0.00      LIG  
ATOM   5357 H33  LIG     1       8.522 -18.838   1.974  1.00  0.00      LIG  
ATOM   5358 H34  LIG     1      10.508 -18.825   3.144  1.00  0.00      LIG  
ATOM   5359 H35  LIG     1       1.768 -16.071   1.456  1.00  0.00      LIG  
ATOM   5360 H36  LIG     1       2.745 -14.873   2.305  1.00  0.00      LIG  
ATOM   5361 H37  LIG     1       2.580 -16.497   2.948  1.00  0.00      LIG  
ATOM   5362 H38  LIG     1       4.966 -18.631   4.910  1.00  0.00      LIG  
ATOM   5363 H39  LIG     1       5.770 -17.073   5.174  1.00  0.00      LIG  
ATOM   5364 H40  LIG     1       6.603 -18.580   5.576  1.00  0.00      LIG  
ATOM   5365 H41  LIG     1       9.944 -15.753  -0.892  1.00  0.00      LIG  
ATOM   5366 H42  LIG     1       8.196 -15.408  -0.718  1.00  0.00      LIG  
ATOM   5367 H43  LIG     1       8.742 -16.539  -1.966  1.00  0.00      LIG  
ATOM   5368 H44  LIG     1       9.950 -15.135   4.273  1.00  0.00      LIG  
ATOM   5369 H45  LIG     1       9.786 -15.081   2.510  1.00  0.00      LIG  
ATOM   5370 H46  LIG     1      11.296 -14.572   3.271  1.00  0.00      LIG  
ATOM   5371 H47  LIG     1      12.508 -17.991   4.103  1.00  0.00      LIG  
ATOM   5372 H48  LIG     1      11.928 -16.727   5.200  1.00  0.00      LIG  
ATOM   5373 H49  LIG     1      13.027 -16.310   3.877  1.00  0.00      LIG  
TER
REMARK  Energy: 278.28
REMARK  SimpleFitness: 278.28
REMARK  FullFitness: -960.5606
REMARK  InterFull: -20.3986
REMARK  IntraFull: 299.064
REMARK  solvFull: -1496.39
REMARK  surfFull: 257.164
REMARK  extraFull: 0.0
REMARK  deltaGcompsolvpol: -1496.39
REMARK  deltaGcompsolvnonpol: 257.164
REMARK  deltaGprotsolvpol: -1512.07
REMARK  deltaGprotsolvnonpol: 254.074
REMARK  deltaGligsolvpol: -10.0162
REMARK  deltaGligsolvnonpol: 16.081
REMARK  deltaGvdw: -20.3986
REMARK  deltaGelec: 0.0
REMARK  deltaG: -5.576053
REMARK  Cluster: 4
REMARK  ClusterRank: 4
ATOM   5287 C    LIG     1       6.265 -11.590  -2.161  1.00  0.00      LIG  
ATOM   5288 C1   LIG     1       5.453 -11.921  -3.378  1.00  0.00      LIG  
ATOM   5289 C2   LIG     1       4.084 -12.544  -3.188  1.00  0.00      LIG  
ATOM   5290 C3   LIG     1       4.109 -13.513  -1.987  1.00  0.00      LIG  
ATOM   5291 C4   LIG     1       4.786 -13.039  -0.690  1.00  0.00      LIG  
ATOM   5292 C5   LIG     1       6.213 -12.678  -1.101  1.00  0.00      LIG  
ATOM   5293 C6   LIG     1       2.793 -14.177  -1.645  1.00  0.00      LIG  
ATOM   5294 C7   LIG     1       3.061 -15.515  -0.982  1.00  0.00      LIG  
ATOM   5295 C8   LIG     1       4.261 -15.549  -0.014  1.00  0.00      LIG  
ATOM   5296 C9   LIG     1       4.676 -14.120   0.440  1.00  0.00      LIG  
ATOM   5297 C10  LIG     1       3.918 -16.410   1.240  1.00  0.00      LIG  
ATOM   5298 C11  LIG     1       5.076 -16.424   2.176  1.00  0.00      LIG  
ATOM   5299 C12  LIG     1       5.547 -15.090   2.635  1.00  0.00      LIG  
ATOM   5300 C13  LIG     1       5.853 -14.181   1.450  1.00  0.00      LIG  
ATOM   5301 C14  LIG     1       5.496 -17.657   2.481  1.00  0.00      LIG  
ATOM   5302 C15  LIG     1       4.689 -18.679   1.773  1.00  0.00      LIG  
ATOM   5303 C16  LIG     1       3.683 -17.895   0.953  1.00  0.00      LIG  
ATOM   5304 O    LIG     1       6.135 -12.916   2.041  1.00  0.00      LIG  
ATOM   5305 C17  LIG     1       3.011 -11.460  -3.165  1.00  0.00      LIG  
ATOM   5306 C18  LIG     1       3.822 -13.359  -4.452  1.00  0.00      LIG  
ATOM   5307 C19  LIG     1       5.417 -16.241  -0.760  1.00  0.00      LIG  
ATOM   5308 C20  LIG     1       4.097 -11.803  -0.100  1.00  0.00      LIG  
ATOM   5309 H    LIG     1       3.837 -13.759   1.035  1.00  0.00      LIG  
ATOM   5310 C21  LIG     1       6.517 -18.167   3.461  1.00  0.00      LIG  
ATOM   5311 C22  LIG     1       7.899 -17.520   3.511  1.00  0.00      LIG  
ATOM   5312 C23  LIG     1       8.786 -17.829   2.308  1.00  0.00      LIG  
ATOM   5313 O1   LIG     1       8.530 -16.874   1.257  1.00  0.00      LIG  
ATOM   5314 C24  LIG     1      10.243 -17.851   2.753  1.00  0.00      LIG  
ATOM   5315 C25  LIG     1       2.691 -15.926   2.022  1.00  0.00      LIG  
ATOM   5316 O2   LIG     1       5.769 -11.438  -4.455  1.00  0.00      LIG  
ATOM   5317 H1   LIG     1       4.734 -14.312  -2.381  1.00  0.00      LIG  
ATOM   5318 C26  LIG     1       5.926 -18.108   4.858  1.00  0.00      LIG  
ATOM   5319 C27  LIG     1       8.821 -17.326  -0.002  1.00  0.00      LIG  
ATOM   5320 O3   LIG     1       9.172 -18.465  -0.277  1.00  0.00      LIG  
ATOM   5321 C28  LIG     1       8.938 -16.176  -0.954  1.00  0.00      LIG  
ATOM   5322 C29  LIG     1      11.018 -16.683   3.274  1.00  0.00      LIG  
ATOM   5323 O4   LIG     1      11.221 -17.164   1.928  1.00  0.00      LIG  
ATOM   5324 C30  LIG     1      10.477 -15.293   3.329  1.00  0.00      LIG  
ATOM   5325 C31  LIG     1      12.185 -16.947   4.161  1.00  0.00      LIG  
ATOM   5326 H2   LIG     1       5.923 -10.629  -1.769  1.00  0.00      LIG  
ATOM   5327 H3   LIG     1       7.301 -11.464  -2.485  1.00  0.00      LIG  
ATOM   5328 H4   LIG     1       6.798 -12.327  -0.251  1.00  0.00      LIG  
ATOM   5329 H5   LIG     1       6.713 -13.572  -1.484  1.00  0.00      LIG  
ATOM   5330 H6   LIG     1       2.182 -14.351  -2.532  1.00  0.00      LIG  
ATOM   5331 H7   LIG     1       2.194 -13.548  -0.983  1.00  0.00      LIG  
ATOM   5332 H8   LIG     1       3.233 -16.246  -1.776  1.00  0.00      LIG  
ATOM   5333 H9   LIG     1       2.132 -15.837  -0.512  1.00  0.00      LIG  
ATOM   5334 H10  LIG     1       6.421 -15.155   3.281  1.00  0.00      LIG  
ATOM   5335 H11  LIG     1       4.777 -14.630   3.261  1.00  0.00      LIG  
ATOM   5336 H12  LIG     1       6.766 -14.523   0.955  1.00  0.00      LIG  
ATOM   5337 H13  LIG     1       4.180 -19.336   2.485  1.00  0.00      LIG  
ATOM   5338 H14  LIG     1       5.324 -19.289   1.125  1.00  0.00      LIG  
ATOM   5339 H15  LIG     1       3.762 -18.160  -0.103  1.00  0.00      LIG  
ATOM   5340 H16  LIG     1       2.672 -18.188   1.251  1.00  0.00      LIG  
ATOM   5341 H17  LIG     1       6.245 -12.269   1.320  1.00  0.00      LIG  
ATOM   5342 H18  LIG     1       2.027 -11.878  -2.937  1.00  0.00      LIG  
ATOM   5343 H19  LIG     1       2.944 -10.979  -4.144  1.00  0.00      LIG  
ATOM   5344 H20  LIG     1       3.227 -10.666  -2.450  1.00  0.00      LIG  
ATOM   5345 H21  LIG     1       4.569 -14.151  -4.574  1.00  0.00      LIG  
ATOM   5346 H22  LIG     1       3.854 -12.734  -5.350  1.00  0.00      LIG  
ATOM   5347 H23  LIG     1       2.836 -13.826  -4.428  1.00  0.00      LIG  
ATOM   5348 H24  LIG     1       5.070 -17.109  -1.326  1.00  0.00      LIG  
ATOM   5349 H25  LIG     1       6.197 -16.590  -0.088  1.00  0.00      LIG  
ATOM   5350 H26  LIG     1       5.910 -15.583  -1.473  1.00  0.00      LIG  
ATOM   5351 H27  LIG     1       3.034 -11.981   0.078  1.00  0.00      LIG  
ATOM   5352 H28  LIG     1       4.177 -10.914  -0.721  1.00  0.00      LIG  
ATOM   5353 H29  LIG     1       4.533 -11.537   0.862  1.00  0.00      LIG  
ATOM   5354 H30  LIG     1       6.677 -19.222   3.222  1.00  0.00      LIG  
ATOM   5355 H31  LIG     1       8.383 -17.931   4.400  1.00  0.00      LIG  
ATOM   5356 H32  LIG     1       7.830 -16.446   3.675  1.00  0.00      LIG  
ATOM   5357 H33  LIG     1       8.522 -18.838   1.974  1.00  0.00      LIG  
ATOM   5358 H34  LIG     1      10.508 -18.825   3.144  1.00  0.00      LIG  
ATOM   5359 H35  LIG     1       1.768 -16.071   1.456  1.00  0.00      LIG  
ATOM   5360 H36  LIG     1       2.745 -14.873   2.305  1.00  0.00      LIG  
ATOM   5361 H37  LIG     1       2.580 -16.497   2.948  1.00  0.00      LIG  
ATOM   5362 H38  LIG     1       4.966 -18.631   4.910  1.00  0.00      LIG  
ATOM   5363 H39  LIG     1       5.770 -17.073   5.174  1.00  0.00      LIG  
ATOM   5364 H40  LIG     1       6.603 -18.580   5.576  1.00  0.00      LIG  
ATOM   5365 H41  LIG     1       9.944 -15.753  -0.892  1.00  0.00      LIG  
ATOM   5366 H42  LIG     1       8.196 -15.408  -0.718  1.00  0.00      LIG  
ATOM   5367 H43  LIG     1       8.742 -16.539  -1.966  1.00  0.00      LIG  
ATOM   5368 H44  LIG     1       9.950 -15.135   4.273  1.00  0.00      LIG  
ATOM   5369 H45  LIG     1       9.786 -15.081   2.510  1.00  0.00      LIG  
ATOM   5370 H46  LIG     1      11.296 -14.572   3.271  1.00  0.00      LIG  
ATOM   5371 H47  LIG     1      12.508 -17.991   4.103  1.00  0.00      LIG  
ATOM   5372 H48  LIG     1      11.928 -16.727   5.200  1.00  0.00      LIG  
ATOM   5373 H49  LIG     1      13.027 -16.310   3.877  1.00  0.00      LIG  
TER
REMARK  Energy: 279.241
REMARK  SimpleFitness: 279.241
REMARK  FullFitness: -959.5343
REMARK  InterFull: -20.5863
REMARK  IntraFull: 300.222
REMARK  solvFull: -1496.26
REMARK  surfFull: 257.09
REMARK  extraFull: 0.0
REMARK  deltaGcompsolvpol: -1496.26
REMARK  deltaGcompsolvnonpol: 257.09
REMARK  deltaGprotsolvpol: -1512.07
REMARK  deltaGprotsolvnonpol: 254.074
REMARK  deltaGligsolvpol: -10.0175
REMARK  deltaGligsolvnonpol: 16.0801
REMARK  deltaGvdw: -20.5863
REMARK  deltaGelec: 0.0
REMARK  deltaG: -5.5926895
REMARK  Cluster: 4
REMARK  ClusterRank: 5
ATOM   5287 C    LIG     1       6.398 -11.656  -2.135  1.00  0.00      LIG  
ATOM   5288 C1   LIG     1       5.621 -12.003  -3.368  1.00  0.00      LIG  
ATOM   5289 C2   LIG     1       4.248 -12.627  -3.211  1.00  0.00      LIG  
ATOM   5290 C3   LIG     1       4.206 -13.551  -1.976  1.00  0.00      LIG  
ATOM   5291 C4   LIG     1       4.856 -13.048  -0.673  1.00  0.00      LIG  
ATOM   5292 C5   LIG     1       6.299 -12.722  -1.058  1.00  0.00      LIG  
ATOM   5293 C6   LIG     1       2.852 -14.149  -1.662  1.00  0.00      LIG  
ATOM   5294 C7   LIG     1       2.985 -15.415  -0.833  1.00  0.00      LIG  
ATOM   5295 C8   LIG     1       4.209 -15.496   0.100  1.00  0.00      LIG  
ATOM   5296 C9   LIG     1       4.703 -14.079   0.499  1.00  0.00      LIG  
ATOM   5297 C10  LIG     1       3.846 -16.302   1.385  1.00  0.00      LIG  
ATOM   5298 C11  LIG     1       5.028 -16.358   2.288  1.00  0.00      LIG  
ATOM   5299 C12  LIG     1       5.568 -15.039   2.710  1.00  0.00      LIG  
ATOM   5300 C13  LIG     1       5.883 -14.160   1.505  1.00  0.00      LIG  
ATOM   5301 C14  LIG     1       5.402 -17.608   2.592  1.00  0.00      LIG  
ATOM   5302 C15  LIG     1       4.515 -18.597   1.934  1.00  0.00      LIG  
ATOM   5303 C16  LIG     1       3.521 -17.775   1.137  1.00  0.00      LIG  
ATOM   5304 O    LIG     1       6.197 -12.891   2.072  1.00  0.00      LIG  
ATOM   5305 C17  LIG     1       3.168 -11.553  -3.286  1.00  0.00      LIG  
ATOM   5306 C18  LIG     1       4.054 -13.491  -4.455  1.00  0.00      LIG  
ATOM   5307 C19  LIG     1       5.311 -16.275  -0.646  1.00  0.00      LIG  
ATOM   5308 C20  LIG     1       4.172 -11.784  -0.143  1.00  0.00      LIG  
ATOM   5309 H    LIG     1       3.888 -13.656   1.088  1.00  0.00      LIG  
ATOM   5310 C21  LIG     1       6.447 -18.166   3.520  1.00  0.00      LIG  
ATOM   5311 C22  LIG     1       7.842 -17.545   3.561  1.00  0.00      LIG  
ATOM   5312 C23  LIG     1       8.711 -17.837   2.339  1.00  0.00      LIG  
ATOM   5313 O1   LIG     1       8.421 -16.890   1.291  1.00  0.00      LIG  
ATOM   5314 C24  LIG     1      10.177 -17.835   2.756  1.00  0.00      LIG  
ATOM   5315 C25  LIG     1       2.671 -15.731   2.189  1.00  0.00      LIG  
ATOM   5316 O2   LIG     1       5.971 -11.538  -4.443  1.00  0.00      LIG  
ATOM   5317 H1   LIG     1       4.815 -14.381  -2.325  1.00  0.00      LIG  
ATOM   5318 C26  LIG     1       5.889 -18.150   4.933  1.00  0.00      LIG  
ATOM   5319 C27  LIG     1       8.715 -17.338   0.029  1.00  0.00      LIG  
ATOM   5320 O3   LIG     1       9.080 -18.471  -0.246  1.00  0.00      LIG  
ATOM   5321 C28  LIG     1       8.838 -16.184  -0.917  1.00  0.00      LIG  
ATOM   5322 C29  LIG     1      10.950 -16.652   3.246  1.00  0.00      LIG  
ATOM   5323 O4   LIG     1      11.128 -17.144   1.901  1.00  0.00      LIG  
ATOM   5324 C30  LIG     1      10.390 -15.269   3.302  1.00  0.00      LIG  
ATOM   5325 C31  LIG     1      12.146 -16.887   4.102  1.00  0.00      LIG  
ATOM   5326 H2   LIG     1       6.059 -10.681  -1.775  1.00  0.00      LIG  
ATOM   5327 H3   LIG     1       7.446 -11.551  -2.428  1.00  0.00      LIG  
ATOM   5328 H4   LIG     1       6.871 -12.360  -0.204  1.00  0.00      LIG  
ATOM   5329 H5   LIG     1       6.789 -13.633  -1.409  1.00  0.00      LIG  
ATOM   5330 H6   LIG     1       2.304 -14.399  -2.572  1.00  0.00      LIG  
ATOM   5331 H7   LIG     1       2.229 -13.429  -1.129  1.00  0.00      LIG  
ATOM   5332 H8   LIG     1       3.014 -16.265  -1.520  1.00  0.00      LIG  
ATOM   5333 H9   LIG     1       2.045 -15.528  -0.296  1.00  0.00      LIG  
ATOM   5334 H10  LIG     1       6.453 -15.130   3.336  1.00  0.00      LIG  
ATOM   5335 H11  LIG     1       4.834 -14.538   3.349  1.00  0.00      LIG  
ATOM   5336 H12  LIG     1       6.782 -14.534   1.010  1.00  0.00      LIG  
ATOM   5337 H13  LIG     1       3.999 -19.214   2.675  1.00  0.00      LIG  
ATOM   5338 H14  LIG     1       5.091 -19.251   1.273  1.00  0.00      LIG  
ATOM   5339 H15  LIG     1       3.546 -18.062   0.084  1.00  0.00      LIG  
ATOM   5340 H16  LIG     1       2.508 -18.009   1.478  1.00  0.00      LIG  
ATOM   5341 H17  LIG     1       6.309 -12.256   1.341  1.00  0.00      LIG  
ATOM   5342 H18  LIG     1       2.170 -11.989  -3.197  1.00  0.00      LIG  
ATOM   5343 H19  LIG     1       3.215 -11.039  -4.250  1.00  0.00      LIG  
ATOM   5344 H20  LIG     1       3.281 -10.785  -2.522  1.00  0.00      LIG  
ATOM   5345 H21  LIG     1       4.817 -14.273  -4.518  1.00  0.00      LIG  
ATOM   5346 H22  LIG     1       4.113 -12.898  -5.372  1.00  0.00      LIG  
ATOM   5347 H23  LIG     1       3.075 -13.976  -4.454  1.00  0.00      LIG  
ATOM   5348 H24  LIG     1       4.895 -17.106  -1.220  1.00  0.00      LIG  
ATOM   5349 H25  LIG     1       6.059 -16.694   0.023  1.00  0.00      LIG  
ATOM   5350 H26  LIG     1       5.868 -15.657  -1.346  1.00  0.00      LIG  
ATOM   5351 H27  LIG     1       3.106 -11.945   0.029  1.00  0.00      LIG  
ATOM   5352 H28  LIG     1       4.269 -10.921  -0.797  1.00  0.00      LIG  
ATOM   5353 H29  LIG     1       4.601 -11.494   0.815  1.00  0.00      LIG  
ATOM   5354 H30  LIG     1       6.585 -19.213   3.238  1.00  0.00      LIG  
ATOM   5355 H31  LIG     1       8.333 -17.984   4.433  1.00  0.00      LIG  
ATOM   5356 H32  LIG     1       7.794 -16.474   3.755  1.00  0.00      LIG  
ATOM   5357 H33  LIG     1       8.456 -18.851   2.011  1.00  0.00      LIG  
ATOM   5358 H34  LIG     1      10.463 -18.802   3.148  1.00  0.00      LIG  
ATOM   5359 H35  LIG     1       1.722 -15.876   1.668  1.00  0.00      LIG  
ATOM   5360 H36  LIG     1       2.772 -14.667   2.408  1.00  0.00      LIG  
ATOM   5361 H37  LIG     1       2.578 -16.242   3.152  1.00  0.00      LIG  
ATOM   5362 H38  LIG     1       4.924 -18.663   4.990  1.00  0.00      LIG  
ATOM   5363 H39  LIG     1       5.752 -17.124   5.287  1.00  0.00      LIG  
ATOM   5364 H40  LIG     1       6.577 -18.653   5.617  1.00  0.00      LIG  
ATOM   5365 H41  LIG     1       9.846 -15.765  -0.851  1.00  0.00      LIG  
ATOM   5366 H42  LIG     1       8.100 -15.413  -0.680  1.00  0.00      LIG  
ATOM   5367 H43  LIG     1       8.643 -16.539  -1.932  1.00  0.00      LIG  
ATOM   5368 H44  LIG     1       9.899 -15.104   4.264  1.00  0.00      LIG  
ATOM   5369 H45  LIG     1       9.664 -15.077   2.510  1.00  0.00      LIG  
ATOM   5370 H46  LIG     1      11.196 -14.538   3.200  1.00  0.00      LIG  
ATOM   5371 H47  LIG     1      12.489 -17.924   4.037  1.00  0.00      LIG  
ATOM   5372 H48  LIG     1      11.913 -16.668   5.147  1.00  0.00      LIG  
ATOM   5373 H49  LIG     1      12.967 -16.234   3.793  1.00  0.00      LIG  
TER
REMARK  Energy: 279.241
REMARK  SimpleFitness: 279.241
REMARK  FullFitness: -959.5343
REMARK  InterFull: -20.5863
REMARK  IntraFull: 300.222
REMARK  solvFull: -1496.26
REMARK  surfFull: 257.09
REMARK  extraFull: 0.0
REMARK  deltaGcompsolvpol: -1496.26
REMARK  deltaGcompsolvnonpol: 257.09
REMARK  deltaGprotsolvpol: -1512.07
REMARK  deltaGprotsolvnonpol: 254.074
REMARK  deltaGligsolvpol: -10.0175
REMARK  deltaGligsolvnonpol: 16.0801
REMARK  deltaGvdw: -20.5863
REMARK  deltaGelec: 0.0
REMARK  deltaG: -5.5926895
REMARK  Cluster: 4
REMARK  ClusterRank: 6
ATOM   5287 C    LIG     1       6.398 -11.656  -2.135  1.00  0.00      LIG  
ATOM   5288 C1   LIG     1       5.621 -12.003  -3.368  1.00  0.00      LIG  
ATOM   5289 C2   LIG     1       4.248 -12.627  -3.211  1.00  0.00      LIG  
ATOM   5290 C3   LIG     1       4.206 -13.551  -1.976  1.00  0.00      LIG  
ATOM   5291 C4   LIG     1       4.856 -13.048  -0.673  1.00  0.00      LIG  
ATOM   5292 C5   LIG     1       6.299 -12.722  -1.058  1.00  0.00      LIG  
ATOM   5293 C6   LIG     1       2.852 -14.149  -1.662  1.00  0.00      LIG  
ATOM   5294 C7   LIG     1       2.985 -15.415  -0.833  1.00  0.00      LIG  
ATOM   5295 C8   LIG     1       4.209 -15.496   0.100  1.00  0.00      LIG  
ATOM   5296 C9   LIG     1       4.703 -14.079   0.499  1.00  0.00      LIG  
ATOM   5297 C10  LIG     1       3.846 -16.302   1.385  1.00  0.00      LIG  
ATOM   5298 C11  LIG     1       5.028 -16.358   2.288  1.00  0.00      LIG  
ATOM   5299 C12  LIG     1       5.568 -15.039   2.710  1.00  0.00      LIG  
ATOM   5300 C13  LIG     1       5.883 -14.160   1.505  1.00  0.00      LIG  
ATOM   5301 C14  LIG     1       5.402 -17.608   2.592  1.00  0.00      LIG  
ATOM   5302 C15  LIG     1       4.515 -18.597   1.934  1.00  0.00      LIG  
ATOM   5303 C16  LIG     1       3.521 -17.775   1.137  1.00  0.00      LIG  
ATOM   5304 O    LIG     1       6.197 -12.891   2.072  1.00  0.00      LIG  
ATOM   5305 C17  LIG     1       3.168 -11.553  -3.286  1.00  0.00      LIG  
ATOM   5306 C18  LIG     1       4.054 -13.491  -4.455  1.00  0.00      LIG  
ATOM   5307 C19  LIG     1       5.311 -16.275  -0.646  1.00  0.00      LIG  
ATOM   5308 C20  LIG     1       4.172 -11.784  -0.143  1.00  0.00      LIG  
ATOM   5309 H    LIG     1       3.888 -13.656   1.088  1.00  0.00      LIG  
ATOM   5310 C21  LIG     1       6.447 -18.166   3.520  1.00  0.00      LIG  
ATOM   5311 C22  LIG     1       7.842 -17.545   3.561  1.00  0.00      LIG  
ATOM   5312 C23  LIG     1       8.711 -17.837   2.339  1.00  0.00      LIG  
ATOM   5313 O1   LIG     1       8.421 -16.890   1.291  1.00  0.00      LIG  
ATOM   5314 C24  LIG     1      10.177 -17.835   2.756  1.00  0.00      LIG  
ATOM   5315 C25  LIG     1       2.671 -15.731   2.189  1.00  0.00      LIG  
ATOM   5316 O2   LIG     1       5.971 -11.538  -4.443  1.00  0.00      LIG  
ATOM   5317 H1   LIG     1       4.815 -14.381  -2.325  1.00  0.00      LIG  
ATOM   5318 C26  LIG     1       5.889 -18.150   4.933  1.00  0.00      LIG  
ATOM   5319 C27  LIG     1       8.715 -17.338   0.029  1.00  0.00      LIG  
ATOM   5320 O3   LIG     1       9.080 -18.471  -0.246  1.00  0.00      LIG  
ATOM   5321 C28  LIG     1       8.838 -16.184  -0.917  1.00  0.00      LIG  
ATOM   5322 C29  LIG     1      10.950 -16.652   3.246  1.00  0.00      LIG  
ATOM   5323 O4   LIG     1      11.128 -17.144   1.901  1.00  0.00      LIG  
ATOM   5324 C30  LIG     1      10.390 -15.269   3.302  1.00  0.00      LIG  
ATOM   5325 C31  LIG     1      12.146 -16.887   4.102  1.00  0.00      LIG  
ATOM   5326 H2   LIG     1       6.059 -10.681  -1.775  1.00  0.00      LIG  
ATOM   5327 H3   LIG     1       7.446 -11.551  -2.428  1.00  0.00      LIG  
ATOM   5328 H4   LIG     1       6.871 -12.360  -0.204  1.00  0.00      LIG  
ATOM   5329 H5   LIG     1       6.789 -13.633  -1.409  1.00  0.00      LIG  
ATOM   5330 H6   LIG     1       2.304 -14.399  -2.572  1.00  0.00      LIG  
ATOM   5331 H7   LIG     1       2.229 -13.429  -1.129  1.00  0.00      LIG  
ATOM   5332 H8   LIG     1       3.014 -16.265  -1.520  1.00  0.00      LIG  
ATOM   5333 H9   LIG     1       2.045 -15.528  -0.296  1.00  0.00      LIG  
ATOM   5334 H10  LIG     1       6.453 -15.130   3.336  1.00  0.00      LIG  
ATOM   5335 H11  LIG     1       4.834 -14.538   3.349  1.00  0.00      LIG  
ATOM   5336 H12  LIG     1       6.782 -14.534   1.010  1.00  0.00      LIG  
ATOM   5337 H13  LIG     1       3.999 -19.214   2.675  1.00  0.00      LIG  
ATOM   5338 H14  LIG     1       5.091 -19.251   1.273  1.00  0.00      LIG  
ATOM   5339 H15  LIG     1       3.546 -18.062   0.084  1.00  0.00      LIG  
ATOM   5340 H16  LIG     1       2.508 -18.009   1.478  1.00  0.00      LIG  
ATOM   5341 H17  LIG     1       6.309 -12.256   1.341  1.00  0.00      LIG  
ATOM   5342 H18  LIG     1       2.170 -11.989  -3.197  1.00  0.00      LIG  
ATOM   5343 H19  LIG     1       3.215 -11.039  -4.250  1.00  0.00      LIG  
ATOM   5344 H20  LIG     1       3.281 -10.785  -2.522  1.00  0.00      LIG  
ATOM   5345 H21  LIG     1       4.817 -14.273  -4.518  1.00  0.00      LIG  
ATOM   5346 H22  LIG     1       4.113 -12.898  -5.372  1.00  0.00      LIG  
ATOM   5347 H23  LIG     1       3.075 -13.976  -4.454  1.00  0.00      LIG  
ATOM   5348 H24  LIG     1       4.895 -17.106  -1.220  1.00  0.00      LIG  
ATOM   5349 H25  LIG     1       6.059 -16.694   0.023  1.00  0.00      LIG  
ATOM   5350 H26  LIG     1       5.868 -15.657  -1.346  1.00  0.00      LIG  
ATOM   5351 H27  LIG     1       3.106 -11.945   0.029  1.00  0.00      LIG  
ATOM   5352 H28  LIG     1       4.269 -10.921  -0.797  1.00  0.00      LIG  
ATOM   5353 H29  LIG     1       4.601 -11.494   0.815  1.00  0.00      LIG  
ATOM   5354 H30  LIG     1       6.585 -19.213   3.238  1.00  0.00      LIG  
ATOM   5355 H31  LIG     1       8.333 -17.984   4.433  1.00  0.00      LIG  
ATOM   5356 H32  LIG     1       7.794 -16.474   3.755  1.00  0.00      LIG  
ATOM   5357 H33  LIG     1       8.456 -18.851   2.011  1.00  0.00      LIG  
ATOM   5358 H34  LIG     1      10.463 -18.802   3.148  1.00  0.00      LIG  
ATOM   5359 H35  LIG     1       1.722 -15.876   1.668  1.00  0.00      LIG  
ATOM   5360 H36  LIG     1       2.772 -14.667   2.408  1.00  0.00      LIG  
ATOM   5361 H37  LIG     1       2.578 -16.242   3.152  1.00  0.00      LIG  
ATOM   5362 H38  LIG     1       4.924 -18.663   4.990  1.00  0.00      LIG  
ATOM   5363 H39  LIG     1       5.752 -17.124   5.287  1.00  0.00      LIG  
ATOM   5364 H40  LIG     1       6.577 -18.653   5.617  1.00  0.00      LIG  
ATOM   5365 H41  LIG     1       9.846 -15.765  -0.851  1.00  0.00      LIG  
ATOM   5366 H42  LIG     1       8.100 -15.413  -0.680  1.00  0.00      LIG  
ATOM   5367 H43  LIG     1       8.643 -16.539  -1.932  1.00  0.00      LIG  
ATOM   5368 H44  LIG     1       9.899 -15.104   4.264  1.00  0.00      LIG  
ATOM   5369 H45  LIG     1       9.664 -15.077   2.510  1.00  0.00      LIG  
ATOM   5370 H46  LIG     1      11.196 -14.538   3.200  1.00  0.00      LIG  
ATOM   5371 H47  LIG     1      12.489 -17.924   4.037  1.00  0.00      LIG  
ATOM   5372 H48  LIG     1      11.913 -16.668   5.147  1.00  0.00      LIG  
ATOM   5373 H49  LIG     1      12.967 -16.234   3.793  1.00  0.00      LIG  
TER
REMARK  Energy: 279.241
REMARK  SimpleFitness: 279.241
REMARK  FullFitness: -959.5343
REMARK  InterFull: -20.5863
REMARK  IntraFull: 300.222
REMARK  solvFull: -1496.26
REMARK  surfFull: 257.09
REMARK  extraFull: 0.0
REMARK  deltaGcompsolvpol: -1496.26
REMARK  deltaGcompsolvnonpol: 257.09
REMARK  deltaGprotsolvpol: -1512.07
REMARK  deltaGprotsolvnonpol: 254.074
REMARK  deltaGligsolvpol: -10.0175
REMARK  deltaGligsolvnonpol: 16.0801
REMARK  deltaGvdw: -20.5863
REMARK  deltaGelec: 0.0
REMARK  deltaG: -5.5926895
REMARK  Cluster: 4
REMARK  ClusterRank: 7
ATOM   5287 C    LIG     1       6.398 -11.656  -2.135  1.00  0.00      LIG  
ATOM   5288 C1   LIG     1       5.621 -12.003  -3.368  1.00  0.00      LIG  
ATOM   5289 C2   LIG     1       4.248 -12.627  -3.211  1.00  0.00      LIG  
ATOM   5290 C3   LIG     1       4.206 -13.551  -1.976  1.00  0.00      LIG  
ATOM   5291 C4   LIG     1       4.856 -13.048  -0.673  1.00  0.00      LIG  
ATOM   5292 C5   LIG     1       6.299 -12.722  -1.058  1.00  0.00      LIG  
ATOM   5293 C6   LIG     1       2.852 -14.149  -1.662  1.00  0.00      LIG  
ATOM   5294 C7   LIG     1       2.985 -15.415  -0.833  1.00  0.00      LIG  
ATOM   5295 C8   LIG     1       4.209 -15.496   0.100  1.00  0.00      LIG  
ATOM   5296 C9   LIG     1       4.703 -14.079   0.499  1.00  0.00      LIG  
ATOM   5297 C10  LIG     1       3.846 -16.302   1.385  1.00  0.00      LIG  
ATOM   5298 C11  LIG     1       5.028 -16.358   2.288  1.00  0.00      LIG  
ATOM   5299 C12  LIG     1       5.568 -15.039   2.710  1.00  0.00      LIG  
ATOM   5300 C13  LIG     1       5.883 -14.160   1.505  1.00  0.00      LIG  
ATOM   5301 C14  LIG     1       5.402 -17.608   2.592  1.00  0.00      LIG  
ATOM   5302 C15  LIG     1       4.515 -18.597   1.934  1.00  0.00      LIG  
ATOM   5303 C16  LIG     1       3.521 -17.775   1.137  1.00  0.00      LIG  
ATOM   5304 O    LIG     1       6.197 -12.891   2.072  1.00  0.00      LIG  
ATOM   5305 C17  LIG     1       3.168 -11.553  -3.286  1.00  0.00      LIG  
ATOM   5306 C18  LIG     1       4.054 -13.491  -4.455  1.00  0.00      LIG  
ATOM   5307 C19  LIG     1       5.311 -16.275  -0.646  1.00  0.00      LIG  
ATOM   5308 C20  LIG     1       4.172 -11.784  -0.143  1.00  0.00      LIG  
ATOM   5309 H    LIG     1       3.888 -13.656   1.088  1.00  0.00      LIG  
ATOM   5310 C21  LIG     1       6.447 -18.166   3.520  1.00  0.00      LIG  
ATOM   5311 C22  LIG     1       7.842 -17.545   3.561  1.00  0.00      LIG  
ATOM   5312 C23  LIG     1       8.711 -17.837   2.339  1.00  0.00      LIG  
ATOM   5313 O1   LIG     1       8.421 -16.890   1.291  1.00  0.00      LIG  
ATOM   5314 C24  LIG     1      10.177 -17.835   2.756  1.00  0.00      LIG  
ATOM   5315 C25  LIG     1       2.671 -15.731   2.189  1.00  0.00      LIG  
ATOM   5316 O2   LIG     1       5.971 -11.538  -4.443  1.00  0.00      LIG  
ATOM   5317 H1   LIG     1       4.815 -14.381  -2.325  1.00  0.00      LIG  
ATOM   5318 C26  LIG     1       5.889 -18.150   4.933  1.00  0.00      LIG  
ATOM   5319 C27  LIG     1       8.715 -17.338   0.029  1.00  0.00      LIG  
ATOM   5320 O3   LIG     1       9.080 -18.471  -0.246  1.00  0.00      LIG  
ATOM   5321 C28  LIG     1       8.838 -16.184  -0.917  1.00  0.00      LIG  
ATOM   5322 C29  LIG     1      10.950 -16.652   3.246  1.00  0.00      LIG  
ATOM   5323 O4   LIG     1      11.128 -17.144   1.901  1.00  0.00      LIG  
ATOM   5324 C30  LIG     1      10.390 -15.269   3.302  1.00  0.00      LIG  
ATOM   5325 C31  LIG     1      12.146 -16.887   4.102  1.00  0.00      LIG  
ATOM   5326 H2   LIG     1       6.059 -10.681  -1.775  1.00  0.00      LIG  
ATOM   5327 H3   LIG     1       7.446 -11.551  -2.428  1.00  0.00      LIG  
ATOM   5328 H4   LIG     1       6.871 -12.360  -0.204  1.00  0.00      LIG  
ATOM   5329 H5   LIG     1       6.789 -13.633  -1.409  1.00  0.00      LIG  
ATOM   5330 H6   LIG     1       2.304 -14.399  -2.572  1.00  0.00      LIG  
ATOM   5331 H7   LIG     1       2.229 -13.429  -1.129  1.00  0.00      LIG  
ATOM   5332 H8   LIG     1       3.014 -16.265  -1.520  1.00  0.00      LIG  
ATOM   5333 H9   LIG     1       2.045 -15.528  -0.296  1.00  0.00      LIG  
ATOM   5334 H10  LIG     1       6.453 -15.130   3.336  1.00  0.00      LIG  
ATOM   5335 H11  LIG     1       4.834 -14.538   3.349  1.00  0.00      LIG  
ATOM   5336 H12  LIG     1       6.782 -14.534   1.010  1.00  0.00      LIG  
ATOM   5337 H13  LIG     1       3.999 -19.214   2.675  1.00  0.00      LIG  
ATOM   5338 H14  LIG     1       5.091 -19.251   1.273  1.00  0.00      LIG  
ATOM   5339 H15  LIG     1       3.546 -18.062   0.084  1.00  0.00      LIG  
ATOM   5340 H16  LIG     1       2.508 -18.009   1.478  1.00  0.00      LIG  
ATOM   5341 H17  LIG     1       6.309 -12.256   1.341  1.00  0.00      LIG  
ATOM   5342 H18  LIG     1       2.170 -11.989  -3.197  1.00  0.00      LIG  
ATOM   5343 H19  LIG     1       3.215 -11.039  -4.250  1.00  0.00      LIG  
ATOM   5344 H20  LIG     1       3.281 -10.785  -2.522  1.00  0.00      LIG  
ATOM   5345 H21  LIG     1       4.817 -14.273  -4.518  1.00  0.00      LIG  
ATOM   5346 H22  LIG     1       4.113 -12.898  -5.372  1.00  0.00      LIG  
ATOM   5347 H23  LIG     1       3.075 -13.976  -4.454  1.00  0.00      LIG  
ATOM   5348 H24  LIG     1       4.895 -17.106  -1.220  1.00  0.00      LIG  
ATOM   5349 H25  LIG     1       6.059 -16.694   0.023  1.00  0.00      LIG  
ATOM   5350 H26  LIG     1       5.868 -15.657  -1.346  1.00  0.00      LIG  
ATOM   5351 H27  LIG     1       3.106 -11.945   0.029  1.00  0.00      LIG  
ATOM   5352 H28  LIG     1       4.269 -10.921  -0.797  1.00  0.00      LIG  
ATOM   5353 H29  LIG     1       4.601 -11.494   0.815  1.00  0.00      LIG  
ATOM   5354 H30  LIG     1       6.585 -19.213   3.238  1.00  0.00      LIG  
ATOM   5355 H31  LIG     1       8.333 -17.984   4.433  1.00  0.00      LIG  
ATOM   5356 H32  LIG     1       7.794 -16.474   3.755  1.00  0.00      LIG  
ATOM   5357 H33  LIG     1       8.456 -18.851   2.011  1.00  0.00      LIG  
ATOM   5358 H34  LIG     1      10.463 -18.802   3.148  1.00  0.00      LIG  
ATOM   5359 H35  LIG     1       1.722 -15.876   1.668  1.00  0.00      LIG  
ATOM   5360 H36  LIG     1       2.772 -14.667   2.408  1.00  0.00      LIG  
ATOM   5361 H37  LIG     1       2.578 -16.242   3.152  1.00  0.00      LIG  
ATOM   5362 H38  LIG     1       4.924 -18.663   4.990  1.00  0.00      LIG  
ATOM   5363 H39  LIG     1       5.752 -17.124   5.287  1.00  0.00      LIG  
ATOM   5364 H40  LIG     1       6.577 -18.653   5.617  1.00  0.00      LIG  
ATOM   5365 H41  LIG     1       9.846 -15.765  -0.851  1.00  0.00      LIG  
ATOM   5366 H42  LIG     1       8.100 -15.413  -0.680  1.00  0.00      LIG  
ATOM   5367 H43  LIG     1       8.643 -16.539  -1.932  1.00  0.00      LIG  
ATOM   5368 H44  LIG     1       9.899 -15.104   4.264  1.00  0.00      LIG  
ATOM   5369 H45  LIG     1       9.664 -15.077   2.510  1.00  0.00      LIG  
ATOM   5370 H46  LIG     1      11.196 -14.538   3.200  1.00  0.00      LIG  
ATOM   5371 H47  LIG     1      12.489 -17.924   4.037  1.00  0.00      LIG  
ATOM   5372 H48  LIG     1      11.913 -16.668   5.147  1.00  0.00      LIG  
ATOM   5373 H49  LIG     1      12.967 -16.234   3.793  1.00  0.00      LIG  
TER
REMARK  Energy: 274.741
REMARK  SimpleFitness: 274.741
REMARK  FullFitness: -960.85406
REMARK  InterFull: -23.2291
REMARK  IntraFull: 298.913
REMARK  solvFull: -1493.15
REMARK  surfFull: 256.612
REMARK  extraFull: 0.0
REMARK  deltaGcompsolvpol: -1493.15
REMARK  deltaGcompsolvnonpol: 256.612
REMARK  deltaGprotsolvpol: -1512.07
REMARK  deltaGprotsolvnonpol: 254.074
REMARK  deltaGligsolvpol: -8.47301
REMARK  deltaGligsolvnonpol: 15.7738
REMARK  deltaGvdw: -23.2291
REMARK  deltaGelec: 0.0
REMARK  deltaG: -5.7631326
REMARK  Cluster: 5
REMARK  ClusterRank: 0
ATOM   5287 C    LIG     1       5.497 -20.199  -3.668  1.00  0.00      LIG  
ATOM   5288 C1   LIG     1       4.423 -21.221  -3.497  1.00  0.00      LIG  
ATOM   5289 C2   LIG     1       2.995 -20.730  -3.428  1.00  0.00      LIG  
ATOM   5290 C3   LIG     1       2.916 -19.414  -2.613  1.00  0.00      LIG  
ATOM   5291 C4   LIG     1       3.966 -18.311  -2.886  1.00  0.00      LIG  
ATOM   5292 C5   LIG     1       5.316 -19.020  -2.732  1.00  0.00      LIG  
ATOM   5293 C6   LIG     1       1.512 -18.843  -2.521  1.00  0.00      LIG  
ATOM   5294 C7   LIG     1       1.377 -17.604  -1.651  1.00  0.00      LIG  
ATOM   5295 C8   LIG     1       2.639 -17.110  -0.933  1.00  0.00      LIG  
ATOM   5296 C9   LIG     1       3.784 -17.041  -1.967  1.00  0.00      LIG  
ATOM   5297 C10  LIG     1       2.369 -15.693  -0.336  1.00  0.00      LIG  
ATOM   5298 C11  LIG     1       3.598 -15.138   0.295  1.00  0.00      LIG  
ATOM   5299 C12  LIG     1       4.818 -15.140  -0.566  1.00  0.00      LIG  
ATOM   5300 C13  LIG     1       5.059 -16.443  -1.331  1.00  0.00      LIG  
ATOM   5301 C14  LIG     1       3.365 -14.625   1.516  1.00  0.00      LIG  
ATOM   5302 C15  LIG     1       1.940 -14.813   1.892  1.00  0.00      LIG  
ATOM   5303 C16  LIG     1       1.346 -15.675   0.800  1.00  0.00      LIG  
ATOM   5304 O    LIG     1       6.005 -16.086  -2.337  1.00  0.00      LIG  
ATOM   5305 C17  LIG     1       2.402 -20.696  -4.833  1.00  0.00      LIG  
ATOM   5306 C18  LIG     1       2.221 -21.817  -2.687  1.00  0.00      LIG  
ATOM   5307 C19  LIG     1       2.989 -18.063   0.228  1.00  0.00      LIG  
ATOM   5308 C20  LIG     1       3.868 -17.746  -4.307  1.00  0.00      LIG  
ATOM   5309 H    LIG     1       3.468 -16.272  -2.673  1.00  0.00      LIG  
ATOM   5310 C21  LIG     1       4.183 -13.785   2.473  1.00  0.00      LIG  
ATOM   5311 C22  LIG     1       4.387 -14.409   3.857  1.00  0.00      LIG  
ATOM   5312 C23  LIG     1       5.472 -15.486   3.987  1.00  0.00      LIG  
ATOM   5313 O1   LIG     1       5.803 -15.703   5.376  1.00  0.00      LIG  
ATOM   5314 C24  LIG     1       5.140 -16.779   3.292  1.00  0.00      LIG  
ATOM   5315 C25  LIG     1       1.879 -14.644  -1.344  1.00  0.00      LIG  
ATOM   5316 O2   LIG     1       4.673 -22.392  -3.738  1.00  0.00      LIG  
ATOM   5317 H1   LIG     1       3.144 -19.781  -1.615  1.00  0.00      LIG  
ATOM   5318 C26  LIG     1       5.480 -13.195   1.952  1.00  0.00      LIG  
ATOM   5319 C27  LIG     1       4.855 -16.224   6.219  1.00  0.00      LIG  
ATOM   5320 O3   LIG     1       3.718 -16.567   5.924  1.00  0.00      LIG  
ATOM   5321 C28  LIG     1       5.454 -16.426   7.575  1.00  0.00      LIG  
ATOM   5322 C29  LIG     1       6.140 -17.868   3.115  1.00  0.00      LIG  
ATOM   5323 O4   LIG     1       5.803 -16.989   2.023  1.00  0.00      LIG  
ATOM   5324 C30  LIG     1       7.553 -17.726   3.563  1.00  0.00      LIG  
ATOM   5325 C31  LIG     1       5.646 -19.261   2.951  1.00  0.00      LIG  
ATOM   5326 H2   LIG     1       5.518 -19.891  -4.716  1.00  0.00      LIG  
ATOM   5327 H3   LIG     1       6.450 -20.685  -3.445  1.00  0.00      LIG  
ATOM   5328 H4   LIG     1       6.147 -18.350  -2.942  1.00  0.00      LIG  
ATOM   5329 H5   LIG     1       5.423 -19.359  -1.698  1.00  0.00      LIG  
ATOM   5330 H6   LIG     1       0.823 -19.593  -2.127  1.00  0.00      LIG  
ATOM   5331 H7   LIG     1       1.144 -18.598  -3.520  1.00  0.00      LIG  
ATOM   5332 H8   LIG     1       0.580 -17.773  -0.922  1.00  0.00      LIG  
ATOM   5333 H9   LIG     1       0.999 -16.835  -2.324  1.00  0.00      LIG  
ATOM   5334 H10  LIG     1       5.719 -14.938   0.013  1.00  0.00      LIG  
ATOM   5335 H11  LIG     1       4.732 -14.308  -1.272  1.00  0.00      LIG  
ATOM   5336 H12  LIG     1       5.530 -17.173  -0.667  1.00  0.00      LIG  
ATOM   5337 H13  LIG     1       1.433 -13.846   1.940  1.00  0.00      LIG  
ATOM   5338 H14  LIG     1       1.838 -15.309   2.861  1.00  0.00      LIG  
ATOM   5339 H15  LIG     1       1.121 -16.663   1.205  1.00  0.00      LIG  
ATOM   5340 H16  LIG     1       0.389 -15.261   0.469  1.00  0.00      LIG  
ATOM   5341 H17  LIG     1       5.566 -15.438  -2.913  1.00  0.00      LIG  
ATOM   5342 H18  LIG     1       1.363 -20.359  -4.820  1.00  0.00      LIG  
ATOM   5343 H19  LIG     1       2.410 -21.699  -5.270  1.00  0.00      LIG  
ATOM   5344 H20  LIG     1       2.964 -20.061  -5.516  1.00  0.00      LIG  
ATOM   5345 H21  LIG     1       2.585 -21.935  -1.663  1.00  0.00      LIG  
ATOM   5346 H22  LIG     1       2.311 -22.789  -3.183  1.00  0.00      LIG  
ATOM   5347 H23  LIG     1       1.153 -21.590  -2.645  1.00  0.00      LIG  
ATOM   5348 H24  LIG     1       3.345 -17.545   1.118  1.00  0.00      LIG  
ATOM   5349 H25  LIG     1       3.781 -18.765  -0.036  1.00  0.00      LIG  
ATOM   5350 H26  LIG     1       2.111 -18.642   0.527  1.00  0.00      LIG  
ATOM   5351 H27  LIG     1       2.875 -17.330  -4.493  1.00  0.00      LIG  
ATOM   5352 H28  LIG     1       4.070 -18.476  -5.087  1.00  0.00      LIG  
ATOM   5353 H29  LIG     1       4.594 -16.941  -4.444  1.00  0.00      LIG  
ATOM   5354 H30  LIG     1       3.547 -12.914   2.650  1.00  0.00      LIG  
ATOM   5355 H31  LIG     1       3.438 -14.794   4.236  1.00  0.00      LIG  
ATOM   5356 H32  LIG     1       4.646 -13.597   4.543  1.00  0.00      LIG  
ATOM   5357 H33  LIG     1       6.393 -15.089   3.556  1.00  0.00      LIG  
ATOM   5358 H34  LIG     1       4.097 -17.052   3.377  1.00  0.00      LIG  
ATOM   5359 H35  LIG     1       0.886 -14.889  -1.726  1.00  0.00      LIG  
ATOM   5360 H36  LIG     1       2.548 -14.528  -2.200  1.00  0.00      LIG  
ATOM   5361 H37  LIG     1       1.789 -13.658  -0.876  1.00  0.00      LIG  
ATOM   5362 H38  LIG     1       5.310 -12.641   1.025  1.00  0.00      LIG  
ATOM   5363 H39  LIG     1       6.228 -13.966   1.755  1.00  0.00      LIG  
ATOM   5364 H40  LIG     1       5.902 -12.505   2.687  1.00  0.00      LIG  
ATOM   5365 H41  LIG     1       6.235 -17.191   7.524  1.00  0.00      LIG  
ATOM   5366 H42  LIG     1       4.666 -16.758   8.257  1.00  0.00      LIG  
ATOM   5367 H43  LIG     1       5.861 -15.481   7.948  1.00  0.00      LIG  
ATOM   5368 H44  LIG     1       7.919 -16.700   3.475  1.00  0.00      LIG  
ATOM   5369 H45  LIG     1       7.645 -18.036   4.607  1.00  0.00      LIG  
ATOM   5370 H46  LIG     1       8.202 -18.365   2.960  1.00  0.00      LIG  
ATOM   5371 H47  LIG     1       5.685 -19.784   3.910  1.00  0.00      LIG  
ATOM   5372 H48  LIG     1       4.613 -19.284   2.590  1.00  0.00      LIG  
ATOM   5373 H49  LIG     1       6.273 -19.802   2.238  1.00  0.00      LIG  
TER
REMARK  Energy: 274.741
REMARK  SimpleFitness: 274.741
REMARK  FullFitness: -960.85406
REMARK  InterFull: -23.2291
REMARK  IntraFull: 298.913
REMARK  solvFull: -1493.15
REMARK  surfFull: 256.612
REMARK  extraFull: 0.0
REMARK  deltaGcompsolvpol: -1493.15
REMARK  deltaGcompsolvnonpol: 256.612
REMARK  deltaGprotsolvpol: -1512.07
REMARK  deltaGprotsolvnonpol: 254.074
REMARK  deltaGligsolvpol: -8.47301
REMARK  deltaGligsolvnonpol: 15.7738
REMARK  deltaGvdw: -23.2291
REMARK  deltaGelec: 0.0
REMARK  deltaG: -5.7631326
REMARK  Cluster: 5
REMARK  ClusterRank: 1
ATOM   5287 C    LIG     1       5.497 -20.199  -3.668  1.00  0.00      LIG  
ATOM   5288 C1   LIG     1       4.423 -21.221  -3.497  1.00  0.00      LIG  
ATOM   5289 C2   LIG     1       2.995 -20.730  -3.428  1.00  0.00      LIG  
ATOM   5290 C3   LIG     1       2.916 -19.414  -2.613  1.00  0.00      LIG  
ATOM   5291 C4   LIG     1       3.966 -18.311  -2.886  1.00  0.00      LIG  
ATOM   5292 C5   LIG     1       5.316 -19.020  -2.732  1.00  0.00      LIG  
ATOM   5293 C6   LIG     1       1.512 -18.843  -2.521  1.00  0.00      LIG  
ATOM   5294 C7   LIG     1       1.377 -17.604  -1.651  1.00  0.00      LIG  
ATOM   5295 C8   LIG     1       2.639 -17.110  -0.933  1.00  0.00      LIG  
ATOM   5296 C9   LIG     1       3.784 -17.041  -1.967  1.00  0.00      LIG  
ATOM   5297 C10  LIG     1       2.369 -15.693  -0.336  1.00  0.00      LIG  
ATOM   5298 C11  LIG     1       3.598 -15.138   0.295  1.00  0.00      LIG  
ATOM   5299 C12  LIG     1       4.818 -15.140  -0.566  1.00  0.00      LIG  
ATOM   5300 C13  LIG     1       5.059 -16.443  -1.331  1.00  0.00      LIG  
ATOM   5301 C14  LIG     1       3.365 -14.625   1.516  1.00  0.00      LIG  
ATOM   5302 C15  LIG     1       1.940 -14.813   1.892  1.00  0.00      LIG  
ATOM   5303 C16  LIG     1       1.346 -15.675   0.800  1.00  0.00      LIG  
ATOM   5304 O    LIG     1       6.005 -16.086  -2.337  1.00  0.00      LIG  
ATOM   5305 C17  LIG     1       2.402 -20.696  -4.833  1.00  0.00      LIG  
ATOM   5306 C18  LIG     1       2.221 -21.817  -2.687  1.00  0.00      LIG  
ATOM   5307 C19  LIG     1       2.989 -18.063   0.228  1.00  0.00      LIG  
ATOM   5308 C20  LIG     1       3.868 -17.746  -4.307  1.00  0.00      LIG  
ATOM   5309 H    LIG     1       3.468 -16.272  -2.673  1.00  0.00      LIG  
ATOM   5310 C21  LIG     1       4.183 -13.785   2.473  1.00  0.00      LIG  
ATOM   5311 C22  LIG     1       4.387 -14.409   3.857  1.00  0.00      LIG  
ATOM   5312 C23  LIG     1       5.472 -15.486   3.987  1.00  0.00      LIG  
ATOM   5313 O1   LIG     1       5.803 -15.703   5.376  1.00  0.00      LIG  
ATOM   5314 C24  LIG     1       5.140 -16.779   3.292  1.00  0.00      LIG  
ATOM   5315 C25  LIG     1       1.879 -14.644  -1.344  1.00  0.00      LIG  
ATOM   5316 O2   LIG     1       4.673 -22.392  -3.738  1.00  0.00      LIG  
ATOM   5317 H1   LIG     1       3.144 -19.781  -1.615  1.00  0.00      LIG  
ATOM   5318 C26  LIG     1       5.480 -13.195   1.952  1.00  0.00      LIG  
ATOM   5319 C27  LIG     1       4.855 -16.224   6.219  1.00  0.00      LIG  
ATOM   5320 O3   LIG     1       3.718 -16.567   5.924  1.00  0.00      LIG  
ATOM   5321 C28  LIG     1       5.454 -16.426   7.575  1.00  0.00      LIG  
ATOM   5322 C29  LIG     1       6.140 -17.868   3.115  1.00  0.00      LIG  
ATOM   5323 O4   LIG     1       5.803 -16.989   2.023  1.00  0.00      LIG  
ATOM   5324 C30  LIG     1       7.553 -17.726   3.563  1.00  0.00      LIG  
ATOM   5325 C31  LIG     1       5.646 -19.261   2.951  1.00  0.00      LIG  
ATOM   5326 H2   LIG     1       5.518 -19.891  -4.716  1.00  0.00      LIG  
ATOM   5327 H3   LIG     1       6.450 -20.685  -3.445  1.00  0.00      LIG  
ATOM   5328 H4   LIG     1       6.147 -18.350  -2.942  1.00  0.00      LIG  
ATOM   5329 H5   LIG     1       5.423 -19.359  -1.698  1.00  0.00      LIG  
ATOM   5330 H6   LIG     1       0.823 -19.593  -2.127  1.00  0.00      LIG  
ATOM   5331 H7   LIG     1       1.144 -18.598  -3.520  1.00  0.00      LIG  
ATOM   5332 H8   LIG     1       0.580 -17.773  -0.922  1.00  0.00      LIG  
ATOM   5333 H9   LIG     1       0.999 -16.835  -2.324  1.00  0.00      LIG  
ATOM   5334 H10  LIG     1       5.719 -14.938   0.013  1.00  0.00      LIG  
ATOM   5335 H11  LIG     1       4.732 -14.308  -1.272  1.00  0.00      LIG  
ATOM   5336 H12  LIG     1       5.530 -17.173  -0.667  1.00  0.00      LIG  
ATOM   5337 H13  LIG     1       1.433 -13.846   1.940  1.00  0.00      LIG  
ATOM   5338 H14  LIG     1       1.838 -15.309   2.861  1.00  0.00      LIG  
ATOM   5339 H15  LIG     1       1.121 -16.663   1.205  1.00  0.00      LIG  
ATOM   5340 H16  LIG     1       0.389 -15.261   0.469  1.00  0.00      LIG  
ATOM   5341 H17  LIG     1       5.566 -15.438  -2.913  1.00  0.00      LIG  
ATOM   5342 H18  LIG     1       1.363 -20.359  -4.820  1.00  0.00      LIG  
ATOM   5343 H19  LIG     1       2.410 -21.699  -5.270  1.00  0.00      LIG  
ATOM   5344 H20  LIG     1       2.964 -20.061  -5.516  1.00  0.00      LIG  
ATOM   5345 H21  LIG     1       2.585 -21.935  -1.663  1.00  0.00      LIG  
ATOM   5346 H22  LIG     1       2.311 -22.789  -3.183  1.00  0.00      LIG  
ATOM   5347 H23  LIG     1       1.153 -21.590  -2.645  1.00  0.00      LIG  
ATOM   5348 H24  LIG     1       3.345 -17.545   1.118  1.00  0.00      LIG  
ATOM   5349 H25  LIG     1       3.781 -18.765  -0.036  1.00  0.00      LIG  
ATOM   5350 H26  LIG     1       2.111 -18.642   0.527  1.00  0.00      LIG  
ATOM   5351 H27  LIG     1       2.875 -17.330  -4.493  1.00  0.00      LIG  
ATOM   5352 H28  LIG     1       4.070 -18.476  -5.087  1.00  0.00      LIG  
ATOM   5353 H29  LIG     1       4.594 -16.941  -4.444  1.00  0.00      LIG  
ATOM   5354 H30  LIG     1       3.547 -12.914   2.650  1.00  0.00      LIG  
ATOM   5355 H31  LIG     1       3.438 -14.794   4.236  1.00  0.00      LIG  
ATOM   5356 H32  LIG     1       4.646 -13.597   4.543  1.00  0.00      LIG  
ATOM   5357 H33  LIG     1       6.393 -15.089   3.556  1.00  0.00      LIG  
ATOM   5358 H34  LIG     1       4.097 -17.052   3.377  1.00  0.00      LIG  
ATOM   5359 H35  LIG     1       0.886 -14.889  -1.726  1.00  0.00      LIG  
ATOM   5360 H36  LIG     1       2.548 -14.528  -2.200  1.00  0.00      LIG  
ATOM   5361 H37  LIG     1       1.789 -13.658  -0.876  1.00  0.00      LIG  
ATOM   5362 H38  LIG     1       5.310 -12.641   1.025  1.00  0.00      LIG  
ATOM   5363 H39  LIG     1       6.228 -13.966   1.755  1.00  0.00      LIG  
ATOM   5364 H40  LIG     1       5.902 -12.505   2.687  1.00  0.00      LIG  
ATOM   5365 H41  LIG     1       6.235 -17.191   7.524  1.00  0.00      LIG  
ATOM   5366 H42  LIG     1       4.666 -16.758   8.257  1.00  0.00      LIG  
ATOM   5367 H43  LIG     1       5.861 -15.481   7.948  1.00  0.00      LIG  
ATOM   5368 H44  LIG     1       7.919 -16.700   3.475  1.00  0.00      LIG  
ATOM   5369 H45  LIG     1       7.645 -18.036   4.607  1.00  0.00      LIG  
ATOM   5370 H46  LIG     1       8.202 -18.365   2.960  1.00  0.00      LIG  
ATOM   5371 H47  LIG     1       5.685 -19.784   3.910  1.00  0.00      LIG  
ATOM   5372 H48  LIG     1       4.613 -19.284   2.590  1.00  0.00      LIG  
ATOM   5373 H49  LIG     1       6.273 -19.802   2.238  1.00  0.00      LIG  
TER
REMARK  Energy: 274.741
REMARK  SimpleFitness: 274.741
REMARK  FullFitness: -960.85406
REMARK  InterFull: -23.2291
REMARK  IntraFull: 298.913
REMARK  solvFull: -1493.15
REMARK  surfFull: 256.612
REMARK  extraFull: 0.0
REMARK  deltaGcompsolvpol: -1493.15
REMARK  deltaGcompsolvnonpol: 256.612
REMARK  deltaGprotsolvpol: -1512.07
REMARK  deltaGprotsolvnonpol: 254.074
REMARK  deltaGligsolvpol: -8.47301
REMARK  deltaGligsolvnonpol: 15.7738
REMARK  deltaGvdw: -23.2291
REMARK  deltaGelec: 0.0
REMARK  deltaG: -5.7631326
REMARK  Cluster: 5
REMARK  ClusterRank: 2
ATOM   5287 C    LIG     1       5.497 -20.199  -3.668  1.00  0.00      LIG  
ATOM   5288 C1   LIG     1       4.423 -21.221  -3.497  1.00  0.00      LIG  
ATOM   5289 C2   LIG     1       2.995 -20.730  -3.428  1.00  0.00      LIG  
ATOM   5290 C3   LIG     1       2.916 -19.414  -2.613  1.00  0.00      LIG  
ATOM   5291 C4   LIG     1       3.966 -18.311  -2.886  1.00  0.00      LIG  
ATOM   5292 C5   LIG     1       5.316 -19.020  -2.732  1.00  0.00      LIG  
ATOM   5293 C6   LIG     1       1.512 -18.843  -2.521  1.00  0.00      LIG  
ATOM   5294 C7   LIG     1       1.377 -17.604  -1.651  1.00  0.00      LIG  
ATOM   5295 C8   LIG     1       2.639 -17.110  -0.933  1.00  0.00      LIG  
ATOM   5296 C9   LIG     1       3.784 -17.041  -1.967  1.00  0.00      LIG  
ATOM   5297 C10  LIG     1       2.369 -15.693  -0.336  1.00  0.00      LIG  
ATOM   5298 C11  LIG     1       3.598 -15.138   0.295  1.00  0.00      LIG  
ATOM   5299 C12  LIG     1       4.818 -15.140  -0.566  1.00  0.00      LIG  
ATOM   5300 C13  LIG     1       5.059 -16.443  -1.331  1.00  0.00      LIG  
ATOM   5301 C14  LIG     1       3.365 -14.625   1.516  1.00  0.00      LIG  
ATOM   5302 C15  LIG     1       1.940 -14.813   1.892  1.00  0.00      LIG  
ATOM   5303 C16  LIG     1       1.346 -15.675   0.800  1.00  0.00      LIG  
ATOM   5304 O    LIG     1       6.005 -16.086  -2.337  1.00  0.00      LIG  
ATOM   5305 C17  LIG     1       2.402 -20.696  -4.833  1.00  0.00      LIG  
ATOM   5306 C18  LIG     1       2.221 -21.817  -2.687  1.00  0.00      LIG  
ATOM   5307 C19  LIG     1       2.989 -18.063   0.228  1.00  0.00      LIG  
ATOM   5308 C20  LIG     1       3.868 -17.746  -4.307  1.00  0.00      LIG  
ATOM   5309 H    LIG     1       3.468 -16.272  -2.673  1.00  0.00      LIG  
ATOM   5310 C21  LIG     1       4.183 -13.785   2.473  1.00  0.00      LIG  
ATOM   5311 C22  LIG     1       4.387 -14.409   3.857  1.00  0.00      LIG  
ATOM   5312 C23  LIG     1       5.472 -15.486   3.987  1.00  0.00      LIG  
ATOM   5313 O1   LIG     1       5.803 -15.703   5.376  1.00  0.00      LIG  
ATOM   5314 C24  LIG     1       5.140 -16.779   3.292  1.00  0.00      LIG  
ATOM   5315 C25  LIG     1       1.879 -14.644  -1.344  1.00  0.00      LIG  
ATOM   5316 O2   LIG     1       4.673 -22.392  -3.738  1.00  0.00      LIG  
ATOM   5317 H1   LIG     1       3.144 -19.781  -1.615  1.00  0.00      LIG  
ATOM   5318 C26  LIG     1       5.480 -13.195   1.952  1.00  0.00      LIG  
ATOM   5319 C27  LIG     1       4.855 -16.224   6.219  1.00  0.00      LIG  
ATOM   5320 O3   LIG     1       3.718 -16.567   5.924  1.00  0.00      LIG  
ATOM   5321 C28  LIG     1       5.454 -16.426   7.575  1.00  0.00      LIG  
ATOM   5322 C29  LIG     1       6.140 -17.868   3.115  1.00  0.00      LIG  
ATOM   5323 O4   LIG     1       5.803 -16.989   2.023  1.00  0.00      LIG  
ATOM   5324 C30  LIG     1       7.553 -17.726   3.563  1.00  0.00      LIG  
ATOM   5325 C31  LIG     1       5.646 -19.261   2.951  1.00  0.00      LIG  
ATOM   5326 H2   LIG     1       5.518 -19.891  -4.716  1.00  0.00      LIG  
ATOM   5327 H3   LIG     1       6.450 -20.685  -3.445  1.00  0.00      LIG  
ATOM   5328 H4   LIG     1       6.147 -18.350  -2.942  1.00  0.00      LIG  
ATOM   5329 H5   LIG     1       5.423 -19.359  -1.698  1.00  0.00      LIG  
ATOM   5330 H6   LIG     1       0.823 -19.593  -2.127  1.00  0.00      LIG  
ATOM   5331 H7   LIG     1       1.144 -18.598  -3.520  1.00  0.00      LIG  
ATOM   5332 H8   LIG     1       0.580 -17.773  -0.922  1.00  0.00      LIG  
ATOM   5333 H9   LIG     1       0.999 -16.835  -2.324  1.00  0.00      LIG  
ATOM   5334 H10  LIG     1       5.719 -14.938   0.013  1.00  0.00      LIG  
ATOM   5335 H11  LIG     1       4.732 -14.308  -1.272  1.00  0.00      LIG  
ATOM   5336 H12  LIG     1       5.530 -17.173  -0.667  1.00  0.00      LIG  
ATOM   5337 H13  LIG     1       1.433 -13.846   1.940  1.00  0.00      LIG  
ATOM   5338 H14  LIG     1       1.838 -15.309   2.861  1.00  0.00      LIG  
ATOM   5339 H15  LIG     1       1.121 -16.663   1.205  1.00  0.00      LIG  
ATOM   5340 H16  LIG     1       0.389 -15.261   0.469  1.00  0.00      LIG  
ATOM   5341 H17  LIG     1       5.566 -15.438  -2.913  1.00  0.00      LIG  
ATOM   5342 H18  LIG     1       1.363 -20.359  -4.820  1.00  0.00      LIG  
ATOM   5343 H19  LIG     1       2.410 -21.699  -5.270  1.00  0.00      LIG  
ATOM   5344 H20  LIG     1       2.964 -20.061  -5.516  1.00  0.00      LIG  
ATOM   5345 H21  LIG     1       2.585 -21.935  -1.663  1.00  0.00      LIG  
ATOM   5346 H22  LIG     1       2.311 -22.789  -3.183  1.00  0.00      LIG  
ATOM   5347 H23  LIG     1       1.153 -21.590  -2.645  1.00  0.00      LIG  
ATOM   5348 H24  LIG     1       3.345 -17.545   1.118  1.00  0.00      LIG  
ATOM   5349 H25  LIG     1       3.781 -18.765  -0.036  1.00  0.00      LIG  
ATOM   5350 H26  LIG     1       2.111 -18.642   0.527  1.00  0.00      LIG  
ATOM   5351 H27  LIG     1       2.875 -17.330  -4.493  1.00  0.00      LIG  
ATOM   5352 H28  LIG     1       4.070 -18.476  -5.087  1.00  0.00      LIG  
ATOM   5353 H29  LIG     1       4.594 -16.941  -4.444  1.00  0.00      LIG  
ATOM   5354 H30  LIG     1       3.547 -12.914   2.650  1.00  0.00      LIG  
ATOM   5355 H31  LIG     1       3.438 -14.794   4.236  1.00  0.00      LIG  
ATOM   5356 H32  LIG     1       4.646 -13.597   4.543  1.00  0.00      LIG  
ATOM   5357 H33  LIG     1       6.393 -15.089   3.556  1.00  0.00      LIG  
ATOM   5358 H34  LIG     1       4.097 -17.052   3.377  1.00  0.00      LIG  
ATOM   5359 H35  LIG     1       0.886 -14.889  -1.726  1.00  0.00      LIG  
ATOM   5360 H36  LIG     1       2.548 -14.528  -2.200  1.00  0.00      LIG  
ATOM   5361 H37  LIG     1       1.789 -13.658  -0.876  1.00  0.00      LIG  
ATOM   5362 H38  LIG     1       5.310 -12.641   1.025  1.00  0.00      LIG  
ATOM   5363 H39  LIG     1       6.228 -13.966   1.755  1.00  0.00      LIG  
ATOM   5364 H40  LIG     1       5.902 -12.505   2.687  1.00  0.00      LIG  
ATOM   5365 H41  LIG     1       6.235 -17.191   7.524  1.00  0.00      LIG  
ATOM   5366 H42  LIG     1       4.666 -16.758   8.257  1.00  0.00      LIG  
ATOM   5367 H43  LIG     1       5.861 -15.481   7.948  1.00  0.00      LIG  
ATOM   5368 H44  LIG     1       7.919 -16.700   3.475  1.00  0.00      LIG  
ATOM   5369 H45  LIG     1       7.645 -18.036   4.607  1.00  0.00      LIG  
ATOM   5370 H46  LIG     1       8.202 -18.365   2.960  1.00  0.00      LIG  
ATOM   5371 H47  LIG     1       5.685 -19.784   3.910  1.00  0.00      LIG  
ATOM   5372 H48  LIG     1       4.613 -19.284   2.590  1.00  0.00      LIG  
ATOM   5373 H49  LIG     1       6.273 -19.802   2.238  1.00  0.00      LIG  
TER
REMARK  Energy: 284.695
REMARK  SimpleFitness: 284.695
REMARK  FullFitness: -948.94495
REMARK  InterFull: -24.418
REMARK  IntraFull: 308.204
REMARK  solvFull: -1489.46
REMARK  surfFull: 256.729
REMARK  extraFull: 0.0
REMARK  deltaGcompsolvpol: -1489.46
REMARK  deltaGcompsolvnonpol: 256.729
REMARK  deltaGprotsolvpol: -1512.07
REMARK  deltaGprotsolvnonpol: 254.074
REMARK  deltaGligsolvpol: -8.77539
REMARK  deltaGligsolvnonpol: 15.6725
REMARK  deltaGvdw: -24.418
REMARK  deltaGelec: 0.0
REMARK  deltaG: -5.6106133
REMARK  Cluster: 5
REMARK  ClusterRank: 3
ATOM   5287 C    LIG     1       5.412 -19.713  -4.344  1.00  0.00      LIG  
ATOM   5288 C1   LIG     1       4.490 -20.850  -4.057  1.00  0.00      LIG  
ATOM   5289 C2   LIG     1       3.081 -20.490  -3.650  1.00  0.00      LIG  
ATOM   5290 C3   LIG     1       3.118 -19.321  -2.634  1.00  0.00      LIG  
ATOM   5291 C4   LIG     1       4.026 -18.099  -2.913  1.00  0.00      LIG  
ATOM   5292 C5   LIG     1       5.405 -18.688  -3.224  1.00  0.00      LIG  
ATOM   5293 C6   LIG     1       1.737 -18.958  -2.093  1.00  0.00      LIG  
ATOM   5294 C7   LIG     1       1.667 -17.673  -1.293  1.00  0.00      LIG  
ATOM   5295 C8   LIG     1       2.972 -17.252  -0.629  1.00  0.00      LIG  
ATOM   5296 C9   LIG     1       4.021 -17.032  -1.743  1.00  0.00      LIG  
ATOM   5297 C10  LIG     1       2.762 -15.910   0.142  1.00  0.00      LIG  
ATOM   5298 C11  LIG     1       4.031 -15.457   0.782  1.00  0.00      LIG  
ATOM   5299 C12  LIG     1       5.234 -15.426  -0.108  1.00  0.00      LIG  
ATOM   5300 C13  LIG     1       5.365 -16.578  -1.120  1.00  0.00      LIG  
ATOM   5301 C14  LIG     1       3.839 -15.020   2.042  1.00  0.00      LIG  
ATOM   5302 C15  LIG     1       2.417 -15.178   2.431  1.00  0.00      LIG  
ATOM   5303 C16  LIG     1       1.792 -15.985   1.316  1.00  0.00      LIG  
ATOM   5304 O    LIG     1       6.239 -16.055  -2.120  1.00  0.00      LIG  
ATOM   5305 C17  LIG     1       2.237 -20.284  -4.904  1.00  0.00      LIG  
ATOM   5306 C18  LIG     1       2.503 -21.725  -2.961  1.00  0.00      LIG  
ATOM   5307 C19  LIG     1       3.425 -18.330   0.381  1.00  0.00      LIG  
ATOM   5308 C20  LIG     1       3.568 -17.309  -4.142  1.00  0.00      LIG  
ATOM   5309 H    LIG     1       3.696 -16.136  -2.268  1.00  0.00      LIG  
ATOM   5310 C21  LIG     1       4.690 -14.257   3.037  1.00  0.00      LIG  
ATOM   5311 C22  LIG     1       4.773 -14.845   4.457  1.00  0.00      LIG  
ATOM   5312 C23  LIG     1       5.709 -16.045   4.672  1.00  0.00      LIG  
ATOM   5313 O1   LIG     1       6.418 -15.947   5.929  1.00  0.00      LIG  
ATOM   5314 C24  LIG     1       5.031 -17.388   4.580  1.00  0.00      LIG  
ATOM   5315 C25  LIG     1       2.232 -14.747  -0.709  1.00  0.00      LIG  
ATOM   5316 O2   LIG     1       4.769 -21.971  -4.451  1.00  0.00      LIG  
ATOM   5317 H1   LIG     1       3.627 -19.814  -1.812  1.00  0.00      LIG  
ATOM   5318 C26  LIG     1       6.056 -13.788   2.567  1.00  0.00      LIG  
ATOM   5319 C27  LIG     1       5.709 -15.963   7.108  1.00  0.00      LIG  
ATOM   5320 O3   LIG     1       4.499 -16.097   7.232  1.00  0.00      LIG  
ATOM   5321 C28  LIG     1       6.652 -16.006   8.269  1.00  0.00      LIG  
ATOM   5322 C29  LIG     1       5.665 -18.522   3.857  1.00  0.00      LIG  
ATOM   5323 O4   LIG     1       4.552 -17.799   3.290  1.00  0.00      LIG  
ATOM   5324 C30  LIG     1       6.922 -18.368   3.071  1.00  0.00      LIG  
ATOM   5325 C31  LIG     1       5.339 -19.894   4.314  1.00  0.00      LIG  
ATOM   5326 H2   LIG     1       5.136 -19.272  -5.305  1.00  0.00      LIG  
ATOM   5327 H3   LIG     1       6.420 -20.124  -4.441  1.00  0.00      LIG  
ATOM   5328 H4   LIG     1       6.094 -17.905  -3.541  1.00  0.00      LIG  
ATOM   5329 H5   LIG     1       5.810 -19.146  -2.316  1.00  0.00      LIG  
ATOM   5330 H6   LIG     1       1.390 -19.768  -1.446  1.00  0.00      LIG  
ATOM   5331 H7   LIG     1       1.010 -18.881  -2.904  1.00  0.00      LIG  
ATOM   5332 H8   LIG     1       0.871 -17.770  -0.550  1.00  0.00      LIG  
ATOM   5333 H9   LIG     1       1.350 -16.893  -1.989  1.00  0.00      LIG  
ATOM   5334 H10  LIG     1       6.153 -15.411   0.480  1.00  0.00      LIG  
ATOM   5335 H11  LIG     1       5.210 -14.469  -0.643  1.00  0.00      LIG  
ATOM   5336 H12  LIG     1       5.865 -17.429  -0.646  1.00  0.00      LIG  
ATOM   5337 H13  LIG     1       1.937 -14.199   2.519  1.00  0.00      LIG  
ATOM   5338 H14  LIG     1       2.318 -15.705   3.381  1.00  0.00      LIG  
ATOM   5339 H15  LIG     1       1.616 -16.999   1.672  1.00  0.00      LIG  
ATOM   5340 H16  LIG     1       0.809 -15.582   1.057  1.00  0.00      LIG  
ATOM   5341 H17  LIG     1       5.775 -15.304  -2.527  1.00  0.00      LIG  
ATOM   5342 H18  LIG     1       1.211 -20.005  -4.656  1.00  0.00      LIG  
ATOM   5343 H19  LIG     1       2.190 -21.213  -5.479  1.00  0.00      LIG  
ATOM   5344 H20  LIG     1       2.651 -19.530  -5.573  1.00  0.00      LIG  
ATOM   5345 H21  LIG     1       3.053 -21.961  -2.045  1.00  0.00      LIG  
ATOM   5346 H22  LIG     1       2.546 -22.606  -3.609  1.00  0.00      LIG  
ATOM   5347 H23  LIG     1       1.451 -21.581  -2.702  1.00  0.00      LIG  
ATOM   5348 H24  LIG     1       2.642 -18.571   1.101  1.00  0.00      LIG  
ATOM   5349 H25  LIG     1       4.310 -18.014   0.927  1.00  0.00      LIG  
ATOM   5350 H26  LIG     1       3.710 -19.279  -0.054  1.00  0.00      LIG  
ATOM   5351 H27  LIG     1       2.544 -16.947  -4.017  1.00  0.00      LIG  
ATOM   5352 H28  LIG     1       3.606 -17.877  -5.068  1.00  0.00      LIG  
ATOM   5353 H29  LIG     1       4.214 -16.440  -4.289  1.00  0.00      LIG  
ATOM   5354 H30  LIG     1       4.132 -13.326   3.171  1.00  0.00      LIG  
ATOM   5355 H31  LIG     1       3.775 -15.082   4.836  1.00  0.00      LIG  
ATOM   5356 H32  LIG     1       5.137 -14.028   5.083  1.00  0.00      LIG  
ATOM   5357 H33  LIG     1       6.494 -15.983   3.923  1.00  0.00      LIG  
ATOM   5358 H34  LIG     1       4.374 -17.607   5.409  1.00  0.00      LIG  
ATOM   5359 H35  LIG     1       1.249 -14.975  -1.126  1.00  0.00      LIG  
ATOM   5360 H36  LIG     1       2.898 -14.476  -1.531  1.00  0.00      LIG  
ATOM   5361 H37  LIG     1       2.106 -13.844  -0.103  1.00  0.00      LIG  
ATOM   5362 H38  LIG     1       5.969 -13.195   1.653  1.00  0.00      LIG  
ATOM   5363 H39  LIG     1       6.726 -14.627   2.365  1.00  0.00      LIG  
ATOM   5364 H40  LIG     1       6.521 -13.161   3.330  1.00  0.00      LIG  
ATOM   5365 H41  LIG     1       6.997 -17.031   8.424  1.00  0.00      LIG  
ATOM   5366 H42  LIG     1       6.127 -15.652   9.160  1.00  0.00      LIG  
ATOM   5367 H43  LIG     1       7.504 -15.345   8.092  1.00  0.00      LIG  
ATOM   5368 H44  LIG     1       6.914 -17.468   2.448  1.00  0.00      LIG  
ATOM   5369 H45  LIG     1       7.782 -18.314   3.743  1.00  0.00      LIG  
ATOM   5370 H46  LIG     1       7.056 -19.228   2.409  1.00  0.00      LIG  
ATOM   5371 H47  LIG     1       6.112 -20.257   4.994  1.00  0.00      LIG  
ATOM   5372 H48  LIG     1       4.386 -19.915   4.846  1.00  0.00      LIG  
ATOM   5373 H49  LIG     1       5.277 -20.574   3.460  1.00  0.00      LIG  
TER
REMARK  Energy: 284.695
REMARK  SimpleFitness: 284.695
REMARK  FullFitness: -948.94495
REMARK  InterFull: -24.418
REMARK  IntraFull: 308.204
REMARK  solvFull: -1489.46
REMARK  surfFull: 256.729
REMARK  extraFull: 0.0
REMARK  deltaGcompsolvpol: -1489.46
REMARK  deltaGcompsolvnonpol: 256.729
REMARK  deltaGprotsolvpol: -1512.07
REMARK  deltaGprotsolvnonpol: 254.074
REMARK  deltaGligsolvpol: -8.77539
REMARK  deltaGligsolvnonpol: 15.6725
REMARK  deltaGvdw: -24.418
REMARK  deltaGelec: 0.0
REMARK  deltaG: -5.6106133
REMARK  Cluster: 5
REMARK  ClusterRank: 4
ATOM   5287 C    LIG     1       5.412 -19.713  -4.344  1.00  0.00      LIG  
ATOM   5288 C1   LIG     1       4.490 -20.850  -4.057  1.00  0.00      LIG  
ATOM   5289 C2   LIG     1       3.081 -20.490  -3.650  1.00  0.00      LIG  
ATOM   5290 C3   LIG     1       3.118 -19.321  -2.634  1.00  0.00      LIG  
ATOM   5291 C4   LIG     1       4.026 -18.099  -2.913  1.00  0.00      LIG  
ATOM   5292 C5   LIG     1       5.405 -18.688  -3.224  1.00  0.00      LIG  
ATOM   5293 C6   LIG     1       1.737 -18.958  -2.093  1.00  0.00      LIG  
ATOM   5294 C7   LIG     1       1.667 -17.673  -1.293  1.00  0.00      LIG  
ATOM   5295 C8   LIG     1       2.972 -17.252  -0.629  1.00  0.00      LIG  
ATOM   5296 C9   LIG     1       4.021 -17.032  -1.743  1.00  0.00      LIG  
ATOM   5297 C10  LIG     1       2.762 -15.910   0.142  1.00  0.00      LIG  
ATOM   5298 C11  LIG     1       4.031 -15.457   0.782  1.00  0.00      LIG  
ATOM   5299 C12  LIG     1       5.234 -15.426  -0.108  1.00  0.00      LIG  
ATOM   5300 C13  LIG     1       5.365 -16.578  -1.120  1.00  0.00      LIG  
ATOM   5301 C14  LIG     1       3.839 -15.020   2.042  1.00  0.00      LIG  
ATOM   5302 C15  LIG     1       2.417 -15.178   2.431  1.00  0.00      LIG  
ATOM   5303 C16  LIG     1       1.792 -15.985   1.316  1.00  0.00      LIG  
ATOM   5304 O    LIG     1       6.239 -16.055  -2.120  1.00  0.00      LIG  
ATOM   5305 C17  LIG     1       2.237 -20.284  -4.904  1.00  0.00      LIG  
ATOM   5306 C18  LIG     1       2.503 -21.725  -2.961  1.00  0.00      LIG  
ATOM   5307 C19  LIG     1       3.425 -18.330   0.381  1.00  0.00      LIG  
ATOM   5308 C20  LIG     1       3.568 -17.309  -4.142  1.00  0.00      LIG  
ATOM   5309 H    LIG     1       3.696 -16.136  -2.268  1.00  0.00      LIG  
ATOM   5310 C21  LIG     1       4.690 -14.257   3.037  1.00  0.00      LIG  
ATOM   5311 C22  LIG     1       4.773 -14.845   4.457  1.00  0.00      LIG  
ATOM   5312 C23  LIG     1       5.709 -16.045   4.672  1.00  0.00      LIG  
ATOM   5313 O1   LIG     1       6.418 -15.947   5.929  1.00  0.00      LIG  
ATOM   5314 C24  LIG     1       5.031 -17.388   4.580  1.00  0.00      LIG  
ATOM   5315 C25  LIG     1       2.232 -14.747  -0.709  1.00  0.00      LIG  
ATOM   5316 O2   LIG     1       4.769 -21.971  -4.451  1.00  0.00      LIG  
ATOM   5317 H1   LIG     1       3.627 -19.814  -1.812  1.00  0.00      LIG  
ATOM   5318 C26  LIG     1       6.056 -13.788   2.567  1.00  0.00      LIG  
ATOM   5319 C27  LIG     1       5.709 -15.963   7.108  1.00  0.00      LIG  
ATOM   5320 O3   LIG     1       4.499 -16.097   7.232  1.00  0.00      LIG  
ATOM   5321 C28  LIG     1       6.652 -16.006   8.269  1.00  0.00      LIG  
ATOM   5322 C29  LIG     1       5.665 -18.522   3.857  1.00  0.00      LIG  
ATOM   5323 O4   LIG     1       4.552 -17.799   3.290  1.00  0.00      LIG  
ATOM   5324 C30  LIG     1       6.922 -18.368   3.071  1.00  0.00      LIG  
ATOM   5325 C31  LIG     1       5.339 -19.894   4.314  1.00  0.00      LIG  
ATOM   5326 H2   LIG     1       5.136 -19.272  -5.305  1.00  0.00      LIG  
ATOM   5327 H3   LIG     1       6.420 -20.124  -4.441  1.00  0.00      LIG  
ATOM   5328 H4   LIG     1       6.094 -17.905  -3.541  1.00  0.00      LIG  
ATOM   5329 H5   LIG     1       5.810 -19.146  -2.316  1.00  0.00      LIG  
ATOM   5330 H6   LIG     1       1.390 -19.768  -1.446  1.00  0.00      LIG  
ATOM   5331 H7   LIG     1       1.010 -18.881  -2.904  1.00  0.00      LIG  
ATOM   5332 H8   LIG     1       0.871 -17.770  -0.550  1.00  0.00      LIG  
ATOM   5333 H9   LIG     1       1.350 -16.893  -1.989  1.00  0.00      LIG  
ATOM   5334 H10  LIG     1       6.153 -15.411   0.480  1.00  0.00      LIG  
ATOM   5335 H11  LIG     1       5.210 -14.469  -0.643  1.00  0.00      LIG  
ATOM   5336 H12  LIG     1       5.865 -17.429  -0.646  1.00  0.00      LIG  
ATOM   5337 H13  LIG     1       1.937 -14.199   2.519  1.00  0.00      LIG  
ATOM   5338 H14  LIG     1       2.318 -15.705   3.381  1.00  0.00      LIG  
ATOM   5339 H15  LIG     1       1.616 -16.999   1.672  1.00  0.00      LIG  
ATOM   5340 H16  LIG     1       0.809 -15.582   1.057  1.00  0.00      LIG  
ATOM   5341 H17  LIG     1       5.775 -15.304  -2.527  1.00  0.00      LIG  
ATOM   5342 H18  LIG     1       1.211 -20.005  -4.656  1.00  0.00      LIG  
ATOM   5343 H19  LIG     1       2.190 -21.213  -5.479  1.00  0.00      LIG  
ATOM   5344 H20  LIG     1       2.651 -19.530  -5.573  1.00  0.00      LIG  
ATOM   5345 H21  LIG     1       3.053 -21.961  -2.045  1.00  0.00      LIG  
ATOM   5346 H22  LIG     1       2.546 -22.606  -3.609  1.00  0.00      LIG  
ATOM   5347 H23  LIG     1       1.451 -21.581  -2.702  1.00  0.00      LIG  
ATOM   5348 H24  LIG     1       2.642 -18.571   1.101  1.00  0.00      LIG  
ATOM   5349 H25  LIG     1       4.310 -18.014   0.927  1.00  0.00      LIG  
ATOM   5350 H26  LIG     1       3.710 -19.279  -0.054  1.00  0.00      LIG  
ATOM   5351 H27  LIG     1       2.544 -16.947  -4.017  1.00  0.00      LIG  
ATOM   5352 H28  LIG     1       3.606 -17.877  -5.068  1.00  0.00      LIG  
ATOM   5353 H29  LIG     1       4.214 -16.440  -4.289  1.00  0.00      LIG  
ATOM   5354 H30  LIG     1       4.132 -13.326   3.171  1.00  0.00      LIG  
ATOM   5355 H31  LIG     1       3.775 -15.082   4.836  1.00  0.00      LIG  
ATOM   5356 H32  LIG     1       5.137 -14.028   5.083  1.00  0.00      LIG  
ATOM   5357 H33  LIG     1       6.494 -15.983   3.923  1.00  0.00      LIG  
ATOM   5358 H34  LIG     1       4.374 -17.607   5.409  1.00  0.00      LIG  
ATOM   5359 H35  LIG     1       1.249 -14.975  -1.126  1.00  0.00      LIG  
ATOM   5360 H36  LIG     1       2.898 -14.476  -1.531  1.00  0.00      LIG  
ATOM   5361 H37  LIG     1       2.106 -13.844  -0.103  1.00  0.00      LIG  
ATOM   5362 H38  LIG     1       5.969 -13.195   1.653  1.00  0.00      LIG  
ATOM   5363 H39  LIG     1       6.726 -14.627   2.365  1.00  0.00      LIG  
ATOM   5364 H40  LIG     1       6.521 -13.161   3.330  1.00  0.00      LIG  
ATOM   5365 H41  LIG     1       6.997 -17.031   8.424  1.00  0.00      LIG  
ATOM   5366 H42  LIG     1       6.127 -15.652   9.160  1.00  0.00      LIG  
ATOM   5367 H43  LIG     1       7.504 -15.345   8.092  1.00  0.00      LIG  
ATOM   5368 H44  LIG     1       6.914 -17.468   2.448  1.00  0.00      LIG  
ATOM   5369 H45  LIG     1       7.782 -18.314   3.743  1.00  0.00      LIG  
ATOM   5370 H46  LIG     1       7.056 -19.228   2.409  1.00  0.00      LIG  
ATOM   5371 H47  LIG     1       6.112 -20.257   4.994  1.00  0.00      LIG  
ATOM   5372 H48  LIG     1       4.386 -19.915   4.846  1.00  0.00      LIG  
ATOM   5373 H49  LIG     1       5.277 -20.574   3.460  1.00  0.00      LIG  
TER
REMARK  Energy: 286.514
REMARK  SimpleFitness: 286.514
REMARK  FullFitness: -945.5859
REMARK  InterFull: -18.5298
REMARK  IntraFull: 308.571
REMARK  solvFull: -1492.4
REMARK  surfFull: 256.773
REMARK  extraFull: 0.0
REMARK  deltaGcompsolvpol: -1492.4
REMARK  deltaGcompsolvnonpol: 256.773
REMARK  deltaGprotsolvpol: -1512.07
REMARK  deltaGprotsolvnonpol: 254.074
REMARK  deltaGligsolvpol: -8.7209
REMARK  deltaGligsolvnonpol: 15.5388
REMARK  deltaGvdw: -18.5298
REMARK  deltaGelec: 0.0
REMARK  deltaG: -5.2200456
REMARK  Cluster: 5
REMARK  ClusterRank: 5
ATOM   5287 C    LIG     1       5.360 -20.140  -4.134  1.00  0.00      LIG  
ATOM   5288 C1   LIG     1       4.233 -21.104  -3.966  1.00  0.00      LIG  
ATOM   5289 C2   LIG     1       2.864 -20.521  -3.702  1.00  0.00      LIG  
ATOM   5290 C3   LIG     1       2.988 -19.348  -2.693  1.00  0.00      LIG  
ATOM   5291 C4   LIG     1       4.079 -18.276  -2.932  1.00  0.00      LIG  
ATOM   5292 C5   LIG     1       5.378 -19.079  -3.046  1.00  0.00      LIG  
ATOM   5293 C6   LIG     1       1.645 -18.770  -2.270  1.00  0.00      LIG  
ATOM   5294 C7   LIG     1       1.703 -17.545  -1.380  1.00  0.00      LIG  
ATOM   5295 C8   LIG     1       3.046 -17.237  -0.722  1.00  0.00      LIG  
ATOM   5296 C9   LIG     1       4.109 -17.142  -1.833  1.00  0.00      LIG  
ATOM   5297 C10  LIG     1       2.943 -15.863   0.017  1.00  0.00      LIG  
ATOM   5298 C11  LIG     1       4.244 -15.482   0.635  1.00  0.00      LIG  
ATOM   5299 C12  LIG     1       5.427 -15.544  -0.277  1.00  0.00      LIG  
ATOM   5300 C13  LIG     1       5.478 -16.745  -1.233  1.00  0.00      LIG  
ATOM   5301 C14  LIG     1       4.096 -14.992   1.886  1.00  0.00      LIG  
ATOM   5302 C15  LIG     1       2.658 -15.034   2.272  1.00  0.00      LIG  
ATOM   5303 C16  LIG     1       1.981 -15.851   1.197  1.00  0.00      LIG  
ATOM   5304 O    LIG     1       6.378 -16.334  -2.260  1.00  0.00      LIG  
ATOM   5305 C17  LIG     1       2.179 -20.213  -5.031  1.00  0.00      LIG  
ATOM   5306 C18  LIG     1       2.039 -21.638  -3.071  1.00  0.00      LIG  
ATOM   5307 C19  LIG     1       3.413 -18.323   0.314  1.00  0.00      LIG  
ATOM   5308 C20  LIG     1       3.865 -17.505  -4.236  1.00  0.00      LIG  
ATOM   5309 H    LIG     1       3.827 -16.258  -2.403  1.00  0.00      LIG  
ATOM   5310 C21  LIG     1       5.038 -14.293   2.849  1.00  0.00      LIG  
ATOM   5311 C22  LIG     1       4.870 -14.644   4.339  1.00  0.00      LIG  
ATOM   5312 C23  LIG     1       5.591 -15.875   4.920  1.00  0.00      LIG  
ATOM   5313 O1   LIG     1       5.604 -15.639   6.343  1.00  0.00      LIG  
ATOM   5314 C24  LIG     1       4.868 -17.173   4.643  1.00  0.00      LIG  
ATOM   5315 C25  LIG     1       2.500 -14.680  -0.859  1.00  0.00      LIG  
ATOM   5316 O2   LIG     1       4.364 -22.255  -4.357  1.00  0.00      LIG  
ATOM   5317 H1   LIG     1       3.337 -19.885  -1.817  1.00  0.00      LIG  
ATOM   5318 C26  LIG     1       6.515 -14.262   2.503  1.00  0.00      LIG  
ATOM   5319 C27  LIG     1       6.289 -16.516   7.141  1.00  0.00      LIG  
ATOM   5320 O3   LIG     1       6.833 -17.546   6.777  1.00  0.00      LIG  
ATOM   5321 C28  LIG     1       6.295 -16.022   8.552  1.00  0.00      LIG  
ATOM   5322 C29  LIG     1       5.594 -18.336   4.055  1.00  0.00      LIG  
ATOM   5323 O4   LIG     1       4.656 -17.572   3.278  1.00  0.00      LIG  
ATOM   5324 C30  LIG     1       6.978 -18.244   3.513  1.00  0.00      LIG  
ATOM   5325 C31  LIG     1       5.134 -19.698   4.420  1.00  0.00      LIG  
ATOM   5326 H2   LIG     1       5.297 -19.700  -5.134  1.00  0.00      LIG  
ATOM   5327 H3   LIG     1       6.286 -20.716  -4.077  1.00  0.00      LIG  
ATOM   5328 H4   LIG     1       6.219 -18.430  -3.285  1.00  0.00      LIG  
ATOM   5329 H5   LIG     1       5.578 -19.557  -2.080  1.00  0.00      LIG  
ATOM   5330 H6   LIG     1       1.082 -19.532  -1.725  1.00  0.00      LIG  
ATOM   5331 H7   LIG     1       1.046 -18.517  -3.147  1.00  0.00      LIG  
ATOM   5332 H8   LIG     1       0.925 -17.634  -0.617  1.00  0.00      LIG  
ATOM   5333 H9   LIG     1       1.407 -16.710  -2.018  1.00  0.00      LIG  
ATOM   5334 H10  LIG     1       6.362 -15.541   0.281  1.00  0.00      LIG  
ATOM   5335 H11  LIG     1       5.432 -14.616  -0.859  1.00  0.00      LIG  
ATOM   5336 H12  LIG     1       5.922 -17.601  -0.718  1.00  0.00      LIG  
ATOM   5337 H13  LIG     1       2.248 -14.021   2.311  1.00  0.00      LIG  
ATOM   5338 H14  LIG     1       2.503 -15.519   3.238  1.00  0.00      LIG  
ATOM   5339 H15  LIG     1       1.771 -16.843   1.597  1.00  0.00      LIG  
ATOM   5340 H16  LIG     1       1.012 -15.422   0.929  1.00  0.00      LIG  
ATOM   5341 H17  LIG     1       5.963 -15.573  -2.701  1.00  0.00      LIG  
ATOM   5342 H18  LIG     1       1.226 -19.702  -4.878  1.00  0.00      LIG  
ATOM   5343 H19  LIG     1       1.967 -21.141  -5.571  1.00  0.00      LIG  
ATOM   5344 H20  LIG     1       2.799 -19.610  -5.695  1.00  0.00      LIG  
ATOM   5345 H21  LIG     1       2.449 -21.930  -2.099  1.00  0.00      LIG  
ATOM   5346 H22  LIG     1       2.015 -22.531  -3.705  1.00  0.00      LIG  
ATOM   5347 H23  LIG     1       1.000 -21.327  -2.930  1.00  0.00      LIG  
ATOM   5348 H24  LIG     1       2.566 -18.573   0.956  1.00  0.00      LIG  
ATOM   5349 H25  LIG     1       4.235 -18.005   0.950  1.00  0.00      LIG  
ATOM   5350 H26  LIG     1       3.762 -19.256  -0.114  1.00  0.00      LIG  
ATOM   5351 H27  LIG     1       2.875 -17.042  -4.254  1.00  0.00      LIG  
ATOM   5352 H28  LIG     1       3.967 -18.114  -5.130  1.00  0.00      LIG  
ATOM   5353 H29  LIG     1       4.608 -16.709  -4.323  1.00  0.00      LIG  
ATOM   5354 H30  LIG     1       4.719 -13.248   2.792  1.00  0.00      LIG  
ATOM   5355 H31  LIG     1       3.817 -14.671   4.629  1.00  0.00      LIG  
ATOM   5356 H32  LIG     1       5.260 -13.769   4.868  1.00  0.00      LIG  
ATOM   5357 H33  LIG     1       6.631 -15.888   4.588  1.00  0.00      LIG  
ATOM   5358 H34  LIG     1       4.050 -17.353   5.330  1.00  0.00      LIG  
ATOM   5359 H35  LIG     1       1.484 -14.817  -1.236  1.00  0.00      LIG  
ATOM   5360 H36  LIG     1       3.158 -14.508  -1.713  1.00  0.00      LIG  
ATOM   5361 H37  LIG     1       2.485 -13.748  -0.284  1.00  0.00      LIG  
ATOM   5362 H38  LIG     1       6.681 -13.725   1.565  1.00  0.00      LIG  
ATOM   5363 H39  LIG     1       6.920 -15.271   2.399  1.00  0.00      LIG  
ATOM   5364 H40  LIG     1       7.077 -13.748   3.288  1.00  0.00      LIG  
ATOM   5365 H41  LIG     1       6.724 -16.798   9.189  1.00  0.00      LIG  
ATOM   5366 H42  LIG     1       5.272 -15.822   8.884  1.00  0.00      LIG  
ATOM   5367 H43  LIG     1       6.912 -15.123   8.622  1.00  0.00      LIG  
ATOM   5368 H44  LIG     1       7.160 -17.298   2.997  1.00  0.00      LIG  
ATOM   5369 H45  LIG     1       7.705 -18.341   4.324  1.00  0.00      LIG  
ATOM   5370 H46  LIG     1       7.148 -19.049   2.794  1.00  0.00      LIG  
ATOM   5371 H47  LIG     1       5.772 -20.111   5.206  1.00  0.00      LIG  
ATOM   5372 H48  LIG     1       4.106 -19.673   4.790  1.00  0.00      LIG  
ATOM   5373 H49  LIG     1       5.179 -20.363   3.552  1.00  0.00      LIG  
TER
REMARK  Energy: 286.514
REMARK  SimpleFitness: 286.514
REMARK  FullFitness: -945.5859
REMARK  InterFull: -18.5298
REMARK  IntraFull: 308.571
REMARK  solvFull: -1492.4
REMARK  surfFull: 256.773
REMARK  extraFull: 0.0
REMARK  deltaGcompsolvpol: -1492.4
REMARK  deltaGcompsolvnonpol: 256.773
REMARK  deltaGprotsolvpol: -1512.07
REMARK  deltaGprotsolvnonpol: 254.074
REMARK  deltaGligsolvpol: -8.7209
REMARK  deltaGligsolvnonpol: 15.5388
REMARK  deltaGvdw: -18.5298
REMARK  deltaGelec: 0.0
REMARK  deltaG: -5.2200456
REMARK  Cluster: 5
REMARK  ClusterRank: 6
ATOM   5287 C    LIG     1       5.360 -20.140  -4.134  1.00  0.00      LIG  
ATOM   5288 C1   LIG     1       4.233 -21.104  -3.966  1.00  0.00      LIG  
ATOM   5289 C2   LIG     1       2.864 -20.521  -3.702  1.00  0.00      LIG  
ATOM   5290 C3   LIG     1       2.988 -19.348  -2.693  1.00  0.00      LIG  
ATOM   5291 C4   LIG     1       4.079 -18.276  -2.932  1.00  0.00      LIG  
ATOM   5292 C5   LIG     1       5.378 -19.079  -3.046  1.00  0.00      LIG  
ATOM   5293 C6   LIG     1       1.645 -18.770  -2.270  1.00  0.00      LIG  
ATOM   5294 C7   LIG     1       1.703 -17.545  -1.380  1.00  0.00      LIG  
ATOM   5295 C8   LIG     1       3.046 -17.237  -0.722  1.00  0.00      LIG  
ATOM   5296 C9   LIG     1       4.109 -17.142  -1.833  1.00  0.00      LIG  
ATOM   5297 C10  LIG     1       2.943 -15.863   0.017  1.00  0.00      LIG  
ATOM   5298 C11  LIG     1       4.244 -15.482   0.635  1.00  0.00      LIG  
ATOM   5299 C12  LIG     1       5.427 -15.544  -0.277  1.00  0.00      LIG  
ATOM   5300 C13  LIG     1       5.478 -16.745  -1.233  1.00  0.00      LIG  
ATOM   5301 C14  LIG     1       4.096 -14.992   1.886  1.00  0.00      LIG  
ATOM   5302 C15  LIG     1       2.658 -15.034   2.272  1.00  0.00      LIG  
ATOM   5303 C16  LIG     1       1.981 -15.851   1.197  1.00  0.00      LIG  
ATOM   5304 O    LIG     1       6.378 -16.334  -2.260  1.00  0.00      LIG  
ATOM   5305 C17  LIG     1       2.179 -20.213  -5.031  1.00  0.00      LIG  
ATOM   5306 C18  LIG     1       2.039 -21.638  -3.071  1.00  0.00      LIG  
ATOM   5307 C19  LIG     1       3.413 -18.323   0.314  1.00  0.00      LIG  
ATOM   5308 C20  LIG     1       3.865 -17.505  -4.236  1.00  0.00      LIG  
ATOM   5309 H    LIG     1       3.827 -16.258  -2.403  1.00  0.00      LIG  
ATOM   5310 C21  LIG     1       5.038 -14.293   2.849  1.00  0.00      LIG  
ATOM   5311 C22  LIG     1       4.870 -14.644   4.339  1.00  0.00      LIG  
ATOM   5312 C23  LIG     1       5.591 -15.875   4.920  1.00  0.00      LIG  
ATOM   5313 O1   LIG     1       5.604 -15.639   6.343  1.00  0.00      LIG  
ATOM   5314 C24  LIG     1       4.868 -17.173   4.643  1.00  0.00      LIG  
ATOM   5315 C25  LIG     1       2.500 -14.680  -0.859  1.00  0.00      LIG  
ATOM   5316 O2   LIG     1       4.364 -22.255  -4.357  1.00  0.00      LIG  
ATOM   5317 H1   LIG     1       3.337 -19.885  -1.817  1.00  0.00      LIG  
ATOM   5318 C26  LIG     1       6.515 -14.262   2.503  1.00  0.00      LIG  
ATOM   5319 C27  LIG     1       6.289 -16.516   7.141  1.00  0.00      LIG  
ATOM   5320 O3   LIG     1       6.833 -17.546   6.777  1.00  0.00      LIG  
ATOM   5321 C28  LIG     1       6.295 -16.022   8.552  1.00  0.00      LIG  
ATOM   5322 C29  LIG     1       5.594 -18.336   4.055  1.00  0.00      LIG  
ATOM   5323 O4   LIG     1       4.656 -17.572   3.278  1.00  0.00      LIG  
ATOM   5324 C30  LIG     1       6.978 -18.244   3.513  1.00  0.00      LIG  
ATOM   5325 C31  LIG     1       5.134 -19.698   4.420  1.00  0.00      LIG  
ATOM   5326 H2   LIG     1       5.297 -19.700  -5.134  1.00  0.00      LIG  
ATOM   5327 H3   LIG     1       6.286 -20.716  -4.077  1.00  0.00      LIG  
ATOM   5328 H4   LIG     1       6.219 -18.430  -3.285  1.00  0.00      LIG  
ATOM   5329 H5   LIG     1       5.578 -19.557  -2.080  1.00  0.00      LIG  
ATOM   5330 H6   LIG     1       1.082 -19.532  -1.725  1.00  0.00      LIG  
ATOM   5331 H7   LIG     1       1.046 -18.517  -3.147  1.00  0.00      LIG  
ATOM   5332 H8   LIG     1       0.925 -17.634  -0.617  1.00  0.00      LIG  
ATOM   5333 H9   LIG     1       1.407 -16.710  -2.018  1.00  0.00      LIG  
ATOM   5334 H10  LIG     1       6.362 -15.541   0.281  1.00  0.00      LIG  
ATOM   5335 H11  LIG     1       5.432 -14.616  -0.859  1.00  0.00      LIG  
ATOM   5336 H12  LIG     1       5.922 -17.601  -0.718  1.00  0.00      LIG  
ATOM   5337 H13  LIG     1       2.248 -14.021   2.311  1.00  0.00      LIG  
ATOM   5338 H14  LIG     1       2.503 -15.519   3.238  1.00  0.00      LIG  
ATOM   5339 H15  LIG     1       1.771 -16.843   1.597  1.00  0.00      LIG  
ATOM   5340 H16  LIG     1       1.012 -15.422   0.929  1.00  0.00      LIG  
ATOM   5341 H17  LIG     1       5.963 -15.573  -2.701  1.00  0.00      LIG  
ATOM   5342 H18  LIG     1       1.226 -19.702  -4.878  1.00  0.00      LIG  
ATOM   5343 H19  LIG     1       1.967 -21.141  -5.571  1.00  0.00      LIG  
ATOM   5344 H20  LIG     1       2.799 -19.610  -5.695  1.00  0.00      LIG  
ATOM   5345 H21  LIG     1       2.449 -21.930  -2.099  1.00  0.00      LIG  
ATOM   5346 H22  LIG     1       2.015 -22.531  -3.705  1.00  0.00      LIG  
ATOM   5347 H23  LIG     1       1.000 -21.327  -2.930  1.00  0.00      LIG  
ATOM   5348 H24  LIG     1       2.566 -18.573   0.956  1.00  0.00      LIG  
ATOM   5349 H25  LIG     1       4.235 -18.005   0.950  1.00  0.00      LIG  
ATOM   5350 H26  LIG     1       3.762 -19.256  -0.114  1.00  0.00      LIG  
ATOM   5351 H27  LIG     1       2.875 -17.042  -4.254  1.00  0.00      LIG  
ATOM   5352 H28  LIG     1       3.967 -18.114  -5.130  1.00  0.00      LIG  
ATOM   5353 H29  LIG     1       4.608 -16.709  -4.323  1.00  0.00      LIG  
ATOM   5354 H30  LIG     1       4.719 -13.248   2.792  1.00  0.00      LIG  
ATOM   5355 H31  LIG     1       3.817 -14.671   4.629  1.00  0.00      LIG  
ATOM   5356 H32  LIG     1       5.260 -13.769   4.868  1.00  0.00      LIG  
ATOM   5357 H33  LIG     1       6.631 -15.888   4.588  1.00  0.00      LIG  
ATOM   5358 H34  LIG     1       4.050 -17.353   5.330  1.00  0.00      LIG  
ATOM   5359 H35  LIG     1       1.484 -14.817  -1.236  1.00  0.00      LIG  
ATOM   5360 H36  LIG     1       3.158 -14.508  -1.713  1.00  0.00      LIG  
ATOM   5361 H37  LIG     1       2.485 -13.748  -0.284  1.00  0.00      LIG  
ATOM   5362 H38  LIG     1       6.681 -13.725   1.565  1.00  0.00      LIG  
ATOM   5363 H39  LIG     1       6.920 -15.271   2.399  1.00  0.00      LIG  
ATOM   5364 H40  LIG     1       7.077 -13.748   3.288  1.00  0.00      LIG  
ATOM   5365 H41  LIG     1       6.724 -16.798   9.189  1.00  0.00      LIG  
ATOM   5366 H42  LIG     1       5.272 -15.822   8.884  1.00  0.00      LIG  
ATOM   5367 H43  LIG     1       6.912 -15.123   8.622  1.00  0.00      LIG  
ATOM   5368 H44  LIG     1       7.160 -17.298   2.997  1.00  0.00      LIG  
ATOM   5369 H45  LIG     1       7.705 -18.341   4.324  1.00  0.00      LIG  
ATOM   5370 H46  LIG     1       7.148 -19.049   2.794  1.00  0.00      LIG  
ATOM   5371 H47  LIG     1       5.772 -20.111   5.206  1.00  0.00      LIG  
ATOM   5372 H48  LIG     1       4.106 -19.673   4.790  1.00  0.00      LIG  
ATOM   5373 H49  LIG     1       5.179 -20.363   3.552  1.00  0.00      LIG  
TER
REMARK  Energy: 286.514
REMARK  SimpleFitness: 286.514
REMARK  FullFitness: -945.5859
REMARK  InterFull: -18.5298
REMARK  IntraFull: 308.571
REMARK  solvFull: -1492.4
REMARK  surfFull: 256.773
REMARK  extraFull: 0.0
REMARK  deltaGcompsolvpol: -1492.4
REMARK  deltaGcompsolvnonpol: 256.773
REMARK  deltaGprotsolvpol: -1512.07
REMARK  deltaGprotsolvnonpol: 254.074
REMARK  deltaGligsolvpol: -8.7209
REMARK  deltaGligsolvnonpol: 15.5388
REMARK  deltaGvdw: -18.5298
REMARK  deltaGelec: 0.0
REMARK  deltaG: -5.2200456
REMARK  Cluster: 5
REMARK  ClusterRank: 7
ATOM   5287 C    LIG     1       5.360 -20.140  -4.134  1.00  0.00      LIG  
ATOM   5288 C1   LIG     1       4.233 -21.104  -3.966  1.00  0.00      LIG  
ATOM   5289 C2   LIG     1       2.864 -20.521  -3.702  1.00  0.00      LIG  
ATOM   5290 C3   LIG     1       2.988 -19.348  -2.693  1.00  0.00      LIG  
ATOM   5291 C4   LIG     1       4.079 -18.276  -2.932  1.00  0.00      LIG  
ATOM   5292 C5   LIG     1       5.378 -19.079  -3.046  1.00  0.00      LIG  
ATOM   5293 C6   LIG     1       1.645 -18.770  -2.270  1.00  0.00      LIG  
ATOM   5294 C7   LIG     1       1.703 -17.545  -1.380  1.00  0.00      LIG  
ATOM   5295 C8   LIG     1       3.046 -17.237  -0.722  1.00  0.00      LIG  
ATOM   5296 C9   LIG     1       4.109 -17.142  -1.833  1.00  0.00      LIG  
ATOM   5297 C10  LIG     1       2.943 -15.863   0.017  1.00  0.00      LIG  
ATOM   5298 C11  LIG     1       4.244 -15.482   0.635  1.00  0.00      LIG  
ATOM   5299 C12  LIG     1       5.427 -15.544  -0.277  1.00  0.00      LIG  
ATOM   5300 C13  LIG     1       5.478 -16.745  -1.233  1.00  0.00      LIG  
ATOM   5301 C14  LIG     1       4.096 -14.992   1.886  1.00  0.00      LIG  
ATOM   5302 C15  LIG     1       2.658 -15.034   2.272  1.00  0.00      LIG  
ATOM   5303 C16  LIG     1       1.981 -15.851   1.197  1.00  0.00      LIG  
ATOM   5304 O    LIG     1       6.378 -16.334  -2.260  1.00  0.00      LIG  
ATOM   5305 C17  LIG     1       2.179 -20.213  -5.031  1.00  0.00      LIG  
ATOM   5306 C18  LIG     1       2.039 -21.638  -3.071  1.00  0.00      LIG  
ATOM   5307 C19  LIG     1       3.413 -18.323   0.314  1.00  0.00      LIG  
ATOM   5308 C20  LIG     1       3.865 -17.505  -4.236  1.00  0.00      LIG  
ATOM   5309 H    LIG     1       3.827 -16.258  -2.403  1.00  0.00      LIG  
ATOM   5310 C21  LIG     1       5.038 -14.293   2.849  1.00  0.00      LIG  
ATOM   5311 C22  LIG     1       4.870 -14.644   4.339  1.00  0.00      LIG  
ATOM   5312 C23  LIG     1       5.591 -15.875   4.920  1.00  0.00      LIG  
ATOM   5313 O1   LIG     1       5.604 -15.639   6.343  1.00  0.00      LIG  
ATOM   5314 C24  LIG     1       4.868 -17.173   4.643  1.00  0.00      LIG  
ATOM   5315 C25  LIG     1       2.500 -14.680  -0.859  1.00  0.00      LIG  
ATOM   5316 O2   LIG     1       4.364 -22.255  -4.357  1.00  0.00      LIG  
ATOM   5317 H1   LIG     1       3.337 -19.885  -1.817  1.00  0.00      LIG  
ATOM   5318 C26  LIG     1       6.515 -14.262   2.503  1.00  0.00      LIG  
ATOM   5319 C27  LIG     1       6.289 -16.516   7.141  1.00  0.00      LIG  
ATOM   5320 O3   LIG     1       6.833 -17.546   6.777  1.00  0.00      LIG  
ATOM   5321 C28  LIG     1       6.295 -16.022   8.552  1.00  0.00      LIG  
ATOM   5322 C29  LIG     1       5.594 -18.336   4.055  1.00  0.00      LIG  
ATOM   5323 O4   LIG     1       4.656 -17.572   3.278  1.00  0.00      LIG  
ATOM   5324 C30  LIG     1       6.978 -18.244   3.513  1.00  0.00      LIG  
ATOM   5325 C31  LIG     1       5.134 -19.698   4.420  1.00  0.00      LIG  
ATOM   5326 H2   LIG     1       5.297 -19.700  -5.134  1.00  0.00      LIG  
ATOM   5327 H3   LIG     1       6.286 -20.716  -4.077  1.00  0.00      LIG  
ATOM   5328 H4   LIG     1       6.219 -18.430  -3.285  1.00  0.00      LIG  
ATOM   5329 H5   LIG     1       5.578 -19.557  -2.080  1.00  0.00      LIG  
ATOM   5330 H6   LIG     1       1.082 -19.532  -1.725  1.00  0.00      LIG  
ATOM   5331 H7   LIG     1       1.046 -18.517  -3.147  1.00  0.00      LIG  
ATOM   5332 H8   LIG     1       0.925 -17.634  -0.617  1.00  0.00      LIG  
ATOM   5333 H9   LIG     1       1.407 -16.710  -2.018  1.00  0.00      LIG  
ATOM   5334 H10  LIG     1       6.362 -15.541   0.281  1.00  0.00      LIG  
ATOM   5335 H11  LIG     1       5.432 -14.616  -0.859  1.00  0.00      LIG  
ATOM   5336 H12  LIG     1       5.922 -17.601  -0.718  1.00  0.00      LIG  
ATOM   5337 H13  LIG     1       2.248 -14.021   2.311  1.00  0.00      LIG  
ATOM   5338 H14  LIG     1       2.503 -15.519   3.238  1.00  0.00      LIG  
ATOM   5339 H15  LIG     1       1.771 -16.843   1.597  1.00  0.00      LIG  
ATOM   5340 H16  LIG     1       1.012 -15.422   0.929  1.00  0.00      LIG  
ATOM   5341 H17  LIG     1       5.963 -15.573  -2.701  1.00  0.00      LIG  
ATOM   5342 H18  LIG     1       1.226 -19.702  -4.878  1.00  0.00      LIG  
ATOM   5343 H19  LIG     1       1.967 -21.141  -5.571  1.00  0.00      LIG  
ATOM   5344 H20  LIG     1       2.799 -19.610  -5.695  1.00  0.00      LIG  
ATOM   5345 H21  LIG     1       2.449 -21.930  -2.099  1.00  0.00      LIG  
ATOM   5346 H22  LIG     1       2.015 -22.531  -3.705  1.00  0.00      LIG  
ATOM   5347 H23  LIG     1       1.000 -21.327  -2.930  1.00  0.00      LIG  
ATOM   5348 H24  LIG     1       2.566 -18.573   0.956  1.00  0.00      LIG  
ATOM   5349 H25  LIG     1       4.235 -18.005   0.950  1.00  0.00      LIG  
ATOM   5350 H26  LIG     1       3.762 -19.256  -0.114  1.00  0.00      LIG  
ATOM   5351 H27  LIG     1       2.875 -17.042  -4.254  1.00  0.00      LIG  
ATOM   5352 H28  LIG     1       3.967 -18.114  -5.130  1.00  0.00      LIG  
ATOM   5353 H29  LIG     1       4.608 -16.709  -4.323  1.00  0.00      LIG  
ATOM   5354 H30  LIG     1       4.719 -13.248   2.792  1.00  0.00      LIG  
ATOM   5355 H31  LIG     1       3.817 -14.671   4.629  1.00  0.00      LIG  
ATOM   5356 H32  LIG     1       5.260 -13.769   4.868  1.00  0.00      LIG  
ATOM   5357 H33  LIG     1       6.631 -15.888   4.588  1.00  0.00      LIG  
ATOM   5358 H34  LIG     1       4.050 -17.353   5.330  1.00  0.00      LIG  
ATOM   5359 H35  LIG     1       1.484 -14.817  -1.236  1.00  0.00      LIG  
ATOM   5360 H36  LIG     1       3.158 -14.508  -1.713  1.00  0.00      LIG  
ATOM   5361 H37  LIG     1       2.485 -13.748  -0.284  1.00  0.00      LIG  
ATOM   5362 H38  LIG     1       6.681 -13.725   1.565  1.00  0.00      LIG  
ATOM   5363 H39  LIG     1       6.920 -15.271   2.399  1.00  0.00      LIG  
ATOM   5364 H40  LIG     1       7.077 -13.748   3.288  1.00  0.00      LIG  
ATOM   5365 H41  LIG     1       6.724 -16.798   9.189  1.00  0.00      LIG  
ATOM   5366 H42  LIG     1       5.272 -15.822   8.884  1.00  0.00      LIG  
ATOM   5367 H43  LIG     1       6.912 -15.123   8.622  1.00  0.00      LIG  
ATOM   5368 H44  LIG     1       7.160 -17.298   2.997  1.00  0.00      LIG  
ATOM   5369 H45  LIG     1       7.705 -18.341   4.324  1.00  0.00      LIG  
ATOM   5370 H46  LIG     1       7.148 -19.049   2.794  1.00  0.00      LIG  
ATOM   5371 H47  LIG     1       5.772 -20.111   5.206  1.00  0.00      LIG  
ATOM   5372 H48  LIG     1       4.106 -19.673   4.790  1.00  0.00      LIG  
ATOM   5373 H49  LIG     1       5.179 -20.363   3.552  1.00  0.00      LIG  
TER
REMARK  Energy: 270.273
REMARK  SimpleFitness: 270.273
REMARK  FullFitness: -960.8496
REMARK  InterFull: -28.3647
REMARK  IntraFull: 298.006
REMARK  solvFull: -1485.98
REMARK  surfFull: 255.489
REMARK  extraFull: 0.0
REMARK  deltaGcompsolvpol: -1485.98
REMARK  deltaGcompsolvnonpol: 255.489
REMARK  deltaGprotsolvpol: -1512.07
REMARK  deltaGprotsolvnonpol: 254.074
REMARK  deltaGligsolvpol: -8.56701
REMARK  deltaGligsolvnonpol: 15.7756
REMARK  deltaGvdw: -28.3647
REMARK  deltaGelec: 0.0
REMARK  deltaG: -5.910807
REMARK  Cluster: 6
REMARK  ClusterRank: 0
ATOM   5287 C    LIG     1       7.988 -19.043  -3.381  1.00  0.00      LIG  
ATOM   5288 C1   LIG     1       8.206 -20.520  -3.226  1.00  0.00      LIG  
ATOM   5289 C2   LIG     1       7.045 -21.383  -2.774  1.00  0.00      LIG  
ATOM   5290 C3   LIG     1       6.188 -20.608  -1.757  1.00  0.00      LIG  
ATOM   5291 C4   LIG     1       5.810 -19.154  -2.085  1.00  0.00      LIG  
ATOM   5292 C5   LIG     1       7.143 -18.435  -2.272  1.00  0.00      LIG  
ATOM   5293 C6   LIG     1       4.969 -21.336  -1.238  1.00  0.00      LIG  
ATOM   5294 C7   LIG     1       4.704 -20.858   0.172  1.00  0.00      LIG  
ATOM   5295 C8   LIG     1       4.834 -19.335   0.375  1.00  0.00      LIG  
ATOM   5296 C9   LIG     1       4.886 -18.557  -0.969  1.00  0.00      LIG  
ATOM   5297 C10  LIG     1       3.626 -18.812   1.202  1.00  0.00      LIG  
ATOM   5298 C11  LIG     1       3.758 -17.351   1.472  1.00  0.00      LIG  
ATOM   5299 C12  LIG     1       3.922 -16.512   0.245  1.00  0.00      LIG  
ATOM   5300 C13  LIG     1       5.012 -17.037  -0.693  1.00  0.00      LIG  
ATOM   5301 C14  LIG     1       3.663 -17.047   2.778  1.00  0.00      LIG  
ATOM   5302 C15  LIG     1       3.576 -18.296   3.582  1.00  0.00      LIG  
ATOM   5303 C16  LIG     1       3.521 -19.426   2.587  1.00  0.00      LIG  
ATOM   5304 O    LIG     1       4.882 -16.269  -1.886  1.00  0.00      LIG  
ATOM   5305 C17  LIG     1       6.309 -21.970  -3.973  1.00  0.00      LIG  
ATOM   5306 C18  LIG     1       7.673 -22.570  -2.054  1.00  0.00      LIG  
ATOM   5307 C19  LIG     1       6.128 -19.103   1.185  1.00  0.00      LIG  
ATOM   5308 C20  LIG     1       4.992 -19.038  -3.381  1.00  0.00      LIG  
ATOM   5309 H    LIG     1       3.896 -18.667  -1.411  1.00  0.00      LIG  
ATOM   5310 C21  LIG     1       3.542 -15.743   3.547  1.00  0.00      LIG  
ATOM   5311 C22  LIG     1       4.355 -15.680   4.844  1.00  0.00      LIG  
ATOM   5312 C23  LIG     1       5.849 -15.342   4.736  1.00  0.00      LIG  
ATOM   5313 O1   LIG     1       6.410 -15.231   6.065  1.00  0.00      LIG  
ATOM   5314 C24  LIG     1       6.646 -16.272   3.857  1.00  0.00      LIG  
ATOM   5315 C25  LIG     1       2.255 -19.056   0.548  1.00  0.00      LIG  
ATOM   5316 O2   LIG     1       9.201 -21.032  -3.720  1.00  0.00      LIG  
ATOM   5317 H1   LIG     1       6.870 -20.554  -0.909  1.00  0.00      LIG  
ATOM   5318 C26  LIG     1       3.686 -14.443   2.780  1.00  0.00      LIG  
ATOM   5319 C27  LIG     1       6.458 -16.348   6.862  1.00  0.00      LIG  
ATOM   5320 O3   LIG     1       6.204 -17.496   6.525  1.00  0.00      LIG  
ATOM   5321 C28  LIG     1       6.903 -15.976   8.240  1.00  0.00      LIG  
ATOM   5322 C29  LIG     1       8.031 -15.960   3.406  1.00  0.00      LIG  
ATOM   5323 O4   LIG     1       6.904 -15.775   2.522  1.00  0.00      LIG  
ATOM   5324 C30  LIG     1       8.701 -14.688   3.801  1.00  0.00      LIG  
ATOM   5325 C31  LIG     1       8.921 -17.082   3.000  1.00  0.00      LIG  
ATOM   5326 H2   LIG     1       7.545 -18.866  -4.363  1.00  0.00      LIG  
ATOM   5327 H3   LIG     1       8.971 -18.566  -3.374  1.00  0.00      LIG  
ATOM   5328 H4   LIG     1       6.994 -17.384  -2.518  1.00  0.00      LIG  
ATOM   5329 H5   LIG     1       7.705 -18.470  -1.335  1.00  0.00      LIG  
ATOM   5330 H6   LIG     1       5.115 -22.418  -1.210  1.00  0.00      LIG  
ATOM   5331 H7   LIG     1       4.095 -21.157  -1.869  1.00  0.00      LIG  
ATOM   5332 H8   LIG     1       5.423 -21.357   0.827  1.00  0.00      LIG  
ATOM   5333 H9   LIG     1       3.732 -21.246   0.481  1.00  0.00      LIG  
ATOM   5334 H10  LIG     1       4.155 -15.475   0.479  1.00  0.00      LIG  
ATOM   5335 H11  LIG     1       2.968 -16.476  -0.287  1.00  0.00      LIG  
ATOM   5336 H12  LIG     1       5.992 -16.809  -0.269  1.00  0.00      LIG  
ATOM   5337 H13  LIG     1       2.693 -18.304   4.222  1.00  0.00      LIG  
ATOM   5338 H14  LIG     1       4.457 -18.415   4.217  1.00  0.00      LIG  
ATOM   5339 H15  LIG     1       4.293 -20.167   2.806  1.00  0.00      LIG  
ATOM   5340 H16  LIG     1       2.566 -19.946   2.691  1.00  0.00      LIG  
ATOM   5341 H17  LIG     1       4.043 -16.540  -2.295  1.00  0.00      LIG  
ATOM   5342 H18  LIG     1       5.401 -22.494  -3.666  1.00  0.00      LIG  
ATOM   5343 H19  LIG     1       6.946 -22.696  -4.487  1.00  0.00      LIG  
ATOM   5344 H20  LIG     1       6.041 -21.217  -4.715  1.00  0.00      LIG  
ATOM   5345 H21  LIG     1       8.227 -22.251  -1.166  1.00  0.00      LIG  
ATOM   5346 H22  LIG     1       8.367 -23.108  -2.703  1.00  0.00      LIG  
ATOM   5347 H23  LIG     1       6.916 -23.291  -1.740  1.00  0.00      LIG  
ATOM   5348 H24  LIG     1       6.180 -19.759   2.057  1.00  0.00      LIG  
ATOM   5349 H25  LIG     1       6.224 -18.080   1.545  1.00  0.00      LIG  
ATOM   5350 H26  LIG     1       7.023 -19.303   0.599  1.00  0.00      LIG  
ATOM   5351 H27  LIG     1       4.085 -19.645  -3.333  1.00  0.00      LIG  
ATOM   5352 H28  LIG     1       5.536 -19.342  -4.272  1.00  0.00      LIG  
ATOM   5353 H29  LIG     1       4.679 -18.011  -3.561  1.00  0.00      LIG  
ATOM   5354 H30  LIG     1       2.504 -15.745   3.887  1.00  0.00      LIG  
ATOM   5355 H31  LIG     1       4.210 -16.591   5.429  1.00  0.00      LIG  
ATOM   5356 H32  LIG     1       3.899 -14.907   5.469  1.00  0.00      LIG  
ATOM   5357 H33  LIG     1       5.920 -14.331   4.322  1.00  0.00      LIG  
ATOM   5358 H34  LIG     1       6.373 -17.312   3.976  1.00  0.00      LIG  
ATOM   5359 H35  LIG     1       2.046 -20.121   0.430  1.00  0.00      LIG  
ATOM   5360 H36  LIG     1       2.153 -18.592  -0.435  1.00  0.00      LIG  
ATOM   5361 H37  LIG     1       1.451 -18.650   1.170  1.00  0.00      LIG  
ATOM   5362 H38  LIG     1       2.931 -14.378   1.992  1.00  0.00      LIG  
ATOM   5363 H39  LIG     1       4.672 -14.356   2.319  1.00  0.00      LIG  
ATOM   5364 H40  LIG     1       3.544 -13.592   3.452  1.00  0.00      LIG  
ATOM   5365 H41  LIG     1       6.884 -16.873   8.865  1.00  0.00      LIG  
ATOM   5366 H42  LIG     1       6.217 -15.237   8.664  1.00  0.00      LIG  
ATOM   5367 H43  LIG     1       7.923 -15.585   8.208  1.00  0.00      LIG  
ATOM   5368 H44  LIG     1       9.638 -14.565   3.251  1.00  0.00      LIG  
ATOM   5369 H45  LIG     1       8.931 -14.702   4.869  1.00  0.00      LIG  
ATOM   5370 H46  LIG     1       8.076 -13.814   3.599  1.00  0.00      LIG  
ATOM   5371 H47  LIG     1       9.742 -17.191   3.713  1.00  0.00      LIG  
ATOM   5372 H48  LIG     1       9.348 -16.889   2.012  1.00  0.00      LIG  
ATOM   5373 H49  LIG     1       8.377 -18.029   2.955  1.00  0.00      LIG  
TER
REMARK  Energy: 270.273
REMARK  SimpleFitness: 270.273
REMARK  FullFitness: -960.8496
REMARK  InterFull: -28.3647
REMARK  IntraFull: 298.006
REMARK  solvFull: -1485.98
REMARK  surfFull: 255.489
REMARK  extraFull: 0.0
REMARK  deltaGcompsolvpol: -1485.98
REMARK  deltaGcompsolvnonpol: 255.489
REMARK  deltaGprotsolvpol: -1512.07
REMARK  deltaGprotsolvnonpol: 254.074
REMARK  deltaGligsolvpol: -8.56701
REMARK  deltaGligsolvnonpol: 15.7756
REMARK  deltaGvdw: -28.3647
REMARK  deltaGelec: 0.0
REMARK  deltaG: -5.910807
REMARK  Cluster: 6
REMARK  ClusterRank: 1
ATOM   5287 C    LIG     1       7.988 -19.043  -3.381  1.00  0.00      LIG  
ATOM   5288 C1   LIG     1       8.206 -20.520  -3.226  1.00  0.00      LIG  
ATOM   5289 C2   LIG     1       7.045 -21.383  -2.774  1.00  0.00      LIG  
ATOM   5290 C3   LIG     1       6.188 -20.608  -1.757  1.00  0.00      LIG  
ATOM   5291 C4   LIG     1       5.810 -19.154  -2.085  1.00  0.00      LIG  
ATOM   5292 C5   LIG     1       7.143 -18.435  -2.272  1.00  0.00      LIG  
ATOM   5293 C6   LIG     1       4.969 -21.336  -1.238  1.00  0.00      LIG  
ATOM   5294 C7   LIG     1       4.704 -20.858   0.172  1.00  0.00      LIG  
ATOM   5295 C8   LIG     1       4.834 -19.335   0.375  1.00  0.00      LIG  
ATOM   5296 C9   LIG     1       4.886 -18.557  -0.969  1.00  0.00      LIG  
ATOM   5297 C10  LIG     1       3.626 -18.812   1.202  1.00  0.00      LIG  
ATOM   5298 C11  LIG     1       3.758 -17.351   1.472  1.00  0.00      LIG  
ATOM   5299 C12  LIG     1       3.922 -16.512   0.245  1.00  0.00      LIG  
ATOM   5300 C13  LIG     1       5.012 -17.037  -0.693  1.00  0.00      LIG  
ATOM   5301 C14  LIG     1       3.663 -17.047   2.778  1.00  0.00      LIG  
ATOM   5302 C15  LIG     1       3.576 -18.296   3.582  1.00  0.00      LIG  
ATOM   5303 C16  LIG     1       3.521 -19.426   2.587  1.00  0.00      LIG  
ATOM   5304 O    LIG     1       4.882 -16.269  -1.886  1.00  0.00      LIG  
ATOM   5305 C17  LIG     1       6.309 -21.970  -3.973  1.00  0.00      LIG  
ATOM   5306 C18  LIG     1       7.673 -22.570  -2.054  1.00  0.00      LIG  
ATOM   5307 C19  LIG     1       6.128 -19.103   1.185  1.00  0.00      LIG  
ATOM   5308 C20  LIG     1       4.992 -19.038  -3.381  1.00  0.00      LIG  
ATOM   5309 H    LIG     1       3.896 -18.667  -1.411  1.00  0.00      LIG  
ATOM   5310 C21  LIG     1       3.542 -15.743   3.547  1.00  0.00      LIG  
ATOM   5311 C22  LIG     1       4.355 -15.680   4.844  1.00  0.00      LIG  
ATOM   5312 C23  LIG     1       5.849 -15.342   4.736  1.00  0.00      LIG  
ATOM   5313 O1   LIG     1       6.410 -15.231   6.065  1.00  0.00      LIG  
ATOM   5314 C24  LIG     1       6.646 -16.272   3.857  1.00  0.00      LIG  
ATOM   5315 C25  LIG     1       2.255 -19.056   0.548  1.00  0.00      LIG  
ATOM   5316 O2   LIG     1       9.201 -21.032  -3.720  1.00  0.00      LIG  
ATOM   5317 H1   LIG     1       6.870 -20.554  -0.909  1.00  0.00      LIG  
ATOM   5318 C26  LIG     1       3.686 -14.443   2.780  1.00  0.00      LIG  
ATOM   5319 C27  LIG     1       6.458 -16.348   6.862  1.00  0.00      LIG  
ATOM   5320 O3   LIG     1       6.204 -17.496   6.525  1.00  0.00      LIG  
ATOM   5321 C28  LIG     1       6.903 -15.976   8.240  1.00  0.00      LIG  
ATOM   5322 C29  LIG     1       8.031 -15.960   3.406  1.00  0.00      LIG  
ATOM   5323 O4   LIG     1       6.904 -15.775   2.522  1.00  0.00      LIG  
ATOM   5324 C30  LIG     1       8.701 -14.688   3.801  1.00  0.00      LIG  
ATOM   5325 C31  LIG     1       8.921 -17.082   3.000  1.00  0.00      LIG  
ATOM   5326 H2   LIG     1       7.545 -18.866  -4.363  1.00  0.00      LIG  
ATOM   5327 H3   LIG     1       8.971 -18.566  -3.374  1.00  0.00      LIG  
ATOM   5328 H4   LIG     1       6.994 -17.384  -2.518  1.00  0.00      LIG  
ATOM   5329 H5   LIG     1       7.705 -18.470  -1.335  1.00  0.00      LIG  
ATOM   5330 H6   LIG     1       5.115 -22.418  -1.210  1.00  0.00      LIG  
ATOM   5331 H7   LIG     1       4.095 -21.157  -1.869  1.00  0.00      LIG  
ATOM   5332 H8   LIG     1       5.423 -21.357   0.827  1.00  0.00      LIG  
ATOM   5333 H9   LIG     1       3.732 -21.246   0.481  1.00  0.00      LIG  
ATOM   5334 H10  LIG     1       4.155 -15.475   0.479  1.00  0.00      LIG  
ATOM   5335 H11  LIG     1       2.968 -16.476  -0.287  1.00  0.00      LIG  
ATOM   5336 H12  LIG     1       5.992 -16.809  -0.269  1.00  0.00      LIG  
ATOM   5337 H13  LIG     1       2.693 -18.304   4.222  1.00  0.00      LIG  
ATOM   5338 H14  LIG     1       4.457 -18.415   4.217  1.00  0.00      LIG  
ATOM   5339 H15  LIG     1       4.293 -20.167   2.806  1.00  0.00      LIG  
ATOM   5340 H16  LIG     1       2.566 -19.946   2.691  1.00  0.00      LIG  
ATOM   5341 H17  LIG     1       4.043 -16.540  -2.295  1.00  0.00      LIG  
ATOM   5342 H18  LIG     1       5.401 -22.494  -3.666  1.00  0.00      LIG  
ATOM   5343 H19  LIG     1       6.946 -22.696  -4.487  1.00  0.00      LIG  
ATOM   5344 H20  LIG     1       6.041 -21.217  -4.715  1.00  0.00      LIG  
ATOM   5345 H21  LIG     1       8.227 -22.251  -1.166  1.00  0.00      LIG  
ATOM   5346 H22  LIG     1       8.367 -23.108  -2.703  1.00  0.00      LIG  
ATOM   5347 H23  LIG     1       6.916 -23.291  -1.740  1.00  0.00      LIG  
ATOM   5348 H24  LIG     1       6.180 -19.759   2.057  1.00  0.00      LIG  
ATOM   5349 H25  LIG     1       6.224 -18.080   1.545  1.00  0.00      LIG  
ATOM   5350 H26  LIG     1       7.023 -19.303   0.599  1.00  0.00      LIG  
ATOM   5351 H27  LIG     1       4.085 -19.645  -3.333  1.00  0.00      LIG  
ATOM   5352 H28  LIG     1       5.536 -19.342  -4.272  1.00  0.00      LIG  
ATOM   5353 H29  LIG     1       4.679 -18.011  -3.561  1.00  0.00      LIG  
ATOM   5354 H30  LIG     1       2.504 -15.745   3.887  1.00  0.00      LIG  
ATOM   5355 H31  LIG     1       4.210 -16.591   5.429  1.00  0.00      LIG  
ATOM   5356 H32  LIG     1       3.899 -14.907   5.469  1.00  0.00      LIG  
ATOM   5357 H33  LIG     1       5.920 -14.331   4.322  1.00  0.00      LIG  
ATOM   5358 H34  LIG     1       6.373 -17.312   3.976  1.00  0.00      LIG  
ATOM   5359 H35  LIG     1       2.046 -20.121   0.430  1.00  0.00      LIG  
ATOM   5360 H36  LIG     1       2.153 -18.592  -0.435  1.00  0.00      LIG  
ATOM   5361 H37  LIG     1       1.451 -18.650   1.170  1.00  0.00      LIG  
ATOM   5362 H38  LIG     1       2.931 -14.378   1.992  1.00  0.00      LIG  
ATOM   5363 H39  LIG     1       4.672 -14.356   2.319  1.00  0.00      LIG  
ATOM   5364 H40  LIG     1       3.544 -13.592   3.452  1.00  0.00      LIG  
ATOM   5365 H41  LIG     1       6.884 -16.873   8.865  1.00  0.00      LIG  
ATOM   5366 H42  LIG     1       6.217 -15.237   8.664  1.00  0.00      LIG  
ATOM   5367 H43  LIG     1       7.923 -15.585   8.208  1.00  0.00      LIG  
ATOM   5368 H44  LIG     1       9.638 -14.565   3.251  1.00  0.00      LIG  
ATOM   5369 H45  LIG     1       8.931 -14.702   4.869  1.00  0.00      LIG  
ATOM   5370 H46  LIG     1       8.076 -13.814   3.599  1.00  0.00      LIG  
ATOM   5371 H47  LIG     1       9.742 -17.191   3.713  1.00  0.00      LIG  
ATOM   5372 H48  LIG     1       9.348 -16.889   2.012  1.00  0.00      LIG  
ATOM   5373 H49  LIG     1       8.377 -18.029   2.955  1.00  0.00      LIG  
TER
REMARK  Energy: 270.273
REMARK  SimpleFitness: 270.273
REMARK  FullFitness: -960.8496
REMARK  InterFull: -28.3647
REMARK  IntraFull: 298.006
REMARK  solvFull: -1485.98
REMARK  surfFull: 255.489
REMARK  extraFull: 0.0
REMARK  deltaGcompsolvpol: -1485.98
REMARK  deltaGcompsolvnonpol: 255.489
REMARK  deltaGprotsolvpol: -1512.07
REMARK  deltaGprotsolvnonpol: 254.074
REMARK  deltaGligsolvpol: -8.56701
REMARK  deltaGligsolvnonpol: 15.7756
REMARK  deltaGvdw: -28.3647
REMARK  deltaGelec: 0.0
REMARK  deltaG: -5.910807
REMARK  Cluster: 6
REMARK  ClusterRank: 2
ATOM   5287 C    LIG     1       7.988 -19.043  -3.381  1.00  0.00      LIG  
ATOM   5288 C1   LIG     1       8.206 -20.520  -3.226  1.00  0.00      LIG  
ATOM   5289 C2   LIG     1       7.045 -21.383  -2.774  1.00  0.00      LIG  
ATOM   5290 C3   LIG     1       6.188 -20.608  -1.757  1.00  0.00      LIG  
ATOM   5291 C4   LIG     1       5.810 -19.154  -2.085  1.00  0.00      LIG  
ATOM   5292 C5   LIG     1       7.143 -18.435  -2.272  1.00  0.00      LIG  
ATOM   5293 C6   LIG     1       4.969 -21.336  -1.238  1.00  0.00      LIG  
ATOM   5294 C7   LIG     1       4.704 -20.858   0.172  1.00  0.00      LIG  
ATOM   5295 C8   LIG     1       4.834 -19.335   0.375  1.00  0.00      LIG  
ATOM   5296 C9   LIG     1       4.886 -18.557  -0.969  1.00  0.00      LIG  
ATOM   5297 C10  LIG     1       3.626 -18.812   1.202  1.00  0.00      LIG  
ATOM   5298 C11  LIG     1       3.758 -17.351   1.472  1.00  0.00      LIG  
ATOM   5299 C12  LIG     1       3.922 -16.512   0.245  1.00  0.00      LIG  
ATOM   5300 C13  LIG     1       5.012 -17.037  -0.693  1.00  0.00      LIG  
ATOM   5301 C14  LIG     1       3.663 -17.047   2.778  1.00  0.00      LIG  
ATOM   5302 C15  LIG     1       3.576 -18.296   3.582  1.00  0.00      LIG  
ATOM   5303 C16  LIG     1       3.521 -19.426   2.587  1.00  0.00      LIG  
ATOM   5304 O    LIG     1       4.882 -16.269  -1.886  1.00  0.00      LIG  
ATOM   5305 C17  LIG     1       6.309 -21.970  -3.973  1.00  0.00      LIG  
ATOM   5306 C18  LIG     1       7.673 -22.570  -2.054  1.00  0.00      LIG  
ATOM   5307 C19  LIG     1       6.128 -19.103   1.185  1.00  0.00      LIG  
ATOM   5308 C20  LIG     1       4.992 -19.038  -3.381  1.00  0.00      LIG  
ATOM   5309 H    LIG     1       3.896 -18.667  -1.411  1.00  0.00      LIG  
ATOM   5310 C21  LIG     1       3.542 -15.743   3.547  1.00  0.00      LIG  
ATOM   5311 C22  LIG     1       4.355 -15.680   4.844  1.00  0.00      LIG  
ATOM   5312 C23  LIG     1       5.849 -15.342   4.736  1.00  0.00      LIG  
ATOM   5313 O1   LIG     1       6.410 -15.231   6.065  1.00  0.00      LIG  
ATOM   5314 C24  LIG     1       6.646 -16.272   3.857  1.00  0.00      LIG  
ATOM   5315 C25  LIG     1       2.255 -19.056   0.548  1.00  0.00      LIG  
ATOM   5316 O2   LIG     1       9.201 -21.032  -3.720  1.00  0.00      LIG  
ATOM   5317 H1   LIG     1       6.870 -20.554  -0.909  1.00  0.00      LIG  
ATOM   5318 C26  LIG     1       3.686 -14.443   2.780  1.00  0.00      LIG  
ATOM   5319 C27  LIG     1       6.458 -16.348   6.862  1.00  0.00      LIG  
ATOM   5320 O3   LIG     1       6.204 -17.496   6.525  1.00  0.00      LIG  
ATOM   5321 C28  LIG     1       6.903 -15.976   8.240  1.00  0.00      LIG  
ATOM   5322 C29  LIG     1       8.031 -15.960   3.406  1.00  0.00      LIG  
ATOM   5323 O4   LIG     1       6.904 -15.775   2.522  1.00  0.00      LIG  
ATOM   5324 C30  LIG     1       8.701 -14.688   3.801  1.00  0.00      LIG  
ATOM   5325 C31  LIG     1       8.921 -17.082   3.000  1.00  0.00      LIG  
ATOM   5326 H2   LIG     1       7.545 -18.866  -4.363  1.00  0.00      LIG  
ATOM   5327 H3   LIG     1       8.971 -18.566  -3.374  1.00  0.00      LIG  
ATOM   5328 H4   LIG     1       6.994 -17.384  -2.518  1.00  0.00      LIG  
ATOM   5329 H5   LIG     1       7.705 -18.470  -1.335  1.00  0.00      LIG  
ATOM   5330 H6   LIG     1       5.115 -22.418  -1.210  1.00  0.00      LIG  
ATOM   5331 H7   LIG     1       4.095 -21.157  -1.869  1.00  0.00      LIG  
ATOM   5332 H8   LIG     1       5.423 -21.357   0.827  1.00  0.00      LIG  
ATOM   5333 H9   LIG     1       3.732 -21.246   0.481  1.00  0.00      LIG  
ATOM   5334 H10  LIG     1       4.155 -15.475   0.479  1.00  0.00      LIG  
ATOM   5335 H11  LIG     1       2.968 -16.476  -0.287  1.00  0.00      LIG  
ATOM   5336 H12  LIG     1       5.992 -16.809  -0.269  1.00  0.00      LIG  
ATOM   5337 H13  LIG     1       2.693 -18.304   4.222  1.00  0.00      LIG  
ATOM   5338 H14  LIG     1       4.457 -18.415   4.217  1.00  0.00      LIG  
ATOM   5339 H15  LIG     1       4.293 -20.167   2.806  1.00  0.00      LIG  
ATOM   5340 H16  LIG     1       2.566 -19.946   2.691  1.00  0.00      LIG  
ATOM   5341 H17  LIG     1       4.043 -16.540  -2.295  1.00  0.00      LIG  
ATOM   5342 H18  LIG     1       5.401 -22.494  -3.666  1.00  0.00      LIG  
ATOM   5343 H19  LIG     1       6.946 -22.696  -4.487  1.00  0.00      LIG  
ATOM   5344 H20  LIG     1       6.041 -21.217  -4.715  1.00  0.00      LIG  
ATOM   5345 H21  LIG     1       8.227 -22.251  -1.166  1.00  0.00      LIG  
ATOM   5346 H22  LIG     1       8.367 -23.108  -2.703  1.00  0.00      LIG  
ATOM   5347 H23  LIG     1       6.916 -23.291  -1.740  1.00  0.00      LIG  
ATOM   5348 H24  LIG     1       6.180 -19.759   2.057  1.00  0.00      LIG  
ATOM   5349 H25  LIG     1       6.224 -18.080   1.545  1.00  0.00      LIG  
ATOM   5350 H26  LIG     1       7.023 -19.303   0.599  1.00  0.00      LIG  
ATOM   5351 H27  LIG     1       4.085 -19.645  -3.333  1.00  0.00      LIG  
ATOM   5352 H28  LIG     1       5.536 -19.342  -4.272  1.00  0.00      LIG  
ATOM   5353 H29  LIG     1       4.679 -18.011  -3.561  1.00  0.00      LIG  
ATOM   5354 H30  LIG     1       2.504 -15.745   3.887  1.00  0.00      LIG  
ATOM   5355 H31  LIG     1       4.210 -16.591   5.429  1.00  0.00      LIG  
ATOM   5356 H32  LIG     1       3.899 -14.907   5.469  1.00  0.00      LIG  
ATOM   5357 H33  LIG     1       5.920 -14.331   4.322  1.00  0.00      LIG  
ATOM   5358 H34  LIG     1       6.373 -17.312   3.976  1.00  0.00      LIG  
ATOM   5359 H35  LIG     1       2.046 -20.121   0.430  1.00  0.00      LIG  
ATOM   5360 H36  LIG     1       2.153 -18.592  -0.435  1.00  0.00      LIG  
ATOM   5361 H37  LIG     1       1.451 -18.650   1.170  1.00  0.00      LIG  
ATOM   5362 H38  LIG     1       2.931 -14.378   1.992  1.00  0.00      LIG  
ATOM   5363 H39  LIG     1       4.672 -14.356   2.319  1.00  0.00      LIG  
ATOM   5364 H40  LIG     1       3.544 -13.592   3.452  1.00  0.00      LIG  
ATOM   5365 H41  LIG     1       6.884 -16.873   8.865  1.00  0.00      LIG  
ATOM   5366 H42  LIG     1       6.217 -15.237   8.664  1.00  0.00      LIG  
ATOM   5367 H43  LIG     1       7.923 -15.585   8.208  1.00  0.00      LIG  
ATOM   5368 H44  LIG     1       9.638 -14.565   3.251  1.00  0.00      LIG  
ATOM   5369 H45  LIG     1       8.931 -14.702   4.869  1.00  0.00      LIG  
ATOM   5370 H46  LIG     1       8.076 -13.814   3.599  1.00  0.00      LIG  
ATOM   5371 H47  LIG     1       9.742 -17.191   3.713  1.00  0.00      LIG  
ATOM   5372 H48  LIG     1       9.348 -16.889   2.012  1.00  0.00      LIG  
ATOM   5373 H49  LIG     1       8.377 -18.029   2.955  1.00  0.00      LIG  
TER
REMARK  Energy: 273.975
REMARK  SimpleFitness: 273.975
REMARK  FullFitness: -959.0987
REMARK  InterFull: -25.2417
REMARK  IntraFull: 298.776
REMARK  solvFull: -1488.36
REMARK  surfFull: 255.727
REMARK  extraFull: 0.0
REMARK  deltaGcompsolvpol: -1488.36
REMARK  deltaGcompsolvnonpol: 255.727
REMARK  deltaGprotsolvpol: -1512.07
REMARK  deltaGprotsolvnonpol: 254.074
REMARK  deltaGligsolvpol: -8.4793
REMARK  deltaGligsolvnonpol: 15.8773
REMARK  deltaGvdw: -25.2417
REMARK  deltaGelec: 0.0
REMARK  deltaG: -5.753501
REMARK  Cluster: 6
REMARK  ClusterRank: 3
ATOM   5287 C    LIG     1       8.087 -18.932  -3.366  1.00  0.00      LIG  
ATOM   5288 C1   LIG     1       8.318 -20.407  -3.190  1.00  0.00      LIG  
ATOM   5289 C2   LIG     1       7.152 -21.286  -2.787  1.00  0.00      LIG  
ATOM   5290 C3   LIG     1       6.211 -20.514  -1.845  1.00  0.00      LIG  
ATOM   5291 C4   LIG     1       5.835 -19.068  -2.211  1.00  0.00      LIG  
ATOM   5292 C5   LIG     1       7.171 -18.334  -2.309  1.00  0.00      LIG  
ATOM   5293 C6   LIG     1       4.971 -21.255  -1.403  1.00  0.00      LIG  
ATOM   5294 C7   LIG     1       4.590 -20.764  -0.023  1.00  0.00      LIG  
ATOM   5295 C8   LIG     1       4.703 -19.240   0.179  1.00  0.00      LIG  
ATOM   5296 C9   LIG     1       4.823 -18.478  -1.170  1.00  0.00      LIG  
ATOM   5297 C10  LIG     1       3.456 -18.717   0.950  1.00  0.00      LIG  
ATOM   5298 C11  LIG     1       3.562 -17.245   1.173  1.00  0.00      LIG  
ATOM   5299 C12  LIG     1       3.734 -16.440  -0.075  1.00  0.00      LIG  
ATOM   5300 C13  LIG     1       4.900 -16.951  -0.918  1.00  0.00      LIG  
ATOM   5301 C14  LIG     1       3.471 -16.899   2.467  1.00  0.00      LIG  
ATOM   5302 C15  LIG     1       3.484 -18.124   3.314  1.00  0.00      LIG  
ATOM   5303 C16  LIG     1       3.316 -19.280   2.359  1.00  0.00      LIG  
ATOM   5304 O    LIG     1       4.842 -16.203  -2.128  1.00  0.00      LIG  
ATOM   5305 C17  LIG     1       6.513 -21.923  -4.015  1.00  0.00      LIG  
ATOM   5306 C18  LIG     1       7.761 -22.439  -1.996  1.00  0.00      LIG  
ATOM   5307 C19  LIG     1       5.950 -18.991   1.052  1.00  0.00      LIG  
ATOM   5308 C20  LIG     1       5.109 -18.976  -3.562  1.00  0.00      LIG  
ATOM   5309 H    LIG     1       3.863 -18.618  -1.668  1.00  0.00      LIG  
ATOM   5310 C21  LIG     1       3.318 -15.569   3.185  1.00  0.00      LIG  
ATOM   5311 C22  LIG     1       4.195 -15.407   4.427  1.00  0.00      LIG  
ATOM   5312 C23  LIG     1       5.667 -15.014   4.229  1.00  0.00      LIG  
ATOM   5313 O1   LIG     1       6.315 -14.955   5.521  1.00  0.00      LIG  
ATOM   5314 C24  LIG     1       6.431 -15.860   3.240  1.00  0.00      LIG  
ATOM   5315 C25  LIG     1       2.114 -19.001   0.255  1.00  0.00      LIG  
ATOM   5316 O2   LIG     1       9.339 -20.910  -3.638  1.00  0.00      LIG  
ATOM   5317 H1   LIG     1       6.831 -20.444  -0.953  1.00  0.00      LIG  
ATOM   5318 C26  LIG     1       3.325 -14.295   2.361  1.00  0.00      LIG  
ATOM   5319 C27  LIG     1       6.448 -16.123   6.234  1.00  0.00      LIG  
ATOM   5320 O3   LIG     1       6.230 -17.250   5.826  1.00  0.00      LIG  
ATOM   5321 C28  LIG     1       6.838 -15.817   7.648  1.00  0.00      LIG  
ATOM   5322 C29  LIG     1       7.764 -15.470   2.707  1.00  0.00      LIG  
ATOM   5323 O4   LIG     1       6.570 -15.285   1.917  1.00  0.00      LIG  
ATOM   5324 C30  LIG     1       8.422 -14.200   3.122  1.00  0.00      LIG  
ATOM   5325 C31  LIG     1       8.666 -16.539   2.197  1.00  0.00      LIG  
ATOM   5326 H2   LIG     1       7.699 -18.762  -4.374  1.00  0.00      LIG  
ATOM   5327 H3   LIG     1       9.060 -18.439  -3.301  1.00  0.00      LIG  
ATOM   5328 H4   LIG     1       7.032 -17.280  -2.557  1.00  0.00      LIG  
ATOM   5329 H5   LIG     1       7.674 -18.368  -1.339  1.00  0.00      LIG  
ATOM   5330 H6   LIG     1       5.132 -22.333  -1.350  1.00  0.00      LIG  
ATOM   5331 H7   LIG     1       4.146 -21.101  -2.102  1.00  0.00      LIG  
ATOM   5332 H8   LIG     1       5.247 -21.257   0.699  1.00  0.00      LIG  
ATOM   5333 H9   LIG     1       3.596 -21.151   0.201  1.00  0.00      LIG  
ATOM   5334 H10  LIG     1       3.906 -15.384   0.124  1.00  0.00      LIG  
ATOM   5335 H11  LIG     1       2.809 -16.473  -0.658  1.00  0.00      LIG  
ATOM   5336 H12  LIG     1       5.844 -16.692  -0.428  1.00  0.00      LIG  
ATOM   5337 H13  LIG     1       2.695 -18.123   4.066  1.00  0.00      LIG  
ATOM   5338 H14  LIG     1       4.442 -18.212   3.833  1.00  0.00      LIG  
ATOM   5339 H15  LIG     1       4.019 -20.084   2.587  1.00  0.00      LIG  
ATOM   5340 H16  LIG     1       2.319 -19.707   2.500  1.00  0.00      LIG  
ATOM   5341 H17  LIG     1       4.022 -16.467  -2.579  1.00  0.00      LIG  
ATOM   5342 H18  LIG     1       5.643 -22.526  -3.742  1.00  0.00      LIG  
ATOM   5343 H19  LIG     1       7.230 -22.586  -4.509  1.00  0.00      LIG  
ATOM   5344 H20  LIG     1       6.213 -21.187  -4.761  1.00  0.00      LIG  
ATOM   5345 H21  LIG     1       8.278 -22.080  -1.100  1.00  0.00      LIG  
ATOM   5346 H22  LIG     1       8.488 -22.994  -2.594  1.00  0.00      LIG  
ATOM   5347 H23  LIG     1       6.999 -23.156  -1.686  1.00  0.00      LIG  
ATOM   5348 H24  LIG     1       5.963 -19.636   1.934  1.00  0.00      LIG  
ATOM   5349 H25  LIG     1       6.014 -17.962   1.401  1.00  0.00      LIG  
ATOM   5350 H26  LIG     1       6.881 -19.182   0.522  1.00  0.00      LIG  
ATOM   5351 H27  LIG     1       4.191 -19.567  -3.560  1.00  0.00      LIG  
ATOM   5352 H28  LIG     1       5.707 -19.311  -4.405  1.00  0.00      LIG  
ATOM   5353 H29  LIG     1       4.829 -17.948  -3.790  1.00  0.00      LIG  
ATOM   5354 H30  LIG     1       2.303 -15.616   3.585  1.00  0.00      LIG  
ATOM   5355 H31  LIG     1       4.111 -16.291   5.062  1.00  0.00      LIG  
ATOM   5356 H32  LIG     1       3.745 -14.619   5.037  1.00  0.00      LIG  
ATOM   5357 H33  LIG     1       5.669 -13.979   3.875  1.00  0.00      LIG  
ATOM   5358 H34  LIG     1       6.217 -16.916   3.327  1.00  0.00      LIG  
ATOM   5359 H35  LIG     1       1.895 -20.070   0.217  1.00  0.00      LIG  
ATOM   5360 H36  LIG     1       2.065 -18.616  -0.766  1.00  0.00      LIG  
ATOM   5361 H37  LIG     1       1.290 -18.538   0.807  1.00  0.00      LIG  
ATOM   5362 H38  LIG     1       2.544 -14.328   1.597  1.00  0.00      LIG  
ATOM   5363 H39  LIG     1       4.284 -14.141   1.862  1.00  0.00      LIG  
ATOM   5364 H40  LIG     1       3.133 -13.429   2.999  1.00  0.00      LIG  
ATOM   5365 H41  LIG     1       6.982 -16.758   8.186  1.00  0.00      LIG  
ATOM   5366 H42  LIG     1       6.044 -15.246   8.137  1.00  0.00      LIG  
ATOM   5367 H43  LIG     1       7.778 -15.261   7.660  1.00  0.00      LIG  
ATOM   5368 H44  LIG     1       9.129 -13.877   2.355  1.00  0.00      LIG  
ATOM   5369 H45  LIG     1       8.969 -14.353   4.057  1.00  0.00      LIG  
ATOM   5370 H46  LIG     1       7.705 -13.387   3.265  1.00  0.00      LIG  
ATOM   5371 H47  LIG     1       9.160 -17.048   3.028  1.00  0.00      LIG  
ATOM   5372 H48  LIG     1       9.438 -16.114   1.551  1.00  0.00      LIG  
ATOM   5373 H49  LIG     1       8.116 -17.282   1.615  1.00  0.00      LIG  
TER
REMARK  Energy: 273.975
REMARK  SimpleFitness: 273.975
REMARK  FullFitness: -959.0987
REMARK  InterFull: -25.2417
REMARK  IntraFull: 298.776
REMARK  solvFull: -1488.36
REMARK  surfFull: 255.727
REMARK  extraFull: 0.0
REMARK  deltaGcompsolvpol: -1488.36
REMARK  deltaGcompsolvnonpol: 255.727
REMARK  deltaGprotsolvpol: -1512.07
REMARK  deltaGprotsolvnonpol: 254.074
REMARK  deltaGligsolvpol: -8.4793
REMARK  deltaGligsolvnonpol: 15.8773
REMARK  deltaGvdw: -25.2417
REMARK  deltaGelec: 0.0
REMARK  deltaG: -5.753501
REMARK  Cluster: 6
REMARK  ClusterRank: 4
ATOM   5287 C    LIG     1       8.087 -18.932  -3.366  1.00  0.00      LIG  
ATOM   5288 C1   LIG     1       8.318 -20.407  -3.190  1.00  0.00      LIG  
ATOM   5289 C2   LIG     1       7.152 -21.286  -2.787  1.00  0.00      LIG  
ATOM   5290 C3   LIG     1       6.211 -20.514  -1.845  1.00  0.00      LIG  
ATOM   5291 C4   LIG     1       5.835 -19.068  -2.211  1.00  0.00      LIG  
ATOM   5292 C5   LIG     1       7.171 -18.334  -2.309  1.00  0.00      LIG  
ATOM   5293 C6   LIG     1       4.971 -21.255  -1.403  1.00  0.00      LIG  
ATOM   5294 C7   LIG     1       4.590 -20.764  -0.023  1.00  0.00      LIG  
ATOM   5295 C8   LIG     1       4.703 -19.240   0.179  1.00  0.00      LIG  
ATOM   5296 C9   LIG     1       4.823 -18.478  -1.170  1.00  0.00      LIG  
ATOM   5297 C10  LIG     1       3.456 -18.717   0.950  1.00  0.00      LIG  
ATOM   5298 C11  LIG     1       3.562 -17.245   1.173  1.00  0.00      LIG  
ATOM   5299 C12  LIG     1       3.734 -16.440  -0.075  1.00  0.00      LIG  
ATOM   5300 C13  LIG     1       4.900 -16.951  -0.918  1.00  0.00      LIG  
ATOM   5301 C14  LIG     1       3.471 -16.899   2.467  1.00  0.00      LIG  
ATOM   5302 C15  LIG     1       3.484 -18.124   3.314  1.00  0.00      LIG  
ATOM   5303 C16  LIG     1       3.316 -19.280   2.359  1.00  0.00      LIG  
ATOM   5304 O    LIG     1       4.842 -16.203  -2.128  1.00  0.00      LIG  
ATOM   5305 C17  LIG     1       6.513 -21.923  -4.015  1.00  0.00      LIG  
ATOM   5306 C18  LIG     1       7.761 -22.439  -1.996  1.00  0.00      LIG  
ATOM   5307 C19  LIG     1       5.950 -18.991   1.052  1.00  0.00      LIG  
ATOM   5308 C20  LIG     1       5.109 -18.976  -3.562  1.00  0.00      LIG  
ATOM   5309 H    LIG     1       3.863 -18.618  -1.668  1.00  0.00      LIG  
ATOM   5310 C21  LIG     1       3.318 -15.569   3.185  1.00  0.00      LIG  
ATOM   5311 C22  LIG     1       4.195 -15.407   4.427  1.00  0.00      LIG  
ATOM   5312 C23  LIG     1       5.667 -15.014   4.229  1.00  0.00      LIG  
ATOM   5313 O1   LIG     1       6.315 -14.955   5.521  1.00  0.00      LIG  
ATOM   5314 C24  LIG     1       6.431 -15.860   3.240  1.00  0.00      LIG  
ATOM   5315 C25  LIG     1       2.114 -19.001   0.255  1.00  0.00      LIG  
ATOM   5316 O2   LIG     1       9.339 -20.910  -3.638  1.00  0.00      LIG  
ATOM   5317 H1   LIG     1       6.831 -20.444  -0.953  1.00  0.00      LIG  
ATOM   5318 C26  LIG     1       3.325 -14.295   2.361  1.00  0.00      LIG  
ATOM   5319 C27  LIG     1       6.448 -16.123   6.234  1.00  0.00      LIG  
ATOM   5320 O3   LIG     1       6.230 -17.250   5.826  1.00  0.00      LIG  
ATOM   5321 C28  LIG     1       6.838 -15.817   7.648  1.00  0.00      LIG  
ATOM   5322 C29  LIG     1       7.764 -15.470   2.707  1.00  0.00      LIG  
ATOM   5323 O4   LIG     1       6.570 -15.285   1.917  1.00  0.00      LIG  
ATOM   5324 C30  LIG     1       8.422 -14.200   3.122  1.00  0.00      LIG  
ATOM   5325 C31  LIG     1       8.666 -16.539   2.197  1.00  0.00      LIG  
ATOM   5326 H2   LIG     1       7.699 -18.762  -4.374  1.00  0.00      LIG  
ATOM   5327 H3   LIG     1       9.060 -18.439  -3.301  1.00  0.00      LIG  
ATOM   5328 H4   LIG     1       7.032 -17.280  -2.557  1.00  0.00      LIG  
ATOM   5329 H5   LIG     1       7.674 -18.368  -1.339  1.00  0.00      LIG  
ATOM   5330 H6   LIG     1       5.132 -22.333  -1.350  1.00  0.00      LIG  
ATOM   5331 H7   LIG     1       4.146 -21.101  -2.102  1.00  0.00      LIG  
ATOM   5332 H8   LIG     1       5.247 -21.257   0.699  1.00  0.00      LIG  
ATOM   5333 H9   LIG     1       3.596 -21.151   0.201  1.00  0.00      LIG  
ATOM   5334 H10  LIG     1       3.906 -15.384   0.124  1.00  0.00      LIG  
ATOM   5335 H11  LIG     1       2.809 -16.473  -0.658  1.00  0.00      LIG  
ATOM   5336 H12  LIG     1       5.844 -16.692  -0.428  1.00  0.00      LIG  
ATOM   5337 H13  LIG     1       2.695 -18.123   4.066  1.00  0.00      LIG  
ATOM   5338 H14  LIG     1       4.442 -18.212   3.833  1.00  0.00      LIG  
ATOM   5339 H15  LIG     1       4.019 -20.084   2.587  1.00  0.00      LIG  
ATOM   5340 H16  LIG     1       2.319 -19.707   2.500  1.00  0.00      LIG  
ATOM   5341 H17  LIG     1       4.022 -16.467  -2.579  1.00  0.00      LIG  
ATOM   5342 H18  LIG     1       5.643 -22.526  -3.742  1.00  0.00      LIG  
ATOM   5343 H19  LIG     1       7.230 -22.586  -4.509  1.00  0.00      LIG  
ATOM   5344 H20  LIG     1       6.213 -21.187  -4.761  1.00  0.00      LIG  
ATOM   5345 H21  LIG     1       8.278 -22.080  -1.100  1.00  0.00      LIG  
ATOM   5346 H22  LIG     1       8.488 -22.994  -2.594  1.00  0.00      LIG  
ATOM   5347 H23  LIG     1       6.999 -23.156  -1.686  1.00  0.00      LIG  
ATOM   5348 H24  LIG     1       5.963 -19.636   1.934  1.00  0.00      LIG  
ATOM   5349 H25  LIG     1       6.014 -17.962   1.401  1.00  0.00      LIG  
ATOM   5350 H26  LIG     1       6.881 -19.182   0.522  1.00  0.00      LIG  
ATOM   5351 H27  LIG     1       4.191 -19.567  -3.560  1.00  0.00      LIG  
ATOM   5352 H28  LIG     1       5.707 -19.311  -4.405  1.00  0.00      LIG  
ATOM   5353 H29  LIG     1       4.829 -17.948  -3.790  1.00  0.00      LIG  
ATOM   5354 H30  LIG     1       2.303 -15.616   3.585  1.00  0.00      LIG  
ATOM   5355 H31  LIG     1       4.111 -16.291   5.062  1.00  0.00      LIG  
ATOM   5356 H32  LIG     1       3.745 -14.619   5.037  1.00  0.00      LIG  
ATOM   5357 H33  LIG     1       5.669 -13.979   3.875  1.00  0.00      LIG  
ATOM   5358 H34  LIG     1       6.217 -16.916   3.327  1.00  0.00      LIG  
ATOM   5359 H35  LIG     1       1.895 -20.070   0.217  1.00  0.00      LIG  
ATOM   5360 H36  LIG     1       2.065 -18.616  -0.766  1.00  0.00      LIG  
ATOM   5361 H37  LIG     1       1.290 -18.538   0.807  1.00  0.00      LIG  
ATOM   5362 H38  LIG     1       2.544 -14.328   1.597  1.00  0.00      LIG  
ATOM   5363 H39  LIG     1       4.284 -14.141   1.862  1.00  0.00      LIG  
ATOM   5364 H40  LIG     1       3.133 -13.429   2.999  1.00  0.00      LIG  
ATOM   5365 H41  LIG     1       6.982 -16.758   8.186  1.00  0.00      LIG  
ATOM   5366 H42  LIG     1       6.044 -15.246   8.137  1.00  0.00      LIG  
ATOM   5367 H43  LIG     1       7.778 -15.261   7.660  1.00  0.00      LIG  
ATOM   5368 H44  LIG     1       9.129 -13.877   2.355  1.00  0.00      LIG  
ATOM   5369 H45  LIG     1       8.969 -14.353   4.057  1.00  0.00      LIG  
ATOM   5370 H46  LIG     1       7.705 -13.387   3.265  1.00  0.00      LIG  
ATOM   5371 H47  LIG     1       9.160 -17.048   3.028  1.00  0.00      LIG  
ATOM   5372 H48  LIG     1       9.438 -16.114   1.551  1.00  0.00      LIG  
ATOM   5373 H49  LIG     1       8.116 -17.282   1.615  1.00  0.00      LIG  
TER
REMARK  Energy: 273.975
REMARK  SimpleFitness: 273.975
REMARK  FullFitness: -959.0987
REMARK  InterFull: -25.2417
REMARK  IntraFull: 298.776
REMARK  solvFull: -1488.36
REMARK  surfFull: 255.727
REMARK  extraFull: 0.0
REMARK  deltaGcompsolvpol: -1488.36
REMARK  deltaGcompsolvnonpol: 255.727
REMARK  deltaGprotsolvpol: -1512.07
REMARK  deltaGprotsolvnonpol: 254.074
REMARK  deltaGligsolvpol: -8.4793
REMARK  deltaGligsolvnonpol: 15.8773
REMARK  deltaGvdw: -25.2417
REMARK  deltaGelec: 0.0
REMARK  deltaG: -5.753501
REMARK  Cluster: 6
REMARK  ClusterRank: 5
ATOM   5287 C    LIG     1       8.087 -18.932  -3.366  1.00  0.00      LIG  
ATOM   5288 C1   LIG     1       8.318 -20.407  -3.190  1.00  0.00      LIG  
ATOM   5289 C2   LIG     1       7.152 -21.286  -2.787  1.00  0.00      LIG  
ATOM   5290 C3   LIG     1       6.211 -20.514  -1.845  1.00  0.00      LIG  
ATOM   5291 C4   LIG     1       5.835 -19.068  -2.211  1.00  0.00      LIG  
ATOM   5292 C5   LIG     1       7.171 -18.334  -2.309  1.00  0.00      LIG  
ATOM   5293 C6   LIG     1       4.971 -21.255  -1.403  1.00  0.00      LIG  
ATOM   5294 C7   LIG     1       4.590 -20.764  -0.023  1.00  0.00      LIG  
ATOM   5295 C8   LIG     1       4.703 -19.240   0.179  1.00  0.00      LIG  
ATOM   5296 C9   LIG     1       4.823 -18.478  -1.170  1.00  0.00      LIG  
ATOM   5297 C10  LIG     1       3.456 -18.717   0.950  1.00  0.00      LIG  
ATOM   5298 C11  LIG     1       3.562 -17.245   1.173  1.00  0.00      LIG  
ATOM   5299 C12  LIG     1       3.734 -16.440  -0.075  1.00  0.00      LIG  
ATOM   5300 C13  LIG     1       4.900 -16.951  -0.918  1.00  0.00      LIG  
ATOM   5301 C14  LIG     1       3.471 -16.899   2.467  1.00  0.00      LIG  
ATOM   5302 C15  LIG     1       3.484 -18.124   3.314  1.00  0.00      LIG  
ATOM   5303 C16  LIG     1       3.316 -19.280   2.359  1.00  0.00      LIG  
ATOM   5304 O    LIG     1       4.842 -16.203  -2.128  1.00  0.00      LIG  
ATOM   5305 C17  LIG     1       6.513 -21.923  -4.015  1.00  0.00      LIG  
ATOM   5306 C18  LIG     1       7.761 -22.439  -1.996  1.00  0.00      LIG  
ATOM   5307 C19  LIG     1       5.950 -18.991   1.052  1.00  0.00      LIG  
ATOM   5308 C20  LIG     1       5.109 -18.976  -3.562  1.00  0.00      LIG  
ATOM   5309 H    LIG     1       3.863 -18.618  -1.668  1.00  0.00      LIG  
ATOM   5310 C21  LIG     1       3.318 -15.569   3.185  1.00  0.00      LIG  
ATOM   5311 C22  LIG     1       4.195 -15.407   4.427  1.00  0.00      LIG  
ATOM   5312 C23  LIG     1       5.667 -15.014   4.229  1.00  0.00      LIG  
ATOM   5313 O1   LIG     1       6.315 -14.955   5.521  1.00  0.00      LIG  
ATOM   5314 C24  LIG     1       6.431 -15.860   3.240  1.00  0.00      LIG  
ATOM   5315 C25  LIG     1       2.114 -19.001   0.255  1.00  0.00      LIG  
ATOM   5316 O2   LIG     1       9.339 -20.910  -3.638  1.00  0.00      LIG  
ATOM   5317 H1   LIG     1       6.831 -20.444  -0.953  1.00  0.00      LIG  
ATOM   5318 C26  LIG     1       3.325 -14.295   2.361  1.00  0.00      LIG  
ATOM   5319 C27  LIG     1       6.448 -16.123   6.234  1.00  0.00      LIG  
ATOM   5320 O3   LIG     1       6.230 -17.250   5.826  1.00  0.00      LIG  
ATOM   5321 C28  LIG     1       6.838 -15.817   7.648  1.00  0.00      LIG  
ATOM   5322 C29  LIG     1       7.764 -15.470   2.707  1.00  0.00      LIG  
ATOM   5323 O4   LIG     1       6.570 -15.285   1.917  1.00  0.00      LIG  
ATOM   5324 C30  LIG     1       8.422 -14.200   3.122  1.00  0.00      LIG  
ATOM   5325 C31  LIG     1       8.666 -16.539   2.197  1.00  0.00      LIG  
ATOM   5326 H2   LIG     1       7.699 -18.762  -4.374  1.00  0.00      LIG  
ATOM   5327 H3   LIG     1       9.060 -18.439  -3.301  1.00  0.00      LIG  
ATOM   5328 H4   LIG     1       7.032 -17.280  -2.557  1.00  0.00      LIG  
ATOM   5329 H5   LIG     1       7.674 -18.368  -1.339  1.00  0.00      LIG  
ATOM   5330 H6   LIG     1       5.132 -22.333  -1.350  1.00  0.00      LIG  
ATOM   5331 H7   LIG     1       4.146 -21.101  -2.102  1.00  0.00      LIG  
ATOM   5332 H8   LIG     1       5.247 -21.257   0.699  1.00  0.00      LIG  
ATOM   5333 H9   LIG     1       3.596 -21.151   0.201  1.00  0.00      LIG  
ATOM   5334 H10  LIG     1       3.906 -15.384   0.124  1.00  0.00      LIG  
ATOM   5335 H11  LIG     1       2.809 -16.473  -0.658  1.00  0.00      LIG  
ATOM   5336 H12  LIG     1       5.844 -16.692  -0.428  1.00  0.00      LIG  
ATOM   5337 H13  LIG     1       2.695 -18.123   4.066  1.00  0.00      LIG  
ATOM   5338 H14  LIG     1       4.442 -18.212   3.833  1.00  0.00      LIG  
ATOM   5339 H15  LIG     1       4.019 -20.084   2.587  1.00  0.00      LIG  
ATOM   5340 H16  LIG     1       2.319 -19.707   2.500  1.00  0.00      LIG  
ATOM   5341 H17  LIG     1       4.022 -16.467  -2.579  1.00  0.00      LIG  
ATOM   5342 H18  LIG     1       5.643 -22.526  -3.742  1.00  0.00      LIG  
ATOM   5343 H19  LIG     1       7.230 -22.586  -4.509  1.00  0.00      LIG  
ATOM   5344 H20  LIG     1       6.213 -21.187  -4.761  1.00  0.00      LIG  
ATOM   5345 H21  LIG     1       8.278 -22.080  -1.100  1.00  0.00      LIG  
ATOM   5346 H22  LIG     1       8.488 -22.994  -2.594  1.00  0.00      LIG  
ATOM   5347 H23  LIG     1       6.999 -23.156  -1.686  1.00  0.00      LIG  
ATOM   5348 H24  LIG     1       5.963 -19.636   1.934  1.00  0.00      LIG  
ATOM   5349 H25  LIG     1       6.014 -17.962   1.401  1.00  0.00      LIG  
ATOM   5350 H26  LIG     1       6.881 -19.182   0.522  1.00  0.00      LIG  
ATOM   5351 H27  LIG     1       4.191 -19.567  -3.560  1.00  0.00      LIG  
ATOM   5352 H28  LIG     1       5.707 -19.311  -4.405  1.00  0.00      LIG  
ATOM   5353 H29  LIG     1       4.829 -17.948  -3.790  1.00  0.00      LIG  
ATOM   5354 H30  LIG     1       2.303 -15.616   3.585  1.00  0.00      LIG  
ATOM   5355 H31  LIG     1       4.111 -16.291   5.062  1.00  0.00      LIG  
ATOM   5356 H32  LIG     1       3.745 -14.619   5.037  1.00  0.00      LIG  
ATOM   5357 H33  LIG     1       5.669 -13.979   3.875  1.00  0.00      LIG  
ATOM   5358 H34  LIG     1       6.217 -16.916   3.327  1.00  0.00      LIG  
ATOM   5359 H35  LIG     1       1.895 -20.070   0.217  1.00  0.00      LIG  
ATOM   5360 H36  LIG     1       2.065 -18.616  -0.766  1.00  0.00      LIG  
ATOM   5361 H37  LIG     1       1.290 -18.538   0.807  1.00  0.00      LIG  
ATOM   5362 H38  LIG     1       2.544 -14.328   1.597  1.00  0.00      LIG  
ATOM   5363 H39  LIG     1       4.284 -14.141   1.862  1.00  0.00      LIG  
ATOM   5364 H40  LIG     1       3.133 -13.429   2.999  1.00  0.00      LIG  
ATOM   5365 H41  LIG     1       6.982 -16.758   8.186  1.00  0.00      LIG  
ATOM   5366 H42  LIG     1       6.044 -15.246   8.137  1.00  0.00      LIG  
ATOM   5367 H43  LIG     1       7.778 -15.261   7.660  1.00  0.00      LIG  
ATOM   5368 H44  LIG     1       9.129 -13.877   2.355  1.00  0.00      LIG  
ATOM   5369 H45  LIG     1       8.969 -14.353   4.057  1.00  0.00      LIG  
ATOM   5370 H46  LIG     1       7.705 -13.387   3.265  1.00  0.00      LIG  
ATOM   5371 H47  LIG     1       9.160 -17.048   3.028  1.00  0.00      LIG  
ATOM   5372 H48  LIG     1       9.438 -16.114   1.551  1.00  0.00      LIG  
ATOM   5373 H49  LIG     1       8.116 -17.282   1.615  1.00  0.00      LIG  
TER
REMARK  Energy: 273.871
REMARK  SimpleFitness: 273.871
REMARK  FullFitness: -959.09863
REMARK  InterFull: -25.7036
REMARK  IntraFull: 298.998
REMARK  solvFull: -1488.1
REMARK  surfFull: 255.707
REMARK  extraFull: 0.0
REMARK  deltaGcompsolvpol: -1488.1
REMARK  deltaGcompsolvnonpol: 255.707
REMARK  deltaGprotsolvpol: -1512.07
REMARK  deltaGprotsolvnonpol: 254.074
REMARK  deltaGligsolvpol: -8.44923
REMARK  deltaGligsolvnonpol: 15.9228
REMARK  deltaGvdw: -25.7036
REMARK  deltaGelec: 0.0
REMARK  deltaG: -5.789321
REMARK  Cluster: 6
REMARK  ClusterRank: 6
ATOM   5287 C    LIG     1       8.025 -18.942  -3.358  1.00  0.00      LIG  
ATOM   5288 C1   LIG     1       8.296 -20.402  -3.123  1.00  0.00      LIG  
ATOM   5289 C2   LIG     1       7.145 -21.295  -2.709  1.00  0.00      LIG  
ATOM   5290 C3   LIG     1       6.202 -20.521  -1.775  1.00  0.00      LIG  
ATOM   5291 C4   LIG     1       5.782 -19.095  -2.174  1.00  0.00      LIG  
ATOM   5292 C5   LIG     1       7.091 -18.322  -2.329  1.00  0.00      LIG  
ATOM   5293 C6   LIG     1       4.985 -21.278  -1.291  1.00  0.00      LIG  
ATOM   5294 C7   LIG     1       4.653 -20.770   0.093  1.00  0.00      LIG  
ATOM   5295 C8   LIG     1       4.716 -19.240   0.248  1.00  0.00      LIG  
ATOM   5296 C9   LIG     1       4.780 -18.506  -1.121  1.00  0.00      LIG  
ATOM   5297 C10  LIG     1       3.473 -18.739   1.036  1.00  0.00      LIG  
ATOM   5298 C11  LIG     1       3.547 -17.262   1.237  1.00  0.00      LIG  
ATOM   5299 C12  LIG     1       3.685 -16.466  -0.021  1.00  0.00      LIG  
ATOM   5300 C13  LIG     1       4.831 -16.974  -0.897  1.00  0.00      LIG  
ATOM   5301 C14  LIG     1       3.472 -16.905   2.530  1.00  0.00      LIG  
ATOM   5302 C15  LIG     1       3.492 -18.120   3.391  1.00  0.00      LIG  
ATOM   5303 C16  LIG     1       3.382 -19.293   2.451  1.00  0.00      LIG  
ATOM   5304 O    LIG     1       4.715 -16.252  -2.119  1.00  0.00      LIG  
ATOM   5305 C17  LIG     1       6.499 -21.948  -3.927  1.00  0.00      LIG  
ATOM   5306 C18  LIG     1       7.783 -22.427  -1.911  1.00  0.00      LIG  
ATOM   5307 C19  LIG     1       5.976 -18.933   1.080  1.00  0.00      LIG  
ATOM   5308 C20  LIG     1       5.028 -19.057  -3.512  1.00  0.00      LIG  
ATOM   5309 H    LIG     1       3.811 -18.676  -1.593  1.00  0.00      LIG  
ATOM   5310 C21  LIG     1       3.335 -15.572   3.240  1.00  0.00      LIG  
ATOM   5311 C22  LIG     1       4.233 -15.415   4.466  1.00  0.00      LIG  
ATOM   5312 C23  LIG     1       5.710 -15.056   4.246  1.00  0.00      LIG  
ATOM   5313 O1   LIG     1       6.351 -14.978   5.539  1.00  0.00      LIG  
ATOM   5314 C24  LIG     1       6.470 -15.945   3.289  1.00  0.00      LIG  
ATOM   5315 C25  LIG     1       2.126 -19.064   0.373  1.00  0.00      LIG  
ATOM   5316 O2   LIG     1       9.341 -20.890  -3.521  1.00  0.00      LIG  
ATOM   5317 H1   LIG     1       6.835 -20.412  -0.896  1.00  0.00      LIG  
ATOM   5318 C26  LIG     1       3.354 -14.302   2.411  1.00  0.00      LIG  
ATOM   5319 C27  LIG     1       6.480 -16.130   6.276  1.00  0.00      LIG  
ATOM   5320 O3   LIG     1       6.273 -17.273   5.886  1.00  0.00      LIG  
ATOM   5321 C28  LIG     1       6.843 -15.811   7.688  1.00  0.00      LIG
[truncated: 1,480,912 more chars]
