# Supplementary material for: Exploring the mechanism of Alisma orientale for the treatment of pregnancy induced hypertension and potential hepato-nephrotoxicity by using network pharmacology, network toxicology, molecular docking and molecular dynamics simulation
Source: Front Pharmacol. 2022 Nov 15;13:1027112. doi: 10.3389/fphar.2022.1027112 (PMC9705790; doi:10.3389/fphar.2022.1027112)
Supplement: Supplementary file 6 [file DataSheet4.zip › BCL2L1/BCLBM/eadock3.err]

sib.fastconf.EADock3: running @ selenium/127.0.1.1 development version. /home/swissdock/swissdock/tmp//cache/eadock3/eadock3.jar MD5: 6b55cadf59de6f950f604b9d6d6562d2
sib.fastconf.EADock3: 5000 binding modes will be generated
sib.fastconf.EADock3: the 5000 with the most favorable SimpleFitness will be evaluated with FACTS.
sib.fastconf.EADock3: 250 binding modes will be retained
sib.fastconf.EADock3: minimize with 100 steps of SD then 250 steps of ABNR
sib.fastconf.EADock3: side chains closer than 0.0 A to any atom of the ligand will be optimized.
sib.fastconf.EADock3: Clustering radius is 2.0
sib.fastconf.EADock3: Maximum cluster size is 8
sib.fastconf.EADock3: clusters will have the exact size.
sib.fastconf.EADock3: Output file is clusters.zip
sib.fastconf.EADock3: Ligand selection is SEGID LIG
sib.fastconf.EADock3: temporary files will be kept.
sib.fastconf.EADock3: Translations allowed.
sib.fastconf.EADock3: solvation model is FACTS
sib.fastconf.EADock3: Centering rotations on the whole ligand.
sib.fastconf.EADock3: System  : 5373 atoms
sib.fastconf.EADock3: Ligand  : 87 atoms
sib.fastconf.EADock3: Receptor: 5286 atoms
sib.fastconf.EADock3:   Fixed part   : 5286 atoms
sib.fastconf.EADock3:   Flexible part: 0 atoms
sib.fastconf.EADock3: Blind docking
sib.fastconf.biodatastructures.molecules.FlexibleMoleculeBuilder: No RotateBond directive found.
sib.fastconf.biodatastructures.molecules.FlexibleMoleculeBuilder: Multiple keyword found in RotateBond directive.
sib.fastconf.biodatastructures.molecules.FlexibleMoleculeBuilder: Identify bonds.
sib.fastconf.biodatastructures.molecules.FlexibleMolecule: Total of 91 bonds found.
sib.fastconf.biodatastructures.molecules.FlexibleMolecule: Restricting dihedral rotations based on the number of atom on each side.
sib.fastconf.biodatastructures.molecules.FlexibleMolecule: 16 rotatable dihedral angles found.
sib.fastconf.biodatastructures.molecules.FlexibleMolecule: no user specified bond list.
sib.fastconf.biodatastructures.molecules.FlexibleMolecule: Filtering out dihedrals defined with an hydrogen.
sib.fastconf.biodatastructures.molecules.FlexibleMolecule: accepting bond 5298_5301_5310_5311
sib.fastconf.biodatastructures.molecules.FlexibleMolecule: accepting bond 5301_5310_5311_5312
sib.fastconf.biodatastructures.molecules.FlexibleMolecule: accepting bond 5310_5311_5312_5313
sib.fastconf.biodatastructures.molecules.FlexibleMolecule: accepting bond 5311_5312_5313_5319
sib.fastconf.biodatastructures.molecules.FlexibleMolecule: accepting bond 5311_5312_5314_5322
sib.fastconf.biodatastructures.molecules.FlexibleMolecule: accepting bond 5312_5313_5319_5320
sib.fastconf.biodatastructures.molecules.FlexibleMolecule: found # 58 core atoms : [ 5287 5288 5289 5290 5291 5292 5293 5294 5295 5296 5297 5298 5299 5300 5301 5302 5303 5304 5305 5306 5307 5308 5309 5310 5315 5316 5317 5326 5327 5328 5329 5330 5331 5332 5333 5334 5335 5336 5337 5338 5339 5340 5341 5342 5343 5344 5345 5346 5347 5348 5349 5350 5351 5352 5353 5359 5360 5361 ]
sib.fastconf.biodatastructures.molecules.FlexibleMolecule: found rotatable bond # 0 between 5301 5310
sib.fastconf.biodatastructures.molecules.FlexibleMolecule: Group FIX (56): [ 5287 5288 5292 5326 5327 5289 5316 5291 5328 5329 5290 5305 5306 5296 5308 5293 5317 5342 5343 5344 5345 5346 5347 5295 5300 5309 5351 5352 5353 5294 5330 5331 5297 5307 5299 5304 5336 5332 5333 5298 5303 5315 5348 5349 5350 5334 5335 5341 5302 5339 5340 5359 5360 5361 5337 5338 ] 
sib.fastconf.biodatastructures.molecules.FlexibleMolecule: Group ROTATABLE (29): [ 5311 5318 5354 5312 5355 5356 5313 5314 5357 5319 5322 5323 5358 5362 5363 5364 5320 5321 5365 5366 5367 5324 5325 5368 5369 5370 5371 5372 5373 ] 
sib.fastconf.biodatastructures.molecules.FlexibleMolecule: Group ROTATABLE (Validation) (2): [ 5311 5318 ] 
sib.fastconf.biodatastructures.molecules.FlexibleMolecule: Group ROTATABLE (Non Validation) (23): [ 5312 5355 5356 5313 5314 5357 5319 5322 5323 5358 5320 5321 5365 5366 5367 5324 5325 5368 5369 5370 5371 5372 5373 ] 
sib.fastconf.biodatastructures.molecules.FlexibleMolecule: found rotatable bond # 1 between 5310 5311
sib.fastconf.biodatastructures.molecules.FlexibleMolecule: Group FIX (62): [ 5287 5288 5292 5326 5327 5289 5316 5291 5328 5329 5290 5305 5306 5296 5308 5293 5317 5342 5343 5344 5345 5346 5347 5295 5300 5309 5351 5352 5353 5294 5330 5331 5297 5307 5299 5304 5336 5332 5333 5298 5303 5315 5348 5349 5350 5334 5335 5341 5301 5302 5339 5340 5359 5360 5361 5337 5338 5318 5354 5362 5363 5364 ] 
sib.fastconf.biodatastructures.molecules.FlexibleMolecule: Group ROTATABLE (23): [ 5312 5355 5356 5313 5314 5357 5319 5322 5323 5358 5320 5321 5365 5366 5367 5324 5325 5368 5369 5370 5371 5372 5373 ] 
sib.fastconf.biodatastructures.molecules.FlexibleMolecule: Group ROTATABLE (Validation) (1): [ 5312 ] 
sib.fastconf.biodatastructures.molecules.FlexibleMolecule: Group ROTATABLE (Non Validation) (20): [ 5313 5314 5357 5319 5322 5323 5358 5320 5321 5365 5366 5367 5324 5325 5368 5369 5370 5371 5372 5373 ] 
sib.fastconf.biodatastructures.molecules.FlexibleMolecule: found rotatable bond # 2 between 5311 5312
sib.fastconf.biodatastructures.molecules.FlexibleMolecule: Group FIX (65): [ 5287 5288 5292 5326 5327 5289 5316 5291 5328 5329 5290 5305 5306 5296 5308 5293 5317 5342 5343 5344 5345 5346 5347 5295 5300 5309 5351 5352 5353 5294 5330 5331 5297 5307 5299 5304 5336 5332 5333 5298 5303 5315 5348 5349 5350 5334 5335 5341 5301 5302 5339 5340 5359 5360 5361 5310 5337 5338 5318 5354 5355 5356 5362 5363 5364 ] 
sib.fastconf.biodatastructures.molecules.FlexibleMolecule: Group ROTATABLE (20): [ 5313 5314 5357 5319 5322 5323 5358 5320 5321 5365 5366 5367 5324 5325 5368 5369 5370 5371 5372 5373 ] 
sib.fastconf.biodatastructures.molecules.FlexibleMolecule: Group ROTATABLE (Validation) (2): [ 5313 5314 ] 
sib.fastconf.biodatastructures.molecules.FlexibleMolecule: Group ROTATABLE (Non Validation) (17): [ 5319 5322 5323 5358 5320 5321 5365 5366 5367 5324 5325 5368 5369 5370 5371 5372 5373 ] 
sib.fastconf.biodatastructures.molecules.FlexibleMolecule: found rotatable bond # 3 between 5312 5313
sib.fastconf.biodatastructures.molecules.FlexibleMolecule: Group FIX (79): [ 5287 5288 5292 5326 5327 5289 5316 5291 5328 5329 5290 5305 5306 5296 5308 5293 5317 5342 5343 5344 5345 5346 5347 5295 5300 5309 5351 5352 5353 5294 5330 5331 5297 5307 5299 5304 5336 5332 5333 5298 5303 5315 5348 5349 5350 5334 5335 5341 5301 5302 5339 5340 5359 5360 5361 5310 5337 5338 5311 5318 5354 5355 5356 5362 5363 5364 5314 5357 5322 5323 5358 5324 5325 5368 5369 5370 5371 5372 5373 ] 
sib.fastconf.biodatastructures.molecules.FlexibleMolecule: Group ROTATABLE (6): [ 5319 5320 5321 5365 5366 5367 ] 
sib.fastconf.biodatastructures.molecules.FlexibleMolecule: Group ROTATABLE (Validation) (1): [ 5319 ] 
sib.fastconf.biodatastructures.molecules.FlexibleMolecule: Group ROTATABLE (Non Validation) (5): [ 5320 5321 5365 5366 5367 ] 
sib.fastconf.biodatastructures.molecules.FlexibleMolecule: found rotatable bond # 4 between 5312 5314
sib.fastconf.biodatastructures.molecules.FlexibleMolecule: Group FIX (74): [ 5287 5288 5292 5326 5327 5289 5316 5291 5328 5329 5290 5305 5306 5296 5308 5293 5317 5342 5343 5344 5345 5346 5347 5295 5300 5309 5351 5352 5353 5294 5330 5331 5297 5307 5299 5304 5336 5332 5333 5298 5303 5315 5348 5349 5350 5334 5335 5341 5301 5302 5339 5340 5359 5360 5361 5310 5337 5338 5311 5318 5354 5355 5356 5362 5363 5364 5313 5357 5319 5320 5321 5365 5366 5367 ] 
sib.fastconf.biodatastructures.molecules.FlexibleMolecule: Group ROTATABLE (11): [ 5322 5323 5358 5324 5325 5368 5369 5370 5371 5372 5373 ] 
sib.fastconf.biodatastructures.molecules.FlexibleMolecule: Group ROTATABLE (Validation) (4): [ 5322 5323 5324 5325 ] 
sib.fastconf.biodatastructures.molecules.FlexibleMolecule: Group ROTATABLE (Non Validation) (0): [ ] 
sib.fastconf.biodatastructures.molecules.FlexibleMolecule: found rotatable bond # 5 between 5313 5319
sib.fastconf.biodatastructures.molecules.FlexibleMolecule: Group FIX (80): [ 5287 5288 5292 5326 5327 5289 5316 5291 5328 5329 5290 5305 5306 5296 5308 5293 5317 5342 5343 5344 5345 5346 5347 5295 5300 5309 5351 5352 5353 5294 5330 5331 5297 5307 5299 5304 5336 5332 5333 5298 5303 5315 5348 5349 5350 5334 5335 5341 5301 5302 5339 5340 5359 5360 5361 5310 5337 5338 5311 5318 5354 5312 5355 5356 5362 5363 5364 5314 5357 5322 5323 5358 5324 5325 5368 5369 5370 5371 5372 5373 ] 
sib.fastconf.biodatastructures.molecules.FlexibleMolecule: Group ROTATABLE (5): [ 5320 5321 5365 5366 5367 ] 
sib.fastconf.biodatastructures.molecules.FlexibleMolecule: Group ROTATABLE (Validation) (2): [ 5320 5321 ] 
sib.fastconf.biodatastructures.molecules.FlexibleMolecule: Group ROTATABLE (Non Validation) (0): [ ] 
sib.fastconf.biodatastructures.molecules.FlexibleMolecule: Bond 5301 5310 has no putative parent, best bet is root node
sib.fastconf.biodatastructures.molecules.FlexibleMolecule: Bond 5312 5313 has no parent, best bet is 5311 5312
sib.fastconf.biodatastructures.molecules.FlexibleMoleculeRotatable bond tree initialized 7 elements
sib.fastconf.biodatastructures.molecules.FlexibleMolecule: Detecting chiral carbons
sib.fastconf.biodatastructures.molecules.FlexibleMolecule: Atom 5295 C8   [ 0.626 -0.578 -1.884 ] is chiral
sib.fastconf.biodatastructures.molecules.FlexibleMolecule: Atom 5297 C10  [ -0.885 -0.221 -2.017 ] is chiral
sib.fastconf.biodatastructures.molecules.FlexibleMolecule: Atom 5300 C13  [ 1.052 1.616 -0.675 ] is chiral
sib.fastconf.biodatastructures.molecules.FlexibleMolecule: Atom 5310 C21  [ -3.028 0.617 1.042 ] is chiral
sib.fastconf.biodatastructures.molecules.FlexibleMolecule: Atom 5312 C23  [ -2.971 0.086 3.585 ] is chiral
sib.fastconf.biodatastructures.molecules.FlexibleMolecule: Atom 5314 C24  [ -4.165 -0.81 3.423 ] is chiral
sib.fastconf.FastconfBuilder: Initialize non bonded list.
sib.fastconf.biodatastructures.scoring.moleculargrids.grids.InsideMolecularGrid: Calculating inside grid [387][486][398]
sib.fastconf.biodatastructures.scoring.moleculargrids.grids.InsideMolecularGrid: Inside grid calculated in 820 ms
sib.fastconf.biodatastructures.scoring.moleculargrids.grids.InsideMolecularGrid: Smoothing inside grid.
sib.fastconf.biodatastructures.scoring.moleculargrids.grids.InsideMolecularGrid: Inside grid smoothed in 840 ms
sib.fastconf.biodatastructures.scoring.EvaluatorBuilder: generation of the electrostatic grid took 20 ms.
sib.fastconf.FastconfBuilder: Initial energy: 8577.376
sib.fastconf.EADock3: EADock3 starting
sib.fastconf.EADock3: Box volume 407301.97 ?
sib.fastconf.EADock3: Xmin: -25.272 Xmax: 41.980 Xsize: 67.251
sib.fastconf.EADock3: Ymin: -59.289 Ymax: 27.795 Ysize: 87.084
sib.fastconf.EADock3: Zmin: -24.553 Zmax: 44.994 Zsize: 69.546
sib.fastconf.EADock3: Calculating pocket bias.
sib.fastconf.EADock3: 2 cavities identified.
sib.fastconf.EADock3: 30 magic points identified.
sib.fastconf.EADock3: 30 pocket points were identified in 1800 ms
sib.fastconf.EADock3: Calculating surface bias.
sib.fastconf.EADock3: 9454 surface points were identified in 5170 ms
sib.fastconf.EADock3: 0.0 % done
sib.fastconf.EADock3: 0.1 % done
sib.fastconf.EADock3: 0.2 % done
sib.fastconf.EADock3: 0.3 % done
sib.fastconf.EADock3: 0.4 % done
sib.fastconf.EADock3: 0.5 % done
sib.fastconf.EADock3: 0.6 % done
sib.fastconf.EADock3: 0.7 % done
sib.fastconf.EADock3: 0.8 % done
sib.fastconf.EADock3: 0.9 % done
sib.fastconf.EADock3: 1.0 % done
sib.fastconf.EADock3: 1.1 % done
sib.fastconf.EADock3: 1.2 % done
sib.fastconf.EADock3: only 53/500001 BM accepted, exiting DSS.
sib.fastconf.EADock3: The generation of 53 conformations took 1510420 s
sib.fastconf.EADock3: The DSS engine failed 495001 times to find a suitable BMs within the allowed time limit of 500 ms
sib.fastconf.EADock3: Minimizing binding mode 0, energy is 680.97626, rmsd is 19.786146
sib.fastconf.EADock3: Minimizing binding mode 1, energy is 864.67737, rmsd is 19.40625
sib.fastconf.EADock3: Minimizing binding mode 2, energy is 981.11694, rmsd is 19.32167
sib.fastconf.EADock3: Minimizing binding mode 3, energy is 1034.9299, rmsd is 22.24572
sib.fastconf.EADock3: Minimizing binding mode 4, energy is 1135.365, rmsd is 19.861069
sib.fastconf.EADock3: Minimizing binding mode 5, energy is 1138.7577, rmsd is 30.469288
sib.fastconf.EADock3: Minimizing binding mode 6, energy is 1165.9435, rmsd is 3.046991
sib.fastconf.EADock3: Minimizing binding mode 7, energy is 1205.2477, rmsd is 19.530998
sib.fastconf.EADock3: Minimizing binding mode 8, energy is 1232.8074, rmsd is 19.207247
sib.fastconf.EADock3: Minimizing binding mode 9, energy is 1333.7966, rmsd is 19.943392
sib.fastconf.EADock3: Minimizing binding mode 10, energy is 1355.3716, rmsd is 19.230375
sib.fastconf.EADock3: Minimizing binding mode 11, energy is 1479.4528, rmsd is 19.09927
sib.fastconf.EADock3: Minimizing binding mode 12, energy is 1501.7108, rmsd is 18.477253
sib.fastconf.EADock3: Minimizing binding mode 13, energy is 1506.806, rmsd is 18.513592
sib.fastconf.EADock3: Minimizing binding mode 14, energy is 1827.7147, rmsd is 19.070177
sib.fastconf.EADock3: Minimizing binding mode 15, energy is 1879.644, rmsd is 18.71652
sib.fastconf.EADock3: Minimizing binding mode 16, energy is 1907.5331, rmsd is 30.540428
sib.fastconf.EADock3: Minimizing binding mode 17, energy is 1936.2875, rmsd is 21.525465
sib.fastconf.EADock3: Minimizing binding mode 18, energy is 1997.38, rmsd is 27.806538
sib.fastconf.EADock3: Minimizing binding mode 19, energy is 2086.9421, rmsd is 18.964914
sib.fastconf.EADock3: Minimizing binding mode 20, energy is 2111.3145, rmsd is 19.156387
sib.fastconf.EADock3: Minimizing binding mode 21, energy is 2155.1719, rmsd is 2.0354826
sib.fastconf.EADock3: Minimizing binding mode 22, energy is 2207.4094, rmsd is 20.199667
sib.fastconf.EADock3: Minimizing binding mode 23, energy is 2225.2412, rmsd is 19.721481
sib.fastconf.EADock3: Minimizing binding mode 24, energy is 2289.0967, rmsd is 18.769855
sib.fastconf.EADock3: Minimizing binding mode 25, energy is 2297.0823, rmsd is 19.785475
sib.fastconf.EADock3: Minimizing binding mode 26, energy is 2314.7932, rmsd is 22.296652
sib.fastconf.EADock3: Minimizing binding mode 27, energy is 2320.9636, rmsd is 18.365925
sib.fastconf.EADock3: Minimizing binding mode 28, energy is 2332.2712, rmsd is 21.53669
sib.fastconf.EADock3: Minimizing binding mode 29, energy is 2344.846, rmsd is 31.526766
sib.fastconf.EADock3: Minimizing binding mode 30, energy is 2459.912, rmsd is 20.67063
sib.fastconf.EADock3: Minimizing binding mode 31, energy is 2464.0352, rmsd is 30.313843
sib.fastconf.EADock3: Minimizing binding mode 32, energy is 2501.3188, rmsd is 18.857077
sib.fastconf.EADock3: Minimizing binding mode 33, energy is 2629.038, rmsd is 18.639597
sib.fastconf.EADock3: Minimizing binding mode 34, energy is 2834.1548, rmsd is 16.21179
sib.fastconf.EADock3: Minimizing binding mode 35, energy is 3034.2307, rmsd is 18.443214
sib.fastconf.EADock3: Minimizing binding mode 36, energy is 3197.0938, rmsd is 19.334044
sib.fastconf.EADock3: Minimizing binding mode 37, energy is 3203.8774, rmsd is 30.621668
sib.fastconf.EADock3: Minimizing binding mode 38, energy is 3361.0889, rmsd is 19.485552
sib.fastconf.EADock3: Minimizing binding mode 39, energy is 3419.3284, rmsd is 20.722826
sib.fastconf.EADock3: Minimizing binding mode 40, energy is 3466.9116, rmsd is 18.785236
sib.fastconf.EADock3: Minimizing binding mode 41, energy is 3647.385, rmsd is 19.685307
sib.fastconf.EADock3: Minimizing binding mode 42, energy is 3808.104, rmsd is 19.007488
sib.fastconf.EADock3: Minimizing binding mode 43, energy is 4097.0923, rmsd is 17.176954
sib.fastconf.EADock3: Minimizing binding mode 44, energy is 4221.685, rmsd is 18.903929
sib.fastconf.EADock3: Minimizing binding mode 45, energy is 4804.77, rmsd is 19.553864
sib.fastconf.EADock3: Minimizing binding mode 46, energy is 4876.068, rmsd is 18.240213
sib.fastconf.EADock3: Minimizing binding mode 47, energy is 5241.5537, rmsd is 19.304688
sib.fastconf.EADock3: Minimizing binding mode 48, energy is 5718.6187, rmsd is 30.486782
sib.fastconf.EADock3: Minimizing binding mode 49, energy is 6589.076, rmsd is 19.820896
sib.fastconf.EADock3: Minimizing binding mode 50, energy is 6785.142, rmsd is 20.228785
sib.fastconf.EADock3: Minimizing binding mode 51, energy is 6812.4062, rmsd is 18.281807
sib.fastconf.EADock3: Minimizing binding mode 52, energy is 7266.445, rmsd is 30.431097
sib.fastconf.EADock3: Filter out binding modes with an energy above 3.4028235E38 (3.4028235E38 above the most favorable binding mode, which has an energy of 272.801)
sib.wrappers.md.charmm.ExtendedCharmmWrapper: CHARMM timers: CPU time: 28.22 seconds
sib.wrappers.md.charmm.ExtendedCharmmWrapper: CHARMM timers: Elapsed time: 1565.57 seconds.
sib.fastconf.EADock3: Starting clustering
sib.fastconf.EADock3: Clustering iteration 0 took 0 ms and merged 1 clusters.
sib.fastconf.EADock3: Clustering iteration 1 took 0 ms and merged 0 clusters.
sib.fastconf.EADock3: Clustering took 0 ms.
sib.fastconf.EADock3: 53 elements were gathered in 52 clusters.
sib.fastconf.EADock3: Evaluating cluster 0/52
sib.fastconf.EADock3: Evaluating binding mode 0/1 with FACTS
sib.fastconf.EADock3: Evaluating cluster 1/52
sib.fastconf.EADock3: Evaluating binding mode 0/1 with FACTS
sib.fastconf.EADock3: Evaluating cluster 2/52
sib.fastconf.EADock3: Evaluating binding mode 0/1 with FACTS
sib.fastconf.EADock3: Evaluating cluster 3/52
sib.fastconf.EADock3: Evaluating binding mode 0/1 with FACTS
sib.fastconf.EADock3: Evaluating cluster 4/52
sib.fastconf.EADock3: Evaluating binding mode 0/1 with FACTS
sib.fastconf.EADock3: Evaluating cluster 5/52
sib.fastconf.EADock3: Evaluating binding mode 0/1 with FACTS
sib.fastconf.EADock3: Evaluating cluster 6/52
sib.fastconf.EADock3: Evaluating binding mode 0/1 with FACTS
sib.fastconf.EADock3: Evaluating cluster 7/52
sib.fastconf.EADock3: Evaluating binding mode 0/1 with FACTS
sib.fastconf.EADock3: Evaluating cluster 8/52
sib.fastconf.EADock3: Evaluating binding mode 0/1 with FACTS
sib.fastconf.EADock3: Evaluating cluster 9/52
sib.fastconf.EADock3: Evaluating binding mode 0/1 with FACTS
sib.fastconf.EADock3: Evaluating cluster 10/52
sib.fastconf.EADock3: Evaluating binding mode 0/1 with FACTS
sib.fastconf.EADock3: Evaluating cluster 11/52
sib.fastconf.EADock3: Evaluating binding mode 0/1 with FACTS
sib.fastconf.EADock3: Evaluating cluster 12/52
sib.fastconf.EADock3: Evaluating binding mode 0/1 with FACTS
sib.fastconf.EADock3: Evaluating cluster 13/52
sib.fastconf.EADock3: Evaluating binding mode 0/1 with FACTS
sib.fastconf.EADock3: Evaluating cluster 14/52
sib.fastconf.EADock3: Evaluating binding mode 0/1 with FACTS
sib.fastconf.EADock3: Evaluating cluster 15/52
sib.fastconf.EADock3: Evaluating binding mode 0/1 with FACTS
sib.fastconf.EADock3: Evaluating cluster 16/52
sib.fastconf.EADock3: Evaluating binding mode 0/1 with FACTS
sib.fastconf.EADock3: Evaluating cluster 17/52
sib.fastconf.EADock3: Evaluating binding mode 0/1 with FACTS
sib.fastconf.EADock3: Evaluating cluster 18/52
sib.fastconf.EADock3: Evaluating binding mode 0/1 with FACTS
sib.fastconf.EADock3: Evaluating cluster 19/52
sib.fastconf.EADock3: Evaluating binding mode 0/1 with FACTS
sib.fastconf.EADock3: Evaluating cluster 20/52
sib.fastconf.EADock3: Evaluating binding mode 0/1 with FACTS
sib.fastconf.EADock3: Evaluating cluster 21/52
sib.fastconf.EADock3: Evaluating binding mode 0/1 with FACTS
sib.fastconf.EADock3: Evaluating cluster 22/52
sib.fastconf.EADock3: Evaluating binding mode 0/1 with FACTS
sib.fastconf.EADock3: Evaluating cluster 23/52
sib.fastconf.EADock3: Evaluating binding mode 0/1 with FACTS
sib.fastconf.EADock3: Evaluating cluster 24/52
sib.fastconf.EADock3: Evaluating binding mode 0/1 with FACTS
sib.fastconf.EADock3: Evaluating cluster 25/52
sib.fastconf.EADock3: Evaluating binding mode 0/1 with FACTS
sib.fastconf.EADock3: Evaluating cluster 26/52
sib.fastconf.EADock3: Evaluating binding mode 0/1 with FACTS
sib.fastconf.EADock3: Evaluating cluster 27/52
sib.fastconf.EADock3: Evaluating binding mode 0/1 with FACTS
sib.fastconf.EADock3: Evaluating cluster 28/52
sib.fastconf.EADock3: Evaluating binding mode 0/1 with FACTS
sib.fastconf.EADock3: Evaluating cluster 29/52
sib.fastconf.EADock3: Evaluating binding mode 0/1 with FACTS
sib.fastconf.EADock3: Evaluating cluster 30/52
sib.fastconf.EADock3: Evaluating binding mode 0/2 with FACTS
sib.fastconf.EADock3: Evaluating binding mode 1/2 with FACTS
sib.fastconf.EADock3: Evaluating cluster 31/52
sib.fastconf.EADock3: Evaluating binding mode 0/1 with FACTS
sib.fastconf.EADock3: Evaluating cluster 32/52
sib.fastconf.EADock3: Evaluating binding mode 0/1 with FACTS
sib.fastconf.EADock3: Evaluating cluster 33/52
sib.fastconf.EADock3: Evaluating binding mode 0/1 with FACTS
sib.fastconf.EADock3: Evaluating cluster 34/52
sib.fastconf.EADock3: Evaluating binding mode 0/1 with FACTS
sib.fastconf.EADock3: Evaluating cluster 35/52
sib.fastconf.EADock3: Evaluating binding mode 0/1 with FACTS
sib.fastconf.EADock3: Evaluating cluster 36/52
sib.fastconf.EADock3: Evaluating binding mode 0/1 with FACTS
sib.fastconf.EADock3: Evaluating cluster 37/52
sib.fastconf.EADock3: Evaluating binding mode 0/1 with FACTS
sib.fastconf.EADock3: Evaluating cluster 38/52
sib.fastconf.EADock3: Evaluating binding mode 0/1 with FACTS
sib.fastconf.EADock3: Evaluating cluster 39/52
sib.fastconf.EADock3: Evaluating binding mode 0/1 with FACTS
sib.fastconf.EADock3: Evaluating cluster 40/52
sib.fastconf.EADock3: Evaluating binding mode 0/1 with FACTS
sib.fastconf.EADock3: Evaluating cluster 41/52
sib.fastconf.EADock3: Evaluating binding mode 0/1 with FACTS
sib.fastconf.EADock3: Evaluating cluster 42/52
sib.fastconf.EADock3: Evaluating binding mode 0/1 with FACTS
sib.fastconf.EADock3: Evaluating cluster 43/52
sib.fastconf.EADock3: Evaluating binding mode 0/1 with FACTS
sib.fastconf.EADock3: Evaluating cluster 44/52
sib.fastconf.EADock3: Evaluating binding mode 0/1 with FACTS
sib.fastconf.EADock3: Evaluating cluster 45/52
sib.fastconf.EADock3: Evaluating binding mode 0/1 with FACTS
sib.fastconf.EADock3: Evaluating cluster 46/52
sib.fastconf.EADock3: Evaluating binding mode 0/1 with FACTS
sib.fastconf.EADock3: Evaluating cluster 47/52
sib.fastconf.EADock3: Evaluating binding mode 0/1 with FACTS
sib.fastconf.EADock3: Evaluating cluster 48/52
sib.fastconf.EADock3: Evaluating binding mode 0/1 with FACTS
sib.fastconf.EADock3: Evaluating cluster 49/52
sib.fastconf.EADock3: Evaluating binding mode 0/1 with FACTS
sib.fastconf.EADock3: Evaluating cluster 50/52
sib.fastconf.EADock3: Evaluating binding mode 0/1 with FACTS
sib.fastconf.EADock3: Evaluating cluster 51/52
sib.fastconf.EADock3: Evaluating binding mode 0/1 with FACTS
sib.wrappers.md.charmm.ExtendedCharmmWrapper: CHARMM timers: CPU time: 14.51 seconds
sib.wrappers.md.charmm.ExtendedCharmmWrapper: CHARMM timers: Elapsed time: 14.6956 seconds.
sib.fastconf.EADock3: Starting cluster expansion.
sib.fastconf.EADock3: System  : 5373 atoms
sib.fastconf.EADock3: Ligand  : 87 atoms
sib.fastconf.EADock3: Receptor: 5286 atoms
sib.fastconf.EADock3:   Fixed part   : 5286 atoms
sib.fastconf.EADock3:   Flexible part: 0 atoms
sib.fastconf.EADock3: Expanding cluster 0/32
sib.fastconf.EADock3: Expanding cluster 1/32
sib.fastconf.EADock3: Expanding cluster 2/32
sib.fastconf.EADock3: Expanding cluster 3/32
sib.fastconf.EADock3: Expanding cluster 4/32
sib.fastconf.EADock3: Expanding cluster 5/32
sib.fastconf.EADock3: Expanding cluster 6/32
sib.fastconf.EADock3: Expanding cluster 7/32
sib.fastconf.EADock3: Expanding cluster 8/32
sib.fastconf.EADock3: Expanding cluster 9/32
sib.fastconf.EADock3: Expanding cluster 10/32
sib.fastconf.EADock3: Expanding cluster 11/32
sib.fastconf.EADock3: Expanding cluster 12/32
sib.fastconf.EADock3: Expanding cluster 13/32
sib.fastconf.EADock3: Expanding cluster 14/32
sib.fastconf.EADock3: Expanding cluster 15/32
sib.fastconf.EADock3: Expanding cluster 16/32
sib.fastconf.EADock3: Expanding cluster 17/32
sib.fastconf.EADock3: Expanding cluster 18/32
sib.fastconf.EADock3: Expanding cluster 19/32
sib.fastconf.EADock3: Expanding cluster 20/32
sib.fastconf.EADock3: Expanding cluster 21/32
sib.fastconf.EADock3: Expanding cluster 22/32
sib.fastconf.EADock3: Expanding cluster 23/32
sib.fastconf.EADock3: Expanding cluster 24/32
sib.fastconf.EADock3: Expanding cluster 25/32
sib.fastconf.EADock3: Expanding cluster 26/32
sib.fastconf.EADock3: Expanding cluster 27/32
sib.fastconf.EADock3: Expanding cluster 28/32
sib.fastconf.EADock3: Expanding cluster 29/32
sib.fastconf.EADock3: Expanding cluster 30/32
sib.fastconf.EADock3: Expanding cluster 31/32
sib.wrappers.md.charmm.ExtendedCharmmWrapper: CHARMM timers: CPU time: 159.01 seconds
sib.wrappers.md.charmm.ExtendedCharmmWrapper: CHARMM timers: Elapsed time: 159.576 seconds.
sib.fastconf.EADock3: Starting clustering
sib.fastconf.EADock3: Clustering iteration 0 took 0 ms and merged 227 clusters.
sib.fastconf.EADock3: Clustering iteration 1 took 0 ms and merged 0 clusters.
sib.fastconf.EADock3: Clustering took 10 ms.
sib.fastconf.EADock3: 256 elements were gathered in 29 clusters.
sib.fastconf.EADock3: clusters expanded, 256 binding modes generated
sib.fastconf.EADock3: Evaluating cluster 0/29
sib.fastconf.EADock3: Evaluating binding mode 0/8 with FACTS
sib.fastconf.EADock3: Evaluating binding mode 1/8 with FACTS
sib.fastconf.EADock3: Evaluating binding mode 2/8 with FACTS
sib.fastconf.EADock3: Evaluating binding mode 3/8 with FACTS
sib.fastconf.EADock3: Evaluating binding mode 4/8 with FACTS
sib.fastconf.EADock3: Evaluating binding mode 5/8 with FACTS
sib.fastconf.EADock3: Evaluating binding mode 6/8 with FACTS
sib.fastconf.EADock3: Evaluating binding mode 7/8 with FACTS
sib.fastconf.EADock3: Evaluating cluster 1/29
sib.fastconf.EADock3: Evaluating binding mode 0/8 with FACTS
sib.fastconf.EADock3: Evaluating binding mode 1/8 with FACTS
sib.fastconf.EADock3: Evaluating binding mode 2/8 with FACTS
sib.fastconf.EADock3: Evaluating binding mode 3/8 with FACTS
sib.fastconf.EADock3: Evaluating binding mode 4/8 with FACTS
sib.fastconf.EADock3: Evaluating binding mode 5/8 with FACTS
sib.fastconf.EADock3: Evaluating binding mode 6/8 with FACTS
sib.fastconf.EADock3: Evaluating binding mode 7/8 with FACTS
sib.fastconf.EADock3: Evaluating cluster 2/29
sib.fastconf.EADock3: Evaluating binding mode 0/8 with FACTS
sib.fastconf.EADock3: Evaluating binding mode 1/8 with FACTS
sib.fastconf.EADock3: Evaluating binding mode 2/8 with FACTS
sib.fastconf.EADock3: Evaluating binding mode 3/8 with FACTS
sib.fastconf.EADock3: Evaluating binding mode 4/8 with FACTS
sib.fastconf.EADock3: Evaluating binding mode 5/8 with FACTS
sib.fastconf.EADock3: Evaluating binding mode 6/8 with FACTS
sib.fastconf.EADock3: Evaluating binding mode 7/8 with FACTS
sib.fastconf.EADock3: Evaluating cluster 3/29
sib.fastconf.EADock3: Evaluating binding mode 0/8 with FACTS
sib.fastconf.EADock3: Evaluating binding mode 1/8 with FACTS
sib.fastconf.EADock3: Evaluating binding mode 2/8 with FACTS
sib.fastconf.EADock3: Evaluating binding mode 3/8 with FACTS
sib.fastconf.EADock3: Evaluating binding mode 4/8 with FACTS
sib.fastconf.EADock3: Evaluating binding mode 5/8 with FACTS
sib.fastconf.EADock3: Evaluating binding mode 6/8 with FACTS
sib.fastconf.EADock3: Evaluating binding mode 7/8 with FACTS
sib.fastconf.EADock3: Evaluating cluster 4/29
sib.fastconf.EADock3: Evaluating binding mode 0/16 with FACTS
sib.fastconf.EADock3: Evaluating binding mode 1/16 with FACTS
sib.fastconf.EADock3: Evaluating binding mode 2/16 with FACTS
sib.fastconf.EADock3: Evaluating binding mode 3/16 with FACTS
sib.fastconf.EADock3: Evaluating binding mode 4/16 with FACTS
sib.fastconf.EADock3: Evaluating binding mode 5/16 with FACTS
sib.fastconf.EADock3: Evaluating binding mode 6/16 with FACTS
sib.fastconf.EADock3: Evaluating binding mode 7/16 with FACTS
sib.fastconf.EADock3: Evaluating binding mode 8/16 with FACTS
sib.fastconf.EADock3: Evaluating binding mode 9/16 with FACTS
sib.fastconf.EADock3: Evaluating binding mode 10/16 with FACTS
sib.fastconf.EADock3: Evaluating binding mode 11/16 with FACTS
sib.fastconf.EADock3: Evaluating binding mode 12/16 with FACTS
sib.fastconf.EADock3: Evaluating binding mode 13/16 with FACTS
sib.fastconf.EADock3: Evaluating binding mode 14/16 with FACTS
sib.fastconf.EADock3: Evaluating binding mode 15/16 with FACTS
sib.fastconf.EADock3: Evaluating cluster 5/29
sib.fastconf.EADock3: Evaluating binding mode 0/8 with FACTS
sib.fastconf.EADock3: Evaluating binding mode 1/8 with FACTS
sib.fastconf.EADock3: Evaluating binding mode 2/8 with FACTS
sib.fastconf.EADock3: Evaluating binding mode 3/8 with FACTS
sib.fastconf.EADock3: Evaluating binding mode 4/8 with FACTS
sib.fastconf.EADock3: Evaluating binding mode 5/8 with FACTS
sib.fastconf.EADock3: Evaluating binding mode 6/8 with FACTS
sib.fastconf.EADock3: Evaluating binding mode 7/8 with FACTS
sib.fastconf.EADock3: Evaluating cluster 6/29
sib.fastconf.EADock3: Evaluating binding mode 0/8 with FACTS
sib.fastconf.EADock3: Evaluating binding mode 1/8 with FACTS
sib.fastconf.EADock3: Evaluating binding mode 2/8 with FACTS
sib.fastconf.EADock3: Evaluating binding mode 3/8 with FACTS
sib.fastconf.EADock3: Evaluating binding mode 4/8 with FACTS
sib.fastconf.EADock3: Evaluating binding mode 5/8 with FACTS
sib.fastconf.EADock3: Evaluating binding mode 6/8 with FACTS
sib.fastconf.EADock3: Evaluating binding mode 7/8 with FACTS
sib.fastconf.EADock3: Evaluating cluster 7/29
sib.fastconf.EADock3: Evaluating binding mode 0/8 with FACTS
sib.fastconf.EADock3: Evaluating binding mode 1/8 with FACTS
sib.fastconf.EADock3: Evaluating binding mode 2/8 with FACTS
sib.fastconf.EADock3: Evaluating binding mode 3/8 with FACTS
sib.fastconf.EADock3: Evaluating binding mode 4/8 with FACTS
sib.fastconf.EADock3: Evaluating binding mode 5/8 with FACTS
sib.fastconf.EADock3: Evaluating binding mode 6/8 with FACTS
sib.fastconf.EADock3: Evaluating binding mode 7/8 with FACTS
sib.fastconf.EADock3: Evaluating cluster 8/29
sib.fastconf.EADock3: Evaluating binding mode 0/8 with FACTS
sib.fastconf.EADock3: Evaluating binding mode 1/8 with FACTS
sib.fastconf.EADock3: Evaluating binding mode 2/8 with FACTS
sib.fastconf.EADock3: Evaluating binding mode 3/8 with FACTS
sib.fastconf.EADock3: Evaluating binding mode 4/8 with FACTS
sib.fastconf.EADock3: Evaluating binding mode 5/8 with FACTS
sib.fastconf.EADock3: Evaluating binding mode 6/8 with FACTS
sib.fastconf.EADock3: Evaluating binding mode 7/8 with FACTS
sib.fastconf.EADock3: Evaluating cluster 9/29
sib.fastconf.EADock3: Evaluating binding mode 0/8 with FACTS
sib.fastconf.EADock3: Evaluating binding mode 1/8 with FACTS
sib.fastconf.EADock3: Evaluating binding mode 2/8 with FACTS
sib.fastconf.EADock3: Evaluating binding mode 3/8 with FACTS
sib.fastconf.EADock3: Evaluating binding mode 4/8 with FACTS
sib.fastconf.EADock3: Evaluating binding mode 5/8 with FACTS
sib.fastconf.EADock3: Evaluating binding mode 6/8 with FACTS
sib.fastconf.EADock3: Evaluating binding mode 7/8 with FACTS
sib.fastconf.EADock3: Evaluating cluster 10/29
sib.fastconf.EADock3: Evaluating binding mode 0/8 with FACTS
sib.fastconf.EADock3: Evaluating binding mode 1/8 with FACTS
sib.fastconf.EADock3: Evaluating binding mode 2/8 with FACTS
sib.fastconf.EADock3: Evaluating binding mode 3/8 with FACTS
sib.fastconf.EADock3: Evaluating binding mode 4/8 with FACTS
sib.fastconf.EADock3: Evaluating binding mode 5/8 with FACTS
sib.fastconf.EADock3: Evaluating binding mode 6/8 with FACTS
sib.fastconf.EADock3: Evaluating binding mode 7/8 with FACTS
sib.fastconf.EADock3: Evaluating cluster 11/29
sib.fastconf.EADock3: Evaluating binding mode 0/8 with FACTS
sib.fastconf.EADock3: Evaluating binding mode 1/8 with FACTS
sib.fastconf.EADock3: Evaluating binding mode 2/8 with FACTS
sib.fastconf.EADock3: Evaluating binding mode 3/8 with FACTS
sib.fastconf.EADock3: Evaluating binding mode 4/8 with FACTS
sib.fastconf.EADock3: Evaluating binding mode 5/8 with FACTS
sib.fastconf.EADock3: Evaluating binding mode 6/8 with FACTS
sib.fastconf.EADock3: Evaluating binding mode 7/8 with FACTS
sib.fastconf.EADock3: Evaluating cluster 12/29
sib.fastconf.EADock3: Evaluating binding mode 0/16 with FACTS
sib.fastconf.EADock3: Evaluating binding mode 1/16 with FACTS
sib.fastconf.EADock3: Evaluating binding mode 2/16 with FACTS
sib.fastconf.EADock3: Evaluating binding mode 3/16 with FACTS
sib.fastconf.EADock3: Evaluating binding mode 4/16 with FACTS
sib.fastconf.EADock3: Evaluating binding mode 5/16 with FACTS
sib.fastconf.EADock3: Evaluating binding mode 6/16 with FACTS
sib.fastconf.EADock3: Evaluating binding mode 7/16 with FACTS
sib.fastconf.EADock3: Evaluating binding mode 8/16 with FACTS
sib.fastconf.EADock3: Evaluating binding mode 9/16 with FACTS
sib.fastconf.EADock3: Evaluating binding mode 10/16 with FACTS
sib.fastconf.EADock3: Evaluating binding mode 11/16 with FACTS
sib.fastconf.EADock3: Evaluating binding mode 12/16 with FACTS
sib.fastconf.EADock3: Evaluating binding mode 13/16 with FACTS
sib.fastconf.EADock3: Evaluating binding mode 14/16 with FACTS
sib.fastconf.EADock3: Evaluating binding mode 15/16 with FACTS
sib.fastconf.EADock3: Evaluating cluster 13/29
sib.fastconf.EADock3: Evaluating binding mode 0/8 with FACTS
sib.fastconf.EADock3: Evaluating binding mode 1/8 with FACTS
sib.fastconf.EADock3: Evaluating binding mode 2/8 with FACTS
sib.fastconf.EADock3: Evaluating binding mode 3/8 with FACTS
sib.fastconf.EADock3: Evaluating binding mode 4/8 with FACTS
sib.fastconf.EADock3: Evaluating binding mode 5/8 with FACTS
sib.fastconf.EADock3: Evaluating binding mode 6/8 with FACTS
sib.fastconf.EADock3: Evaluating binding mode 7/8 with FACTS
sib.fastconf.EADock3: Evaluating cluster 14/29
sib.fastconf.EADock3: Evaluating binding mode 0/16 with FACTS
sib.fastconf.EADock3: Evaluating binding mode 1/16 with FACTS
sib.fastconf.EADock3: Evaluating binding mode 2/16 with FACTS
sib.fastconf.EADock3: Evaluating binding mode 3/16 with FACTS
sib.fastconf.EADock3: Evaluating binding mode 4/16 with FACTS
sib.fastconf.EADock3: Evaluating binding mode 5/16 with FACTS
sib.fastconf.EADock3: Evaluating binding mode 6/16 with FACTS
sib.fastconf.EADock3: Evaluating binding mode 7/16 with FACTS
sib.fastconf.EADock3: Evaluating binding mode 8/16 with FACTS
sib.fastconf.EADock3: Evaluating binding mode 9/16 with FACTS
sib.fastconf.EADock3: Evaluating binding mode 10/16 with FACTS
sib.fastconf.EADock3: Evaluating binding mode 11/16 with FACTS
sib.fastconf.EADock3: Evaluating binding mode 12/16 with FACTS
sib.fastconf.EADock3: Evaluating binding mode 13/16 with FACTS
sib.fastconf.EADock3: Evaluating binding mode 14/16 with FACTS
sib.fastconf.EADock3: Evaluating binding mode 15/16 with FACTS
sib.fastconf.EADock3: Evaluating cluster 15/29
sib.fastconf.EADock3: Evaluating binding mode 0/8 with FACTS
sib.fastconf.EADock3: Evaluating binding mode 1/8 with FACTS
sib.fastconf.EADock3: Evaluating binding mode 2/8 with FACTS
sib.fastconf.EADock3: Evaluating binding mode 3/8 with FACTS
sib.fastconf.EADock3: Evaluating binding mode 4/8 with FACTS
sib.fastconf.EADock3: Evaluating binding mode 5/8 with FACTS
sib.fastconf.EADock3: Evaluating binding mode 6/8 with FACTS
sib.fastconf.EADock3: Evaluating binding mode 7/8 with FACTS
sib.fastconf.EADock3: Evaluating cluster 16/29
sib.fastconf.EADock3: Evaluating binding mode 0/8 with FACTS
sib.fastconf.EADock3: Evaluating binding mode 1/8 with FACTS
sib.fastconf.EADock3: Evaluating binding mode 2/8 with FACTS
sib.fastconf.EADock3: Evaluating binding mode 3/8 with FACTS
sib.fastconf.EADock3: Evaluating binding mode 4/8 with FACTS
sib.fastconf.EADock3: Evaluating binding mode 5/8 with FACTS
sib.fastconf.EADock3: Evaluating binding mode 6/8 with FACTS
sib.fastconf.EADock3: Evaluating binding mode 7/8 with FACTS
sib.fastconf.EADock3: Evaluating cluster 17/29
sib.fastconf.EADock3: Evaluating binding mode 0/8 with FACTS
sib.fastconf.EADock3: Evaluating binding mode 1/8 with FACTS
sib.fastconf.EADock3: Evaluating binding mode 2/8 with FACTS
sib.fastconf.EADock3: Evaluating binding mode 3/8 with FACTS
sib.fastconf.EADock3: Evaluating binding mode 4/8 with FACTS
sib.fastconf.EADock3: Evaluating binding mode 5/8 with FACTS
sib.fastconf.EADock3: Evaluating binding mode 6/8 with FACTS
sib.fastconf.EADock3: Evaluating binding mode 7/8 with FACTS
sib.fastconf.EADock3: Evaluating cluster 18/29
sib.fastconf.EADock3: Evaluating binding mode 0/8 with FACTS
sib.fastconf.EADock3: Evaluating binding mode 1/8 with FACTS
sib.fastconf.EADock3: Evaluating binding mode 2/8 with FACTS
sib.fastconf.EADock3: Evaluating binding mode 3/8 with FACTS
sib.fastconf.EADock3: Evaluating binding mode 4/8 with FACTS
sib.fastconf.EADock3: Evaluating binding mode 5/8 with FACTS
sib.fastconf.EADock3: Evaluating binding mode 6/8 with FACTS
sib.fastconf.EADock3: Evaluating binding mode 7/8 with FACTS
sib.fastconf.EADock3: Evaluating cluster 19/29
sib.fastconf.EADock3: Evaluating binding mode 0/8 with FACTS
sib.fastconf.EADock3: Evaluating binding mode 1/8 with FACTS
sib.fastconf.EADock3: Evaluating binding mode 2/8 with FACTS
sib.fastconf.EADock3: Evaluating binding mode 3/8 with FACTS
sib.fastconf.EADock3: Evaluating binding mode 4/8 with FACTS
sib.fastconf.EADock3: Evaluating binding mode 5/8 with FACTS
sib.fastconf.EADock3: Evaluating binding mode 6/8 with FACTS
sib.fastconf.EADock3: Evaluating binding mode 7/8 with FACTS
sib.fastconf.EADock3: Evaluating cluster 20/29
sib.fastconf.EADock3: Evaluating binding mode 0/8 with FACTS
sib.fastconf.EADock3: Evaluating binding mode 1/8 with FACTS
sib.fastconf.EADock3: Evaluating binding mode 2/8 with FACTS
sib.fastconf.EADock3: Evaluating binding mode 3/8 with FACTS
sib.fastconf.EADock3: Evaluating binding mode 4/8 with FACTS
sib.fastconf.EADock3: Evaluating binding mode 5/8 with FACTS
sib.fastconf.EADock3: Evaluating binding mode 6/8 with FACTS
sib.fastconf.EADock3: Evaluating binding mode 7/8 with FACTS
sib.fastconf.EADock3: Evaluating cluster 21/29
sib.fastconf.EADock3: Evaluating binding mode 0/8 with FACTS
sib.fastconf.EADock3: Evaluating binding mode 1/8 with FACTS
sib.fastconf.EADock3: Evaluating binding mode 2/8 with FACTS
sib.fastconf.EADock3: Evaluating binding mode 3/8 with FACTS
sib.fastconf.EADock3: Evaluating binding mode 4/8 with FACTS
sib.fastconf.EADock3: Evaluating binding mode 5/8 with FACTS
sib.fastconf.EADock3: Evaluating binding mode 6/8 with FACTS
sib.fastconf.EADock3: Evaluating binding mode 7/8 with FACTS
sib.fastconf.EADock3: Evaluating cluster 22/29
sib.fastconf.EADock3: Evaluating binding mode 0/8 with FACTS
sib.fastconf.EADock3: Evaluating binding mode 1/8 with FACTS
sib.fastconf.EADock3: Evaluating binding mode 2/8 with FACTS
sib.fastconf.EADock3: Evaluating binding mode 3/8 with FACTS
sib.fastconf.EADock3: Evaluating binding mode 4/8 with FACTS
sib.fastconf.EADock3: Evaluating binding mode 5/8 with FACTS
sib.fastconf.EADock3: Evaluating binding mode 6/8 with FACTS
sib.fastconf.EADock3: Evaluating binding mode 7/8 with FACTS
sib.fastconf.EADock3: Evaluating cluster 23/29
sib.fastconf.EADock3: Evaluating binding mode 0/8 with FACTS
sib.fastconf.EADock3: Evaluating binding mode 1/8 with FACTS
sib.fastconf.EADock3: Evaluating binding mode 2/8 with FACTS
sib.fastconf.EADock3: Evaluating binding mode 3/8 with FACTS
sib.fastconf.EADock3: Evaluating binding mode 4/8 with FACTS
sib.fastconf.EADock3: Evaluating binding mode 5/8 with FACTS
sib.fastconf.EADock3: Evaluating binding mode 6/8 with FACTS
sib.fastconf.EADock3: Evaluating binding mode 7/8 with FACTS
sib.fastconf.EADock3: Evaluating cluster 24/29
sib.fastconf.EADock3: Evaluating binding mode 0/8 with FACTS
sib.fastconf.EADock3: Evaluating binding mode 1/8 with FACTS
sib.fastconf.EADock3: Evaluating binding mode 2/8 with FACTS
sib.fastconf.EADock3: Evaluating binding mode 3/8 with FACTS
sib.fastconf.EADock3: Evaluating binding mode 4/8 with FACTS
sib.fastconf.EADock3: Evaluating binding mode 5/8 with FACTS
sib.fastconf.EADock3: Evaluating binding mode 6/8 with FACTS
sib.fastconf.EADock3: Evaluating binding mode 7/8 with FACTS
sib.fastconf.EADock3: Evaluating cluster 25/29
sib.fastconf.EADock3: Evaluating binding mode 0/8 with FACTS
sib.fastconf.EADock3: Evaluating binding mode 1/8 with FACTS
sib.fastconf.EADock3: Evaluating binding mode 2/8 with FACTS
sib.fastconf.EADock3: Evaluating binding mode 3/8 with FACTS
sib.fastconf.EADock3: Evaluating binding mode 4/8 with FACTS
sib.fastconf.EADock3: Evaluating binding mode 5/8 with FACTS
sib.fastconf.EADock3: Evaluating binding mode 6/8 with FACTS
sib.fastconf.EADock3: Evaluating binding mode 7/8 with FACTS
sib.fastconf.EADock3: Evaluating cluster 26/29
sib.fastconf.EADock3: Evaluating binding mode 0/8 with FACTS
sib.fastconf.EADock3: Evaluating binding mode 1/8 with FACTS
sib.fastconf.EADock3: Evaluating binding mode 2/8 with FACTS
sib.fastconf.EADock3: Evaluating binding mode 3/8 with FACTS
sib.fastconf.EADock3: Evaluating binding mode 4/8 with FACTS
sib.fastconf.EADock3: Evaluating binding mode 5/8 with FACTS
sib.fastconf.EADock3: Evaluating binding mode 6/8 with FACTS
sib.fastconf.EADock3: Evaluating binding mode 7/8 with FACTS
sib.fastconf.EADock3: Evaluating cluster 27/29
sib.fastconf.EADock3: Evaluating binding mode 0/8 with FACTS
sib.fastconf.EADock3: Evaluating binding mode 1/8 with FACTS
sib.fastconf.EADock3: Evaluating binding mode 2/8 with FACTS
sib.fastconf.EADock3: Evaluating binding mode 3/8 with FACTS
sib.fastconf.EADock3: Evaluating binding mode 4/8 with FACTS
sib.fastconf.EADock3: Evaluating binding mode 5/8 with FACTS
sib.fastconf.EADock3: Evaluating binding mode 6/8 with FACTS
sib.fastconf.EADock3: Evaluating binding mode 7/8 with FACTS
sib.fastconf.EADock3: Evaluating cluster 28/29
sib.fastconf.EADock3: Evaluating binding mode 0/8 with FACTS
sib.fastconf.EADock3: Evaluating binding mode 1/8 with FACTS
sib.fastconf.EADock3: Evaluating binding mode 2/8 with FACTS
sib.fastconf.EADock3: Evaluating binding mode 3/8 with FACTS
sib.fastconf.EADock3: Evaluating binding mode 4/8 with FACTS
sib.fastconf.EADock3: Evaluating binding mode 5/8 with FACTS
sib.fastconf.EADock3: Evaluating binding mode 6/8 with FACTS
sib.fastconf.EADock3: Evaluating binding mode 7/8 with FACTS
sib.wrappers.md.charmm.ExtendedCharmmWrapper: CHARMM timers: CPU time: 26.74 seconds
sib.wrappers.md.charmm.ExtendedCharmmWrapper: CHARMM timers: Elapsed time: 27.1937 seconds.
sib.fastconf.EADock3: EADock3Cluster 0 : 8 elements, SimpleFitness: 274.62762, FullFitness: -978.55396 , RMSD: 31.447447 , elements: [ 270.26 -978.55396 31.447447 ] [ 274.619 -973.9892 31.669159 ] [ 274.619 -973.9892 31.669159 ] [ 274.619 -973.9892 31.669159 ] [ 274.619 -973.9892 31.669159 ] [ 276.095 -972.6377 31.808052 ] [ 276.095 -972.6377 31.808052 ] [ 276.095 -972.6377 31.808052 ] 
sib.fastconf.EADock3: EADock3Cluster 1 : 8 elements, SimpleFitness: 277.34897, FullFitness: -968.7403 , RMSD: 32.086365 , elements: [ 277.003 -968.7403 32.086365 ] [ 277.003 -968.7403 32.086365 ] [ 276.409 -967.42645 31.537123 ] [ 276.409 -967.42645 31.537123 ] [ 277.992 -966.0682 31.296223 ] [ 277.992 -966.0682 31.296223 ] [ 277.992 -966.0682 31.296223 ] [ 277.992 -966.0682 31.296223 ] 
sib.fastconf.EADock3: EADock3Cluster 2 : 8 elements, SimpleFitness: 280.76035, FullFitness: -963.6345 , RMSD: 31.58544 , elements: [ 280.645 -963.6345 31.58544 ] [ 280.645 -963.6345 31.58544 ] [ 280.645 -963.6345 31.58544 ] [ 280.866 -963.5602 31.522573 ] [ 280.866 -963.5602 31.522573 ] [ 280.866 -963.5602 31.522573 ] [ 280.866 -963.5602 31.522573 ] [ 280.684 -963.39966 31.680777 ] 
sib.fastconf.EADock3: EADock3Cluster 3 : 8 elements, SimpleFitness: 273.5176, FullFitness: -962.81976 , RMSD: 21.13553 , elements: [ 269.253 -962.81976 21.13553 ] [ 269.563 -962.57324 21.120909 ] [ 269.563 -962.57324 21.120909 ] [ 269.563 -962.57324 21.120909 ] [ 269.563 -962.57324 21.120909 ] [ 280.212 -952.0228 21.242098 ] [ 280.212 -952.0228 21.242098 ] [ 280.212 -952.0228 21.242098 ] 
sib.fastconf.EADock3: EADock3Cluster 4 : 8 elements, SimpleFitness: 278.62213, FullFitness: -960.9144 , RMSD: 17.896915 , elements: [ 278.207 -960.9144 17.896915 ] [ 278.207 -960.9144 17.896915 ] [ 278.28 -960.5606 17.889894 ] [ 278.28 -960.5606 17.889894 ] [ 278.28 -960.5606 17.889894 ] [ 279.241 -959.5343 17.85905 ] [ 279.241 -959.5343 17.85905 ] [ 279.241 -959.5343 17.85905 ] 
sib.fastconf.EADock3: EADock3Cluster 5 : 8 elements, SimpleFitness: 281.64438, FullFitness: -960.85406 , RMSD: 18.41105 , elements: [ 274.741 -960.85406 18.41105 ] [ 274.741 -960.85406 18.41105 ] [ 274.741 -960.85406 18.41105 ] [ 284.695 -948.94495 18.56085 ] [ 284.695 -948.94495 18.56085 ] [ 286.514 -945.5859 18.675152 ] [ 286.514 -945.5859 18.675152 ] [ 286.514 -945.5859 18.675152 ] 
sib.fastconf.EADock3: EADock3Cluster 6 : 8 elements, SimpleFitness: 272.56076, FullFitness: -960.8496 , RMSD: 19.481747 , elements: [ 270.273 -960.8496 19.481747 ] [ 270.273 -960.8496 19.481747 ] [ 270.273 -960.8496 19.481747 ] [ 273.975 -959.0987 19.269875 ] [ 273.975 -959.0987 19.269875 ] [ 273.975 -959.0987 19.269875 ] [ 273.871 -959.09863 19.30202 ] [ 273.871 -959.09863 19.30202 ] 
sib.fastconf.EADock3: EADock3Cluster 7 : 16 elements, SimpleFitness: 268.44394, FullFitness: -958.76746 , RMSD: 18.451218 , elements: [ 263.773 -958.76746 18.451218 ] [ 263.773 -958.76746 18.451218 ] [ 263.773 -958.76746 18.451218 ] [ 263.773 -958.76746 18.451218 ] [ 268.587 -956.47375 18.115318 ] [ 268.587 -956.47375 18.115318 ] [ 268.796 -956.3491 18.37038 ] [ 268.796 -956.3491 18.37038 ] [ 268.796 -956.3491 18.37038 ] [ 268.796 -956.3491 18.37038 ] [ 268.401 -956.21423 18.170708 ] [ 268.401 -956.21423 18.170708 ] [ 272.43 -950.8379 18.539206 ] [ 272.807 -949.7097 18.594494 ] [ 272.807 -949.7097 18.594494 ] [ 272.807 -949.7097 18.594494 ] 
sib.fastconf.EADock3: EADock3Cluster 8 : 8 elements, SimpleFitness: 279.58926, FullFitness: -958.7383 , RMSD: 18.708876 , elements: [ 279.118 -958.7383 18.708876 ] [ 279.118 -958.7383 18.708876 ] [ 279.118 -958.7383 18.708876 ] [ 280.4 -958.53766 18.534979 ] [ 280.4 -958.53766 18.534979 ] [ 279.52 -958.3607 18.55424 ] [ 279.52 -958.3607 18.55424 ] [ 279.52 -958.3607 18.55424 ] 
sib.fastconf.EADock3: EADock3Cluster 9 : 8 elements, SimpleFitness: 290.11548, FullFitness: -958.6616 , RMSD: 30.965298 , elements: [ 288.403 -958.6616 30.965298 ] [ 288.403 -958.6616 30.965298 ] [ 290.673 -956.4457 30.75983 ] [ 290.673 -956.4457 30.75983 ] [ 290.673 -956.4457 30.75983 ] [ 290.673 -956.4457 30.75983 ] [ 290.713 -956.41113 30.793072 ] [ 290.713 -956.41113 30.793072 ] 
sib.fastconf.EADock3: EADock3Cluster 10 : 8 elements, SimpleFitness: 280.2989, FullFitness: -957.4326 , RMSD: 20.15788 , elements: [ 280.238 -957.4326 20.15788 ] [ 280.238 -957.4326 20.15788 ] [ 280.238 -957.4326 20.15788 ] [ 280.275 -956.7591 20.18935 ] [ 280.275 -956.7591 20.18935 ] [ 280.275 -956.7591 20.18935 ] [ 280.426 -956.5393 20.186155 ] [ 280.426 -956.5393 20.186155 ] 
sib.fastconf.EADock3: EADock3Cluster 11 : 8 elements, SimpleFitness: 279.897, FullFitness: -957.3002 , RMSD: 18.125614 , elements: [ 279.682 -957.3002 18.125614 ] [ 279.682 -957.3002 18.125614 ] [ 279.682 -957.3002 18.125614 ] [ 279.682 -957.3002 18.125614 ] [ 279.981 -956.88525 18.158152 ] [ 279.981 -956.88525 18.158152 ] [ 280.243 -956.6758 18.189615 ] [ 280.243 -956.6758 18.189615 ] 
sib.fastconf.EADock3: EADock3Cluster 12 : 8 elements, SimpleFitness: 271.5684, FullFitness: -957.1254 , RMSD: 19.888609 , elements: [ 270.445 -957.1254 19.888609 ] [ 270.946 -956.50977 19.942131 ] [ 270.946 -956.50977 19.942131 ] [ 270.946 -956.50977 19.942131 ] [ 272.316 -955.58905 19.862272 ] [ 272.316 -955.58905 19.862272 ] [ 272.316 -955.58905 19.862272 ] [ 272.316 -955.58905 19.862272 ] 
sib.fastconf.EADock3: EADock3Cluster 13 : 8 elements, SimpleFitness: 274.02664, FullFitness: -956.4645 , RMSD: 20.142563 , elements: [ 273.952 -956.4645 20.142563 ] [ 273.952 -956.4645 20.142563 ] [ 273.952 -956.4645 20.142563 ] [ 273.952 -956.4645 20.142563 ] [ 273.967 -956.35114 20.139223 ] [ 273.967 -956.35114 20.139223 ] [ 273.967 -956.35114 20.139223 ] [ 274.504 -956.30237 20.051107 ] 
sib.fastconf.EADock3: EADock3Cluster 14 : 8 elements, SimpleFitness: 277.6241, FullFitness: -955.8428 , RMSD: 18.220959 , elements: [ 279.229 -955.8428 18.220959 ] [ 279.229 -955.8428 18.220959 ] [ 276.995 -955.7218 18.135536 ] [ 276.995 -955.7218 18.135536 ] [ 276.995 -955.7218 18.135536 ] [ 276.995 -955.7218 18.135536 ] [ 276.995 -955.7218 18.135536 ] [ 277.56 -955.56555 18.169573 ] 
sib.fastconf.EADock3: EADock3Cluster 15 : 16 elements, SimpleFitness: 278.84058, FullFitness: -953.82 , RMSD: 18.464813 , elements: [ 271.115 -953.82 18.464813 ] [ 271.115 -953.82 18.464813 ] [ 271.115 -953.82 18.464813 ] [ 271.115 -953.82 18.464813 ] [ 277.047 -948.17004 18.425102 ] [ 277.047 -948.17004 18.425102 ] [ 277.883 -947.66174 18.469187 ] [ 277.883 -947.66174 18.469187 ] [ 282.993 -939.2988 17.614187 ] [ 282.993 -939.2988 17.614187 ] [ 282.993 -939.2988 17.614187 ] [ 283.35 -939.0673 17.655167 ] [ 283.7 -938.919 17.734465 ] [ 283.7 -938.919 17.734465 ] [ 283.7 -938.919 17.734465 ] [ 283.7 -938.919 17.734465 ] 
sib.fastconf.EADock3: EADock3Cluster 16 : 8 elements, SimpleFitness: 297.41873, FullFitness: -950.7125 , RMSD: 32.14393 , elements: [ 295.108 -950.7125 32.14393 ] [ 295.108 -950.7125 32.14393 ] [ 295.108 -950.7125 32.14393 ] [ 295.31 -950.58203 32.173443 ] [ 299.679 -946.68115 32.22228 ] [ 299.679 -946.68115 32.22228 ] [ 299.679 -946.68115 32.22228 ] [ 299.679 -946.68115 32.22228 ] 
sib.fastconf.EADock3: EADock3Cluster 17 : 16 elements, SimpleFitness: 283.31424, FullFitness: -949.43396 , RMSD: 18.89204 , elements: [ 281.57 -949.43396 18.89204 ] [ 281.57 -949.43396 18.89204 ] [ 281.57 -949.43396 18.89204 ] [ 281.57 -949.43396 18.89204 ] [ 282.486 -948.99493 18.74865 ] [ 282.486 -948.99493 18.74865 ] [ 281.835 -948.50854 18.91699 ] [ 281.835 -948.50854 18.91699 ] [ 284.8 -938.1764 19.031054 ] [ 284.8 -938.1764 19.031054 ] [ 284.737 -937.96436 19.066494 ] [ 284.737 -937.96436 19.066494 ] [ 284.758 -937.84155 19.069653 ] [ 284.758 -937.84155 19.069653 ] [ 284.758 -937.84155 19.069653 ] [ 284.758 -937.84155 19.069653 ] 
sib.fastconf.EADock3: EADock3Cluster 18 : 8 elements, SimpleFitness: 289.4815, FullFitness: -948.5415 , RMSD: 17.387877 , elements: [ 288.129 -948.5415 17.387877 ] [ 288.129 -948.5415 17.387877 ] [ 288.129 -948.5415 17.387877 ] [ 288.129 -948.5415 17.387877 ] [ 288.129 -948.5415 17.387877 ] [ 288.129 -948.5415 17.387877 ] [ 293.044 -940.18616 17.431614 ] [ 294.034 -938.9163 17.433702 ] 
sib.fastconf.EADock3: EADock3Cluster 19 : 8 elements, SimpleFitness: 279.13538, FullFitness: -948.447 , RMSD: 19.03746 , elements: [ 278.205 -948.447 19.03746 ] [ 278.205 -948.447 19.03746 ] [ 279.051 -948.19 18.869682 ] [ 279.051 -948.19 18.869682 ] [ 279.051 -948.19 18.869682 ] [ 279.84 -948.0178 18.924936 ] [ 279.84 -948.0178 18.924936 ] [ 279.84 -948.0178 18.924936 ] 
sib.fastconf.EADock3: EADock3Cluster 20 : 8 elements, SimpleFitness: 282.943, FullFitness: -943.6793 , RMSD: 18.404608 , elements: [ 282.831 -943.6793 18.404608 ] [ 282.831 -943.6793 18.404608 ] [ 282.831 -943.6793 18.404608 ] [ 282.831 -943.6793 18.404608 ] [ 282.959 -943.64465 18.378466 ] [ 282.959 -943.64465 18.378466 ] [ 282.959 -943.64465 18.378466 ] [ 283.343 -943.4133 18.426296 ] 
sib.fastconf.EADock3: EADock3Cluster 21 : 8 elements, SimpleFitness: 280.31863, FullFitness: -943.1472 , RMSD: 17.713663 , elements: [ 279.963 -943.1472 17.713663 ] [ 279.963 -943.1472 17.713663 ] [ 279.963 -943.1472 17.713663 ] [ 279.963 -943.1472 17.713663 ] [ 279.963 -943.1472 17.713663 ] [ 280.171 -942.29376 17.78281 ] [ 280.171 -942.29376 17.78281 ] [ 282.392 -939.3458 17.921612 ] 
sib.fastconf.EADock3: EADock3Cluster 22 : 8 elements, SimpleFitness: 290.19778, FullFitness: -941.1173 , RMSD: 18.850088 , elements: [ 290.208 -941.1173 18.850088 ] [ 290.208 -941.1173 18.850088 ] [ 290.208 -941.1173 18.850088 ] [ 290.05 -938.65027 18.684635 ] [ 290.05 -938.65027 18.684635 ] [ 290.05 -938.65027 18.684635 ] [ 290.05 -938.65027 18.684635 ] [ 290.758 -938.1921 18.686491 ] 
sib.fastconf.EADock3: EADock3Cluster 23 : 8 elements, SimpleFitness: 288.10052, FullFitness: -940.88806 , RMSD: 18.585588 , elements: [ 288.334 -940.88806 18.585588 ] [ 288.334 -940.88806 18.585588 ] [ 288.334 -940.88806 18.585588 ] [ 287.964 -940.7829 18.779823 ] [ 287.964 -940.7829 18.779823 ] [ 287.958 -940.7649 18.800158 ] [ 287.958 -940.7649 18.800158 ] [ 287.958 -940.7649 18.800158 ] 
sib.fastconf.EADock3: EADock3Cluster 24 : 8 elements, SimpleFitness: 286.4065, FullFitness: -939.37787 , RMSD: 17.437551 , elements: [ 284.745 -939.37787 17.437551 ] [ 284.745 -939.37787 17.437551 ] [ 286.591 -935.406 17.537846 ] [ 286.591 -935.406 17.537846 ] [ 287.145 -935.0072 17.497303 ] [ 287.145 -935.0072 17.497303 ] [ 287.145 -935.0072 17.497303 ] [ 287.145 -935.0072 17.497303 ] 
sib.fastconf.EADock3: EADock3Cluster 25 : 8 elements, SimpleFitness: 293.36136, FullFitness: -933.5149 , RMSD: 18.33957 , elements: [ 283.934 -933.5149 18.33957 ] [ 285.011 -932.84436 18.277811 ] [ 291.064 -926.87885 18.371775 ] [ 297.302 -921.76965 18.444454 ] [ 297.389 -921.6586 18.418644 ] [ 297.397 -921.50775 18.445763 ] [ 297.397 -921.50775 18.445763 ] [ 297.397 -921.50775 18.445763 ] 
sib.fastconf.EADock3: EADock3Cluster 26 : 8 elements, SimpleFitness: 315.61374, FullFitness: -928.817 , RMSD: 28.22785 , elements: [ 311.247 -928.817 28.22785 ] [ 311.247 -928.817 28.22785 ] [ 311.288 -928.4984 28.092422 ] [ 311.288 -928.4984 28.092422 ] [ 319.96 -920.47864 28.476788 ] [ 319.96 -920.47864 28.476788 ] [ 319.96 -920.47864 28.476788 ] [ 319.96 -920.47864 28.476788 ] 
sib.fastconf.EADock3: EADock3Cluster 27 : 8 elements, SimpleFitness: 293.41074, FullFitness: -928.803 , RMSD: 17.995567 , elements: [ 293.136 -928.803 17.995567 ] [ 293.136 -928.803 17.995567 ] [ 293.136 -928.803 17.995567 ] [ 293.515 -927.9186 17.988865 ] [ 293.515 -927.9186 17.988865 ] [ 293.616 -927.48914 18.003897 ] [ 293.616 -927.48914 18.003897 ] [ 293.616 -927.48914 18.003897 ] 
sib.fastconf.EADock3: EADock3Cluster 28 : 8 elements, SimpleFitness: 308.4054, FullFitness: -923.91644 , RMSD: 17.596445 , elements: [ 306.836 -923.91644 17.596445 ] [ 306.836 -923.91644 17.596445 ] [ 306.836 -923.91644 17.596445 ] [ 307.903 -922.37756 17.556816 ] [ 309.708 -919.86084 17.712643 ] [ 309.708 -919.86084 17.712643 ] [ 309.708 -919.86084 17.712643 ] [ 309.708 -919.86084 17.712643 ] 
sib.wrappers.md.charmm.ExtendedCharmmWrapper: CHARMM timers: CPU time: 1.87 seconds
sib.wrappers.md.charmm.ExtendedCharmmWrapper: CHARMM timers: Elapsed time: 1.87597 seconds.
sib.wrappers.md.charmm.ExtendedCharmmWrapper: CHARMM timers: CPU time: 17.95 seconds
sib.wrappers.md.charmm.ExtendedCharmmWrapper: CHARMM timers: Elapsed time: 18.1012 seconds.
sib.fastconf.EADock3$Flusher: Closing java.util.zip.ZipOutputStream@49918c8f
sib.fastconf.EADock3$Flusher: Closing java.util.zip.ZipOutputStream@35150b68
