# Supplementary material for: Exploring the mechanism of Alisma orientale for the treatment of pregnancy induced hypertension and potential hepato-nephrotoxicity by using network pharmacology, network toxicology, molecular docking and molecular dynamics simulation
Source: Front Pharmacol. 2022 Nov 15;13:1027112. doi: 10.3389/fphar.2022.1027112 (PMC9705790; doi:10.3389/fphar.2022.1027112)
Supplement: Supplementary file 6 [file DataSheet4.zip › BCL2L1/BCLCM/clusters.dock4.csv]

Cluster ClusterRank deltaG deltaGelec deltaGvdw deltaGligsolvnonpol deltaGligsolvpol deltaGprotsolvnonpol deltaGprotsolvpol deltaGcompsolvnonpol deltaGcompsolvpol extraFull surfFull solvFull IntraFull InterFull FullFitness SimpleFitness Energy
0 0 -6.4836917 0.0 -26.6999 15.7461 -12.6574 254.074 -1512.07 257.035 -1504.44 0.0 257.035 -1504.44 287.705 -26.6999 -986.3998 262.995 262.995
0 1 -6.4836917 0.0 -26.6999 15.7461 -12.6574 254.074 -1512.07 257.035 -1504.44 0.0 257.035 -1504.44 287.705 -26.6999 -986.3998 262.995 262.995
0 2 -6.4771037 0.0 -26.7584 15.7442 -12.595 254.074 -1512.07 257.027 -1504.17 0.0 257.027 -1504.17 288.125 -26.7584 -985.7765 263.605 263.605
0 3 -6.4771037 0.0 -26.7584 15.7442 -12.595 254.074 -1512.07 257.027 -1504.17 0.0 257.027 -1504.17 288.125 -26.7584 -985.7765 263.605 263.605
0 4 -6.4771037 0.0 -26.7584 15.7442 -12.595 254.074 -1512.07 257.027 -1504.17 0.0 257.027 -1504.17 288.125 -26.7584 -985.7765 263.605 263.605
0 5 -6.395522 0.0 -25.6823 15.7451 -11.9098 254.074 -1512.07 257.141 -1503.99 0.0 257.141 -1503.99 287.589 -25.6823 -984.94226 264.533 264.533
0 6 -6.395522 0.0 -25.6823 15.7451 -11.9098 254.074 -1512.07 257.141 -1503.99 0.0 257.141 -1503.99 287.589 -25.6823 -984.94226 264.533 264.533
0 7 -6.395522 0.0 -25.6823 15.7451 -11.9098 254.074 -1512.07 257.141 -1503.99 0.0 257.141 -1503.99 287.589 -25.6823 -984.94226 264.533 264.533
1 0 -5.536752 0.0 -13.1695 15.6484 -12.7233 254.074 -1512.07 260.911 -1516.09 0.0 260.911 -1516.09 283.99 -13.1695 -984.3585 267.397 267.397
1 1 -5.536752 0.0 -13.1695 15.6484 -12.7233 254.074 -1512.07 260.911 -1516.09 0.0 260.911 -1516.09 283.99 -13.1695 -984.3585 267.397 267.397
1 2 -5.5335526 0.0 -13.1778 15.6574 -12.7152 254.074 -1512.07 260.838 -1515.89 0.0 260.838 -1515.89 284.06 -13.1778 -984.1698 267.405 267.405
1 3 -5.5335526 0.0 -13.1778 15.6574 -12.7152 254.074 -1512.07 260.838 -1515.89 0.0 260.838 -1515.89 284.06 -13.1778 -984.1698 267.405 267.405
1 4 -5.5335526 0.0 -13.1778 15.6574 -12.7152 254.074 -1512.07 260.838 -1515.89 0.0 260.838 -1515.89 284.06 -13.1778 -984.1698 267.405 267.405
1 5 -5.5310583 0.0 -13.1462 15.6603 -12.7094 254.074 -1512.07 260.82 -1515.86 0.0 260.82 -1515.86 284.077 -13.1462 -984.1092 267.428 267.428
1 6 -5.5310583 0.0 -13.1462 15.6603 -12.7094 254.074 -1512.07 260.82 -1515.86 0.0 260.82 -1515.86 284.077 -13.1462 -984.1092 267.428 267.428
1 7 -5.5310583 0.0 -13.1462 15.6603 -12.7094 254.074 -1512.07 260.82 -1515.86 0.0 260.82 -1515.86 284.077 -13.1462 -984.1092 267.428 267.428
2 0 -6.3548403 0.0 -21.9399 15.6194 -9.9699 254.074 -1512.07 259.163 -1510.49 0.0 259.163 -1510.49 289.331 -21.9399 -983.9359 267.291 267.291
2 1 -6.3548403 0.0 -21.9399 15.6194 -9.9699 254.074 -1512.07 259.163 -1510.49 0.0 259.163 -1510.49 289.331 -21.9399 -983.9359 267.291 267.291
2 2 -6.3291683 0.0 -21.7121 15.5997 -9.95793 254.074 -1512.07 259.227 -1510.54 0.0 259.227 -1510.54 289.281 -21.7121 -983.7442 267.482 267.482
2 3 -6.3291683 0.0 -21.7121 15.5997 -9.95793 254.074 -1512.07 259.227 -1510.54 0.0 259.227 -1510.54 289.281 -21.7121 -983.7442 267.482 267.482
2 4 -6.3291683 0.0 -21.7121 15.5997 -9.95793 254.074 -1512.07 259.227 -1510.54 0.0 259.227 -1510.54 289.281 -21.7121 -983.7442 267.482 267.482
2 5 -6.341235 0.0 -21.4742 15.6199 -11.2638 254.074 -1512.07 259.182 -1512.31 0.0 259.182 -1512.31 291.206 -21.4742 -983.39624 267.979 267.979
2 6 -6.341235 0.0 -21.4742 15.6199 -11.2638 254.074 -1512.07 259.182 -1512.31 0.0 259.182 -1512.31 291.206 -21.4742 -983.39624 267.979 267.979
2 7 -6.341235 0.0 -21.4742 15.6199 -11.2638 254.074 -1512.07 259.182 -1512.31 0.0 259.182 -1512.31 291.206 -21.4742 -983.39624 267.979 267.979
3 0 -6.083757 0.0 -21.3206 15.714 -10.304 254.074 -1512.07 258.81 -1506.66 0.0 258.81 -1506.66 286.535 -21.3206 -982.63556 265.84 265.84
3 1 -6.083757 0.0 -21.3206 15.714 -10.304 254.074 -1512.07 258.81 -1506.66 0.0 258.81 -1506.66 286.535 -21.3206 -982.63556 265.84 265.84
3 2 -6.1077886 0.0 -21.5537 15.7139 -10.2818 254.074 -1512.07 258.758 -1506.59 0.0 258.758 -1506.59 286.82 -21.5537 -982.56573 265.878 265.878
3 3 -6.1077886 0.0 -21.5537 15.7139 -10.2818 254.074 -1512.07 258.758 -1506.59 0.0 258.758 -1506.59 286.82 -21.5537 -982.56573 265.878 265.878
3 4 -6.1077886 0.0 -21.5537 15.7139 -10.2818 254.074 -1512.07 258.758 -1506.59 0.0 258.758 -1506.59 286.82 -21.5537 -982.56573 265.878 265.878
3 5 -6.1077886 0.0 -21.5537 15.7139 -10.2818 254.074 -1512.07 258.758 -1506.59 0.0 258.758 -1506.59 286.82 -21.5537 -982.56573 265.878 265.878
3 6 -6.0326385 0.0 -20.9766 15.7229 -10.4187 254.074 -1512.07 258.954 -1506.68 0.0 258.954 -1506.68 286.15 -20.9766 -982.5526 265.884 265.884
3 7 -6.0326385 0.0 -20.9766 15.7229 -10.4187 254.074 -1512.07 258.954 -1506.68 0.0 258.954 -1506.68 286.15 -20.9766 -982.5526 265.884 265.884
4 0 -5.84755 0.0 -21.4009 15.3404 -13.1219 254.074 -1512.07 259.307 -1506.84 0.0 259.307 -1506.84 286.88 -21.4009 -982.05383 267.067 267.067
4 1 -5.84755 0.0 -21.4009 15.3404 -13.1219 254.074 -1512.07 259.307 -1506.84 0.0 259.307 -1506.84 286.88 -21.4009 -982.05383 267.067 267.067
4 2 -5.84755 0.0 -21.4009 15.3404 -13.1219 254.074 -1512.07 259.307 -1506.84 0.0 259.307 -1506.84 286.88 -21.4009 -982.05383 267.067 267.067
4 3 -5.8545537 0.0 -21.4204 15.3434 -13.1464 254.074 -1512.07 259.272 -1506.89 0.0 259.272 -1506.89 287.071 -21.4204 -981.9674 267.115 267.115
4 4 -5.8545537 0.0 -21.4204 15.3434 -13.1464 254.074 -1512.07 259.272 -1506.89 0.0 259.272 -1506.89 287.071 -21.4204 -981.9674 267.115 267.115
4 5 -5.8559256 0.0 -21.5223 15.3383 -13.1745 254.074 -1512.07 259.252 -1506.76 0.0 259.252 -1506.76 287.115 -21.5223 -981.91534 267.121 267.121
4 6 -5.8559256 0.0 -21.5223 15.3383 -13.1745 254.074 -1512.07 259.252 -1506.76 0.0 259.252 -1506.76 287.115 -21.5223 -981.91534 267.121 267.121
4 7 -5.8559256 0.0 -21.5223 15.3383 -13.1745 254.074 -1512.07 259.252 -1506.76 0.0 259.252 -1506.76 287.115 -21.5223 -981.91534 267.121 267.121
5 0 -5.9698186 0.0 -23.9516 15.7443 -11.5958 254.074 -1512.07 257.305 -1499.65 0.0 257.305 -1499.65 285.33 -23.9516 -980.9666 264.847 264.847
5 1 -5.9698186 0.0 -23.9516 15.7443 -11.5958 254.074 -1512.07 257.305 -1499.65 0.0 257.305 -1499.65 285.33 -23.9516 -980.9666 264.847 264.847
5 2 -5.843331 0.0 -21.355 15.7062 -13.3525 254.074 -1512.07 256.954 -1502.87 0.0 256.954 -1502.87 291.501 -21.355 -975.77 267.528 267.528
5 3 -5.843331 0.0 -21.355 15.7062 -13.3525 254.074 -1512.07 256.954 -1502.87 0.0 256.954 -1502.87 291.501 -21.355 -975.77 267.528 267.528
5 4 -5.8106837 0.0 -20.7524 15.7016 -13.4199 254.074 -1512.07 256.823 -1503.14 0.0 256.823 -1503.14 292.326 -20.7524 -974.7434 268.11 268.11
5 5 -5.8106837 0.0 -20.7524 15.7016 -13.4199 254.074 -1512.07 256.823 -1503.14 0.0 256.823 -1503.14 292.326 -20.7524 -974.7434 268.11 268.11
5 6 -5.8106837 0.0 -20.7524 15.7016 -13.4199 254.074 -1512.07 256.823 -1503.14 0.0 256.823 -1503.14 292.326 -20.7524 -974.7434 268.11 268.11
5 7 -5.8106837 0.0 -20.7524 15.7016 -13.4199 254.074 -1512.07 256.823 -1503.14 0.0 256.823 -1503.14 292.326 -20.7524 -974.7434 268.11 268.11
6 0 -5.699999 0.0 -15.8138 15.7251 -12.2442 254.074 -1512.07 259.758 -1512.29 0.0 259.758 -1512.29 287.438 -15.8138 -980.9079 270.855 270.855
6 1 -5.699999 0.0 -15.8138 15.7251 -12.2442 254.074 -1512.07 259.758 -1512.29 0.0 259.758 -1512.29 287.438 -15.8138 -980.9079 270.855 270.855
6 2 -5.699999 0.0 -15.8138 15.7251 -12.2442 254.074 -1512.07 259.758 -1512.29 0.0 259.758 -1512.29 287.438 -15.8138 -980.9079 270.855 270.855
6 3 -6.0768337 0.0 -19.2189 15.7692 -12.3917 254.074 -1512.07 258.876 -1511.9 0.0 258.876 -1511.9 294.456 -19.2189 -977.787 273.912 273.912
6 4 -6.0768337 0.0 -19.2189 15.7692 -12.3917 254.074 -1512.07 258.876 -1511.9 0.0 258.876 -1511.9 294.456 -19.2189 -977.787 273.912 273.912
6 5 -5.8814626 0.0 -15.9742 15.7832 -13.0321 254.074 -1512.07 258.823 -1514.26 0.0 258.823 -1514.26 296.645 -15.9742 -974.76624 275.838 275.838
6 6 -5.8814626 0.0 -15.9742 15.7832 -13.0321 254.074 -1512.07 258.823 -1514.26 0.0 258.823 -1514.26 296.645 -15.9742 -974.76624 275.838 275.838
6 7 -5.8814626 0.0 -15.9742 15.7832 -13.0321 254.074 -1512.07 258.823 -1514.26 0.0 258.823 -1514.26 296.645 -15.9742 -974.76624 275.838 275.838
7 0 -6.0083637 0.0 -17.5055 15.6933 -12.2942 254.074 -1512.07 258.721 -1513.21 0.0 258.721 -1513.21 291.544 -17.5055 -980.4504 270.785 270.785
7 1 -6.0083637 0.0 -17.5055 15.6933 -12.2942 254.074 -1512.07 258.721 -1513.21 0.0 258.721 -1513.21 291.544 -17.5055 -980.4504 270.785 270.785
7 2 -5.8958797 0.0 -16.8054 15.7108 -12.4563 254.074 -1512.07 259.032 -1513.07 0.0 259.032 -1513.07 291.975 -16.8054 -978.8684 271.769 271.769
7 3 -5.83351 0.0 -16.3062 15.7148 -13.2938 254.074 -1512.07 258.939 -1513.51 0.0 258.939 -1513.51 292.687 -16.3062 -978.1902 272.215 272.215
7 4 -5.83351 0.0 -16.3062 15.7148 -13.2938 254.074 -1512.07 258.939 -1513.51 0.0 258.939 -1513.51 292.687 -16.3062 -978.1902 272.215 272.215
7 5 -5.83351 0.0 -16.3062 15.7148 -13.2938 254.074 -1512.07 258.939 -1513.51 0.0 258.939 -1513.51 292.687 -16.3062 -978.1902 272.215 272.215
7 6 -5.83351 0.0 -16.3062 15.7148 -13.2938 254.074 -1512.07 258.939 -1513.51 0.0 258.939 -1513.51 292.687 -16.3062 -978.1902 272.215 272.215
7 7 -5.83351 0.0 -16.3062 15.7148 -13.2938 254.074 -1512.07 258.939 -1513.51 0.0 258.939 -1513.51 292.687 -16.3062 -978.1902 272.215 272.215
8 0 -6.621978 0.0 -43.1413 15.6373 -12.8483 254.074 -1512.07 255.389 -1479.1 0.0 255.389 -1479.1 286.959 -43.1413 -979.8932 252.447 252.447
8 1 -6.6053414 0.0 -43.0897 15.6287 -12.8801 254.074 -1512.07 255.4 -1478.97 0.0 255.4 -1478.97 287.138 -43.0897 -979.5216 252.825 252.825
8 2 -6.6053414 0.0 -43.0897 15.6287 -12.8801 254.074 -1512.07 255.4 -1478.97 0.0 255.4 -1478.97 287.138 -43.0897 -979.5216 252.825 252.825
8 3 -6.6053414 0.0 -43.0897 15.6287 -12.8801 254.074 -1512.07 255.4 -1478.97 0.0 255.4 -1478.97 287.138 -43.0897 -979.5216 252.825 252.825
8 4 -6.327698 0.0 -39.1507 15.7413 -12.7686 254.074 -1512.07 255.991 -1481.15 0.0 255.991 -1481.15 287.055 -39.1507 -977.25476 255.529 255.529
8 5 -6.327698 0.0 -39.1507 15.7413 -12.7686 254.074 -1512.07 255.991 -1481.15 0.0 255.991 -1481.15 287.055 -39.1507 -977.25476 255.529 255.529
8 6 -6.327698 0.0 -39.1507 15.7413 -12.7686 254.074 -1512.07 255.991 -1481.15 0.0 255.991 -1481.15 287.055 -39.1507 -977.25476 255.529 255.529
8 7 -6.327698 0.0 -39.1507 15.7413 -12.7686 254.074 -1512.07 255.991 -1481.15 0.0 255.991 -1481.15 287.055 -39.1507 -977.25476 255.529 255.529
9 0 -6.131211 0.0 -20.2735 15.6267 -13.6562 254.074 -1512.07 257.813 -1511.0 0.0 257.813 -1511.0 293.963 -20.2735 -979.49756 268.659 268.659
9 1 -6.131211 0.0 -20.2735 15.6267 -13.6562 254.074 -1512.07 257.813 -1511.0 0.0 257.813 -1511.0 293.963 -20.2735 -979.49756 268.659 268.659
9 2 -6.131211 0.0 -20.2735 15.6267 -13.6562 254.074 -1512.07 257.813 -1511.0 0.0 257.813 -1511.0 293.963 -20.2735 -979.49756 268.659 268.659
9 3 -6.08701 0.0 -19.8625 15.6362 -13.7086 254.074 -1512.07 257.916 -1511.11 0.0 257.916 -1511.11 294.062 -19.8625 -978.9944 269.165 269.165
9 4 -6.08701 0.0 -19.8625 15.6362 -13.7086 254.074 -1512.07 257.916 -1511.11 0.0 257.916 -1511.11 294.062 -19.8625 -978.9944 269.165 269.165
9 5 -6.0420165 0.0 -19.5185 15.5959 -13.7446 254.074 -1512.07 257.984 -1511.11 0.0 257.984 -1511.11 295.295 -19.5185 -977.3495 270.756 270.756
9 6 -6.0420165 0.0 -19.5185 15.5959 -13.7446 254.074 -1512.07 257.984 -1511.11 0.0 257.984 -1511.11 295.295 -19.5185 -977.3495 270.756 270.756
9 7 -6.0420165 0.0 -19.5185 15.5959 -13.7446 254.074 -1512.07 257.984 -1511.11 0.0 257.984 -1511.11 295.295 -19.5185 -977.3495 270.756 270.756
10 0 -6.0687265 0.0 -23.5163 15.6147 -12.2817 254.074 -1512.07 258.686 -1504.96 0.0 258.686 -1504.96 291.599 -23.5163 -978.19116 268.676 268.676
10 1 -5.998248 0.0 -22.7525 15.6287 -12.1624 254.074 -1512.07 258.642 -1504.78 0.0 258.642 -1504.78 291.517 -22.7525 -977.37354 269.487 269.487
10 2 -5.998248 0.0 -22.7525 15.6287 -12.1624 254.074 -1512.07 258.642 -1504.78 0.0 258.642 -1504.78 291.517 -22.7525 -977.37354 269.487 269.487
10 3 -5.998248 0.0 -22.7525 15.6287 -12.1624 254.074 -1512.07 258.642 -1504.78 0.0 258.642 -1504.78 291.517 -22.7525 -977.37354 269.487 269.487
10 4 -6.099194 0.0 -23.9332 15.6049 -12.6404 254.074 -1512.07 258.649 -1505.13 0.0 258.649 -1505.13 293.804 -23.9332 -976.6103 270.234 270.234
10 5 -6.099194 0.0 -23.9332 15.6049 -12.6404 254.074 -1512.07 258.649 -1505.13 0.0 258.649 -1505.13 293.804 -23.9332 -976.6103 270.234 270.234
10 6 -6.099194 0.0 -23.9332 15.6049 -12.6404 254.074 -1512.07 258.649 -1505.13 0.0 258.649 -1505.13 293.804 -23.9332 -976.6103 270.234 270.234
10 7 -6.099194 0.0 -23.9332 15.6049 -12.6404 254.074 -1512.07 258.649 -1505.13 0.0 258.649 -1505.13 293.804 -23.9332 -976.6103 270.234 270.234
11 0 -5.7363224 0.0 -15.8314 15.585 -9.6935 254.074 -1512.07 259.032 -1509.4 0.0 259.032 -1509.4 289.683 -15.8314 -976.51636 271.743 271.743
11 1 -5.7363224 0.0 -15.8314 15.585 -9.6935 254.074 -1512.07 259.032 -1509.4 0.0 259.032 -1509.4 289.683 -15.8314 -976.51636 271.743 271.743
11 2 -5.6076727 0.0 -14.2905 15.5494 -9.59499 254.074 -1512.07 259.332 -1510.1 0.0 259.332 -1510.1 289.014 -14.2905 -976.04443 272.736 272.736
11 3 -5.6076727 0.0 -14.2905 15.5494 -9.59499 254.074 -1512.07 259.332 -1510.1 0.0 259.332 -1510.1 289.014 -14.2905 -976.04443 272.736 272.736
11 4 -5.7210884 0.0 -15.6917 15.6284 -9.61443 254.074 -1512.07 259.012 -1509.19 0.0 259.012 -1509.19 289.877 -15.6917 -975.9927 272.211 272.211
11 5 -5.7210884 0.0 -15.6917 15.6284 -9.61443 254.074 -1512.07 259.012 -1509.19 0.0 259.012 -1509.19 289.877 -15.6917 -975.9927 272.211 272.211
11 6 -5.7210884 0.0 -15.6917 15.6284 -9.61443 254.074 -1512.07 259.012 -1509.19 0.0 259.012 -1509.19 289.877 -15.6917 -975.9927 272.211 272.211
11 7 -5.7210884 0.0 -15.6917 15.6284 -9.61443 254.074 -1512.07 259.012 -1509.19 0.0 259.012 -1509.19 289.877 -15.6917 -975.9927 272.211 272.211
12 0 -5.4550443 0.0 -11.0259 15.5015 -13.1967 254.074 -1512.07 260.86 -1518.69 0.0 260.86 -1518.69 292.505 -11.0259 -976.3508 275.888 275.888
12 1 -5.4550443 0.0 -11.0259 15.5015 -13.1967 254.074 -1512.07 260.86 -1518.69 0.0 260.86 -1518.69 292.505 -11.0259 -976.3508 275.888 275.888
12 2 -5.4550443 0.0 -11.0259 15.5015 -13.1967 254.074 -1512.07 260.86 -1518.69 0.0 260.86 -1518.69 292.505 -11.0259 -976.3508 275.888 275.888
12 3 -5.453959 0.0 -10.9128 15.499 -13.2352 254.074 -1512.07 260.828 -1518.84 0.0 260.828 -1518.84 292.684 -10.9128 -976.24084 276.044 276.044
12 4 -5.453959 0.0 -10.9128 15.499 -13.2352 254.074 -1512.07 260.828 -1518.84 0.0 260.828 -1518.84 292.684 -10.9128 -976.24084 276.044 276.044
12 5 -5.4379363 0.0 -10.7893 15.5077 -13.2053 254.074 -1512.07 260.792 -1518.67 0.0 260.792 -1518.67 292.619 -10.7893 -976.04834 276.212 276.212
12 6 -5.4379363 0.0 -10.7893 15.5077 -13.2053 254.074 -1512.07 260.792 -1518.67 0.0 260.792 -1518.67 292.619 -10.7893 -976.04834 276.212 276.212
12 7 -5.4379363 0.0 -10.7893 15.5077 -13.2053 254.074 -1512.07 260.792 -1518.67 0.0 260.792 -1518.67 292.619 -10.7893 -976.04834 276.212 276.212
13 0 -5.907196 0.0 -28.5721 15.863 -12.3962 254.074 -1512.07 257.097 -1491.78 0.0 257.097 -1491.78 287.814 -28.5721 -975.4411 263.512 263.512
13 1 -5.907196 0.0 -28.5721 15.863 -12.3962 254.074 -1512.07 257.097 -1491.78 0.0 257.097 -1491.78 287.814 -28.5721 -975.4411 263.512 263.512
13 2 -5.907196 0.0 -28.5721 15.863 -12.3962 254.074 -1512.07 257.097 -1491.78 0.0 257.097 -1491.78 287.814 -28.5721 -975.4411 263.512 263.512
13 3 -5.8708377 0.0 -28.2822 15.8596 -12.2891 254.074 -1512.07 256.895 -1491.22 0.0 256.895 -1491.22 287.69 -28.2822 -974.9171 263.708 263.708
13 4 -5.8708377 0.0 -28.2822 15.8596 -12.2891 254.074 -1512.07 256.895 -1491.22 0.0 256.895 -1491.22 287.69 -28.2822 -974.9171 263.708 263.708
13 5 -5.8747168 0.0 -28.4235 15.859 -12.3441 254.074 -1512.07 256.875 -1491.09 0.0 256.875 -1491.09 287.746 -28.4235 -974.89246 263.725 263.725
13 6 -5.8747168 0.0 -28.4235 15.859 -12.3441 254.074 -1512.07 256.875 -1491.09 0.0 256.875 -1491.09 287.746 -28.4235 -974.89246 263.725 263.725
13 7 -5.8747168 0.0 -28.4235 15.859 -12.3441 254.074 -1512.07 256.875 -1491.09 0.0 256.875 -1491.09 287.746 -28.4235 -974.89246 263.725 263.725
14 0 -6.293692 0.0 -37.5704 15.3761 -10.7105 254.074 -1512.07 254.973 -1479.97 0.0 254.973 -1479.97 287.592 -37.5704 -974.97534 257.26 257.26
14 1 -6.293692 0.0 -37.5704 15.3761 -10.7105 254.074 -1512.07 254.973 -1479.97 0.0 254.973 -1479.97 287.592 -37.5704 -974.97534 257.26 257.26
14 2 -6.293692 0.0 -37.5704 15.3761 -10.7105 254.074 -1512.07 254.973 -1479.97 0.0 254.973 -1479.97 287.592 -37.5704 -974.97534 257.26 257.26
14 3 -6.3880773 0.0 -38.7774 15.3691 -10.7078 254.074 -1512.07 254.666 -1479.18 0.0 254.666 -1479.18 288.464 -38.7774 -974.8274 256.872 256.872
14 4 -6.3880773 0.0 -38.7774 15.3691 -10.7078 254.074 -1512.07 254.666 -1479.18 0.0 254.666 -1479.18 288.464 -38.7774 -974.8274 256.872 256.872
14 5 -6.3880773 0.0 -38.7774 15.3691 -10.7078 254.074 -1512.07 254.666 -1479.18 0.0 254.666 -1479.18 288.464 -38.7774 -974.8274 256.872 256.872
14 6 -6.3880773 0.0 -38.7774 15.3691 -10.7078 254.074 -1512.07 254.666 -1479.18 0.0 254.666 -1479.18 288.464 -38.7774 -974.8274 256.872 256.872
14 7 -6.3922124 0.0 -38.8204 15.3626 -10.7038 254.074 -1512.07 254.629 -1479.13 0.0 254.629 -1479.13 288.551 -38.8204 -974.7704 256.851 256.851
15 0 -5.8856874 0.0 -30.7692 15.7507 -13.1538 254.074 -1512.07 257.871 -1490.16 0.0 257.871 -1490.16 288.215 -30.7692 -974.84326 260.106 260.106
15 1 -5.8856874 0.0 -30.7692 15.7507 -13.1538 254.074 -1512.07 257.871 -1490.16 0.0 257.871 -1490.16 288.215 -30.7692 -974.84326 260.106 260.106
15 2 -5.8856874 0.0 -30.7692 15.7507 -13.1538 254.074 -1512.07 257.871 -1490.16 0.0 257.871 -1490.16 288.215 -30.7692 -974.84326 260.106 260.106
15 3 -5.8856874 0.0 -30.7692 15.7507 -13.1538 254.074 -1512.07 257.871 -1490.16 0.0 257.871 -1490.16 288.215 -30.7692 -974.84326 260.106 260.106
15 4 -5.862882 0.0 -30.5662 15.7425 -13.1312 254.074 -1512.07 257.799 -1489.98 0.0 257.799 -1489.98 288.054 -30.5662 -974.6932 260.243 260.243
15 5 -5.7224956 0.0 -28.1971 15.7494 -11.2725 254.074 -1512.07 257.858 -1489.57 0.0 257.858 -1489.57 286.487 -28.1971 -973.422 259.83 259.83
15 6 -5.7224956 0.0 -28.1971 15.7494 -11.2725 254.074 -1512.07 257.858 -1489.57 0.0 257.858 -1489.57 286.487 -28.1971 -973.422 259.83 259.83
15 7 -5.7224956 0.0 -28.1971 15.7494 -11.2725 254.074 -1512.07 257.858 -1489.57 0.0 257.858 -1489.57 286.487 -28.1971 -973.422 259.83 259.83
16 0 -6.6061745 0.0 -34.0385 15.4601 -12.1489 254.074 -1512.07 255.501 -1492.66 0.0 255.501 -1492.66 296.52 -34.0385 -974.6776 269.262 269.262
16 1 -6.6061745 0.0 -34.0385 15.4601 -12.1489 254.074 -1512.07 255.501 -1492.66 0.0 255.501 -1492.66 296.52 -34.0385 -974.6776 269.262 269.262
16 2 -6.5873795 0.0 -33.4157 15.4497 -12.2068 254.074 -1512.07 255.553 -1493.47 0.0 255.553 -1493.47 296.715 -33.4157 -974.6177 269.466 269.466
16 3 -6.5873795 0.0 -33.4157 15.4497 -12.2068 254.074 -1512.07 255.553 -1493.47 0.0 255.553 -1493.47 296.715 -33.4157 -974.6177 269.466 269.466
16 4 -6.5873795 0.0 -33.4157 15.4497 -12.2068 254.074 -1512.07 255.553 -1493.47 0.0 255.553 -1493.47 296.715 -33.4157 -974.6177 269.466 269.466
16 5 -6.5873795 0.0 -33.4157 15.4497 -12.2068 254.074 -1512.07 255.553 -1493.47 0.0 255.553 -1493.47 296.715 -33.4157 -974.6177 269.466 269.466
16 6 -6.531023 0.0 -33.3037 15.4847 -12.1821 254.074 -1512.07 255.719 -1492.9 0.0 255.719 -1492.9 295.922 -33.3037 -974.56274 269.326 269.326
16 7 -6.531023 0.0 -33.3037 15.4847 -12.1821 254.074 -1512.07 255.719 -1492.9 0.0 255.719 -1492.9 295.922 -33.3037 -974.56274 269.326 269.326
17 0 -6.4341245 0.0 -40.0831 15.341 -10.3228 254.074 -1512.07 255.887 -1479.46 0.0 255.887 -1479.46 289.874 -40.0831 -973.7821 258.275 258.275
17 1 -6.4341245 0.0 -40.0831 15.341 -10.3228 254.074 -1512.07 255.887 -1479.46 0.0 255.887 -1479.46 289.874 -40.0831 -973.7821 258.275 258.275
17 2 -6.4341245 0.0 -40.0831 15.341 -10.3228 254.074 -1512.07 255.887 -1479.46 0.0 255.887 -1479.46 289.874 -40.0831 -973.7821 258.275 258.275
17 3 -6.4742703 0.0 -41.1022 15.3349 -10.3195 254.074 -1512.07 255.488 -1477.93 0.0 255.488 -1477.93 290.404 -41.1022 -973.14026 257.72 257.72
17 4 -6.4742703 0.0 -41.1022 15.3349 -10.3195 254.074 -1512.07 255.488 -1477.93 0.0 255.488 -1477.93 290.404 -41.1022 -973.14026 257.72 257.72
17 5 -6.158534 0.0 -34.854 15.324 -8.75199 254.074 -1512.07 255.489 -1480.88 0.0 255.489 -1480.88 289.126 -34.854 -971.119 258.902 258.902
17 6 -6.158534 0.0 -34.854 15.324 -8.75199 254.074 -1512.07 255.489 -1480.88 0.0 255.489 -1480.88 289.126 -34.854 -971.119 258.902 258.902
17 7 -6.158534 0.0 -34.854 15.324 -8.75199 254.074 -1512.07 255.489 -1480.88 0.0 255.489 -1480.88 289.126 -34.854 -971.119 258.902 258.902
18 0 -5.9301624 0.0 -31.3955 15.508 -12.3687 254.074 -1512.07 256.688 -1487.68 0.0 256.688 -1487.68 288.614 -31.3955 -973.77356 260.364 260.364
18 1 -5.9323606 0.0 -31.5289 15.5136 -12.3421 254.074 -1512.07 256.698 -1487.49 0.0 256.698 -1487.49 288.581 -31.5289 -973.73987 260.295 260.295
18 2 -5.9323606 0.0 -31.5289 15.5136 -12.3421 254.074 -1512.07 256.698 -1487.49 0.0 256.698 -1487.49 288.581 -31.5289 -973.73987 260.295 260.295
18 3 -5.9323606 0.0 -31.5289 15.5136 -12.3421 254.074 -1512.07 256.698 -1487.49 0.0 256.698 -1487.49 288.581 -31.5289 -973.73987 260.295 260.295
18 4 -5.9323606 0.0 -31.5289 15.5136 -12.3421 254.074 -1512.07 256.698 -1487.49 0.0 256.698 -1487.49 288.581 -31.5289 -973.73987 260.295 260.295
18 5 -5.91317 0.0 -31.2888 15.5144 -12.3268 254.074 -1512.07 256.775 -1487.65 0.0 256.775 -1487.65 288.44 -31.2888 -973.72375 260.359 260.359
18 6 -5.91317 0.0 -31.2888 15.5144 -12.3268 254.074 -1512.07 256.775 -1487.65 0.0 256.775 -1487.65 288.44 -31.2888 -973.72375 260.359 260.359
18 7 -5.91317 0.0 -31.2888 15.5144 -12.3268 254.074 -1512.07 256.775 -1487.65 0.0 256.775 -1487.65 288.44 -31.2888 -973.72375 260.359 260.359
19 0 -5.988383 0.0 -19.4555 15.6672 -11.6669 254.074 -1512.07 258.726 -1509.29 0.0 258.726 -1509.29 298.214 -19.4555 -971.8055 276.166 276.166
19 1 -5.988383 0.0 -19.4555 15.6672 -11.6669 254.074 -1512.07 258.726 -1509.29 0.0 258.726 -1509.29 298.214 -19.4555 -971.8055 276.166 276.166
19 2 -5.988383 0.0 -19.4555 15.6672 -11.6669 254.074 -1512.07 258.726 -1509.29 0.0 258.726 -1509.29 298.214 -19.4555 -971.8055 276.166 276.166
19 3 -5.9698772 0.0 -19.3206 15.6708 -11.6891 254.074 -1512.07 258.653 -1509.1 0.0 258.653 -1509.1 298.448 -19.3206 -971.3195 276.398 276.398
19 4 -5.9698772 0.0 -19.3206 15.6708 -11.6891 254.074 -1512.07 258.653 -1509.1 0.0 258.653 -1509.1 298.448 -19.3206 -971.3195 276.398 276.398
19 5 -6.005519 0.0 -19.8382 15.6659 -11.1103 254.074 -1512.07 258.62 -1508.26 0.0 258.62 -1508.26 298.225 -19.8382 -971.2532 276.315 276.315
19 6 -6.005519 0.0 -19.8382 15.6659 -11.1103 254.074 -1512.07 258.62 -1508.26 0.0 258.62 -1508.26 298.225 -19.8382 -971.2532 276.315 276.315
19 7 -6.005519 0.0 -19.8382 15.6659 -11.1103 254.074 -1512.07 258.62 -1508.26 0.0 258.62 -1508.26 298.225 -19.8382 -971.2532 276.315 276.315
20 0 -5.5308614 0.0 -10.4874 15.4405 -13.1145 254.074 -1512.07 260.198 -1519.75 0.0 260.198 -1519.75 298.803 -10.4874 -971.2363 280.503 280.503
20 1 -5.5308614 0.0 -10.4874 15.4405 -13.1145 254.074 -1512.07 260.198 -1519.75 0.0 260.198 -1519.75 298.803 -10.4874 -971.2363 280.503 280.503
20 2 -5.5308614 0.0 -10.4874 15.4405 -13.1145 254.074 -1512.07 260.198 -1519.75 0.0 260.198 -1519.75 298.803 -10.4874 -971.2363 280.503 280.503
20 3 -5.544842 0.0 -10.8173 15.4616 -13.1501 254.074 -1512.07 260.003 -1519.17 0.0 260.003 -1519.17 299.237 -10.8173 -970.7474 280.952 280.952
20 4 -5.544842 0.0 -10.8173 15.4616 -13.1501 254.074 -1512.07 260.003 -1519.17 0.0 260.003 -1519.17 299.237 -10.8173 -970.7474 280.952 280.952
20 5 -5.528547 0.0 -10.6825 15.4593 -13.1543 254.074 -1512.07 260.126 -1519.31 0.0 260.126 -1519.31 299.255 -10.6825 -970.6116 281.072 281.072
20 6 -5.528547 0.0 -10.6825 15.4593 -13.1543 254.074 -1512.07 260.126 -1519.31 0.0 260.126 -1519.31 299.255 -10.6825 -970.6116 281.072 281.072
20 7 -5.528547 0.0 -10.6825 15.4593 -13.1543 254.074 -1512.07 260.126 -1519.31 0.0 260.126 -1519.31 299.255 -10.6825 -970.6116 281.072 281.072
21 0 -6.1793356 0.0 -35.425 15.4739 -12.1992 254.074 -1512.07 255.416 -1483.44 0.0 255.416 -1483.44 292.458 -35.425 -970.99097 260.739 260.739
21 1 -6.1793356 0.0 -35.425 15.4739 -12.1992 254.074 -1512.07 255.416 -1483.44 0.0 255.416 -1483.44 292.458 -35.425 -970.99097 260.739 260.739
21 2 -6.1793356 0.0 -35.425 15.4739 -12.1992 254.074 -1512.07 255.416 -1483.44 0.0 255.416 -1483.44 292.458 -35.425 -970.99097 260.739 260.739
21 3 -6.2129164 0.0 -36.9911 15.4555 -13.1889 254.074 -1512.07 255.438 -1482.62 0.0 255.438 -1482.62 293.459 -36.9911 -970.7141 260.993 260.993
21 4 -6.2129164 0.0 -36.9911 15.4555 -13.1889 254.074 -1512.07 255.438 -1482.62 0.0 255.438 -1482.62 293.459 -36.9911 -970.7141 260.993 260.993
21 5 -6.2129164 0.0 -36.9911 15.4555 -13.1889 254.074 -1512.07 255.438 -1482.62 0.0 255.438 -1482.62 293.459 -36.9911 -970.7141 260.993 260.993
21 6 -6.206793 0.0 -37.0244 15.4433 -13.2468 254.074 -1512.07 255.454 -1482.57 0.0 255.454 -1482.57 293.597 -37.0244 -970.54333 261.19 261.19
21 7 -6.206793 0.0 -37.0244 15.4433 -13.2468 254.074 -1512.07 255.454 -1482.57 0.0 255.454 -1482.57 293.597 -37.0244 -970.54333 261.19 261.19
22 0 -6.446824 0.0 -31.2273 15.7354 -13.4054 254.074 -1512.07 256.832 -1497.29 0.0 256.832 -1497.29 301.232 -31.2273 -970.45337 272.632 272.632
22 1 -6.446824 0.0 -31.2273 15.7354 -13.4054 254.074 -1512.07 256.832 -1497.29 0.0 256.832 -1497.29 301.232 -31.2273 -970.45337 272.632 272.632
22 2 -6.446824 0.0 -31.2273 15.7354 -13.4054 254.074 -1512.07 256.832 -1497.29 0.0 256.832 -1497.29 301.232 -31.2273 -970.45337 272.632 272.632
22 3 -6.446824 0.0 -31.2273 15.7354 -13.4054 254.074 -1512.07 256.832 -1497.29 0.0 256.832 -1497.29 301.232 -31.2273 -970.45337 272.632 272.632
22 4 -6.446824 0.0 -31.2273 15.7354 -13.4054 254.074 -1512.07 256.832 -1497.29 0.0 256.832 -1497.29 301.232 -31.2273 -970.45337 272.632 272.632
22 5 -6.4780855 0.0 -31.8617 15.7506 -13.4812 254.074 -1512.07 256.591 -1496.5 0.0 256.591 -1496.5 302.02 -31.8617 -969.7507 272.888 272.888
22 6 -6.4780855 0.0 -31.8617 15.7506 -13.4812 254.074 -1512.07 256.591 -1496.5 0.0 256.591 -1496.5 302.02 -31.8617 -969.7507 272.888 272.888
22 7 -6.487522 0.0 -34.4653 15.6297 -13.5183 254.074 -1512.07 256.621 -1492.9 0.0 256.621 -1492.9 306.611 -34.4653 -964.1334 277.396 277.396
23 0 -5.598603 0.0 -18.4229 15.6297 -10.6275 254.074 -1512.07 261.627 -1508.02 0.0 261.627 -1508.02 295.044 -18.4229 -969.7719 277.058 277.058
23 1 -5.598603 0.0 -18.4229 15.6297 -10.6275 254.074 -1512.07 261.627 -1508.02 0.0 261.627 -1508.02 295.044 -18.4229 -969.7719 277.058 277.058
23 2 -5.598603 0.0 -18.4229 15.6297 -10.6275 254.074 -1512.07 261.627 -1508.02 0.0 261.627 -1508.02 295.044 -18.4229 -969.7719 277.058 277.058
23 3 -5.598603 0.0 -18.4229 15.6297 -10.6275 254.074 -1512.07 261.627 -1508.02 0.0 261.627 -1508.02 295.044 -18.4229 -969.7719 277.058 277.058
23 4 -5.5975437 0.0 -18.4961 15.6477 -10.8019 254.074 -1512.07 261.526 -1507.88 0.0 261.526 -1507.88 295.273 -18.4961 -969.577 276.9 276.9
23 5 -5.594006 0.0 -18.4666 15.6428 -10.8035 254.074 -1512.07 261.515 -1507.86 0.0 261.515 -1507.86 295.277 -18.4666 -969.53455 276.892 276.892
23 6 -5.594006 0.0 -18.4666 15.6428 -10.8035 254.074 -1512.07 261.515 -1507.86 0.0 261.515 -1507.86 295.277 -18.4666 -969.53455 276.892 276.892
23 7 -5.594006 0.0 -18.4666 15.6428 -10.8035 254.074 -1512.07 261.515 -1507.86 0.0 261.515 -1507.86 295.277 -18.4666 -969.53455 276.892 276.892
24 0 -6.3368807 0.0 -25.6357 15.7615 -15.294 254.074 -1512.07 258.349 -1508.33 0.0 258.349 -1508.33 306.303 -25.6357 -969.3136 279.431 279.431
24 1 -6.3368807 0.0 -25.6357 15.7615 -15.294 254.074 -1512.07 258.349 -1508.33 0.0 258.349 -1508.33 306.303 -25.6357 -969.3136 279.431 279.431
24 2 -5.8694634 0.0 -18.4978 15.7628 -15.9347 254.074 -1512.07 258.359 -1512.38 0.0 258.359 -1512.38 308.182 -18.4978 -964.3368 282.666 282.666
24 3 -5.8694634 0.0 -18.4978 15.7628 -15.9347 254.074 -1512.07 258.359 -1512.38 0.0 258.359 -1512.38 308.182 -18.4978 -964.3368 282.666 282.666
24 4 -5.8694634 0.0 -18.4978 15.7628 -15.9347 254.074 -1512.07 258.359 -1512.38 0.0 258.359 -1512.38 308.182 -18.4978 -964.3368 282.666 282.666
24 5 -5.8057156 0.0 -17.7475 15.7514 -15.9846 254.074 -1512.07 258.323 -1512.51 0.0 258.323 -1512.51 308.485 -17.7475 -963.44946 283.278 283.278
24 6 -5.8057156 0.0 -17.7475 15.7514 -15.9846 254.074 -1512.07 258.323 -1512.51 0.0 258.323 -1512.51 308.485 -17.7475 -963.44946 283.278 283.278
24 7 -5.8057156 0.0 -17.7475 15.7514 -15.9846 254.074 -1512.07 258.323 -1512.51 0.0 258.323 -1512.51 308.485 -17.7475 -963.44946 283.278 283.278
25 0 -5.8917265 0.0 -31.2112 15.3324 -13.4749 254.074 -1512.07 256.174 -1487.92 0.0 256.174 -1487.92 295.373 -31.2112 -967.5843 268.086 268.086
25 1 -5.8917265 0.0 -31.2112 15.3324 -13.4749 254.074 -1512.07 256.174 -1487.92 0.0 256.174 -1487.92 295.373 -31.2112 -967.5843 268.086 268.086
25 2 -5.8917265 0.0 -31.2112 15.3324 -13.4749 254.074 -1512.07 256.174 -1487.92 0.0 256.174 -1487.92 295.373 -31.2112 -967.5843 268.086 268.086
25 3 -5.8837605 0.0 -31.1369 15.3361 -13.5567 254.074 -1512.07 256.167 -1487.97 0.0 256.167 -1487.97 295.368 -31.1369 -967.5719 268.041 268.041
25 4 -5.8837605 0.0 -31.1369 15.3361 -13.5567 254.074 -1512.07 256.167 -1487.97 0.0 256.167 -1487.97 295.368 -31.1369 -967.5719 268.041 268.041
25 5 -5.865018 0.0 -30.9918 15.3305 -13.5402 254.074 -1512.07 256.141 -1487.84 0.0 256.141 -1487.84 295.307 -30.9918 -967.3838 267.927 267.927
25 6 -5.865018 0.0 -30.9918 15.3305 -13.5402 254.074 -1512.07 256.141 -1487.84 0.0 256.141 -1487.84 295.307 -30.9918 -967.3838 267.927 267.927
25 7 -5.865018 0.0 -30.9918 15.3305 -13.5402 254.074 -1512.07 256.141 -1487.84 0.0 256.141 -1487.84 295.307 -30.9918 -967.3838 267.927 267.927
26 0 -5.4652753 0.0 -16.4474 15.6378 -13.2105 254.074 -1512.07 260.556 -1509.81 0.0 260.556 -1509.81 298.323 -16.4474 -967.3784 282.527 282.527
26 1 -5.4652753 0.0 -16.4474 15.6378 -13.2105 254.074 -1512.07 260.556 -1509.81 0.0 260.556 -1509.81 298.323 -16.4474 -967.3784 282.527 282.527
26 2 -5.4652753 0.0 -16.4474 15.6378 -13.2105 254.074 -1512.07 260.556 -1509.81 0.0 260.556 -1509.81 298.323 -16.4474 -967.3784 282.527 282.527
26 3 -5.128054 0.0 -15.5318 15.7221 -13.6877 254.074 -1512.07 259.953 -1505.13 0.0 259.953 -1505.13 297.649 -15.5318 -963.0598 286.34 286.34
26 4 -5.128054 0.0 -15.5318 15.7221 -13.6877 254.074 -1512.07 259.953 -1505.13 0.0 259.953 -1505.13 297.649 -15.5318 -963.0598 286.34 286.34
26 5 -5.069833 0.0 -14.9056 15.7206 -13.724 254.074 -1512.07 259.969 -1505.21 0.0 259.969 -1505.21 297.821 -14.9056 -962.32556 286.981 286.981
26 6 -5.069833 0.0 -14.9056 15.7206 -13.724 254.074 -1512.07 259.969 -1505.21 0.0 259.969 -1505.21 297.821 -14.9056 -962.32556 286.981 286.981
26 7 -5.069833 0.0 -14.9056 15.7206 -13.724 254.074 -1512.07 259.969 -1505.21 0.0 259.969 -1505.21 297.821 -14.9056 -962.32556 286.981 286.981
27 0 -5.7860365 0.0 -17.7524 15.5173 -12.2521 254.074 -1512.07 257.663 -1507.79 0.0 257.663 -1507.79 303.014 -17.7524 -964.8655 282.715 282.715
27 1 -5.7860365 0.0 -17.7524 15.5173 -12.2521 254.074 -1512.07 257.663 -1507.79 0.0 257.663 -1507.79 303.014 -17.7524 -964.8655 282.715 282.715
27 2 -5.7860365 0.0 -17.7524 15.5173 -12.2521 254.074 -1512.07 257.663 -1507.79 0.0 257.663 -1507.79 303.014 -17.7524 -964.8655 282.715 282.715
27 3 -5.7860365 0.0 -17.7524 15.5173 -12.2521 254.074 -1512.07 257.663 -1507.79 0.0 257.663 -1507.79 303.014 -17.7524 -964.8655 282.715 282.715
27 4 -5.6161513 0.0 -15.478 15.5111 -12.3885 254.074 -1512.07 257.821 -1508.92 0.0 257.821 -1508.92 302.08 -15.478 -964.4971 282.95 282.95
27 5 -5.6161513 0.0 -15.478 15.5111 -12.3885 254.074 -1512.07 257.821 -1508.92 0.0 257.821 -1508.92 302.08 -15.478 -964.4971 282.95 282.95
27 6 -5.742269 0.0 -17.3044 15.4903 -12.3595 254.074 -1512.07 257.607 -1507.83 0.0 257.607 -1507.83 303.646 -17.3044 -963.8814 283.388 283.388
27 7 -5.742269 0.0 -17.3044 15.4903 -12.3595 254.074 -1512.07 257.607 -1507.83 0.0 257.607 -1507.83 303.646 -17.3044 -963.8814 283.388 283.388
28 0 -4.739426 0.0 -1.91622 15.4841 -15.6918 254.074 -1512.07 260.737 -1523.41 0.0 260.737 -1523.41 300.421 -1.91622 -964.1683 284.057 284.057
28 1 -4.739426 0.0 -1.91622 15.4841 -15.6918 254.074 -1512.07 260.737 -1523.41 0.0 260.737 -1523.41 300.421 -1.91622 -964.1683 284.057 284.057
28 2 -4.810261 0.0 -3.01886 15.4686 -15.6232 254.074 -1512.07 260.531 -1522.5 0.0 260.531 -1522.5 301.188 -3.01886 -963.7998 284.341 284.341
28 3 -4.810261 0.0 -3.01886 15.4686 -15.6232 254.074 -1512.07 260.531 -1522.5 0.0 260.531 -1522.5 301.188 -3.01886 -963.7998 284.341 284.341
28 4 -4.757618 0.0 -2.47831 15.489 -15.623 254.074 -1512.07 260.354 -1522.17 0.0 260.354 -1522.17 301.776 -2.47831 -962.5183 285.292 285.292
28 5 -4.757618 0.0 -2.47831 15.489 -15.623 254.074 -1512.07 260.354 -1522.17 0.0 260.354 -1522.17 301.776 -2.47831 -962.5183 285.292 285.292
28 6 -4.757618 0.0 -2.47831 15.489 -15.623 254.074 -1512.07 260.354 -1522.17 0.0 260.354 -1522.17 301.776 -2.47831 -962.5183 285.292 285.292
28 7 -4.757618 0.0 -2.47831 15.489 -15.623 254.074 -1512.07 260.354 -1522.17 0.0 260.354 -1522.17 301.776 -2.47831 -962.5183 285.292 285.292
29 0 -5.893739 0.0 -35.5017 15.503 -10.3751 254.074 -1512.07 256.965 -1479.18 0.0 256.965 -1479.18 295.544 -35.5017 -962.1727 269.312 269.312
29 1 -5.881938 0.0 -35.126 15.5097 -10.334 254.074 -1512.07 256.812 -1479.28 0.0 256.812 -1479.28 295.632 -35.126 -961.96204 269.233 269.233
29 2 -5.881938 0.0 -35.126 15.5097 -10.334 254.074 -1512.07 256.812 -1479.28 0.0 256.812 -1479.28 295.632 -35.126 -961.96204 269.233 269.233
29 3 -5.665779 0.0 -30.5706 15.5002 -10.2261 254.074 -1512.07 256.795 -1482.67 0.0 256.795 -1482.67 296.025 -30.5706 -960.42053 270.593 270.593
29 4 -5.665779 0.0 -30.5706 15.5002 -10.2261 254.074 -1512.07 256.795 -1482.67 0.0 256.795 -1482.67 296.025 -30.5706 -960.42053 270.593 270.593
29 5 -5.665779 0.0 -30.5706 15.5002 -10.2261 254.074 -1512.07 256.795 -1482.67 0.0 256.795 -1482.67 296.025 -30.5706 -960.42053 270.593 270.593
29 6 -5.665779 0.0 -30.5706 15.5002 -10.2261 254.074 -1512.07 256.795 -1482.67 0.0 256.795 -1482.67 296.025 -30.5706 -960.42053 270.593 270.593
29 7 -5.665779 0.0 -30.5706 15.5002 -10.2261 254.074 -1512.07 256.795 -1482.67 0.0 256.795 -1482.67 296.025 -30.5706 -960.42053 270.593 270.593
30 0 -6.1256833 0.0 -35.9837 15.5206 -17.2671 254.074 -1512.07 254.151 -1484.74 0.0 254.151 -1484.74 306.63 -35.9837 -959.94275 269.451 269.451
30 1 -6.1256833 0.0 -35.9837 15.5206 -17.2671 254.074 -1512.07 254.151 -1484.74 0.0 254.151 -1484.74 306.63 -35.9837 -959.94275 269.451 269.451
30 2 -6.1256833 0.0 -35.9837 15.5206 -17.2671 254.074 -1512.07 254.151 -1484.74 0.0 254.151 -1484.74 306.63 -35.9837 -959.94275 269.451 269.451
30 3 -6.116067 0.0 -35.7453 15.525 -17.2665 254.074 -1512.07 254.142 -1484.93 0.0 254.142 -1484.93 306.605 -35.7453 -959.92834 269.402 269.402
30 4 -6.116067 0.0 -35.7453 15.525 -17.2665 254.074 -1512.07 254.142 -1484.93 0.0 254.142 -1484.93 306.605 -35.7453 -959.92834 269.402 269.402
30 5 -6.116067 0.0 -35.7453 15.525 -17.2665 254.074 -1512.07 254.142 -1484.93 0.0 254.142 -1484.93 306.605 -35.7453 -959.92834 269.402 269.402
30 6 -6.116067 0.0 -35.7453 15.525 -17.2665 254.074 -1512.07 254.142 -1484.93 0.0 254.142 -1484.93 306.605 -35.7453 -959.92834 269.402 269.402
30 7 -6.0782723 0.0 -35.07 15.5201 -17.2611 254.074 -1512.07 254.24 -1485.51 0.0 254.24 -1485.51 306.483 -35.07 -959.85706 269.703 269.703
31 0 -5.1736865 0.0 -22.0005 15.3068 -11.1172 254.074 -1512.07 257.153 -1489.62 0.0 257.153 -1489.62 298.663 -22.0005 -955.8045 275.878 275.878
31 1 -5.1736865 0.0 -22.0005 15.3068 -11.1172 254.074 -1512.07 257.153 -1489.62 0.0 257.153 -1489.62 298.663 -22.0005 -955.8045 275.878 275.878
31 2 -5.147661 0.0 -21.9052 15.3942 -11.1349 254.074 -1512.07 256.626 -1488.41 0.0 256.626 -1488.41 300.817 -21.9052 -952.8723 277.536 277.536
31 3 -5.147661 0.0 -21.9052 15.3942 -11.1349 254.074 -1512.07 256.626 -1488.41 0.0 256.626 -1488.41 300.817 -21.9052 -952.8723 277.536 277.536
31 4 -5.147661 0.0 -21.9052 15.3942 -11.1349 254.074 -1512.07 256.626 -1488.41 0.0 256.626 -1488.41 300.817 -21.9052 -952.8723 277.536 277.536
31 5 -5.147661 0.0 -21.9052 15.3942 -11.1349 254.074 -1512.07 256.626 -1488.41 0.0 256.626 -1488.41 300.817 -21.9052 -952.8723 277.536 277.536
31 6 -5.2620993 0.0 -24.0085 15.3018 -11.2898 254.074 -1512.07 255.729 -1485.94 0.0 255.729 -1485.94 304.696 -24.0085 -949.52344 277.398 277.398
31 7 -5.2620993 0.0 -24.0085 15.3018 -11.2898 254.074 -1512.07 255.729 -1485.94 0.0 255.729 -1485.94 304.696 -24.0085 -949.52344 277.398 277.398
