# Supplementary material for: Exploring the mechanism of Alisma orientale for the treatment of pregnancy induced hypertension and potential hepato-nephrotoxicity by using network pharmacology, network toxicology, molecular docking and molecular dynamics simulation
Source: Front Pharmacol. 2022 Nov 15;13:1027112. doi: 10.3389/fphar.2022.1027112 (PMC9705790; doi:10.3389/fphar.2022.1027112)
Supplement: Supplementary file 6 [file DataSheet4.zip › BCL2L1/BCLCM/clusters.dock4.pdb]

REMARK  Energy: 262.995
REMARK  SimpleFitness: 262.995
REMARK  FullFitness: -986.3998
REMARK  InterFull: -26.6999
REMARK  IntraFull: 287.705
REMARK  solvFull: -1504.44
REMARK  surfFull: 257.035
REMARK  extraFull: 0.0
REMARK  deltaGcompsolvpol: -1504.44
REMARK  deltaGcompsolvnonpol: 257.035
REMARK  deltaGprotsolvpol: -1512.07
REMARK  deltaGprotsolvnonpol: 254.074
REMARK  deltaGligsolvpol: -12.6574
REMARK  deltaGligsolvnonpol: 15.7461
REMARK  deltaGvdw: -26.6999
REMARK  deltaGelec: 0.0
REMARK  deltaG: -6.4836917
REMARK  Cluster: 0
REMARK  ClusterRank: 0
ATOM   5287 C    LIG     1      26.008   1.172  12.207  1.00  0.00      LIG  
ATOM   5288 C1   LIG     1      26.110   1.585  13.634  1.00  0.00      LIG  
ATOM   5289 C2   LIG     1      27.359   1.160  14.362  1.00  0.00      LIG  
ATOM   5290 C3   LIG     1      27.626  -0.356  14.156  1.00  0.00      LIG  
ATOM   5291 C4   LIG     1      27.463  -0.913  12.723  1.00  0.00      LIG  
ATOM   5292 C5   LIG     1      26.204  -0.323  12.071  1.00  0.00      LIG  
ATOM   5293 C6   LIG     1      28.893  -0.838  14.881  1.00  0.00      LIG  
ATOM   5294 C7   LIG     1      29.964  -1.461  14.012  1.00  0.00      LIG  
ATOM   5295 C8   LIG     1      30.044  -0.730  12.696  1.00  0.00      LIG  
ATOM   5296 C9   LIG     1      28.774  -0.928  11.867  1.00  0.00      LIG  
ATOM   5297 C10  LIG     1      31.316  -1.082  11.914  1.00  0.00      LIG  
ATOM   5298 C11  LIG     1      31.146  -0.760  10.477  1.00  0.00      LIG  
ATOM   5299 C12  LIG     1      30.233   0.368  10.169  1.00  0.00      LIG  
ATOM   5300 C13  LIG     1      28.822  -0.002  10.629  1.00  0.00      LIG  
ATOM   5301 C14  LIG     1      31.722  -2.544  11.874  1.00  0.00      LIG  
ATOM   5302 C15  LIG     1      32.272  -2.663  10.486  1.00  0.00      LIG  
ATOM   5303 C16  LIG     1      31.745  -1.590   9.619  1.00  0.00      LIG  
ATOM   5304 C17  LIG     1      27.119   1.434  15.844  1.00  0.00      LIG  
ATOM   5305 C18  LIG     1      28.472   2.101  13.914  1.00  0.00      LIG  
ATOM   5306 C19  LIG     1      27.053  -2.382  12.861  1.00  0.00      LIG  
ATOM   5307 C20  LIG     1      32.480  -0.279  12.482  1.00  0.00      LIG  
ATOM   5308 O    LIG     1      34.314   0.261   5.876  1.00  0.00      LIG  
ATOM   5309 C21  LIG     1      33.020  -0.246   6.274  1.00  0.00      LIG  
ATOM   5310 C22  LIG     1      33.078  -0.801   7.699  1.00  0.00      LIG  
ATOM   5311 C23  LIG     1      31.794  -1.515   8.118  1.00  0.00      LIG  
ATOM   5312 O1   LIG     1      25.462   2.544  14.025  1.00  0.00      LIG  
ATOM   5313 O2   LIG     1      28.155  -0.644   9.542  1.00  0.00      LIG  
ATOM   5314 C24  LIG     1      31.677  -2.869   7.441  1.00  0.00      LIG  
ATOM   5315 C25  LIG     1      34.824   1.363   6.517  1.00  0.00      LIG  
ATOM   5316 O3   LIG     1      34.272   2.025   7.383  1.00  0.00      LIG  
ATOM   5317 C26  LIG     1      36.156   1.716   5.936  1.00  0.00      LIG  
ATOM   5318 C27  LIG     1      31.913   0.773   6.116  1.00  0.00      LIG  
ATOM   5319 O4   LIG     1      31.863   1.477   4.848  1.00  0.00      LIG  
ATOM   5320 C28  LIG     1      30.766   0.600   5.181  1.00  0.00      LIG  
ATOM   5321 C29  LIG     1      29.495   1.300   5.504  1.00  0.00      LIG  
ATOM   5322 C30  LIG     1      30.648  -0.560   4.255  1.00  0.00      LIG  
ATOM   5323 O5   LIG     1      32.938  -3.611  10.095  1.00  0.00      LIG  
ATOM   5324 H    LIG     1      26.728   1.747  11.626  1.00  0.00      LIG  
ATOM   5325 H1   LIG     1      25.007   1.433  11.856  1.00  0.00      LIG  
ATOM   5326 H2   LIG     1      26.807  -0.822  14.714  1.00  0.00      LIG  
ATOM   5327 H3   LIG     1      26.133  -0.614  11.021  1.00  0.00      LIG  
ATOM   5328 H4   LIG     1      25.333  -0.783  12.551  1.00  0.00      LIG  
ATOM   5329 H5   LIG     1      28.611  -1.568  15.643  1.00  0.00      LIG  
ATOM   5330 H6   LIG     1      29.360  -0.017  15.427  1.00  0.00      LIG  
ATOM   5331 H7   LIG     1      29.746  -2.519  13.849  1.00  0.00      LIG  
ATOM   5332 H8   LIG     1      30.917  -1.421  14.545  1.00  0.00      LIG  
ATOM   5333 H9   LIG     1      30.121   0.331  12.932  1.00  0.00      LIG  
ATOM   5334 H10  LIG     1      28.844  -1.948  11.476  1.00  0.00      LIG  
ATOM   5335 H11  LIG     1      30.247   0.622   9.105  1.00  0.00      LIG  
ATOM   5336 H12  LIG     1      30.581   1.250  10.715  1.00  0.00      LIG  
ATOM   5337 H13  LIG     1      28.312   0.939  10.812  1.00  0.00      LIG  
ATOM   5338 H14  LIG     1      30.866  -3.218  11.965  1.00  0.00      LIG  
ATOM   5339 H15  LIG     1      32.492  -2.784  12.613  1.00  0.00      LIG  
ATOM   5340 H16  LIG     1      26.294   0.827  16.229  1.00  0.00      LIG  
ATOM   5341 H17  LIG     1      26.872   2.485  16.027  1.00  0.00      LIG  
ATOM   5342 H18  LIG     1      28.006   1.214  16.442  1.00  0.00      LIG  
ATOM   5343 H19  LIG     1      28.197   3.145  14.098  1.00  0.00      LIG  
ATOM   5344 H20  LIG     1      28.680   2.006  12.846  1.00  0.00      LIG  
ATOM   5345 H21  LIG     1      29.398   1.908  14.461  1.00  0.00      LIG  
ATOM   5346 H22  LIG     1      26.178  -2.487  13.509  1.00  0.00      LIG  
ATOM   5347 H23  LIG     1      27.844  -3.003  13.281  1.00  0.00      LIG  
ATOM   5348 H24  LIG     1      26.794  -2.797  11.883  1.00  0.00      LIG  
ATOM   5349 H25  LIG     1      32.681  -0.572  13.516  1.00  0.00      LIG  
ATOM   5350 H26  LIG     1      32.263   0.793  12.471  1.00  0.00      LIG  
ATOM   5351 H27  LIG     1      33.399  -0.441  11.911  1.00  0.00      LIG  
ATOM   5352 H28  LIG     1      32.839  -1.090   5.607  1.00  0.00      LIG  
ATOM   5353 H29  LIG     1      33.279   0.026   8.387  1.00  0.00      LIG  
ATOM   5354 H30  LIG     1      33.931  -1.478   7.797  1.00  0.00      LIG  
ATOM   5355 H31  LIG     1      30.936  -0.928   7.781  1.00  0.00      LIG  
ATOM   5356 H32  LIG     1      27.326  -1.004   9.899  1.00  0.00      LIG  
ATOM   5357 H33  LIG     1      30.820  -3.427   7.829  1.00  0.00      LIG  
ATOM   5358 H34  LIG     1      32.578  -3.467   7.596  1.00  0.00      LIG  
ATOM   5359 H35  LIG     1      31.542  -2.749   6.363  1.00  0.00      LIG  
ATOM   5360 H36  LIG     1      36.035   2.034   4.897  1.00  0.00      LIG  
ATOM   5361 H37  LIG     1      36.832   0.858   6.002  1.00  0.00      LIG  
ATOM   5362 H38  LIG     1      36.582   2.539   6.515  1.00  0.00      LIG  
ATOM   5363 H39  LIG     1      31.766   1.365   7.010  1.00  0.00      LIG  
ATOM   5364 H40  LIG     1      28.849   0.642   6.092  1.00  0.00      LIG  
ATOM   5365 H41  LIG     1      28.967   1.569   4.586  1.00  0.00      LIG  
ATOM   5366 H42  LIG     1      29.670   2.212   6.081  1.00  0.00      LIG  
ATOM   5367 H43  LIG     1      30.230  -1.415   4.787  1.00  0.00      LIG  
ATOM   5368 H44  LIG     1      31.613  -0.852   3.833  1.00  0.00      LIG  
ATOM   5369 H45  LIG     1      29.981  -0.311   3.426  1.00  0.00      LIG  
TER
REMARK  Energy: 262.995
REMARK  SimpleFitness: 262.995
REMARK  FullFitness: -986.3998
REMARK  InterFull: -26.6999
REMARK  IntraFull: 287.705
REMARK  solvFull: -1504.44
REMARK  surfFull: 257.035
REMARK  extraFull: 0.0
REMARK  deltaGcompsolvpol: -1504.44
REMARK  deltaGcompsolvnonpol: 257.035
REMARK  deltaGprotsolvpol: -1512.07
REMARK  deltaGprotsolvnonpol: 254.074
REMARK  deltaGligsolvpol: -12.6574
REMARK  deltaGligsolvnonpol: 15.7461
REMARK  deltaGvdw: -26.6999
REMARK  deltaGelec: 0.0
REMARK  deltaG: -6.4836917
REMARK  Cluster: 0
REMARK  ClusterRank: 1
ATOM   5287 C    LIG     1      26.008   1.172  12.207  1.00  0.00      LIG  
ATOM   5288 C1   LIG     1      26.110   1.585  13.634  1.00  0.00      LIG  
ATOM   5289 C2   LIG     1      27.359   1.160  14.362  1.00  0.00      LIG  
ATOM   5290 C3   LIG     1      27.626  -0.356  14.156  1.00  0.00      LIG  
ATOM   5291 C4   LIG     1      27.463  -0.913  12.723  1.00  0.00      LIG  
ATOM   5292 C5   LIG     1      26.204  -0.323  12.071  1.00  0.00      LIG  
ATOM   5293 C6   LIG     1      28.893  -0.838  14.881  1.00  0.00      LIG  
ATOM   5294 C7   LIG     1      29.964  -1.461  14.012  1.00  0.00      LIG  
ATOM   5295 C8   LIG     1      30.044  -0.730  12.696  1.00  0.00      LIG  
ATOM   5296 C9   LIG     1      28.774  -0.928  11.867  1.00  0.00      LIG  
ATOM   5297 C10  LIG     1      31.316  -1.082  11.914  1.00  0.00      LIG  
ATOM   5298 C11  LIG     1      31.146  -0.760  10.477  1.00  0.00      LIG  
ATOM   5299 C12  LIG     1      30.233   0.368  10.169  1.00  0.00      LIG  
ATOM   5300 C13  LIG     1      28.822  -0.002  10.629  1.00  0.00      LIG  
ATOM   5301 C14  LIG     1      31.722  -2.544  11.874  1.00  0.00      LIG  
ATOM   5302 C15  LIG     1      32.272  -2.663  10.486  1.00  0.00      LIG  
ATOM   5303 C16  LIG     1      31.745  -1.590   9.619  1.00  0.00      LIG  
ATOM   5304 C17  LIG     1      27.119   1.434  15.844  1.00  0.00      LIG  
ATOM   5305 C18  LIG     1      28.472   2.101  13.914  1.00  0.00      LIG  
ATOM   5306 C19  LIG     1      27.053  -2.382  12.861  1.00  0.00      LIG  
ATOM   5307 C20  LIG     1      32.480  -0.279  12.482  1.00  0.00      LIG  
ATOM   5308 O    LIG     1      34.314   0.261   5.876  1.00  0.00      LIG  
ATOM   5309 C21  LIG     1      33.020  -0.246   6.274  1.00  0.00      LIG  
ATOM   5310 C22  LIG     1      33.078  -0.801   7.699  1.00  0.00      LIG  
ATOM   5311 C23  LIG     1      31.794  -1.515   8.118  1.00  0.00      LIG  
ATOM   5312 O1   LIG     1      25.462   2.544  14.025  1.00  0.00      LIG  
ATOM   5313 O2   LIG     1      28.155  -0.644   9.542  1.00  0.00      LIG  
ATOM   5314 C24  LIG     1      31.677  -2.869   7.441  1.00  0.00      LIG  
ATOM   5315 C25  LIG     1      34.824   1.363   6.517  1.00  0.00      LIG  
ATOM   5316 O3   LIG     1      34.272   2.025   7.383  1.00  0.00      LIG  
ATOM   5317 C26  LIG     1      36.156   1.716   5.936  1.00  0.00      LIG  
ATOM   5318 C27  LIG     1      31.913   0.773   6.116  1.00  0.00      LIG  
ATOM   5319 O4   LIG     1      31.863   1.477   4.848  1.00  0.00      LIG  
ATOM   5320 C28  LIG     1      30.766   0.600   5.181  1.00  0.00      LIG  
ATOM   5321 C29  LIG     1      29.495   1.300   5.504  1.00  0.00      LIG  
ATOM   5322 C30  LIG     1      30.648  -0.560   4.255  1.00  0.00      LIG  
ATOM   5323 O5   LIG     1      32.938  -3.611  10.095  1.00  0.00      LIG  
ATOM   5324 H    LIG     1      26.728   1.747  11.626  1.00  0.00      LIG  
ATOM   5325 H1   LIG     1      25.007   1.433  11.856  1.00  0.00      LIG  
ATOM   5326 H2   LIG     1      26.807  -0.822  14.714  1.00  0.00      LIG  
ATOM   5327 H3   LIG     1      26.133  -0.614  11.021  1.00  0.00      LIG  
ATOM   5328 H4   LIG     1      25.333  -0.783  12.551  1.00  0.00      LIG  
ATOM   5329 H5   LIG     1      28.611  -1.568  15.643  1.00  0.00      LIG  
ATOM   5330 H6   LIG     1      29.360  -0.017  15.427  1.00  0.00      LIG  
ATOM   5331 H7   LIG     1      29.746  -2.519  13.849  1.00  0.00      LIG  
ATOM   5332 H8   LIG     1      30.917  -1.421  14.545  1.00  0.00      LIG  
ATOM   5333 H9   LIG     1      30.121   0.331  12.932  1.00  0.00      LIG  
ATOM   5334 H10  LIG     1      28.844  -1.948  11.476  1.00  0.00      LIG  
ATOM   5335 H11  LIG     1      30.247   0.622   9.105  1.00  0.00      LIG  
ATOM   5336 H12  LIG     1      30.581   1.250  10.715  1.00  0.00      LIG  
ATOM   5337 H13  LIG     1      28.312   0.939  10.812  1.00  0.00      LIG  
ATOM   5338 H14  LIG     1      30.866  -3.218  11.965  1.00  0.00      LIG  
ATOM   5339 H15  LIG     1      32.492  -2.784  12.613  1.00  0.00      LIG  
ATOM   5340 H16  LIG     1      26.294   0.827  16.229  1.00  0.00      LIG  
ATOM   5341 H17  LIG     1      26.872   2.485  16.027  1.00  0.00      LIG  
ATOM   5342 H18  LIG     1      28.006   1.214  16.442  1.00  0.00      LIG  
ATOM   5343 H19  LIG     1      28.197   3.145  14.098  1.00  0.00      LIG  
ATOM   5344 H20  LIG     1      28.680   2.006  12.846  1.00  0.00      LIG  
ATOM   5345 H21  LIG     1      29.398   1.908  14.461  1.00  0.00      LIG  
ATOM   5346 H22  LIG     1      26.178  -2.487  13.509  1.00  0.00      LIG  
ATOM   5347 H23  LIG     1      27.844  -3.003  13.281  1.00  0.00      LIG  
ATOM   5348 H24  LIG     1      26.794  -2.797  11.883  1.00  0.00      LIG  
ATOM   5349 H25  LIG     1      32.681  -0.572  13.516  1.00  0.00      LIG  
ATOM   5350 H26  LIG     1      32.263   0.793  12.471  1.00  0.00      LIG  
ATOM   5351 H27  LIG     1      33.399  -0.441  11.911  1.00  0.00      LIG  
ATOM   5352 H28  LIG     1      32.839  -1.090   5.607  1.00  0.00      LIG  
ATOM   5353 H29  LIG     1      33.279   0.026   8.387  1.00  0.00      LIG  
ATOM   5354 H30  LIG     1      33.931  -1.478   7.797  1.00  0.00      LIG  
ATOM   5355 H31  LIG     1      30.936  -0.928   7.781  1.00  0.00      LIG  
ATOM   5356 H32  LIG     1      27.326  -1.004   9.899  1.00  0.00      LIG  
ATOM   5357 H33  LIG     1      30.820  -3.427   7.829  1.00  0.00      LIG  
ATOM   5358 H34  LIG     1      32.578  -3.467   7.596  1.00  0.00      LIG  
ATOM   5359 H35  LIG     1      31.542  -2.749   6.363  1.00  0.00      LIG  
ATOM   5360 H36  LIG     1      36.035   2.034   4.897  1.00  0.00      LIG  
ATOM   5361 H37  LIG     1      36.832   0.858   6.002  1.00  0.00      LIG  
ATOM   5362 H38  LIG     1      36.582   2.539   6.515  1.00  0.00      LIG  
ATOM   5363 H39  LIG     1      31.766   1.365   7.010  1.00  0.00      LIG  
ATOM   5364 H40  LIG     1      28.849   0.642   6.092  1.00  0.00      LIG  
ATOM   5365 H41  LIG     1      28.967   1.569   4.586  1.00  0.00      LIG  
ATOM   5366 H42  LIG     1      29.670   2.212   6.081  1.00  0.00      LIG  
ATOM   5367 H43  LIG     1      30.230  -1.415   4.787  1.00  0.00      LIG  
ATOM   5368 H44  LIG     1      31.613  -0.852   3.833  1.00  0.00      LIG  
ATOM   5369 H45  LIG     1      29.981  -0.311   3.426  1.00  0.00      LIG  
TER
REMARK  Energy: 263.605
REMARK  SimpleFitness: 263.605
REMARK  FullFitness: -985.7765
REMARK  InterFull: -26.7584
REMARK  IntraFull: 288.125
REMARK  solvFull: -1504.17
REMARK  surfFull: 257.027
REMARK  extraFull: 0.0
REMARK  deltaGcompsolvpol: -1504.17
REMARK  deltaGcompsolvnonpol: 257.027
REMARK  deltaGprotsolvpol: -1512.07
REMARK  deltaGprotsolvnonpol: 254.074
REMARK  deltaGligsolvpol: -12.595
REMARK  deltaGligsolvnonpol: 15.7442
REMARK  deltaGvdw: -26.7584
REMARK  deltaGelec: 0.0
REMARK  deltaG: -6.4771037
REMARK  Cluster: 0
REMARK  ClusterRank: 2
ATOM   5287 C    LIG     1      26.018   1.277  12.329  1.00  0.00      LIG  
ATOM   5288 C1   LIG     1      26.130   1.647  13.765  1.00  0.00      LIG  
ATOM   5289 C2   LIG     1      27.371   1.175  14.479  1.00  0.00      LIG  
ATOM   5290 C3   LIG     1      27.616  -0.336  14.224  1.00  0.00      LIG  
ATOM   5291 C4   LIG     1      27.433  -0.851  12.777  1.00  0.00      LIG  
ATOM   5292 C5   LIG     1      26.181  -0.218  12.150  1.00  0.00      LIG  
ATOM   5293 C6   LIG     1      28.882  -0.855  14.923  1.00  0.00      LIG  
ATOM   5294 C7   LIG     1      29.941  -1.457  14.027  1.00  0.00      LIG  
ATOM   5295 C8   LIG     1      30.014  -0.691  12.730  1.00  0.00      LIG  
ATOM   5296 C9   LIG     1      28.736  -0.869  11.911  1.00  0.00      LIG  
ATOM   5297 C10  LIG     1      31.282  -1.017  11.933  1.00  0.00      LIG  
ATOM   5298 C11  LIG     1      31.102  -0.685  10.500  1.00  0.00      LIG  
ATOM   5299 C12  LIG     1      30.183   0.443  10.210  1.00  0.00      LIG  
ATOM   5300 C13  LIG     1      28.778   0.070  10.682  1.00  0.00      LIG  
ATOM   5301 C14  LIG     1      31.713  -2.472  11.877  1.00  0.00      LIG  
ATOM   5302 C15  LIG     1      32.258  -2.570  10.486  1.00  0.00      LIG  
ATOM   5303 C16  LIG     1      31.714  -1.494   9.631  1.00  0.00      LIG  
ATOM   5304 C17  LIG     1      27.135   1.406  15.970  1.00  0.00      LIG  
ATOM   5305 C18  LIG     1      28.498   2.111  14.062  1.00  0.00      LIG  
ATOM   5306 C19  LIG     1      26.996  -2.315  12.878  1.00  0.00      LIG  
ATOM   5307 C20  LIG     1      32.435  -0.198  12.502  1.00  0.00      LIG  
ATOM   5308 O    LIG     1      34.218   0.600   5.983  1.00  0.00      LIG  
ATOM   5309 C21  LIG     1      32.961  -0.028   6.322  1.00  0.00      LIG  
ATOM   5310 C22  LIG     1      33.010  -0.580   7.748  1.00  0.00      LIG  
ATOM   5311 C23  LIG     1      31.771  -1.386   8.132  1.00  0.00      LIG  
ATOM   5312 O1   LIG     1      25.503   2.611  14.180  1.00  0.00      LIG  
ATOM   5313 O2   LIG     1      28.103  -0.562   9.597  1.00  0.00      LIG  
ATOM   5314 C24  LIG     1      31.752  -2.728   7.422  1.00  0.00      LIG  
ATOM   5315 C25  LIG     1      34.588   1.744   6.646  1.00  0.00      LIG  
ATOM   5316 O3   LIG     1      33.932   2.346   7.485  1.00  0.00      LIG  
ATOM   5317 C26  LIG     1      35.900   2.232   6.122  1.00  0.00      LIG  
ATOM   5318 C27  LIG     1      31.776   0.889   6.109  1.00  0.00      LIG  
ATOM   5319 O4   LIG     1      31.725   1.573   4.831  1.00  0.00      LIG  
ATOM   5320 C28  LIG     1      30.686   0.618   5.132  1.00  0.00      LIG  
ATOM   5321 C29  LIG     1      29.357   1.225   5.398  1.00  0.00      LIG  
ATOM   5322 C30  LIG     1      30.693  -0.557   4.219  1.00  0.00      LIG  
ATOM   5323 O5   LIG     1      32.939  -3.502  10.087  1.00  0.00      LIG  
ATOM   5324 H    LIG     1      26.750   1.852  11.764  1.00  0.00      LIG  
ATOM   5325 H1   LIG     1      25.022   1.569  11.986  1.00  0.00      LIG  
ATOM   5326 H2   LIG     1      26.795  -0.807  14.774  1.00  0.00      LIG  
ATOM   5327 H3   LIG     1      26.098  -0.474  11.093  1.00  0.00      LIG  
ATOM   5328 H4   LIG     1      25.305  -0.675  12.623  1.00  0.00      LIG  
ATOM   5329 H5   LIG     1      28.594  -1.612  15.657  1.00  0.00      LIG  
ATOM   5330 H6   LIG     1      29.359  -0.062  15.501  1.00  0.00      LIG  
ATOM   5331 H7   LIG     1      29.714  -2.508  13.836  1.00  0.00      LIG  
ATOM   5332 H8   LIG     1      30.900  -1.433  14.551  1.00  0.00      LIG  
ATOM   5333 H9   LIG     1      30.093   0.362  12.993  1.00  0.00      LIG  
ATOM   5334 H10  LIG     1      28.796  -1.887  11.511  1.00  0.00      LIG  
ATOM   5335 H11  LIG     1      30.183   0.702   9.147  1.00  0.00      LIG  
ATOM   5336 H12  LIG     1      30.539   1.322  10.755  1.00  0.00      LIG  
ATOM   5337 H13  LIG     1      28.270   1.010  10.875  1.00  0.00      LIG  
ATOM   5338 H14  LIG     1      30.871  -3.163  11.970  1.00  0.00      LIG  
ATOM   5339 H15  LIG     1      32.492  -2.700  12.609  1.00  0.00      LIG  
ATOM   5340 H16  LIG     1      26.303   0.798  16.334  1.00  0.00      LIG  
ATOM   5341 H17  LIG     1      26.901   2.453  16.185  1.00  0.00      LIG  
ATOM   5342 H18  LIG     1      28.019   1.156  16.561  1.00  0.00      LIG  
ATOM   5343 H19  LIG     1      28.238   3.153  14.273  1.00  0.00      LIG  
ATOM   5344 H20  LIG     1      28.709   2.041  12.993  1.00  0.00      LIG  
ATOM   5345 H21  LIG     1      29.418   1.893  14.609  1.00  0.00      LIG  
ATOM   5346 H22  LIG     1      26.118  -2.421  13.521  1.00  0.00      LIG  
ATOM   5347 H23  LIG     1      27.777  -2.960  13.284  1.00  0.00      LIG  
ATOM   5348 H24  LIG     1      26.733  -2.700  11.889  1.00  0.00      LIG  
ATOM   5349 H25  LIG     1      32.642  -0.486  13.535  1.00  0.00      LIG  
ATOM   5350 H26  LIG     1      32.202   0.871  12.492  1.00  0.00      LIG  
ATOM   5351 H27  LIG     1      33.354  -0.344  11.926  1.00  0.00      LIG  
ATOM   5352 H28  LIG     1      32.889  -0.881   5.646  1.00  0.00      LIG  
ATOM   5353 H29  LIG     1      33.132   0.258   8.442  1.00  0.00      LIG  
ATOM   5354 H30  LIG     1      33.906  -1.196   7.868  1.00  0.00      LIG  
ATOM   5355 H31  LIG     1      30.880  -0.847   7.801  1.00  0.00      LIG  
ATOM   5356 H32  LIG     1      27.308  -0.978   9.973  1.00  0.00      LIG  
ATOM   5357 H33  LIG     1      30.929  -3.352   7.781  1.00  0.00      LIG  
ATOM   5358 H34  LIG     1      32.690  -3.266   7.579  1.00  0.00      LIG  
ATOM   5359 H35  LIG     1      31.624  -2.591   6.346  1.00  0.00      LIG  
ATOM   5360 H36  LIG     1      35.788   2.530   5.075  1.00  0.00      LIG  
ATOM   5361 H37  LIG     1      36.656   1.448   6.230  1.00  0.00      LIG  
ATOM   5362 H38  LIG     1      36.208   3.099   6.714  1.00  0.00      LIG  
ATOM   5363 H39  LIG     1      31.543   1.473   6.990  1.00  0.00      LIG  
ATOM   5364 H40  LIG     1      28.694   0.481   5.845  1.00  0.00      LIG  
ATOM   5365 H41  LIG     1      28.903   1.572   4.466  1.00  0.00      LIG  
ATOM   5366 H42  LIG     1      29.429   2.074   6.085  1.00  0.00      LIG  
ATOM   5367 H43  LIG     1      30.316  -1.436   4.745  1.00  0.00      LIG  
ATOM   5368 H44  LIG     1      31.696  -0.778   3.842  1.00  0.00      LIG  
ATOM   5369 H45  LIG     1      30.044  -0.367   3.360  1.00  0.00      LIG  
TER
REMARK  Energy: 263.605
REMARK  SimpleFitness: 263.605
REMARK  FullFitness: -985.7765
REMARK  InterFull: -26.7584
REMARK  IntraFull: 288.125
REMARK  solvFull: -1504.17
REMARK  surfFull: 257.027
REMARK  extraFull: 0.0
REMARK  deltaGcompsolvpol: -1504.17
REMARK  deltaGcompsolvnonpol: 257.027
REMARK  deltaGprotsolvpol: -1512.07
REMARK  deltaGprotsolvnonpol: 254.074
REMARK  deltaGligsolvpol: -12.595
REMARK  deltaGligsolvnonpol: 15.7442
REMARK  deltaGvdw: -26.7584
REMARK  deltaGelec: 0.0
REMARK  deltaG: -6.4771037
REMARK  Cluster: 0
REMARK  ClusterRank: 3
ATOM   5287 C    LIG     1      26.018   1.277  12.329  1.00  0.00      LIG  
ATOM   5288 C1   LIG     1      26.130   1.647  13.765  1.00  0.00      LIG  
ATOM   5289 C2   LIG     1      27.371   1.175  14.479  1.00  0.00      LIG  
ATOM   5290 C3   LIG     1      27.616  -0.336  14.224  1.00  0.00      LIG  
ATOM   5291 C4   LIG     1      27.433  -0.851  12.777  1.00  0.00      LIG  
ATOM   5292 C5   LIG     1      26.181  -0.218  12.150  1.00  0.00      LIG  
ATOM   5293 C6   LIG     1      28.882  -0.855  14.923  1.00  0.00      LIG  
ATOM   5294 C7   LIG     1      29.941  -1.457  14.027  1.00  0.00      LIG  
ATOM   5295 C8   LIG     1      30.014  -0.691  12.730  1.00  0.00      LIG  
ATOM   5296 C9   LIG     1      28.736  -0.869  11.911  1.00  0.00      LIG  
ATOM   5297 C10  LIG     1      31.282  -1.017  11.933  1.00  0.00      LIG  
ATOM   5298 C11  LIG     1      31.102  -0.685  10.500  1.00  0.00      LIG  
ATOM   5299 C12  LIG     1      30.183   0.443  10.210  1.00  0.00      LIG  
ATOM   5300 C13  LIG     1      28.778   0.070  10.682  1.00  0.00      LIG  
ATOM   5301 C14  LIG     1      31.713  -2.472  11.877  1.00  0.00      LIG  
ATOM   5302 C15  LIG     1      32.258  -2.570  10.486  1.00  0.00      LIG  
ATOM   5303 C16  LIG     1      31.714  -1.494   9.631  1.00  0.00      LIG  
ATOM   5304 C17  LIG     1      27.135   1.406  15.970  1.00  0.00      LIG  
ATOM   5305 C18  LIG     1      28.498   2.111  14.062  1.00  0.00      LIG  
ATOM   5306 C19  LIG     1      26.996  -2.315  12.878  1.00  0.00      LIG  
ATOM   5307 C20  LIG     1      32.435  -0.198  12.502  1.00  0.00      LIG  
ATOM   5308 O    LIG     1      34.218   0.600   5.983  1.00  0.00      LIG  
ATOM   5309 C21  LIG     1      32.961  -0.028   6.322  1.00  0.00      LIG  
ATOM   5310 C22  LIG     1      33.010  -0.580   7.748  1.00  0.00      LIG  
ATOM   5311 C23  LIG     1      31.771  -1.386   8.132  1.00  0.00      LIG  
ATOM   5312 O1   LIG     1      25.503   2.611  14.180  1.00  0.00      LIG  
ATOM   5313 O2   LIG     1      28.103  -0.562   9.597  1.00  0.00      LIG  
ATOM   5314 C24  LIG     1      31.752  -2.728   7.422  1.00  0.00      LIG  
ATOM   5315 C25  LIG     1      34.588   1.744   6.646  1.00  0.00      LIG  
ATOM   5316 O3   LIG     1      33.932   2.346   7.485  1.00  0.00      LIG  
ATOM   5317 C26  LIG     1      35.900   2.232   6.122  1.00  0.00      LIG  
ATOM   5318 C27  LIG     1      31.776   0.889   6.109  1.00  0.00      LIG  
ATOM   5319 O4   LIG     1      31.725   1.573   4.831  1.00  0.00      LIG  
ATOM   5320 C28  LIG     1      30.686   0.618   5.132  1.00  0.00      LIG  
ATOM   5321 C29  LIG     1      29.357   1.225   5.398  1.00  0.00      LIG  
ATOM   5322 C30  LIG     1      30.693  -0.557   4.219  1.00  0.00      LIG  
ATOM   5323 O5   LIG     1      32.939  -3.502  10.087  1.00  0.00      LIG  
ATOM   5324 H    LIG     1      26.750   1.852  11.764  1.00  0.00      LIG  
ATOM   5325 H1   LIG     1      25.022   1.569  11.986  1.00  0.00      LIG  
ATOM   5326 H2   LIG     1      26.795  -0.807  14.774  1.00  0.00      LIG  
ATOM   5327 H3   LIG     1      26.098  -0.474  11.093  1.00  0.00      LIG  
ATOM   5328 H4   LIG     1      25.305  -0.675  12.623  1.00  0.00      LIG  
ATOM   5329 H5   LIG     1      28.594  -1.612  15.657  1.00  0.00      LIG  
ATOM   5330 H6   LIG     1      29.359  -0.062  15.501  1.00  0.00      LIG  
ATOM   5331 H7   LIG     1      29.714  -2.508  13.836  1.00  0.00      LIG  
ATOM   5332 H8   LIG     1      30.900  -1.433  14.551  1.00  0.00      LIG  
ATOM   5333 H9   LIG     1      30.093   0.362  12.993  1.00  0.00      LIG  
ATOM   5334 H10  LIG     1      28.796  -1.887  11.511  1.00  0.00      LIG  
ATOM   5335 H11  LIG     1      30.183   0.702   9.147  1.00  0.00      LIG  
ATOM   5336 H12  LIG     1      30.539   1.322  10.755  1.00  0.00      LIG  
ATOM   5337 H13  LIG     1      28.270   1.010  10.875  1.00  0.00      LIG  
ATOM   5338 H14  LIG     1      30.871  -3.163  11.970  1.00  0.00      LIG  
ATOM   5339 H15  LIG     1      32.492  -2.700  12.609  1.00  0.00      LIG  
ATOM   5340 H16  LIG     1      26.303   0.798  16.334  1.00  0.00      LIG  
ATOM   5341 H17  LIG     1      26.901   2.453  16.185  1.00  0.00      LIG  
ATOM   5342 H18  LIG     1      28.019   1.156  16.561  1.00  0.00      LIG  
ATOM   5343 H19  LIG     1      28.238   3.153  14.273  1.00  0.00      LIG  
ATOM   5344 H20  LIG     1      28.709   2.041  12.993  1.00  0.00      LIG  
ATOM   5345 H21  LIG     1      29.418   1.893  14.609  1.00  0.00      LIG  
ATOM   5346 H22  LIG     1      26.118  -2.421  13.521  1.00  0.00      LIG  
ATOM   5347 H23  LIG     1      27.777  -2.960  13.284  1.00  0.00      LIG  
ATOM   5348 H24  LIG     1      26.733  -2.700  11.889  1.00  0.00      LIG  
ATOM   5349 H25  LIG     1      32.642  -0.486  13.535  1.00  0.00      LIG  
ATOM   5350 H26  LIG     1      32.202   0.871  12.492  1.00  0.00      LIG  
ATOM   5351 H27  LIG     1      33.354  -0.344  11.926  1.00  0.00      LIG  
ATOM   5352 H28  LIG     1      32.889  -0.881   5.646  1.00  0.00      LIG  
ATOM   5353 H29  LIG     1      33.132   0.258   8.442  1.00  0.00      LIG  
ATOM   5354 H30  LIG     1      33.906  -1.196   7.868  1.00  0.00      LIG  
ATOM   5355 H31  LIG     1      30.880  -0.847   7.801  1.00  0.00      LIG  
ATOM   5356 H32  LIG     1      27.308  -0.978   9.973  1.00  0.00      LIG  
ATOM   5357 H33  LIG     1      30.929  -3.352   7.781  1.00  0.00      LIG  
ATOM   5358 H34  LIG     1      32.690  -3.266   7.579  1.00  0.00      LIG  
ATOM   5359 H35  LIG     1      31.624  -2.591   6.346  1.00  0.00      LIG  
ATOM   5360 H36  LIG     1      35.788   2.530   5.075  1.00  0.00      LIG  
ATOM   5361 H37  LIG     1      36.656   1.448   6.230  1.00  0.00      LIG  
ATOM   5362 H38  LIG     1      36.208   3.099   6.714  1.00  0.00      LIG  
ATOM   5363 H39  LIG     1      31.543   1.473   6.990  1.00  0.00      LIG  
ATOM   5364 H40  LIG     1      28.694   0.481   5.845  1.00  0.00      LIG  
ATOM   5365 H41  LIG     1      28.903   1.572   4.466  1.00  0.00      LIG  
ATOM   5366 H42  LIG     1      29.429   2.074   6.085  1.00  0.00      LIG  
ATOM   5367 H43  LIG     1      30.316  -1.436   4.745  1.00  0.00      LIG  
ATOM   5368 H44  LIG     1      31.696  -0.778   3.842  1.00  0.00      LIG  
ATOM   5369 H45  LIG     1      30.044  -0.367   3.360  1.00  0.00      LIG  
TER
REMARK  Energy: 263.605
REMARK  SimpleFitness: 263.605
REMARK  FullFitness: -985.7765
REMARK  InterFull: -26.7584
REMARK  IntraFull: 288.125
REMARK  solvFull: -1504.17
REMARK  surfFull: 257.027
REMARK  extraFull: 0.0
REMARK  deltaGcompsolvpol: -1504.17
REMARK  deltaGcompsolvnonpol: 257.027
REMARK  deltaGprotsolvpol: -1512.07
REMARK  deltaGprotsolvnonpol: 254.074
REMARK  deltaGligsolvpol: -12.595
REMARK  deltaGligsolvnonpol: 15.7442
REMARK  deltaGvdw: -26.7584
REMARK  deltaGelec: 0.0
REMARK  deltaG: -6.4771037
REMARK  Cluster: 0
REMARK  ClusterRank: 4
ATOM   5287 C    LIG     1      26.018   1.277  12.329  1.00  0.00      LIG  
ATOM   5288 C1   LIG     1      26.130   1.647  13.765  1.00  0.00      LIG  
ATOM   5289 C2   LIG     1      27.371   1.175  14.479  1.00  0.00      LIG  
ATOM   5290 C3   LIG     1      27.616  -0.336  14.224  1.00  0.00      LIG  
ATOM   5291 C4   LIG     1      27.433  -0.851  12.777  1.00  0.00      LIG  
ATOM   5292 C5   LIG     1      26.181  -0.218  12.150  1.00  0.00      LIG  
ATOM   5293 C6   LIG     1      28.882  -0.855  14.923  1.00  0.00      LIG  
ATOM   5294 C7   LIG     1      29.941  -1.457  14.027  1.00  0.00      LIG  
ATOM   5295 C8   LIG     1      30.014  -0.691  12.730  1.00  0.00      LIG  
ATOM   5296 C9   LIG     1      28.736  -0.869  11.911  1.00  0.00      LIG  
ATOM   5297 C10  LIG     1      31.282  -1.017  11.933  1.00  0.00      LIG  
ATOM   5298 C11  LIG     1      31.102  -0.685  10.500  1.00  0.00      LIG  
ATOM   5299 C12  LIG     1      30.183   0.443  10.210  1.00  0.00      LIG  
ATOM   5300 C13  LIG     1      28.778   0.070  10.682  1.00  0.00      LIG  
ATOM   5301 C14  LIG     1      31.713  -2.472  11.877  1.00  0.00      LIG  
ATOM   5302 C15  LIG     1      32.258  -2.570  10.486  1.00  0.00      LIG  
ATOM   5303 C16  LIG     1      31.714  -1.494   9.631  1.00  0.00      LIG  
ATOM   5304 C17  LIG     1      27.135   1.406  15.970  1.00  0.00      LIG  
ATOM   5305 C18  LIG     1      28.498   2.111  14.062  1.00  0.00      LIG  
ATOM   5306 C19  LIG     1      26.996  -2.315  12.878  1.00  0.00      LIG  
ATOM   5307 C20  LIG     1      32.435  -0.198  12.502  1.00  0.00      LIG  
ATOM   5308 O    LIG     1      34.218   0.600   5.983  1.00  0.00      LIG  
ATOM   5309 C21  LIG     1      32.961  -0.028   6.322  1.00  0.00      LIG  
ATOM   5310 C22  LIG     1      33.010  -0.580   7.748  1.00  0.00      LIG  
ATOM   5311 C23  LIG     1      31.771  -1.386   8.132  1.00  0.00      LIG  
ATOM   5312 O1   LIG     1      25.503   2.611  14.180  1.00  0.00      LIG  
ATOM   5313 O2   LIG     1      28.103  -0.562   9.597  1.00  0.00      LIG  
ATOM   5314 C24  LIG     1      31.752  -2.728   7.422  1.00  0.00      LIG  
ATOM   5315 C25  LIG     1      34.588   1.744   6.646  1.00  0.00      LIG  
ATOM   5316 O3   LIG     1      33.932   2.346   7.485  1.00  0.00      LIG  
ATOM   5317 C26  LIG     1      35.900   2.232   6.122  1.00  0.00      LIG  
ATOM   5318 C27  LIG     1      31.776   0.889   6.109  1.00  0.00      LIG  
ATOM   5319 O4   LIG     1      31.725   1.573   4.831  1.00  0.00      LIG  
ATOM   5320 C28  LIG     1      30.686   0.618   5.132  1.00  0.00      LIG  
ATOM   5321 C29  LIG     1      29.357   1.225   5.398  1.00  0.00      LIG  
ATOM   5322 C30  LIG     1      30.693  -0.557   4.219  1.00  0.00      LIG  
ATOM   5323 O5   LIG     1      32.939  -3.502  10.087  1.00  0.00      LIG  
ATOM   5324 H    LIG     1      26.750   1.852  11.764  1.00  0.00      LIG  
ATOM   5325 H1   LIG     1      25.022   1.569  11.986  1.00  0.00      LIG  
ATOM   5326 H2   LIG     1      26.795  -0.807  14.774  1.00  0.00      LIG  
ATOM   5327 H3   LIG     1      26.098  -0.474  11.093  1.00  0.00      LIG  
ATOM   5328 H4   LIG     1      25.305  -0.675  12.623  1.00  0.00      LIG  
ATOM   5329 H5   LIG     1      28.594  -1.612  15.657  1.00  0.00      LIG  
ATOM   5330 H6   LIG     1      29.359  -0.062  15.501  1.00  0.00      LIG  
ATOM   5331 H7   LIG     1      29.714  -2.508  13.836  1.00  0.00      LIG  
ATOM   5332 H8   LIG     1      30.900  -1.433  14.551  1.00  0.00      LIG  
ATOM   5333 H9   LIG     1      30.093   0.362  12.993  1.00  0.00      LIG  
ATOM   5334 H10  LIG     1      28.796  -1.887  11.511  1.00  0.00      LIG  
ATOM   5335 H11  LIG     1      30.183   0.702   9.147  1.00  0.00      LIG  
ATOM   5336 H12  LIG     1      30.539   1.322  10.755  1.00  0.00      LIG  
ATOM   5337 H13  LIG     1      28.270   1.010  10.875  1.00  0.00      LIG  
ATOM   5338 H14  LIG     1      30.871  -3.163  11.970  1.00  0.00      LIG  
ATOM   5339 H15  LIG     1      32.492  -2.700  12.609  1.00  0.00      LIG  
ATOM   5340 H16  LIG     1      26.303   0.798  16.334  1.00  0.00      LIG  
ATOM   5341 H17  LIG     1      26.901   2.453  16.185  1.00  0.00      LIG  
ATOM   5342 H18  LIG     1      28.019   1.156  16.561  1.00  0.00      LIG  
ATOM   5343 H19  LIG     1      28.238   3.153  14.273  1.00  0.00      LIG  
ATOM   5344 H20  LIG     1      28.709   2.041  12.993  1.00  0.00      LIG  
ATOM   5345 H21  LIG     1      29.418   1.893  14.609  1.00  0.00      LIG  
ATOM   5346 H22  LIG     1      26.118  -2.421  13.521  1.00  0.00      LIG  
ATOM   5347 H23  LIG     1      27.777  -2.960  13.284  1.00  0.00      LIG  
ATOM   5348 H24  LIG     1      26.733  -2.700  11.889  1.00  0.00      LIG  
ATOM   5349 H25  LIG     1      32.642  -0.486  13.535  1.00  0.00      LIG  
ATOM   5350 H26  LIG     1      32.202   0.871  12.492  1.00  0.00      LIG  
ATOM   5351 H27  LIG     1      33.354  -0.344  11.926  1.00  0.00      LIG  
ATOM   5352 H28  LIG     1      32.889  -0.881   5.646  1.00  0.00      LIG  
ATOM   5353 H29  LIG     1      33.132   0.258   8.442  1.00  0.00      LIG  
ATOM   5354 H30  LIG     1      33.906  -1.196   7.868  1.00  0.00      LIG  
ATOM   5355 H31  LIG     1      30.880  -0.847   7.801  1.00  0.00      LIG  
ATOM   5356 H32  LIG     1      27.308  -0.978   9.973  1.00  0.00      LIG  
ATOM   5357 H33  LIG     1      30.929  -3.352   7.781  1.00  0.00      LIG  
ATOM   5358 H34  LIG     1      32.690  -3.266   7.579  1.00  0.00      LIG  
ATOM   5359 H35  LIG     1      31.624  -2.591   6.346  1.00  0.00      LIG  
ATOM   5360 H36  LIG     1      35.788   2.530   5.075  1.00  0.00      LIG  
ATOM   5361 H37  LIG     1      36.656   1.448   6.230  1.00  0.00      LIG  
ATOM   5362 H38  LIG     1      36.208   3.099   6.714  1.00  0.00      LIG  
ATOM   5363 H39  LIG     1      31.543   1.473   6.990  1.00  0.00      LIG  
ATOM   5364 H40  LIG     1      28.694   0.481   5.845  1.00  0.00      LIG  
ATOM   5365 H41  LIG     1      28.903   1.572   4.466  1.00  0.00      LIG  
ATOM   5366 H42  LIG     1      29.429   2.074   6.085  1.00  0.00      LIG  
ATOM   5367 H43  LIG     1      30.316  -1.436   4.745  1.00  0.00      LIG  
ATOM   5368 H44  LIG     1      31.696  -0.778   3.842  1.00  0.00      LIG  
ATOM   5369 H45  LIG     1      30.044  -0.367   3.360  1.00  0.00      LIG  
TER
REMARK  Energy: 264.533
REMARK  SimpleFitness: 264.533
REMARK  FullFitness: -984.94226
REMARK  InterFull: -25.6823
REMARK  IntraFull: 287.589
REMARK  solvFull: -1503.99
REMARK  surfFull: 257.141
REMARK  extraFull: 0.0
REMARK  deltaGcompsolvpol: -1503.99
REMARK  deltaGcompsolvnonpol: 257.141
REMARK  deltaGprotsolvpol: -1512.07
REMARK  deltaGprotsolvnonpol: 254.074
REMARK  deltaGligsolvpol: -11.9098
REMARK  deltaGligsolvnonpol: 15.7451
REMARK  deltaGvdw: -25.6823
REMARK  deltaGelec: 0.0
REMARK  deltaG: -6.395522
REMARK  Cluster: 0
REMARK  ClusterRank: 5
ATOM   5287 C    LIG     1      26.098   1.773  12.619  1.00  0.00      LIG  
ATOM   5288 C1   LIG     1      26.180   2.020  14.084  1.00  0.00      LIG  
ATOM   5289 C2   LIG     1      27.386   1.450  14.787  1.00  0.00      LIG  
ATOM   5290 C3   LIG     1      27.584  -0.046  14.420  1.00  0.00      LIG  
ATOM   5291 C4   LIG     1      27.425  -0.432  12.931  1.00  0.00      LIG  
ATOM   5292 C5   LIG     1      26.214   0.293  12.326  1.00  0.00      LIG  
ATOM   5293 C6   LIG     1      28.811  -0.664  15.109  1.00  0.00      LIG  
ATOM   5294 C7   LIG     1      29.861  -1.257  14.196  1.00  0.00      LIG  
ATOM   5295 C8   LIG     1      30.015  -0.402  12.963  1.00  0.00      LIG  
ATOM   5296 C9   LIG     1      28.751  -0.426  12.101  1.00  0.00      LIG  
ATOM   5297 C10  LIG     1      31.273  -0.762  12.162  1.00  0.00      LIG  
ATOM   5298 C11  LIG     1      31.135  -0.308  10.756  1.00  0.00      LIG  
ATOM   5299 C12  LIG     1      30.328   0.922  10.558  1.00  0.00      LIG  
ATOM   5300 C13  LIG     1      28.888   0.636  10.983  1.00  0.00      LIG  
ATOM   5301 C14  LIG     1      31.581  -2.240  11.999  1.00  0.00      LIG  
ATOM   5302 C15  LIG     1      32.096  -2.293  10.595  1.00  0.00      LIG  
ATOM   5303 C16  LIG     1      31.640  -1.119   9.822  1.00  0.00      LIG  
ATOM   5304 C17  LIG     1      27.117   1.570  16.285  1.00  0.00      LIG  
ATOM   5305 C18  LIG     1      28.561   2.368  14.470  1.00  0.00      LIG  
ATOM   5306 C19  LIG     1      26.932  -1.882  12.897  1.00  0.00      LIG  
ATOM   5307 C20  LIG     1      32.479  -0.086  12.804  1.00  0.00      LIG  
ATOM   5308 O    LIG     1      34.154   0.908   6.134  1.00  0.00      LIG  
ATOM   5309 C21  LIG     1      32.889   0.288   6.460  1.00  0.00      LIG  
ATOM   5310 C22  LIG     1      32.906  -0.213   7.907  1.00  0.00      LIG  
ATOM   5311 C23  LIG     1      31.634  -0.946   8.325  1.00  0.00      LIG  
ATOM   5312 O1   LIG     1      25.555   2.953  14.567  1.00  0.00      LIG  
ATOM   5313 O2   LIG     1      28.182   0.189   9.829  1.00  0.00      LIG  
ATOM   5314 C24  LIG     1      31.470  -2.252   7.567  1.00  0.00      LIG  
ATOM   5315 C25  LIG     1      34.497   2.082   6.759  1.00  0.00      LIG  
ATOM   5316 O3   LIG     1      33.811   2.717   7.547  1.00  0.00      LIG  
ATOM   5317 C26  LIG     1      35.825   2.554   6.259  1.00  0.00      LIG  
ATOM   5318 C27  LIG     1      31.704   1.184   6.174  1.00  0.00      LIG  
ATOM   5319 O4   LIG     1      31.704   1.843   4.882  1.00  0.00      LIG  
ATOM   5320 C28  LIG     1      30.662   0.882   5.151  1.00  0.00      LIG  
ATOM   5321 C29  LIG     1      29.317   1.487   5.327  1.00  0.00      LIG  
ATOM   5322 C30  LIG     1      30.718  -0.302   4.247  1.00  0.00      LIG  
ATOM   5323 O5   LIG     1      32.683  -3.255  10.123  1.00  0.00      LIG  
ATOM   5324 H    LIG     1      26.863   2.365  12.119  1.00  0.00      LIG  
ATOM   5325 H1   LIG     1      25.121   2.124  12.278  1.00  0.00      LIG  
ATOM   5326 H2   LIG     1      26.733  -0.530  14.909  1.00  0.00      LIG  
ATOM   5327 H3   LIG     1      26.151   0.121  11.250  1.00  0.00      LIG  
ATOM   5328 H4   LIG     1      25.310  -0.167  12.737  1.00  0.00      LIG  
ATOM   5329 H5   LIG     1      28.480  -1.451  15.791  1.00  0.00      LIG  
ATOM   5330 H6   LIG     1      29.311   0.070  15.742  1.00  0.00      LIG  
ATOM   5331 H7   LIG     1      29.583  -2.276  13.922  1.00  0.00      LIG  
ATOM   5332 H8   LIG     1      30.804  -1.328  14.744  1.00  0.00      LIG  
ATOM   5333 H9   LIG     1      30.157   0.622  13.310  1.00  0.00      LIG  
ATOM   5334 H10  LIG     1      28.767  -1.395  11.592  1.00  0.00      LIG  
ATOM   5335 H11  LIG     1      30.376   1.273   9.522  1.00  0.00      LIG  
ATOM   5336 H12  LIG     1      30.750   1.713  11.183  1.00  0.00      LIG  
ATOM   5337 H13  LIG     1      28.461   1.589  11.282  1.00  0.00      LIG  
ATOM   5338 H14  LIG     1      30.687  -2.867  12.061  1.00  0.00      LIG  
ATOM   5339 H15  LIG     1      32.349  -2.582  12.699  1.00  0.00      LIG  
ATOM   5340 H16  LIG     1      26.246   0.976  16.577  1.00  0.00      LIG  
ATOM   5341 H17  LIG     1      26.925   2.607  16.577  1.00  0.00      LIG  
ATOM   5342 H18  LIG     1      27.971   1.232  16.876  1.00  0.00      LIG  
ATOM   5343 H19  LIG     1      28.330   3.402  14.747  1.00  0.00      LIG  
ATOM   5344 H20  LIG     1      28.802   2.366  13.404  1.00  0.00      LIG  
ATOM   5345 H21  LIG     1      29.455   2.077  15.026  1.00  0.00      LIG  
ATOM   5346 H22  LIG     1      26.034  -2.007  13.508  1.00  0.00      LIG  
ATOM   5347 H23  LIG     1      27.676  -2.591  13.263  1.00  0.00      LIG  
ATOM   5348 H24  LIG     1      26.680  -2.171  11.873  1.00  0.00      LIG  
ATOM   5349 H25  LIG     1      32.647  -0.474  13.811  1.00  0.00      LIG  
ATOM   5350 H26  LIG     1      32.331   0.996  12.880  1.00  0.00      LIG  
ATOM   5351 H27  LIG     1      33.391  -0.260  12.225  1.00  0.00      LIG  
ATOM   5352 H28  LIG     1      32.841  -0.591   5.816  1.00  0.00      LIG  
ATOM   5353 H29  LIG     1      33.064   0.638   8.577  1.00  0.00      LIG  
ATOM   5354 H30  LIG     1      33.776  -0.861   8.052  1.00  0.00      LIG  
ATOM   5355 H31  LIG     1      30.772  -0.328   8.065  1.00  0.00      LIG  
ATOM   5356 H32  LIG     1      28.601  -0.646   9.558  1.00  0.00      LIG  
ATOM   5357 H33  LIG     1      30.628  -2.831   7.958  1.00  0.00      LIG  
ATOM   5358 H34  LIG     1      32.374  -2.862   7.638  1.00  0.00      LIG  
ATOM   5359 H35  LIG     1      31.282  -2.064   6.508  1.00  0.00      LIG  
ATOM   5360 H36  LIG     1      35.744   2.839   5.207  1.00  0.00      LIG  
ATOM   5361 H37  LIG     1      36.573   1.768   6.392  1.00  0.00      LIG  
ATOM   5362 H38  LIG     1      36.127   3.425   6.847  1.00  0.00      LIG  
ATOM   5363 H39  LIG     1      31.431   1.789   7.030  1.00  0.00      LIG  
ATOM   5364 H40  LIG     1      28.621   0.729   5.691  1.00  0.00      LIG  
ATOM   5365 H41  LIG     1      28.944   1.870   4.374  1.00  0.00      LIG  
ATOM   5366 H42  LIG     1      29.335   2.312   6.046  1.00  0.00      LIG  
ATOM   5367 H43  LIG     1      30.232  -1.158   4.721  1.00  0.00      LIG  
ATOM   5368 H44  LIG     1      31.743  -0.580   3.991  1.00  0.00      LIG  
ATOM   5369 H45  LIG     1      30.189  -0.084   3.315  1.00  0.00      LIG  
TER
REMARK  Energy: 264.533
REMARK  SimpleFitness: 264.533
REMARK  FullFitness: -984.94226
REMARK  InterFull: -25.6823
REMARK  IntraFull: 287.589
REMARK  solvFull: -1503.99
REMARK  surfFull: 257.141
REMARK  extraFull: 0.0
REMARK  deltaGcompsolvpol: -1503.99
REMARK  deltaGcompsolvnonpol: 257.141
REMARK  deltaGprotsolvpol: -1512.07
REMARK  deltaGprotsolvnonpol: 254.074
REMARK  deltaGligsolvpol: -11.9098
REMARK  deltaGligsolvnonpol: 15.7451
REMARK  deltaGvdw: -25.6823
REMARK  deltaGelec: 0.0
REMARK  deltaG: -6.395522
REMARK  Cluster: 0
REMARK  ClusterRank: 6
ATOM   5287 C    LIG     1      26.098   1.773  12.619  1.00  0.00      LIG  
ATOM   5288 C1   LIG     1      26.180   2.020  14.084  1.00  0.00      LIG  
ATOM   5289 C2   LIG     1      27.386   1.450  14.787  1.00  0.00      LIG  
ATOM   5290 C3   LIG     1      27.584  -0.046  14.420  1.00  0.00      LIG  
ATOM   5291 C4   LIG     1      27.425  -0.432  12.931  1.00  0.00      LIG  
ATOM   5292 C5   LIG     1      26.214   0.293  12.326  1.00  0.00      LIG  
ATOM   5293 C6   LIG     1      28.811  -0.664  15.109  1.00  0.00      LIG  
ATOM   5294 C7   LIG     1      29.861  -1.257  14.196  1.00  0.00      LIG  
ATOM   5295 C8   LIG     1      30.015  -0.402  12.963  1.00  0.00      LIG  
ATOM   5296 C9   LIG     1      28.751  -0.426  12.101  1.00  0.00      LIG  
ATOM   5297 C10  LIG     1      31.273  -0.762  12.162  1.00  0.00      LIG  
ATOM   5298 C11  LIG     1      31.135  -0.308  10.756  1.00  0.00      LIG  
ATOM   5299 C12  LIG     1      30.328   0.922  10.558  1.00  0.00      LIG  
ATOM   5300 C13  LIG     1      28.888   0.636  10.983  1.00  0.00      LIG  
ATOM   5301 C14  LIG     1      31.581  -2.240  11.999  1.00  0.00      LIG  
ATOM   5302 C15  LIG     1      32.096  -2.293  10.595  1.00  0.00      LIG  
ATOM   5303 C16  LIG     1      31.640  -1.119   9.822  1.00  0.00      LIG  
ATOM   5304 C17  LIG     1      27.117   1.570  16.285  1.00  0.00      LIG  
ATOM   5305 C18  LIG     1      28.561   2.368  14.470  1.00  0.00      LIG  
ATOM   5306 C19  LIG     1      26.932  -1.882  12.897  1.00  0.00      LIG  
ATOM   5307 C20  LIG     1      32.479  -0.086  12.804  1.00  0.00      LIG  
ATOM   5308 O    LIG     1      34.154   0.908   6.134  1.00  0.00      LIG  
ATOM   5309 C21  LIG     1      32.889   0.288   6.460  1.00  0.00      LIG  
ATOM   5310 C22  LIG     1      32.906  -0.213   7.907  1.00  0.00      LIG  
ATOM   5311 C23  LIG     1      31.634  -0.946   8.325  1.00  0.00      LIG  
ATOM   5312 O1   LIG     1      25.555   2.953  14.567  1.00  0.00      LIG  
ATOM   5313 O2   LIG     1      28.182   0.189   9.829  1.00  0.00      LIG  
ATOM   5314 C24  LIG     1      31.470  -2.252   7.567  1.00  0.00      LIG  
ATOM   5315 C25  LIG     1      34.497   2.082   6.759  1.00  0.00      LIG  
ATOM   5316 O3   LIG     1      33.811   2.717   7.547  1.00  0.00      LIG  
ATOM   5317 C26  LIG     1      35.825   2.554   6.259  1.00  0.00      LIG  
ATOM   5318 C27  LIG     1      31.704   1.184   6.174  1.00  0.00      LIG  
ATOM   5319 O4   LIG     1      31.704   1.843   4.882  1.00  0.00      LIG  
ATOM   5320 C28  LIG     1      30.662   0.882   5.151  1.00  0.00      LIG  
ATOM   5321 C29  LIG     1      29.317   1.487   5.327  1.00  0.00      LIG  
ATOM   5322 C30  LIG     1      30.718  -0.302   4.247  1.00  0.00      LIG  
ATOM   5323 O5   LIG     1      32.683  -3.255  10.123  1.00  0.00      LIG  
ATOM   5324 H    LIG     1      26.863   2.365  12.119  1.00  0.00      LIG  
ATOM   5325 H1   LIG     1      25.121   2.124  12.278  1.00  0.00      LIG  
ATOM   5326 H2   LIG     1      26.733  -0.530  14.909  1.00  0.00      LIG  
ATOM   5327 H3   LIG     1      26.151   0.121  11.250  1.00  0.00      LIG  
ATOM   5328 H4   LIG     1      25.310  -0.167  12.737  1.00  0.00      LIG  
ATOM   5329 H5   LIG     1      28.480  -1.451  15.791  1.00  0.00      LIG  
ATOM   5330 H6   LIG     1      29.311   0.070  15.742  1.00  0.00      LIG  
ATOM   5331 H7   LIG     1      29.583  -2.276  13.922  1.00  0.00      LIG  
ATOM   5332 H8   LIG     1      30.804  -1.328  14.744  1.00  0.00      LIG  
ATOM   5333 H9   LIG     1      30.157   0.622  13.310  1.00  0.00      LIG  
ATOM   5334 H10  LIG     1      28.767  -1.395  11.592  1.00  0.00      LIG  
ATOM   5335 H11  LIG     1      30.376   1.273   9.522  1.00  0.00      LIG  
ATOM   5336 H12  LIG     1      30.750   1.713  11.183  1.00  0.00      LIG  
ATOM   5337 H13  LIG     1      28.461   1.589  11.282  1.00  0.00      LIG  
ATOM   5338 H14  LIG     1      30.687  -2.867  12.061  1.00  0.00      LIG  
ATOM   5339 H15  LIG     1      32.349  -2.582  12.699  1.00  0.00      LIG  
ATOM   5340 H16  LIG     1      26.246   0.976  16.577  1.00  0.00      LIG  
ATOM   5341 H17  LIG     1      26.925   2.607  16.577  1.00  0.00      LIG  
ATOM   5342 H18  LIG     1      27.971   1.232  16.876  1.00  0.00      LIG  
ATOM   5343 H19  LIG     1      28.330   3.402  14.747  1.00  0.00      LIG  
ATOM   5344 H20  LIG     1      28.802   2.366  13.404  1.00  0.00      LIG  
ATOM   5345 H21  LIG     1      29.455   2.077  15.026  1.00  0.00      LIG  
ATOM   5346 H22  LIG     1      26.034  -2.007  13.508  1.00  0.00      LIG  
ATOM   5347 H23  LIG     1      27.676  -2.591  13.263  1.00  0.00      LIG  
ATOM   5348 H24  LIG     1      26.680  -2.171  11.873  1.00  0.00      LIG  
ATOM   5349 H25  LIG     1      32.647  -0.474  13.811  1.00  0.00      LIG  
ATOM   5350 H26  LIG     1      32.331   0.996  12.880  1.00  0.00      LIG  
ATOM   5351 H27  LIG     1      33.391  -0.260  12.225  1.00  0.00      LIG  
ATOM   5352 H28  LIG     1      32.841  -0.591   5.816  1.00  0.00      LIG  
ATOM   5353 H29  LIG     1      33.064   0.638   8.577  1.00  0.00      LIG  
ATOM   5354 H30  LIG     1      33.776  -0.861   8.052  1.00  0.00      LIG  
ATOM   5355 H31  LIG     1      30.772  -0.328   8.065  1.00  0.00      LIG  
ATOM   5356 H32  LIG     1      28.601  -0.646   9.558  1.00  0.00      LIG  
ATOM   5357 H33  LIG     1      30.628  -2.831   7.958  1.00  0.00      LIG  
ATOM   5358 H34  LIG     1      32.374  -2.862   7.638  1.00  0.00      LIG  
ATOM   5359 H35  LIG     1      31.282  -2.064   6.508  1.00  0.00      LIG  
ATOM   5360 H36  LIG     1      35.744   2.839   5.207  1.00  0.00      LIG  
ATOM   5361 H37  LIG     1      36.573   1.768   6.392  1.00  0.00      LIG  
ATOM   5362 H38  LIG     1      36.127   3.425   6.847  1.00  0.00      LIG  
ATOM   5363 H39  LIG     1      31.431   1.789   7.030  1.00  0.00      LIG  
ATOM   5364 H40  LIG     1      28.621   0.729   5.691  1.00  0.00      LIG  
ATOM   5365 H41  LIG     1      28.944   1.870   4.374  1.00  0.00      LIG  
ATOM   5366 H42  LIG     1      29.335   2.312   6.046  1.00  0.00      LIG  
ATOM   5367 H43  LIG     1      30.232  -1.158   4.721  1.00  0.00      LIG  
ATOM   5368 H44  LIG     1      31.743  -0.580   3.991  1.00  0.00      LIG  
ATOM   5369 H45  LIG     1      30.189  -0.084   3.315  1.00  0.00      LIG  
TER
REMARK  Energy: 264.533
REMARK  SimpleFitness: 264.533
REMARK  FullFitness: -984.94226
REMARK  InterFull: -25.6823
REMARK  IntraFull: 287.589
REMARK  solvFull: -1503.99
REMARK  surfFull: 257.141
REMARK  extraFull: 0.0
REMARK  deltaGcompsolvpol: -1503.99
REMARK  deltaGcompsolvnonpol: 257.141
REMARK  deltaGprotsolvpol: -1512.07
REMARK  deltaGprotsolvnonpol: 254.074
REMARK  deltaGligsolvpol: -11.9098
REMARK  deltaGligsolvnonpol: 15.7451
REMARK  deltaGvdw: -25.6823
REMARK  deltaGelec: 0.0
REMARK  deltaG: -6.395522
REMARK  Cluster: 0
REMARK  ClusterRank: 7
ATOM   5287 C    LIG     1      26.098   1.773  12.619  1.00  0.00      LIG  
ATOM   5288 C1   LIG     1      26.180   2.020  14.084  1.00  0.00      LIG  
ATOM   5289 C2   LIG     1      27.386   1.450  14.787  1.00  0.00      LIG  
ATOM   5290 C3   LIG     1      27.584  -0.046  14.420  1.00  0.00      LIG  
ATOM   5291 C4   LIG     1      27.425  -0.432  12.931  1.00  0.00      LIG  
ATOM   5292 C5   LIG     1      26.214   0.293  12.326  1.00  0.00      LIG  
ATOM   5293 C6   LIG     1      28.811  -0.664  15.109  1.00  0.00      LIG  
ATOM   5294 C7   LIG     1      29.861  -1.257  14.196  1.00  0.00      LIG  
ATOM   5295 C8   LIG     1      30.015  -0.402  12.963  1.00  0.00      LIG  
ATOM   5296 C9   LIG     1      28.751  -0.426  12.101  1.00  0.00      LIG  
ATOM   5297 C10  LIG     1      31.273  -0.762  12.162  1.00  0.00      LIG  
ATOM   5298 C11  LIG     1      31.135  -0.308  10.756  1.00  0.00      LIG  
ATOM   5299 C12  LIG     1      30.328   0.922  10.558  1.00  0.00      LIG  
ATOM   5300 C13  LIG     1      28.888   0.636  10.983  1.00  0.00      LIG  
ATOM   5301 C14  LIG     1      31.581  -2.240  11.999  1.00  0.00      LIG  
ATOM   5302 C15  LIG     1      32.096  -2.293  10.595  1.00  0.00      LIG  
ATOM   5303 C16  LIG     1      31.640  -1.119   9.822  1.00  0.00      LIG  
ATOM   5304 C17  LIG     1      27.117   1.570  16.285  1.00  0.00      LIG  
ATOM   5305 C18  LIG     1      28.561   2.368  14.470  1.00  0.00      LIG  
ATOM   5306 C19  LIG     1      26.932  -1.882  12.897  1.00  0.00      LIG  
ATOM   5307 C20  LIG     1      32.479  -0.086  12.804  1.00  0.00      LIG  
ATOM   5308 O    LIG     1      34.154   0.908   6.134  1.00  0.00      LIG  
ATOM   5309 C21  LIG     1      32.889   0.288   6.460  1.00  0.00      LIG  
ATOM   5310 C22  LIG     1      32.906  -0.213   7.907  1.00  0.00      LIG  
ATOM   5311 C23  LIG     1      31.634  -0.946   8.325  1.00  0.00      LIG  
ATOM   5312 O1   LIG     1      25.555   2.953  14.567  1.00  0.00      LIG  
ATOM   5313 O2   LIG     1      28.182   0.189   9.829  1.00  0.00      LIG  
ATOM   5314 C24  LIG     1      31.470  -2.252   7.567  1.00  0.00      LIG  
ATOM   5315 C25  LIG     1      34.497   2.082   6.759  1.00  0.00      LIG  
ATOM   5316 O3   LIG     1      33.811   2.717   7.547  1.00  0.00      LIG  
ATOM   5317 C26  LIG     1      35.825   2.554   6.259  1.00  0.00      LIG  
ATOM   5318 C27  LIG     1      31.704   1.184   6.174  1.00  0.00      LIG  
ATOM   5319 O4   LIG     1      31.704   1.843   4.882  1.00  0.00      LIG  
ATOM   5320 C28  LIG     1      30.662   0.882   5.151  1.00  0.00      LIG  
ATOM   5321 C29  LIG     1      29.317   1.487   5.327  1.00  0.00      LIG  
ATOM   5322 C30  LIG     1      30.718  -0.302   4.247  1.00  0.00      LIG  
ATOM   5323 O5   LIG     1      32.683  -3.255  10.123  1.00  0.00      LIG  
ATOM   5324 H    LIG     1      26.863   2.365  12.119  1.00  0.00      LIG  
ATOM   5325 H1   LIG     1      25.121   2.124  12.278  1.00  0.00      LIG  
ATOM   5326 H2   LIG     1      26.733  -0.530  14.909  1.00  0.00      LIG  
ATOM   5327 H3   LIG     1      26.151   0.121  11.250  1.00  0.00      LIG  
ATOM   5328 H4   LIG     1      25.310  -0.167  12.737  1.00  0.00      LIG  
ATOM   5329 H5   LIG     1      28.480  -1.451  15.791  1.00  0.00      LIG  
ATOM   5330 H6   LIG     1      29.311   0.070  15.742  1.00  0.00      LIG  
ATOM   5331 H7   LIG     1      29.583  -2.276  13.922  1.00  0.00      LIG  
ATOM   5332 H8   LIG     1      30.804  -1.328  14.744  1.00  0.00      LIG  
ATOM   5333 H9   LIG     1      30.157   0.622  13.310  1.00  0.00      LIG  
ATOM   5334 H10  LIG     1      28.767  -1.395  11.592  1.00  0.00      LIG  
ATOM   5335 H11  LIG     1      30.376   1.273   9.522  1.00  0.00      LIG  
ATOM   5336 H12  LIG     1      30.750   1.713  11.183  1.00  0.00      LIG  
ATOM   5337 H13  LIG     1      28.461   1.589  11.282  1.00  0.00      LIG  
ATOM   5338 H14  LIG     1      30.687  -2.867  12.061  1.00  0.00      LIG  
ATOM   5339 H15  LIG     1      32.349  -2.582  12.699  1.00  0.00      LIG  
ATOM   5340 H16  LIG     1      26.246   0.976  16.577  1.00  0.00      LIG  
ATOM   5341 H17  LIG     1      26.925   2.607  16.577  1.00  0.00      LIG  
ATOM   5342 H18  LIG     1      27.971   1.232  16.876  1.00  0.00      LIG  
ATOM   5343 H19  LIG     1      28.330   3.402  14.747  1.00  0.00      LIG  
ATOM   5344 H20  LIG     1      28.802   2.366  13.404  1.00  0.00      LIG  
ATOM   5345 H21  LIG     1      29.455   2.077  15.026  1.00  0.00      LIG  
ATOM   5346 H22  LIG     1      26.034  -2.007  13.508  1.00  0.00      LIG  
ATOM   5347 H23  LIG     1      27.676  -2.591  13.263  1.00  0.00      LIG  
ATOM   5348 H24  LIG     1      26.680  -2.171  11.873  1.00  0.00      LIG  
ATOM   5349 H25  LIG     1      32.647  -0.474  13.811  1.00  0.00      LIG  
ATOM   5350 H26  LIG     1      32.331   0.996  12.880  1.00  0.00      LIG  
ATOM   5351 H27  LIG     1      33.391  -0.260  12.225  1.00  0.00      LIG  
ATOM   5352 H28  LIG     1      32.841  -0.591   5.816  1.00  0.00      LIG  
ATOM   5353 H29  LIG     1      33.064   0.638   8.577  1.00  0.00      LIG  
ATOM   5354 H30  LIG     1      33.776  -0.861   8.052  1.00  0.00      LIG  
ATOM   5355 H31  LIG     1      30.772  -0.328   8.065  1.00  0.00      LIG  
ATOM   5356 H32  LIG     1      28.601  -0.646   9.558  1.00  0.00      LIG  
ATOM   5357 H33  LIG     1      30.628  -2.831   7.958  1.00  0.00      LIG  
ATOM   5358 H34  LIG     1      32.374  -2.862   7.638  1.00  0.00      LIG  
ATOM   5359 H35  LIG     1      31.282  -2.064   6.508  1.00  0.00      LIG  
ATOM   5360 H36  LIG     1      35.744   2.839   5.207  1.00  0.00      LIG  
ATOM   5361 H37  LIG     1      36.573   1.768   6.392  1.00  0.00      LIG  
ATOM   5362 H38  LIG     1      36.127   3.425   6.847  1.00  0.00      LIG  
ATOM   5363 H39  LIG     1      31.431   1.789   7.030  1.00  0.00      LIG  
ATOM   5364 H40  LIG     1      28.621   0.729   5.691  1.00  0.00      LIG  
ATOM   5365 H41  LIG     1      28.944   1.870   4.374  1.00  0.00      LIG  
ATOM   5366 H42  LIG     1      29.335   2.312   6.046  1.00  0.00      LIG  
ATOM   5367 H43  LIG     1      30.232  -1.158   4.721  1.00  0.00      LIG  
ATOM   5368 H44  LIG     1      31.743  -0.580   3.991  1.00  0.00      LIG  
ATOM   5369 H45  LIG     1      30.189  -0.084   3.315  1.00  0.00      LIG  
TER
REMARK  Energy: 267.397
REMARK  SimpleFitness: 267.397
REMARK  FullFitness: -984.3585
REMARK  InterFull: -13.1695
REMARK  IntraFull: 283.99
REMARK  solvFull: -1516.09
REMARK  surfFull: 260.911
REMARK  extraFull: 0.0
REMARK  deltaGcompsolvpol: -1516.09
REMARK  deltaGcompsolvnonpol: 260.911
REMARK  deltaGprotsolvpol: -1512.07
REMARK  deltaGprotsolvnonpol: 254.074
REMARK  deltaGligsolvpol: -12.7233
REMARK  deltaGligsolvnonpol: 15.6484
REMARK  deltaGvdw: -13.1695
REMARK  deltaGelec: 0.0
REMARK  deltaG: -5.536752
REMARK  Cluster: 1
REMARK  ClusterRank: 0
ATOM   5287 C    LIG     1      33.298   3.836  15.156  1.00  0.00      LIG  
ATOM   5288 C1   LIG     1      34.281   3.345  16.157  1.00  0.00      LIG  
ATOM   5289 C2   LIG     1      34.346   1.851  16.338  1.00  0.00      LIG  
ATOM   5290 C3   LIG     1      32.927   1.284  16.607  1.00  0.00      LIG  
ATOM   5291 C4   LIG     1      31.775   1.819  15.721  1.00  0.00      LIG  
ATOM   5292 C5   LIG     1      31.919   3.337  15.526  1.00  0.00      LIG  
ATOM   5293 C6   LIG     1      32.937  -0.239  16.800  1.00  0.00      LIG  
ATOM   5294 C7   LIG     1      32.049  -1.030  15.869  1.00  0.00      LIG  
ATOM   5295 C8   LIG     1      32.079  -0.435  14.481  1.00  0.00      LIG  
ATOM   5296 C9   LIG     1      31.456   0.963  14.452  1.00  0.00      LIG  
ATOM   5297 C10  LIG     1      31.439  -1.372  13.446  1.00  0.00      LIG  
ATOM   5298 C11  LIG     1      30.993  -0.602  12.256  1.00  0.00      LIG  
ATOM   5299 C12  LIG     1      31.810   0.591  11.920  1.00  0.00      LIG  
ATOM   5300 C13  LIG     1      31.725   1.601  13.067  1.00  0.00      LIG  
ATOM   5301 C14  LIG     1      30.167  -2.076  13.883  1.00  0.00      LIG  
ATOM   5302 C15  LIG     1      29.339  -2.025  12.642  1.00  0.00      LIG  
ATOM   5303 C16  LIG     1      29.812  -0.960  11.740  1.00  0.00      LIG  
ATOM   5304 C17  LIG     1      35.234   1.592  17.553  1.00  0.00      LIG  
ATOM   5305 C18  LIG     1      35.064   1.274  15.124  1.00  0.00      LIG  
ATOM   5306 C19  LIG     1      30.500   1.763  16.568  1.00  0.00      LIG  
ATOM   5307 C20  LIG     1      32.454  -2.431  13.038  1.00  0.00      LIG  
ATOM   5308 O    LIG     1      31.072  -1.367   8.854  1.00  0.00      LIG  
ATOM   5309 C21  LIG     1      29.738  -1.162   8.349  1.00  0.00      LIG  
ATOM   5310 C22  LIG     1      28.714  -1.280   9.480  1.00  0.00      LIG  
ATOM   5311 C23  LIG     1      28.995  -0.329  10.645  1.00  0.00      LIG  
ATOM   5312 O1   LIG     1      35.185   4.075  16.537  1.00  0.00      LIG  
ATOM   5313 O2   LIG     1      30.681   2.523  12.753  1.00  0.00      LIG  
ATOM   5314 C24  LIG     1      27.678   0.182  11.203  1.00  0.00      LIG  
ATOM   5315 C25  LIG     1      31.443  -2.675   8.980  1.00  0.00      LIG  
ATOM   5316 O3   LIG     1      30.748  -3.642   8.707  1.00  0.00      LIG  
ATOM   5317 C26  LIG     1      32.893  -2.765   9.336  1.00  0.00      LIG  
ATOM   5318 C27  LIG     1      29.592   0.180   7.667  1.00  0.00      LIG  
ATOM   5319 O4   LIG     1      30.784   0.983   7.452  1.00  0.00      LIG  
ATOM   5320 C28  LIG     1      30.117   0.429   6.296  1.00  0.00      LIG  
ATOM   5321 C29  LIG     1      29.436   1.443   5.447  1.00  0.00      LIG  
ATOM   5322 C30  LIG     1      30.925  -0.586   5.562  1.00  0.00      LIG  
ATOM   5323 O5   LIG     1      28.306  -2.658  12.480  1.00  0.00      LIG  
ATOM   5324 H    LIG     1      33.612   3.521  14.161  1.00  0.00      LIG  
ATOM   5325 H1   LIG     1      33.305   4.928  15.185  1.00  0.00      LIG  
ATOM   5326 H2   LIG     1      32.695   1.675  17.602  1.00  0.00      LIG  
ATOM   5327 H3   LIG     1      31.181   3.716  14.818  1.00  0.00      LIG  
ATOM   5328 H4   LIG     1      31.666   3.820  16.475  1.00  0.00      LIG  
ATOM   5329 H5   LIG     1      32.639  -0.468  17.827  1.00  0.00      LIG  
ATOM   5330 H6   LIG     1      33.947  -0.638  16.699  1.00  0.00      LIG  
ATOM   5331 H7   LIG     1      31.030  -1.043  16.261  1.00  0.00      LIG  
ATOM   5332 H8   LIG     1      32.391  -2.068  15.858  1.00  0.00      LIG  
ATOM   5333 H9   LIG     1      33.130  -0.334  14.203  1.00  0.00      LIG  
ATOM   5334 H10  LIG     1      30.374   0.800  14.491  1.00  0.00      LIG  
ATOM   5335 H11  LIG     1      31.498   1.037  10.970  1.00  0.00      LIG  
ATOM   5336 H12  LIG     1      32.847   0.266  11.792  1.00  0.00      LIG  
ATOM   5337 H13  LIG     1      32.661   2.155  13.067  1.00  0.00      LIG  
ATOM   5338 H14  LIG     1      29.628  -1.536  14.667  1.00  0.00      LIG  
ATOM   5339 H15  LIG     1      30.350  -3.112  14.177  1.00  0.00      LIG  
ATOM   5340 H16  LIG     1      34.799   2.027  18.458  1.00  0.00      LIG  
ATOM   5341 H17  LIG     1      36.230   2.025  17.420  1.00  0.00      LIG  
ATOM   5342 H18  LIG     1      35.378   0.523  17.726  1.00  0.00      LIG  
ATOM   5343 H19  LIG     1      36.035   1.759  14.978  1.00  0.00      LIG  
ATOM   5344 H20  LIG     1      34.490   1.417  14.206  1.00  0.00      LIG  
ATOM   5345 H21  LIG     1      35.251   0.204  15.244  1.00  0.00      LIG  
ATOM   5346 H22  LIG     1      30.635   2.289  17.517  1.00  0.00      LIG  
ATOM   5347 H23  LIG     1      30.193   0.744  16.802  1.00  0.00      LIG  
ATOM   5348 H24  LIG     1      29.672   2.242  16.038  1.00  0.00      LIG  
ATOM   5349 H25  LIG     1      32.730  -3.052  13.894  1.00  0.00      LIG  
ATOM   5350 H26  LIG     1      33.366  -1.973  12.644  1.00  0.00      LIG  
ATOM   5351 H27  LIG     1      32.048  -3.094  12.268  1.00  0.00      LIG  
ATOM   5352 H28  LIG     1      29.497  -1.917   7.595  1.00  0.00      LIG  
ATOM   5353 H29  LIG     1      28.689  -2.314   9.837  1.00  0.00      LIG  
ATOM   5354 H30  LIG     1      27.722  -1.066   9.075  1.00  0.00      LIG  
ATOM   5355 H31  LIG     1      29.526   0.545  10.262  1.00  0.00      LIG  
ATOM   5356 H32  LIG     1      30.816   2.791  11.829  1.00  0.00      LIG  
ATOM   5357 H33  LIG     1      27.840   0.827  12.072  1.00  0.00      LIG  
ATOM   5358 H34  LIG     1      27.150   0.764  10.445  1.00  0.00      LIG  
ATOM   5359 H35  LIG     1      27.026  -0.643  11.502  1.00  0.00      LIG  
ATOM   5360 H36  LIG     1      33.136  -2.033  10.112  1.00  0.00      LIG  
ATOM   5361 H37  LIG     1      33.501  -2.592   8.444  1.00  0.00      LIG  
ATOM   5362 H38  LIG     1      33.092  -3.764   9.734  1.00  0.00      LIG  
ATOM   5363 H39  LIG     1      28.679   0.690   7.944  1.00  0.00      LIG  
ATOM   5364 H40  LIG     1      28.940   2.207   6.054  1.00  0.00      LIG  
ATOM   5365 H41  LIG     1      28.681   0.958   4.822  1.00  0.00      LIG  
ATOM   5366 H42  LIG     1      30.160   1.937   4.794  1.00  0.00      LIG  
ATOM   5367 H43  LIG     1      31.608  -0.087   4.869  1.00  0.00      LIG  
ATOM   5368 H44  LIG     1      30.266  -1.235   4.980  1.00  0.00      LIG  
ATOM   5369 H45  LIG     1      31.524  -1.210   6.231  1.00  0.00      LIG  
TER
REMARK  Energy: 267.397
REMARK  SimpleFitness: 267.397
REMARK  FullFitness: -984.3585
REMARK  InterFull: -13.1695
REMARK  IntraFull: 283.99
REMARK  solvFull: -1516.09
REMARK  surfFull: 260.911
REMARK  extraFull: 0.0
REMARK  deltaGcompsolvpol: -1516.09
REMARK  deltaGcompsolvnonpol: 260.911
REMARK  deltaGprotsolvpol: -1512.07
REMARK  deltaGprotsolvnonpol: 254.074
REMARK  deltaGligsolvpol: -12.7233
REMARK  deltaGligsolvnonpol: 15.6484
REMARK  deltaGvdw: -13.1695
REMARK  deltaGelec: 0.0
REMARK  deltaG: -5.536752
REMARK  Cluster: 1
REMARK  ClusterRank: 1
ATOM   5287 C    LIG     1      33.298   3.836  15.156  1.00  0.00      LIG  
ATOM   5288 C1   LIG     1      34.281   3.345  16.157  1.00  0.00      LIG  
ATOM   5289 C2   LIG     1      34.346   1.851  16.338  1.00  0.00      LIG  
ATOM   5290 C3   LIG     1      32.927   1.284  16.607  1.00  0.00      LIG  
ATOM   5291 C4   LIG     1      31.775   1.819  15.721  1.00  0.00      LIG  
ATOM   5292 C5   LIG     1      31.919   3.337  15.526  1.00  0.00      LIG  
ATOM   5293 C6   LIG     1      32.937  -0.239  16.800  1.00  0.00      LIG  
ATOM   5294 C7   LIG     1      32.049  -1.030  15.869  1.00  0.00      LIG  
ATOM   5295 C8   LIG     1      32.079  -0.435  14.481  1.00  0.00      LIG  
ATOM   5296 C9   LIG     1      31.456   0.963  14.452  1.00  0.00      LIG  
ATOM   5297 C10  LIG     1      31.439  -1.372  13.446  1.00  0.00      LIG  
ATOM   5298 C11  LIG     1      30.993  -0.602  12.256  1.00  0.00      LIG  
ATOM   5299 C12  LIG     1      31.810   0.591  11.920  1.00  0.00      LIG  
ATOM   5300 C13  LIG     1      31.725   1.601  13.067  1.00  0.00      LIG  
ATOM   5301 C14  LIG     1      30.167  -2.076  13.883  1.00  0.00      LIG  
ATOM   5302 C15  LIG     1      29.339  -2.025  12.642  1.00  0.00      LIG  
ATOM   5303 C16  LIG     1      29.812  -0.960  11.740  1.00  0.00      LIG  
ATOM   5304 C17  LIG     1      35.234   1.592  17.553  1.00  0.00      LIG  
ATOM   5305 C18  LIG     1      35.064   1.274  15.124  1.00  0.00      LIG  
ATOM   5306 C19  LIG     1      30.500   1.763  16.568  1.00  0.00      LIG  
ATOM   5307 C20  LIG     1      32.454  -2.431  13.038  1.00  0.00      LIG  
ATOM   5308 O    LIG     1      31.072  -1.367   8.854  1.00  0.00      LIG  
ATOM   5309 C21  LIG     1      29.738  -1.162   8.349  1.00  0.00      LIG  
ATOM   5310 C22  LIG     1      28.714  -1.280   9.480  1.00  0.00      LIG  
ATOM   5311 C23  LIG     1      28.995  -0.329  10.645  1.00  0.00      LIG  
ATOM   5312 O1   LIG     1      35.185   4.075  16.537  1.00  0.00      LIG  
ATOM   5313 O2   LIG     1      30.681   2.523  12.753  1.00  0.00      LIG  
ATOM   5314 C24  LIG     1      27.678   0.182  11.203  1.00  0.00      LIG  
ATOM   5315 C25  LIG     1      31.443  -2.675   8.980  1.00  0.00      LIG  
ATOM   5316 O3   LIG     1      30.748  -3.642   8.707  1.00  0.00      LIG  
ATOM   5317 C26  LIG     1      32.893  -2.765   9.336  1.00  0.00      LIG  
ATOM   5318 C27  LIG     1      29.592   0.180   7.667  1.00  0.00      LIG  
ATOM   5319 O4   LIG     1      30.784   0.983   7.452  1.00  0.00      LIG  
ATOM   5320 C28  LIG     1      30.117   0.429   6.296  1.00  0.00      LIG  
ATOM   5321 C29  LIG     1      29.436   1.443   5.447  1.00  0.00      LIG  
ATOM   5322 C30  LIG     1      30.925  -0.586   5.562  1.00  0.00      LIG  
ATOM   5323 O5   LIG     1      28.306  -2.658  12.480  1.00  0.00      LIG  
ATOM   5324 H    LIG     1      33.612   3.521  14.161  1.00  0.00      LIG  
ATOM   5325 H1   LIG     1      33.305   4.928  15.185  1.00  0.00      LIG  
ATOM   5326 H2   LIG     1      32.695   1.675  17.602  1.00  0.00      LIG  
ATOM   5327 H3   LIG     1      31.181   3.716  14.818  1.00  0.00      LIG  
ATOM   5328 H4   LIG     1      31.666   3.820  16.475  1.00  0.00      LIG  
ATOM   5329 H5   LIG     1      32.639  -0.468  17.827  1.00  0.00      LIG  
ATOM   5330 H6   LIG     1      33.947  -0.638  16.699  1.00  0.00      LIG  
ATOM   5331 H7   LIG     1      31.030  -1.043  16.261  1.00  0.00      LIG  
ATOM   5332 H8   LIG     1      32.391  -2.068  15.858  1.00  0.00      LIG  
ATOM   5333 H9   LIG     1      33.130  -0.334  14.203  1.00  0.00      LIG  
ATOM   5334 H10  LIG     1      30.374   0.800  14.491  1.00  0.00      LIG  
ATOM   5335 H11  LIG     1      31.498   1.037  10.970  1.00  0.00      LIG  
ATOM   5336 H12  LIG     1      32.847   0.266  11.792  1.00  0.00      LIG  
ATOM   5337 H13  LIG     1      32.661   2.155  13.067  1.00  0.00      LIG  
ATOM   5338 H14  LIG     1      29.628  -1.536  14.667  1.00  0.00      LIG  
ATOM   5339 H15  LIG     1      30.350  -3.112  14.177  1.00  0.00      LIG  
ATOM   5340 H16  LIG     1      34.799   2.027  18.458  1.00  0.00      LIG  
ATOM   5341 H17  LIG     1      36.230   2.025  17.420  1.00  0.00      LIG  
ATOM   5342 H18  LIG     1      35.378   0.523  17.726  1.00  0.00      LIG  
ATOM   5343 H19  LIG     1      36.035   1.759  14.978  1.00  0.00      LIG  
ATOM   5344 H20  LIG     1      34.490   1.417  14.206  1.00  0.00      LIG  
ATOM   5345 H21  LIG     1      35.251   0.204  15.244  1.00  0.00      LIG  
ATOM   5346 H22  LIG     1      30.635   2.289  17.517  1.00  0.00      LIG  
ATOM   5347 H23  LIG     1      30.193   0.744  16.802  1.00  0.00      LIG  
ATOM   5348 H24  LIG     1      29.672   2.242  16.038  1.00  0.00      LIG  
ATOM   5349 H25  LIG     1      32.730  -3.052  13.894  1.00  0.00      LIG  
ATOM   5350 H26  LIG     1      33.366  -1.973  12.644  1.00  0.00      LIG  
ATOM   5351 H27  LIG     1      32.048  -3.094  12.268  1.00  0.00      LIG  
ATOM   5352 H28  LIG     1      29.497  -1.917   7.595  1.00  0.00      LIG  
ATOM   5353 H29  LIG     1      28.689  -2.314   9.837  1.00  0.00      LIG  
ATOM   5354 H30  LIG     1      27.722  -1.066   9.075  1.00  0.00      LIG  
ATOM   5355 H31  LIG     1      29.526   0.545  10.262  1.00  0.00      LIG  
ATOM   5356 H32  LIG     1      30.816   2.791  11.829  1.00  0.00      LIG  
ATOM   5357 H33  LIG     1      27.840   0.827  12.072  1.00  0.00      LIG  
ATOM   5358 H34  LIG     1      27.150   0.764  10.445  1.00  0.00      LIG  
ATOM   5359 H35  LIG     1      27.026  -0.643  11.502  1.00  0.00      LIG  
ATOM   5360 H36  LIG     1      33.136  -2.033  10.112  1.00  0.00      LIG  
ATOM   5361 H37  LIG     1      33.501  -2.592   8.444  1.00  0.00      LIG  
ATOM   5362 H38  LIG     1      33.092  -3.764   9.734  1.00  0.00      LIG  
ATOM   5363 H39  LIG     1      28.679   0.690   7.944  1.00  0.00      LIG  
ATOM   5364 H40  LIG     1      28.940   2.207   6.054  1.00  0.00      LIG  
ATOM   5365 H41  LIG     1      28.681   0.958   4.822  1.00  0.00      LIG  
ATOM   5366 H42  LIG     1      30.160   1.937   4.794  1.00  0.00      LIG  
ATOM   5367 H43  LIG     1      31.608  -0.087   4.869  1.00  0.00      LIG  
ATOM   5368 H44  LIG     1      30.266  -1.235   4.980  1.00  0.00      LIG  
ATOM   5369 H45  LIG     1      31.524  -1.210   6.231  1.00  0.00      LIG  
TER
REMARK  Energy: 267.405
REMARK  SimpleFitness: 267.405
REMARK  FullFitness: -984.1698
REMARK  InterFull: -13.1778
REMARK  IntraFull: 284.06
REMARK  solvFull: -1515.89
REMARK  surfFull: 260.838
REMARK  extraFull: 0.0
REMARK  deltaGcompsolvpol: -1515.89
REMARK  deltaGcompsolvnonpol: 260.838
REMARK  deltaGprotsolvpol: -1512.07
REMARK  deltaGprotsolvnonpol: 254.074
REMARK  deltaGligsolvpol: -12.7152
REMARK  deltaGligsolvnonpol: 15.6574
REMARK  deltaGvdw: -13.1778
REMARK  deltaGelec: 0.0
REMARK  deltaG: -5.5335526
REMARK  Cluster: 1
REMARK  ClusterRank: 2
ATOM   5287 C    LIG     1      33.334   3.716  15.178  1.00  0.00      LIG  
ATOM   5288 C1   LIG     1      34.335   3.192  16.145  1.00  0.00      LIG  
ATOM   5289 C2   LIG     1      34.383   1.694  16.295  1.00  0.00      LIG  
ATOM   5290 C3   LIG     1      32.964   1.141  16.586  1.00  0.00      LIG  
ATOM   5291 C4   LIG     1      31.799   1.707  15.737  1.00  0.00      LIG  
ATOM   5292 C5   LIG     1      31.957   3.226  15.567  1.00  0.00      LIG  
ATOM   5293 C6   LIG     1      32.955  -0.385  16.752  1.00  0.00      LIG  
ATOM   5294 C7   LIG     1      32.041  -1.148  15.823  1.00  0.00      LIG  
ATOM   5295 C8   LIG     1      32.052  -0.525  14.448  1.00  0.00      LIG  
ATOM   5296 C9   LIG     1      31.444   0.880  14.458  1.00  0.00      LIG  
ATOM   5297 C10  LIG     1      31.383  -1.432  13.407  1.00  0.00      LIG  
ATOM   5298 C11  LIG     1      30.931  -0.636  12.237  1.00  0.00      LIG  
ATOM   5299 C12  LIG     1      31.754   0.556  11.913  1.00  0.00      LIG  
ATOM   5300 C13  LIG     1      31.690   1.543  13.081  1.00  0.00      LIG  
ATOM   5301 C14  LIG     1      30.106  -2.122  13.851  1.00  0.00      LIG  
ATOM   5302 C15  LIG     1      29.272  -2.054  12.614  1.00  0.00      LIG  
ATOM   5303 C16  LIG     1      29.746  -0.981  11.723  1.00  0.00      LIG  
ATOM   5304 C17  LIG     1      35.296   1.400  17.482  1.00  0.00      LIG  
ATOM   5305 C18  LIG     1      35.065   1.132  15.053  1.00  0.00      LIG  
ATOM   5306 C19  LIG     1      30.542   1.648  16.610  1.00  0.00      LIG  
ATOM   5307 C20  LIG     1      32.373  -2.501  12.965  1.00  0.00      LIG  
ATOM   5308 O    LIG     1      31.033  -1.326   8.841  1.00  0.00      LIG  
ATOM   5309 C21  LIG     1      29.701  -1.121   8.332  1.00  0.00      LIG  
ATOM   5310 C22  LIG     1      28.669  -1.268   9.453  1.00  0.00      LIG  
ATOM   5311 C23  LIG     1      28.929  -0.335  10.637  1.00  0.00      LIG  
ATOM   5312 O1   LIG     1      35.258   3.902  16.516  1.00  0.00      LIG  
ATOM   5313 O2   LIG     1      30.643   2.474  12.805  1.00  0.00      LIG  
ATOM   5314 C24  LIG     1      27.604   0.154  11.195  1.00  0.00      LIG  
ATOM   5315 C25  LIG     1      31.419  -2.632   8.941  1.00  0.00      LIG  
ATOM   5316 O3   LIG     1      30.733  -3.602   8.651  1.00  0.00      LIG  
ATOM   5317 C26  LIG     1      32.873  -2.713   9.281  1.00  0.00      LIG  
ATOM   5318 C27  LIG     1      29.557   0.233   7.674  1.00  0.00      LIG  
ATOM   5319 O4   LIG     1      30.756   1.021   7.446  1.00  0.00      LIG  
ATOM   5320 C28  LIG     1      30.057   0.497   6.296  1.00  0.00      LIG  
ATOM   5321 C29  LIG     1      29.384   1.539   5.477  1.00  0.00      LIG  
ATOM   5322 C30  LIG     1      30.831  -0.522   5.532  1.00  0.00      LIG  
ATOM   5323 O5   LIG     1      28.237  -2.683  12.449  1.00  0.00      LIG  
ATOM   5324 H    LIG     1      33.622   3.420  14.170  1.00  0.00      LIG  
ATOM   5325 H1   LIG     1      33.355   4.808  15.231  1.00  0.00      LIG  
ATOM   5326 H2   LIG     1      32.759   1.517  17.593  1.00  0.00      LIG  
ATOM   5327 H3   LIG     1      31.210   3.627  14.881  1.00  0.00      LIG  
ATOM   5328 H4   LIG     1      31.729   3.694  16.530  1.00  0.00      LIG  
ATOM   5329 H5   LIG     1      32.672  -0.629  17.780  1.00  0.00      LIG  
ATOM   5330 H6   LIG     1      33.958  -0.796  16.626  1.00  0.00      LIG  
ATOM   5331 H7   LIG     1      31.029  -1.158  16.233  1.00  0.00      LIG  
ATOM   5332 H8   LIG     1      32.371  -2.189  15.785  1.00  0.00      LIG  
ATOM   5333 H9   LIG     1      33.098  -0.430  14.151  1.00  0.00      LIG  
ATOM   5334 H10  LIG     1      30.361   0.727  14.518  1.00  0.00      LIG  
ATOM   5335 H11  LIG     1      31.432   1.023  10.977  1.00  0.00      LIG  
ATOM   5336 H12  LIG     1      32.785   0.225  11.766  1.00  0.00      LIG  
ATOM   5337 H13  LIG     1      32.627   2.096  13.074  1.00  0.00      LIG  
ATOM   5338 H14  LIG     1      29.581  -1.579  14.642  1.00  0.00      LIG  
ATOM   5339 H15  LIG     1      30.281  -3.161  14.139  1.00  0.00      LIG  
ATOM   5340 H16  LIG     1      34.890   1.824  18.406  1.00  0.00      LIG  
ATOM   5341 H17  LIG     1      36.296   1.820  17.333  1.00  0.00      LIG  
ATOM   5342 H18  LIG     1      35.429   0.326  17.633  1.00  0.00      LIG  
ATOM   5343 H19  LIG     1      36.041   1.602  14.897  1.00  0.00      LIG  
ATOM   5344 H20  LIG     1      34.475   1.305  14.151  1.00  0.00      LIG  
ATOM   5345 H21  LIG     1      35.235   0.057  15.146  1.00  0.00      LIG  
ATOM   5346 H22  LIG     1      30.704   2.153  17.567  1.00  0.00      LIG  
ATOM   5347 H23  LIG     1      30.228   0.628  16.830  1.00  0.00      LIG  
ATOM   5348 H24  LIG     1      29.709   2.148  16.108  1.00  0.00      LIG  
ATOM   5349 H25  LIG     1      32.650  -3.144  13.804  1.00  0.00      LIG  
ATOM   5350 H26  LIG     1      33.288  -2.051  12.568  1.00  0.00      LIG  
ATOM   5351 H27  LIG     1      31.946  -3.141  12.188  1.00  0.00      LIG  
ATOM   5352 H28  LIG     1      29.470  -1.866   7.564  1.00  0.00      LIG  
ATOM   5353 H29  LIG     1      28.650  -2.308   9.790  1.00  0.00      LIG  
ATOM   5354 H30  LIG     1      27.678  -1.055   9.041  1.00  0.00      LIG  
ATOM   5355 H31  LIG     1      29.456   0.551  10.274  1.00  0.00      LIG  
ATOM   5356 H32  LIG     1      30.750   2.746  11.878  1.00  0.00      LIG  
ATOM   5357 H33  LIG     1      27.754   0.784  12.077  1.00  0.00      LIG  
ATOM   5358 H34  LIG     1      27.077   0.746  10.444  1.00  0.00      LIG  
ATOM   5359 H35  LIG     1      26.957  -0.682  11.473  1.00  0.00      LIG  
ATOM   5360 H36  LIG     1      33.116  -1.991  10.066  1.00  0.00      LIG  
ATOM   5361 H37  LIG     1      33.469  -2.519   8.386  1.00  0.00      LIG  
ATOM   5362 H38  LIG     1      33.086  -3.716   9.661  1.00  0.00      LIG  
ATOM   5363 H39  LIG     1      28.659   0.752   7.981  1.00  0.00      LIG  
ATOM   5364 H40  LIG     1      28.895   2.290   6.104  1.00  0.00      LIG  
ATOM   5365 H41  LIG     1      28.625   1.079   4.839  1.00  0.00      LIG  
ATOM   5366 H42  LIG     1      30.112   2.046   4.838  1.00  0.00      LIG  
ATOM   5367 H43  LIG     1      31.495  -0.026   4.820  1.00  0.00      LIG  
ATOM   5368 H44  LIG     1      30.147  -1.162   4.969  1.00  0.00      LIG  
ATOM   5369 H45  LIG     1      31.445  -1.154   6.178  1.00  0.00      LIG  
TER
REMARK  Energy: 267.405
REMARK  SimpleFitness: 267.405
REMARK  FullFitness: -984.1698
REMARK  InterFull: -13.1778
REMARK  IntraFull: 284.06
REMARK  solvFull: -1515.89
REMARK  surfFull: 260.838
REMARK  extraFull: 0.0
REMARK  deltaGcompsolvpol: -1515.89
REMARK  deltaGcompsolvnonpol: 260.838
REMARK  deltaGprotsolvpol: -1512.07
REMARK  deltaGprotsolvnonpol: 254.074
REMARK  deltaGligsolvpol: -12.7152
REMARK  deltaGligsolvnonpol: 15.6574
REMARK  deltaGvdw: -13.1778
REMARK  deltaGelec: 0.0
REMARK  deltaG: -5.5335526
REMARK  Cluster: 1
REMARK  ClusterRank: 3
ATOM   5287 C    LIG     1      33.334   3.716  15.178  1.00  0.00      LIG  
ATOM   5288 C1   LIG     1      34.335   3.192  16.145  1.00  0.00      LIG  
ATOM   5289 C2   LIG     1      34.383   1.694  16.295  1.00  0.00      LIG  
ATOM   5290 C3   LIG     1      32.964   1.141  16.586  1.00  0.00      LIG  
ATOM   5291 C4   LIG     1      31.799   1.707  15.737  1.00  0.00      LIG  
ATOM   5292 C5   LIG     1      31.957   3.226  15.567  1.00  0.00      LIG  
ATOM   5293 C6   LIG     1      32.955  -0.385  16.752  1.00  0.00      LIG  
ATOM   5294 C7   LIG     1      32.041  -1.148  15.823  1.00  0.00      LIG  
ATOM   5295 C8   LIG     1      32.052  -0.525  14.448  1.00  0.00      LIG  
ATOM   5296 C9   LIG     1      31.444   0.880  14.458  1.00  0.00      LIG  
ATOM   5297 C10  LIG     1      31.383  -1.432  13.407  1.00  0.00      LIG  
ATOM   5298 C11  LIG     1      30.931  -0.636  12.237  1.00  0.00      LIG  
ATOM   5299 C12  LIG     1      31.754   0.556  11.913  1.00  0.00      LIG  
ATOM   5300 C13  LIG     1      31.690   1.543  13.081  1.00  0.00      LIG  
ATOM   5301 C14  LIG     1      30.106  -2.122  13.851  1.00  0.00      LIG  
ATOM   5302 C15  LIG     1      29.272  -2.054  12.614  1.00  0.00      LIG  
ATOM   5303 C16  LIG     1      29.746  -0.981  11.723  1.00  0.00      LIG  
ATOM   5304 C17  LIG     1      35.296   1.400  17.482  1.00  0.00      LIG  
ATOM   5305 C18  LIG     1      35.065   1.132  15.053  1.00  0.00      LIG  
ATOM   5306 C19  LIG     1      30.542   1.648  16.610  1.00  0.00      LIG  
ATOM   5307 C20  LIG     1      32.373  -2.501  12.965  1.00  0.00      LIG  
ATOM   5308 O    LIG     1      31.033  -1.326   8.841  1.00  0.00      LIG  
ATOM   5309 C21  LIG     1      29.701  -1.121   8.332  1.00  0.00      LIG  
ATOM   5310 C22  LIG     1      28.669  -1.268   9.453  1.00  0.00      LIG  
ATOM   5311 C23  LIG     1      28.929  -0.335  10.637  1.00  0.00      LIG  
ATOM   5312 O1   LIG     1      35.258   3.902  16.516  1.00  0.00      LIG  
ATOM   5313 O2   LIG     1      30.643   2.474  12.805  1.00  0.00      LIG  
ATOM   5314 C24  LIG     1      27.604   0.154  11.195  1.00  0.00      LIG  
ATOM   5315 C25  LIG     1      31.419  -2.632   8.941  1.00  0.00      LIG  
ATOM   5316 O3   LIG     1      30.733  -3.602   8.651  1.00  0.00      LIG  
ATOM   5317 C26  LIG     1      32.873  -2.713   9.281  1.00  0.00      LIG  
ATOM   5318 C27  LIG     1      29.557   0.233   7.674  1.00  0.00      LIG  
ATOM   5319 O4   LIG     1      30.756   1.021   7.446  1.00  0.00      LIG  
ATOM   5320 C28  LIG     1      30.057   0.497   6.296  1.00  0.00      LIG  
ATOM   5321 C29  LIG     1      29.384   1.539   5.477  1.00  0.00      LIG  
ATOM   5322 C30  LIG     1      30.831  -0.522   5.532  1.00  0.00      LIG  
ATOM   5323 O5   LIG     1      28.237  -2.683  12.449  1.00  0.00      LIG  
ATOM   5324 H    LIG     1      33.622   3.420  14.170  1.00  0.00      LIG  
ATOM   5325 H1   LIG     1      33.355   4.808  15.231  1.00  0.00      LIG  
ATOM   5326 H2   LIG     1      32.759   1.517  17.593  1.00  0.00      LIG  
ATOM   5327 H3   LIG     1      31.210   3.627  14.881  1.00  0.00      LIG  
ATOM   5328 H4   LIG     1      31.729   3.694  16.530  1.00  0.00      LIG  
ATOM   5329 H5   LIG     1      32.672  -0.629  17.780  1.00  0.00      LIG  
ATOM   5330 H6   LIG     1      33.958  -0.796  16.626  1.00  0.00      LIG  
ATOM   5331 H7   LIG     1      31.029  -1.158  16.233  1.00  0.00      LIG  
ATOM   5332 H8   LIG     1      32.371  -2.189  15.785  1.00  0.00      LIG  
ATOM   5333 H9   LIG     1      33.098  -0.430  14.151  1.00  0.00      LIG  
ATOM   5334 H10  LIG     1      30.361   0.727  14.518  1.00  0.00      LIG  
ATOM   5335 H11  LIG     1      31.432   1.023  10.977  1.00  0.00      LIG  
ATOM   5336 H12  LIG     1      32.785   0.225  11.766  1.00  0.00      LIG  
ATOM   5337 H13  LIG     1      32.627   2.096  13.074  1.00  0.00      LIG  
ATOM   5338 H14  LIG     1      29.581  -1.579  14.642  1.00  0.00      LIG  
ATOM   5339 H15  LIG     1      30.281  -3.161  14.139  1.00  0.00      LIG  
ATOM   5340 H16  LIG     1      34.890   1.824  18.406  1.00  0.00      LIG  
ATOM   5341 H17  LIG     1      36.296   1.820  17.333  1.00  0.00      LIG  
ATOM   5342 H18  LIG     1      35.429   0.326  17.633  1.00  0.00      LIG  
ATOM   5343 H19  LIG     1      36.041   1.602  14.897  1.00  0.00      LIG  
ATOM   5344 H20  LIG     1      34.475   1.305  14.151  1.00  0.00      LIG  
ATOM   5345 H21  LIG     1      35.235   0.057  15.146  1.00  0.00      LIG  
ATOM   5346 H22  LIG     1      30.704   2.153  17.567  1.00  0.00      LIG  
ATOM   5347 H23  LIG     1      30.228   0.628  16.830  1.00  0.00      LIG  
ATOM   5348 H24  LIG     1      29.709   2.148  16.108  1.00  0.00      LIG  
ATOM   5349 H25  LIG     1      32.650  -3.144  13.804  1.00  0.00      LIG  
ATOM   5350 H26  LIG     1      33.288  -2.051  12.568  1.00  0.00      LIG  
ATOM   5351 H27  LIG     1      31.946  -3.141  12.188  1.00  0.00      LIG  
ATOM   5352 H28  LIG     1      29.470  -1.866   7.564  1.00  0.00      LIG  
ATOM   5353 H29  LIG     1      28.650  -2.308   9.790  1.00  0.00      LIG  
ATOM   5354 H30  LIG     1      27.678  -1.055   9.041  1.00  0.00      LIG  
ATOM   5355 H31  LIG     1      29.456   0.551  10.274  1.00  0.00      LIG  
ATOM   5356 H32  LIG     1      30.750   2.746  11.878  1.00  0.00      LIG  
ATOM   5357 H33  LIG     1      27.754   0.784  12.077  1.00  0.00      LIG  
ATOM   5358 H34  LIG     1      27.077   0.746  10.444  1.00  0.00      LIG  
ATOM   5359 H35  LIG     1      26.957  -0.682  11.473  1.00  0.00      LIG  
ATOM   5360 H36  LIG     1      33.116  -1.991  10.066  1.00  0.00      LIG  
ATOM   5361 H37  LIG     1      33.469  -2.519   8.386  1.00  0.00      LIG  
ATOM   5362 H38  LIG     1      33.086  -3.716   9.661  1.00  0.00      LIG  
ATOM   5363 H39  LIG     1      28.659   0.752   7.981  1.00  0.00      LIG  
ATOM   5364 H40  LIG     1      28.895   2.290   6.104  1.00  0.00      LIG  
ATOM   5365 H41  LIG     1      28.625   1.079   4.839  1.00  0.00      LIG  
ATOM   5366 H42  LIG     1      30.112   2.046   4.838  1.00  0.00      LIG  
ATOM   5367 H43  LIG     1      31.495  -0.026   4.820  1.00  0.00      LIG  
ATOM   5368 H44  LIG     1      30.147  -1.162   4.969  1.00  0.00      LIG  
ATOM   5369 H45  LIG     1      31.445  -1.154   6.178  1.00  0.00      LIG  
TER
REMARK  Energy: 267.405
REMARK  SimpleFitness: 267.405
REMARK  FullFitness: -984.1698
REMARK  InterFull: -13.1778
REMARK  IntraFull: 284.06
REMARK  solvFull: -1515.89
REMARK  surfFull: 260.838
REMARK  extraFull: 0.0
REMARK  deltaGcompsolvpol: -1515.89
REMARK  deltaGcompsolvnonpol: 260.838
REMARK  deltaGprotsolvpol: -1512.07
REMARK  deltaGprotsolvnonpol: 254.074
REMARK  deltaGligsolvpol: -12.7152
REMARK  deltaGligsolvnonpol: 15.6574
REMARK  deltaGvdw: -13.1778
REMARK  deltaGelec: 0.0
REMARK  deltaG: -5.5335526
REMARK  Cluster: 1
REMARK  ClusterRank: 4
ATOM   5287 C    LIG     1      33.334   3.716  15.178  1.00  0.00      LIG  
ATOM   5288 C1   LIG     1      34.335   3.192  16.145  1.00  0.00      LIG  
ATOM   5289 C2   LIG     1      34.383   1.694  16.295  1.00  0.00      LIG  
ATOM   5290 C3   LIG     1      32.964   1.141  16.586  1.00  0.00      LIG  
ATOM   5291 C4   LIG     1      31.799   1.707  15.737  1.00  0.00      LIG  
ATOM   5292 C5   LIG     1      31.957   3.226  15.567  1.00  0.00      LIG  
ATOM   5293 C6   LIG     1      32.955  -0.385  16.752  1.00  0.00      LIG  
ATOM   5294 C7   LIG     1      32.041  -1.148  15.823  1.00  0.00      LIG  
ATOM   5295 C8   LIG     1      32.052  -0.525  14.448  1.00  0.00      LIG  
ATOM   5296 C9   LIG     1      31.444   0.880  14.458  1.00  0.00      LIG  
ATOM   5297 C10  LIG     1      31.383  -1.432  13.407  1.00  0.00      LIG  
ATOM   5298 C11  LIG     1      30.931  -0.636  12.237  1.00  0.00      LIG  
ATOM   5299 C12  LIG     1      31.754   0.556  11.913  1.00  0.00      LIG  
ATOM   5300 C13  LIG     1      31.690   1.543  13.081  1.00  0.00      LIG  
ATOM   5301 C14  LIG     1      30.106  -2.122  13.851  1.00  0.00      LIG  
ATOM   5302 C15  LIG     1      29.272  -2.054  12.614  1.00  0.00      LIG  
ATOM   5303 C16  LIG     1      29.746  -0.981  11.723  1.00  0.00      LIG  
ATOM   5304 C17  LIG     1      35.296   1.400  17.482  1.00  0.00      LIG  
ATOM   5305 C18  LIG     1      35.065   1.132  15.053  1.00  0.00      LIG  
ATOM   5306 C19  LIG     1      30.542   1.648  16.610  1.00  0.00      LIG  
ATOM   5307 C20  LIG     1      32.373  -2.501  12.965  1.00  0.00      LIG  
ATOM   5308 O    LIG     1      31.033  -1.326   8.841  1.00  0.00      LIG  
ATOM   5309 C21  LIG     1      29.701  -1.121   8.332  1.00  0.00      LIG  
ATOM   5310 C22  LIG     1      28.669  -1.268   9.453  1.00  0.00      LIG  
ATOM   5311 C23  LIG     1      28.929  -0.335  10.637  1.00  0.00      LIG  
ATOM   5312 O1   LIG     1      35.258   3.902  16.516  1.00  0.00      LIG  
ATOM   5313 O2   LIG     1      30.643   2.474  12.805  1.00  0.00      LIG  
ATOM   5314 C24  LIG     1      27.604   0.154  11.195  1.00  0.00      LIG  
ATOM   5315 C25  LIG     1      31.419  -2.632   8.941  1.00  0.00      LIG  
ATOM   5316 O3   LIG     1      30.733  -3.602   8.651  1.00  0.00      LIG  
ATOM   5317 C26  LIG     1      32.873  -2.713   9.281  1.00  0.00      LIG  
ATOM   5318 C27  LIG     1      29.557   0.233   7.674  1.00  0.00      LIG  
ATOM   5319 O4   LIG     1      30.756   1.021   7.446  1.00  0.00      LIG  
ATOM   5320 C28  LIG     1      30.057   0.497   6.296  1.00  0.00      LIG  
ATOM   5321 C29  LIG     1      29.384   1.539   5.477  1.00  0.00      LIG  
ATOM   5322 C30  LIG     1      30.831  -0.522   5.532  1.00  0.00      LIG  
ATOM   5323 O5   LIG     1      28.237  -2.683  12.449  1.00  0.00      LIG  
ATOM   5324 H    LIG     1      33.622   3.420  14.170  1.00  0.00      LIG  
ATOM   5325 H1   LIG     1      33.355   4.808  15.231  1.00  0.00      LIG  
ATOM   5326 H2   LIG     1      32.759   1.517  17.593  1.00  0.00      LIG  
ATOM   5327 H3   LIG     1      31.210   3.627  14.881  1.00  0.00      LIG  
ATOM   5328 H4   LIG     1      31.729   3.694  16.530  1.00  0.00      LIG  
ATOM   5329 H5   LIG     1      32.672  -0.629  17.780  1.00  0.00      LIG  
ATOM   5330 H6   LIG     1      33.958  -0.796  16.626  1.00  0.00      LIG  
ATOM   5331 H7   LIG     1      31.029  -1.158  16.233  1.00  0.00      LIG  
ATOM   5332 H8   LIG     1      32.371  -2.189  15.785  1.00  0.00      LIG  
ATOM   5333 H9   LIG     1      33.098  -0.430  14.151  1.00  0.00      LIG  
ATOM   5334 H10  LIG     1      30.361   0.727  14.518  1.00  0.00      LIG  
ATOM   5335 H11  LIG     1      31.432   1.023  10.977  1.00  0.00      LIG  
ATOM   5336 H12  LIG     1      32.785   0.225  11.766  1.00  0.00      LIG  
ATOM   5337 H13  LIG     1      32.627   2.096  13.074  1.00  0.00      LIG  
ATOM   5338 H14  LIG     1      29.581  -1.579  14.642  1.00  0.00      LIG  
ATOM   5339 H15  LIG     1      30.281  -3.161  14.139  1.00  0.00      LIG  
ATOM   5340 H16  LIG     1      34.890   1.824  18.406  1.00  0.00      LIG  
ATOM   5341 H17  LIG     1      36.296   1.820  17.333  1.00  0.00      LIG  
ATOM   5342 H18  LIG     1      35.429   0.326  17.633  1.00  0.00      LIG  
ATOM   5343 H19  LIG     1      36.041   1.602  14.897  1.00  0.00      LIG  
ATOM   5344 H20  LIG     1      34.475   1.305  14.151  1.00  0.00      LIG  
ATOM   5345 H21  LIG     1      35.235   0.057  15.146  1.00  0.00      LIG  
ATOM   5346 H22  LIG     1      30.704   2.153  17.567  1.00  0.00      LIG  
ATOM   5347 H23  LIG     1      30.228   0.628  16.830  1.00  0.00      LIG  
ATOM   5348 H24  LIG     1      29.709   2.148  16.108  1.00  0.00      LIG  
ATOM   5349 H25  LIG     1      32.650  -3.144  13.804  1.00  0.00      LIG  
ATOM   5350 H26  LIG     1      33.288  -2.051  12.568  1.00  0.00      LIG  
ATOM   5351 H27  LIG     1      31.946  -3.141  12.188  1.00  0.00      LIG  
ATOM   5352 H28  LIG     1      29.470  -1.866   7.564  1.00  0.00      LIG  
ATOM   5353 H29  LIG     1      28.650  -2.308   9.790  1.00  0.00      LIG  
ATOM   5354 H30  LIG     1      27.678  -1.055   9.041  1.00  0.00      LIG  
ATOM   5355 H31  LIG     1      29.456   0.551  10.274  1.00  0.00      LIG  
ATOM   5356 H32  LIG     1      30.750   2.746  11.878  1.00  0.00      LIG  
ATOM   5357 H33  LIG     1      27.754   0.784  12.077  1.00  0.00      LIG  
ATOM   5358 H34  LIG     1      27.077   0.746  10.444  1.00  0.00      LIG  
ATOM   5359 H35  LIG     1      26.957  -0.682  11.473  1.00  0.00      LIG  
ATOM   5360 H36  LIG     1      33.116  -1.991  10.066  1.00  0.00      LIG  
ATOM   5361 H37  LIG     1      33.469  -2.519   8.386  1.00  0.00      LIG  
ATOM   5362 H38  LIG     1      33.086  -3.716   9.661  1.00  0.00      LIG  
ATOM   5363 H39  LIG     1      28.659   0.752   7.981  1.00  0.00      LIG  
ATOM   5364 H40  LIG     1      28.895   2.290   6.104  1.00  0.00      LIG  
ATOM   5365 H41  LIG     1      28.625   1.079   4.839  1.00  0.00      LIG  
ATOM   5366 H42  LIG     1      30.112   2.046   4.838  1.00  0.00      LIG  
ATOM   5367 H43  LIG     1      31.495  -0.026   4.820  1.00  0.00      LIG  
ATOM   5368 H44  LIG     1      30.147  -1.162   4.969  1.00  0.00      LIG  
ATOM   5369 H45  LIG     1      31.445  -1.154   6.178  1.00  0.00      LIG  
TER
REMARK  Energy: 267.428
REMARK  SimpleFitness: 267.428
REMARK  FullFitness: -984.1092
REMARK  InterFull: -13.1462
REMARK  IntraFull: 284.077
REMARK  solvFull: -1515.86
REMARK  surfFull: 260.82
REMARK  extraFull: 0.0
REMARK  deltaGcompsolvpol: -1515.86
REMARK  deltaGcompsolvnonpol: 260.82
REMARK  deltaGprotsolvpol: -1512.07
REMARK  deltaGprotsolvnonpol: 254.074
REMARK  deltaGligsolvpol: -12.7094
REMARK  deltaGligsolvnonpol: 15.6603
REMARK  deltaGvdw: -13.1462
REMARK  deltaGelec: 0.0
REMARK  deltaG: -5.5310583
REMARK  Cluster: 1
REMARK  ClusterRank: 5
ATOM   5287 C    LIG     1      33.341   3.708  15.166  1.00  0.00      LIG  
ATOM   5288 C1   LIG     1      34.345   3.181  16.129  1.00  0.00      LIG  
ATOM   5289 C2   LIG     1      34.390   1.682  16.277  1.00  0.00      LIG  
ATOM   5290 C3   LIG     1      32.970   1.133  16.574  1.00  0.00      LIG  
ATOM   5291 C4   LIG     1      31.802   1.703  15.731  1.00  0.00      LIG  
ATOM   5292 C5   LIG     1      31.964   3.221  15.561  1.00  0.00      LIG  
ATOM   5293 C6   LIG     1      32.958  -0.394  16.739  1.00  0.00      LIG  
ATOM   5294 C7   LIG     1      32.036  -1.153  15.815  1.00  0.00      LIG  
ATOM   5295 C8   LIG     1      32.042  -0.529  14.439  1.00  0.00      LIG  
ATOM   5296 C9   LIG     1      31.438   0.877  14.453  1.00  0.00      LIG  
ATOM   5297 C10  LIG     1      31.364  -1.434  13.402  1.00  0.00      LIG  
ATOM   5298 C11  LIG     1      30.908  -0.636  12.234  1.00  0.00      LIG  
ATOM   5299 C12  LIG     1      31.733   0.554  11.907  1.00  0.00      LIG  
ATOM   5300 C13  LIG     1      31.679   1.541  13.075  1.00  0.00      LIG  
ATOM   5301 C14  LIG     1      30.087  -2.120  13.851  1.00  0.00      LIG  
ATOM   5302 C15  LIG     1      29.249  -2.052  12.617  1.00  0.00      LIG  
ATOM   5303 C16  LIG     1      29.721  -0.978  11.724  1.00  0.00      LIG  
ATOM   5304 C17  LIG     1      35.308   1.384  17.460  1.00  0.00      LIG  
ATOM   5305 C18  LIG     1      35.064   1.119  15.031  1.00  0.00      LIG  
ATOM   5306 C19  LIG     1      30.550   1.648  16.610  1.00  0.00      LIG  
ATOM   5307 C20  LIG     1      32.348  -2.506  12.955  1.00  0.00      LIG  
ATOM   5308 O    LIG     1      31.015  -1.319   8.850  1.00  0.00      LIG  
ATOM   5309 C21  LIG     1      29.686  -1.111   8.337  1.00  0.00      LIG  
ATOM   5310 C22  LIG     1      28.649  -1.262   9.452  1.00  0.00      LIG  
ATOM   5311 C23  LIG     1      28.902  -0.332  10.640  1.00  0.00      LIG  
ATOM   5312 O1   LIG     1      35.271   3.887  16.496  1.00  0.00      LIG  
ATOM   5313 O2   LIG     1      30.635   2.475  12.805  1.00  0.00      LIG  
ATOM   5314 C24  LIG     1      27.573   0.148  11.197  1.00  0.00      LIG  
ATOM   5315 C25  LIG     1      31.402  -2.625   8.943  1.00  0.00      LIG  
ATOM   5316 O3   LIG     1      30.717  -3.593   8.648  1.00  0.00      LIG  
ATOM   5317 C26  LIG     1      32.856  -2.706   9.282  1.00  0.00      LIG  
ATOM   5318 C27  LIG     1      29.546   0.248   7.685  1.00  0.00      LIG  
ATOM   5319 O4   LIG     1      30.749   1.032   7.461  1.00  0.00      LIG  
ATOM   5320 C28  LIG     1      30.049   0.515   6.309  1.00  0.00      LIG  
ATOM   5321 C29  LIG     1      29.381   1.564   5.494  1.00  0.00      LIG  
ATOM   5322 C30  LIG     1      30.818  -0.504   5.541  1.00  0.00      LIG  
ATOM   5323 O5   LIG     1      28.215  -2.682  12.454  1.00  0.00      LIG  
ATOM   5324 H    LIG     1      33.623   3.411  14.156  1.00  0.00      LIG  
ATOM   5325 H1   LIG     1      33.365   4.799  15.219  1.00  0.00      LIG  
ATOM   5326 H2   LIG     1      32.771   1.509  17.583  1.00  0.00      LIG  
ATOM   5327 H3   LIG     1      31.215   3.625  14.879  1.00  0.00      LIG  
ATOM   5328 H4   LIG     1      31.743   3.689  16.526  1.00  0.00      LIG  
ATOM   5329 H5   LIG     1      32.680  -0.638  17.768  1.00  0.00      LIG  
ATOM   5330 H6   LIG     1      33.958  -0.807  16.606  1.00  0.00      LIG  
ATOM   5331 H7   LIG     1      31.026  -1.160  16.230  1.00  0.00      LIG  
ATOM   5332 H8   LIG     1      32.362  -2.195  15.774  1.00  0.00      LIG  
ATOM   5333 H9   LIG     1      33.087  -0.439  14.137  1.00  0.00      LIG  
ATOM   5334 H10  LIG     1      30.356   0.728  14.518  1.00  0.00      LIG  
ATOM   5335 H11  LIG     1      31.407   1.023  10.973  1.00  0.00      LIG  
ATOM   5336 H12  LIG     1      32.762   0.219  11.754  1.00  0.00      LIG  
ATOM   5337 H13  LIG     1      32.619   2.089  13.063  1.00  0.00      LIG  
ATOM   5338 H14  LIG     1      29.566  -1.575  14.644  1.00  0.00      LIG  
ATOM   5339 H15  LIG     1      30.260  -3.159  14.139  1.00  0.00      LIG  
ATOM   5340 H16  LIG     1      34.907   1.809  18.386  1.00  0.00      LIG  
ATOM   5341 H17  LIG     1      36.307   1.802  17.306  1.00  0.00      LIG  
ATOM   5342 H18  LIG     1      35.438   0.310  17.608  1.00  0.00      LIG  
ATOM   5343 H19  LIG     1      36.040   1.587  14.871  1.00  0.00      LIG  
ATOM   5344 H20  LIG     1      34.469   1.294  14.133  1.00  0.00      LIG  
ATOM   5345 H21  LIG     1      35.232   0.043  15.123  1.00  0.00      LIG  
ATOM   5346 H22  LIG     1      30.718   2.150  17.566  1.00  0.00      LIG  
ATOM   5347 H23  LIG     1      30.233   0.628  16.830  1.00  0.00      LIG  
ATOM   5348 H24  LIG     1      29.716   2.151  16.113  1.00  0.00      LIG  
ATOM   5349 H25  LIG     1      32.626  -3.150  13.793  1.00  0.00      LIG  
ATOM   5350 H26  LIG     1      33.262  -2.059  12.553  1.00  0.00      LIG  
ATOM   5351 H27  LIG     1      31.914  -3.145  12.180  1.00  0.00      LIG  
ATOM   5352 H28  LIG     1      29.457  -1.852   7.565  1.00  0.00      LIG  
ATOM   5353 H29  LIG     1      28.629  -2.304   9.787  1.00  0.00      LIG  
ATOM   5354 H30  LIG     1      27.660  -1.050   9.037  1.00  0.00      LIG  
ATOM   5355 H31  LIG     1      29.424   0.558  10.281  1.00  0.00      LIG  
ATOM   5356 H32  LIG     1      30.739   2.749  11.879  1.00  0.00      LIG  
ATOM   5357 H33  LIG     1      27.716   0.774  12.082  1.00  0.00      LIG  
ATOM   5358 H34  LIG     1      27.045   0.741  10.447  1.00  0.00      LIG  
ATOM   5359 H35  LIG     1      26.929  -0.693  11.468  1.00  0.00      LIG  
ATOM   5360 H36  LIG     1      33.099  -1.986  10.069  1.00  0.00      LIG  
ATOM   5361 H37  LIG     1      33.452  -2.509   8.387  1.00  0.00      LIG  
ATOM   5362 H38  LIG     1      33.071  -3.710   9.659  1.00  0.00      LIG  
ATOM   5363 H39  LIG     1      28.651   0.769   7.994  1.00  0.00      LIG  
ATOM   5364 H40  LIG     1      28.899   2.316   6.124  1.00  0.00      LIG  
ATOM   5365 H41  LIG     1      28.618   1.110   4.856  1.00  0.00      LIG  
ATOM   5366 H42  LIG     1      30.111   2.067   4.854  1.00  0.00      LIG  
ATOM   5367 H43  LIG     1      31.481  -0.009   4.826  1.00  0.00      LIG  
ATOM   5368 H44  LIG     1      30.131  -1.144   4.981  1.00  0.00      LIG  
ATOM   5369 H45  LIG     1      31.434  -1.137   6.185  1.00  0.00      LIG  
TER
REMARK  Energy: 267.428
REMARK  SimpleFitness: 267.428
REMARK  FullFitness: -984.1092
REMARK  InterFull: -13.1462
REMARK  IntraFull: 284.077
REMARK  solvFull: -1515.86
REMARK  surfFull: 260.82
REMARK  extraFull: 0.0
REMARK  deltaGcompsolvpol: -1515.86
REMARK  deltaGcompsolvnonpol: 260.82
REMARK  deltaGprotsolvpol: -1512.07
REMARK  deltaGprotsolvnonpol: 254.074
REMARK  deltaGligsolvpol: -12.7094
REMARK  deltaGligsolvnonpol: 15.6603
REMARK  deltaGvdw: -13.1462
REMARK  deltaGelec: 0.0
REMARK  deltaG: -5.5310583
REMARK  Cluster: 1
REMARK  ClusterRank: 6
ATOM   5287 C    LIG     1      33.341   3.708  15.166  1.00  0.00      LIG  
ATOM   5288 C1   LIG     1      34.345   3.181  16.129  1.00  0.00      LIG  
ATOM   5289 C2   LIG     1      34.390   1.682  16.277  1.00  0.00      LIG  
ATOM   5290 C3   LIG     1      32.970   1.133  16.574  1.00  0.00      LIG  
ATOM   5291 C4   LIG     1      31.802   1.703  15.731  1.00  0.00      LIG  
ATOM   5292 C5   LIG     1      31.964   3.221  15.561  1.00  0.00      LIG  
ATOM   5293 C6   LIG     1      32.958  -0.394  16.739  1.00  0.00      LIG  
ATOM   5294 C7   LIG     1      32.036  -1.153  15.815  1.00  0.00      LIG  
ATOM   5295 C8   LIG     1      32.042  -0.529  14.439  1.00  0.00      LIG  
ATOM   5296 C9   LIG     1      31.438   0.877  14.453  1.00  0.00      LIG  
ATOM   5297 C10  LIG     1      31.364  -1.434  13.402  1.00  0.00      LIG  
ATOM   5298 C11  LIG     1      30.908  -0.636  12.234  1.00  0.00      LIG  
ATOM   5299 C12  LIG     1      31.733   0.554  11.907  1.00  0.00      LIG  
ATOM   5300 C13  LIG     1      31.679   1.541  13.075  1.00  0.00      LIG  
ATOM   5301 C14  LIG     1      30.087  -2.120  13.851  1.00  0.00      LIG  
ATOM   5302 C15  LIG     1      29.249  -2.052  12.617  1.00  0.00      LIG  
ATOM   5303 C16  LIG     1      29.721  -0.978  11.724  1.00  0.00      LIG  
ATOM   5304 C17  LIG     1      35.308   1.384  17.460  1.00  0.00      LIG  
ATOM   5305 C18  LIG     1      35.064   1.119  15.031  1.00  0.00      LIG  
ATOM   5306 C19  LIG     1      30.550   1.648  16.610  1.00  0.00      LIG  
ATOM   5307 C20  LIG     1      32.348  -2.506  12.955  1.00  0.00      LIG  
ATOM   5308 O    LIG     1      31.015  -1.319   8.850  1.00  0.00      LIG  
ATOM   5309 C21  LIG     1      29.686  -1.111   8.337  1.00  0.00      LIG  
ATOM   5310 C22  LIG     1      28.649  -1.262   9.452  1.00  0.00      LIG  
ATOM   5311 C23  LIG     1      28.902  -0.332  10.640  1.00  0.00      LIG  
ATOM   5312 O1   LIG     1      35.271   3.887  16.496  1.00  0.00      LIG  
ATOM   5313 O2   LIG     1      30.635   2.475  12.805  1.00  0.00      LIG  
ATOM   5314 C24  LIG     1      27.573   0.148  11.197  1.00  0.00      LIG  
ATOM   5315 C25  LIG     1      31.402  -2.625   8.943  1.00  0.00      LIG  
ATOM   5316 O3   LIG     1      30.717  -3.593   8.648  1.00  0.00      LIG  
ATOM   5317 C26  LIG     1      32.856  -2.706   9.282  1.00  0.00      LIG  
ATOM   5318 C27  LIG     1      29.546   0.248   7.685  1.00  0.00      LIG  
ATOM   5319 O4   LIG     1      30.749   1.032   7.461  1.00  0.00      LIG  
ATOM   5320 C28  LIG     1      30.049   0.515   6.309  1.00  0.00      LIG  
ATOM   5321 C29  LIG     1      29.381   1.564   5.494  1.00  0.00      LIG  
ATOM   5322 C30  LIG     1      30.818  -0.504   5.541  1.00  0.00      LIG  
ATOM   5323 O5   LIG     1      28.215  -2.682  12.454  1.00  0.00      LIG  
ATOM   5324 H    LIG     1      33.623   3.411  14.156  1.00  0.00      LIG  
ATOM   5325 H1   LIG     1      33.365   4.799  15.219  1.00  0.00      LIG  
ATOM   5326 H2   LIG     1      32.771   1.509  17.583  1.00  0.00      LIG  
ATOM   5327 H3   LIG     1      31.215   3.625  14.879  1.00  0.00      LIG  
ATOM   5328 H4   LIG     1      31.743   3.689  16.526  1.00  0.00      LIG  
ATOM   5329 H5   LIG     1      32.680  -0.638  17.768  1.00  0.00      LIG  
ATOM   5330 H6   LIG     1      33.958  -0.807  16.606  1.00  0.00      LIG  
ATOM   5331 H7   LIG     1      31.026  -1.160  16.230  1.00  0.00      LIG  
ATOM   5332 H8   LIG     1      32.362  -2.195  15.774  1.00  0.00      LIG  
ATOM   5333 H9   LIG     1      33.087  -0.439  14.137  1.00  0.00      LIG  
ATOM   5334 H10  LIG     1      30.356   0.728  14.518  1.00  0.00      LIG  
ATOM   5335 H11  LIG     1      31.407   1.023  10.973  1.00  0.00      LIG  
ATOM   5336 H12  LIG     1      32.762   0.219  11.754  1.00  0.00      LIG  
ATOM   5337 H13  LIG     1      32.619   2.089  13.063  1.00  0.00      LIG  
ATOM   5338 H14  LIG     1      29.566  -1.575  14.644  1.00  0.00      LIG  
ATOM   5339 H15  LIG     1      30.260  -3.159  14.139  1.00  0.00      LIG  
ATOM   5340 H16  LIG     1      34.907   1.809  18.386  1.00  0.00      LIG  
ATOM   5341 H17  LIG     1      36.307   1.802  17.306  1.00  0.00      LIG  
ATOM   5342 H18  LIG     1      35.438   0.310  17.608  1.00  0.00      LIG  
ATOM   5343 H19  LIG     1      36.040   1.587  14.871  1.00  0.00      LIG  
ATOM   5344 H20  LIG     1      34.469   1.294  14.133  1.00  0.00      LIG  
ATOM   5345 H21  LIG     1      35.232   0.043  15.123  1.00  0.00      LIG  
ATOM   5346 H22  LIG     1      30.718   2.150  17.566  1.00  0.00      LIG  
ATOM   5347 H23  LIG     1      30.233   0.628  16.830  1.00  0.00      LIG  
ATOM   5348 H24  LIG     1      29.716   2.151  16.113  1.00  0.00      LIG  
ATOM   5349 H25  LIG     1      32.626  -3.150  13.793  1.00  0.00      LIG  
ATOM   5350 H26  LIG     1      33.262  -2.059  12.553  1.00  0.00      LIG  
ATOM   5351 H27  LIG     1      31.914  -3.145  12.180  1.00  0.00      LIG  
ATOM   5352 H28  LIG     1      29.457  -1.852   7.565  1.00  0.00      LIG  
ATOM   5353 H29  LIG     1      28.629  -2.304   9.787  1.00  0.00      LIG  
ATOM   5354 H30  LIG     1      27.660  -1.050   9.037  1.00  0.00      LIG  
ATOM   5355 H31  LIG     1      29.424   0.558  10.281  1.00  0.00      LIG  
ATOM   5356 H32  LIG     1      30.739   2.749  11.879  1.00  0.00      LIG  
ATOM   5357 H33  LIG     1      27.716   0.774  12.082  1.00  0.00      LIG  
ATOM   5358 H34  LIG     1      27.045   0.741  10.447  1.00  0.00      LIG  
ATOM   5359 H35  LIG     1      26.929  -0.693  11.468  1.00  0.00      LIG  
ATOM   5360 H36  LIG     1      33.099  -1.986  10.069  1.00  0.00      LIG  
ATOM   5361 H37  LIG     1      33.452  -2.509   8.387  1.00  0.00      LIG  
ATOM   5362 H38  LIG     1      33.071  -3.710   9.659  1.00  0.00      LIG  
ATOM   5363 H39  LIG     1      28.651   0.769   7.994  1.00  0.00      LIG  
ATOM   5364 H40  LIG     1      28.899   2.316   6.124  1.00  0.00      LIG  
ATOM   5365 H41  LIG     1      28.618   1.110   4.856  1.00  0.00      LIG  
ATOM   5366 H42  LIG     1      30.111   2.067   4.854  1.00  0.00      LIG  
ATOM   5367 H43  LIG     1      31.481  -0.009   4.826  1.00  0.00      LIG  
ATOM   5368 H44  LIG     1      30.131  -1.144   4.981  1.00  0.00      LIG  
ATOM   5369 H45  LIG     1      31.434  -1.137   6.185  1.00  0.00      LIG  
TER
REMARK  Energy: 267.428
REMARK  SimpleFitness: 267.428
REMARK  FullFitness: -984.1092
REMARK  InterFull: -13.1462
REMARK  IntraFull: 284.077
REMARK  solvFull: -1515.86
REMARK  surfFull: 260.82
REMARK  extraFull: 0.0
REMARK  deltaGcompsolvpol: -1515.86
REMARK  deltaGcompsolvnonpol: 260.82
REMARK  deltaGprotsolvpol: -1512.07
REMARK  deltaGprotsolvnonpol: 254.074
REMARK  deltaGligsolvpol: -12.7094
REMARK  deltaGligsolvnonpol: 15.6603
REMARK  deltaGvdw: -13.1462
REMARK  deltaGelec: 0.0
REMARK  deltaG: -5.5310583
REMARK  Cluster: 1
REMARK  ClusterRank: 7
ATOM   5287 C    LIG     1      33.341   3.708  15.166  1.00  0.00      LIG  
ATOM   5288 C1   LIG     1      34.345   3.181  16.129  1.00  0.00      LIG  
ATOM   5289 C2   LIG     1      34.390   1.682  16.277  1.00  0.00      LIG  
ATOM   5290 C3   LIG     1      32.970   1.133  16.574  1.00  0.00      LIG  
ATOM   5291 C4   LIG     1      31.802   1.703  15.731  1.00  0.00      LIG  
ATOM   5292 C5   LIG     1      31.964   3.221  15.561  1.00  0.00      LIG  
ATOM   5293 C6   LIG     1      32.958  -0.394  16.739  1.00  0.00      LIG  
ATOM   5294 C7   LIG     1      32.036  -1.153  15.815  1.00  0.00      LIG  
ATOM   5295 C8   LIG     1      32.042  -0.529  14.439  1.00  0.00      LIG  
ATOM   5296 C9   LIG     1      31.438   0.877  14.453  1.00  0.00      LIG  
ATOM   5297 C10  LIG     1      31.364  -1.434  13.402  1.00  0.00      LIG  
ATOM   5298 C11  LIG     1      30.908  -0.636  12.234  1.00  0.00      LIG  
ATOM   5299 C12  LIG     1      31.733   0.554  11.907  1.00  0.00      LIG  
ATOM   5300 C13  LIG     1      31.679   1.541  13.075  1.00  0.00      LIG  
ATOM   5301 C14  LIG     1      30.087  -2.120  13.851  1.00  0.00      LIG  
ATOM   5302 C15  LIG     1      29.249  -2.052  12.617  1.00  0.00      LIG  
ATOM   5303 C16  LIG     1      29.721  -0.978  11.724  1.00  0.00      LIG  
ATOM   5304 C17  LIG     1      35.308   1.384  17.460  1.00  0.00      LIG  
ATOM   5305 C18  LIG     1      35.064   1.119  15.031  1.00  0.00      LIG  
ATOM   5306 C19  LIG     1      30.550   1.648  16.610  1.00  0.00      LIG  
ATOM   5307 C20  LIG     1      32.348  -2.506  12.955  1.00  0.00      LIG  
ATOM   5308 O    LIG     1      31.015  -1.319   8.850  1.00  0.00      LIG  
ATOM   5309 C21  LIG     1      29.686  -1.111   8.337  1.00  0.00      LIG  
ATOM   5310 C22  LIG     1      28.649  -1.262   9.452  1.00  0.00      LIG  
ATOM   5311 C23  LIG     1      28.902  -0.332  10.640  1.00  0.00      LIG  
ATOM   5312 O1   LIG     1      35.271   3.887  16.496  1.00  0.00      LIG  
ATOM   5313 O2   LIG     1      30.635   2.475  12.805  1.00  0.00      LIG  
ATOM   5314 C24  LIG     1      27.573   0.148  11.197  1.00  0.00      LIG  
ATOM   5315 C25  LIG     1      31.402  -2.625   8.943  1.00  0.00      LIG  
ATOM   5316 O3   LIG     1      30.717  -3.593   8.648  1.00  0.00      LIG  
ATOM   5317 C26  LIG     1      32.856  -2.706   9.282  1.00  0.00      LIG  
ATOM   5318 C27  LIG     1      29.546   0.248   7.685  1.00  0.00      LIG  
ATOM   5319 O4   LIG     1      30.749   1.032   7.461  1.00  0.00      LIG  
ATOM   5320 C28  LIG     1      30.049   0.515   6.309  1.00  0.00      LIG  
ATOM   5321 C29  LIG     1      29.381   1.564   5.494  1.00  0.00      LIG  
ATOM   5322 C30  LIG     1      30.818  -0.504   5.541  1.00  0.00      LIG  
ATOM   5323 O5   LIG     1      28.215  -2.682  12.454  1.00  0.00      LIG  
ATOM   5324 H    LIG     1      33.623   3.411  14.156  1.00  0.00      LIG  
ATOM   5325 H1   LIG     1      33.365   4.799  15.219  1.00  0.00      LIG  
ATOM   5326 H2   LIG     1      32.771   1.509  17.583  1.00  0.00      LIG  
ATOM   5327 H3   LIG     1      31.215   3.625  14.879  1.00  0.00      LIG  
ATOM   5328 H4   LIG     1      31.743   3.689  16.526  1.00  0.00      LIG  
ATOM   5329 H5   LIG     1      32.680  -0.638  17.768  1.00  0.00      LIG  
ATOM   5330 H6   LIG     1      33.958  -0.807  16.606  1.00  0.00      LIG  
ATOM   5331 H7   LIG     1      31.026  -1.160  16.230  1.00  0.00      LIG  
ATOM   5332 H8   LIG     1      32.362  -2.195  15.774  1.00  0.00      LIG  
ATOM   5333 H9   LIG     1      33.087  -0.439  14.137  1.00  0.00      LIG  
ATOM   5334 H10  LIG     1      30.356   0.728  14.518  1.00  0.00      LIG  
ATOM   5335 H11  LIG     1      31.407   1.023  10.973  1.00  0.00      LIG  
ATOM   5336 H12  LIG     1      32.762   0.219  11.754  1.00  0.00      LIG  
ATOM   5337 H13  LIG     1      32.619   2.089  13.063  1.00  0.00      LIG  
ATOM   5338 H14  LIG     1      29.566  -1.575  14.644  1.00  0.00      LIG  
ATOM   5339 H15  LIG     1      30.260  -3.159  14.139  1.00  0.00      LIG  
ATOM   5340 H16  LIG     1      34.907   1.809  18.386  1.00  0.00      LIG  
ATOM   5341 H17  LIG     1      36.307   1.802  17.306  1.00  0.00      LIG  
ATOM   5342 H18  LIG     1      35.438   0.310  17.608  1.00  0.00      LIG  
ATOM   5343 H19  LIG     1      36.040   1.587  14.871  1.00  0.00      LIG  
ATOM   5344 H20  LIG     1      34.469   1.294  14.133  1.00  0.00      LIG  
ATOM   5345 H21  LIG     1      35.232   0.043  15.123  1.00  0.00      LIG  
ATOM   5346 H22  LIG     1      30.718   2.150  17.566  1.00  0.00      LIG  
ATOM   5347 H23  LIG     1      30.233   0.628  16.830  1.00  0.00      LIG  
ATOM   5348 H24  LIG     1      29.716   2.151  16.113  1.00  0.00      LIG  
ATOM   5349 H25  LIG     1      32.626  -3.150  13.793  1.00  0.00      LIG  
ATOM   5350 H26  LIG     1      33.262  -2.059  12.553  1.00  0.00      LIG  
ATOM   5351 H27  LIG     1      31.914  -3.145  12.180  1.00  0.00      LIG  
ATOM   5352 H28  LIG     1      29.457  -1.852   7.565  1.00  0.00      LIG  
ATOM   5353 H29  LIG     1      28.629  -2.304   9.787  1.00  0.00      LIG  
ATOM   5354 H30  LIG     1      27.660  -1.050   9.037  1.00  0.00      LIG  
ATOM   5355 H31  LIG     1      29.424   0.558  10.281  1.00  0.00      LIG  
ATOM   5356 H32  LIG     1      30.739   2.749  11.879  1.00  0.00      LIG  
ATOM   5357 H33  LIG     1      27.716   0.774  12.082  1.00  0.00      LIG  
ATOM   5358 H34  LIG     1      27.045   0.741  10.447  1.00  0.00      LIG  
ATOM   5359 H35  LIG     1      26.929  -0.693  11.468  1.00  0.00      LIG  
ATOM   5360 H36  LIG     1      33.099  -1.986  10.069  1.00  0.00      LIG  
ATOM   5361 H37  LIG     1      33.452  -2.509   8.387  1.00  0.00      LIG  
ATOM   5362 H38  LIG     1      33.071  -3.710   9.659  1.00  0.00      LIG  
ATOM   5363 H39  LIG     1      28.651   0.769   7.994  1.00  0.00      LIG  
ATOM   5364 H40  LIG     1      28.899   2.316   6.124  1.00  0.00      LIG  
ATOM   5365 H41  LIG     1      28.618   1.110   4.856  1.00  0.00      LIG  
ATOM   5366 H42  LIG     1      30.111   2.067   4.854  1.00  0.00      LIG  
ATOM   5367 H43  LIG     1      31.481  -0.009   4.826  1.00  0.00      LIG  
ATOM   5368 H44  LIG     1      30.131  -1.144   4.981  1.00  0.00      LIG  
ATOM   5369 H45  LIG     1      31.434  -1.137   6.185  1.00  0.00      LIG  
TER
REMARK  Energy: 267.291
REMARK  SimpleFitness: 267.291
REMARK  FullFitness: -983.9359
REMARK  InterFull: -21.9399
REMARK  IntraFull: 289.331
REMARK  solvFull: -1510.49
REMARK  surfFull: 259.163
REMARK  extraFull: 0.0
REMARK  deltaGcompsolvpol: -1510.49
REMARK  deltaGcompsolvnonpol: 259.163
REMARK  deltaGprotsolvpol: -1512.07
REMARK  deltaGprotsolvnonpol: 254.074
REMARK  deltaGligsolvpol: -9.9699
REMARK  deltaGligsolvnonpol: 15.6194
REMARK  deltaGvdw: -21.9399
REMARK  deltaGelec: 0.0
REMARK  deltaG: -6.3548403
REMARK  Cluster: 2
REMARK  ClusterRank: 0
ATOM   5287 C    LIG     1      33.563   2.369   9.297  1.00  0.00      LIG  
ATOM   5288 C1   LIG     1      34.928   2.009   9.765  1.00  0.00      LIG  
ATOM   5289 C2   LIG     1      35.054   0.808  10.672  1.00  0.00      LIG  
ATOM   5290 C3   LIG     1      33.813   0.563  11.592  1.00  0.00      LIG  
ATOM   5291 C4   LIG     1      32.476   1.292  11.305  1.00  0.00      LIG  
ATOM   5292 C5   LIG     1      32.712   2.580  10.519  1.00  0.00      LIG  
ATOM   5293 C6   LIG     1      33.547  -0.896  11.945  1.00  0.00      LIG  
ATOM   5294 C7   LIG     1      32.759  -1.679  10.909  1.00  0.00      LIG  
ATOM   5295 C8   LIG     1      32.015  -0.797   9.916  1.00  0.00      LIG  
ATOM   5296 C9   LIG     1      31.380   0.339  10.729  1.00  0.00      LIG  
ATOM   5297 C10  LIG     1      31.046  -1.563   8.982  1.00  0.00      LIG  
ATOM   5298 C11  LIG     1      29.658  -1.414   9.500  1.00  0.00      LIG  
ATOM   5299 C12  LIG     1      29.142  -0.018   9.535  1.00  0.00      LIG  
ATOM   5300 C13  LIG     1      30.205   0.991   9.972  1.00  0.00      LIG  
ATOM   5301 C14  LIG     1      31.230  -3.075   8.888  1.00  0.00      LIG  
ATOM   5302 C15  LIG     1      30.084  -3.592   9.679  1.00  0.00      LIG  
ATOM   5303 C16  LIG     1      29.094  -2.541   9.964  1.00  0.00      LIG  
ATOM   5304 C17  LIG     1      36.237   1.084  11.591  1.00  0.00      LIG  
ATOM   5305 C18  LIG     1      35.507  -0.355   9.792  1.00  0.00      LIG  
ATOM   5306 C19  LIG     1      31.987   1.768  12.671  1.00  0.00      LIG  
ATOM   5307 C20  LIG     1      31.186  -1.040   7.555  1.00  0.00      LIG  
ATOM   5308 O    LIG     1      28.136  -1.474  14.035  1.00  0.00      LIG  
ATOM   5309 C21  LIG     1      27.558  -1.417  12.718  1.00  0.00      LIG  
ATOM   5310 C22  LIG     1      27.788  -2.801  12.106  1.00  0.00      LIG  
ATOM   5311 C23  LIG     1      27.763  -2.904  10.577  1.00  0.00      LIG  
ATOM   5312 O1   LIG     1      35.910   2.492   9.220  1.00  0.00      LIG  
ATOM   5313 O2   LIG     1      29.540   1.964  10.771  1.00  0.00      LIG  
ATOM   5314 C24  LIG     1      26.570  -2.233   9.919  1.00  0.00      LIG  
ATOM   5315 C25  LIG     1      28.898  -0.396  14.388  1.00  0.00      LIG  
ATOM   5316 O3   LIG     1      29.090   0.597  13.702  1.00  0.00      LIG  
ATOM   5317 C26  LIG     1      29.428  -0.571  15.774  1.00  0.00      LIG  
ATOM   5318 C27  LIG     1      26.081  -1.138  12.841  1.00  0.00      LIG  
ATOM   5319 O4   LIG     1      25.672  -0.047  13.705  1.00  0.00      LIG  
ATOM   5320 C28  LIG     1      25.442   0.088  12.288  1.00  0.00      LIG  
ATOM   5321 C29  LIG     1      24.027  -0.027  11.860  1.00  0.00      LIG  
ATOM   5322 C30  LIG     1      26.198   1.230  11.707  1.00  0.00      LIG  
ATOM   5323 O5   LIG     1      29.878  -4.779   9.879  1.00  0.00      LIG  
ATOM   5324 H    LIG     1      33.175   1.590   8.638  1.00  0.00      LIG  
ATOM   5325 H1   LIG     1      33.638   3.303   8.735  1.00  0.00      LIG  
ATOM   5326 H2   LIG     1      34.145   0.986  12.543  1.00  0.00      LIG  
ATOM   5327 H3   LIG     1      31.775   3.059  10.232  1.00  0.00      LIG  
ATOM   5328 H4   LIG     1      33.211   3.299  11.177  1.00  0.00      LIG  
ATOM   5329 H5   LIG     1      32.970  -0.919  12.873  1.00  0.00      LIG  
ATOM   5330 H6   LIG     1      34.478  -1.418  12.179  1.00  0.00      LIG  
ATOM   5331 H7   LIG     1      32.062  -2.337  11.434  1.00  0.00      LIG  
ATOM   5332 H8   LIG     1      33.458  -2.321  10.368  1.00  0.00      LIG  
ATOM   5333 H9   LIG     1      32.752  -0.354   9.251  1.00  0.00      LIG  
ATOM   5334 H10  LIG     1      30.916  -0.134  11.602  1.00  0.00      LIG  
ATOM   5335 H11  LIG     1      28.266   0.043  10.179  1.00  0.00      LIG  
ATOM   5336 H12  LIG     1      28.788   0.258   8.538  1.00  0.00      LIG  
ATOM   5337 H13  LIG     1      30.581   1.505   9.084  1.00  0.00      LIG  
ATOM   5338 H14  LIG     1      32.173  -3.475   9.260  1.00  0.00      LIG  
ATOM   5339 H15  LIG     1      31.092  -3.420   7.859  1.00  0.00      LIG  
ATOM   5340 H16  LIG     1      36.077   1.991  12.182  1.00  0.00      LIG  
ATOM   5341 H17  LIG     1      37.166   1.213  11.027  1.00  0.00      LIG  
ATOM   5342 H18  LIG     1      36.384   0.249  12.282  1.00  0.00      LIG  
ATOM   5343 H19  LIG     1      36.424  -0.101   9.251  1.00  0.00      LIG  
ATOM   5344 H20  LIG     1      34.763  -0.614   9.037  1.00  0.00      LIG  
ATOM   5345 H21  LIG     1      35.732  -1.244  10.385  1.00  0.00      LIG  
ATOM   5346 H22  LIG     1      32.747   2.379  13.165  1.00  0.00      LIG  
ATOM   5347 H23  LIG     1      31.758   0.924  13.326  1.00  0.00      LIG  
ATOM   5348 H24  LIG     1      31.092   2.386  12.589  1.00  0.00      LIG  
ATOM   5349 H25  LIG     1      32.164  -1.316   7.152  1.00  0.00      LIG  
ATOM   5350 H26  LIG     1      31.106   0.048   7.502  1.00  0.00      LIG  
ATOM   5351 H27  LIG     1      30.420  -1.467   6.900  1.00  0.00      LIG  
ATOM   5352 H28  LIG     1      28.058  -0.684  12.085  1.00  0.00      LIG  
ATOM   5353 H29  LIG     1      27.045  -3.497  12.508  1.00  0.00      LIG  
ATOM   5354 H30  LIG     1      28.750  -3.184  12.459  1.00  0.00      LIG  
ATOM   5355 H31  LIG     1      27.607  -3.966  10.369  1.00  0.00      LIG  
ATOM   5356 H32  LIG     1      29.373   1.548  11.636  1.00  0.00      LIG  
ATOM   5357 H33  LIG     1      26.544  -2.448   8.849  1.00  0.00      LIG  
ATOM   5358 H34  LIG     1      26.586  -1.150  10.038  1.00  0.00      LIG  
ATOM   5359 H35  LIG     1      25.641  -2.605  10.360  1.00  0.00      LIG  
ATOM   5360 H36  LIG     1      29.964  -1.521  15.849  1.00  0.00      LIG  
ATOM   5361 H37  LIG     1      28.604  -0.533  16.492  1.00  0.00      LIG  
ATOM   5362 H38  LIG     1      30.128   0.242  15.983  1.00  0.00      LIG  
ATOM   5363 H39  LIG     1      25.497  -2.046  12.911  1.00  0.00      LIG  
ATOM   5364 H40  LIG     1      23.533   0.943  11.954  1.00  0.00      LIG  
ATOM   5365 H41  LIG     1      23.477  -0.753  12.467  1.00  0.00      LIG  
ATOM   5366 H42  LIG     1      23.974  -0.344  10.816  1.00  0.00      LIG  
ATOM   5367 H43  LIG     1      25.650   2.160  11.874  1.00  0.00      LIG  
ATOM   5368 H44  LIG     1      26.317   1.093  10.631  1.00  0.00      LIG  
ATOM   5369 H45  LIG     1      27.188   1.342  12.153  1.00  0.00      LIG  
TER
REMARK  Energy: 267.291
REMARK  SimpleFitness: 267.291
REMARK  FullFitness: -983.9359
REMARK  InterFull: -21.9399
REMARK  IntraFull: 289.331
REMARK  solvFull: -1510.49
REMARK  surfFull: 259.163
REMARK  extraFull: 0.0
REMARK  deltaGcompsolvpol: -1510.49
REMARK  deltaGcompsolvnonpol: 259.163
REMARK  deltaGprotsolvpol: -1512.07
REMARK  deltaGprotsolvnonpol: 254.074
REMARK  deltaGligsolvpol: -9.9699
REMARK  deltaGligsolvnonpol: 15.6194
REMARK  deltaGvdw: -21.9399
REMARK  deltaGelec: 0.0
REMARK  deltaG: -6.3548403
REMARK  Cluster: 2
REMARK  ClusterRank: 1
ATOM   5287 C    LIG     1      33.563   2.369   9.297  1.00  0.00      LIG  
ATOM   5288 C1   LIG     1      34.928   2.009   9.765  1.00  0.00      LIG  
ATOM   5289 C2   LIG     1      35.054   0.808  10.672  1.00  0.00      LIG  
ATOM   5290 C3   LIG     1      33.813   0.563  11.592  1.00  0.00      LIG  
ATOM   5291 C4   LIG     1      32.476   1.292  11.305  1.00  0.00      LIG  
ATOM   5292 C5   LIG     1      32.712   2.580  10.519  1.00  0.00      LIG  
ATOM   5293 C6   LIG     1      33.547  -0.896  11.945  1.00  0.00      LIG  
ATOM   5294 C7   LIG     1      32.759  -1.679  10.909  1.00  0.00      LIG  
ATOM   5295 C8   LIG     1      32.015  -0.797   9.916  1.00  0.00      LIG  
ATOM   5296 C9   LIG     1      31.380   0.339  10.729  1.00  0.00      LIG  
ATOM   5297 C10  LIG     1      31.046  -1.563   8.982  1.00  0.00      LIG  
ATOM   5298 C11  LIG     1      29.658  -1.414   9.500  1.00  0.00      LIG  
ATOM   5299 C12  LIG     1      29.142  -0.018   9.535  1.00  0.00      LIG  
ATOM   5300 C13  LIG     1      30.205   0.991   9.972  1.00  0.00      LIG  
ATOM   5301 C14  LIG     1      31.230  -3.075   8.888  1.00  0.00      LIG  
ATOM   5302 C15  LIG     1      30.084  -3.592   9.679  1.00  0.00      LIG  
ATOM   5303 C16  LIG     1      29.094  -2.541   9.964  1.00  0.00      LIG  
ATOM   5304 C17  LIG     1      36.237   1.084  11.591  1.00  0.00      LIG  
ATOM   5305 C18  LIG     1      35.507  -0.355   9.792  1.00  0.00      LIG  
ATOM   5306 C19  LIG     1      31.987   1.768  12.671  1.00  0.00      LIG  
ATOM   5307 C20  LIG     1      31.186  -1.040   7.555  1.00  0.00      LIG  
ATOM   5308 O    LIG     1      28.136  -1.474  14.035  1.00  0.00      LIG  
ATOM   5309 C21  LIG     1      27.558  -1.417  12.718  1.00  0.00      LIG  
ATOM   5310 C22  LIG     1      27.788  -2.801  12.106  1.00  0.00      LIG  
ATOM   5311 C23  LIG     1      27.763  -2.904  10.577  1.00  0.00      LIG  
ATOM   5312 O1   LIG     1      35.910   2.492   9.220  1.00  0.00      LIG  
ATOM   5313 O2   LIG     1      29.540   1.964  10.771  1.00  0.00      LIG  
ATOM   5314 C24  LIG     1      26.570  -2.233   9.919  1.00  0.00      LIG  
ATOM   5315 C25  LIG     1      28.898  -0.396  14.388  1.00  0.00      LIG  
ATOM   5316 O3   LIG     1      29.090   0.597  13.702  1.00  0.00      LIG  
ATOM   5317 C26  LIG     1      29.428  -0.571  15.774  1.00  0.00      LIG  
ATOM   5318 C27  LIG     1      26.081  -1.138  12.841  1.00  0.00      LIG  
ATOM   5319 O4   LIG     1      25.672  -0.047  13.705  1.00  0.00      LIG  
ATOM   5320 C28  LIG     1      25.442   0.088  12.288  1.00  0.00      LIG  
ATOM   5321 C29  LIG     1      24.027  -0.027  11.860  1.00  0.00      LIG  
ATOM   5322 C30  LIG     1      26.198   1.230  11.707  1.00  0.00      LIG  
ATOM   5323 O5   LIG     1      29.878  -4.779   9.879  1.00  0.00      LIG  
ATOM   5324 H    LIG     1      33.175   1.590   8.638  1.00  0.00      LIG  
ATOM   5325 H1   LIG     1      33.638   3.303   8.735  1.00  0.00      LIG  
ATOM   5326 H2   LIG     1      34.145   0.986  12.543  1.00  0.00      LIG  
ATOM   5327 H3   LIG     1      31.775   3.059  10.232  1.00  0.00      LIG  
ATOM   5328 H4   LIG     1      33.211   3.299  11.177  1.00  0.00      LIG  
ATOM   5329 H5   LIG     1      32.970  -0.919  12.873  1.00  0.00      LIG  
ATOM   5330 H6   LIG     1      34.478  -1.418  12.179  1.00  0.00      LIG  
ATOM   5331 H7   LIG     1      32.062  -2.337  11.434  1.00  0.00      LIG  
ATOM   5332 H8   LIG     1      33.458  -2.321  10.368  1.00  0.00      LIG  
ATOM   5333 H9   LIG     1      32.752  -0.354   9.251  1.00  0.00      LIG  
ATOM   5334 H10  LIG     1      30.916  -0.134  11.602  1.00  0.00      LIG  
ATOM   5335 H11  LIG     1      28.266   0.043  10.179  1.00  0.00      LIG  
ATOM   5336 H12  LIG     1      28.788   0.258   8.538  1.00  0.00      LIG  
ATOM   5337 H13  LIG     1      30.581   1.505   9.084  1.00  0.00      LIG  
ATOM   5338 H14  LIG     1      32.173  -3.475   9.260  1.00  0.00      LIG  
ATOM   5339 H15  LIG     1      31.092  -3.420   7.859  1.00  0.00      LIG  
ATOM   5340 H16  LIG     1      36.077   1.991  12.182  1.00  0.00      LIG  
ATOM   5341 H17  LIG     1      37.166   1.213  11.027  1.00  0.00      LIG  
ATOM   5342 H18  LIG     1      36.384   0.249  12.282  1.00  0.00      LIG  
ATOM   5343 H19  LIG     1      36.424  -0.101   9.251  1.00  0.00      LIG  
ATOM   5344 H20  LIG     1      34.763  -0.614   9.037  1.00  0.00      LIG  
ATOM   5345 H21  LIG     1      35.732  -1.244  10.385  1.00  0.00      LIG  
ATOM   5346 H22  LIG     1      32.747   2.379  13.165  1.00  0.00      LIG  
ATOM   5347 H23  LIG     1      31.758   0.924  13.326  1.00  0.00      LIG  
ATOM   5348 H24  LIG     1      31.092   2.386  12.589  1.00  0.00      LIG  
ATOM   5349 H25  LIG     1      32.164  -1.316   7.152  1.00  0.00      LIG  
ATOM   5350 H26  LIG     1      31.106   0.048   7.502  1.00  0.00      LIG  
ATOM   5351 H27  LIG     1      30.420  -1.467   6.900  1.00  0.00      LIG  
ATOM   5352 H28  LIG     1      28.058  -0.684  12.085  1.00  0.00      LIG  
ATOM   5353 H29  LIG     1      27.045  -3.497  12.508  1.00  0.00      LIG  
ATOM   5354 H30  LIG     1      28.750  -3.184  12.459  1.00  0.00      LIG  
ATOM   5355 H31  LIG     1      27.607  -3.966  10.369  1.00  0.00      LIG  
ATOM   5356 H32  LIG     1      29.373   1.548  11.636  1.00  0.00      LIG  
ATOM   5357 H33  LIG     1      26.544  -2.448   8.849  1.00  0.00      LIG  
ATOM   5358 H34  LIG     1      26.586  -1.150  10.038  1.00  0.00      LIG  
ATOM   5359 H35  LIG     1      25.641  -2.605  10.360  1.00  0.00      LIG  
ATOM   5360 H36  LIG     1      29.964  -1.521  15.849  1.00  0.00      LIG  
ATOM   5361 H37  LIG     1      28.604  -0.533  16.492  1.00  0.00      LIG  
ATOM   5362 H38  LIG     1      30.128   0.242  15.983  1.00  0.00      LIG  
ATOM   5363 H39  LIG     1      25.497  -2.046  12.911  1.00  0.00      LIG  
ATOM   5364 H40  LIG     1      23.533   0.943  11.954  1.00  0.00      LIG  
ATOM   5365 H41  LIG     1      23.477  -0.753  12.467  1.00  0.00      LIG  
ATOM   5366 H42  LIG     1      23.974  -0.344  10.816  1.00  0.00      LIG  
ATOM   5367 H43  LIG     1      25.650   2.160  11.874  1.00  0.00      LIG  
ATOM   5368 H44  LIG     1      26.317   1.093  10.631  1.00  0.00      LIG  
ATOM   5369 H45  LIG     1      27.188   1.342  12.153  1.00  0.00      LIG  
TER
REMARK  Energy: 267.482
REMARK  SimpleFitness: 267.482
REMARK  FullFitness: -983.7442
REMARK  InterFull: -21.7121
REMARK  IntraFull: 289.281
REMARK  solvFull: -1510.54
REMARK  surfFull: 259.227
REMARK  extraFull: 0.0
REMARK  deltaGcompsolvpol: -1510.54
REMARK  deltaGcompsolvnonpol: 259.227
REMARK  deltaGprotsolvpol: -1512.07
REMARK  deltaGprotsolvnonpol: 254.074
REMARK  deltaGligsolvpol: -9.95793
REMARK  deltaGligsolvnonpol: 15.5997
REMARK  deltaGvdw: -21.7121
REMARK  deltaGelec: 0.0
REMARK  deltaG: -6.3291683
REMARK  Cluster: 2
REMARK  ClusterRank: 2
ATOM   5287 C    LIG     1      33.644   2.405   9.569  1.00  0.00      LIG  
ATOM   5288 C1   LIG     1      35.015   1.995   9.973  1.00  0.00      LIG  
ATOM   5289 C2   LIG     1      35.151   0.758  10.828  1.00  0.00      LIG  
ATOM   5290 C3   LIG     1      33.923   0.468  11.752  1.00  0.00      LIG  
ATOM   5291 C4   LIG     1      32.587   1.217  11.526  1.00  0.00      LIG  
ATOM   5292 C5   LIG     1      32.828   2.551  10.824  1.00  0.00      LIG  
ATOM   5293 C6   LIG     1      33.653  -1.007  12.030  1.00  0.00      LIG  
ATOM   5294 C7   LIG     1      32.845  -1.728  10.965  1.00  0.00      LIG  
ATOM   5295 C8   LIG     1      32.098  -0.791  10.027  1.00  0.00      LIG  
ATOM   5296 C9   LIG     1      31.479   0.310  10.900  1.00  0.00      LIG  
ATOM   5297 C10  LIG     1      31.114  -1.502   9.065  1.00  0.00      LIG  
ATOM   5298 C11  LIG     1      29.727  -1.346   9.585  1.00  0.00      LIG  
ATOM   5299 C12  LIG     1      29.241   0.058   9.669  1.00  0.00      LIG  
ATOM   5300 C13  LIG     1      30.316   1.021  10.178  1.00  0.00      LIG  
ATOM   5301 C14  LIG     1      31.265  -3.014   8.911  1.00  0.00      LIG  
ATOM   5302 C15  LIG     1      30.106  -3.537   9.682  1.00  0.00      LIG  
ATOM   5303 C16  LIG     1      29.135  -2.478   9.998  1.00  0.00      LIG  
ATOM   5304 C17  LIG     1      36.344   0.999  11.743  1.00  0.00      LIG  
ATOM   5305 C18  LIG     1      35.597  -0.367   9.896  1.00  0.00      LIG  
ATOM   5306 C19  LIG     1      32.110   1.608  12.923  1.00  0.00      LIG  
ATOM   5307 C20  LIG     1      31.265  -0.924   7.661  1.00  0.00      LIG  
ATOM   5308 O    LIG     1      28.113  -1.502  14.084  1.00  0.00      LIG  
ATOM   5309 C21  LIG     1      27.561  -1.402  12.758  1.00  0.00      LIG  
ATOM   5310 C22  LIG     1      27.786  -2.773  12.115  1.00  0.00      LIG  
ATOM   5311 C23  LIG     1      27.789  -2.837  10.583  1.00  0.00      LIG  
ATOM   5312 O1   LIG     1      35.987   2.482   9.414  1.00  0.00      LIG  
ATOM   5313 O2   LIG     1      29.661   1.951  11.035  1.00  0.00      LIG  
ATOM   5314 C24  LIG     1      26.619  -2.134   9.922  1.00  0.00      LIG  
ATOM   5315 C25  LIG     1      28.905  -0.457  14.469  1.00  0.00      LIG  
ATOM   5316 O3   LIG     1      29.135   0.545  13.809  1.00  0.00      LIG  
ATOM   5317 C26  LIG     1      29.437  -0.693  15.845  1.00  0.00      LIG  
ATOM   5318 C27  LIG     1      26.086  -1.105  12.860  1.00  0.00      LIG  
ATOM   5319 O4   LIG     1      25.679  -0.023  13.736  1.00  0.00      LIG  
ATOM   5320 C28  LIG     1      25.472   0.139  12.318  1.00  0.00      LIG  
ATOM   5321 C29  LIG     1      24.061   0.050  11.869  1.00  0.00      LIG  
ATOM   5322 C30  LIG     1      26.250   1.281  11.768  1.00  0.00      LIG  
ATOM   5323 O5   LIG     1      29.881  -4.726   9.848  1.00  0.00      LIG  
ATOM   5324 H    LIG     1      33.224   1.676   8.874  1.00  0.00      LIG  
ATOM   5325 H1   LIG     1      33.719   3.373   9.067  1.00  0.00      LIG  
ATOM   5326 H2   LIG     1      34.271   0.836  12.721  1.00  0.00      LIG  
ATOM   5327 H3   LIG     1      31.894   3.065  10.595  1.00  0.00      LIG  
ATOM   5328 H4   LIG     1      33.357   3.215  11.517  1.00  0.00      LIG  
ATOM   5329 H5   LIG     1      33.090  -1.077  12.964  1.00  0.00      LIG  
ATOM   5330 H6   LIG     1      34.584  -1.546  12.221  1.00  0.00      LIG  
ATOM   5331 H7   LIG     1      32.146  -2.403  11.466  1.00  0.00      LIG  
ATOM   5332 H8   LIG     1      33.530  -2.349  10.384  1.00  0.00      LIG  
ATOM   5333 H9   LIG     1      32.833  -0.321   9.378  1.00  0.00      LIG  
ATOM   5334 H10  LIG     1      31.008  -0.203  11.745  1.00  0.00      LIG  
ATOM   5335 H11  LIG     1      28.348   0.112  10.289  1.00  0.00      LIG  
ATOM   5336 H12  LIG     1      28.921   0.385   8.676  1.00  0.00      LIG  
ATOM   5337 H13  LIG     1      30.704   1.583   9.326  1.00  0.00      LIG  
ATOM   5338 H14  LIG     1      32.198  -3.449   9.267  1.00  0.00      LIG  
ATOM   5339 H15  LIG     1      31.120  -3.314   7.869  1.00  0.00      LIG  
ATOM   5340 H16  LIG     1      36.187   1.879  12.375  1.00  0.00      LIG  
ATOM   5341 H17  LIG     1      37.266   1.159  11.174  1.00  0.00      LIG  
ATOM   5342 H18  LIG     1      36.504   0.136  12.396  1.00  0.00      LIG  
ATOM   5343 H19  LIG     1      36.506  -0.088   9.355  1.00  0.00      LIG  
ATOM   5344 H20  LIG     1      34.843  -0.598   9.140  1.00  0.00      LIG  
ATOM   5345 H21  LIG     1      35.832  -1.279  10.450  1.00  0.00      LIG  
ATOM   5346 H22  LIG     1      32.878   2.179  13.451  1.00  0.00      LIG  
ATOM   5347 H23  LIG     1      31.877   0.726  13.524  1.00  0.00      LIG  
ATOM   5348 H24  LIG     1      31.220   2.237  12.885  1.00  0.00      LIG  
ATOM   5349 H25  LIG     1      32.238  -1.201   7.248  1.00  0.00      LIG  
ATOM   5350 H26  LIG     1      31.206   0.168   7.655  1.00  0.00      LIG  
ATOM   5351 H27  LIG     1      30.491  -1.308   6.988  1.00  0.00      LIG  
ATOM   5352 H28  LIG     1      28.081  -0.659  12.155  1.00  0.00      LIG  
ATOM   5353 H29  LIG     1      27.027  -3.468  12.485  1.00  0.00      LIG  
ATOM   5354 H30  LIG     1      28.736  -3.178  12.475  1.00  0.00      LIG  
ATOM   5355 H31  LIG     1      27.623  -3.892  10.348  1.00  0.00      LIG  
ATOM   5356 H32  LIG     1      29.486   1.486  11.873  1.00  0.00      LIG  
ATOM   5357 H33  LIG     1      26.602  -2.336   8.848  1.00  0.00      LIG  
ATOM   5358 H34  LIG     1      26.657  -1.053  10.054  1.00  0.00      LIG  
ATOM   5359 H35  LIG     1      25.677  -2.491  10.347  1.00  0.00      LIG  
ATOM   5360 H36  LIG     1      29.959  -1.653  15.882  1.00  0.00      LIG  
ATOM   5361 H37  LIG     1      28.616  -0.670  16.567  1.00  0.00      LIG  
ATOM   5362 H38  LIG     1      30.149   0.102  16.083  1.00  0.00      LIG  
ATOM   5363 H39  LIG     1      25.488  -2.005  12.907  1.00  0.00      LIG  
ATOM   5364 H40  LIG     1      23.577   1.024  11.975  1.00  0.00      LIG  
ATOM   5365 H41  LIG     1      23.494  -0.681  12.452  1.00  0.00      LIG  
ATOM   5366 H42  LIG     1      24.020  -0.244  10.817  1.00  0.00      LIG  
ATOM   5367 H43  LIG     1      25.711   2.216  11.942  1.00  0.00      LIG  
ATOM   5368 H44  LIG     1      26.386   1.162  10.692  1.00  0.00      LIG  
ATOM   5369 H45  LIG     1      27.234   1.373  12.234  1.00  0.00      LIG  
TER
REMARK  Energy: 267.482
REMARK  SimpleFitness: 267.482
REMARK  FullFitness: -983.7442
REMARK  InterFull: -21.7121
REMARK  IntraFull: 289.281
REMARK  solvFull: -1510.54
REMARK  surfFull: 259.227
REMARK  extraFull: 0.0
REMARK  deltaGcompsolvpol: -1510.54
REMARK  deltaGcompsolvnonpol: 259.227
REMARK  deltaGprotsolvpol: -1512.07
REMARK  deltaGprotsolvnonpol: 254.074
REMARK  deltaGligsolvpol: -9.95793
REMARK  deltaGligsolvnonpol: 15.5997
REMARK  deltaGvdw: -21.7121
REMARK  deltaGelec: 0.0
REMARK  deltaG: -6.3291683
REMARK  Cluster: 2
REMARK  ClusterRank: 3
ATOM   5287 C    LIG     1      33.644   2.405   9.569  1.00  0.00      LIG  
ATOM   5288 C1   LIG     1      35.015   1.995   9.973  1.00  0.00      LIG  
ATOM   5289 C2   LIG     1      35.151   0.758  10.828  1.00  0.00      LIG  
ATOM   5290 C3   LIG     1      33.923   0.468  11.752  1.00  0.00      LIG  
ATOM   5291 C4   LIG     1      32.587   1.217  11.526  1.00  0.00      LIG  
ATOM   5292 C5   LIG     1      32.828   2.551  10.824  1.00  0.00      LIG  
ATOM   5293 C6   LIG     1      33.653  -1.007  12.030  1.00  0.00      LIG  
ATOM   5294 C7   LIG     1      32.845  -1.728  10.965  1.00  0.00      LIG  
ATOM   5295 C8   LIG     1      32.098  -0.791  10.027  1.00  0.00      LIG  
ATOM   5296 C9   LIG     1      31.479   0.310  10.900  1.00  0.00      LIG  
ATOM   5297 C10  LIG     1      31.114  -1.502   9.065  1.00  0.00      LIG  
ATOM   5298 C11  LIG     1      29.727  -1.346   9.585  1.00  0.00      LIG  
ATOM   5299 C12  LIG     1      29.241   0.058   9.669  1.00  0.00      LIG  
ATOM   5300 C13  LIG     1      30.316   1.021  10.178  1.00  0.00      LIG  
ATOM   5301 C14  LIG     1      31.265  -3.014   8.911  1.00  0.00      LIG  
ATOM   5302 C15  LIG     1      30.106  -3.537   9.682  1.00  0.00      LIG  
ATOM   5303 C16  LIG     1      29.135  -2.478   9.998  1.00  0.00      LIG  
ATOM   5304 C17  LIG     1      36.344   0.999  11.743  1.00  0.00      LIG  
ATOM   5305 C18  LIG     1      35.597  -0.367   9.896  1.00  0.00      LIG  
ATOM   5306 C19  LIG     1      32.110   1.608  12.923  1.00  0.00      LIG  
ATOM   5307 C20  LIG     1      31.265  -0.924   7.661  1.00  0.00      LIG  
ATOM   5308 O    LIG     1      28.113  -1.502  14.084  1.00  0.00      LIG  
ATOM   5309 C21  LIG     1      27.561  -1.402  12.758  1.00  0.00      LIG  
ATOM   5310 C22  LIG     1      27.786  -2.773  12.115  1.00  0.00      LIG  
ATOM   5311 C23  LIG     1      27.789  -2.837  10.583  1.00  0.00      LIG  
ATOM   5312 O1   LIG     1      35.987   2.482   9.414  1.00  0.00      LIG  
ATOM   5313 O2   LIG     1      29.661   1.951  11.035  1.00  0.00      LIG  
ATOM   5314 C24  LIG     1      26.619  -2.134   9.922  1.00  0.00      LIG  
ATOM   5315 C25  LIG     1      28.905  -0.457  14.469  1.00  0.00      LIG  
ATOM   5316 O3   LIG     1      29.135   0.545  13.809  1.00  0.00      LIG  
ATOM   5317 C26  LIG     1      29.437  -0.693  15.845  1.00  0.00      LIG  
ATOM   5318 C27  LIG     1      26.086  -1.105  12.860  1.00  0.00      LIG  
ATOM   5319 O4   LIG     1      25.679  -0.023  13.736  1.00  0.00      LIG  
ATOM   5320 C28  LIG     1      25.472   0.139  12.318  1.00  0.00      LIG  
ATOM   5321 C29  LIG     1      24.061   0.050  11.869  1.00  0.00      LIG  
ATOM   5322 C30  LIG     1      26.250   1.281  11.768  1.00  0.00      LIG  
ATOM   5323 O5   LIG     1      29.881  -4.726   9.848  1.00  0.00      LIG  
ATOM   5324 H    LIG     1      33.224   1.676   8.874  1.00  0.00      LIG  
ATOM   5325 H1   LIG     1      33.719   3.373   9.067  1.00  0.00      LIG  
ATOM   5326 H2   LIG     1      34.271   0.836  12.721  1.00  0.00      LIG  
ATOM   5327 H3   LIG     1      31.894   3.065  10.595  1.00  0.00      LIG  
ATOM   5328 H4   LIG     1      33.357   3.215  11.517  1.00  0.00      LIG  
ATOM   5329 H5   LIG     1      33.090  -1.077  12.964  1.00  0.00      LIG  
ATOM   5330 H6   LIG     1      34.584  -1.546  12.221  1.00  0.00      LIG  
ATOM   5331 H7   LIG     1      32.146  -2.403  11.466  1.00  0.00      LIG  
ATOM   5332 H8   LIG     1      33.530  -2.349  10.384  1.00  0.00      LIG  
ATOM   5333 H9   LIG     1      32.833  -0.321   9.378  1.00  0.00      LIG  
ATOM   5334 H10  LIG     1      31.008  -0.203  11.745  1.00  0.00      LIG  
ATOM   5335 H11  LIG     1      28.348   0.112  10.289  1.00  0.00      LIG  
ATOM   5336 H12  LIG     1      28.921   0.385   8.676  1.00  0.00      LIG  
ATOM   5337 H13  LIG     1      30.704   1.583   9.326  1.00  0.00      LIG  
ATOM   5338 H14  LIG     1      32.198  -3.449   9.267  1.00  0.00      LIG  
ATOM   5339 H15  LIG     1      31.120  -3.314   7.869  1.00  0.00      LIG  
ATOM   5340 H16  LIG     1      36.187   1.879  12.375  1.00  0.00      LIG  
ATOM   5341 H17  LIG     1      37.266   1.159  11.174  1.00  0.00      LIG  
ATOM   5342 H18  LIG     1      36.504   0.136  12.396  1.00  0.00      LIG  
ATOM   5343 H19  LIG     1      36.506  -0.088   9.355  1.00  0.00      LIG  
ATOM   5344 H20  LIG     1      34.843  -0.598   9.140  1.00  0.00      LIG  
ATOM   5345 H21  LIG     1      35.832  -1.279  10.450  1.00  0.00      LIG  
ATOM   5346 H22  LIG     1      32.878   2.179  13.451  1.00  0.00      LIG  
ATOM   5347 H23  LIG     1      31.877   0.726  13.524  1.00  0.00      LIG  
ATOM   5348 H24  LIG     1      31.220   2.237  12.885  1.00  0.00      LIG  
ATOM   5349 H25  LIG     1      32.238  -1.201   7.248  1.00  0.00      LIG  
ATOM   5350 H26  LIG     1      31.206   0.168   7.655  1.00  0.00      LIG  
ATOM   5351 H27  LIG     1      30.491  -1.308   6.988  1.00  0.00      LIG  
ATOM   5352 H28  LIG     1      28.081  -0.659  12.155  1.00  0.00      LIG  
ATOM   5353 H29  LIG     1      27.027  -3.468  12.485  1.00  0.00      LIG  
ATOM   5354 H30  LIG     1      28.736  -3.178  12.475  1.00  0.00      LIG  
ATOM   5355 H31  LIG     1      27.623  -3.892  10.348  1.00  0.00      LIG  
ATOM   5356 H32  LIG     1      29.486   1.486  11.873  1.00  0.00      LIG  
ATOM   5357 H33  LIG     1      26.602  -2.336   8.848  1.00  0.00      LIG  
ATOM   5358 H34  LIG     1      26.657  -1.053  10.054  1.00  0.00      LIG  
ATOM   5359 H35  LIG     1      25.677  -2.491  10.347  1.00  0.00      LIG  
ATOM   5360 H36  LIG     1      29.959  -1.653  15.882  1.00  0.00      LIG  
ATOM   5361 H37  LIG     1      28.616  -0.670  16.567  1.00  0.00      LIG  
ATOM   5362 H38  LIG     1      30.149   0.102  16.083  1.00  0.00      LIG  
ATOM   5363 H39  LIG     1      25.488  -2.005  12.907  1.00  0.00      LIG  
ATOM   5364 H40  LIG     1      23.577   1.024  11.975  1.00  0.00      LIG  
ATOM   5365 H41  LIG     1      23.494  -0.681  12.452  1.00  0.00      LIG  
ATOM   5366 H42  LIG     1      24.020  -0.244  10.817  1.00  0.00      LIG  
ATOM   5367 H43  LIG     1      25.711   2.216  11.942  1.00  0.00      LIG  
ATOM   5368 H44  LIG     1      26.386   1.162  10.692  1.00  0.00      LIG  
ATOM   5369 H45  LIG     1      27.234   1.373  12.234  1.00  0.00      LIG  
TER
REMARK  Energy: 267.482
REMARK  SimpleFitness: 267.482
REMARK  FullFitness: -983.7442
REMARK  InterFull: -21.7121
REMARK  IntraFull: 289.281
REMARK  solvFull: -1510.54
REMARK  surfFull: 259.227
REMARK  extraFull: 0.0
REMARK  deltaGcompsolvpol: -1510.54
REMARK  deltaGcompsolvnonpol: 259.227
REMARK  deltaGprotsolvpol: -1512.07
REMARK  deltaGprotsolvnonpol: 254.074
REMARK  deltaGligsolvpol: -9.95793
REMARK  deltaGligsolvnonpol: 15.5997
REMARK  deltaGvdw: -21.7121
REMARK  deltaGelec: 0.0
REMARK  deltaG: -6.3291683
REMARK  Cluster: 2
REMARK  ClusterRank: 4
ATOM   5287 C    LIG     1      33.644   2.405   9.569  1.00  0.00      LIG  
ATOM   5288 C1   LIG     1      35.015   1.995   9.973  1.00  0.00      LIG  
ATOM   5289 C2   LIG     1      35.151   0.758  10.828  1.00  0.00      LIG  
ATOM   5290 C3   LIG     1      33.923   0.468  11.752  1.00  0.00      LIG  
ATOM   5291 C4   LIG     1      32.587   1.217  11.526  1.00  0.00      LIG  
ATOM   5292 C5   LIG     1      32.828   2.551  10.824  1.00  0.00      LIG  
ATOM   5293 C6   LIG     1      33.653  -1.007  12.030  1.00  0.00      LIG  
ATOM   5294 C7   LIG     1      32.845  -1.728  10.965  1.00  0.00      LIG  
ATOM   5295 C8   LIG     1      32.098  -0.791  10.027  1.00  0.00      LIG  
ATOM   5296 C9   LIG     1      31.479   0.310  10.900  1.00  0.00      LIG  
ATOM   5297 C10  LIG     1      31.114  -1.502   9.065  1.00  0.00      LIG  
ATOM   5298 C11  LIG     1      29.727  -1.346   9.585  1.00  0.00      LIG  
ATOM   5299 C12  LIG     1      29.241   0.058   9.669  1.00  0.00      LIG  
ATOM   5300 C13  LIG     1      30.316   1.021  10.178  1.00  0.00      LIG  
ATOM   5301 C14  LIG     1      31.265  -3.014   8.911  1.00  0.00      LIG  
ATOM   5302 C15  LIG     1      30.106  -3.537   9.682  1.00  0.00      LIG  
ATOM   5303 C16  LIG     1      29.135  -2.478   9.998  1.00  0.00      LIG  
ATOM   5304 C17  LIG     1      36.344   0.999  11.743  1.00  0.00      LIG  
ATOM   5305 C18  LIG     1      35.597  -0.367   9.896  1.00  0.00      LIG  
ATOM   5306 C19  LIG     1      32.110   1.608  12.923  1.00  0.00      LIG  
ATOM   5307 C20  LIG     1      31.265  -0.924   7.661  1.00  0.00      LIG  
ATOM   5308 O    LIG     1      28.113  -1.502  14.084  1.00  0.00      LIG  
ATOM   5309 C21  LIG     1      27.561  -1.402  12.758  1.00  0.00      LIG  
ATOM   5310 C22  LIG     1      27.786  -2.773  12.115  1.00  0.00      LIG  
ATOM   5311 C23  LIG     1      27.789  -2.837  10.583  1.00  0.00      LIG  
ATOM   5312 O1   LIG     1      35.987   2.482   9.414  1.00  0.00      LIG  
ATOM   5313 O2   LIG     1      29.661   1.951  11.035  1.00  0.00      LIG  
ATOM   5314 C24  LIG     1      26.619  -2.134   9.922  1.00  0.00      LIG  
ATOM   5315 C25  LIG     1      28.905  -0.457  14.469  1.00  0.00      LIG  
ATOM   5316 O3   LIG     1      29.135   0.545  13.809  1.00  0.00      LIG  
ATOM   5317 C26  LIG     1      29.437  -0.693  15.845  1.00  0.00      LIG  
ATOM   5318 C27  LIG     1      26.086  -1.105  12.860  1.00  0.00      LIG  
ATOM   5319 O4   LIG     1      25.679  -0.023  13.736  1.00  0.00      LIG  
ATOM   5320 C28  LIG     1      25.472   0.139  12.318  1.00  0.00      LIG  
ATOM   5321 C29  LIG     1      24.061   0.050  11.869  1.00  0.00      LIG  
ATOM   5322 C30  LIG     1      26.250   1.281  11.768  1.00  0.00      LIG  
ATOM   5323 O5   LIG     1      29.881  -4.726   9.848  1.00  0.00      LIG  
ATOM   5324 H    LIG     1      33.224   1.676   8.874  1.00  0.00      LIG  
ATOM   5325 H1   LIG     1      33.719   3.373   9.067  1.00  0.00      LIG  
ATOM   5326 H2   LIG     1      34.271   0.836  12.721  1.00  0.00      LIG  
ATOM   5327 H3   LIG     1      31.894   3.065  10.595  1.00  0.00      LIG  
ATOM   5328 H4   LIG     1      33.357   3.215  11.517  1.00  0.00      LIG  
ATOM   5329 H5   LIG     1      33.090  -1.077  12.964  1.00  0.00      LIG  
ATOM   5330 H6   LIG     1      34.584  -1.546  12.221  1.00  0.00      LIG  
ATOM   5331 H7   LIG     1      32.146  -2.403  11.466  1.00  0.00      LIG  
ATOM   5332 H8   LIG     1      33.530  -2.349  10.384  1.00  0.00      LIG  
ATOM   5333 H9   LIG     1      32.833  -0.321   9.378  1.00  0.00      LIG  
ATOM   5334 H10  LIG     1      31.008  -0.203  11.745  1.00  0.00      LIG  
ATOM   5335 H11  LIG     1      28.348   0.112  10.289  1.00  0.00      LIG  
ATOM   5336 H12  LIG     1      28.921   0.385   8.676  1.00  0.00      LIG  
ATOM   5337 H13  LIG     1      30.704   1.583   9.326  1.00  0.00      LIG  
ATOM   5338 H14  LIG     1      32.198  -3.449   9.267  1.00  0.00      LIG  
ATOM   5339 H15  LIG     1      31.120  -3.314   7.869  1.00  0.00      LIG  
ATOM   5340 H16  LIG     1      36.187   1.879  12.375  1.00  0.00      LIG  
ATOM   5341 H17  LIG     1      37.266   1.159  11.174  1.00  0.00      LIG  
ATOM   5342 H18  LIG     1      36.504   0.136  12.396  1.00  0.00      LIG  
ATOM   5343 H19  LIG     1      36.506  -0.088   9.355  1.00  0.00      LIG  
ATOM   5344 H20  LIG     1      34.843  -0.598   9.140  1.00  0.00      LIG  
ATOM   5345 H21  LIG     1      35.832  -1.279  10.450  1.00  0.00      LIG  
ATOM   5346 H22  LIG     1      32.878   2.179  13.451  1.00  0.00      LIG  
ATOM   5347 H23  LIG     1      31.877   0.726  13.524  1.00  0.00      LIG  
ATOM   5348 H24  LIG     1      31.220   2.237  12.885  1.00  0.00      LIG  
ATOM   5349 H25  LIG     1      32.238  -1.201   7.248  1.00  0.00      LIG  
ATOM   5350 H26  LIG     1      31.206   0.168   7.655  1.00  0.00      LIG  
ATOM   5351 H27  LIG     1      30.491  -1.308   6.988  1.00  0.00      LIG  
ATOM   5352 H28  LIG     1      28.081  -0.659  12.155  1.00  0.00      LIG  
ATOM   5353 H29  LIG     1      27.027  -3.468  12.485  1.00  0.00      LIG  
ATOM   5354 H30  LIG     1      28.736  -3.178  12.475  1.00  0.00      LIG  
ATOM   5355 H31  LIG     1      27.623  -3.892  10.348  1.00  0.00      LIG  
ATOM   5356 H32  LIG     1      29.486   1.486  11.873  1.00  0.00      LIG  
ATOM   5357 H33  LIG     1      26.602  -2.336   8.848  1.00  0.00      LIG  
ATOM   5358 H34  LIG     1      26.657  -1.053  10.054  1.00  0.00      LIG  
ATOM   5359 H35  LIG     1      25.677  -2.491  10.347  1.00  0.00      LIG  
ATOM   5360 H36  LIG     1      29.959  -1.653  15.882  1.00  0.00      LIG  
ATOM   5361 H37  LIG     1      28.616  -0.670  16.567  1.00  0.00      LIG  
ATOM   5362 H38  LIG     1      30.149   0.102  16.083  1.00  0.00      LIG  
ATOM   5363 H39  LIG     1      25.488  -2.005  12.907  1.00  0.00      LIG  
ATOM   5364 H40  LIG     1      23.577   1.024  11.975  1.00  0.00      LIG  
ATOM   5365 H41  LIG     1      23.494  -0.681  12.452  1.00  0.00      LIG  
ATOM   5366 H42  LIG     1      24.020  -0.244  10.817  1.00  0.00      LIG  
ATOM   5367 H43  LIG     1      25.711   2.216  11.942  1.00  0.00      LIG  
ATOM   5368 H44  LIG     1      26.386   1.162  10.692  1.00  0.00      LIG  
ATOM   5369 H45  LIG     1      27.234   1.373  12.234  1.00  0.00      LIG  
TER
REMARK  Energy: 267.979
REMARK  SimpleFitness: 267.979
REMARK  FullFitness: -983.39624
REMARK  InterFull: -21.4742
REMARK  IntraFull: 291.206
REMARK  solvFull: -1512.31
REMARK  surfFull: 259.182
REMARK  extraFull: 0.0
REMARK  deltaGcompsolvpol: -1512.31
REMARK  deltaGcompsolvnonpol: 259.182
REMARK  deltaGprotsolvpol: -1512.07
REMARK  deltaGprotsolvnonpol: 254.074
REMARK  deltaGligsolvpol: -11.2638
REMARK  deltaGligsolvnonpol: 15.6199
REMARK  deltaGvdw: -21.4742
REMARK  deltaGelec: 0.0
REMARK  deltaG: -6.341235
REMARK  Cluster: 2
REMARK  ClusterRank: 5
ATOM   5287 C    LIG     1      33.629   2.405   9.412  1.00  0.00      LIG  
ATOM   5288 C1   LIG     1      34.979   2.033   9.911  1.00  0.00      LIG  
ATOM   5289 C2   LIG     1      35.073   0.817  10.798  1.00  0.00      LIG  
ATOM   5290 C3   LIG     1      33.811   0.574  11.691  1.00  0.00      LIG  
ATOM   5291 C4   LIG     1      32.486   1.315  11.382  1.00  0.00      LIG  
ATOM   5292 C5   LIG     1      32.752   2.610  10.617  1.00  0.00      LIG  
ATOM   5293 C6   LIG     1      33.529  -0.886  12.028  1.00  0.00      LIG  
ATOM   5294 C7   LIG     1      32.756  -1.656  10.972  1.00  0.00      LIG  
ATOM   5295 C8   LIG     1      32.034  -0.764   9.971  1.00  0.00      LIG  
ATOM   5296 C9   LIG     1      31.395   0.377  10.774  1.00  0.00      LIG  
ATOM   5297 C10  LIG     1      31.073  -1.519   9.019  1.00  0.00      LIG  
ATOM   5298 C11  LIG     1      29.678  -1.358   9.513  1.00  0.00      LIG  
ATOM   5299 C12  LIG     1      29.174   0.043   9.559  1.00  0.00      LIG  
ATOM   5300 C13  LIG     1      30.252   1.042   9.982  1.00  0.00      LIG  
ATOM   5301 C14  LIG     1      31.244  -3.033   8.925  1.00  0.00      LIG  
ATOM   5302 C15  LIG     1      30.075  -3.542   9.689  1.00  0.00      LIG  
ATOM   5303 C16  LIG     1      29.094  -2.480   9.964  1.00  0.00      LIG  
ATOM   5304 C17  LIG     1      36.245   1.058  11.742  1.00  0.00      LIG  
ATOM   5305 C18  LIG     1      35.525  -0.336   9.904  1.00  0.00      LIG  
ATOM   5306 C19  LIG     1      31.964   1.777  12.740  1.00  0.00      LIG  
ATOM   5307 C20  LIG     1      31.244  -1.001   7.594  1.00  0.00      LIG  
ATOM   5308 O    LIG     1      28.125  -1.548  14.078  1.00  0.00      LIG  
ATOM   5309 C21  LIG     1      27.577  -1.409  12.754  1.00  0.00      LIG  
ATOM   5310 C22  LIG     1      27.769  -2.776  12.091  1.00  0.00      LIG  
ATOM   5311 C23  LIG     1      27.752  -2.832  10.559  1.00  0.00      LIG  
ATOM   5312 O1   LIG     1      35.976   2.521   9.400  1.00  0.00      LIG  
ATOM   5313 O2   LIG     1      29.593   2.055  10.734  1.00  0.00      LIG  
ATOM   5314 C24  LIG     1      26.575  -2.122   9.917  1.00  0.00      LIG  
ATOM   5315 C25  LIG     1      28.888  -0.503  14.514  1.00  0.00      LIG  
ATOM   5316 O3   LIG     1      29.090   0.538  13.904  1.00  0.00      LIG  
ATOM   5317 C26  LIG     1      29.404  -0.775  15.890  1.00  0.00      LIG  
ATOM   5318 C27  LIG     1      26.108  -1.085  12.862  1.00  0.00      LIG  
ATOM   5319 O4   LIG     1      25.720   0.000  13.742  1.00  0.00      LIG  
ATOM   5320 C28  LIG     1      25.510   0.168  12.325  1.00  0.00      LIG  
ATOM   5321 C29  LIG     1      24.097   0.097  11.878  1.00  0.00      LIG  
ATOM   5322 C30  LIG     1      26.302   1.300  11.774  1.00  0.00      LIG  
ATOM   5323 O5   LIG     1      29.853  -4.727   9.881  1.00  0.00      LIG  
ATOM   5324 H    LIG     1      33.251   1.634   8.738  1.00  0.00      LIG  
ATOM   5325 H1   LIG     1      33.721   3.345   8.861  1.00  0.00      LIG  
ATOM   5326 H2   LIG     1      34.127   0.989  12.652  1.00  0.00      LIG  
ATOM   5327 H3   LIG     1      31.828   3.103  10.315  1.00  0.00      LIG  
ATOM   5328 H4   LIG     1      33.243   3.316  11.296  1.00  0.00      LIG  
ATOM   5329 H5   LIG     1      32.934  -0.912  12.946  1.00  0.00      LIG  
ATOM   5330 H6   LIG     1      34.453  -1.415  12.275  1.00  0.00      LIG  
ATOM   5331 H7   LIG     1      32.047  -2.315  11.479  1.00  0.00      LIG  
ATOM   5332 H8   LIG     1      33.462  -2.297  10.438  1.00  0.00      LIG  
ATOM   5333 H9   LIG     1      32.785  -0.324   9.319  1.00  0.00      LIG  
ATOM   5334 H10  LIG     1      30.901  -0.092  11.632  1.00  0.00      LIG  
ATOM   5335 H11  LIG     1      28.318   0.107  10.229  1.00  0.00      LIG  
ATOM   5336 H12  LIG     1      28.799   0.328   8.573  1.00  0.00      LIG  
ATOM   5337 H13  LIG     1      30.662   1.520   9.089  1.00  0.00      LIG  
ATOM   5338 H14  LIG     1      32.174  -3.444   9.317  1.00  0.00      LIG  
ATOM   5339 H15  LIG     1      31.126  -3.375   7.892  1.00  0.00      LIG  
ATOM   5340 H16  LIG     1      36.086   1.954  12.350  1.00  0.00      LIG  
ATOM   5341 H17  LIG     1      37.184   1.188  11.196  1.00  0.00      LIG  
ATOM   5342 H18  LIG     1      36.370   0.206  12.416  1.00  0.00      LIG  
ATOM   5343 H19  LIG     1      36.456  -0.085   9.387  1.00  0.00      LIG  
ATOM   5344 H20  LIG     1      34.792  -0.567   9.129  1.00  0.00      LIG  
ATOM   5345 H21  LIG     1      35.724  -1.240  10.483  1.00  0.00      LIG  
ATOM   5346 H22  LIG     1      32.712   2.383  13.259  1.00  0.00      LIG  
ATOM   5347 H23  LIG     1      31.720   0.926  13.380  1.00  0.00      LIG  
ATOM   5348 H24  LIG     1      31.070   2.394  12.642  1.00  0.00      LIG  
ATOM   5349 H25  LIG     1      32.230  -1.282   7.214  1.00  0.00      LIG  
ATOM   5350 H26  LIG     1      31.169   0.087   7.536  1.00  0.00      LIG  
ATOM   5351 H27  LIG     1      30.491  -1.428   6.924  1.00  0.00      LIG  
ATOM   5352 H28  LIG     1      28.120  -0.667  12.166  1.00  0.00      LIG  
ATOM   5353 H29  LIG     1      27.002  -3.462  12.466  1.00  0.00      LIG  
ATOM   5354 H30  LIG     1      28.715  -3.202  12.436  1.00  0.00      LIG  
ATOM   5355 H31  LIG     1      27.577  -3.884  10.319  1.00  0.00      LIG  
ATOM   5356 H32  LIG     1      30.282   2.508  11.249  1.00  0.00      LIG  
ATOM   5357 H33  LIG     1      26.547  -2.314   8.842  1.00  0.00      LIG  
ATOM   5358 H34  LIG     1      26.615  -1.043  10.061  1.00  0.00      LIG  
ATOM   5359 H35  LIG     1      25.638  -2.483  10.348  1.00  0.00      LIG  
ATOM   5360 H36  LIG     1      29.902  -1.748  15.916  1.00  0.00      LIG  
ATOM   5361 H37  LIG     1      28.579  -0.743  16.606  1.00  0.00      LIG  
ATOM   5362 H38  LIG     1      30.135  -0.004  16.146  1.00  0.00      LIG  
ATOM   5363 H39  LIG     1      25.496  -1.976  12.910  1.00  0.00      LIG  
ATOM   5364 H40  LIG     1      23.611   1.065  12.023  1.00  0.00      LIG  
ATOM   5365 H41  LIG     1      23.532  -0.659  12.431  1.00  0.00      LIG  
ATOM   5366 H42  LIG     1      24.053  -0.155  10.816  1.00  0.00      LIG  
ATOM   5367 H43  LIG     1      25.785   2.244  11.964  1.00  0.00      LIG  
ATOM   5368 H44  LIG     1      26.417   1.188  10.694  1.00  0.00      LIG  
ATOM   5369 H45  LIG     1      27.296   1.367  12.223  1.00  0.00      LIG  
TER
REMARK  Energy: 267.979
REMARK  SimpleFitness: 267.979
REMARK  FullFitness: -983.39624
REMARK  InterFull: -21.4742
REMARK  IntraFull: 291.206
REMARK  solvFull: -1512.31
REMARK  surfFull: 259.182
REMARK  extraFull: 0.0
REMARK  deltaGcompsolvpol: -1512.31
REMARK  deltaGcompsolvnonpol: 259.182
REMARK  deltaGprotsolvpol: -1512.07
REMARK  deltaGprotsolvnonpol: 254.074
REMARK  deltaGligsolvpol: -11.2638
REMARK  deltaGligsolvnonpol: 15.6199
REMARK  deltaGvdw: -21.4742
REMARK  deltaGelec: 0.0
REMARK  deltaG: -6.341235
REMARK  Cluster: 2
REMARK  ClusterRank: 6
ATOM   5287 C    LIG     1      33.629   2.405   9.412  1.00  0.00      LIG  
ATOM   5288 C1   LIG     1      34.979   2.033   9.911  1.00  0.00      LIG  
ATOM   5289 C2   LIG     1      35.073   0.817  10.798  1.00  0.00      LIG  
ATOM   5290 C3   LIG     1      33.811   0.574  11.691  1.00  0.00      LIG  
ATOM   5291 C4   LIG     1      32.486   1.315  11.382  1.00  0.00      LIG  
ATOM   5292 C5   LIG     1      32.752   2.610  10.617  1.00  0.00      LIG  
ATOM   5293 C6   LIG     1      33.529  -0.886  12.028  1.00  0.00      LIG  
ATOM   5294 C7   LIG     1      32.756  -1.656  10.972  1.00  0.00      LIG  
ATOM   5295 C8   LIG     1      32.034  -0.764   9.971  1.00  0.00      LIG  
ATOM   5296 C9   LIG     1      31.395   0.377  10.774  1.00  0.00      LIG  
ATOM   5297 C10  LIG     1      31.073  -1.519   9.019  1.00  0.00      LIG  
ATOM   5298 C11  LIG     1      29.678  -1.358   9.513  1.00  0.00      LIG  
ATOM   5299 C12  LIG     1      29.174   0.043   9.559  1.00  0.00      LIG  
ATOM   5300 C13  LIG     1      30.252   1.042   9.982  1.00  0.00      LIG  
ATOM   5301 C14  LIG     1      31.244  -3.033   8.925  1.00  0.00      LIG  
ATOM   5302 C15  LIG     1      30.075  -3.542   9.689  1.00  0.00      LIG  
ATOM   5303 C16  LIG     1      29.094  -2.480   9.964  1.00  0.00      LIG  
ATOM   5304 C17  LIG     1      36.245   1.058  11.742  1.00  0.00      LIG  
ATOM   5305 C18  LIG     1      35.525  -0.336   9.904  1.00  0.00      LIG  
ATOM   5306 C19  LIG     1      31.964   1.777  12.740  1.00  0.00      LIG  
ATOM   5307 C20  LIG     1      31.244  -1.001   7.594  1.00  0.00      LIG  
ATOM   5308 O    LIG     1      28.125  -1.548  14.078  1.00  0.00      LIG  
ATOM   5309 C21  LIG     1      27.577  -1.409  12.754  1.00  0.00      LIG  
ATOM   5310 C22  LIG     1      27.769  -2.776  12.091  1.00  0.00      LIG  
ATOM   5311 C23  LIG     1      27.752  -2.832  10.559  1.00  0.00      LIG  
ATOM   5312 O1   LIG     1      35.976   2.521   9.400  1.00  0.00      LIG  
ATOM   5313 O2   LIG     1      29.593   2.055  10.734  1.00  0.00      LIG  
ATOM   5314 C24  LIG     1      26.575  -2.122   9.917  1.00  0.00      LIG  
ATOM   5315 C25  LIG     1      28.888  -0.503  14.514  1.00  0.00      LIG  
ATOM   5316 O3   LIG     1      29.090   0.538  13.904  1.00  0.00      LIG  
ATOM   5317 C26  LIG     1      29.404  -0.775  15.890  1.00  0.00      LIG  
ATOM   5318 C27  LIG     1      26.108  -1.085  12.862  1.00  0.00      LIG  
ATOM   5319 O4   LIG     1      25.720   0.000  13.742  1.00  0.00      LIG  
ATOM   5320 C28  LIG     1      25.510   0.168  12.325  1.00  0.00      LIG  
ATOM   5321 C29  LIG     1      24.097   0.097  11.878  1.00  0.00      LIG  
ATOM   5322 C30  LIG     1      26.302   1.300  11.774  1.00  0.00      LIG  
ATOM   5323 O5   LIG     1      29.853  -4.727   9.881  1.00  0.00      LIG  
ATOM   5324 H    LIG     1      33.251   1.634   8.738  1.00  0.00      LIG  
ATOM   5325 H1   LIG     1      33.721   3.345   8.861  1.00  0.00      LIG  
ATOM   5326 H2   LIG     1      34.127   0.989  12.652  1.00  0.00      LIG  
ATOM   5327 H3   LIG     1      31.828   3.103  10.315  1.00  0.00      LIG  
ATOM   5328 H4   LIG     1      33.243   3.316  11.296  1.00  0.00      LIG  
ATOM   5329 H5   LIG     1      32.934  -0.912  12.946  1.00  0.00      LIG  
ATOM   5330 H6   LIG     1      34.453  -1.415  12.275  1.00  0.00      LIG  
ATOM   5331 H7   LIG     1      32.047  -2.315  11.479  1.00  0.00      LIG  
ATOM   5332 H8   LIG     1      33.462  -2.297  10.438  1.00  0.00      LIG  
ATOM   5333 H9   LIG     1      32.785  -0.324   9.319  1.00  0.00      LIG  
ATOM   5334 H10  LIG     1      30.901  -0.092  11.632  1.00  0.00      LIG  
ATOM   5335 H11  LIG     1      28.318   0.107  10.229  1.00  0.00      LIG  
ATOM   5336 H12  LIG     1      28.799   0.328   8.573  1.00  0.00      LIG  
ATOM   5337 H13  LIG     1      30.662   1.520   9.089  1.00  0.00      LIG  
ATOM   5338 H14  LIG     1      32.174  -3.444   9.317  1.00  0.00      LIG  
ATOM   5339 H15  LIG     1      31.126  -3.375   7.892  1.00  0.00      LIG  
ATOM   5340 H16  LIG     1      36.086   1.954  12.350  1.00  0.00      LIG  
ATOM   5341 H17  LIG     1      37.184   1.188  11.196  1.00  0.00      LIG  
ATOM   5342 H18  LIG     1      36.370   0.206  12.416  1.00  0.00      LIG  
ATOM   5343 H19  LIG     1      36.456  -0.085   9.387  1.00  0.00      LIG  
ATOM   5344 H20  LIG     1      34.792  -0.567   9.129  1.00  0.00      LIG  
ATOM   5345 H21  LIG     1      35.724  -1.240  10.483  1.00  0.00      LIG  
ATOM   5346 H22  LIG     1      32.712   2.383  13.259  1.00  0.00      LIG  
ATOM   5347 H23  LIG     1      31.720   0.926  13.380  1.00  0.00      LIG  
ATOM   5348 H24  LIG     1      31.070   2.394  12.642  1.00  0.00      LIG  
ATOM   5349 H25  LIG     1      32.230  -1.282   7.214  1.00  0.00      LIG  
ATOM   5350 H26  LIG     1      31.169   0.087   7.536  1.00  0.00      LIG  
ATOM   5351 H27  LIG     1      30.491  -1.428   6.924  1.00  0.00      LIG  
ATOM   5352 H28  LIG     1      28.120  -0.667  12.166  1.00  0.00      LIG  
ATOM   5353 H29  LIG     1      27.002  -3.462  12.466  1.00  0.00      LIG  
ATOM   5354 H30  LIG     1      28.715  -3.202  12.436  1.00  0.00      LIG  
ATOM   5355 H31  LIG     1      27.577  -3.884  10.319  1.00  0.00      LIG  
ATOM   5356 H32  LIG     1      30.282   2.508  11.249  1.00  0.00      LIG  
ATOM   5357 H33  LIG     1      26.547  -2.314   8.842  1.00  0.00      LIG  
ATOM   5358 H34  LIG     1      26.615  -1.043  10.061  1.00  0.00      LIG  
ATOM   5359 H35  LIG     1      25.638  -2.483  10.348  1.00  0.00      LIG  
ATOM   5360 H36  LIG     1      29.902  -1.748  15.916  1.00  0.00      LIG  
ATOM   5361 H37  LIG     1      28.579  -0.743  16.606  1.00  0.00      LIG  
ATOM   5362 H38  LIG     1      30.135  -0.004  16.146  1.00  0.00      LIG  
ATOM   5363 H39  LIG     1      25.496  -1.976  12.910  1.00  0.00      LIG  
ATOM   5364 H40  LIG     1      23.611   1.065  12.023  1.00  0.00      LIG  
ATOM   5365 H41  LIG     1      23.532  -0.659  12.431  1.00  0.00      LIG  
ATOM   5366 H42  LIG     1      24.053  -0.155  10.816  1.00  0.00      LIG  
ATOM   5367 H43  LIG     1      25.785   2.244  11.964  1.00  0.00      LIG  
ATOM   5368 H44  LIG     1      26.417   1.188  10.694  1.00  0.00      LIG  
ATOM   5369 H45  LIG     1      27.296   1.367  12.223  1.00  0.00      LIG  
TER
REMARK  Energy: 267.979
REMARK  SimpleFitness: 267.979
REMARK  FullFitness: -983.39624
REMARK  InterFull: -21.4742
REMARK  IntraFull: 291.206
REMARK  solvFull: -1512.31
REMARK  surfFull: 259.182
REMARK  extraFull: 0.0
REMARK  deltaGcompsolvpol: -1512.31
REMARK  deltaGcompsolvnonpol: 259.182
REMARK  deltaGprotsolvpol: -1512.07
REMARK  deltaGprotsolvnonpol: 254.074
REMARK  deltaGligsolvpol: -11.2638
REMARK  deltaGligsolvnonpol: 15.6199
REMARK  deltaGvdw: -21.4742
REMARK  deltaGelec: 0.0
REMARK  deltaG: -6.341235
REMARK  Cluster: 2
REMARK  ClusterRank: 7
ATOM   5287 C    LIG     1      33.629   2.405   9.412  1.00  0.00      LIG  
ATOM   5288 C1   LIG     1      34.979   2.033   9.911  1.00  0.00      LIG  
ATOM   5289 C2   LIG     1      35.073   0.817  10.798  1.00  0.00      LIG  
ATOM   5290 C3   LIG     1      33.811   0.574  11.691  1.00  0.00      LIG  
ATOM   5291 C4   LIG     1      32.486   1.315  11.382  1.00  0.00      LIG  
ATOM   5292 C5   LIG     1      32.752   2.610  10.617  1.00  0.00      LIG  
ATOM   5293 C6   LIG     1      33.529  -0.886  12.028  1.00  0.00      LIG  
ATOM   5294 C7   LIG     1      32.756  -1.656  10.972  1.00  0.00      LIG  
ATOM   5295 C8   LIG     1      32.034  -0.764   9.971  1.00  0.00      LIG  
ATOM   5296 C9   LIG     1      31.395   0.377  10.774  1.00  0.00      LIG  
ATOM   5297 C10  LIG     1      31.073  -1.519   9.019  1.00  0.00      LIG  
ATOM   5298 C11  LIG     1      29.678  -1.358   9.513  1.00  0.00      LIG  
ATOM   5299 C12  LIG     1      29.174   0.043   9.559  1.00  0.00      LIG  
ATOM   5300 C13  LIG     1      30.252   1.042   9.982  1.00  0.00      LIG  
ATOM   5301 C14  LIG     1      31.244  -3.033   8.925  1.00  0.00      LIG  
ATOM   5302 C15  LIG     1      30.075  -3.542   9.689  1.00  0.00      LIG  
ATOM   5303 C16  LIG     1      29.094  -2.480   9.964  1.00  0.00      LIG  
ATOM   5304 C17  LIG     1      36.245   1.058  11.742  1.00  0.00      LIG  
ATOM   5305 C18  LIG     1      35.525  -0.336   9.904  1.00  0.00      LIG  
ATOM   5306 C19  LIG     1      31.964   1.777  12.740  1.00  0.00      LIG  
ATOM   5307 C20  LIG     1      31.244  -1.001   7.594  1.00  0.00      LIG  
ATOM   5308 O    LIG     1      28.125  -1.548  14.078  1.00  0.00      LIG  
ATOM   5309 C21  LIG     1      27.577  -1.409  12.754  1.00  0.00      LIG  
ATOM   5310 C22  LIG     1      27.769  -2.776  12.091  1.00  0.00      LIG  
ATOM   5311 C23  LIG     1      27.752  -2.832  10.559  1.00  0.00      LIG  
ATOM   5312 O1   LIG     1      35.976   2.521   9.400  1.00  0.00      LIG  
ATOM   5313 O2   LIG     1      29.593   2.055  10.734  1.00  0.00      LIG  
ATOM   5314 C24  LIG     1      26.575  -2.122   9.917  1.00  0.00      LIG  
ATOM   5315 C25  LIG     1      28.888  -0.503  14.514  1.00  0.00      LIG  
ATOM   5316 O3   LIG     1      29.090   0.538  13.904  1.00  0.00      LIG  
ATOM   5317 C26  LIG     1      29.404  -0.775  15.890  1.00  0.00      LIG  
ATOM   5318 C27  LIG     1      26.108  -1.085  12.862  1.00  0.00      LIG  
ATOM   5319 O4   LIG     1      25.720   0.000  13.742  1.00  0.00      LIG  
ATOM   5320 C28  LIG     1      25.510   0.168  12.325  1.00  0.00      LIG  
ATOM   5321 C29  LIG     1      24.097   0.097  11.878  1.00  0.00      LIG  
ATOM   5322 C30  LIG     1      26.302   1.300  11.774  1.00  0.00      LIG  
ATOM   5323 O5   LIG     1      29.853  -4.727   9.881  1.00  0.00      LIG  
ATOM   5324 H    LIG     1      33.251   1.634   8.738  1.00  0.00      LIG  
ATOM   5325 H1   LIG     1      33.721   3.345   8.861  1.00  0.00      LIG  
ATOM   5326 H2   LIG     1      34.127   0.989  12.652  1.00  0.00      LIG  
ATOM   5327 H3   LIG     1      31.828   3.103  10.315  1.00  0.00      LIG  
ATOM   5328 H4   LIG     1      33.243   3.316  11.296  1.00  0.00      LIG  
ATOM   5329 H5   LIG     1      32.934  -0.912  12.946  1.00  0.00      LIG  
ATOM   5330 H6   LIG     1      34.453  -1.415  12.275  1.00  0.00      LIG  
ATOM   5331 H7   LIG     1      32.047  -2.315  11.479  1.00  0.00      LIG  
ATOM   5332 H8   LIG     1      33.462  -2.297  10.438  1.00  0.00      LIG  
ATOM   5333 H9   LIG     1      32.785  -0.324   9.319  1.00  0.00      LIG  
ATOM   5334 H10  LIG     1      30.901  -0.092  11.632  1.00  0.00      LIG  
ATOM   5335 H11  LIG     1      28.318   0.107  10.229  1.00  0.00      LIG  
ATOM   5336 H12  LIG     1      28.799   0.328   8.573  1.00  0.00      LIG  
ATOM   5337 H13  LIG     1      30.662   1.520   9.089  1.00  0.00      LIG  
ATOM   5338 H14  LIG     1      32.174  -3.444   9.317  1.00  0.00      LIG  
ATOM   5339 H15  LIG     1      31.126  -3.375   7.892  1.00  0.00      LIG  
ATOM   5340 H16  LIG     1      36.086   1.954  12.350  1.00  0.00      LIG  
ATOM   5341 H17  LIG     1      37.184   1.188  11.196  1.00  0.00      LIG  
ATOM   5342 H18  LIG     1      36.370   0.206  12.416  1.00  0.00      LIG  
ATOM   5343 H19  LIG     1      36.456  -0.085   9.387  1.00  0.00      LIG  
ATOM   5344 H20  LIG     1      34.792  -0.567   9.129  1.00  0.00      LIG  
ATOM   5345 H21  LIG     1      35.724  -1.240  10.483  1.00  0.00      LIG  
ATOM   5346 H22  LIG     1      32.712   2.383  13.259  1.00  0.00      LIG  
ATOM   5347 H23  LIG     1      31.720   0.926  13.380  1.00  0.00      LIG  
ATOM   5348 H24  LIG     1      31.070   2.394  12.642  1.00  0.00      LIG  
ATOM   5349 H25  LIG     1      32.230  -1.282   7.214  1.00  0.00      LIG  
ATOM   5350 H26  LIG     1      31.169   0.087   7.536  1.00  0.00      LIG  
ATOM   5351 H27  LIG     1      30.491  -1.428   6.924  1.00  0.00      LIG  
ATOM   5352 H28  LIG     1      28.120  -0.667  12.166  1.00  0.00      LIG  
ATOM   5353 H29  LIG     1      27.002  -3.462  12.466  1.00  0.00      LIG  
ATOM   5354 H30  LIG     1      28.715  -3.202  12.436  1.00  0.00      LIG  
ATOM   5355 H31  LIG     1      27.577  -3.884  10.319  1.00  0.00      LIG  
ATOM   5356 H32  LIG     1      30.282   2.508  11.249  1.00  0.00      LIG  
ATOM   5357 H33  LIG     1      26.547  -2.314   8.842  1.00  0.00      LIG  
ATOM   5358 H34  LIG     1      26.615  -1.043  10.061  1.00  0.00      LIG  
ATOM   5359 H35  LIG     1      25.638  -2.483  10.348  1.00  0.00      LIG  
ATOM   5360 H36  LIG     1      29.902  -1.748  15.916  1.00  0.00      LIG  
ATOM   5361 H37  LIG     1      28.579  -0.743  16.606  1.00  0.00      LIG  
ATOM   5362 H38  LIG     1      30.135  -0.004  16.146  1.00  0.00      LIG  
ATOM   5363 H39  LIG     1      25.496  -1.976  12.910  1.00  0.00      LIG  
ATOM   5364 H40  LIG     1      23.611   1.065  12.023  1.00  0.00      LIG  
ATOM   5365 H41  LIG     1      23.532  -0.659  12.431  1.00  0.00      LIG  
ATOM   5366 H42  LIG     1      24.053  -0.155  10.816  1.00  0.00      LIG  
ATOM   5367 H43  LIG     1      25.785   2.244  11.964  1.00  0.00      LIG  
ATOM   5368 H44  LIG     1      26.417   1.188  10.694  1.00  0.00      LIG  
ATOM   5369 H45  LIG     1      27.296   1.367  12.223  1.00  0.00      LIG  
TER
REMARK  Energy: 265.84
REMARK  SimpleFitness: 265.84
REMARK  FullFitness: -982.63556
REMARK  InterFull: -21.3206
REMARK  IntraFull: 286.535
REMARK  solvFull: -1506.66
REMARK  surfFull: 258.81
REMARK  extraFull: 0.0
REMARK  deltaGcompsolvpol: -1506.66
REMARK  deltaGcompsolvnonpol: 258.81
REMARK  deltaGprotsolvpol: -1512.07
REMARK  deltaGprotsolvnonpol: 254.074
REMARK  deltaGligsolvpol: -10.304
REMARK  deltaGligsolvnonpol: 15.714
REMARK  deltaGvdw: -21.3206
REMARK  deltaGelec: 0.0
REMARK  deltaG: -6.083757
REMARK  Cluster: 3
REMARK  ClusterRank: 0
ATOM   5287 C    LIG     1      33.055  -0.657  15.505  1.00  0.00      LIG  
ATOM   5288 C1   LIG     1      33.176   0.416  16.528  1.00  0.00      LIG  
ATOM   5289 C2   LIG     1      31.997   1.348  16.647  1.00  0.00      LIG  
ATOM   5290 C3   LIG     1      31.620   1.918  15.254  1.00  0.00      LIG  
ATOM   5291 C4   LIG     1      31.592   0.923  14.069  1.00  0.00      LIG  
ATOM   5292 C5   LIG     1      32.795  -0.030  14.154  1.00  0.00      LIG  
ATOM   5293 C6   LIG     1      30.418   2.872  15.316  1.00  0.00      LIG  
ATOM   5294 C7   LIG     1      29.233   2.500  14.457  1.00  0.00      LIG  
ATOM   5295 C8   LIG     1      29.035   1.003  14.456  1.00  0.00      LIG  
ATOM   5296 C9   LIG     1      30.195   0.288  13.765  1.00  0.00      LIG  
ATOM   5297 C10  LIG     1      27.671   0.605  13.875  1.00  0.00      LIG  
ATOM   5298 C11  LIG     1      27.691  -0.780  13.324  1.00  0.00      LIG  
ATOM   5299 C12  LIG     1      28.587  -1.703  14.072  1.00  0.00      LIG  
ATOM   5300 C13  LIG     1      30.038  -1.233  13.981  1.00  0.00      LIG  
ATOM   5301 C14  LIG     1      27.169   1.435  12.710  1.00  0.00      LIG  
ATOM   5302 C15  LIG     1      26.473   0.397  11.899  1.00  0.00      LIG  
ATOM   5303 C16  LIG     1      26.986  -0.953  12.194  1.00  0.00      LIG  
ATOM   5304 C17  LIG     1      32.430   2.493  17.559  1.00  0.00      LIG  
ATOM   5305 C18  LIG     1      30.891   0.592  17.373  1.00  0.00      LIG  
ATOM   5306 C19  LIG     1      31.951   1.719  12.811  1.00  0.00      LIG  
ATOM   5307 C20  LIG     1      26.637   0.708  14.984  1.00  0.00      LIG  
ATOM   5308 O    LIG     1      29.510  -2.871  10.218  1.00  0.00      LIG  
ATOM   5309 C21  LIG     1      28.774  -1.812   9.579  1.00  0.00      LIG  
ATOM   5310 C22  LIG     1      27.263  -1.955   9.838  1.00  0.00      LIG  
ATOM   5311 C23  LIG     1      26.684  -2.095  11.256  1.00  0.00      LIG  
ATOM   5312 O1   LIG     1      34.009   0.323  17.417  1.00  0.00      LIG  
ATOM   5313 O2   LIG     1      30.658  -1.941  12.911  1.00  0.00      LIG  
ATOM   5314 C24  LIG     1      26.894  -3.492  11.809  1.00  0.00      LIG  
ATOM   5315 C25  LIG     1      30.553  -3.375   9.483  1.00  0.00      LIG  
ATOM   5316 O3   LIG     1      30.868  -3.023   8.356  1.00  0.00      LIG  
ATOM   5317 C26  LIG     1      31.242  -4.476  10.219  1.00  0.00      LIG  
ATOM   5318 C27  LIG     1      29.321  -0.467   9.986  1.00  0.00      LIG  
ATOM   5319 O4   LIG     1      30.690  -0.189   9.603  1.00  0.00      LIG  
ATOM   5320 C28  LIG     1      29.644   0.610   9.010  1.00  0.00      LIG  
ATOM   5321 C29  LIG     1      29.610   2.018   9.486  1.00  0.00      LIG  
ATOM   5322 C30  LIG     1      29.532   0.421   7.537  1.00  0.00      LIG  
ATOM   5323 O5   LIG     1      25.716   0.644  10.972  1.00  0.00      LIG  
ATOM   5324 H    LIG     1      32.276  -1.356  15.809  1.00  0.00      LIG  
ATOM   5325 H1   LIG     1      34.004  -1.199  15.473  1.00  0.00      LIG  
ATOM   5326 H2   LIG     1      32.466   2.574  15.025  1.00  0.00      LIG  
ATOM   5327 H3   LIG     1      32.745  -0.801  13.385  1.00  0.00      LIG  
ATOM   5328 H4   LIG     1      33.693   0.546  13.909  1.00  0.00      LIG  
ATOM   5329 H5   LIG     1      30.745   3.874  15.023  1.00  0.00      LIG  
ATOM   5330 H6   LIG     1      30.056   2.977  16.339  1.00  0.00      LIG  
ATOM   5331 H7   LIG     1      29.390   2.864  13.440  1.00  0.00      LIG  
ATOM   5332 H8   LIG     1      28.347   3.013  14.839  1.00  0.00      LIG  
ATOM   5333 H9   LIG     1      29.029   0.684  15.498  1.00  0.00      LIG  
ATOM   5334 H10  LIG     1      30.043   0.453  12.696  1.00  0.00      LIG  
ATOM   5335 H11  LIG     1      28.495  -2.734  13.731  1.00  0.00      LIG  
ATOM   5336 H12  LIG     1      28.274  -1.696  15.119  1.00  0.00      LIG  
ATOM   5337 H13  LIG     1      30.522  -1.547  14.903  1.00  0.00      LIG  
ATOM   5338 H14  LIG     1      27.978   1.851  12.103  1.00  0.00      LIG  
ATOM   5339 H15  LIG     1      26.466   2.212  13.022  1.00  0.00      LIG  
ATOM   5340 H16  LIG     1      33.259   3.055  17.118  1.00  0.00      LIG  
ATOM   5341 H17  LIG     1      32.758   2.126  18.537  1.00  0.00      LIG  
ATOM   5342 H18  LIG     1      31.610   3.189  17.747  1.00  0.00      LIG  
ATOM   5343 H19  LIG     1      31.249   0.202  18.331  1.00  0.00      LIG  
ATOM   5344 H20  LIG     1      30.531  -0.260  16.791  1.00  0.00      LIG  
ATOM   5345 H21  LIG     1      30.039   1.242  17.586  1.00  0.00      LIG  
ATOM   5346 H22  LIG     1      32.898   2.250  12.938  1.00  0.00      LIG  
ATOM   5347 H23  LIG     1      31.195   2.461  12.552  1.00  0.00      LIG  
ATOM   5348 H24  LIG     1      32.058   1.047  11.955  1.00  0.00      LIG  
ATOM   5349 H25  LIG     1      26.574   1.731  15.363  1.00  0.00      LIG  
ATOM   5350 H26  LIG     1      26.884   0.053  15.824  1.00  0.00      LIG  
ATOM   5351 H27  LIG     1      25.645   0.431  14.619  1.00  0.00      LIG  
ATOM   5352 H28  LIG     1      28.852  -1.909   8.494  1.00  0.00      LIG  
ATOM   5353 H29  LIG     1      26.929  -2.843   9.297  1.00  0.00      LIG  
ATOM   5354 H30  LIG     1      26.767  -1.112   9.358  1.00  0.00      LIG  
ATOM   5355 H31  LIG     1      25.600  -2.051  11.115  1.00  0.00      LIG  
ATOM   5356 H32  LIG     1      30.163  -1.720  12.103  1.00  0.00      LIG  
ATOM   5357 H33  LIG     1      26.376  -3.616  12.764  1.00  0.00      LIG  
ATOM   5358 H34  LIG     1      27.951  -3.706  11.966  1.00  0.00      LIG  
ATOM   5359 H35  LIG     1      26.503  -4.237  11.110  1.00  0.00      LIG  
ATOM   5360 H36  LIG     1      32.158  -4.733   9.681  1.00  0.00      LIG  
ATOM   5361 H37  LIG     1      30.589  -5.352  10.261  1.00  0.00      LIG  
ATOM   5362 H38  LIG     1      31.513  -4.139  11.224  1.00  0.00      LIG  
ATOM   5363 H39  LIG     1      29.061  -0.185  10.988  1.00  0.00      LIG  
ATOM   5364 H40  LIG     1      29.771   2.082  10.566  1.00  0.00      LIG  
ATOM   5365 H41  LIG     1      28.639   2.464   9.257  1.00  0.00      LIG  
ATOM   5366 H42  LIG     1      30.387   2.602   8.987  1.00  0.00      LIG  
ATOM   5367 H43  LIG     1      28.491   0.513   7.227  1.00  0.00      LIG  
ATOM   5368 H44  LIG     1      29.901  -0.556   7.214  1.00  0.00      LIG  
ATOM   5369 H45  LIG     1      30.113   1.187   7.016  1.00  0.00      LIG  
TER
REMARK  Energy: 265.84
REMARK  SimpleFitness: 265.84
REMARK  FullFitness: -982.63556
REMARK  InterFull: -21.3206
REMARK  IntraFull: 286.535
REMARK  solvFull: -1506.66
REMARK  surfFull: 258.81
REMARK  extraFull: 0.0
REMARK  deltaGcompsolvpol: -1506.66
REMARK  deltaGcompsolvnonpol: 258.81
REMARK  deltaGprotsolvpol: -1512.07
REMARK  deltaGprotsolvnonpol: 254.074
REMARK  deltaGligsolvpol: -10.304
REMARK  deltaGligsolvnonpol: 15.714
REMARK  deltaGvdw: -21.3206
REMARK  deltaGelec: 0.0
REMARK  deltaG: -6.083757
REMARK  Cluster: 3
REMARK  ClusterRank: 1
ATOM   5287 C    LIG     1      33.055  -0.657  15.505  1.00  0.00      LIG  
ATOM   5288 C1   LIG     1      33.176   0.416  16.528  1.00  0.00      LIG  
ATOM   5289 C2   LIG     1      31.997   1.348  16.647  1.00  0.00      LIG  
ATOM   5290 C3   LIG     1      31.620   1.918  15.254  1.00  0.00      LIG  
ATOM   5291 C4   LIG     1      31.592   0.923  14.069  1.00  0.00      LIG  
ATOM   5292 C5   LIG     1      32.795  -0.030  14.154  1.00  0.00      LIG  
ATOM   5293 C6   LIG     1      30.418   2.872  15.316  1.00  0.00      LIG  
ATOM   5294 C7   LIG     1      29.233   2.500  14.457  1.00  0.00      LIG  
ATOM   5295 C8   LIG     1      29.035   1.003  14.456  1.00  0.00      LIG  
ATOM   5296 C9   LIG     1      30.195   0.288  13.765  1.00  0.00      LIG  
ATOM   5297 C10  LIG     1      27.671   0.605  13.875  1.00  0.00      LIG  
ATOM   5298 C11  LIG     1      27.691  -0.780  13.324  1.00  0.00      LIG  
ATOM   5299 C12  LIG     1      28.587  -1.703  14.072  1.00  0.00      LIG  
ATOM   5300 C13  LIG     1      30.038  -1.233  13.981  1.00  0.00      LIG  
ATOM   5301 C14  LIG     1      27.169   1.435  12.710  1.00  0.00      LIG  
ATOM   5302 C15  LIG     1      26.473   0.397  11.899  1.00  0.00      LIG  
ATOM   5303 C16  LIG     1      26.986  -0.953  12.194  1.00  0.00      LIG  
ATOM   5304 C17  LIG     1      32.430   2.493  17.559  1.00  0.00      LIG  
ATOM   5305 C18  LIG     1      30.891   0.592  17.373  1.00  0.00      LIG  
ATOM   5306 C19  LIG     1      31.951   1.719  12.811  1.00  0.00      LIG  
ATOM   5307 C20  LIG     1      26.637   0.708  14.984  1.00  0.00      LIG  
ATOM   5308 O    LIG     1      29.510  -2.871  10.218  1.00  0.00      LIG  
ATOM   5309 C21  LIG     1      28.774  -1.812   9.579  1.00  0.00      LIG  
ATOM   5310 C22  LIG     1      27.263  -1.955   9.838  1.00  0.00      LIG  
ATOM   5311 C23  LIG     1      26.684  -2.095  11.256  1.00  0.00      LIG  
ATOM   5312 O1   LIG     1      34.009   0.323  17.417  1.00  0.00      LIG  
ATOM   5313 O2   LIG     1      30.658  -1.941  12.911  1.00  0.00      LIG  
ATOM   5314 C24  LIG     1      26.894  -3.492  11.809  1.00  0.00      LIG  
ATOM   5315 C25  LIG     1      30.553  -3.375   9.483  1.00  0.00      LIG  
ATOM   5316 O3   LIG     1      30.868  -3.023   8.356  1.00  0.00      LIG  
ATOM   5317 C26  LIG     1      31.242  -4.476  10.219  1.00  0.00      LIG  
ATOM   5318 C27  LIG     1      29.321  -0.467   9.986  1.00  0.00      LIG  
ATOM   5319 O4   LIG     1      30.690  -0.189   9.603  1.00  0.00      LIG  
ATOM   5320 C28  LIG     1      29.644   0.610   9.010  1.00  0.00      LIG  
ATOM   5321 C29  LIG     1      29.610   2.018   9.486  1.00  0.00      LIG  
ATOM   5322 C30  LIG     1      29.532   0.421   7.537  1.00  0.00      LIG  
ATOM   5323 O5   LIG     1      25.716   0.644  10.972  1.00  0.00      LIG  
ATOM   5324 H    LIG     1      32.276  -1.356  15.809  1.00  0.00      LIG  
ATOM   5325 H1   LIG     1      34.004  -1.199  15.473  1.00  0.00      LIG  
ATOM   5326 H2   LIG     1      32.466   2.574  15.025  1.00  0.00      LIG  
ATOM   5327 H3   LIG     1      32.745  -0.801  13.385  1.00  0.00      LIG  
ATOM   5328 H4   LIG     1      33.693   0.546  13.909  1.00  0.00      LIG  
ATOM   5329 H5   LIG     1      30.745   3.874  15.023  1.00  0.00      LIG  
ATOM   5330 H6   LIG     1      30.056   2.977  16.339  1.00  0.00      LIG  
ATOM   5331 H7   LIG     1      29.390   2.864  13.440  1.00  0.00      LIG  
ATOM   5332 H8   LIG     1      28.347   3.013  14.839  1.00  0.00      LIG  
ATOM   5333 H9   LIG     1      29.029   0.684  15.498  1.00  0.00      LIG  
ATOM   5334 H10  LIG     1      30.043   0.453  12.696  1.00  0.00      LIG  
ATOM   5335 H11  LIG     1      28.495  -2.734  13.731  1.00  0.00      LIG  
ATOM   5336 H12  LIG     1      28.274  -1.696  15.119  1.00  0.00      LIG  
ATOM   5337 H13  LIG     1      30.522  -1.547  14.903  1.00  0.00      LIG  
ATOM   5338 H14  LIG     1      27.978   1.851  12.103  1.00  0.00      LIG  
ATOM   5339 H15  LIG     1      26.466   2.212  13.022  1.00  0.00      LIG  
ATOM   5340 H16  LIG     1      33.259   3.055  17.118  1.00  0.00      LIG  
ATOM   5341 H17  LIG     1      32.758   2.126  18.537  1.00  0.00      LIG  
ATOM   5342 H18  LIG     1      31.610   3.189  17.747  1.00  0.00      LIG  
ATOM   5343 H19  LIG     1      31.249   0.202  18.331  1.00  0.00      LIG  
ATOM   5344 H20  LIG     1      30.531  -0.260  16.791  1.00  0.00      LIG  
ATOM   5345 H21  LIG     1      30.039   1.242  17.586  1.00  0.00      LIG  
ATOM   5346 H22  LIG     1      32.898   2.250  12.938  1.00  0.00      LIG  
ATOM   5347 H23  LIG     1      31.195   2.461  12.552  1.00  0.00      LIG  
ATOM   5348 H24  LIG     1      32.058   1.047  11.955  1.00  0.00      LIG  
ATOM   5349 H25  LIG     1      26.574   1.731  15.363  1.00  0.00      LIG  
ATOM   5350 H26  LIG     1      26.884   0.053  15.824  1.00  0.00      LIG  
ATOM   5351 H27  LIG     1      25.645   0.431  14.619  1.00  0.00      LIG  
ATOM   5352 H28  LIG     1      28.852  -1.909   8.494  1.00  0.00      LIG  
ATOM   5353 H29  LIG     1      26.929  -2.843   9.297  1.00  0.00      LIG  
ATOM   5354 H30  LIG     1      26.767  -1.112   9.358  1.00  0.00      LIG  
ATOM   5355 H31  LIG     1      25.600  -2.051  11.115  1.00  0.00      LIG  
ATOM   5356 H32  LIG     1      30.163  -1.720  12.103  1.00  0.00      LIG  
ATOM   5357 H33  LIG     1      26.376  -3.616  12.764  1.00  0.00      LIG  
ATOM   5358 H34  LIG     1      27.951  -3.706  11.966  1.00  0.00      LIG  
ATOM   5359 H35  LIG     1      26.503  -4.237  11.110  1.00  0.00      LIG  
ATOM   5360 H36  LIG     1      32.158  -4.733   9.681  1.00  0.00      LIG  
ATOM   5361 H37  LIG     1      30.589  -5.352  10.261  1.00  0.00      LIG  
ATOM   5362 H38  LIG     1      31.513  -4.139  11.224  1.00  0.00      LIG  
ATOM   5363 H39  LIG     1      29.061  -0.185  10.988  1.00  0.00      LIG  
ATOM   5364 H40  LIG     1      29.771   2.082  10.566  1.00  0.00      LIG  
ATOM   5365 H41  LIG     1      28.639   2.464   9.257  1.00  0.00      LIG  
ATOM   5366 H42  LIG     1      30.387   2.602   8.987  1.00  0.00      LIG  
ATOM   5367 H43  LIG     1      28.491   0.513   7.227  1.00  0.00      LIG  
ATOM   5368 H44  LIG     1      29.901  -0.556   7.214  1.00  0.00      LIG  
ATOM   5369 H45  LIG     1      30.113   1.187   7.016  1.00  0.00      LIG  
TER
REMARK  Energy: 265.878
REMARK  SimpleFitness: 265.878
REMARK  FullFitness: -982.56573
REMARK  InterFull: -21.5537
REMARK  IntraFull: 286.82
REMARK  solvFull: -1506.59
REMARK  surfFull: 258.758
REMARK  extraFull: 0.0
REMARK  deltaGcompsolvpol: -1506.59
REMARK  deltaGcompsolvnonpol: 258.758
REMARK  deltaGprotsolvpol: -1512.07
REMARK  deltaGprotsolvnonpol: 254.074
REMARK  deltaGligsolvpol: -10.2818
REMARK  deltaGligsolvnonpol: 15.7139
REMARK  deltaGvdw: -21.5537
REMARK  deltaGelec: 0.0
REMARK  deltaG: -6.1077886
REMARK  Cluster: 3
REMARK  ClusterRank: 2
ATOM   5287 C    LIG     1      33.005  -0.653  15.508  1.00  0.00      LIG  
ATOM   5288 C1   LIG     1      33.129   0.437  16.513  1.00  0.00      LIG  
ATOM   5289 C2   LIG     1      31.954   1.374  16.616  1.00  0.00      LIG  
ATOM   5290 C3   LIG     1      31.582   1.925  15.213  1.00  0.00      LIG  
ATOM   5291 C4   LIG     1      31.554   0.913  14.042  1.00  0.00      LIG  
ATOM   5292 C5   LIG     1      32.751  -0.045  14.146  1.00  0.00      LIG  
ATOM   5293 C6   LIG     1      30.385   2.885  15.260  1.00  0.00      LIG  
ATOM   5294 C7   LIG     1      29.199   2.507  14.405  1.00  0.00      LIG  
ATOM   5295 C8   LIG     1      28.996   1.011  14.422  1.00  0.00      LIG  
ATOM   5296 C9   LIG     1      30.155   0.283  13.741  1.00  0.00      LIG  
ATOM   5297 C10  LIG     1      27.630   0.612  13.847  1.00  0.00      LIG  
ATOM   5298 C11  LIG     1      27.646  -0.779  13.311  1.00  0.00      LIG  
ATOM   5299 C12  LIG     1      28.539  -1.698  14.065  1.00  0.00      LIG  
ATOM   5300 C13  LIG     1      29.992  -1.235  13.971  1.00  0.00      LIG  
ATOM   5301 C14  LIG     1      27.127   1.431  12.674  1.00  0.00      LIG  
ATOM   5302 C15  LIG     1      26.420   0.385  11.881  1.00  0.00      LIG  
ATOM   5303 C16  LIG     1      26.939  -0.961  12.183  1.00  0.00      LIG  
ATOM   5304 C17  LIG     1      32.390   2.529  17.514  1.00  0.00      LIG  
ATOM   5305 C18  LIG     1      30.842   0.632  17.349  1.00  0.00      LIG  
ATOM   5306 C19  LIG     1      31.918   1.689  12.774  1.00  0.00      LIG  
ATOM   5307 C20  LIG     1      26.599   0.733  14.956  1.00  0.00      LIG  
ATOM   5308 O    LIG     1      29.477  -2.867  10.214  1.00  0.00      LIG  
ATOM   5309 C21  LIG     1      28.732  -1.816   9.573  1.00  0.00      LIG  
ATOM   5310 C22  LIG     1      27.222  -1.975   9.832  1.00  0.00      LIG  
ATOM   5311 C23  LIG     1      26.642  -2.110  11.252  1.00  0.00      LIG  
ATOM   5312 O1   LIG     1      33.963   0.357  17.403  1.00  0.00      LIG  
ATOM   5313 O2   LIG     1      30.608  -1.955  12.906  1.00  0.00      LIG  
ATOM   5314 C24  LIG     1      26.866  -3.503  11.811  1.00  0.00      LIG  
ATOM   5315 C25  LIG     1      30.524  -3.365   9.478  1.00  0.00      LIG  
ATOM   5316 O3   LIG     1      30.836  -3.011   8.351  1.00  0.00      LIG  
ATOM   5317 C26  LIG     1      31.222  -4.460  10.214  1.00  0.00      LIG  
ATOM   5318 C27  LIG     1      29.268  -0.463   9.972  1.00  0.00      LIG  
ATOM   5319 O4   LIG     1      30.643  -0.182   9.616  1.00  0.00      LIG  
ATOM   5320 C28  LIG     1      29.607   0.603   8.991  1.00  0.00      LIG  
ATOM   5321 C29  LIG     1      29.547   2.016   9.451  1.00  0.00      LIG  
ATOM   5322 C30  LIG     1      29.539   0.399   7.517  1.00  0.00      LIG  
ATOM   5323 O5   LIG     1      25.648   0.621  10.965  1.00  0.00      LIG  
ATOM   5324 H    LIG     1      32.220  -1.342  15.821  1.00  0.00      LIG  
ATOM   5325 H1   LIG     1      33.950  -1.200  15.487  1.00  0.00      LIG  
ATOM   5326 H2   LIG     1      32.431   2.574  14.977  1.00  0.00      LIG  
ATOM   5327 H3   LIG     1      32.699  -0.829  13.390  1.00  0.00      LIG  
ATOM   5328 H4   LIG     1      33.653   0.521  13.893  1.00  0.00      LIG  
ATOM   5329 H5   LIG     1      30.716   3.882  14.955  1.00  0.00      LIG  
ATOM   5330 H6   LIG     1      30.021   3.004  16.282  1.00  0.00      LIG  
ATOM   5331 H7   LIG     1      29.356   2.861  13.384  1.00  0.00      LIG  
ATOM   5332 H8   LIG     1      28.314   3.026  14.784  1.00  0.00      LIG  
ATOM   5333 H9   LIG     1      28.987   0.704  15.468  1.00  0.00      LIG  
ATOM   5334 H10  LIG     1      30.005   0.437  12.670  1.00  0.00      LIG  
ATOM   5335 H11  LIG     1      28.443  -2.731  13.735  1.00  0.00      LIG  
ATOM   5336 H12  LIG     1      28.227  -1.679  15.113  1.00  0.00      LIG  
ATOM   5337 H13  LIG     1      30.475  -1.545  14.895  1.00  0.00      LIG  
ATOM   5338 H14  LIG     1      27.934   1.834  12.058  1.00  0.00      LIG  
ATOM   5339 H15  LIG     1      26.429   2.216  12.979  1.00  0.00      LIG  
ATOM   5340 H16  LIG     1      33.229   3.075  17.072  1.00  0.00      LIG  
ATOM   5341 H17  LIG     1      32.705   2.174  18.500  1.00  0.00      LIG  
ATOM   5342 H18  LIG     1      31.576   3.238  17.682  1.00  0.00      LIG  
ATOM   5343 H19  LIG     1      31.197   0.250  18.311  1.00  0.00      LIG  
ATOM   5344 H20  LIG     1      30.478  -0.224  16.776  1.00  0.00      LIG  
ATOM   5345 H21  LIG     1      29.994   1.289  17.554  1.00  0.00      LIG  
ATOM   5346 H22  LIG     1      32.866   2.221  12.895  1.00  0.00      LIG  
ATOM   5347 H23  LIG     1      31.163   2.427  12.501  1.00  0.00      LIG  
ATOM   5348 H24  LIG     1      32.028   1.004  11.928  1.00  0.00      LIG  
ATOM   5349 H25  LIG     1      26.536   1.763  15.317  1.00  0.00      LIG  
ATOM   5350 H26  LIG     1      26.850   0.093  15.807  1.00  0.00      LIG  
ATOM   5351 H27  LIG     1      25.605   0.450  14.599  1.00  0.00      LIG  
ATOM   5352 H28  LIG     1      28.808  -1.917   8.488  1.00  0.00      LIG  
ATOM   5353 H29  LIG     1      26.899  -2.873   9.300  1.00  0.00      LIG  
ATOM   5354 H30  LIG     1      26.717  -1.143   9.344  1.00  0.00      LIG  
ATOM   5355 H31  LIG     1      25.557  -2.074  11.110  1.00  0.00      LIG  
ATOM   5356 H32  LIG     1      30.108  -1.746  12.098  1.00  0.00      LIG  
ATOM   5357 H33  LIG     1      26.353  -3.626  12.770  1.00  0.00      LIG  
ATOM   5358 H34  LIG     1      27.925  -3.704  11.966  1.00  0.00      LIG  
ATOM   5359 H35  LIG     1      26.480  -4.256  11.119  1.00  0.00      LIG  
ATOM   5360 H36  LIG     1      32.139  -4.710   9.675  1.00  0.00      LIG  
ATOM   5361 H37  LIG     1      30.577  -5.342  10.258  1.00  0.00      LIG  
ATOM   5362 H38  LIG     1      31.491  -4.121  11.218  1.00  0.00      LIG  
ATOM   5363 H39  LIG     1      28.989  -0.170  10.964  1.00  0.00      LIG  
ATOM   5364 H40  LIG     1      29.692   2.094  10.533  1.00  0.00      LIG  
ATOM   5365 H41  LIG     1      28.574   2.448   9.205  1.00  0.00      LIG  
ATOM   5366 H42  LIG     1      30.323   2.609   8.958  1.00  0.00      LIG  
ATOM   5367 H43  LIG     1      28.511   0.505   7.171  1.00  0.00      LIG  
ATOM   5368 H44  LIG     1      29.902  -0.588   7.218  1.00  0.00      LIG  
ATOM   5369 H45  LIG     1      30.151   1.148   7.008  1.00  0.00      LIG  
TER
REMARK  Energy: 265.878
REMARK  SimpleFitness: 265.878
REMARK  FullFitness: -982.56573
REMARK  InterFull: -21.5537
REMARK  IntraFull: 286.82
REMARK  solvFull: -1506.59
REMARK  surfFull: 258.758
REMARK  extraFull: 0.0
REMARK  deltaGcompsolvpol: -1506.59
REMARK  deltaGcompsolvnonpol: 258.758
REMARK  deltaGprotsolvpol: -1512.07
REMARK  deltaGprotsolvnonpol: 254.074
REMARK  deltaGligsolvpol: -10.2818
REMARK  deltaGligsolvnonpol: 15.7139
REMARK  deltaGvdw: -21.5537
REMARK  deltaGelec: 0.0
REMARK  deltaG: -6.1077886
REMARK  Cluster: 3
REMARK  ClusterRank: 3
ATOM   5287 C    LIG     1      33.005  -0.653  15.508  1.00  0.00      LIG  
ATOM   5288 C1   LIG     1      33.129   0.437  16.513  1.00  0.00      LIG  
ATOM   5289 C2   LIG     1      31.954   1.374  16.616  1.00  0.00      LIG  
ATOM   5290 C3   LIG     1      31.582   1.925  15.213  1.00  0.00      LIG  
ATOM   5291 C4   LIG     1      31.554   0.913  14.042  1.00  0.00      LIG  
ATOM   5292 C5   LIG     1      32.751  -0.045  14.146  1.00  0.00      LIG  
ATOM   5293 C6   LIG     1      30.385   2.885  15.260  1.00  0.00      LIG  
ATOM   5294 C7   LIG     1      29.199   2.507  14.405  1.00  0.00      LIG  
ATOM   5295 C8   LIG     1      28.996   1.011  14.422  1.00  0.00      LIG  
ATOM   5296 C9   LIG     1      30.155   0.283  13.741  1.00  0.00      LIG  
ATOM   5297 C10  LIG     1      27.630   0.612  13.847  1.00  0.00      LIG  
ATOM   5298 C11  LIG     1      27.646  -0.779  13.311  1.00  0.00      LIG  
ATOM   5299 C12  LIG     1      28.539  -1.698  14.065  1.00  0.00      LIG  
ATOM   5300 C13  LIG     1      29.992  -1.235  13.971  1.00  0.00      LIG  
ATOM   5301 C14  LIG     1      27.127   1.431  12.674  1.00  0.00      LIG  
ATOM   5302 C15  LIG     1      26.420   0.385  11.881  1.00  0.00      LIG  
ATOM   5303 C16  LIG     1      26.939  -0.961  12.183  1.00  0.00      LIG  
ATOM   5304 C17  LIG     1      32.390   2.529  17.514  1.00  0.00      LIG  
ATOM   5305 C18  LIG     1      30.842   0.632  17.349  1.00  0.00      LIG  
ATOM   5306 C19  LIG     1      31.918   1.689  12.774  1.00  0.00      LIG  
ATOM   5307 C20  LIG     1      26.599   0.733  14.956  1.00  0.00      LIG  
ATOM   5308 O    LIG     1      29.477  -2.867  10.214  1.00  0.00      LIG  
ATOM   5309 C21  LIG     1      28.732  -1.816   9.573  1.00  0.00      LIG  
ATOM   5310 C22  LIG     1      27.222  -1.975   9.832  1.00  0.00      LIG  
ATOM   5311 C23  LIG     1      26.642  -2.110  11.252  1.00  0.00      LIG  
ATOM   5312 O1   LIG     1      33.963   0.357  17.403  1.00  0.00      LIG  
ATOM   5313 O2   LIG     1      30.608  -1.955  12.906  1.00  0.00      LIG  
ATOM   5314 C24  LIG     1      26.866  -3.503  11.811  1.00  0.00      LIG  
ATOM   5315 C25  LIG     1      30.524  -3.365   9.478  1.00  0.00      LIG  
ATOM   5316 O3   LIG     1      30.836  -3.011   8.351  1.00  0.00      LIG  
ATOM   5317 C26  LIG     1      31.222  -4.460  10.214  1.00  0.00      LIG  
ATOM   5318 C27  LIG     1      29.268  -0.463   9.972  1.00  0.00      LIG  
ATOM   5319 O4   LIG     1      30.643  -0.182   9.616  1.00  0.00      LIG  
ATOM   5320 C28  LIG     1      29.607   0.603   8.991  1.00  0.00      LIG  
ATOM   5321 C29  LIG     1      29.547   2.016   9.451  1.00  0.00      LIG  
ATOM   5322 C30  LIG     1      29.539   0.399   7.517  1.00  0.00      LIG  
ATOM   5323 O5   LIG     1      25.648   0.621  10.965  1.00  0.00      LIG  
ATOM   5324 H    LIG     1      32.220  -1.342  15.821  1.00  0.00      LIG  
ATOM   5325 H1   LIG     1      33.950  -1.200  15.487  1.00  0.00      LIG  
ATOM   5326 H2   LIG     1      32.431   2.574  14.977  1.00  0.00      LIG  
ATOM   5327 H3   LIG     1      32.699  -0.829  13.390  1.00  0.00      LIG  
ATOM   5328 H4   LIG     1      33.653   0.521  13.893  1.00  0.00      LIG  
ATOM   5329 H5   LIG     1      30.716   3.882  14.955  1.00  0.00      LIG  
ATOM   5330 H6   LIG     1      30.021   3.004  16.282  1.00  0.00      LIG  
ATOM   5331 H7   LIG     1      29.356   2.861  13.384  1.00  0.00      LIG  
ATOM   5332 H8   LIG     1      28.314   3.026  14.784  1.00  0.00      LIG  
ATOM   5333 H9   LIG     1      28.987   0.704  15.468  1.00  0.00      LIG  
ATOM   5334 H10  LIG     1      30.005   0.437  12.670  1.00  0.00      LIG  
ATOM   5335 H11  LIG     1      28.443  -2.731  13.735  1.00  0.00      LIG  
ATOM   5336 H12  LIG     1      28.227  -1.679  15.113  1.00  0.00      LIG  
ATOM   5337 H13  LIG     1      30.475  -1.545  14.895  1.00  0.00      LIG  
ATOM   5338 H14  LIG     1      27.934   1.834  12.058  1.00  0.00      LIG  
ATOM   5339 H15  LIG     1      26.429   2.216  12.979  1.00  0.00      LIG  
ATOM   5340 H16  LIG     1      33.229   3.075  17.072  1.00  0.00      LIG  
ATOM   5341 H17  LIG     1      32.705   2.174  18.500  1.00  0.00      LIG  
ATOM   5342 H18  LIG     1      31.576   3.238  17.682  1.00  0.00      LIG  
ATOM   5343 H19  LIG     1      31.197   0.250  18.311  1.00  0.00      LIG  
ATOM   5344 H20  LIG     1      30.478  -0.224  16.776  1.00  0.00      LIG  
ATOM   5345 H21  LIG     1      29.994   1.289  17.554  1.00  0.00      LIG  
ATOM   5346 H22  LIG     1      32.866   2.221  12.895  1.00  0.00      LIG  
ATOM   5347 H23  LIG     1      31.163   2.427  12.501  1.00  0.00      LIG  
ATOM   5348 H24  LIG     1      32.028   1.004  11.928  1.00  0.00      LIG  
ATOM   5349 H25  LIG     1      26.536   1.763  15.317  1.00  0.00      LIG  
ATOM   5350 H26  LIG     1      26.850   0.093  15.807  1.00  0.00      LIG  
ATOM   5351 H27  LIG     1      25.605   0.450  14.599  1.00  0.00      LIG  
ATOM   5352 H28  LIG     1      28.808  -1.917   8.488  1.00  0.00      LIG  
ATOM   5353 H29  LIG     1      26.899  -2.873   9.300  1.00  0.00      LIG  
ATOM   5354 H30  LIG     1      26.717  -1.143   9.344  1.00  0.00      LIG  
ATOM   5355 H31  LIG     1      25.557  -2.074  11.110  1.00  0.00      LIG  
ATOM   5356 H32  LIG     1      30.108  -1.746  12.098  1.00  0.00      LIG  
ATOM   5357 H33  LIG     1      26.353  -3.626  12.770  1.00  0.00      LIG  
ATOM   5358 H34  LIG     1      27.925  -3.704  11.966  1.00  0.00      LIG  
ATOM   5359 H35  LIG     1      26.480  -4.256  11.119  1.00  0.00      LIG  
ATOM   5360 H36  LIG     1      32.139  -4.710   9.675  1.00  0.00      LIG  
ATOM   5361 H37  LIG     1      30.577  -5.342  10.258  1.00  0.00      LIG  
ATOM   5362 H38  LIG     1      31.491  -4.121  11.218  1.00  0.00      LIG  
ATOM   5363 H39  LIG     1      28.989  -0.170  10.964  1.00  0.00      LIG  
ATOM   5364 H40  LIG     1      29.692   2.094  10.533  1.00  0.00      LIG  
ATOM   5365 H41  LIG     1      28.574   2.448   9.205  1.00  0.00      LIG  
ATOM   5366 H42  LIG     1      30.323   2.609   8.958  1.00  0.00      LIG  
ATOM   5367 H43  LIG     1      28.511   0.505   7.171  1.00  0.00      LIG  
ATOM   5368 H44  LIG     1      29.902  -0.588   7.218  1.00  0.00      LIG  
ATOM   5369 H45  LIG     1      30.151   1.148   7.008  1.00  0.00      LIG  
TER
REMARK  Energy: 265.878
REMARK  SimpleFitness: 265.878
REMARK  FullFitness: -982.56573
REMARK  InterFull: -21.5537
REMARK  IntraFull: 286.82
REMARK  solvFull: -1506.59
REMARK  surfFull: 258.758
REMARK  extraFull: 0.0
REMARK  deltaGcompsolvpol: -1506.59
REMARK  deltaGcompsolvnonpol: 258.758
REMARK  deltaGprotsolvpol: -1512.07
REMARK  deltaGprotsolvnonpol: 254.074
REMARK  deltaGligsolvpol: -10.2818
REMARK  deltaGligsolvnonpol: 15.7139
REMARK  deltaGvdw: -21.5537
REMARK  deltaGelec: 0.0
REMARK  deltaG: -6.1077886
REMARK  Cluster: 3
REMARK  ClusterRank: 4
ATOM   5287 C    LIG     1      33.005  -0.653  15.508  1.00  0.00      LIG  
ATOM   5288 C1   LIG     1      33.129   0.437  16.513  1.00  0.00      LIG  
ATOM   5289 C2   LIG     1      31.954   1.374  16.616  1.00  0.00      LIG  
ATOM   5290 C3   LIG     1      31.582   1.925  15.213  1.00  0.00      LIG  
ATOM   5291 C4   LIG     1      31.554   0.913  14.042  1.00  0.00      LIG  
ATOM   5292 C5   LIG     1      32.751  -0.045  14.146  1.00  0.00      LIG  
ATOM   5293 C6   LIG     1      30.385   2.885  15.260  1.00  0.00      LIG  
ATOM   5294 C7   LIG     1      29.199   2.507  14.405  1.00  0.00      LIG  
ATOM   5295 C8   LIG     1      28.996   1.011  14.422  1.00  0.00      LIG  
ATOM   5296 C9   LIG     1      30.155   0.283  13.741  1.00  0.00      LIG  
ATOM   5297 C10  LIG     1      27.630   0.612  13.847  1.00  0.00      LIG  
ATOM   5298 C11  LIG     1      27.646  -0.779  13.311  1.00  0.00      LIG  
ATOM   5299 C12  LIG     1      28.539  -1.698  14.065  1.00  0.00      LIG  
ATOM   5300 C13  LIG     1      29.992  -1.235  13.971  1.00  0.00      LIG  
ATOM   5301 C14  LIG     1      27.127   1.431  12.674  1.00  0.00      LIG  
ATOM   5302 C15  LIG     1      26.420   0.385  11.881  1.00  0.00      LIG  
ATOM   5303 C16  LIG     1      26.939  -0.961  12.183  1.00  0.00      LIG  
ATOM   5304 C17  LIG     1      32.390   2.529  17.514  1.00  0.00      LIG  
ATOM   5305 C18  LIG     1      30.842   0.632  17.349  1.00  0.00      LIG  
ATOM   5306 C19  LIG     1      31.918   1.689  12.774  1.00  0.00      LIG  
ATOM   5307 C20  LIG     1      26.599   0.733  14.956  1.00  0.00      LIG  
ATOM   5308 O    LIG     1      29.477  -2.867  10.214  1.00  0.00      LIG  
ATOM   5309 C21  LIG     1      28.732  -1.816   9.573  1.00  0.00      LIG  
ATOM   5310 C22  LIG     1      27.222  -1.975   9.832  1.00  0.00      LIG  
ATOM   5311 C23  LIG     1      26.642  -2.110  11.252  1.00  0.00      LIG  
ATOM   5312 O1   LIG     1      33.963   0.357  17.403  1.00  0.00      LIG  
ATOM   5313 O2   LIG     1      30.608  -1.955  12.906  1.00  0.00      LIG  
ATOM   5314 C24  LIG     1      26.866  -3.503  11.811  1.00  0.00      LIG  
ATOM   5315 C25  LIG     1      30.524  -3.365   9.478  1.00  0.00      LIG  
ATOM   5316 O3   LIG     1      30.836  -3.011   8.351  1.00  0.00      LIG  
ATOM   5317 C26  LIG     1      31.222  -4.460  10.214  1.00  0.00      LIG  
ATOM   5318 C27  LIG     1      29.268  -0.463   9.972  1.00  0.00      LIG  
ATOM   5319 O4   LIG     1      30.643  -0.182   9.616  1.00  0.00      LIG  
ATOM   5320 C28  LIG     1      29.607   0.603   8.991  1.00  0.00      LIG  
ATOM   5321 C29  LIG     1      29.547   2.016   9.451  1.00  0.00      LIG  
ATOM   5322 C30  LIG     1      29.539   0.399   7.517  1.00  0.00      LIG  
ATOM   5323 O5   LIG     1      25.648   0.621  10.965  1.00  0.00      LIG  
ATOM   5324 H    LIG     1      32.220  -1.342  15.821  1.00  0.00      LIG  
ATOM   5325 H1   LIG     1      33.950  -1.200  15.487  1.00  0.00      LIG  
ATOM   5326 H2   LIG     1      32.431   2.574  14.977  1.00  0.00      LIG  
ATOM   5327 H3   LIG     1      32.699  -0.829  13.390  1.00  0.00      LIG  
ATOM   5328 H4   LIG     1      33.653   0.521  13.893  1.00  0.00      LIG  
ATOM   5329 H5   LIG     1      30.716   3.882  14.955  1.00  0.00      LIG  
ATOM   5330 H6   LIG     1      30.021   3.004  16.282  1.00  0.00      LIG  
ATOM   5331 H7   LIG     1      29.356   2.861  13.384  1.00  0.00      LIG  
ATOM   5332 H8   LIG     1      28.314   3.026  14.784  1.00  0.00      LIG  
ATOM   5333 H9   LIG     1      28.987   0.704  15.468  1.00  0.00      LIG  
ATOM   5334 H10  LIG     1      30.005   0.437  12.670  1.00  0.00      LIG  
ATOM   5335 H11  LIG     1      28.443  -2.731  13.735  1.00  0.00      LIG  
ATOM   5336 H12  LIG     1      28.227  -1.679  15.113  1.00  0.00      LIG  
ATOM   5337 H13  LIG     1      30.475  -1.545  14.895  1.00  0.00      LIG  
ATOM   5338 H14  LIG     1      27.934   1.834  12.058  1.00  0.00      LIG  
ATOM   5339 H15  LIG     1      26.429   2.216  12.979  1.00  0.00      LIG  
ATOM   5340 H16  LIG     1      33.229   3.075  17.072  1.00  0.00      LIG  
ATOM   5341 H17  LIG     1      32.705   2.174  18.500  1.00  0.00      LIG  
ATOM   5342 H18  LIG     1      31.576   3.238  17.682  1.00  0.00      LIG  
ATOM   5343 H19  LIG     1      31.197   0.250  18.311  1.00  0.00      LIG  
ATOM   5344 H20  LIG     1      30.478  -0.224  16.776  1.00  0.00      LIG  
ATOM   5345 H21  LIG     1      29.994   1.289  17.554  1.00  0.00      LIG  
ATOM   5346 H22  LIG     1      32.866   2.221  12.895  1.00  0.00      LIG  
ATOM   5347 H23  LIG     1      31.163   2.427  12.501  1.00  0.00      LIG  
ATOM   5348 H24  LIG     1      32.028   1.004  11.928  1.00  0.00      LIG  
ATOM   5349 H25  LIG     1      26.536   1.763  15.317  1.00  0.00      LIG  
ATOM   5350 H26  LIG     1      26.850   0.093  15.807  1.00  0.00      LIG  
ATOM   5351 H27  LIG     1      25.605   0.450  14.599  1.00  0.00      LIG  
ATOM   5352 H28  LIG     1      28.808  -1.917   8.488  1.00  0.00      LIG  
ATOM   5353 H29  LIG     1      26.899  -2.873   9.300  1.00  0.00      LIG  
ATOM   5354 H30  LIG     1      26.717  -1.143   9.344  1.00  0.00      LIG  
ATOM   5355 H31  LIG     1      25.557  -2.074  11.110  1.00  0.00      LIG  
ATOM   5356 H32  LIG     1      30.108  -1.746  12.098  1.00  0.00      LIG  
ATOM   5357 H33  LIG     1      26.353  -3.626  12.770  1.00  0.00      LIG  
ATOM   5358 H34  LIG     1      27.925  -3.704  11.966  1.00  0.00      LIG  
ATOM   5359 H35  LIG     1      26.480  -4.256  11.119  1.00  0.00      LIG  
ATOM   5360 H36  LIG     1      32.139  -4.710   9.675  1.00  0.00      LIG  
ATOM   5361 H37  LIG     1      30.577  -5.342  10.258  1.00  0.00      LIG  
ATOM   5362 H38  LIG     1      31.491  -4.121  11.218  1.00  0.00      LIG  
ATOM   5363 H39  LIG     1      28.989  -0.170  10.964  1.00  0.00      LIG  
ATOM   5364 H40  LIG     1      29.692   2.094  10.533  1.00  0.00      LIG  
ATOM   5365 H41  LIG     1      28.574   2.448   9.205  1.00  0.00      LIG  
ATOM   5366 H42  LIG     1      30.323   2.609   8.958  1.00  0.00      LIG  
ATOM   5367 H43  LIG     1      28.511   0.505   7.171  1.00  0.00      LIG  
ATOM   5368 H44  LIG     1      29.902  -0.588   7.218  1.00  0.00      LIG  
ATOM   5369 H45  LIG     1      30.151   1.148   7.008  1.00  0.00      LIG  
TER
REMARK  Energy: 265.878
REMARK  SimpleFitness: 265.878
REMARK  FullFitness: -982.56573
REMARK  InterFull: -21.5537
REMARK  IntraFull: 286.82
REMARK  solvFull: -1506.59
REMARK  surfFull: 258.758
REMARK  extraFull: 0.0
REMARK  deltaGcompsolvpol: -1506.59
REMARK  deltaGcompsolvnonpol: 258.758
REMARK  deltaGprotsolvpol: -1512.07
REMARK  deltaGprotsolvnonpol: 254.074
REMARK  deltaGligsolvpol: -10.2818
REMARK  deltaGligsolvnonpol: 15.7139
REMARK  deltaGvdw: -21.5537
REMARK  deltaGelec: 0.0
REMARK  deltaG: -6.1077886
REMARK  Cluster: 3
REMARK  ClusterRank: 5
ATOM   5287 C    LIG     1      33.005  -0.653  15.508  1.00  0.00      LIG  
ATOM   5288 C1   LIG     1      33.129   0.437  16.513  1.00  0.00      LIG  
ATOM   5289 C2   LIG     1      31.954   1.374  16.616  1.00  0.00      LIG  
ATOM   5290 C3   LIG     1      31.582   1.925  15.213  1.00  0.00      LIG  
ATOM   5291 C4   LIG     1      31.554   0.913  14.042  1.00  0.00      LIG  
ATOM   5292 C5   LIG     1      32.751  -0.045  14.146  1.00  0.00      LIG  
ATOM   5293 C6   LIG     1      30.385   2.885  15.260  1.00  0.00      LIG  
ATOM   5294 C7   LIG     1      29.199   2.507  14.405  1.00  0.00      LIG  
ATOM   5295 C8   LIG     1      28.996   1.011  14.422  1.00  0.00      LIG  
ATOM   5296 C9   LIG     1      30.155   0.283  13.741  1.00  0.00      LIG  
ATOM   5297 C10  LIG     1      27.630   0.612  13.847  1.00  0.00      LIG  
ATOM   5298 C11  LIG     1      27.646  -0.779  13.311  1.00  0.00      LIG  
ATOM   5299 C12  LIG     1      28.539  -1.698  14.065  1.00  0.00      LIG  
ATOM   5300 C13  LIG     1      29.992  -1.235  13.971  1.00  0.00      LIG  
ATOM   5301 C14  LIG     1      27.127   1.431  12.674  1.00  0.00      LIG  
ATOM   5302 C15  LIG     1      26.420   0.385  11.881  1.00  0.00      LIG  
ATOM   5303 C16  LIG     1      26.939  -0.961  12.183  1.00  0.00      LIG  
ATOM   5304 C17  LIG     1      32.390   2.529  17.514  1.00  0.00      LIG  
ATOM   5305 C18  LIG     1      30.842   0.632  17.349  1.00  0.00      LIG  
ATOM   5306 C19  LIG     1      31.918   1.689  12.774  1.00  0.00      LIG  
ATOM   5307 C20  LIG     1      26.599   0.733  14.956  1.00  0.00      LIG  
ATOM   5308 O    LIG     1      29.477  -2.867  10.214  1.00  0.00      LIG  
ATOM   5309 C21  LIG     1      28.732  -1.816   9.573  1.00  0.00      LIG  
ATOM   5310 C22  LIG     1      27.222  -1.975   9.832  1.00  0.00      LIG  
ATOM   5311 C23  LIG     1      26.642  -2.110  11.252  1.00  0.00      LIG  
ATOM   5312 O1   LIG     1      33.963   0.357  17.403  1.00  0.00      LIG  
ATOM   5313 O2   LIG     1      30.608  -1.955  12.906  1.00  0.00      LIG  
ATOM   5314 C24  LIG     1      26.866  -3.503  11.811  1.00  0.00      LIG  
ATOM   5315 C25  LIG     1      30.524  -3.365   9.478  1.00  0.00      LIG  
ATOM   5316 O3   LIG     1      30.836  -3.011   8.351  1.00  0.00      LIG  
ATOM   5317 C26  LIG     1      31.222  -4.460  10.214  1.00  0.00      LIG  
ATOM   5318 C27  LIG     1      29.268  -0.463   9.972  1.00  0.00      LIG  
ATOM   5319 O4   LIG     1      30.643  -0.182   9.616  1.00  0.00      LIG  
ATOM   5320 C28  LIG     1      29.607   0.603   8.991  1.00  0.00      LIG  
ATOM   5321 C29  LIG     1      29.547   2.016   9.451  1.00  0.00      LIG  
ATOM   5322 C30  LIG     1      29.539   0.399   7.517  1.00  0.00      LIG  
ATOM   5323 O5   LIG     1      25.648   0.621  10.965  1.00  0.00      LIG  
ATOM   5324 H    LIG     1      32.220  -1.342  15.821  1.00  0.00      LIG  
ATOM   5325 H1   LIG     1      33.950  -1.200  15.487  1.00  0.00      LIG  
ATOM   5326 H2   LIG     1      32.431   2.574  14.977  1.00  0.00      LIG  
ATOM   5327 H3   LIG     1      32.699  -0.829  13.390  1.00  0.00      LIG  
ATOM   5328 H4   LIG     1      33.653   0.521  13.893  1.00  0.00      LIG  
ATOM   5329 H5   LIG     1      30.716   3.882  14.955  1.00  0.00      LIG  
ATOM   5330 H6   LIG     1      30.021   3.004  16.282  1.00  0.00      LIG  
ATOM   5331 H7   LIG     1      29.356   2.861  13.384  1.00  0.00      LIG  
ATOM   5332 H8   LIG     1      28.314   3.026  14.784  1.00  0.00      LIG  
ATOM   5333 H9   LIG     1      28.987   0.704  15.468  1.00  0.00      LIG  
ATOM   5334 H10  LIG     1      30.005   0.437  12.670  1.00  0.00      LIG  
ATOM   5335 H11  LIG     1      28.443  -2.731  13.735  1.00  0.00      LIG  
ATOM   5336 H12  LIG     1      28.227  -1.679  15.113  1.00  0.00      LIG  
ATOM   5337 H13  LIG     1      30.475  -1.545  14.895  1.00  0.00      LIG  
ATOM   5338 H14  LIG     1      27.934   1.834  12.058  1.00  0.00      LIG  
ATOM   5339 H15  LIG     1      26.429   2.216  12.979  1.00  0.00      LIG  
ATOM   5340 H16  LIG     1      33.229   3.075  17.072  1.00  0.00      LIG  
ATOM   5341 H17  LIG     1      32.705   2.174  18.500  1.00  0.00      LIG  
ATOM   5342 H18  LIG     1      31.576   3.238  17.682  1.00  0.00      LIG  
ATOM   5343 H19  LIG     1      31.197   0.250  18.311  1.00  0.00      LIG  
ATOM   5344 H20  LIG     1      30.478  -0.224  16.776  1.00  0.00      LIG  
ATOM   5345 H21  LIG     1      29.994   1.289  17.554  1.00  0.00      LIG  
ATOM   5346 H22  LIG     1      32.866   2.221  12.895  1.00  0.00      LIG  
ATOM   5347 H23  LIG     1      31.163   2.427  12.501  1.00  0.00      LIG  
ATOM   5348 H24  LIG     1      32.028   1.004  11.928  1.00  0.00      LIG  
ATOM   5349 H25  LIG     1      26.536   1.763  15.317  1.00  0.00      LIG  
ATOM   5350 H26  LIG     1      26.850   0.093  15.807  1.00  0.00      LIG  
ATOM   5351 H27  LIG     1      25.605   0.450  14.599  1.00  0.00      LIG  
ATOM   5352 H28  LIG     1      28.808  -1.917   8.488  1.00  0.00      LIG  
ATOM   5353 H29  LIG     1      26.899  -2.873   9.300  1.00  0.00      LIG  
ATOM   5354 H30  LIG     1      26.717  -1.143   9.344  1.00  0.00      LIG  
ATOM   5355 H31  LIG     1      25.557  -2.074  11.110  1.00  0.00      LIG  
ATOM   5356 H32  LIG     1      30.108  -1.746  12.098  1.00  0.00      LIG  
ATOM   5357 H33  LIG     1      26.353  -3.626  12.770  1.00  0.00      LIG  
ATOM   5358 H34  LIG     1      27.925  -3.704  11.966  1.00  0.00      LIG  
ATOM   5359 H35  LIG     1      26.480  -4.256  11.119  1.00  0.00      LIG  
ATOM   5360 H36  LIG     1      32.139  -4.710   9.675  1.00  0.00      LIG  
ATOM   5361 H37  LIG     1      30.577  -5.342  10.258  1.00  0.00      LIG  
ATOM   5362 H38  LIG     1      31.491  -4.121  11.218  1.00  0.00      LIG  
ATOM   5363 H39  LIG     1      28.989  -0.170  10.964  1.00  0.00      LIG  
ATOM   5364 H40  LIG     1      29.692   2.094  10.533  1.00  0.00      LIG  
ATOM   5365 H41  LIG     1      28.574   2.448   9.205  1.00  0.00      LIG  
ATOM   5366 H42  LIG     1      30.323   2.609   8.958  1.00  0.00      LIG  
ATOM   5367 H43  LIG     1      28.511   0.505   7.171  1.00  0.00      LIG  
ATOM   5368 H44  LIG     1      29.902  -0.588   7.218  1.00  0.00      LIG  
ATOM   5369 H45  LIG     1      30.151   1.148   7.008  1.00  0.00      LIG  
TER
REMARK  Energy: 265.884
REMARK  SimpleFitness: 265.884
REMARK  FullFitness: -982.5526
REMARK  InterFull: -20.9766
REMARK  IntraFull: 286.15
REMARK  solvFull: -1506.68
REMARK  surfFull: 258.954
REMARK  extraFull: 0.0
REMARK  deltaGcompsolvpol: -1506.68
REMARK  deltaGcompsolvnonpol: 258.954
REMARK  deltaGprotsolvpol: -1512.07
REMARK  deltaGprotsolvnonpol: 254.074
REMARK  deltaGligsolvpol: -10.4187
REMARK  deltaGligsolvnonpol: 15.7229
REMARK  deltaGvdw: -20.9766
REMARK  deltaGelec: 0.0
REMARK  deltaG: -6.0326385
REMARK  Cluster: 3
REMARK  ClusterRank: 6
ATOM   5287 C    LIG     1      33.122  -0.770  15.635  1.00  0.00      LIG  
ATOM   5288 C1   LIG     1      33.228   0.270  16.693  1.00  0.00      LIG  
ATOM   5289 C2   LIG     1      32.050   1.199  16.823  1.00  0.00      LIG  
ATOM   5290 C3   LIG     1      31.703   1.818  15.443  1.00  0.00      LIG  
ATOM   5291 C4   LIG     1      31.696   0.865  14.222  1.00  0.00      LIG  
ATOM   5292 C5   LIG     1      32.891  -0.098  14.299  1.00  0.00      LIG  
ATOM   5293 C6   LIG     1      30.503   2.774  15.517  1.00  0.00      LIG  
ATOM   5294 C7   LIG     1      29.337   2.442  14.616  1.00  0.00      LIG  
ATOM   5295 C8   LIG     1      29.132   0.948  14.554  1.00  0.00      LIG  
ATOM   5296 C9   LIG     1      30.303   0.251  13.864  1.00  0.00      LIG  
ATOM   5297 C10  LIG     1      27.780   0.582  13.926  1.00  0.00      LIG  
ATOM   5298 C11  LIG     1      27.801  -0.787  13.336  1.00  0.00      LIG  
ATOM   5299 C12  LIG     1      28.677  -1.740  14.069  1.00  0.00      LIG  
ATOM   5300 C13  LIG     1      30.133  -1.277  14.020  1.00  0.00      LIG  
ATOM   5301 C14  LIG     1      27.319   1.449  12.771  1.00  0.00      LIG  
ATOM   5302 C15  LIG     1      26.625   0.442  11.919  1.00  0.00      LIG  
ATOM   5303 C16  LIG     1      27.105  -0.923  12.194  1.00  0.00      LIG  
ATOM   5304 C17  LIG     1      32.466   2.308  17.785  1.00  0.00      LIG  
ATOM   5305 C18  LIG     1      30.926   0.419  17.497  1.00  0.00      LIG  
ATOM   5306 C19  LIG     1      32.086   1.702  13.001  1.00  0.00      LIG  
ATOM   5307 C20  LIG     1      26.717   0.662  15.010  1.00  0.00      LIG  
ATOM   5308 O    LIG     1      29.594  -2.906  10.220  1.00  0.00      LIG  
ATOM   5309 C21  LIG     1      28.900  -1.813   9.591  1.00  0.00      LIG  
ATOM   5310 C22  LIG     1      27.383  -1.910   9.829  1.00  0.00      LIG  
ATOM   5311 C23  LIG     1      26.783  -2.046  11.239  1.00  0.00      LIG  
ATOM   5312 O1   LIG     1      34.051   0.151  17.590  1.00  0.00      LIG  
ATOM   5313 O2   LIG     1      30.768  -1.950  12.935  1.00  0.00      LIG  
ATOM   5314 C24  LIG     1      26.940  -3.454  11.782  1.00  0.00      LIG  
ATOM   5315 C25  LIG     1      30.627  -3.431   9.485  1.00  0.00      LIG  
ATOM   5316 O3   LIG     1      30.960  -3.074   8.365  1.00  0.00      LIG  
ATOM   5317 C26  LIG     1      31.287  -4.553  10.217  1.00  0.00      LIG  
ATOM   5318 C27  LIG     1      29.482  -0.498  10.038  1.00  0.00      LIG  
ATOM   5319 O4   LIG     1      30.828  -0.209   9.589  1.00  0.00      LIG  
ATOM   5320 C28  LIG     1      29.756   0.627   9.104  1.00  0.00      LIG  
ATOM   5321 C29  LIG     1      29.760   2.008   9.655  1.00  0.00      LIG  
ATOM   5322 C30  LIG     1      29.549   0.514   7.634  1.00  0.00      LIG  
ATOM   5323 O5   LIG     1      25.894   0.725  10.982  1.00  0.00      LIG  
ATOM   5324 H    LIG     1      32.333  -1.473  15.900  1.00  0.00      LIG  
ATOM   5325 H1   LIG     1      34.068  -1.317  15.604  1.00  0.00      LIG  
ATOM   5326 H2   LIG     1      32.555   2.478  15.254  1.00  0.00      LIG  
ATOM   5327 H3   LIG     1      32.851  -0.845  13.506  1.00  0.00      LIG  
ATOM   5328 H4   LIG     1      33.798   0.479  14.089  1.00  0.00      LIG  
ATOM   5329 H5   LIG     1      30.840   3.786  15.275  1.00  0.00      LIG  
ATOM   5330 H6   LIG     1      30.117   2.836  16.535  1.00  0.00      LIG  
ATOM   5331 H7   LIG     1      29.519   2.846  13.619  1.00  0.00      LIG  
ATOM   5332 H8   LIG     1      28.445   2.945  15.000  1.00  0.00      LIG  
ATOM   5333 H9   LIG     1      29.099   0.589  15.583  1.00  0.00      LIG  
ATOM   5334 H10  LIG     1      30.176   0.455  12.798  1.00  0.00      LIG  
ATOM   5335 H11  LIG     1      28.585  -2.758  13.691  1.00  0.00      LIG  
ATOM   5336 H12  LIG     1      28.344  -1.765  15.109  1.00  0.00      LIG  
ATOM   5337 H13  LIG     1      30.600  -1.629  14.938  1.00  0.00      LIG  
ATOM   5338 H14  LIG     1      28.148   1.868  12.196  1.00  0.00      LIG  
ATOM   5339 H15  LIG     1      26.620   2.229  13.087  1.00  0.00      LIG  
ATOM   5340 H16  LIG     1      33.310   2.878  17.386  1.00  0.00      LIG  
ATOM   5341 H17  LIG     1      32.766   1.904  18.757  1.00  0.00      LIG  
ATOM   5342 H18  LIG     1      31.647   3.004  17.976  1.00  0.00      LIG  
ATOM   5343 H19  LIG     1      31.266  -0.015  18.443  1.00  0.00      LIG  
ATOM   5344 H20  LIG     1      30.571  -0.404  16.873  1.00  0.00      LIG  
ATOM   5345 H21  LIG     1      30.075   1.065  17.724  1.00  0.00      LIG  
ATOM   5346 H22  LIG     1      33.033   2.223  13.166  1.00  0.00      LIG  
ATOM   5347 H23  LIG     1      31.340   2.457  12.753  1.00  0.00      LIG  
ATOM   5348 H24  LIG     1      32.208   1.060  12.124  1.00  0.00      LIG  
ATOM   5349 H25  LIG     1      26.638   1.679  15.402  1.00  0.00      LIG  
ATOM   5350 H26  LIG     1      26.948  -0.005  15.846  1.00  0.00      LIG  
ATOM   5351 H27  LIG     1      25.734   0.384  14.618  1.00  0.00      LIG  
ATOM   5352 H28  LIG     1      28.989  -1.891   8.505  1.00  0.00      LIG  
ATOM   5353 H29  LIG     1      27.026  -2.781   9.275  1.00  0.00      LIG  
ATOM   5354 H30  LIG     1      26.924  -1.045   9.354  1.00  0.00      LIG  
ATOM   5355 H31  LIG     1      25.702  -1.965  11.084  1.00  0.00      LIG  
ATOM   5356 H32  LIG     1      30.270  -1.721  12.131  1.00  0.00      LIG  
ATOM   5357 H33  LIG     1      26.415  -3.567  12.734  1.00  0.00      LIG  
ATOM   5358 H34  LIG     1      27.988  -3.705  11.939  1.00  0.00      LIG  
ATOM   5359 H35  LIG     1      26.525  -4.178  11.076  1.00  0.00      LIG  
ATOM   5360 H36  LIG     1      32.194  -4.835   9.676  1.00  0.00      LIG  
ATOM   5361 H37  LIG     1      30.610  -5.411  10.259  1.00  0.00      LIG  
ATOM   5362 H38  LIG     1      31.569  -4.226  11.222  1.00  0.00      LIG  
ATOM   5363 H39  LIG     1      29.287  -0.274  11.070  1.00  0.00      LIG  
ATOM   5364 H40  LIG     1      29.991   2.014  10.725  1.00  0.00      LIG  
ATOM   5365 H41  LIG     1      28.779   2.469   9.515  1.00  0.00      LIG  
ATOM   5366 H42  LIG     1      30.506   2.619   9.140  1.00  0.00      LIG  
ATOM   5367 H43  LIG     1      28.487   0.595   7.400  1.00  0.00      LIG  
ATOM   5368 H44  LIG     1      29.917  -0.436   7.236  1.00  0.00      LIG  
ATOM   5369 H45  LIG     1      30.077   1.321   7.117  1.00  0.00      LIG  
TER
REMARK  Energy: 265.884
REMARK  SimpleFitness: 265.884
REMARK  FullFitness: -982.5526
REMARK  InterFull: -20.9766
REMARK  IntraFull: 286.15
REMARK  solvFull: -1506.68
REMARK  surfFull: 258.954
REMARK  extraFull: 0.0
REMARK  deltaGcompsolvpol: -1506.68
REMARK  deltaGcompsolvnonpol: 258.954
REMARK  deltaGprotsolvpol: -1512.07
REMARK  deltaGprotsolvnonpol: 254.074
REMARK  deltaGligsolvpol: -10.4187
REMARK  deltaGligsolvnonpol: 15.7229
REMARK  deltaGvdw: -20.9766
REMARK  deltaGelec: 0.0
REMARK  deltaG: -6.0326385
REMARK  Cluster: 3
REMARK  ClusterRank: 7
ATOM   5287 C    LIG     1      33.122  -0.770  15.635  1.00  0.00      LIG  
ATOM   5288 C1   LIG     1      33.228   0.270  16.693  1.00  0.00      LIG  
ATOM   5289 C2   LIG     1      32.050   1.199  16.823  1.00  0.00      LIG  
ATOM   5290 C3   LIG     1      31.703   1.818  15.443  1.00  0.00      LIG  
ATOM   5291 C4   LIG     1      31.696   0.865  14.222  1.00  0.00      LIG  
ATOM   5292 C5   LIG     1      32.891  -0.098  14.299  1.00  0.00      LIG  
ATOM   5293 C6   LIG     1      30.503   2.774  15.517  1.00  0.00      LIG  
ATOM   5294 C7   LIG     1      29.337   2.442  14.616  1.00  0.00      LIG  
ATOM   5295 C8   LIG     1      29.132   0.948  14.554  1.00  0.00      LIG  
ATOM   5296 C9   LIG     1      30.303   0.251  13.864  1.00  0.00      LIG  
ATOM   5297 C10  LIG     1      27.780   0.582  13.926  1.00  0.00      LIG  
ATOM   5298 C11  LIG     1      27.801  -0.787  13.336  1.00  0.00      LIG  
ATOM   5299 C12  LIG     1      28.677  -1.740  14.069  1.00  0.00      LIG  
ATOM   5300 C13  LIG     1      30.133  -1.277  14.020  1.00  0.00      LIG  
ATOM   5301 C14  LIG     1      27.319   1.449  12.771  1.00  0.00      LIG  
ATOM   5302 C15  LIG     1      26.625   0.442  11.919  1.00  0.00      LIG  
ATOM   5303 C16  LIG     1      27.105  -0.923  12.194  1.00  0.00      LIG  
ATOM   5304 C17  LIG     1      32.466   2.308  17.785  1.00  0.00      LIG  
ATOM   5305 C18  LIG     1      30.926   0.419  17.497  1.00  0.00      LIG  
ATOM   5306 C19  LIG     1      32.086   1.702  13.001  1.00  0.00      LIG  
ATOM   5307 C20  LIG     1      26.717   0.662  15.010  1.00  0.00      LIG  
ATOM   5308 O    LIG     1      29.594  -2.906  10.220  1.00  0.00      LIG  
ATOM   5309 C21  LIG     1      28.900  -1.813   9.591  1.00  0.00      LIG  
ATOM   5310 C22  LIG     1      27.383  -1.910   9.829  1.00  0.00      LIG  
ATOM   5311 C23  LIG     1      26.783  -2.046  11.239  1.00  0.00      LIG  
ATOM   5312 O1   LIG     1      34.051   0.151  17.590  1.00  0.00      LIG  
ATOM   5313 O2   LIG     1      30.768  -1.950  12.935  1.00  0.00      LIG  
ATOM   5314 C24  LIG     1      26.940  -3.454  11.782  1.00  0.00      LIG  
ATOM   5315 C25  LIG     1      30.627  -3.431   9.485  1.00  0.00      LIG  
ATOM   5316 O3   LIG     1      30.960  -3.074   8.365  1.00  0.00      LIG  
ATOM   5317 C26  LIG     1      31.287  -4.553  10.217  1.00  0.00      LIG  
ATOM   5318 C27  LIG     1      29.482  -0.498  10.038  1.00  0.00      LIG  
ATOM   5319 O4   LIG     1      30.828  -0.209   9.589  1.00  0.00      LIG  
ATOM   5320 C28  LIG     1      29.756   0.627   9.104  1.00  0.00      LIG  
ATOM   5321 C29  LIG     1      29.760   2.008   9.655  1.00  0.00      LIG  
ATOM   5322 C30  LIG     1      29.549   0.514   7.634  1.00  0.00      LIG  
ATOM   5323 O5   LIG     1      25.894   0.725  10.982  1.00  0.00      LIG  
ATOM   5324 H    LIG     1      32.333  -1.473  15.900  1.00  0.00      LIG  
ATOM   5325 H1   LIG     1      34.068  -1.317  15.604  1.00  0.00      LIG  
ATOM   5326 H2   LIG     1      32.555   2.478  15.254  1.00  0.00      LIG  
ATOM   5327 H3   LIG     1      32.851  -0.845  13.506  1.00  0.00      LIG  
ATOM   5328 H4   LIG     1      33.798   0.479  14.089  1.00  0.00      LIG  
ATOM   5329 H5   LIG     1      30.840   3.786  15.275  1.00  0.00      LIG  
ATOM   5330 H6   LIG     1      30.117   2.836  16.535  1.00  0.00      LIG  
ATOM   5331 H7   LIG     1      29.519   2.846  13.619  1.00  0.00      LIG  
ATOM   5332 H8   LIG     1      28.445   2.945  15.000  1.00  0.00      LIG  
ATOM   5333 H9   LIG     1      29.099   0.589  15.583  1.00  0.00      LIG  
ATOM   5334 H10  LIG     1      30.176   0.455  12.798  1.00  0.00      LIG  
ATOM   5335 H11  LIG     1      28.585  -2.758  13.691  1.00  0.00      LIG  
ATOM   5336 H12  LIG     1      28.344  -1.765  15.109  1.00  0.00      LIG  
ATOM   5337 H13  LIG     1      30.600  -1.629  14.938  1.00  0.00      LIG  
ATOM   5338 H14  LIG     1      28.148   1.868  12.196  1.00  0.00      LIG  
ATOM   5339 H15  LIG     1      26.620   2.229  13.087  1.00  0.00      LIG  
ATOM   5340 H16  LIG     1      33.310   2.878  17.386  1.00  0.00      LIG  
ATOM   5341 H17  LIG     1      32.766   1.904  18.757  1.00  0.00      LIG  
ATOM   5342 H18  LIG     1      31.647   3.004  17.976  1.00  0.00      LIG  
ATOM   5343 H19  LIG     1      31.266  -0.015  18.443  1.00  0.00      LIG  
ATOM   5344 H20  LIG     1      30.571  -0.404  16.873  1.00  0.00      LIG  
ATOM   5345 H21  LIG     1      30.075   1.065  17.724  1.00  0.00      LIG  
ATOM   5346 H22  LIG     1      33.033   2.223  13.166  1.00  0.00      LIG  
ATOM   5347 H23  LIG     1      31.340   2.457  12.753  1.00  0.00      LIG  
ATOM   5348 H24  LIG     1      32.208   1.060  12.124  1.00  0.00      LIG  
ATOM   5349 H25  LIG     1      26.638   1.679  15.402  1.00  0.00      LIG  
ATOM   5350 H26  LIG     1      26.948  -0.005  15.846  1.00  0.00      LIG  
ATOM   5351 H27  LIG     1      25.734   0.384  14.618  1.00  0.00      LIG  
ATOM   5352 H28  LIG     1      28.989  -1.891   8.505  1.00  0.00      LIG  
ATOM   5353 H29  LIG     1      27.026  -2.781   9.275  1.00  0.00      LIG  
ATOM   5354 H30  LIG     1      26.924  -1.045   9.354  1.00  0.00      LIG  
ATOM   5355 H31  LIG     1      25.702  -1.965  11.084  1.00  0.00      LIG  
ATOM   5356 H32  LIG     1      30.270  -1.721  12.131  1.00  0.00      LIG  
ATOM   5357 H33  LIG     1      26.415  -3.567  12.734  1.00  0.00      LIG  
ATOM   5358 H34  LIG     1      27.988  -3.705  11.939  1.00  0.00      LIG  
ATOM   5359 H35  LIG     1      26.525  -4.178  11.076  1.00  0.00      LIG  
ATOM   5360 H36  LIG     1      32.194  -4.835   9.676  1.00  0.00      LIG  
ATOM   5361 H37  LIG     1      30.610  -5.411  10.259  1.00  0.00      LIG  
ATOM   5362 H38  LIG     1      31.569  -4.226  11.222  1.00  0.00      LIG  
ATOM   5363 H39  LIG     1      29.287  -0.274  11.070  1.00  0.00      LIG  
ATOM   5364 H40  LIG     1      29.991   2.014  10.725  1.00  0.00      LIG  
ATOM   5365 H41  LIG     1      28.779   2.469   9.515  1.00  0.00      LIG  
ATOM   5366 H42  LIG     1      30.506   2.619   9.140  1.00  0.00      LIG  
ATOM   5367 H43  LIG     1      28.487   0.595   7.400  1.00  0.00      LIG  
ATOM   5368 H44  LIG     1      29.917  -0.436   7.236  1.00  0.00      LIG  
ATOM   5369 H45  LIG     1      30.077   1.321   7.117  1.00  0.00      LIG  
TER
REMARK  Energy: 267.067
REMARK  SimpleFitness: 267.067
REMARK  FullFitness: -982.05383
REMARK  InterFull: -21.4009
REMARK  IntraFull: 286.88
REMARK  solvFull: -1506.84
REMARK  surfFull: 259.307
REMARK  extraFull: 0.0
REMARK  deltaGcompsolvpol: -1506.84
REMARK  deltaGcompsolvnonpol: 259.307
REMARK  deltaGprotsolvpol: -1512.07
REMARK  deltaGprotsolvnonpol: 254.074
REMARK  deltaGligsolvpol: -13.1219
REMARK  deltaGligsolvnonpol: 15.3404
REMARK  deltaGvdw: -21.4009
REMARK  deltaGelec: 0.0
REMARK  deltaG: -5.84755
REMARK  Cluster: 4
REMARK  ClusterRank: 0
ATOM   5287 C    LIG     1      33.549   0.801  15.696  1.00  0.00      LIG  
ATOM   5288 C1   LIG     1      33.799   2.213  16.088  1.00  0.00      LIG  
ATOM   5289 C2   LIG     1      32.722   3.198  15.716  1.00  0.00      LIG  
ATOM   5290 C3   LIG     1      32.386   3.074  14.207  1.00  0.00      LIG  
ATOM   5291 C4   LIG     1      32.248   1.646  13.624  1.00  0.00      LIG  
ATOM   5292 C5   LIG     1      33.338   0.728  14.200  1.00  0.00      LIG  
ATOM   5293 C6   LIG     1      31.289   4.055  13.767  1.00  0.00      LIG  
ATOM   5294 C7   LIG     1      30.063   3.435  13.139  1.00  0.00      LIG  
ATOM   5295 C8   LIG     1      29.721   2.140  13.834  1.00  0.00      LIG  
ATOM   5296 C9   LIG     1      30.789   1.078  13.575  1.00  0.00      LIG  
ATOM   5297 C10  LIG     1      28.310   1.662  13.477  1.00  0.00      LIG  
ATOM   5298 C11  LIG     1      28.172   0.194  13.659  1.00  0.00      LIG  
ATOM   5299 C12  LIG     1      29.003  -0.390  14.745  1.00  0.00      LIG  
ATOM   5300 C13  LIG     1      30.486  -0.175  14.433  1.00  0.00      LIG  
ATOM   5301 C14  LIG     1      27.860   1.868  12.041  1.00  0.00      LIG  
ATOM   5302 C15  LIG     1      27.003   0.662  11.836  1.00  0.00      LIG  
ATOM   5303 C16  LIG     1      27.357  -0.405  12.780  1.00  0.00      LIG  
ATOM   5304 C17  LIG     1      33.279   4.591  15.998  1.00  0.00      LIG  
ATOM   5305 C18  LIG     1      31.555   2.978  16.672  1.00  0.00      LIG  
ATOM   5306 C19  LIG     1      32.695   1.733  12.164  1.00  0.00      LIG  
ATOM   5307 C20  LIG     1      27.316   2.378  14.387  1.00  0.00      LIG  
ATOM   5308 O    LIG     1      27.707  -4.205  10.272  1.00  0.00      LIG  
ATOM   5309 C21  LIG     1      28.035  -2.892  10.773  1.00  0.00      LIG  
ATOM   5310 C22  LIG     1      27.813  -2.855  12.287  1.00  0.00      LIG  
ATOM   5311 C23  LIG     1      26.797  -1.794  12.668  1.00  0.00      LIG  
ATOM   5312 O1   LIG     1      34.640   2.475  16.936  1.00  0.00      LIG  
ATOM   5313 O2   LIG     1      30.965  -1.337  13.756  1.00  0.00      LIG  
ATOM   5314 C24  LIG     1      26.169  -2.223  13.969  1.00  0.00      LIG  
ATOM   5315 C25  LIG     1      26.366  -4.441  10.130  1.00  0.00      LIG  
ATOM   5316 O3   LIG     1      25.478  -3.688  10.496  1.00  0.00      LIG  
ATOM   5317 C26  LIG     1      26.094  -5.750   9.453  1.00  0.00      LIG  
ATOM   5318 C27  LIG     1      29.483  -2.605  10.477  1.00  0.00      LIG  
ATOM   5319 O4   LIG     1      29.920  -2.819   9.112  1.00  0.00      LIG  
ATOM   5320 C28  LIG     1      29.934  -1.471   9.621  1.00  0.00      LIG  
ATOM   5321 C29  LIG     1      31.300  -0.929   9.828  1.00  0.00      LIG  
ATOM   5322 C30  LIG     1      28.996  -0.573   8.892  1.00  0.00      LIG  
ATOM   5323 O5   LIG     1      26.245   0.496  10.894  1.00  0.00      LIG  
ATOM   5324 H    LIG     1      32.701   0.417  16.264  1.00  0.00      LIG  
ATOM   5325 H1   LIG     1      34.432   0.216  15.964  1.00  0.00      LIG  
ATOM   5326 H2   LIG     1      33.290   3.466  13.732  1.00  0.00      LIG  
ATOM   5327 H3   LIG     1      33.187  -0.308  13.894  1.00  0.00      LIG  
ATOM   5328 H4   LIG     1      34.290   1.016  13.744  1.00  0.00      LIG  
ATOM   5329 H5   LIG     1      31.712   4.765  13.051  1.00  0.00      LIG  
ATOM   5330 H6   LIG     1      30.950   4.661  14.607  1.00  0.00      LIG  
ATOM   5331 H7   LIG     1      30.242   3.261  12.076  1.00  0.00      LIG  
ATOM   5332 H8   LIG     1      29.237   4.147  13.206  1.00  0.00      LIG  
ATOM   5333 H9   LIG     1      29.711   2.342  14.904  1.00  0.00      LIG  
ATOM   5334 H10  LIG     1      30.637   0.766  12.536  1.00  0.00      LIG  
ATOM   5335 H11  LIG     1      28.788  -1.452  14.887  1.00  0.00      LIG  
ATOM   5336 H12  LIG     1      28.748   0.119  15.679  1.00  0.00      LIG  
ATOM   5337 H13  LIG     1      30.997  -0.126  15.391  1.00  0.00      LIG  
ATOM   5338 H14  LIG     1      28.689   1.825  11.328  1.00  0.00      LIG  
ATOM   5339 H15  LIG     1      27.272   2.781  11.914  1.00  0.00      LIG  
ATOM   5340 H16  LIG     1      34.159   4.794  15.381  1.00  0.00      LIG  
ATOM   5341 H17  LIG     1      33.575   4.699  17.047  1.00  0.00      LIG  
ATOM   5342 H18  LIG     1      32.539   5.368  15.800  1.00  0.00      LIG  
ATOM   5343 H19  LIG     1      31.885   3.047  17.713  1.00  0.00      LIG  
ATOM   5344 H20  LIG     1      31.102   1.992  16.540  1.00  0.00      LIG  
ATOM   5345 H21  LIG     1      30.777   3.731  16.528  1.00  0.00      LIG  
ATOM   5346 H22  LIG     1      33.671   2.219  12.078  1.00  0.00      LIG  
ATOM   5347 H23  LIG     1      31.994   2.291  11.542  1.00  0.00      LIG  
ATOM   5348 H24  LIG     1      32.791   0.731  11.741  1.00  0.00      LIG  
ATOM   5349 H25  LIG     1      27.339   3.456  14.209  1.00  0.00      LIG  
ATOM   5350 H26  LIG     1      27.551   2.206  15.441  1.00  0.00      LIG  
ATOM   5351 H27  LIG     1      26.291   2.037  14.213  1.00  0.00      LIG  
ATOM   5352 H28  LIG     1      27.398  -2.148  10.286  1.00  0.00      LIG  
ATOM   5353 H29  LIG     1      28.744  -2.680  12.833  1.00  0.00      LIG  
ATOM   5354 H30  LIG     1      27.439  -3.822  12.636  1.00  0.00      LIG  
ATOM   5355 H31  LIG     1      25.992  -1.785  11.930  1.00  0.00      LIG  
ATOM   5356 H32  LIG     1      30.649  -2.103  14.264  1.00  0.00      LIG  
ATOM   5357 H33  LIG     1      25.527  -1.439  14.373  1.00  0.00      LIG  
ATOM   5358 H34  LIG     1      26.942  -2.457  14.701  1.00  0.00      LIG  
ATOM   5359 H35  LIG     1      25.573  -3.127  13.825  1.00  0.00      LIG  
ATOM   5360 H36  LIG     1      26.982  -6.101   8.920  1.00  0.00      LIG  
ATOM   5361 H37  LIG     1      25.305  -5.616   8.711  1.00  0.00      LIG  
ATOM   5362 H38  LIG     1      25.792  -6.491  10.198  1.00  0.00      LIG  
ATOM   5363 H39  LIG     1      30.144  -2.967  11.254  1.00  0.00      LIG  
ATOM   5364 H40  LIG     1      31.909  -1.592  10.450  1.00  0.00      LIG  
ATOM   5365 H41  LIG     1      31.235   0.043  10.320  1.00  0.00      LIG  
ATOM   5366 H42  LIG     1      31.804  -0.794   8.867  1.00  0.00      LIG  
ATOM   5367 H43  LIG     1      28.738   0.287   9.514  1.00  0.00      LIG  
ATOM   5368 H44  LIG     1      28.073  -1.082   8.605  1.00  0.00      LIG  
ATOM   5369 H45  LIG     1      29.469  -0.202   7.979  1.00  0.00      LIG  
TER
REMARK  Energy: 267.067
REMARK  SimpleFitness: 267.067
REMARK  FullFitness: -982.05383
REMARK  InterFull: -21.4009
REMARK  IntraFull: 286.88
REMARK  solvFull: -1506.84
REMARK  surfFull: 259.307
REMARK  extraFull: 0.0
REMARK  deltaGcompsolvpol: -1506.84
REMARK  deltaGcompsolvnonpol: 259.307
REMARK  deltaGprotsolvpol: -1512.07
REMARK  deltaGprotsolvnonpol: 254.074
REMARK  deltaGligsolvpol: -13.1219
REMARK  deltaGligsolvnonpol: 15.3404
REMARK  deltaGvdw: -21.4009
REMARK  deltaGelec: 0.0
REMARK  deltaG: -5.84755
REMARK  Cluster: 4
REMARK  ClusterRank: 1
ATOM   5287 C    LIG     1      33.549   0.801  15.696  1.00  0.00      LIG  
ATOM   5288 C1   LIG     1      33.799   2.213  16.088  1.00  0.00      LIG  
ATOM   5289 C2   LIG     1      32.722   3.198  15.716  1.00  0.00      LIG  
ATOM   5290 C3   LIG     1      32.386   3.074  14.207  1.00  0.00      LIG  
ATOM   5291 C4   LIG     1      32.248   1.646  13.624  1.00  0.00      LIG  
ATOM   5292 C5   LIG     1      33.338   0.728  14.200  1.00  0.00      LIG  
ATOM   5293 C6   LIG     1      31.289   4.055  13.767  1.00  0.00      LIG  
ATOM   5294 C7   LIG     1      30.063   3.435  13.139  1.00  0.00      LIG  
ATOM   5295 C8   LIG     1      29.721   2.140  13.834  1.00  0.00      LIG  
ATOM   5296 C9   LIG     1      30.789   1.078  13.575  1.00  0.00      LIG  
ATOM   5297 C10  LIG     1      28.310   1.662  13.477  1.00  0.00      LIG  
ATOM   5298 C11  LIG     1      28.172   0.194  13.659  1.00  0.00      LIG  
ATOM   5299 C12  LIG     1      29.003  -0.390  14.745  1.00  0.00      LIG  
ATOM   5300 C13  LIG     1      30.486  -0.175  14.433  1.00  0.00      LIG  
ATOM   5301 C14  LIG     1      27.860   1.868  12.041  1.00  0.00      LIG  
ATOM   5302 C15  LIG     1      27.003   0.662  11.836  1.00  0.00      LIG  
ATOM   5303 C16  LIG     1      27.357  -0.405  12.780  1.00  0.00      LIG  
ATOM   5304 C17  LIG     1      33.279   4.591  15.998  1.00  0.00      LIG  
ATOM   5305 C18  LIG     1      31.555   2.978  16.672  1.00  0.00      LIG  
ATOM   5306 C19  LIG     1      32.695   1.733  12.164  1.00  0.00      LIG  
ATOM   5307 C20  LIG     1      27.316   2.378  14.387  1.00  0.00      LIG  
ATOM   5308 O    LIG     1      27.707  -4.205  10.272  1.00  0.00      LIG  
ATOM   5309 C21  LIG     1      28.035  -2.892  10.773  1.00  0.00      LIG  
ATOM   5310 C22  LIG     1      27.813  -2.855  12.287  1.00  0.00      LIG  
ATOM   5311 C23  LIG     1      26.797  -1.794  12.668  1.00  0.00      LIG  
ATOM   5312 O1   LIG     1      34.640   2.475  16.936  1.00  0.00      LIG  
ATOM   5313 O2   LIG     1      30.965  -1.337  13.756  1.00  0.00      LIG  
ATOM   5314 C24  LIG     1      26.169  -2.223  13.969  1.00  0.00      LIG  
ATOM   5315 C25  LIG     1      26.366  -4.441  10.130  1.00  0.00      LIG  
ATOM   5316 O3   LIG     1      25.478  -3.688  10.496  1.00  0.00      LIG  
ATOM   5317 C26  LIG     1      26.094  -5.750   9.453  1.00  0.00      LIG  
ATOM   5318 C27  LIG     1      29.483  -2.605  10.477  1.00  0.00      LIG  
ATOM   5319 O4   LIG     1      29.920  -2.819   9.112  1.00  0.00      LIG  
ATOM   5320 C28  LIG     1      29.934  -1.471   9.621  1.00  0.00      LIG  
ATOM   5321 C29  LIG     1      31.300  -0.929   9.828  1.00  0.00      LIG  
ATOM   5322 C30  LIG     1      28.996  -0.573   8.892  1.00  0.00      LIG  
ATOM   5323 O5   LIG     1      26.245   0.496  10.894  1.00  0.00      LIG  
ATOM   5324 H    LIG     1      32.701   0.417  16.264  1.00  0.00      LIG  
ATOM   5325 H1   LIG     1      34.432   0.216  15.964  1.00  0.00      LIG  
ATOM   5326 H2   LIG     1      33.290   3.466  13.732  1.00  0.00      LIG  
ATOM   5327 H3   LIG     1      33.187  -0.308  13.894  1.00  0.00      LIG  
ATOM   5328 H4   LIG     1      34.290   1.016  13.744  1.00  0.00      LIG  
ATOM   5329 H5   LIG     1      31.712   4.765  13.051  1.00  0.00      LIG  
ATOM   5330 H6   LIG     1      30.950   4.661  14.607  1.00  0.00      LIG  
ATOM   5331 H7   LIG     1      30.242   3.261  12.076  1.00  0.00      LIG  
ATOM   5332 H8   LIG     1      29.237   4.147  13.206  1.00  0.00      LIG  
ATOM   5333 H9   LIG     1      29.711   2.342  14.904  1.00  0.00      LIG  
ATOM   5334 H10  LIG     1      30.637   0.766  12.536  1.00  0.00      LIG  
ATOM   5335 H11  LIG     1      28.788  -1.452  14.887  1.00  0.00      LIG  
ATOM   5336 H12  LIG     1      28.748   0.119  15.679  1.00  0.00      LIG  
ATOM   5337 H13  LIG     1      30.997  -0.126  15.391  1.00  0.00      LIG  
ATOM   5338 H14  LIG     1      28.689   1.825  11.328  1.00  0.00      LIG  
ATOM   5339 H15  LIG     1      27.272   2.781  11.914  1.00  0.00      LIG  
ATOM   5340 H16  LIG     1      34.159   4.794  15.381  1.00  0.00      LIG  
ATOM   5341 H17  LIG     1      33.575   4.699  17.047  1.00  0.00      LIG  
ATOM   5342 H18  LIG     1      32.539   5.368  15.800  1.00  0.00      LIG  
ATOM   5343 H19  LIG     1      31.885   3.047  17.713  1.00  0.00      LIG  
ATOM   5344 H20  LIG     1      31.102   1.992  16.540  1.00  0.00      LIG  
ATOM   5345 H21  LIG     1      30.777   3.731  16.528  1.00  0.00      LIG  
ATOM   5346 H22  LIG     1      33.671   2.219  12.078  1.00  0.00      LIG  
ATOM   5347 H23  LIG     1      31.994   2.291  11.542  1.00  0.00      LIG  
ATOM   5348 H24  LIG     1      32.791   0.731  11.741  1.00  0.00      LIG  
ATOM   5349 H25  LIG     1      27.339   3.456  14.209  1.00  0.00      LIG  
ATOM   5350 H26  LIG     1      27.551   2.206  15.441  1.00  0.00      LIG  
ATOM   5351 H27  LIG     1      26.291   2.037  14.213  1.00  0.00      LIG  
ATOM   5352 H28  LIG     1      27.398  -2.148  10.286  1.00  0.00      LIG  
ATOM   5353 H29  LIG     1      28.744  -2.680  12.833  1.00  0.00      LIG  
ATOM   5354 H30  LIG     1      27.439  -3.822  12.636  1.00  0.00      LIG  
ATOM   5355 H31  LIG     1      25.992  -1.785  11.930  1.00  0.00      LIG  
ATOM   5356 H32  LIG     1      30.649  -2.103  14.264  1.00  0.00      LIG  
ATOM   5357 H33  LIG     1      25.527  -1.439  14.373  1.00  0.00      LIG  
ATOM   5358 H34  LIG     1      26.942  -2.457  14.701  1.00  0.00      LIG  
ATOM   5359 H35  LIG     1      25.573  -3.127  13.825  1.00  0.00      LIG  
ATOM   5360 H36  LIG     1      26.982  -6.101   8.920  1.00  0.00      LIG  
ATOM   5361 H37  LIG     1      25.305  -5.616   8.711  1.00  0.00      LIG  
ATOM   5362 H38  LIG     1      25.792  -6.491  10.198  1.00  0.00      LIG  
ATOM   5363 H39  LIG     1      30.144  -2.967  11.254  1.00  0.00      LIG  
ATOM   5364 H40  LIG     1      31.909  -1.592  10.450  1.00  0.00      LIG  
ATOM   5365 H41  LIG     1      31.235   0.043  10.320  1.00  0.00      LIG  
ATOM   5366 H42  LIG     1      31.804  -0.794   8.867  1.00  0.00      LIG  
ATOM   5367 H43  LIG     1      28.738   0.287   9.514  1.00  0.00      LIG  
ATOM   5368 H44  LIG     1      28.073  -1.082   8.605  1.00  0.00      LIG  
ATOM   5369 H45  LIG     1      29.469  -0.202   7.979  1.00  0.00      LIG  
TER
REMARK  Energy: 267.067
REMARK  SimpleFitness: 267.067
REMARK  FullFitness: -982.05383
REMARK  InterFull: -21.4009
REMARK  IntraFull: 286.88
REMARK  solvFull: -1506.84
REMARK  surfFull: 259.307
REMARK  extraFull: 0.0
REMARK  deltaGcompsolvpol: -1506.84
REMARK  deltaGcompsolvnonpol: 259.307
REMARK  deltaGprotsolvpol: -1512.07
REMARK  deltaGprotsolvnonpol: 254.074
REMARK  deltaGligsolvpol: -13.1219
REMARK  deltaGligsolvnonpol: 15.3404
REMARK  deltaGvdw: -21.4009
REMARK  deltaGelec: 0.0
REMARK  deltaG: -5.84755
REMARK  Cluster: 4
REMARK  ClusterRank: 2
ATOM   5287 C    LIG     1      33.549   0.801  15.696  1.00  0.00      LIG  
ATOM   5288 C1   LIG     1      33.799   2.213  16.088  1.00  0.00      LIG  
ATOM   5289 C2   LIG     1      32.722   3.198  15.716  1.00  0.00      LIG  
ATOM   5290 C3   LIG     1      32.386   3.074  14.207  1.00  0.00      LIG  
ATOM   5291 C4   LIG     1      32.248   1.646  13.624  1.00  0.00      LIG  
ATOM   5292 C5   LIG     1      33.338   0.728  14.200  1.00  0.00      LIG  
ATOM   5293 C6   LIG     1      31.289   4.055  13.767  1.00  0.00      LIG  
ATOM   5294 C7   LIG     1      30.063   3.435  13.139  1.00  0.00      LIG  
ATOM   5295 C8   LIG     1      29.721   2.140  13.834  1.00  0.00      LIG  
ATOM   5296 C9   LIG     1      30.789   1.078  13.575  1.00  0.00      LIG  
ATOM   5297 C10  LIG     1      28.310   1.662  13.477  1.00  0.00      LIG  
ATOM   5298 C11  LIG     1      28.172   0.194  13.659  1.00  0.00      LIG  
ATOM   5299 C12  LIG     1      29.003  -0.390  14.745  1.00  0.00      LIG  
ATOM   5300 C13  LIG     1      30.486  -0.175  14.433  1.00  0.00      LIG  
ATOM   5301 C14  LIG     1      27.860   1.868  12.041  1.00  0.00      LIG  
ATOM   5302 C15  LIG     1      27.003   0.662  11.836  1.00  0.00      LIG  
ATOM   5303 C16  LIG     1      27.357  -0.405  12.780  1.00  0.00      LIG  
ATOM   5304 C17  LIG     1      33.279   4.591  15.998  1.00  0.00      LIG  
ATOM   5305 C18  LIG     1      31.555   2.978  16.672  1.00  0.00      LIG  
ATOM   5306 C19  LIG     1      32.695   1.733  12.164  1.00  0.00      LIG  
ATOM   5307 C20  LIG     1      27.316   2.378  14.387  1.00  0.00      LIG  
ATOM   5308 O    LIG     1      27.707  -4.205  10.272  1.00  0.00      LIG  
ATOM   5309 C21  LIG     1      28.035  -2.892  10.773  1.00  0.00      LIG  
ATOM   5310 C22  LIG     1      27.813  -2.855  12.287  1.00  0.00      LIG  
ATOM   5311 C23  LIG     1      26.797  -1.794  12.668  1.00  0.00      LIG  
ATOM   5312 O1   LIG     1      34.640   2.475  16.936  1.00  0.00      LIG  
ATOM   5313 O2   LIG     1      30.965  -1.337  13.756  1.00  0.00      LIG  
ATOM   5314 C24  LIG     1      26.169  -2.223  13.969  1.00  0.00      LIG  
ATOM   5315 C25  LIG     1      26.366  -4.441  10.130  1.00  0.00      LIG  
ATOM   5316 O3   LIG     1      25.478  -3.688  10.496  1.00  0.00      LIG  
ATOM   5317 C26  LIG     1      26.094  -5.750   9.453  1.00  0.00      LIG  
ATOM   5318 C27  LIG     1      29.483  -2.605  10.477  1.00  0.00      LIG  
ATOM   5319 O4   LIG     1      29.920  -2.819   9.112  1.00  0.00      LIG  
ATOM   5320 C28  LIG     1      29.934  -1.471   9.621  1.00  0.00      LIG  
ATOM   5321 C29  LIG     1      31.300  -0.929   9.828  1.00  0.00      LIG  
ATOM   5322 C30  LIG     1      28.996  -0.573   8.892  1.00  0.00      LIG  
ATOM   5323 O5   LIG     1      26.245   0.496  10.894  1.00  0.00      LIG  
ATOM   5324 H    LIG     1      32.701   0.417  16.264  1.00  0.00      LIG  
ATOM   5325 H1   LIG     1      34.432   0.216  15.964  1.00  0.00      LIG  
ATOM   5326 H2   LIG     1      33.290   3.466  13.732  1.00  0.00      LIG  
ATOM   5327 H3   LIG     1      33.187  -0.308  13.894  1.00  0.00      LIG  
ATOM   5328 H4   LIG     1      34.290   1.016  13.744  1.00  0.00      LIG  
ATOM   5329 H5   LIG     1      31.712   4.765  13.051  1.00  0.00      LIG  
ATOM   5330 H6   LIG     1      30.950   4.661  14.607  1.00  0.00      LIG  
ATOM   5331 H7   LIG     1      30.242   3.261  12.076  1.00  0.00      LIG  
ATOM   5332 H8   LIG     1      29.237   4.147  13.206  1.00  0.00      LIG  
ATOM   5333 H9   LIG     1      29.711   2.342  14.904  1.00  0.00      LIG  
ATOM   5334 H10  LIG     1      30.637   0.766  12.536  1.00  0.00      LIG  
ATOM   5335 H11  LIG     1      28.788  -1.452  14.887  1.00  0.00      LIG  
ATOM   5336 H12  LIG     1      28.748   0.119  15.679  1.00  0.00      LIG  
ATOM   5337 H13  LIG     1      30.997  -0.126  15.391  1.00  0.00      LIG  
ATOM   5338 H14  LIG     1      28.689   1.825  11.328  1.00  0.00      LIG  
ATOM   5339 H15  LIG     1      27.272   2.781  11.914  1.00  0.00      LIG  
ATOM   5340 H16  LIG     1      34.159   4.794  15.381  1.00  0.00      LIG  
ATOM   5341 H17  LIG     1      33.575   4.699  17.047  1.00  0.00      LIG  
ATOM   5342 H18  LIG     1      32.539   5.368  15.800  1.00  0.00      LIG  
ATOM   5343 H19  LIG     1      31.885   3.047  17.713  1.00  0.00      LIG  
ATOM   5344 H20  LIG     1      31.102   1.992  16.540  1.00  0.00      LIG  
ATOM   5345 H21  LIG     1      30.777   3.731  16.528  1.00  0.00      LIG  
ATOM   5346 H22  LIG     1      33.671   2.219  12.078  1.00  0.00      LIG  
ATOM   5347 H23  LIG     1      31.994   2.291  11.542  1.00  0.00      LIG  
ATOM   5348 H24  LIG     1      32.791   0.731  11.741  1.00  0.00      LIG  
ATOM   5349 H25  LIG     1      27.339   3.456  14.209  1.00  0.00      LIG  
ATOM   5350 H26  LIG     1      27.551   2.206  15.441  1.00  0.00      LIG  
ATOM   5351 H27  LIG     1      26.291   2.037  14.213  1.00  0.00      LIG  
ATOM   5352 H28  LIG     1      27.398  -2.148  10.286  1.00  0.00      LIG  
ATOM   5353 H29  LIG     1      28.744  -2.680  12.833  1.00  0.00      LIG  
ATOM   5354 H30  LIG     1      27.439  -3.822  12.636  1.00  0.00      LIG  
ATOM   5355 H31  LIG     1      25.992  -1.785  11.930  1.00  0.00      LIG  
ATOM   5356 H32  LIG     1      30.649  -2.103  14.264  1.00  0.00      LIG  
ATOM   5357 H33  LIG     1      25.527  -1.439  14.373  1.00  0.00      LIG  
ATOM   5358 H34  LIG     1      26.942  -2.457  14.701  1.00  0.00      LIG  
ATOM   5359 H35  LIG     1      25.573  -3.127  13.825  1.00  0.00      LIG  
ATOM   5360 H36  LIG     1      26.982  -6.101   8.920  1.00  0.00      LIG  
ATOM   5361 H37  LIG     1      25.305  -5.616   8.711  1.00  0.00      LIG  
ATOM   5362 H38  LIG     1      25.792  -6.491  10.198  1.00  0.00      LIG  
ATOM   5363 H39  LIG     1      30.144  -2.967  11.254  1.00  0.00      LIG  
ATOM   5364 H40  LIG     1      31.909  -1.592  10.450  1.00  0.00      LIG  
ATOM   5365 H41  LIG     1      31.235   0.043  10.320  1.00  0.00      LIG  
ATOM   5366 H42  LIG     1      31.804  -0.794   8.867  1.00  0.00      LIG  
ATOM   5367 H43  LIG     1      28.738   0.287   9.514  1.00  0.00      LIG  
ATOM   5368 H44  LIG     1      28.073  -1.082   8.605  1.00  0.00      LIG  
ATOM   5369 H45  LIG     1      29.469  -0.202   7.979  1.00  0.00      LIG  
TER
REMARK  Energy: 267.115
REMARK  SimpleFitness: 267.115
REMARK  FullFitness: -981.9674
REMARK  InterFull: -21.4204
REMARK  IntraFull: 287.071
REMARK  solvFull: -1506.89
REMARK  surfFull: 259.272
REMARK  extraFull: 0.0
REMARK  deltaGcompsolvpol: -1506.89
REMARK  deltaGcompsolvnonpol: 259.272
REMARK  deltaGprotsolvpol: -1512.07
REMARK  deltaGprotsolvnonpol: 254.074
REMARK  deltaGligsolvpol: -13.1464
REMARK  deltaGligsolvnonpol: 15.3434
REMARK  deltaGvdw: -21.4204
REMARK  deltaGelec: 0.0
REMARK  deltaG: -5.8545537
REMARK  Cluster: 4
REMARK  ClusterRank: 3
ATOM   5287 C    LIG     1      33.506   0.934  15.636  1.00  0.00      LIG  
ATOM   5288 C1   LIG     1      33.726   2.348  16.042  1.00  0.00      LIG  
ATOM   5289 C2   LIG     1      32.622   3.310  15.691  1.00  0.00      LIG  
ATOM   5290 C3   LIG     1      32.274   3.196  14.184  1.00  0.00      LIG  
ATOM   5291 C4   LIG     1      32.164   1.771  13.586  1.00  0.00      LIG  
ATOM   5292 C5   LIG     1      33.281   0.873  14.141  1.00  0.00      LIG  
ATOM   5293 C6   LIG     1      31.150   4.154  13.764  1.00  0.00      LIG  
ATOM   5294 C7   LIG     1      29.932   3.513  13.141  1.00  0.00      LIG  
ATOM   5295 C8   LIG     1      29.629   2.202  13.824  1.00  0.00      LIG  
ATOM   5296 C9   LIG     1      30.719   1.168  13.546  1.00  0.00      LIG  
ATOM   5297 C10  LIG     1      28.226   1.692  13.475  1.00  0.00      LIG  
ATOM   5298 C11  LIG     1      28.127   0.220  13.645  1.00  0.00      LIG  
ATOM   5299 C12  LIG     1      28.980  -0.351  14.720  1.00  0.00      LIG  
ATOM   5300 C13  LIG     1      30.454  -0.099  14.394  1.00  0.00      LIG  
ATOM   5301 C14  LIG     1      27.757   1.899  12.045  1.00  0.00      LIG  
ATOM   5302 C15  LIG     1      26.928   0.674  11.840  1.00  0.00      LIG  
ATOM   5303 C16  LIG     1      27.318  -0.392  12.771  1.00  0.00      LIG  
ATOM   5304 C17  LIG     1      33.149   4.713  15.984  1.00  0.00      LIG  
ATOM   5305 C18  LIG     1      31.469   3.052  16.655  1.00  0.00      LIG  
ATOM   5306 C19  LIG     1      32.595   1.886  12.123  1.00  0.00      LIG  
ATOM   5307 C20  LIG     1      27.224   2.376  14.400  1.00  0.00      LIG  
ATOM   5308 O    LIG     1      27.705  -4.198  10.271  1.00  0.00      LIG  
ATOM   5309 C21  LIG     1      28.028  -2.882  10.768  1.00  0.00      LIG  
ATOM   5310 C22  LIG     1      27.810  -2.841  12.283  1.00  0.00      LIG  
ATOM   5311 C23  LIG     1      26.782  -1.790  12.663  1.00  0.00      LIG  
ATOM   5312 O1   LIG     1      34.569   2.620  16.884  1.00  0.00      LIG  
ATOM   5313 O2   LIG     1      30.953  -1.243  13.701  1.00  0.00      LIG  
ATOM   5314 C24  LIG     1      26.167  -2.223  13.969  1.00  0.00      LIG  
ATOM   5315 C25  LIG     1      26.364  -4.440  10.132  1.00  0.00      LIG  
ATOM   5316 O3   LIG     1      25.474  -3.691  10.499  1.00  0.00      LIG  
ATOM   5317 C26  LIG     1      26.095  -5.749   9.452  1.00  0.00      LIG  
ATOM   5318 C27  LIG     1      29.474  -2.592  10.469  1.00  0.00      LIG  
ATOM   5319 O4   LIG     1      29.902  -2.781   9.097  1.00  0.00      LIG  
ATOM   5320 C28  LIG     1      29.921  -1.443   9.632  1.00  0.00      LIG  
ATOM   5321 C29  LIG     1      31.290  -0.907   9.838  1.00  0.00      LIG  
ATOM   5322 C30  LIG     1      28.978  -0.529   8.930  1.00  0.00      LIG  
ATOM   5323 O5   LIG     1      26.161   0.498  10.906  1.00  0.00      LIG  
ATOM   5324 H    LIG     1      32.673   0.524  16.208  1.00  0.00      LIG  
ATOM   5325 H1   LIG     1      34.406   0.367  15.889  1.00  0.00      LIG  
ATOM   5326 H2   LIG     1      33.164   3.614  13.705  1.00  0.00      LIG  
ATOM   5327 H3   LIG     1      33.152  -0.163  13.825  1.00  0.00      LIG  
ATOM   5328 H4   LIG     1      34.222   1.189  13.679  1.00  0.00      LIG  
ATOM   5329 H5   LIG     1      31.549   4.881  13.052  1.00  0.00      LIG  
ATOM   5330 H6   LIG     1      30.805   4.744  14.615  1.00  0.00      LIG  
ATOM   5331 H7   LIG     1      30.104   3.356  12.074  1.00  0.00      LIG  
ATOM   5332 H8   LIG     1      29.090   4.204  13.227  1.00  0.00      LIG  
ATOM   5333 H9   LIG     1      29.623   2.392  14.897  1.00  0.00      LIG  
ATOM   5334 H10  LIG     1      30.566   0.863  12.505  1.00  0.00      LIG  
ATOM   5335 H11  LIG     1      28.792  -1.419  14.856  1.00  0.00      LIG  
ATOM   5336 H12  LIG     1      28.722   0.145  15.660  1.00  0.00      LIG  
ATOM   5337 H13  LIG     1      30.973  -0.047  15.348  1.00  0.00      LIG  
ATOM   5338 H14  LIG     1      28.579   1.885  11.324  1.00  0.00      LIG  
ATOM   5339 H15  LIG     1      27.144   2.798  11.932  1.00  0.00      LIG  
ATOM   5340 H16  LIG     1      34.018   4.944  15.361  1.00  0.00      LIG  
ATOM   5341 H17  LIG     1      33.451   4.817  17.031  1.00  0.00      LIG  
ATOM   5342 H18  LIG     1      32.389   5.475  15.801  1.00  0.00      LIG  
ATOM   5343 H19  LIG     1      31.808   3.116  17.694  1.00  0.00      LIG  
ATOM   5344 H20  LIG     1      31.039   2.058  16.515  1.00  0.00      LIG  
ATOM   5345 H21  LIG     1      30.673   3.789  16.527  1.00  0.00      LIG  
ATOM   5346 H22  LIG     1      33.557   2.398  12.033  1.00  0.00      LIG  
ATOM   5347 H23  LIG     1      31.873   2.432  11.514  1.00  0.00      LIG  
ATOM   5348 H24  LIG     1      32.713   0.891  11.688  1.00  0.00      LIG  
ATOM   5349 H25  LIG     1      27.219   3.456  14.231  1.00  0.00      LIG  
ATOM   5350 H26  LIG     1      27.473   2.201  15.451  1.00  0.00      LIG  
ATOM   5351 H27  LIG     1      26.205   2.012  14.233  1.00  0.00      LIG  
ATOM   5352 H28  LIG     1      27.387  -2.142  10.281  1.00  0.00      LIG  
ATOM   5353 H29  LIG     1      28.742  -2.651  12.824  1.00  0.00      LIG  
ATOM   5354 H30  LIG     1      27.450  -3.811  12.637  1.00  0.00      LIG  
ATOM   5355 H31  LIG     1      25.974  -1.796  11.929  1.00  0.00      LIG  
ATOM   5356 H32  LIG     1      30.651  -2.021  14.200  1.00  0.00      LIG  
ATOM   5357 H33  LIG     1      25.519  -1.445  14.373  1.00  0.00      LIG  
ATOM   5358 H34  LIG     1      26.947  -2.445  14.698  1.00  0.00      LIG  
ATOM   5359 H35  LIG     1      25.580  -3.134  13.832  1.00  0.00      LIG  
ATOM   5360 H36  LIG     1      26.984  -6.101   8.921  1.00  0.00      LIG  
ATOM   5361 H37  LIG     1      25.308  -5.613   8.708  1.00  0.00      LIG  
ATOM   5362 H38  LIG     1      25.790  -6.489  10.196  1.00  0.00      LIG  
ATOM   5363 H39  LIG     1      30.139  -2.972  11.234  1.00  0.00      LIG  
ATOM   5364 H40  LIG     1      31.901  -1.579  10.448  1.00  0.00      LIG  
ATOM   5365 H41  LIG     1      31.226   0.058  10.344  1.00  0.00      LIG  
ATOM   5366 H42  LIG     1      31.789  -0.758   8.877  1.00  0.00      LIG  
ATOM   5367 H43  LIG     1      28.719   0.311   9.578  1.00  0.00      LIG  
ATOM   5368 H44  LIG     1      28.057  -1.034   8.630  1.00  0.00      LIG  
ATOM   5369 H45  LIG     1      29.448  -0.129   8.028  1.00  0.00      LIG  
TER
REMARK  Energy: 267.115
REMARK  SimpleFitness: 267.115
REMARK  FullFitness: -981.9674
REMARK  InterFull: -21.4204
REMARK  IntraFull: 287.071
REMARK  solvFull: -1506.89
REMARK  surfFull: 259.272
REMARK  extraFull: 0.0
REMARK  deltaGcompsolvpol: -1506.89
REMARK  deltaGcompsolvnonpol: 259.272
REMARK  deltaGprotsolvpol: -1512.07
REMARK  deltaGprotsolvnonpol: 254.074
REMARK  deltaGligsolvpol: -13.1464
REMARK  deltaGligsolvnonpol: 15.3434
REMARK  deltaGvdw: -21.4204
REMARK  deltaGelec: 0.0
REMARK  deltaG: -5.8545537
REMARK  Cluster: 4
REMARK  ClusterRank: 4
ATOM   5287 C    LIG     1      33.506   0.934  15.636  1.00  0.00      LIG  
ATOM   5288 C1   LIG     1      33.726   2.348  16.042  1.00  0.00      LIG  
ATOM   5289 C2   LIG     1      32.622   3.310  15.691  1.00  0.00      LIG  
ATOM   5290 C3   LIG     1      32.274   3.196  14.184  1.00  0.00      LIG  
ATOM   5291 C4   LIG     1      32.164   1.771  13.586  1.00  0.00      LIG  
ATOM   5292 C5   LIG     1      33.281   0.873  14.141  1.00  0.00      LIG  
ATOM   5293 C6   LIG     1      31.150   4.154  13.764  1.00  0.00      LIG  
ATOM   5294 C7   LIG     1      29.932   3.513  13.141  1.00  0.00      LIG  
ATOM   5295 C8   LIG     1      29.629   2.202  13.824  1.00  0.00      LIG  
ATOM   5296 C9   LIG     1      30.719   1.168  13.546  1.00  0.00      LIG  
ATOM   5297 C10  LIG     1      28.226   1.692  13.475  1.00  0.00      LIG  
ATOM   5298 C11  LIG     1      28.127   0.220  13.645  1.00  0.00      LIG  
ATOM   5299 C12  LIG     1      28.980  -0.351  14.720  1.00  0.00      LIG  
ATOM   5300 C13  LIG     1      30.454  -0.099  14.394  1.00  0.00      LIG  
ATOM   5301 C14  LIG     1      27.757   1.899  12.045  1.00  0.00      LIG  
ATOM   5302 C15  LIG     1      26.928   0.674  11.840  1.00  0.00      LIG  
ATOM   5303 C16  LIG     1      27.318  -0.392  12.771  1.00  0.00      LIG  
ATOM   5304 C17  LIG     1      33.149   4.713  15.984  1.00  0.00      LIG  
ATOM   5305 C18  LIG     1      31.469   3.052  16.655  1.00  0.00      LIG  
ATOM   5306 C19  LIG     1      32.595   1.886  12.123  1.00  0.00      LIG  
ATOM   5307 C20  LIG     1      27.224   2.376  14.400  1.00  0.00      LIG  
ATOM   5308 O    LIG     1      27.705  -4.198  10.271  1.00  0.00      LIG  
ATOM   5309 C21  LIG     1      28.028  -2.882  10.768  1.00  0.00      LIG  
ATOM   5310 C22  LIG     1      27.810  -2.841  12.283  1.00  0.00      LIG  
ATOM   5311 C23  LIG     1      26.782  -1.790  12.663  1.00  0.00      LIG  
ATOM   5312 O1   LIG     1      34.569   2.620  16.884  1.00  0.00      LIG  
ATOM   5313 O2   LIG     1      30.953  -1.243  13.701  1.00  0.00      LIG  
ATOM   5314 C24  LIG     1      26.167  -2.223  13.969  1.00  0.00      LIG  
ATOM   5315 C25  LIG     1      26.364  -4.440  10.132  1.00  0.00      LIG  
ATOM   5316 O3   LIG     1      25.474  -3.691  10.499  1.00  0.00      LIG  
ATOM   5317 C26  LIG     1      26.095  -5.749   9.452  1.00  0.00      LIG  
ATOM   5318 C27  LIG     1      29.474  -2.592  10.469  1.00  0.00      LIG  
ATOM   5319 O4   LIG     1      29.902  -2.781   9.097  1.00  0.00      LIG  
ATOM   5320 C28  LIG     1      29.921  -1.443   9.632  1.00  0.00      LIG  
ATOM   5321 C29  LIG     1      31.290  -0.907   9.838  1.00  0.00      LIG  
ATOM   5322 C30  LIG     1      28.978  -0.529   8.930  1.00  0.00      LIG  
ATOM   5323 O5   LIG     1      26.161   0.498  10.906  1.00  0.00      LIG  
ATOM   5324 H    LIG     1      32.673   0.524  16.208  1.00  0.00      LIG  
ATOM   5325 H1   LIG     1      34.406   0.367  15.889  1.00  0.00      LIG  
ATOM   5326 H2   LIG     1      33.164   3.614  13.705  1.00  0.00      LIG  
ATOM   5327 H3   LIG     1      33.152  -0.163  13.825  1.00  0.00      LIG  
ATOM   5328 H4   LIG     1      34.222   1.189  13.679  1.00  0.00      LIG  
ATOM   5329 H5   LIG     1      31.549   4.881  13.052  1.00  0.00      LIG  
ATOM   5330 H6   LIG     1      30.805   4.744  14.615  1.00  0.00      LIG  
ATOM   5331 H7   LIG     1      30.104   3.356  12.074  1.00  0.00      LIG  
ATOM   5332 H8   LIG     1      29.090   4.204  13.227  1.00  0.00      LIG  
ATOM   5333 H9   LIG     1      29.623   2.392  14.897  1.00  0.00      LIG  
ATOM   5334 H10  LIG     1      30.566   0.863  12.505  1.00  0.00      LIG  
ATOM   5335 H11  LIG     1      28.792  -1.419  14.856  1.00  0.00      LIG  
ATOM   5336 H12  LIG     1      28.722   0.145  15.660  1.00  0.00      LIG  
ATOM   5337 H13  LIG     1      30.973  -0.047  15.348  1.00  0.00      LIG  
ATOM   5338 H14  LIG     1      28.579   1.885  11.324  1.00  0.00      LIG  
ATOM   5339 H15  LIG     1      27.144   2.798  11.932  1.00  0.00      LIG  
ATOM   5340 H16  LIG     1      34.018   4.944  15.361  1.00  0.00      LIG  
ATOM   5341 H17  LIG     1      33.451   4.817  17.031  1.00  0.00      LIG  
ATOM   5342 H18  LIG     1      32.389   5.475  15.801  1.00  0.00      LIG  
ATOM   5343 H19  LIG     1      31.808   3.116  17.694  1.00  0.00      LIG  
ATOM   5344 H20  LIG     1      31.039   2.058  16.515  1.00  0.00      LIG  
ATOM   5345 H21  LIG     1      30.673   3.789  16.527  1.00  0.00      LIG  
ATOM   5346 H22  LIG     1      33.557   2.398  12.033  1.00  0.00      LIG  
ATOM   5347 H23  LIG     1      31.873   2.432  11.514  1.00  0.00      LIG  
ATOM   5348 H24  LIG     1      32.713   0.891  11.688  1.00  0.00      LIG  
ATOM   5349 H25  LIG     1      27.219   3.456  14.231  1.00  0.00      LIG  
ATOM   5350 H26  LIG     1      27.473   2.201  15.451  1.00  0.00      LIG  
ATOM   5351 H27  LIG     1      26.205   2.012  14.233  1.00  0.00      LIG  
ATOM   5352 H28  LIG     1      27.387  -2.142  10.281  1.00  0.00      LIG  
ATOM   5353 H29  LIG     1      28.742  -2.651  12.824  1.00  0.00      LIG  
ATOM   5354 H30  LIG     1      27.450  -3.811  12.637  1.00  0.00      LIG  
ATOM   5355 H31  LIG     1      25.974  -1.796  11.929  1.00  0.00      LIG  
ATOM   5356 H32  LIG     1      30.651  -2.021  14.200  1.00  0.00      LIG  
ATOM   5357 H33  LIG     1      25.519  -1.445  14.373  1.00  0.00      LIG  
ATOM   5358 H34  LIG     1      26.947  -2.445  14.698  1.00  0.00      LIG  
ATOM   5359 H35  LIG     1      25.580  -3.134  13.832  1.00  0.00      LIG  
ATOM   5360 H36  LIG     1      26.984  -6.101   8.921  1.00  0.00      LIG  
ATOM   5361 H37  LIG     1      25.308  -5.613   8.708  1.00  0.00      LIG  
ATOM   5362 H38  LIG     1      25.790  -6.489  10.196  1.00  0.00      LIG  
ATOM   5363 H39  LIG     1      30.139  -2.972  11.234  1.00  0.00      LIG  
ATOM   5364 H40  LIG     1      31.901  -1.579  10.448  1.00  0.00      LIG  
ATOM   5365 H41  LIG     1      31.226   0.058  10.344  1.00  0.00      LIG  
ATOM   5366 H42  LIG     1      31.789  -0.758   8.877  1.00  0.00      LIG  
ATOM   5367 H43  LIG     1      28.719   0.311   9.578  1.00  0.00      LIG  
ATOM   5368 H44  LIG     1      28.057  -1.034   8.630  1.00  0.00      LIG  
ATOM   5369 H45  LIG     1      29.448  -0.129   8.028  1.00  0.00      LIG  
TER
REMARK  Energy: 267.121
REMARK  SimpleFitness: 267.121
REMARK  FullFitness: -981.91534
REMARK  InterFull: -21.5223
REMARK  IntraFull: 287.115
REMARK  solvFull: -1506.76
REMARK  surfFull: 259.252
REMARK  extraFull: 0.0
REMARK  deltaGcompsolvpol: -1506.76
REMARK  deltaGcompsolvnonpol: 259.252
REMARK  deltaGprotsolvpol: -1512.07
REMARK  deltaGprotsolvnonpol: 254.074
REMARK  deltaGligsolvpol: -13.1745
REMARK  deltaGligsolvnonpol: 15.3383
REMARK  deltaGvdw: -21.5223
REMARK  deltaGelec: 0.0
REMARK  deltaG: -5.8559256
REMARK  Cluster: 4
REMARK  ClusterRank: 5
ATOM   5287 C    LIG     1      33.465   0.950  15.698  1.00  0.00      LIG  
ATOM   5288 C1   LIG     1      33.673   2.364  16.111  1.00  0.00      LIG  
ATOM   5289 C2   LIG     1      32.559   3.318  15.765  1.00  0.00      LIG  
ATOM   5290 C3   LIG     1      32.217   3.210  14.256  1.00  0.00      LIG  
ATOM   5291 C4   LIG     1      32.120   1.788  13.650  1.00  0.00      LIG  
ATOM   5292 C5   LIG     1      33.242   0.896  14.203  1.00  0.00      LIG  
ATOM   5293 C6   LIG     1      31.088   4.164  13.840  1.00  0.00      LIG  
ATOM   5294 C7   LIG     1      29.880   3.518  13.204  1.00  0.00      LIG  
ATOM   5295 C8   LIG     1      29.581   2.201  13.877  1.00  0.00      LIG  
ATOM   5296 C9   LIG     1      30.679   1.175  13.602  1.00  0.00      LIG  
ATOM   5297 C10  LIG     1      28.184   1.683  13.517  1.00  0.00      LIG  
ATOM   5298 C11  LIG     1      28.097   0.208  13.673  1.00  0.00      LIG  
ATOM   5299 C12  LIG     1      28.943  -0.366  14.752  1.00  0.00      LIG  
ATOM   5300 C13  LIG     1      30.418  -0.093  14.450  1.00  0.00      LIG  
ATOM   5301 C14  LIG     1      27.720   1.900  12.087  1.00  0.00      LIG  
ATOM   5302 C15  LIG     1      26.910   0.667  11.859  1.00  0.00      LIG  
ATOM   5303 C16  LIG     1      27.305  -0.404  12.783  1.00  0.00      LIG  
ATOM   5304 C17  LIG     1      33.069   4.724  16.069  1.00  0.00      LIG  
ATOM   5305 C18  LIG     1      31.407   3.038  16.724  1.00  0.00      LIG  
ATOM   5306 C19  LIG     1      32.553   1.912  12.188  1.00  0.00      LIG  
ATOM   5307 C20  LIG     1      27.174   2.348  14.447  1.00  0.00      LIG  
ATOM   5308 O    LIG     1      27.717  -4.201  10.265  1.00  0.00      LIG  
ATOM   5309 C21  LIG     1      28.046  -2.887  10.763  1.00  0.00      LIG  
ATOM   5310 C22  LIG     1      27.829  -2.843  12.277  1.00  0.00      LIG  
ATOM   5311 C23  LIG     1      26.785  -1.806  12.655  1.00  0.00      LIG  
ATOM   5312 O1   LIG     1      34.514   2.641  16.952  1.00  0.00      LIG  
ATOM   5313 O2   LIG     1      30.941  -1.233  13.768  1.00  0.00      LIG  
ATOM   5314 C24  LIG     1      26.150  -2.255  13.945  1.00  0.00      LIG  
ATOM   5315 C25  LIG     1      26.376  -4.438  10.119  1.00  0.00      LIG  
ATOM   5316 O3   LIG     1      25.487  -3.683  10.477  1.00  0.00      LIG  
ATOM   5317 C26  LIG     1      26.105  -5.744   9.435  1.00  0.00      LIG  
ATOM   5318 C27  LIG     1      29.494  -2.606  10.462  1.00  0.00      LIG  
ATOM   5319 O4   LIG     1      29.912  -2.774   9.085  1.00  0.00      LIG  
ATOM   5320 C28  LIG     1      29.951  -1.446   9.644  1.00  0.00      LIG  
ATOM   5321 C29  LIG     1      31.326  -0.931   9.857  1.00  0.00      LIG  
ATOM   5322 C30  LIG     1      29.018  -0.508   8.959  1.00  0.00      LIG  
ATOM   5323 O5   LIG     1      26.159   0.490  10.913  1.00  0.00      LIG  
ATOM   5324 H    LIG     1      32.636   0.529  16.267  1.00  0.00      LIG  
ATOM   5325 H1   LIG     1      34.370   0.391  15.948  1.00  0.00      LIG  
ATOM   5326 H2   LIG     1      33.106   3.637  13.782  1.00  0.00      LIG  
ATOM   5327 H3   LIG     1      33.122  -0.140  13.882  1.00  0.00      LIG  
ATOM   5328 H4   LIG     1      34.182   1.220  13.744  1.00  0.00      LIG  
ATOM   5329 H5   LIG     1      31.485   4.903  13.138  1.00  0.00      LIG  
ATOM   5330 H6   LIG     1      30.732   4.741  14.694  1.00  0.00      LIG  
ATOM   5331 H7   LIG     1      30.060   3.369  12.137  1.00  0.00      LIG  
ATOM   5332 H8   LIG     1      29.032   4.203  13.287  1.00  0.00      LIG  
ATOM   5333 H9   LIG     1      29.568   2.387  14.951  1.00  0.00      LIG  
ATOM   5334 H10  LIG     1      30.533   0.869  12.561  1.00  0.00      LIG  
ATOM   5335 H11  LIG     1      28.765  -1.438  14.873  1.00  0.00      LIG  
ATOM   5336 H12  LIG     1      28.667   0.115  15.694  1.00  0.00      LIG  
ATOM   5337 H13  LIG     1      30.924  -0.030  15.411  1.00  0.00      LIG  
ATOM   5338 H14  LIG     1      28.546   1.905  11.370  1.00  0.00      LIG  
ATOM   5339 H15  LIG     1      27.097   2.792  11.981  1.00  0.00      LIG  
ATOM   5340 H16  LIG     1      33.932   4.972  15.444  1.00  0.00      LIG  
ATOM   5341 H17  LIG     1      33.375   4.822  17.115  1.00  0.00      LIG  
ATOM   5342 H18  LIG     1      32.298   5.478  15.897  1.00  0.00      LIG  
ATOM   5343 H19  LIG     1      31.742   3.095  17.764  1.00  0.00      LIG  
ATOM   5344 H20  LIG     1      30.987   2.041  16.574  1.00  0.00      LIG  
ATOM   5345 H21  LIG     1      30.603   3.768  16.601  1.00  0.00      LIG  
ATOM   5346 H22  LIG     1      33.509   2.436  12.102  1.00  0.00      LIG  
ATOM   5347 H23  LIG     1      31.827   2.449  11.577  1.00  0.00      LIG  
ATOM   5348 H24  LIG     1      32.685   0.920  11.752  1.00  0.00      LIG  
ATOM   5349 H25  LIG     1      27.162   3.430  14.293  1.00  0.00      LIG  
ATOM   5350 H26  LIG     1      27.421   2.162  15.497  1.00  0.00      LIG  
ATOM   5351 H27  LIG     1      26.159   1.979  14.272  1.00  0.00      LIG  
ATOM   5352 H28  LIG     1      27.409  -2.144  10.274  1.00  0.00      LIG  
ATOM   5353 H29  LIG     1      28.759  -2.639  12.818  1.00  0.00      LIG  
ATOM   5354 H30  LIG     1      27.481  -3.817  12.634  1.00  0.00      LIG  
ATOM   5355 H31  LIG     1      25.989  -1.812  11.908  1.00  0.00      LIG  
ATOM   5356 H32  LIG     1      30.656  -2.013  14.274  1.00  0.00      LIG  
ATOM   5357 H33  LIG     1      25.475  -1.492  14.333  1.00  0.00      LIG  
ATOM   5358 H34  LIG     1      26.915  -2.462  14.694  1.00  0.00      LIG  
ATOM   5359 H35  LIG     1      25.585  -3.177  13.792  1.00  0.00      LIG  
ATOM   5360 H36  LIG     1      26.999  -6.100   8.915  1.00  0.00      LIG  
ATOM   5361 H37  LIG     1      25.327  -5.600   8.683  1.00  0.00      LIG  
ATOM   5362 H38  LIG     1      25.788  -6.484  10.175  1.00  0.00      LIG  
ATOM   5363 H39  LIG     1      30.158  -3.008  11.216  1.00  0.00      LIG  
ATOM   5364 H40  LIG     1      31.936  -1.629  10.439  1.00  0.00      LIG  
ATOM   5365 H41  LIG     1      31.277   0.016  10.397  1.00  0.00      LIG  
ATOM   5366 H42  LIG     1      31.819  -0.754   8.898  1.00  0.00      LIG  
ATOM   5367 H43  LIG     1      28.778   0.329   9.618  1.00  0.00      LIG  
ATOM   5368 H44  LIG     1      28.086  -0.993   8.660  1.00  0.00      LIG  
ATOM   5369 H45  LIG     1      29.488  -0.109   8.057  1.00  0.00      LIG  
TER
REMARK  Energy: 267.121
REMARK  SimpleFitness: 267.121
REMARK  FullFitness: -981.91534
REMARK  InterFull: -21.5223
REMARK  IntraFull: 287.115
REMARK  solvFull: -1506.76
REMARK  surfFull: 259.252
REMARK  extraFull: 0.0
REMARK  deltaGcompsolvpol: -1506.76
REMARK  deltaGcompsolvnonpol: 259.252
REMARK  deltaGprotsolvpol: -1512.07
REMARK  deltaGprotsolvnonpol: 254.074
REMARK  deltaGligsolvpol: -13.1745
REMARK  deltaGligsolvnonpol: 15.3383
REMARK  deltaGvdw: -21.5223
REMARK  deltaGelec: 0.0
REMARK  deltaG: -5.8559256
REMARK  Cluster: 4
REMARK  ClusterRank: 6
ATOM   5287 C    LIG     1      33.465   0.950  15.698  1.00  0.00      LIG  
ATOM   5288 C1   LIG     1      33.673   2.364  16.111  1.00  0.00      LIG  
ATOM   5289 C2   LIG     1      32.559   3.318  15.765  1.00  0.00      LIG  
ATOM   5290 C3   LIG     1      32.217   3.210  14.256  1.00  0.00      LIG  
ATOM   5291 C4   LIG     1      32.120   1.788  13.650  1.00  0.00      LIG  
ATOM   5292 C5   LIG     1      33.242   0.896  14.203  1.00  0.00      LIG  
ATOM   5293 C6   LIG     1      31.088   4.164  13.840  1.00  0.00      LIG  
ATOM   5294 C7   LIG     1      29.880   3.518  13.204  1.00  0.00      LIG  
ATOM   5295 C8   LIG     1      29.581   2.201  13.877  1.00  0.00      LIG  
ATOM   5296 C9   LIG     1      30.679   1.175  13.602  1.00  0.00      LIG  
ATOM   5297 C10  LIG     1      28.184   1.683  13.517  1.00  0.00      LIG  
ATOM   5298 C11  LIG     1      28.097   0.208  13.673  1.00  0.00      LIG  
ATOM   5299 C12  LIG     1      28.943  -0.366  14.752  1.00  0.00      LIG  
ATOM   5300 C13  LIG     1      30.418  -0.093  14.450  1.00  0.00      LIG  
ATOM   5301 C14  LIG     1      27.720   1.900  12.087  1.00  0.00      LIG  
ATOM   5302 C15  LIG     1      26.910   0.667  11.859  1.00  0.00      LIG  
ATOM   5303 C16  LIG     1      27.305  -0.404  12.783  1.00  0.00      LIG  
ATOM   5304 C17  LIG     1      33.069   4.724  16.069  1.00  0.00      LIG  
ATOM   5305 C18  LIG     1      31.407   3.038  16.724  1.00  0.00      LIG  
ATOM   5306 C19  LIG     1      32.553   1.912  12.188  1.00  0.00      LIG  
ATOM   5307 C20  LIG     1      27.174   2.348  14.447  1.00  0.00      LIG  
ATOM   5308 O    LIG     1      27.717  -4.201  10.265  1.00  0.00      LIG  
ATOM   5309 C21  LIG     1      28.046  -2.887  10.763  1.00  0.00      LIG  
ATOM   5310 C22  LIG     1      27.829  -2.843  12.277  1.00  0.00      LIG  
ATOM   5311 C23  LIG     1      26.785  -1.806  12.655  1.00  0.00      LIG  
ATOM   5312 O1   LIG     1      34.514   2.641  16.952  1.00  0.00      LIG  
ATOM   5313 O2   LIG     1      30.941  -1.233  13.768  1.00  0.00      LIG  
ATOM   5314 C24  LIG     1      26.150  -2.255  13.945  1.00  0.00      LIG  
ATOM   5315 C25  LIG     1      26.376  -4.438  10.119  1.00  0.00      LIG  
ATOM   5316 O3   LIG     1      25.487  -3.683  10.477  1.00  0.00      LIG  
ATOM   5317 C26  LIG     1      26.105  -5.744   9.435  1.00  0.00      LIG  
ATOM   5318 C27  LIG     1      29.494  -2.606  10.462  1.00  0.00      LIG  
ATOM   5319 O4   LIG     1      29.912  -2.774   9.085  1.00  0.00      LIG  
ATOM   5320 C28  LIG     1      29.951  -1.446   9.644  1.00  0.00      LIG  
ATOM   5321 C29  LIG     1      31.326  -0.931   9.857  1.00  0.00      LIG  
ATOM   5322 C30  LIG     1      29.018  -0.508   8.959  1.00  0.00      LIG  
ATOM   5323 O5   LIG     1      26.159   0.490  10.913  1.00  0.00      LIG  
ATOM   5324 H    LIG     1      32.636   0.529  16.267  1.00  0.00      LIG  
ATOM   5325 H1   LIG     1      34.370   0.391  15.948  1.00  0.00      LIG  
ATOM   5326 H2   LIG     1      33.106   3.637  13.782  1.00  0.00      LIG  
ATOM   5327 H3   LIG     1      33.122  -0.140  13.882  1.00  0.00      LIG  
ATOM   5328 H4   LIG     1      34.182   1.220  13.744  1.00  0.00      LIG  
ATOM   5329 H5   LIG     1      31.485   4.903  13.138  1.00  0.00      LIG  
ATOM   5330 H6   LIG     1      30.732   4.741  14.694  1.00  0.00      LIG  
ATOM   5331 H7   LIG     1      30.060   3.369  12.137  1.00  0.00      LIG  
ATOM   5332 H8   LIG     1      29.032   4.203  13.287  1.00  0.00      LIG  
ATOM   5333 H9   LIG     1      29.568   2.387  14.951  1.00  0.00      LIG  
ATOM   5334 H10  LIG     1      30.533   0.869  12.561  1.00  0.00      LIG  
ATOM   5335 H11  LIG     1      28.765  -1.438  14.873  1.00  0.00      LIG  
ATOM   5336 H12  LIG     1      28.667   0.115  15.694  1.00  0.00      LIG  
ATOM   5337 H13  LIG     1      30.924  -0.030  15.411  1.00  0.00      LIG  
ATOM   5338 H14  LIG     1      28.546   1.905  11.370  1.00  0.00      LIG  
ATOM   5339 H15  LIG     1      27.097   2.792  11.981  1.00  0.00      LIG  
ATOM   5340 H16  LIG     1      33.932   4.972  15.444  1.00  0.00      LIG  
ATOM   5341 H17  LIG     1      33.375   4.822  17.115  1.00  0.00      LIG  
ATOM   5342 H18  LIG     1      32.298   5.478  15.897  1.00  0.00      LIG  
ATOM   5343 H19  LIG     1      31.742   3.095  17.764  1.00  0.00      LIG  
ATOM   5344 H20  LIG     1      30.987   2.041  16.574  1.00  0.00      LIG  
ATOM   5345 H21  LIG     1      30.603   3.768  16.601  1.00  0.00      LIG  
ATOM   5346 H22  LIG     1      33.509   2.436  12.102  1.00  0.00      LIG  
ATOM   5347 H23  LIG     1      31.827   2.449  11.577  1.00  0.00      LIG  
ATOM   5348 H24  LIG     1      32.685   0.920  11.752  1.00  0.00      LIG  
ATOM   5349 H25  LIG     1      27.162   3.430  14.293  1.00  0.00      LIG  
ATOM   5350 H26  LIG     1      27.421   2.162  15.497  1.00  0.00      LIG  
ATOM   5351 H27  LIG     1      26.159   1.979  14.272  1.00  0.00      LIG  
ATOM   5352 H28  LIG     1      27.409  -2.144  10.274  1.00  0.00      LIG  
ATOM   5353 H29  LIG     1      28.759  -2.639  12.818  1.00  0.00      LIG  
ATOM   5354 H30  LIG     1      27.481  -3.817  12.634  1.00  0.00      LIG  
ATOM   5355 H31  LIG     1      25.989  -1.812  11.908  1.00  0.00      LIG  
ATOM   5356 H32  LIG     1      30.656  -2.013  14.274  1.00  0.00      LIG  
ATOM   5357 H33  LIG     1      25.475  -1.492  14.333  1.00  0.00      LIG  
ATOM   5358 H34  LIG     1      26.915  -2.462  14.694  1.00  0.00      LIG  
ATOM   5359 H35  LIG     1      25.585  -3.177  13.792  1.00  0.00      LIG  
ATOM   5360 H36  LIG     1      26.999  -6.100   8.915  1.00  0.00      LIG  
ATOM   5361 H37  LIG     1      25.327  -5.600   8.683  1.00  0.00      LIG  
ATOM   5362 H38  LIG     1      25.788  -6.484  10.175  1.00  0.00      LIG  
ATOM   5363 H39  LIG     1      30.158  -3.008  11.216  1.00  0.00      LIG  
ATOM   5364 H40  LIG     1      31.936  -1.629  10.439  1.00  0.00      LIG  
ATOM   5365 H41  LIG     1      31.277   0.016  10.397  1.00  0.00      LIG  
ATOM   5366 H42  LIG     1      31.819  -0.754   8.898  1.00  0.00      LIG  
ATOM   5367 H43  LIG     1      28.778   0.329   9.618  1.00  0.00      LIG  
ATOM   5368 H44  LIG     1      28.086  -0.993   8.660  1.00  0.00      LIG  
ATOM   5369 H45  LIG     1      29.488  -0.109   8.057  1.00  0.00      LIG  
TER
REMARK  Energy: 267.121
REMARK  SimpleFitness: 267.121
REMARK  FullFitness: -981.91534
REMARK  InterFull: -21.5223
REMARK  IntraFull: 287.115
REMARK  solvFull: -1506.76
REMARK  surfFull: 259.252
REMARK  extraFull: 0.0
REMARK  deltaGcompsolvpol: -1506.76
REMARK  deltaGcompsolvnonpol: 259.252
REMARK  deltaGprotsolvpol: -1512.07
REMARK  deltaGprotsolvnonpol: 254.074
REMARK  deltaGligsolvpol: -13.1745
REMARK  deltaGligsolvnonpol: 15.3383
REMARK  deltaGvdw: -21.5223
REMARK  deltaGelec: 0.0
REMARK  deltaG: -5.8559256
REMARK  Cluster: 4
REMARK  ClusterRank: 7
ATOM   5287 C    LIG     1      33.465   0.950  15.698  1.00  0.00      LIG  
ATOM   5288 C1   LIG     1      33.673   2.364  16.111  1.00  0.00      LIG  
ATOM   5289 C2   LIG     1      32.559   3.318  15.765  1.00  0.00      LIG  
ATOM   5290 C3   LIG     1      32.217   3.210  14.256  1.00  0.00      LIG  
ATOM   5291 C4   LIG     1      32.120   1.788  13.650  1.00  0.00      LIG  
ATOM   5292 C5   LIG     1      33.242   0.896  14.203  1.00  0.00      LIG  
ATOM   5293 C6   LIG     1      31.088   4.164  13.840  1.00  0.00      LIG  
ATOM   5294 C7   LIG     1      29.880   3.518  13.204  1.00  0.00      LIG  
ATOM   5295 C8   LIG     1      29.581   2.201  13.877  1.00  0.00      LIG  
ATOM   5296 C9   LIG     1      30.679   1.175  13.602  1.00  0.00      LIG  
ATOM   5297 C10  LIG     1      28.184   1.683  13.517  1.00  0.00      LIG  
ATOM   5298 C11  LIG     1      28.097   0.208  13.673  1.00  0.00      LIG  
ATOM   5299 C12  LIG     1      28.943  -0.366  14.752  1.00  0.00      LIG  
ATOM   5300 C13  LIG     1      30.418  -0.093  14.450  1.00  0.00      LIG  
ATOM   5301 C14  LIG     1      27.720   1.900  12.087  1.00  0.00      LIG  
ATOM   5302 C15  LIG     1      26.910   0.667  11.859  1.00  0.00      LIG  
ATOM   5303 C16  LIG     1      27.305  -0.404  12.783  1.00  0.00      LIG  
ATOM   5304 C17  LIG     1      33.069   4.724  16.069  1.00  0.00      LIG  
ATOM   5305 C18  LIG     1      31.407   3.038  16.724  1.00  0.00      LIG  
ATOM   5306 C19  LIG     1      32.553   1.912  12.188  1.00  0.00      LIG  
ATOM   5307 C20  LIG     1      27.174   2.348  14.447  1.00  0.00      LIG  
ATOM   5308 O    LIG     1      27.717  -4.201  10.265  1.00  0.00      LIG  
ATOM   5309 C21  LIG     1      28.046  -2.887  10.763  1.00  0.00      LIG  
ATOM   5310 C22  LIG     1      27.829  -2.843  12.277  1.00  0.00      LIG  
ATOM   5311 C23  LIG     1      26.785  -1.806  12.655  1.00  0.00      LIG  
ATOM   5312 O1   LIG     1      34.514   2.641  16.952  1.00  0.00      LIG  
ATOM   5313 O2   LIG     1      30.941  -1.233  13.768  1.00  0.00      LIG  
ATOM   5314 C24  LIG     1      26.150  -2.255  13.945  1.00  0.00      LIG  
ATOM   5315 C25  LIG     1      26.376  -4.438  10.119  1.00  0.00      LIG  
ATOM   5316 O3   LIG     1      25.487  -3.683  10.477  1.00  0.00      LIG  
ATOM   5317 C26  LIG     1      26.105  -5.744   9.435  1.00  0.00      LIG  
ATOM   5318 C27  LIG     1      29.494  -2.606  10.462  1.00  0.00      LIG  
ATOM   5319 O4   LIG     1      29.912  -2.774   9.085  1.00  0.00      LIG  
ATOM   5320 C28  LIG     1      29.951  -1.446   9.644  1.00  0.00      LIG  
ATOM   5321 C29  LIG     1      31.326  -0.931   9.857  1.00  0.00      LIG  
ATOM   5322 C30  LIG     1      29.018  -0.508   8.959  1.00  0.00      LIG  
ATOM   5323 O5   LIG     1      26.159   0.490  10.913  1.00  0.00      LIG  
ATOM   5324 H    LIG     1      32.636   0.529  16.267  1.00  0.00      LIG  
ATOM   5325 H1   LIG     1      34.370   0.391  15.948  1.00  0.00      LIG  
ATOM   5326 H2   LIG     1      33.106   3.637  13.782  1.00  0.00      LIG  
ATOM   5327 H3   LIG     1      33.122  -0.140  13.882  1.00  0.00      LIG  
ATOM   5328 H4   LIG     1      34.182   1.220  13.744  1.00  0.00      LIG  
ATOM   5329 H5   LIG     1      31.485   4.903  13.138  1.00  0.00      LIG  
ATOM   5330 H6   LIG     1      30.732   4.741  14.694  1.00  0.00      LIG  
ATOM   5331 H7   LIG     1      30.060   3.369  12.137  1.00  0.00      LIG  
ATOM   5332 H8   LIG     1      29.032   4.203  13.287  1.00  0.00      LIG  
ATOM   5333 H9   LIG     1      29.568   2.387  14.951  1.00  0.00      LIG  
ATOM   5334 H10  LIG     1      30.533   0.869  12.561  1.00  0.00      LIG  
ATOM   5335 H11  LIG     1      28.765  -1.438  14.873  1.00  0.00      LIG  
ATOM   5336 H12  LIG     1      28.667   0.115  15.694  1.00  0.00      LIG  
ATOM   5337 H13  LIG     1      30.924  -0.030  15.411  1.00  0.00      LIG  
ATOM   5338 H14  LIG     1      28.546   1.905  11.370  1.00  0.00      LIG  
ATOM   5339 H15  LIG     1      27.097   2.792  11.981  1.00  0.00      LIG  
ATOM   5340 H16  LIG     1      33.932   4.972  15.444  1.00  0.00      LIG  
ATOM   5341 H17  LIG     1      33.375   4.822  17.115  1.00  0.00      LIG  
ATOM   5342 H18  LIG     1      32.298   5.478  15.897  1.00  0.00      LIG  
ATOM   5343 H19  LIG     1      31.742   3.095  17.764  1.00  0.00      LIG  
ATOM   5344 H20  LIG     1      30.987   2.041  16.574  1.00  0.00      LIG  
ATOM   5345 H21  LIG     1      30.603   3.768  16.601  1.00  0.00      LIG  
ATOM   5346 H22  LIG     1      33.509   2.436  12.102  1.00  0.00      LIG  
ATOM   5347 H23  LIG     1      31.827   2.449  11.577  1.00  0.00      LIG  
ATOM   5348 H24  LIG     1      32.685   0.920  11.752  1.00  0.00      LIG  
ATOM   5349 H25  LIG     1      27.162   3.430  14.293  1.00  0.00      LIG  
ATOM   5350 H26  LIG     1      27.421   2.162  15.497  1.00  0.00      LIG  
ATOM   5351 H27  LIG     1      26.159   1.979  14.272  1.00  0.00      LIG  
ATOM   5352 H28  LIG     1      27.409  -2.144  10.274  1.00  0.00      LIG  
ATOM   5353 H29  LIG     1      28.759  -2.639  12.818  1.00  0.00      LIG  
ATOM   5354 H30  LIG     1      27.481  -3.817  12.634  1.00  0.00      LIG  
ATOM   5355 H31  LIG     1      25.989  -1.812  11.908  1.00  0.00      LIG  
ATOM   5356 H32  LIG     1      30.656  -2.013  14.274  1.00  0.00      LIG  
ATOM   5357 H33  LIG     1      25.475  -1.492  14.333  1.00  0.00      LIG  
ATOM   5358 H34  LIG     1      26.915  -2.462  14.694  1.00  0.00      LIG  
ATOM   5359 H35  LIG     1      25.585  -3.177  13.792  1.00  0.00      LIG  
ATOM   5360 H36  LIG     1      26.999  -6.100   8.915  1.00  0.00      LIG  
ATOM   5361 H37  LIG     1      25.327  -5.600   8.683  1.00  0.00      LIG  
ATOM   5362 H38  LIG     1      25.788  -6.484  10.175  1.00  0.00      LIG  
ATOM   5363 H39  LIG     1      30.158  -3.008  11.216  1.00  0.00      LIG  
ATOM   5364 H40  LIG     1      31.936  -1.629  10.439  1.00  0.00      LIG  
ATOM   5365 H41  LIG     1      31.277   0.016  10.397  1.00  0.00      LIG  
ATOM   5366 H42  LIG     1      31.819  -0.754   8.898  1.00  0.00      LIG  
ATOM   5367 H43  LIG     1      28.778   0.329   9.618  1.00  0.00      LIG  
ATOM   5368 H44  LIG     1      28.086  -0.993   8.660  1.00  0.00      LIG  
ATOM   5369 H45  LIG     1      29.488  -0.109   8.057  1.00  0.00      LIG  
TER
REMARK  Energy: 264.847
REMARK  SimpleFitness: 264.847
REMARK  FullFitness: -980.9666
REMARK  InterFull: -23.9516
REMARK  IntraFull: 285.33
REMARK  solvFull: -1499.65
REMARK  surfFull: 257.305
REMARK  extraFull: 0.0
REMARK  deltaGcompsolvpol: -1499.65
REMARK  deltaGcompsolvnonpol: 257.305
REMARK  deltaGprotsolvpol: -1512.07
REMARK  deltaGprotsolvnonpol: 254.074
REMARK  deltaGligsolvpol: -11.5958
REMARK  deltaGligsolvnonpol: 15.7443
REMARK  deltaGvdw: -23.9516
REMARK  deltaGelec: 0.0
REMARK  deltaG: -5.9698186
REMARK  Cluster: 5
REMARK  ClusterRank: 0
ATOM   5287 C    LIG     1      11.365 -13.048  -3.295  1.00  0.00      LIG  
ATOM   5288 C1   LIG     1      11.023 -11.603  -3.372  1.00  0.00      LIG  
ATOM   5289 C2   LIG     1       9.871 -11.153  -2.512  1.00  0.00      LIG  
ATOM   5290 C3   LIG     1       8.629 -12.049  -2.771  1.00  0.00      LIG  
ATOM   5291 C4   LIG     1       8.866 -13.577  -2.839  1.00  0.00      LIG  
ATOM   5292 C5   LIG     1      10.144 -13.873  -3.641  1.00  0.00      LIG  
ATOM   5293 C6   LIG     1       7.414 -11.628  -1.933  1.00  0.00      LIG  
ATOM   5294 C7   LIG     1       6.841 -12.691  -1.024  1.00  0.00      LIG  
ATOM   5295 C8   LIG     1       7.954 -13.509  -0.419  1.00  0.00      LIG  
ATOM   5296 C9   LIG     1       8.669 -14.338  -1.486  1.00  0.00      LIG  
ATOM   5297 C10  LIG     1       7.466 -14.358   0.760  1.00  0.00      LIG  
ATOM   5298 C11  LIG     1       8.361 -15.521   0.991  1.00  0.00      LIG  
ATOM   5299 C12  LIG     1       9.789 -15.309   0.628  1.00  0.00      LIG  
ATOM   5300 C13  LIG     1       9.918 -14.996  -0.863  1.00  0.00      LIG  
ATOM   5301 C14  LIG     1       6.101 -15.006   0.605  1.00  0.00      LIG  
ATOM   5302 C15  LIG     1       6.307 -16.293   1.335  1.00  0.00      LIG  
ATOM   5303 C16  LIG     1       7.737 -16.632   1.409  1.00  0.00      LIG  
ATOM   5304 C17  LIG     1       9.557  -9.717  -2.915  1.00  0.00      LIG  
ATOM   5305 C18  LIG     1      10.368 -11.106  -1.072  1.00  0.00      LIG  
ATOM   5306 C19  LIG     1       7.804 -14.159  -3.777  1.00  0.00      LIG  
ATOM   5307 C20  LIG     1       7.437 -13.489   2.011  1.00  0.00      LIG  
ATOM   5308 O    LIG     1       6.769 -20.019   0.147  1.00  0.00      LIG  
ATOM   5309 C21  LIG     1       7.655 -19.068  -0.469  1.00  0.00      LIG  
ATOM   5310 C22  LIG     1       8.756 -18.754   0.539  1.00  0.00      LIG  
ATOM   5311 C23  LIG     1       8.222 -18.010   1.757  1.00  0.00      LIG  
ATOM   5312 O1   LIG     1      11.824 -10.809  -3.842  1.00  0.00      LIG  
ATOM   5313 O2   LIG     1      10.198 -16.215  -1.547  1.00  0.00      LIG  
ATOM   5314 C24  LIG     1       9.291 -17.952   2.834  1.00  0.00      LIG  
ATOM   5315 C25  LIG     1       5.474 -19.980  -0.280  1.00  0.00      LIG  
ATOM   5316 O3   LIG     1       5.042 -19.259  -1.169  1.00  0.00      LIG  
ATOM   5317 C26  LIG     1       4.667 -21.012   0.442  1.00  0.00      LIG  
ATOM   5318 C27  LIG     1       8.217 -19.522  -1.800  1.00  0.00      LIG  
ATOM   5319 O4   LIG     1       9.502 -20.194  -1.724  1.00  0.00      LIG  
ATOM   5320 C28  LIG     1       8.400 -20.916  -2.312  1.00  0.00      LIG  
ATOM   5321 C29  LIG     1       8.511 -21.093  -3.786  1.00  0.00      LIG  
ATOM   5322 C30  LIG     1       8.019 -22.141  -1.556  1.00  0.00      LIG  
ATOM   5323 O5   LIG     1       5.416 -17.082   1.614  1.00  0.00      LIG  
ATOM   5324 H    LIG     1      11.764 -13.267  -2.304  1.00  0.00      LIG  
ATOM   5325 H1   LIG     1      12.151 -13.245  -4.028  1.00  0.00      LIG  
ATOM   5326 H2   LIG     1       8.348 -11.783  -3.795  1.00  0.00      LIG  
ATOM   5327 H3   LIG     1      10.393 -14.934  -3.613  1.00  0.00      LIG  
ATOM   5328 H4   LIG     1       9.928 -13.669  -4.695  1.00  0.00      LIG  
ATOM   5329 H5   LIG     1       6.619 -11.288  -2.601  1.00  0.00      LIG  
ATOM   5330 H6   LIG     1       7.655 -10.766  -1.310  1.00  0.00      LIG  
ATOM   5331 H7   LIG     1       6.157 -13.330  -1.585  1.00  0.00      LIG  
ATOM   5332 H8   LIG     1       6.242 -12.209  -0.249  1.00  0.00      LIG  
ATOM   5333 H9   LIG     1       8.679 -12.806  -0.006  1.00  0.00      LIG  
ATOM   5334 H10  LIG     1       7.985 -15.161  -1.717  1.00  0.00      LIG  
ATOM   5335 H11  LIG     1      10.404 -16.174   0.888  1.00  0.00      LIG  
ATOM   5336 H12  LIG     1      10.163 -14.464   1.212  1.00  0.00      LIG  
ATOM   5337 H13  LIG     1      10.792 -14.358  -0.966  1.00  0.00      LIG  
ATOM   5338 H14  LIG     1       5.863 -15.239  -0.437  1.00  0.00      LIG  
ATOM   5339 H15  LIG     1       5.303 -14.422   1.073  1.00  0.00      LIG  
ATOM   5340 H16  LIG     1       9.244  -9.659  -3.962  1.00  0.00      LIG  
ATOM   5341 H17  LIG     1      10.428  -9.066  -2.790  1.00  0.00      LIG  
ATOM   5342 H18  LIG     1       8.762  -9.293  -2.298  1.00  0.00      LIG  
ATOM   5343 H19  LIG     1      11.246 -10.459  -0.986  1.00  0.00      LIG  
ATOM   5344 H20  LIG     1      10.656 -12.095  -0.707  1.00  0.00      LIG  
ATOM   5345 H21  LIG     1       9.603 -10.707  -0.402  1.00  0.00      LIG  
ATOM   5346 H22  LIG     1       7.818 -13.655  -4.748  1.00  0.00      LIG  
ATOM   5347 H23  LIG     1       6.794 -14.070  -3.378  1.00  0.00      LIG  
ATOM   5348 H24  LIG     1       7.995 -15.222  -3.952  1.00  0.00      LIG  
ATOM   5349 H25  LIG     1       6.689 -12.698   1.912  1.00  0.00      LIG  
ATOM   5350 H26  LIG     1       8.408 -13.017   2.185  1.00  0.00      LIG  
ATOM   5351 H27  LIG     1       7.181 -14.070   2.902  1.00  0.00      LIG  
ATOM   5352 H28  LIG     1       7.116 -18.137  -0.664  1.00  0.00      LIG  
ATOM   5353 H29  LIG     1       9.555 -18.179   0.065  1.00  0.00      LIG  
ATOM   5354 H30  LIG     1       9.203 -19.688   0.884  1.00  0.00      LIG  
ATOM   5355 H31  LIG     1       7.392 -18.586   2.174  1.00  0.00      LIG  
ATOM   5356 H32  LIG     1      10.111 -16.024  -2.496  1.00  0.00      LIG  
ATOM   5357 H33  LIG     1       8.888 -17.520   3.754  1.00  0.00      LIG  
ATOM   5358 H34  LIG     1      10.154 -17.357   2.531  1.00  0.00      LIG  
ATOM   5359 H35  LIG     1       9.660 -18.955   3.057  1.00  0.00      LIG  
ATOM   5360 H36  LIG     1       4.831 -20.925   1.521  1.00  0.00      LIG  
ATOM   5361 H37  LIG     1       4.947 -22.010   0.091  1.00  0.00      LIG  
ATOM   5362 H38  LIG     1       3.608 -20.836   0.239  1.00  0.00      LIG  
ATOM   5363 H39  LIG     1       8.132 -18.731  -2.534  1.00  0.00      LIG  
ATOM   5364 H40  LIG     1       8.925 -20.204  -4.270  1.00  0.00      LIG  
ATOM   5365 H41  LIG     1       7.523 -21.287  -4.212  1.00  0.00      LIG  
ATOM   5366 H42  LIG     1       9.160 -21.942  -4.017  1.00  0.00      LIG  
ATOM   5367 H43  LIG     1       6.942 -22.307  -1.635  1.00  0.00      LIG  
ATOM   5368 H44  LIG     1       8.281 -22.063  -0.497  1.00  0.00      LIG  
ATOM   5369 H45  LIG     1       8.530 -23.012  -1.970  1.00  0.00      LIG  
TER
REMARK  Energy: 264.847
REMARK  SimpleFitness: 264.847
REMARK  FullFitness: -980.9666
REMARK  InterFull: -23.9516
REMARK  IntraFull: 285.33
REMARK  solvFull: -1499.65
REMARK  surfFull: 257.305
REMARK  extraFull: 0.0
REMARK  deltaGcompsolvpol: -1499.65
REMARK  deltaGcompsolvnonpol: 257.305
REMARK  deltaGprotsolvpol: -1512.07
REMARK  deltaGprotsolvnonpol: 254.074
REMARK  deltaGligsolvpol: -11.5958
REMARK  deltaGligsolvnonpol: 15.7443
REMARK  deltaGvdw: -23.9516
REMARK  deltaGelec: 0.0
REMARK  deltaG: -5.9698186
REMARK  Cluster: 5
REMARK  ClusterRank: 1
ATOM   5287 C    LIG     1      11.365 -13.048  -3.295  1.00  0.00      LIG  
ATOM   5288 C1   LIG     1      11.023 -11.603  -3.372  1.00  0.00      LIG  
ATOM   5289 C2   LIG     1       9.871 -11.153  -2.512  1.00  0.00      LIG  
ATOM   5290 C3   LIG     1       8.629 -12.049  -2.771  1.00  0.00      LIG  
ATOM   5291 C4   LIG     1       8.866 -13.577  -2.839  1.00  0.00      LIG  
ATOM   5292 C5   LIG     1      10.144 -13.873  -3.641  1.00  0.00      LIG  
ATOM   5293 C6   LIG     1       7.414 -11.628  -1.933  1.00  0.00      LIG  
ATOM   5294 C7   LIG     1       6.841 -12.691  -1.024  1.00  0.00      LIG  
ATOM   5295 C8   LIG     1       7.954 -13.509  -0.419  1.00  0.00      LIG  
ATOM   5296 C9   LIG     1       8.669 -14.338  -1.486  1.00  0.00      LIG  
ATOM   5297 C10  LIG     1       7.466 -14.358   0.760  1.00  0.00      LIG  
ATOM   5298 C11  LIG     1       8.361 -15.521   0.991  1.00  0.00      LIG  
ATOM   5299 C12  LIG     1       9.789 -15.309   0.628  1.00  0.00      LIG  
ATOM   5300 C13  LIG     1       9.918 -14.996  -0.863  1.00  0.00      LIG  
ATOM   5301 C14  LIG     1       6.101 -15.006   0.605  1.00  0.00      LIG  
ATOM   5302 C15  LIG     1       6.307 -16.293   1.335  1.00  0.00      LIG  
ATOM   5303 C16  LIG     1       7.737 -16.632   1.409  1.00  0.00      LIG  
ATOM   5304 C17  LIG     1       9.557  -9.717  -2.915  1.00  0.00      LIG  
ATOM   5305 C18  LIG     1      10.368 -11.106  -1.072  1.00  0.00      LIG  
ATOM   5306 C19  LIG     1       7.804 -14.159  -3.777  1.00  0.00      LIG  
ATOM   5307 C20  LIG     1       7.437 -13.489   2.011  1.00  0.00      LIG  
ATOM   5308 O    LIG     1       6.769 -20.019   0.147  1.00  0.00      LIG  
ATOM   5309 C21  LIG     1       7.655 -19.068  -0.469  1.00  0.00      LIG  
ATOM   5310 C22  LIG     1       8.756 -18.754   0.539  1.00  0.00      LIG  
ATOM   5311 C23  LIG     1       8.222 -18.010   1.757  1.00  0.00      LIG  
ATOM   5312 O1   LIG     1      11.824 -10.809  -3.842  1.00  0.00      LIG  
ATOM   5313 O2   LIG     1      10.198 -16.215  -1.547  1.00  0.00      LIG  
ATOM   5314 C24  LIG     1       9.291 -17.952   2.834  1.00  0.00      LIG  
ATOM   5315 C25  LIG     1       5.474 -19.980  -0.280  1.00  0.00      LIG  
ATOM   5316 O3   LIG     1       5.042 -19.259  -1.169  1.00  0.00      LIG  
ATOM   5317 C26  LIG     1       4.667 -21.012   0.442  1.00  0.00      LIG  
ATOM   5318 C27  LIG     1       8.217 -19.522  -1.800  1.00  0.00      LIG  
ATOM   5319 O4   LIG     1       9.502 -20.194  -1.724  1.00  0.00      LIG  
ATOM   5320 C28  LIG     1       8.400 -20.916  -2.312  1.00  0.00      LIG  
ATOM   5321 C29  LIG     1       8.511 -21.093  -3.786  1.00  0.00      LIG  
ATOM   5322 C30  LIG     1       8.019 -22.141  -1.556  1.00  0.00      LIG  
ATOM   5323 O5   LIG     1       5.416 -17.082   1.614  1.00  0.00      LIG  
ATOM   5324 H    LIG     1      11.764 -13.267  -2.304  1.00  0.00      LIG  
ATOM   5325 H1   LIG     1      12.151 -13.245  -4.028  1.00  0.00      LIG  
ATOM   5326 H2   LIG     1       8.348 -11.783  -3.795  1.00  0.00      LIG  
ATOM   5327 H3   LIG     1      10.393 -14.934  -3.613  1.00  0.00      LIG  
ATOM   5328 H4   LIG     1       9.928 -13.669  -4.695  1.00  0.00      LIG  
ATOM   5329 H5   LIG     1       6.619 -11.288  -2.601  1.00  0.00      LIG  
ATOM   5330 H6   LIG     1       7.655 -10.766  -1.310  1.00  0.00      LIG  
ATOM   5331 H7   LIG     1       6.157 -13.330  -1.585  1.00  0.00      LIG  
ATOM   5332 H8   LIG     1       6.242 -12.209  -0.249  1.00  0.00      LIG  
ATOM   5333 H9   LIG     1       8.679 -12.806  -0.006  1.00  0.00      LIG  
ATOM   5334 H10  LIG     1       7.985 -15.161  -1.717  1.00  0.00      LIG  
ATOM   5335 H11  LIG     1      10.404 -16.174   0.888  1.00  0.00      LIG  
ATOM   5336 H12  LIG     1      10.163 -14.464   1.212  1.00  0.00      LIG  
ATOM   5337 H13  LIG     1      10.792 -14.358  -0.966  1.00  0.00      LIG  
ATOM   5338 H14  LIG     1       5.863 -15.239  -0.437  1.00  0.00      LIG  
ATOM   5339 H15  LIG     1       5.303 -14.422   1.073  1.00  0.00      LIG  
ATOM   5340 H16  LIG     1       9.244  -9.659  -3.962  1.00  0.00      LIG  
ATOM   5341 H17  LIG     1      10.428  -9.066  -2.790  1.00  0.00      LIG  
ATOM   5342 H18  LIG     1       8.762  -9.293  -2.298  1.00  0.00      LIG  
ATOM   5343 H19  LIG     1      11.246 -10.459  -0.986  1.00  0.00      LIG  
ATOM   5344 H20  LIG     1      10.656 -12.095  -0.707  1.00  0.00      LIG  
ATOM   5345 H21  LIG     1       9.603 -10.707  -0.402  1.00  0.00      LIG  
ATOM   5346 H22  LIG     1       7.818 -13.655  -4.748  1.00  0.00      LIG  
ATOM   5347 H23  LIG     1       6.794 -14.070  -3.378  1.00  0.00      LIG  
ATOM   5348 H24  LIG     1       7.995 -15.222  -3.952  1.00  0.00      LIG  
ATOM   5349 H25  LIG     1       6.689 -12.698   1.912  1.00  0.00      LIG  
ATOM   5350 H26  LIG     1       8.408 -13.017   2.185  1.00  0.00      LIG  
ATOM   5351 H27  LIG     1       7.181 -14.070   2.902  1.00  0.00      LIG  
ATOM   5352 H28  LIG     1       7.116 -18.137  -0.664  1.00  0.00      LIG  
ATOM   5353 H29  LIG     1       9.555 -18.179   0.065  1.00  0.00      LIG  
ATOM   5354 H30  LIG     1       9.203 -19.688   0.884  1.00  0.00      LIG  
ATOM   5355 H31  LIG     1       7.392 -18.586   2.174  1.00  0.00      LIG  
ATOM   5356 H32  LIG     1      10.111 -16.024  -2.496  1.00  0.00      LIG  
ATOM   5357 H33  LIG     1       8.888 -17.520   3.754  1.00  0.00      LIG  
ATOM   5358 H34  LIG     1      10.154 -17.357   2.531  1.00  0.00      LIG  
ATOM   5359 H35  LIG     1       9.660 -18.955   3.057  1.00  0.00      LIG  
ATOM   5360 H36  LIG     1       4.831 -20.925   1.521  1.00  0.00      LIG  
ATOM   5361 H37  LIG     1       4.947 -22.010   0.091  1.00  0.00      LIG  
ATOM   5362 H38  LIG     1       3.608 -20.836   0.239  1.00  0.00      LIG  
ATOM   5363 H39  LIG     1       8.132 -18.731  -2.534  1.00  0.00      LIG  
ATOM   5364 H40  LIG     1       8.925 -20.204  -4.270  1.00  0.00      LIG  
ATOM   5365 H41  LIG     1       7.523 -21.287  -4.212  1.00  0.00      LIG  
ATOM   5366 H42  LIG     1       9.160 -21.942  -4.017  1.00  0.00      LIG  
ATOM   5367 H43  LIG     1       6.942 -22.307  -1.635  1.00  0.00      LIG  
ATOM   5368 H44  LIG     1       8.281 -22.063  -0.497  1.00  0.00      LIG  
ATOM   5369 H45  LIG     1       8.530 -23.012  -1.970  1.00  0.00      LIG  
TER
REMARK  Energy: 267.528
REMARK  SimpleFitness: 267.528
REMARK  FullFitness: -975.77
REMARK  InterFull: -21.355
REMARK  IntraFull: 291.501
REMARK  solvFull: -1502.87
REMARK  surfFull: 256.954
REMARK  extraFull: 0.0
REMARK  deltaGcompsolvpol: -1502.87
REMARK  deltaGcompsolvnonpol: 256.954
REMARK  deltaGprotsolvpol: -1512.07
REMARK  deltaGprotsolvnonpol: 254.074
REMARK  deltaGligsolvpol: -13.3525
REMARK  deltaGligsolvnonpol: 15.7062
REMARK  deltaGvdw: -21.355
REMARK  deltaGelec: 0.0
REMARK  deltaG: -5.843331
REMARK  Cluster: 5
REMARK  ClusterRank: 2
ATOM   5287 C    LIG     1      11.584 -12.842  -3.111  1.00  0.00      LIG  
ATOM   5288 C1   LIG     1      11.195 -11.409  -3.195  1.00  0.00      LIG  
ATOM   5289 C2   LIG     1       9.963 -11.018  -2.424  1.00  0.00      LIG  
ATOM   5290 C3   LIG     1       8.779 -11.936  -2.831  1.00  0.00      LIG  
ATOM   5291 C4   LIG     1       9.069 -13.455  -2.910  1.00  0.00      LIG  
ATOM   5292 C5   LIG     1      10.430 -13.703  -3.582  1.00  0.00      LIG  
ATOM   5293 C6   LIG     1       7.472 -11.571  -2.111  1.00  0.00      LIG  
ATOM   5294 C7   LIG     1       6.841 -12.670  -1.286  1.00  0.00      LIG  
ATOM   5295 C8   LIG     1       7.913 -13.479  -0.597  1.00  0.00      LIG  
ATOM   5296 C9   LIG     1       8.761 -14.258  -1.603  1.00  0.00      LIG  
ATOM   5297 C10  LIG     1       7.336 -14.380   0.501  1.00  0.00      LIG  
ATOM   5298 C11  LIG     1       8.243 -15.521   0.799  1.00  0.00      LIG  
ATOM   5299 C12  LIG     1       9.690 -15.224   0.603  1.00  0.00      LIG  
ATOM   5300 C13  LIG     1       9.961 -14.890  -0.863  1.00  0.00      LIG  
ATOM   5301 C14  LIG     1       6.020 -15.069   0.192  1.00  0.00      LIG  
ATOM   5302 C15  LIG     1       6.199 -16.359   0.921  1.00  0.00      LIG  
ATOM   5303 C16  LIG     1       7.623 -16.665   1.125  1.00  0.00      LIG  
ATOM   5304 C17  LIG     1       9.651  -9.574  -2.795  1.00  0.00      LIG  
ATOM   5305 C18  LIG     1      10.321 -11.018  -0.943  1.00  0.00      LIG  
ATOM   5306 C19  LIG     1       8.122 -14.036  -3.964  1.00  0.00      LIG  
ATOM   5307 C20  LIG     1       7.143 -13.544   1.762  1.00  0.00      LIG  
ATOM   5308 O    LIG     1       6.814 -20.526   0.752  1.00  0.00      LIG  
ATOM   5309 C21  LIG     1       7.432 -19.673  -0.238  1.00  0.00      LIG  
ATOM   5310 C22  LIG     1       8.558 -18.919   0.471  1.00  0.00      LIG  
ATOM   5311 C23  LIG     1       8.092 -18.014   1.608  1.00  0.00      LIG  
ATOM   5312 O1   LIG     1      11.987 -10.578  -3.616  1.00  0.00      LIG  
ATOM   5313 O2   LIG     1      10.347 -16.095  -1.522  1.00  0.00      LIG  
ATOM   5314 C24  LIG     1       9.217 -17.889   2.622  1.00  0.00      LIG  
ATOM   5315 C25  LIG     1       5.451 -20.450   0.840  1.00  0.00      LIG  
ATOM   5316 O3   LIG     1       4.720 -19.838   0.074  1.00  0.00      LIG  
ATOM   5317 C26  LIG     1       4.946 -21.334   1.935  1.00  0.00      LIG  
ATOM   5318 C27  LIG     1       8.059 -20.428  -1.397  1.00  0.00      LIG  
ATOM   5319 O4   LIG     1       8.450 -21.805  -1.163  1.00  0.00      LIG  
ATOM   5320 C28  LIG     1       7.471 -21.543  -2.198  1.00  0.00      LIG  
ATOM   5321 C29  LIG     1       7.990 -21.744  -3.577  1.00  0.00      LIG  
ATOM   5322 C30  LIG     1       6.133 -22.144  -1.939  1.00  0.00      LIG  
ATOM   5323 O5   LIG     1       5.297 -17.140   1.181  1.00  0.00      LIG  
ATOM   5324 H    LIG     1      11.896 -13.070  -2.091  1.00  0.00      LIG  
ATOM   5325 H1   LIG     1      12.442 -12.997  -3.770  1.00  0.00      LIG  
ATOM   5326 H2   LIG     1       8.595 -11.647  -3.871  1.00  0.00      LIG  
ATOM   5327 H3   LIG     1      10.709 -14.756  -3.537  1.00  0.00      LIG  
ATOM   5328 H4   LIG     1      10.316 -13.494  -4.650  1.00  0.00      LIG  
ATOM   5329 H5   LIG     1       6.738 -11.241  -2.852  1.00  0.00      LIG  
ATOM   5330 H6   LIG     1       7.619 -10.717  -1.449  1.00  0.00      LIG  
ATOM   5331 H7   LIG     1       6.231 -13.310  -1.927  1.00  0.00      LIG  
ATOM   5332 H8   LIG     1       6.161 -12.218  -0.560  1.00  0.00      LIG  
ATOM   5333 H9   LIG     1       8.568 -12.769  -0.091  1.00  0.00      LIG  
ATOM   5334 H10  LIG     1       8.136 -15.098  -1.924  1.00  0.00      LIG  
ATOM   5335 H11  LIG     1      10.325 -16.051   0.922  1.00  0.00      LIG  
ATOM   5336 H12  LIG     1       9.946 -14.364   1.229  1.00  0.00      LIG  
ATOM   5337 H13  LIG     1      10.822 -14.226  -0.871  1.00  0.00      LIG  
ATOM   5338 H14  LIG     1       5.896 -15.289  -0.873  1.00  0.00      LIG  
ATOM   5339 H15  LIG     1       5.160 -14.521   0.587  1.00  0.00      LIG  
ATOM   5340 H16  LIG     1       9.407  -9.480  -3.857  1.00  0.00      LIG  
ATOM   5341 H17  LIG     1      10.497  -8.912  -2.584  1.00  0.00      LIG  
ATOM   5342 H18  LIG     1       8.809  -9.189  -2.216  1.00  0.00      LIG  
ATOM   5343 H19  LIG     1      11.167 -10.352  -0.751  1.00  0.00      LIG  
ATOM   5344 H20  LIG     1      10.602 -12.012  -0.588  1.00  0.00      LIG  
ATOM   5345 H21  LIG     1       9.483 -10.667  -0.336  1.00  0.00      LIG  
ATOM   5346 H22  LIG     1       8.213 -13.498  -4.912  1.00  0.00      LIG  
ATOM   5347 H23  LIG     1       7.075 -13.992  -3.663  1.00  0.00      LIG  
ATOM   5348 H24  LIG     1       8.366 -15.085  -4.154  1.00  0.00      LIG  
ATOM   5349 H25  LIG     1       6.385 -12.775   1.600  1.00  0.00      LIG  
ATOM   5350 H26  LIG     1       8.073 -13.048   2.053  1.00  0.00      LIG  
ATOM   5351 H27  LIG     1       6.811 -14.155   2.607  1.00  0.00      LIG  
ATOM   5352 H28  LIG     1       6.737 -18.932  -0.645  1.00  0.00      LIG  
ATOM   5353 H29  LIG     1       9.144 -18.345  -0.255  1.00  0.00      LIG  
ATOM   5354 H30  LIG     1       9.239 -19.659   0.897  1.00  0.00      LIG  
ATOM   5355 H31  LIG     1       7.268 -18.494   2.141  1.00  0.00      LIG  
ATOM   5356 H32  LIG     1      10.451 -15.873  -2.463  1.00  0.00      LIG  
ATOM   5357 H33  LIG     1       8.983 -17.149   3.394  1.00  0.00      LIG  
ATOM   5358 H34  LIG     1      10.159 -17.617   2.144  1.00  0.00      LIG  
ATOM   5359 H35  LIG     1       9.393 -18.848   3.109  1.00  0.00      LIG  
ATOM   5360 H36  LIG     1       5.549 -21.195   2.838  1.00  0.00      LIG  
ATOM   5361 H37  LIG     1       4.973 -22.377   1.610  1.00  0.00      LIG  
ATOM   5362 H38  LIG     1       3.915 -21.051   2.163  1.00  0.00      LIG  
ATOM   5363 H39  LIG     1       8.762 -19.792  -1.918  1.00  0.00      LIG  
ATOM   5364 H40  LIG     1       8.981 -21.299  -3.706  1.00  0.00      LIG  
ATOM   5365 H41  LIG     1       7.311 -21.287  -4.302  1.00  0.00      LIG  
ATOM   5366 H42  LIG     1       8.060 -22.811  -3.802  1.00  0.00      LIG  
ATOM   5367 H43  LIG     1       5.343 -21.439  -2.209  1.00  0.00      LIG  
ATOM   5368 H44  LIG     1       6.007 -22.434  -0.894  1.00  0.00      LIG  
ATOM   5369 H45  LIG     1       6.006 -23.046  -2.544  1.00  0.00      LIG  
TER
REMARK  Energy: 267.528
REMARK  SimpleFitness: 267.528
REMARK  FullFitness: -975.77
REMARK  InterFull: -21.355
REMARK  IntraFull: 291.501
REMARK  solvFull: -1502.87
REMARK  surfFull: 256.954
REMARK  extraFull: 0.0
REMARK  deltaGcompsolvpol: -1502.87
REMARK  deltaGcompsolvnonpol: 256.954
REMARK  deltaGprotsolvpol: -1512.07
REMARK  deltaGprotsolvnonpol: 254.074
REMARK  deltaGligsolvpol: -13.3525
REMARK  deltaGligsolvnonpol: 15.7062
REMARK  deltaGvdw: -21.355
REMARK  deltaGelec: 0.0
REMARK  deltaG: -5.843331
REMARK  Cluster: 5
REMARK  ClusterRank: 3
ATOM   5287 C    LIG     1      11.584 -12.842  -3.111  1.00  0.00      LIG  
ATOM   5288 C1   LIG     1      11.195 -11.409  -3.195  1.00  0.00      LIG  
ATOM   5289 C2   LIG     1       9.963 -11.018  -2.424  1.00  0.00      LIG  
ATOM   5290 C3   LIG     1       8.779 -11.936  -2.831  1.00  0.00      LIG  
ATOM   5291 C4   LIG     1       9.069 -13.455  -2.910  1.00  0.00      LIG  
ATOM   5292 C5   LIG     1      10.430 -13.703  -3.582  1.00  0.00      LIG  
ATOM   5293 C6   LIG     1       7.472 -11.571  -2.111  1.00  0.00      LIG  
ATOM   5294 C7   LIG     1       6.841 -12.670  -1.286  1.00  0.00      LIG  
ATOM   5295 C8   LIG     1       7.913 -13.479  -0.597  1.00  0.00      LIG  
ATOM   5296 C9   LIG     1       8.761 -14.258  -1.603  1.00  0.00      LIG  
ATOM   5297 C10  LIG     1       7.336 -14.380   0.501  1.00  0.00      LIG  
ATOM   5298 C11  LIG     1       8.243 -15.521   0.799  1.00  0.00      LIG  
ATOM   5299 C12  LIG     1       9.690 -15.224   0.603  1.00  0.00      LIG  
ATOM   5300 C13  LIG     1       9.961 -14.890  -0.863  1.00  0.00      LIG  
ATOM   5301 C14  LIG     1       6.020 -15.069   0.192  1.00  0.00      LIG  
ATOM   5302 C15  LIG     1       6.199 -16.359   0.921  1.00  0.00      LIG  
ATOM   5303 C16  LIG     1       7.623 -16.665   1.125  1.00  0.00      LIG  
ATOM   5304 C17  LIG     1       9.651  -9.574  -2.795  1.00  0.00      LIG  
ATOM   5305 C18  LIG     1      10.321 -11.018  -0.943  1.00  0.00      LIG  
ATOM   5306 C19  LIG     1       8.122 -14.036  -3.964  1.00  0.00      LIG  
ATOM   5307 C20  LIG     1       7.143 -13.544   1.762  1.00  0.00      LIG  
ATOM   5308 O    LIG     1       6.814 -20.526   0.752  1.00  0.00      LIG  
ATOM   5309 C21  LIG     1       7.432 -19.673  -0.238  1.00  0.00      LIG  
ATOM   5310 C22  LIG     1       8.558 -18.919   0.471  1.00  0.00      LIG  
ATOM   5311 C23  LIG     1       8.092 -18.014   1.608  1.00  0.00      LIG  
ATOM   5312 O1   LIG     1      11.987 -10.578  -3.616  1.00  0.00      LIG  
ATOM   5313 O2   LIG     1      10.347 -16.095  -1.522  1.00  0.00      LIG  
ATOM   5314 C24  LIG     1       9.217 -17.889   2.622  1.00  0.00      LIG  
ATOM   5315 C25  LIG     1       5.451 -20.450   0.840  1.00  0.00      LIG  
ATOM   5316 O3   LIG     1       4.720 -19.838   0.074  1.00  0.00      LIG  
ATOM   5317 C26  LIG     1       4.946 -21.334   1.935  1.00  0.00      LIG  
ATOM   5318 C27  LIG     1       8.059 -20.428  -1.397  1.00  0.00      LIG  
ATOM   5319 O4   LIG     1       8.450 -21.805  -1.163  1.00  0.00      LIG  
ATOM   5320 C28  LIG     1       7.471 -21.543  -2.198  1.00  0.00      LIG  
ATOM   5321 C29  LIG     1       7.990 -21.744  -3.577  1.00  0.00      LIG  
ATOM   5322 C30  LIG     1       6.133 -22.144  -1.939  1.00  0.00      LIG  
ATOM   5323 O5   LIG     1       5.297 -17.140   1.181  1.00  0.00      LIG  
ATOM   5324 H    LIG     1      11.896 -13.070  -2.091  1.00  0.00      LIG  
ATOM   5325 H1   LIG     1      12.442 -12.997  -3.770  1.00  0.00      LIG  
ATOM   5326 H2   LIG     1       8.595 -11.647  -3.871  1.00  0.00      LIG  
ATOM   5327 H3   LIG     1      10.709 -14.756  -3.537  1.00  0.00      LIG  
ATOM   5328 H4   LIG     1      10.316 -13.494  -4.650  1.00  0.00      LIG  
ATOM   5329 H5   LIG     1       6.738 -11.241  -2.852  1.00  0.00      LIG  
ATOM   5330 H6   LIG     1       7.619 -10.717  -1.449  1.00  0.00      LIG  
ATOM   5331 H7   LIG     1       6.231 -13.310  -1.927  1.00  0.00      LIG  
ATOM   5332 H8   LIG     1       6.161 -12.218  -0.560  1.00  0.00      LIG  
ATOM   5333 H9   LIG     1       8.568 -12.769  -0.091  1.00  0.00      LIG  
ATOM   5334 H10  LIG     1       8.136 -15.098  -1.924  1.00  0.00      LIG  
ATOM   5335 H11  LIG     1      10.325 -16.051   0.922  1.00  0.00      LIG  
ATOM   5336 H12  LIG     1       9.946 -14.364   1.229  1.00  0.00      LIG  
ATOM   5337 H13  LIG     1      10.822 -14.226  -0.871  1.00  0.00      LIG  
ATOM   5338 H14  LIG     1       5.896 -15.289  -0.873  1.00  0.00      LIG  
ATOM   5339 H15  LIG     1       5.160 -14.521   0.587  1.00  0.00      LIG  
ATOM   5340 H16  LIG     1       9.407  -9.480  -3.857  1.00  0.00      LIG  
ATOM   5341 H17  LIG     1      10.497  -8.912  -2.584  1.00  0.00      LIG  
ATOM   5342 H18  LIG     1       8.809  -9.189  -2.216  1.00  0.00      LIG  
ATOM   5343 H19  LIG     1      11.167 -10.352  -0.751  1.00  0.00      LIG  
ATOM   5344 H20  LIG     1      10.602 -12.012  -0.588  1.00  0.00      LIG  
ATOM   5345 H21  LIG     1       9.483 -10.667  -0.336  1.00  0.00      LIG  
ATOM   5346 H22  LIG     1       8.213 -13.498  -4.912  1.00  0.00      LIG  
ATOM   5347 H23  LIG     1       7.075 -13.992  -3.663  1.00  0.00      LIG  
ATOM   5348 H24  LIG     1       8.366 -15.085  -4.154  1.00  0.00      LIG  
ATOM   5349 H25  LIG     1       6.385 -12.775   1.600  1.00  0.00      LIG  
ATOM   5350 H26  LIG     1       8.073 -13.048   2.053  1.00  0.00      LIG  
ATOM   5351 H27  LIG     1       6.811 -14.155   2.607  1.00  0.00      LIG  
ATOM   5352 H28  LIG     1       6.737 -18.932  -0.645  1.00  0.00      LIG  
ATOM   5353 H29  LIG     1       9.144 -18.345  -0.255  1.00  0.00      LIG  
ATOM   5354 H30  LIG     1       9.239 -19.659   0.897  1.00  0.00      LIG  
ATOM   5355 H31  LIG     1       7.268 -18.494   2.141  1.00  0.00      LIG  
ATOM   5356 H32  LIG     1      10.451 -15.873  -2.463  1.00  0.00      LIG  
ATOM   5357 H33  LIG     1       8.983 -17.149   3.394  1.00  0.00      LIG  
ATOM   5358 H34  LIG     1      10.159 -17.617   2.144  1.00  0.00      LIG  
ATOM   5359 H35  LIG     1       9.393 -18.848   3.109  1.00  0.00      LIG  
ATOM   5360 H36  LIG     1       5.549 -21.195   2.838  1.00  0.00      LIG  
ATOM   5361 H37  LIG     1       4.973 -22.377   1.610  1.00  0.00      LIG  
ATOM   5362 H38  LIG     1       3.915 -21.051   2.163  1.00  0.00      LIG  
ATOM   5363 H39  LIG     1       8.762 -19.792  -1.918  1.00  0.00      LIG  
ATOM   5364 H40  LIG     1       8.981 -21.299  -3.706  1.00  0.00      LIG  
ATOM   5365 H41  LIG     1       7.311 -21.287  -4.302  1.00  0.00      LIG  
ATOM   5366 H42  LIG     1       8.060 -22.811  -3.802  1.00  0.00      LIG  
ATOM   5367 H43  LIG     1       5.343 -21.439  -2.209  1.00  0.00      LIG  
ATOM   5368 H44  LIG     1       6.007 -22.434  -0.894  1.00  0.00      LIG  
ATOM   5369 H45  LIG     1       6.006 -23.046  -2.544  1.00  0.00      LIG  
TER
REMARK  Energy: 268.11
REMARK  SimpleFitness: 268.11
REMARK  FullFitness: -974.7434
REMARK  InterFull: -20.7524
REMARK  IntraFull: 292.326
REMARK  solvFull: -1503.14
REMARK  surfFull: 256.823
REMARK  extraFull: 0.0
REMARK  deltaGcompsolvpol: -1503.14
REMARK  deltaGcompsolvnonpol: 256.823
REMARK  deltaGprotsolvpol: -1512.07
REMARK  deltaGprotsolvnonpol: 254.074
REMARK  deltaGligsolvpol: -13.4199
REMARK  deltaGligsolvnonpol: 15.7016
REMARK  deltaGvdw: -20.7524
REMARK  deltaGelec: 0.0
REMARK  deltaG: -5.8106837
REMARK  Cluster: 5
REMARK  ClusterRank: 4
ATOM   5287 C    LIG     1      11.743 -12.833  -2.831  1.00  0.00      LIG  
ATOM   5288 C1   LIG     1      11.337 -11.409  -2.967  1.00  0.00      LIG  
ATOM   5289 C2   LIG     1      10.046 -11.027  -2.293  1.00  0.00      LIG  
ATOM   5290 C3   LIG     1       8.909 -11.974  -2.757  1.00  0.00      LIG  
ATOM   5291 C4   LIG     1       9.231 -13.488  -2.784  1.00  0.00      LIG  
ATOM   5292 C5   LIG     1      10.638 -13.722  -3.359  1.00  0.00      LIG  
ATOM   5293 C6   LIG     1       7.553 -11.619  -2.125  1.00  0.00      LIG  
ATOM   5294 C7   LIG     1       6.887 -12.714  -1.323  1.00  0.00      LIG  
ATOM   5295 C8   LIG     1       7.921 -13.495  -0.550  1.00  0.00      LIG  
ATOM   5296 C9   LIG     1       8.854 -14.269  -1.484  1.00  0.00      LIG  
ATOM   5297 C10  LIG     1       7.288 -14.399   0.518  1.00  0.00      LIG  
ATOM   5298 C11  LIG     1       8.198 -15.521   0.876  1.00  0.00      LIG  
ATOM   5299 C12  LIG     1       9.644 -15.169   0.796  1.00  0.00      LIG  
ATOM   5300 C13  LIG     1      10.014 -14.858  -0.653  1.00  0.00      LIG  
ATOM   5301 C14  LIG     1       6.008 -15.111   0.122  1.00  0.00      LIG  
ATOM   5302 C15  LIG     1       6.175 -16.413   0.830  1.00  0.00      LIG  
ATOM   5303 C16  LIG     1       7.591 -16.695   1.114  1.00  0.00      LIG  
ATOM   5304 C17  LIG     1       9.735  -9.596  -2.718  1.00  0.00      LIG  
ATOM   5305 C18  LIG     1      10.300 -10.995  -0.793  1.00  0.00      LIG  
ATOM   5306 C19  LIG     1       8.367 -14.109  -3.884  1.00  0.00      LIG  
ATOM   5307 C20  LIG     1       6.994 -13.561   1.758  1.00  0.00      LIG  
ATOM   5308 O    LIG     1       6.787 -20.575   0.727  1.00  0.00      LIG  
ATOM   5309 C21  LIG     1       7.379 -19.725  -0.280  1.00  0.00      LIG  
ATOM   5310 C22  LIG     1       8.503 -18.944   0.402  1.00  0.00      LIG  
ATOM   5311 C23  LIG     1       8.056 -18.057   1.564  1.00  0.00      LIG  
ATOM   5312 O1   LIG     1      12.148 -10.569  -3.329  1.00  0.00      LIG  
ATOM   5313 O2   LIG     1      10.470 -16.068  -1.257  1.00  0.00      LIG  
ATOM   5314 C24  LIG     1       9.198 -17.975   2.561  1.00  0.00      LIG  
ATOM   5315 C25  LIG     1       5.423 -20.519   0.833  1.00  0.00      LIG  
ATOM   5316 O3   LIG     1       4.674 -19.931   0.067  1.00  0.00      LIG  
ATOM   5317 C26  LIG     1       4.944 -21.409   1.935  1.00  0.00      LIG  
ATOM   5318 C27  LIG     1       8.002 -20.489  -1.436  1.00  0.00      LIG  
ATOM   5319 O4   LIG     1       8.411 -21.859  -1.191  1.00  0.00      LIG  
ATOM   5320 C28  LIG     1       7.418 -21.619  -2.218  1.00  0.00      LIG  
ATOM   5321 C29  LIG     1       7.924 -21.834  -3.600  1.00  0.00      LIG  
ATOM   5322 C30  LIG     1       6.087 -22.228  -1.938  1.00  0.00      LIG  
ATOM   5323 O5   LIG     1       5.275 -17.216   1.021  1.00  0.00      LIG  
ATOM   5324 H    LIG     1      11.992 -13.037  -1.789  1.00  0.00      LIG  
ATOM   5325 H1   LIG     1      12.645 -12.985  -3.429  1.00  0.00      LIG  
ATOM   5326 H2   LIG     1       8.786 -11.710  -3.812  1.00  0.00      LIG  
ATOM   5327 H3   LIG     1      10.930 -14.769  -3.276  1.00  0.00      LIG  
ATOM   5328 H4   LIG     1      10.592 -13.535  -4.437  1.00  0.00      LIG  
ATOM   5329 H5   LIG     1       6.863 -11.312  -2.916  1.00  0.00      LIG  
ATOM   5330 H6   LIG     1       7.644 -10.751  -1.472  1.00  0.00      LIG  
ATOM   5331 H7   LIG     1       6.329 -13.373  -1.991  1.00  0.00      LIG  
ATOM   5332 H8   LIG     1       6.156 -12.260  -0.650  1.00  0.00      LIG  
ATOM   5333 H9   LIG     1       8.525 -12.765  -0.010  1.00  0.00      LIG  
ATOM   5334 H10  LIG     1       8.272 -15.130  -1.828  1.00  0.00      LIG  
ATOM   5335 H11  LIG     1      10.287 -15.954   1.189  1.00  0.00      LIG  
ATOM   5336 H12  LIG     1       9.814 -14.284   1.417  1.00  0.00      LIG  
ATOM   5337 H13  LIG     1      10.859 -14.174  -0.612  1.00  0.00      LIG  
ATOM   5338 H14  LIG     1       5.946 -15.310  -0.952  1.00  0.00      LIG  
ATOM   5339 H15  LIG     1       5.115 -14.592   0.483  1.00  0.00      LIG  
ATOM   5340 H16  LIG     1       9.572  -9.530  -3.798  1.00  0.00      LIG  
ATOM   5341 H17  LIG     1      10.549  -8.912  -2.459  1.00  0.00      LIG  
ATOM   5342 H18  LIG     1       8.843  -9.217  -2.215  1.00  0.00      LIG  
ATOM   5343 H19  LIG     1      11.114 -10.306  -0.557  1.00  0.00      LIG  
ATOM   5344 H20  LIG     1      10.579 -11.975  -0.401  1.00  0.00      LIG  
ATOM   5345 H21  LIG     1       9.416 -10.654  -0.251  1.00  0.00      LIG  
ATOM   5346 H22  LIG     1       8.515 -13.595  -4.838  1.00  0.00      LIG  
ATOM   5347 H23  LIG     1       7.302 -14.073  -3.656  1.00  0.00      LIG  
ATOM   5348 H24  LIG     1       8.636 -15.160  -4.028  1.00  0.00      LIG  
ATOM   5349 H25  LIG     1       6.245 -12.797   1.537  1.00  0.00      LIG  
ATOM   5350 H26  LIG     1       7.896 -13.055   2.116  1.00  0.00      LIG  
ATOM   5351 H27  LIG     1       6.606 -14.176   2.577  1.00  0.00      LIG  
ATOM   5352 H28  LIG     1       6.668 -19.001  -0.689  1.00  0.00      LIG  
ATOM   5353 H29  LIG     1       9.051 -18.352  -0.337  1.00  0.00      LIG  
ATOM   5354 H30  LIG     1       9.217 -19.670   0.798  1.00  0.00      LIG  
ATOM   5355 H31  LIG     1       7.232 -18.539   2.096  1.00  0.00      LIG  
ATOM   5356 H32  LIG     1      10.604 -15.873  -2.199  1.00  0.00      LIG  
ATOM   5357 H33  LIG     1       8.993 -17.247   3.350  1.00  0.00      LIG  
ATOM   5358 H34  LIG     1      10.137 -17.714   2.071  1.00  0.00      LIG  
ATOM   5359 H35  LIG     1       9.361 -18.945   3.026  1.00  0.00      LIG  
ATOM   5360 H36  LIG     1       5.615 -21.339   2.797  1.00  0.00      LIG  
ATOM   5361 H37  LIG     1       4.888 -22.440   1.577  1.00  0.00      LIG  
ATOM   5362 H38  LIG     1       3.952 -21.072   2.245  1.00  0.00      LIG  
ATOM   5363 H39  LIG     1       8.693 -19.852  -1.973  1.00  0.00      LIG  
ATOM   5364 H40  LIG     1       8.925 -21.414  -3.735  1.00  0.00      LIG  
ATOM   5365 H41  LIG     1       7.253 -21.360  -4.321  1.00  0.00      LIG  
ATOM   5366 H42  LIG     1       7.968 -22.904  -3.825  1.00  0.00      LIG  
ATOM   5367 H43  LIG     1       5.289 -21.525  -2.191  1.00  0.00      LIG  
ATOM   5368 H44  LIG     1       5.981 -22.521  -0.892  1.00  0.00      LIG  
ATOM   5369 H45  LIG     1       5.954 -23.129  -2.544  1.00  0.00      LIG  
TER
REMARK  Energy: 268.11
REMARK  SimpleFitness: 268.11
REMARK  FullFitness: -974.7434
REMARK  InterFull: -20.7524
REMARK  IntraFull: 292.326
REMARK  solvFull: -1503.14
REMARK  surfFull: 256.823
REMARK  extraFull: 0.0
REMARK  deltaGcompsolvpol: -1503.14
REMARK  deltaGcompsolvnonpol: 256.823
REMARK  deltaGprotsolvpol: -1512.07
REMARK  deltaGprotsolvnonpol: 254.074
REMARK  deltaGligsolvpol: -13.4199
REMARK  deltaGligsolvnonpol: 15.7016
REMARK  deltaGvdw: -20.7524
REMARK  deltaGelec: 0.0
REMARK  deltaG: -5.8106837
REMARK  Cluster: 5
REMARK  ClusterRank: 5
ATOM   5287 C    LIG     1      11.743 -12.833  -2.831  1.00  0.00      LIG  
ATOM   5288 C1   LIG     1      11.337 -11.409  -2.967  1.00  0.00      LIG  
ATOM   5289 C2   LIG     1      10.046 -11.027  -2.293  1.00  0.00      LIG  
ATOM   5290 C3   LIG     1       8.909 -11.974  -2.757  1.00  0.00      LIG  
ATOM   5291 C4   LIG     1       9.231 -13.488  -2.784  1.00  0.00      LIG  
ATOM   5292 C5   LIG     1      10.638 -13.722  -3.359  1.00  0.00      LIG  
ATOM   5293 C6   LIG     1       7.553 -11.619  -2.125  1.00  0.00      LIG  
ATOM   5294 C7   LIG     1       6.887 -12.714  -1.323  1.00  0.00      LIG  
ATOM   5295 C8   LIG     1       7.921 -13.495  -0.550  1.00  0.00      LIG  
ATOM   5296 C9   LIG     1       8.854 -14.269  -1.484  1.00  0.00      LIG  
ATOM   5297 C10  LIG     1       7.288 -14.399   0.518  1.00  0.00      LIG  
ATOM   5298 C11  LIG     1       8.198 -15.521   0.876  1.00  0.00      LIG  
ATOM   5299 C12  LIG     1       9.644 -15.169   0.796  1.00  0.00      LIG  
ATOM   5300 C13  LIG     1      10.014 -14.858  -0.653  1.00  0.00      LIG  
ATOM   5301 C14  LIG     1       6.008 -15.111   0.122  1.00  0.00      LIG  
ATOM   5302 C15  LIG     1       6.175 -16.413   0.830  1.00  0.00      LIG  
ATOM   5303 C16  LIG     1       7.591 -16.695   1.114  1.00  0.00      LIG  
ATOM   5304 C17  LIG     1       9.735  -9.596  -2.718  1.00  0.00      LIG  
ATOM   5305 C18  LIG     1      10.300 -10.995  -0.793  1.00  0.00      LIG  
ATOM   5306 C19  LIG     1       8.367 -14.109  -3.884  1.00  0.00      LIG  
ATOM   5307 C20  LIG     1       6.994 -13.561   1.758  1.00  0.00      LIG  
ATOM   5308 O    LIG     1       6.787 -20.575   0.727  1.00  0.00      LIG  
ATOM   5309 C21  LIG     1       7.379 -19.725  -0.280  1.00  0.00      LIG  
ATOM   5310 C22  LIG     1       8.503 -18.944   0.402  1.00  0.00      LIG  
ATOM   5311 C23  LIG     1       8.056 -18.057   1.564  1.00  0.00      LIG  
ATOM   5312 O1   LIG     1      12.148 -10.569  -3.329  1.00  0.00      LIG  
ATOM   5313 O2   LIG     1      10.470 -16.068  -1.257  1.00  0.00      LIG  
ATOM   5314 C24  LIG     1       9.198 -17.975   2.561  1.00  0.00      LIG  
ATOM   5315 C25  LIG     1       5.423 -20.519   0.833  1.00  0.00      LIG  
ATOM   5316 O3   LIG     1       4.674 -19.931   0.067  1.00  0.00      LIG  
ATOM   5317 C26  LIG     1       4.944 -21.409   1.935  1.00  0.00      LIG  
ATOM   5318 C27  LIG     1       8.002 -20.489  -1.436  1.00  0.00      LIG  
ATOM   5319 O4   LIG     1       8.411 -21.859  -1.191  1.00  0.00      LIG  
ATOM   5320 C28  LIG     1       7.418 -21.619  -2.218  1.00  0.00      LIG  
ATOM   5321 C29  LIG     1       7.924 -21.834  -3.600  1.00  0.00      LIG  
ATOM   5322 C30  LIG     1       6.087 -22.228  -1.938  1.00  0.00      LIG  
ATOM   5323 O5   LIG     1       5.275 -17.216   1.021  1.00  0.00      LIG  
ATOM   5324 H    LIG     1      11.992 -13.037  -1.789  1.00  0.00      LIG  
ATOM   5325 H1   LIG     1      12.645 -12.985  -3.429  1.00  0.00      LIG  
ATOM   5326 H2   LIG     1       8.786 -11.710  -3.812  1.00  0.00      LIG  
ATOM   5327 H3   LIG     1      10.930 -14.769  -3.276  1.00  0.00      LIG  
ATOM   5328 H4   LIG     1      10.592 -13.535  -4.437  1.00  0.00      LIG  
ATOM   5329 H5   LIG     1       6.863 -11.312  -2.916  1.00  0.00      LIG  
ATOM   5330 H6   LIG     1       7.644 -10.751  -1.472  1.00  0.00      LIG  
ATOM   5331 H7   LIG     1       6.329 -13.373  -1.991  1.00  0.00      LIG  
ATOM   5332 H8   LIG     1       6.156 -12.260  -0.650  1.00  0.00      LIG  
ATOM   5333 H9   LIG     1       8.525 -12.765  -0.010  1.00  0.00      LIG  
ATOM   5334 H10  LIG     1       8.272 -15.130  -1.828  1.00  0.00      LIG  
ATOM   5335 H11  LIG     1      10.287 -15.954   1.189  1.00  0.00      LIG  
ATOM   5336 H12  LIG     1       9.814 -14.284   1.417  1.00  0.00      LIG  
ATOM   5337 H13  LIG     1      10.859 -14.174  -0.612  1.00  0.00      LIG  
ATOM   5338 H14  LIG     1       5.946 -15.310  -0.952  1.00  0.00      LIG  
ATOM   5339 H15  LIG     1       5.115 -14.592   0.483  1.00  0.00      LIG  
ATOM   5340 H16  LIG     1       9.572  -9.530  -3.798  1.00  0.00      LIG  
ATOM   5341 H17  LIG     1      10.549  -8.912  -2.459  1.00  0.00      LIG  
ATOM   5342 H18  LIG     1       8.843  -9.217  -2.215  1.00  0.00      LIG  
ATOM   5343 H19  LIG     1      11.114 -10.306  -0.557  1.00  0.00      LIG  
ATOM   5344 H20  LIG     1      10.579 -11.975  -0.401  1.00  0.00      LIG  
ATOM   5345 H21  LIG     1       9.416 -10.654  -0.251  1.00  0.00      LIG  
ATOM   5346 H22  LIG     1       8.515 -13.595  -4.838  1.00  0.00      LIG  
ATOM   5347 H23  LIG     1       7.302 -14.073  -3.656  1.00  0.00      LIG  
ATOM   5348 H24  LIG     1       8.636 -15.160  -4.028  1.00  0.00      LIG  
ATOM   5349 H25  LIG     1       6.245 -12.797   1.537  1.00  0.00      LIG  
ATOM   5350 H26  LIG     1       7.896 -13.055   2.116  1.00  0.00      LIG  
ATOM   5351 H27  LIG     1       6.606 -14.176   2.577  1.00  0.00      LIG  
ATOM   5352 H28  LIG     1       6.668 -19.001  -0.689  1.00  0.00      LIG  
ATOM   5353 H29  LIG     1       9.051 -18.352  -0.337  1.00  0.00      LIG  
ATOM   5354 H30  LIG     1       9.217 -19.670   0.798  1.00  0.00      LIG  
ATOM   5355 H31  LIG     1       7.232 -18.539   2.096  1.00  0.00      LIG  
ATOM   5356 H32  LIG     1      10.604 -15.873  -2.199  1.00  0.00      LIG  
ATOM   5357 H33  LIG     1       8.993 -17.247   3.350  1.00  0.00      LIG  
ATOM   5358 H34  LIG     1      10.137 -17.714   2.071  1.00  0.00      LIG  
ATOM   5359 H35  LIG     1       9.361 -18.945   3.026  1.00  0.00      LIG  
ATOM   5360 H36  LIG     1       5.615 -21.339   2.797  1.00  0.00      LIG  
ATOM   5361 H37  LIG     1       4.888 -22.440   1.577  1.00  0.00      LIG  
ATOM   5362 H38  LIG     1       3.952 -21.072   2.245  1.00  0.00      LIG  
ATOM   5363 H39  LIG     1       8.693 -19.852  -1.973  1.00  0.00      LIG  
ATOM   5364 H40  LIG     1       8.925 -21.414  -3.735  1.00  0.00      LIG  
ATOM   5365 H41  LIG     1       7.253 -21.360  -4.321  1.00  0.00      LIG  
ATOM   5366 H42  LIG     1       7.968 -22.904  -3.825  1.00  0.00      LIG  
ATOM   5367 H43  LIG     1       5.289 -21.525  -2.191  1.00  0.00      LIG  
ATOM   5368 H44  LIG     1       5.981 -22.521  -0.892  1.00  0.00      LIG  
ATOM   5369 H45  LIG     1       5.954 -23.129  -2.544  1.00  0.00      LIG  
TER
REMARK  Energy: 268.11
REMARK  SimpleFitness: 268.11
REMARK  FullFitness: -974.7434
REMARK  InterFull: -20.7524
REMARK  IntraFull: 292.326
REMARK  solvFull: -1503.14
REMARK  surfFull: 256.823
REMARK  extraFull: 0.0
REMARK  deltaGcompsolvpol: -1503.14
REMARK  deltaGcompsolvnonpol: 256.823
REMARK  deltaGprotsolvpol: -1512.07
REMARK  deltaGprotsolvnonpol: 254.074
REMARK  deltaGligsolvpol: -13.4199
REMARK  deltaGligsolvnonpol: 15.7016
REMARK  deltaGvdw: -20.7524
REMARK  deltaGelec: 0.0
REMARK  deltaG: -5.8106837
REMARK  Cluster: 5
REMARK  ClusterRank: 6
ATOM   5287 C    LIG     1      11.743 -12.833  -2.831  1.00  0.00      LIG  
ATOM   5288 C1   LIG     1      11.337 -11.409  -2.967  1.00  0.00      LIG  
ATOM   5289 C2   LIG     1      10.046 -11.027  -2.293  1.00  0.00      LIG  
ATOM   5290 C3   LIG     1       8.909 -11.974  -2.757  1.00  0.00      LIG  
ATOM   5291 C4   LIG     1       9.231 -13.488  -2.784  1.00  0.00      LIG  
ATOM   5292 C5   LIG     1      10.638 -13.722  -3.359  1.00  0.00      LIG  
ATOM   5293 C6   LIG     1       7.553 -11.619  -2.125  1.00  0.00      LIG  
ATOM   5294 C7   LIG     1       6.887 -12.714  -1.323  1.00  0.00      LIG  
ATOM   5295 C8   LIG     1       7.921 -13.495  -0.550  1.00  0.00      LIG  
ATOM   5296 C9   LIG     1       8.854 -14.269  -1.484  1.00  0.00      LIG  
ATOM   5297 C10  LIG     1       7.288 -14.399   0.518  1.00  0.00      LIG  
ATOM   5298 C11  LIG     1       8.198 -15.521   0.876  1.00  0.00      LIG  
ATOM   5299 C12  LIG     1       9.644 -15.169   0.796  1.00  0.00      LIG  
ATOM   5300 C13  LIG     1      10.014 -14.858  -0.653  1.00  0.00      LIG  
ATOM   5301 C14  LIG     1       6.008 -15.111   0.122  1.00  0.00      LIG  
ATOM   5302 C15  LIG     1       6.175 -16.413   0.830  1.00  0.00      LIG  
ATOM   5303 C16  LIG     1       7.591 -16.695   1.114  1.00  0.00      LIG  
ATOM   5304 C17  LIG     1       9.735  -9.596  -2.718  1.00  0.00      LIG  
ATOM   5305 C18  LIG     1      10.300 -10.995  -0.793  1.00  0.00      LIG  
ATOM   5306 C19  LIG     1       8.367 -14.109  -3.884  1.00  0.00      LIG  
ATOM   5307 C20  LIG     1       6.994 -13.561   1.758  1.00  0.00      LIG  
ATOM   5308 O    LIG     1       6.787 -20.575   0.727  1.00  0.00      LIG  
ATOM   5309 C21  LIG     1       7.379 -19.725  -0.280  1.00  0.00      LIG  
ATOM   5310 C22  LIG     1       8.503 -18.944   0.402  1.00  0.00      LIG  
ATOM   5311 C23  LIG     1       8.056 -18.057   1.564  1.00  0.00      LIG  
ATOM   5312 O1   LIG     1      12.148 -10.569  -3.329  1.00  0.00      LIG  
ATOM   5313 O2   LIG     1      10.470 -16.068  -1.257  1.00  0.00      LIG  
ATOM   5314 C24  LIG     1       9.198 -17.975   2.561  1.00  0.00      LIG  
ATOM   5315 C25  LIG     1       5.423 -20.519   0.833  1.00  0.00      LIG  
ATOM   5316 O3   LIG     1       4.674 -19.931   0.067  1.00  0.00      LIG  
ATOM   5317 C26  LIG     1       4.944 -21.409   1.935  1.00  0.00      LIG  
ATOM   5318 C27  LIG     1       8.002 -20.489  -1.436  1.00  0.00      LIG  
ATOM   5319 O4   LIG     1       8.411 -21.859  -1.191  1.00  0.00      LIG  
ATOM   5320 C28  LIG     1       7.418 -21.619  -2.218  1.00  0.00      LIG  
ATOM   5321 C29  LIG     1       7.924 -21.834  -3.600  1.00  0.00      LIG  
ATOM   5322 C30  LIG     1       6.087 -22.228  -1.938  1.00  0.00      LIG  
ATOM   5323 O5   LIG     1       5.275 -17.216   1.021  1.00  0.00      LIG  
ATOM   5324 H    LIG     1      11.992 -13.037  -1.789  1.00  0.00      LIG  
ATOM   5325 H1   LIG     1      12.645 -12.985  -3.429  1.00  0.00      LIG  
ATOM   5326 H2   LIG     1       8.786 -11.710  -3.812  1.00  0.00      LIG  
ATOM   5327 H3   LIG     1      10.930 -14.769  -3.276  1.00  0.00      LIG  
ATOM   5328 H4   LIG     1      10.592 -13.535  -4.437  1.00  0.00      LIG  
ATOM   5329 H5   LIG     1       6.863 -11.312  -2.916  1.00  0.00      LIG  
ATOM   5330 H6   LIG     1       7.644 -10.751  -1.472  1.00  0.00      LIG  
ATOM   5331 H7   LIG     1       6.329 -13.373  -1.991  1.00  0.00      LIG  
ATOM   5332 H8   LIG     1       6.156 -12.260  -0.650  1.00  0.00      LIG  
ATOM   5333 H9   LIG     1       8.525 -12.765  -0.010  1.00  0.00      LIG  
ATOM   5334 H10  LIG     1       8.272 -15.130  -1.828  1.00  0.00      LIG  
ATOM   5335 H11  LIG     1      10.287 -15.954   1.189  1.00  0.00      LIG  
ATOM   5336 H12  LIG     1       9.814 -14.284   1.417  1.00  0.00      LIG  
ATOM   5337 H13  LIG     1      10.859 -14.174  -0.612  1.00  0.00      LIG  
ATOM   5338 H14  LIG     1       5.946 -15.310  -0.952  1.00  0.00      LIG  
ATOM   5339 H15  LIG     1       5.115 -14.592   0.483  1.00  0.00      LIG  
ATOM   5340 H16  LIG     1       9.572  -9.530  -3.798  1.00  0.00      LIG  
ATOM   5341 H17  LIG     1      10.549  -8.912  -2.459  1.00  0.00      LIG  
ATOM   5342 H18  LIG     1       8.843  -9.217  -2.215  1.00  0.00      LIG  
ATOM   5343 H19  LIG     1      11.114 -10.306  -0.557  1.00  0.00      LIG  
ATOM   5344 H20  LIG     1      10.579 -11.975  -0.401  1.00  0.00      LIG  
ATOM   5345 H21  LIG     1       9.416 -10.654  -0.251  1.00  0.00      LIG  
ATOM   5346 H22  LIG     1       8.515 -13.595  -4.838  1.00  0.00      LIG  
ATOM   5347 H23  LIG     1       7.302 -14.073  -3.656  1.00  0.00      LIG  
ATOM   5348 H24  LIG     1       8.636 -15.160  -4.028  1.00  0.00      LIG  
ATOM   5349 H25  LIG     1       6.245 -12.797   1.537  1.00  0.00      LIG  
ATOM   5350 H26  LIG     1       7.896 -13.055   2.116  1.00  0.00      LIG  
ATOM   5351 H27  LIG     1       6.606 -14.176   2.577  1.00  0.00      LIG  
ATOM   5352 H28  LIG     1       6.668 -19.001  -0.689  1.00  0.00      LIG  
ATOM   5353 H29  LIG     1       9.051 -18.352  -0.337  1.00  0.00      LIG  
ATOM   5354 H30  LIG     1       9.217 -19.670   0.798  1.00  0.00      LIG  
ATOM   5355 H31  LIG     1       7.232 -18.539   2.096  1.00  0.00      LIG  
ATOM   5356 H32  LIG     1      10.604 -15.873  -2.199  1.00  0.00      LIG  
ATOM   5357 H33  LIG     1       8.993 -17.247   3.350  1.00  0.00      LIG  
ATOM   5358 H34  LIG     1      10.137 -17.714   2.071  1.00  0.00      LIG  
ATOM   5359 H35  LIG     1       9.361 -18.945   3.026  1.00  0.00      LIG  
ATOM   5360 H36  LIG     1       5.615 -21.339   2.797  1.00  0.00      LIG  
ATOM   5361 H37  LIG     1       4.888 -22.440   1.577  1.00  0.00      LIG  
ATOM   5362 H38  LIG     1       3.952 -21.072   2.245  1.00  0.00      LIG  
ATOM   5363 H39  LIG     1       8.693 -19.852  -1.973  1.00  0.00      LIG  
ATOM   5364 H40  LIG     1       8.925 -21.414  -3.735  1.00  0.00      LIG  
ATOM   5365 H41  LIG     1       7.253 -21.360  -4.321  1.00  0.00      LIG  
ATOM   5366 H42  LIG     1       7.968 -22.904  -3.825  1.00  0.00      LIG  
ATOM   5367 H43  LIG     1       5.289 -21.525  -2.191  1.00  0.00      LIG  
ATOM   5368 H44  LIG     1       5.981 -22.521  -0.892  1.00  0.00      LIG  
ATOM   5369 H45  LIG     1       5.954 -23.129  -2.544  1.00  0.00      LIG  
TER
REMARK  Energy: 268.11
REMARK  SimpleFitness: 268.11
REMARK  FullFitness: -974.7434
REMARK  InterFull: -20.7524
REMARK  IntraFull: 292.326
REMARK  solvFull: -1503.14
REMARK  surfFull: 256.823
REMARK  extraFull: 0.0
REMARK  deltaGcompsolvpol: -1503.14
REMARK  deltaGcompsolvnonpol: 256.823
REMARK  deltaGprotsolvpol: -1512.07
REMARK  deltaGprotsolvnonpol: 254.074
REMARK  deltaGligsolvpol: -13.4199
REMARK  deltaGligsolvnonpol: 15.7016
REMARK  deltaGvdw: -20.7524
REMARK  deltaGelec: 0.0
REMARK  deltaG: -5.8106837
REMARK  Cluster: 5
REMARK  ClusterRank: 7
ATOM   5287 C    LIG     1      11.743 -12.833  -2.831  1.00  0.00      LIG  
ATOM   5288 C1   LIG     1      11.337 -11.409  -2.967  1.00  0.00      LIG  
ATOM   5289 C2   LIG     1      10.046 -11.027  -2.293  1.00  0.00      LIG  
ATOM   5290 C3   LIG     1       8.909 -11.974  -2.757  1.00  0.00      LIG  
ATOM   5291 C4   LIG     1       9.231 -13.488  -2.784  1.00  0.00      LIG  
ATOM   5292 C5   LIG     1      10.638 -13.722  -3.359  1.00  0.00      LIG  
ATOM   5293 C6   LIG     1       7.553 -11.619  -2.125  1.00  0.00      LIG  
ATOM   5294 C7   LIG     1       6.887 -12.714  -1.323  1.00  0.00      LIG  
ATOM   5295 C8   LIG     1       7.921 -13.495  -0.550  1.00  0.00      LIG  
ATOM   5296 C9   LIG     1       8.854 -14.269  -1.484  1.00  0.00      LIG  
ATOM   5297 C10  LIG     1       7.288 -14.399   0.518  1.00  0.00      LIG  
ATOM   5298 C11  LIG     1       8.198 -15.521   0.876  1.00  0.00      LIG  
ATOM   5299 C12  LIG     1       9.644 -15.169   0.796  1.00  0.00      LIG  
ATOM   5300 C13  LIG     1      10.014 -14.858  -0.653  1.00  0.00      LIG  
ATOM   5301 C14  LIG     1       6.008 -15.111   0.122  1.00  0.00      LIG  
ATOM   5302 C15  LIG     1       6.175 -16.413   0.830  1.00  0.00      LIG  
ATOM   5303 C16  LIG     1       7.591 -16.695   1.114  1.00  0.00      LIG  
ATOM   5304 C17  LIG     1       9.735  -9.596  -2.718  1.00  0.00      LIG  
ATOM   5305 C18  LIG     1      10.300 -10.995  -0.793  1.00  0.00      LIG  
ATOM   5306 C19  LIG     1       8.367 -14.109  -3.884  1.00  0.00      LIG  
ATOM   5307 C20  LIG     1       6.994 -13.561   1.758  1.00  0.00      LIG  
ATOM   5308 O    LIG     1       6.787 -20.575   0.727  1.00  0.00      LIG  
ATOM   5309 C21  LIG     1       7.379 -19.725  -0.280  1.00  0.00      LIG  
ATOM   5310 C22  LIG     1       8.503 -18.944   0.402  1.00  0.00      LIG  
ATOM   5311 C23  LIG     1       8.056 -18.057   1.564  1.00  0.00      LIG  
ATOM   5312 O1   LIG     1      12.148 -10.569  -3.329  1.00  0.00      LIG  
ATOM   5313 O2   LIG     1      10.470 -16.068  -1.257  1.00  0.00      LIG  
ATOM   5314 C24  LIG     1       9.198 -17.975   2.561  1.00  0.00      LIG  
ATOM   5315 C25  LIG     1       5.423 -20.519   0.833  1.00  0.00      LIG  
ATOM   5316 O3   LIG     1       4.674 -19.931   0.067  1.00  0.00      LIG  
ATOM   5317 C26  LIG     1       4.944 -21.409   1.935  1.00  0.00      LIG  
ATOM   5318 C27  LIG     1       8.002 -20.489  -1.436  1.00  0.00      LIG  
ATOM   5319 O4   LIG     1       8.411 -21.859  -1.191  1.00  0.00      LIG  
ATOM   5320 C28  LIG     1       7.418 -21.619  -2.218  1.00  0.00      LIG  
ATOM   5321 C29  LIG     1       7.924 -21.834  -3.600  1.00  0.00      LIG  
ATOM   5322 C30  LIG     1       6.087 -22.228  -1.938  1.00  0.00      LIG  
ATOM   5323 O5   LIG     1       5.275 -17.216   1.021  1.00  0.00      LIG  
ATOM   5324 H    LIG     1      11.992 -13.037  -1.789  1.00  0.00      LIG  
ATOM   5325 H1   LIG     1      12.645 -12.985  -3.429  1.00  0.00      LIG  
ATOM   5326 H2   LIG     1       8.786 -11.710  -3.812  1.00  0.00      LIG  
ATOM   5327 H3   LIG     1      10.930 -14.769  -3.276  1.00  0.00      LIG  
ATOM   5328 H4   LIG     1      10.592 -13.535  -4.437  1.00  0.00      LIG  
ATOM   5329 H5   LIG     1       6.863 -11.312  -2.916  1.00  0.00      LIG  
ATOM   5330 H6   LIG     1       7.644 -10.751  -1.472  1.00  0.00      LIG  
ATOM   5331 H7   LIG     1       6.329 -13.373  -1.991  1.00  0.00      LIG  
ATOM   5332 H8   LIG     1       6.156 -12.260  -0.650  1.00  0.00      LIG  
ATOM   5333 H9   LIG     1       8.525 -12.765  -0.010  1.00  0.00      LIG  
ATOM   5334 H10  LIG     1       8.272 -15.130  -1.828  1.00  0.00      LIG  
ATOM   5335 H11  LIG     1      10.287 -15.954   1.189  1.00  0.00      LIG  
ATOM   5336 H12  LIG     1       9.814 -14.284   1.417  1.00  0.00      LIG  
ATOM   5337 H13  LIG     1      10.859 -14.174  -0.612  1.00  0.00      LIG  
ATOM   5338 H14  LIG     1       5.946 -15.310  -0.952  1.00  0.00      LIG  
ATOM   5339 H15  LIG     1       5.115 -14.592   0.483  1.00  0.00      LIG  
ATOM   5340 H16  LIG     1       9.572  -9.530  -3.798  1.00  0.00      LIG  
ATOM   5341 H17  LIG     1      10.549  -8.912  -2.459  1.00  0.00      LIG  
ATOM   5342 H18  LIG     1       8.843  -9.217  -2.215  1.00  0.00      LIG  
ATOM   5343 H19  LIG     1      11.114 -10.306  -0.557  1.00  0.00      LIG  
ATOM   5344 H20  LIG     1      10.579 -11.975  -0.401  1.00  0.00      LIG  
ATOM   5345 H21  LIG     1       9.416 -10.654  -0.251  1.00  0.00      LIG  
ATOM   5346 H22  LIG     1       8.515 -13.595  -4.838  1.00  0.00      LIG  
ATOM   5347 H23  LIG     1       7.302 -14.073  -3.656  1.00  0.00      LIG  
ATOM   5348 H24  LIG     1       8.636 -15.160  -4.028  1.00  0.00      LIG  
ATOM   5349 H25  LIG     1       6.245 -12.797   1.537  1.00  0.00      LIG  
ATOM   5350 H26  LIG     1       7.896 -13.055   2.116  1.00  0.00      LIG  
ATOM   5351 H27  LIG     1       6.606 -14.176   2.577  1.00  0.00      LIG  
ATOM   5352 H28  LIG     1       6.668 -19.001  -0.689  1.00  0.00      LIG  
ATOM   5353 H29  LIG     1       9.051 -18.352  -0.337  1.00  0.00      LIG  
ATOM   5354 H30  LIG     1       9.217 -19.670   0.798  1.00  0.00      LIG  
ATOM   5355 H31  LIG     1       7.232 -18.539   2.096  1.00  0.00      LIG  
ATOM   5356 H32  LIG     1      10.604 -15.873  -2.199  1.00  0.00      LIG  
ATOM   5357 H33  LIG     1       8.993 -17.247   3.350  1.00  0.00      LIG  
ATOM   5358 H34  LIG     1      10.137 -17.714   2.071  1.00  0.00      LIG  
ATOM   5359 H35  LIG     1       9.361 -18.945   3.026  1.00  0.00      LIG  
ATOM   5360 H36  LIG     1       5.615 -21.339   2.797  1.00  0.00      LIG  
ATOM   5361 H37  LIG     1       4.888 -22.440   1.577  1.00  0.00      LIG  
ATOM   5362 H38  LIG     1       3.952 -21.072   2.245  1.00  0.00      LIG  
ATOM   5363 H39  LIG     1       8.693 -19.852  -1.973  1.00  0.00      LIG  
ATOM   5364 H40  LIG     1       8.925 -21.414  -3.735  1.00  0.00      LIG  
ATOM   5365 H41  LIG     1       7.253 -21.360  -4.321  1.00  0.00      LIG  
ATOM   5366 H42  LIG     1       7.968 -22.904  -3.825  1.00  0.00      LIG  
ATOM   5367 H43  LIG     1       5.289 -21.525  -2.191  1.00  0.00      LIG  
ATOM   5368 H44  LIG     1       5.981 -22.521  -0.892  1.00  0.00      LIG  
ATOM   5369 H45  LIG     1       5.954 -23.129  -2.544  1.00  0.00      LIG  
TER
REMARK  Energy: 270.855
REMARK  SimpleFitness: 270.855
REMARK  FullFitness: -980.9079
REMARK  InterFull: -15.8138
REMARK  IntraFull: 287.438
REMARK  solvFull: -1512.29
REMARK  surfFull: 259.758
REMARK  extraFull: 0.0
REMARK  deltaGcompsolvpol: -1512.29
REMARK  deltaGcompsolvnonpol: 259.758
REMARK  deltaGprotsolvpol: -1512.07
REMARK  deltaGprotsolvnonpol: 254.074
REMARK  deltaGligsolvpol: -12.2442
REMARK  deltaGligsolvnonpol: 15.7251
REMARK  deltaGvdw: -15.8138
REMARK  deltaGelec: 0.0
REMARK  deltaG: -5.699999
REMARK  Cluster: 6
REMARK  ClusterRank: 0
ATOM   5287 C    LIG     1      30.750   3.837   5.688  1.00  0.00      LIG  
ATOM   5288 C1   LIG     1      31.694   4.979   5.819  1.00  0.00      LIG  
ATOM   5289 C2   LIG     1      31.871   5.541   7.208  1.00  0.00      LIG  
ATOM   5290 C3   LIG     1      30.493   5.818   7.868  1.00  0.00      LIG  
ATOM   5291 C4   LIG     1      29.397   4.739   7.695  1.00  0.00      LIG  
ATOM   5292 C5   LIG     1      29.402   4.237   6.245  1.00  0.00      LIG  
ATOM   5293 C6   LIG     1      30.628   6.370   9.295  1.00  0.00      LIG  
ATOM   5294 C7   LIG     1      29.944   5.574  10.382  1.00  0.00      LIG  
ATOM   5295 C8   LIG     1      30.065   4.092  10.111  1.00  0.00      LIG  
ATOM   5296 C9   LIG     1      29.328   3.670   8.837  1.00  0.00      LIG  
ATOM   5297 C10  LIG     1      29.659   3.250  11.329  1.00  0.00      LIG  
ATOM   5298 C11  LIG     1      29.236   1.886  10.920  1.00  0.00      LIG  
ATOM   5299 C12  LIG     1      29.939   1.331   9.736  1.00  0.00      LIG  
ATOM   5300 C13  LIG     1      29.773   2.228   8.510  1.00  0.00      LIG  
ATOM   5301 C14  LIG     1      28.458   3.743  12.117  1.00  0.00      LIG  
ATOM   5302 C15  LIG     1      27.797   2.459  12.502  1.00  0.00      LIG  
ATOM   5303 C16  LIG     1      28.212   1.360  11.607  1.00  0.00      LIG  
ATOM   5304 C17  LIG     1      32.628   6.857   7.050  1.00  0.00      LIG  
ATOM   5305 C18  LIG     1      32.786   4.587   7.968  1.00  0.00      LIG  
ATOM   5306 C19  LIG     1      28.043   5.453   7.737  1.00  0.00      LIG  
ATOM   5307 C20  LIG     1      30.847   3.157  12.277  1.00  0.00      LIG  
ATOM   5308 O    LIG     1      30.079  -0.810  12.897  1.00  0.00      LIG  
ATOM   5309 C21  LIG     1      29.008  -1.707  12.542  1.00  0.00      LIG  
ATOM   5310 C22  LIG     1      27.667  -0.960  12.542  1.00  0.00      LIG  
ATOM   5311 C23  LIG     1      27.468   0.060  11.418  1.00  0.00      LIG  
ATOM   5312 O1   LIG     1      32.512   5.196   4.937  1.00  0.00      LIG  
ATOM   5313 O2   LIG     1      28.838   1.590   7.649  1.00  0.00      LIG  
ATOM   5314 C24  LIG     1      25.973   0.306  11.292  1.00  0.00      LIG  
ATOM   5315 C25  LIG     1      30.276  -0.680  14.245  1.00  0.00      LIG  
ATOM   5316 O3   LIG     1      29.569  -1.164  15.116  1.00  0.00      LIG  
ATOM   5317 C26  LIG     1      31.489   0.148  14.536  1.00  0.00      LIG  
ATOM   5318 C27  LIG     1      29.232  -2.429  11.229  1.00  0.00      LIG  
ATOM   5319 O4   LIG     1      30.174  -1.865  10.287  1.00  0.00      LIG  
ATOM   5320 C28  LIG     1      30.484  -3.156  10.853  1.00  0.00      LIG  
ATOM   5321 C29  LIG     1      30.393  -4.260   9.857  1.00  0.00      LIG  
ATOM   5322 C30  LIG     1      31.719  -3.148  11.693  1.00  0.00      LIG  
ATOM   5323 O5   LIG     1      26.900   2.380  13.330  1.00  0.00      LIG  
ATOM   5324 H    LIG     1      31.173   2.964   6.184  1.00  0.00      LIG  
ATOM   5325 H1   LIG     1      30.645   3.608   4.624  1.00  0.00      LIG  
ATOM   5326 H2   LIG     1      30.115   6.668   7.291  1.00  0.00      LIG  
ATOM   5327 H3   LIG     1      28.681   3.432   6.105  1.00  0.00      LIG  
ATOM   5328 H4   LIG     1      29.036   5.050   5.610  1.00  0.00      LIG  
ATOM   5329 H5   LIG     1      30.229   7.388   9.320  1.00  0.00      LIG  
ATOM   5330 H6   LIG     1      31.677   6.469   9.576  1.00  0.00      LIG  
ATOM   5331 H7   LIG     1      28.895   5.869  10.446  1.00  0.00      LIG  
ATOM   5332 H8   LIG     1      30.398   5.832  11.342  1.00  0.00      LIG  
ATOM   5333 H9   LIG     1      31.125   3.894   9.946  1.00  0.00      LIG  
ATOM   5334 H10  LIG     1      28.267   3.600   9.098  1.00  0.00      LIG  
ATOM   5335 H11  LIG     1      29.589   0.322   9.517  1.00  0.00      LIG  
ATOM   5336 H12  LIG     1      31.001   1.254   9.984  1.00  0.00      LIG  
ATOM   5337 H13  LIG     1      30.729   2.234   7.992  1.00  0.00      LIG  
ATOM   5338 H14  LIG     1      27.755   4.313  11.502  1.00  0.00      LIG  
ATOM   5339 H15  LIG     1      28.748   4.307  13.008  1.00  0.00      LIG  
ATOM   5340 H16  LIG     1      32.055   7.570   6.449  1.00  0.00      LIG  
ATOM   5341 H17  LIG     1      33.594   6.708   6.558  1.00  0.00      LIG  
ATOM   5342 H18  LIG     1      32.837   7.321   8.017  1.00  0.00      LIG  
ATOM   5343 H19  LIG     1      33.727   4.437   7.430  1.00  0.00      LIG  
ATOM   5344 H20  LIG     1      32.331   3.604   8.097  1.00  0.00      LIG  
ATOM   5345 H21  LIG     1      33.037   4.976   8.957  1.00  0.00      LIG  
ATOM   5346 H22  LIG     1      28.010   6.276   7.016  1.00  0.00      LIG  
ATOM   5347 H23  LIG     1      27.812   5.869   8.717  1.00  0.00      LIG  
ATOM   5348 H24  LIG     1      27.240   4.756   7.480  1.00  0.00      LIG  
ATOM   5349 H25  LIG     1      31.133   4.148  12.639  1.00  0.00      LIG  
ATOM   5350 H26  LIG     1      31.716   2.713  11.783  1.00  0.00      LIG  
ATOM   5351 H27  LIG     1      30.607   2.546  13.150  1.00  0.00      LIG  
ATOM   5352 H28  LIG     1      28.933  -2.510  13.284  1.00  0.00      LIG  
ATOM   5353 H29  LIG     1      27.523  -0.461  13.505  1.00  0.00      LIG  
ATOM   5354 H30  LIG     1      26.873  -1.708  12.453  1.00  0.00      LIG  
ATOM   5355 H31  LIG     1      27.785  -0.390  10.475  1.00  0.00      LIG  
ATOM   5356 H32  LIG     1      29.132   0.666   7.561  1.00  0.00      LIG  
ATOM   5357 H33  LIG     1      25.476  -0.585  10.901  1.00  0.00      LIG  
ATOM   5358 H34  LIG     1      25.757   1.142  10.621  1.00  0.00      LIG  
ATOM   5359 H35  LIG     1      25.528   0.531  12.265  1.00  0.00      LIG  
ATOM   5360 H36  LIG     1      31.184   1.172  14.761  1.00  0.00      LIG  
ATOM   5361 H37  LIG     1      32.178   0.138  13.685  1.00  0.00      LIG  
ATOM   5362 H38  LIG     1      32.005  -0.289  15.395  1.00  0.00      LIG  
ATOM   5363 H39  LIG     1      28.304  -2.829  10.841  1.00  0.00      LIG  
ATOM   5364 H40  LIG     1      29.367  -4.392   9.504  1.00  0.00      LIG  
ATOM   5365 H41  LIG     1      30.719  -5.202  10.305  1.00  0.00      LIG  
ATOM   5366 H42  LIG     1      31.033  -4.051   8.996  1.00  0.00      LIG  
ATOM   5367 H43  LIG     1      31.547  -3.681  12.631  1.00  0.00      LIG  
ATOM   5368 H44  LIG     1      32.051  -2.133  11.929  1.00  0.00      LIG  
ATOM   5369 H45  LIG     1      32.533  -3.649  11.162  1.00  0.00      LIG  
TER
REMARK  Energy: 270.855
REMARK  SimpleFitness: 270.855
REMARK  FullFitness: -980.9079
REMARK  InterFull: -15.8138
REMARK  IntraFull: 287.438
REMARK  solvFull: -1512.29
REMARK  surfFull: 259.758
REMARK  extraFull: 0.0
REMARK  deltaGcompsolvpol: -1512.29
REMARK  deltaGcompsolvnonpol: 259.758
REMARK  deltaGprotsolvpol: -1512.07
REMARK  deltaGprotsolvnonpol: 254.074
REMARK  deltaGligsolvpol: -12.2442
REMARK  deltaGligsolvnonpol: 15.7251
REMARK  deltaGvdw: -15.8138
REMARK  deltaGelec: 0.0
REMARK  deltaG: -5.699999
REMARK  Cluster: 6
REMARK  ClusterRank: 1
ATOM   5287 C    LIG     1      30.750   3.837   5.688  1.00  0.00      LIG  
ATOM   5288 C1   LIG     1      31.694   4.979   5.819  1.00  0.00      LIG  
ATOM   5289 C2   LIG     1      31.871   5.541   7.208  1.00  0.00      LIG  
ATOM   5290 C3   LIG     1      30.493   5.818   7.868  1.00  0.00      LIG  
ATOM   5291 C4   LIG     1      29.397   4.739   7.695  1.00  0.00      LIG  
ATOM   5292 C5   LIG     1      29.402   4.237   6.245  1.00  0.00      LIG  
ATOM   5293 C6   LIG     1      30.628   6.370   9.295  1.00  0.00      LIG  
ATOM   5294 C7   LIG     1      29.944   5.574  10.382  1.00  0.00      LIG  
ATOM   5295 C8   LIG     1      30.065   4.092  10.111  1.00  0.00      LIG  
ATOM   5296 C9   LIG     1      29.328   3.670   8.837  1.00  0.00      LIG  
ATOM   5297 C10  LIG     1      29.659   3.250  11.329  1.00  0.00      LIG  
ATOM   5298 C11  LIG     1      29.236   1.886  10.920  1.00  0.00      LIG  
ATOM   5299 C12  LIG     1      29.939   1.331   9.736  1.00  0.00      LIG  
ATOM   5300 C13  LIG     1      29.773   2.228   8.510  1.00  0.00      LIG  
ATOM   5301 C14  LIG     1      28.458   3.743  12.117  1.00  0.00      LIG  
ATOM   5302 C15  LIG     1      27.797   2.459  12.502  1.00  0.00      LIG  
ATOM   5303 C16  LIG     1      28.212   1.360  11.607  1.00  0.00      LIG  
ATOM   5304 C17  LIG     1      32.628   6.857   7.050  1.00  0.00      LIG  
ATOM   5305 C18  LIG     1      32.786   4.587   7.968  1.00  0.00      LIG  
ATOM   5306 C19  LIG     1      28.043   5.453   7.737  1.00  0.00      LIG  
ATOM   5307 C20  LIG     1      30.847   3.157  12.277  1.00  0.00      LIG  
ATOM   5308 O    LIG     1      30.079  -0.810  12.897  1.00  0.00      LIG  
ATOM   5309 C21  LIG     1      29.008  -1.707  12.542  1.00  0.00      LIG  
ATOM   5310 C22  LIG     1      27.667  -0.960  12.542  1.00  0.00      LIG  
ATOM   5311 C23  LIG     1      27.468   0.060  11.418  1.00  0.00      LIG  
ATOM   5312 O1   LIG     1      32.512   5.196   4.937  1.00  0.00      LIG  
ATOM   5313 O2   LIG     1      28.838   1.590   7.649  1.00  0.00      LIG  
ATOM   5314 C24  LIG     1      25.973   0.306  11.292  1.00  0.00      LIG  
ATOM   5315 C25  LIG     1      30.276  -0.680  14.245  1.00  0.00      LIG  
ATOM   5316 O3   LIG     1      29.569  -1.164  15.116  1.00  0.00      LIG  
ATOM   5317 C26  LIG     1      31.489   0.148  14.536  1.00  0.00      LIG  
ATOM   5318 C27  LIG     1      29.232  -2.429  11.229  1.00  0.00      LIG  
ATOM   5319 O4   LIG     1      30.174  -1.865  10.287  1.00  0.00      LIG  
ATOM   5320 C28  LIG     1      30.484  -3.156  10.853  1.00  0.00      LIG  
ATOM   5321 C29  LIG     1      30.393  -4.260   9.857  1.00  0.00      LIG  
ATOM   5322 C30  LIG     1      31.719  -3.148  11.693  1.00  0.00      LIG  
ATOM   5323 O5   LIG     1      26.900   2.380  13.330  1.00  0.00      LIG  
ATOM   5324 H    LIG     1      31.173   2.964   6.184  1.00  0.00      LIG  
ATOM   5325 H1   LIG     1      30.645   3.608   4.624  1.00  0.00      LIG  
ATOM   5326 H2   LIG     1      30.115   6.668   7.291  1.00  0.00      LIG  
ATOM   5327 H3   LIG     1      28.681   3.432   6.105  1.00  0.00      LIG  
ATOM   5328 H4   LIG     1      29.036   5.050   5.610  1.00  0.00      LIG  
ATOM   5329 H5   LIG     1      30.229   7.388   9.320  1.00  0.00      LIG  
ATOM   5330 H6   LIG     1      31.677   6.469   9.576  1.00  0.00      LIG  
ATOM   5331 H7   LIG     1      28.895   5.869  10.446  1.00  0.00      LIG  
ATOM   5332 H8   LIG     1      30.398   5.832  11.342  1.00  0.00      LIG  
ATOM   5333 H9   LIG     1      31.125   3.894   9.946  1.00  0.00      LIG  
ATOM   5334 H10  LIG     1      28.267   3.600   9.098  1.00  0.00      LIG  
ATOM   5335 H11  LIG     1      29.589   0.322   9.517  1.00  0.00      LIG  
ATOM   5336 H12  LIG     1      31.001   1.254   9.984  1.00  0.00      LIG  
ATOM   5337 H13  LIG     1      30.729   2.234   7.992  1.00  0.00      LIG  
ATOM   5338 H14  LIG     1      27.755   4.313  11.502  1.00  0.00      LIG  
ATOM   5339 H15  LIG     1      28.748   4.307  13.008  1.00  0.00      LIG  
ATOM   5340 H16  LIG     1      32.055   7.570   6.449  1.00  0.00      LIG  
ATOM   5341 H17  LIG     1      33.594   6.708   6.558  1.00  0.00      LIG  
ATOM   5342 H18  LIG     1      32.837   7.321   8.017  1.00  0.00      LIG  
ATOM   5343 H19  LIG     1      33.727   4.437   7.430  1.00  0.00      LIG  
ATOM   5344 H20  LIG     1      32.331   3.604   8.097  1.00  0.00      LIG  
ATOM   5345 H21  LIG     1      33.037   4.976   8.957  1.00  0.00      LIG  
ATOM   5346 H22  LIG     1      28.010   6.276   7.016  1.00  0.00      LIG  
ATOM   5347 H23  LIG     1      27.812   5.869   8.717  1.00  0.00      LIG  
ATOM   5348 H24  LIG     1      27.240   4.756   7.480  1.00  0.00      LIG  
ATOM   5349 H25  LIG     1      31.133   4.148  12.639  1.00  0.00      LIG  
ATOM   5350 H26  LIG     1      31.716   2.713  11.783  1.00  0.00      LIG  
ATOM   5351 H27  LIG     1      30.607   2.546  13.150  1.00  0.00      LIG  
ATOM   5352 H28  LIG     1      28.933  -2.510  13.284  1.00  0.00      LIG  
ATOM   5353 H29  LIG     1      27.523  -0.461  13.505  1.00  0.00      LIG  
ATOM   5354 H30  LIG     1      26.873  -1.708  12.453  1.00  0.00      LIG  
ATOM   5355 H31  LIG     1      27.785  -0.390  10.475  1.00  0.00      LIG  
ATOM   5356 H32  LIG     1      29.132   0.666   7.561  1.00  0.00      LIG  
ATOM   5357 H33  LIG     1      25.476  -0.585  10.901  1.00  0.00      LIG  
ATOM   5358 H34  LIG     1      25.757   1.142  10.621  1.00  0.00      LIG  
ATOM   5359 H35  LIG     1      25.528   0.531  12.265  1.00  0.00      LIG  
ATOM   5360 H36  LIG     1      31.184   1.172  14.761  1.00  0.00      LIG  
ATOM   5361 H37  LIG     1      32.178   0.138  13.685  1.00  0.00      LIG  
ATOM   5362 H38  LIG     1      32.005  -0.289  15.395  1.00  0.00      LIG  
ATOM   5363 H39  LIG     1      28.304  -2.829  10.841  1.00  0.00      LIG  
ATOM   5364 H40  LIG     1      29.367  -4.392   9.504  1.00  0.00      LIG  
ATOM   5365 H41  LIG     1      30.719  -5.202  10.305  1.00  0.00      LIG  
ATOM   5366 H42  LIG     1      31.033  -4.051   8.996  1.00  0.00      LIG  
ATOM   5367 H43  LIG     1      31.547  -3.681  12.631  1.00  0.00      LIG  
ATOM   5368 H44  LIG     1      32.051  -2.133  11.929  1.00  0.00      LIG  
ATOM   5369 H45  LIG     1      32.533  -3.649  11.162  1.00  0.00      LIG  
TER
REMARK  Energy: 270.855
REMARK  SimpleFitness: 270.855
REMARK  FullFitness: -980.9079
REMARK  InterFull: -15.8138
REMARK  IntraFull: 287.438
REMARK  solvFull: -1512.29
REMARK  surfFull: 259.758
REMARK  extraFull: 0.0
REMARK  deltaGcompsolvpol: -1512.29
REMARK  deltaGcompsolvnonpol: 259.758
REMARK  deltaGprotsolvpol: -1512.07
REMARK  deltaGprotsolvnonpol: 254.074
REMARK  deltaGligsolvpol: -12.2442
REMARK  deltaGligsolvnonpol: 15.7251
REMARK  deltaGvdw: -15.8138
REMARK  deltaGelec: 0.0
REMARK  deltaG: -5.699999
REMARK  Cluster: 6
REMARK  ClusterRank: 2
ATOM   5287 C    LIG     1      30.750   3.837   5.688  1.00  0.00      LIG  
ATOM   5288 C1   LIG     1      31.694   4.979   5.819  1.00  0.00      LIG  
ATOM   5289 C2   LIG     1      31.871   5.541   7.208  1.00  0.00      LIG  
ATOM   5290 C3   LIG     1      30.493   5.818   7.868  1.00  0.00      LIG  
ATOM   5291 C4   LIG     1      29.397   4.739   7.695  1.00  0.00      LIG  
ATOM   5292 C5   LIG     1      29.402   4.237   6.245  1.00  0.00      LIG  
ATOM   5293 C6   LIG     1      30.628   6.370   9.295  1.00  0.00      LIG  
ATOM   5294 C7   LIG     1      29.944   5.574  10.382  1.00  0.00      LIG  
ATOM   5295 C8   LIG     1      30.065   4.092  10.111  1.00  0.00      LIG  
ATOM   5296 C9   LIG     1      29.328   3.670   8.837  1.00  0.00      LIG  
ATOM   5297 C10  LIG     1      29.659   3.250  11.329  1.00  0.00      LIG  
ATOM   5298 C11  LIG     1      29.236   1.886  10.920  1.00  0.00      LIG  
ATOM   5299 C12  LIG     1      29.939   1.331   9.736  1.00  0.00      LIG  
ATOM   5300 C13  LIG     1      29.773   2.228   8.510  1.00  0.00      LIG  
ATOM   5301 C14  LIG     1      28.458   3.743  12.117  1.00  0.00      LIG  
ATOM   5302 C15  LIG     1      27.797   2.459  12.502  1.00  0.00      LIG  
ATOM   5303 C16  LIG     1      28.212   1.360  11.607  1.00  0.00      LIG  
ATOM   5304 C17  LIG     1      32.628   6.857   7.050  1.00  0.00      LIG  
ATOM   5305 C18  LIG     1      32.786   4.587   7.968  1.00  0.00      LIG  
ATOM   5306 C19  LIG     1      28.043   5.453   7.737  1.00  0.00      LIG  
ATOM   5307 C20  LIG     1      30.847   3.157  12.277  1.00  0.00      LIG  
ATOM   5308 O    LIG     1      30.079  -0.810  12.897  1.00  0.00      LIG  
ATOM   5309 C21  LIG     1      29.008  -1.707  12.542  1.00  0.00      LIG  
ATOM   5310 C22  LIG     1      27.667  -0.960  12.542  1.00  0.00      LIG  
ATOM   5311 C23  LIG     1      27.468   0.060  11.418  1.00  0.00      LIG  
ATOM   5312 O1   LIG     1      32.512   5.196   4.937  1.00  0.00      LIG  
ATOM   5313 O2   LIG     1      28.838   1.590   7.649  1.00  0.00      LIG  
ATOM   5314 C24  LIG     1      25.973   0.306  11.292  1.00  0.00      LIG  
ATOM   5315 C25  LIG     1      30.276  -0.680  14.245  1.00  0.00      LIG  
ATOM   5316 O3   LIG     1      29.569  -1.164  15.116  1.00  0.00      LIG  
ATOM   5317 C26  LIG     1      31.489   0.148  14.536  1.00  0.00      LIG  
ATOM   5318 C27  LIG     1      29.232  -2.429  11.229  1.00  0.00      LIG  
ATOM   5319 O4   LIG     1      30.174  -1.865  10.287  1.00  0.00      LIG  
ATOM   5320 C28  LIG     1      30.484  -3.156  10.853  1.00  0.00      LIG  
ATOM   5321 C29  LIG     1      30.393  -4.260   9.857  1.00  0.00      LIG  
ATOM   5322 C30  LIG     1      31.719  -3.148  11.693  1.00  0.00      LIG  
ATOM   5323 O5   LIG     1      26.900   2.380  13.330  1.00  0.00      LIG  
ATOM   5324 H    LIG     1      31.173   2.964   6.184  1.00  0.00      LIG  
ATOM   5325 H1   LIG     1      30.645   3.608   4.624  1.00  0.00      LIG  
ATOM   5326 H2   LIG     1      30.115   6.668   7.291  1.00  0.00      LIG  
ATOM   5327 H3   LIG     1      28.681   3.432   6.105  1.00  0.00      LIG  
ATOM   5328 H4   LIG     1      29.036   5.050   5.610  1.00  0.00      LIG  
ATOM   5329 H5   LIG     1      30.229   7.388   9.320  1.00  0.00      LIG  
ATOM   5330 H6   LIG     1      31.677   6.469   9.576  1.00  0.00      LIG  
ATOM   5331 H7   LIG     1      28.895   5.869  10.446  1.00  0.00      LIG  
ATOM   5332 H8   LIG     1      30.398   5.832  11.342  1.00  0.00      LIG  
ATOM   5333 H9   LIG     1      31.125   3.894   9.946  1.00  0.00      LIG  
ATOM   5334 H10  LIG     1      28.267   3.600   9.098  1.00  0.00      LIG  
ATOM   5335 H11  LIG     1      29.589   0.322   9.517  1.00  0.00      LIG  
ATOM   5336 H12  LIG     1      31.001   1.254   9.984  1.00  0.00      LIG  
ATOM   5337 H13  LIG     1      30.729   2.234   7.992  1.00  0.00      LIG  
ATOM   5338 H14  LIG     1      27.755   4.313  11.502  1.00  0.00      LIG  
ATOM   5339 H15  LIG     1      28.748   4.307  13.008  1.00  0.00      LIG  
ATOM   5340 H16  LIG     1      32.055   7.570   6.449  1.00  0.00      LIG  
ATOM   5341 H17  LIG     1      33.594   6.708   6.558  1.00  0.00      LIG  
ATOM   5342 H18  LIG     1      32.837   7.321   8.017  1.00  0.00      LIG  
ATOM   5343 H19  LIG     1      33.727   4.437   7.430  1.00  0.00      LIG  
ATOM   5344 H20  LIG     1      32.331   3.604   8.097  1.00  0.00      LIG  
ATOM   5345 H21  LIG     1      33.037   4.976   8.957  1.00  0.00      LIG  
ATOM   5346 H22  LIG     1      28.010   6.276   7.016  1.00  0.00      LIG  
ATOM   5347 H23  LIG     1      27.812   5.869   8.717  1.00  0.00      LIG  
ATOM   5348 H24  LIG     1      27.240   4.756   7.480  1.00  0.00      LIG  
ATOM   5349 H25  LIG     1      31.133   4.148  12.639  1.00  0.00      LIG  
ATOM   5350 H26  LIG     1      31.716   2.713  11.783  1.00  0.00      LIG  
ATOM   5351 H27  LIG     1      30.607   2.546  13.150  1.00  0.00      LIG  
ATOM   5352 H28  LIG     1      28.933  -2.510  13.284  1.00  0.00      LIG  
ATOM   5353 H29  LIG     1      27.523  -0.461  13.505  1.00  0.00      LIG  
ATOM   5354 H30  LIG     1      26.873  -1.708  12.453  1.00  0.00      LIG  
ATOM   5355 H31  LIG     1      27.785  -0.390  10.475  1.00  0.00      LIG  
ATOM   5356 H32  LIG     1      29.132   0.666   7.561  1.00  0.00      LIG  
ATOM   5357 H33  LIG     1      25.476  -0.585  10.901  1.00  0.00      LIG  
ATOM   5358 H34  LIG     1      25.757   1.142  10.621  1.00  0.00      LIG  
ATOM   5359 H35  LIG     1      25.528   0.531  12.265  1.00  0.00      LIG  
ATOM   5360 H36  LIG     1      31.184   1.172  14.761  1.00  0.00      LIG  
ATOM   5361 H37  LIG     1      32.178   0.138  13.685  1.00  0.00      LIG  
ATOM   5362 H38  LIG     1      32.005  -0.289  15.395  1.00  0.00      LIG  
ATOM   5363 H39  LIG     1      28.304  -2.829  10.841  1.00  0.00      LIG  
ATOM   5364 H40  LIG     1      29.367  -4.392   9.504  1.00  0.00      LIG  
ATOM   5365 H41  LIG     1      30.719  -5.202  10.305  1.00  0.00      LIG  
ATOM   5366 H42  LIG     1      31.033  -4.051   8.996  1.00  0.00      LIG  
ATOM   5367 H43  LIG     1      31.547  -3.681  12.631  1.00  0.00      LIG  
ATOM   5368 H44  LIG     1      32.051  -2.133  11.929  1.00  0.00      LIG  
ATOM   5369 H45  LIG     1      32.533  -3.649  11.162  1.00  0.00      LIG  
TER
REMARK  Energy: 273.912
REMARK  SimpleFitness: 273.912
REMARK  FullFitness: -977.787
REMARK  InterFull: -19.2189
REMARK  IntraFull: 294.456
REMARK  solvFull: -1511.9
REMARK  surfFull: 258.876
REMARK  extraFull: 0.0
REMARK  deltaGcompsolvpol: -1511.9
REMARK  deltaGcompsolvnonpol: 258.876
REMARK  deltaGprotsolvpol: -1512.07
REMARK  deltaGprotsolvnonpol: 254.074
REMARK  deltaGligsolvpol: -12.3917
REMARK  deltaGligsolvnonpol: 15.7692
REMARK  deltaGvdw: -19.2189
REMARK  deltaGelec: 0.0
REMARK  deltaG: -6.0768337
REMARK  Cluster: 6
REMARK  ClusterRank: 3
ATOM   5287 C    LIG     1      30.752   3.489   5.659  1.00  0.00      LIG  
ATOM   5288 C1   LIG     1      31.714   4.595   5.927  1.00  0.00      LIG  
ATOM   5289 C2   LIG     1      31.855   5.011   7.368  1.00  0.00      LIG  
ATOM   5290 C3   LIG     1      30.455   5.246   7.995  1.00  0.00      LIG  
ATOM   5291 C4   LIG     1      29.338   4.222   7.671  1.00  0.00      LIG  
ATOM   5292 C5   LIG     1      29.393   3.893   6.177  1.00  0.00      LIG  
ATOM   5293 C6   LIG     1      30.541   5.659   9.467  1.00  0.00      LIG  
ATOM   5294 C7   LIG     1      29.795   4.781  10.441  1.00  0.00      LIG  
ATOM   5295 C8   LIG     1      29.866   3.327  10.029  1.00  0.00      LIG  
ATOM   5296 C9   LIG     1      29.178   3.042   8.691  1.00  0.00      LIG  
ATOM   5297 C10  LIG     1      29.410   2.386  11.153  1.00  0.00      LIG  
ATOM   5298 C11  LIG     1      28.809   1.130  10.629  1.00  0.00      LIG  
ATOM   5299 C12  LIG     1      29.422   0.576   9.393  1.00  0.00      LIG  
ATOM   5300 C13  LIG     1      29.614   1.614   8.284  1.00  0.00      LIG  
ATOM   5301 C14  LIG     1      28.329   2.909  12.089  1.00  0.00      LIG  
ATOM   5302 C15  LIG     1      27.521   1.681  12.351  1.00  0.00      LIG  
ATOM   5303 C16  LIG     1      27.756   0.658  11.313  1.00  0.00      LIG  
ATOM   5304 C17  LIG     1      32.635   6.325   7.383  1.00  0.00      LIG  
ATOM   5305 C18  LIG     1      32.724   3.967   8.060  1.00  0.00      LIG  
ATOM   5306 C19  LIG     1      28.004   4.971   7.728  1.00  0.00      LIG  
ATOM   5307 C20  LIG     1      30.637   2.054  11.987  1.00  0.00      LIG  
ATOM   5308 O    LIG     1      29.378  -1.490  12.781  1.00  0.00      LIG  
ATOM   5309 C21  LIG     1      28.353  -2.371  12.287  1.00  0.00      LIG  
ATOM   5310 C22  LIG     1      27.005  -1.656  12.139  1.00  0.00      LIG  
ATOM   5311 C23  LIG     1      26.880  -0.553  11.084  1.00  0.00      LIG  
ATOM   5312 O1   LIG     1      32.537   4.918   5.082  1.00  0.00      LIG  
ATOM   5313 O2   LIG     1      28.897   1.125   7.158  1.00  0.00      LIG  
ATOM   5314 C24  LIG     1      25.413  -0.152  11.065  1.00  0.00      LIG  
ATOM   5315 C25  LIG     1      29.340  -1.280  14.138  1.00  0.00      LIG  
ATOM   5316 O3   LIG     1      28.448  -1.631  14.893  1.00  0.00      LIG  
ATOM   5317 C26  LIG     1      30.576  -0.591  14.615  1.00  0.00      LIG  
ATOM   5318 C27  LIG     1      28.723  -3.146  11.037  1.00  0.00      LIG  
ATOM   5319 O4   LIG     1      29.303  -2.428   9.930  1.00  0.00      LIG  
ATOM   5320 C28  LIG     1      30.100  -3.467  10.534  1.00  0.00      LIG  
ATOM   5321 C29  LIG     1      30.273  -4.656   9.661  1.00  0.00      LIG  
ATOM   5322 C30  LIG     1      31.368  -2.962  11.132  1.00  0.00      LIG  
ATOM   5323 O5   LIG     1      26.678   1.595  13.231  1.00  0.00      LIG  
ATOM   5324 H    LIG     1      31.118   2.569   6.116  1.00  0.00      LIG  
ATOM   5325 H1   LIG     1      30.696   3.341   4.578  1.00  0.00      LIG  
ATOM   5326 H2   LIG     1      30.120   6.156   7.486  1.00  0.00      LIG  
ATOM   5327 H3   LIG     1      28.641   3.148   5.911  1.00  0.00      LIG  
ATOM   5328 H4   LIG     1      29.100   4.792   5.626  1.00  0.00      LIG  
ATOM   5329 H5   LIG     1      30.166   6.681   9.569  1.00  0.00      LIG  
ATOM   5330 H6   LIG     1      31.579   5.706   9.799  1.00  0.00      LIG  
ATOM   5331 H7   LIG     1      28.758   5.114  10.503  1.00  0.00      LIG  
ATOM   5332 H8   LIG     1      30.230   4.924  11.434  1.00  0.00      LIG  
ATOM   5333 H9   LIG     1      30.925   3.111   9.872  1.00  0.00      LIG  
ATOM   5334 H10  LIG     1      28.103   2.977   8.887  1.00  0.00      LIG  
ATOM   5335 H11  LIG     1      28.816  -0.256   9.028  1.00  0.00      LIG  
ATOM   5336 H12  LIG     1      30.396   0.155   9.659  1.00  0.00      LIG  
ATOM   5337 H13  LIG     1      30.669   1.614   8.007  1.00  0.00      LIG  
ATOM   5338 H14  LIG     1      27.668   3.645  11.621  1.00  0.00      LIG  
ATOM   5339 H15  LIG     1      28.743   3.292  13.027  1.00  0.00      LIG  
ATOM   5340 H16  LIG     1      32.102   7.108   6.836  1.00  0.00      LIG  
ATOM   5341 H17  LIG     1      33.622   6.212   6.924  1.00  0.00      LIG  
ATOM   5342 H18  LIG     1      32.805   6.683   8.400  1.00  0.00      LIG  
ATOM   5343 H19  LIG     1      33.703   3.897   7.575  1.00  0.00      LIG  
ATOM   5344 H20  LIG     1      32.276   2.973   8.023  1.00  0.00      LIG  
ATOM   5345 H21  LIG     1      32.901   4.220   9.107  1.00  0.00      LIG  
ATOM   5346 H22  LIG     1      28.042   5.885   7.129  1.00  0.00      LIG  
ATOM   5347 H23  LIG     1      27.718   5.254   8.741  1.00  0.00      LIG  
ATOM   5348 H24  LIG     1      27.203   4.345   7.325  1.00  0.00      LIG  
ATOM   5349 H25  LIG     1      31.041   2.954  12.458  1.00  0.00      LIG  
ATOM   5350 H26  LIG     1      31.426   1.605  11.374  1.00  0.00      LIG  
ATOM   5351 H27  LIG     1      30.387   1.351  12.779  1.00  0.00      LIG  
ATOM   5352 H28  LIG     1      28.205  -3.167  13.026  1.00  0.00      LIG  
ATOM   5353 H29  LIG     1      26.731  -1.220  13.102  1.00  0.00      LIG  
ATOM   5354 H30  LIG     1      26.253  -2.419  11.918  1.00  0.00      LIG  
ATOM   5355 H31  LIG     1      27.104  -0.975  10.101  1.00  0.00      LIG  
ATOM   5356 H32  LIG     1      29.097   0.174   7.094  1.00  0.00      LIG  
ATOM   5357 H33  LIG     1      24.801  -0.946  10.627  1.00  0.00      LIG  
ATOM   5358 H34  LIG     1      25.249   0.766  10.495  1.00  0.00      LIG  
ATOM   5359 H35  LIG     1      25.046   0.022  12.080  1.00  0.00      LIG  
ATOM   5360 H36  LIG     1      30.379   0.479  14.718  1.00  0.00      LIG  
ATOM   5361 H37  LIG     1      31.392  -0.754  13.907  1.00  0.00      LIG  
ATOM   5362 H38  LIG     1      30.870  -1.018  15.578  1.00  0.00      LIG  
ATOM   5363 H39  LIG     1      27.943  -3.854  10.794  1.00  0.00      LIG  
ATOM   5364 H40  LIG     1      29.312  -5.074   9.352  1.00  0.00      LIG  
ATOM   5365 H41  LIG     1      30.822  -5.432  10.199  1.00  0.00      LIG  
ATOM   5366 H42  LIG     1      30.840  -4.390   8.766  1.00  0.00      LIG  
ATOM   5367 H43  LIG     1      31.557  -3.458  12.085  1.00  0.00      LIG  
ATOM   5368 H44  LIG     1      31.353  -1.882  11.297  1.00  0.00      LIG  
ATOM   5369 H45  LIG     1      32.207  -3.176  10.467  1.00  0.00      LIG  
TER
REMARK  Energy: 273.912
REMARK  SimpleFitness: 273.912
REMARK  FullFitness: -977.787
REMARK  InterFull: -19.2189
REMARK  IntraFull: 294.456
REMARK  solvFull: -1511.9
REMARK  surfFull: 258.876
REMARK  extraFull: 0.0
REMARK  deltaGcompsolvpol: -1511.9
REMARK  deltaGcompsolvnonpol: 258.876
REMARK  deltaGprotsolvpol: -1512.07
REMARK  deltaGprotsolvnonpol: 254.074
REMARK  deltaGligsolvpol: -12.3917
REMARK  deltaGligsolvnonpol: 15.7692
REMARK  deltaGvdw: -19.2189
REMARK  deltaGelec: 0.0
REMARK  deltaG: -6.0768337
REMARK  Cluster: 6
REMARK  ClusterRank: 4
ATOM   5287 C    LIG     1      30.752   3.489   5.659  1.00  0.00      LIG  
ATOM   5288 C1   LIG     1      31.714   4.595   5.927  1.00  0.00      LIG  
ATOM   5289 C2   LIG     1      31.855   5.011   7.368  1.00  0.00      LIG  
ATOM   5290 C3   LIG     1      30.455   5.246   7.995  1.00  0.00      LIG  
ATOM   5291 C4   LIG     1      29.338   4.222   7.671  1.00  0.00      LIG  
ATOM   5292 C5   LIG     1      29.393   3.893   6.177  1.00  0.00      LIG  
ATOM   5293 C6   LIG     1      30.541   5.659   9.467  1.00  0.00      LIG  
ATOM   5294 C7   LIG     1      29.795   4.781  10.441  1.00  0.00      LIG  
ATOM   5295 C8   LIG     1      29.866   3.327  10.029  1.00  0.00      LIG  
ATOM   5296 C9   LIG     1      29.178   3.042   8.691  1.00  0.00      LIG  
ATOM   5297 C10  LIG     1      29.410   2.386  11.153  1.00  0.00      LIG  
ATOM   5298 C11  LIG     1      28.809   1.130  10.629  1.00  0.00      LIG  
ATOM   5299 C12  LIG     1      29.422   0.576   9.393  1.00  0.00      LIG  
ATOM   5300 C13  LIG     1      29.614   1.614   8.284  1.00  0.00      LIG  
ATOM   5301 C14  LIG     1      28.329   2.909  12.089  1.00  0.00      LIG  
ATOM   5302 C15  LIG     1      27.521   1.681  12.351  1.00  0.00      LIG  
ATOM   5303 C16  LIG     1      27.756   0.658  11.313  1.00  0.00      LIG  
ATOM   5304 C17  LIG     1      32.635   6.325   7.383  1.00  0.00      LIG  
ATOM   5305 C18  LIG     1      32.724   3.967   8.060  1.00  0.00      LIG  
ATOM   5306 C19  LIG     1      28.004   4.971   7.728  1.00  0.00      LIG  
ATOM   5307 C20  LIG     1      30.637   2.054  11.987  1.00  0.00      LIG  
ATOM   5308 O    LIG     1      29.378  -1.490  12.781  1.00  0.00      LIG  
ATOM   5309 C21  LIG     1      28.353  -2.371  12.287  1.00  0.00      LIG  
ATOM   5310 C22  LIG     1      27.005  -1.656  12.139  1.00  0.00      LIG  
ATOM   5311 C23  LIG     1      26.880  -0.553  11.084  1.00  0.00      LIG  
ATOM   5312 O1   LIG     1      32.537   4.918   5.082  1.00  0.00      LIG  
ATOM   5313 O2   LIG     1      28.897   1.125   7.158  1.00  0.00      LIG  
ATOM   5314 C24  LIG     1      25.413  -0.152  11.065  1.00  0.00      LIG  
ATOM   5315 C25  LIG     1      29.340  -1.280  14.138  1.00  0.00      LIG  
ATOM   5316 O3   LIG     1      28.448  -1.631  14.893  1.00  0.00      LIG  
ATOM   5317 C26  LIG     1      30.576  -0.591  14.615  1.00  0.00      LIG  
ATOM   5318 C27  LIG     1      28.723  -3.146  11.037  1.00  0.00      LIG  
ATOM   5319 O4   LIG     1      29.303  -2.428   9.930  1.00  0.00      LIG  
ATOM   5320 C28  LIG     1      30.100  -3.467  10.534  1.00  0.00      LIG  
ATOM   5321 C29  LIG     1      30.273  -4.656   9.661  1.00  0.00      LIG  
ATOM   5322 C30  LIG     1      31.368  -2.962  11.132  1.00  0.00      LIG  
ATOM   5323 O5   LIG     1      26.678   1.595  13.231  1.00  0.00      LIG  
ATOM   5324 H    LIG     1      31.118   2.569   6.116  1.00  0.00      LIG  
ATOM   5325 H1   LIG     1      30.696   3.341   4.578  1.00  0.00      LIG  
ATOM   5326 H2   LIG     1      30.120   6.156   7.486  1.00  0.00      LIG  
ATOM   5327 H3   LIG     1      28.641   3.148   5.911  1.00  0.00      LIG  
ATOM   5328 H4   LIG     1      29.100   4.792   5.626  1.00  0.00      LIG  
ATOM   5329 H5   LIG     1      30.166   6.681   9.569  1.00  0.00      LIG  
ATOM   5330 H6   LIG     1      31.579   5.706   9.799  1.00  0.00      LIG  
ATOM   5331 H7   LIG     1      28.758   5.114  10.503  1.00  0.00      LIG  
ATOM   5332 H8   LIG     1      30.230   4.924  11.434  1.00  0.00      LIG  
ATOM   5333 H9   LIG     1      30.925   3.111   9.872  1.00  0.00      LIG  
ATOM   5334 H10  LIG     1      28.103   2.977   8.887  1.00  0.00      LIG  
ATOM   5335 H11  LIG     1      28.816  -0.256   9.028  1.00  0.00      LIG  
ATOM   5336 H12  LIG     1      30.396   0.155   9.659  1.00  0.00      LIG  
ATOM   5337 H13  LIG     1      30.669   1.614   8.007  1.00  0.00      LIG  
ATOM   5338 H14  LIG     1      27.668   3.645  11.621  1.00  0.00      LIG  
ATOM   5339 H15  LIG     1      28.743   3.292  13.027  1.00  0.00      LIG  
ATOM   5340 H16  LIG     1      32.102   7.108   6.836  1.00  0.00      LIG  
ATOM   5341 H17  LIG     1      33.622   6.212   6.924  1.00  0.00      LIG  
ATOM   5342 H18  LIG     1      32.805   6.683   8.400  1.00  0.00      LIG  
ATOM   5343 H19  LIG     1      33.703   3.897   7.575  1.00  0.00      LIG  
ATOM   5344 H20  LIG     1      32.276   2.973   8.023  1.00  0.00      LIG  
ATOM   5345 H21  LIG     1      32.901   4.220   9.107  1.00  0.00      LIG  
ATOM   5346 H22  LIG     1      28.042   5.885   7.129  1.00  0.00      LIG  
ATOM   5347 H23  LIG     1      27.718   5.254   8.741  1.00  0.00      LIG  
ATOM   5348 H24  LIG     1      27.203   4.345   7.325  1.00  0.00      LIG  
ATOM   5349 H25  LIG     1      31.041   2.954  12.458  1.00  0.00      LIG  
ATOM   5350 H26  LIG     1      31.426   1.605  11.374  1.00  0.00      LIG  
ATOM   5351 H27  LIG     1      30.387   1.351  12.779  1.00  0.00      LIG  
ATOM   5352 H28  LIG     1      28.205  -3.167  13.026  1.00  0.00      LIG  
ATOM   5353 H29  LIG     1      26.731  -1.220  13.102  1.00  0.00      LIG  
ATOM   5354 H30  LIG     1      26.253  -2.419  11.918  1.00  0.00      LIG  
ATOM   5355 H31  LIG     1      27.104  -0.975  10.101  1.00  0.00      LIG  
ATOM   5356 H32  LIG     1      29.097   0.174   7.094  1.00  0.00      LIG  
ATOM   5357 H33  LIG     1      24.801  -0.946  10.627  1.00  0.00      LIG  
ATOM   5358 H34  LIG     1      25.249   0.766  10.495  1.00  0.00      LIG  
ATOM   5359 H35  LIG     1      25.046   0.022  12.080  1.00  0.00      LIG  
ATOM   5360 H36  LIG     1      30.379   0.479  14.718  1.00  0.00      LIG  
ATOM   5361 H37  LIG     1      31.392  -0.754  13.907  1.00  0.00      LIG  
ATOM   5362 H38  LIG     1      30.870  -1.018  15.578  1.00  0.00      LIG  
ATOM   5363 H39  LIG     1      27.943  -3.854  10.794  1.00  0.00      LIG  
ATOM   5364 H40  LIG     1      29.312  -5.074   9.352  1.00  0.00      LIG  
ATOM   5365 H41  LIG     1      30.822  -5.432  10.199  1.00  0.00      LIG  
ATOM   5366 H42  LIG     1      30.840  -4.390   8.766  1.00  0.00      LIG  
ATOM   5367 H43  LIG     1      31.557  -3.458  12.085  1.00  0.00      LIG  
ATOM   5368 H44  LIG     1      31.353  -1.882  11.297  1.00  0.00      LIG  
ATOM   5369 H45  LIG     1      32.207  -3.176  10.467  1.00  0.00      LIG  
TER
REMARK  Energy: 275.838
REMARK  SimpleFitness: 275.838
REMARK  FullFitness: -974.76624
REMARK  InterFull: -15.9742
REMARK  IntraFull: 296.645
REMARK  solvFull: -1514.26
REMARK  surfFull: 258.823
REMARK  extraFull: 0.0
REMARK  deltaGcompsolvpol: -1514.26
REMARK  deltaGcompsolvnonpol: 258.823
REMARK  deltaGprotsolvpol: -1512.07
REMARK  deltaGprotsolvnonpol: 254.074
REMARK  deltaGligsolvpol: -13.0321
REMARK  deltaGligsolvnonpol: 15.7832
REMARK  deltaGvdw: -15.9742
REMARK  deltaGelec: 0.0
REMARK  deltaG: -5.8814626
REMARK  Cluster: 6
REMARK  ClusterRank: 5
ATOM   5287 C    LIG     1      30.811   3.516   5.646  1.00  0.00      LIG  
ATOM   5288 C1   LIG     1      31.795   4.583   5.973  1.00  0.00      LIG  
ATOM   5289 C2   LIG     1      31.900   4.959   7.429  1.00  0.00      LIG  
ATOM   5290 C3   LIG     1      30.490   5.195   8.040  1.00  0.00      LIG  
ATOM   5291 C4   LIG     1      29.367   4.201   7.653  1.00  0.00      LIG  
ATOM   5292 C5   LIG     1      29.450   3.942   6.146  1.00  0.00      LIG  
ATOM   5293 C6   LIG     1      30.549   5.546   9.531  1.00  0.00      LIG  
ATOM   5294 C7   LIG     1      29.790   4.625  10.455  1.00  0.00      LIG  
ATOM   5295 C8   LIG     1      29.869   3.195   9.972  1.00  0.00      LIG  
ATOM   5296 C9   LIG     1      29.179   2.978   8.621  1.00  0.00      LIG  
ATOM   5297 C10  LIG     1      29.440   2.195  11.053  1.00  0.00      LIG  
ATOM   5298 C11  LIG     1      28.778   0.986  10.495  1.00  0.00      LIG  
ATOM   5299 C12  LIG     1      29.324   0.475   9.207  1.00  0.00      LIG  
ATOM   5300 C13  LIG     1      29.604   1.564   8.166  1.00  0.00      LIG  
ATOM   5301 C14  LIG     1      28.423   2.696  12.069  1.00  0.00      LIG  
ATOM   5302 C15  LIG     1      27.604   1.477  12.319  1.00  0.00      LIG  
ATOM   5303 C16  LIG     1      27.751   0.510  11.218  1.00  0.00      LIG  
ATOM   5304 C17  LIG     1      32.694   6.261   7.489  1.00  0.00      LIG  
ATOM   5305 C18  LIG     1      32.751   3.891   8.106  1.00  0.00      LIG  
ATOM   5306 C19  LIG     1      28.040   4.962   7.727  1.00  0.00      LIG  
ATOM   5307 C20  LIG     1      30.698   1.781  11.803  1.00  0.00      LIG  
ATOM   5308 O    LIG     1      29.260  -1.637  12.778  1.00  0.00      LIG  
ATOM   5309 C21  LIG     1      28.248  -2.501  12.229  1.00  0.00      LIG  
ATOM   5310 C22  LIG     1      26.909  -1.783  12.039  1.00  0.00      LIG  
ATOM   5311 C23  LIG     1      26.829  -0.666  10.999  1.00  0.00      LIG  
ATOM   5312 O1   LIG     1      32.672   4.871   5.174  1.00  0.00      LIG  
ATOM   5313 O2   LIG     1      28.955   1.149   6.973  1.00  0.00      LIG  
ATOM   5314 C24  LIG     1      25.375  -0.220  11.013  1.00  0.00      LIG  
ATOM   5315 C25  LIG     1      29.150  -1.409  14.126  1.00  0.00      LIG  
ATOM   5316 O3   LIG     1      28.200  -1.717  14.829  1.00  0.00      LIG  
ATOM   5317 C26  LIG     1      30.353  -0.698  14.658  1.00  0.00      LIG  
ATOM   5318 C27  LIG     1      28.668  -3.263  10.983  1.00  0.00      LIG  
ATOM   5319 O4   LIG     1      29.209  -2.518   9.873  1.00  0.00      LIG  
ATOM   5320 C28  LIG     1      30.061  -3.512  10.481  1.00  0.00      LIG  
ATOM   5321 C29  LIG     1      30.296  -4.703   9.620  1.00  0.00      LIG  
ATOM   5322 C30  LIG     1      31.300  -2.932  11.078  1.00  0.00      LIG  
ATOM   5323 O5   LIG     1      26.799   1.372  13.234  1.00  0.00      LIG  
ATOM   5324 H    LIG     1      31.143   2.573   6.081  1.00  0.00      LIG  
ATOM   5325 H1   LIG     1      30.781   3.406   4.559  1.00  0.00      LIG  
ATOM   5326 H2   LIG     1      30.179   6.130   7.564  1.00  0.00      LIG  
ATOM   5327 H3   LIG     1      28.686   3.230   5.829  1.00  0.00      LIG  
ATOM   5328 H4   LIG     1      29.195   4.872   5.627  1.00  0.00      LIG  
ATOM   5329 H5   LIG     1      30.161   6.559   9.673  1.00  0.00      LIG  
ATOM   5330 H6   LIG     1      31.581   5.585   9.882  1.00  0.00      LIG  
ATOM   5331 H7   LIG     1      28.750   4.950  10.518  1.00  0.00      LIG  
ATOM   5332 H8   LIG     1      30.215   4.718  11.458  1.00  0.00      LIG  
ATOM   5333 H9   LIG     1      30.927   2.998   9.800  1.00  0.00      LIG  
ATOM   5334 H10  LIG     1      28.103   2.919   8.807  1.00  0.00      LIG  
ATOM   5335 H11  LIG     1      28.656  -0.291   8.801  1.00  0.00      LIG  
ATOM   5336 H12  LIG     1      30.268  -0.033   9.425  1.00  0.00      LIG  
ATOM   5337 H13  LIG     1      30.676   1.555   7.959  1.00  0.00      LIG  
ATOM   5338 H14  LIG     1      27.748   3.457  11.669  1.00  0.00      LIG  
ATOM   5339 H15  LIG     1      28.894   3.033  12.996  1.00  0.00      LIG  
ATOM   5340 H16  LIG     1      32.172   7.065   6.963  1.00  0.00      LIG  
ATOM   5341 H17  LIG     1      33.682   6.150   7.031  1.00  0.00      LIG  
ATOM   5342 H18  LIG     1      32.861   6.582   8.520  1.00  0.00      LIG  
ATOM   5343 H19  LIG     1      33.722   3.795   7.610  1.00  0.00      LIG  
ATOM   5344 H20  LIG     1      32.277   2.910   8.071  1.00  0.00      LIG  
ATOM   5345 H21  LIG     1      32.946   4.138   9.152  1.00  0.00      LIG  
ATOM   5346 H22  LIG     1      28.081   5.884   7.142  1.00  0.00      LIG  
ATOM   5347 H23  LIG     1      27.764   5.233   8.746  1.00  0.00      LIG  
ATOM   5348 H24  LIG     1      27.230   4.348   7.323  1.00  0.00      LIG  
ATOM   5349 H25  LIG     1      31.152   2.644  12.296  1.00  0.00      LIG  
ATOM   5350 H26  LIG     1      31.441   1.348  11.125  1.00  0.00      LIG  
ATOM   5351 H27  LIG     1      30.475   1.036  12.567  1.00  0.00      LIG  
ATOM   5352 H28  LIG     1      28.061  -3.299  12.957  1.00  0.00      LIG  
ATOM   5353 H29  LIG     1      26.587  -1.368  12.997  1.00  0.00      LIG  
ATOM   5354 H30  LIG     1      26.161  -2.533  11.767  1.00  0.00      LIG  
ATOM   5355 H31  LIG     1      27.031  -1.091  10.013  1.00  0.00      LIG  
ATOM   5356 H32  LIG     1      29.290   1.725   6.265  1.00  0.00      LIG  
ATOM   5357 H33  LIG     1      24.742  -0.980  10.547  1.00  0.00      LIG  
ATOM   5358 H34  LIG     1      25.233   0.723  10.481  1.00  0.00      LIG  
ATOM   5359 H35  LIG     1      25.017  -0.077  12.036  1.00  0.00      LIG  
ATOM   5360 H36  LIG     1      30.193   0.382  14.607  1.00  0.00      LIG  
ATOM   5361 H37  LIG     1      31.244  -0.980  14.090  1.00  0.00      LIG  
ATOM   5362 H38  LIG     1      30.502  -1.004  15.697  1.00  0.00      LIG  
ATOM   5363 H39  LIG     1      27.923  -4.012  10.744  1.00  0.00      LIG  
ATOM   5364 H40  LIG     1      29.355  -5.157   9.297  1.00  0.00      LIG  
ATOM   5365 H41  LIG     1      30.864  -5.456  10.172  1.00  0.00      LIG  
ATOM   5366 H42  LIG     1      30.869  -4.422   8.731  1.00  0.00      LIG  
ATOM   5367 H43  LIG     1      31.501  -3.392  12.048  1.00  0.00      LIG  
ATOM   5368 H44  LIG     1      31.227  -1.849  11.212  1.00  0.00      LIG  
ATOM   5369 H45  LIG     1      32.155  -3.125  10.425  1.00  0.00      LIG  
TER
REMARK  Energy: 275.838
REMARK  SimpleFitness: 275.838
REMARK  FullFitness: -974.76624
REMARK  InterFull: -15.9742
REMARK  IntraFull: 296.645
REMARK  solvFull: -1514.26
REMARK  surfFull: 258.823
REMARK  extraFull: 0.0
REMARK  deltaGcompsolvpol: -1514.26
REMARK  deltaGcompsolvnonpol: 258.823
REMARK  deltaGprotsolvpol: -1512.07
REMARK  deltaGprotsolvnonpol: 254.074
REMARK  deltaGligsolvpol: -13.0321
REMARK  deltaGligsolvnonpol: 15.7832
REMARK  deltaGvdw: -15.9742
REMARK  deltaGelec: 0.0
REMARK  deltaG: -5.8814626
REMARK  Cluster: 6
REMARK  ClusterRank: 6
ATOM   5287 C    LIG     1      30.811   3.516   5.646  1.00  0.00      LIG  
ATOM   5288 C1   LIG     1      31.795   4.583   5.973  1.00  0.00      LIG  
ATOM   5289 C2   LIG     1      31.900   4.959   7.429  1.00  0.00      LIG  
ATOM   5290 C3   LIG     1      30.490   5.195   8.040  1.00  0.00      LIG  
ATOM   5291 C4   LIG     1      29.367   4.201   7.653  1.00  0.00      LIG  
ATOM   5292 C5   LIG     1      29.450   3.942   6.146  1.00  0.00      LIG  
ATOM   5293 C6   LIG     1      30.549   5.546   9.531  1.00  0.00      LIG  
ATOM   5294 C7   LIG     1      29.790   4.625  10.455  1.00  0.00      LIG  
ATOM   5295 C8   LIG     1      29.869   3.195   9.972  1.00  0.00      LIG  
ATOM   5296 C9   LIG     1      29.179   2.978   8.621  1.00  0.00      LIG  
ATOM   5297 C10  LIG     1      29.440   2.195  11.053  1.00  0.00      LIG  
ATOM   5298 C11  LIG     1      28.778   0.986  10.495  1.00  0.00      LIG  
ATOM   5299 C12  LIG     1      29.324   0.475   9.207  1.00  0.00      LIG  
ATOM   5300 C13  LIG     1      29.604   1.564   8.166  1.00  0.00      LIG  
ATOM   5301 C14  LIG     1      28.423   2.696  12.069  1.00  0.00      LIG  
ATOM   5302 C15  LIG     1      27.604   1.477  12.319  1.00  0.00      LIG  
ATOM   5303 C16  LIG     1      27.751   0.510  11.218  1.00  0.00      LIG  
ATOM   5304 C17  LIG     1      32.694   6.261   7.489  1.00  0.00      LIG  
ATOM   5305 C18  LIG     1      32.751   3.891   8.106  1.00  0.00      LIG  
ATOM   5306 C19  LIG     1      28.040   4.962   7.727  1.00  0.00      LIG  
ATOM   5307 C20  LIG     1      30.698   1.781  11.803  1.00  0.00      LIG  
ATOM   5308 O    LIG     1      29.260  -1.637  12.778  1.00  0.00      LIG  
ATOM   5309 C21  LIG     1      28.248  -2.501  12.229  1.00  0.00      LIG  
ATOM   5310 C22  LIG     1      26.909  -1.783  12.039  1.00  0.00      LIG  
ATOM   5311 C23  LIG     1      26.829  -0.666  10.999  1.00  0.00      LIG  
ATOM   5312 O1   LIG     1      32.672   4.871   5.174  1.00  0.00      LIG  
ATOM   5313 O2   LIG     1      28.955   1.149   6.973  1.00  0.00      LIG  
ATOM   5314 C24  LIG     1      25.375  -0.220  11.013  1.00  0.00      LIG  
ATOM   5315 C25  LIG     1      29.150  -1.409  14.126  1.00  0.00      LIG  
ATOM   5316 O3   LIG     1      28.200  -1.717  14.829  1.00  0.00      LIG  
ATOM   5317 C26  LIG     1      30.353  -0.698  14.658  1.00  0.00      LIG  
ATOM   5318 C27  LIG     1      28.668  -3.263  10.983  1.00  0.00      LIG  
ATOM   5319 O4   LIG     1      29.209  -2.518   9.873  1.00  0.00      LIG  
ATOM   5320 C28  LIG     1      30.061  -3.512  10.481  1.00  0.00      LIG  
ATOM   5321 C29  LIG     1      30.296  -4.703   9.620  1.00  0.00      LIG  
ATOM   5322 C30  LIG     1      31.300  -2.932  11.078  1.00  0.00      LIG  
ATOM   5323 O5   LIG     1      26.799   1.372  13.234  1.00  0.00      LIG  
ATOM   5324 H    LIG     1      31.143   2.573   6.081  1.00  0.00      LIG  
ATOM   5325 H1   LIG     1      30.781   3.406   4.559  1.00  0.00      LIG  
ATOM   5326 H2   LIG     1      30.179   6.130   7.564  1.00  0.00      LIG  
ATOM   5327 H3   LIG     1      28.686   3.230   5.829  1.00  0.00      LIG  
ATOM   5328 H4   LIG     1      29.195   4.872   5.627  1.00  0.00      LIG  
ATOM   5329 H5   LIG     1      30.161   6.559   9.673  1.00  0.00      LIG  
ATOM   5330 H6   LIG     1      31.581   5.585   9.882  1.00  0.00      LIG  
ATOM   5331 H7   LIG     1      28.750   4.950  10.518  1.00  0.00      LIG  
ATOM   5332 H8   LIG     1      30.215   4.718  11.458  1.00  0.00      LIG  
ATOM   5333 H9   LIG     1      30.927   2.998   9.800  1.00  0.00      LIG  
ATOM   5334 H10  LIG     1      28.103   2.919   8.807  1.00  0.00      LIG  
ATOM   5335 H11  LIG     1      28.656  -0.291   8.801  1.00  0.00      LIG  
ATOM   5336 H12  LIG     1      30.268  -0.033   9.425  1.00  0.00      LIG  
ATOM   5337 H13  LIG     1      30.676   1.555   7.959  1.00  0.00      LIG  
ATOM   5338 H14  LIG     1      27.748   3.457  11.669  1.00  0.00      LIG  
ATOM   5339 H15  LIG     1      28.894   3.033  12.996  1.00  0.00      LIG  
ATOM   5340 H16  LIG     1      32.172   7.065   6.963  1.00  0.00      LIG  
ATOM   5341 H17  LIG     1      33.682   6.150   7.031  1.00  0.00      LIG  
ATOM   5342 H18  LIG     1      32.861   6.582   8.520  1.00  0.00      LIG  
ATOM   5343 H19  LIG     1      33.722   3.795   7.610  1.00  0.00      LIG  
ATOM   5344 H20  LIG     1      32.277   2.910   8.071  1.00  0.00      LIG  
ATOM   5345 H21  LIG     1      32.946   4.138   9.152  1.00  0.00      LIG  
ATOM   5346 H22  LIG     1      28.081   5.884   7.142  1.00  0.00      LIG  
ATOM   5347 H23  LIG     1      27.764   5.233   8.746  1.00  0.00      LIG  
ATOM   5348 H24  LIG     1      27.230   4.348   7.323  1.00  0.00      LIG  
ATOM   5349 H25  LIG     1      31.152   2.644  12.296  1.00  0.00      LIG  
ATOM   5350 H26  LIG     1      31.441   1.348  11.125  1.00  0.00      LIG  
ATOM   5351 H27  LIG     1      30.475   1.036  12.567  1.00  0.00      LIG  
ATOM   5352 H28  LIG     1      28.061  -3.299  12.957  1.00  0.00      LIG  
ATOM   5353 H29  LIG     1      26.587  -1.368  12.997  1.00  0.00      LIG  
ATOM   5354 H30  LIG     1      26.161  -2.533  11.767  1.00  0.00      LIG  
ATOM   5355 H31  LIG     1      27.031  -1.091  10.013  1.00  0.00      LIG  
ATOM   5356 H32  LIG     1      29.290   1.725   6.265  1.00  0.00      LIG  
ATOM   5357 H33  LIG     1      24.742  -0.980  10.547  1.00  0.00      LIG  
ATOM   5358 H34  LIG     1      25.233   0.723  10.481  1.00  0.00      LIG  
ATOM   5359 H35  LIG     1      25.017  -0.077  12.036  1.00  0.00      LIG  
ATOM   5360 H36  LIG     1      30.193   0.382  14.607  1.00  0.00      LIG  
ATOM   5361 H37  LIG     1      31.244  -0.980  14.090  1.00  0.00      LIG  
ATOM   5362 H38  LIG     1      30.502  -1.004  15.697  1.00  0.00      LIG  
ATOM   5363 H39  LIG     1      27.923  -4.012  10.744  1.00  0.00      LIG  
ATOM   5364 H40  LIG     1      29.355  -5.157   9.297  1.00  0.00      LIG  
ATOM   5365 H41  LIG     1      30.864  -5.456  10.172  1.00  0.00      LIG  
ATOM   5366 H42  LIG     1      30.869  -4.422   8.731  1.00  0.00      LIG  
ATOM   5367 H43  LIG     1      31.501  -3.392  12.048  1.00  0.00      LIG  
ATOM   5368 H44  LIG     1      31.227  -1.849  11.212  1.00  0.00      LIG  
ATOM   5369 H45  LIG     1      32.155  -3.125  10.425  1.00  0.00      LIG  
TER
REMARK  Energy: 275.838
REMARK  SimpleFitness: 275.838
REMARK  FullFitness: -974.76624
REMARK  InterFull: -15.9742
REMARK  IntraFull: 296.645
REMARK  solvFull: -1514.26
REMARK  surfFull: 258.823
REMARK  extraFull: 0.0
REMARK  deltaGcompsolvpol: -1514.26
REMARK  deltaGcompsolvnonpol: 258.823
REMARK  deltaGprotsolvpol: -1512.07
REMARK  deltaGprotsolvnonpol: 254.074
REMARK  deltaGligsolvpol: -13.0321
REMARK  deltaGligsolvnonpol: 15.7832
REMARK  deltaGvdw: -15.9742
REMARK  deltaGelec: 0.0
REMARK  deltaG: -5.8814626
REMARK  Cluster: 6
REMARK  ClusterRank: 7
ATOM   5287 C    LIG     1      30.811   3.516   5.646  1.00  0.00      LIG  
ATOM   5288 C1   LIG     1      31.795   4.583   5.973  1.00  0.00      LIG  
ATOM   5289 C2   LIG     1      31.900   4.959   7.429  1.00  0.00      LIG  
ATOM   5290 C3   LIG     1      30.490   5.195   8.040  1.00  0.00      LIG  
ATOM   5291 C4   LIG     1      29.367   4.201   7.653  1.00  0.00      LIG  
ATOM   5292 C5   LIG     1      29.450   3.942   6.146  1.00  0.00      LIG  
ATOM   5293 C6   LIG     1      30.549   5.546   9.531  1.00  0.00      LIG  
ATOM   5294 C7   LIG     1      29.790   4.625  10.455  1.00  0.00      LIG  
ATOM   5295 C8   LIG     1      29.869   3.195   9.972  1.00  0.00      LIG  
ATOM   5296 C9   LIG     1      29.179   2.978   8.621  1.00  0.00      LIG  
ATOM   5297 C10  LIG     1      29.440   2.195  11.053  1.00  0.00      LIG  
ATOM   5298 C11  LIG     1      28.778   0.986  10.495  1.00  0.00      LIG  
ATOM   5299 C12  LIG     1      29.324   0.475   9.207  1.00  0.00      LIG  
ATOM   5300 C13  LIG     1      29.604   1.564   8.166  1.00  0.00      LIG  
ATOM   5301 C14  LIG     1      28.423   2.696  12.069  1.00  0.00      LIG  
ATOM   5302 C15  LIG     1      27.604   1.477  12.319  1.00  0.00      LIG  
ATOM   5303 C16  LIG     1      27.751   0.510  11.218  1.00  0.00      LIG  
ATOM   5304 C17  LIG     1      32.694   6.261   7.489  1.00  0.00      LIG  
ATOM   5305 C18  LIG     1      32.751   3.891   8.106  1.00  0.00      LIG  
ATOM   5306 C19  LIG     1      28.040   4.962   7.727  1.00  0.00      LIG  
ATOM   5307 C20  LIG     1      30.698   1.781  11.803  1.00  0.00      LIG  
ATOM   5308 O    LIG     1      29.260  -1.637  12.778  1.00  0.00      LIG  
ATOM   5309 C21  LIG     1      28.248  -2.501  12.229  1.00  0.00      LIG  
ATOM   5310 C22  LIG     1      26.909  -1.783  12.039  1.00  0.00      LIG  
ATOM   5311 C23  LIG     1      26.829  -0.666  10.999  1.00  0.00      LIG  
ATOM   5312 O1   LIG     1      32.672   4.871   5.174  1.00  0.00      LIG  
ATOM   5313 O2   LIG     1      28.955   1.149   6.973  1.00  0.00      LIG  
ATOM   5314 C24  LIG     1      25.375  -0.220  11.013  1.00  0.00      LIG  
ATOM   5315 C25  LIG     1      29.150  -1.409  14.126  1.00  0.00      LIG  
ATOM   5316 O3   LIG     1      28.200  -1.717  14.829  1.00  0.00      LIG  
ATOM   5317 C26  LIG     1      30.353  -0.698  14.658  1.00  0.00      LIG  
ATOM   5318 C27  LIG     1      28.668  -3.263  10.983  1.00  0.00      LIG  
ATOM   5319 O4   LIG     1      29.209  -2.518   9.873  1.00  0.00      LIG  
ATOM   5320 C28  LIG     1      30.061  -3.512  10.481  1.00  0.00      LIG  
ATOM   5321 C29  LIG     1      30.296  -4.703   9.620  1.00  0.00      LIG  
ATOM   5322 C30  LIG     1      31.300  -2.932  11.078  1.00  0.00      LIG  
ATOM   5323 O5   LIG     1      26.799   1.372  13.234  1.00  0.00      LIG  
ATOM   5324 H    LIG     1      31.143   2.573   6.081  1.00  0.00      LIG  
ATOM   5325 H1   LIG     1      30.781   3.406   4.559  1.00  0.00      LIG  
ATOM   5326 H2   LIG     1      30.179   6.130   7.564  1.00  0.00      LIG  
ATOM   5327 H3   LIG     1      28.686   3.230   5.829  1.00  0.00      LIG  
ATOM   5328 H4   LIG     1      29.195   4.872   5.627  1.00  0.00      LIG  
ATOM   5329 H5   LIG     1      30.161   6.559   9.673  1.00  0.00      LIG  
ATOM   5330 H6   LIG     1      31.581   5.585   9.882  1.00  0.00      LIG  
ATOM   5331 H7   LIG     1      28.750   4.950  10.518  1.00  0.00      LIG  
ATOM   5332 H8   LIG     1      30.215   4.718  11.458  1.00  0.00      LIG  
ATOM   5333 H9   LIG     1      30.927   2.998   9.800  1.00  0.00      LIG  
ATOM   5334 H10  LIG     1      28.103   2.919   8.807  1.00  0.00      LIG  
ATOM   5335 H11  LIG     1      28.656  -0.291   8.801  1.00  0.00      LIG  
ATOM   5336 H12  LIG     1      30.268  -0.033   9.425  1.00  0.00      LIG  
ATOM   5337 H13  LIG     1      30.676   1.555   7.959  1.00  0.00      LIG  
ATOM   5338 H14  LIG     1      27.748   3.457  11.669  1.00  0.00      LIG  
ATOM   5339 H15  LIG     1      28.894   3.033  12.996  1.00  0.00      LIG  
ATOM   5340 H16  LIG     1      32.172   7.065   6.963  1.00  0.00      LIG  
ATOM   5341 H17  LIG     1      33.682   6.150   7.031  1.00  0.00      LIG  
ATOM   5342 H18  LIG     1      32.861   6.582   8.520  1.00  0.00      LIG  
ATOM   5343 H19  LIG     1      33.722   3.795   7.610  1.00  0.00      LIG  
ATOM   5344 H20  LIG     1      32.277   2.910   8.071  1.00  0.00      LIG  
ATOM   5345 H21  LIG     1      32.946   4.138   9.152  1.00  0.00      LIG  
ATOM   5346 H22  LIG     1      28.081   5.884   7.142  1.00  0.00      LIG  
ATOM   5347 H23  LIG     1      27.764   5.233   8.746  1.00  0.00      LIG  
ATOM   5348 H24  LIG     1      27.230   4.348   7.323  1.00  0.00      LIG  
ATOM   5349 H25  LIG     1      31.152   2.644  12.296  1.00  0.00      LIG  
ATOM   5350 H26  LIG     1      31.441   1.348  11.125  1.00  0.00      LIG  
ATOM   5351 H27  LIG     1      30.475   1.036  12.567  1.00  0.00      LIG  
ATOM   5352 H28  LIG     1      28.061  -3.299  12.957  1.00  0.00      LIG  
ATOM   5353 H29  LIG     1      26.587  -1.368  12.997  1.00  0.00      LIG  
ATOM   5354 H30  LIG     1      26.161  -2.533  11.767  1.00  0.00      LIG  
ATOM   5355 H31  LIG     1      27.031  -1.091  10.013  1.00  0.00      LIG  
ATOM   5356 H32  LIG     1      29.290   1.725   6.265  1.00  0.00      LIG  
ATOM   5357 H33  LIG     1      24.742  -0.980  10.547  1.00  0.00      LIG  
ATOM   5358 H34  LIG     1      25.233   0.723  10.481  1.00  0.00      LIG  
ATOM   5359 H35  LIG     1      25.017  -0.077  12.036  1.00  0.00      LIG  
ATOM   5360 H36  LIG     1      30.193   0.382  14.607  1.00  0.00      LIG  
ATOM   5361 H37  LIG     1      31.244  -0.980  14.090  1.00  0.00      LIG  
ATOM   5362 H38  LIG     1      30.502  -1.004  15.697  1.00  0.00      LIG  
ATOM   5363 H39  LIG     1      27.923  -4.012  10.744  1.00  0.00      LIG  
ATOM   5364 H40  LIG     1      29.355  -5.157   9.297  1.00  0.00      LIG  
ATOM   5365 H41  LIG     1      30.864  -5.456  10.172  1.00  0.00      LIG  
ATOM   5366 H42  LIG     1      30.869  -4.422   8.731  1.00  0.00      LIG  
ATOM   5367 H43  LIG     1      31.501  -3.392  12.048  1.00  0.00      LIG  
ATOM   5368 H44  LIG     1      31.227  -1.849  11.212  1.00  0.00      LIG  
ATOM   5369 H45  LIG     1      32.155  -3.125  10.425  1.00  0.00      LIG  
TER
REMARK  Energy: 270.785
REMARK  SimpleFitness: 270.785
REMARK  FullFitness: -980.4504
REMARK  InterFull: -17.5055
REMARK  IntraFull: 291.544
REMARK  solvFull: -1513.21
REMARK  surfFull: 258.721
REMARK  extraFull: 0.0
REMARK  deltaGcompsolvpol: -1513.21
REMARK  deltaGcompsolvnonpol: 258.721
REMARK  deltaGprotsolvpol: -1512.07
REMARK  deltaGprotsolvnonpol: 254.074
REMARK  deltaGligsolvpol: -12.2942
REMARK  deltaGligsolvnonpol: 15.6933
REMARK  deltaGvdw: -17.5055
REMARK  deltaGelec: 0.0
REMARK  deltaG: -6.0083637
REMARK  Cluster: 7
REMARK  ClusterRank: 0
ATOM   5287 C    LIG     1      13.821   1.313  -8.395  1.00  0.00      LIG  
ATOM   5288 C1   LIG     1      13.141   0.212  -9.124  1.00  0.00      LIG  
ATOM   5289 C2   LIG     1      11.843   0.581  -9.789  1.00  0.00      LIG  
ATOM   5290 C3   LIG     1      10.904   1.295  -8.778  1.00  0.00      LIG  
ATOM   5291 C4   LIG     1      11.528   2.358  -7.837  1.00  0.00      LIG  
ATOM   5292 C5   LIG     1      12.895   1.871  -7.337  1.00  0.00      LIG  
ATOM   5293 C6   LIG     1       9.573   1.710  -9.414  1.00  0.00      LIG  
ATOM   5294 C7   LIG     1       9.261   3.187  -9.384  1.00  0.00      LIG  
ATOM   5295 C8   LIG     1      10.519   4.011  -9.543  1.00  0.00      LIG  
ATOM   5296 C9   LIG     1      11.435   3.840  -8.337  1.00  0.00      LIG  
ATOM   5297 C10  LIG     1      10.196   5.480  -9.839  1.00  0.00      LIG  
ATOM   5298 C11  LIG     1      11.275   6.405  -9.391  1.00  0.00      LIG  
ATOM   5299 C12  LIG     1      12.643   5.824  -9.485  1.00  0.00      LIG  
ATOM   5300 C13  LIG     1      12.762   4.600  -8.573  1.00  0.00      LIG  
ATOM   5301 C14  LIG     1       8.963   6.045  -9.161  1.00  0.00      LIG  
ATOM   5302 C15  LIG     1       9.375   7.464  -8.980  1.00  0.00      LIG  
ATOM   5303 C16  LIG     1      10.840   7.611  -8.988  1.00  0.00      LIG  
ATOM   5304 C17  LIG     1      11.197  -0.724 -10.250  1.00  0.00      LIG  
ATOM   5305 C18  LIG     1      12.191   1.372 -11.045  1.00  0.00      LIG  
ATOM   5306 C19  LIG     1      10.710   2.330  -6.544  1.00  0.00      LIG  
ATOM   5307 C20  LIG     1      10.002   5.614 -11.347  1.00  0.00      LIG  
ATOM   5308 O    LIG     1      14.711  10.403  -7.493  1.00  0.00      LIG  
ATOM   5309 C21  LIG     1      13.298  10.168  -7.341  1.00  0.00      LIG  
ATOM   5310 C22  LIG     1      12.885   8.872  -8.052  1.00  0.00      LIG  
ATOM   5311 C23  LIG     1      11.446   8.925  -8.555  1.00  0.00      LIG  
ATOM   5312 O1   LIG     1      13.774  -0.776  -9.465  1.00  0.00      LIG  
ATOM   5313 O2   LIG     1      13.284   5.035  -7.319  1.00  0.00      LIG  
ATOM   5314 C24  LIG     1      11.362   9.862  -9.756  1.00  0.00      LIG  
ATOM   5315 C25  LIG     1      15.593   9.566  -6.865  1.00  0.00      LIG  
ATOM   5316 O3   LIG     1      15.312   8.591  -6.183  1.00  0.00      LIG  
ATOM   5317 C26  LIG     1      16.989  10.007  -7.173  1.00  0.00      LIG  
ATOM   5318 C27  LIG     1      12.831  10.219  -5.900  1.00  0.00      LIG  
ATOM   5319 O4   LIG     1      13.442  11.253  -5.083  1.00  0.00      LIG  
ATOM   5320 C28  LIG     1      12.025  11.339  -5.328  1.00  0.00      LIG  
ATOM   5321 C29  LIG     1      11.210  11.087  -4.113  1.00  0.00      LIG  
ATOM   5322 C30  LIG     1      11.637  12.541  -6.122  1.00  0.00      LIG  
ATOM   5323 O5   LIG     1       8.615   8.371  -8.682  1.00  0.00      LIG  
ATOM   5324 H    LIG     1      14.150   2.066  -9.111  1.00  0.00      LIG  
ATOM   5325 H1   LIG     1      14.705   0.887  -7.916  1.00  0.00      LIG  
ATOM   5326 H2   LIG     1      10.627   0.483  -8.101  1.00  0.00      LIG  
ATOM   5327 H3   LIG     1      13.406   2.643  -6.761  1.00  0.00      LIG  
ATOM   5328 H4   LIG     1      12.720   1.061  -6.622  1.00  0.00      LIG  
ATOM   5329 H5   LIG     1       8.758   1.185  -8.907  1.00  0.00      LIG  
ATOM   5330 H6   LIG     1       9.518   1.387 -10.454  1.00  0.00      LIG  
ATOM   5331 H7   LIG     1       8.770   3.428  -8.439  1.00  0.00      LIG  
ATOM   5332 H8   LIG     1       8.544   3.409 -10.179  1.00  0.00      LIG  
ATOM   5333 H9   LIG     1      11.050   3.635 -10.417  1.00  0.00      LIG  
ATOM   5334 H10  LIG     1      10.931   4.380  -7.531  1.00  0.00      LIG  
ATOM   5335 H11  LIG     1      13.415   6.560  -9.255  1.00  0.00      LIG  
ATOM   5336 H12  LIG     1      12.803   5.515 -10.521  1.00  0.00      LIG  
ATOM   5337 H13  LIG     1      13.510   3.954  -9.028  1.00  0.00      LIG  
ATOM   5338 H14  LIG     1       8.783   5.614  -8.172  1.00  0.00      LIG  
ATOM   5339 H15  LIG     1       8.072   5.981  -9.792  1.00  0.00      LIG  
ATOM   5340 H16  LIG     1      10.962  -1.369  -9.400  1.00  0.00      LIG  
ATOM   5341 H17  LIG     1      11.856  -1.284 -10.920  1.00  0.00      LIG  
ATOM   5342 H18  LIG     1      10.272  -0.542 -10.801  1.00  0.00      LIG  
ATOM   5343 H19  LIG     1      12.873   0.805 -11.686  1.00  0.00      LIG  
ATOM   5344 H20  LIG     1      12.683   2.318 -10.805  1.00  0.00      LIG  
ATOM   5345 H21  LIG     1      11.298   1.591 -11.635  1.00  0.00      LIG  
ATOM   5346 H22  LIG     1      10.666   1.320  -6.126  1.00  0.00      LIG  
ATOM   5347 H23  LIG     1       9.683   2.667  -6.694  1.00  0.00      LIG  
ATOM   5348 H24  LIG     1      11.166   2.981  -5.792  1.00  0.00      LIG  
ATOM   5349 H25  LIG     1       9.160   5.004 -11.682  1.00  0.00      LIG  
ATOM   5350 H26  LIG     1      10.892   5.284 -11.891  1.00  0.00      LIG  
ATOM   5351 H27  LIG     1       9.797   6.649 -11.640  1.00  0.00      LIG  
ATOM   5352 H28  LIG     1      12.846  11.001  -7.874  1.00  0.00      LIG  
ATOM   5353 H29  LIG     1      13.007   8.026  -7.367  1.00  0.00      LIG  
ATOM   5354 H30  LIG     1      13.551   8.689  -8.901  1.00  0.00      LIG  
ATOM   5355 H31  LIG     1      10.836   9.336  -7.746  1.00  0.00      LIG  
ATOM   5356 H32  LIG     1      12.580   5.548  -6.884  1.00  0.00      LIG
[truncated: 1,401,156 more chars]
