# Supplementary material for: Exploring the mechanism of Alisma orientale for the treatment of pregnancy induced hypertension and potential hepato-nephrotoxicity by using network pharmacology, network toxicology, molecular docking and molecular dynamics simulation
Source: Front Pharmacol. 2022 Nov 15;13:1027112. doi: 10.3389/fphar.2022.1027112 (PMC9705790; doi:10.3389/fphar.2022.1027112)
Supplement: Supplementary file 6 [file DataSheet4.zip › BCL2L1/BCLCM/eadock3.err]

sib.fastconf.EADock3: running @ selenium/127.0.1.1 development version. /home/swissdock/swissdock/tmp//cache/eadock3/eadock3.jar MD5: 6b55cadf59de6f950f604b9d6d6562d2
sib.fastconf.EADock3: 5000 binding modes will be generated
sib.fastconf.EADock3: the 5000 with the most favorable SimpleFitness will be evaluated with FACTS.
sib.fastconf.EADock3: 250 binding modes will be retained
sib.fastconf.EADock3: minimize with 100 steps of SD then 250 steps of ABNR
sib.fastconf.EADock3: side chains closer than 0.0 A to any atom of the ligand will be optimized.
sib.fastconf.EADock3: Clustering radius is 2.0
sib.fastconf.EADock3: Maximum cluster size is 8
sib.fastconf.EADock3: clusters will have the exact size.
sib.fastconf.EADock3: Output file is clusters.zip
sib.fastconf.EADock3: Ligand selection is SEGID LIG
sib.fastconf.EADock3: temporary files will be kept.
sib.fastconf.EADock3: Translations allowed.
sib.fastconf.EADock3: solvation model is FACTS
sib.fastconf.EADock3: Centering rotations on the whole ligand.
sib.fastconf.EADock3: System  : 5369 atoms
sib.fastconf.EADock3: Ligand  : 83 atoms
sib.fastconf.EADock3: Receptor: 5286 atoms
sib.fastconf.EADock3:   Fixed part   : 5286 atoms
sib.fastconf.EADock3:   Flexible part: 0 atoms
sib.fastconf.EADock3: Blind docking
sib.fastconf.biodatastructures.molecules.FlexibleMoleculeBuilder: No RotateBond directive found.
sib.fastconf.biodatastructures.molecules.FlexibleMoleculeBuilder: Multiple keyword found in RotateBond directive.
sib.fastconf.biodatastructures.molecules.FlexibleMoleculeBuilder: Identify bonds.
sib.fastconf.biodatastructures.molecules.FlexibleMolecule: Total of 87 bonds found.
sib.fastconf.biodatastructures.molecules.FlexibleMolecule: Restricting dihedral rotations based on the number of atom on each side.
sib.fastconf.biodatastructures.molecules.FlexibleMolecule: 15 rotatable dihedral angles found.
sib.fastconf.biodatastructures.molecules.FlexibleMolecule: no user specified bond list.
sib.fastconf.biodatastructures.molecules.FlexibleMolecule: Filtering out dihedrals defined with an hydrogen.
sib.fastconf.biodatastructures.molecules.FlexibleMolecule: accepting bond 5298_5303_5311_5310
sib.fastconf.biodatastructures.molecules.FlexibleMolecule: accepting bond 5310_5309_5308_5315
sib.fastconf.biodatastructures.molecules.FlexibleMolecule: accepting bond 5309_5308_5315_5316
sib.fastconf.biodatastructures.molecules.FlexibleMolecule: accepting bond 5311_5310_5309_5308
sib.fastconf.biodatastructures.molecules.FlexibleMolecule: accepting bond 5308_5309_5318_5319
sib.fastconf.biodatastructures.molecules.FlexibleMolecule: accepting bond 5303_5311_5310_5309
sib.fastconf.biodatastructures.molecules.FlexibleMolecule: found # 54 core atoms : [ 5287 5288 5289 5290 5291 5292 5293 5294 5295 5296 5297 5298 5299 5300 5301 5302 5303 5304 5305 5306 5307 5311 5312 5313 5323 5324 5325 5326 5327 5328 5329 5330 5331 5332 5333 5334 5335 5336 5337 5338 5339 5340 5341 5342 5343 5344 5345 5346 5347 5348 5349 5350 5351 5356 ]
sib.fastconf.biodatastructures.molecules.FlexibleMolecule: found rotatable bond # 0 between 5303 5311
sib.fastconf.biodatastructures.molecules.FlexibleMolecule: Group FIX (52): [ 5287 5288 5292 5324 5325 5289 5312 5291 5327 5328 5290 5304 5305 5296 5306 5293 5326 5340 5341 5342 5343 5344 5345 5295 5300 5334 5346 5347 5348 5294 5329 5330 5297 5333 5299 5313 5337 5331 5332 5298 5301 5307 5335 5336 5356 5302 5338 5339 5349 5350 5351 5323 ] 
sib.fastconf.biodatastructures.molecules.FlexibleMolecule: Group ROTATABLE (29): [ 5308 5309 5315 5310 5318 5352 5353 5354 5314 5355 5357 5358 5359 5316 5317 5360 5361 5362 5319 5320 5363 5321 5322 5364 5365 5366 5367 5368 5369 ] 
sib.fastconf.biodatastructures.molecules.FlexibleMolecule: Group ROTATABLE (Validation) (2): [ 5310 5314 ] 
sib.fastconf.biodatastructures.molecules.FlexibleMolecule: Group ROTATABLE (Non Validation) (23): [ 5308 5309 5315 5318 5352 5353 5354 5316 5317 5360 5361 5362 5319 5320 5363 5321 5322 5364 5365 5366 5367 5368 5369 ] 
sib.fastconf.biodatastructures.molecules.FlexibleMolecule: found rotatable bond # 1 between 5309 5308
sib.fastconf.biodatastructures.molecules.FlexibleMolecule: Group FIX (75): [ 5287 5288 5292 5324 5325 5289 5312 5291 5327 5328 5290 5304 5305 5296 5306 5293 5326 5340 5341 5342 5343 5344 5345 5295 5300 5334 5346 5347 5348 5294 5329 5330 5297 5333 5299 5313 5337 5331 5332 5298 5301 5307 5335 5336 5356 5303 5302 5338 5339 5349 5350 5351 5311 5323 5310 5314 5355 5353 5354 5357 5358 5359 5318 5352 5319 5320 5363 5321 5322 5364 5365 5366 5367 5368 5369 ] 
sib.fastconf.biodatastructures.molecules.FlexibleMolecule: Group ROTATABLE (6): [ 5315 5316 5317 5360 5361 5362 ] 
sib.fastconf.biodatastructures.molecules.FlexibleMolecule: Group ROTATABLE (Validation) (1): [ 5315 ] 
sib.fastconf.biodatastructures.molecules.FlexibleMolecule: Group ROTATABLE (Non Validation) (5): [ 5316 5317 5360 5361 5362 ] 
sib.fastconf.biodatastructures.molecules.FlexibleMolecule: found rotatable bond # 2 between 5308 5315
sib.fastconf.biodatastructures.molecules.FlexibleMolecule: Group FIX (76): [ 5287 5288 5292 5324 5325 5289 5312 5291 5327 5328 5290 5304 5305 5296 5306 5293 5326 5340 5341 5342 5343 5344 5345 5295 5300 5334 5346 5347 5348 5294 5329 5330 5297 5333 5299 5313 5337 5331 5332 5298 5301 5307 5335 5336 5356 5303 5302 5338 5339 5349 5350 5351 5311 5323 5310 5314 5355 5309 5353 5354 5357 5358 5359 5318 5352 5319 5320 5363 5321 5322 5364 5365 5366 5367 5368 5369 ] 
sib.fastconf.biodatastructures.molecules.FlexibleMolecule: Group ROTATABLE (5): [ 5316 5317 5360 5361 5362 ] 
sib.fastconf.biodatastructures.molecules.FlexibleMolecule: Group ROTATABLE (Validation) (2): [ 5316 5317 ] 
sib.fastconf.biodatastructures.molecules.FlexibleMolecule: Group ROTATABLE (Non Validation) (0): [ ] 
sib.fastconf.biodatastructures.molecules.FlexibleMolecule: found rotatable bond # 3 between 5310 5309
sib.fastconf.biodatastructures.molecules.FlexibleMolecule: Group FIX (61): [ 5287 5288 5292 5324 5325 5289 5312 5291 5327 5328 5290 5304 5305 5296 5306 5293 5326 5340 5341 5342 5343 5344 5345 5295 5300 5334 5346 5347 5348 5294 5329 5330 5297 5333 5299 5313 5337 5331 5332 5298 5301 5307 5335 5336 5356 5303 5302 5338 5339 5349 5350 5351 5311 5323 5314 5355 5353 5354 5357 5358 5359 ] 
sib.fastconf.biodatastructures.molecules.FlexibleMolecule: Group ROTATABLE (20): [ 5308 5315 5318 5352 5316 5317 5360 5361 5362 5319 5320 5363 5321 5322 5364 5365 5366 5367 5368 5369 ] 
sib.fastconf.biodatastructures.molecules.FlexibleMolecule: Group ROTATABLE (Validation) (2): [ 5308 5318 ] 
sib.fastconf.biodatastructures.molecules.FlexibleMolecule: Group ROTATABLE (Non Validation) (17): [ 5315 5316 5317 5360 5361 5362 5319 5320 5363 5321 5322 5364 5365 5366 5367 5368 5369 ] 
sib.fastconf.biodatastructures.molecules.FlexibleMolecule: found rotatable bond # 4 between 5309 5318
sib.fastconf.biodatastructures.molecules.FlexibleMolecule: Group FIX (70): [ 5287 5288 5292 5324 5325 5289 5312 5291 5327 5328 5290 5304 5305 5296 5306 5293 5326 5340 5341 5342 5343 5344 5345 5295 5300 5334 5346 5347 5348 5294 5329 5330 5297 5333 5299 5313 5337 5331 5332 5298 5301 5307 5335 5336 5356 5303 5302 5338 5339 5349 5350 5351 5311 5323 5310 5314 5355 5353 5354 5357 5358 5359 5308 5352 5315 5316 5317 5360 5361 5362 ] 
sib.fastconf.biodatastructures.molecules.FlexibleMolecule: Group ROTATABLE (11): [ 5319 5320 5363 5321 5322 5364 5365 5366 5367 5368 5369 ] 
sib.fastconf.biodatastructures.molecules.FlexibleMolecule: Group ROTATABLE (Validation) (4): [ 5319 5320 5321 5322 ] 
sib.fastconf.biodatastructures.molecules.FlexibleMolecule: Group ROTATABLE (Non Validation) (0): [ ] 
sib.fastconf.biodatastructures.molecules.FlexibleMolecule: found rotatable bond # 5 between 5311 5310
sib.fastconf.biodatastructures.molecules.FlexibleMolecule: Group FIX (58): [ 5287 5288 5292 5324 5325 5289 5312 5291 5327 5328 5290 5304 5305 5296 5306 5293 5326 5340 5341 5342 5343 5344 5345 5295 5300 5334 5346 5347 5348 5294 5329 5330 5297 5333 5299 5313 5337 5331 5332 5298 5301 5307 5335 5336 5356 5303 5302 5338 5339 5349 5350 5351 5323 5314 5355 5357 5358 5359 ] 
sib.fastconf.biodatastructures.molecules.FlexibleMolecule: Group ROTATABLE (23): [ 5308 5309 5315 5318 5352 5353 5354 5316 5317 5360 5361 5362 5319 5320 5363 5321 5322 5364 5365 5366 5367 5368 5369 ] 
sib.fastconf.biodatastructures.molecules.FlexibleMolecule: Group ROTATABLE (Validation) (1): [ 5309 ] 
sib.fastconf.biodatastructures.molecules.FlexibleMolecule: Group ROTATABLE (Non Validation) (20): [ 5308 5315 5318 5352 5316 5317 5360 5361 5362 5319 5320 5363 5321 5322 5364 5365 5366 5367 5368 5369 ] 
sib.fastconf.biodatastructures.molecules.FlexibleMolecule: Bond 5303 5311 has no putative parent, best bet is root node
sib.fastconf.biodatastructures.molecules.FlexibleMolecule: Bond 5309 5308 has no parent, best bet is 5310 5309
sib.fastconf.biodatastructures.molecules.FlexibleMoleculeRotatable bond tree initialized 7 elements
sib.fastconf.biodatastructures.molecules.FlexibleMolecule: Detecting chiral carbons
sib.fastconf.biodatastructures.molecules.FlexibleMolecule: Atom 5295 C8   [ 1.346 -1.467 1.004 ] is chiral
sib.fastconf.biodatastructures.molecules.FlexibleMolecule: Atom 5296 C9   [ 1.115 0.032 0.813 ] is chiral
sib.fastconf.biodatastructures.molecules.FlexibleMolecule: Atom 5297 C10  [ 0.301 -2.312 0.264 ] is chiral
sib.fastconf.biodatastructures.molecules.FlexibleMolecule: Atom 5300 C13  [ 1.278 0.356 -0.691 ] is chiral
sib.fastconf.biodatastructures.molecules.FlexibleMolecule: Atom 5309 C21  [ -3.786 0.719 -1.629 ] is chiral
sib.fastconf.biodatastructures.molecules.FlexibleMolecule: Atom 5311 C23  [ -2.407 -1.34 -2.328 ] is chiral
sib.fastconf.biodatastructures.molecules.FlexibleMolecule: Atom 5318 C27  [ -5.066 0.222 -2.233 ] is chiral
sib.fastconf.FastconfBuilder: Initialize non bonded list.
sib.fastconf.biodatastructures.scoring.moleculargrids.grids.InsideMolecularGrid: Calculating inside grid [387][486][398]
sib.fastconf.biodatastructures.scoring.moleculargrids.grids.InsideMolecularGrid: Inside grid calculated in 840 ms
sib.fastconf.biodatastructures.scoring.moleculargrids.grids.InsideMolecularGrid: Smoothing inside grid.
sib.fastconf.biodatastructures.scoring.moleculargrids.grids.InsideMolecularGrid: Inside grid smoothed in 870 ms
sib.fastconf.biodatastructures.scoring.EvaluatorBuilder: generation of the electrostatic grid took 0 ms.
sib.fastconf.FastconfBuilder: Initial energy: 8658.249
sib.fastconf.EADock3: EADock3 starting
sib.fastconf.EADock3: Box volume 407301.97 ?
sib.fastconf.EADock3: Xmin: -25.272 Xmax: 41.980 Xsize: 67.251
sib.fastconf.EADock3: Ymin: -59.289 Ymax: 27.795 Ysize: 87.084
sib.fastconf.EADock3: Zmin: -24.553 Zmax: 44.994 Zsize: 69.546
sib.fastconf.EADock3: Calculating pocket bias.
sib.fastconf.EADock3: 2 cavities identified.
sib.fastconf.EADock3: 30 magic points identified.
sib.fastconf.EADock3: 30 pocket points were identified in 1900 ms
sib.fastconf.EADock3: Calculating surface bias.
sib.fastconf.EADock3: 9454 surface points were identified in 5170 ms
sib.fastconf.EADock3: 0.0 % done
sib.fastconf.EADock3: 0.1 % done
sib.fastconf.EADock3: 0.2 % done
sib.fastconf.EADock3: 0.3 % done
sib.fastconf.EADock3: 0.4 % done
sib.fastconf.EADock3: 0.5 % done
sib.fastconf.EADock3: 0.6 % done
sib.fastconf.EADock3: 0.7 % done
sib.fastconf.EADock3: 0.8 % done
sib.fastconf.EADock3: 0.9 % done
sib.fastconf.EADock3: 1.0 % done
sib.fastconf.EADock3: 1.1 % done
sib.fastconf.EADock3: 1.2 % done
sib.fastconf.EADock3: 1.3 % done
sib.fastconf.EADock3: 1.4 % done
sib.fastconf.EADock3: 1.5 % done
sib.fastconf.EADock3: 1.6 % done
sib.fastconf.EADock3: 1.7 % done
sib.fastconf.EADock3: only 76/500001 BM accepted, exiting DSS.
sib.fastconf.EADock3: The generation of 76 conformations took 1302430 s
sib.fastconf.EADock3: The DSS engine failed 495001 times to find a suitable BMs within the allowed time limit of 500 ms
sib.fastconf.EADock3: Minimizing binding mode 0, energy is 887.96326, rmsd is 4.0748425
sib.fastconf.EADock3: Minimizing binding mode 1, energy is 942.6177, rmsd is 18.454407
sib.fastconf.EADock3: Minimizing binding mode 2, energy is 957.79596, rmsd is 18.431252
sib.fastconf.EADock3: Minimizing binding mode 3, energy is 1077.3574, rmsd is 20.101912
sib.fastconf.EADock3: Minimizing binding mode 4, energy is 1162.3829, rmsd is 20.526772
sib.fastconf.EADock3: Minimizing binding mode 5, energy is 1214.0884, rmsd is 31.662111
sib.fastconf.EADock3: Minimizing binding mode 6, energy is 1221.6843, rmsd is 17.610542
sib.fastconf.EADock3: Minimizing binding mode 7, energy is 1231.0044, rmsd is 31.255682
sib.fastconf.EADock3: Minimizing binding mode 8, energy is 1235.9164, rmsd is 32.286358
sib.fastconf.EADock3: Minimizing binding mode 9, energy is 1237.8, rmsd is 2.6490946
sib.fastconf.EADock3: Minimizing binding mode 10, energy is 1249.7533, rmsd is 30.660378
sib.fastconf.EADock3: Minimizing binding mode 11, energy is 1316.519, rmsd is 2.9183404
sib.fastconf.EADock3: Minimizing binding mode 12, energy is 1340.6403, rmsd is 19.430819
sib.fastconf.EADock3: Minimizing binding mode 13, energy is 1360.0518, rmsd is 17.110159
sib.fastconf.EADock3: Minimizing binding mode 14, energy is 1388.8739, rmsd is 30.762835
sib.fastconf.EADock3: Minimizing binding mode 15, energy is 1437.1423, rmsd is 30.776499
sib.fastconf.EADock3: Minimizing binding mode 16, energy is 1447.8925, rmsd is 31.731146
sib.fastconf.EADock3: Minimizing binding mode 17, energy is 1523.5446, rmsd is 21.295332
sib.fastconf.EADock3: Minimizing binding mode 18, energy is 1557.9287, rmsd is 19.101276
sib.fastconf.EADock3: Minimizing binding mode 19, energy is 1622.8295, rmsd is 19.81113
sib.fastconf.EADock3: Minimizing binding mode 20, energy is 1625.8685, rmsd is 17.484074
sib.fastconf.EADock3: Minimizing binding mode 21, energy is 1637.7, rmsd is 16.822111
sib.fastconf.EADock3: Minimizing binding mode 22, energy is 1650.2808, rmsd is 2.9032228
sib.fastconf.EADock3: Minimizing binding mode 23, energy is 1658.5782, rmsd is 19.80537
sib.fastconf.EADock3: Minimizing binding mode 24, energy is 1665.69, rmsd is 17.217314
sib.fastconf.EADock3: Minimizing binding mode 25, energy is 1722.5674, rmsd is 19.849918
sib.fastconf.EADock3: Minimizing binding mode 26, energy is 1752.016, rmsd is 30.797451
sib.fastconf.EADock3: Minimizing binding mode 27, energy is 1860.5203, rmsd is 20.325975
sib.fastconf.EADock3: Minimizing binding mode 28, energy is 1865.4452, rmsd is 31.18491
sib.fastconf.EADock3: Minimizing binding mode 29, energy is 1937.9968, rmsd is 20.356014
sib.fastconf.EADock3: Minimizing binding mode 30, energy is 1945.3406, rmsd is 20.560032
sib.fastconf.EADock3: Minimizing binding mode 31, energy is 1957.5768, rmsd is 20.119144
sib.fastconf.EADock3: Minimizing binding mode 32, energy is 2045.2484, rmsd is 18.612785
sib.fastconf.EADock3: Minimizing binding mode 33, energy is 2198.9517, rmsd is 29.957386
sib.fastconf.EADock3: Minimizing binding mode 34, energy is 2202.8147, rmsd is 16.880219
sib.fastconf.EADock3: Minimizing binding mode 35, energy is 2208.9783, rmsd is 20.070534
sib.fastconf.EADock3: Minimizing binding mode 36, energy is 2231.7046, rmsd is 20.234789
sib.fastconf.EADock3: Minimizing binding mode 37, energy is 2249.646, rmsd is 23.23985
sib.fastconf.EADock3: Minimizing binding mode 38, energy is 2253.1494, rmsd is 17.42711
sib.fastconf.EADock3: Minimizing binding mode 39, energy is 2297.176, rmsd is 30.568172
sib.fastconf.EADock3: Minimizing binding mode 40, energy is 2315.003, rmsd is 30.445044
sib.fastconf.EADock3: Minimizing binding mode 41, energy is 2320.4048, rmsd is 18.170567
sib.fastconf.EADock3: Minimizing binding mode 42, energy is 2331.2642, rmsd is 19.879374
sib.fastconf.EADock3: Minimizing binding mode 43, energy is 2350.7573, rmsd is 31.672422
sib.fastconf.EADock3: Minimizing binding mode 44, energy is 2352.013, rmsd is 21.642862
sib.fastconf.EADock3: Minimizing binding mode 45, energy is 2412.5486, rmsd is 30.672401
sib.fastconf.EADock3: Minimizing binding mode 46, energy is 2576.5042, rmsd is 19.561682
sib.fastconf.EADock3: Minimizing binding mode 47, energy is 2649.456, rmsd is 20.042522
sib.fastconf.EADock3: Minimizing binding mode 48, energy is 2712.7554, rmsd is 22.695734
sib.fastconf.EADock3: Minimizing binding mode 49, energy is 2926.981, rmsd is 17.903307
sib.fastconf.EADock3: Minimizing binding mode 50, energy is 2927.3623, rmsd is 19.907467
sib.fastconf.EADock3: Minimizing binding mode 51, energy is 2950.5493, rmsd is 30.6819
sib.fastconf.EADock3: Minimizing binding mode 52, energy is 3067.919, rmsd is 30.739725
sib.fastconf.EADock3: Minimizing binding mode 53, energy is 3097.9536, rmsd is 38.54438
sib.fastconf.EADock3: Minimizing binding mode 54, energy is 3115.0938, rmsd is 21.254852
sib.fastconf.EADock3: Minimizing binding mode 55, energy is 3246.02, rmsd is 31.059351
sib.fastconf.EADock3: Minimizing binding mode 56, energy is 3253.2922, rmsd is 18.213943
sib.fastconf.EADock3: Minimizing binding mode 57, energy is 3330.7285, rmsd is 22.61317
sib.fastconf.EADock3: Minimizing binding mode 58, energy is 3574.423, rmsd is 19.96918
sib.fastconf.EADock3: Minimizing binding mode 59, energy is 3634.4622, rmsd is 31.161705
sib.fastconf.EADock3: Minimizing binding mode 60, energy is 4077.772, rmsd is 31.364985
sib.fastconf.EADock3: Minimizing binding mode 61, energy is 4115.8374, rmsd is 20.312681
sib.fastconf.EADock3: Minimizing binding mode 62, energy is 4151.144, rmsd is 20.883778
sib.fastconf.EADock3: Minimizing binding mode 63, energy is 4271.5347, rmsd is 21.194302
sib.fastconf.EADock3: Minimizing binding mode 64, energy is 4370.402, rmsd is 21.019386
sib.fastconf.EADock3: Minimizing binding mode 65, energy is 4373.1, rmsd is 19.502314
sib.fastconf.EADock3: Minimizing binding mode 66, energy is 4425.8887, rmsd is 18.453703
sib.fastconf.EADock3: Minimizing binding mode 67, energy is 4629.7383, rmsd is 30.429914
sib.fastconf.EADock3: Minimizing binding mode 68, energy is 4700.225, rmsd is 30.277363
sib.fastconf.EADock3: Minimizing binding mode 69, energy is 4766.5356, rmsd is 29.314487
sib.fastconf.EADock3: Minimizing binding mode 70, energy is 5341.849, rmsd is 20.906178
sib.fastconf.EADock3: Minimizing binding mode 71, energy is 5744.009, rmsd is 30.437523
sib.fastconf.EADock3: Minimizing binding mode 72, energy is 5967.2915, rmsd is 29.23556
sib.fastconf.EADock3: Minimizing binding mode 73, energy is 6393.1846, rmsd is 19.437548
sib.fastconf.EADock3: Minimizing binding mode 74, energy is 6914.7754, rmsd is 30.548843
sib.fastconf.EADock3: Minimizing binding mode 75, energy is 8070.4526, rmsd is 30.502758
sib.fastconf.EADock3: Filter out binding modes with an energy above 3.4028235E38 (3.4028235E38 above the most favorable binding mode, which has an energy of 263.596)
sib.wrappers.md.charmm.ExtendedCharmmWrapper: CHARMM timers: CPU time: 35.78 seconds
sib.wrappers.md.charmm.ExtendedCharmmWrapper: CHARMM timers: Elapsed time: 1361.81 seconds.
sib.fastconf.EADock3: Starting clustering
sib.fastconf.EADock3: Clustering iteration 0 took 0 ms and merged 2 clusters.
sib.fastconf.EADock3: Clustering iteration 1 took 10 ms and merged 0 clusters.
sib.fastconf.EADock3: Clustering took 10 ms.
sib.fastconf.EADock3: 76 elements were gathered in 74 clusters.
sib.fastconf.EADock3: Evaluating cluster 0/74
sib.fastconf.EADock3: Evaluating binding mode 0/1 with FACTS
sib.fastconf.EADock3: Evaluating cluster 1/74
sib.fastconf.EADock3: Evaluating binding mode 0/1 with FACTS
sib.fastconf.EADock3: Evaluating cluster 2/74
sib.fastconf.EADock3: Evaluating binding mode 0/1 with FACTS
sib.fastconf.EADock3: Evaluating cluster 3/74
sib.fastconf.EADock3: Evaluating binding mode 0/1 with FACTS
sib.fastconf.EADock3: Evaluating cluster 4/74
sib.fastconf.EADock3: Evaluating binding mode 0/1 with FACTS
sib.fastconf.EADock3: Evaluating cluster 5/74
sib.fastconf.EADock3: Evaluating binding mode 0/1 with FACTS
sib.fastconf.EADock3: Evaluating cluster 6/74
sib.fastconf.EADock3: Evaluating binding mode 0/1 with FACTS
sib.fastconf.EADock3: Evaluating cluster 7/74
sib.fastconf.EADock3: Evaluating binding mode 0/2 with FACTS
sib.fastconf.EADock3: Evaluating binding mode 1/2 with FACTS
sib.fastconf.EADock3: Evaluating cluster 8/74
sib.fastconf.EADock3: Evaluating binding mode 0/1 with FACTS
sib.fastconf.EADock3: Evaluating cluster 9/74
sib.fastconf.EADock3: Evaluating binding mode 0/1 with FACTS
sib.fastconf.EADock3: Evaluating cluster 10/74
sib.fastconf.EADock3: Evaluating binding mode 0/1 with FACTS
sib.fastconf.EADock3: Evaluating cluster 11/74
sib.fastconf.EADock3: Evaluating binding mode 0/1 with FACTS
sib.fastconf.EADock3: Evaluating cluster 12/74
sib.fastconf.EADock3: Evaluating binding mode 0/1 with FACTS
sib.fastconf.EADock3: Evaluating cluster 13/74
sib.fastconf.EADock3: Evaluating binding mode 0/1 with FACTS
sib.fastconf.EADock3: Evaluating cluster 14/74
sib.fastconf.EADock3: Evaluating binding mode 0/1 with FACTS
sib.fastconf.EADock3: Evaluating cluster 15/74
sib.fastconf.EADock3: Evaluating binding mode 0/1 with FACTS
sib.fastconf.EADock3: Evaluating cluster 16/74
sib.fastconf.EADock3: Evaluating binding mode 0/1 with FACTS
sib.fastconf.EADock3: Evaluating cluster 17/74
sib.fastconf.EADock3: Evaluating binding mode 0/1 with FACTS
sib.fastconf.EADock3: Evaluating cluster 18/74
sib.fastconf.EADock3: Evaluating binding mode 0/1 with FACTS
sib.fastconf.EADock3: Evaluating cluster 19/74
sib.fastconf.EADock3: Evaluating binding mode 0/1 with FACTS
sib.fastconf.EADock3: Evaluating cluster 20/74
sib.fastconf.EADock3: Evaluating binding mode 0/1 with FACTS
sib.fastconf.EADock3: Evaluating cluster 21/74
sib.fastconf.EADock3: Evaluating binding mode 0/1 with FACTS
sib.fastconf.EADock3: Evaluating cluster 22/74
sib.fastconf.EADock3: Evaluating binding mode 0/1 with FACTS
sib.fastconf.EADock3: Evaluating cluster 23/74
sib.fastconf.EADock3: Evaluating binding mode 0/1 with FACTS
sib.fastconf.EADock3: Evaluating cluster 24/74
sib.fastconf.EADock3: Evaluating binding mode 0/1 with FACTS
sib.fastconf.EADock3: Evaluating cluster 25/74
sib.fastconf.EADock3: Evaluating binding mode 0/1 with FACTS
sib.fastconf.EADock3: Evaluating cluster 26/74
sib.fastconf.EADock3: Evaluating binding mode 0/1 with FACTS
sib.fastconf.EADock3: Evaluating cluster 27/74
sib.fastconf.EADock3: Evaluating binding mode 0/2 with FACTS
sib.fastconf.EADock3: Evaluating binding mode 1/2 with FACTS
sib.fastconf.EADock3: Evaluating cluster 28/74
sib.fastconf.EADock3: Evaluating binding mode 0/1 with FACTS
sib.fastconf.EADock3: Evaluating cluster 29/74
sib.fastconf.EADock3: Evaluating binding mode 0/1 with FACTS
sib.fastconf.EADock3: Evaluating cluster 30/74
sib.fastconf.EADock3: Evaluating binding mode 0/1 with FACTS
sib.fastconf.EADock3: Evaluating cluster 31/74
sib.fastconf.EADock3: Evaluating binding mode 0/1 with FACTS
sib.fastconf.EADock3: Evaluating cluster 32/74
sib.fastconf.EADock3: Evaluating binding mode 0/1 with FACTS
sib.fastconf.EADock3: Evaluating cluster 33/74
sib.fastconf.EADock3: Evaluating binding mode 0/1 with FACTS
sib.fastconf.EADock3: Evaluating cluster 34/74
sib.fastconf.EADock3: Evaluating binding mode 0/1 with FACTS
sib.fastconf.EADock3: Evaluating cluster 35/74
sib.fastconf.EADock3: Evaluating binding mode 0/1 with FACTS
sib.fastconf.EADock3: Evaluating cluster 36/74
sib.fastconf.EADock3: Evaluating binding mode 0/1 with FACTS
sib.fastconf.EADock3: Evaluating cluster 37/74
sib.fastconf.EADock3: Evaluating binding mode 0/1 with FACTS
sib.fastconf.EADock3: Evaluating cluster 38/74
sib.fastconf.EADock3: Evaluating binding mode 0/1 with FACTS
sib.fastconf.EADock3: Evaluating cluster 39/74
sib.fastconf.EADock3: Evaluating binding mode 0/1 with FACTS
sib.fastconf.EADock3: Evaluating cluster 40/74
sib.fastconf.EADock3: Evaluating binding mode 0/1 with FACTS
sib.fastconf.EADock3: Evaluating cluster 41/74
sib.fastconf.EADock3: Evaluating binding mode 0/1 with FACTS
sib.fastconf.EADock3: Evaluating cluster 42/74
sib.fastconf.EADock3: Evaluating binding mode 0/1 with FACTS
sib.fastconf.EADock3: Evaluating cluster 43/74
sib.fastconf.EADock3: Evaluating binding mode 0/1 with FACTS
sib.fastconf.EADock3: Evaluating cluster 44/74
sib.fastconf.EADock3: Evaluating binding mode 0/1 with FACTS
sib.fastconf.EADock3: Evaluating cluster 45/74
sib.fastconf.EADock3: Evaluating binding mode 0/1 with FACTS
sib.fastconf.EADock3: Evaluating cluster 46/74
sib.fastconf.EADock3: Evaluating binding mode 0/1 with FACTS
sib.fastconf.EADock3: Evaluating cluster 47/74
sib.fastconf.EADock3: Evaluating binding mode 0/1 with FACTS
sib.fastconf.EADock3: Evaluating cluster 48/74
sib.fastconf.EADock3: Evaluating binding mode 0/1 with FACTS
sib.fastconf.EADock3: Evaluating cluster 49/74
sib.fastconf.EADock3: Evaluating binding mode 0/1 with FACTS
sib.fastconf.EADock3: Evaluating cluster 50/74
sib.fastconf.EADock3: Evaluating binding mode 0/1 with FACTS
sib.fastconf.EADock3: Evaluating cluster 51/74
sib.fastconf.EADock3: Evaluating binding mode 0/1 with FACTS
sib.fastconf.EADock3: Evaluating cluster 52/74
sib.fastconf.EADock3: Evaluating binding mode 0/1 with FACTS
sib.fastconf.EADock3: Evaluating cluster 53/74
sib.fastconf.EADock3: Evaluating binding mode 0/1 with FACTS
sib.fastconf.EADock3: Evaluating cluster 54/74
sib.fastconf.EADock3: Evaluating binding mode 0/1 with FACTS
sib.fastconf.EADock3: Evaluating cluster 55/74
sib.fastconf.EADock3: Evaluating binding mode 0/1 with FACTS
sib.fastconf.EADock3: Evaluating cluster 56/74
sib.fastconf.EADock3: Evaluating binding mode 0/1 with FACTS
sib.fastconf.EADock3: Evaluating cluster 57/74
sib.fastconf.EADock3: Evaluating binding mode 0/1 with FACTS
sib.fastconf.EADock3: Evaluating cluster 58/74
sib.fastconf.EADock3: Evaluating binding mode 0/1 with FACTS
sib.fastconf.EADock3: Evaluating cluster 59/74
sib.fastconf.EADock3: Evaluating binding mode 0/1 with FACTS
sib.fastconf.EADock3: Evaluating cluster 60/74
sib.fastconf.EADock3: Evaluating binding mode 0/1 with FACTS
sib.fastconf.EADock3: Evaluating cluster 61/74
sib.fastconf.EADock3: Evaluating binding mode 0/1 with FACTS
sib.fastconf.EADock3: Evaluating cluster 62/74
sib.fastconf.EADock3: Evaluating binding mode 0/1 with FACTS
sib.fastconf.EADock3: Evaluating cluster 63/74
sib.fastconf.EADock3: Evaluating binding mode 0/1 with FACTS
sib.fastconf.EADock3: Evaluating cluster 64/74
sib.fastconf.EADock3: Evaluating binding mode 0/1 with FACTS
sib.fastconf.EADock3: Evaluating cluster 65/74
sib.fastconf.EADock3: Evaluating binding mode 0/1 with FACTS
sib.fastconf.EADock3: Evaluating cluster 66/74
sib.fastconf.EADock3: Evaluating binding mode 0/1 with FACTS
sib.fastconf.EADock3: Evaluating cluster 67/74
sib.fastconf.EADock3: Evaluating binding mode 0/1 with FACTS
sib.fastconf.EADock3: Evaluating cluster 68/74
sib.fastconf.EADock3: Evaluating binding mode 0/1 with FACTS
sib.fastconf.EADock3: Evaluating cluster 69/74
sib.fastconf.EADock3: Evaluating binding mode 0/1 with FACTS
sib.fastconf.EADock3: Evaluating cluster 70/74
sib.fastconf.EADock3: Evaluating binding mode 0/1 with FACTS
sib.fastconf.EADock3: Evaluating cluster 71/74
sib.fastconf.EADock3: Evaluating binding mode 0/1 with FACTS
sib.fastconf.EADock3: Evaluating cluster 72/74
sib.fastconf.EADock3: Evaluating binding mode 0/1 with FACTS
sib.fastconf.EADock3: Evaluating cluster 73/74
sib.fastconf.EADock3: Evaluating binding mode 0/1 with FACTS
sib.wrappers.md.charmm.ExtendedCharmmWrapper: CHARMM timers: CPU time: 19.73 seconds
sib.wrappers.md.charmm.ExtendedCharmmWrapper: CHARMM timers: Elapsed time: 19.931 seconds.
sib.fastconf.EADock3: Starting cluster expansion.
sib.fastconf.EADock3: System  : 5369 atoms
sib.fastconf.EADock3: Ligand  : 83 atoms
sib.fastconf.EADock3: Receptor: 5286 atoms
sib.fastconf.EADock3:   Fixed part   : 5286 atoms
sib.fastconf.EADock3:   Flexible part: 0 atoms
sib.fastconf.EADock3: Expanding cluster 0/32
sib.fastconf.EADock3: Expanding cluster 1/32
sib.fastconf.EADock3: Expanding cluster 2/32
sib.fastconf.EADock3: Expanding cluster 3/32
sib.fastconf.EADock3: Expanding cluster 4/32
sib.fastconf.EADock3: Expanding cluster 5/32
sib.fastconf.EADock3: Expanding cluster 6/32
sib.fastconf.EADock3: Expanding cluster 7/32
sib.fastconf.EADock3: Expanding cluster 8/32
sib.fastconf.EADock3: Expanding cluster 9/32
sib.fastconf.EADock3: Expanding cluster 10/32
sib.fastconf.EADock3: Expanding cluster 11/32
sib.fastconf.EADock3: Expanding cluster 12/32
sib.fastconf.EADock3: Expanding cluster 13/32
sib.fastconf.EADock3: Expanding cluster 14/32
sib.fastconf.EADock3: Expanding cluster 15/32
sib.fastconf.EADock3: Expanding cluster 16/32
sib.fastconf.EADock3: Expanding cluster 17/32
sib.fastconf.EADock3: Expanding cluster 18/32
sib.fastconf.EADock3: Expanding cluster 19/32
sib.fastconf.EADock3: Expanding cluster 20/32
sib.fastconf.EADock3: Expanding cluster 21/32
sib.fastconf.EADock3: Expanding cluster 22/32
sib.fastconf.EADock3: Expanding cluster 23/32
sib.fastconf.EADock3: Expanding cluster 24/32
sib.fastconf.EADock3: Expanding cluster 25/32
sib.fastconf.EADock3: Expanding cluster 26/32
sib.fastconf.EADock3: Expanding cluster 27/32
sib.fastconf.EADock3: Expanding cluster 28/32
sib.fastconf.EADock3: Expanding cluster 29/32
sib.fastconf.EADock3: Expanding cluster 30/32
sib.fastconf.EADock3: Expanding cluster 31/32
sib.wrappers.md.charmm.ExtendedCharmmWrapper: CHARMM timers: CPU time: 123.2 seconds
sib.wrappers.md.charmm.ExtendedCharmmWrapper: CHARMM timers: Elapsed time: 123.712 seconds.
sib.fastconf.EADock3: Starting clustering
sib.fastconf.EADock3: Clustering iteration 0 took 10 ms and merged 224 clusters.
sib.fastconf.EADock3: Clustering iteration 1 took 0 ms and merged 0 clusters.
sib.fastconf.EADock3: Clustering took 10 ms.
sib.fastconf.EADock3: 256 elements were gathered in 32 clusters.
sib.fastconf.EADock3: clusters expanded, 256 binding modes generated
sib.fastconf.EADock3: Evaluating cluster 0/32
sib.fastconf.EADock3: Evaluating binding mode 0/8 with FACTS
sib.fastconf.EADock3: Evaluating binding mode 1/8 with FACTS
sib.fastconf.EADock3: Evaluating binding mode 2/8 with FACTS
sib.fastconf.EADock3: Evaluating binding mode 3/8 with FACTS
sib.fastconf.EADock3: Evaluating binding mode 4/8 with FACTS
sib.fastconf.EADock3: Evaluating binding mode 5/8 with FACTS
sib.fastconf.EADock3: Evaluating binding mode 6/8 with FACTS
sib.fastconf.EADock3: Evaluating binding mode 7/8 with FACTS
sib.fastconf.EADock3: Evaluating cluster 1/32
sib.fastconf.EADock3: Evaluating binding mode 0/8 with FACTS
sib.fastconf.EADock3: Evaluating binding mode 1/8 with FACTS
sib.fastconf.EADock3: Evaluating binding mode 2/8 with FACTS
sib.fastconf.EADock3: Evaluating binding mode 3/8 with FACTS
sib.fastconf.EADock3: Evaluating binding mode 4/8 with FACTS
sib.fastconf.EADock3: Evaluating binding mode 5/8 with FACTS
sib.fastconf.EADock3: Evaluating binding mode 6/8 with FACTS
sib.fastconf.EADock3: Evaluating binding mode 7/8 with FACTS
sib.fastconf.EADock3: Evaluating cluster 2/32
sib.fastconf.EADock3: Evaluating binding mode 0/8 with FACTS
sib.fastconf.EADock3: Evaluating binding mode 1/8 with FACTS
sib.fastconf.EADock3: Evaluating binding mode 2/8 with FACTS
sib.fastconf.EADock3: Evaluating binding mode 3/8 with FACTS
sib.fastconf.EADock3: Evaluating binding mode 4/8 with FACTS
sib.fastconf.EADock3: Evaluating binding mode 5/8 with FACTS
sib.fastconf.EADock3: Evaluating binding mode 6/8 with FACTS
sib.fastconf.EADock3: Evaluating binding mode 7/8 with FACTS
sib.fastconf.EADock3: Evaluating cluster 3/32
sib.fastconf.EADock3: Evaluating binding mode 0/8 with FACTS
sib.fastconf.EADock3: Evaluating binding mode 1/8 with FACTS
sib.fastconf.EADock3: Evaluating binding mode 2/8 with FACTS
sib.fastconf.EADock3: Evaluating binding mode 3/8 with FACTS
sib.fastconf.EADock3: Evaluating binding mode 4/8 with FACTS
sib.fastconf.EADock3: Evaluating binding mode 5/8 with FACTS
sib.fastconf.EADock3: Evaluating binding mode 6/8 with FACTS
sib.fastconf.EADock3: Evaluating binding mode 7/8 with FACTS
sib.fastconf.EADock3: Evaluating cluster 4/32
sib.fastconf.EADock3: Evaluating binding mode 0/8 with FACTS
sib.fastconf.EADock3: Evaluating binding mode 1/8 with FACTS
sib.fastconf.EADock3: Evaluating binding mode 2/8 with FACTS
sib.fastconf.EADock3: Evaluating binding mode 3/8 with FACTS
sib.fastconf.EADock3: Evaluating binding mode 4/8 with FACTS
sib.fastconf.EADock3: Evaluating binding mode 5/8 with FACTS
sib.fastconf.EADock3: Evaluating binding mode 6/8 with FACTS
sib.fastconf.EADock3: Evaluating binding mode 7/8 with FACTS
sib.fastconf.EADock3: Evaluating cluster 5/32
sib.fastconf.EADock3: Evaluating binding mode 0/8 with FACTS
sib.fastconf.EADock3: Evaluating binding mode 1/8 with FACTS
sib.fastconf.EADock3: Evaluating binding mode 2/8 with FACTS
sib.fastconf.EADock3: Evaluating binding mode 3/8 with FACTS
sib.fastconf.EADock3: Evaluating binding mode 4/8 with FACTS
sib.fastconf.EADock3: Evaluating binding mode 5/8 with FACTS
sib.fastconf.EADock3: Evaluating binding mode 6/8 with FACTS
sib.fastconf.EADock3: Evaluating binding mode 7/8 with FACTS
sib.fastconf.EADock3: Evaluating cluster 6/32
sib.fastconf.EADock3: Evaluating binding mode 0/8 with FACTS
sib.fastconf.EADock3: Evaluating binding mode 1/8 with FACTS
sib.fastconf.EADock3: Evaluating binding mode 2/8 with FACTS
sib.fastconf.EADock3: Evaluating binding mode 3/8 with FACTS
sib.fastconf.EADock3: Evaluating binding mode 4/8 with FACTS
sib.fastconf.EADock3: Evaluating binding mode 5/8 with FACTS
sib.fastconf.EADock3: Evaluating binding mode 6/8 with FACTS
sib.fastconf.EADock3: Evaluating binding mode 7/8 with FACTS
sib.fastconf.EADock3: Evaluating cluster 7/32
sib.fastconf.EADock3: Evaluating binding mode 0/8 with FACTS
sib.fastconf.EADock3: Evaluating binding mode 1/8 with FACTS
sib.fastconf.EADock3: Evaluating binding mode 2/8 with FACTS
sib.fastconf.EADock3: Evaluating binding mode 3/8 with FACTS
sib.fastconf.EADock3: Evaluating binding mode 4/8 with FACTS
sib.fastconf.EADock3: Evaluating binding mode 5/8 with FACTS
sib.fastconf.EADock3: Evaluating binding mode 6/8 with FACTS
sib.fastconf.EADock3: Evaluating binding mode 7/8 with FACTS
sib.fastconf.EADock3: Evaluating cluster 8/32
sib.fastconf.EADock3: Evaluating binding mode 0/8 with FACTS
sib.fastconf.EADock3: Evaluating binding mode 1/8 with FACTS
sib.fastconf.EADock3: Evaluating binding mode 2/8 with FACTS
sib.fastconf.EADock3: Evaluating binding mode 3/8 with FACTS
sib.fastconf.EADock3: Evaluating binding mode 4/8 with FACTS
sib.fastconf.EADock3: Evaluating binding mode 5/8 with FACTS
sib.fastconf.EADock3: Evaluating binding mode 6/8 with FACTS
sib.fastconf.EADock3: Evaluating binding mode 7/8 with FACTS
sib.fastconf.EADock3: Evaluating cluster 9/32
sib.fastconf.EADock3: Evaluating binding mode 0/8 with FACTS
sib.fastconf.EADock3: Evaluating binding mode 1/8 with FACTS
sib.fastconf.EADock3: Evaluating binding mode 2/8 with FACTS
sib.fastconf.EADock3: Evaluating binding mode 3/8 with FACTS
sib.fastconf.EADock3: Evaluating binding mode 4/8 with FACTS
sib.fastconf.EADock3: Evaluating binding mode 5/8 with FACTS
sib.fastconf.EADock3: Evaluating binding mode 6/8 with FACTS
sib.fastconf.EADock3: Evaluating binding mode 7/8 with FACTS
sib.fastconf.EADock3: Evaluating cluster 10/32
sib.fastconf.EADock3: Evaluating binding mode 0/8 with FACTS
sib.fastconf.EADock3: Evaluating binding mode 1/8 with FACTS
sib.fastconf.EADock3: Evaluating binding mode 2/8 with FACTS
sib.fastconf.EADock3: Evaluating binding mode 3/8 with FACTS
sib.fastconf.EADock3: Evaluating binding mode 4/8 with FACTS
sib.fastconf.EADock3: Evaluating binding mode 5/8 with FACTS
sib.fastconf.EADock3: Evaluating binding mode 6/8 with FACTS
sib.fastconf.EADock3: Evaluating binding mode 7/8 with FACTS
sib.fastconf.EADock3: Evaluating cluster 11/32
sib.fastconf.EADock3: Evaluating binding mode 0/8 with FACTS
sib.fastconf.EADock3: Evaluating binding mode 1/8 with FACTS
sib.fastconf.EADock3: Evaluating binding mode 2/8 with FACTS
sib.fastconf.EADock3: Evaluating binding mode 3/8 with FACTS
sib.fastconf.EADock3: Evaluating binding mode 4/8 with FACTS
sib.fastconf.EADock3: Evaluating binding mode 5/8 with FACTS
sib.fastconf.EADock3: Evaluating binding mode 6/8 with FACTS
sib.fastconf.EADock3: Evaluating binding mode 7/8 with FACTS
sib.fastconf.EADock3: Evaluating cluster 12/32
sib.fastconf.EADock3: Evaluating binding mode 0/8 with FACTS
sib.fastconf.EADock3: Evaluating binding mode 1/8 with FACTS
sib.fastconf.EADock3: Evaluating binding mode 2/8 with FACTS
sib.fastconf.EADock3: Evaluating binding mode 3/8 with FACTS
sib.fastconf.EADock3: Evaluating binding mode 4/8 with FACTS
sib.fastconf.EADock3: Evaluating binding mode 5/8 with FACTS
sib.fastconf.EADock3: Evaluating binding mode 6/8 with FACTS
sib.fastconf.EADock3: Evaluating binding mode 7/8 with FACTS
sib.fastconf.EADock3: Evaluating cluster 13/32
sib.fastconf.EADock3: Evaluating binding mode 0/8 with FACTS
sib.fastconf.EADock3: Evaluating binding mode 1/8 with FACTS
sib.fastconf.EADock3: Evaluating binding mode 2/8 with FACTS
sib.fastconf.EADock3: Evaluating binding mode 3/8 with FACTS
sib.fastconf.EADock3: Evaluating binding mode 4/8 with FACTS
sib.fastconf.EADock3: Evaluating binding mode 5/8 with FACTS
sib.fastconf.EADock3: Evaluating binding mode 6/8 with FACTS
sib.fastconf.EADock3: Evaluating binding mode 7/8 with FACTS
sib.fastconf.EADock3: Evaluating cluster 14/32
sib.fastconf.EADock3: Evaluating binding mode 0/8 with FACTS
sib.fastconf.EADock3: Evaluating binding mode 1/8 with FACTS
sib.fastconf.EADock3: Evaluating binding mode 2/8 with FACTS
sib.fastconf.EADock3: Evaluating binding mode 3/8 with FACTS
sib.fastconf.EADock3: Evaluating binding mode 4/8 with FACTS
sib.fastconf.EADock3: Evaluating binding mode 5/8 with FACTS
sib.fastconf.EADock3: Evaluating binding mode 6/8 with FACTS
sib.fastconf.EADock3: Evaluating binding mode 7/8 with FACTS
sib.fastconf.EADock3: Evaluating cluster 15/32
sib.fastconf.EADock3: Evaluating binding mode 0/8 with FACTS
sib.fastconf.EADock3: Evaluating binding mode 1/8 with FACTS
sib.fastconf.EADock3: Evaluating binding mode 2/8 with FACTS
sib.fastconf.EADock3: Evaluating binding mode 3/8 with FACTS
sib.fastconf.EADock3: Evaluating binding mode 4/8 with FACTS
sib.fastconf.EADock3: Evaluating binding mode 5/8 with FACTS
sib.fastconf.EADock3: Evaluating binding mode 6/8 with FACTS
sib.fastconf.EADock3: Evaluating binding mode 7/8 with FACTS
sib.fastconf.EADock3: Evaluating cluster 16/32
sib.fastconf.EADock3: Evaluating binding mode 0/8 with FACTS
sib.fastconf.EADock3: Evaluating binding mode 1/8 with FACTS
sib.fastconf.EADock3: Evaluating binding mode 2/8 with FACTS
sib.fastconf.EADock3: Evaluating binding mode 3/8 with FACTS
sib.fastconf.EADock3: Evaluating binding mode 4/8 with FACTS
sib.fastconf.EADock3: Evaluating binding mode 5/8 with FACTS
sib.fastconf.EADock3: Evaluating binding mode 6/8 with FACTS
sib.fastconf.EADock3: Evaluating binding mode 7/8 with FACTS
sib.fastconf.EADock3: Evaluating cluster 17/32
sib.fastconf.EADock3: Evaluating binding mode 0/8 with FACTS
sib.fastconf.EADock3: Evaluating binding mode 1/8 with FACTS
sib.fastconf.EADock3: Evaluating binding mode 2/8 with FACTS
sib.fastconf.EADock3: Evaluating binding mode 3/8 with FACTS
sib.fastconf.EADock3: Evaluating binding mode 4/8 with FACTS
sib.fastconf.EADock3: Evaluating binding mode 5/8 with FACTS
sib.fastconf.EADock3: Evaluating binding mode 6/8 with FACTS
sib.fastconf.EADock3: Evaluating binding mode 7/8 with FACTS
sib.fastconf.EADock3: Evaluating cluster 18/32
sib.fastconf.EADock3: Evaluating binding mode 0/8 with FACTS
sib.fastconf.EADock3: Evaluating binding mode 1/8 with FACTS
sib.fastconf.EADock3: Evaluating binding mode 2/8 with FACTS
sib.fastconf.EADock3: Evaluating binding mode 3/8 with FACTS
sib.fastconf.EADock3: Evaluating binding mode 4/8 with FACTS
sib.fastconf.EADock3: Evaluating binding mode 5/8 with FACTS
sib.fastconf.EADock3: Evaluating binding mode 6/8 with FACTS
sib.fastconf.EADock3: Evaluating binding mode 7/8 with FACTS
sib.fastconf.EADock3: Evaluating cluster 19/32
sib.fastconf.EADock3: Evaluating binding mode 0/8 with FACTS
sib.fastconf.EADock3: Evaluating binding mode 1/8 with FACTS
sib.fastconf.EADock3: Evaluating binding mode 2/8 with FACTS
sib.fastconf.EADock3: Evaluating binding mode 3/8 with FACTS
sib.fastconf.EADock3: Evaluating binding mode 4/8 with FACTS
sib.fastconf.EADock3: Evaluating binding mode 5/8 with FACTS
sib.fastconf.EADock3: Evaluating binding mode 6/8 with FACTS
sib.fastconf.EADock3: Evaluating binding mode 7/8 with FACTS
sib.fastconf.EADock3: Evaluating cluster 20/32
sib.fastconf.EADock3: Evaluating binding mode 0/8 with FACTS
sib.fastconf.EADock3: Evaluating binding mode 1/8 with FACTS
sib.fastconf.EADock3: Evaluating binding mode 2/8 with FACTS
sib.fastconf.EADock3: Evaluating binding mode 3/8 with FACTS
sib.fastconf.EADock3: Evaluating binding mode 4/8 with FACTS
sib.fastconf.EADock3: Evaluating binding mode 5/8 with FACTS
sib.fastconf.EADock3: Evaluating binding mode 6/8 with FACTS
sib.fastconf.EADock3: Evaluating binding mode 7/8 with FACTS
sib.fastconf.EADock3: Evaluating cluster 21/32
sib.fastconf.EADock3: Evaluating binding mode 0/8 with FACTS
sib.fastconf.EADock3: Evaluating binding mode 1/8 with FACTS
sib.fastconf.EADock3: Evaluating binding mode 2/8 with FACTS
sib.fastconf.EADock3: Evaluating binding mode 3/8 with FACTS
sib.fastconf.EADock3: Evaluating binding mode 4/8 with FACTS
sib.fastconf.EADock3: Evaluating binding mode 5/8 with FACTS
sib.fastconf.EADock3: Evaluating binding mode 6/8 with FACTS
sib.fastconf.EADock3: Evaluating binding mode 7/8 with FACTS
sib.fastconf.EADock3: Evaluating cluster 22/32
sib.fastconf.EADock3: Evaluating binding mode 0/8 with FACTS
sib.fastconf.EADock3: Evaluating binding mode 1/8 with FACTS
sib.fastconf.EADock3: Evaluating binding mode 2/8 with FACTS
sib.fastconf.EADock3: Evaluating binding mode 3/8 with FACTS
sib.fastconf.EADock3: Evaluating binding mode 4/8 with FACTS
sib.fastconf.EADock3: Evaluating binding mode 5/8 with FACTS
sib.fastconf.EADock3: Evaluating binding mode 6/8 with FACTS
sib.fastconf.EADock3: Evaluating binding mode 7/8 with FACTS
sib.fastconf.EADock3: Evaluating cluster 23/32
sib.fastconf.EADock3: Evaluating binding mode 0/8 with FACTS
sib.fastconf.EADock3: Evaluating binding mode 1/8 with FACTS
sib.fastconf.EADock3: Evaluating binding mode 2/8 with FACTS
sib.fastconf.EADock3: Evaluating binding mode 3/8 with FACTS
sib.fastconf.EADock3: Evaluating binding mode 4/8 with FACTS
sib.fastconf.EADock3: Evaluating binding mode 5/8 with FACTS
sib.fastconf.EADock3: Evaluating binding mode 6/8 with FACTS
sib.fastconf.EADock3: Evaluating binding mode 7/8 with FACTS
sib.fastconf.EADock3: Evaluating cluster 24/32
sib.fastconf.EADock3: Evaluating binding mode 0/8 with FACTS
sib.fastconf.EADock3: Evaluating binding mode 1/8 with FACTS
sib.fastconf.EADock3: Evaluating binding mode 2/8 with FACTS
sib.fastconf.EADock3: Evaluating binding mode 3/8 with FACTS
sib.fastconf.EADock3: Evaluating binding mode 4/8 with FACTS
sib.fastconf.EADock3: Evaluating binding mode 5/8 with FACTS
sib.fastconf.EADock3: Evaluating binding mode 6/8 with FACTS
sib.fastconf.EADock3: Evaluating binding mode 7/8 with FACTS
sib.fastconf.EADock3: Evaluating cluster 25/32
sib.fastconf.EADock3: Evaluating binding mode 0/8 with FACTS
sib.fastconf.EADock3: Evaluating binding mode 1/8 with FACTS
sib.fastconf.EADock3: Evaluating binding mode 2/8 with FACTS
sib.fastconf.EADock3: Evaluating binding mode 3/8 with FACTS
sib.fastconf.EADock3: Evaluating binding mode 4/8 with FACTS
sib.fastconf.EADock3: Evaluating binding mode 5/8 with FACTS
sib.fastconf.EADock3: Evaluating binding mode 6/8 with FACTS
sib.fastconf.EADock3: Evaluating binding mode 7/8 with FACTS
sib.fastconf.EADock3: Evaluating cluster 26/32
sib.fastconf.EADock3: Evaluating binding mode 0/8 with FACTS
sib.fastconf.EADock3: Evaluating binding mode 1/8 with FACTS
sib.fastconf.EADock3: Evaluating binding mode 2/8 with FACTS
sib.fastconf.EADock3: Evaluating binding mode 3/8 with FACTS
sib.fastconf.EADock3: Evaluating binding mode 4/8 with FACTS
sib.fastconf.EADock3: Evaluating binding mode 5/8 with FACTS
sib.fastconf.EADock3: Evaluating binding mode 6/8 with FACTS
sib.fastconf.EADock3: Evaluating binding mode 7/8 with FACTS
sib.fastconf.EADock3: Evaluating cluster 27/32
sib.fastconf.EADock3: Evaluating binding mode 0/8 with FACTS
sib.fastconf.EADock3: Evaluating binding mode 1/8 with FACTS
sib.fastconf.EADock3: Evaluating binding mode 2/8 with FACTS
sib.fastconf.EADock3: Evaluating binding mode 3/8 with FACTS
sib.fastconf.EADock3: Evaluating binding mode 4/8 with FACTS
sib.fastconf.EADock3: Evaluating binding mode 5/8 with FACTS
sib.fastconf.EADock3: Evaluating binding mode 6/8 with FACTS
sib.fastconf.EADock3: Evaluating binding mode 7/8 with FACTS
sib.fastconf.EADock3: Evaluating cluster 28/32
sib.fastconf.EADock3: Evaluating binding mode 0/8 with FACTS
sib.fastconf.EADock3: Evaluating binding mode 1/8 with FACTS
sib.fastconf.EADock3: Evaluating binding mode 2/8 with FACTS
sib.fastconf.EADock3: Evaluating binding mode 3/8 with FACTS
sib.fastconf.EADock3: Evaluating binding mode 4/8 with FACTS
sib.fastconf.EADock3: Evaluating binding mode 5/8 with FACTS
sib.fastconf.EADock3: Evaluating binding mode 6/8 with FACTS
sib.fastconf.EADock3: Evaluating binding mode 7/8 with FACTS
sib.fastconf.EADock3: Evaluating cluster 29/32
sib.fastconf.EADock3: Evaluating binding mode 0/8 with FACTS
sib.fastconf.EADock3: Evaluating binding mode 1/8 with FACTS
sib.fastconf.EADock3: Evaluating binding mode 2/8 with FACTS
sib.fastconf.EADock3: Evaluating binding mode 3/8 with FACTS
sib.fastconf.EADock3: Evaluating binding mode 4/8 with FACTS
sib.fastconf.EADock3: Evaluating binding mode 5/8 with FACTS
sib.fastconf.EADock3: Evaluating binding mode 6/8 with FACTS
sib.fastconf.EADock3: Evaluating binding mode 7/8 with FACTS
sib.fastconf.EADock3: Evaluating cluster 30/32
sib.fastconf.EADock3: Evaluating binding mode 0/8 with FACTS
sib.fastconf.EADock3: Evaluating binding mode 1/8 with FACTS
sib.fastconf.EADock3: Evaluating binding mode 2/8 with FACTS
sib.fastconf.EADock3: Evaluating binding mode 3/8 with FACTS
sib.fastconf.EADock3: Evaluating binding mode 4/8 with FACTS
sib.fastconf.EADock3: Evaluating binding mode 5/8 with FACTS
sib.fastconf.EADock3: Evaluating binding mode 6/8 with FACTS
sib.fastconf.EADock3: Evaluating binding mode 7/8 with FACTS
sib.fastconf.EADock3: Evaluating cluster 31/32
sib.fastconf.EADock3: Evaluating binding mode 0/8 with FACTS
sib.fastconf.EADock3: Evaluating binding mode 1/8 with FACTS
sib.fastconf.EADock3: Evaluating binding mode 2/8 with FACTS
sib.fastconf.EADock3: Evaluating binding mode 3/8 with FACTS
sib.fastconf.EADock3: Evaluating binding mode 4/8 with FACTS
sib.fastconf.EADock3: Evaluating binding mode 5/8 with FACTS
sib.fastconf.EADock3: Evaluating binding mode 6/8 with FACTS
sib.fastconf.EADock3: Evaluating binding mode 7/8 with FACTS
sib.wrappers.md.charmm.ExtendedCharmmWrapper: CHARMM timers: CPU time: 24.99 seconds
sib.wrappers.md.charmm.ExtendedCharmmWrapper: CHARMM timers: Elapsed time: 25.325 seconds.
sib.fastconf.EADock3: EADock3Cluster 0 : 8 elements, SimpleFitness: 263.80048, FullFitness: -986.3998 , RMSD: 32.92906 , elements: [ 262.995 -986.3998 32.92906 ] [ 262.995 -986.3998 32.92906 ] [ 263.605 -985.7765 32.887295 ] [ 263.605 -985.7765 32.887295 ] [ 263.605 -985.7765 32.887295 ] [ 264.533 -984.94226 32.908787 ] [ 264.533 -984.94226 32.908787 ] [ 264.533 -984.94226 32.908787 ] 
sib.fastconf.EADock3: EADock3Cluster 1 : 8 elements, SimpleFitness: 267.41162, FullFitness: -984.3585 , RMSD: 34.276554 , elements: [ 267.397 -984.3585 34.276554 ] [ 267.397 -984.3585 34.276554 ] [ 267.405 -984.1698 34.246094 ] [ 267.405 -984.1698 34.246094 ] [ 267.405 -984.1698 34.246094 ] [ 267.428 -984.1092 34.23549 ] [ 267.428 -984.1092 34.23549 ] [ 267.428 -984.1092 34.23549 ] 
sib.fastconf.EADock3: EADock3Cluster 2 : 8 elements, SimpleFitness: 267.6206, FullFitness: -983.9359 , RMSD: 32.872967 , elements: [ 267.291 -983.9359 32.872967 ] [ 267.291 -983.9359 32.872967 ] [ 267.482 -983.7442 32.961525 ] [ 267.482 -983.7442 32.961525 ] [ 267.482 -983.7442 32.961525 ] [ 267.979 -983.39624 32.9126 ] [ 267.979 -983.39624 32.9126 ] [ 267.979 -983.39624 32.9126 ] 
sib.fastconf.EADock3: EADock3Cluster 3 : 8 elements, SimpleFitness: 265.87, FullFitness: -982.63556 , RMSD: 33.048294 , elements: [ 265.84 -982.63556 33.048294 ] [ 265.84 -982.63556 33.048294 ] [ 265.878 -982.56573 33.004395 ] [ 265.878 -982.56573 33.004395 ] [ 265.878 -982.56573 33.004395 ] [ 265.878 -982.56573 33.004395 ] [ 265.884 -982.5526 33.167244 ] [ 265.884 -982.5526 33.167244 ] 
sib.fastconf.EADock3: EADock3Cluster 4 : 8 elements, SimpleFitness: 267.09924, FullFitness: -982.05383 , RMSD: 33.05626 , elements: [ 267.067 -982.05383 33.05626 ] [ 267.067 -982.05383 33.05626 ] [ 267.067 -982.05383 33.05626 ] [ 267.115 -981.9674 33.00578 ] [ 267.115 -981.9674 33.00578 ] [ 267.121 -981.91534 33.001244 ] [ 267.121 -981.91534 33.001244 ] [ 267.121 -981.91534 33.001244 ] 
sib.fastconf.EADock3: EADock3Cluster 5 : 8 elements, SimpleFitness: 267.14874, FullFitness: -980.9666 , RMSD: 19.004972 , elements: [ 264.847 -980.9666 19.004972 ] [ 264.847 -980.9666 19.004972 ] [ 267.528 -975.77 19.068031 ] [ 267.528 -975.77 19.068031 ] [ 268.11 -974.7434 19.094688 ] [ 268.11 -974.7434 19.094688 ] [ 268.11 -974.7434 19.094688 ] [ 268.11 -974.7434 19.094688 ] 
sib.fastconf.EADock3: EADock3Cluster 6 : 8 elements, SimpleFitness: 273.48788, FullFitness: -980.9079 , RMSD: 32.505947 , elements: [ 270.855 -980.9079 32.505947 ] [ 270.855 -980.9079 32.505947 ] [ 270.855 -980.9079 32.505947 ] [ 273.912 -977.787 32.091125 ] [ 273.912 -977.787 32.091125 ] [ 275.838 -974.76624 32.05354 ] [ 275.838 -974.76624 32.05354 ] [ 275.838 -974.76624 32.05354 ] 
sib.fastconf.EADock3: EADock3Cluster 7 : 8 elements, SimpleFitness: 271.80173, FullFitness: -980.4504 , RMSD: 17.383718 , elements: [ 270.785 -980.4504 17.383718 ] [ 270.785 -980.4504 17.383718 ] [ 271.769 -978.8684 17.434803 ] [ 272.215 -978.1902 17.407085 ] [ 272.215 -978.1902 17.407085 ] [ 272.215 -978.1902 17.407085 ] [ 272.215 -978.1902 17.407085 ] [ 272.215 -978.1902 17.407085 ] 
sib.fastconf.EADock3: EADock3Cluster 8 : 8 elements, SimpleFitness: 254.12978, FullFitness: -979.8932 , RMSD: 20.533895 , elements: [ 252.447 -979.8932 20.533895 ] [ 252.825 -979.5216 20.560612 ] [ 252.825 -979.5216 20.560612 ] [ 252.825 -979.5216 20.560612 ] [ 255.529 -977.25476 20.26116 ] [ 255.529 -977.25476 20.26116 ] [ 255.529 -977.25476 20.26116 ] [ 255.529 -977.25476 20.26116 ] 
sib.fastconf.EADock3: EADock3Cluster 9 : 8 elements, SimpleFitness: 269.57187, FullFitness: -979.49756 , RMSD: 32.613358 , elements: [ 268.659 -979.49756 32.613358 ] [ 268.659 -979.49756 32.613358 ] [ 268.659 -979.49756 32.613358 ] [ 269.165 -978.9944 32.655354 ] [ 269.165 -978.9944 32.655354 ] [ 270.756 -977.3495 32.69635 ] [ 270.756 -977.3495 32.69635 ] [ 270.756 -977.3495 32.69635 ] 
sib.fastconf.EADock3: EADock3Cluster 10 : 8 elements, SimpleFitness: 269.75912, FullFitness: -978.19116 , RMSD: 32.930035 , elements: [ 268.676 -978.19116 32.930035 ] [ 269.487 -977.37354 32.919975 ] [ 269.487 -977.37354 32.919975 ] [ 269.487 -977.37354 32.919975 ] [ 270.234 -976.6103 32.89319 ] [ 270.234 -976.6103 32.89319 ] [ 270.234 -976.6103 32.89319 ] [ 270.234 -976.6103 32.89319 ] 
sib.fastconf.EADock3: EADock3Cluster 11 : 8 elements, SimpleFitness: 272.22522, FullFitness: -976.51636 , RMSD: 32.676655 , elements: [ 271.743 -976.51636 32.676655 ] [ 271.743 -976.51636 32.676655 ] [ 272.736 -976.04443 32.960075 ] [ 272.736 -976.04443 32.960075 ] [ 272.211 -975.9927 32.66335 ] [ 272.211 -975.9927 32.66335 ] [ 272.211 -975.9927 32.66335 ] [ 272.211 -975.9927 32.66335 ] 
sib.fastconf.EADock3: EADock3Cluster 12 : 8 elements, SimpleFitness: 276.0485, FullFitness: -976.3508 , RMSD: 33.960247 , elements: [ 275.888 -976.3508 33.960247 ] [ 275.888 -976.3508 33.960247 ] [ 275.888 -976.3508 33.960247 ] [ 276.044 -976.24084 33.934624 ] [ 276.044 -976.24084 33.934624 ] [ 276.212 -976.04834 33.880424 ] [ 276.212 -976.04834 33.880424 ] [ 276.212 -976.04834 33.880424 ] 
sib.fastconf.EADock3: EADock3Cluster 13 : 8 elements, SimpleFitness: 263.64087, FullFitness: -975.4411 , RMSD: 18.035675 , elements: [ 263.512 -975.4411 18.035675 ] [ 263.512 -975.4411 18.035675 ] [ 263.512 -975.4411 18.035675 ] [ 263.708 -974.9171 18.0166 ] [ 263.708 -974.9171 18.0166 ] [ 263.725 -974.89246 18.010357 ] [ 263.725 -974.89246 18.010357 ] [ 263.725 -974.89246 18.010357 ] 
sib.fastconf.EADock3: EADock3Cluster 14 : 8 elements, SimpleFitness: 257.01492, FullFitness: -974.97534 , RMSD: 19.705957 , elements: [ 257.26 -974.97534 19.705957 ] [ 257.26 -974.97534 19.705957 ] [ 257.26 -974.97534 19.705957 ] [ 256.872 -974.8274 19.838781 ] [ 256.872 -974.8274 19.838781 ] [ 256.872 -974.8274 19.838781 ] [ 256.872 -974.8274 19.838781 ] [ 256.851 -974.7704 19.836521 ] 
sib.fastconf.EADock3: EADock3Cluster 15 : 8 elements, SimpleFitness: 260.01962, FullFitness: -974.84326 , RMSD: 18.853788 , elements: [ 260.106 -974.84326 18.853788 ] [ 260.106 -974.84326 18.853788 ] [ 260.106 -974.84326 18.853788 ] [ 260.106 -974.84326 18.853788 ] [ 260.243 -974.6932 18.953627 ] [ 259.83 -973.422 18.858316 ] [ 259.83 -973.422 18.858316 ] [ 259.83 -973.422 18.858316 ] 
sib.fastconf.EADock3: EADock3Cluster 16 : 8 elements, SimpleFitness: 269.38, FullFitness: -974.6776 , RMSD: 31.848877 , elements: [ 269.262 -974.6776 31.848877 ] [ 269.262 -974.6776 31.848877 ] [ 269.466 -974.6177 31.871607 ] [ 269.466 -974.6177 31.871607 ] [ 269.466 -974.6177 31.871607 ] [ 269.466 -974.6177 31.871607 ] [ 269.326 -974.56274 31.969406 ] [ 269.326 -974.56274 31.969406 ] 
sib.fastconf.EADock3: EADock3Cluster 17 : 8 elements, SimpleFitness: 258.37137, FullFitness: -973.7821 , RMSD: 20.49072 , elements: [ 258.275 -973.7821 20.49072 ] [ 258.275 -973.7821 20.49072 ] [ 258.275 -973.7821 20.49072 ] [ 257.72 -973.14026 20.672096 ] [ 257.72 -973.14026 20.672096 ] [ 258.902 -971.119 20.611366 ] [ 258.902 -971.119 20.611366 ] [ 258.902 -971.119 20.611366 ] 
sib.fastconf.EADock3: EADock3Cluster 18 : 8 elements, SimpleFitness: 260.32764, FullFitness: -973.77356 , RMSD: 17.607079 , elements: [ 260.364 -973.77356 17.607079 ] [ 260.295 -973.73987 17.641388 ] [ 260.295 -973.73987 17.641388 ] [ 260.295 -973.73987 17.641388 ] [ 260.295 -973.73987 17.641388 ] [ 260.359 -973.72375 17.671276 ] [ 260.359 -973.72375 17.671276 ] [ 260.359 -973.72375 17.671276 ] 
sib.fastconf.EADock3: EADock3Cluster 19 : 8 elements, SimpleFitness: 276.27985, FullFitness: -971.8055 , RMSD: 32.054447 , elements: [ 276.166 -971.8055 32.054447 ] [ 276.166 -971.8055 32.054447 ] [ 276.166 -971.8055 32.054447 ] [ 276.398 -971.3195 32.023327 ] [ 276.398 -971.3195 32.023327 ] [ 276.315 -971.2532 31.95942 ] [ 276.315 -971.2532 31.95942 ] [ 276.315 -971.2532 31.95942 ] 
sib.fastconf.EADock3: EADock3Cluster 20 : 8 elements, SimpleFitness: 280.8286, FullFitness: -971.2363 , RMSD: 33.2148 , elements: [ 280.503 -971.2363 33.2148 ] [ 280.503 -971.2363 33.2148 ] [ 280.503 -971.2363 33.2148 ] [ 280.952 -970.7474 33.131016 ] [ 280.952 -970.7474 33.131016 ] [ 281.072 -970.6116 33.16472 ] [ 281.072 -970.6116 33.16472 ] [ 281.072 -970.6116 33.16472 ] 
sib.fastconf.EADock3: EADock3Cluster 21 : 8 elements, SimpleFitness: 260.94702, FullFitness: -970.99097 , RMSD: 20.366926 , elements: [ 260.739 -970.99097 20.366926 ] [ 260.739 -970.99097 20.366926 ] [ 260.739 -970.99097 20.366926 ] [ 260.993 -970.7141 20.376133 ] [ 260.993 -970.7141 20.376133 ] [ 260.993 -970.7141 20.376133 ] [ 261.19 -970.54333 20.378136 ] [ 261.19 -970.54333 20.378136 ] 
sib.fastconf.EADock3: EADock3Cluster 22 : 8 elements, SimpleFitness: 273.29147, FullFitness: -970.45337 , RMSD: 18.241077 , elements: [ 272.632 -970.45337 18.241077 ] [ 272.632 -970.45337 18.241077 ] [ 272.632 -970.45337 18.241077 ] [ 272.632 -970.45337 18.241077 ] [ 272.632 -970.45337 18.241077 ] [ 272.888 -969.7507 18.258677 ] [ 272.888 -969.7507 18.258677 ] [ 277.396 -964.1334 18.056074 ] 
sib.fastconf.EADock3: EADock3Cluster 23 : 8 elements, SimpleFitness: 276.976, FullFitness: -969.7719 , RMSD: 39.561893 , elements: [ 277.058 -969.7719 39.561893 ] [ 277.058 -969.7719 39.561893 ] [ 277.058 -969.7719 39.561893 ] [ 277.058 -969.7719 39.561893 ] [ 276.9 -969.577 39.560104 ] [ 276.892 -969.53455 39.55355 ] [ 276.892 -969.53455 39.55355 ] [ 276.892 -969.53455 39.55355 ] 
sib.fastconf.EADock3: EADock3Cluster 24 : 8 elements, SimpleFitness: 282.08676, FullFitness: -969.3136 , RMSD: 32.931534 , elements: [ 279.431 -969.3136 32.931534 ] [ 279.431 -969.3136 32.931534 ] [ 282.666 -964.3368 33.000393 ] [ 282.666 -964.3368 33.000393 ] [ 282.666 -964.3368 33.000393 ] [ 283.278 -963.44946 32.9969 ] [ 283.278 -963.44946 32.9969 ] [ 283.278 -963.44946 32.9969 ] 
sib.fastconf.EADock3: EADock3Cluster 25 : 8 elements, SimpleFitness: 268.01514, FullFitness: -967.5843 , RMSD: 18.61737 , elements: [ 268.086 -967.5843 18.61737 ] [ 268.086 -967.5843 18.61737 ] [ 268.086 -967.5843 18.61737 ] [ 268.041 -967.5719 18.610811 ] [ 268.041 -967.5719 18.610811 ] [ 267.927 -967.3838 18.609688 ] [ 267.927 -967.3838 18.609688 ] [ 267.927 -967.3838 18.609688 ] 
sib.fastconf.EADock3: EADock3Cluster 26 : 8 elements, SimpleFitness: 285.15048, FullFitness: -967.3784 , RMSD: 33.764374 , elements: [ 282.527 -967.3784 33.764374 ] [ 282.527 -967.3784 33.764374 ] [ 282.527 -967.3784 33.764374 ] [ 286.34 -963.0598 33.22917 ] [ 286.34 -963.0598 33.22917 ] [ 286.981 -962.32556 33.205593 ] [ 286.981 -962.32556 33.205593 ] [ 286.981 -962.32556 33.205593 ] 
sib.fastconf.EADock3: EADock3Cluster 27 : 8 elements, SimpleFitness: 282.942, FullFitness: -964.8655 , RMSD: 32.566788 , elements: [ 282.715 -964.8655 32.566788 ] [ 282.715 -964.8655 32.566788 ] [ 282.715 -964.8655 32.566788 ] [ 282.715 -964.8655 32.566788 ] [ 282.95 -964.4971 32.699383 ] [ 282.95 -964.4971 32.699383 ] [ 283.388 -963.8814 32.530445 ] [ 283.388 -963.8814 32.530445 ] 
sib.fastconf.EADock3: EADock3Cluster 28 : 8 elements, SimpleFitness: 284.74548, FullFitness: -964.1683 , RMSD: 33.780426 , elements: [ 284.057 -964.1683 33.780426 ] [ 284.057 -964.1683 33.780426 ] [ 284.341 -963.7998 33.625732 ] [ 284.341 -963.7998 33.625732 ] [ 285.292 -962.5183 33.50209 ] [ 285.292 -962.5183 33.50209 ] [ 285.292 -962.5183 33.50209 ] [ 285.292 -962.5183 33.50209 ] 
sib.fastconf.EADock3: EADock3Cluster 29 : 8 elements, SimpleFitness: 270.0929, FullFitness: -962.1727 , RMSD: 22.04067 , elements: [ 269.312 -962.1727 22.04067 ] [ 269.233 -961.96204 21.993654 ] [ 269.233 -961.96204 21.993654 ] [ 270.593 -960.42053 21.98418 ] [ 270.593 -960.42053 21.98418 ] [ 270.593 -960.42053 21.98418 ] [ 270.593 -960.42053 21.98418 ] [ 270.593 -960.42053 21.98418 ] 
sib.fastconf.EADock3: EADock3Cluster 30 : 8 elements, SimpleFitness: 269.458, FullFitness: -959.94275 , RMSD: 20.491867 , elements: [ 269.451 -959.94275 20.491867 ] [ 269.451 -959.94275 20.491867 ] [ 269.451 -959.94275 20.491867 ] [ 269.402 -959.92834 20.490229 ] [ 269.402 -959.92834 20.490229 ] [ 269.402 -959.92834 20.490229 ] [ 269.402 -959.92834 20.490229 ] [ 269.703 -959.85706 20.464094 ] 
sib.fastconf.EADock3: EADock3Cluster 31 : 8 elements, SimpleFitness: 277.087, FullFitness: -955.8045 , RMSD: 19.387041 , elements: [ 275.878 -955.8045 19.387041 ] [ 275.878 -955.8045 19.387041 ] [ 277.536 -952.8723 19.459475 ] [ 277.536 -952.8723 19.459475 ] [ 277.536 -952.8723 19.459475 ] [ 277.536 -952.8723 19.459475 ] [ 277.398 -949.52344 19.839352 ] [ 277.398 -949.52344 19.839352 ] 
sib.wrappers.md.charmm.ExtendedCharmmWrapper: CHARMM timers: CPU time: 2 seconds
sib.wrappers.md.charmm.ExtendedCharmmWrapper: CHARMM timers: Elapsed time: 2.01093 seconds.
sib.wrappers.md.charmm.ExtendedCharmmWrapper: CHARMM timers: CPU time: 17.61 seconds
sib.wrappers.md.charmm.ExtendedCharmmWrapper: CHARMM timers: Elapsed time: 17.6945 seconds.
sib.fastconf.EADock3$Flusher: Closing java.util.zip.ZipOutputStream@77b993d6
sib.fastconf.EADock3$Flusher: Closing java.util.zip.ZipOutputStream@669bb1da
