# Supplementary material for: Exploring the mechanism of Alisma orientale for the treatment of pregnancy induced hypertension and potential hepato-nephrotoxicity by using network pharmacology, network toxicology, molecular docking and molecular dynamics simulation
Source: Front Pharmacol. 2022 Nov 15;13:1027112. doi: 10.3389/fphar.2022.1027112 (PMC9705790; doi:10.3389/fphar.2022.1027112)
Supplement: Supplementary file 6 [file DataSheet4.zip › BCL2L1/BCLE23/clusters.dock4.csv]

Cluster ClusterRank deltaG deltaGelec deltaGvdw deltaGligsolvnonpol deltaGligsolvpol deltaGprotsolvnonpol deltaGprotsolvpol deltaGcompsolvnonpol deltaGcompsolvpol extraFull surfFull solvFull IntraFull InterFull FullFitness SimpleFitness Energy
0 0 -6.5878024 0.0 -35.2602 16.7979 -10.8152 254.074 -1512.07 255.844 -1487.6 0.0 255.844 -1487.6 108.465 -35.2602 -1158.5511 59.9731 59.9731
0 1 -6.5878024 0.0 -35.2602 16.7979 -10.8152 254.074 -1512.07 255.844 -1487.6 0.0 255.844 -1487.6 108.465 -35.2602 -1158.5511 59.9731 59.9731
0 2 -6.5878024 0.0 -35.2602 16.7979 -10.8152 254.074 -1512.07 255.844 -1487.6 0.0 255.844 -1487.6 108.465 -35.2602 -1158.5511 59.9731 59.9731
0 3 -6.5878024 0.0 -35.2602 16.7979 -10.8152 254.074 -1512.07 255.844 -1487.6 0.0 255.844 -1487.6 108.465 -35.2602 -1158.5511 59.9731 59.9731
0 4 -6.815033 0.0 -39.2858 16.8183 -11.4773 254.074 -1512.07 255.617 -1485.37 0.0 255.617 -1485.37 111.753 -39.2858 -1157.2859 60.8722 60.8722
0 5 -6.919642 0.0 -41.6699 16.8089 -12.0028 254.074 -1512.07 255.582 -1483.88 0.0 255.582 -1483.88 114.76 -41.6699 -1155.2079 62.0782 62.0782
0 6 -6.919642 0.0 -41.6699 16.8089 -12.0028 254.074 -1512.07 255.582 -1483.88 0.0 255.582 -1483.88 114.76 -41.6699 -1155.2079 62.0782 62.0782
0 7 -6.919642 0.0 -41.6699 16.8089 -12.0028 254.074 -1512.07 255.582 -1483.88 0.0 255.582 -1483.88 114.76 -41.6699 -1155.2079 62.0782 62.0782
1 0 -6.1648617 0.0 -22.2177 16.9711 -12.8358 254.074 -1512.07 259.394 -1508.09 0.0 259.394 -1508.09 113.291 -22.2177 -1157.6226 72.6748 72.6748
1 1 -6.1648617 0.0 -22.2177 16.9711 -12.8358 254.074 -1512.07 259.394 -1508.09 0.0 259.394 -1508.09 113.291 -22.2177 -1157.6226 72.6748 72.6748
1 2 -6.1648617 0.0 -22.2177 16.9711 -12.8358 254.074 -1512.07 259.394 -1508.09 0.0 259.394 -1508.09 113.291 -22.2177 -1157.6226 72.6748 72.6748
1 3 -6.1543803 0.0 -22.155 16.9313 -12.7054 254.074 -1512.07 259.422 -1507.99 0.0 259.422 -1507.99 113.945 -22.155 -1156.778 73.3626 73.3626
1 4 -6.1543803 0.0 -22.155 16.9313 -12.7054 254.074 -1512.07 259.422 -1507.99 0.0 259.422 -1507.99 113.945 -22.155 -1156.778 73.3626 73.3626
1 5 -6.1543803 0.0 -22.155 16.9313 -12.7054 254.074 -1512.07 259.422 -1507.99 0.0 259.422 -1507.99 113.945 -22.155 -1156.778 73.3626 73.3626
1 6 -6.1274424 0.0 -22.0012 16.9111 -12.8188 254.074 -1512.07 259.343 -1507.81 0.0 259.343 -1507.81 114.059 -22.0012 -1156.4092 73.613 73.613
1 7 -6.1274424 0.0 -22.0012 16.9111 -12.8188 254.074 -1512.07 259.343 -1507.81 0.0 259.343 -1507.81 114.059 -22.0012 -1156.4092 73.613 73.613
2 0 -5.4648786 0.0 -14.6695 16.683 -12.0897 254.074 -1512.07 260.779 -1510.16 0.0 260.779 -1510.16 107.506 -14.6695 -1156.5444 72.2281 72.2281
2 1 -5.4648786 0.0 -14.6695 16.683 -12.0897 254.074 -1512.07 260.779 -1510.16 0.0 260.779 -1510.16 107.506 -14.6695 -1156.5444 72.2281 72.2281
2 2 -5.4648786 0.0 -14.6695 16.683 -12.0897 254.074 -1512.07 260.779 -1510.16 0.0 260.779 -1510.16 107.506 -14.6695 -1156.5444 72.2281 72.2281
2 3 -5.4648786 0.0 -14.6695 16.683 -12.0897 254.074 -1512.07 260.779 -1510.16 0.0 260.779 -1510.16 107.506 -14.6695 -1156.5444 72.2281 72.2281
2 4 -4.9421797 0.0 -4.14114 16.654 -11.3966 254.074 -1512.07 262.076 -1519.25 0.0 262.076 -1519.25 106.22 -4.14114 -1155.0952 75.4448 75.4448
2 5 -4.9421797 0.0 -4.14114 16.654 -11.3966 254.074 -1512.07 262.076 -1519.25 0.0 262.076 -1519.25 106.22 -4.14114 -1155.0952 75.4448 75.4448
2 6 -5.001568 0.0 -4.69927 16.6617 -11.5279 254.074 -1512.07 261.735 -1518.95 0.0 261.735 -1518.95 106.894 -4.69927 -1155.0203 75.2828 75.2828
2 7 -5.001568 0.0 -4.69927 16.6617 -11.5279 254.074 -1512.07 261.735 -1518.95 0.0 261.735 -1518.95 106.894 -4.69927 -1155.0203 75.2828 75.2828
3 0 -6.3768644 0.0 -26.3957 17.0841 -13.756 254.074 -1512.07 260.26 -1507.18 0.0 260.26 -1507.18 118.049 -26.3957 -1155.2667 74.8109 74.8109
3 1 -6.3768644 0.0 -26.3957 17.0841 -13.756 254.074 -1512.07 260.26 -1507.18 0.0 260.26 -1507.18 118.049 -26.3957 -1155.2667 74.8109 74.8109
3 2 -6.106071 0.0 -21.6179 17.1106 -12.5711 254.074 -1512.07 260.451 -1509.21 0.0 260.451 -1509.21 116.008 -21.6179 -1154.3689 75.3553 75.3553
3 3 -6.106071 0.0 -21.6179 17.1106 -12.5711 254.074 -1512.07 260.451 -1509.21 0.0 260.451 -1509.21 116.008 -21.6179 -1154.3689 75.3553 75.3553
3 4 -6.106071 0.0 -21.6179 17.1106 -12.5711 254.074 -1512.07 260.451 -1509.21 0.0 260.451 -1509.21 116.008 -21.6179 -1154.3689 75.3553 75.3553
3 5 -6.106071 0.0 -21.6179 17.1106 -12.5711 254.074 -1512.07 260.451 -1509.21 0.0 260.451 -1509.21 116.008 -21.6179 -1154.3689 75.3553 75.3553
3 6 -6.0206313 0.0 -20.7944 17.1168 -12.5564 254.074 -1512.07 260.624 -1509.33 0.0 260.624 -1509.33 116.005 -20.7944 -1153.4954 75.9758 75.9758
3 7 -6.0206313 0.0 -20.7944 17.1168 -12.5564 254.074 -1512.07 260.624 -1509.33 0.0 260.624 -1509.33 116.005 -20.7944 -1153.4954 75.9758 75.9758
4 0 -5.9268074 0.0 -24.4434 16.6288 -13.5661 254.074 -1512.07 258.657 -1500.88 0.0 258.657 -1500.88 117.009 -24.4434 -1149.6575 76.1271 76.1271
4 1 -5.9268074 0.0 -24.4434 16.6288 -13.5661 254.074 -1512.07 258.657 -1500.88 0.0 258.657 -1500.88 117.009 -24.4434 -1149.6575 76.1271 76.1271
4 2 -5.958528 0.0 -25.0461 16.681 -13.6977 254.074 -1512.07 258.678 -1500.55 0.0 258.678 -1500.55 117.718 -25.0461 -1149.2002 76.4295 76.4295
4 3 -5.958528 0.0 -25.0461 16.681 -13.6977 254.074 -1512.07 258.678 -1500.55 0.0 258.678 -1500.55 117.718 -25.0461 -1149.2002 76.4295 76.4295
4 4 -5.958528 0.0 -25.0461 16.681 -13.6977 254.074 -1512.07 258.678 -1500.55 0.0 258.678 -1500.55 117.718 -25.0461 -1149.2002 76.4295 76.4295
4 5 -6.0174875 0.0 -26.1538 16.7025 -13.7013 254.074 -1512.07 258.677 -1499.77 0.0 258.677 -1499.77 118.722 -26.1538 -1148.5248 77.147 77.147
4 6 -6.0174875 0.0 -26.1538 16.7025 -13.7013 254.074 -1512.07 258.677 -1499.77 0.0 258.677 -1499.77 118.722 -26.1538 -1148.5248 77.147 77.147
4 7 -6.0174875 0.0 -26.1538 16.7025 -13.7013 254.074 -1512.07 258.677 -1499.77 0.0 258.677 -1499.77 118.722 -26.1538 -1148.5248 77.147 77.147
5 0 -5.7888465 0.0 -28.9919 17.0375 -11.4597 254.074 -1512.07 259.319 -1489.88 0.0 259.319 -1489.88 110.233 -28.9919 -1149.32 69.5998 69.5998
5 1 -5.7888465 0.0 -28.9919 17.0375 -11.4597 254.074 -1512.07 259.319 -1489.88 0.0 259.319 -1489.88 110.233 -28.9919 -1149.32 69.5998 69.5998
5 2 -5.8030553 0.0 -29.3384 17.0481 -11.4435 254.074 -1512.07 259.187 -1489.34 0.0 259.187 -1489.34 110.569 -29.3384 -1148.9224 69.6528 69.6528
5 3 -5.8030553 0.0 -29.3384 17.0481 -11.4435 254.074 -1512.07 259.187 -1489.34 0.0 259.187 -1489.34 110.569 -29.3384 -1148.9224 69.6528 69.6528
5 4 -5.8030553 0.0 -29.3384 17.0481 -11.4435 254.074 -1512.07 259.187 -1489.34 0.0 259.187 -1489.34 110.569 -29.3384 -1148.9224 69.6528 69.6528
5 5 -5.7808423 0.0 -28.9938 17.0681 -11.3071 254.074 -1512.07 259.179 -1489.33 0.0 259.179 -1489.33 110.619 -28.9938 -1148.5258 69.8621 69.8621
5 6 -5.7808423 0.0 -28.9938 17.0681 -11.3071 254.074 -1512.07 259.179 -1489.33 0.0 259.179 -1489.33 110.619 -28.9938 -1148.5258 69.8621 69.8621
5 7 -5.7808423 0.0 -28.9938 17.0681 -11.3071 254.074 -1512.07 259.179 -1489.33 0.0 259.179 -1489.33 110.619 -28.9938 -1148.5258 69.8621 69.8621
6 0 -6.0335584 0.0 -29.5424 16.8414 -11.6588 254.074 -1512.07 257.443 -1490.63 0.0 257.443 -1490.63 113.807 -29.5424 -1148.9224 68.8379 68.8379
6 1 -6.0335584 0.0 -29.5424 16.8414 -11.6588 254.074 -1512.07 257.443 -1490.63 0.0 257.443 -1490.63 113.807 -29.5424 -1148.9224 68.8379 68.8379
6 2 -6.0335584 0.0 -29.5424 16.8414 -11.6588 254.074 -1512.07 257.443 -1490.63 0.0 257.443 -1490.63 113.807 -29.5424 -1148.9224 68.8379 68.8379
6 3 -5.949531 0.0 -28.2014 16.8333 -11.6349 254.074 -1512.07 257.651 -1491.64 0.0 257.651 -1491.64 113.507 -28.2014 -1148.6835 69.6781 69.6781
6 4 -5.881378 0.0 -27.4294 16.8296 -11.0082 254.074 -1512.07 257.393 -1490.7 0.0 257.393 -1490.7 114.314 -27.4294 -1146.4224 69.863 69.863
6 5 -5.881378 0.0 -27.4294 16.8296 -11.0082 254.074 -1512.07 257.393 -1490.7 0.0 257.393 -1490.7 114.314 -27.4294 -1146.4224 69.863 69.863
6 6 -5.881378 0.0 -27.4294 16.8296 -11.0082 254.074 -1512.07 257.393 -1490.7 0.0 257.393 -1490.7 114.314 -27.4294 -1146.4224 69.863 69.863
6 7 -5.881378 0.0 -27.4294 16.8296 -11.0082 254.074 -1512.07 257.393 -1490.7 0.0 257.393 -1490.7 114.314 -27.4294 -1146.4224 69.863 69.863
7 0 -5.7225637 0.0 -21.2697 16.8602 -13.5902 254.074 -1512.07 256.726 -1499.13 0.0 256.726 -1499.13 115.618 -21.2697 -1148.0557 72.0736 72.0736
7 1 -5.7225637 0.0 -21.2697 16.8602 -13.5902 254.074 -1512.07 256.726 -1499.13 0.0 256.726 -1499.13 115.618 -21.2697 -1148.0557 72.0736 72.0736
7 2 -5.7225637 0.0 -21.2697 16.8602 -13.5902 254.074 -1512.07 256.726 -1499.13 0.0 256.726 -1499.13 115.618 -21.2697 -1148.0557 72.0736 72.0736
7 3 -5.4749813 0.0 -17.9312 16.9189 -13.4208 254.074 -1512.07 256.904 -1500.26 0.0 256.904 -1500.26 115.16 -17.9312 -1146.1272 73.7128 73.7128
7 4 -5.4749813 0.0 -17.9312 16.9189 -13.4208 254.074 -1512.07 256.904 -1500.26 0.0 256.904 -1500.26 115.16 -17.9312 -1146.1272 73.7128 73.7128
7 5 -5.5339184 0.0 -19.0766 16.8498 -15.73 254.074 -1512.07 256.685 -1501.53 0.0 256.685 -1501.53 118.096 -19.0766 -1145.8257 73.6471 73.6471
7 6 -5.5339184 0.0 -19.0766 16.8498 -15.73 254.074 -1512.07 256.685 -1501.53 0.0 256.685 -1501.53 118.096 -19.0766 -1145.8257 73.6471 73.6471
7 7 -5.5339184 0.0 -19.0766 16.8498 -15.73 254.074 -1512.07 256.685 -1501.53 0.0 256.685 -1501.53 118.096 -19.0766 -1145.8257 73.6471 73.6471
8 0 -5.558971 0.0 -12.8178 16.9275 -10.3641 254.074 -1512.07 260.982 -1512.77 0.0 260.982 -1512.77 116.807 -12.8178 -1147.7988 81.7113 81.7113
8 1 -5.558971 0.0 -12.8178 16.9275 -10.3641 254.074 -1512.07 260.982 -1512.77 0.0 260.982 -1512.77 116.807 -12.8178 -1147.7988 81.7113 81.7113
8 2 -5.558162 0.0 -12.9922 16.927 -10.391 254.074 -1512.07 261.05 -1512.62 0.0 261.05 -1512.62 117.233 -12.9922 -1147.3291 82.0729 82.0729
8 3 -5.558162 0.0 -12.9922 16.927 -10.391 254.074 -1512.07 261.05 -1512.62 0.0 261.05 -1512.62 117.233 -12.9922 -1147.3291 82.0729 82.0729
8 4 -5.558162 0.0 -12.9922 16.927 -10.391 254.074 -1512.07 261.05 -1512.62 0.0 261.05 -1512.62 117.233 -12.9922 -1147.3291 82.0729 82.0729
8 5 -5.7630677 0.0 -16.9991 16.9909 -10.2537 254.074 -1512.07 261.271 -1509.88 0.0 261.271 -1509.88 119.438 -16.9991 -1146.1702 83.9138 83.9138
8 6 -5.7630677 0.0 -16.9991 16.9909 -10.2537 254.074 -1512.07 261.271 -1509.88 0.0 261.271 -1509.88 119.438 -16.9991 -1146.1702 83.9138 83.9138
8 7 -5.7630677 0.0 -16.9991 16.9909 -10.2537 254.074 -1512.07 261.271 -1509.88 0.0 261.271 -1509.88 119.438 -16.9991 -1146.1702 83.9138 83.9138
9 0 -5.6726832 0.0 -28.8063 16.9045 -10.846 254.074 -1512.07 258.07 -1485.93 0.0 258.07 -1485.93 109.096 -28.8063 -1147.5703 68.9158 68.9158
9 1 -5.6726832 0.0 -28.8063 16.9045 -10.846 254.074 -1512.07 258.07 -1485.93 0.0 258.07 -1485.93 109.096 -28.8063 -1147.5703 68.9158 68.9158
9 2 -5.6726832 0.0 -28.8063 16.9045 -10.846 254.074 -1512.07 258.07 -1485.93 0.0 258.07 -1485.93 109.096 -28.8063 -1147.5703 68.9158 68.9158
9 3 -5.6726832 0.0 -28.8063 16.9045 -10.846 254.074 -1512.07 258.07 -1485.93 0.0 258.07 -1485.93 109.096 -28.8063 -1147.5703 68.9158 68.9158
9 4 -5.7127504 0.0 -29.9096 16.9159 -10.8702 254.074 -1512.07 257.581 -1484.13 0.0 257.581 -1484.13 109.379 -29.9096 -1147.0796 68.4276 68.4276
9 5 -5.7127504 0.0 -29.9096 16.9159 -10.8702 254.074 -1512.07 257.581 -1484.13 0.0 257.581 -1484.13 109.379 -29.9096 -1147.0796 68.4276 68.4276
9 6 -5.7127504 0.0 -29.9096 16.9159 -10.8702 254.074 -1512.07 257.581 -1484.13 0.0 257.581 -1484.13 109.379 -29.9096 -1147.0796 68.4276 68.4276
9 7 -5.6176777 0.0 -27.4609 16.9263 -10.6129 254.074 -1512.07 257.815 -1486.45 0.0 257.815 -1486.45 109.821 -27.4609 -1146.2749 69.761 69.761
10 0 -5.639029 0.0 -28.3423 16.6591 -10.5067 254.074 -1512.07 256.642 -1483.93 0.0 256.642 -1483.93 108.303 -28.3423 -1147.3274 66.1672 66.1672
10 1 -5.639029 0.0 -28.3423 16.6591 -10.5067 254.074 -1512.07 256.642 -1483.93 0.0 256.642 -1483.93 108.303 -28.3423 -1147.3274 66.1672 66.1672
10 2 -5.7619095 0.0 -31.436 16.6689 -10.6337 254.074 -1512.07 256.65 -1481.28 0.0 256.65 -1481.28 109.123 -31.436 -1146.943 65.8979 65.8979
10 3 -5.775997 0.0 -31.71 16.6491 -10.6827 254.074 -1512.07 256.633 -1481.14 0.0 256.633 -1481.14 109.398 -31.71 -1146.8191 65.8996 65.8996
10 4 -5.775997 0.0 -31.71 16.6491 -10.6827 254.074 -1512.07 256.633 -1481.14 0.0 256.633 -1481.14 109.398 -31.71 -1146.8191 65.8996 65.8996
10 5 -5.775997 0.0 -31.71 16.6491 -10.6827 254.074 -1512.07 256.633 -1481.14 0.0 256.633 -1481.14 109.398 -31.71 -1146.8191 65.8996 65.8996
10 6 -5.775997 0.0 -31.71 16.6491 -10.6827 254.074 -1512.07 256.633 -1481.14 0.0 256.633 -1481.14 109.398 -31.71 -1146.8191 65.8996 65.8996
10 7 -5.775997 0.0 -31.71 16.6491 -10.6827 254.074 -1512.07 256.633 -1481.14 0.0 256.633 -1481.14 109.398 -31.71 -1146.8191 65.8996 65.8996
11 0 -6.5179024 0.0 -33.95 16.991 -12.1556 254.074 -1512.07 255.582 -1489.12 0.0 255.582 -1489.12 120.309 -33.95 -1147.179 71.3447 71.3447
11 1 -6.5179024 0.0 -33.95 16.991 -12.1556 254.074 -1512.07 255.582 -1489.12 0.0 255.582 -1489.12 120.309 -33.95 -1147.179 71.3447 71.3447
11 2 -6.5179024 0.0 -33.95 16.991 -12.1556 254.074 -1512.07 255.582 -1489.12 0.0 255.582 -1489.12 120.309 -33.95 -1147.179 71.3447 71.3447
11 3 -6.6333117 0.0 -36.1019 16.9628 -13.5749 254.074 -1512.07 255.464 -1488.96 0.0 255.464 -1488.96 123.327 -36.1019 -1146.2709 71.4808 71.4808
11 4 -6.6333117 0.0 -36.1019 16.9628 -13.5749 254.074 -1512.07 255.464 -1488.96 0.0 255.464 -1488.96 123.327 -36.1019 -1146.2709 71.4808 71.4808
11 5 -6.38829 0.0 -34.7912 17.0325 -12.1924 254.074 -1512.07 255.702 -1485.86 0.0 255.702 -1485.86 121.626 -34.7912 -1143.3231 73.7342 73.7342
11 6 -6.38829 0.0 -34.7912 17.0325 -12.1924 254.074 -1512.07 255.702 -1485.86 0.0 255.702 -1485.86 121.626 -34.7912 -1143.3231 73.7342 73.7342
11 7 -6.38829 0.0 -34.7912 17.0325 -12.1924 254.074 -1512.07 255.702 -1485.86 0.0 255.702 -1485.86 121.626 -34.7912 -1143.3231 73.7342 73.7342
12 0 -4.9482865 0.0 -16.9911 16.4904 -12.9982 254.074 -1512.07 259.028 -1496.63 0.0 259.028 -1496.63 107.488 -16.9911 -1147.105 68.8658 68.8658
12 1 -4.9482865 0.0 -16.9911 16.4904 -12.9982 254.074 -1512.07 259.028 -1496.63 0.0 259.028 -1496.63 107.488 -16.9911 -1147.105 68.8658 68.8658
12 2 -4.9482865 0.0 -16.9911 16.4904 -12.9982 254.074 -1512.07 259.028 -1496.63 0.0 259.028 -1496.63 107.488 -16.9911 -1147.105 68.8658 68.8658
12 3 -4.9482865 0.0 -16.9911 16.4904 -12.9982 254.074 -1512.07 259.028 -1496.63 0.0 259.028 -1496.63 107.488 -16.9911 -1147.105 68.8658 68.8658
12 4 -4.8833585 0.0 -15.2152 16.513 -12.9308 254.074 -1512.07 259.415 -1498.81 0.0 259.415 -1498.81 107.644 -15.2152 -1146.9662 70.2073 70.2073
12 5 -4.8833585 0.0 -15.2152 16.513 -12.9308 254.074 -1512.07 259.415 -1498.81 0.0 259.415 -1498.81 107.644 -15.2152 -1146.9662 70.2073 70.2073
12 6 -4.903075 0.0 -15.5936 16.5517 -12.8903 254.074 -1512.07 259.197 -1498.11 0.0 259.197 -1498.11 108.064 -15.5936 -1146.4425 70.6042 70.6042
12 7 -4.903075 0.0 -15.5936 16.5517 -12.8903 254.074 -1512.07 259.197 -1498.11 0.0 259.197 -1498.11 108.064 -15.5936 -1146.4425 70.6042 70.6042
13 0 -5.9505296 0.0 -31.1417 16.6267 -12.405 254.074 -1512.07 254.804 -1483.8 0.0 254.804 -1483.8 113.261 -31.1417 -1146.8768 66.9515 66.9515
13 1 -5.9505296 0.0 -31.1417 16.6267 -12.405 254.074 -1512.07 254.804 -1483.8 0.0 254.804 -1483.8 113.261 -31.1417 -1146.8768 66.9515 66.9515
13 2 -5.982809 0.0 -32.1142 16.5879 -12.4449 254.074 -1512.07 254.562 -1482.55 0.0 254.562 -1482.55 113.809 -32.1142 -1146.2932 66.3361 66.3361
13 3 -5.982809 0.0 -32.1142 16.5879 -12.4449 254.074 -1512.07 254.562 -1482.55 0.0 254.562 -1482.55 113.809 -32.1142 -1146.2932 66.3361 66.3361
13 4 -5.982809 0.0 -32.1142 16.5879 -12.4449 254.074 -1512.07 254.562 -1482.55 0.0 254.562 -1482.55 113.809 -32.1142 -1146.2932 66.3361 66.3361
13 5 -5.817986 0.0 -29.6423 16.5866 -11.7633 254.074 -1512.07 254.602 -1483.06 0.0 254.602 -1483.06 111.99 -29.6423 -1146.1104 67.0231 67.0231
13 6 -5.817986 0.0 -29.6423 16.5866 -11.7633 254.074 -1512.07 254.602 -1483.06 0.0 254.602 -1483.06 111.99 -29.6423 -1146.1104 67.0231 67.0231
13 7 -5.817986 0.0 -29.6423 16.5866 -11.7633 254.074 -1512.07 254.602 -1483.06 0.0 254.602 -1483.06 111.99 -29.6423 -1146.1104 67.0231 67.0231
14 0 -5.7558484 0.0 -25.0351 16.9287 -11.3484 254.074 -1512.07 255.713 -1489.94 0.0 255.713 -1489.94 113.53 -25.0351 -1145.732 70.9051 70.9051
14 1 -5.7558484 0.0 -25.0351 16.9287 -11.3484 254.074 -1512.07 255.713 -1489.94 0.0 255.713 -1489.94 113.53 -25.0351 -1145.732 70.9051 70.9051
14 2 -5.7558484 0.0 -25.0351 16.9287 -11.3484 254.074 -1512.07 255.713 -1489.94 0.0 255.713 -1489.94 113.53 -25.0351 -1145.732 70.9051 70.9051
14 3 -5.740226 0.0 -25.039 16.9112 -11.3522 254.074 -1512.07 255.681 -1489.66 0.0 255.681 -1489.66 113.508 -25.039 -1145.51 70.8074 70.8074
14 4 -5.740226 0.0 -25.039 16.9112 -11.3522 254.074 -1512.07 255.681 -1489.66 0.0 255.681 -1489.66 113.508 -25.039 -1145.51 70.8074 70.8074
14 5 -5.740226 0.0 -25.039 16.9112 -11.3522 254.074 -1512.07 255.681 -1489.66 0.0 255.681 -1489.66 113.508 -25.039 -1145.51 70.8074 70.8074
14 6 -5.7191525 0.0 -24.8818 16.917 -11.3442 254.074 -1512.07 255.654 -1489.5 0.0 255.654 -1489.5 113.534 -24.8818 -1145.1937 70.8069 70.8069
14 7 -5.7191525 0.0 -24.8818 16.917 -11.3442 254.074 -1512.07 255.654 -1489.5 0.0 255.654 -1489.5 113.534 -24.8818 -1145.1937 70.8069 70.8069
15 0 -6.69365 0.0 -43.8443 16.7698 -14.4185 254.074 -1512.07 255.354 -1478.95 0.0 255.354 -1478.95 121.94 -43.8443 -1145.5002 68.0772 68.0772
15 1 -6.69365 0.0 -43.8443 16.7698 -14.4185 254.074 -1512.07 255.354 -1478.95 0.0 255.354 -1478.95 121.94 -43.8443 -1145.5002 68.0772 68.0772
15 2 -6.69365 0.0 -43.8443 16.7698 -14.4185 254.074 -1512.07 255.354 -1478.95 0.0 255.354 -1478.95 121.94 -43.8443 -1145.5002 68.0772 68.0772
15 3 -6.6698227 0.0 -43.9493 16.769 -14.3369 254.074 -1512.07 255.323 -1478.27 0.0 255.323 -1478.27 121.776 -43.9493 -1145.1204 68.0816 68.0816
15 4 -6.6698227 0.0 -43.9493 16.769 -14.3369 254.074 -1512.07 255.323 -1478.27 0.0 255.323 -1478.27 121.776 -43.9493 -1145.1204 68.0816 68.0816
15 5 -6.220809 0.0 -36.0244 16.7708 -14.4045 254.074 -1512.07 255.389 -1483.35 0.0 255.389 -1483.35 121.085 -36.0244 -1142.9004 69.6588 69.6588
15 6 -6.220809 0.0 -36.0244 16.7708 -14.4045 254.074 -1512.07 255.389 -1483.35 0.0 255.389 -1483.35 121.085 -36.0244 -1142.9004 69.6588 69.6588
15 7 -6.220809 0.0 -36.0244 16.7708 -14.4045 254.074 -1512.07 255.389 -1483.35 0.0 255.389 -1483.35 121.085 -36.0244 -1142.9004 69.6588 69.6588
16 0 -6.08838 0.0 -26.5988 16.8081 -12.1135 254.074 -1512.07 255.682 -1493.86 0.0 255.682 -1493.86 120.015 -26.5988 -1144.7618 71.1925 71.1925
16 1 -6.08838 0.0 -26.5988 16.8081 -12.1135 254.074 -1512.07 255.682 -1493.86 0.0 255.682 -1493.86 120.015 -26.5988 -1144.7618 71.1925 71.1925
16 2 -6.1244845 0.0 -27.1337 16.767 -12.0961 254.074 -1512.07 255.579 -1493.51 0.0 255.579 -1493.51 121.014 -27.1337 -1144.0508 71.6281 71.6281
16 3 -6.170276 0.0 -27.4585 16.758 -11.9522 254.074 -1512.07 255.685 -1493.79 0.0 255.685 -1493.79 121.762 -27.4585 -1143.8015 72.6036 72.6036
16 4 -6.170276 0.0 -27.4585 16.758 -11.9522 254.074 -1512.07 255.685 -1493.79 0.0 255.685 -1493.79 121.762 -27.4585 -1143.8015 72.6036 72.6036
16 5 -6.170276 0.0 -27.4585 16.758 -11.9522 254.074 -1512.07 255.685 -1493.79 0.0 255.685 -1493.79 121.762 -27.4585 -1143.8015 72.6036 72.6036
16 6 -6.170276 0.0 -27.4585 16.758 -11.9522 254.074 -1512.07 255.685 -1493.79 0.0 255.685 -1493.79 121.762 -27.4585 -1143.8015 72.6036 72.6036
16 7 -6.170276 0.0 -27.4585 16.758 -11.9522 254.074 -1512.07 255.685 -1493.79 0.0 255.685 -1493.79 121.762 -27.4585 -1143.8015 72.6036 72.6036
17 0 -6.5695987 0.0 -28.2467 16.6653 -12.1106 254.074 -1512.07 258.248 -1503.36 0.0 258.248 -1503.36 128.701 -28.2467 -1144.6577 85.711 85.711
17 1 -6.5695987 0.0 -28.2467 16.6653 -12.1106 254.074 -1512.07 258.248 -1503.36 0.0 258.248 -1503.36 128.701 -28.2467 -1144.6577 85.711 85.711
17 2 -6.5695987 0.0 -28.2467 16.6653 -12.1106 254.074 -1512.07 258.248 -1503.36 0.0 258.248 -1503.36 128.701 -28.2467 -1144.6577 85.711 85.711
17 3 -6.5450873 0.0 -27.9915 16.6795 -12.0817 254.074 -1512.07 258.343 -1503.45 0.0 258.343 -1503.45 128.468 -27.9915 -1144.6304 85.6695 85.6695
17 4 -6.5450873 0.0 -27.9915 16.6795 -12.0817 254.074 -1512.07 258.343 -1503.45 0.0 258.343 -1503.45 128.468 -27.9915 -1144.6304 85.6695 85.6695
17 5 -6.465739 0.0 -27.0066 16.6889 -11.8606 254.074 -1512.07 258.524 -1503.72 0.0 258.524 -1503.72 128.017 -27.0066 -1144.1855 85.8838 85.8838
17 6 -6.465739 0.0 -27.0066 16.6889 -11.8606 254.074 -1512.07 258.524 -1503.72 0.0 258.524 -1503.72 128.017 -27.0066 -1144.1855 85.8838 85.8838
17 7 -6.465739 0.0 -27.0066 16.6889 -11.8606 254.074 -1512.07 258.524 -1503.72 0.0 258.524 -1503.72 128.017 -27.0066 -1144.1855 85.8838 85.8838
18 0 -6.873638 0.0 -43.7584 16.6079 -15.3258 254.074 -1512.07 254.965 -1482.58 0.0 254.965 -1482.58 126.842 -43.7584 -1144.5314 72.7337 72.7337
18 1 -6.873638 0.0 -43.7584 16.6079 -15.3258 254.074 -1512.07 254.965 -1482.58 0.0 254.965 -1482.58 126.842 -43.7584 -1144.5314 72.7337 72.7337
18 2 -6.873638 0.0 -43.7584 16.6079 -15.3258 254.074 -1512.07 254.965 -1482.58 0.0 254.965 -1482.58 126.842 -43.7584 -1144.5314 72.7337 72.7337
18 3 -6.5184193 0.0 -40.6453 16.7747 -15.7862 254.074 -1512.07 254.816 -1481.56 0.0 254.816 -1481.56 128.657 -40.6453 -1138.7323 75.6327 75.6327
18 4 -6.5184193 0.0 -40.6453 16.7747 -15.7862 254.074 -1512.07 254.816 -1481.56 0.0 254.816 -1481.56 128.657 -40.6453 -1138.7323 75.6327 75.6327
18 5 -6.4721828 0.0 -39.9236 16.7593 -15.7959 254.074 -1512.07 254.846 -1482.0 0.0 254.846 -1482.0 128.514 -39.9236 -1138.5636 75.8409 75.8409
18 6 -6.4721828 0.0 -39.9236 16.7593 -15.7959 254.074 -1512.07 254.846 -1482.0 0.0 254.846 -1482.0 128.514 -39.9236 -1138.5636 75.8409 75.8409
18 7 -6.4721828 0.0 -39.9236 16.7593 -15.7959 254.074 -1512.07 254.846 -1482.0 0.0 254.846 -1482.0 128.514 -39.9236 -1138.5636 75.8409 75.8409
19 0 -7.0731997 0.0 -46.377 16.5618 -11.762 254.074 -1512.07 254.473 -1477.54 0.0 254.473 -1477.54 125.028 -46.377 -1144.416 70.657 70.657
19 1 -7.067544 0.0 -46.4895 16.5642 -11.7327 254.074 -1512.07 254.369 -1477.08 0.0 254.369 -1477.08 125.073 -46.4895 -1144.1274 70.5396 70.5396
19 2 -6.8400297 0.0 -43.9033 16.5691 -12.737 254.074 -1512.07 254.397 -1478.4 0.0 254.397 -1478.4 124.766 -43.9033 -1143.1404 70.9655 70.9655
19 3 -6.8400297 0.0 -43.9033 16.5691 -12.737 254.074 -1512.07 254.397 -1478.4 0.0 254.397 -1478.4 124.766 -43.9033 -1143.1404 70.9655 70.9655
19 4 -6.8400297 0.0 -43.9033 16.5691 -12.737 254.074 -1512.07 254.397 -1478.4 0.0 254.397 -1478.4 124.766 -43.9033 -1143.1404 70.9655 70.9655
19 5 -6.8400297 0.0 -43.9033 16.5691 -12.737 254.074 -1512.07 254.397 -1478.4 0.0 254.397 -1478.4 124.766 -43.9033 -1143.1404 70.9655 70.9655
19 6 -6.8400297 0.0 -43.9033 16.5691 -12.737 254.074 -1512.07 254.397 -1478.4 0.0 254.397 -1478.4 124.766 -43.9033 -1143.1404 70.9655 70.9655
19 7 -6.8400297 0.0 -43.9033 16.5691 -12.737 254.074 -1512.07 254.397 -1478.4 0.0 254.397 -1478.4 124.766 -43.9033 -1143.1404 70.9655 70.9655
20 0 -5.673687 0.0 -27.5502 16.7002 -11.5508 254.074 -1512.07 259.41 -1490.98 0.0 259.41 -1490.98 115.634 -27.5502 -1143.4862 72.2986 72.2986
20 1 -5.673687 0.0 -27.5502 16.7002 -11.5508 254.074 -1512.07 259.41 -1490.98 0.0 259.41 -1490.98 115.634 -27.5502 -1143.4862 72.2986 72.2986
20 2 -5.7028103 0.0 -28.1922 16.631 -11.7373 254.074 -1512.07 259.095 -1490.27 0.0 259.095 -1490.27 116.624 -28.1922 -1142.7433 72.5675 72.5675
20 3 -5.7028103 0.0 -28.1922 16.631 -11.7373 254.074 -1512.07 259.095 -1490.27 0.0 259.095 -1490.27 116.624 -28.1922 -1142.7433 72.5675 72.5675
20 4 -5.7028103 0.0 -28.1922 16.631 -11.7373 254.074 -1512.07 259.095 -1490.27 0.0 259.095 -1490.27 116.624 -28.1922 -1142.7433 72.5675 72.5675
20 5 -5.7028103 0.0 -28.1922 16.631 -11.7373 254.074 -1512.07 259.095 -1490.27 0.0 259.095 -1490.27 116.624 -28.1922 -1142.7433 72.5675 72.5675
20 6 -5.6243153 0.0 -27.5121 16.6039 -11.7961 254.074 -1512.07 259.076 -1490.11 0.0 259.076 -1490.11 117.498 -27.5121 -1141.0481 73.4455 73.4455
20 7 -5.6243153 0.0 -27.5121 16.6039 -11.7961 254.074 -1512.07 259.076 -1490.11 0.0 259.076 -1490.11 117.498 -27.5121 -1141.0481 73.4455 73.4455
21 0 -5.2776694 0.0 -17.3118 16.726 -14.0022 254.074 -1512.07 258.61 -1501.51 0.0 258.61 -1501.51 116.765 -17.3118 -1143.4468 76.2017 76.2017
21 1 -5.2776694 0.0 -17.3118 16.726 -14.0022 254.074 -1512.07 258.61 -1501.51 0.0 258.61 -1501.51 116.765 -17.3118 -1143.4468 76.2017 76.2017
21 2 -5.2776694 0.0 -17.3118 16.726 -14.0022 254.074 -1512.07 258.61 -1501.51 0.0 258.61 -1501.51 116.765 -17.3118 -1143.4468 76.2017 76.2017
21 3 -5.298618 0.0 -17.64 16.7203 -13.9912 254.074 -1512.07 257.903 -1500.25 0.0 257.903 -1500.25 117.071 -17.64 -1142.916 75.4858 75.4858
21 4 -5.298618 0.0 -17.64 16.7203 -13.9912 254.074 -1512.07 257.903 -1500.25 0.0 257.903 -1500.25 117.071 -17.64 -1142.916 75.4858 75.4858
21 5 -5.298618 0.0 -17.64 16.7203 -13.9912 254.074 -1512.07 257.903 -1500.25 0.0 257.903 -1500.25 117.071 -17.64 -1142.916 75.4858 75.4858
21 6 -5.3393025 0.0 -19.4329 16.674 -13.9809 254.074 -1512.07 257.486 -1497.56 0.0 257.486 -1497.56 118.04 -19.4329 -1141.467 76.0865 76.0865
21 7 -5.3393025 0.0 -19.4329 16.674 -13.9809 254.074 -1512.07 257.486 -1497.56 0.0 257.486 -1497.56 118.04 -19.4329 -1141.467 76.0865 76.0865
22 0 -5.9665093 0.0 -29.2843 16.7878 -10.4699 254.074 -1512.07 256.953 -1488.07 0.0 256.953 -1488.07 117.582 -29.2843 -1142.8192 71.5431 71.5431
22 1 -5.9665093 0.0 -29.2843 16.7878 -10.4699 254.074 -1512.07 256.953 -1488.07 0.0 256.953 -1488.07 117.582 -29.2843 -1142.8192 71.5431 71.5431
22 2 -5.9665093 0.0 -29.2843 16.7878 -10.4699 254.074 -1512.07 256.953 -1488.07 0.0 256.953 -1488.07 117.582 -29.2843 -1142.8192 71.5431 71.5431
22 3 -5.9665093 0.0 -29.2843 16.7878 -10.4699 254.074 -1512.07 256.953 -1488.07 0.0 256.953 -1488.07 117.582 -29.2843 -1142.8192 71.5431 71.5431
22 4 -5.9665093 0.0 -29.2843 16.7878 -10.4699 254.074 -1512.07 256.953 -1488.07 0.0 256.953 -1488.07 117.582 -29.2843 -1142.8192 71.5431 71.5431
22 5 -6.0946164 0.0 -31.7261 16.772 -10.9232 254.074 -1512.07 257.007 -1486.95 0.0 257.007 -1486.95 119.298 -31.7261 -1142.3711 71.8374 71.8374
22 6 -6.0946164 0.0 -31.7261 16.772 -10.9232 254.074 -1512.07 257.007 -1486.95 0.0 257.007 -1486.95 119.298 -31.7261 -1142.3711 71.8374 71.8374
22 7 -5.883753 0.0 -28.0999 16.8238 -10.3148 254.074 -1512.07 257.045 -1488.48 0.0 257.045 -1488.48 117.322 -28.0999 -1142.2129 72.0928 72.0928
23 0 -6.300515 0.0 -35.7716 16.7867 -13.0993 254.074 -1512.07 254.3 -1482.03 0.0 254.3 -1482.03 121.273 -35.7716 -1142.2285 68.3904 68.3904
23 1 -6.300515 0.0 -35.7716 16.7867 -13.0993 254.074 -1512.07 254.3 -1482.03 0.0 254.3 -1482.03 121.273 -35.7716 -1142.2285 68.3904 68.3904
23 2 -6.300515 0.0 -35.7716 16.7867 -13.0993 254.074 -1512.07 254.3 -1482.03 0.0 254.3 -1482.03 121.273 -35.7716 -1142.2285 68.3904 68.3904
23 3 -6.300515 0.0 -35.7716 16.7867 -13.0993 254.074 -1512.07 254.3 -1482.03 0.0 254.3 -1482.03 121.273 -35.7716 -1142.2285 68.3904 68.3904
23 4 -6.3251624 0.0 -36.2937 16.8332 -12.9494 254.074 -1512.07 254.401 -1481.56 0.0 254.401 -1481.56 121.259 -36.2937 -1142.1937 68.697 68.697
23 5 -6.297133 0.0 -35.8157 16.7961 -13.0765 254.074 -1512.07 254.294 -1481.86 0.0 254.294 -1481.86 121.351 -35.8157 -1142.0308 68.5176 68.5176
23 6 -6.297133 0.0 -35.8157 16.7961 -13.0765 254.074 -1512.07 254.294 -1481.86 0.0 254.294 -1481.86 121.351 -35.8157 -1142.0308 68.5176 68.5176
23 7 -6.297133 0.0 -35.8157 16.7961 -13.0765 254.074 -1512.07 254.294 -1481.86 0.0 254.294 -1481.86 121.351 -35.8157 -1142.0308 68.5176 68.5176
24 0 -5.863486 0.0 -20.7555 16.9247 -13.6615 254.074 -1512.07 260.123 -1507.45 0.0 260.123 -1507.45 126.892 -20.7555 -1141.1904 87.5437 87.5437
24 1 -5.855252 0.0 -20.7573 16.9398 -13.7237 254.074 -1512.07 260.122 -1507.35 0.0 260.122 -1507.35 126.97 -20.7573 -1141.0154 87.5365 87.5365
24 2 -5.855252 0.0 -20.7573 16.9398 -13.7237 254.074 -1512.07 260.122 -1507.35 0.0 260.122 -1507.35 126.97 -20.7573 -1141.0154 87.5365 87.5365
24 3 -5.855252 0.0 -20.7573 16.9398 -13.7237 254.074 -1512.07 260.122 -1507.35 0.0 260.122 -1507.35 126.97 -20.7573 -1141.0154 87.5365 87.5365
24 4 -5.872278 0.0 -20.9135 16.9468 -13.7027 254.074 -1512.07 260.093 -1507.31 0.0 260.093 -1507.31 127.156 -20.9135 -1140.9745 87.5436 87.5436
24 5 -5.872278 0.0 -20.9135 16.9468 -13.7027 254.074 -1512.07 260.093 -1507.31 0.0 260.093 -1507.31 127.156 -20.9135 -1140.9745 87.5436 87.5436
24 6 -5.872278 0.0 -20.9135 16.9468 -13.7027 254.074 -1512.07 260.093 -1507.31 0.0 260.093 -1507.31 127.156 -20.9135 -1140.9745 87.5436 87.5436
24 7 -5.872278 0.0 -20.9135 16.9468 -13.7027 254.074 -1512.07 260.093 -1507.31 0.0 260.093 -1507.31 127.156 -20.9135 -1140.9745 87.5436 87.5436
25 0 -5.9638243 0.0 -28.4638 16.562 -12.7515 254.074 -1512.07 255.009 -1488.92 0.0 255.009 -1488.92 121.405 -28.4638 -1140.9698 75.7804 75.7804
25 1 -5.840229 0.0 -24.8315 16.5809 -11.3151 254.074 -1512.07 254.964 -1490.98 0.0 254.964 -1490.98 120.434 -24.8315 -1140.4135 75.7648 75.7648
25 2 -5.840229 0.0 -24.8315 16.5809 -11.3151 254.074 -1512.07 254.964 -1490.98 0.0 254.964 -1490.98 120.434 -24.8315 -1140.4135 75.7648 75.7648
25 3 -5.7820663 0.0 -23.8399 16.5984 -11.2619 254.074 -1512.07 254.995 -1491.53 0.0 254.995 -1491.53 120.273 -23.8399 -1140.1019 76.0878 76.0878
25 4 -5.7820663 0.0 -23.8399 16.5984 -11.2619 254.074 -1512.07 254.995 -1491.53 0.0 254.995 -1491.53 120.273 -23.8399 -1140.1019 76.0878 76.0878
25 5 -5.7820663 0.0 -23.8399 16.5984 -11.2619 254.074 -1512.07 254.995 -1491.53 0.0 254.995 -1491.53 120.273 -23.8399 -1140.1019 76.0878 76.0878
25 6 -5.7820663 0.0 -23.8399 16.5984 -11.2619 254.074 -1512.07 254.995 -1491.53 0.0 254.995 -1491.53 120.273 -23.8399 -1140.1019 76.0878 76.0878
25 7 -5.7820663 0.0 -23.8399 16.5984 -11.2619 254.074 -1512.07 254.995 -1491.53 0.0 254.995 -1491.53 120.273 -23.8399 -1140.1019 76.0878 76.0878
26 0 -5.7083936 0.0 -32.3811 16.5133 -12.9469 254.074 -1512.07 257.712 -1483.14 0.0 257.712 -1483.14 117.019 -32.3811 -1140.79 74.4617 74.4617
26 1 -5.7083936 0.0 -32.3811 16.5133 -12.9469 254.074 -1512.07 257.712 -1483.14 0.0 257.712 -1483.14 117.019 -32.3811 -1140.79 74.4617 74.4617
26 2 -5.7201757 0.0 -32.718 16.5274 -12.8875 254.074 -1512.07 257.427 -1482.29 0.0 257.427 -1482.29 116.92 -32.718 -1140.661 73.6803 73.6803
26 3 -5.7201757 0.0 -32.718 16.5274 -12.8875 254.074 -1512.07 257.427 -1482.29 0.0 257.427 -1482.29 116.92 -32.718 -1140.661 73.6803 73.6803
26 4 -5.6411967 0.0 -29.4322 16.5436 -12.8817 254.074 -1512.07 257.519 -1486.19 0.0 257.519 -1486.19 117.986 -29.4322 -1140.1171 75.2381 75.2381
26 5 -5.6411967 0.0 -29.4322 16.5436 -12.8817 254.074 -1512.07 257.519 -1486.19 0.0 257.519 -1486.19 117.986 -29.4322 -1140.1171 75.2381 75.2381
26 6 -5.6411967 0.0 -29.4322 16.5436 -12.8817 254.074 -1512.07 257.519 -1486.19 0.0 257.519 -1486.19 117.986 -29.4322 -1140.1171 75.2381 75.2381
26 7 -5.6411967 0.0 -29.4322 16.5436 -12.8817 254.074 -1512.07 257.519 -1486.19 0.0 257.519 -1486.19 117.986 -29.4322 -1140.1171 75.2381 75.2381
27 0 -6.206637 0.0 -34.2474 16.5195 -13.783 254.074 -1512.07 254.993 -1485.02 0.0 254.993 -1485.02 124.815 -34.2474 -1139.4594 77.1328 77.1328
27 1 -6.206637 0.0 -34.2474 16.5195 -13.783 254.074 -1512.07 254.993 -1485.02 0.0 254.993 -1485.02 124.815 -34.2474 -1139.4594 77.1328 77.1328
27 2 -6.206637 0.0 -34.2474 16.5195 -13.783 254.074 -1512.07 254.993 -1485.02 0.0 254.993 -1485.02 124.815 -34.2474 -1139.4594 77.1328 77.1328
27 3 -6.037844 0.0 -30.2572 16.508 -12.6539 254.074 -1512.07 254.884 -1487.15 0.0 254.884 -1487.15 123.855 -30.2572 -1138.6682 77.4496 77.4496
27 4 -6.037844 0.0 -30.2572 16.508 -12.6539 254.074 -1512.07 254.884 -1487.15 0.0 254.884 -1487.15 123.855 -30.2572 -1138.6682 77.4496 77.4496
27 5 -6.037844 0.0 -30.2572 16.508 -12.6539 254.074 -1512.07 254.884 -1487.15 0.0 254.884 -1487.15 123.855 -30.2572 -1138.6682 77.4496 77.4496
27 6 -6.074447 0.0 -30.7235 16.5628 -12.6836 254.074 -1512.07 254.876 -1486.96 0.0 254.876 -1486.96 125.18 -30.7235 -1137.6274 78.251 78.251
27 7 -6.074447 0.0 -30.7235 16.5628 -12.6836 254.074 -1512.07 254.876 -1486.96 0.0 254.876 -1486.96 125.18 -30.7235 -1137.6274 78.251 78.251
28 0 -5.6277833 0.0 -26.6985 16.5747 -13.0453 254.074 -1512.07 258.637 -1492.04 0.0 258.637 -1492.04 121.158 -26.6985 -1138.9436 74.8266 74.8266
28 1 -5.6277833 0.0 -26.6985 16.5747 -13.0453 254.074 -1512.07 258.637 -1492.04 0.0 258.637 -1492.04 121.158 -26.6985 -1138.9436 74.8266 74.8266
28 2 -5.6014104 0.0 -26.6422 16.5539 -13.0691 254.074 -1512.07 258.558 -1491.63 0.0 258.558 -1491.63 121.377 -26.6422 -1138.3373 75.222 75.222
28 3 -5.6014104 0.0 -26.6422 16.5539 -13.0691 254.074 -1512.07 258.558 -1491.63 0.0 258.558 -1491.63 121.377 -26.6422 -1138.3373 75.222 75.222
28 4 -5.6014104 0.0 -26.6422 16.5539 -13.0691 254.074 -1512.07 258.558 -1491.63 0.0 258.558 -1491.63 121.377 -26.6422 -1138.3373 75.222 75.222
28 5 -5.62984 0.0 -26.8644 16.5959 -13.0438 254.074 -1512.07 258.758 -1491.97 0.0 258.758 -1491.97 121.831 -26.8644 -1138.2454 75.6003 75.6003
28 6 -5.62984 0.0 -26.8644 16.5959 -13.0438 254.074 -1512.07 258.758 -1491.97 0.0 258.758 -1491.97 121.831 -26.8644 -1138.2454 75.6003 75.6003
28 7 -5.62984 0.0 -26.8644 16.5959 -13.0438 254.074 -1512.07 258.758 -1491.97 0.0 258.758 -1491.97 121.831 -26.8644 -1138.2454 75.6003 75.6003
29 0 -5.8933983 0.0 -30.5751 16.6684 -11.8567 254.074 -1512.07 254.649 -1482.89 0.0 254.649 -1482.89 121.714 -30.5751 -1137.102 74.8824 74.8824
29 1 -5.9656754 0.0 -31.9995 16.5912 -12.0206 254.074 -1512.07 254.421 -1481.8 0.0 254.421 -1481.8 122.431 -31.9995 -1136.9475 73.9299 73.9299
29 2 -5.9656754 0.0 -31.9995 16.5912 -12.0206 254.074 -1512.07 254.421 -1481.8 0.0 254.421 -1481.8 122.431 -31.9995 -1136.9475 73.9299 73.9299
29 3 -5.9656754 0.0 -31.9995 16.5912 -12.0206 254.074 -1512.07 254.421 -1481.8 0.0 254.421 -1481.8 122.431 -31.9995 -1136.9475 73.9299 73.9299
29 4 -5.9656754 0.0 -31.9995 16.5912 -12.0206 254.074 -1512.07 254.421 -1481.8 0.0 254.421 -1481.8 122.431 -31.9995 -1136.9475 73.9299 73.9299
29 5 -5.9656754 0.0 -31.9995 16.5912 -12.0206 254.074 -1512.07 254.421 -1481.8 0.0 254.421 -1481.8 122.431 -31.9995 -1136.9475 73.9299 73.9299
29 6 -5.919132 0.0 -31.1084 16.668 -11.9573 254.074 -1512.07 254.476 -1482.32 0.0 254.476 -1482.32 122.891 -31.1084 -1136.0614 74.8099 74.8099
29 7 -5.919132 0.0 -31.1084 16.668 -11.9573 254.074 -1512.07 254.476 -1482.32 0.0 254.476 -1482.32 122.891 -31.1084 -1136.0614 74.8099 74.8099
30 0 -5.9088655 0.0 -28.1802 16.7776 -12.0029 254.074 -1512.07 255.851 -1488.68 0.0 255.851 -1488.68 125.046 -28.1802 -1135.9633 82.4206 82.4206
30 1 -5.9605436 0.0 -29.3549 16.7778 -11.9085 254.074 -1512.07 255.829 -1487.58 0.0 255.829 -1487.58 125.869 -29.3549 -1135.2369 82.635 82.635
30 2 -5.9605436 0.0 -29.3549 16.7778 -11.9085 254.074 -1512.07 255.829 -1487.58 0.0 255.829 -1487.58 125.869 -29.3549 -1135.2369 82.635 82.635
30 3 -5.9605436 0.0 -29.3549 16.7778 -11.9085 254.074 -1512.07 255.829 -1487.58 0.0 255.829 -1487.58 125.869 -29.3549 -1135.2369 82.635 82.635
30 4 -5.9605436 0.0 -29.3549 16.7778 -11.9085 254.074 -1512.07 255.829 -1487.58 0.0 255.829 -1487.58 125.869 -29.3549 -1135.2369 82.635 82.635
30 5 -5.655633 0.0 -24.0147 16.7986 -10.8051 254.074 -1512.07 255.527 -1489.25 0.0 255.527 -1489.25 124.103 -24.0147 -1133.6348 83.5806 83.5806
30 6 -5.655633 0.0 -24.0147 16.7986 -10.8051 254.074 -1512.07 255.527 -1489.25 0.0 255.527 -1489.25 124.103 -24.0147 -1133.6348 83.5806 83.5806
30 7 -5.655633 0.0 -24.0147 16.7986 -10.8051 254.074 -1512.07 255.527 -1489.25 0.0 255.527 -1489.25 124.103 -24.0147 -1133.6348 83.5806 83.5806
31 0 -5.6754904 0.0 -29.0935 16.9196 -15.2921 254.074 -1512.07 254.58 -1484.56 0.0 254.58 -1484.56 123.229 -29.0935 -1135.8446 72.8265 72.8265
31 1 -5.5830355 0.0 -27.8203 16.9125 -15.2568 254.074 -1512.07 254.578 -1484.99 0.0 254.578 -1484.99 122.791 -27.8203 -1135.4413 72.721 72.721
31 2 -5.5830355 0.0 -27.8203 16.9125 -15.2568 254.074 -1512.07 254.578 -1484.99 0.0 254.578 -1484.99 122.791 -27.8203 -1135.4413 72.721 72.721
31 3 -5.648988 0.0 -28.8775 16.9197 -15.3362 254.074 -1512.07 254.454 -1484.31 0.0 254.454 -1484.31 123.374 -28.8775 -1135.3596 72.7854 72.7854
32 0 -5.423955 0.0 -22.2977 16.7003 -9.41093 254.074 -1512.07 254.766 -1485.7 0.0 254.766 -1485.7 121.26 -22.2977 -1131.9717 81.4196 81.4196
32 1 -5.454997 0.0 -25.8042 16.6969 -12.4245 254.074 -1512.07 254.814 -1483.88 0.0 254.814 -1483.88 123.798 -25.8042 -1131.0723 81.996 81.996
32 2 -5.454997 0.0 -25.8042 16.6969 -12.4245 254.074 -1512.07 254.814 -1483.88 0.0 254.814 -1483.88 123.798 -25.8042 -1131.0723 81.996 81.996
32 3 -5.4538546 0.0 -27.011 16.6503 -11.5981 254.074 -1512.07 254.606 -1480.92 0.0 254.606 -1480.92 124.815 -27.011 -1128.5101 83.6173 83.6173
