# Supplementary material for: Exploring the mechanism of Alisma orientale for the treatment of pregnancy induced hypertension and potential hepato-nephrotoxicity by using network pharmacology, network toxicology, molecular docking and molecular dynamics simulation
Source: Front Pharmacol. 2022 Nov 15;13:1027112. doi: 10.3389/fphar.2022.1027112 (PMC9705790; doi:10.3389/fphar.2022.1027112)
Supplement: Supplementary file 6 [file DataSheet4.zip › BCL2L1/BCLE23/clusters.dock4.pdb]

REMARK  Energy: 59.9731
REMARK  SimpleFitness: 59.9731
REMARK  FullFitness: -1158.5511
REMARK  InterFull: -35.2602
REMARK  IntraFull: 108.465
REMARK  solvFull: -1487.6
REMARK  surfFull: 255.844
REMARK  extraFull: 0.0
REMARK  deltaGcompsolvpol: -1487.6
REMARK  deltaGcompsolvnonpol: 255.844
REMARK  deltaGprotsolvpol: -1512.07
REMARK  deltaGprotsolvnonpol: 254.074
REMARK  deltaGligsolvpol: -10.8152
REMARK  deltaGligsolvnonpol: 16.7979
REMARK  deltaGvdw: -35.2602
REMARK  deltaGelec: 0.0
REMARK  deltaG: -6.5878024
REMARK  Cluster: 0
REMARK  ClusterRank: 0
ATOM   5287 O    LIG     1       3.416 -16.463  -1.732  1.00  0.00      LIG  
ATOM   5288 O1   LIG     1       5.750 -21.998  -4.246  1.00  0.00      LIG  
ATOM   5289 O2   LIG     1       4.671 -14.916   4.709  1.00  0.00      LIG  
ATOM   5290 O3   LIG     1       3.618 -12.326   3.547  1.00  0.00      LIG  
ATOM   5291 O4   LIG     1       2.848 -13.578   0.931  1.00  0.00      LIG  
ATOM   5292 O5   LIG     1       3.008 -16.483   4.968  1.00  0.00      LIG  
ATOM   5293 C    LIG     1       4.985 -19.350   0.219  1.00  0.00      LIG  
ATOM   5294 C1   LIG     1       3.923 -18.673  -0.704  1.00  0.00      LIG  
ATOM   5295 C2   LIG     1       3.473 -19.501  -1.949  1.00  0.00      LIG  
ATOM   5296 C3   LIG     1       5.029 -18.584   1.570  1.00  0.00      LIG  
ATOM   5297 C4   LIG     1       3.346 -21.020  -1.640  1.00  0.00      LIG  
ATOM   5298 C5   LIG     1       4.698 -20.823   0.490  1.00  0.00      LIG  
ATOM   5299 C6   LIG     1       4.367 -17.212  -0.983  1.00  0.00      LIG  
ATOM   5300 C7   LIG     1       3.423 -21.303  -0.148  1.00  0.00      LIG  
ATOM   5301 C8   LIG     1       5.324 -17.146   1.350  1.00  0.00      LIG  
ATOM   5302 C9   LIG     1       4.040 -22.045  -2.586  1.00  0.00      LIG  
ATOM   5303 C10  LIG     1       4.291 -19.134  -3.193  1.00  0.00      LIG  
ATOM   5304 C11  LIG     1       6.131 -19.006   2.545  1.00  0.00      LIG  
ATOM   5305 C12  LIG     1       4.549 -16.424   0.302  1.00  0.00      LIG  
ATOM   5306 C13  LIG     1       6.373 -19.351  -0.442  1.00  0.00      LIG  
ATOM   5307 C14  LIG     1       2.031 -19.110  -2.289  1.00  0.00      LIG  
ATOM   5308 C15  LIG     1       6.184 -16.659   2.251  1.00  0.00      LIG  
ATOM   5309 C16  LIG     1       3.715 -18.665   2.361  1.00  0.00      LIG  
ATOM   5310 C17  LIG     1       6.692 -17.730   3.141  1.00  0.00      LIG  
ATOM   5311 C18  LIG     1       4.255 -20.178  -4.270  1.00  0.00      LIG  
ATOM   5312 C19  LIG     1       4.847 -21.402  -3.676  1.00  0.00      LIG  
ATOM   5313 C20  LIG     1       2.943 -22.822  -3.299  1.00  0.00      LIG  
ATOM   5314 C21  LIG     1       4.932 -23.084  -1.909  1.00  0.00      LIG  
ATOM   5315 C22  LIG     1       6.582 -15.243   2.570  1.00  0.00      LIG  
ATOM   5316 C23  LIG     1       5.452 -14.209   2.585  1.00  0.00      LIG  
ATOM   5317 C24  LIG     1       7.672 -14.771   1.628  1.00  0.00      LIG  
ATOM   5318 C25  LIG     1       4.210 -14.661   3.367  1.00  0.00      LIG  
ATOM   5319 C26  LIG     1       3.069 -13.622   3.383  1.00  0.00      LIG  
ATOM   5320 C27  LIG     1       2.131 -13.608   2.161  1.00  0.00      LIG  
ATOM   5321 C28  LIG     1       1.244 -14.832   2.154  1.00  0.00      LIG  
ATOM   5322 C29  LIG     1       1.225 -12.389   2.184  1.00  0.00      LIG  
ATOM   5323 C30  LIG     1       4.010 -15.914   5.370  1.00  0.00      LIG  
ATOM   5324 C31  LIG     1       4.665 -16.231   6.678  1.00  0.00      LIG  
ATOM   5325 H    LIG     1       2.999 -18.576  -0.134  1.00  0.00      LIG  
ATOM   5326 H1   LIG     1       2.290 -21.250  -1.798  1.00  0.00      LIG  
ATOM   5327 H2   LIG     1       4.652 -21.045   1.558  1.00  0.00      LIG  
ATOM   5328 H3   LIG     1       5.530 -21.427   0.131  1.00  0.00      LIG  
ATOM   5329 H4   LIG     1       5.299 -17.183  -1.551  1.00  0.00      LIG  
ATOM   5330 H5   LIG     1       3.276 -22.364   0.062  1.00  0.00      LIG  
ATOM   5331 H6   LIG     1       2.586 -20.805   0.350  1.00  0.00      LIG  
ATOM   5332 H7   LIG     1       5.334 -18.954  -2.928  1.00  0.00      LIG  
ATOM   5333 H8   LIG     1       3.923 -18.197  -3.619  1.00  0.00      LIG  
ATOM   5334 H9   LIG     1       6.946 -19.556   2.077  1.00  0.00      LIG  
ATOM   5335 H10  LIG     1       5.740 -19.659   3.331  1.00  0.00      LIG  
ATOM   5336 H11  LIG     1       3.566 -16.184   0.714  1.00  0.00      LIG  
ATOM   5337 H12  LIG     1       5.013 -15.465   0.060  1.00  0.00      LIG  
ATOM   5338 H13  LIG     1       6.785 -18.349  -0.577  1.00  0.00      LIG  
ATOM   5339 H14  LIG     1       7.098 -19.921   0.141  1.00  0.00      LIG  
ATOM   5340 H15  LIG     1       6.340 -19.842  -1.414  1.00  0.00      LIG  
ATOM   5341 H16  LIG     1       1.629 -19.749  -3.081  1.00  0.00      LIG  
ATOM   5342 H17  LIG     1       1.942 -18.085  -2.647  1.00  0.00      LIG  
ATOM   5343 H18  LIG     1       1.383 -19.218  -1.414  1.00  0.00      LIG  
ATOM   5344 H19  LIG     1       3.411 -19.697   2.547  1.00  0.00      LIG  
ATOM   5345 H20  LIG     1       3.829 -18.199   3.342  1.00  0.00      LIG  
ATOM   5346 H21  LIG     1       2.883 -18.157   1.866  1.00  0.00      LIG  
ATOM   5347 H22  LIG     1       7.785 -17.754   3.156  1.00  0.00      LIG  
ATOM   5348 H23  LIG     1       6.329 -17.582   4.161  1.00  0.00      LIG  
ATOM   5349 H24  LIG     1       4.876 -19.868  -5.114  1.00  0.00      LIG  
ATOM   5350 H25  LIG     1       3.243 -20.377  -4.630  1.00  0.00      LIG  
ATOM   5351 H26  LIG     1       2.473 -23.517  -2.607  1.00  0.00      LIG  
ATOM   5352 H27  LIG     1       3.327 -23.397  -4.145  1.00  0.00      LIG  
ATOM   5353 H28  LIG     1       2.165 -22.159  -3.686  1.00  0.00      LIG  
ATOM   5354 H29  LIG     1       4.396 -23.637  -1.135  1.00  0.00      LIG  
ATOM   5355 H30  LIG     1       5.823 -22.629  -1.471  1.00  0.00      LIG  
ATOM   5356 H31  LIG     1       5.286 -23.830  -2.622  1.00  0.00      LIG  
ATOM   5357 H32  LIG     1       7.005 -15.260   3.577  1.00  0.00      LIG  
ATOM   5358 H33  LIG     1       3.217 -16.986  -2.527  1.00  0.00      LIG  
ATOM   5359 H34  LIG     1       5.191 -13.939   1.561  1.00  0.00      LIG  
ATOM   5360 H35  LIG     1       5.864 -13.305   3.042  1.00  0.00      LIG  
ATOM   5361 H36  LIG     1       8.013 -13.773   1.918  1.00  0.00      LIG  
ATOM   5362 H37  LIG     1       7.303 -14.718   0.600  1.00  0.00      LIG  
ATOM   5363 H38  LIG     1       8.535 -15.444   1.651  1.00  0.00      LIG  
ATOM   5364 H39  LIG     1       3.825 -15.581   2.926  1.00  0.00      LIG  
ATOM   5365 H40  LIG     1       2.454 -13.795   4.265  1.00  0.00      LIG  
ATOM   5366 H41  LIG     1       4.151 -12.152   2.752  1.00  0.00      LIG  
ATOM   5367 H42  LIG     1       0.578 -14.820   1.287  1.00  0.00      LIG  
ATOM   5368 H43  LIG     1       0.634 -14.859   3.060  1.00  0.00      LIG  
ATOM   5369 H44  LIG     1       1.830 -15.752   2.092  1.00  0.00      LIG  
ATOM   5370 H45  LIG     1       1.790 -11.467   2.020  1.00  0.00      LIG  
ATOM   5371 H46  LIG     1       0.488 -12.452   1.378  1.00  0.00      LIG  
ATOM   5372 H47  LIG     1       0.693 -12.319   3.136  1.00  0.00      LIG  
ATOM   5373 H48  LIG     1       2.196 -13.728   0.225  1.00  0.00      LIG  
ATOM   5374 H49  LIG     1       4.185 -15.662   7.477  1.00  0.00      LIG  
ATOM   5375 H50  LIG     1       4.560 -17.303   6.866  1.00  0.00      LIG  
ATOM   5376 H51  LIG     1       5.734 -16.000   6.637  1.00  0.00      LIG  
TER
REMARK  Energy: 59.9731
REMARK  SimpleFitness: 59.9731
REMARK  FullFitness: -1158.5511
REMARK  InterFull: -35.2602
REMARK  IntraFull: 108.465
REMARK  solvFull: -1487.6
REMARK  surfFull: 255.844
REMARK  extraFull: 0.0
REMARK  deltaGcompsolvpol: -1487.6
REMARK  deltaGcompsolvnonpol: 255.844
REMARK  deltaGprotsolvpol: -1512.07
REMARK  deltaGprotsolvnonpol: 254.074
REMARK  deltaGligsolvpol: -10.8152
REMARK  deltaGligsolvnonpol: 16.7979
REMARK  deltaGvdw: -35.2602
REMARK  deltaGelec: 0.0
REMARK  deltaG: -6.5878024
REMARK  Cluster: 0
REMARK  ClusterRank: 1
ATOM   5287 O    LIG     1       3.416 -16.463  -1.732  1.00  0.00      LIG  
ATOM   5288 O1   LIG     1       5.750 -21.998  -4.246  1.00  0.00      LIG  
ATOM   5289 O2   LIG     1       4.671 -14.916   4.709  1.00  0.00      LIG  
ATOM   5290 O3   LIG     1       3.618 -12.326   3.547  1.00  0.00      LIG  
ATOM   5291 O4   LIG     1       2.848 -13.578   0.931  1.00  0.00      LIG  
ATOM   5292 O5   LIG     1       3.008 -16.483   4.968  1.00  0.00      LIG  
ATOM   5293 C    LIG     1       4.985 -19.350   0.219  1.00  0.00      LIG  
ATOM   5294 C1   LIG     1       3.923 -18.673  -0.704  1.00  0.00      LIG  
ATOM   5295 C2   LIG     1       3.473 -19.501  -1.949  1.00  0.00      LIG  
ATOM   5296 C3   LIG     1       5.029 -18.584   1.570  1.00  0.00      LIG  
ATOM   5297 C4   LIG     1       3.346 -21.020  -1.640  1.00  0.00      LIG  
ATOM   5298 C5   LIG     1       4.698 -20.823   0.490  1.00  0.00      LIG  
ATOM   5299 C6   LIG     1       4.367 -17.212  -0.983  1.00  0.00      LIG  
ATOM   5300 C7   LIG     1       3.423 -21.303  -0.148  1.00  0.00      LIG  
ATOM   5301 C8   LIG     1       5.324 -17.146   1.350  1.00  0.00      LIG  
ATOM   5302 C9   LIG     1       4.040 -22.045  -2.586  1.00  0.00      LIG  
ATOM   5303 C10  LIG     1       4.291 -19.134  -3.193  1.00  0.00      LIG  
ATOM   5304 C11  LIG     1       6.131 -19.006   2.545  1.00  0.00      LIG  
ATOM   5305 C12  LIG     1       4.549 -16.424   0.302  1.00  0.00      LIG  
ATOM   5306 C13  LIG     1       6.373 -19.351  -0.442  1.00  0.00      LIG  
ATOM   5307 C14  LIG     1       2.031 -19.110  -2.289  1.00  0.00      LIG  
ATOM   5308 C15  LIG     1       6.184 -16.659   2.251  1.00  0.00      LIG  
ATOM   5309 C16  LIG     1       3.715 -18.665   2.361  1.00  0.00      LIG  
ATOM   5310 C17  LIG     1       6.692 -17.730   3.141  1.00  0.00      LIG  
ATOM   5311 C18  LIG     1       4.255 -20.178  -4.270  1.00  0.00      LIG  
ATOM   5312 C19  LIG     1       4.847 -21.402  -3.676  1.00  0.00      LIG  
ATOM   5313 C20  LIG     1       2.943 -22.822  -3.299  1.00  0.00      LIG  
ATOM   5314 C21  LIG     1       4.932 -23.084  -1.909  1.00  0.00      LIG  
ATOM   5315 C22  LIG     1       6.582 -15.243   2.570  1.00  0.00      LIG  
ATOM   5316 C23  LIG     1       5.452 -14.209   2.585  1.00  0.00      LIG  
ATOM   5317 C24  LIG     1       7.672 -14.771   1.628  1.00  0.00      LIG  
ATOM   5318 C25  LIG     1       4.210 -14.661   3.367  1.00  0.00      LIG  
ATOM   5319 C26  LIG     1       3.069 -13.622   3.383  1.00  0.00      LIG  
ATOM   5320 C27  LIG     1       2.131 -13.608   2.161  1.00  0.00      LIG  
ATOM   5321 C28  LIG     1       1.244 -14.832   2.154  1.00  0.00      LIG  
ATOM   5322 C29  LIG     1       1.225 -12.389   2.184  1.00  0.00      LIG  
ATOM   5323 C30  LIG     1       4.010 -15.914   5.370  1.00  0.00      LIG  
ATOM   5324 C31  LIG     1       4.665 -16.231   6.678  1.00  0.00      LIG  
ATOM   5325 H    LIG     1       2.999 -18.576  -0.134  1.00  0.00      LIG  
ATOM   5326 H1   LIG     1       2.290 -21.250  -1.798  1.00  0.00      LIG  
ATOM   5327 H2   LIG     1       4.652 -21.045   1.558  1.00  0.00      LIG  
ATOM   5328 H3   LIG     1       5.530 -21.427   0.131  1.00  0.00      LIG  
ATOM   5329 H4   LIG     1       5.299 -17.183  -1.551  1.00  0.00      LIG  
ATOM   5330 H5   LIG     1       3.276 -22.364   0.062  1.00  0.00      LIG  
ATOM   5331 H6   LIG     1       2.586 -20.805   0.350  1.00  0.00      LIG  
ATOM   5332 H7   LIG     1       5.334 -18.954  -2.928  1.00  0.00      LIG  
ATOM   5333 H8   LIG     1       3.923 -18.197  -3.619  1.00  0.00      LIG  
ATOM   5334 H9   LIG     1       6.946 -19.556   2.077  1.00  0.00      LIG  
ATOM   5335 H10  LIG     1       5.740 -19.659   3.331  1.00  0.00      LIG  
ATOM   5336 H11  LIG     1       3.566 -16.184   0.714  1.00  0.00      LIG  
ATOM   5337 H12  LIG     1       5.013 -15.465   0.060  1.00  0.00      LIG  
ATOM   5338 H13  LIG     1       6.785 -18.349  -0.577  1.00  0.00      LIG  
ATOM   5339 H14  LIG     1       7.098 -19.921   0.141  1.00  0.00      LIG  
ATOM   5340 H15  LIG     1       6.340 -19.842  -1.414  1.00  0.00      LIG  
ATOM   5341 H16  LIG     1       1.629 -19.749  -3.081  1.00  0.00      LIG  
ATOM   5342 H17  LIG     1       1.942 -18.085  -2.647  1.00  0.00      LIG  
ATOM   5343 H18  LIG     1       1.383 -19.218  -1.414  1.00  0.00      LIG  
ATOM   5344 H19  LIG     1       3.411 -19.697   2.547  1.00  0.00      LIG  
ATOM   5345 H20  LIG     1       3.829 -18.199   3.342  1.00  0.00      LIG  
ATOM   5346 H21  LIG     1       2.883 -18.157   1.866  1.00  0.00      LIG  
ATOM   5347 H22  LIG     1       7.785 -17.754   3.156  1.00  0.00      LIG  
ATOM   5348 H23  LIG     1       6.329 -17.582   4.161  1.00  0.00      LIG  
ATOM   5349 H24  LIG     1       4.876 -19.868  -5.114  1.00  0.00      LIG  
ATOM   5350 H25  LIG     1       3.243 -20.377  -4.630  1.00  0.00      LIG  
ATOM   5351 H26  LIG     1       2.473 -23.517  -2.607  1.00  0.00      LIG  
ATOM   5352 H27  LIG     1       3.327 -23.397  -4.145  1.00  0.00      LIG  
ATOM   5353 H28  LIG     1       2.165 -22.159  -3.686  1.00  0.00      LIG  
ATOM   5354 H29  LIG     1       4.396 -23.637  -1.135  1.00  0.00      LIG  
ATOM   5355 H30  LIG     1       5.823 -22.629  -1.471  1.00  0.00      LIG  
ATOM   5356 H31  LIG     1       5.286 -23.830  -2.622  1.00  0.00      LIG  
ATOM   5357 H32  LIG     1       7.005 -15.260   3.577  1.00  0.00      LIG  
ATOM   5358 H33  LIG     1       3.217 -16.986  -2.527  1.00  0.00      LIG  
ATOM   5359 H34  LIG     1       5.191 -13.939   1.561  1.00  0.00      LIG  
ATOM   5360 H35  LIG     1       5.864 -13.305   3.042  1.00  0.00      LIG  
ATOM   5361 H36  LIG     1       8.013 -13.773   1.918  1.00  0.00      LIG  
ATOM   5362 H37  LIG     1       7.303 -14.718   0.600  1.00  0.00      LIG  
ATOM   5363 H38  LIG     1       8.535 -15.444   1.651  1.00  0.00      LIG  
ATOM   5364 H39  LIG     1       3.825 -15.581   2.926  1.00  0.00      LIG  
ATOM   5365 H40  LIG     1       2.454 -13.795   4.265  1.00  0.00      LIG  
ATOM   5366 H41  LIG     1       4.151 -12.152   2.752  1.00  0.00      LIG  
ATOM   5367 H42  LIG     1       0.578 -14.820   1.287  1.00  0.00      LIG  
ATOM   5368 H43  LIG     1       0.634 -14.859   3.060  1.00  0.00      LIG  
ATOM   5369 H44  LIG     1       1.830 -15.752   2.092  1.00  0.00      LIG  
ATOM   5370 H45  LIG     1       1.790 -11.467   2.020  1.00  0.00      LIG  
ATOM   5371 H46  LIG     1       0.488 -12.452   1.378  1.00  0.00      LIG  
ATOM   5372 H47  LIG     1       0.693 -12.319   3.136  1.00  0.00      LIG  
ATOM   5373 H48  LIG     1       2.196 -13.728   0.225  1.00  0.00      LIG  
ATOM   5374 H49  LIG     1       4.185 -15.662   7.477  1.00  0.00      LIG  
ATOM   5375 H50  LIG     1       4.560 -17.303   6.866  1.00  0.00      LIG  
ATOM   5376 H51  LIG     1       5.734 -16.000   6.637  1.00  0.00      LIG  
TER
REMARK  Energy: 59.9731
REMARK  SimpleFitness: 59.9731
REMARK  FullFitness: -1158.5511
REMARK  InterFull: -35.2602
REMARK  IntraFull: 108.465
REMARK  solvFull: -1487.6
REMARK  surfFull: 255.844
REMARK  extraFull: 0.0
REMARK  deltaGcompsolvpol: -1487.6
REMARK  deltaGcompsolvnonpol: 255.844
REMARK  deltaGprotsolvpol: -1512.07
REMARK  deltaGprotsolvnonpol: 254.074
REMARK  deltaGligsolvpol: -10.8152
REMARK  deltaGligsolvnonpol: 16.7979
REMARK  deltaGvdw: -35.2602
REMARK  deltaGelec: 0.0
REMARK  deltaG: -6.5878024
REMARK  Cluster: 0
REMARK  ClusterRank: 2
ATOM   5287 O    LIG     1       3.416 -16.463  -1.732  1.00  0.00      LIG  
ATOM   5288 O1   LIG     1       5.750 -21.998  -4.246  1.00  0.00      LIG  
ATOM   5289 O2   LIG     1       4.671 -14.916   4.709  1.00  0.00      LIG  
ATOM   5290 O3   LIG     1       3.618 -12.326   3.547  1.00  0.00      LIG  
ATOM   5291 O4   LIG     1       2.848 -13.578   0.931  1.00  0.00      LIG  
ATOM   5292 O5   LIG     1       3.008 -16.483   4.968  1.00  0.00      LIG  
ATOM   5293 C    LIG     1       4.985 -19.350   0.219  1.00  0.00      LIG  
ATOM   5294 C1   LIG     1       3.923 -18.673  -0.704  1.00  0.00      LIG  
ATOM   5295 C2   LIG     1       3.473 -19.501  -1.949  1.00  0.00      LIG  
ATOM   5296 C3   LIG     1       5.029 -18.584   1.570  1.00  0.00      LIG  
ATOM   5297 C4   LIG     1       3.346 -21.020  -1.640  1.00  0.00      LIG  
ATOM   5298 C5   LIG     1       4.698 -20.823   0.490  1.00  0.00      LIG  
ATOM   5299 C6   LIG     1       4.367 -17.212  -0.983  1.00  0.00      LIG  
ATOM   5300 C7   LIG     1       3.423 -21.303  -0.148  1.00  0.00      LIG  
ATOM   5301 C8   LIG     1       5.324 -17.146   1.350  1.00  0.00      LIG  
ATOM   5302 C9   LIG     1       4.040 -22.045  -2.586  1.00  0.00      LIG  
ATOM   5303 C10  LIG     1       4.291 -19.134  -3.193  1.00  0.00      LIG  
ATOM   5304 C11  LIG     1       6.131 -19.006   2.545  1.00  0.00      LIG  
ATOM   5305 C12  LIG     1       4.549 -16.424   0.302  1.00  0.00      LIG  
ATOM   5306 C13  LIG     1       6.373 -19.351  -0.442  1.00  0.00      LIG  
ATOM   5307 C14  LIG     1       2.031 -19.110  -2.289  1.00  0.00      LIG  
ATOM   5308 C15  LIG     1       6.184 -16.659   2.251  1.00  0.00      LIG  
ATOM   5309 C16  LIG     1       3.715 -18.665   2.361  1.00  0.00      LIG  
ATOM   5310 C17  LIG     1       6.692 -17.730   3.141  1.00  0.00      LIG  
ATOM   5311 C18  LIG     1       4.255 -20.178  -4.270  1.00  0.00      LIG  
ATOM   5312 C19  LIG     1       4.847 -21.402  -3.676  1.00  0.00      LIG  
ATOM   5313 C20  LIG     1       2.943 -22.822  -3.299  1.00  0.00      LIG  
ATOM   5314 C21  LIG     1       4.932 -23.084  -1.909  1.00  0.00      LIG  
ATOM   5315 C22  LIG     1       6.582 -15.243   2.570  1.00  0.00      LIG  
ATOM   5316 C23  LIG     1       5.452 -14.209   2.585  1.00  0.00      LIG  
ATOM   5317 C24  LIG     1       7.672 -14.771   1.628  1.00  0.00      LIG  
ATOM   5318 C25  LIG     1       4.210 -14.661   3.367  1.00  0.00      LIG  
ATOM   5319 C26  LIG     1       3.069 -13.622   3.383  1.00  0.00      LIG  
ATOM   5320 C27  LIG     1       2.131 -13.608   2.161  1.00  0.00      LIG  
ATOM   5321 C28  LIG     1       1.244 -14.832   2.154  1.00  0.00      LIG  
ATOM   5322 C29  LIG     1       1.225 -12.389   2.184  1.00  0.00      LIG  
ATOM   5323 C30  LIG     1       4.010 -15.914   5.370  1.00  0.00      LIG  
ATOM   5324 C31  LIG     1       4.665 -16.231   6.678  1.00  0.00      LIG  
ATOM   5325 H    LIG     1       2.999 -18.576  -0.134  1.00  0.00      LIG  
ATOM   5326 H1   LIG     1       2.290 -21.250  -1.798  1.00  0.00      LIG  
ATOM   5327 H2   LIG     1       4.652 -21.045   1.558  1.00  0.00      LIG  
ATOM   5328 H3   LIG     1       5.530 -21.427   0.131  1.00  0.00      LIG  
ATOM   5329 H4   LIG     1       5.299 -17.183  -1.551  1.00  0.00      LIG  
ATOM   5330 H5   LIG     1       3.276 -22.364   0.062  1.00  0.00      LIG  
ATOM   5331 H6   LIG     1       2.586 -20.805   0.350  1.00  0.00      LIG  
ATOM   5332 H7   LIG     1       5.334 -18.954  -2.928  1.00  0.00      LIG  
ATOM   5333 H8   LIG     1       3.923 -18.197  -3.619  1.00  0.00      LIG  
ATOM   5334 H9   LIG     1       6.946 -19.556   2.077  1.00  0.00      LIG  
ATOM   5335 H10  LIG     1       5.740 -19.659   3.331  1.00  0.00      LIG  
ATOM   5336 H11  LIG     1       3.566 -16.184   0.714  1.00  0.00      LIG  
ATOM   5337 H12  LIG     1       5.013 -15.465   0.060  1.00  0.00      LIG  
ATOM   5338 H13  LIG     1       6.785 -18.349  -0.577  1.00  0.00      LIG  
ATOM   5339 H14  LIG     1       7.098 -19.921   0.141  1.00  0.00      LIG  
ATOM   5340 H15  LIG     1       6.340 -19.842  -1.414  1.00  0.00      LIG  
ATOM   5341 H16  LIG     1       1.629 -19.749  -3.081  1.00  0.00      LIG  
ATOM   5342 H17  LIG     1       1.942 -18.085  -2.647  1.00  0.00      LIG  
ATOM   5343 H18  LIG     1       1.383 -19.218  -1.414  1.00  0.00      LIG  
ATOM   5344 H19  LIG     1       3.411 -19.697   2.547  1.00  0.00      LIG  
ATOM   5345 H20  LIG     1       3.829 -18.199   3.342  1.00  0.00      LIG  
ATOM   5346 H21  LIG     1       2.883 -18.157   1.866  1.00  0.00      LIG  
ATOM   5347 H22  LIG     1       7.785 -17.754   3.156  1.00  0.00      LIG  
ATOM   5348 H23  LIG     1       6.329 -17.582   4.161  1.00  0.00      LIG  
ATOM   5349 H24  LIG     1       4.876 -19.868  -5.114  1.00  0.00      LIG  
ATOM   5350 H25  LIG     1       3.243 -20.377  -4.630  1.00  0.00      LIG  
ATOM   5351 H26  LIG     1       2.473 -23.517  -2.607  1.00  0.00      LIG  
ATOM   5352 H27  LIG     1       3.327 -23.397  -4.145  1.00  0.00      LIG  
ATOM   5353 H28  LIG     1       2.165 -22.159  -3.686  1.00  0.00      LIG  
ATOM   5354 H29  LIG     1       4.396 -23.637  -1.135  1.00  0.00      LIG  
ATOM   5355 H30  LIG     1       5.823 -22.629  -1.471  1.00  0.00      LIG  
ATOM   5356 H31  LIG     1       5.286 -23.830  -2.622  1.00  0.00      LIG  
ATOM   5357 H32  LIG     1       7.005 -15.260   3.577  1.00  0.00      LIG  
ATOM   5358 H33  LIG     1       3.217 -16.986  -2.527  1.00  0.00      LIG  
ATOM   5359 H34  LIG     1       5.191 -13.939   1.561  1.00  0.00      LIG  
ATOM   5360 H35  LIG     1       5.864 -13.305   3.042  1.00  0.00      LIG  
ATOM   5361 H36  LIG     1       8.013 -13.773   1.918  1.00  0.00      LIG  
ATOM   5362 H37  LIG     1       7.303 -14.718   0.600  1.00  0.00      LIG  
ATOM   5363 H38  LIG     1       8.535 -15.444   1.651  1.00  0.00      LIG  
ATOM   5364 H39  LIG     1       3.825 -15.581   2.926  1.00  0.00      LIG  
ATOM   5365 H40  LIG     1       2.454 -13.795   4.265  1.00  0.00      LIG  
ATOM   5366 H41  LIG     1       4.151 -12.152   2.752  1.00  0.00      LIG  
ATOM   5367 H42  LIG     1       0.578 -14.820   1.287  1.00  0.00      LIG  
ATOM   5368 H43  LIG     1       0.634 -14.859   3.060  1.00  0.00      LIG  
ATOM   5369 H44  LIG     1       1.830 -15.752   2.092  1.00  0.00      LIG  
ATOM   5370 H45  LIG     1       1.790 -11.467   2.020  1.00  0.00      LIG  
ATOM   5371 H46  LIG     1       0.488 -12.452   1.378  1.00  0.00      LIG  
ATOM   5372 H47  LIG     1       0.693 -12.319   3.136  1.00  0.00      LIG  
ATOM   5373 H48  LIG     1       2.196 -13.728   0.225  1.00  0.00      LIG  
ATOM   5374 H49  LIG     1       4.185 -15.662   7.477  1.00  0.00      LIG  
ATOM   5375 H50  LIG     1       4.560 -17.303   6.866  1.00  0.00      LIG  
ATOM   5376 H51  LIG     1       5.734 -16.000   6.637  1.00  0.00      LIG  
TER
REMARK  Energy: 59.9731
REMARK  SimpleFitness: 59.9731
REMARK  FullFitness: -1158.5511
REMARK  InterFull: -35.2602
REMARK  IntraFull: 108.465
REMARK  solvFull: -1487.6
REMARK  surfFull: 255.844
REMARK  extraFull: 0.0
REMARK  deltaGcompsolvpol: -1487.6
REMARK  deltaGcompsolvnonpol: 255.844
REMARK  deltaGprotsolvpol: -1512.07
REMARK  deltaGprotsolvnonpol: 254.074
REMARK  deltaGligsolvpol: -10.8152
REMARK  deltaGligsolvnonpol: 16.7979
REMARK  deltaGvdw: -35.2602
REMARK  deltaGelec: 0.0
REMARK  deltaG: -6.5878024
REMARK  Cluster: 0
REMARK  ClusterRank: 3
ATOM   5287 O    LIG     1       3.416 -16.463  -1.732  1.00  0.00      LIG  
ATOM   5288 O1   LIG     1       5.750 -21.998  -4.246  1.00  0.00      LIG  
ATOM   5289 O2   LIG     1       4.671 -14.916   4.709  1.00  0.00      LIG  
ATOM   5290 O3   LIG     1       3.618 -12.326   3.547  1.00  0.00      LIG  
ATOM   5291 O4   LIG     1       2.848 -13.578   0.931  1.00  0.00      LIG  
ATOM   5292 O5   LIG     1       3.008 -16.483   4.968  1.00  0.00      LIG  
ATOM   5293 C    LIG     1       4.985 -19.350   0.219  1.00  0.00      LIG  
ATOM   5294 C1   LIG     1       3.923 -18.673  -0.704  1.00  0.00      LIG  
ATOM   5295 C2   LIG     1       3.473 -19.501  -1.949  1.00  0.00      LIG  
ATOM   5296 C3   LIG     1       5.029 -18.584   1.570  1.00  0.00      LIG  
ATOM   5297 C4   LIG     1       3.346 -21.020  -1.640  1.00  0.00      LIG  
ATOM   5298 C5   LIG     1       4.698 -20.823   0.490  1.00  0.00      LIG  
ATOM   5299 C6   LIG     1       4.367 -17.212  -0.983  1.00  0.00      LIG  
ATOM   5300 C7   LIG     1       3.423 -21.303  -0.148  1.00  0.00      LIG  
ATOM   5301 C8   LIG     1       5.324 -17.146   1.350  1.00  0.00      LIG  
ATOM   5302 C9   LIG     1       4.040 -22.045  -2.586  1.00  0.00      LIG  
ATOM   5303 C10  LIG     1       4.291 -19.134  -3.193  1.00  0.00      LIG  
ATOM   5304 C11  LIG     1       6.131 -19.006   2.545  1.00  0.00      LIG  
ATOM   5305 C12  LIG     1       4.549 -16.424   0.302  1.00  0.00      LIG  
ATOM   5306 C13  LIG     1       6.373 -19.351  -0.442  1.00  0.00      LIG  
ATOM   5307 C14  LIG     1       2.031 -19.110  -2.289  1.00  0.00      LIG  
ATOM   5308 C15  LIG     1       6.184 -16.659   2.251  1.00  0.00      LIG  
ATOM   5309 C16  LIG     1       3.715 -18.665   2.361  1.00  0.00      LIG  
ATOM   5310 C17  LIG     1       6.692 -17.730   3.141  1.00  0.00      LIG  
ATOM   5311 C18  LIG     1       4.255 -20.178  -4.270  1.00  0.00      LIG  
ATOM   5312 C19  LIG     1       4.847 -21.402  -3.676  1.00  0.00      LIG  
ATOM   5313 C20  LIG     1       2.943 -22.822  -3.299  1.00  0.00      LIG  
ATOM   5314 C21  LIG     1       4.932 -23.084  -1.909  1.00  0.00      LIG  
ATOM   5315 C22  LIG     1       6.582 -15.243   2.570  1.00  0.00      LIG  
ATOM   5316 C23  LIG     1       5.452 -14.209   2.585  1.00  0.00      LIG  
ATOM   5317 C24  LIG     1       7.672 -14.771   1.628  1.00  0.00      LIG  
ATOM   5318 C25  LIG     1       4.210 -14.661   3.367  1.00  0.00      LIG  
ATOM   5319 C26  LIG     1       3.069 -13.622   3.383  1.00  0.00      LIG  
ATOM   5320 C27  LIG     1       2.131 -13.608   2.161  1.00  0.00      LIG  
ATOM   5321 C28  LIG     1       1.244 -14.832   2.154  1.00  0.00      LIG  
ATOM   5322 C29  LIG     1       1.225 -12.389   2.184  1.00  0.00      LIG  
ATOM   5323 C30  LIG     1       4.010 -15.914   5.370  1.00  0.00      LIG  
ATOM   5324 C31  LIG     1       4.665 -16.231   6.678  1.00  0.00      LIG  
ATOM   5325 H    LIG     1       2.999 -18.576  -0.134  1.00  0.00      LIG  
ATOM   5326 H1   LIG     1       2.290 -21.250  -1.798  1.00  0.00      LIG  
ATOM   5327 H2   LIG     1       4.652 -21.045   1.558  1.00  0.00      LIG  
ATOM   5328 H3   LIG     1       5.530 -21.427   0.131  1.00  0.00      LIG  
ATOM   5329 H4   LIG     1       5.299 -17.183  -1.551  1.00  0.00      LIG  
ATOM   5330 H5   LIG     1       3.276 -22.364   0.062  1.00  0.00      LIG  
ATOM   5331 H6   LIG     1       2.586 -20.805   0.350  1.00  0.00      LIG  
ATOM   5332 H7   LIG     1       5.334 -18.954  -2.928  1.00  0.00      LIG  
ATOM   5333 H8   LIG     1       3.923 -18.197  -3.619  1.00  0.00      LIG  
ATOM   5334 H9   LIG     1       6.946 -19.556   2.077  1.00  0.00      LIG  
ATOM   5335 H10  LIG     1       5.740 -19.659   3.331  1.00  0.00      LIG  
ATOM   5336 H11  LIG     1       3.566 -16.184   0.714  1.00  0.00      LIG  
ATOM   5337 H12  LIG     1       5.013 -15.465   0.060  1.00  0.00      LIG  
ATOM   5338 H13  LIG     1       6.785 -18.349  -0.577  1.00  0.00      LIG  
ATOM   5339 H14  LIG     1       7.098 -19.921   0.141  1.00  0.00      LIG  
ATOM   5340 H15  LIG     1       6.340 -19.842  -1.414  1.00  0.00      LIG  
ATOM   5341 H16  LIG     1       1.629 -19.749  -3.081  1.00  0.00      LIG  
ATOM   5342 H17  LIG     1       1.942 -18.085  -2.647  1.00  0.00      LIG  
ATOM   5343 H18  LIG     1       1.383 -19.218  -1.414  1.00  0.00      LIG  
ATOM   5344 H19  LIG     1       3.411 -19.697   2.547  1.00  0.00      LIG  
ATOM   5345 H20  LIG     1       3.829 -18.199   3.342  1.00  0.00      LIG  
ATOM   5346 H21  LIG     1       2.883 -18.157   1.866  1.00  0.00      LIG  
ATOM   5347 H22  LIG     1       7.785 -17.754   3.156  1.00  0.00      LIG  
ATOM   5348 H23  LIG     1       6.329 -17.582   4.161  1.00  0.00      LIG  
ATOM   5349 H24  LIG     1       4.876 -19.868  -5.114  1.00  0.00      LIG  
ATOM   5350 H25  LIG     1       3.243 -20.377  -4.630  1.00  0.00      LIG  
ATOM   5351 H26  LIG     1       2.473 -23.517  -2.607  1.00  0.00      LIG  
ATOM   5352 H27  LIG     1       3.327 -23.397  -4.145  1.00  0.00      LIG  
ATOM   5353 H28  LIG     1       2.165 -22.159  -3.686  1.00  0.00      LIG  
ATOM   5354 H29  LIG     1       4.396 -23.637  -1.135  1.00  0.00      LIG  
ATOM   5355 H30  LIG     1       5.823 -22.629  -1.471  1.00  0.00      LIG  
ATOM   5356 H31  LIG     1       5.286 -23.830  -2.622  1.00  0.00      LIG  
ATOM   5357 H32  LIG     1       7.005 -15.260   3.577  1.00  0.00      LIG  
ATOM   5358 H33  LIG     1       3.217 -16.986  -2.527  1.00  0.00      LIG  
ATOM   5359 H34  LIG     1       5.191 -13.939   1.561  1.00  0.00      LIG  
ATOM   5360 H35  LIG     1       5.864 -13.305   3.042  1.00  0.00      LIG  
ATOM   5361 H36  LIG     1       8.013 -13.773   1.918  1.00  0.00      LIG  
ATOM   5362 H37  LIG     1       7.303 -14.718   0.600  1.00  0.00      LIG  
ATOM   5363 H38  LIG     1       8.535 -15.444   1.651  1.00  0.00      LIG  
ATOM   5364 H39  LIG     1       3.825 -15.581   2.926  1.00  0.00      LIG  
ATOM   5365 H40  LIG     1       2.454 -13.795   4.265  1.00  0.00      LIG  
ATOM   5366 H41  LIG     1       4.151 -12.152   2.752  1.00  0.00      LIG  
ATOM   5367 H42  LIG     1       0.578 -14.820   1.287  1.00  0.00      LIG  
ATOM   5368 H43  LIG     1       0.634 -14.859   3.060  1.00  0.00      LIG  
ATOM   5369 H44  LIG     1       1.830 -15.752   2.092  1.00  0.00      LIG  
ATOM   5370 H45  LIG     1       1.790 -11.467   2.020  1.00  0.00      LIG  
ATOM   5371 H46  LIG     1       0.488 -12.452   1.378  1.00  0.00      LIG  
ATOM   5372 H47  LIG     1       0.693 -12.319   3.136  1.00  0.00      LIG  
ATOM   5373 H48  LIG     1       2.196 -13.728   0.225  1.00  0.00      LIG  
ATOM   5374 H49  LIG     1       4.185 -15.662   7.477  1.00  0.00      LIG  
ATOM   5375 H50  LIG     1       4.560 -17.303   6.866  1.00  0.00      LIG  
ATOM   5376 H51  LIG     1       5.734 -16.000   6.637  1.00  0.00      LIG  
TER
REMARK  Energy: 60.8722
REMARK  SimpleFitness: 60.8722
REMARK  FullFitness: -1157.2859
REMARK  InterFull: -39.2858
REMARK  IntraFull: 111.753
REMARK  solvFull: -1485.37
REMARK  surfFull: 255.617
REMARK  extraFull: 0.0
REMARK  deltaGcompsolvpol: -1485.37
REMARK  deltaGcompsolvnonpol: 255.617
REMARK  deltaGprotsolvpol: -1512.07
REMARK  deltaGprotsolvnonpol: 254.074
REMARK  deltaGligsolvpol: -11.4773
REMARK  deltaGligsolvnonpol: 16.8183
REMARK  deltaGvdw: -39.2858
REMARK  deltaGelec: 0.0
REMARK  deltaG: -6.815033
REMARK  Cluster: 0
REMARK  ClusterRank: 4
ATOM   5287 O    LIG     1       3.496 -16.619  -1.669  1.00  0.00      LIG  
ATOM   5288 O1   LIG     1       6.094 -22.160  -3.949  1.00  0.00      LIG  
ATOM   5289 O2   LIG     1       4.866 -15.243   4.726  1.00  0.00      LIG  
ATOM   5290 O3   LIG     1       3.623 -12.698   4.480  1.00  0.00      LIG  
ATOM   5291 O4   LIG     1       3.141 -12.481   1.641  1.00  0.00      LIG  
ATOM   5292 O5   LIG     1       3.122 -16.724   5.015  1.00  0.00      LIG  
ATOM   5293 C    LIG     1       5.348 -19.387   0.203  1.00  0.00      LIG  
ATOM   5294 C1   LIG     1       4.183 -18.786  -0.657  1.00  0.00      LIG  
ATOM   5295 C2   LIG     1       3.707 -19.649  -1.870  1.00  0.00      LIG  
ATOM   5296 C3   LIG     1       5.409 -18.636   1.565  1.00  0.00      LIG  
ATOM   5297 C4   LIG     1       3.606 -21.159  -1.501  1.00  0.00      LIG  
ATOM   5298 C5   LIG     1       5.187 -20.881   0.442  1.00  0.00      LIG  
ATOM   5299 C6   LIG     1       4.515 -17.303  -0.949  1.00  0.00      LIG  
ATOM   5300 C7   LIG     1       3.851 -21.396  -0.017  1.00  0.00      LIG  
ATOM   5301 C8   LIG     1       5.548 -17.174   1.349  1.00  0.00      LIG  
ATOM   5302 C9   LIG     1       4.216 -22.196  -2.481  1.00  0.00      LIG  
ATOM   5303 C10  LIG     1       4.498 -19.282  -3.134  1.00  0.00      LIG  
ATOM   5304 C11  LIG     1       6.604 -18.945   2.470  1.00  0.00      LIG  
ATOM   5305 C12  LIG     1       4.652 -16.534   0.350  1.00  0.00      LIG  
ATOM   5306 C13  LIG     1       6.704 -19.281  -0.513  1.00  0.00      LIG  
ATOM   5307 C14  LIG     1       2.253 -19.303  -2.204  1.00  0.00      LIG  
ATOM   5308 C15  LIG     1       6.396 -16.605   2.211  1.00  0.00      LIG  
ATOM   5309 C16  LIG     1       4.171 -18.863   2.442  1.00  0.00      LIG  
ATOM   5310 C17  LIG     1       7.061 -17.624   3.056  1.00  0.00      LIG  
ATOM   5311 C18  LIG     1       4.583 -20.364  -4.168  1.00  0.00      LIG  
ATOM   5312 C19  LIG     1       5.129 -21.569  -3.493  1.00  0.00      LIG  
ATOM   5313 C20  LIG     1       3.073 -22.828  -3.264  1.00  0.00      LIG  
ATOM   5314 C21  LIG     1       4.967 -23.349  -1.825  1.00  0.00      LIG  
ATOM   5315 C22  LIG     1       6.671 -15.157   2.520  1.00  0.00      LIG  
ATOM   5316 C23  LIG     1       5.449 -14.240   2.634  1.00  0.00      LIG  
ATOM   5317 C24  LIG     1       7.632 -14.576   1.502  1.00  0.00      LIG  
ATOM   5318 C25  LIG     1       4.298 -14.809   3.471  1.00  0.00      LIG  
ATOM   5319 C26  LIG     1       3.148 -13.809   3.727  1.00  0.00      LIG  
ATOM   5320 C27  LIG     1       2.351 -13.292   2.512  1.00  0.00      LIG  
ATOM   5321 C28  LIG     1       1.757 -14.423   1.703  1.00  0.00      LIG  
ATOM   5322 C29  LIG     1       1.198 -12.430   2.984  1.00  0.00      LIG  
ATOM   5323 C30  LIG     1       4.177 -16.226   5.380  1.00  0.00      LIG  
ATOM   5324 C31  LIG     1       4.858 -16.571   6.666  1.00  0.00      LIG  
ATOM   5325 H    LIG     1       3.290 -18.745  -0.032  1.00  0.00      LIG  
ATOM   5326 H1   LIG     1       2.542 -21.403  -1.545  1.00  0.00      LIG  
ATOM   5327 H2   LIG     1       5.323 -21.139   1.494  1.00  0.00      LIG  
ATOM   5328 H3   LIG     1       5.975 -21.420  -0.085  1.00  0.00      LIG  
ATOM   5329 H4   LIG     1       5.431 -17.202  -1.536  1.00  0.00      LIG  
ATOM   5330 H5   LIG     1       3.742 -22.448   0.251  1.00  0.00      LIG  
ATOM   5331 H6   LIG     1       3.066 -20.890   0.553  1.00  0.00      LIG  
ATOM   5332 H7   LIG     1       5.516 -18.991  -2.884  1.00  0.00      LIG  
ATOM   5333 H8   LIG     1       4.054 -18.401  -3.605  1.00  0.00      LIG  
ATOM   5334 H9   LIG     1       7.447 -19.402   1.954  1.00  0.00      LIG  
ATOM   5335 H10  LIG     1       6.328 -19.639   3.269  1.00  0.00      LIG  
ATOM   5336 H11  LIG     1       3.663 -16.475   0.804  1.00  0.00      LIG  
ATOM   5337 H12  LIG     1       4.959 -15.508   0.131  1.00  0.00      LIG  
ATOM   5338 H13  LIG     1       7.035 -18.251  -0.658  1.00  0.00      LIG  
ATOM   5339 H14  LIG     1       7.490 -19.803   0.036  1.00  0.00      LIG  
ATOM   5340 H15  LIG     1       6.671 -19.776  -1.483  1.00  0.00      LIG  
ATOM   5341 H16  LIG     1       1.853 -19.989  -2.956  1.00  0.00      LIG  
ATOM   5342 H17  LIG     1       2.138 -18.302  -2.620  1.00  0.00      LIG  
ATOM   5343 H18  LIG     1       1.622 -19.376  -1.314  1.00  0.00      LIG  
ATOM   5344 H19  LIG     1       4.046 -19.917   2.697  1.00  0.00      LIG  
ATOM   5345 H20  LIG     1       4.268 -18.331   3.392  1.00  0.00      LIG  
ATOM   5346 H21  LIG     1       3.246 -18.514   1.977  1.00  0.00      LIG  
ATOM   5347 H22  LIG     1       8.150 -17.533   3.011  1.00  0.00      LIG  
ATOM   5348 H23  LIG     1       6.741 -17.526   4.096  1.00  0.00      LIG  
ATOM   5349 H24  LIG     1       5.278 -20.067  -4.957  1.00  0.00      LIG  
ATOM   5350 H25  LIG     1       3.614 -20.578  -4.623  1.00  0.00      LIG  
ATOM   5351 H26  LIG     1       2.522 -23.520  -2.628  1.00  0.00      LIG  
ATOM   5352 H27  LIG     1       3.431 -23.379  -4.136  1.00  0.00      LIG  
ATOM   5353 H28  LIG     1       2.368 -22.077  -3.628  1.00  0.00      LIG  
ATOM   5354 H29  LIG     1       4.337 -23.883  -1.111  1.00  0.00      LIG  
ATOM   5355 H30  LIG     1       5.877 -23.012  -1.324  1.00  0.00      LIG  
ATOM   5356 H31  LIG     1       5.283 -24.086  -2.560  1.00  0.00      LIG  
ATOM   5357 H32  LIG     1       7.173 -15.134   3.491  1.00  0.00      LIG  
ATOM   5358 H33  LIG     1       3.265 -17.183  -2.427  1.00  0.00      LIG  
ATOM   5359 H34  LIG     1       5.092 -13.999   1.632  1.00  0.00      LIG  
ATOM   5360 H35  LIG     1       5.785 -13.298   3.077  1.00  0.00      LIG  
ATOM   5361 H36  LIG     1       7.896 -13.550   1.774  1.00  0.00      LIG  
ATOM   5362 H37  LIG     1       7.182 -14.554   0.505  1.00  0.00      LIG  
ATOM   5363 H38  LIG     1       8.554 -15.163   1.449  1.00  0.00      LIG  
ATOM   5364 H39  LIG     1       3.889 -15.672   2.942  1.00  0.00      LIG  
ATOM   5365 H40  LIG     1       2.436 -14.317   4.375  1.00  0.00      LIG  
ATOM   5366 H41  LIG     1       4.210 -12.195   3.888  1.00  0.00      LIG  
ATOM   5367 H42  LIG     1       1.006 -14.041   1.007  1.00  0.00      LIG  
ATOM   5368 H43  LIG     1       1.283 -15.166   2.350  1.00  0.00      LIG  
ATOM   5369 H44  LIG     1       2.519 -14.902   1.094  1.00  0.00      LIG  
ATOM   5370 H45  LIG     1       1.551 -11.553   3.532  1.00  0.00      LIG  
ATOM   5371 H46  LIG     1       0.617 -12.057   2.137  1.00  0.00      LIG  
ATOM   5372 H47  LIG     1       0.534 -13.008   3.632  1.00  0.00      LIG  
ATOM   5373 H48  LIG     1       2.549 -12.174   0.937  1.00  0.00      LIG  
ATOM   5374 H49  LIG     1       4.703 -15.768   7.390  1.00  0.00      LIG  
ATOM   5375 H50  LIG     1       4.426 -17.497   7.055  1.00  0.00      LIG  
ATOM   5376 H51  LIG     1       5.927 -16.735   6.495  1.00  0.00      LIG  
TER
REMARK  Energy: 62.0782
REMARK  SimpleFitness: 62.0782
REMARK  FullFitness: -1155.2079
REMARK  InterFull: -41.6699
REMARK  IntraFull: 114.76
REMARK  solvFull: -1483.88
REMARK  surfFull: 255.582
REMARK  extraFull: 0.0
REMARK  deltaGcompsolvpol: -1483.88
REMARK  deltaGcompsolvnonpol: 255.582
REMARK  deltaGprotsolvpol: -1512.07
REMARK  deltaGprotsolvnonpol: 254.074
REMARK  deltaGligsolvpol: -12.0028
REMARK  deltaGligsolvnonpol: 16.8089
REMARK  deltaGvdw: -41.6699
REMARK  deltaGelec: 0.0
REMARK  deltaG: -6.919642
REMARK  Cluster: 0
REMARK  ClusterRank: 5
ATOM   5287 O    LIG     1       3.309 -16.584  -1.626  1.00  0.00      LIG  
ATOM   5288 O1   LIG     1       5.974 -21.954  -4.149  1.00  0.00      LIG  
ATOM   5289 O2   LIG     1       4.815 -15.080   4.690  1.00  0.00      LIG  
ATOM   5290 O3   LIG     1       3.488 -12.604   4.529  1.00  0.00      LIG  
ATOM   5291 O4   LIG     1       3.163 -12.091   1.756  1.00  0.00      LIG  
ATOM   5292 O5   LIG     1       3.050 -16.515   5.062  1.00  0.00      LIG  
ATOM   5293 C    LIG     1       5.182 -19.321   0.283  1.00  0.00      LIG  
ATOM   5294 C1   LIG     1       4.029 -18.736  -0.600  1.00  0.00      LIG  
ATOM   5295 C2   LIG     1       3.595 -19.603  -1.821  1.00  0.00      LIG  
ATOM   5296 C3   LIG     1       5.233 -18.531   1.623  1.00  0.00      LIG  
ATOM   5297 C4   LIG     1       3.581 -21.121  -1.489  1.00  0.00      LIG  
ATOM   5298 C5   LIG     1       5.013 -20.808   0.577  1.00  0.00      LIG  
ATOM   5299 C6   LIG     1       4.345 -17.250  -0.912  1.00  0.00      LIG  
ATOM   5300 C7   LIG     1       3.747 -21.382   0.001  1.00  0.00      LIG  
ATOM   5301 C8   LIG     1       5.396 -17.079   1.364  1.00  0.00      LIG  
ATOM   5302 C9   LIG     1       4.295 -22.104  -2.461  1.00  0.00      LIG  
ATOM   5303 C10  LIG     1       4.349 -19.189  -3.091  1.00  0.00      LIG  
ATOM   5304 C11  LIG     1       6.417 -18.833   2.546  1.00  0.00      LIG  
ATOM   5305 C12  LIG     1       4.495 -16.452   0.365  1.00  0.00      LIG  
ATOM   5306 C13  LIG     1       6.536 -19.236  -0.440  1.00  0.00      LIG  
ATOM   5307 C14  LIG     1       2.120 -19.316  -2.126  1.00  0.00      LIG  
ATOM   5308 C15  LIG     1       6.268 -16.496   2.191  1.00  0.00      LIG  
ATOM   5309 C16  LIG     1       3.975 -18.710   2.486  1.00  0.00      LIG  
ATOM   5310 C17  LIG     1       6.917 -17.499   3.068  1.00  0.00      LIG  
ATOM   5311 C18  LIG     1       4.359 -20.242  -4.159  1.00  0.00      LIG  
ATOM   5312 C19  LIG     1       5.044 -21.416  -3.568  1.00  0.00      LIG  
ATOM   5313 C20  LIG     1       3.210 -22.923  -3.140  1.00  0.00      LIG  
ATOM   5314 C21  LIG     1       5.253 -23.105  -1.822  1.00  0.00      LIG  
ATOM   5315 C22  LIG     1       6.572 -15.040   2.433  1.00  0.00      LIG  
ATOM   5316 C23  LIG     1       5.366 -14.103   2.579  1.00  0.00      LIG  
ATOM   5317 C24  LIG     1       7.476 -14.499   1.341  1.00  0.00      LIG  
ATOM   5318 C25  LIG     1       4.228 -14.658   3.439  1.00  0.00      LIG  
ATOM   5319 C26  LIG     1       3.070 -13.662   3.672  1.00  0.00      LIG  
ATOM   5320 C27  LIG     1       2.357 -13.055   2.442  1.00  0.00      LIG  
ATOM   5321 C28  LIG     1       1.916 -14.105   1.448  1.00  0.00      LIG  
ATOM   5322 C29  LIG     1       1.109 -12.335   2.903  1.00  0.00      LIG  
ATOM   5323 C30  LIG     1       4.130 -16.039   5.382  1.00  0.00      LIG  
ATOM   5324 C31  LIG     1       4.900 -16.463   6.594  1.00  0.00      LIG  
ATOM   5325 H    LIG     1       3.126 -18.707   0.012  1.00  0.00      LIG  
ATOM   5326 H1   LIG     1       2.534 -21.421  -1.589  1.00  0.00      LIG  
ATOM   5327 H2   LIG     1       5.031 -21.019   1.647  1.00  0.00      LIG  
ATOM   5328 H3   LIG     1       5.867 -21.357   0.181  1.00  0.00      LIG  
ATOM   5329 H4   LIG     1       5.254 -17.150  -1.510  1.00  0.00      LIG  
ATOM   5330 H5   LIG     1       3.683 -22.449   0.224  1.00  0.00      LIG  
ATOM   5331 H6   LIG     1       2.899 -20.936   0.530  1.00  0.00      LIG  
ATOM   5332 H7   LIG     1       5.383 -18.930  -2.861  1.00  0.00      LIG  
ATOM   5333 H8   LIG     1       3.901 -18.286  -3.514  1.00  0.00      LIG  
ATOM   5334 H9   LIG     1       7.241 -19.346   2.053  1.00  0.00      LIG  
ATOM   5335 H10  LIG     1       6.117 -19.478   3.378  1.00  0.00      LIG  
ATOM   5336 H11  LIG     1       3.510 -16.359   0.826  1.00  0.00      LIG  
ATOM   5337 H12  LIG     1       4.817 -15.438   0.114  1.00  0.00      LIG  
ATOM   5338 H13  LIG     1       6.862 -18.211  -0.624  1.00  0.00      LIG  
ATOM   5339 H14  LIG     1       7.327 -19.734   0.122  1.00  0.00      LIG  
ATOM   5340 H15  LIG     1       6.497 -19.761  -1.395  1.00  0.00      LIG  
ATOM   5341 H16  LIG     1       1.737 -20.006  -2.883  1.00  0.00      LIG  
ATOM   5342 H17  LIG     1       1.958 -18.313  -2.518  1.00  0.00      LIG  
ATOM   5343 H18  LIG     1       1.508 -19.434  -1.228  1.00  0.00      LIG  
ATOM   5344 H19  LIG     1       3.802 -19.757   2.743  1.00  0.00      LIG  
ATOM   5345 H20  LIG     1       4.083 -18.180   3.436  1.00  0.00      LIG  
ATOM   5346 H21  LIG     1       3.069 -18.327   2.011  1.00  0.00      LIG  
ATOM   5347 H22  LIG     1       8.007 -17.437   3.005  1.00  0.00      LIG  
ATOM   5348 H23  LIG     1       6.612 -17.348   4.106  1.00  0.00      LIG  
ATOM   5349 H24  LIG     1       4.940 -19.897  -5.019  1.00  0.00      LIG  
ATOM   5350 H25  LIG     1       3.354 -20.512  -4.495  1.00  0.00      LIG  
ATOM   5351 H26  LIG     1       2.836 -23.685  -2.455  1.00  0.00      LIG  
ATOM   5352 H27  LIG     1       3.581 -23.422  -4.037  1.00  0.00      LIG  
ATOM   5353 H28  LIG     1       2.367 -22.300  -3.451  1.00  0.00      LIG  
ATOM   5354 H29  LIG     1       4.764 -23.687  -1.037  1.00  0.00      LIG  
ATOM   5355 H30  LIG     1       6.135 -22.612  -1.406  1.00  0.00      LIG  
ATOM   5356 H31  LIG     1       5.618 -23.829  -2.555  1.00  0.00      LIG  
ATOM   5357 H32  LIG     1       7.128 -14.989   3.373  1.00  0.00      LIG  
ATOM   5358 H33  LIG     1       3.079 -17.156  -2.377  1.00  0.00      LIG  
ATOM   5359 H34  LIG     1       4.989 -13.851   1.587  1.00  0.00      LIG  
ATOM   5360 H35  LIG     1       5.726 -13.169   3.020  1.00  0.00      LIG  
ATOM   5361 H36  LIG     1       7.753 -13.464   1.558  1.00  0.00      LIG  
ATOM   5362 H37  LIG     1       6.969 -14.514   0.372  1.00  0.00      LIG  
ATOM   5363 H38  LIG     1       8.394 -15.089   1.256  1.00  0.00      LIG  
ATOM   5364 H39  LIG     1       3.814 -15.530   2.926  1.00  0.00      LIG  
ATOM   5365 H40  LIG     1       2.313 -14.213   4.231  1.00  0.00      LIG  
ATOM   5366 H41  LIG     1       3.912 -11.939   3.953  1.00  0.00      LIG  
ATOM   5367 H42  LIG     1       1.175 -13.688   0.761  1.00  0.00      LIG  
ATOM   5368 H43  LIG     1       1.472 -14.967   1.954  1.00  0.00      LIG  
ATOM   5369 H44  LIG     1       2.756 -14.427   0.833  1.00  0.00      LIG  
ATOM   5370 H45  LIG     1       1.354 -11.525   3.594  1.00  0.00      LIG  
ATOM   5371 H46  LIG     1       0.586 -11.883   2.055  1.00  0.00      LIG  
ATOM   5372 H47  LIG     1       0.427 -13.031   3.402  1.00  0.00      LIG  
ATOM   5373 H48  LIG     1       3.872 -12.579   1.304  1.00  0.00      LIG  
ATOM   5374 H49  LIG     1       4.874 -15.674   7.351  1.00  0.00      LIG  
ATOM   5375 H50  LIG     1       4.441 -17.370   7.000  1.00  0.00      LIG  
ATOM   5376 H51  LIG     1       5.932 -16.695   6.313  1.00  0.00      LIG  
TER
REMARK  Energy: 62.0782
REMARK  SimpleFitness: 62.0782
REMARK  FullFitness: -1155.2079
REMARK  InterFull: -41.6699
REMARK  IntraFull: 114.76
REMARK  solvFull: -1483.88
REMARK  surfFull: 255.582
REMARK  extraFull: 0.0
REMARK  deltaGcompsolvpol: -1483.88
REMARK  deltaGcompsolvnonpol: 255.582
REMARK  deltaGprotsolvpol: -1512.07
REMARK  deltaGprotsolvnonpol: 254.074
REMARK  deltaGligsolvpol: -12.0028
REMARK  deltaGligsolvnonpol: 16.8089
REMARK  deltaGvdw: -41.6699
REMARK  deltaGelec: 0.0
REMARK  deltaG: -6.919642
REMARK  Cluster: 0
REMARK  ClusterRank: 6
ATOM   5287 O    LIG     1       3.309 -16.584  -1.626  1.00  0.00      LIG  
ATOM   5288 O1   LIG     1       5.974 -21.954  -4.149  1.00  0.00      LIG  
ATOM   5289 O2   LIG     1       4.815 -15.080   4.690  1.00  0.00      LIG  
ATOM   5290 O3   LIG     1       3.488 -12.604   4.529  1.00  0.00      LIG  
ATOM   5291 O4   LIG     1       3.163 -12.091   1.756  1.00  0.00      LIG  
ATOM   5292 O5   LIG     1       3.050 -16.515   5.062  1.00  0.00      LIG  
ATOM   5293 C    LIG     1       5.182 -19.321   0.283  1.00  0.00      LIG  
ATOM   5294 C1   LIG     1       4.029 -18.736  -0.600  1.00  0.00      LIG  
ATOM   5295 C2   LIG     1       3.595 -19.603  -1.821  1.00  0.00      LIG  
ATOM   5296 C3   LIG     1       5.233 -18.531   1.623  1.00  0.00      LIG  
ATOM   5297 C4   LIG     1       3.581 -21.121  -1.489  1.00  0.00      LIG  
ATOM   5298 C5   LIG     1       5.013 -20.808   0.577  1.00  0.00      LIG  
ATOM   5299 C6   LIG     1       4.345 -17.250  -0.912  1.00  0.00      LIG  
ATOM   5300 C7   LIG     1       3.747 -21.382   0.001  1.00  0.00      LIG  
ATOM   5301 C8   LIG     1       5.396 -17.079   1.364  1.00  0.00      LIG  
ATOM   5302 C9   LIG     1       4.295 -22.104  -2.461  1.00  0.00      LIG  
ATOM   5303 C10  LIG     1       4.349 -19.189  -3.091  1.00  0.00      LIG  
ATOM   5304 C11  LIG     1       6.417 -18.833   2.546  1.00  0.00      LIG  
ATOM   5305 C12  LIG     1       4.495 -16.452   0.365  1.00  0.00      LIG  
ATOM   5306 C13  LIG     1       6.536 -19.236  -0.440  1.00  0.00      LIG  
ATOM   5307 C14  LIG     1       2.120 -19.316  -2.126  1.00  0.00      LIG  
ATOM   5308 C15  LIG     1       6.268 -16.496   2.191  1.00  0.00      LIG  
ATOM   5309 C16  LIG     1       3.975 -18.710   2.486  1.00  0.00      LIG  
ATOM   5310 C17  LIG     1       6.917 -17.499   3.068  1.00  0.00      LIG  
ATOM   5311 C18  LIG     1       4.359 -20.242  -4.159  1.00  0.00      LIG  
ATOM   5312 C19  LIG     1       5.044 -21.416  -3.568  1.00  0.00      LIG  
ATOM   5313 C20  LIG     1       3.210 -22.923  -3.140  1.00  0.00      LIG  
ATOM   5314 C21  LIG     1       5.253 -23.105  -1.822  1.00  0.00      LIG  
ATOM   5315 C22  LIG     1       6.572 -15.040   2.433  1.00  0.00      LIG  
ATOM   5316 C23  LIG     1       5.366 -14.103   2.579  1.00  0.00      LIG  
ATOM   5317 C24  LIG     1       7.476 -14.499   1.341  1.00  0.00      LIG  
ATOM   5318 C25  LIG     1       4.228 -14.658   3.439  1.00  0.00      LIG  
ATOM   5319 C26  LIG     1       3.070 -13.662   3.672  1.00  0.00      LIG  
ATOM   5320 C27  LIG     1       2.357 -13.055   2.442  1.00  0.00      LIG  
ATOM   5321 C28  LIG     1       1.916 -14.105   1.448  1.00  0.00      LIG  
ATOM   5322 C29  LIG     1       1.109 -12.335   2.903  1.00  0.00      LIG  
ATOM   5323 C30  LIG     1       4.130 -16.039   5.382  1.00  0.00      LIG  
ATOM   5324 C31  LIG     1       4.900 -16.463   6.594  1.00  0.00      LIG  
ATOM   5325 H    LIG     1       3.126 -18.707   0.012  1.00  0.00      LIG  
ATOM   5326 H1   LIG     1       2.534 -21.421  -1.589  1.00  0.00      LIG  
ATOM   5327 H2   LIG     1       5.031 -21.019   1.647  1.00  0.00      LIG  
ATOM   5328 H3   LIG     1       5.867 -21.357   0.181  1.00  0.00      LIG  
ATOM   5329 H4   LIG     1       5.254 -17.150  -1.510  1.00  0.00      LIG  
ATOM   5330 H5   LIG     1       3.683 -22.449   0.224  1.00  0.00      LIG  
ATOM   5331 H6   LIG     1       2.899 -20.936   0.530  1.00  0.00      LIG  
ATOM   5332 H7   LIG     1       5.383 -18.930  -2.861  1.00  0.00      LIG  
ATOM   5333 H8   LIG     1       3.901 -18.286  -3.514  1.00  0.00      LIG  
ATOM   5334 H9   LIG     1       7.241 -19.346   2.053  1.00  0.00      LIG  
ATOM   5335 H10  LIG     1       6.117 -19.478   3.378  1.00  0.00      LIG  
ATOM   5336 H11  LIG     1       3.510 -16.359   0.826  1.00  0.00      LIG  
ATOM   5337 H12  LIG     1       4.817 -15.438   0.114  1.00  0.00      LIG  
ATOM   5338 H13  LIG     1       6.862 -18.211  -0.624  1.00  0.00      LIG  
ATOM   5339 H14  LIG     1       7.327 -19.734   0.122  1.00  0.00      LIG  
ATOM   5340 H15  LIG     1       6.497 -19.761  -1.395  1.00  0.00      LIG  
ATOM   5341 H16  LIG     1       1.737 -20.006  -2.883  1.00  0.00      LIG  
ATOM   5342 H17  LIG     1       1.958 -18.313  -2.518  1.00  0.00      LIG  
ATOM   5343 H18  LIG     1       1.508 -19.434  -1.228  1.00  0.00      LIG  
ATOM   5344 H19  LIG     1       3.802 -19.757   2.743  1.00  0.00      LIG  
ATOM   5345 H20  LIG     1       4.083 -18.180   3.436  1.00  0.00      LIG  
ATOM   5346 H21  LIG     1       3.069 -18.327   2.011  1.00  0.00      LIG  
ATOM   5347 H22  LIG     1       8.007 -17.437   3.005  1.00  0.00      LIG  
ATOM   5348 H23  LIG     1       6.612 -17.348   4.106  1.00  0.00      LIG  
ATOM   5349 H24  LIG     1       4.940 -19.897  -5.019  1.00  0.00      LIG  
ATOM   5350 H25  LIG     1       3.354 -20.512  -4.495  1.00  0.00      LIG  
ATOM   5351 H26  LIG     1       2.836 -23.685  -2.455  1.00  0.00      LIG  
ATOM   5352 H27  LIG     1       3.581 -23.422  -4.037  1.00  0.00      LIG  
ATOM   5353 H28  LIG     1       2.367 -22.300  -3.451  1.00  0.00      LIG  
ATOM   5354 H29  LIG     1       4.764 -23.687  -1.037  1.00  0.00      LIG  
ATOM   5355 H30  LIG     1       6.135 -22.612  -1.406  1.00  0.00      LIG  
ATOM   5356 H31  LIG     1       5.618 -23.829  -2.555  1.00  0.00      LIG  
ATOM   5357 H32  LIG     1       7.128 -14.989   3.373  1.00  0.00      LIG  
ATOM   5358 H33  LIG     1       3.079 -17.156  -2.377  1.00  0.00      LIG  
ATOM   5359 H34  LIG     1       4.989 -13.851   1.587  1.00  0.00      LIG  
ATOM   5360 H35  LIG     1       5.726 -13.169   3.020  1.00  0.00      LIG  
ATOM   5361 H36  LIG     1       7.753 -13.464   1.558  1.00  0.00      LIG  
ATOM   5362 H37  LIG     1       6.969 -14.514   0.372  1.00  0.00      LIG  
ATOM   5363 H38  LIG     1       8.394 -15.089   1.256  1.00  0.00      LIG  
ATOM   5364 H39  LIG     1       3.814 -15.530   2.926  1.00  0.00      LIG  
ATOM   5365 H40  LIG     1       2.313 -14.213   4.231  1.00  0.00      LIG  
ATOM   5366 H41  LIG     1       3.912 -11.939   3.953  1.00  0.00      LIG  
ATOM   5367 H42  LIG     1       1.175 -13.688   0.761  1.00  0.00      LIG  
ATOM   5368 H43  LIG     1       1.472 -14.967   1.954  1.00  0.00      LIG  
ATOM   5369 H44  LIG     1       2.756 -14.427   0.833  1.00  0.00      LIG  
ATOM   5370 H45  LIG     1       1.354 -11.525   3.594  1.00  0.00      LIG  
ATOM   5371 H46  LIG     1       0.586 -11.883   2.055  1.00  0.00      LIG  
ATOM   5372 H47  LIG     1       0.427 -13.031   3.402  1.00  0.00      LIG  
ATOM   5373 H48  LIG     1       3.872 -12.579   1.304  1.00  0.00      LIG  
ATOM   5374 H49  LIG     1       4.874 -15.674   7.351  1.00  0.00      LIG  
ATOM   5375 H50  LIG     1       4.441 -17.370   7.000  1.00  0.00      LIG  
ATOM   5376 H51  LIG     1       5.932 -16.695   6.313  1.00  0.00      LIG  
TER
REMARK  Energy: 62.0782
REMARK  SimpleFitness: 62.0782
REMARK  FullFitness: -1155.2079
REMARK  InterFull: -41.6699
REMARK  IntraFull: 114.76
REMARK  solvFull: -1483.88
REMARK  surfFull: 255.582
REMARK  extraFull: 0.0
REMARK  deltaGcompsolvpol: -1483.88
REMARK  deltaGcompsolvnonpol: 255.582
REMARK  deltaGprotsolvpol: -1512.07
REMARK  deltaGprotsolvnonpol: 254.074
REMARK  deltaGligsolvpol: -12.0028
REMARK  deltaGligsolvnonpol: 16.8089
REMARK  deltaGvdw: -41.6699
REMARK  deltaGelec: 0.0
REMARK  deltaG: -6.919642
REMARK  Cluster: 0
REMARK  ClusterRank: 7
ATOM   5287 O    LIG     1       3.309 -16.584  -1.626  1.00  0.00      LIG  
ATOM   5288 O1   LIG     1       5.974 -21.954  -4.149  1.00  0.00      LIG  
ATOM   5289 O2   LIG     1       4.815 -15.080   4.690  1.00  0.00      LIG  
ATOM   5290 O3   LIG     1       3.488 -12.604   4.529  1.00  0.00      LIG  
ATOM   5291 O4   LIG     1       3.163 -12.091   1.756  1.00  0.00      LIG  
ATOM   5292 O5   LIG     1       3.050 -16.515   5.062  1.00  0.00      LIG  
ATOM   5293 C    LIG     1       5.182 -19.321   0.283  1.00  0.00      LIG  
ATOM   5294 C1   LIG     1       4.029 -18.736  -0.600  1.00  0.00      LIG  
ATOM   5295 C2   LIG     1       3.595 -19.603  -1.821  1.00  0.00      LIG  
ATOM   5296 C3   LIG     1       5.233 -18.531   1.623  1.00  0.00      LIG  
ATOM   5297 C4   LIG     1       3.581 -21.121  -1.489  1.00  0.00      LIG  
ATOM   5298 C5   LIG     1       5.013 -20.808   0.577  1.00  0.00      LIG  
ATOM   5299 C6   LIG     1       4.345 -17.250  -0.912  1.00  0.00      LIG  
ATOM   5300 C7   LIG     1       3.747 -21.382   0.001  1.00  0.00      LIG  
ATOM   5301 C8   LIG     1       5.396 -17.079   1.364  1.00  0.00      LIG  
ATOM   5302 C9   LIG     1       4.295 -22.104  -2.461  1.00  0.00      LIG  
ATOM   5303 C10  LIG     1       4.349 -19.189  -3.091  1.00  0.00      LIG  
ATOM   5304 C11  LIG     1       6.417 -18.833   2.546  1.00  0.00      LIG  
ATOM   5305 C12  LIG     1       4.495 -16.452   0.365  1.00  0.00      LIG  
ATOM   5306 C13  LIG     1       6.536 -19.236  -0.440  1.00  0.00      LIG  
ATOM   5307 C14  LIG     1       2.120 -19.316  -2.126  1.00  0.00      LIG  
ATOM   5308 C15  LIG     1       6.268 -16.496   2.191  1.00  0.00      LIG  
ATOM   5309 C16  LIG     1       3.975 -18.710   2.486  1.00  0.00      LIG  
ATOM   5310 C17  LIG     1       6.917 -17.499   3.068  1.00  0.00      LIG  
ATOM   5311 C18  LIG     1       4.359 -20.242  -4.159  1.00  0.00      LIG  
ATOM   5312 C19  LIG     1       5.044 -21.416  -3.568  1.00  0.00      LIG  
ATOM   5313 C20  LIG     1       3.210 -22.923  -3.140  1.00  0.00      LIG  
ATOM   5314 C21  LIG     1       5.253 -23.105  -1.822  1.00  0.00      LIG  
ATOM   5315 C22  LIG     1       6.572 -15.040   2.433  1.00  0.00      LIG  
ATOM   5316 C23  LIG     1       5.366 -14.103   2.579  1.00  0.00      LIG  
ATOM   5317 C24  LIG     1       7.476 -14.499   1.341  1.00  0.00      LIG  
ATOM   5318 C25  LIG     1       4.228 -14.658   3.439  1.00  0.00      LIG  
ATOM   5319 C26  LIG     1       3.070 -13.662   3.672  1.00  0.00      LIG  
ATOM   5320 C27  LIG     1       2.357 -13.055   2.442  1.00  0.00      LIG  
ATOM   5321 C28  LIG     1       1.916 -14.105   1.448  1.00  0.00      LIG  
ATOM   5322 C29  LIG     1       1.109 -12.335   2.903  1.00  0.00      LIG  
ATOM   5323 C30  LIG     1       4.130 -16.039   5.382  1.00  0.00      LIG  
ATOM   5324 C31  LIG     1       4.900 -16.463   6.594  1.00  0.00      LIG  
ATOM   5325 H    LIG     1       3.126 -18.707   0.012  1.00  0.00      LIG  
ATOM   5326 H1   LIG     1       2.534 -21.421  -1.589  1.00  0.00      LIG  
ATOM   5327 H2   LIG     1       5.031 -21.019   1.647  1.00  0.00      LIG  
ATOM   5328 H3   LIG     1       5.867 -21.357   0.181  1.00  0.00      LIG  
ATOM   5329 H4   LIG     1       5.254 -17.150  -1.510  1.00  0.00      LIG  
ATOM   5330 H5   LIG     1       3.683 -22.449   0.224  1.00  0.00      LIG  
ATOM   5331 H6   LIG     1       2.899 -20.936   0.530  1.00  0.00      LIG  
ATOM   5332 H7   LIG     1       5.383 -18.930  -2.861  1.00  0.00      LIG  
ATOM   5333 H8   LIG     1       3.901 -18.286  -3.514  1.00  0.00      LIG  
ATOM   5334 H9   LIG     1       7.241 -19.346   2.053  1.00  0.00      LIG  
ATOM   5335 H10  LIG     1       6.117 -19.478   3.378  1.00  0.00      LIG  
ATOM   5336 H11  LIG     1       3.510 -16.359   0.826  1.00  0.00      LIG  
ATOM   5337 H12  LIG     1       4.817 -15.438   0.114  1.00  0.00      LIG  
ATOM   5338 H13  LIG     1       6.862 -18.211  -0.624  1.00  0.00      LIG  
ATOM   5339 H14  LIG     1       7.327 -19.734   0.122  1.00  0.00      LIG  
ATOM   5340 H15  LIG     1       6.497 -19.761  -1.395  1.00  0.00      LIG  
ATOM   5341 H16  LIG     1       1.737 -20.006  -2.883  1.00  0.00      LIG  
ATOM   5342 H17  LIG     1       1.958 -18.313  -2.518  1.00  0.00      LIG  
ATOM   5343 H18  LIG     1       1.508 -19.434  -1.228  1.00  0.00      LIG  
ATOM   5344 H19  LIG     1       3.802 -19.757   2.743  1.00  0.00      LIG  
ATOM   5345 H20  LIG     1       4.083 -18.180   3.436  1.00  0.00      LIG  
ATOM   5346 H21  LIG     1       3.069 -18.327   2.011  1.00  0.00      LIG  
ATOM   5347 H22  LIG     1       8.007 -17.437   3.005  1.00  0.00      LIG  
ATOM   5348 H23  LIG     1       6.612 -17.348   4.106  1.00  0.00      LIG  
ATOM   5349 H24  LIG     1       4.940 -19.897  -5.019  1.00  0.00      LIG  
ATOM   5350 H25  LIG     1       3.354 -20.512  -4.495  1.00  0.00      LIG  
ATOM   5351 H26  LIG     1       2.836 -23.685  -2.455  1.00  0.00      LIG  
ATOM   5352 H27  LIG     1       3.581 -23.422  -4.037  1.00  0.00      LIG  
ATOM   5353 H28  LIG     1       2.367 -22.300  -3.451  1.00  0.00      LIG  
ATOM   5354 H29  LIG     1       4.764 -23.687  -1.037  1.00  0.00      LIG  
ATOM   5355 H30  LIG     1       6.135 -22.612  -1.406  1.00  0.00      LIG  
ATOM   5356 H31  LIG     1       5.618 -23.829  -2.555  1.00  0.00      LIG  
ATOM   5357 H32  LIG     1       7.128 -14.989   3.373  1.00  0.00      LIG  
ATOM   5358 H33  LIG     1       3.079 -17.156  -2.377  1.00  0.00      LIG  
ATOM   5359 H34  LIG     1       4.989 -13.851   1.587  1.00  0.00      LIG  
ATOM   5360 H35  LIG     1       5.726 -13.169   3.020  1.00  0.00      LIG  
ATOM   5361 H36  LIG     1       7.753 -13.464   1.558  1.00  0.00      LIG  
ATOM   5362 H37  LIG     1       6.969 -14.514   0.372  1.00  0.00      LIG  
ATOM   5363 H38  LIG     1       8.394 -15.089   1.256  1.00  0.00      LIG  
ATOM   5364 H39  LIG     1       3.814 -15.530   2.926  1.00  0.00      LIG  
ATOM   5365 H40  LIG     1       2.313 -14.213   4.231  1.00  0.00      LIG  
ATOM   5366 H41  LIG     1       3.912 -11.939   3.953  1.00  0.00      LIG  
ATOM   5367 H42  LIG     1       1.175 -13.688   0.761  1.00  0.00      LIG  
ATOM   5368 H43  LIG     1       1.472 -14.967   1.954  1.00  0.00      LIG  
ATOM   5369 H44  LIG     1       2.756 -14.427   0.833  1.00  0.00      LIG  
ATOM   5370 H45  LIG     1       1.354 -11.525   3.594  1.00  0.00      LIG  
ATOM   5371 H46  LIG     1       0.586 -11.883   2.055  1.00  0.00      LIG  
ATOM   5372 H47  LIG     1       0.427 -13.031   3.402  1.00  0.00      LIG  
ATOM   5373 H48  LIG     1       3.872 -12.579   1.304  1.00  0.00      LIG  
ATOM   5374 H49  LIG     1       4.874 -15.674   7.351  1.00  0.00      LIG  
ATOM   5375 H50  LIG     1       4.441 -17.370   7.000  1.00  0.00      LIG  
ATOM   5376 H51  LIG     1       5.932 -16.695   6.313  1.00  0.00      LIG  
TER
REMARK  Energy: 72.6748
REMARK  SimpleFitness: 72.6748
REMARK  FullFitness: -1157.6226
REMARK  InterFull: -22.2177
REMARK  IntraFull: 113.291
REMARK  solvFull: -1508.09
REMARK  surfFull: 259.394
REMARK  extraFull: 0.0
REMARK  deltaGcompsolvpol: -1508.09
REMARK  deltaGcompsolvnonpol: 259.394
REMARK  deltaGprotsolvpol: -1512.07
REMARK  deltaGprotsolvnonpol: 254.074
REMARK  deltaGligsolvpol: -12.8358
REMARK  deltaGligsolvnonpol: 16.9711
REMARK  deltaGvdw: -22.2177
REMARK  deltaGelec: 0.0
REMARK  deltaG: -6.1648617
REMARK  Cluster: 1
REMARK  ClusterRank: 0
ATOM   5287 O    LIG     1      30.199   0.442  15.364  1.00  0.00      LIG  
ATOM   5288 O1   LIG     1      31.365   6.361  12.661  1.00  0.00      LIG  
ATOM   5289 O2   LIG     1      29.714  -0.618   9.796  1.00  0.00      LIG  
ATOM   5290 O3   LIG     1      31.307  -3.669  11.040  1.00  0.00      LIG  
ATOM   5291 O4   LIG     1      32.744  -1.427   9.429  1.00  0.00      LIG  
ATOM   5292 O5   LIG     1      28.909   1.086   8.527  1.00  0.00      LIG  
ATOM   5293 C    LIG     1      27.775   2.036  12.884  1.00  0.00      LIG  
ATOM   5294 C1   LIG     1      28.611   1.950  14.192  1.00  0.00      LIG  
ATOM   5295 C2   LIG     1      29.334   3.272  14.621  1.00  0.00      LIG  
ATOM   5296 C3   LIG     1      26.894   0.759  12.752  1.00  0.00      LIG  
ATOM   5297 C4   LIG     1      28.544   4.563  14.281  1.00  0.00      LIG  
ATOM   5298 C5   LIG     1      26.882   3.275  12.825  1.00  0.00      LIG  
ATOM   5299 C6   LIG     1      29.503   0.675  14.144  1.00  0.00      LIG  
ATOM   5300 C7   LIG     1      27.091   4.252  13.960  1.00  0.00      LIG  
ATOM   5301 C8   LIG     1      27.741  -0.456  12.774  1.00  0.00      LIG  
ATOM   5302 C9   LIG     1      29.209   5.687  13.424  1.00  0.00      LIG  
ATOM   5303 C10  LIG     1      30.799   3.328  14.186  1.00  0.00      LIG  
ATOM   5304 C11  LIG     1      26.131   0.622  11.433  1.00  0.00      LIG  
ATOM   5305 C12  LIG     1      28.704  -0.601  13.898  1.00  0.00      LIG  
ATOM   5306 C13  LIG     1      28.712   2.157  11.674  1.00  0.00      LIG  
ATOM   5307 C14  LIG     1      29.362   3.276  16.155  1.00  0.00      LIG  
ATOM   5308 C15  LIG     1      27.460  -1.307  11.785  1.00  0.00      LIG  
ATOM   5309 C16  LIG     1      25.852   0.604  13.860  1.00  0.00      LIG  
ATOM   5310 C17  LIG     1      26.345  -0.799  10.949  1.00  0.00      LIG  
ATOM   5311 C18  LIG     1      31.385   4.708  14.333  1.00  0.00      LIG  
ATOM   5312 C19  LIG     1      30.711   5.584  13.342  1.00  0.00      LIG  
ATOM   5313 C20  LIG     1      28.915   7.015  14.110  1.00  0.00      LIG  
ATOM   5314 C21  LIG     1      28.698   5.858  11.997  1.00  0.00      LIG  
ATOM   5315 C22  LIG     1      28.052  -2.664  11.530  1.00  0.00      LIG  
ATOM   5316 C23  LIG     1      28.722  -2.810  10.160  1.00  0.00      LIG  
ATOM   5317 C24  LIG     1      26.951  -3.708  11.614  1.00  0.00      LIG  
ATOM   5318 C25  LIG     1      30.019  -2.020   9.915  1.00  0.00      LIG  
ATOM   5319 C26  LIG     1      31.071  -2.262  11.011  1.00  0.00      LIG  
ATOM   5320 C27  LIG     1      32.411  -1.518  10.812  1.00  0.00      LIG  
ATOM   5321 C28  LIG     1      32.363  -0.112  11.384  1.00  0.00      LIG  
ATOM   5322 C29  LIG     1      33.556  -2.239  11.505  1.00  0.00      LIG  
ATOM   5323 C30  LIG     1      29.374  -0.042   8.590  1.00  0.00      LIG  
ATOM   5324 C31  LIG     1      29.811  -0.763   7.348  1.00  0.00      LIG  
ATOM   5325 H    LIG     1      27.909   1.774  15.007  1.00  0.00      LIG  
ATOM   5326 H1   LIG     1      28.433   5.073  15.242  1.00  0.00      LIG  
ATOM   5327 H2   LIG     1      25.822   3.019  12.803  1.00  0.00      LIG  
ATOM   5328 H3   LIG     1      27.041   3.788  11.876  1.00  0.00      LIG  
ATOM   5329 H4   LIG     1      30.262   0.768  13.366  1.00  0.00      LIG  
ATOM   5330 H5   LIG     1      26.541   5.174  13.753  1.00  0.00      LIG  
ATOM   5331 H6   LIG     1      26.626   3.826  14.854  1.00  0.00      LIG  
ATOM   5332 H7   LIG     1      30.908   2.999  13.150  1.00  0.00      LIG  
ATOM   5333 H8   LIG     1      31.396   2.644  14.794  1.00  0.00      LIG  
ATOM   5334 H9   LIG     1      26.468   1.315  10.662  1.00  0.00      LIG  
ATOM   5335 H10  LIG     1      25.064   0.821  11.566  1.00  0.00      LIG  
ATOM   5336 H11  LIG     1      28.146  -0.860  14.803  1.00  0.00      LIG  
ATOM   5337 H12  LIG     1      29.393  -1.434  13.734  1.00  0.00      LIG  
ATOM   5338 H13  LIG     1      29.316   1.265  11.512  1.00  0.00      LIG  
ATOM   5339 H14  LIG     1      28.162   2.353  10.752  1.00  0.00      LIG  
ATOM   5340 H15  LIG     1      29.397   2.994  11.788  1.00  0.00      LIG  
ATOM   5341 H16  LIG     1      29.744   4.221  16.550  1.00  0.00      LIG  
ATOM   5342 H17  LIG     1      30.002   2.494  16.562  1.00  0.00      LIG  
ATOM   5343 H18  LIG     1      28.357   3.138  16.562  1.00  0.00      LIG  
ATOM   5344 H19  LIG     1      25.127   1.419  13.838  1.00  0.00      LIG  
ATOM   5345 H20  LIG     1      25.283  -0.322  13.734  1.00  0.00      LIG  
ATOM   5346 H21  LIG     1      26.288   0.575  14.861  1.00  0.00      LIG  
ATOM   5347 H22  LIG     1      26.602  -0.819   9.889  1.00  0.00      LIG  
ATOM   5348 H23  LIG     1      25.440  -1.392  11.103  1.00  0.00      LIG  
ATOM   5349 H24  LIG     1      32.451   4.683  14.091  1.00  0.00      LIG  
ATOM   5350 H25  LIG     1      31.262   5.127  15.335  1.00  0.00      LIG  
ATOM   5351 H26  LIG     1      27.836   7.173  14.192  1.00  0.00      LIG  
ATOM   5352 H27  LIG     1      29.334   7.856  13.549  1.00  0.00      LIG  
ATOM   5353 H28  LIG     1      29.341   7.046  15.118  1.00  0.00      LIG  
ATOM   5354 H29  LIG     1      27.620   6.038  11.978  1.00  0.00      LIG  
ATOM   5355 H30  LIG     1      28.919   4.985  11.382  1.00  0.00      LIG  
ATOM   5356 H31  LIG     1      29.165   6.719  11.509  1.00  0.00      LIG  
ATOM   5357 H32  LIG     1      28.774  -2.908  12.311  1.00  0.00      LIG  
ATOM   5358 H33  LIG     1      29.524   0.375  16.060  1.00  0.00      LIG  
ATOM   5359 H34  LIG     1      27.996  -2.541   9.387  1.00  0.00      LIG  
ATOM   5360 H35  LIG     1      28.941  -3.871  10.014  1.00  0.00      LIG  
ATOM   5361 H36  LIG     1      27.375  -4.710  11.515  1.00  0.00      LIG  
ATOM   5362 H37  LIG     1      26.218  -3.586  10.811  1.00  0.00      LIG  
ATOM   5363 H38  LIG     1      26.425  -3.657  12.572  1.00  0.00      LIG  
ATOM   5364 H39  LIG     1      30.447  -2.429   8.998  1.00  0.00      LIG  
ATOM   5365 H40  LIG     1      30.680  -1.980  11.991  1.00  0.00      LIG  
ATOM   5366 H41  LIG     1      32.010  -3.825  11.693  1.00  0.00      LIG  
ATOM   5367 H42  LIG     1      33.334   0.378  11.272  1.00  0.00      LIG  
ATOM   5368 H43  LIG     1      32.109  -0.136  12.446  1.00  0.00      LIG  
ATOM   5369 H44  LIG     1      31.639   0.517  10.862  1.00  0.00      LIG  
ATOM   5370 H45  LIG     1      33.777  -3.196  11.022  1.00  0.00      LIG  
ATOM   5371 H46  LIG     1      34.471  -1.644  11.443  1.00  0.00      LIG  
ATOM   5372 H47  LIG     1      33.324  -2.413  12.559  1.00  0.00      LIG  
ATOM   5373 H48  LIG     1      32.130  -0.782   9.040  1.00  0.00      LIG  
ATOM   5374 H49  LIG     1      30.897  -0.890   7.349  1.00  0.00      LIG  
ATOM   5375 H50  LIG     1      29.530  -0.158   6.482  1.00  0.00      LIG  
ATOM   5376 H51  LIG     1      29.300  -1.724   7.269  1.00  0.00      LIG  
TER
REMARK  Energy: 72.6748
REMARK  SimpleFitness: 72.6748
REMARK  FullFitness: -1157.6226
REMARK  InterFull: -22.2177
REMARK  IntraFull: 113.291
REMARK  solvFull: -1508.09
REMARK  surfFull: 259.394
REMARK  extraFull: 0.0
REMARK  deltaGcompsolvpol: -1508.09
REMARK  deltaGcompsolvnonpol: 259.394
REMARK  deltaGprotsolvpol: -1512.07
REMARK  deltaGprotsolvnonpol: 254.074
REMARK  deltaGligsolvpol: -12.8358
REMARK  deltaGligsolvnonpol: 16.9711
REMARK  deltaGvdw: -22.2177
REMARK  deltaGelec: 0.0
REMARK  deltaG: -6.1648617
REMARK  Cluster: 1
REMARK  ClusterRank: 1
ATOM   5287 O    LIG     1      30.199   0.442  15.364  1.00  0.00      LIG  
ATOM   5288 O1   LIG     1      31.365   6.361  12.661  1.00  0.00      LIG  
ATOM   5289 O2   LIG     1      29.714  -0.618   9.796  1.00  0.00      LIG  
ATOM   5290 O3   LIG     1      31.307  -3.669  11.040  1.00  0.00      LIG  
ATOM   5291 O4   LIG     1      32.744  -1.427   9.429  1.00  0.00      LIG  
ATOM   5292 O5   LIG     1      28.909   1.086   8.527  1.00  0.00      LIG  
ATOM   5293 C    LIG     1      27.775   2.036  12.884  1.00  0.00      LIG  
ATOM   5294 C1   LIG     1      28.611   1.950  14.192  1.00  0.00      LIG  
ATOM   5295 C2   LIG     1      29.334   3.272  14.621  1.00  0.00      LIG  
ATOM   5296 C3   LIG     1      26.894   0.759  12.752  1.00  0.00      LIG  
ATOM   5297 C4   LIG     1      28.544   4.563  14.281  1.00  0.00      LIG  
ATOM   5298 C5   LIG     1      26.882   3.275  12.825  1.00  0.00      LIG  
ATOM   5299 C6   LIG     1      29.503   0.675  14.144  1.00  0.00      LIG  
ATOM   5300 C7   LIG     1      27.091   4.252  13.960  1.00  0.00      LIG  
ATOM   5301 C8   LIG     1      27.741  -0.456  12.774  1.00  0.00      LIG  
ATOM   5302 C9   LIG     1      29.209   5.687  13.424  1.00  0.00      LIG  
ATOM   5303 C10  LIG     1      30.799   3.328  14.186  1.00  0.00      LIG  
ATOM   5304 C11  LIG     1      26.131   0.622  11.433  1.00  0.00      LIG  
ATOM   5305 C12  LIG     1      28.704  -0.601  13.898  1.00  0.00      LIG  
ATOM   5306 C13  LIG     1      28.712   2.157  11.674  1.00  0.00      LIG  
ATOM   5307 C14  LIG     1      29.362   3.276  16.155  1.00  0.00      LIG  
ATOM   5308 C15  LIG     1      27.460  -1.307  11.785  1.00  0.00      LIG  
ATOM   5309 C16  LIG     1      25.852   0.604  13.860  1.00  0.00      LIG  
ATOM   5310 C17  LIG     1      26.345  -0.799  10.949  1.00  0.00      LIG  
ATOM   5311 C18  LIG     1      31.385   4.708  14.333  1.00  0.00      LIG  
ATOM   5312 C19  LIG     1      30.711   5.584  13.342  1.00  0.00      LIG  
ATOM   5313 C20  LIG     1      28.915   7.015  14.110  1.00  0.00      LIG  
ATOM   5314 C21  LIG     1      28.698   5.858  11.997  1.00  0.00      LIG  
ATOM   5315 C22  LIG     1      28.052  -2.664  11.530  1.00  0.00      LIG  
ATOM   5316 C23  LIG     1      28.722  -2.810  10.160  1.00  0.00      LIG  
ATOM   5317 C24  LIG     1      26.951  -3.708  11.614  1.00  0.00      LIG  
ATOM   5318 C25  LIG     1      30.019  -2.020   9.915  1.00  0.00      LIG  
ATOM   5319 C26  LIG     1      31.071  -2.262  11.011  1.00  0.00      LIG  
ATOM   5320 C27  LIG     1      32.411  -1.518  10.812  1.00  0.00      LIG  
ATOM   5321 C28  LIG     1      32.363  -0.112  11.384  1.00  0.00      LIG  
ATOM   5322 C29  LIG     1      33.556  -2.239  11.505  1.00  0.00      LIG  
ATOM   5323 C30  LIG     1      29.374  -0.042   8.590  1.00  0.00      LIG  
ATOM   5324 C31  LIG     1      29.811  -0.763   7.348  1.00  0.00      LIG  
ATOM   5325 H    LIG     1      27.909   1.774  15.007  1.00  0.00      LIG  
ATOM   5326 H1   LIG     1      28.433   5.073  15.242  1.00  0.00      LIG  
ATOM   5327 H2   LIG     1      25.822   3.019  12.803  1.00  0.00      LIG  
ATOM   5328 H3   LIG     1      27.041   3.788  11.876  1.00  0.00      LIG  
ATOM   5329 H4   LIG     1      30.262   0.768  13.366  1.00  0.00      LIG  
ATOM   5330 H5   LIG     1      26.541   5.174  13.753  1.00  0.00      LIG  
ATOM   5331 H6   LIG     1      26.626   3.826  14.854  1.00  0.00      LIG  
ATOM   5332 H7   LIG     1      30.908   2.999  13.150  1.00  0.00      LIG  
ATOM   5333 H8   LIG     1      31.396   2.644  14.794  1.00  0.00      LIG  
ATOM   5334 H9   LIG     1      26.468   1.315  10.662  1.00  0.00      LIG  
ATOM   5335 H10  LIG     1      25.064   0.821  11.566  1.00  0.00      LIG  
ATOM   5336 H11  LIG     1      28.146  -0.860  14.803  1.00  0.00      LIG  
ATOM   5337 H12  LIG     1      29.393  -1.434  13.734  1.00  0.00      LIG  
ATOM   5338 H13  LIG     1      29.316   1.265  11.512  1.00  0.00      LIG  
ATOM   5339 H14  LIG     1      28.162   2.353  10.752  1.00  0.00      LIG  
ATOM   5340 H15  LIG     1      29.397   2.994  11.788  1.00  0.00      LIG  
ATOM   5341 H16  LIG     1      29.744   4.221  16.550  1.00  0.00      LIG  
ATOM   5342 H17  LIG     1      30.002   2.494  16.562  1.00  0.00      LIG  
ATOM   5343 H18  LIG     1      28.357   3.138  16.562  1.00  0.00      LIG  
ATOM   5344 H19  LIG     1      25.127   1.419  13.838  1.00  0.00      LIG  
ATOM   5345 H20  LIG     1      25.283  -0.322  13.734  1.00  0.00      LIG  
ATOM   5346 H21  LIG     1      26.288   0.575  14.861  1.00  0.00      LIG  
ATOM   5347 H22  LIG     1      26.602  -0.819   9.889  1.00  0.00      LIG  
ATOM   5348 H23  LIG     1      25.440  -1.392  11.103  1.00  0.00      LIG  
ATOM   5349 H24  LIG     1      32.451   4.683  14.091  1.00  0.00      LIG  
ATOM   5350 H25  LIG     1      31.262   5.127  15.335  1.00  0.00      LIG  
ATOM   5351 H26  LIG     1      27.836   7.173  14.192  1.00  0.00      LIG  
ATOM   5352 H27  LIG     1      29.334   7.856  13.549  1.00  0.00      LIG  
ATOM   5353 H28  LIG     1      29.341   7.046  15.118  1.00  0.00      LIG  
ATOM   5354 H29  LIG     1      27.620   6.038  11.978  1.00  0.00      LIG  
ATOM   5355 H30  LIG     1      28.919   4.985  11.382  1.00  0.00      LIG  
ATOM   5356 H31  LIG     1      29.165   6.719  11.509  1.00  0.00      LIG  
ATOM   5357 H32  LIG     1      28.774  -2.908  12.311  1.00  0.00      LIG  
ATOM   5358 H33  LIG     1      29.524   0.375  16.060  1.00  0.00      LIG  
ATOM   5359 H34  LIG     1      27.996  -2.541   9.387  1.00  0.00      LIG  
ATOM   5360 H35  LIG     1      28.941  -3.871  10.014  1.00  0.00      LIG  
ATOM   5361 H36  LIG     1      27.375  -4.710  11.515  1.00  0.00      LIG  
ATOM   5362 H37  LIG     1      26.218  -3.586  10.811  1.00  0.00      LIG  
ATOM   5363 H38  LIG     1      26.425  -3.657  12.572  1.00  0.00      LIG  
ATOM   5364 H39  LIG     1      30.447  -2.429   8.998  1.00  0.00      LIG  
ATOM   5365 H40  LIG     1      30.680  -1.980  11.991  1.00  0.00      LIG  
ATOM   5366 H41  LIG     1      32.010  -3.825  11.693  1.00  0.00      LIG  
ATOM   5367 H42  LIG     1      33.334   0.378  11.272  1.00  0.00      LIG  
ATOM   5368 H43  LIG     1      32.109  -0.136  12.446  1.00  0.00      LIG  
ATOM   5369 H44  LIG     1      31.639   0.517  10.862  1.00  0.00      LIG  
ATOM   5370 H45  LIG     1      33.777  -3.196  11.022  1.00  0.00      LIG  
ATOM   5371 H46  LIG     1      34.471  -1.644  11.443  1.00  0.00      LIG  
ATOM   5372 H47  LIG     1      33.324  -2.413  12.559  1.00  0.00      LIG  
ATOM   5373 H48  LIG     1      32.130  -0.782   9.040  1.00  0.00      LIG  
ATOM   5374 H49  LIG     1      30.897  -0.890   7.349  1.00  0.00      LIG  
ATOM   5375 H50  LIG     1      29.530  -0.158   6.482  1.00  0.00      LIG  
ATOM   5376 H51  LIG     1      29.300  -1.724   7.269  1.00  0.00      LIG  
TER
REMARK  Energy: 72.6748
REMARK  SimpleFitness: 72.6748
REMARK  FullFitness: -1157.6226
REMARK  InterFull: -22.2177
REMARK  IntraFull: 113.291
REMARK  solvFull: -1508.09
REMARK  surfFull: 259.394
REMARK  extraFull: 0.0
REMARK  deltaGcompsolvpol: -1508.09
REMARK  deltaGcompsolvnonpol: 259.394
REMARK  deltaGprotsolvpol: -1512.07
REMARK  deltaGprotsolvnonpol: 254.074
REMARK  deltaGligsolvpol: -12.8358
REMARK  deltaGligsolvnonpol: 16.9711
REMARK  deltaGvdw: -22.2177
REMARK  deltaGelec: 0.0
REMARK  deltaG: -6.1648617
REMARK  Cluster: 1
REMARK  ClusterRank: 2
ATOM   5287 O    LIG     1      30.199   0.442  15.364  1.00  0.00      LIG  
ATOM   5288 O1   LIG     1      31.365   6.361  12.661  1.00  0.00      LIG  
ATOM   5289 O2   LIG     1      29.714  -0.618   9.796  1.00  0.00      LIG  
ATOM   5290 O3   LIG     1      31.307  -3.669  11.040  1.00  0.00      LIG  
ATOM   5291 O4   LIG     1      32.744  -1.427   9.429  1.00  0.00      LIG  
ATOM   5292 O5   LIG     1      28.909   1.086   8.527  1.00  0.00      LIG  
ATOM   5293 C    LIG     1      27.775   2.036  12.884  1.00  0.00      LIG  
ATOM   5294 C1   LIG     1      28.611   1.950  14.192  1.00  0.00      LIG  
ATOM   5295 C2   LIG     1      29.334   3.272  14.621  1.00  0.00      LIG  
ATOM   5296 C3   LIG     1      26.894   0.759  12.752  1.00  0.00      LIG  
ATOM   5297 C4   LIG     1      28.544   4.563  14.281  1.00  0.00      LIG  
ATOM   5298 C5   LIG     1      26.882   3.275  12.825  1.00  0.00      LIG  
ATOM   5299 C6   LIG     1      29.503   0.675  14.144  1.00  0.00      LIG  
ATOM   5300 C7   LIG     1      27.091   4.252  13.960  1.00  0.00      LIG  
ATOM   5301 C8   LIG     1      27.741  -0.456  12.774  1.00  0.00      LIG  
ATOM   5302 C9   LIG     1      29.209   5.687  13.424  1.00  0.00      LIG  
ATOM   5303 C10  LIG     1      30.799   3.328  14.186  1.00  0.00      LIG  
ATOM   5304 C11  LIG     1      26.131   0.622  11.433  1.00  0.00      LIG  
ATOM   5305 C12  LIG     1      28.704  -0.601  13.898  1.00  0.00      LIG  
ATOM   5306 C13  LIG     1      28.712   2.157  11.674  1.00  0.00      LIG  
ATOM   5307 C14  LIG     1      29.362   3.276  16.155  1.00  0.00      LIG  
ATOM   5308 C15  LIG     1      27.460  -1.307  11.785  1.00  0.00      LIG  
ATOM   5309 C16  LIG     1      25.852   0.604  13.860  1.00  0.00      LIG  
ATOM   5310 C17  LIG     1      26.345  -0.799  10.949  1.00  0.00      LIG  
ATOM   5311 C18  LIG     1      31.385   4.708  14.333  1.00  0.00      LIG  
ATOM   5312 C19  LIG     1      30.711   5.584  13.342  1.00  0.00      LIG  
ATOM   5313 C20  LIG     1      28.915   7.015  14.110  1.00  0.00      LIG  
ATOM   5314 C21  LIG     1      28.698   5.858  11.997  1.00  0.00      LIG  
ATOM   5315 C22  LIG     1      28.052  -2.664  11.530  1.00  0.00      LIG  
ATOM   5316 C23  LIG     1      28.722  -2.810  10.160  1.00  0.00      LIG  
ATOM   5317 C24  LIG     1      26.951  -3.708  11.614  1.00  0.00      LIG  
ATOM   5318 C25  LIG     1      30.019  -2.020   9.915  1.00  0.00      LIG  
ATOM   5319 C26  LIG     1      31.071  -2.262  11.011  1.00  0.00      LIG  
ATOM   5320 C27  LIG     1      32.411  -1.518  10.812  1.00  0.00      LIG  
ATOM   5321 C28  LIG     1      32.363  -0.112  11.384  1.00  0.00      LIG  
ATOM   5322 C29  LIG     1      33.556  -2.239  11.505  1.00  0.00      LIG  
ATOM   5323 C30  LIG     1      29.374  -0.042   8.590  1.00  0.00      LIG  
ATOM   5324 C31  LIG     1      29.811  -0.763   7.348  1.00  0.00      LIG  
ATOM   5325 H    LIG     1      27.909   1.774  15.007  1.00  0.00      LIG  
ATOM   5326 H1   LIG     1      28.433   5.073  15.242  1.00  0.00      LIG  
ATOM   5327 H2   LIG     1      25.822   3.019  12.803  1.00  0.00      LIG  
ATOM   5328 H3   LIG     1      27.041   3.788  11.876  1.00  0.00      LIG  
ATOM   5329 H4   LIG     1      30.262   0.768  13.366  1.00  0.00      LIG  
ATOM   5330 H5   LIG     1      26.541   5.174  13.753  1.00  0.00      LIG  
ATOM   5331 H6   LIG     1      26.626   3.826  14.854  1.00  0.00      LIG  
ATOM   5332 H7   LIG     1      30.908   2.999  13.150  1.00  0.00      LIG  
ATOM   5333 H8   LIG     1      31.396   2.644  14.794  1.00  0.00      LIG  
ATOM   5334 H9   LIG     1      26.468   1.315  10.662  1.00  0.00      LIG  
ATOM   5335 H10  LIG     1      25.064   0.821  11.566  1.00  0.00      LIG  
ATOM   5336 H11  LIG     1      28.146  -0.860  14.803  1.00  0.00      LIG  
ATOM   5337 H12  LIG     1      29.393  -1.434  13.734  1.00  0.00      LIG  
ATOM   5338 H13  LIG     1      29.316   1.265  11.512  1.00  0.00      LIG  
ATOM   5339 H14  LIG     1      28.162   2.353  10.752  1.00  0.00      LIG  
ATOM   5340 H15  LIG     1      29.397   2.994  11.788  1.00  0.00      LIG  
ATOM   5341 H16  LIG     1      29.744   4.221  16.550  1.00  0.00      LIG  
ATOM   5342 H17  LIG     1      30.002   2.494  16.562  1.00  0.00      LIG  
ATOM   5343 H18  LIG     1      28.357   3.138  16.562  1.00  0.00      LIG  
ATOM   5344 H19  LIG     1      25.127   1.419  13.838  1.00  0.00      LIG  
ATOM   5345 H20  LIG     1      25.283  -0.322  13.734  1.00  0.00      LIG  
ATOM   5346 H21  LIG     1      26.288   0.575  14.861  1.00  0.00      LIG  
ATOM   5347 H22  LIG     1      26.602  -0.819   9.889  1.00  0.00      LIG  
ATOM   5348 H23  LIG     1      25.440  -1.392  11.103  1.00  0.00      LIG  
ATOM   5349 H24  LIG     1      32.451   4.683  14.091  1.00  0.00      LIG  
ATOM   5350 H25  LIG     1      31.262   5.127  15.335  1.00  0.00      LIG  
ATOM   5351 H26  LIG     1      27.836   7.173  14.192  1.00  0.00      LIG  
ATOM   5352 H27  LIG     1      29.334   7.856  13.549  1.00  0.00      LIG  
ATOM   5353 H28  LIG     1      29.341   7.046  15.118  1.00  0.00      LIG  
ATOM   5354 H29  LIG     1      27.620   6.038  11.978  1.00  0.00      LIG  
ATOM   5355 H30  LIG     1      28.919   4.985  11.382  1.00  0.00      LIG  
ATOM   5356 H31  LIG     1      29.165   6.719  11.509  1.00  0.00      LIG  
ATOM   5357 H32  LIG     1      28.774  -2.908  12.311  1.00  0.00      LIG  
ATOM   5358 H33  LIG     1      29.524   0.375  16.060  1.00  0.00      LIG  
ATOM   5359 H34  LIG     1      27.996  -2.541   9.387  1.00  0.00      LIG  
ATOM   5360 H35  LIG     1      28.941  -3.871  10.014  1.00  0.00      LIG  
ATOM   5361 H36  LIG     1      27.375  -4.710  11.515  1.00  0.00      LIG  
ATOM   5362 H37  LIG     1      26.218  -3.586  10.811  1.00  0.00      LIG  
ATOM   5363 H38  LIG     1      26.425  -3.657  12.572  1.00  0.00      LIG  
ATOM   5364 H39  LIG     1      30.447  -2.429   8.998  1.00  0.00      LIG  
ATOM   5365 H40  LIG     1      30.680  -1.980  11.991  1.00  0.00      LIG  
ATOM   5366 H41  LIG     1      32.010  -3.825  11.693  1.00  0.00      LIG  
ATOM   5367 H42  LIG     1      33.334   0.378  11.272  1.00  0.00      LIG  
ATOM   5368 H43  LIG     1      32.109  -0.136  12.446  1.00  0.00      LIG  
ATOM   5369 H44  LIG     1      31.639   0.517  10.862  1.00  0.00      LIG  
ATOM   5370 H45  LIG     1      33.777  -3.196  11.022  1.00  0.00      LIG  
ATOM   5371 H46  LIG     1      34.471  -1.644  11.443  1.00  0.00      LIG  
ATOM   5372 H47  LIG     1      33.324  -2.413  12.559  1.00  0.00      LIG  
ATOM   5373 H48  LIG     1      32.130  -0.782   9.040  1.00  0.00      LIG  
ATOM   5374 H49  LIG     1      30.897  -0.890   7.349  1.00  0.00      LIG  
ATOM   5375 H50  LIG     1      29.530  -0.158   6.482  1.00  0.00      LIG  
ATOM   5376 H51  LIG     1      29.300  -1.724   7.269  1.00  0.00      LIG  
TER
REMARK  Energy: 73.3626
REMARK  SimpleFitness: 73.3626
REMARK  FullFitness: -1156.778
REMARK  InterFull: -22.155
REMARK  IntraFull: 113.945
REMARK  solvFull: -1507.99
REMARK  surfFull: 259.422
REMARK  extraFull: 0.0
REMARK  deltaGcompsolvpol: -1507.99
REMARK  deltaGcompsolvnonpol: 259.422
REMARK  deltaGprotsolvpol: -1512.07
REMARK  deltaGprotsolvnonpol: 254.074
REMARK  deltaGligsolvpol: -12.7054
REMARK  deltaGligsolvnonpol: 16.9313
REMARK  deltaGvdw: -22.155
REMARK  deltaGelec: 0.0
REMARK  deltaG: -6.1543803
REMARK  Cluster: 1
REMARK  ClusterRank: 3
ATOM   5287 O    LIG     1      30.094   0.465  15.510  1.00  0.00      LIG  
ATOM   5288 O1   LIG     1      31.548   6.380  12.928  1.00  0.00      LIG  
ATOM   5289 O2   LIG     1      29.711  -0.671   9.892  1.00  0.00      LIG  
ATOM   5290 O3   LIG     1      31.279  -3.807  10.948  1.00  0.00      LIG  
ATOM   5291 O4   LIG     1      32.663  -1.407   9.488  1.00  0.00      LIG  
ATOM   5292 O5   LIG     1      28.838   1.046   8.689  1.00  0.00      LIG  
ATOM   5293 C    LIG     1      27.816   2.094  12.925  1.00  0.00      LIG  
ATOM   5294 C1   LIG     1      28.593   2.000  14.267  1.00  0.00      LIG  
ATOM   5295 C2   LIG     1      29.323   3.309  14.725  1.00  0.00      LIG  
ATOM   5296 C3   LIG     1      26.908   0.839  12.768  1.00  0.00      LIG  
ATOM   5297 C4   LIG     1      28.593   4.619  14.332  1.00  0.00      LIG  
ATOM   5298 C5   LIG     1      26.962   3.358  12.815  1.00  0.00      LIG  
ATOM   5299 C6   LIG     1      29.461   0.708  14.259  1.00  0.00      LIG  
ATOM   5300 C7   LIG     1      27.148   4.348  13.942  1.00  0.00      LIG  
ATOM   5301 C8   LIG     1      27.720  -0.400  12.827  1.00  0.00      LIG  
ATOM   5302 C9   LIG     1      29.332   5.710  13.494  1.00  0.00      LIG  
ATOM   5303 C10  LIG     1      30.811   3.330  14.376  1.00  0.00      LIG  
ATOM   5304 C11  LIG     1      26.196   0.708  11.421  1.00  0.00      LIG  
ATOM   5305 C12  LIG     1      28.655  -0.557  13.974  1.00  0.00      LIG  
ATOM   5306 C13  LIG     1      28.808   2.176  11.758  1.00  0.00      LIG  
ATOM   5307 C14  LIG     1      29.259   3.320  16.259  1.00  0.00      LIG  
ATOM   5308 C15  LIG     1      27.432  -1.261  11.848  1.00  0.00      LIG  
ATOM   5309 C16  LIG     1      25.818   0.723  13.836  1.00  0.00      LIG  
ATOM   5310 C17  LIG     1      26.337  -0.740  10.995  1.00  0.00      LIG  
ATOM   5311 C18  LIG     1      31.420   4.696  14.564  1.00  0.00      LIG  
ATOM   5312 C19  LIG     1      30.835   5.598  13.539  1.00  0.00      LIG  
ATOM   5313 C20  LIG     1      28.991   7.063  14.108  1.00  0.00      LIG  
ATOM   5314 C21  LIG     1      28.943   5.837  12.025  1.00  0.00      LIG  
ATOM   5315 C22  LIG     1      27.993  -2.637  11.618  1.00  0.00      LIG  
ATOM   5316 C23  LIG     1      28.645  -2.832  10.243  1.00  0.00      LIG  
ATOM   5317 C24  LIG     1      26.871  -3.654  11.737  1.00  0.00      LIG  
ATOM   5318 C25  LIG     1      29.963  -2.086   9.973  1.00  0.00      LIG  
ATOM   5319 C26  LIG     1      31.038  -2.404  11.028  1.00  0.00      LIG  
ATOM   5320 C27  LIG     1      32.371  -1.642  10.864  1.00  0.00      LIG  
ATOM   5321 C28  LIG     1      32.324  -0.306  11.580  1.00  0.00      LIG  
ATOM   5322 C29  LIG     1      33.543  -2.418  11.444  1.00  0.00      LIG  
ATOM   5323 C30  LIG     1      29.313  -0.077   8.713  1.00  0.00      LIG  
ATOM   5324 C31  LIG     1      29.759  -0.740   7.443  1.00  0.00      LIG  
ATOM   5325 H    LIG     1      27.852   1.840  15.051  1.00  0.00      LIG  
ATOM   5326 H1   LIG     1      28.454   5.145  15.280  1.00  0.00      LIG  
ATOM   5327 H2   LIG     1      25.899   3.129  12.750  1.00  0.00      LIG  
ATOM   5328 H3   LIG     1      27.175   3.854  11.867  1.00  0.00      LIG  
ATOM   5329 H4   LIG     1      30.260   0.786  13.518  1.00  0.00      LIG  
ATOM   5330 H5   LIG     1      26.643   5.283  13.688  1.00  0.00      LIG  
ATOM   5331 H6   LIG     1      26.625   3.956  14.819  1.00  0.00      LIG  
ATOM   5332 H7   LIG     1      30.972   3.002  13.347  1.00  0.00      LIG  
ATOM   5333 H8   LIG     1      31.356   2.632  15.015  1.00  0.00      LIG  
ATOM   5334 H9   LIG     1      26.623   1.346  10.646  1.00  0.00      LIG  
ATOM   5335 H10  LIG     1      25.140   0.984  11.495  1.00  0.00      LIG  
ATOM   5336 H11  LIG     1      28.070  -0.819  14.861  1.00  0.00      LIG  
ATOM   5337 H12  LIG     1      29.340  -1.394  13.822  1.00  0.00      LIG  
ATOM   5338 H13  LIG     1      29.364   1.252  11.603  1.00  0.00      LIG  
ATOM   5339 H14  LIG     1      28.306   2.417  10.820  1.00  0.00      LIG  
ATOM   5340 H15  LIG     1      29.540   2.966  11.913  1.00  0.00      LIG  
ATOM   5341 H16  LIG     1      29.647   4.254  16.673  1.00  0.00      LIG  
ATOM   5342 H17  LIG     1      29.845   2.517  16.706  1.00  0.00      LIG  
ATOM   5343 H18  LIG     1      28.227   3.218  16.604  1.00  0.00      LIG  
ATOM   5344 H19  LIG     1      25.136   1.573  13.803  1.00  0.00      LIG  
ATOM   5345 H20  LIG     1      25.206  -0.170  13.673  1.00  0.00      LIG  
ATOM   5346 H21  LIG     1      26.214   0.654  14.852  1.00  0.00      LIG  
ATOM   5347 H22  LIG     1      26.581  -0.814   9.934  1.00  0.00      LIG  
ATOM   5348 H23  LIG     1      25.409  -1.288  11.187  1.00  0.00      LIG  
ATOM   5349 H24  LIG     1      32.498   4.644  14.389  1.00  0.00      LIG  
ATOM   5350 H25  LIG     1      31.248   5.113  15.559  1.00  0.00      LIG  
ATOM   5351 H26  LIG     1      27.911   7.232  14.090  1.00  0.00      LIG  
ATOM   5352 H27  LIG     1      29.463   7.882  13.558  1.00  0.00      LIG  
ATOM   5353 H28  LIG     1      29.329   7.126  15.147  1.00  0.00      LIG  
ATOM   5354 H29  LIG     1      27.873   6.023  11.909  1.00  0.00      LIG  
ATOM   5355 H30  LIG     1      29.209   4.945  11.457  1.00  0.00      LIG  
ATOM   5356 H31  LIG     1      29.458   6.679  11.551  1.00  0.00      LIG  
ATOM   5357 H32  LIG     1      28.717  -2.880  12.397  1.00  0.00      LIG  
ATOM   5358 H33  LIG     1      29.388   0.439  16.179  1.00  0.00      LIG  
ATOM   5359 H34  LIG     1      27.922  -2.553   9.471  1.00  0.00      LIG  
ATOM   5360 H35  LIG     1      28.829  -3.903  10.112  1.00  0.00      LIG  
ATOM   5361 H36  LIG     1      27.273  -4.668  11.668  1.00  0.00      LIG  
ATOM   5362 H37  LIG     1      26.141  -3.538  10.930  1.00  0.00      LIG  
ATOM   5363 H38  LIG     1      26.348  -3.559  12.694  1.00  0.00      LIG  
ATOM   5364 H39  LIG     1      30.348  -2.485   9.034  1.00  0.00      LIG  
ATOM   5365 H40  LIG     1      30.666  -2.201  12.034  1.00  0.00      LIG  
ATOM   5366 H41  LIG     1      31.989  -4.008  11.581  1.00  0.00      LIG  
ATOM   5367 H42  LIG     1      33.284   0.209  11.494  1.00  0.00      LIG  
ATOM   5368 H43  LIG     1      32.100  -0.448  12.640  1.00  0.00      LIG  
ATOM   5369 H44  LIG     1      31.575   0.361  11.150  1.00  0.00      LIG  
ATOM   5370 H45  LIG     1      33.741  -3.331  10.875  1.00  0.00      LIG  
ATOM   5371 H46  LIG     1      34.457  -1.819  11.388  1.00  0.00      LIG  
ATOM   5372 H47  LIG     1      33.360  -2.680  12.489  1.00  0.00      LIG  
ATOM   5373 H48  LIG     1      32.007  -0.764   9.171  1.00  0.00      LIG  
ATOM   5374 H49  LIG     1      30.851  -0.787   7.407  1.00  0.00      LIG  
ATOM   5375 H50  LIG     1      29.402  -0.136   6.604  1.00  0.00      LIG  
ATOM   5376 H51  LIG     1      29.313  -1.732   7.351  1.00  0.00      LIG  
TER
REMARK  Energy: 73.3626
REMARK  SimpleFitness: 73.3626
REMARK  FullFitness: -1156.778
REMARK  InterFull: -22.155
REMARK  IntraFull: 113.945
REMARK  solvFull: -1507.99
REMARK  surfFull: 259.422
REMARK  extraFull: 0.0
REMARK  deltaGcompsolvpol: -1507.99
REMARK  deltaGcompsolvnonpol: 259.422
REMARK  deltaGprotsolvpol: -1512.07
REMARK  deltaGprotsolvnonpol: 254.074
REMARK  deltaGligsolvpol: -12.7054
REMARK  deltaGligsolvnonpol: 16.9313
REMARK  deltaGvdw: -22.155
REMARK  deltaGelec: 0.0
REMARK  deltaG: -6.1543803
REMARK  Cluster: 1
REMARK  ClusterRank: 4
ATOM   5287 O    LIG     1      30.094   0.465  15.510  1.00  0.00      LIG  
ATOM   5288 O1   LIG     1      31.548   6.380  12.928  1.00  0.00      LIG  
ATOM   5289 O2   LIG     1      29.711  -0.671   9.892  1.00  0.00      LIG  
ATOM   5290 O3   LIG     1      31.279  -3.807  10.948  1.00  0.00      LIG  
ATOM   5291 O4   LIG     1      32.663  -1.407   9.488  1.00  0.00      LIG  
ATOM   5292 O5   LIG     1      28.838   1.046   8.689  1.00  0.00      LIG  
ATOM   5293 C    LIG     1      27.816   2.094  12.925  1.00  0.00      LIG  
ATOM   5294 C1   LIG     1      28.593   2.000  14.267  1.00  0.00      LIG  
ATOM   5295 C2   LIG     1      29.323   3.309  14.725  1.00  0.00      LIG  
ATOM   5296 C3   LIG     1      26.908   0.839  12.768  1.00  0.00      LIG  
ATOM   5297 C4   LIG     1      28.593   4.619  14.332  1.00  0.00      LIG  
ATOM   5298 C5   LIG     1      26.962   3.358  12.815  1.00  0.00      LIG  
ATOM   5299 C6   LIG     1      29.461   0.708  14.259  1.00  0.00      LIG  
ATOM   5300 C7   LIG     1      27.148   4.348  13.942  1.00  0.00      LIG  
ATOM   5301 C8   LIG     1      27.720  -0.400  12.827  1.00  0.00      LIG  
ATOM   5302 C9   LIG     1      29.332   5.710  13.494  1.00  0.00      LIG  
ATOM   5303 C10  LIG     1      30.811   3.330  14.376  1.00  0.00      LIG  
ATOM   5304 C11  LIG     1      26.196   0.708  11.421  1.00  0.00      LIG  
ATOM   5305 C12  LIG     1      28.655  -0.557  13.974  1.00  0.00      LIG  
ATOM   5306 C13  LIG     1      28.808   2.176  11.758  1.00  0.00      LIG  
ATOM   5307 C14  LIG     1      29.259   3.320  16.259  1.00  0.00      LIG  
ATOM   5308 C15  LIG     1      27.432  -1.261  11.848  1.00  0.00      LIG  
ATOM   5309 C16  LIG     1      25.818   0.723  13.836  1.00  0.00      LIG  
ATOM   5310 C17  LIG     1      26.337  -0.740  10.995  1.00  0.00      LIG  
ATOM   5311 C18  LIG     1      31.420   4.696  14.564  1.00  0.00      LIG  
ATOM   5312 C19  LIG     1      30.835   5.598  13.539  1.00  0.00      LIG  
ATOM   5313 C20  LIG     1      28.991   7.063  14.108  1.00  0.00      LIG  
ATOM   5314 C21  LIG     1      28.943   5.837  12.025  1.00  0.00      LIG  
ATOM   5315 C22  LIG     1      27.993  -2.637  11.618  1.00  0.00      LIG  
ATOM   5316 C23  LIG     1      28.645  -2.832  10.243  1.00  0.00      LIG  
ATOM   5317 C24  LIG     1      26.871  -3.654  11.737  1.00  0.00      LIG  
ATOM   5318 C25  LIG     1      29.963  -2.086   9.973  1.00  0.00      LIG  
ATOM   5319 C26  LIG     1      31.038  -2.404  11.028  1.00  0.00      LIG  
ATOM   5320 C27  LIG     1      32.371  -1.642  10.864  1.00  0.00      LIG  
ATOM   5321 C28  LIG     1      32.324  -0.306  11.580  1.00  0.00      LIG  
ATOM   5322 C29  LIG     1      33.543  -2.418  11.444  1.00  0.00      LIG  
ATOM   5323 C30  LIG     1      29.313  -0.077   8.713  1.00  0.00      LIG  
ATOM   5324 C31  LIG     1      29.759  -0.740   7.443  1.00  0.00      LIG  
ATOM   5325 H    LIG     1      27.852   1.840  15.051  1.00  0.00      LIG  
ATOM   5326 H1   LIG     1      28.454   5.145  15.280  1.00  0.00      LIG  
ATOM   5327 H2   LIG     1      25.899   3.129  12.750  1.00  0.00      LIG  
ATOM   5328 H3   LIG     1      27.175   3.854  11.867  1.00  0.00      LIG  
ATOM   5329 H4   LIG     1      30.260   0.786  13.518  1.00  0.00      LIG  
ATOM   5330 H5   LIG     1      26.643   5.283  13.688  1.00  0.00      LIG  
ATOM   5331 H6   LIG     1      26.625   3.956  14.819  1.00  0.00      LIG  
ATOM   5332 H7   LIG     1      30.972   3.002  13.347  1.00  0.00      LIG  
ATOM   5333 H8   LIG     1      31.356   2.632  15.015  1.00  0.00      LIG  
ATOM   5334 H9   LIG     1      26.623   1.346  10.646  1.00  0.00      LIG  
ATOM   5335 H10  LIG     1      25.140   0.984  11.495  1.00  0.00      LIG  
ATOM   5336 H11  LIG     1      28.070  -0.819  14.861  1.00  0.00      LIG  
ATOM   5337 H12  LIG     1      29.340  -1.394  13.822  1.00  0.00      LIG  
ATOM   5338 H13  LIG     1      29.364   1.252  11.603  1.00  0.00      LIG  
ATOM   5339 H14  LIG     1      28.306   2.417  10.820  1.00  0.00      LIG  
ATOM   5340 H15  LIG     1      29.540   2.966  11.913  1.00  0.00      LIG  
ATOM   5341 H16  LIG     1      29.647   4.254  16.673  1.00  0.00      LIG  
ATOM   5342 H17  LIG     1      29.845   2.517  16.706  1.00  0.00      LIG  
ATOM   5343 H18  LIG     1      28.227   3.218  16.604  1.00  0.00      LIG  
ATOM   5344 H19  LIG     1      25.136   1.573  13.803  1.00  0.00      LIG  
ATOM   5345 H20  LIG     1      25.206  -0.170  13.673  1.00  0.00      LIG  
ATOM   5346 H21  LIG     1      26.214   0.654  14.852  1.00  0.00      LIG  
ATOM   5347 H22  LIG     1      26.581  -0.814   9.934  1.00  0.00      LIG  
ATOM   5348 H23  LIG     1      25.409  -1.288  11.187  1.00  0.00      LIG  
ATOM   5349 H24  LIG     1      32.498   4.644  14.389  1.00  0.00      LIG  
ATOM   5350 H25  LIG     1      31.248   5.113  15.559  1.00  0.00      LIG  
ATOM   5351 H26  LIG     1      27.911   7.232  14.090  1.00  0.00      LIG  
ATOM   5352 H27  LIG     1      29.463   7.882  13.558  1.00  0.00      LIG  
ATOM   5353 H28  LIG     1      29.329   7.126  15.147  1.00  0.00      LIG  
ATOM   5354 H29  LIG     1      27.873   6.023  11.909  1.00  0.00      LIG  
ATOM   5355 H30  LIG     1      29.209   4.945  11.457  1.00  0.00      LIG  
ATOM   5356 H31  LIG     1      29.458   6.679  11.551  1.00  0.00      LIG  
ATOM   5357 H32  LIG     1      28.717  -2.880  12.397  1.00  0.00      LIG  
ATOM   5358 H33  LIG     1      29.388   0.439  16.179  1.00  0.00      LIG  
ATOM   5359 H34  LIG     1      27.922  -2.553   9.471  1.00  0.00      LIG  
ATOM   5360 H35  LIG     1      28.829  -3.903  10.112  1.00  0.00      LIG  
ATOM   5361 H36  LIG     1      27.273  -4.668  11.668  1.00  0.00      LIG  
ATOM   5362 H37  LIG     1      26.141  -3.538  10.930  1.00  0.00      LIG  
ATOM   5363 H38  LIG     1      26.348  -3.559  12.694  1.00  0.00      LIG  
ATOM   5364 H39  LIG     1      30.348  -2.485   9.034  1.00  0.00      LIG  
ATOM   5365 H40  LIG     1      30.666  -2.201  12.034  1.00  0.00      LIG  
ATOM   5366 H41  LIG     1      31.989  -4.008  11.581  1.00  0.00      LIG  
ATOM   5367 H42  LIG     1      33.284   0.209  11.494  1.00  0.00      LIG  
ATOM   5368 H43  LIG     1      32.100  -0.448  12.640  1.00  0.00      LIG  
ATOM   5369 H44  LIG     1      31.575   0.361  11.150  1.00  0.00      LIG  
ATOM   5370 H45  LIG     1      33.741  -3.331  10.875  1.00  0.00      LIG  
ATOM   5371 H46  LIG     1      34.457  -1.819  11.388  1.00  0.00      LIG  
ATOM   5372 H47  LIG     1      33.360  -2.680  12.489  1.00  0.00      LIG  
ATOM   5373 H48  LIG     1      32.007  -0.764   9.171  1.00  0.00      LIG  
ATOM   5374 H49  LIG     1      30.851  -0.787   7.407  1.00  0.00      LIG  
ATOM   5375 H50  LIG     1      29.402  -0.136   6.604  1.00  0.00      LIG  
ATOM   5376 H51  LIG     1      29.313  -1.732   7.351  1.00  0.00      LIG  
TER
REMARK  Energy: 73.3626
REMARK  SimpleFitness: 73.3626
REMARK  FullFitness: -1156.778
REMARK  InterFull: -22.155
REMARK  IntraFull: 113.945
REMARK  solvFull: -1507.99
REMARK  surfFull: 259.422
REMARK  extraFull: 0.0
REMARK  deltaGcompsolvpol: -1507.99
REMARK  deltaGcompsolvnonpol: 259.422
REMARK  deltaGprotsolvpol: -1512.07
REMARK  deltaGprotsolvnonpol: 254.074
REMARK  deltaGligsolvpol: -12.7054
REMARK  deltaGligsolvnonpol: 16.9313
REMARK  deltaGvdw: -22.155
REMARK  deltaGelec: 0.0
REMARK  deltaG: -6.1543803
REMARK  Cluster: 1
REMARK  ClusterRank: 5
ATOM   5287 O    LIG     1      30.094   0.465  15.510  1.00  0.00      LIG  
ATOM   5288 O1   LIG     1      31.548   6.380  12.928  1.00  0.00      LIG  
ATOM   5289 O2   LIG     1      29.711  -0.671   9.892  1.00  0.00      LIG  
ATOM   5290 O3   LIG     1      31.279  -3.807  10.948  1.00  0.00      LIG  
ATOM   5291 O4   LIG     1      32.663  -1.407   9.488  1.00  0.00      LIG  
ATOM   5292 O5   LIG     1      28.838   1.046   8.689  1.00  0.00      LIG  
ATOM   5293 C    LIG     1      27.816   2.094  12.925  1.00  0.00      LIG  
ATOM   5294 C1   LIG     1      28.593   2.000  14.267  1.00  0.00      LIG  
ATOM   5295 C2   LIG     1      29.323   3.309  14.725  1.00  0.00      LIG  
ATOM   5296 C3   LIG     1      26.908   0.839  12.768  1.00  0.00      LIG  
ATOM   5297 C4   LIG     1      28.593   4.619  14.332  1.00  0.00      LIG  
ATOM   5298 C5   LIG     1      26.962   3.358  12.815  1.00  0.00      LIG  
ATOM   5299 C6   LIG     1      29.461   0.708  14.259  1.00  0.00      LIG  
ATOM   5300 C7   LIG     1      27.148   4.348  13.942  1.00  0.00      LIG  
ATOM   5301 C8   LIG     1      27.720  -0.400  12.827  1.00  0.00      LIG  
ATOM   5302 C9   LIG     1      29.332   5.710  13.494  1.00  0.00      LIG  
ATOM   5303 C10  LIG     1      30.811   3.330  14.376  1.00  0.00      LIG  
ATOM   5304 C11  LIG     1      26.196   0.708  11.421  1.00  0.00      LIG  
ATOM   5305 C12  LIG     1      28.655  -0.557  13.974  1.00  0.00      LIG  
ATOM   5306 C13  LIG     1      28.808   2.176  11.758  1.00  0.00      LIG  
ATOM   5307 C14  LIG     1      29.259   3.320  16.259  1.00  0.00      LIG  
ATOM   5308 C15  LIG     1      27.432  -1.261  11.848  1.00  0.00      LIG  
ATOM   5309 C16  LIG     1      25.818   0.723  13.836  1.00  0.00      LIG  
ATOM   5310 C17  LIG     1      26.337  -0.740  10.995  1.00  0.00      LIG  
ATOM   5311 C18  LIG     1      31.420   4.696  14.564  1.00  0.00      LIG  
ATOM   5312 C19  LIG     1      30.835   5.598  13.539  1.00  0.00      LIG  
ATOM   5313 C20  LIG     1      28.991   7.063  14.108  1.00  0.00      LIG  
ATOM   5314 C21  LIG     1      28.943   5.837  12.025  1.00  0.00      LIG  
ATOM   5315 C22  LIG     1      27.993  -2.637  11.618  1.00  0.00      LIG  
ATOM   5316 C23  LIG     1      28.645  -2.832  10.243  1.00  0.00      LIG  
ATOM   5317 C24  LIG     1      26.871  -3.654  11.737  1.00  0.00      LIG  
ATOM   5318 C25  LIG     1      29.963  -2.086   9.973  1.00  0.00      LIG  
ATOM   5319 C26  LIG     1      31.038  -2.404  11.028  1.00  0.00      LIG  
ATOM   5320 C27  LIG     1      32.371  -1.642  10.864  1.00  0.00      LIG  
ATOM   5321 C28  LIG     1      32.324  -0.306  11.580  1.00  0.00      LIG  
ATOM   5322 C29  LIG     1      33.543  -2.418  11.444  1.00  0.00      LIG  
ATOM   5323 C30  LIG     1      29.313  -0.077   8.713  1.00  0.00      LIG  
ATOM   5324 C31  LIG     1      29.759  -0.740   7.443  1.00  0.00      LIG  
ATOM   5325 H    LIG     1      27.852   1.840  15.051  1.00  0.00      LIG  
ATOM   5326 H1   LIG     1      28.454   5.145  15.280  1.00  0.00      LIG  
ATOM   5327 H2   LIG     1      25.899   3.129  12.750  1.00  0.00      LIG  
ATOM   5328 H3   LIG     1      27.175   3.854  11.867  1.00  0.00      LIG  
ATOM   5329 H4   LIG     1      30.260   0.786  13.518  1.00  0.00      LIG  
ATOM   5330 H5   LIG     1      26.643   5.283  13.688  1.00  0.00      LIG  
ATOM   5331 H6   LIG     1      26.625   3.956  14.819  1.00  0.00      LIG  
ATOM   5332 H7   LIG     1      30.972   3.002  13.347  1.00  0.00      LIG  
ATOM   5333 H8   LIG     1      31.356   2.632  15.015  1.00  0.00      LIG  
ATOM   5334 H9   LIG     1      26.623   1.346  10.646  1.00  0.00      LIG  
ATOM   5335 H10  LIG     1      25.140   0.984  11.495  1.00  0.00      LIG  
ATOM   5336 H11  LIG     1      28.070  -0.819  14.861  1.00  0.00      LIG  
ATOM   5337 H12  LIG     1      29.340  -1.394  13.822  1.00  0.00      LIG  
ATOM   5338 H13  LIG     1      29.364   1.252  11.603  1.00  0.00      LIG  
ATOM   5339 H14  LIG     1      28.306   2.417  10.820  1.00  0.00      LIG  
ATOM   5340 H15  LIG     1      29.540   2.966  11.913  1.00  0.00      LIG  
ATOM   5341 H16  LIG     1      29.647   4.254  16.673  1.00  0.00      LIG  
ATOM   5342 H17  LIG     1      29.845   2.517  16.706  1.00  0.00      LIG  
ATOM   5343 H18  LIG     1      28.227   3.218  16.604  1.00  0.00      LIG  
ATOM   5344 H19  LIG     1      25.136   1.573  13.803  1.00  0.00      LIG  
ATOM   5345 H20  LIG     1      25.206  -0.170  13.673  1.00  0.00      LIG  
ATOM   5346 H21  LIG     1      26.214   0.654  14.852  1.00  0.00      LIG  
ATOM   5347 H22  LIG     1      26.581  -0.814   9.934  1.00  0.00      LIG  
ATOM   5348 H23  LIG     1      25.409  -1.288  11.187  1.00  0.00      LIG  
ATOM   5349 H24  LIG     1      32.498   4.644  14.389  1.00  0.00      LIG  
ATOM   5350 H25  LIG     1      31.248   5.113  15.559  1.00  0.00      LIG  
ATOM   5351 H26  LIG     1      27.911   7.232  14.090  1.00  0.00      LIG  
ATOM   5352 H27  LIG     1      29.463   7.882  13.558  1.00  0.00      LIG  
ATOM   5353 H28  LIG     1      29.329   7.126  15.147  1.00  0.00      LIG  
ATOM   5354 H29  LIG     1      27.873   6.023  11.909  1.00  0.00      LIG  
ATOM   5355 H30  LIG     1      29.209   4.945  11.457  1.00  0.00      LIG  
ATOM   5356 H31  LIG     1      29.458   6.679  11.551  1.00  0.00      LIG  
ATOM   5357 H32  LIG     1      28.717  -2.880  12.397  1.00  0.00      LIG  
ATOM   5358 H33  LIG     1      29.388   0.439  16.179  1.00  0.00      LIG  
ATOM   5359 H34  LIG     1      27.922  -2.553   9.471  1.00  0.00      LIG  
ATOM   5360 H35  LIG     1      28.829  -3.903  10.112  1.00  0.00      LIG  
ATOM   5361 H36  LIG     1      27.273  -4.668  11.668  1.00  0.00      LIG  
ATOM   5362 H37  LIG     1      26.141  -3.538  10.930  1.00  0.00      LIG  
ATOM   5363 H38  LIG     1      26.348  -3.559  12.694  1.00  0.00      LIG  
ATOM   5364 H39  LIG     1      30.348  -2.485   9.034  1.00  0.00      LIG  
ATOM   5365 H40  LIG     1      30.666  -2.201  12.034  1.00  0.00      LIG  
ATOM   5366 H41  LIG     1      31.989  -4.008  11.581  1.00  0.00      LIG  
ATOM   5367 H42  LIG     1      33.284   0.209  11.494  1.00  0.00      LIG  
ATOM   5368 H43  LIG     1      32.100  -0.448  12.640  1.00  0.00      LIG  
ATOM   5369 H44  LIG     1      31.575   0.361  11.150  1.00  0.00      LIG  
ATOM   5370 H45  LIG     1      33.741  -3.331  10.875  1.00  0.00      LIG  
ATOM   5371 H46  LIG     1      34.457  -1.819  11.388  1.00  0.00      LIG  
ATOM   5372 H47  LIG     1      33.360  -2.680  12.489  1.00  0.00      LIG  
ATOM   5373 H48  LIG     1      32.007  -0.764   9.171  1.00  0.00      LIG  
ATOM   5374 H49  LIG     1      30.851  -0.787   7.407  1.00  0.00      LIG  
ATOM   5375 H50  LIG     1      29.402  -0.136   6.604  1.00  0.00      LIG  
ATOM   5376 H51  LIG     1      29.313  -1.732   7.351  1.00  0.00      LIG  
TER
REMARK  Energy: 73.613
REMARK  SimpleFitness: 73.613
REMARK  FullFitness: -1156.4092
REMARK  InterFull: -22.0012
REMARK  IntraFull: 114.059
REMARK  solvFull: -1507.81
REMARK  surfFull: 259.343
REMARK  extraFull: 0.0
REMARK  deltaGcompsolvpol: -1507.81
REMARK  deltaGcompsolvnonpol: 259.343
REMARK  deltaGprotsolvpol: -1512.07
REMARK  deltaGprotsolvnonpol: 254.074
REMARK  deltaGligsolvpol: -12.8188
REMARK  deltaGligsolvnonpol: 16.9111
REMARK  deltaGvdw: -22.0012
REMARK  deltaGelec: 0.0
REMARK  deltaG: -6.1274424
REMARK  Cluster: 1
REMARK  ClusterRank: 6
ATOM   5287 O    LIG     1      30.028   0.479  15.492  1.00  0.00      LIG  
ATOM   5288 O1   LIG     1      31.470   6.400  12.817  1.00  0.00      LIG  
ATOM   5289 O2   LIG     1      29.688  -0.695   9.879  1.00  0.00      LIG  
ATOM   5290 O3   LIG     1      31.208  -3.855  10.929  1.00  0.00      LIG  
ATOM   5291 O4   LIG     1      32.634  -1.475   9.482  1.00  0.00      LIG  
ATOM   5292 O5   LIG     1      28.960   1.069   8.640  1.00  0.00      LIG  
ATOM   5293 C    LIG     1      27.753   2.103  12.898  1.00  0.00      LIG  
ATOM   5294 C1   LIG     1      28.543   2.016  14.234  1.00  0.00      LIG  
ATOM   5295 C2   LIG     1      29.296   3.321  14.664  1.00  0.00      LIG  
ATOM   5296 C3   LIG     1      26.837   0.850  12.760  1.00  0.00      LIG  
ATOM   5297 C4   LIG     1      28.550   4.629  14.293  1.00  0.00      LIG  
ATOM   5298 C5   LIG     1      26.906   3.371  12.788  1.00  0.00      LIG  
ATOM   5299 C6   LIG     1      29.394   0.712  14.240  1.00  0.00      LIG  
ATOM   5300 C7   LIG     1      27.101   4.354  13.920  1.00  0.00      LIG  
ATOM   5301 C8   LIG     1      27.648  -0.388  12.826  1.00  0.00      LIG  
ATOM   5302 C9   LIG     1      29.274   5.732  13.457  1.00  0.00      LIG  
ATOM   5303 C10  LIG     1      30.768   3.331  14.253  1.00  0.00      LIG  
ATOM   5304 C11  LIG     1      26.105   0.710  11.424  1.00  0.00      LIG  
ATOM   5305 C12  LIG     1      28.570  -0.546  13.981  1.00  0.00      LIG  
ATOM   5306 C13  LIG     1      28.726   2.169  11.714  1.00  0.00      LIG  
ATOM   5307 C14  LIG     1      29.299   3.346  16.199  1.00  0.00      LIG  
ATOM   5308 C15  LIG     1      27.384  -1.244  11.836  1.00  0.00      LIG  
ATOM   5309 C16  LIG     1      25.758   0.755  13.837  1.00  0.00      LIG  
ATOM   5310 C17  LIG     1      26.330  -0.712  10.942  1.00  0.00      LIG  
ATOM   5311 C18  LIG     1      31.401   4.687  14.425  1.00  0.00      LIG  
ATOM   5312 C19  LIG     1      30.778   5.609  13.440  1.00  0.00      LIG  
ATOM   5313 C20  LIG     1      28.968   7.071  14.115  1.00  0.00      LIG  
ATOM   5314 C21  LIG     1      28.831   5.892  12.006  1.00  0.00      LIG  
ATOM   5315 C22  LIG     1      27.948  -2.621  11.623  1.00  0.00      LIG  
ATOM   5316 C23  LIG     1      28.591  -2.837  10.246  1.00  0.00      LIG  
ATOM   5317 C24  LIG     1      26.831  -3.640  11.775  1.00  0.00      LIG  
ATOM   5318 C25  LIG     1      29.919  -2.115   9.963  1.00  0.00      LIG  
ATOM   5319 C26  LIG     1      30.993  -2.448  11.015  1.00  0.00      LIG  
ATOM   5320 C27  LIG     1      32.339  -1.709  10.857  1.00  0.00      LIG  
ATOM   5321 C28  LIG     1      32.316  -0.370  11.575  1.00  0.00      LIG  
ATOM   5322 C29  LIG     1      33.492  -2.512  11.439  1.00  0.00      LIG  
ATOM   5323 C30  LIG     1      29.385  -0.076   8.684  1.00  0.00      LIG  
ATOM   5324 C31  LIG     1      29.783  -0.791   7.426  1.00  0.00      LIG  
ATOM   5325 H    LIG     1      27.810   1.880  15.030  1.00  0.00      LIG  
ATOM   5326 H1   LIG     1      28.416   5.145  15.247  1.00  0.00      LIG  
ATOM   5327 H2   LIG     1      25.841   3.150  12.723  1.00  0.00      LIG  
ATOM   5328 H3   LIG     1      27.124   3.868  11.842  1.00  0.00      LIG  
ATOM   5329 H4   LIG     1      30.190   0.768  13.494  1.00  0.00      LIG  
ATOM   5330 H5   LIG     1      26.588   5.290  13.681  1.00  0.00      LIG  
ATOM   5331 H6   LIG     1      26.591   3.954  14.801  1.00  0.00      LIG  
ATOM   5332 H7   LIG     1      30.883   3.011  13.216  1.00  0.00      LIG  
ATOM   5333 H8   LIG     1      31.331   2.618  14.859  1.00  0.00      LIG  
ATOM   5334 H9   LIG     1      26.450   1.412  10.665  1.00  0.00      LIG  
ATOM   5335 H10  LIG     1      25.034   0.902  11.535  1.00  0.00      LIG  
ATOM   5336 H11  LIG     1      27.978  -0.785  14.870  1.00  0.00      LIG  
ATOM   5337 H12  LIG     1      29.247  -1.394  13.846  1.00  0.00      LIG  
ATOM   5338 H13  LIG     1      29.314   1.259  11.592  1.00  0.00      LIG  
ATOM   5339 H14  LIG     1      28.205   2.352  10.774  1.00  0.00      LIG  
ATOM   5340 H15  LIG     1      29.425   2.995  11.823  1.00  0.00      LIG  
ATOM   5341 H16  LIG     1      29.676   4.296  16.587  1.00  0.00      LIG  
ATOM   5342 H17  LIG     1      29.933   2.570  16.627  1.00  0.00      LIG  
ATOM   5343 H18  LIG     1      28.287   3.215  16.592  1.00  0.00      LIG  
ATOM   5344 H19  LIG     1      25.071   1.601  13.784  1.00  0.00      LIG  
ATOM   5345 H20  LIG     1      25.152  -0.146  13.700  1.00  0.00      LIG  
ATOM   5346 H21  LIG     1      26.161   0.716  14.852  1.00  0.00      LIG  
ATOM   5347 H22  LIG     1      26.662  -0.722   9.903  1.00  0.00      LIG  
ATOM   5348 H23  LIG     1      25.408  -1.295  11.023  1.00  0.00      LIG  
ATOM   5349 H24  LIG     1      32.468   4.623  14.195  1.00  0.00      LIG  
ATOM   5350 H25  LIG     1      31.284   5.094  15.431  1.00  0.00      LIG  
ATOM   5351 H26  LIG     1      27.889   7.243  14.149  1.00  0.00      LIG  
ATOM   5352 H27  LIG     1      29.420   7.901  13.562  1.00  0.00      LIG  
ATOM   5353 H28  LIG     1      29.353   7.108  15.139  1.00  0.00      LIG  
ATOM   5354 H29  LIG     1      27.761   6.100  11.937  1.00  0.00      LIG  
ATOM   5355 H30  LIG     1      29.056   5.002  11.415  1.00  0.00      LIG  
ATOM   5356 H31  LIG     1      29.342   6.732  11.525  1.00  0.00      LIG  
ATOM   5357 H32  LIG     1      28.677  -2.850  12.402  1.00  0.00      LIG  
ATOM   5358 H33  LIG     1      29.330   0.508  16.168  1.00  0.00      LIG  
ATOM   5359 H34  LIG     1      27.868  -2.558   9.474  1.00  0.00      LIG  
ATOM   5360 H35  LIG     1      28.760  -3.910  10.125  1.00  0.00      LIG  
ATOM   5361 H36  LIG     1      27.234  -4.654  11.715  1.00  0.00      LIG  
ATOM   5362 H37  LIG     1      26.084  -3.538  10.983  1.00  0.00      LIG  
ATOM   5363 H38  LIG     1      26.326  -3.536  12.741  1.00  0.00      LIG  
ATOM   5364 H39  LIG     1      30.290  -2.532   9.025  1.00  0.00      LIG  
ATOM   5365 H40  LIG     1      30.626  -2.241  12.022  1.00  0.00      LIG  
ATOM   5366 H41  LIG     1      31.832  -4.090  11.638  1.00  0.00      LIG  
ATOM   5367 H42  LIG     1      33.285   0.128  11.486  1.00  0.00      LIG  
ATOM   5368 H43  LIG     1      32.086  -0.503  12.636  1.00  0.00      LIG  
ATOM   5369 H44  LIG     1      31.579   0.309  11.141  1.00  0.00      LIG  
ATOM   5370 H45  LIG     1      33.685  -3.419  10.859  1.00  0.00      LIG  
ATOM   5371 H46  LIG     1      34.414  -1.926  11.411  1.00  0.00      LIG  
ATOM   5372 H47  LIG     1      33.290  -2.787  12.478  1.00  0.00      LIG  
ATOM   5373 H48  LIG     1      32.014  -0.791   9.178  1.00  0.00      LIG  
ATOM   5374 H49  LIG     1      30.853  -1.014   7.437  1.00  0.00      LIG  
ATOM   5375 H50  LIG     1      29.575  -0.133   6.578  1.00  0.00      LIG  
ATOM   5376 H51  LIG     1      29.190  -1.699   7.306  1.00  0.00      LIG  
TER
REMARK  Energy: 73.613
REMARK  SimpleFitness: 73.613
REMARK  FullFitness: -1156.4092
REMARK  InterFull: -22.0012
REMARK  IntraFull: 114.059
REMARK  solvFull: -1507.81
REMARK  surfFull: 259.343
REMARK  extraFull: 0.0
REMARK  deltaGcompsolvpol: -1507.81
REMARK  deltaGcompsolvnonpol: 259.343
REMARK  deltaGprotsolvpol: -1512.07
REMARK  deltaGprotsolvnonpol: 254.074
REMARK  deltaGligsolvpol: -12.8188
REMARK  deltaGligsolvnonpol: 16.9111
REMARK  deltaGvdw: -22.0012
REMARK  deltaGelec: 0.0
REMARK  deltaG: -6.1274424
REMARK  Cluster: 1
REMARK  ClusterRank: 7
ATOM   5287 O    LIG     1      30.028   0.479  15.492  1.00  0.00      LIG  
ATOM   5288 O1   LIG     1      31.470   6.400  12.817  1.00  0.00      LIG  
ATOM   5289 O2   LIG     1      29.688  -0.695   9.879  1.00  0.00      LIG  
ATOM   5290 O3   LIG     1      31.208  -3.855  10.929  1.00  0.00      LIG  
ATOM   5291 O4   LIG     1      32.634  -1.475   9.482  1.00  0.00      LIG  
ATOM   5292 O5   LIG     1      28.960   1.069   8.640  1.00  0.00      LIG  
ATOM   5293 C    LIG     1      27.753   2.103  12.898  1.00  0.00      LIG  
ATOM   5294 C1   LIG     1      28.543   2.016  14.234  1.00  0.00      LIG  
ATOM   5295 C2   LIG     1      29.296   3.321  14.664  1.00  0.00      LIG  
ATOM   5296 C3   LIG     1      26.837   0.850  12.760  1.00  0.00      LIG  
ATOM   5297 C4   LIG     1      28.550   4.629  14.293  1.00  0.00      LIG  
ATOM   5298 C5   LIG     1      26.906   3.371  12.788  1.00  0.00      LIG  
ATOM   5299 C6   LIG     1      29.394   0.712  14.240  1.00  0.00      LIG  
ATOM   5300 C7   LIG     1      27.101   4.354  13.920  1.00  0.00      LIG  
ATOM   5301 C8   LIG     1      27.648  -0.388  12.826  1.00  0.00      LIG  
ATOM   5302 C9   LIG     1      29.274   5.732  13.457  1.00  0.00      LIG  
ATOM   5303 C10  LIG     1      30.768   3.331  14.253  1.00  0.00      LIG  
ATOM   5304 C11  LIG     1      26.105   0.710  11.424  1.00  0.00      LIG  
ATOM   5305 C12  LIG     1      28.570  -0.546  13.981  1.00  0.00      LIG  
ATOM   5306 C13  LIG     1      28.726   2.169  11.714  1.00  0.00      LIG  
ATOM   5307 C14  LIG     1      29.299   3.346  16.199  1.00  0.00      LIG  
ATOM   5308 C15  LIG     1      27.384  -1.244  11.836  1.00  0.00      LIG  
ATOM   5309 C16  LIG     1      25.758   0.755  13.837  1.00  0.00      LIG  
ATOM   5310 C17  LIG     1      26.330  -0.712  10.942  1.00  0.00      LIG  
ATOM   5311 C18  LIG     1      31.401   4.687  14.425  1.00  0.00      LIG  
ATOM   5312 C19  LIG     1      30.778   5.609  13.440  1.00  0.00      LIG  
ATOM   5313 C20  LIG     1      28.968   7.071  14.115  1.00  0.00      LIG  
ATOM   5314 C21  LIG     1      28.831   5.892  12.006  1.00  0.00      LIG  
ATOM   5315 C22  LIG     1      27.948  -2.621  11.623  1.00  0.00      LIG  
ATOM   5316 C23  LIG     1      28.591  -2.837  10.246  1.00  0.00      LIG  
ATOM   5317 C24  LIG     1      26.831  -3.640  11.775  1.00  0.00      LIG  
ATOM   5318 C25  LIG     1      29.919  -2.115   9.963  1.00  0.00      LIG  
ATOM   5319 C26  LIG     1      30.993  -2.448  11.015  1.00  0.00      LIG  
ATOM   5320 C27  LIG     1      32.339  -1.709  10.857  1.00  0.00      LIG  
ATOM   5321 C28  LIG     1      32.316  -0.370  11.575  1.00  0.00      LIG  
ATOM   5322 C29  LIG     1      33.492  -2.512  11.439  1.00  0.00      LIG  
ATOM   5323 C30  LIG     1      29.385  -0.076   8.684  1.00  0.00      LIG  
ATOM   5324 C31  LIG     1      29.783  -0.791   7.426  1.00  0.00      LIG  
ATOM   5325 H    LIG     1      27.810   1.880  15.030  1.00  0.00      LIG  
ATOM   5326 H1   LIG     1      28.416   5.145  15.247  1.00  0.00      LIG  
ATOM   5327 H2   LIG     1      25.841   3.150  12.723  1.00  0.00      LIG  
ATOM   5328 H3   LIG     1      27.124   3.868  11.842  1.00  0.00      LIG  
ATOM   5329 H4   LIG     1      30.190   0.768  13.494  1.00  0.00      LIG  
ATOM   5330 H5   LIG     1      26.588   5.290  13.681  1.00  0.00      LIG  
ATOM   5331 H6   LIG     1      26.591   3.954  14.801  1.00  0.00      LIG  
ATOM   5332 H7   LIG     1      30.883   3.011  13.216  1.00  0.00      LIG  
ATOM   5333 H8   LIG     1      31.331   2.618  14.859  1.00  0.00      LIG  
ATOM   5334 H9   LIG     1      26.450   1.412  10.665  1.00  0.00      LIG  
ATOM   5335 H10  LIG     1      25.034   0.902  11.535  1.00  0.00      LIG  
ATOM   5336 H11  LIG     1      27.978  -0.785  14.870  1.00  0.00      LIG  
ATOM   5337 H12  LIG     1      29.247  -1.394  13.846  1.00  0.00      LIG  
ATOM   5338 H13  LIG     1      29.314   1.259  11.592  1.00  0.00      LIG  
ATOM   5339 H14  LIG     1      28.205   2.352  10.774  1.00  0.00      LIG  
ATOM   5340 H15  LIG     1      29.425   2.995  11.823  1.00  0.00      LIG  
ATOM   5341 H16  LIG     1      29.676   4.296  16.587  1.00  0.00      LIG  
ATOM   5342 H17  LIG     1      29.933   2.570  16.627  1.00  0.00      LIG  
ATOM   5343 H18  LIG     1      28.287   3.215  16.592  1.00  0.00      LIG  
ATOM   5344 H19  LIG     1      25.071   1.601  13.784  1.00  0.00      LIG  
ATOM   5345 H20  LIG     1      25.152  -0.146  13.700  1.00  0.00      LIG  
ATOM   5346 H21  LIG     1      26.161   0.716  14.852  1.00  0.00      LIG  
ATOM   5347 H22  LIG     1      26.662  -0.722   9.903  1.00  0.00      LIG  
ATOM   5348 H23  LIG     1      25.408  -1.295  11.023  1.00  0.00      LIG  
ATOM   5349 H24  LIG     1      32.468   4.623  14.195  1.00  0.00      LIG  
ATOM   5350 H25  LIG     1      31.284   5.094  15.431  1.00  0.00      LIG  
ATOM   5351 H26  LIG     1      27.889   7.243  14.149  1.00  0.00      LIG  
ATOM   5352 H27  LIG     1      29.420   7.901  13.562  1.00  0.00      LIG  
ATOM   5353 H28  LIG     1      29.353   7.108  15.139  1.00  0.00      LIG  
ATOM   5354 H29  LIG     1      27.761   6.100  11.937  1.00  0.00      LIG  
ATOM   5355 H30  LIG     1      29.056   5.002  11.415  1.00  0.00      LIG  
ATOM   5356 H31  LIG     1      29.342   6.732  11.525  1.00  0.00      LIG  
ATOM   5357 H32  LIG     1      28.677  -2.850  12.402  1.00  0.00      LIG  
ATOM   5358 H33  LIG     1      29.330   0.508  16.168  1.00  0.00      LIG  
ATOM   5359 H34  LIG     1      27.868  -2.558   9.474  1.00  0.00      LIG  
ATOM   5360 H35  LIG     1      28.760  -3.910  10.125  1.00  0.00      LIG  
ATOM   5361 H36  LIG     1      27.234  -4.654  11.715  1.00  0.00      LIG  
ATOM   5362 H37  LIG     1      26.084  -3.538  10.983  1.00  0.00      LIG  
ATOM   5363 H38  LIG     1      26.326  -3.536  12.741  1.00  0.00      LIG  
ATOM   5364 H39  LIG     1      30.290  -2.532   9.025  1.00  0.00      LIG  
ATOM   5365 H40  LIG     1      30.626  -2.241  12.022  1.00  0.00      LIG  
ATOM   5366 H41  LIG     1      31.832  -4.090  11.638  1.00  0.00      LIG  
ATOM   5367 H42  LIG     1      33.285   0.128  11.486  1.00  0.00      LIG  
ATOM   5368 H43  LIG     1      32.086  -0.503  12.636  1.00  0.00      LIG  
ATOM   5369 H44  LIG     1      31.579   0.309  11.141  1.00  0.00      LIG  
ATOM   5370 H45  LIG     1      33.685  -3.419  10.859  1.00  0.00      LIG  
ATOM   5371 H46  LIG     1      34.414  -1.926  11.411  1.00  0.00      LIG  
ATOM   5372 H47  LIG     1      33.290  -2.787  12.478  1.00  0.00      LIG  
ATOM   5373 H48  LIG     1      32.014  -0.791   9.178  1.00  0.00      LIG  
ATOM   5374 H49  LIG     1      30.853  -1.014   7.437  1.00  0.00      LIG  
ATOM   5375 H50  LIG     1      29.575  -0.133   6.578  1.00  0.00      LIG  
ATOM   5376 H51  LIG     1      29.190  -1.699   7.306  1.00  0.00      LIG  
TER
REMARK  Energy: 72.2281
REMARK  SimpleFitness: 72.2281
REMARK  FullFitness: -1156.5444
REMARK  InterFull: -14.6695
REMARK  IntraFull: 107.506
REMARK  solvFull: -1510.16
REMARK  surfFull: 260.779
REMARK  extraFull: 0.0
REMARK  deltaGcompsolvpol: -1510.16
REMARK  deltaGcompsolvnonpol: 260.779
REMARK  deltaGprotsolvpol: -1512.07
REMARK  deltaGprotsolvnonpol: 254.074
REMARK  deltaGligsolvpol: -12.0897
REMARK  deltaGligsolvnonpol: 16.683
REMARK  deltaGvdw: -14.6695
REMARK  deltaGelec: 0.0
REMARK  deltaG: -5.4648786
REMARK  Cluster: 2
REMARK  ClusterRank: 0
ATOM   5287 O    LIG     1      30.347   3.959  14.767  1.00  0.00      LIG  
ATOM   5288 O1   LIG     1      27.813   2.735  20.774  1.00  0.00      LIG  
ATOM   5289 O2   LIG     1      28.170  -0.208  12.471  1.00  0.00      LIG  
ATOM   5290 O3   LIG     1      26.924  -3.007  13.474  1.00  0.00      LIG  
ATOM   5291 O4   LIG     1      25.698  -1.506  11.435  1.00  0.00      LIG  
ATOM   5292 O5   LIG     1      27.265  -0.152  14.594  1.00  0.00      LIG  
ATOM   5293 C    LIG     1      31.421   0.905  16.800  1.00  0.00      LIG  
ATOM   5294 C1   LIG     1      31.206   2.424  16.525  1.00  0.00      LIG  
ATOM   5295 C2   LIG     1      30.633   3.263  17.718  1.00  0.00      LIG  
ATOM   5296 C3   LIG     1      32.279   0.291  15.654  1.00  0.00      LIG  
ATOM   5297 C4   LIG     1      31.136   2.798  19.108  1.00  0.00      LIG  
ATOM   5298 C5   LIG     1      32.105   0.637  18.139  1.00  0.00      LIG  
ATOM   5299 C6   LIG     1      30.479   2.598  15.162  1.00  0.00      LIG  
ATOM   5300 C7   LIG     1      32.336   1.871  18.981  1.00  0.00      LIG  
ATOM   5301 C8   LIG     1      31.619   0.537  14.351  1.00  0.00      LIG  
ATOM   5302 C9   LIG     1      30.112   2.441  20.231  1.00  0.00      LIG  
ATOM   5303 C10  LIG     1      29.116   3.444  17.654  1.00  0.00      LIG  
ATOM   5304 C11  LIG     1      32.424  -1.235  15.681  1.00  0.00      LIG  
ATOM   5305 C12  LIG     1      31.236   1.934  14.020  1.00  0.00      LIG  
ATOM   5306 C13  LIG     1      30.067   0.181  16.882  1.00  0.00      LIG  
ATOM   5307 C14  LIG     1      31.223   4.674  17.590  1.00  0.00      LIG  
ATOM   5308 C15  LIG     1      31.511  -0.560  13.600  1.00  0.00      LIG  
ATOM   5309 C16  LIG     1      33.705   0.853  15.562  1.00  0.00      LIG  
ATOM   5310 C17  LIG     1      32.054  -1.750  14.302  1.00  0.00      LIG  
ATOM   5311 C18  LIG     1      28.555   4.002  18.937  1.00  0.00      LIG  
ATOM   5312 C19  LIG     1      28.720   2.966  19.988  1.00  0.00      LIG  
ATOM   5313 C20  LIG     1      30.597   3.106  21.513  1.00  0.00      LIG  
ATOM   5314 C21  LIG     1      29.966   0.963  20.575  1.00  0.00      LIG  
ATOM   5315 C22  LIG     1      31.026  -0.635  12.182  1.00  0.00      LIG  
ATOM   5316 C23  LIG     1      29.987  -1.720  11.957  1.00  0.00      LIG  
ATOM   5317 C24  LIG     1      32.197  -0.914  11.258  1.00  0.00      LIG  
ATOM   5318 C25  LIG     1      28.686  -1.524  12.733  1.00  0.00      LIG  
ATOM   5319 C26  LIG     1      27.701  -2.642  12.331  1.00  0.00      LIG  
ATOM   5320 C27  LIG     1      26.744  -2.429  11.132  1.00  0.00      LIG  
ATOM   5321 C28  LIG     1      27.410  -1.954   9.855  1.00  0.00      LIG  
ATOM   5322 C29  LIG     1      26.111  -3.770  10.813  1.00  0.00      LIG  
ATOM   5323 C30  LIG     1      27.463   0.353  13.500  1.00  0.00      LIG  
ATOM   5324 C31  LIG     1      26.973   1.709  13.106  1.00  0.00      LIG  
ATOM   5325 H    LIG     1      32.194   2.859  16.372  1.00  0.00      LIG  
ATOM   5326 H1   LIG     1      31.613   3.684  19.534  1.00  0.00      LIG  
ATOM   5327 H2   LIG     1      33.066   0.137  18.016  1.00  0.00      LIG  
ATOM   5328 H3   LIG     1      31.513  -0.081  18.707  1.00  0.00      LIG  
ATOM   5329 H4   LIG     1      29.467   2.188  15.207  1.00  0.00      LIG  
ATOM   5330 H5   LIG     1      32.691   1.575  19.972  1.00  0.00      LIG  
ATOM   5331 H6   LIG     1      33.157   2.435  18.530  1.00  0.00      LIG  
ATOM   5332 H7   LIG     1      28.623   2.498  17.425  1.00  0.00      LIG  
ATOM   5333 H8   LIG     1      28.856   4.134  16.848  1.00  0.00      LIG  
ATOM   5334 H9   LIG     1      31.801  -1.723  16.432  1.00  0.00      LIG  
ATOM   5335 H10  LIG     1      33.451  -1.526  15.922  1.00  0.00      LIG  
ATOM   5336 H11  LIG     1      32.142   2.506  13.799  1.00  0.00      LIG  
ATOM   5337 H12  LIG     1      30.629   1.986  13.112  1.00  0.00      LIG  
ATOM   5338 H13  LIG     1      29.533   0.164  15.931  1.00  0.00      LIG  
ATOM   5339 H14  LIG     1      30.179  -0.855  17.206  1.00  0.00      LIG  
ATOM   5340 H15  LIG     1      29.416   0.648  17.618  1.00  0.00      LIG  
ATOM   5341 H16  LIG     1      30.989   5.291  18.461  1.00  0.00      LIG  
ATOM   5342 H17  LIG     1      30.837   5.211  16.724  1.00  0.00      LIG  
ATOM   5343 H18  LIG     1      32.312   4.633  17.506  1.00  0.00      LIG  
ATOM   5344 H19  LIG     1      34.291   0.616  16.453  1.00  0.00      LIG  
ATOM   5345 H20  LIG     1      34.241   0.415  14.714  1.00  0.00      LIG  
ATOM   5346 H21  LIG     1      33.731   1.937  15.427  1.00  0.00      LIG  
ATOM   5347 H22  LIG     1      31.310  -2.547  14.379  1.00  0.00      LIG  
ATOM   5348 H23  LIG     1      32.937  -2.139  13.788  1.00  0.00      LIG  
ATOM   5349 H24  LIG     1      27.485   4.192  18.818  1.00  0.00      LIG  
ATOM   5350 H25  LIG     1      29.042   4.926  19.257  1.00  0.00      LIG  
ATOM   5351 H26  LIG     1      31.601   2.757  21.769  1.00  0.00      LIG  
ATOM   5352 H27  LIG     1      29.939   2.878  22.357  1.00  0.00      LIG  
ATOM   5353 H28  LIG     1      30.632   4.195  21.406  1.00  0.00      LIG  
ATOM   5354 H29  LIG     1      30.922   0.526  20.873  1.00  0.00      LIG  
ATOM   5355 H30  LIG     1      29.566   0.394  19.733  1.00  0.00      LIG  
ATOM   5356 H31  LIG     1      29.283   0.814  21.417  1.00  0.00      LIG  
ATOM   5357 H32  LIG     1      30.593   0.319  11.876  1.00  0.00      LIG  
ATOM   5358 H33  LIG     1      31.245   4.330  14.750  1.00  0.00      LIG  
ATOM   5359 H34  LIG     1      30.405  -2.703  12.193  1.00  0.00      LIG  
ATOM   5360 H35  LIG     1      29.785  -1.729  10.887  1.00  0.00      LIG  
ATOM   5361 H36  LIG     1      32.980  -0.159  11.373  1.00  0.00      LIG  
ATOM   5362 H37  LIG     1      31.864  -0.903  10.217  1.00  0.00      LIG  
ATOM   5363 H38  LIG     1      32.634  -1.898  11.456  1.00  0.00      LIG  
ATOM   5364 H39  LIG     1      28.942  -1.627  13.795  1.00  0.00      LIG  
ATOM   5365 H40  LIG     1      28.302  -3.521  12.099  1.00  0.00      LIG  
ATOM   5366 H41  LIG     1      27.541  -3.225  14.198  1.00  0.00      LIG  
ATOM   5367 H42  LIG     1      27.804  -0.940   9.965  1.00  0.00      LIG  
ATOM   5368 H43  LIG     1      28.224  -2.624   9.569  1.00  0.00      LIG  
ATOM   5369 H44  LIG     1      26.684  -1.920   9.038  1.00  0.00      LIG  
ATOM   5370 H45  LIG     1      26.878  -4.514  10.576  1.00  0.00      LIG  
ATOM   5371 H46  LIG     1      25.511  -4.142  11.646  1.00  0.00      LIG  
ATOM   5372 H47  LIG     1      25.448  -3.681   9.952  1.00  0.00      LIG  
ATOM   5373 H48  LIG     1      25.285  -1.830  12.255  1.00  0.00      LIG  
ATOM   5374 H49  LIG     1      26.393   2.122  13.935  1.00  0.00      LIG  
ATOM   5375 H50  LIG     1      26.328   1.628  12.227  1.00  0.00      LIG  
ATOM   5376 H51  LIG     1      27.824   2.365  12.905  1.00  0.00      LIG  
TER
REMARK  Energy: 72.2281
REMARK  SimpleFitness: 72.2281
REMARK  FullFitness: -1156.5444
REMARK  InterFull: -14.6695
REMARK  IntraFull: 107.506
REMARK  solvFull: -1510.16
REMARK  surfFull: 260.779
REMARK  extraFull: 0.0
REMARK  deltaGcompsolvpol: -1510.16
REMARK  deltaGcompsolvnonpol: 260.779
REMARK  deltaGprotsolvpol: -1512.07
REMARK  deltaGprotsolvnonpol: 254.074
REMARK  deltaGligsolvpol: -12.0897
REMARK  deltaGligsolvnonpol: 16.683
REMARK  deltaGvdw: -14.6695
REMARK  deltaGelec: 0.0
REMARK  deltaG: -5.4648786
REMARK  Cluster: 2
REMARK  ClusterRank: 1
ATOM   5287 O    LIG     1      30.347   3.959  14.767  1.00  0.00      LIG  
ATOM   5288 O1   LIG     1      27.813   2.735  20.774  1.00  0.00      LIG  
ATOM   5289 O2   LIG     1      28.170  -0.208  12.471  1.00  0.00      LIG  
ATOM   5290 O3   LIG     1      26.924  -3.007  13.474  1.00  0.00      LIG  
ATOM   5291 O4   LIG     1      25.698  -1.506  11.435  1.00  0.00      LIG  
ATOM   5292 O5   LIG     1      27.265  -0.152  14.594  1.00  0.00      LIG  
ATOM   5293 C    LIG     1      31.421   0.905  16.800  1.00  0.00      LIG  
ATOM   5294 C1   LIG     1      31.206   2.424  16.525  1.00  0.00      LIG  
ATOM   5295 C2   LIG     1      30.633   3.263  17.718  1.00  0.00      LIG  
ATOM   5296 C3   LIG     1      32.279   0.291  15.654  1.00  0.00      LIG  
ATOM   5297 C4   LIG     1      31.136   2.798  19.108  1.00  0.00      LIG  
ATOM   5298 C5   LIG     1      32.105   0.637  18.139  1.00  0.00      LIG  
ATOM   5299 C6   LIG     1      30.479   2.598  15.162  1.00  0.00      LIG  
ATOM   5300 C7   LIG     1      32.336   1.871  18.981  1.00  0.00      LIG  
ATOM   5301 C8   LIG     1      31.619   0.537  14.351  1.00  0.00      LIG  
ATOM   5302 C9   LIG     1      30.112   2.441  20.231  1.00  0.00      LIG  
ATOM   5303 C10  LIG     1      29.116   3.444  17.654  1.00  0.00      LIG  
ATOM   5304 C11  LIG     1      32.424  -1.235  15.681  1.00  0.00      LIG  
ATOM   5305 C12  LIG     1      31.236   1.934  14.020  1.00  0.00      LIG  
ATOM   5306 C13  LIG     1      30.067   0.181  16.882  1.00  0.00      LIG  
ATOM   5307 C14  LIG     1      31.223   4.674  17.590  1.00  0.00      LIG  
ATOM   5308 C15  LIG     1      31.511  -0.560  13.600  1.00  0.00      LIG  
ATOM   5309 C16  LIG     1      33.705   0.853  15.562  1.00  0.00      LIG  
ATOM   5310 C17  LIG     1      32.054  -1.750  14.302  1.00  0.00      LIG  
ATOM   5311 C18  LIG     1      28.555   4.002  18.937  1.00  0.00      LIG  
ATOM   5312 C19  LIG     1      28.720   2.966  19.988  1.00  0.00      LIG  
ATOM   5313 C20  LIG     1      30.597   3.106  21.513  1.00  0.00      LIG  
ATOM   5314 C21  LIG     1      29.966   0.963  20.575  1.00  0.00      LIG  
ATOM   5315 C22  LIG     1      31.026  -0.635  12.182  1.00  0.00      LIG  
ATOM   5316 C23  LIG     1      29.987  -1.720  11.957  1.00  0.00      LIG  
ATOM   5317 C24  LIG     1      32.197  -0.914  11.258  1.00  0.00      LIG  
ATOM   5318 C25  LIG     1      28.686  -1.524  12.733  1.00  0.00      LIG  
ATOM   5319 C26  LIG     1      27.701  -2.642  12.331  1.00  0.00      LIG  
ATOM   5320 C27  LIG     1      26.744  -2.429  11.132  1.00  0.00      LIG  
ATOM   5321 C28  LIG     1      27.410  -1.954   9.855  1.00  0.00      LIG  
ATOM   5322 C29  LIG     1      26.111  -3.770  10.813  1.00  0.00      LIG  
ATOM   5323 C30  LIG     1      27.463   0.353  13.500  1.00  0.00      LIG  
ATOM   5324 C31  LIG     1      26.973   1.709  13.106  1.00  0.00      LIG  
ATOM   5325 H    LIG     1      32.194   2.859  16.372  1.00  0.00      LIG  
ATOM   5326 H1   LIG     1      31.613   3.684  19.534  1.00  0.00      LIG  
ATOM   5327 H2   LIG     1      33.066   0.137  18.016  1.00  0.00      LIG  
ATOM   5328 H3   LIG     1      31.513  -0.081  18.707  1.00  0.00      LIG  
ATOM   5329 H4   LIG     1      29.467   2.188  15.207  1.00  0.00      LIG  
ATOM   5330 H5   LIG     1      32.691   1.575  19.972  1.00  0.00      LIG  
ATOM   5331 H6   LIG     1      33.157   2.435  18.530  1.00  0.00      LIG  
ATOM   5332 H7   LIG     1      28.623   2.498  17.425  1.00  0.00      LIG  
ATOM   5333 H8   LIG     1      28.856   4.134  16.848  1.00  0.00      LIG  
ATOM   5334 H9   LIG     1      31.801  -1.723  16.432  1.00  0.00      LIG  
ATOM   5335 H10  LIG     1      33.451  -1.526  15.922  1.00  0.00      LIG  
ATOM   5336 H11  LIG     1      32.142   2.506  13.799  1.00  0.00      LIG  
ATOM   5337 H12  LIG     1      30.629   1.986  13.112  1.00  0.00      LIG  
ATOM   5338 H13  LIG     1      29.533   0.164  15.931  1.00  0.00      LIG  
ATOM   5339 H14  LIG     1      30.179  -0.855  17.206  1.00  0.00      LIG  
ATOM   5340 H15  LIG     1      29.416   0.648  17.618  1.00  0.00      LIG  
ATOM   5341 H16  LIG     1      30.989   5.291  18.461  1.00  0.00      LIG  
ATOM   5342 H17  LIG     1      30.837   5.211  16.724  1.00  0.00      LIG  
ATOM   5343 H18  LIG     1      32.312   4.633  17.506  1.00  0.00      LIG  
ATOM   5344 H19  LIG     1      34.291   0.616  16.453  1.00  0.00      LIG  
ATOM   5345 H20  LIG     1      34.241   0.415  14.714  1.00  0.00      LIG  
ATOM   5346 H21  LIG     1      33.731   1.937  15.427  1.00  0.00      LIG  
ATOM   5347 H22  LIG     1      31.310  -2.547  14.379  1.00  0.00      LIG  
ATOM   5348 H23  LIG     1      32.937  -2.139  13.788  1.00  0.00      LIG  
ATOM   5349 H24  LIG     1      27.485   4.192  18.818  1.00  0.00      LIG  
ATOM   5350 H25  LIG     1      29.042   4.926  19.257  1.00  0.00      LIG  
ATOM   5351 H26  LIG     1      31.601   2.757  21.769  1.00  0.00      LIG  
ATOM   5352 H27  LIG     1      29.939   2.878  22.357  1.00  0.00      LIG  
ATOM   5353 H28  LIG     1      30.632   4.195  21.406  1.00  0.00      LIG  
ATOM   5354 H29  LIG     1      30.922   0.526  20.873  1.00  0.00      LIG  
ATOM   5355 H30  LIG     1      29.566   0.394  19.733  1.00  0.00      LIG  
ATOM   5356 H31  LIG     1      29.283   0.814  21.417  1.00  0.00      LIG  
ATOM   5357 H32  LIG     1      30.593   0.319  11.876  1.00  0.00      LIG  
ATOM   5358 H33  LIG     1      31.245   4.330  14.750  1.00  0.00      LIG  
ATOM   5359 H34  LIG     1      30.405  -2.703  12.193  1.00  0.00      LIG  
ATOM   5360 H35  LIG     1      29.785  -1.729  10.887  1.00  0.00      LIG  
ATOM   5361 H36  LIG     1      32.980  -0.159  11.373  1.00  0.00      LIG  
ATOM   5362 H37  LIG     1      31.864  -0.903  10.217  1.00  0.00      LIG  
ATOM   5363 H38  LIG     1      32.634  -1.898  11.456  1.00  0.00      LIG  
ATOM   5364 H39  LIG     1      28.942  -1.627  13.795  1.00  0.00      LIG  
ATOM   5365 H40  LIG     1      28.302  -3.521  12.099  1.00  0.00      LIG  
ATOM   5366 H41  LIG     1      27.541  -3.225  14.198  1.00  0.00      LIG  
ATOM   5367 H42  LIG     1      27.804  -0.940   9.965  1.00  0.00      LIG  
ATOM   5368 H43  LIG     1      28.224  -2.624   9.569  1.00  0.00      LIG  
ATOM   5369 H44  LIG     1      26.684  -1.920   9.038  1.00  0.00      LIG  
ATOM   5370 H45  LIG     1      26.878  -4.514  10.576  1.00  0.00      LIG  
ATOM   5371 H46  LIG     1      25.511  -4.142  11.646  1.00  0.00      LIG  
ATOM   5372 H47  LIG     1      25.448  -3.681   9.952  1.00  0.00      LIG  
ATOM   5373 H48  LIG     1      25.285  -1.830  12.255  1.00  0.00      LIG  
ATOM   5374 H49  LIG     1      26.393   2.122  13.935  1.00  0.00      LIG  
ATOM   5375 H50  LIG     1      26.328   1.628  12.227  1.00  0.00      LIG  
ATOM   5376 H51  LIG     1      27.824   2.365  12.905  1.00  0.00      LIG  
TER
REMARK  Energy: 72.2281
REMARK  SimpleFitness: 72.2281
REMARK  FullFitness: -1156.5444
REMARK  InterFull: -14.6695
REMARK  IntraFull: 107.506
REMARK  solvFull: -1510.16
REMARK  surfFull: 260.779
REMARK  extraFull: 0.0
REMARK  deltaGcompsolvpol: -1510.16
REMARK  deltaGcompsolvnonpol: 260.779
REMARK  deltaGprotsolvpol: -1512.07
REMARK  deltaGprotsolvnonpol: 254.074
REMARK  deltaGligsolvpol: -12.0897
REMARK  deltaGligsolvnonpol: 16.683
REMARK  deltaGvdw: -14.6695
REMARK  deltaGelec: 0.0
REMARK  deltaG: -5.4648786
REMARK  Cluster: 2
REMARK  ClusterRank: 2
ATOM   5287 O    LIG     1      30.347   3.959  14.767  1.00  0.00      LIG  
ATOM   5288 O1   LIG     1      27.813   2.735  20.774  1.00  0.00      LIG  
ATOM   5289 O2   LIG     1      28.170  -0.208  12.471  1.00  0.00      LIG  
ATOM   5290 O3   LIG     1      26.924  -3.007  13.474  1.00  0.00      LIG  
ATOM   5291 O4   LIG     1      25.698  -1.506  11.435  1.00  0.00      LIG  
ATOM   5292 O5   LIG     1      27.265  -0.152  14.594  1.00  0.00      LIG  
ATOM   5293 C    LIG     1      31.421   0.905  16.800  1.00  0.00      LIG  
ATOM   5294 C1   LIG     1      31.206   2.424  16.525  1.00  0.00      LIG  
ATOM   5295 C2   LIG     1      30.633   3.263  17.718  1.00  0.00      LIG  
ATOM   5296 C3   LIG     1      32.279   0.291  15.654  1.00  0.00      LIG  
ATOM   5297 C4   LIG     1      31.136   2.798  19.108  1.00  0.00      LIG  
ATOM   5298 C5   LIG     1      32.105   0.637  18.139  1.00  0.00      LIG  
ATOM   5299 C6   LIG     1      30.479   2.598  15.162  1.00  0.00      LIG  
ATOM   5300 C7   LIG     1      32.336   1.871  18.981  1.00  0.00      LIG  
ATOM   5301 C8   LIG     1      31.619   0.537  14.351  1.00  0.00      LIG  
ATOM   5302 C9   LIG     1      30.112   2.441  20.231  1.00  0.00      LIG  
ATOM   5303 C10  LIG     1      29.116   3.444  17.654  1.00  0.00      LIG  
ATOM   5304 C11  LIG     1      32.424  -1.235  15.681  1.00  0.00      LIG  
ATOM   5305 C12  LIG     1      31.236   1.934  14.020  1.00  0.00      LIG  
ATOM   5306 C13  LIG     1      30.067   0.181  16.882  1.00  0.00      LIG  
ATOM   5307 C14  LIG     1      31.223   4.674  17.590  1.00  0.00      LIG  
ATOM   5308 C15  LIG     1      31.511  -0.560  13.600  1.00  0.00      LIG  
ATOM   5309 C16  LIG     1      33.705   0.853  15.562  1.00  0.00      LIG  
ATOM   5310 C17  LIG     1      32.054  -1.750  14.302  1.00  0.00      LIG  
ATOM   5311 C18  LIG     1      28.555   4.002  18.937  1.00  0.00      LIG  
ATOM   5312 C19  LIG     1      28.720   2.966  19.988  1.00  0.00      LIG  
ATOM   5313 C20  LIG     1      30.597   3.106  21.513  1.00  0.00      LIG  
ATOM   5314 C21  LIG     1      29.966   0.963  20.575  1.00  0.00      LIG  
ATOM   5315 C22  LIG     1      31.026  -0.635  12.182  1.00  0.00      LIG  
ATOM   5316 C23  LIG     1      29.987  -1.720  11.957  1.00  0.00      LIG  
ATOM   5317 C24  LIG     1      32.197  -0.914  11.258  1.00  0.00      LIG  
ATOM   5318 C25  LIG     1      28.686  -1.524  12.733  1.00  0.00      LIG  
ATOM   5319 C26  LIG     1      27.701  -2.642  12.331  1.00  0.00      LIG  
ATOM   5320 C27  LIG     1      26.744  -2.429  11.132  1.00  0.00      LIG  
ATOM   5321 C28  LIG     1      27.410  -1.954   9.855  1.00  0.00      LIG  
ATOM   5322 C29  LIG     1      26.111  -3.770  10.813  1.00  0.00      LIG  
ATOM   5323 C30  LIG     1      27.463   0.353  13.500  1.00  0.00      LIG  
ATOM   5324 C31  LIG     1      26.973   1.709  13.106  1.00  0.00      LIG  
ATOM   5325 H    LIG     1      32.194   2.859  16.372  1.00  0.00      LIG  
ATOM   5326 H1   LIG     1      31.613   3.684  19.534  1.00  0.00      LIG  
ATOM   5327 H2   LIG     1      33.066   0.137  18.016  1.00  0.00      LIG  
ATOM   5328 H3   LIG     1      31.513  -0.081  18.707  1.00  0.00      LIG  
ATOM   5329 H4   LIG     1      29.467   2.188  15.207  1.00  0.00      LIG  
ATOM   5330 H5   LIG     1      32.691   1.575  19.972  1.00  0.00      LIG  
ATOM   5331 H6   LIG     1      33.157   2.435  18.530  1.00  0.00      LIG  
ATOM   5332 H7   LIG     1      28.623   2.498  17.425  1.00  0.00      LIG  
ATOM   5333 H8   LIG     1      28.856   4.134  16.848  1.00  0.00      LIG  
ATOM   5334 H9   LIG     1      31.801  -1.723  16.432  1.00  0.00      LIG  
ATOM   5335 H10  LIG     1      33.451  -1.526  15.922  1.00  0.00      LIG  
ATOM   5336 H11  LIG     1      32.142   2.506  13.799  1.00  0.00      LIG  
ATOM   5337 H12  LIG     1      30.629   1.986  13.112  1.00  0.00      LIG  
ATOM   5338 H13  LIG     1      29.533   0.164  15.931  1.00  0.00      LIG  
ATOM   5339 H14  LIG     1      30.179  -0.855  17.206  1.00  0.00      LIG  
ATOM   5340 H15  LIG     1      29.416   0.648  17.618  1.00  0.00      LIG  
ATOM   5341 H16  LIG     1      30.989   5.291  18.461  1.00  0.00      LIG  
ATOM   5342 H17  LIG     1      30.837   5.211  16.724  1.00  0.00      LIG  
ATOM   5343 H18  LIG     1      32.312   4.633  17.506  1.00  0.00      LIG  
ATOM   5344 H19  LIG     1      34.291   0.616  16.453  1.00  0.00      LIG  
ATOM   5345 H20  LIG     1      34.241   0.415  14.714  1.00  0.00      LIG  
ATOM   5346 H21  LIG     1      33.731   1.937  15.427  1.00  0.00      LIG  
ATOM   5347 H22  LIG     1      31.310  -2.547  14.379  1.00  0.00      LIG  
ATOM   5348 H23  LIG     1      32.937  -2.139  13.788  1.00  0.00      LIG  
ATOM   5349 H24  LIG     1      27.485   4.192  18.818  1.00  0.00      LIG  
ATOM   5350 H25  LIG     1      29.042   4.926  19.257  1.00  0.00      LIG  
ATOM   5351 H26  LIG     1      31.601   2.757  21.769  1.00  0.00      LIG  
ATOM   5352 H27  LIG     1      29.939   2.878  22.357  1.00  0.00      LIG  
ATOM   5353 H28  LIG     1      30.632   4.195  21.406  1.00  0.00      LIG  
ATOM   5354 H29  LIG     1      30.922   0.526  20.873  1.00  0.00      LIG  
ATOM   5355 H30  LIG     1      29.566   0.394  19.733  1.00  0.00      LIG  
ATOM   5356 H31  LIG     1      29.283   0.814  21.417  1.00  0.00      LIG  
ATOM   5357 H32  LIG     1      30.593   0.319  11.876  1.00  0.00      LIG  
ATOM   5358 H33  LIG     1      31.245   4.330  14.750  1.00  0.00      LIG  
ATOM   5359 H34  LIG     1      30.405  -2.703  12.193  1.00  0.00      LIG  
ATOM   5360 H35  LIG     1      29.785  -1.729  10.887  1.00  0.00      LIG  
ATOM   5361 H36  LIG     1      32.980  -0.159  11.373  1.00  0.00      LIG  
ATOM   5362 H37  LIG     1      31.864  -0.903  10.217  1.00  0.00      LIG  
ATOM   5363 H38  LIG     1      32.634  -1.898  11.456  1.00  0.00      LIG  
ATOM   5364 H39  LIG     1      28.942  -1.627  13.795  1.00  0.00      LIG  
ATOM   5365 H40  LIG     1      28.302  -3.521  12.099  1.00  0.00      LIG  
ATOM   5366 H41  LIG     1      27.541  -3.225  14.198  1.00  0.00      LIG  
ATOM   5367 H42  LIG     1      27.804  -0.940   9.965  1.00  0.00      LIG  
ATOM   5368 H43  LIG     1      28.224  -2.624   9.569  1.00  0.00      LIG  
ATOM   5369 H44  LIG     1      26.684  -1.920   9.038  1.00  0.00      LIG  
ATOM   5370 H45  LIG     1      26.878  -4.514  10.576  1.00  0.00      LIG  
ATOM   5371 H46  LIG     1      25.511  -4.142  11.646  1.00  0.00      LIG  
ATOM   5372 H47  LIG     1      25.448  -3.681   9.952  1.00  0.00      LIG  
ATOM   5373 H48  LIG     1      25.285  -1.830  12.255  1.00  0.00      LIG  
ATOM   5374 H49  LIG     1      26.393   2.122  13.935  1.00  0.00      LIG  
ATOM   5375 H50  LIG     1      26.328   1.628  12.227  1.00  0.00      LIG  
ATOM   5376 H51  LIG     1      27.824   2.365  12.905  1.00  0.00      LIG  
TER
REMARK  Energy: 72.2281
REMARK  SimpleFitness: 72.2281
REMARK  FullFitness: -1156.5444
REMARK  InterFull: -14.6695
REMARK  IntraFull: 107.506
REMARK  solvFull: -1510.16
REMARK  surfFull: 260.779
REMARK  extraFull: 0.0
REMARK  deltaGcompsolvpol: -1510.16
REMARK  deltaGcompsolvnonpol: 260.779
REMARK  deltaGprotsolvpol: -1512.07
REMARK  deltaGprotsolvnonpol: 254.074
REMARK  deltaGligsolvpol: -12.0897
REMARK  deltaGligsolvnonpol: 16.683
REMARK  deltaGvdw: -14.6695
REMARK  deltaGelec: 0.0
REMARK  deltaG: -5.4648786
REMARK  Cluster: 2
REMARK  ClusterRank: 3
ATOM   5287 O    LIG     1      30.347   3.959  14.767  1.00  0.00      LIG  
ATOM   5288 O1   LIG     1      27.813   2.735  20.774  1.00  0.00      LIG  
ATOM   5289 O2   LIG     1      28.170  -0.208  12.471  1.00  0.00      LIG  
ATOM   5290 O3   LIG     1      26.924  -3.007  13.474  1.00  0.00      LIG  
ATOM   5291 O4   LIG     1      25.698  -1.506  11.435  1.00  0.00      LIG  
ATOM   5292 O5   LIG     1      27.265  -0.152  14.594  1.00  0.00      LIG  
ATOM   5293 C    LIG     1      31.421   0.905  16.800  1.00  0.00      LIG  
ATOM   5294 C1   LIG     1      31.206   2.424  16.525  1.00  0.00      LIG  
ATOM   5295 C2   LIG     1      30.633   3.263  17.718  1.00  0.00      LIG  
ATOM   5296 C3   LIG     1      32.279   0.291  15.654  1.00  0.00      LIG  
ATOM   5297 C4   LIG     1      31.136   2.798  19.108  1.00  0.00      LIG  
ATOM   5298 C5   LIG     1      32.105   0.637  18.139  1.00  0.00      LIG  
ATOM   5299 C6   LIG     1      30.479   2.598  15.162  1.00  0.00      LIG  
ATOM   5300 C7   LIG     1      32.336   1.871  18.981  1.00  0.00      LIG  
ATOM   5301 C8   LIG     1      31.619   0.537  14.351  1.00  0.00      LIG  
ATOM   5302 C9   LIG     1      30.112   2.441  20.231  1.00  0.00      LIG  
ATOM   5303 C10  LIG     1      29.116   3.444  17.654  1.00  0.00      LIG  
ATOM   5304 C11  LIG     1      32.424  -1.235  15.681  1.00  0.00      LIG  
ATOM   5305 C12  LIG     1      31.236   1.934  14.020  1.00  0.00      LIG  
ATOM   5306 C13  LIG     1      30.067   0.181  16.882  1.00  0.00      LIG  
ATOM   5307 C14  LIG     1      31.223   4.674  17.590  1.00  0.00      LIG  
ATOM   5308 C15  LIG     1      31.511  -0.560  13.600  1.00  0.00      LIG  
ATOM   5309 C16  LIG     1      33.705   0.853  15.562  1.00  0.00      LIG  
ATOM   5310 C17  LIG     1      32.054  -1.750  14.302  1.00  0.00      LIG  
ATOM   5311 C18  LIG     1      28.555   4.002  18.937  1.00  0.00      LIG  
ATOM   5312 C19  LIG     1      28.720   2.966  19.988  1.00  0.00      LIG  
ATOM   5313 C20  LIG     1      30.597   3.106  21.513  1.00  0.00      LIG  
ATOM   5314 C21  LIG     1      29.966   0.963  20.575  1.00  0.00      LIG  
ATOM   5315 C22  LIG     1      31.026  -0.635  12.182  1.00  0.00      LIG  
ATOM   5316 C23  LIG     1      29.987  -1.720  11.957  1.00  0.00      LIG  
ATOM   5317 C24  LIG     1      32.197  -0.914  11.258  1.00  0.00      LIG  
ATOM   5318 C25  LIG     1      28.686  -1.524  12.733  1.00  0.00      LIG  
ATOM   5319 C26  LIG     1      27.701  -2.642  12.331  1.00  0.00      LIG  
ATOM   5320 C27  LIG     1      26.744  -2.429  11.132  1.00  0.00      LIG  
ATOM   5321 C28  LIG     1      27.410  -1.954   9.855  1.00  0.00      LIG  
ATOM   5322 C29  LIG     1      26.111  -3.770  10.813  1.00  0.00      LIG  
ATOM   5323 C30  LIG     1      27.463   0.353  13.500  1.00  0.00      LIG  
ATOM   5324 C31  LIG     1      26.973   1.709  13.106  1.00  0.00      LIG  
ATOM   5325 H    LIG     1      32.194   2.859  16.372  1.00  0.00      LIG  
ATOM   5326 H1   LIG     1      31.613   3.684  19.534  1.00  0.00      LIG  
ATOM   5327 H2   LIG     1      33.066   0.137  18.016  1.00  0.00      LIG  
ATOM   5328 H3   LIG     1      31.513  -0.081  18.707  1.00  0.00      LIG  
ATOM   5329 H4   LIG     1      29.467   2.188  15.207  1.00  0.00      LIG  
ATOM   5330 H5   LIG     1      32.691   1.575  19.972  1.00  0.00      LIG  
ATOM   5331 H6   LIG     1      33.157   2.435  18.530  1.00  0.00      LIG  
ATOM   5332 H7   LIG     1      28.623   2.498  17.425  1.00  0.00      LIG  
ATOM   5333 H8   LIG     1      28.856   4.134  16.848  1.00  0.00      LIG  
ATOM   5334 H9   LIG     1      31.801  -1.723  16.432  1.00  0.00      LIG  
ATOM   5335 H10  LIG     1      33.451  -1.526  15.922  1.00  0.00      LIG  
ATOM   5336 H11  LIG     1      32.142   2.506  13.799  1.00  0.00      LIG  
ATOM   5337 H12  LIG     1      30.629   1.986  13.112  1.00  0.00      LIG  
ATOM   5338 H13  LIG     1      29.533   0.164  15.931  1.00  0.00      LIG  
ATOM   5339 H14  LIG     1      30.179  -0.855  17.206  1.00  0.00      LIG  
ATOM   5340 H15  LIG     1      29.416   0.648  17.618  1.00  0.00      LIG  
ATOM   5341 H16  LIG     1      30.989   5.291  18.461  1.00  0.00      LIG  
ATOM   5342 H17  LIG     1      30.837   5.211  16.724  1.00  0.00      LIG  
ATOM   5343 H18  LIG     1      32.312   4.633  17.506  1.00  0.00      LIG  
ATOM   5344 H19  LIG     1      34.291   0.616  16.453  1.00  0.00      LIG  
ATOM   5345 H20  LIG     1      34.241   0.415  14.714  1.00  0.00      LIG  
ATOM   5346 H21  LIG     1      33.731   1.937  15.427  1.00  0.00      LIG  
ATOM   5347 H22  LIG     1      31.310  -2.547  14.379  1.00  0.00      LIG  
ATOM   5348 H23  LIG     1      32.937  -2.139  13.788  1.00  0.00      LIG  
ATOM   5349 H24  LIG     1      27.485   4.192  18.818  1.00  0.00      LIG  
ATOM   5350 H25  LIG     1      29.042   4.926  19.257  1.00  0.00      LIG  
ATOM   5351 H26  LIG     1      31.601   2.757  21.769  1.00  0.00      LIG  
ATOM   5352 H27  LIG     1      29.939   2.878  22.357  1.00  0.00      LIG  
ATOM   5353 H28  LIG     1      30.632   4.195  21.406  1.00  0.00      LIG  
ATOM   5354 H29  LIG     1      30.922   0.526  20.873  1.00  0.00      LIG  
ATOM   5355 H30  LIG     1      29.566   0.394  19.733  1.00  0.00      LIG  
ATOM   5356 H31  LIG     1      29.283   0.814  21.417  1.00  0.00      LIG  
ATOM   5357 H32  LIG     1      30.593   0.319  11.876  1.00  0.00      LIG  
ATOM   5358 H33  LIG     1      31.245   4.330  14.750  1.00  0.00      LIG  
ATOM   5359 H34  LIG     1      30.405  -2.703  12.193  1.00  0.00      LIG  
ATOM   5360 H35  LIG     1      29.785  -1.729  10.887  1.00  0.00      LIG  
ATOM   5361 H36  LIG     1      32.980  -0.159  11.373  1.00  0.00      LIG  
ATOM   5362 H37  LIG     1      31.864  -0.903  10.217  1.00  0.00      LIG  
ATOM   5363 H38  LIG     1      32.634  -1.898  11.456  1.00  0.00      LIG  
ATOM   5364 H39  LIG     1      28.942  -1.627  13.795  1.00  0.00      LIG  
ATOM   5365 H40  LIG     1      28.302  -3.521  12.099  1.00  0.00      LIG  
ATOM   5366 H41  LIG     1      27.541  -3.225  14.198  1.00  0.00      LIG  
ATOM   5367 H42  LIG     1      27.804  -0.940   9.965  1.00  0.00      LIG  
ATOM   5368 H43  LIG     1      28.224  -2.624   9.569  1.00  0.00      LIG  
ATOM   5369 H44  LIG     1      26.684  -1.920   9.038  1.00  0.00      LIG  
ATOM   5370 H45  LIG     1      26.878  -4.514  10.576  1.00  0.00      LIG  
ATOM   5371 H46  LIG     1      25.511  -4.142  11.646  1.00  0.00      LIG  
ATOM   5372 H47  LIG     1      25.448  -3.681   9.952  1.00  0.00      LIG  
ATOM   5373 H48  LIG     1      25.285  -1.830  12.255  1.00  0.00      LIG  
ATOM   5374 H49  LIG     1      26.393   2.122  13.935  1.00  0.00      LIG  
ATOM   5375 H50  LIG     1      26.328   1.628  12.227  1.00  0.00      LIG  
ATOM   5376 H51  LIG     1      27.824   2.365  12.905  1.00  0.00      LIG  
TER
REMARK  Energy: 75.4448
REMARK  SimpleFitness: 75.4448
REMARK  FullFitness: -1155.0952
REMARK  InterFull: -4.14114
REMARK  IntraFull: 106.22
REMARK  solvFull: -1519.25
REMARK  surfFull: 262.076
REMARK  extraFull: 0.0
REMARK  deltaGcompsolvpol: -1519.25
REMARK  deltaGcompsolvnonpol: 262.076
REMARK  deltaGprotsolvpol: -1512.07
REMARK  deltaGprotsolvnonpol: 254.074
REMARK  deltaGligsolvpol: -11.3966
REMARK  deltaGligsolvnonpol: 16.654
REMARK  deltaGvdw: -4.14114
REMARK  deltaGelec: 0.0
REMARK  deltaG: -4.9421797
REMARK  Cluster: 2
REMARK  ClusterRank: 4
ATOM   5287 O    LIG     1      31.455   3.855  14.541  1.00  0.00      LIG  
ATOM   5288 O1   LIG     1      28.488   3.035  20.445  1.00  0.00      LIG  
ATOM   5289 O2   LIG     1      29.024   0.039  12.290  1.00  0.00      LIG  
ATOM   5290 O3   LIG     1      27.347  -2.551  13.280  1.00  0.00      LIG  
ATOM   5291 O4   LIG     1      26.467  -0.728  11.220  1.00  0.00      LIG  
ATOM   5292 O5   LIG     1      27.944   0.193  14.321  1.00  0.00      LIG  
ATOM   5293 C    LIG     1      32.109   0.732  16.644  1.00  0.00      LIG  
ATOM   5294 C1   LIG     1      32.056   2.261  16.354  1.00  0.00      LIG  
ATOM   5295 C2   LIG     1      31.492   3.161  17.506  1.00  0.00      LIG  
ATOM   5296 C3   LIG     1      32.969   0.028  15.552  1.00  0.00      LIG  
ATOM   5297 C4   LIG     1      31.863   2.667  18.927  1.00  0.00      LIG  
ATOM   5298 C5   LIG     1      32.684   0.415  18.024  1.00  0.00      LIG  
ATOM   5299 C6   LIG     1      31.432   2.492  14.949  1.00  0.00      LIG  
ATOM   5300 C7   LIG     1      32.973   1.628  18.879  1.00  0.00      LIG  
ATOM   5301 C8   LIG     1      32.405   0.320  14.214  1.00  0.00      LIG  
ATOM   5302 C9   LIG     1      30.742   2.421  19.985  1.00  0.00      LIG  
ATOM   5303 C10  LIG     1      30.005   3.478  17.354  1.00  0.00      LIG  
ATOM   5304 C11  LIG     1      32.967  -1.504  15.598  1.00  0.00      LIG  
ATOM   5305 C12  LIG     1      32.181   1.745  13.854  1.00  0.00      LIG  
ATOM   5306 C13  LIG     1      30.692   0.136  16.646  1.00  0.00      LIG  
ATOM   5307 C14  LIG     1      32.218   4.510  17.406  1.00  0.00      LIG  
ATOM   5308 C15  LIG     1      32.207  -0.771  13.474  1.00  0.00      LIG  
ATOM   5309 C16  LIG     1      34.444   0.455  15.537  1.00  0.00      LIG  
ATOM   5310 C17  LIG     1      32.578  -2.002  14.216  1.00  0.00      LIG  
ATOM   5311 C18  LIG     1      29.432   4.126  18.590  1.00  0.00      LIG  
ATOM   5312 C19  LIG     1      29.440   3.119  19.682  1.00  0.00      LIG  
ATOM   5313 C20  LIG     1      31.233   3.000  21.306  1.00  0.00      LIG  
ATOM   5314 C21  LIG     1      30.397   0.967  20.287  1.00  0.00      LIG  
ATOM   5315 C22  LIG     1      31.759  -0.824  12.041  1.00  0.00      LIG  
ATOM   5316 C23  LIG     1      30.576  -1.752  11.813  1.00  0.00      LIG  
ATOM   5317 C24  LIG     1      32.902  -1.297  11.163  1.00  0.00      LIG  
ATOM   5318 C25  LIG     1      29.304  -1.348  12.557  1.00  0.00      LIG  
ATOM   5319 C26  LIG     1      28.157  -2.292  12.133  1.00  0.00      LIG  
ATOM   5320 C27  LIG     1      27.244  -1.894  10.946  1.00  0.00      LIG  
ATOM   5321 C28  LIG     1      28.004  -1.640   9.661  1.00  0.00      LIG  
ATOM   5322 C29  LIG     1      26.273  -3.026  10.674  1.00  0.00      LIG  
ATOM   5323 C30  LIG     1      28.368   0.700  13.293  1.00  0.00      LIG  
ATOM   5324 C31  LIG     1      28.118   2.120  12.897  1.00  0.00      LIG  
ATOM   5325 H    LIG     1      33.088   2.600  16.260  1.00  0.00      LIG  
ATOM   5326 H1   LIG     1      32.394   3.509  19.378  1.00  0.00      LIG  
ATOM   5327 H2   LIG     1      33.603  -0.169  17.960  1.00  0.00      LIG  
ATOM   5328 H3   LIG     1      31.997  -0.244  18.557  1.00  0.00      LIG  
ATOM   5329 H4   LIG     1      30.384   2.183  14.941  1.00  0.00      LIG  
ATOM   5330 H5   LIG     1      33.232   1.305  19.891  1.00  0.00      LIG  
ATOM   5331 H6   LIG     1      33.873   2.108  18.483  1.00  0.00      LIG  
ATOM   5332 H7   LIG     1      29.437   2.575  17.125  1.00  0.00      LIG  
ATOM   5333 H8   LIG     1      29.851   4.164  16.518  1.00  0.00      LIG  
ATOM   5334 H9   LIG     1      32.290  -1.922  16.344  1.00  0.00      LIG  
ATOM   5335 H10  LIG     1      33.958  -1.886  15.860  1.00  0.00      LIG  
ATOM   5336 H11  LIG     1      33.149   2.224  13.678  1.00  0.00      LIG  
ATOM   5337 H12  LIG     1      31.631   1.846  12.915  1.00  0.00      LIG  
ATOM   5338 H13  LIG     1      30.217   0.158  15.665  1.00  0.00      LIG  
ATOM   5339 H14  LIG     1      30.687  -0.902  16.983  1.00  0.00      LIG  
ATOM   5340 H15  LIG     1      30.042   0.670  17.336  1.00  0.00      LIG  
ATOM   5341 H16  LIG     1      32.004   5.152  18.265  1.00  0.00      LIG  
ATOM   5342 H17  LIG     1      31.924   5.078  16.524  1.00  0.00      LIG  
ATOM   5343 H18  LIG     1      33.301   4.367  17.374  1.00  0.00      LIG  
ATOM   5344 H19  LIG     1      34.953   0.179  16.462  1.00  0.00      LIG  
ATOM   5345 H20  LIG     1      34.982  -0.045  14.726  1.00  0.00      LIG  
ATOM   5346 H21  LIG     1      34.578   1.529  15.391  1.00  0.00      LIG  
ATOM   5347 H22  LIG     1      31.738  -2.698  14.284  1.00  0.00      LIG  
ATOM   5348 H23  LIG     1      33.421  -2.510  13.740  1.00  0.00      LIG  
ATOM   5349 H24  LIG     1      28.393   4.410  18.405  1.00  0.00      LIG  
ATOM   5350 H25  LIG     1      29.985   5.012  18.910  1.00  0.00      LIG  
ATOM   5351 H26  LIG     1      32.173   2.529  21.606  1.00  0.00      LIG  
ATOM   5352 H27  LIG     1      30.509   2.836  22.110  1.00  0.00      LIG  
ATOM   5353 H28  LIG     1      31.402   4.078  21.228  1.00  0.00      LIG  
ATOM   5354 H29  LIG     1      31.273   0.412  20.630  1.00  0.00      LIG  
ATOM   5355 H30  LIG     1      29.981   0.463  19.413  1.00  0.00      LIG  
ATOM   5356 H31  LIG     1      29.651   0.892  21.084  1.00  0.00      LIG  
ATOM   5357 H32  LIG     1      31.482   0.173  11.693  1.00  0.00      LIG  
ATOM   5358 H33  LIG     1      32.381   4.145  14.598  1.00  0.00      LIG  
ATOM   5359 H34  LIG     1      30.839  -2.780  12.079  1.00  0.00      LIG  
ATOM   5360 H35  LIG     1      30.392  -1.757  10.739  1.00  0.00      LIG  
ATOM   5361 H36  LIG     1      33.781  -0.656  11.279  1.00  0.00      LIG  
ATOM   5362 H37  LIG     1      32.600  -1.275  10.112  1.00  0.00      LIG  
ATOM   5363 H38  LIG     1      33.190  -2.325  11.403  1.00  0.00      LIG  
ATOM   5364 H39  LIG     1      29.520  -1.484  13.624  1.00  0.00      LIG  
ATOM   5365 H40  LIG     1      28.610  -3.255  11.883  1.00  0.00      LIG  
ATOM   5366 H41  LIG     1      27.052  -1.686  13.615  1.00  0.00      LIG  
ATOM   5367 H42  LIG     1      28.610  -0.733   9.730  1.00  0.00      LIG  
ATOM   5368 H43  LIG     1      28.652  -2.486   9.418  1.00  0.00      LIG  
ATOM   5369 H44  LIG     1      27.307  -1.487   8.834  1.00  0.00      LIG  
ATOM   5370 H45  LIG     1      26.808  -3.959  10.476  1.00  0.00      LIG  
ATOM   5371 H46  LIG     1      25.594  -3.179  11.515  1.00  0.00      LIG  
ATOM   5372 H47  LIG     1      25.654  -2.791   9.805  1.00  0.00      LIG  
ATOM   5373 H48  LIG     1      27.102   0.001  11.328  1.00  0.00      LIG  
ATOM   5374 H49  LIG     1      27.747   2.664  13.770  1.00  0.00      LIG  
ATOM   5375 H50  LIG     1      27.370   2.155  12.100  1.00  0.00      LIG  
ATOM   5376 H51  LIG     1      29.053   2.585  12.572  1.00  0.00      LIG  
TER
REMARK  Energy: 75.4448
REMARK  SimpleFitness: 75.4448
REMARK  FullFitness: -1155.0952
REMARK  InterFull: -4.14114
REMARK  IntraFull: 106.22
REMARK  solvFull: -1519.25
REMARK  surfFull: 262.076
REMARK  extraFull: 0.0
REMARK  deltaGcompsolvpol: -1519.25
REMARK  deltaGcompsolvnonpol: 262.076
REMARK  deltaGprotsolvpol: -1512.07
REMARK  deltaGprotsolvnonpol: 254.074
REMARK  deltaGligsolvpol: -11.3966
REMARK  deltaGligsolvnonpol: 16.654
REMARK  deltaGvdw: -4.14114
REMARK  deltaGelec: 0.0
REMARK  deltaG: -4.9421797
REMARK  Cluster: 2
REMARK  ClusterRank: 5
ATOM   5287 O    LIG     1      31.455   3.855  14.541  1.00  0.00      LIG  
ATOM   5288 O1   LIG     1      28.488   3.035  20.445  1.00  0.00      LIG  
ATOM   5289 O2   LIG     1      29.024   0.039  12.290  1.00  0.00      LIG  
ATOM   5290 O3   LIG     1      27.347  -2.551  13.280  1.00  0.00      LIG  
ATOM   5291 O4   LIG     1      26.467  -0.728  11.220  1.00  0.00      LIG  
ATOM   5292 O5   LIG     1      27.944   0.193  14.321  1.00  0.00      LIG  
ATOM   5293 C    LIG     1      32.109   0.732  16.644  1.00  0.00      LIG  
ATOM   5294 C1   LIG     1      32.056   2.261  16.354  1.00  0.00      LIG  
ATOM   5295 C2   LIG     1      31.492   3.161  17.506  1.00  0.00      LIG  
ATOM   5296 C3   LIG     1      32.969   0.028  15.552  1.00  0.00      LIG  
ATOM   5297 C4   LIG     1      31.863   2.667  18.927  1.00  0.00      LIG  
ATOM   5298 C5   LIG     1      32.684   0.415  18.024  1.00  0.00      LIG  
ATOM   5299 C6   LIG     1      31.432   2.492  14.949  1.00  0.00      LIG  
ATOM   5300 C7   LIG     1      32.973   1.628  18.879  1.00  0.00      LIG  
ATOM   5301 C8   LIG     1      32.405   0.320  14.214  1.00  0.00      LIG  
ATOM   5302 C9   LIG     1      30.742   2.421  19.985  1.00  0.00      LIG  
ATOM   5303 C10  LIG     1      30.005   3.478  17.354  1.00  0.00      LIG  
ATOM   5304 C11  LIG     1      32.967  -1.504  15.598  1.00  0.00      LIG  
ATOM   5305 C12  LIG     1      32.181   1.745  13.854  1.00  0.00      LIG  
ATOM   5306 C13  LIG     1      30.692   0.136  16.646  1.00  0.00      LIG  
ATOM   5307 C14  LIG     1      32.218   4.510  17.406  1.00  0.00      LIG  
ATOM   5308 C15  LIG     1      32.207  -0.771  13.474  1.00  0.00      LIG  
ATOM   5309 C16  LIG     1      34.444   0.455  15.537  1.00  0.00      LIG  
ATOM   5310 C17  LIG     1      32.578  -2.002  14.216  1.00  0.00      LIG  
ATOM   5311 C18  LIG     1      29.432   4.126  18.590  1.00  0.00      LIG  
ATOM   5312 C19  LIG     1      29.440   3.119  19.682  1.00  0.00      LIG  
ATOM   5313 C20  LIG     1      31.233   3.000  21.306  1.00  0.00      LIG  
ATOM   5314 C21  LIG     1      30.397   0.967  20.287  1.00  0.00      LIG  
ATOM   5315 C22  LIG     1      31.759  -0.824  12.041  1.00  0.00      LIG  
ATOM   5316 C23  LIG     1      30.576  -1.752  11.813  1.00  0.00      LIG  
ATOM   5317 C24  LIG     1      32.902  -1.297  11.163  1.00  0.00      LIG  
ATOM   5318 C25  LIG     1      29.304  -1.348  12.557  1.00  0.00      LIG  
ATOM   5319 C26  LIG     1      28.157  -2.292  12.133  1.00  0.00      LIG  
ATOM   5320 C27  LIG     1      27.244  -1.894  10.946  1.00  0.00      LIG  
ATOM   5321 C28  LIG     1      28.004  -1.640   9.661  1.00  0.00      LIG  
ATOM   5322 C29  LIG     1      26.273  -3.026  10.674  1.00  0.00      LIG  
ATOM   5323 C30  LIG     1      28.368   0.700  13.293  1.00  0.00      LIG  
ATOM   5324 C31  LIG     1      28.118   2.120  12.897  1.00  0.00      LIG  
ATOM   5325 H    LIG     1      33.088   2.600  16.260  1.00  0.00      LIG  
ATOM   5326 H1   LIG     1      32.394   3.509  19.378  1.00  0.00      LIG  
ATOM   5327 H2   LIG     1      33.603  -0.169  17.960  1.00  0.00      LIG  
ATOM   5328 H3   LIG     1      31.997  -0.244  18.557  1.00  0.00      LIG  
ATOM   5329 H4   LIG     1      30.384   2.183  14.941  1.00  0.00      LIG  
ATOM   5330 H5   LIG     1      33.232   1.305  19.891  1.00  0.00      LIG  
ATOM   5331 H6   LIG     1      33.873   2.108  18.483  1.00  0.00      LIG  
ATOM   5332 H7   LIG     1      29.437   2.575  17.125  1.00  0.00      LIG  
ATOM   5333 H8   LIG     1      29.851   4.164  16.518  1.00  0.00      LIG  
ATOM   5334 H9   LIG     1      32.290  -1.922  16.344  1.00  0.00      LIG  
ATOM   5335 H10  LIG     1      33.958  -1.886  15.860  1.00  0.00      LIG  
ATOM   5336 H11  LIG     1      33.149   2.224  13.678  1.00  0.00      LIG  
ATOM   5337 H12  LIG     1      31.631   1.846  12.915  1.00  0.00      LIG  
ATOM   5338 H13  LIG     1      30.217   0.158  15.665  1.00  0.00      LIG  
ATOM   5339 H14  LIG     1      30.687  -0.902  16.983  1.00  0.00      LIG  
ATOM   5340 H15  LIG     1      30.042   0.670  17.336  1.00  0.00      LIG  
ATOM   5341 H16  LIG     1      32.004   5.152  18.265  1.00  0.00      LIG  
ATOM   5342 H17  LIG     1      31.924   5.078  16.524  1.00  0.00      LIG  
ATOM   5343 H18  LIG     1      33.301   4.367  17.374  1.00  0.00      LIG  
ATOM   5344 H19  LIG     1      34.953   0.179  16.462  1.00  0.00      LIG  
ATOM   5345 H20  LIG     1      34.982  -0.045  14.726  1.00  0.00      LIG  
ATOM   5346 H21  LIG     1      34.578   1.529  15.391  1.00  0.00      LIG  
ATOM   5347 H22  LIG     1      31.738  -2.698  14.284  1.00  0.00      LIG  
ATOM   5348 H23  LIG     1      33.421  -2.510  13.740  1.00  0.00      LIG  
ATOM   5349 H24  LIG     1      28.393   4.410  18.405  1.00  0.00      LIG  
ATOM   5350 H25  LIG     1      29.985   5.012  18.910  1.00  0.00      LIG  
ATOM   5351 H26  LIG     1      32.173   2.529  21.606  1.00  0.00      LIG  
ATOM   5352 H27  LIG     1      30.509   2.836  22.110  1.00  0.00      LIG  
ATOM   5353 H28  LIG     1      31.402   4.078  21.228  1.00  0.00      LIG  
ATOM   5354 H29  LIG     1      31.273   0.412  20.630  1.00  0.00      LIG  
ATOM   5355 H30  LIG     1      29.981   0.463  19.413  1.00  0.00      LIG  
ATOM   5356 H31  LIG     1      29.651   0.892  21.084  1.00  0.00      LIG  
ATOM   5357 H32  LIG     1      31.482   0.173  11.693  1.00  0.00      LIG  
ATOM   5358 H33  LIG     1      32.381   4.145  14.598  1.00  0.00      LIG  
ATOM   5359 H34  LIG     1      30.839  -2.780  12.079  1.00  0.00      LIG  
ATOM   5360 H35  LIG     1      30.392  -1.757  10.739  1.00  0.00      LIG  
ATOM   5361 H36  LIG     1      33.781  -0.656  11.279  1.00  0.00      LIG  
ATOM   5362 H37  LIG     1      32.600  -1.275  10.112  1.00  0.00      LIG  
ATOM   5363 H38  LIG     1      33.190  -2.325  11.403  1.00  0.00      LIG  
ATOM   5364 H39  LIG     1      29.520  -1.484  13.624  1.00  0.00      LIG  
ATOM   5365 H40  LIG     1      28.610  -3.255  11.883  1.00  0.00      LIG  
ATOM   5366 H41  LIG     1      27.052  -1.686  13.615  1.00  0.00      LIG  
ATOM   5367 H42  LIG     1      28.610  -0.733   9.730  1.00  0.00      LIG  
ATOM   5368 H43  LIG     1      28.652  -2.486   9.418  1.00  0.00      LIG  
ATOM   5369 H44  LIG     1      27.307  -1.487   8.834  1.00  0.00      LIG  
ATOM   5370 H45  LIG     1      26.808  -3.959  10.476  1.00  0.00      LIG  
ATOM   5371 H46  LIG     1      25.594  -3.179  11.515  1.00  0.00      LIG  
ATOM   5372 H47  LIG     1      25.654  -2.791   9.805  1.00  0.00      LIG  
ATOM   5373 H48  LIG     1      27.102   0.001  11.328  1.00  0.00      LIG  
ATOM   5374 H49  LIG     1      27.747   2.664  13.770  1.00  0.00      LIG  
ATOM   5375 H50  LIG     1      27.370   2.155  12.100  1.00  0.00      LIG  
ATOM   5376 H51  LIG     1      29.053   2.585  12.572  1.00  0.00      LIG  
TER
REMARK  Energy: 75.2828
REMARK  SimpleFitness: 75.2828
REMARK  FullFitness: -1155.0203
REMARK  InterFull: -4.69927
REMARK  IntraFull: 106.894
REMARK  solvFull: -1518.95
REMARK  surfFull: 261.735
REMARK  extraFull: 0.0
REMARK  deltaGcompsolvpol: -1518.95
REMARK  deltaGcompsolvnonpol: 261.735
REMARK  deltaGprotsolvpol: -1512.07
REMARK  deltaGprotsolvnonpol: 254.074
REMARK  deltaGligsolvpol: -11.5279
REMARK  deltaGligsolvnonpol: 16.6617
REMARK  deltaGvdw: -4.69927
REMARK  deltaGelec: 0.0
REMARK  deltaG: -5.001568
REMARK  Cluster: 2
REMARK  ClusterRank: 6
ATOM   5287 O    LIG     1      31.091   3.886  14.585  1.00  0.00      LIG  
ATOM   5288 O1   LIG     1      28.172   2.584  20.373  1.00  0.00      LIG  
ATOM   5289 O2   LIG     1      28.888  -0.103  12.411  1.00  0.00      LIG  
ATOM   5290 O3   LIG     1      27.332  -2.845  13.157  1.00  0.00      LIG  
ATOM   5291 O4   LIG     1      26.393  -0.909  11.231  1.00  0.00      LIG  
ATOM   5292 O5   LIG     1      27.786  -0.164  14.435  1.00  0.00      LIG  
ATOM   5293 C    LIG     1      31.967   0.810  16.679  1.00  0.00      LIG  
ATOM   5294 C1   LIG     1      31.808   2.333  16.390  1.00  0.00      LIG  
ATOM   5295 C2   LIG     1      31.187   3.185  17.548  1.00  0.00      LIG  
ATOM   5296 C3   LIG     1      32.850   0.161  15.572  1.00  0.00      LIG  
ATOM   5297 C4   LIG     1      31.607   2.709  18.963  1.00  0.00      LIG  
ATOM   5298 C5   LIG     1      32.592   0.533  18.046  1.00  0.00      LIG  
ATOM   5299 C6   LIG     1      31.158   2.524  14.990  1.00  0.00      LIG  
ATOM   5300 C7   LIG     1      32.799   1.766  18.896  1.00  0.00      LIG  
ATOM   5301 C8   LIG     1      32.245   0.415  14.245  1.00  0.00      LIG  
ATOM   5302 C9   LIG     1      30.519   2.364  20.029  1.00  0.00      LIG  
ATOM   5303 C10  LIG     1      29.680   3.397  17.395  1.00  0.00      LIG  
ATOM   5304 C11  LIG     1      32.946  -1.368  15.618  1.00  0.00      LIG  
ATOM   5305 C12  LIG     1      31.941   1.824  13.887  1.00  0.00      LIG  
ATOM   5306 C13  LIG     1      30.591   0.125  16.714  1.00  0.00      LIG  
ATOM   5307 C14  LIG     1      31.805   4.586  17.459  1.00  0.00      LIG  
ATOM   5308 C15  LIG     1      32.099  -0.688  13.509  1.00  0.00      LIG  
ATOM   5309 C16  LIG     1      34.293   0.683  15.530  1.00  0.00      LIG  
ATOM   5310 C17  LIG     1      32.548  -1.893  14.250  1.00  0.00      LIG  
ATOM   5311 C18  LIG     1      29.046   3.929  18.654  1.00  0.00      LIG  
ATOM   5312 C19  LIG     1      29.139   2.861  19.681  1.00  0.00      LIG  
ATOM   5313 C20  LIG     1      30.909   3.071  21.321  1.00  0.00      LIG  
ATOM   5314 C21  LIG     1      30.373   0.893  20.404  1.00  0.00      LIG  
ATOM   5315 C22  LIG     1      31.652  -0.767  12.078  1.00  0.00      LIG  
ATOM   5316 C23  LIG     1      30.544  -1.780  11.837  1.00  0.00      LIG  
ATOM   5317 C24  LIG     1      32.830  -1.146  11.199  1.00  0.00      LIG  
ATOM   5318 C25  LIG     1      29.238  -1.490  12.577  1.00  0.00      LIG  
ATOM   5319 C26  LIG     1      28.148  -2.453  12.054  1.00  0.00      LIG  
ATOM   5320 C27  LIG     1      27.234  -2.009  10.884  1.00  0.00      LIG  
ATOM   5321 C28  LIG     1      28.001  -1.613   9.639  1.00  0.00      LIG  
ATOM   5322 C29  LIG     1      26.328  -3.163  10.502  1.00  0.00      LIG  
ATOM   5323 C30  LIG     1      28.183   0.442  13.450  1.00  0.00      LIG  
ATOM   5324 C31  LIG     1      27.818   1.858  13.140  1.00  0.00      LIG  
ATOM   5325 H    LIG     1      32.813   2.744  16.291  1.00  0.00      LIG  
ATOM   5326 H1   LIG     1      32.075   3.586  19.417  1.00  0.00      LIG  
ATOM   5327 H2   LIG     1      33.552   0.023  17.965  1.00  0.00      LIG  
ATOM   5328 H3   LIG     1      31.968  -0.178  18.588  1.00  0.00      LIG  
ATOM   5329 H4   LIG     1      30.133   2.148  14.991  1.00  0.00      LIG  
ATOM   5330 H5   LIG     1      33.105   1.468  19.902  1.00  0.00      LIG  
ATOM   5331 H6   LIG     1      33.649   2.317  18.482  1.00  0.00      LIG  
ATOM   5332 H7   LIG     1      29.185   2.467  17.110  1.00  0.00      LIG  
ATOM   5333 H8   LIG     1      29.482   4.111  16.593  1.00  0.00      LIG  
ATOM   5334 H9   LIG     1      32.322  -1.827  16.385  1.00  0.00      LIG  
ATOM   5335 H10  LIG     1      33.968  -1.686  15.847  1.00  0.00      LIG  
ATOM   5336 H11  LIG     1      32.879   2.357  13.707  1.00  0.00      LIG  
ATOM   5337 H12  LIG     1      31.380   1.894  12.951  1.00  0.00      LIG  
ATOM   5338 H13  LIG     1      30.086   0.132  15.747  1.00  0.00      LIG  
ATOM   5339 H14  LIG     1      30.661  -0.916  17.034  1.00  0.00      LIG  
ATOM   5340 H15  LIG     1      29.931   0.605  17.434  1.00  0.00      LIG  
ATOM   5341 H16  LIG     1      31.528   5.205  18.316  1.00  0.00      LIG  
ATOM   5342 H17  LIG     1      31.478   5.132  16.574  1.00  0.00      LIG  
ATOM   5343 H18  LIG     1      32.896   4.528  17.438  1.00  0.00      LIG  
ATOM   5344 H19  LIG     1      34.842   0.425  16.438  1.00  0.00      LIG  
ATOM   5345 H20  LIG     1      34.844   0.236  14.697  1.00  0.00      LIG  
ATOM   5346 H21  LIG     1      34.353   1.766  15.404  1.00  0.00      LIG  
ATOM   5347 H22  LIG     1      31.744  -2.628  14.343  1.00  0.00      LIG  
ATOM   5348 H23  LIG     1      33.403  -2.364  13.758  1.00  0.00      LIG  
ATOM   5349 H24  LIG     1      27.987   4.132  18.474  1.00  0.00      LIG  
ATOM   5350 H25  LIG     1      29.521   4.840  19.026  1.00  0.00      LIG  
ATOM   5351 H26  LIG     1      31.898   2.742  21.652  1.00  0.00      LIG  
ATOM   5352 H27  LIG     1      30.199   2.857  22.125  1.00  0.00      LIG  
ATOM   5353 H28  LIG     1      30.939   4.157  21.187  1.00  0.00      LIG  
ATOM   5354 H29  LIG     1      31.317   0.475  20.762  1.00  0.00      LIG  
ATOM   5355 H30  LIG     1      30.024   0.297  19.558  1.00  0.00      LIG  
ATOM   5356 H31  LIG     1      29.649   0.759  21.213  1.00  0.00      LIG  
ATOM   5357 H32  LIG     1      31.301   0.209  11.735  1.00  0.00      LIG  
ATOM   5358 H33  LIG     1      32.000   4.230  14.616  1.00  0.00      LIG  
ATOM   5359 H34  LIG     1      30.884  -2.789  12.091  1.00  0.00      LIG  
ATOM   5360 H35  LIG     1      30.365  -1.792  10.762  1.00  0.00      LIG  
ATOM   5361 H36  LIG     1      33.658  -0.441  11.322  1.00  0.00      LIG  
ATOM   5362 H37  LIG     1      32.531  -1.141  10.148  1.00  0.00      LIG  
ATOM   5363 H38  LIG     1      33.195  -2.150  11.434  1.00  0.00      LIG  
ATOM   5364 H39  LIG     1      29.442  -1.698  13.635  1.00  0.00      LIG  
ATOM   5365 H40  LIG     1      28.653  -3.367  11.737  1.00  0.00      LIG  
ATOM   5366 H41  LIG     1      27.005  -2.026  13.569  1.00  0.00      LIG  
ATOM   5367 H42  LIG     1      28.574  -0.696   9.800  1.00  0.00      LIG  
ATOM   5368 H43  LIG     1      28.681  -2.410   9.329  1.00  0.00      LIG  
ATOM   5369 H44  LIG     1      27.308  -1.409   8.821  1.00  0.00      LIG  
ATOM   5370 H45  LIG     1      26.915  -4.051  10.256  1.00  0.00      LIG  
ATOM   5371 H46  LIG     1      25.634  -3.408  11.309  1.00  0.00      LIG  
ATOM   5372 H47  LIG     1      25.725  -2.897   9.631  1.00  0.00      LIG  
ATOM   5373 H48  LIG     1      26.987  -0.162  11.416  1.00  0.00      LIG  
ATOM   5374 H49  LIG     1      27.447   2.330  14.053  1.00  0.00      LIG  
ATOM   5375 H50  LIG     1      27.039   1.879  12.373  1.00  0.00      LIG  
ATOM   5376 H51  LIG     1      28.705   2.405  12.805  1.00  0.00      LIG  
TER
REMARK  Energy: 75.2828
REMARK  SimpleFitness: 75.2828
REMARK  FullFitness: -1155.0203
REMARK  InterFull: -4.69927
REMARK  IntraFull: 106.894
REMARK  solvFull: -1518.95
REMARK  surfFull: 261.735
REMARK  extraFull: 0.0
REMARK  deltaGcompsolvpol: -1518.95
REMARK  deltaGcompsolvnonpol: 261.735
REMARK  deltaGprotsolvpol: -1512.07
REMARK  deltaGprotsolvnonpol: 254.074
REMARK  deltaGligsolvpol: -11.5279
REMARK  deltaGligsolvnonpol: 16.6617
REMARK  deltaGvdw: -4.69927
REMARK  deltaGelec: 0.0
REMARK  deltaG: -5.001568
REMARK  Cluster: 2
REMARK  ClusterRank: 7
ATOM   5287 O    LIG     1      31.091   3.886  14.585  1.00  0.00      LIG  
ATOM   5288 O1   LIG     1      28.172   2.584  20.373  1.00  0.00      LIG  
ATOM   5289 O2   LIG     1      28.888  -0.103  12.411  1.00  0.00      LIG  
ATOM   5290 O3   LIG     1      27.332  -2.845  13.157  1.00  0.00      LIG  
ATOM   5291 O4   LIG     1      26.393  -0.909  11.231  1.00  0.00      LIG  
ATOM   5292 O5   LIG     1      27.786  -0.164  14.435  1.00  0.00      LIG  
ATOM   5293 C    LIG     1      31.967   0.810  16.679  1.00  0.00      LIG  
ATOM   5294 C1   LIG     1      31.808   2.333  16.390  1.00  0.00      LIG  
ATOM   5295 C2   LIG     1      31.187   3.185  17.548  1.00  0.00      LIG  
ATOM   5296 C3   LIG     1      32.850   0.161  15.572  1.00  0.00      LIG  
ATOM   5297 C4   LIG     1      31.607   2.709  18.963  1.00  0.00      LIG  
ATOM   5298 C5   LIG     1      32.592   0.533  18.046  1.00  0.00      LIG  
ATOM   5299 C6   LIG     1      31.158   2.524  14.990  1.00  0.00      LIG  
ATOM   5300 C7   LIG     1      32.799   1.766  18.896  1.00  0.00      LIG  
ATOM   5301 C8   LIG     1      32.245   0.415  14.245  1.00  0.00      LIG  
ATOM   5302 C9   LIG     1      30.519   2.364  20.029  1.00  0.00      LIG  
ATOM   5303 C10  LIG     1      29.680   3.397  17.395  1.00  0.00      LIG  
ATOM   5304 C11  LIG     1      32.946  -1.368  15.618  1.00  0.00      LIG  
ATOM   5305 C12  LIG     1      31.941   1.824  13.887  1.00  0.00      LIG  
ATOM   5306 C13  LIG     1      30.591   0.125  16.714  1.00  0.00      LIG  
ATOM   5307 C14  LIG     1      31.805   4.586  17.459  1.00  0.00      LIG  
ATOM   5308 C15  LIG     1      32.099  -0.688  13.509  1.00  0.00      LIG  
ATOM   5309 C16  LIG     1      34.293   0.683  15.530  1.00  0.00      LIG  
ATOM   5310 C17  LIG     1      32.548  -1.893  14.250  1.00  0.00      LIG  
ATOM   5311 C18  LIG     1      29.046   3.929  18.654  1.00  0.00      LIG  
ATOM   5312 C19  LIG     1      29.139   2.861  19.681  1.00  0.00      LIG  
ATOM   5313 C20  LIG     1      30.909   3.071  21.321  1.00  0.00      LIG  
ATOM   5314 C21  LIG     1      30.373   0.893  20.404  1.00  0.00      LIG  
ATOM   5315 C22  LIG     1      31.652  -0.767  12.078  1.00  0.00      LIG  
ATOM   5316 C23  LIG     1      30.544  -1.780  11.837  1.00  0.00      LIG  
ATOM   5317 C24  LIG     1      32.830  -1.146  11.199  1.00  0.00      LIG  
ATOM   5318 C25  LIG     1      29.238  -1.490  12.577  1.00  0.00      LIG  
ATOM   5319 C26  LIG     1      28.148  -2.453  12.054  1.00  0.00      LIG  
ATOM   5320 C27  LIG     1      27.234  -2.009  10.884  1.00  0.00      LIG  
ATOM   5321 C28  LIG     1      28.001  -1.613   9.639  1.00  0.00      LIG  
ATOM   5322 C29  LIG     1      26.328  -3.163  10.502  1.00  0.00      LIG  
ATOM   5323 C30  LIG     1      28.183   0.442  13.450  1.00  0.00      LIG  
ATOM   5324 C31  LIG     1      27.818   1.858  13.140  1.00  0.00      LIG  
ATOM   5325 H    LIG     1      32.813   2.744  16.291  1.00  0.00      LIG  
ATOM   5326 H1   LIG     1      32.075   3.586  19.417  1.00  0.00      LIG  
ATOM   5327 H2   LIG     1      33.552   0.023  17.965  1.00  0.00      LIG  
ATOM   5328 H3   LIG     1      31.968  -0.178  18.588  1.00  0.00      LIG  
ATOM   5329 H4   LIG     1      30.133   2.148  14.991  1.00  0.00      LIG  
ATOM   5330 H5   LIG     1      33.105   1.468  19.902  1.00  0.00      LIG  
ATOM   5331 H6   LIG     1      33.649   2.317  18.482  1.00  0.00      LIG  
ATOM   5332 H7   LIG     1      29.185   2.467  17.110  1.00  0.00      LIG  
ATOM   5333 H8   LIG     1      29.482   4.111  16.593  1.00  0.00      LIG  
ATOM   5334 H9   LIG     1      32.322  -1.827  16.385  1.00  0.00      LIG  
ATOM   5335 H10  LIG     1      33.968  -1.686  15.847  1.00  0.00      LIG  
ATOM   5336 H11  LIG     1      32.879   2.357  13.707  1.00  0.00      LIG  
ATOM   5337 H12  LIG     1      31.380   1.894  12.951  1.00  0.00      LIG  
ATOM   5338 H13  LIG     1      30.086   0.132  15.747  1.00  0.00      LIG  
ATOM   5339 H14  LIG     1      30.661  -0.916  17.034  1.00  0.00      LIG  
ATOM   5340 H15  LIG     1      29.931   0.605  17.434  1.00  0.00      LIG  
ATOM   5341 H16  LIG     1      31.528   5.205  18.316  1.00  0.00      LIG  
ATOM   5342 H17  LIG     1      31.478   5.132  16.574  1.00  0.00      LIG  
ATOM   5343 H18  LIG     1      32.896   4.528  17.438  1.00  0.00      LIG  
ATOM   5344 H19  LIG     1      34.842   0.425  16.438  1.00  0.00      LIG  
ATOM   5345 H20  LIG     1      34.844   0.236  14.697  1.00  0.00      LIG  
ATOM   5346 H21  LIG     1      34.353   1.766  15.404  1.00  0.00      LIG  
ATOM   5347 H22  LIG     1      31.744  -2.628  14.343  1.00  0.00      LIG  
ATOM   5348 H23  LIG     1      33.403  -2.364  13.758  1.00  0.00      LIG  
ATOM   5349 H24  LIG     1      27.987   4.132  18.474  1.00  0.00      LIG  
ATOM   5350 H25  LIG     1      29.521   4.840  19.026  1.00  0.00      LIG  
ATOM   5351 H26  LIG     1      31.898   2.742  21.652  1.00  0.00      LIG  
ATOM   5352 H27  LIG     1      30.199   2.857  22.125  1.00  0.00      LIG  
ATOM   5353 H28  LIG     1      30.939   4.157  21.187  1.00  0.00      LIG  
ATOM   5354 H29  LIG     1      31.317   0.475  20.762  1.00  0.00      LIG  
ATOM   5355 H30  LIG     1      30.024   0.297  19.558  1.00  0.00      LIG  
ATOM   5356 H31  LIG     1      29.649   0.759  21.213  1.00  0.00      LIG  
ATOM   5357 H32  LIG     1      31.301   0.209  11.735  1.00  0.00      LIG  
ATOM   5358 H33  LIG     1      32.000   4.230  14.616  1.00  0.00      LIG  
ATOM   5359 H34  LIG     1      30.884  -2.789  12.091  1.00  0.00      LIG  
ATOM   5360 H35  LIG     1      30.365  -1.792  10.762  1.00  0.00      LIG  
ATOM   5361 H36  LIG     1      33.658  -0.441  11.322  1.00  0.00      LIG  
ATOM   5362 H37  LIG     1      32.531  -1.141  10.148  1.00  0.00      LIG  
ATOM   5363 H38  LIG     1      33.195  -2.150  11.434  1.00  0.00      LIG  
ATOM   5364 H39  LIG     1      29.442  -1.698  13.635  1.00  0.00      LIG  
ATOM   5365 H40  LIG     1      28.653  -3.367  11.737  1.00  0.00      LIG  
ATOM   5366 H41  LIG     1      27.005  -2.026  13.569  1.00  0.00      LIG  
ATOM   5367 H42  LIG     1      28.574  -0.696   9.800  1.00  0.00      LIG  
ATOM   5368 H43  LIG     1      28.681  -2.410   9.329  1.00  0.00      LIG  
ATOM   5369 H44  LIG     1      27.308  -1.409   8.821  1.00  0.00      LIG  
ATOM   5370 H45  LIG     1      26.915  -4.051  10.256  1.00  0.00      LIG  
ATOM   5371 H46  LIG     1      25.634  -3.408  11.309  1.00  0.00      LIG  
ATOM   5372 H47  LIG     1      25.725  -2.897   9.631  1.00  0.00      LIG  
ATOM   5373 H48  LIG     1      26.987  -0.162  11.416  1.00  0.00      LIG  
ATOM   5374 H49  LIG     1      27.447   2.330  14.053  1.00  0.00      LIG  
ATOM   5375 H50  LIG     1      27.039   1.879  12.373  1.00  0.00      LIG  
ATOM   5376 H51  LIG     1      28.705   2.405  12.805  1.00  0.00      LIG  
TER
REMARK  Energy: 74.8109
REMARK  SimpleFitness: 74.8109
REMARK  FullFitness: -1155.2667
REMARK  InterFull: -26.3957
REMARK  IntraFull: 118.049
REMARK  solvFull: -1507.18
REMARK  surfFull: 260.26
REMARK  extraFull: 0.0
REMARK  deltaGcompsolvpol: -1507.18
REMARK  deltaGcompsolvnonpol: 260.26
REMARK  deltaGprotsolvpol: -1512.07
REMARK  deltaGprotsolvnonpol: 254.074
REMARK  deltaGligsolvpol: -13.756
REMARK  deltaGligsolvnonpol: 17.0841
REMARK  deltaGvdw: -26.3957
REMARK  deltaGelec: 0.0
REMARK  deltaG: -6.3768644
REMARK  Cluster: 3
REMARK  ClusterRank: 0
ATOM   5287 O    LIG     1      29.197   3.103  10.038  1.00  0.00      LIG  
ATOM   5288 O1   LIG     1      34.195   2.713  14.302  1.00  0.00      LIG  
ATOM   5289 O2   LIG     1      26.096  -0.109  13.321  1.00  0.00      LIG  
ATOM   5290 O3   LIG     1      29.132  -2.057  14.019  1.00  0.00      LIG  
ATOM   5291 O4   LIG     1      28.979  -0.837  16.532  1.00  0.00      LIG  
ATOM   5292 O5   LIG     1      24.506   0.845  12.023  1.00  0.00      LIG  
ATOM   5293 C    LIG     1      31.561   0.107  10.274  1.00  0.00      LIG  
ATOM   5294 C1   LIG     1      31.176   1.600  10.047  1.00  0.00      LIG  
ATOM   5295 C2   LIG     1      32.144   2.650  10.693  1.00  0.00      LIG  
ATOM   5296 C3   LIG     1      30.646  -0.818   9.411  1.00  0.00      LIG  
ATOM   5297 C4   LIG     1      33.635   2.218  10.670  1.00  0.00      LIG  
ATOM   5298 C5   LIG     1      33.029  -0.165   9.946  1.00  0.00      LIG  
ATOM   5299 C6   LIG     1      29.669   1.804  10.372  1.00  0.00      LIG  
ATOM   5300 C7   LIG     1      33.859   1.074   9.693  1.00  0.00      LIG  
ATOM   5301 C8   LIG     1      29.231  -0.548   9.755  1.00  0.00      LIG  
ATOM   5302 C9   LIG     1      34.460   2.167  11.996  1.00  0.00      LIG  
ATOM   5303 C10  LIG     1      31.661   3.145  12.060  1.00  0.00      LIG  
ATOM   5304 C11  LIG     1      30.780  -2.316   9.700  1.00  0.00      LIG  
ATOM   5305 C12  LIG     1      28.767   0.852   9.603  1.00  0.00      LIG  
ATOM   5306 C13  LIG     1      31.406  -0.265  11.756  1.00  0.00      LIG  
ATOM   5307 C14  LIG     1      32.131   3.891   9.793  1.00  0.00      LIG  
ATOM   5308 C15  LIG     1      28.573  -1.610  10.226  1.00  0.00      LIG  
ATOM   5309 C16  LIG     1      30.817  -0.643   7.897  1.00  0.00      LIG  
ATOM   5310 C17  LIG     1      29.469  -2.792  10.299  1.00  0.00      LIG  
ATOM   5311 C18  LIG     1      32.745   3.844  12.836  1.00  0.00      LIG  
ATOM   5312 C19  LIG     1      33.765   2.817  13.163  1.00  0.00      LIG  
ATOM   5313 C20  LIG     1      35.737   2.966  11.774  1.00  0.00      LIG  
ATOM   5314 C21  LIG     1      34.926   0.788  12.453  1.00  0.00      LIG  
ATOM   5315 C22  LIG     1      27.140  -1.687  10.680  1.00  0.00      LIG  
ATOM   5316 C23  LIG     1      27.013  -1.988  12.169  1.00  0.00      LIG  
ATOM   5317 C24  LIG     1      26.407  -2.776   9.928  1.00  0.00      LIG  
ATOM   5318 C25  LIG     1      27.350  -0.771  13.046  1.00  0.00      LIG  
ATOM   5319 C26  LIG     1      27.998  -1.253  14.359  1.00  0.00      LIG  
ATOM   5320 C27  LIG     1      28.466  -0.175  15.374  1.00  0.00      LIG  
ATOM   5321 C28  LIG     1      29.585   0.689  14.820  1.00  0.00      LIG  
ATOM   5322 C29  LIG     1      27.370   0.737  15.892  1.00  0.00      LIG  
ATOM   5323 C30  LIG     1      25.663   0.824  12.416  1.00  0.00      LIG  
ATOM   5324 C31  LIG     1      26.496   2.073  12.425  1.00  0.00      LIG  
ATOM   5325 H    LIG     1      31.264   1.788   8.975  1.00  0.00      LIG  
ATOM   5326 H1   LIG     1      34.143   3.028  10.141  1.00  0.00      LIG  
ATOM   5327 H2   LIG     1      33.142  -0.815   9.078  1.00  0.00      LIG  
ATOM   5328 H3   LIG     1      33.480  -0.737  10.759  1.00  0.00      LIG  
ATOM   5329 H4   LIG     1      29.489   1.665  11.440  1.00  0.00      LIG  
ATOM   5330 H5   LIG     1      34.918   0.807   9.655  1.00  0.00      LIG  
ATOM   5331 H6   LIG     1      33.616   1.435   8.690  1.00  0.00      LIG  
ATOM   5332 H7   LIG     1      31.277   2.315  12.657  1.00  0.00      LIG  
ATOM   5333 H8   LIG     1      30.831   3.844  11.933  1.00  0.00      LIG  
ATOM   5334 H9   LIG     1      31.620  -2.566  10.352  1.00  0.00      LIG  
ATOM   5335 H10  LIG     1      30.957  -2.864   8.769  1.00  0.00      LIG  
ATOM   5336 H11  LIG     1      28.755   1.122   8.542  1.00  0.00      LIG  
ATOM   5337 H12  LIG     1      27.737   0.976   9.947  1.00  0.00      LIG  
ATOM   5338 H13  LIG     1      30.374  -0.204  12.102  1.00  0.00      LIG  
ATOM   5339 H14  LIG     1      31.760  -1.277  11.963  1.00  0.00      LIG  
ATOM   5340 H15  LIG     1      31.999   0.390  12.392  1.00  0.00      LIG  
ATOM   5341 H16  LIG     1      32.872   4.626  10.117  1.00  0.00      LIG  
ATOM   5342 H17  LIG     1      31.170   4.404   9.801  1.00  0.00      LIG  
ATOM   5343 H18  LIG     1      32.364   3.622   8.760  1.00  0.00      LIG  
ATOM   5344 H19  LIG     1      31.799  -0.986   7.562  1.00  0.00      LIG  
ATOM   5345 H20  LIG     1      30.078  -1.239   7.352  1.00  0.00      LIG  
ATOM   5346 H21  LIG     1      30.697   0.392   7.571  1.00  0.00      LIG  
ATOM   5347 H22  LIG     1      29.616  -3.099  11.337  1.00  0.00      LIG  
ATOM   5348 H23  LIG     1      29.077  -3.641   9.733  1.00  0.00      LIG  
ATOM   5349 H24  LIG     1      32.340   4.233  13.773  1.00  0.00      LIG  
ATOM   5350 H25  LIG     1      33.210   4.664  12.283  1.00  0.00      LIG  
ATOM   5351 H26  LIG     1      36.318   2.537  10.953  1.00  0.00      LIG  
ATOM   5352 H27  LIG     1      36.369   2.967  12.668  1.00  0.00      LIG  
ATOM   5353 H28  LIG     1      35.517   4.009  11.525  1.00  0.00      LIG  
ATOM   5354 H29  LIG     1      35.526   0.294  11.686  1.00  0.00      LIG  
ATOM   5355 H30  LIG     1      34.086   0.142  12.714  1.00  0.00      LIG  
ATOM   5356 H31  LIG     1      35.561   0.860  13.342  1.00  0.00      LIG  
ATOM   5357 H32  LIG     1      26.626  -0.749  10.465  1.00  0.00      LIG  
ATOM   5358 H33  LIG     1      29.843   3.734  10.399  1.00  0.00      LIG  
ATOM   5359 H34  LIG     1      27.631  -2.856  12.406  1.00  0.00      LIG  
ATOM   5360 H35  LIG     1      25.985  -2.308  12.364  1.00  0.00      LIG  
ATOM   5361 H36  LIG     1      25.370  -2.823  10.266  1.00  0.00      LIG  
ATOM   5362 H37  LIG     1      26.852  -3.760  10.101  1.00  0.00      LIG  
ATOM   5363 H38  LIG     1      26.406  -2.577   8.853  1.00  0.00      LIG  
ATOM   5364 H39  LIG     1      28.052  -0.126  12.513  1.00  0.00      LIG  
ATOM   5365 H40  LIG     1      27.288  -1.916  14.856  1.00  0.00      LIG  
ATOM   5366 H41  LIG     1      29.189  -2.749  14.705  1.00  0.00      LIG  
ATOM   5367 H42  LIG     1      29.902   1.424  15.565  1.00  0.00      LIG  
ATOM   5368 H43  LIG     1      29.268   1.226  13.923  1.00  0.00      LIG  
ATOM   5369 H44  LIG     1      30.467   0.088  14.581  1.00  0.00      LIG  
ATOM   5370 H45  LIG     1      26.530   0.147  16.264  1.00  0.00      LIG  
ATOM   5371 H46  LIG     1      27.731   1.341  16.730  1.00  0.00      LIG  
ATOM   5372 H47  LIG     1      27.011   1.419  15.121  1.00  0.00      LIG  
ATOM   5373 H48  LIG     1      29.787  -1.300  16.249  1.00  0.00      LIG  
ATOM   5374 H49  LIG     1      26.348   2.594  11.476  1.00  0.00      LIG  
ATOM   5375 H50  LIG     1      27.560   1.856  12.523  1.00  0.00      LIG  
ATOM   5376 H51  LIG     1      26.178   2.708  13.255  1.00  0.00      LIG  
TER
REMARK  Energy: 74.8109
REMARK  SimpleFitness: 74.8109
REMARK  FullFitness: -1155.2667
REMARK  InterFull: -26.3957
REMARK  IntraFull: 118.049
REMARK  solvFull: -1507.18
REMARK  surfFull: 260.26
REMARK  extraFull: 0.0
REMARK  deltaGcompsolvpol: -1507.18
REMARK  deltaGcompsolvnonpol: 260.26
REMARK  deltaGprotsolvpol: -1512.07
REMARK  deltaGprotsolvnonpol: 254.074
REMARK  deltaGligsolvpol: -13.756
REMARK  deltaGligsolvnonpol: 17.0841
REMARK  deltaGvdw: -26.3957
REMARK  deltaGelec: 0.0
REMARK  deltaG: -6.3768644
REMARK  Cluster: 3
REMARK  ClusterRank: 1
ATOM   5287 O    LIG     1      29.197   3.103  10.038  1.00  0.00      LIG  
ATOM   5288 O1   LIG     1      34.195   2.713  14.302  1.00  0.00      LIG  
ATOM   5289 O2   LIG     1      26.096  -0.109  13.321  1.00  0.00      LIG  
ATOM   5290 O3   LIG     1      29.132  -2.057  14.019  1.00  0.00      LIG  
ATOM   5291 O4   LIG     1      28.979  -0.837  16.532  1.00  0.00      LIG  
ATOM   5292 O5   LIG     1      24.506   0.845  12.023  1.00  0.00      LIG  
ATOM   5293 C    LIG     1      31.561   0.107  10.274  1.00  0.00      LIG  
ATOM   5294 C1   LIG     1      31.176   1.600  10.047  1.00  0.00      LIG  
ATOM   5295 C2   LIG     1      32.144   2.650  10.693  1.00  0.00      LIG  
ATOM   5296 C3   LIG     1      30.646  -0.818   9.411  1.00  0.00      LIG  
ATOM   5297 C4   LIG     1      33.635   2.218  10.670  1.00  0.00      LIG  
ATOM   5298 C5   LIG     1      33.029  -0.165   9.946  1.00  0.00      LIG  
ATOM   5299 C6   LIG     1      29.669   1.804  10.372  1.00  0.00      LIG  
ATOM   5300 C7   LIG     1      33.859   1.074   9.693  1.00  0.00      LIG  
ATOM   5301 C8   LIG     1      29.231  -0.548   9.755  1.00  0.00      LIG  
ATOM   5302 C9   LIG     1      34.460   2.167  11.996  1.00  0.00      LIG  
ATOM   5303 C10  LIG     1      31.661   3.145  12.060  1.00  0.00      LIG  
ATOM   5304 C11  LIG     1      30.780  -2.316   9.700  1.00  0.00      LIG  
ATOM   5305 C12  LIG     1      28.767   0.852   9.603  1.00  0.00      LIG  
ATOM   5306 C13  LIG     1      31.406  -0.265  11.756  1.00  0.00      LIG  
ATOM   5307 C14  LIG     1      32.131   3.891   9.793  1.00  0.00      LIG  
ATOM   5308 C15  LIG     1      28.573  -1.610  10.226  1.00  0.00      LIG  
ATOM   5309 C16  LIG     1      30.817  -0.643   7.897  1.00  0.00      LIG  
ATOM   5310 C17  LIG     1      29.469  -2.792  10.299  1.00  0.00      LIG  
ATOM   5311 C18  LIG     1      32.745   3.844  12.836  1.00  0.00      LIG  
ATOM   5312 C19  LIG     1      33.765   2.817  13.163  1.00  0.00      LIG  
ATOM   5313 C20  LIG     1      35.737   2.966  11.774  1.00  0.00      LIG  
ATOM   5314 C21  LIG     1      34.926   0.788  12.453  1.00  0.00      LIG  
ATOM   5315 C22  LIG     1      27.140  -1.687  10.680  1.00  0.00      LIG  
ATOM   5316 C23  LIG     1      27.013  -1.988  12.169  1.00  0.00      LIG  
ATOM   5317 C24  LIG     1      26.407  -2.776   9.928  1.00  0.00      LIG  
ATOM   5318 C25  LIG     1      27.350  -0.771  13.046  1.00  0.00      LIG  
ATOM   5319 C26  LIG     1      27.998  -1.253  14.359  1.00  0.00      LIG  
ATOM   5320 C27  LIG     1      28.466  -0.175  15.374  1.00  0.00      LIG  
ATOM   5321 C28  LIG     1      29.585   0.689  14.820  1.00  0.00      LIG  
ATOM   5322 C29  LIG     1      27.370   0.737  15.892  1.00  0.00      LIG  
ATOM   5323 C30  LIG     1      25.663   0.824  12.416  1.00  0.00      LIG  
ATOM   5324 C31  LIG     1      26.496   2.073  12.425  1.00  0.00      LIG  
ATOM   5325 H    LIG     1      31.264   1.788   8.975  1.00  0.00      LIG  
ATOM   5326 H1   LIG     1      34.143   3.028  10.141  1.00  0.00      LIG  
ATOM   5327 H2   LIG     1      33.142  -0.815   9.078  1.00  0.00      LIG  
ATOM   5328 H3   LIG     1      33.480  -0.737  10.759  1.00  0.00      LIG  
ATOM   5329 H4   LIG     1      29.489   1.665  11.440  1.00  0.00      LIG  
ATOM   5330 H5   LIG     1      34.918   0.807   9.655  1.00  0.00      LIG  
ATOM   5331 H6   LIG     1      33.616   1.435   8.690  1.00  0.00      LIG  
ATOM   5332 H7   LIG     1      31.277   2.315  12.657  1.00  0.00      LIG  
ATOM   5333 H8   LIG     1      30.831   3.844  11.933  1.00  0.00      LIG  
ATOM   5334 H9   LIG     1      31.620  -2.566  10.352  1.00  0.00      LIG  
ATOM   5335 H10  LIG     1      30.957  -2.864   8.769  1.00  0.00      LIG  
ATOM   5336 H11  LIG     1      28.755   1.122   8.542  1.00  0.00      LIG  
ATOM   5337 H12  LIG     1      27.737   0.976   9.947  1.00  0.00      LIG  
ATOM   5338 H13  LIG     1      30.374  -0.204  12.102  1.00  0.00      LIG  
ATOM   5339 H14  LIG     1      31.760  -1.277  11.963  1.00  0.00      LIG  
ATOM   5340 H15  LIG     1      31.999   0.390  12.392  1.00  0.00      LIG  
ATOM   5341 H16  LIG     1      32.872   4.626  10.117  1.00  0.00      LIG  
ATOM   5342 H17  LIG     1      31.170   4.404   9.801  1.00  0.00      LIG  
ATOM   5343 H18  LIG     1      32.364   3.622   8.760  1.00  0.00      LIG  
ATOM   5344 H19  LIG     1      31.799  -0.986   7.562  1.00  0.00      LIG  
ATOM   5345 H20  LIG     1      30.078  -1.239   7.352  1.00  0.00      LIG  
ATOM   5346 H21  LIG     1      30.697   0.392   7.571  1.00  0.00      LIG  
ATOM   5347 H22  LIG     1      29.616  -3.099  11.337  1.00  0.00      LIG  
ATOM   5348 H23  LIG     1      29.077  -3.641   9.733  1.00  0.00      LIG  
ATOM   5349 H24  LIG     1      32.340   4.233  13.773  1.00  0.00      LIG  
ATOM   5350 H25  LIG     1      33.210   4.664  12.283  1.00  0.00      LIG  
ATOM   5351 H26  LIG     1      36.318   2.537  10.953  1.00  0.00      LIG  
ATOM   5352 H27  LIG     1      36.369   2.967  12.668  1.00  0.00      LIG  
ATOM   5353 H28  LIG     1      35.517   4.009  11.525  1.00  0.00      LIG  
ATOM   5354 H29  LIG     1      35.526   0.294  11.686  1.00  0.00      LIG  
ATOM   5355 H30  LIG     1      34.086   0.142  12.714  1.00  0.00      LIG  
ATOM   5356 H31  LIG     1      35.561   0.860  13.342  1.00  0.00      LIG  
ATOM   5357 H32  LIG     1      26.626  -0.749  10.465  1.00  0.00      LIG  
ATOM   5358 H33  LIG     1      29.843   3.734  10.399  1.00  0.00      LIG  
ATOM   5359 H34  LIG     1      27.631  -2.856  12.406  1.00  0.00      LIG  
ATOM   5360 H35  LIG     1      25.985  -2.308  12.364  1.00  0.00      LIG  
ATOM   5361 H36  LIG     1      25.370  -2.823  10.266  1.00  0.00      LIG  
ATOM   5362 H37  LIG     1      26.852  -3.760  10.101  1.00  0.00      LIG  
ATOM   5363 H38  LIG     1      26.406  -2.577   8.853  1.00  0.00      LIG  
ATOM   5364 H39  LIG     1      28.052  -0.126  12.513  1.00  0.00      LIG  
ATOM   5365 H40  LIG     1      27.288  -1.916  14.856  1.00  0.00      LIG  
ATOM   5366 H41  LIG     1      29.189  -2.749  14.705  1.00  0.00      LIG  
ATOM   5367 H42  LIG     1      29.902   1.424  15.565  1.00  0.00      LIG  
ATOM   5368 H43  LIG     1      29.268   1.226  13.923  1.00  0.00      LIG  
ATOM   5369 H44  LIG     1      30.467   0.088  14.581  1.00  0.00      LIG  
ATOM   5370 H45  LIG     1      26.530   0.147  16.264  1.00  0.00      LIG  
ATOM   5371 H46  LIG     1      27.731   1.341  16.730  1.00  0.00      LIG  
ATOM   5372 H47  LIG     1      27.011   1.419  15.121  1.00  0.00      LIG  
ATOM   5373 H48  LIG     1      29.787  -1.300  16.249  1.00  0.00      LIG  
ATOM   5374 H49  LIG     1      26.348   2.594  11.476  1.00  0.00      LIG  
ATOM   5375 H50  LIG     1      27.560   1.856  12.523  1.00  0.00      LIG  
ATOM   5376 H51  LIG     1      26.178   2.708  13.255  1.00  0.00      LIG  
TER
REMARK  Energy: 75.3553
REMARK  SimpleFitness: 75.3553
REMARK  FullFitness: -1154.3689
REMARK  InterFull: -21.6179
REMARK  IntraFull: 116.008
REMARK  solvFull: -1509.21
REMARK  surfFull: 260.451
REMARK  extraFull: 0.0
REMARK  deltaGcompsolvpol: -1509.21
REMARK  deltaGcompsolvnonpol: 260.451
REMARK  deltaGprotsolvpol: -1512.07
REMARK  deltaGprotsolvnonpol: 254.074
REMARK  deltaGligsolvpol: -12.5711
REMARK  deltaGligsolvnonpol: 17.1106
REMARK  deltaGvdw: -21.6179
REMARK  deltaGelec: 0.0
REMARK  deltaG: -6.106071
REMARK  Cluster: 3
REMARK  ClusterRank: 2
ATOM   5287 O    LIG     1      29.118   3.368  10.135  1.00  0.00      LIG  
ATOM   5288 O1   LIG     1      33.895   3.001  14.644  1.00  0.00      LIG  
ATOM   5289 O2   LIG     1      26.027   0.105  13.383  1.00  0.00      LIG  
ATOM   5290 O3   LIG     1      29.105  -1.777  14.071  1.00  0.00      LIG  
ATOM   5291 O4   LIG     1      28.883  -0.638  16.617  1.00  0.00      LIG  
ATOM   5292 O5   LIG     1      24.462   1.049  12.047  1.00  0.00      LIG  
ATOM   5293 C    LIG     1      31.510   0.406  10.477  1.00  0.00      LIG  
ATOM   5294 C1   LIG     1      31.115   1.893  10.239  1.00  0.00      LIG  
ATOM   5295 C2   LIG     1      32.038   2.953  10.934  1.00  0.00      LIG  
ATOM   5296 C3   LIG     1      30.647  -0.528   9.573  1.00  0.00      LIG  
ATOM   5297 C4   LIG     1      33.534   2.539  10.984  1.00  0.00      LIG  
ATOM   5298 C5   LIG     1      32.995   0.154  10.213  1.00  0.00      LIG  
ATOM   5299 C6   LIG     1      29.593   2.077  10.499  1.00  0.00      LIG  
ATOM   5300 C7   LIG     1      33.819   1.406  10.009  1.00  0.00      LIG  
ATOM   5301 C8   LIG     1      29.215  -0.285   9.867  1.00  0.00      LIG  
ATOM   5302 C9   LIG     1      34.290   2.482  12.349  1.00  0.00      LIG  
ATOM   5303 C10  LIG     1      31.483   3.436  12.276  1.00  0.00      LIG  
ATOM   5304 C11  LIG     1      30.797  -2.026   9.855  1.00  0.00      LIG  
ATOM   5305 C12  LIG     1      28.729   1.106   9.708  1.00  0.00      LIG  
ATOM   5306 C13  LIG     1      31.298   0.026  11.950  1.00  0.00      LIG  
ATOM   5307 C14  LIG     1      32.054   4.197  10.038  1.00  0.00      LIG  
ATOM   5308 C15  LIG     1      28.563  -1.361  10.315  1.00  0.00      LIG  
ATOM   5309 C16  LIG     1      30.876  -0.337   8.069  1.00  0.00      LIG  
ATOM   5310 C17  LIG     1      29.470  -2.534  10.391  1.00  0.00      LIG  
ATOM   5311 C18  LIG     1      32.518   4.138  13.112  1.00  0.00      LIG  
ATOM   5312 C19  LIG     1      33.530   3.118  13.484  1.00  0.00      LIG  
ATOM   5313 C20  LIG     1      35.572   3.290  12.198  1.00  0.00      LIG  
ATOM   5314 C21  LIG     1      34.744   1.104  12.823  1.00  0.00      LIG  
ATOM   5315 C22  LIG     1      27.122  -1.458  10.741  1.00  0.00      LIG  
ATOM   5316 C23  LIG     1      26.972  -1.758  12.228  1.00  0.00      LIG  
ATOM   5317 C24  LIG     1      26.418  -2.556   9.973  1.00  0.00      LIG  
ATOM   5318 C25  LIG     1      27.288  -0.542  13.114  1.00  0.00      LIG  
ATOM   5319 C26  LIG     1      27.940  -1.026  14.424  1.00  0.00      LIG  
ATOM   5320 C27  LIG     1      28.368   0.041  15.468  1.00  0.00      LIG  
ATOM   5321 C28  LIG     1      29.473   0.944  14.952  1.00  0.00      LIG  
ATOM   5322 C29  LIG     1      27.248   0.916  15.997  1.00  0.00      LIG  
ATOM   5323 C30  LIG     1      25.606   1.044  12.478  1.00  0.00      LIG  
ATOM   5324 C31  LIG     1      26.417   2.306  12.535  1.00  0.00      LIG  
ATOM   5325 H    LIG     1      31.249   2.089   9.174  1.00  0.00      LIG  
ATOM   5326 H1   LIG     1      34.058   3.360  10.489  1.00  0.00      LIG  
ATOM   5327 H2   LIG     1      33.155  -0.486   9.346  1.00  0.00      LIG  
ATOM   5328 H3   LIG     1      33.415  -0.419  11.041  1.00  0.00      LIG  
ATOM   5329 H4   LIG     1      29.371   1.945  11.560  1.00  0.00      LIG  
ATOM   5330 H5   LIG     1      34.882   1.153  10.021  1.00  0.00      LIG  
ATOM   5331 H6   LIG     1      33.619   1.772   8.998  1.00  0.00      LIG  
ATOM   5332 H7   LIG     1      31.075   2.600  12.848  1.00  0.00      LIG  
ATOM   5333 H8   LIG     1      30.654   4.130  12.110  1.00  0.00      LIG  
ATOM   5334 H9   LIG     1      31.611  -2.263  10.544  1.00  0.00      LIG  
ATOM   5335 H10  LIG     1      31.030  -2.562   8.930  1.00  0.00      LIG  
ATOM   5336 H11  LIG     1      28.735   1.377   8.648  1.00  0.00      LIG  
ATOM   5337 H12  LIG     1      27.690   1.210  10.028  1.00  0.00      LIG  
ATOM   5338 H13  LIG     1      30.252   0.078  12.252  1.00  0.00      LIG  
ATOM   5339 H14  LIG     1      31.651  -0.983  12.169  1.00  0.00      LIG  
ATOM   5340 H15  LIG     1      31.854   0.685  12.613  1.00  0.00      LIG  
ATOM   5341 H16  LIG     1      32.767   4.941  10.402  1.00  0.00      LIG  
ATOM   5342 H17  LIG     1      31.086   4.696   9.999  1.00  0.00      LIG  
ATOM   5343 H18  LIG     1      32.342   3.936   9.017  1.00  0.00      LIG  
ATOM   5344 H19  LIG     1      31.875  -0.662   7.772  1.00  0.00      LIG  
ATOM   5345 H20  LIG     1      30.168  -0.938   7.489  1.00  0.00      LIG  
ATOM   5346 H21  LIG     1      30.754   0.700   7.748  1.00  0.00      LIG  
ATOM   5347 H22  LIG     1      29.583  -2.872  11.424  1.00  0.00      LIG  
ATOM   5348 H23  LIG     1      29.110  -3.369   9.785  1.00  0.00      LIG  
ATOM   5349 H24  LIG     1      32.061   4.514  14.031  1.00  0.00      LIG  
ATOM   5350 H25  LIG     1      33.002   4.968  12.592  1.00  0.00      LIG  
ATOM   5351 H26  LIG     1      36.196   2.868  11.405  1.00  0.00      LIG  
ATOM   5352 H27  LIG     1      36.158   3.287  13.123  1.00  0.00      LIG  
ATOM   5353 H28  LIG     1      35.359   4.333  11.946  1.00  0.00      LIG  
ATOM   5354 H29  LIG     1      35.379   0.615  12.082  1.00  0.00      LIG  
ATOM   5355 H30  LIG     1      33.898   0.452  13.046  1.00  0.00      LIG  
ATOM   5356 H31  LIG     1      35.339   1.177  13.739  1.00  0.00      LIG  
ATOM   5357 H32  LIG     1      26.600  -0.526  10.518  1.00  0.00      LIG  
ATOM   5358 H33  LIG     1      29.735   4.009  10.526  1.00  0.00      LIG  
ATOM   5359 H34  LIG     1      27.592  -2.622  12.477  1.00  0.00      LIG  
ATOM   5360 H35  LIG     1      25.942  -2.085  12.406  1.00  0.00      LIG  
ATOM   5361 H36  LIG     1      25.366  -2.591  10.266  1.00  0.00      LIG  
ATOM   5362 H37  LIG     1      26.849  -3.539  10.184  1.00  0.00      LIG  
ATOM   5363 H38  LIG     1      26.466  -2.377   8.895  1.00  0.00      LIG  
ATOM   5364 H39  LIG     1      27.986   0.115  12.588  1.00  0.00      LIG  
ATOM   5365 H40  LIG     1      27.251  -1.724  14.903  1.00  0.00      LIG  
ATOM   5366 H41  LIG     1      29.454  -2.137  14.906  1.00  0.00      LIG  
ATOM   5367 H42  LIG     1      29.753   1.676  15.715  1.00  0.00      LIG  
ATOM   5368 H43  LIG     1      29.159   1.485  14.056  1.00  0.00      LIG  
ATOM   5369 H44  LIG     1      30.377   0.374  14.725  1.00  0.00      LIG  
ATOM   5370 H45  LIG     1      26.430   0.298  16.371  1.00  0.00      LIG  
ATOM   5371 H46  LIG     1      27.595   1.523  16.839  1.00  0.00      LIG  
ATOM   5372 H47  LIG     1      26.866   1.594  15.234  1.00  0.00      LIG  
ATOM   5373 H48  LIG     1      29.176   0.051  17.237  1.00  0.00      LIG  
ATOM   5374 H49  LIG     1      26.314   2.828  11.581  1.00  0.00      LIG  
ATOM   5375 H50  LIG     1      27.477   2.106  12.690  1.00  0.00      LIG  
ATOM   5376 H51  LIG     1      26.045   2.934  13.349  1.00  0.00      LIG  
TER
REMARK  Energy: 75.3553
REMARK  SimpleFitness: 75.3553
REMARK  FullFitness: -1154.3689
REMARK  InterFull: -21.6179
REMARK  IntraFull: 116.008
REMARK  solvFull: -1509.21
REMARK  surfFull: 260.451
REMARK  extraFull: 0.0
REMARK  deltaGcompsolvpol: -1509.21
REMARK  deltaGcompsolvnonpol: 260.451
REMARK  deltaGprotsolvpol: -1512.07
REMARK  deltaGprotsolvnonpol: 254.074
REMARK  deltaGligsolvpol: -12.5711
REMARK  deltaGligsolvnonpol: 17.1106
REMARK  deltaGvdw: -21.6179
REMARK  deltaGelec: 0.0
REMARK  deltaG: -6.106071
REMARK  Cluster: 3
REMARK  ClusterRank: 3
ATOM   5287 O    LIG     1      29.118   3.368  10.135  1.00  0.00      LIG  
ATOM   5288 O1   LIG     1      33.895   3.001  14.644  1.00  0.00      LIG  
ATOM   5289 O2   LIG     1      26.027   0.105  13.383  1.00  0.00      LIG  
ATOM   5290 O3   LIG     1      29.105  -1.777  14.071  1.00  0.00      LIG  
ATOM   5291 O4   LIG     1      28.883  -0.638  16.617  1.00  0.00      LIG  
ATOM   5292 O5   LIG     1      24.462   1.049  12.047  1.00  0.00      LIG  
ATOM   5293 C    LIG     1      31.510   0.406  10.477  1.00  0.00      LIG  
ATOM   5294 C1   LIG     1      31.115   1.893  10.239  1.00  0.00      LIG  
ATOM   5295 C2   LIG     1      32.038   2.953  10.934  1.00  0.00      LIG  
ATOM   5296 C3   LIG     1      30.647  -0.528   9.573  1.00  0.00      LIG  
ATOM   5297 C4   LIG     1      33.534   2.539  10.984  1.00  0.00      LIG  
ATOM   5298 C5   LIG     1      32.995   0.154  10.213  1.00  0.00      LIG  
ATOM   5299 C6   LIG     1      29.593   2.077  10.499  1.00  0.00      LIG  
ATOM   5300 C7   LIG     1      33.819   1.406  10.009  1.00  0.00      LIG  
ATOM   5301 C8   LIG     1      29.215  -0.285   9.867  1.00  0.00      LIG  
ATOM   5302 C9   LIG     1      34.290   2.482  12.349  1.00  0.00      LIG  
ATOM   5303 C10  LIG     1      31.483   3.436  12.276  1.00  0.00      LIG  
ATOM   5304 C11  LIG     1      30.797  -2.026   9.855  1.00  0.00      LIG  
ATOM   5305 C12  LIG     1      28.729   1.106   9.708  1.00  0.00      LIG  
ATOM   5306 C13  LIG     1      31.298   0.026  11.950  1.00  0.00      LIG  
ATOM   5307 C14  LIG     1      32.054   4.197  10.038  1.00  0.00      LIG  
ATOM   5308 C15  LIG     1      28.563  -1.361  10.315  1.00  0.00      LIG  
ATOM   5309 C16  LIG     1      30.876  -0.337   8.069  1.00  0.00      LIG  
ATOM   5310 C17  LIG     1      29.470  -2.534  10.391  1.00  0.00      LIG  
ATOM   5311 C18  LIG     1      32.518   4.138  13.112  1.00  0.00      LIG  
ATOM   5312 C19  LIG     1      33.530   3.118  13.484  1.00  0.00      LIG  
ATOM   5313 C20  LIG     1      35.572   3.290  12.198  1.00  0.00      LIG  
ATOM   5314 C21  LIG     1      34.744   1.104  12.823  1.00  0.00      LIG  
ATOM   5315 C22  LIG     1      27.122  -1.458  10.741  1.00  0.00      LIG  
ATOM   5316 C23  LIG     1      26.972  -1.758  12.228  1.00  0.00      LIG  
ATOM   5317 C24  LIG     1      26.418  -2.556   9.973  1.00  0.00      LIG  
ATOM   5318 C25  LIG     1      27.288  -0.542  13.114  1.00  0.00      LIG  
ATOM   5319 C26  LIG     1      27.940  -1.026  14.424  1.00  0.00      LIG  
ATOM   5320 C27  LIG     1      28.368   0.041  15.468  1.00  0.00      LIG  
ATOM   5321 C28  LIG     1      29.473   0.944  14.952  1.00  0.00      LIG  
ATOM   5322 C29  LIG     1      27.248   0.916  15.997  1.00  0.00      LIG  
ATOM   5323 C30  LIG     1      25.606   1.044  12.478  1.00  0.00      LIG  
ATOM   5324 C31  LIG     1      26.417   2.306  12.535  1.00  0.00      LIG  
ATOM   5325 H    LIG     1      31.249   2.089   9.174  1.00  0.00      LIG  
ATOM   5326 H1   LIG     1      34.058   3.360  10.489  1.00  0.00      LIG  
ATOM   5327 H2   LIG     1      33.155  -0.486   9.346  1.00  0.00      LIG  
ATOM   5328 H3   LIG     1      33.415  -0.419  11.041  1.00  0.00      LIG  
ATOM   5329 H4   LIG     1      29.371   1.945  11.560  1.00  0.00      LIG  
ATOM   5330 H5   LIG     1      34.882   1.153  10.021  1.00  0.00      LIG  
ATOM   5331 H6   LIG     1      33.619   1.772   8.998  1.00  0.00      LIG  
ATOM   5332 H7   LIG     1      31.075   2.600  12.848  1.00  0.00      LIG  
ATOM   5333 H8   LIG     1      30.654   4.130  12.110  1.00  0.00      LIG  
ATOM   5334 H9   LIG     1      31.611  -2.263  10.544  1.00  0.00      LIG  
ATOM   5335 H10  LIG     1      31.030  -2.562   8.930  1.00  0.00      LIG  
ATOM   5336 H11  LIG     1      28.735   1.377   8.648  1.00  0.00      LIG  
ATOM   5337 H12  LIG     1      27.690   1.210  10.028  1.00  0.00      LIG  
ATOM   5338 H13  LIG     1      30.252   0.078  12.252  1.00  0.00      LIG  
ATOM   5339 H14  LIG     1      31.651  -0.983  12.169  1.00  0.00      LIG  
ATOM   5340 H15  LIG     1      31.854   0.685  12.613  1.00  0.00      LIG  
ATOM   5341 H16  LIG     1      32.767   4.941  10.402  1.00  0.00      LIG  
ATOM   5342 H17  LIG     1      31.086   4.696   9.999  1.00  0.00      LIG  
ATOM   5343 H18  LIG     1      32.342   3.936   9.017  1.00  0.00      LIG  
ATOM   5344 H19  LIG     1      31.875  -0.662   7.772  1.00  0.00      LIG  
ATOM   5345 H20  LIG     1      30.168  -0.938   7.489  1.00  0.00      LIG  
ATOM   5346 H21  LIG     1      30.754   0.700   7.748  1.00  0.00      LIG  
ATOM   5347 H22  LIG     1      29.583  -2.872  11.424  1.00  0.00      LIG  
ATOM   5348 H23  LIG     1      29.110  -3.369   9.785  1.00  0.00      LIG  
ATOM   5349 H24  LIG     1      32.061   4.514  14.031  1.00  0.00      LIG  
ATOM   5350 H25  LIG     1      33.002   4.968  12.592  1.00  0.00      LIG  
ATOM   5351 H26  LIG     1      36.196   2.868  11.405  1.00  0.00      LIG  
ATOM   5352 H27  LIG     1      36.158   3.287  13.123  1.00  0.00      LIG  
ATOM   5353 H28  LIG     1      35.359   4.333  11.946  1.00  0.00      LIG  
ATOM   5354 H29  LIG     1      35.379   0.615  12.082  1.00  0.00      LIG  
ATOM   5355 H30  LIG     1      33.898   0.452  13.046  1.00  0.00      LIG  
ATOM   5356 H31  LIG     1      35.339   1.177  13.739  1.00  0.00      LIG  
ATOM   5357 H32  LIG     1      26.600  -0.526  10.518  1.00  0.00      LIG  
ATOM   5358 H33  LIG     1      29.735   4.009  10.526  1.00  0.00      LIG  
ATOM   5359 H34  LIG     1      27.592  -2.622  12.477  1.00  0.00      LIG  
ATOM   5360 H35  LIG     1      25.942  -2.085  12.406  1.00  0.00      LIG  
ATOM   5361 H36  LIG     1      25.366  -2.591  10.266  1.00  0.00      LIG  
ATOM   5362 H37  LIG     1      26.849  -3.539  10.184  1.00  0.00      LIG  
ATOM   5363 H38  LIG     1      26.466  -2.377   8.895  1.00  0.00      LIG  
ATOM   5364 H39  LIG     1      27.986   0.115  12.588  1.00  0.00      LIG  
ATOM   5365 H40  LIG     1      27.251  -1.724  14.903  1.00  0.00      LIG  
ATOM   5366 H41  LIG     1      29.454  -2.137  14.906  1.00  0.00      LIG  
ATOM   5367 H42  LIG     1      29.753   1.676  15.715  1.00  0.00      LIG  
ATOM   5368 H43  LIG     1      29.159   1.485  14.056  1.00  0.00      LIG  
ATOM   5369 H44  LIG     1      30.377   0.374  14.725  1.00  0.00      LIG  
ATOM   5370 H45  LIG     1      26.430   0.298  16.371  1.00  0.00      LIG  
ATOM   5371 H46  LIG     1      27.595   1.523  16.839  1.00  0.00      LIG  
ATOM   5372 H47  LIG     1      26.866   1.594  15.234  1.00  0.00      LIG  
ATOM   5373 H48  LIG     1      29.176   0.051  17.237  1.00  0.00      LIG  
ATOM   5374 H49  LIG     1      26.314   2.828  11.581  1.00  0.00      LIG  
ATOM   5375 H50  LIG     1      27.477   2.106  12.690  1.00  0.00      LIG  
ATOM   5376 H51  LIG     1      26.045   2.934  13.349  1.00  0.00      LIG  
TER
REMARK  Energy: 75.3553
REMARK  SimpleFitness: 75.3553
REMARK  FullFitness: -1154.3689
REMARK  InterFull: -21.6179
REMARK  IntraFull: 116.008
REMARK  solvFull: -1509.21
REMARK  surfFull: 260.451
REMARK  extraFull: 0.0
REMARK  deltaGcompsolvpol: -1509.21
REMARK  deltaGcompsolvnonpol: 260.451
REMARK  deltaGprotsolvpol: -1512.07
REMARK  deltaGprotsolvnonpol: 254.074
REMARK  deltaGligsolvpol: -12.5711
REMARK  deltaGligsolvnonpol: 17.1106
REMARK  deltaGvdw: -21.6179
REMARK  deltaGelec: 0.0
REMARK  deltaG: -6.106071
REMARK  Cluster: 3
REMARK  ClusterRank: 4
ATOM   5287 O    LIG     1      29.118   3.368  10.135  1.00  0.00      LIG  
ATOM   5288 O1   LIG     1      33.895   3.001  14.644  1.00  0.00      LIG  
ATOM   5289 O2   LIG     1      26.027   0.105  13.383  1.00  0.00      LIG  
ATOM   5290 O3   LIG     1      29.105  -1.777  14.071  1.00  0.00      LIG  
ATOM   5291 O4   LIG     1      28.883  -0.638  16.617  1.00  0.00      LIG  
ATOM   5292 O5   LIG     1      24.462   1.049  12.047  1.00  0.00      LIG  
ATOM   5293 C    LIG     1      31.510   0.406  10.477  1.00  0.00      LIG  
ATOM   5294 C1   LIG     1      31.115   1.893  10.239  1.00  0.00      LIG  
ATOM   5295 C2   LIG     1      32.038   2.953  10.934  1.00  0.00      LIG  
ATOM   5296 C3   LIG     1      30.647  -0.528   9.573  1.00  0.00      LIG  
ATOM   5297 C4   LIG     1      33.534   2.539  10.984  1.00  0.00      LIG  
ATOM   5298 C5   LIG     1      32.995   0.154  10.213  1.00  0.00      LIG  
ATOM   5299 C6   LIG     1      29.593   2.077  10.499  1.00  0.00      LIG  
ATOM   5300 C7   LIG     1      33.819   1.406  10.009  1.00  0.00      LIG  
ATOM   5301 C8   LIG     1      29.215  -0.285   9.867  1.00  0.00      LIG  
ATOM   5302 C9   LIG     1      34.290   2.482  12.349  1.00  0.00      LIG  
ATOM   5303 C10  LIG     1      31.483   3.436  12.276  1.00  0.00      LIG  
ATOM   5304 C11  LIG     1      30.797  -2.026   9.855  1.00  0.00      LIG  
ATOM   5305 C12  LIG     1      28.729   1.106   9.708  1.00  0.00      LIG  
ATOM   5306 C13  LIG     1      31.298   0.026  11.950  1.00  0.00      LIG  
ATOM   5307 C14  LIG     1      32.054   4.197  10.038  1.00  0.00      LIG  
ATOM   5308 C15  LIG     1      28.563  -1.361  10.315  1.00  0.00      LIG  
ATOM   5309 C16  LIG     1      30.876  -0.337   8.069  1.00  0.00      LIG  
ATOM   5310 C17  LIG     1      29.470  -2.534  10.391  1.00  0.00      LIG  
ATOM   5311 C18  LIG     1      32.518   4.138  13.112  1.00  0.00      LIG  
ATOM   5312 C19  LIG     1      33.530   3.118  13.484  1.00  0.00      LIG  
ATOM   5313 C20  LIG     1      35.572   3.290  12.198  1.00  0.00      LIG  
ATOM   5314 C21  LIG     1      34.744   1.104  12.823  1.00  0.00      LIG  
ATOM   5315 C22  LIG     1      27.122  -1.458  10.741  1.00  0.00      LIG  
ATOM   5316 C23  LIG     1      26.972  -1.758  12.228  1.00  0.00      LIG  
ATOM   5317 C24  LIG     1      26.418  -2.556   9.973  1.00  0.00      LIG  
ATOM   5318 C25  LIG     1      27.288  -0.542  13.114  1.00  0.00      LIG  
ATOM   5319 C26  LIG     1      27.940  -1.026  14.424  1.00  0.00      LIG  
ATOM   5320 C27  LIG     1      28.368   0.041  15.468  1.00  0.00      LIG  
ATOM   5321 C28  LIG     1      29.473   0.944  14.952  1.00  0.00      LIG  
ATOM   5322 C29  LIG     1      27.248   0.916  15.997  1.00  0.00      LIG  
ATOM   5323 C30  LIG     1      25.606   1.044  12.478  1.00  0.00      LIG  
ATOM   5324 C31  LIG     1      26.417   2.306  12.535  1.00  0.00      LIG  
ATOM   5325 H    LIG     1      31.249   2.089   9.174  1.00  0.00      LIG  
ATOM   5326 H1   LIG     1      34.058   3.360  10.489  1.00  0.00      LIG  
ATOM   5327 H2   LIG     1      33.155  -0.486   9.346  1.00  0.00      LIG  
ATOM   5328 H3   LIG     1      33.415  -0.419  11.041  1.00  0.00      LIG  
ATOM   5329 H4   LIG     1      29.371   1.945  11.560  1.00  0.00      LIG  
ATOM   5330 H5   LIG     1      34.882   1.153  10.021  1.00  0.00      LIG  
ATOM   5331 H6   LIG     1      33.619   1.772   8.998  1.00  0.00      LIG  
ATOM   5332 H7   LIG     1      31.075   2.600  12.848  1.00  0.00      LIG  
ATOM   5333 H8   LIG     1      30.654   4.130  12.110  1.00  0.00      LIG  
ATOM   5334 H9   LIG     1      31.611  -2.263  10.544  1.00  0.00      LIG  
ATOM   5335 H10  LIG     1      31.030  -2.562   8.930  1.00  0.00      LIG  
ATOM   5336 H11  LIG     1      28.735   1.377   8.648  1.00  0.00      LIG  
ATOM   5337 H12  LIG     1      27.690   1.210  10.028  1.00  0.00      LIG  
ATOM   5338 H13  LIG     1      30.252   0.078  12.252  1.00  0.00      LIG  
ATOM   5339 H14  LIG     1      31.651  -0.983  12.169  1.00  0.00      LIG  
ATOM   5340 H15  LIG     1      31.854   0.685  12.613  1.00  0.00      LIG  
ATOM   5341 H16  LIG     1      32.767   4.941  10.402  1.00  0.00      LIG  
ATOM   5342 H17  LIG     1      31.086   4.696   9.999  1.00  0.00      LIG  
ATOM   5343 H18  LIG     1      32.342   3.936   9.017  1.00  0.00      LIG  
ATOM   5344 H19  LIG     1      31.875  -0.662   7.772  1.00  0.00      LIG  
ATOM   5345 H20  LIG     1      30.168  -0.938   7.489  1.00  0.00      LIG  
ATOM   5346 H21  LIG     1      30.754   0.700   7.748  1.00  0.00      LIG  
ATOM   5347 H22  LIG     1      29.583  -2.872  11.424  1.00  0.00      LIG  
ATOM   5348 H23  LIG     1      29.110  -3.369   9.785  1.00  0.00      LIG  
ATOM   5349 H24  LIG     1      32.061   4.514  14.031  1.00  0.00      LIG  
ATOM   5350 H25  LIG     1      33.002   4.968  12.592  1.00  0.00      LIG  
ATOM   5351 H26  LIG     1      36.196   2.868  11.405  1.00  0.00      LIG  
ATOM   5352 H27  LIG     1      36.158   3.287  13.123  1.00  0.00      LIG  
ATOM   5353 H28  LIG     1      35.359   4.333  11.946  1.00  0.00      LIG  
ATOM   5354 H29  LIG     1      35.379   0.615  12.082  1.00  0.00      LIG  
ATOM   5355 H30  LIG     1      33.898   0.452  13.046  1.00  0.00      LIG  
ATOM   5356 H31  LIG     1      35.339   1.177  13.739  1.00  0.00      LIG  
ATOM   5357 H32  LIG     1      26.600  -0.526  10.518  1.00  0.00      LIG  
ATOM   5358 H33  LIG     1      29.735   4.009  10.526  1.00  0.00      LIG  
ATOM   5359 H34  LIG     1      27.592  -2.622  12.477  1.00  0.00      LIG  
ATOM   5360 H35  LIG     1      25.942  -2.085  12.406  1.00  0.00      LIG  
ATOM   5361 H36  LIG     1      25.366  -2.591  10.266  1.00  0.00      LIG  
ATOM   5362 H37  LIG     1      26.849  -3.539  10.184  1.00  0.00      LIG  
ATOM   5363 H38  LIG     1      26.466  -2.377   8.895  1.00  0.00      LIG  
ATOM   5364 H39  LIG     1      27.986   0.115  12.588  1.00  0.00      LIG  
ATOM   5365 H40  LIG     1      27.251  -1.724  14.903  1.00  0.00      LIG  
ATOM   5366 H41  LIG     1      29.454  -2.137  14.906  1.00  0.00      LIG  
ATOM   5367 H42  LIG     1      29.753   1.676  15.715  1.00  0.00      LIG  
ATOM   5368 H43  LIG     1      29.159   1.485  14.056  1.00  0.00      LIG  
ATOM   5369 H44  LIG     1      30.377   0.374  14.725  1.00  0.00      LIG  
ATOM   5370 H45  LIG     1      26.430   0.298  16.371  1.00  0.00      LIG  
ATOM   5371 H46  LIG     1      27.595   1.523  16.839  1.00  0.00      LIG  
ATOM   5372 H47  LIG     1      26.866   1.594  15.234  1.00  0.00      LIG  
ATOM   5373 H48  LIG     1      29.176   0.051  17.237  1.00  0.00      LIG  
ATOM   5374 H49  LIG     1      26.314   2.828  11.581  1.00  0.00      LIG  
ATOM   5375 H50  LIG     1      27.477   2.106  12.690  1.00  0.00      LIG  
ATOM   5376 H51  LIG     1      26.045   2.934  13.349  1.00  0.00      LIG  
TER
REMARK  Energy: 75.3553
REMARK  SimpleFitness: 75.3553
REMARK  FullFitness: -1154.3689
REMARK  InterFull: -21.6179
REMARK  IntraFull: 116.008
REMARK  solvFull: -1509.21
REMARK  surfFull: 260.451
REMARK  extraFull: 0.0
REMARK  deltaGcompsolvpol: -1509.21
REMARK  deltaGcompsolvnonpol: 260.451
REMARK  deltaGprotsolvpol: -1512.07
REMARK  deltaGprotsolvnonpol: 254.074
REMARK  deltaGligsolvpol: -12.5711
REMARK  deltaGligsolvnonpol: 17.1106
REMARK  deltaGvdw: -21.6179
REMARK  deltaGelec: 0.0
REMARK  deltaG: -6.106071
REMARK  Cluster: 3
REMARK  ClusterRank: 5
ATOM   5287 O    LIG     1      29.118   3.368  10.135  1.00  0.00      LIG  
ATOM   5288 O1   LIG     1      33.895   3.001  14.644  1.00  0.00      LIG  
ATOM   5289 O2   LIG     1      26.027   0.105  13.383  1.00  0.00      LIG  
ATOM   5290 O3   LIG     1      29.105  -1.777  14.071  1.00  0.00      LIG  
ATOM   5291 O4   LIG     1      28.883  -0.638  16.617  1.00  0.00      LIG  
ATOM   5292 O5   LIG     1      24.462   1.049  12.047  1.00  0.00      LIG  
ATOM   5293 C    LIG     1      31.510   0.406  10.477  1.00  0.00      LIG  
ATOM   5294 C1   LIG     1      31.115   1.893  10.239  1.00  0.00      LIG  
ATOM   5295 C2   LIG     1      32.038   2.953  10.934  1.00  0.00      LIG  
ATOM   5296 C3   LIG     1      30.647  -0.528   9.573  1.00  0.00      LIG  
ATOM   5297 C4   LIG     1      33.534   2.539  10.984  1.00  0.00      LIG  
ATOM   5298 C5   LIG     1      32.995   0.154  10.213  1.00  0.00      LIG  
ATOM   5299 C6   LIG     1      29.593   2.077  10.499  1.00  0.00      LIG  
ATOM   5300 C7   LIG     1      33.819   1.406  10.009  1.00  0.00      LIG  
ATOM   5301 C8   LIG     1      29.215  -0.285   9.867  1.00  0.00      LIG  
ATOM   5302 C9   LIG     1      34.290   2.482  12.349  1.00  0.00      LIG  
ATOM   5303 C10  LIG     1      31.483   3.436  12.276  1.00  0.00      LIG  
ATOM   5304 C11  LIG     1      30.797  -2.026   9.855  1.00  0.00      LIG  
ATOM   5305 C12  LIG     1      28.729   1.106   9.708  1.00  0.00      LIG  
ATOM   5306 C13  LIG     1      31.298   0.026  11.950  1.00  0.00      LIG  
ATOM   5307 C14  LIG     1      32.054   4.197  10.038  1.00  0.00      LIG  
ATOM   5308 C15  LIG     1      28.563  -1.361  10.315  1.00  0.00      LIG  
ATOM   5309 C16  LIG     1      30.876  -0.337   8.069  1.00  0.00      LIG  
ATOM   5310 C17  LIG     1      29.470  -2.534  10.391  1.00  0.00      LIG  
ATOM   5311 C18  LIG     1      32.518   4.138  13.112  1.00  0.00      LIG  
ATOM   5312 C19  LIG     1      33.530   3.118  13.484  1.00  0.00      LIG  
ATOM   5313 C20  LIG     1      35.572   3.290  12.198  1.00  0.00      LIG  
ATOM   5314 C21  LIG     1      34.744   1.104  12.823  1.00  0.00      LIG  
ATOM   5315 C22  LIG     1      27.122  -1.458  10.741  1.00  0.00      LIG  
ATOM   5316 C23  LIG     1      26.972  -1.758  12.228  1.00  0.00      LIG  
ATOM   5317 C24  LIG     1      26.418  -2.556   9.973  1.00  0.00      LIG  
ATOM   5318 C25  LIG     1      27.288  -0.542  13.114  1.00  0.00      LIG  
ATOM   5319 C26  LIG     1      27.940  -1.026  14.424  1.00  0.00      LIG  
ATOM   5320 C27  LIG     1      28.368   0.041  15.468  1.00  0.00      LIG  
ATOM   5321 C28  LIG     1      29.473   0.944  14.952  1.00  0.00      LIG  
ATOM   5322 C29  LIG     1      27.248   0.916  15.997  1.00  0.00      LIG  
ATOM   5323 C30  LIG     1      25.606   1.044  12.478  1.00  0.00      LIG  
ATOM   5324 C31  LIG     1      26.417   2.306  12.535  1.00  0.00      LIG  
ATOM   5325 H    LIG     1      31.249   2.089   9.174  1.00  0.00      LIG  
ATOM   5326 H1   LIG     1      34.058   3.360  10.489  1.00  0.00      LIG  
ATOM   5327 H2   LIG     1      33.155  -0.486   9.346  1.00  0.00      LIG  
ATOM   5328 H3   LIG     1      33.415  -0.419  11.041  1.00  0.00      LIG  
ATOM   5329 H4   LIG     1      29.371   1.945  11.560  1.00  0.00      LIG  
ATOM   5330 H5   LIG     1      34.882   1.153  10.021  1.00  0.00      LIG  
ATOM   5331 H6   LIG     1      33.619   1.772   8.998  1.00  0.00      LIG  
ATOM   5332 H7   LIG     1      31.075   2.600  12.848  1.00  0.00      LIG  
ATOM   5333 H8   LIG     1      30.654   4.130  12.110  1.00  0.00      LIG  
ATOM   5334 H9   LIG     1      31.611  -2.263  10.544  1.00  0.00      LIG  
ATOM   5335 H10  LIG     1      31.030  -2.562   8.930  1.00  0.00      LIG  
ATOM   5336 H11  LIG     1      28.735   1.377   8.648  1.00  0.00      LIG  
ATOM   5337 H12  LIG     1      27.690   1.210  10.028  1.00  0.00      LIG  
ATOM   5338 H13  LIG     1      30.252   0.078  12.252  1.00  0.00      LIG  
ATOM   5339 H14  LIG     1      31.651  -0.983  12.169  1.00  0.00      LIG  
ATOM   5340 H15  LIG     1      31.854   0.685  12.613  1.00  0.00      LIG  
ATOM   5341 H16  LIG     1      32.767   4.941  10.402  1.00  0.00      LIG  
ATOM   5342 H17  LIG     1      31.086   4.696   9.999  1.00  0.00      LIG  
ATOM   5343 H18  LIG     1      32.342   3.936   9.017  1.00  0.00      LIG  
ATOM   5344 H19  LIG     1      31.875  -0.662   7.772  1.00  0.00      LIG  
ATOM   5345 H20  LIG     1      30.168  -0.938   7.489  1.00  0.00      LIG  
ATOM   5346 H21  LIG     1      30.754   0.700   7.748  1.00  0.00      LIG  
ATOM   5347 H22  LIG     1      29.583  -2.872  11.424  1.00  0.00      LIG  
ATOM   5348 H23  LIG     1      29.110  -3.369   9.785  1.00  0.00      LIG  
ATOM   5349 H24  LIG     1      32.061   4.514  14.031  1.00  0.00      LIG  
ATOM   5350 H25  LIG     1      33.002   4.968  12.592  1.00  0.00      LIG  
ATOM   5351 H26  LIG     1      36.196   2.868  11.405  1.00  0.00      LIG  
ATOM   5352 H27  LIG     1      36.158   3.287  13.123  1.00  0.00      LIG  
ATOM   5353 H28  LIG     1      35.359   4.333  11.946  1.00  0.00      LIG  
ATOM   5354 H29  LIG     1      35.379   0.615  12.082  1.00  0.00      LIG  
ATOM   5355 H30  LIG     1      33.898   0.452  13.046  1.00  0.00      LIG  
ATOM   5356 H31  LIG     1      35.339   1.177  13.739  1.00  0.00      LIG  
ATOM   5357 H32  LIG     1      26.600  -0.526  10.518  1.00  0.00      LIG  
ATOM   5358 H33  LIG     1      29.735   4.009  10.526  1.00  0.00      LIG  
ATOM   5359 H34  LIG     1      27.592  -2.622  12.477  1.00  0.00      LIG  
ATOM   5360 H35  LIG     1      25.942  -2.085  12.406  1.00  0.00      LIG  
ATOM   5361 H36  LIG     1      25.366  -2.591  10.266  1.00  0.00      LIG  
ATOM   5362 H37  LIG     1      26.849  -3.539  10.184  1.00  0.00      LIG  
ATOM   5363 H38  LIG     1      26.466  -2.377   8.895  1.00  0.00      LIG  
ATOM   5364 H39  LIG     1      27.986   0.115  12.588  1.00  0.00      LIG  
ATOM   5365 H40  LIG     1      27.251  -1.724  14.903  1.00  0.00      LIG  
ATOM   5366 H41  LIG     1      29.454  -2.137  14.906  1.00  0.00      LIG  
ATOM   5367 H42  LIG     1      29.753   1.676  15.715  1.00  0.00      LIG  
ATOM   5368 H43  LIG     1      29.159   1.485  14.056  1.00  0.00      LIG  
ATOM   5369 H44  LIG     1      30.377   0.374  14.725  1.00  0.00      LIG  
ATOM   5370 H45  LIG     1      26.430   0.298  16.371  1.00  0.00      LIG  
ATOM   5371 H46  LIG     1      27.595   1.523  16.839  1.00  0.00      LIG  
ATOM   5372 H47  LIG     1      26.866   1.594  15.234  1.00  0.00      LIG  
ATOM   5373 H48  LIG     1      29.176   0.051  17.237  1.00  0.00      LIG  
ATOM   5374 H49  LIG     1      26.314   2.828  11.581  1.00  0.00      LIG  
ATOM   5375 H50  LIG     1      27.477   2.106  12.690  1.00  0.00      LIG  
ATOM   5376 H51  LIG     1      26.045   2.934  13.349  1.00  0.00      LIG  
TER
REMARK  Energy: 75.9758
REMARK  SimpleFitness: 75.9758
REMARK  FullFitness: -1153.4954
REMARK  InterFull: -20.7944
REMARK  IntraFull: 116.005
REMARK  solvFull: -1509.33
REMARK  surfFull: 260.624
REMARK  extraFull: 0.0
REMARK  deltaGcompsolvpol: -1509.33
REMARK  deltaGcompsolvnonpol: 260.624
REMARK  deltaGprotsolvpol: -1512.07
REMARK  deltaGprotsolvnonpol: 254.074
REMARK  deltaGligsolvpol: -12.5564
REMARK  deltaGligsolvnonpol: 17.1168
REMARK  deltaGvdw: -20.7944
REMARK  deltaGelec: 0.0
REMARK  deltaG: -6.0206313
REMARK  Cluster: 3
REMARK  ClusterRank: 6
ATOM   5287 O    LIG     1      29.111   3.562  10.389  1.00  0.00      LIG  
ATOM   5288 O1   LIG     1      33.857   2.970  14.907  1.00  0.00      LIG  
ATOM   5289 O2   LIG     1      26.053   0.114  13.443  1.00  0.00      LIG  
ATOM   5290 O3   LIG     1      29.154  -1.747  14.076  1.00  0.00      LIG  
ATOM   5291 O4   LIG     1      28.913  -0.700  16.657  1.00  0.00      LIG  
ATOM   5292 O5   LIG     1      24.485   1.081  12.125  1.00  0.00      LIG  
ATOM   5293 C    LIG     1      31.537   0.613  10.585  1.00  0.00      LIG  
ATOM   5294 C1   LIG     1      31.124   2.107  10.427  1.00  0.00      LIG  
ATOM   5295 C2   LIG     1      32.031   3.135  11.188  1.00  0.00      LIG  
ATOM   5296 C3   LIG     1      30.690  -0.280   9.626  1.00  0.00      LIG  
ATOM   5297 C4   LIG     1      33.532   2.736  11.222  1.00  0.00      LIG  
ATOM   5298 C5   LIG     1      33.026   0.393  10.316  1.00  0.00      LIG  
ATOM   5299 C6   LIG     1      29.598   2.258  10.684  1.00  0.00      LIG  
ATOM   5300 C7   LIG     1      33.835   1.665  10.186  1.00  0.00      LIG  
ATOM   5301 C8   LIG     1      29.255  -0.071   9.926  1.00  0.00      LIG  
ATOM   5302 C9   LIG     1      34.282   2.608  12.587  1.00  0.00      LIG  
ATOM   5303 C10  LIG     1      31.462   3.535  12.551  1.00  0.00      LIG  
ATOM   5304 C11  LIG     1      30.858  -1.790   9.829  1.00  0.00      LIG  
ATOM   5305 C12  LIG     1      28.751   1.321   9.833  1.00  0.00      LIG  
ATOM   5306 C13  LIG     1      31.323   0.152  12.034  1.00  0.00      LIG  
ATOM   5307 C14  LIG     1      32.038   4.430  10.366  1.00  0.00      LIG  
ATOM   5308 C15  LIG     1      28.616  -1.176  10.319  1.00  0.00      LIG  
ATOM   5309 C16  LIG     1      30.926  -0.005   8.136  1.00  0.00      LIG  
ATOM   5310 C17  LIG     1      29.537  -2.341  10.337  1.00  0.00      LIG  
ATOM   5311 C18  LIG     1      32.486   4.193  13.437  1.00  0.00      LIG  
ATOM   5312 C19  LIG     1      33.504   3.161  13.751  1.00  0.00      LIG  
ATOM   5313 C20  LIG     1      35.550   3.447  12.493  1.00  0.00      LIG  
ATOM   5314 C21  LIG     1      34.759   1.213  12.978  1.00  0.00      LIG  
ATOM   5315 C22  LIG     1      27.178  -1.314  10.742  1.00  0.00      LIG  
ATOM   5316 C23  LIG     1      27.036  -1.684  12.214  1.00  0.00      LIG  
ATOM   5317 C24  LIG     1      26.486  -2.383   9.923  1.00  0.00      LIG  
ATOM   5318 C25  LIG     1      27.326  -0.500  13.155  1.00  0.00      LIG  
ATOM   5319 C26  LIG     1      27.978  -1.024  14.450  1.00  0.00      LIG  
ATOM   5320 C27  LIG     1      28.388   0.011  15.533  1.00  0.00      LIG  
ATOM   5321 C28  LIG     1      29.478   0.952  15.056  1.00  0.00      LIG  
ATOM   5322 C29  LIG     1      27.251   0.847  16.089  1.00  0.00      LIG  
ATOM   5323 C30  LIG     1      25.622   1.081  12.573  1.00  0.00      LIG  
ATOM   5324 C31  LIG     1      26.404   2.356  12.695  1.00  0.00      LIG  
ATOM   5325 H    LIG     1      31.265   2.364   9.375  1.00  0.00      LIG  
ATOM   5326 H1   LIG     1      34.049   3.590  10.778  1.00  0.00      LIG  
ATOM   5327 H2   LIG     1      33.199  -0.197   9.416  1.00  0.00      LIG  
ATOM   5328 H3   LIG     1      33.449  -0.219  11.114  1.00  0.00      LIG  
ATOM   5329 H4   LIG     1      29.370   2.064  11.734  1.00  0.00      LIG  
ATOM   5330 H5   LIG     1      34.902   1.424  10.188  1.00  0.00      LIG  
ATOM   5331 H6   LIG     1      33.634   2.084   9.196  1.00  0.00      LIG  
ATOM   5332 H7   LIG     1      31.058   2.663  13.069  1.00  0.00      LIG  
ATOM   5333 H8   LIG     1      30.629   4.230  12.420  1.00  0.00      LIG  
ATOM   5334 H9   LIG     1      31.675  -2.053  10.504  1.00  0.00      LIG  
ATOM   5335 H10  LIG     1      31.096  -2.274   8.878  1.00  0.00      LIG  
ATOM   5336 H11  LIG     1      28.765   1.647   8.789  1.00  0.00      LIG  
ATOM   5337 H12  LIG     1      27.707   1.396  10.145  1.00  0.00      LIG  
ATOM   5338 H13  LIG     1      30.275   0.183  12.335  1.00  0.00      LIG  
ATOM   5339 H14  LIG     1      31.679  -0.867  12.199  1.00  0.00      LIG  
ATOM   5340 H15  LIG     1      31.874   0.776  12.734  1.00  0.00      LIG  
ATOM   5341 H16  LIG     1      32.741   5.159  10.779  1.00  0.00      LIG  
ATOM   5342 H17  LIG     1      31.065   4.919  10.350  1.00  0.00      LIG  
ATOM   5343 H18  LIG     1      32.337   4.232   9.333  1.00  0.00      LIG  
ATOM   5344 H19  LIG     1      31.926  -0.316   7.826  1.00  0.00      LIG  
ATOM   5345 H20  LIG     1      30.218  -0.571   7.520  1.00  0.00      LIG  
ATOM   5346 H21  LIG     1      30.807   1.048   7.874  1.00  0.00      LIG  
ATOM   5347 H22  LIG     1      29.653  -2.729  11.352  1.00  0.00      LIG  
ATOM   5348 H23  LIG     1      29.186  -3.148   9.689  1.00  0.00      LIG  
ATOM   5349 H24  LIG     1      32.018   4.508  14.374  1.00  0.00      LIG  
ATOM   5350 H25  LIG     1      32.965   5.058  12.972  1.00  0.00      LIG  
ATOM   5351 H26  LIG     1      36.186   3.086  11.681  1.00  0.00      LIG  
ATOM   5352 H27  LIG     1      36.130   3.398  13.420  1.00  0.00      LIG  
ATOM   5353 H28  LIG     1      35.319   4.500  12.303  1.00  0.00      LIG  
ATOM   5354 H29  LIG     1      35.405   0.780  12.211  1.00  0.00      LIG  
ATOM   5355 H30  LIG     1      33.923   0.534  13.158  1.00  0.00      LIG  
ATOM   5356 H31  LIG     1      35.350   1.241  13.899  1.00  0.00      LIG  
ATOM   5357 H32  LIG     1      26.644  -0.380  10.563  1.00  0.00      LIG  
ATOM   5358 H33  LIG     1      29.710   4.187  10.830  1.00  0.00      LIG  
ATOM   5359 H34  LIG     1      27.677  -2.543  12.424  1.00  0.00      LIG  
ATOM   5360 H35  LIG     1      26.014  -2.041  12.376  1.00  0.00      LIG  
ATOM   5361 H36  LIG     1      25.427  -2.420  10.188  1.00  0.00      LIG  
ATOM   5362 H37  LIG     1      26.910  -3.372  10.116  1.00  0.00      LIG  
ATOM   5363 H38  LIG     1      26.562  -2.172   8.853  1.00  0.00      LIG  
ATOM   5364 H39  LIG     1      28.015   0.189  12.661  1.00  0.00      LIG  
ATOM   5365 H40  LIG     1      27.298  -1.750  14.900  1.00  0.00      LIG  
ATOM   5366 H41  LIG     1      29.502  -2.131  14.901  1.00  0.00      LIG  
ATOM   5367 H42  LIG     1      29.756   1.648  15.854  1.00  0.00      LIG  
ATOM   5368 H43  LIG     1      29.151   1.533  14.191  1.00  0.00      LIG  
ATOM   5369 H44  LIG     1      30.386   0.403  14.794  1.00  0.00      LIG  
ATOM   5370 H45  LIG     1      26.433   0.201  16.409  1.00  0.00      LIG  
ATOM   5371 H46  LIG     1      27.574   1.408  16.971  1.00  0.00      LIG  
ATOM   5372 H47  LIG     1      26.877   1.561  15.355  1.00  0.00      LIG  
ATOM   5373 H48  LIG     1      29.231  -0.030  17.286  1.00  0.00      LIG  
ATOM   5374 H49  LIG     1      26.272   2.933  11.777  1.00  0.00      LIG  
ATOM   5375 H50  LIG     1      27.471   2.170  12.819  1.00  0.00      LIG  
ATOM   5376 H51  LIG     1      26.029   2.923  13.551  1.00  0.00      LIG  
TER
REMARK  Energy: 75.9758
REMARK  SimpleFitness: 75.9758
REMARK  FullFitness: -1153.4954
REMARK  InterFull: -20.7944
REMARK  IntraFull: 116.005
REMARK  solvFull: -1509.33
REMARK  surfFull: 260.624
REMARK  extraFull: 0.0
REMARK  deltaGcompsolvpol: -1509.33
REMARK  deltaGcompsolvnonpol: 260.624
REMARK  deltaGprotsolvpol: -1512.07
REMARK  deltaGprotsolvnonpol: 254.074
REMARK  deltaGligsolvpol: -12.5564
REMARK  deltaGligsolvnonpol: 17.1168
REMARK  deltaGvdw: -20.7944
REMARK  deltaGelec: 0.0
REMARK  deltaG: -6.0206313
REMARK  Cluster: 3
REMARK  ClusterRank: 7
ATOM   5287 O    LIG     1      29.111   3.562  10.389  1.00  0.00      LIG  
ATOM   5288 O1   LIG     1      33.857   2.970  14.907  1.00  0.00      LIG  
ATOM   5289 O2   LIG     1      26.053   0.114  13.443  1.00  0.00      LIG  
ATOM   5290 O3   LIG     1      29.154  -1.747  14.076  1.00  0.00      LIG  
ATOM   5291 O4   LIG     1      28.913  -0.700  16.657  1.00  0.00      LIG  
ATOM   5292 O5   LIG     1      24.485   1.081  12.125  1.00  0.00      LIG  
ATOM   5293 C    LIG     1      31.537   0.613  10.585  1.00  0.00      LIG  
ATOM   5294 C1   LIG     1      31.124   2.107  10.427  1.00  0.00      LIG  
ATOM   5295 C2   LIG     1      32.031   3.135  11.188  1.00  0.00      LIG  
ATOM   5296 C3   LIG     1      30.690  -0.280   9.626  1.00  0.00      LIG  
ATOM   5297 C4   LIG     1      33.532   2.736  11.222  1.00  0.00      LIG  
ATOM   5298 C5   LIG     1      33.026   0.393  10.316  1.00  0.00      LIG  
ATOM   5299 C6   LIG     1      29.598   2.258  10.684  1.00  0.00      LIG  
ATOM   5300 C7   LIG     1      33.835   1.665  10.186  1.00  0.00      LIG  
ATOM   5301 C8   LIG     1      29.255  -0.071   9.926  1.00  0.00      LIG  
ATOM   5302 C9   LIG     1      34.282   2.608  12.587  1.00  0.00      LIG  
ATOM   5303 C10  LIG     1      31.462   3.535  12.551  1.00  0.00      LIG  
ATOM   5304 C11  LIG     1      30.858  -1.790   9.829  1.00  0.00      LIG  
ATOM   5305 C12  LIG     1      28.751   1.321   9.833  1.00  0.00      LIG  
ATOM   5306 C13  LIG     1      31.323   0.152  12.034  1.00  0.00      LIG  
ATOM   5307 C14  LIG     1      32.038   4.430  10.366  1.00  0.00      LIG  
ATOM   5308 C15  LIG     1      28.616  -1.176  10.319  1.00  0.00      LIG  
ATOM   5309 C16  LIG     1      30.926  -0.005   8.136  1.00  0.00      LIG  
ATOM   5310 C17  LIG     1      29.537  -2.341  10.337  1.00  0.00      LIG  
ATOM   5311 C18  LIG     1      32.486   4.193  13.437  1.00  0.00      LIG  
ATOM   5312 C19  LIG     1      33.504   3.161  13.751  1.00  0.00      LIG  
ATOM   5313 C20  LIG     1      35.550   3.447  12.493  1.00  0.00      LIG  
ATOM   5314 C21  LIG     1      34.759   1.213  12.978  1.00  0.00      LIG  
ATOM   5315 C22  LIG     1      27.178  -1.314  10.742  1.00  0.00      LIG  
ATOM   5316 C23  LIG     1      27.036  -1.684  12.214  1.00  0.00      LIG  
ATOM   5317 C24  LIG     1      26.486  -2.383   9.923  1.00  0.00      LIG  
ATOM   5318 C25  LIG     1      27.326  -0.500  13.155  1.00  0.00      LIG  
ATOM   5319 C26  LIG     1      27.978  -1.024  14.450  1.00  0.00      LIG  
ATOM   5320 C27  LIG     1      28.388   0.011  15.533  1.00  0.00      LIG  
ATOM   5321 C28  LIG     1      29.478   0.952  15.056  1.00  0.00      LIG  
ATOM   5322 C29  LIG     1      27.251   0.847  16.089  1.00  0.00      LIG  
ATOM   5323 C30  LIG     1      25.622   1.081  12.573  1.00  0.00      LIG  
ATOM   5324 C31  LIG     1      26.404   2.356  12.695  1.00  0.00      LIG  
ATOM   5325 H    LIG     1      31.265   2.364   9.375  1.00  0.00      LIG  
ATOM   5326 H1   LIG     1      34.049   3.590  10.778  1.00  0.00      LIG  
ATOM   5327 H2   LIG     1      33.199  -0.197   9.416  1.00  0.00      LIG  
ATOM   5328 H3   LIG     1      33.449  -0.219  11.114  1.00  0.00      LIG  
ATOM   5329 H4   LIG     1      29.370   2.064  11.734  1.00  0.00      LIG  
ATOM   5330 H5   LIG     1      34.902   1.424  10.188  1.00  0.00      LIG  
ATOM   5331 H6   LIG     1      33.634   2.084   9.196  1.00  0.00      LIG  
ATOM   5332 H7   LIG     1      31.058   2.663  13.069  1.00  0.00      LIG  
ATOM   5333 H8   LIG     1      30.629   4.230  12.420  1.00  0.00      LIG  
ATOM   5334 H9   LIG     1      31.675  -2.053  10.504  1.00  0.00      LIG  
ATOM   5335 H10  LIG     1      31.096  -2.274   8.878  1.00  0.00      LIG  
ATOM   5336 H11  LIG     1      28.765   1.647   8.789  1.00  0.00      LIG  
ATOM   5337 H12  LIG     1      27.707   1.396  10.145  1.00  0.00      LIG  
ATOM   5338 H13  LIG     1      30.275   0.183  12.335  1.00  0.00      LIG  
ATOM   5339 H14  LIG     1      31.679  -0.867  12.199  1.00  0.00      LIG  
ATOM   5340 H15  LIG     1      31.874   0.776  12.734  1.00  0.00      LIG  
ATOM   5341 H16  LIG     1      32.741   5.159  10.779  1.00  0.00      LIG  
ATOM   5342 H17  LIG     1      31.065   4.919  10.350  1.00  0.00      LIG  
ATOM   5343 H18  LIG     1      32.337   4.232   9.333  1.00  0.00      LIG  
ATOM   5344 H19  LIG     1      31.926  -0.316   7.826  1.00  0.00      LIG  
ATOM   5345 H20  LIG     1      30.218  -0.571   7.520  1.00  0.00      LIG  
ATOM   5346 H21  LIG     1      30.807   1.048   7.874  1.00  0.00      LIG  
ATOM   5347 H22  LIG     1      29.653  -2.729  11.352  1.00  0.00      LIG  
ATOM   5348 H23  LIG     1      29.186  -3.148   9.689  1.00  0.00      LIG  
ATOM   5349 H24  LIG     1      32.018   4.508  14.374  1.00  0.00      LIG  
ATOM   5350 H25  LIG     1      32.965   5.058  12.972  1.00  0.00      LIG  
ATOM   5351 H26  LIG     1      36.186   3.086  11.681  1.00  0.00      LIG  
ATOM   5352 H27  LIG     1      36.130   3.398  13.420  1.00  0.00      LIG  
ATOM   5353 H28  LIG     1      35.319   4.500  12.303  1.00  0.00      LIG  
ATOM   5354 H29  LIG     1      35.405   0.780  12.211  1.00  0.00      LIG  
ATOM   5355 H30  LIG     1      33.923   0.534  13.158  1.00  0.00      LIG  
ATOM   5356 H31  LIG     1      35.350   1.241  13.899  1.00  0.00      LIG  
ATOM   5357 H32  LIG     1      26.644  -0.380  10.563  1.00  0.00      LIG  
ATOM   5358 H33  LIG     1      29.710   4.187  10.830  1.00  0.00      LIG  
ATOM   5359 H34  LIG     1      27.677  -2.543  12.424  1.00  0.00      LIG  
ATOM   5360 H35  LIG     1      26.014  -2.041  12.376  1.00  0.00      LIG  
ATOM   5361 H36  LIG     1      25.427  -2.420  10.188  1.00  0.00      LIG  
ATOM   5362 H37  LIG     1      26.910  -3.372  10.116  1.00  0.00      LIG  
ATOM   5363 H38  LIG     1      26.562  -2.172   8.853  1.00  0.00      LIG  
ATOM   5364 H39  LIG     1      28.015   0.189  12.661  1.00  0.00      LIG  
ATOM   5365 H40  LIG     1      27.298  -1.750  14.900  1.00  0.00      LIG  
ATOM   5366 H41  LIG     1      29.502  -2.131  14.901  1.00  0.00      LIG  
ATOM   5367 H42  LIG     1      29.756   1.648  15.854  1.00  0.00      LIG  
ATOM   5368 H43  LIG     1      29.151   1.533  14.191  1.00  0.00      LIG  
ATOM   5369 H44  LIG     1      30.386   0.403  14.794  1.00  0.00      LIG  
ATOM   5370 H45  LIG     1      26.433   0.201  16.409  1.00  0.00      LIG  
ATOM   5371 H46  LIG     1      27.574   1.408  16.971  1.00  0.00      LIG  
ATOM   5372 H47  LIG     1      26.877   1.561  15.355  1.00  0.00      LIG  
ATOM   5373 H48  LIG     1      29.231  -0.030  17.286  1.00  0.00      LIG  
ATOM   5374 H49  LIG     1      26.272   2.933  11.777  1.00  0.00      LIG  
ATOM   5375 H50  LIG     1      27.471   2.170  12.819  1.00  0.00      LIG  
ATOM   5376 H51  LIG     1      26.029   2.923  13.551  1.00  0.00      LIG  
TER
REMARK  Energy: 76.1271
REMARK  SimpleFitness: 76.1271
REMARK  FullFitness: -1149.6575
REMARK  InterFull: -24.4434
REMARK  IntraFull: 117.009
REMARK  solvFull: -1500.88
REMARK  surfFull: 258.657
REMARK  extraFull: 0.0
REMARK  deltaGcompsolvpol: -1500.88
REMARK  deltaGcompsolvnonpol: 258.657
REMARK  deltaGprotsolvpol: -1512.07
REMARK  deltaGprotsolvnonpol: 254.074
REMARK  deltaGligsolvpol: -13.5661
REMARK  deltaGligsolvnonpol: 16.6288
REMARK  deltaGvdw: -24.4434
REMARK  deltaGelec: 0.0
REMARK  deltaG: -5.9268074
REMARK  Cluster: 4
REMARK  ClusterRank: 0
ATOM   5287 O    LIG     1      28.206   4.472  15.210  1.00  0.00      LIG  
ATOM   5288 O1   LIG     1      27.575   2.992  21.690  1.00  0.00      LIG  
ATOM   5289 O2   LIG     1      28.996  -1.663  11.340  1.00  0.00      LIG  
ATOM   5290 O3   LIG     1      26.193  -2.056   9.223  1.00  0.00      LIG  
ATOM   5291 O4   LIG     1      28.258  -4.081  10.280  1.00  0.00      LIG  
ATOM   5292 O5   LIG     1      30.231   0.012  10.346  1.00  0.00      LIG  
ATOM   5293 C    LIG     1      29.565   1.254  16.758  1.00  0.00      LIG  
ATOM   5294 C1   LIG     1      29.407   2.793  16.592  1.00  0.00      LIG  
ATOM   5295 C2   LIG     1      29.307   3.603  17.931  1.00  0.00      LIG  
ATOM   5296 C3   LIG     1      29.901   0.609  15.380  1.00  0.00      LIG  
ATOM   5297 C4   LIG     1      30.202   3.038  19.066  1.00  0.00      LIG  
ATOM   5298 C5   LIG     1      30.654   0.885  17.766  1.00  0.00      LIG  
ATOM   5299 C6   LIG     1      28.308   3.091  15.531  1.00  0.00      LIG  
ATOM   5300 C7   LIG     1      31.229   2.058  18.525  1.00  0.00      LIG  
ATOM   5301 C8   LIG     1      28.820   0.941  14.417  1.00  0.00      LIG  
ATOM   5302 C9   LIG     1      29.581   2.678  20.453  1.00  0.00      LIG  
ATOM   5303 C10  LIG     1      27.867   3.874  18.366  1.00  0.00      LIG  
ATOM   5304 C11  LIG     1      29.905  -0.918  15.384  1.00  0.00      LIG  
ATOM   5305 C12  LIG     1      28.576   2.391  14.201  1.00  0.00      LIG  
ATOM   5306 C13  LIG     1      28.272   0.638  17.319  1.00  0.00      LIG  
ATOM   5307 C14  LIG     1      29.913   4.987  17.667  1.00  0.00      LIG  
ATOM   5308 C15  LIG     1      28.179  -0.137  13.947  1.00  0.00      LIG  
ATOM   5309 C16  LIG     1      31.245   1.047  14.785  1.00  0.00      LIG  
ATOM   5310 C17  LIG     1      28.717  -1.371  14.566  1.00  0.00      LIG  
ATOM   5311 C18  LIG     1      27.787   4.365  19.790  1.00  0.00      LIG  
ATOM   5312 C19  LIG     1      28.203   3.245  20.674  1.00  0.00      LIG  
ATOM   5313 C20  LIG     1      30.471   3.301  21.521  1.00  0.00      LIG  
ATOM   5314 C21  LIG     1      29.512   1.197  20.812  1.00  0.00      LIG  
ATOM   5315 C22  LIG     1      26.983  -0.270  13.041  1.00  0.00      LIG  
ATOM   5316 C23  LIG     1      27.266   0.043  11.567  1.00  0.00      LIG  
ATOM   5317 C24  LIG     1      25.811   0.578  13.499  1.00  0.00      LIG  
ATOM   5318 C25  LIG     1      27.800  -1.134  10.741  1.00  0.00      LIG  
ATOM   5319 C26  LIG     1      26.682  -2.196  10.554  1.00  0.00      LIG  
ATOM   5320 C27  LIG     1      27.003  -3.683  10.828  1.00  0.00      LIG  
ATOM   5321 C28  LIG     1      26.987  -3.952  12.315  1.00  0.00      LIG  
ATOM   5322 C29  LIG     1      25.967  -4.614  10.236  1.00  0.00      LIG  
ATOM   5323 C30  LIG     1      30.144  -0.971  11.069  1.00  0.00      LIG  
ATOM   5324 C31  LIG     1      31.326  -1.672  11.663  1.00  0.00      LIG  
ATOM   5325 H    LIG     1      30.334   3.158  16.146  1.00  0.00      LIG  
ATOM   5326 H1   LIG     1      30.853   3.873  19.339  1.00  0.00      LIG  
ATOM   5327 H2   LIG     1      31.487   0.360  17.299  1.00  0.00      LIG  
ATOM   5328 H3   LIG     1      30.253   0.159  18.476  1.00  0.00      LIG  
ATOM   5329 H4   LIG     1      27.327   2.783  15.900  1.00  0.00      LIG  
ATOM   5330 H5   LIG     1      31.869   1.693  19.333  1.00  0.00      LIG  
ATOM   5331 H6   LIG     1      31.893   2.601  17.846  1.00  0.00      LIG  
ATOM   5332 H7   LIG     1      27.253   2.977  18.262  1.00  0.00      LIG  
ATOM   5333 H8   LIG     1      27.417   4.633  17.720  1.00  0.00      LIG  
ATOM   5334 H9   LIG     1      29.887  -1.360  16.382  1.00  0.00      LIG  
ATOM   5335 H10  LIG     1      30.817  -1.292  14.909  1.00  0.00      LIG  
ATOM   5336 H11  LIG     1      29.446   2.841  13.713  1.00  0.00      LIG  
ATOM   5337 H12  LIG     1      27.749   2.571  13.512  1.00  0.00      LIG  
ATOM   5338 H13  LIG     1      27.412   0.769  16.660  1.00  0.00      LIG  
ATOM   5339 H14  LIG     1      28.380  -0.432  17.506  1.00  0.00      LIG  
ATOM   5340 H15  LIG     1      28.013   1.079  18.280  1.00  0.00      LIG  
ATOM   5341 H16  LIG     1      30.026   5.561  18.591  1.00  0.00      LIG  
ATOM   5342 H17  LIG     1      29.293   5.594  17.008  1.00  0.00      LIG  
ATOM   5343 H18  LIG     1      30.904   4.898  17.217  1.00  0.00      LIG  
ATOM   5344 H19  LIG     1      32.085   0.683  15.380  1.00  0.00      LIG  
ATOM   5345 H20  LIG     1      31.374   0.636  13.779  1.00  0.00      LIG  
ATOM   5346 H21  LIG     1      31.344   2.132  14.701  1.00  0.00      LIG  
ATOM   5347 H22  LIG     1      27.961  -1.829  15.204  1.00  0.00      LIG  
ATOM   5348 H23  LIG     1      29.032  -2.103  13.823  1.00  0.00      LIG  
ATOM   5349 H24  LIG     1      26.753   4.619  20.032  1.00  0.00      LIG  
ATOM   5350 H25  LIG     1      28.417   5.236  19.983  1.00  0.00      LIG  
ATOM   5351 H26  LIG     1      31.493   2.921  21.434  1.00  0.00      LIG  
ATOM   5352 H27  LIG     1      30.112   3.066  22.528  1.00  0.00      LIG  
ATOM   5353 H28  LIG     1      30.502   4.390  21.425  1.00  0.00      LIG  
ATOM   5354 H29  LIG     1      30.499   0.729  20.774  1.00  0.00      LIG  
ATOM   5355 H30  LIG     1      28.837   0.651  20.150  1.00  0.00      LIG  
ATOM   5356 H31  LIG     1      29.144   1.054  21.833  1.00  0.00      LIG  
ATOM   5357 H32  LIG     1      26.643  -1.302  13.131  1.00  0.00      LIG  
ATOM   5358 H33  LIG     1      28.222   4.953  16.055  1.00  0.00      LIG  
ATOM   5359 H34  LIG     1      27.972   0.876  11.508  1.00  0.00      LIG  
ATOM   5360 H35  LIG     1      26.342   0.386  11.093  1.00  0.00      LIG  
ATOM   5361 H36  LIG     1      24.896   0.241  13.004  1.00  0.00      LIG  
ATOM   5362 H37  LIG     1      25.951   1.630  13.239  1.00  0.00      LIG  
ATOM   5363 H38  LIG     1      25.662   0.504  14.579  1.00  0.00      LIG  
ATOM   5364 H39  LIG     1      28.050  -0.735   9.750  1.00  0.00      LIG  
ATOM   5365 H40  LIG     1      25.827  -1.930  11.181  1.00  0.00      LIG  
ATOM   5366 H41  LIG     1      25.616  -2.818   9.050  1.00  0.00      LIG  
ATOM   5367 H42  LIG     1      27.059  -5.026  12.506  1.00  0.00      LIG  
ATOM   5368 H43  LIG     1      26.064  -3.584  12.770  1.00  0.00      LIG  
ATOM   5369 H44  LIG     1      27.838  -3.485  12.809  1.00  0.00      LIG  
ATOM   5370 H45  LIG     1      25.947  -4.554   9.145  1.00  0.00      LIG  
ATOM   5371 H46  LIG     1      26.196  -5.654  10.484  1.00  0.00      LIG  
ATOM   5372 H47  LIG     1      24.977  -4.379  10.630  1.00  0.00      LIG  
ATOM   5373 H48  LIG     1      28.917  -3.455  10.630  1.00  0.00      LIG  
ATOM   5374 H49  LIG     1      31.085  -2.037  12.665  1.00  0.00      LIG  
ATOM   5375 H50  LIG     1      32.146  -0.954  11.753  1.00  0.00      LIG  
ATOM   5376 H51  LIG     1      31.625  -2.503  11.018  1.00  0.00      LIG  
TER
REMARK  Energy: 76.1271
REMARK  SimpleFitness: 76.1271
REMARK  FullFitness: -1149.6575
REMARK  InterFull: -24.4434
REMARK  IntraFull: 117.009
REMARK  solvFull: -1500.88
REMARK  surfFull: 258.657
REMARK  extraFull: 0.0
REMARK  deltaGcompsolvpol: -1500.88
REMARK  deltaGcompsolvnonpol: 258.657
REMARK  deltaGprotsolvpol: -1512.07
REMARK  deltaGprotsolvnonpol: 254.074
REMARK  deltaGligsolvpol: -13.5661
REMARK  deltaGligsolvnonpol: 16.6288
REMARK  deltaGvdw: -24.4434
REMARK  deltaGelec: 0.0
REMARK  deltaG: -5.9268074
REMARK  Cluster: 4
REMARK  ClusterRank: 1
ATOM   5287 O    LIG     1      28.206   4.472  15.210  1.00  0.00      LIG  
ATOM   5288 O1   LIG     1      27.575   2.992  21.690  1.00  0.00      LIG  
ATOM   5289 O2   LIG     1      28.996  -1.663  11.340  1.00  0.00      LIG  
ATOM   5290 O3   LIG     1      26.193  -2.056   9.223  1.00  0.00      LIG  
ATOM   5291 O4   LIG     1      28.258  -4.081  10.280  1.00  0.00      LIG  
ATOM   5292 O5   LIG     1      30.231   0.012  10.346  1.00  0.00      LIG  
ATOM   5293 C    LIG     1      29.565   1.254  16.758  1.00  0.00      LIG  
ATOM   5294 C1   LIG     1      29.407   2.793  16.592  1.00  0.00      LIG  
ATOM   5295 C2   LIG     1      29.307   3.603  17.931  1.00  0.00      LIG  
ATOM   5296 C3   LIG     1      29.901   0.609  15.380  1.00  0.00      LIG  
ATOM   5297 C4   LIG     1      30.202   3.038  19.066  1.00  0.00      LIG  
ATOM   5298 C5   LIG     1      30.654   0.885  17.766  1.00  0.00      LIG  
ATOM   5299 C6   LIG     1      28.308   3.091  15.531  1.00  0.00      LIG  
ATOM   5300 C7   LIG     1      31.229   2.058  18.525  1.00  0.00      LIG  
ATOM   5301 C8   LIG     1      28.820   0.941  14.417  1.00  0.00      LIG  
ATOM   5302 C9   LIG     1      29.581   2.678  20.453  1.00  0.00      LIG  
ATOM   5303 C10  LIG     1      27.867   3.874  18.366  1.00  0.00      LIG  
ATOM   5304 C11  LIG     1      29.905  -0.918  15.384  1.00  0.00      LIG  
ATOM   5305 C12  LIG     1      28.576   2.391  14.201  1.00  0.00      LIG  
ATOM   5306 C13  LIG     1      28.272   0.638  17.319  1.00  0.00      LIG  
ATOM   5307 C14  LIG     1      29.913   4.987  17.667  1.00  0.00      LIG  
ATOM   5308 C15  LIG     1      28.179  -0.137  13.947  1.00  0.00      LIG  
ATOM   5309 C16  LIG     1      31.245   1.047  14.785  1.00  0.00      LIG  
ATOM   5310 C17  LIG     1      28.717  -1.371  14.566  1.00  0.00      LIG  
ATOM   5311 C18  LIG     1      27.787   4.365  19.790  1.00  0.00      LIG  
ATOM   5312 C19  LIG     1      28.203   3.245  20.674  1.00  0.00      LIG  
ATOM   5313 C20  LIG     1      30.471   3.301  21.521  1.00  0.00      LIG  
ATOM   5314 C21  LIG     1      29.512   1.197  20.812  1.00  0.00      LIG  
ATOM   5315 C22  LIG     1      26.983  -0.270  13.041  1.00  0.00      LIG  
ATOM   5316 C23  LIG     1      27.266   0.043  11.567  1.00  0.00      LIG  
ATOM   5317 C24  LIG     1      25.811   0.578  13.499  1.00  0.00      LIG  
ATOM   5318 C25  LIG     1      27.800  -1.134  10.741  1.00  0.00      LIG  
ATOM   5319 C26  LIG     1      26.682  -2.196  10.554  1.00  0.00      LIG  
ATOM   5320 C27  LIG     1      27.003  -3.683  10.828  1.00  0.00      LIG  
ATOM   5321 C28  LIG     1      26.987  -3.952  12.315  1.00  0.00      LIG  
ATOM   5322 C29  LIG     1      25.967  -4.614  10.236  1.00  0.00      LIG  
ATOM   5323 C30  LIG     1      30.144  -0.971  11.069  1.00  0.00      LIG  
ATOM   5324 C31  LIG     1      31.326  -1.672  11.663  1.00  0.00      LIG  
ATOM   5325 H    LIG     1      30.334   3.158  16.146  1.00  0.00      LIG  
ATOM   5326 H1   LIG     1      30.853   3.873  19.339  1.00  0.00      LIG  
ATOM   5327 H2   LIG     1      31.487   0.360  17.299  1.00  0.00      LIG  
ATOM   5328 H3   LIG     1      30.253   0.159  18.476  1.00  0.00      LIG  
ATOM   5329 H4   LIG     1      27.327   2.783  15.900  1.00  0.00      LIG  
ATOM   5330 H5   LIG     1      31.869   1.693  19.333  1.00  0.00      LIG  
ATOM   5331 H6   LIG     1      31.893   2.601  17.846  1.00  0.00      LIG  
ATOM   5332 H7   LIG     1      27.253   2.977  18.262  1.00  0.00      LIG  
ATOM   5333 H8   LIG     1      27.417   4.633  17.720  1.00  0.00      LIG  
ATOM   5334 H9   LIG     1      29.887  -1.360  16.382  1.00  0.00      LIG  
ATOM   5335 H10  LIG     1      30.817  -1.292  14.909  1.00  0.00      LIG  
ATOM   5336 H11  LIG     1      29.446   2.841  13.713  1.00  0.00      LIG  
ATOM   5337 H12  LIG     1      27.749   2.571  13.512  1.00  0.00      LIG  
ATOM   5338 H13  LIG     1      27.412   0.769  16.660  1.00  0.00      LIG  
ATOM   5339 H14  LIG     1      28.380  -0.432  17.506  1.00  0.00      LIG  
ATOM   5340 H15  LIG     1      28.013   1.079  18.280  1.00  0.00      LIG  
ATOM   5341 H16  LIG     1      30.026   5.561  18.591  1.00  0.00      LIG  
ATOM   5342 H17  LIG     1      29.293   5.594  17.008  1.00  0.00      LIG  
ATOM   5343 H18  LIG     1      30.904   4.898  17.217  1.00  0.00      LIG  
ATOM   5344 H19  LIG     1      32.085   0.683  15.380  1.00  0.00      LIG  
ATOM   5345 H20  LIG     1      31.374   0.636  13.779  1.00  0.00      LIG  
ATOM   5346 H21  LIG     1      31.344   2.132  14.701  1.00  0.00      LIG  
ATOM   5347 H22  LIG     1      27.961  -1.829  15.204  1.00  0.00      LIG  
ATOM   5348 H23  LIG     1      29.032  -2.103  13.823  1.00  0.00      LIG  
ATOM   5349 H24  LIG     1      26.753   4.619  20.032  1.00  0.00      LIG  
ATOM   5350 H25  LIG     1      28.417   5.236  19.983  1.00  0.00      LIG  
ATOM   5351 H26  LIG     1      31.493   2.921  21.434  1.00  0.00      LIG  
ATOM   5352 H27  LIG     1      30.112   3.066  22.528  1.00  0.00      LIG  
ATOM   5353 H28  LIG     1      30.502   4.390  21.425  1.00  0.00      LIG  
ATOM   5354 H29  LIG     1      30.499   0.729  20.774  1.00  0.00      LIG  
ATOM   5355 H30  LIG     1      28.837   0.651  20.150  1.00  0.00      LIG  
ATOM   5356 H31  LIG     1      29.144   1.054  21.833  1.00  0.00      LIG  
ATOM   5357 H32  LIG     1      26.643  -1.302  13.131  1.00  0.00      LIG  
ATOM   5358 H33  LIG     1      28.222   4.953  16.055  1.00  0.00      LIG  
ATOM   5359 H34  LIG     1      27.972   0.876  11.508  1.00  0.00      LIG  
ATOM   5360 H35  LIG     1      26.342   0.386  11.093  1.00  0.00      LIG  
ATOM   5361 H36  LIG     1      24.896   0.241  13.004  1.00  0.00      LIG  
ATOM   5362 H37  LIG     1      25.951   1.630  13.239  1.00  0.00      LIG  
ATOM   5363 H38  LIG     1      25.662   0.504  14.579  1.00  0.00      LIG  
ATOM   5364 H39  LIG     1      28.050  -0.735   9.750  1.00  0.00      LIG  
ATOM   5365 H40  LIG     1      25.827  -1.930  11.181  1.00  0.00      LIG  
ATOM   5366 H41  LIG     1      25.616  -2.818   9.050  1.00  0.00      LIG  
ATOM   5367 H42  LIG     1      27.059  -5.026  12.506  1.00  0.00      LIG  
ATOM   5368 H43  LIG     1      26.064  -3.584  12.770  1.00  0.00      LIG  
ATOM   5369 H44  LIG     1      27.838  -3.485  12.809  1.00  0.00      LIG  
ATOM   5370 H45  LIG     1      25.947  -4.554   9.145  1.00  0.00      LIG  
ATOM   5371 H46  LIG     1      26.196  -5.654  10.484  1.00  0.00      LIG  
ATOM   5372 H47  LIG     1      24.977  -4.379  10.630  1.00  0.00      LIG  
ATOM   5373 H48  LIG     1      28.917  -3.455  10.630  1.00  0.00      LIG  
ATOM   5374 H49  LIG     1      31.085  -2.037  12.665  1.00  0.00      LIG  
ATOM   5375 H50  LIG     1      32.146  -0.954  11.753  1.00  0.00      LIG  
ATOM   5376 H51  LIG     1      31.625  -2.503  11.018  1.00  0.00      LIG  
TER
REMARK  Energy: 76.4295
REMARK  SimpleFitness: 76.4295
REMARK  FullFitness: -1149.2002
REMARK  InterFull: -25.0461
REMARK  IntraFull: 117.718
REMARK  solvFull: -1500.55
REMARK  surfFull: 258.678
REMARK  extraFull: 0.0
REMARK  deltaGcompsolvpol: -1500.55
REMARK  deltaGcompsolvnonpol: 258.678
REMARK  deltaGprotsolvpol: -1512.07
REMARK  deltaGprotsolvnonpol: 254.074
REMARK  deltaGligsolvpol: -13.6977
REMARK  deltaGligsolvnonpol: 16.681
REMARK  deltaGvdw: -25.0461
REMARK  deltaGelec: 0.0
REMARK  deltaG: -5.958528
REMARK  Cluster: 4
REMARK  ClusterRank: 2
ATOM   5287 O    LIG     1      28.086   4.392  15.216  1.00  0.00      LIG  
ATOM   5288 O1   LIG     1      27.474   2.481  21.506  1.00  0.00      LIG  
ATOM   5289 O2   LIG     1      28.951  -1.736  11.260  1.00  0.00      LIG  
ATOM   5290 O3   LIG     1      26.140  -2.186   9.214  1.00  0.00      LIG  
ATOM   5291 O4   LIG     1      28.177  -4.185  10.314  1.00  0.00      LIG  
ATOM   5292 O5   LIG     1      30.141  -0.085  10.170  1.00  0.00      LIG  
ATOM   5293 C    LIG     1      29.627   1.224  16.702  1.00  0.00      LIG  
ATOM   5294 C1   LIG     1      29.385   2.756  16.560  1.00  0.00      LIG  
ATOM   5295 C2   LIG     1      29.250   3.534  17.914  1.00  0.00      LIG  
ATOM   5296 C3   LIG     1      29.958   0.609  15.309  1.00  0.00      LIG  
ATOM   5297 C4   LIG     1      30.182   2.993  19.035  1.00  0.00      LIG  
ATOM   5298 C5   LIG     1      30.759   0.905  17.679  1.00  0.00      LIG  
ATOM   5299 C6   LIG     1      28.257   3.013  15.517  1.00  0.00      LIG  
ATOM   5300 C7   LIG     1      31.266   2.096  18.459  1.00  0.00      LIG  
ATOM   5301 C8   LIG     1      28.841   0.902  14.376  1.00  0.00      LIG  
ATOM   5302 C9   LIG     1      29.588   2.555  20.412  1.00  0.00      LIG  
ATOM   5303 C10  LIG     1      27.793   3.721  18.344  1.00  0.00      LIG  
ATOM   5304 C11  LIG     1      30.028  -0.917  15.296  1.00  0.00      LIG  
ATOM   5305 C12  LIG     1      28.537   2.343  14.177  1.00  0.00      LIG  
ATOM   5306 C13  LIG     1      28.382   0.538  17.293  1.00  0.00      LIG  
ATOM   5307 C14  LIG     1      29.780   4.954  17.684  1.00  0.00      LIG  
ATOM   5308 C15  LIG     1      28.229  -0.197  13.917  1.00  0.00      LIG  
ATOM   5309 C16  LIG     1      31.268   1.114  14.690  1.00  0.00      LIG  
ATOM   5310 C17  LIG     1      28.834  -1.413  14.510  1.00  0.00      LIG  
ATOM   5311 C18  LIG     1      27.663   4.091  19.796  1.00  0.00      LIG  
ATOM   5312 C19  LIG     1      28.140   2.926  20.584  1.00  0.00      LIG  
ATOM   5313 C20  LIG     1      30.347   3.303  21.500  1.00  0.00      LIG  
ATOM   5314 C21  LIG     1      29.724   1.080  20.778  1.00  0.00      LIG  
ATOM   5315 C22  LIG     1      27.001  -0.365  13.058  1.00  0.00      LIG  
ATOM   5316 C23  LIG     1      27.216  -0.047  11.575  1.00  0.00      LIG  
ATOM   5317 C24  LIG     1      25.825   0.451  13.559  1.00  0.00      LIG  
ATOM   5318 C25  LIG     1      27.727  -1.211  10.717  1.00  0.00      LIG  
ATOM   5319 C26  LIG     1      26.614  -2.284  10.554  1.00  0.00      LIG  
ATOM   5320 C27  LIG     1      26.935  -3.764  10.870  1.00  0.00      LIG  
ATOM   5321 C28  LIG     1      26.943  -3.991  12.363  1.00  0.00      LIG  
ATOM   5322 C29  LIG     1      25.885  -4.707  10.322  1.00  0.00      LIG  
ATOM   5323 C30  LIG     1      30.090  -1.077  10.883  1.00  0.00      LIG  
ATOM   5324 C31  LIG     1      31.295  -1.752  11.456  1.00  0.00      LIG  
ATOM   5325 H    LIG     1      30.286   3.179  16.110  1.00  0.00      LIG  
ATOM   5326 H1   LIG     1      30.783   3.858  19.330  1.00  0.00      LIG  
ATOM   5327 H2   LIG     1      31.618   0.452  17.185  1.00  0.00      LIG  
ATOM   5328 H3   LIG     1      30.426   0.134  18.375  1.00  0.00      LIG  
ATOM   5329 H4   LIG     1      27.297   2.651  15.894  1.00  0.00      LIG  
ATOM   5330 H5   LIG     1      31.945   1.760  19.247  1.00  0.00      LIG  
ATOM   5331 H6   LIG     1      31.882   2.697  17.783  1.00  0.00      LIG  
ATOM   5332 H7   LIG     1      27.215   2.813  18.159  1.00  0.00      LIG  
ATOM   5333 H8   LIG     1      27.325   4.507  17.746  1.00  0.00      LIG  
ATOM   5334 H9   LIG     1      30.060  -1.369  16.290  1.00  0.00      LIG  
ATOM   5335 H10  LIG     1      30.940  -1.247  14.791  1.00  0.00      LIG  
ATOM   5336 H11  LIG     1      29.381   2.833  13.684  1.00  0.00      LIG  
ATOM   5337 H12  LIG     1      27.697   2.497  13.498  1.00  0.00      LIG  
ATOM   5338 H13  LIG     1      27.497   0.640  16.662  1.00  0.00      LIG  
ATOM   5339 H14  LIG     1      28.544  -0.528  17.459  1.00  0.00      LIG  
ATOM   5340 H15  LIG     1      28.132   0.949  18.270  1.00  0.00      LIG  
ATOM   5341 H16  LIG     1      29.825   5.517  18.620  1.00  0.00      LIG  
ATOM   5342 H17  LIG     1      29.149   5.532  17.011  1.00  0.00      LIG  
ATOM   5343 H18  LIG     1      30.790   4.927  17.266  1.00  0.00      LIG  
ATOM   5344 H19  LIG     1      32.138   0.756  15.244  1.00  0.00      LIG  
ATOM   5345 H20  LIG     1      31.380   0.745  13.665  1.00  0.00      LIG  
ATOM   5346 H21  LIG     1      31.328   2.203  14.646  1.00  0.00      LIG  
ATOM   5347 H22  LIG     1      28.115  -1.903  15.170  1.00  0.00      LIG  
ATOM   5348 H23  LIG     1      29.154  -2.129  13.752  1.00  0.00      LIG  
ATOM   5349 H24  LIG     1      26.612   4.260  20.039  1.00  0.00      LIG  
ATOM   5350 H25  LIG     1      28.236   4.982  20.066  1.00  0.00      LIG  
ATOM   5351 H26  LIG     1      31.411   3.055  21.460  1.00  0.00      LIG  
ATOM   5352 H27  LIG     1      29.979   3.041  22.497  1.00  0.00      LIG  
ATOM   5353 H28  LIG     1      30.246   4.387  21.385  1.00  0.00      LIG  
ATOM   5354 H29  LIG     1      30.767   0.757  20.759  1.00  0.00      LIG  
ATOM   5355 H30  LIG     1      29.145   0.442  20.107  1.00  0.00      LIG  
ATOM   5356 H31  LIG     1      29.361   0.888  21.792  1.00  0.00      LIG  
ATOM   5357 H32  LIG     1      26.691  -1.404  13.163  1.00  0.00      LIG  
ATOM   5358 H33  LIG     1      28.091   4.861  16.067  1.00  0.00      LIG  
ATOM   5359 H34  LIG     1      27.911   0.793  11.486  1.00  0.00      LIG  
ATOM   5360 H35  LIG     1      26.268   0.287  11.144  1.00  0.00      LIG  
ATOM   5361 H36  LIG     1      24.899   0.086  13.106  1.00  0.00      LIG  
ATOM   5362 H37  LIG     1      25.922   1.504  13.289  1.00  0.00      LIG  
ATOM   5363 H38  LIG     1      25.724   0.381  14.645  1.00  0.00      LIG  
ATOM   5364 H39  LIG     1      27.928  -0.789   9.724  1.00  0.00      LIG  
ATOM   5365 H40  LIG     1      25.753  -1.998  11.164  1.00  0.00      LIG  
ATOM   5366 H41  LIG     1      25.500  -2.906   9.085  1.00  0.00      LIG  
ATOM   5367 H42  LIG     1      27.039  -5.057  12.584  1.00  0.00      LIG  
ATOM   5368 H43  LIG     1      26.019  -3.629  12.820  1.00  0.00      LIG  
ATOM   5369 H44  LIG     1      27.791  -3.492  12.833  1.00  0.00      LIG  
ATOM   5370 H45  LIG     1      25.871  -4.699   9.228  1.00  0.00      LIG  
ATOM   5371 H46  LIG     1      26.095  -5.737  10.622  1.00  0.00      LIG  
ATOM   5372 H47  LIG     1      24.897  -4.437  10.700  1.00  0.00      LIG  
ATOM   5373 H48  LIG     1      28.850  -3.573  10.660  1.00  0.00      LIG  
ATOM   5374 H49  LIG     1      31.330  -1.590  12.536  1.00  0.00      LIG  
ATOM   5375 H50  LIG     1      32.187  -1.318  10.996  1.00  0.00      LIG  
ATOM   5376 H51  LIG     1      31.269  -2.822  11.225  1.00  0.00      LIG  
TER
REMARK  Energy: 76.4295
REMARK  SimpleFitness: 76.4295
REMARK  FullFitness: -1149.2002
REMARK  InterFull: -25.0461
REMARK  IntraFull: 117.718
REMARK  solvFull: -1500.55
REMARK  surfFull: 258.678
REMARK  extraFull: 0.0
REMARK  deltaGcompsolvpol: -1500.55
REMARK  deltaGcompsolvnonpol: 258.678
REMARK  deltaGprotsolvpol: -1512.07
REMARK  deltaGprotsolvnonpol: 254.074
REMARK  deltaGligsolvpol: -13.6977
REMARK  deltaGligsolvnonpol: 16.681
REMARK  deltaGvdw: -25.0461
REMARK  deltaGelec: 0.0
REMARK  deltaG: -5.958528
REMARK  Cluster: 4
REMARK  ClusterRank: 3
ATOM   5287 O    LIG     1      28.086   4.392  15.216  1.00  0.00      LIG  
ATOM   5288 O1   LIG     1      27.474   2.481  21.506  1.00  0.00      LIG  
ATOM   5289 O2   LIG     1      28.951  -1.736  11.260  1.00  0.00      LIG  
ATOM   5290 O3   LIG     1      26.140  -2.186   9.214  1.00  0.00      LIG  
ATOM   5291 O4   LIG     1      28.177  -4.185  10.314  1.00  0.00      LIG  
ATOM   5292 O5   LIG     1      30.141  -0.085  10.170  1.00  0.00      LIG  
ATOM   5293 C    LIG     1      29.627   1.224  16.702  1.00  0.00      LIG  
ATOM   5294 C1   LIG     1      29.385   2.756  16.560  1.00  0.00      LIG  
ATOM   5295 C2   LIG     1      29.250   3.534  17.914  1.00  0.00      LIG  
ATOM   5296 C3   LIG     1      29.958   0.609  15.309  1.00  0.00      LIG  
ATOM   5297 C4   LIG     1      30.182   2.993  19.035  1.00  0.00      LIG  
ATOM   5298 C5   LIG     1      30.759   0.905  17.679  1.00  0.00      LIG  
ATOM   5299 C6   LIG     1      28.257   3.013  15.517  1.00  0.00      LIG  
ATOM   5300 C7   LIG     1      31.266   2.096  18.459  1.00  0.00      LIG  
ATOM   5301 C8   LIG     1      28.841   0.902  14.376  1.00  0.00      LIG  
ATOM   5302 C9   LIG     1      29.588   2.555  20.412  1.00  0.00      LIG  
ATOM   5303 C10  LIG     1      27.793   3.721  18.344  1.00  0.00      LIG  
ATOM   5304 C11  LIG     1      30.028  -0.917  15.296  1.00  0.00      LIG  
ATOM   5305 C12  LIG     1      28.537   2.343  14.177  1.00  0.00      LIG  
ATOM   5306 C13  LIG     1      28.382   0.538  17.293  1.00  0.00      LIG  
ATOM   5307 C14  LIG     1      29.780   4.954  17.684  1.00  0.00      LIG  
ATOM   5308 C15  LIG     1      28.229  -0.197  13.917  1.00  0.00      LIG  
ATOM   5309 C16  LIG     1      31.268   1.114  14.690  1.00  0.00      LIG  
ATOM   5310 C17  LIG     1      28.834  -1.413  14.510  1.00  0.00      LIG  
ATOM   5311 C18  LIG     1      27.663   4.091  19.796  1.00  0.00      LIG  
ATOM   5312 C19  LIG     1      28.140   2.926  20.584  1.00  0.00      LIG  
ATOM   5313 C20  LIG     1      30.347   3.303  21.500  1.00  0.00      LIG  
ATOM   5314 C21  LIG     1      29.724   1.080  20.778  1.00  0.00      LIG  
ATOM   5315 C22  LIG     1      27.001  -0.365  13.058  1.00  0.00      LIG  
ATOM   5316 C23  LIG     1      27.216  -0.047  11.575  1.00  0.00      LIG  
ATOM   5317 C24  LIG     1      25.825   0.451  13.559  1.00  0.00      LIG  
ATOM   5318 C25  LIG     1      27.727  -1.211  10.717  1.00  0.00      LIG  
ATOM   5319 C26  LIG     1      26.614  -2.284  10.554  1.00  0.00      LIG  
ATOM   5320 C27  LIG     1      26.935  -3.764  10.870  1.00  0.00      LIG  
ATOM   5321 C28  LIG     1      26.943  -3.991  12.363  1.00  0.00      LIG  
ATOM   5322 C29  LIG     1      25.885  -4.707  10.322  1.00  0.00      LIG  
ATOM   5323 C30  LIG     1      30.090  -1.077  10.883  1.00  0.00      LIG  
ATOM   5324 C31  LIG     1      31.295  -1.752  11.456  1.00  0.00      LIG  
ATOM   5325 H    LIG     1      30.286   3.179  16.110  1.00  0.00      LIG  
ATOM   5326 H1   LIG     1      30.783   3.858  19.330  1.00  0.00      LIG  
ATOM   5327 H2   LIG     1      31.618   0.452  17.185  1.00  0.00      LIG  
ATOM   5328 H3   LIG     1      30.426   0.134  18.375  1.00  0.00      LIG  
ATOM   5329 H4   LIG     1      27.297   2.651  15.894  1.00  0.00      LIG  
ATOM   5330 H5   LIG     1      31.945   1.760  19.247  1.00  0.00      LIG  
ATOM   5331 H6   LIG     1      31.882   2.697  17.783  1.00  0.00      LIG  
ATOM   5332 H7   LIG     1      27.215   2.813  18.159  1.00  0.00      LIG  
ATOM   5333 H8   LIG     1      27.325   4.507  17.746  1.00  0.00      LIG  
ATOM   5334 H9   LIG     1      30.060  -1.369  16.290  1.00  0.00      LIG  
ATOM   5335 H10  LIG     1      30.940  -1.247  14.791  1.00  0.00      LIG  
ATOM   5336 H11  LIG     1      29.381   2.833  13.684  1.00  0.00      LIG  
ATOM   5337 H12  LIG     1      27.697   2.497  13.498  1.00  0.00      LIG  
ATOM   5338 H13  LIG     1      27.497   0.640  16.662  1.00  0.00      LIG  
ATOM   5339 H14  LIG     1      28.544  -0.528  17.459  1.00  0.00      LIG  
ATOM   5340 H15  LIG     1      28.132   0.949  18.270  1.00  0.00      LIG  
ATOM   5341 H16  LIG     1      29.825   5.517  18.620  1.00  0.00      LIG  
ATOM   5342 H17  LIG     1      29.149   5.532  17.011  1.00  0.00      LIG  
ATOM   5343 H18  LIG     1      30.790   4.927  17.266  1.00  0.00      LIG  
ATOM   5344 H19  LIG     1      32.138   0.756  15.244  1.00  0.00      LIG  
ATOM   5345 H20  LIG     1      31.380   0.745  13.665  1.00  0.00      LIG  
ATOM   5346 H21  LIG     1      31.328   2.203  14.646  1.00  0.00      LIG  
ATOM   5347 H22  LIG     1      28.115  -1.903  15.170  1.00  0.00      LIG  
ATOM   5348 H23  LIG     1      29.154  -2.129  13.752  1.00  0.00      LIG  
ATOM   5349 H24  LIG     1      26.612   4.260  20.039  1.00  0.00      LIG  
ATOM   5350 H25  LIG     1      28.236   4.982  20.066  1.00  0.00      LIG  
ATOM   5351 H26  LIG     1      31.411   3.055  21.460  1.00  0.00      LIG  
ATOM   5352 H27  LIG     1      29.979   3.041  22.497  1.00  0.00      LIG  
ATOM   5353 H28  LIG     1      30.246   4.387  21.385  1.00  0.00      LIG  
ATOM   5354 H29  LIG     1      30.767   0.757  20.759  1.00  0.00      LIG  
ATOM   5355 H30  LIG     1      29.145   0.442  20.107  1.00  0.00      LIG  
ATOM   5356 H31  LIG     1      29.361   0.888  21.792  1.00  0.00      LIG  
ATOM   5357 H32  LIG     1      26.691  -1.404  13.163  1.00  0.00      LIG  
ATOM   5358 H33  LIG     1      28.091   4.861  16.067  1.00  0.00      LIG  
ATOM   5359 H34  LIG     1      27.911   0.793  11.486  1.00  0.00      LIG  
ATOM   5360 H35  LIG     1      26.268   0.287  11.144  1.00  0.00      LIG  
ATOM   5361 H36  LIG     1      24.899   0.086  13.106  1.00  0.00      LIG  
ATOM   5362 H37  LIG     1      25.922   1.504  13.289  1.00  0.00      LIG  
ATOM   5363 H38  LIG     1      25.724   0.381  14.645  1.00  0.00      LIG  
ATOM   5364 H39  LIG     1      27.928  -0.789   9.724  1.00  0.00      LIG  
ATOM   5365 H40  LIG     1      25.753  -1.998  11.164  1.00  0.00      LIG  
ATOM   5366 H41  LIG     1      25.500  -2.906   9.085  1.00  0.00      LIG  
ATOM   5367 H42  LIG     1      27.039  -5.057  12.584  1.00  0.00      LIG  
ATOM   5368 H43  LIG     1      26.019  -3.629  12.820  1.00  0.00      LIG  
ATOM   5369 H44  LIG     1      27.791  -3.492  12.833  1.00  0.00      LIG  
ATOM   5370 H45  LIG     1      25.871  -4.699   9.228  1.00  0.00      LIG  
ATOM   5371 H46  LIG     1      26.095  -5.737  10.622  1.00  0.00      LIG  
ATOM   5372 H47  LIG     1      24.897  -4.437  10.700  1.00  0.00      LIG  
ATOM   5373 H48  LIG     1      28.850  -3.573  10.660  1.00  0.00      LIG  
ATOM   5374 H49  LIG     1      31.330  -1.590  12.536  1.00  0.00      LIG  
ATOM   5375 H50  LIG     1      32.187  -1.318  10.996  1.00  0.00      LIG  
ATOM   5376 H51  LIG     1      31.269  -2.822  11.225  1.00  0.00      LIG  
TER
REMARK  Energy: 76.4295
REMARK  SimpleFitness: 76.4295
REMARK  FullFitness: -1149.2002
REMARK  InterFull: -25.0461
REMARK  IntraFull: 117.718
REMARK  solvFull: -1500.55
REMARK  surfFull: 258.678
REMARK  extraFull: 0.0
REMARK  deltaGcompsolvpol: -1500.55
REMARK  deltaGcompsolvnonpol: 258.678
REMARK  deltaGprotsolvpol: -1512.07
REMARK  deltaGprotsolvnonpol: 254.074
REMARK  deltaGligsolvpol: -13.6977
REMARK  deltaGligsolvnonpol: 16.681
REMARK  deltaGvdw: -25.0461
REMARK  deltaGelec: 0.0
REMARK  deltaG: -5.958528
REMARK  Cluster: 4
REMARK  ClusterRank: 4
ATOM   5287 O    LIG     1      28.086   4.392  15.216  1.00  0.00      LIG  
ATOM   5288 O1   LIG     1      27.474   2.481  21.506  1.00  0.00      LIG  
ATOM   5289 O2   LIG     1      28.951  -1.736  11.260  1.00  0.00      LIG  
ATOM   5290 O3   LIG     1      26.140  -2.186   9.214  1.00  0.00      LIG  
ATOM   5291 O4   LIG     1      28.177  -4.185  10.314  1.00  0.00      LIG  
ATOM   5292 O5   LIG     1      30.141  -0.085  10.170  1.00  0.00      LIG  
ATOM   5293 C    LIG     1      29.627   1.224  16.702  1.00  0.00      LIG  
ATOM   5294 C1   LIG     1      29.385   2.756  16.560  1.00  0.00      LIG  
ATOM   5295 C2   LIG     1      29.250   3.534  17.914  1.00  0.00      LIG  
ATOM   5296 C3   LIG     1      29.958   0.609  15.309  1.00  0.00      LIG  
ATOM   5297 C4   LIG     1      30.182   2.993  19.035  1.00  0.00      LIG  
ATOM   5298 C5   LIG     1      30.759   0.905  17.679  1.00  0.00      LIG  
ATOM   5299 C6   LIG     1      28.257   3.013  15.517  1.00  0.00      LIG  
ATOM   5300 C7   LIG     1      31.266   2.096  18.459  1.00  0.00      LIG  
ATOM   5301 C8   LIG     1      28.841   0.902  14.376  1.00  0.00      LIG  
ATOM   5302 C9   LIG     1      29.588   2.555  20.412  1.00  0.00      LIG  
ATOM   5303 C10  LIG     1      27.793   3.721  18.344  1.00  0.00      LIG  
ATOM   5304 C11  LIG     1      30.028  -0.917  15.296  1.00  0.00      LIG  
ATOM   5305 C12  LIG     1      28.537   2.343  14.177  1.00  0.00      LIG  
ATOM   5306 C13  LIG     1      28.382   0.538  17.293  1.00  0.00      LIG  
ATOM   5307 C14  LIG     1      29.780   4.954  17.684  1.00  0.00      LIG  
ATOM   5308 C15  LIG     1      28.229  -0.197  13.917  1.00  0.00      LIG  
ATOM   5309 C16  LIG     1      31.268   1.114  14.690  1.00  0.00      LIG  
ATOM   5310 C17  LIG     1      28.834  -1.413  14.510  1.00  0.00      LIG  
ATOM   5311 C18  LIG     1      27.663   4.091  19.796  1.00  0.00      LIG  
ATOM   5312 C19  LIG     1      28.140   2.926  20.584  1.00  0.00      LIG  
ATOM   5313 C20  LIG     1      30.347   3.303  21.500  1.00  0.00      LIG  
ATOM   5314 C21  LIG     1      29.724   1.080  20.778  1.00  0.00      LIG  
ATOM   5315 C22  LIG     1      27.001  -0.365  13.058  1.00  0.00      LIG  
ATOM   5316 C23  LIG     1      27.216  -0.047  11.575  1.00  0.00      LIG  
ATOM   5317 C24  LIG     1      25.825   0.451  13.559  1.00  0.00      LIG  
ATOM   5318 C25  LIG     1      27.727  -1.211  10.717  1.00  0.00      LIG  
ATOM   5319 C26  LIG     1      26.614  -2.284  10.554  1.00  0.00      LIG  
ATOM   5320 C27  LIG     1      26.935  -3.764  10.870  1.00  0.00      LIG  
ATOM   5321 C28  LIG     1      26.943  -3.991  12.363  1.00  0.00      LIG  
ATOM   5322 C29  LIG     1      25.885  -4.707  10.322  1.00  0.00      LIG  
ATOM   5323 C30  LIG     1      30.090  -1.077  10.883  1.00  0.00      LIG  
ATOM   5324 C31  LIG     1      31.295  -1.752  11.456  1.00  0.00      LIG  
ATOM   5325 H    LIG     1      30.286   3.179  16.110  1.00  0.00      LIG  
ATOM   5326 H1   LIG     1      30.783   3.858  19.330  1.00  0.00      LIG  
ATOM   5327 H2   LIG     1      31.618   0.452  17.185  1.00  0.00      LIG  
ATOM   5328 H3   LIG     1      30.426   0.134  18.375  1.00  0.00      LIG  
ATOM   5329 H4   LIG     1      27.297   2.651  15.894  1.00  0.00      LIG  
ATOM   5330 H5   LIG     1      31.945   1.760  19.247  1.00  0.00      LIG  
ATOM   5331 H6   LIG     1      31.882   2.697  17.783  1.00  0.00      LIG  
ATOM   5332 H7   LIG     1      27.215   2.813  18.159  1.00  0.00      LIG  
ATOM   5333 H8   LIG     1      27.325   4.507  17.746  1.00  0.00      LIG  
ATOM   5334 H9   LIG     1      30.060  -1.369  16.290  1.00  0.00      LIG  
ATOM   5335 H10  LIG     1      30.940  -1.247  14.791  1.00  0.00      LIG  
ATOM   5336 H11  LIG     1      29.381   2.833  13.684  1.00  0.00      LIG  
ATOM   5337 H12  LIG     1      27.697   2.497  13.498  1.00  0.00      LIG  
ATOM   5338 H13  LIG     1      27.497   0.640  16.662  1.00  0.00      LIG  
ATOM   5339 H14  LIG     1      28.544  -0.528  17.459  1.00  0.00      LIG  
ATOM   5340 H15  LIG     1      28.132   0.949  18.270  1.00  0.00      LIG  
ATOM   5341 H16  LIG     1      29.825   5.517  18.620  1.00  0.00      LIG  
ATOM   5342 H17  LIG     1      29.149   5.532  17.011  1.00  0.00      LIG  
ATOM   5343 H18  LIG     1      30.790   4.927  17.266  1.00  0.00      LIG  
ATOM   5344 H19  LIG     1      32.138   0.756  15.244  1.00  0.00      LIG  
ATOM   5345 H20  LIG     1      31.380   0.745  13.665  1.00  0.00      LIG  
ATOM   5346 H21  LIG     1      31.328   2.203  14.646  1.00  0.00      LIG  
ATOM   5347 H22  LIG     1      28.115  -1.903  15.170  1.00  0.00      LIG  
ATOM   5348 H23  LIG     1      29.154  -2.129  13.752  1.00  0.00      LIG  
ATOM   5349 H24  LIG     1      26.612   4.260  20.039  1.00  0.00      LIG  
ATOM   5350 H25  LIG     1      28.236   4.982  20.066  1.00  0.00      LIG  
ATOM   5351 H26  LIG     1      31.411   3.055  21.460  1.00  0.00      LIG  
ATOM   5352 H27  LIG     1      29.979   3.041  22.497  1.00  0.00      LIG  
ATOM   5353 H28  LIG     1      30.246   4.387  21.385  1.00  0.00      LIG  
ATOM   5354 H29  LIG     1      30.767   0.757  20.759  1.00  0.00      LIG  
ATOM   5355 H30  LIG     1      29.145   0.442  20.107  1.00  0.00      LIG  
ATOM   5356 H31  LIG     1      29.361   0.888  21.792  1.00  0.00      LIG  
ATOM   5357 H32  LIG     1      26.691  -1.404  13.163  1.00  0.00      LIG  
ATOM   5358 H33  LIG     1      28.091   4.861  16.067  1.00  0.00      LIG  
ATOM   5359 H34  LIG     1      27.911   0.793  11.486  1.00  0.00      LIG  
ATOM   5360 H35  LIG     1      26.268   0.287  11.144  1.00  0.00      LIG  
ATOM   5361 H36  LIG     1      24.899   0.086  13.106  1.00  0.00      LIG  
ATOM   5362 H37  LIG     1      25.922   1.504  13.289  1.00  0.00      LIG  
ATOM   5363 H38  LIG     1      25.724   0.381  14.645  1.00  0.00      LIG  
ATOM   5364 H39  LIG     1      27.928  -0.789   9.724  1.00  0.00      LIG  
ATOM   5365 H40  LIG     1      25.753  -1.998  11.164  1.00  0.00      LIG  
ATOM   5366 H41  LIG     1      25.500  -2.906   9.085  1.00  0.00      LIG  
ATOM   5367 H42  LIG     1      27.039  -5.057  12.584  1.00  0.00      LIG  
ATOM   5368 H43  LIG     1      26.019  -3.629  12.820  1.00  0.00      LIG  
ATOM   5369 H44  LIG     1      27.791  -3.492  12.833  1.00  0.00      LIG  
ATOM   5370 H45  LIG     1      25.871  -4.699   9.228  1.00  0.00      LIG  
ATOM   5371 H46  LIG     1      26.095  -5.737  10.622  1.00  0.00      LIG  
ATOM   5372 H47  LIG     1      24.897  -4.437  10.700  1.00  0.00      LIG  
ATOM   5373 H48  LIG     1      28.850  -3.573  10.660  1.00  0.00      LIG  
ATOM   5374 H49  LIG     1      31.330  -1.590  12.536  1.00  0.00      LIG  
ATOM   5375 H50  LIG     1      32.187  -1.318  10.996  1.00  0.00      LIG  
ATOM   5376 H51  LIG     1      31.269  -2.822  11.225  1.00  0.00      LIG  
TER
REMARK  Energy: 77.147
REMARK  SimpleFitness: 77.147
REMARK  FullFitness: -1148.5248
REMARK  InterFull: -26.1538
REMARK  IntraFull: 118.722
REMARK  solvFull: -1499.77
REMARK  surfFull: 258.677
REMARK  extraFull: 0.0
REMARK  deltaGcompsolvpol: -1499.77
REMARK  deltaGcompsolvnonpol: 258.677
REMARK  deltaGprotsolvpol: -1512.07
REMARK  deltaGprotsolvnonpol: 254.074
REMARK  deltaGligsolvpol: -13.7013
REMARK  deltaGligsolvnonpol: 16.7025
REMARK  deltaGvdw: -26.1538
REMARK  deltaGelec: 0.0
REMARK  deltaG: -6.0174875
REMARK  Cluster: 4
REMARK  ClusterRank: 5
ATOM   5287 O    LIG     1      27.930   4.298  15.363  1.00  0.00      LIG  
ATOM   5288 O1   LIG     1      27.498   2.036  21.541  1.00  0.00      LIG  
ATOM   5289 O2   LIG     1      28.941  -1.722  11.200  1.00  0.00      LIG  
ATOM   5290 O3   LIG     1      26.120  -2.208   9.203  1.00  0.00      LIG  
ATOM   5291 O4   LIG     1      28.167  -4.184  10.313  1.00  0.00      LIG  
ATOM   5292 O5   LIG     1      30.100  -0.092  10.047  1.00  0.00      LIG  
ATOM   5293 C    LIG     1      29.665   1.160  16.699  1.00  0.00      LIG  
ATOM   5294 C1   LIG     1      29.338   2.682  16.621  1.00  0.00      LIG  
ATOM   5295 C2   LIG     1      29.173   3.391  18.009  1.00  0.00      LIG  
ATOM   5296 C3   LIG     1      30.000   0.615  15.277  1.00  0.00      LIG  
ATOM   5297 C4   LIG     1      30.150   2.859  19.096  1.00  0.00      LIG  
ATOM   5298 C5   LIG     1      30.832   0.869  17.643  1.00  0.00      LIG  
ATOM   5299 C6   LIG     1      28.186   2.920  15.600  1.00  0.00      LIG  
ATOM   5300 C7   LIG     1      31.277   2.054  18.469  1.00  0.00      LIG  
ATOM   5301 C8   LIG     1      28.857   0.894  14.373  1.00  0.00      LIG  
ATOM   5302 C9   LIG     1      29.600   2.327  20.458  1.00  0.00      LIG  
ATOM   5303 C10  LIG     1      27.712   3.469  18.456  1.00  0.00      LIG  
ATOM   5304 C11  LIG     1      30.134  -0.905  15.198  1.00  0.00      LIG  
ATOM   5305 C12  LIG     1      28.493   2.328  14.230  1.00  0.00      LIG  
ATOM   5306 C13  LIG     1      28.473   0.383  17.287  1.00  0.00      LIG  
ATOM   5307 C14  LIG     1      29.611   4.850  17.840  1.00  0.00      LIG  
ATOM   5308 C15  LIG     1      28.272  -0.210  13.892  1.00  0.00      LIG  
ATOM   5309 C16  LIG     1      31.277   1.201  14.660  1.00  0.00      LIG  
ATOM   5310 C17  LIG     1      28.923  -1.420  14.450  1.00  0.00      LIG  
ATOM   5311 C18  LIG     1      27.571   3.750  19.927  1.00  0.00      LIG  
ATOM   5312 C19  LIG     1      28.130   2.580  20.648  1.00  0.00      LIG  
ATOM   5313 C20  LIG     1      30.306   3.092  21.569  1.00  0.00      LIG  
ATOM   5314 C21  LIG     1      29.850   0.854  20.769  1.00  0.00      LIG  
ATOM   5315 C22  LIG     1      27.029  -0.392  13.058  1.00  0.00      LIG  
ATOM   5316 C23  LIG     1      27.208  -0.051  11.576  1.00  0.00      LIG  
ATOM   5317 C24  LIG     1      25.843   0.387  13.593  1.00  0.00      LIG  
ATOM   5318 C25  LIG     1      27.700  -1.204  10.693  1.00  0.00      LIG  
ATOM   5319 C26  LIG     1      26.595  -2.288  10.545  1.00  0.00      LIG  
ATOM   5320 C27  LIG     1      26.924  -3.764  10.870  1.00  0.00      LIG  
ATOM   5321 C28  LIG     1      26.940  -3.985  12.363  1.00  0.00      LIG  
ATOM   5322 C29  LIG     1      25.881  -4.718  10.329  1.00  0.00      LIG  
ATOM   5323 C30  LIG     1      30.068  -1.074  10.776  1.00  0.00      LIG  
ATOM   5324 C31  LIG     1      31.285  -1.740  11.334  1.00  0.00      LIG  
ATOM   5325 H    LIG     1      30.209   3.171  16.182  1.00  0.00      LIG  
ATOM   5326 H1   LIG     1      30.703   3.743  19.422  1.00  0.00      LIG  
ATOM   5327 H2   LIG     1      31.710   0.492  17.118  1.00  0.00      LIG  
ATOM   5328 H3   LIG     1      30.560   0.048  18.308  1.00  0.00      LIG  
ATOM   5329 H4   LIG     1      27.252   2.485  15.967  1.00  0.00      LIG  
ATOM   5330 H5   LIG     1      31.987   1.728  19.233  1.00  0.00      LIG  
ATOM   5331 H6   LIG     1      31.846   2.720  17.813  1.00  0.00      LIG  
ATOM   5332 H7   LIG     1      27.185   2.541  18.226  1.00  0.00      LIG  
ATOM   5333 H8   LIG     1      27.193   4.258  17.907  1.00  0.00      LIG  
ATOM   5334 H9   LIG     1      30.238  -1.394  16.169  1.00  0.00      LIG  
ATOM   5335 H10  LIG     1      31.031  -1.171  14.632  1.00  0.00      LIG  
ATOM   5336 H11  LIG     1      29.313   2.877  13.759  1.00  0.00      LIG  
ATOM   5337 H12  LIG     1      27.646   2.473  13.559  1.00  0.00      LIG  
ATOM   5338 H13  LIG     1      27.570   0.466  16.678  1.00  0.00      LIG  
ATOM   5339 H14  LIG     1      28.696  -0.680  17.402  1.00  0.00      LIG  
ATOM   5340 H15  LIG     1      28.225   0.737  18.286  1.00  0.00      LIG  
ATOM   5341 H16  LIG     1      29.634   5.370  18.801  1.00  0.00      LIG  
ATOM   5342 H17  LIG     1      28.934   5.419  17.203  1.00  0.00      LIG  
ATOM   5343 H18  LIG     1      30.613   4.907  17.408  1.00  0.00      LIG  
ATOM   5344 H19  LIG     1      32.171   0.843  15.174  1.00  0.00      LIG  
ATOM   5345 H20  LIG     1      31.378   0.895  13.614  1.00  0.00      LIG  
ATOM   5346 H21  LIG     1      31.297   2.292  14.679  1.00  0.00      LIG  
ATOM   5347 H22  LIG     1      28.237  -1.929  15.131  1.00  0.00      LIG  
ATOM   5348 H23  LIG     1      29.230  -2.124  13.676  1.00  0.00      LIG  
ATOM   5349 H24  LIG     1      26.514   3.827  20.180  1.00  0.00      LIG  
ATOM   5350 H25  LIG     1      28.081   4.663  20.242  1.00  0.00      LIG  
ATOM   5351 H26  LIG     1      31.386   2.927  21.517  1.00  0.00      LIG  
ATOM   5352 H27  LIG     1      29.965   2.768  22.557  1.00  0.00      LIG  
ATOM   5353 H28  LIG     1      30.123   4.168  21.492  1.00  0.00      LIG  
ATOM   5354 H29  LIG     1      30.915   0.611  20.730  1.00  0.00      LIG  
ATOM   5355 H30  LIG     1      29.314   0.198  20.079  1.00  0.00      LIG  
ATOM   5356 H31  LIG     1      29.513   0.599  21.778  1.00  0.00      LIG  
ATOM   5357 H32  LIG     1      26.746  -1.438  13.157  1.00  0.00      LIG  
ATOM   5358 H33  LIG     1      27.909   4.727  16.235  1.00  0.00      LIG  
ATOM   5359 H34  LIG     1      27.904   0.789  11.484  1.00  0.00      LIG  
ATOM   5360 H35  LIG     1      26.252   0.292  11.171  1.00  0.00      LIG  
ATOM   5361 H36  LIG     1      24.917  -0.019  13.176  1.00  0.00      LIG  
ATOM   5362 H37  LIG     1      25.892   1.439  13.305  1.00  0.00      LIG  
ATOM   5363 H38  LIG     1      25.785   0.327  14.683  1.00  0.00      LIG  
ATOM   5364 H39  LIG     1      27.870  -0.768   9.701  1.00  0.00      LIG  
ATOM   5365 H40  LIG     1      25.735  -1.997  11.152  1.00  0.00      LIG  
ATOM   5366 H41  LIG     1      25.499  -2.945   9.074  1.00  0.00      LIG  
ATOM   5367 H42  LIG     1      27.036  -5.050  12.586  1.00  0.00      LIG  
ATOM   5368 H43  LIG     1      26.018  -3.619  12.821  1.00  0.00      LIG  
ATOM   5369 H44  LIG     1      27.791  -3.485  12.826  1.00  0.00      LIG  
ATOM   5370 H45  LIG     1      25.864  -4.720   9.235  1.00  0.00      LIG  
ATOM   5371 H46  LIG     1      26.100  -5.744  10.636  1.00  0.00      LIG  
ATOM   5372 H47  LIG     1      24.891  -4.453  10.706  1.00  0.00      LIG  
ATOM   5373 H48  LIG     1      28.839  -3.568  10.653  1.00  0.00      LIG  
ATOM   5374 H49  LIG     1      31.360  -1.535  12.405  1.00  0.00      LIG  
ATOM   5375 H50  LIG     1      32.164  -1.337  10.828  1.00  0.00      LIG  
ATOM   5376 H51  LIG     1      31.240  -2.817  11.148  1.00  0.00      LIG  
TER
REMARK  Energy: 77.147
REMARK  SimpleFitness: 77.147
REMARK  FullFitness: -1148.5248
REMARK  InterFull: -26.1538
REMARK  IntraFull: 118.722
REMARK  solvFull: -1499.77
REMARK  surfFull: 258.677
REMARK  extraFull: 0.0
REMARK  deltaGcompsolvpol: -1499.77
REMARK  deltaGcompsolvnonpol: 258.677
REMARK  deltaGprotsolvpol: -1512.07
REMARK  deltaGprotsolvnonpol: 254.074
REMARK  deltaGligsolvpol: -13.7013
REMARK  deltaGligsolvnonpol: 16.7025
REMARK  deltaGvdw: -26.1538
REMARK  deltaGelec: 0.0
REMARK  deltaG: -6.0174875
REMARK  Cluster: 4
REMARK  ClusterRank: 6
ATOM   5287 O    LIG     1      27.930   4.298  15.363  1.00  0.00      LIG  
ATOM   5288 O1   LIG     1      27.498   2.036  21.541  1.00  0.00      LIG  
ATOM   5289 O2   LIG     1      28.941  -1.722  11.200  1.00  0.00      LIG  
ATOM   5290 O3   LIG     1      26.120  -2.208   9.203  1.00  0.00      LIG  
ATOM   5291 O4   LIG     1      28.167  -4.184  10.313  1.00  0.00      LIG  
ATOM   5292 O5   LIG     1      30.100  -0.092  10.047  1.00  0.00      LIG  
ATOM   5293 C    LIG     1      29.665   1.160  16.699  1.00  0.00      LIG  
ATOM   5294 C1   LIG     1      29.338   2.682  16.621  1.00  0.00      LIG  
ATOM   5295 C2   LIG     1      29.173   3.391  18.009  1.00  0.00      LIG  
ATOM   5296 C3   LIG     1      30.000   0.615  15.277  1.00  0.00      LIG  
ATOM   5297 C4   LIG     1      30.150   2.859  19.096  1.00  0.00      LIG  
ATOM   5298 C5   LIG     1      30.832   0.869  17.643  1.00  0.00      LIG  
ATOM   5299 C6   LIG     1      28.186   2.920  15.600  1.00  0.00      LIG  
ATOM   5300 C7   LIG     1      31.277   2.054  18.469  1.00  0.00      LIG  
ATOM   5301 C8   LIG     1      28.857   0.894  14.373  1.00  0.00      LIG  
ATOM   5302 C9   LIG     1      29.600   2.327  20.458  1.00  0.00      LIG  
ATOM   5303 C10  LIG     1      27.712   3.469  18.456  1.00  0.00      LIG  
ATOM   5304 C11  LIG     1      30.134  -0.905  15.198  1.00  0.00      LIG  
ATOM   5305 C12  LIG     1      28.493   2.328  14.230  1.00  0.00      LIG  
ATOM   5306 C13  LIG     1      28.473   0.383  17.287  1.00  0.00      LIG  
ATOM   5307 C14  LIG     1      29.611   4.850  17.840  1.00  0.00      LIG  
ATOM   5308 C15  LIG     1      28.272  -0.210  13.892  1.00  0.00      LIG  
ATOM   5309 C16  LIG     1      31.277   1.201  14.660  1.00  0.00      LIG  
ATOM   5310 C17  LIG     1      28.923  -1.420  14.450  1.00  0.00      LIG  
ATOM   5311 C18  LIG     1      27.571   3.750  19.927  1.00  0.00      LIG  
ATOM   5312 C19  LIG     1      28.130   2.580  20.648  1.00  0.00      LIG  
ATOM   5313 C20  LIG     1      30.306   3.092  21.569  1.00  0.00      LIG  
ATOM   5314 C21  LIG     1      29.850   0.854  20.769  1.00  0.00      LIG  
ATOM   5315 C22  LIG     1      27.029  -0.392  13.058  1.00  0.00      LIG  
ATOM   5316 C23  LIG     1      27.208  -0.051  11.576  1.00  0.00      LIG  
ATOM   5317 C24  LIG     1      25.843   0.387  13.593  1.00  0.00      LIG  
ATOM   5318 C25  LIG     1      27.700  -1.204  10.693  1.00  0.00      LIG  
ATOM   5319 C26  LIG     1      26.595  -2.288  10.545  1.00  0.00      LIG  
ATOM   5320 C27  LIG     1      26.924  -3.764  10.870  1.00  0.00      LIG  
ATOM   5321 C28  LIG     1      26.940  -3.985  12.363  1.00  0.00      LIG  
ATOM   5322 C29  LIG     1      25.881  -4.718  10.329  1.00  0.00      LIG  
ATOM   5323 C30  LIG     1      30.068  -1.074  10.776  1.00  0.00      LIG  
ATOM   5324 C31  LIG     1      31.285  -1.740  11.334  1.00  0.00      LIG  
ATOM   5325 H    LIG     1      30.209   3.171  16.182  1.00  0.00      LIG  
ATOM   5326 H1   LIG     1      30.703   3.743  19.422  1.00  0.00      LIG  
ATOM   5327 H2   LIG     1      31.710   0.492  17.118  1.00  0.00      LIG  
ATOM   5328 H3   LIG     1      30.560   0.048  18.308  1.00  0.00      LIG  
ATOM   5329 H4   LIG     1      27.252   2.485  15.967  1.00  0.00      LIG  
ATOM   5330 H5   LIG     1      31.987   1.728  19.233  1.00  0.00      LIG  
ATOM   5331 H6   LIG     1      31.846   2.720  17.813  1.00  0.00      LIG  
ATOM   5332 H7   LIG     1      27.185   2.541  18.226  1.00  0.00      LIG  
ATOM   5333 H8   LIG     1      27.193   4.258  17.907  1.00  0.00      LIG  
ATOM   5334 H9   LIG     1      30.238  -1.394  16.169  1.00  0.00      LIG  
ATOM   5335 H10  LIG     1      31.031  -1.171  14.632  1.00  0.00      LIG  
ATOM   5336 H11  LIG     1      29.313   2.877  13.759  1.00  0.00      LIG  
ATOM   5337 H12  LIG     1      27.646   2.473  13.559  1.00  0.00      LIG  
ATOM   5338 H13  LIG     1      27.570   0.466  16.678  1.00  0.00      LIG  
ATOM   5339 H14  LIG     1      28.696  -0.680  17.402  1.00  0.00      LIG  
ATOM   5340 H15  LIG     1      28.225   0.737  18.286  1.00  0.00      LIG  
ATOM   5341 H16  LIG     1      29.634   5.370  18.801  1.00  0.00      LIG  
ATOM   5342 H17  LIG     1      28.934   5.419  17.203  1.00  0.00      LIG  
ATOM   5343 H18  LIG     1      30.613   4.907  17.408  1.00  0.00      LIG  
ATOM   5344 H19  LIG     1      32.171   0.843  15.174  1.00  0.00      LIG  
ATOM   5345 H20  LIG     1      31.378   0.895  13.614  1.00  0.00      LIG  
ATOM   5346 H21  LIG     1      31.297   2.292  14.679  1.00  0.00      LIG  
ATOM   5347 H22  LIG     1      28.237  -1.929  15.131  1.00  0.00      LIG  
ATOM   5348 H23  LIG     1      29.230  -2.124  13.676  1.00  0.00      LIG  
ATOM   5349 H24  LIG     1      26.514   3.827  20.180  1.00  0.00      LIG  
ATOM   5350 H25  LIG     1      28.081   4.663  20.242  1.00  0.00      LIG  
ATOM   5351 H26  LIG     1      31.386   2.927  21.517  1.00  0.00      LIG  
ATOM   5352 H27  LIG     1      29.965   2.768  22.557  1.00  0.00      LIG  
ATOM   5353 H28  LIG     1      30.123   4.168  21.492  1.00  0.00      LIG  
ATOM   5354 H29  LIG     1      30.915   0.611  20.730  1.00  0.00      LIG  
ATOM   5355 H30  LIG     1      29.314   0.198  20.079  1.00  0.00      LIG  
ATOM   5356 H31  LIG     1      29.513   0.599  21.778  1.00  0.00      LIG  
ATOM   5357 H32  LIG     1      26.746  -1.438  13.157  1.00  0.00      LIG  
ATOM   5358 H33  LIG     1      27.909   4.727  16.235  1.00  0.00      LIG  
ATOM   5359 H34  LIG     1      27.904   0.789  11.484  1.00  0.00      LIG  
ATOM   5360 H35  LIG     1      26.252   0.292  11.171  1.00  0.00      LIG  
ATOM   5361 H36  LIG     1      24.917  -0.019  13.176  1.00  0.00      LIG  
ATOM   5362 H37  LIG     1      25.892   1.439  13.305  1.00  0.00      LIG  
ATOM   5363 H38  LIG     1      25.785   0.327  14.683  1.00  0.00      LIG  
ATOM   5364 H39  LIG     1      27.870  -0.768   9.701  1.00  0.00      LIG  
ATOM   5365 H40  LIG     1      25.735  -1.997  11.152  1.00  0.00      LIG  
ATOM   5366 H41  LIG     1      25.499  -2.945   9.074  1.00  0.00      LIG  
ATOM   5367 H42  LIG     1      27.036  -5.050  12.586  1.00  0.00      LIG  
ATOM   5368 H43  LIG     1      26.018  -3.619  12.821  1.00  0.00      LIG  
ATOM   5369 H44  LIG     1      27.791  -3.485  12.826  1.00  0.00      LIG  
ATOM   5370 H45  LIG     1      25.864  -4.720   9.235  1.00  0.00      LIG  
ATOM   5371 H46  LIG     1      26.100  -5.744  10.636  1.00  0.00      LIG  
ATOM   5372 H47  LIG     1      24.891  -4.453  10.706  1.00  0.00      LIG  
ATOM   5373 H48  LIG     1      28.839  -3.568  10.653  1.00  0.00      LIG  
ATOM   5374 H49  LIG     1      31.360  -1.535  12.405  1.00  0.00      LIG  
ATOM   5375 H50  LIG     1      32.164  -1.337  10.828  1.00  0.00      LIG  
ATOM   5376 H51  LIG     1      31.240  -2.817  11.148  1.00  0.00      LIG  
TER
REMARK  Energy: 77.147
REMARK  SimpleFitness: 77.147
REMARK  FullFitness: -1148.5248
REMARK  InterFull: -26.1538
REMARK  IntraFull: 118.722
REMARK  solvFull: -1499.77
REMARK  surfFull: 258.677
REMARK  extraFull: 0.0
REMARK  deltaGcompsolvpol: -1499.77
REMARK  deltaGcompsolvnonpol: 258.677
REMARK  deltaGprotsolvpol: -1512.07
REMARK  deltaGprotsolvnonpol: 254.074
REMARK  deltaGligsolvpol: -13.7013
REMARK  deltaGligsolvnonpol: 16.7025
REMARK  deltaGvdw: -26.1538
REMARK  deltaGelec: 0.0
REMARK  deltaG: -6.0174875
REMARK  Cluster: 4
REMARK  ClusterRank: 7
ATOM   5287 O    LIG     1      27.930   4.298  15.363  1.00  0.00      LIG  
ATOM   5288 O1   LIG     1      27.498   2.036  21.541  1.00  0.00      LIG  
ATOM   5289 O2   LIG     1      28.941  -1.722  11.200  1.00  0.00      LIG  
ATOM   5290 O3   LIG     1      26.120  -2.208   9.203  1.00  0.00      LIG  
ATOM   5291 O4   LIG     1      28.167  -4.184  10.313  1.00  0.00      LIG  
ATOM   5292 O5   LIG     1      30.100  -0.092  10.047  1.00  0.00      LIG  
ATOM   5293 C    LIG     1      29.665   1.160  16.699  1.00  0.00      LIG  
ATOM   5294 C1   LIG     1      29.338   2.682  16.621  1.00  0.00      LIG  
ATOM   5295 C2   LIG     1      29.173   3.391  18.009  1.00  0.00      LIG  
ATOM   5296 C3   LIG     1      30.000   0.615  15.277  1.00  0.00      LIG  
ATOM   5297 C4   LIG     1      30.150   2.859  19.096  1.00  0.00      LIG  
ATOM   5298 C5   LIG     1      30.832   0.869  17.643  1.00  0.00      LIG  
ATOM   5299 C6   LIG     1      28.186   2.920  15.600  1.00  0.00      LIG  
ATOM   5300 C7   LIG     1      31.277   2.054  18.469  1.00  0.00      LIG  
ATOM   5301 C8   LIG     1      28.857   0.894  14.373  1.00  0.00      LIG  
ATOM   5302 C9   LIG     1      29.600   2.327  20.458  1.00  0.00      LIG  
ATOM   5303 C10  LIG     1      27.712   3.469  18.456  1.00  0.00      LIG  
ATOM   5304 C11  LIG     1      30.134  -0.905  15.198  1.00  0.00      LIG  
ATOM   5305 C12  LIG     1      28.493   2.328  14.230  1.00  0.00      LIG  
ATOM   5306 C13  LIG     1      28.473   0.383  17.287  1.00  0.00      LIG  
ATOM   5307 C14  LIG     1      29.611   4.850  17.840  1.00  0.00      LIG  
ATOM   5308 C15  LIG     1      28.272  -0.210  13.892  1.00  0.00      LIG  
ATOM   5309 C16  LIG     1      31.277   1.201  14.660  1.00  0.00      LIG  
ATOM   5310 C17  LIG     1      28.923  -1.420  14.450  1.00  0.00      LIG  
ATOM   5311 C18  LIG     1      27.571   3.750  19.927  1.00  0.00      LIG  
ATOM   5312 C19  LIG     1      28.130   2.580  20.648  1.00  0.00      LIG  
ATOM   5313 C20  LIG     1      30.306   3.092  21.569  1.00  0.00      LIG  
ATOM   5314 C21  LIG     1      29.850   0.854  20.769  1.00  0.00      LIG  
ATOM   5315 C22  LIG     1      27.029  -0.392  13.058  1.00  0.00      LIG  
ATOM   5316 C23  LIG     1      27.208  -0.051  11.576  1.00  0.00      LIG  
ATOM   5317 C24  LIG     1      25.843   0.387  13.593  1.00  0.00      LIG  
ATOM   5318 C25  LIG     1      27.700  -1.204  10.693  1.00  0.00      LIG  
ATOM   5319 C26  LIG     1      26.595  -2.288  10.545  1.00  0.00      LIG  
ATOM   5320 C27  LIG     1      26.924  -3.764  10.870  1.00  0.00      LIG  
ATOM   5321 C28  LIG     1      26.940  -3.985  12.363  1.00  0.00      LIG  
ATOM   5322 C29  LIG     1      25.881  -4.718  10.329  1.00  0.00      LIG  
ATOM   5323 C30  LIG     1      30.068  -1.074  10.776  1.00  0.00      LIG  
ATOM   5324 C31  LIG     1      31.285  -1.740  11.334  1.00  0.00      LIG  
ATOM   5325 H    LIG     1      30.209   3.171  16.182  1.00  0.00      LIG  
ATOM   5326 H1   LIG     1      30.703   3.743  19.422  1.00  0.00      LIG  
ATOM   5327 H2   LIG     1      31.710   0.492  17.118  1.00  0.00      LIG  
ATOM   5328 H3   LIG     1      30.560   0.048  18.308  1.00  0.00      LIG  
ATOM   5329 H4   LIG     1      27.252   2.485  15.967  1.00  0.00      LIG  
ATOM   5330 H5   LIG     1      31.987   1.728  19.233  1.00  0.00      LIG  
ATOM   5331 H6   LIG     1      31.846   2.720  17.813  1.00  0.00      LIG  
ATOM   5332 H7   LIG     1      27.185   2.541  18.226  1.00  0.00      LIG  
ATOM   5333 H8   LIG     1      27.193   4.258  17.907  1.00  0.00      LIG  
ATOM   5334 H9   LIG     1      30.238  -1.394  16.169  1.00  0.00      LIG  
ATOM   5335 H10  LIG     1      31.031  -1.171  14.632  1.00  0.00      LIG  
ATOM   5336 H11  LIG     1      29.313   2.877  13.759  1.00  0.00      LIG  
ATOM   5337 H12  LIG     1      27.646   2.473  13.559  1.00  0.00      LIG  
ATOM   5338 H13  LIG     1      27.570   0.466  16.678  1.00  0.00      LIG  
ATOM   5339 H14  LIG     1      28.696  -0.680  17.402  1.00  0.00      LIG  
ATOM   5340 H15  LIG     1      28.225   0.737  18.286  1.00  0.00      LIG  
ATOM   5341 H16  LIG     1      29.634   5.370  18.801  1.00  0.00      LIG  
ATOM   5342 H17  LIG     1      28.934   5.419  17.203  1.00  0.00      LIG  
ATOM   5343 H18  LIG     1      30.613   4.907  17.408  1.00  0.00      LIG  
ATOM   5344 H19  LIG     1      32.171   0.843  15.174  1.00  0.00      LIG  
ATOM   5345 H20  LIG     1      31.378   0.895  13.614  1.00  0.00      LIG  
ATOM   5346 H21  LIG     1      31.297   2.292  14.679  1.00  0.00      LIG  
ATOM   5347 H22  LIG     1      28.237  -1.929  15.131  1.00  0.00      LIG  
ATOM   5348 H23  LIG     1      29.230  -2.124  13.676  1.00  0.00      LIG  
ATOM   5349 H24  LIG     1      26.514   3.827  20.180  1.00  0.00      LIG  
ATOM   5350 H25  LIG     1      28.081   4.663  20.242  1.00  0.00      LIG  
ATOM   5351 H26  LIG     1      31.386   2.927  21.517  1.00  0.00      LIG  
ATOM   5352 H27  LIG     1      29.965   2.768  22.557  1.00  0.00      LIG  
ATOM   5353 H28  LIG     1      30.123   4.168  21.492  1.00  0.00      LIG  
ATOM   5354 H29  LIG     1      30.915   0.611  20.730  1.00  0.00      LIG  
ATOM   5355 H30  LIG     1      29.314   0.198  20.079  1.00  0.00      LIG  
ATOM   5356 H31  LIG     1      29.513   0.599  21.778  1.00  0.00      LIG  
ATOM   5357 H32  LIG     1      26.746  -1.438  13.157  1.00  0.00      LIG  
ATOM   5358 H33  LIG     1      27.909   4.727  16.235  1.00  0.00      LIG  
ATOM   5359 H34  LIG     1      27.904   0.789  11.484  1.00  0.00      LIG  
ATOM   5360 H35  LIG     1      26.252   0.292  11.171  1.00  0.00      LIG  
ATOM   5361 H36  LIG     1      24.917  -0.019  13.176  1.00  0.00      LIG  
ATOM   5362 H37  LIG     1      25.892   1.439  13.305  1.00  0.00      LIG  
ATOM   5363 H38  LIG     1      25.785   0.327  14.683  1.00  0.00      LIG  
ATOM   5364 H39  LIG     1      27.870  -0.768   9.701  1.00  0.00      LIG  
ATOM   5365 H40  LIG     1      25.735  -1.997  11.152  1.00  0.00      LIG  
ATOM   5366 H41  LIG     1      25.499  -2.945   9.074  1.00  0.00      LIG  
ATOM   5367 H42  LIG     1      27.036  -5.050  12.586  1.00  0.00      LIG  
ATOM   5368 H43  LIG     1      26.018  -3.619  12.821  1.00  0.00      LIG  
ATOM   5369 H44  LIG     1      27.791  -3.485  12.826  1.00  0.00      LIG  
ATOM   5370 H45  LIG     1      25.864  -4.720   9.235  1.00  0.00      LIG  
ATOM   5371 H46  LIG     1      26.100  -5.744  10.636  1.00  0.00      LIG  
ATOM   5372 H47  LIG     1      24.891  -4.453  10.706  1.00  0.00      LIG  
ATOM   5373 H48  LIG     1      28.839  -3.568  10.653  1.00  0.00      LIG  
ATOM   5374 H49  LIG     1      31.360  -1.535  12.405  1.00  0.00      LIG  
ATOM   5375 H50  LIG     1      32.164  -1.337  10.828  1.00  0.00      LIG  
ATOM   5376 H51  LIG     1      31.240  -2.817  11.148  1.00  0.00      LIG  
TER
REMARK  Energy: 69.5998
REMARK  SimpleFitness: 69.5998
REMARK  FullFitness: -1149.32
REMARK  InterFull: -28.9919
REMARK  IntraFull: 110.233
REMARK  solvFull: -1489.88
REMARK  surfFull: 259.319
REMARK  extraFull: 0.0
REMARK  deltaGcompsolvpol: -1489.88
REMARK  deltaGcompsolvnonpol: 259.319
REMARK  deltaGprotsolvpol: -1512.07
REMARK  deltaGprotsolvnonpol: 254.074
REMARK  deltaGligsolvpol: -11.4597
REMARK  deltaGligsolvnonpol: 17.0375
REMARK  deltaGvdw: -28.9919
REMARK  deltaGelec: 0.0
REMARK  deltaG: -5.7888465
REMARK  Cluster: 5
REMARK  ClusterRank: 0
ATOM   5287 O    LIG     1      13.303 -12.907  -3.242  1.00  0.00      LIG  
ATOM   5288 O1   LIG     1      10.074 -18.498  -4.560  1.00  0.00      LIG  
ATOM   5289 O2   LIG     1      12.066 -16.314   1.960  1.00  0.00      LIG  
ATOM   5290 O3   LIG     1      13.762 -17.079  -0.308  1.00  0.00      LIG  
ATOM   5291 O4   LIG     1      15.987 -17.440   2.576  1.00  0.00      LIG  
ATOM   5292 O5   LIG     1      12.390 -17.640   3.819  1.00  0.00      LIG  
ATOM   5293 C    LIG     1       9.974 -13.932  -1.656  1.00  0.00      LIG  
ATOM   5294 C1   LIG     1      10.944 -13.568  -2.820  1.00  0.00      LIG  
ATOM   5295 C2   LIG     1      10.795 -14.447  -4.110  1.00  0.00      LIG  
ATOM   5296 C3   LIG     1      10.074 -12.862  -0.523  1.00  0.00      LIG  
ATOM   5297 C4   LIG     1       9.330 -14.873  -4.411  1.00  0.00      LIG  
ATOM   5298 C5   LIG     1       8.523 -14.040  -2.127  1.00  0.00      LIG  
ATOM   5299 C6   LIG     1      12.398 -13.430  -2.275  1.00  0.00      LIG  
ATOM   5300 C7   LIG     1       8.344 -14.020  -3.629  1.00  0.00      LIG  
ATOM   5301 C8   LIG     1      11.479 -12.823  -0.062  1.00  0.00      LIG  
ATOM   5302 C9   LIG     1       8.965 -16.385  -4.567  1.00  0.00      LIG  
ATOM   5303 C10  LIG     1      11.804 -15.597  -4.158  1.00  0.00      LIG  
ATOM   5304 C11  LIG     1       9.310 -13.206   0.759  1.00  0.00      LIG  
ATOM   5305 C12  LIG     1      12.504 -12.489  -1.084  1.00  0.00      LIG  
ATOM   5306 C13  LIG     1      10.317 -15.325  -1.097  1.00  0.00      LIG  
ATOM   5307 C14  LIG     1      11.147 -13.556  -5.307  1.00  0.00      LIG  
ATOM   5308 C15  LIG     1      11.641 -13.220   1.202  1.00  0.00      LIG  
ATOM   5309 C16  LIG     1       9.636 -11.452  -0.938  1.00  0.00      LIG  
ATOM   5310 C17  LIG     1      10.330 -13.467   1.853  1.00  0.00      LIG  
ATOM   5311 C18  LIG     1      11.421 -16.659  -5.154  1.00  0.00      LIG  
ATOM   5312 C19  LIG     1      10.171 -17.282  -4.649  1.00  0.00      LIG  
ATOM   5313 C20  LIG     1       8.229 -16.548  -5.891  1.00  0.00      LIG  
ATOM   5314 C21  LIG     1       8.020 -16.975  -3.524  1.00  0.00      LIG  
ATOM   5315 C22  LIG     1      12.949 -13.474   1.900  1.00  0.00      LIG  
ATOM   5316 C23  LIG     1      13.715 -14.674   1.306  1.00  0.00      LIG  
ATOM   5317 C24  LIG     1      12.800 -13.540   3.413  1.00  0.00      LIG  
ATOM   5318 C25  LIG     1      13.483 -16.067   1.910  1.00  0.00      LIG  
ATOM   5319 C26  LIG     1      14.108 -17.211   1.072  1.00  0.00      LIG  
ATOM   5320 C27  LIG     1      15.621 -17.437   1.202  1.00  0.00      LIG  
ATOM   5321 C28  LIG     1      15.954 -18.807   0.640  1.00  0.00      LIG  
ATOM   5322 C29  LIG     1      16.487 -16.434   0.460  1.00  0.00      LIG  
ATOM   5323 C30  LIG     1      11.669 -17.170   2.951  1.00  0.00      LIG  
ATOM   5324 C31  LIG     1      10.196 -17.415   2.865  1.00  0.00      LIG  
ATOM   5325 H    LIG     1      10.671 -12.566  -3.157  1.00  0.00      LIG  
ATOM   5326 H1   LIG     1       9.146 -14.508  -5.424  1.00  0.00      LIG  
ATOM   5327 H2   LIG     1       7.897 -13.249  -1.714  1.00  0.00      LIG  
ATOM   5328 H3   LIG     1       8.084 -14.956  -1.728  1.00  0.00      LIG  
ATOM   5329 H4   LIG     1      12.787 -14.406  -1.974  1.00  0.00      LIG  
ATOM   5330 H5   LIG     1       7.317 -14.296  -3.881  1.00  0.00      LIG  
ATOM   5331 H6   LIG     1       8.456 -12.984  -3.960  1.00  0.00      LIG  
ATOM   5332 H7   LIG     1      11.908 -16.059  -3.173  1.00  0.00      LIG  
ATOM   5333 H8   LIG     1      12.792 -15.216  -4.427  1.00  0.00      LIG  
ATOM   5334 H9   LIG     1       8.637 -14.059   0.647  1.00  0.00      LIG  
ATOM   5335 H10  LIG     1       8.677 -12.366   1.062  1.00  0.00      LIG  
ATOM   5336 H11  LIG     1      12.375 -11.452  -1.409  1.00  0.00      LIG  
ATOM   5337 H12  LIG     1      13.517 -12.531  -0.673  1.00  0.00      LIG  
ATOM   5338 H13  LIG     1      11.323 -15.383  -0.677  1.00  0.00      LIG  
ATOM   5339 H14  LIG     1       9.619 -15.636  -0.317  1.00  0.00      LIG  
ATOM   5340 H15  LIG     1      10.255 -16.086  -1.871  1.00  0.00      LIG  
ATOM   5341 H16  LIG     1      10.966 -14.073  -6.253  1.00  0.00      LIG  
ATOM   5342 H17  LIG     1      12.195 -13.261  -5.316  1.00  0.00      LIG  
ATOM   5343 H18  LIG     1      10.538 -12.647  -5.306  1.00  0.00      LIG  
ATOM   5344 H19  LIG     1       8.560 -11.407  -1.121  1.00  0.00      LIG  
ATOM   5345 H20  LIG     1       9.848 -10.733  -0.141  1.00  0.00      LIG  
ATOM   5346 H21  LIG     1      10.143 -11.094  -1.836  1.00  0.00      LIG  
ATOM   5347 H22  LIG     1      10.250 -14.496   2.206  1.00  0.00      LIG  
ATOM   5348 H23  LIG     1      10.169 -12.790   2.696  1.00  0.00      LIG  
ATOM   5349 H24  LIG     1      12.196 -17.429  -5.191  1.00  0.00      LIG  
ATOM   5350 H25  LIG     1      11.261 -16.266  -6.161  1.00  0.00      LIG  
ATOM   5351 H26  LIG     1       7.315 -15.946  -5.894  1.00  0.00      LIG  
ATOM   5352 H27  LIG     1       7.942 -17.590  -6.062  1.00  0.00      LIG  
ATOM   5353 H28  LIG     1       8.848 -16.233  -6.737  1.00  0.00      LIG  
ATOM   5354 H29  LIG     1       7.078 -16.423  -3.481  1.00  0.00      LIG  
ATOM   5355 H30  LIG     1       8.469 -16.988  -2.529  1.00  0.00      LIG  
ATOM   5356 H31  LIG     1       7.760 -18.010  -3.770  1.00  0.00      LIG  
ATOM   5357 H32  LIG     1      13.568 -12.593   1.702  1.00  0.00      LIG  
ATOM   5358 H33  LIG     1      14.108 -12.650  -2.759  1.00  0.00      LIG  
ATOM   5359 H34  LIG     1      14.773 -14.437   1.404  1.00  0.00      LIG  
ATOM   5360 H35  LIG     1      13.529 -14.721   0.232  1.00  0.00      LIG  
ATOM   5361 H36  LIG     1      13.777 -13.651   3.887  1.00  0.00      LIG  
ATOM   5362 H37  LIG     1      12.175 -14.377   3.734  1.00  0.00      LIG  
ATOM   5363 H38  LIG     1      12.349 -12.619   3.797  1.00  0.00      LIG  
ATOM   5364 H39  LIG     1      13.906 -16.065   2.920  1.00  0.00      LIG  
ATOM   5365 H40  LIG     1      13.640 -18.142   1.403  1.00  0.00      LIG  
ATOM   5366 H41  LIG     1      12.799 -16.945  -0.338  1.00  0.00      LIG  
ATOM   5367 H42  LIG     1      17.013 -19.038   0.785  1.00  0.00      LIG  
ATOM   5368 H43  LIG     1      15.729 -18.863  -0.428  1.00  0.00      LIG  
ATOM   5369 H44  LIG     1      15.386 -19.585   1.161  1.00  0.00      LIG  
ATOM   5370 H45  LIG     1      17.539 -16.731   0.510  1.00  0.00      LIG  
ATOM   5371 H46  LIG     1      16.202 -16.360  -0.593  1.00  0.00      LIG  
ATOM   5372 H47  LIG     1      16.435 -15.445   0.915  1.00  0.00      LIG  
ATOM   5373 H48  LIG     1      16.953 -17.551   2.597  1.00  0.00      LIG  
ATOM   5374 H49  LIG     1       9.943 -18.244   3.530  1.00  0.00      LIG  
ATOM   5375 H50  LIG     1       9.924 -17.694   1.842  1.00  0.00      LIG  
ATOM   5376 H51  LIG     1       9.657 -16.517   3.177  1.00  0.00      LIG  
TER
REMARK  Energy: 69.5998
REMARK  SimpleFitness: 69.5998
REMARK  FullFitness: -1149.32
REMARK  InterFull: -28.9919
REMARK  IntraFull: 110.233
REMARK  solvFull: -1489.88
REMARK  surfFull: 259.319
REMARK  extraFull: 0.0
REMARK  deltaGcompsolvpol: -1489.88
REMARK  deltaGcompsolvnonpol: 259.319
REMARK  deltaGprotsolvpol: -1512.07
REMARK  deltaGprotsolvnonpol: 254.074
REMARK  deltaGligsolvpol: -11.4597
REMARK  deltaGligsolvnonpol: 17.0375
REMARK  deltaGvdw: -28.9919
REMARK  deltaGelec: 0.0
REMARK  deltaG: -5.7888465
REMARK  Cluster: 5
REMARK  ClusterRank: 1
ATOM   5287 O    LIG     1      13.303 -12.907  -3.242  1.00  0.00      LIG  
ATOM   5288 O1   LIG     1      10.074 -18.498  -4.560  1.00  0.00      LIG  
ATOM   5289 O2   LIG     1      12.066 -16.314   1.960  1.00  0.00      LIG  
ATOM   5290 O3   LIG     1      13.762 -17.079  -0.308  1.00  0.00      LIG  
ATOM   5291 O4   LIG     1      15.987 -17.440   2.576  1.00  0.00      LIG  
ATOM   5292 O5   LIG     1      12.390 -17.640   3.819  1.00  0.00      LIG  
ATOM   5293 C    LIG     1       9.974 -13.932  -1.656  1.00  0.00      LIG  
ATOM   5294 C1   LIG     1      10.944 -13.568  -2.820  1.00  0.00      LIG  
ATOM   5295 C2   LIG     1      10.795 -14.447  -4.110  1.00  0.00      LIG  
ATOM   5296 C3   LIG     1      10.074 -12.862  -0.523  1.00  0.00      LIG  
ATOM   5297 C4   LIG     1       9.330 -14.873  -4.411  1.00  0.00      LIG  
ATOM   5298 C5   LIG     1       8.523 -14.040  -2.127  1.00  0.00      LIG  
ATOM   5299 C6   LIG     1      12.398 -13.430  -2.275  1.00  0.00      LIG  
ATOM   5300 C7   LIG     1       8.344 -14.020  -3.629  1.00  0.00      LIG  
ATOM   5301 C8   LIG     1      11.479 -12.823  -0.062  1.00  0.00      LIG  
ATOM   5302 C9   LIG     1       8.965 -16.385  -4.567  1.00  0.00      LIG  
ATOM   5303 C10  LIG     1      11.804 -15.597  -4.158  1.00  0.00      LIG  
ATOM   5304 C11  LIG     1       9.310 -13.206   0.759  1.00  0.00      LIG  
ATOM   5305 C12  LIG     1      12.504 -12.489  -1.084  1.00  0.00      LIG  
ATOM   5306 C13  LIG     1      10.317 -15.325  -1.097  1.00  0.00      LIG  
ATOM   5307 C14  LIG     1      11.147 -13.556  -5.307  1.00  0.00      LIG  
ATOM   5308 C15  LIG     1      11.641 -13.220   1.202  1.00  0.00      LIG  
ATOM   5309 C16  LIG     1       9.636 -11.452  -0.938  1.00  0.00      LIG  
ATOM   5310 C17  LIG     1      10.330 -13.467   1.853  1.00  0.00      LIG  
ATOM   5311 C18  LIG     1      11.421 -16.659  -5.154  1.00  0.00      LIG  
ATOM   5312 C19  LIG     1      10.171 -17.282  -4.649  1.00  0.00      LIG  
ATOM   5313 C20  LIG     1       8.229 -16.548  -5.891  1.00  0.00      LIG  
ATOM   5314 C21  LIG     1       8.020 -16.975  -3.524  1.00  0.00      LIG  
ATOM   5315 C22  LIG     1      12.949 -13.474   1.900  1.00  0.00      LIG  
ATOM   5316 C23  LIG     1      13.715 -14.674   1.306  1.00  0.00      LIG  
ATOM   5317 C24  LIG     1      12.800 -13.540   3.413  1.00  0.00      LIG  
ATOM   5318 C25  LIG     1      13.483 -16.067   1.910  1.00  0.00      LIG  
ATOM   5319 C26  LIG     1      14.108 -17.211   1.072  1.00  0.00      LIG  
ATOM   5320 C27  LIG     1      15.621 -17.437   1.202  1.00  0.00      LIG  
ATOM   5321 C28  LIG     1      15.954 -18.807   0.640  1.00  0.00      LIG  
ATOM   5322 C29  LIG     1      16.487 -16.434   0.460  1.00  0.00      LIG  
ATOM   5323 C30  LIG     1      11.669 -17.170   2.951  1.00  0.00      LIG  
ATOM   5324 C31  LIG     1      10.196 -17.415   2.865  1.00  0.00      LIG  
ATOM   5325 H    LIG     1      10.671 -12.566  -3.157  1.00  0.00      LIG  
ATOM   5326 H1   LIG     1       9.146 -14.508  -5.424  1.00  0.00      LIG  
ATOM   5327 H2   LIG     1       7.897 -13.249  -1.714  1.00  0.00      LIG  
ATOM   5328 H3   LIG     1       8.084 -14.956  -1.728  1.00  0.00      LIG  
ATOM   5329 H4   LIG     1      12.787 -14.406  -1.974  1.00  0.00      LIG  
ATOM   5330 H5   LIG     1       7.317 -14.296  -3.881  1.00  0.00      LIG  
ATOM   5331 H6   LIG     1       8.456 -12.984  -3.960  1.00  0.00      LIG  
ATOM   5332 H7   LIG     1      11.908 -16.059  -3.173  1.00  0.00      LIG  
ATOM   5333 H8   LIG     1      12.792 -15.216  -4.427  1.00  0.00      LIG  
ATOM   5334 H9   LIG     1       8.637 -14.059   0.647  1.00  0.00      LIG  
ATOM   5335 H10  LIG     1       8.677 -12.366   1.062  1.00  0.00      LIG  
ATOM   5336 H11  LIG     1      12.375 -11.452  -1.409  1.00  0.00      LIG  
ATOM   5337 H12  LIG     1      13.517 -12.531  -0.673  1.00  0.00      LIG  
ATOM   5338 H13  LIG     1      11.323 -15.383  -0.677  1.00  0.00      LIG  
ATOM   5339 H14  LIG     1       9.619 -15.636  -0.317  1.00  0.00      LIG  
ATOM   5340 H15  LIG     1      10.255 -16.086  -1.871  1.00  0.00      LIG  
ATOM   5341 H16  LIG     1      10.966 -14.073  -6.253  1.00  0.00      LIG  
ATOM   5342 H17  LIG     1      12.195 -13.261  -5.316  1.00  0.00      LIG  
ATOM   5343 H18  LIG     1      10.538 -12.647  -5.306  1.00  0.00      LIG  
ATOM   5344 H19  LIG     1       8.560 -11.407  -1.121  1.00  0.00      LIG  
ATOM   5345 H20  LIG     1       9.848 -10.733  -0.141  1.00  0.00      LIG  
ATOM   5346 H21  LIG     1      10.143 -11.094  -1.836  1.00  0.00      LIG  
ATOM   5347 H22  LIG     1      10.250 -14.496   2.206  1.00  0.00      LIG  
ATOM   5348 H23  LIG     1      10.169 -12.790   2.696  1.00  0.00      LIG  
ATOM   5349 H24  LIG     1      12.196 -17.429  -5.191  1.00  0.00      LIG  
ATOM   5350 H25  LIG     1      11.261 -16.266  -6.161  1.00  0.00      LIG  
ATOM   5351 H26  LIG     1       7.315 -15.946  -5.894  1.00  0.00      LIG  
ATOM   5352 H27  LIG     1       7.942 -17.590  -6.062  1.00  0.00      LIG  
ATOM   5353 H28  LIG     1       8.848 -16.233  -6.737  1.00  0.00      LIG  
ATOM   5354 H29  LIG     1       7.078 -16.423  -3.481  1.00  0.00      LIG  
ATOM   5355 H30  LIG     1       8.469 -16.988  -2.529  1.00  0.00      LIG  
ATOM   5356 H31  LIG     1       7.760 -18.010  -3.770  1.00  0.00      LIG  
ATOM   5357 H32  LIG     1      13.568 -12.593   1.702  1.00  0.00      LIG  
ATOM   5358 H33  LIG     1      14.108 -12.650  -2.759  1.00  0.00      LIG  
ATOM   5359 H34  LIG     1      14.773 -14.437   1.404  1.00  0.00      LIG  
ATOM   5360 H35  LIG     1      13.529 -14.721   0.232  1.00  0.00      LIG  
ATOM   5361 H36  LIG     1      13.777 -13.651   3.887  1.00  0.00      LIG  
ATOM   5362 H37  LIG     1      12.175 -14.377   3.734  1.00  0.00      LIG  
ATOM   5363 H38  LIG     1      12.349 -12.619   3.797  1.00  0.00      LIG  
ATOM   5364 H39  LIG     1      13.906 -16.065   2.920  1.00  0.00      LIG  
ATOM   5365 H40  LIG     1      13.640 -18.142   1.403  1.00  0.00      LIG  
ATOM   5366 H41  LIG     1      12.799 -16.945  -0.338  1.00  0.00      LIG  
ATOM   5367 H42  LIG     1      17.013 -19.038   0.785  1.00  0.00      LIG  
ATOM   5368 H43  LIG     1      15.729 -18.863  -0.428  1.00  0.00      LIG  
ATOM   5369 H44  LIG     1      15.386 -19.585   1.161  1.00  0.00      LIG  
ATOM   5370 H45  LIG     1      17.539 -16.731   0.510  1.00  0.00      LIG  
ATOM   5371 H46  LIG     1      16.202 -16.360  -0.593  1.00  0.00      LIG  
ATOM   5372 H47  LIG     1      16.435 -15.445   0.915  1.00  0.00      LIG  
ATOM   5373 H48  LIG     1      16.953 -17.551   2.597  1.00  0.00      LIG  
ATOM   5374 H49  LIG     1       9.943 -18.244   3.530  1.00  0.00      LIG  
ATOM   5375 H50  LIG     1       9.924 -17.694   1.842  1.00  0.00      LIG  
ATOM   5376 H51  LIG     1       9.657 -16.517   3.177  1.00  0.00      LIG  
TER
REMARK  Energy: 69.6528
REMARK  SimpleFitness: 69.6528
REMARK  FullFitness: -1148.9224
REMARK  InterFull: -29.3384
REMARK  IntraFull: 110.569
REMARK  solvFull: -1489.34
REMARK  surfFull: 259.187
REMARK  extraFull: 0.0
REMARK  deltaGcompsolvpol: -1489.34
REMARK  deltaGcompsolvnonpol: 259.187
REMARK  deltaGprotsolvpol: -1512.07
REMARK  deltaGprotsolvnonpol: 254.074
REMARK  deltaGligsolvpol: -11.4435
REMARK  deltaGligsolvnonpol: 17.0481
REMARK  deltaGvdw: -29.3384
REMARK  deltaGelec: 0.0
REMARK  deltaG: -5.8030553
REMARK  Cluster: 5
REMARK  ClusterRank: 2
ATOM   5287 O    LIG     1      13.348 -12.850  -3.082  1.00  0.00      LIG  
ATOM   5288 O1   LIG     1      10.190 -18.516  -4.563  1.00  0.00      LIG  
ATOM   5289 O2   LIG     1      12.008 -16.350   2.047  1.00  0.00      LIG  
ATOM   5290 O3   LIG     1      13.708 -17.084  -0.221  1.00  0.00      LIG  
ATOM   5291 O4   LIG     1      15.941 -17.482   2.658  1.00  0.00      LIG  
ATOM   5292 O5   LIG     1      12.330 -17.720   3.875  1.00  0.00      LIG  
ATOM   5293 C    LIG     1      10.002 -13.944  -1.572  1.00  0.00      LIG  
ATOM   5294 C1   LIG     1      10.997 -13.569  -2.714  1.00  0.00      LIG  
ATOM   5295 C2   LIG     1      10.899 -14.462  -3.999  1.00  0.00      LIG  
ATOM   5296 C3   LIG     1      10.057 -12.870  -0.438  1.00  0.00      LIG  
ATOM   5297 C4   LIG     1       9.446 -14.889  -4.346  1.00  0.00      LIG  
ATOM   5298 C5   LIG     1       8.566 -14.075  -2.080  1.00  0.00      LIG  
ATOM   5299 C6   LIG     1      12.435 -13.398  -2.137  1.00  0.00      LIG  
ATOM   5300 C7   LIG     1       8.431 -14.047  -3.587  1.00  0.00      LIG  
ATOM   5301 C8   LIG     1      11.451 -12.817   0.055  1.00  0.00      LIG  
ATOM   5302 C9   LIG     1       9.093 -16.399  -4.531  1.00  0.00      LIG  
ATOM   5303 C10  LIG     1      11.905 -15.616  -3.997  1.00  0.00      LIG  
ATOM   5304 C11  LIG     1       9.274 -13.218   0.831  1.00  0.00      LIG  
ATOM   5305 C12  LIG     1      12.493 -12.458  -0.941  1.00  0.00      LIG  
ATOM   5306 C13  LIG     1      10.345 -15.332  -1.001  1.00  0.00      LIG  
ATOM   5307 C14  LIG     1      11.298 -13.593  -5.196  1.00  0.00      LIG  
ATOM   5308 C15  LIG     1      11.594 -13.239   1.314  1.00  0.00      LIG  
ATOM   5309 C16  LIG     1       9.609 -11.468  -0.870  1.00  0.00      LIG  
ATOM   5310 C17  LIG     1      10.275 -13.529   1.930  1.00  0.00      LIG  
ATOM   5311 C18  LIG     1      11.576 -16.671  -5.019  1.00  0.00      LIG  
ATOM   5312 C19  LIG     1      10.299 -17.298  -4.595  1.00  0.00      LIG  
ATOM   5313 C20  LIG     1       8.390 -16.544  -5.875  1.00  0.00      LIG  
ATOM   5314 C21  LIG     1       8.131 -17.005  -3.513  1.00  0.00      LIG  
ATOM   5315 C22  LIG     1      12.898 -13.503   2.017  1.00  0.00      LIG  
ATOM   5316 C23  LIG     1      13.659 -14.701   1.413  1.00  0.00      LIG  
ATOM   5317 C24  LIG     1      12.750 -13.582   3.530  1.00  0.00      LIG  
ATOM   5318 C25  LIG     1      13.425 -16.098   2.007  1.00  0.00      LIG  
ATOM   5319 C26  LIG     1      14.055 -17.232   1.157  1.00  0.00      LIG  
ATOM   5320 C27  LIG     1      15.568 -17.463   1.286  1.00  0.00      LIG  
ATOM   5321 C28  LIG     1      15.893 -18.829   0.710  1.00  0.00      LIG  
ATOM   5322 C29  LIG     1      16.438 -16.459   0.547  1.00  0.00      LIG  
ATOM   5323 C30  LIG     1      11.609 -17.231   3.016  1.00  0.00      LIG  
ATOM   5324 C31  LIG     1      10.141 -17.494   2.908  1.00  0.00      LIG  
ATOM   5325 H    LIG     1      10.713 -12.576  -3.065  1.00  0.00      LIG  
ATOM   5326 H1   LIG     1       9.287 -14.511  -5.359  1.00  0.00      LIG  
ATOM   5327 H2   LIG     1       7.916 -13.297  -1.679  1.00  0.00      LIG  
ATOM   5328 H3   LIG     1       8.133 -15.002  -1.698  1.00  0.00      LIG  
ATOM   5329 H4   LIG     1      12.838 -14.366  -1.831  1.00  0.00      LIG  
ATOM   5330 H5   LIG     1       7.413 -14.326  -3.871  1.00  0.00      LIG  
ATOM   5331 H6   LIG     1       8.546 -13.008  -3.908  1.00  0.00      LIG  
ATOM   5332 H7   LIG     1      11.958 -16.083  -3.012  1.00  0.00      LIG  
ATOM   5333 H8   LIG     1      12.908 -15.237  -4.211  1.00  0.00      LIG  
ATOM   5334 H9   LIG     1       8.574 -14.046   0.693  1.00  0.00      LIG  
ATOM   5335 H10  LIG     1       8.668 -12.364   1.146  1.00  0.00      LIG  
ATOM   5336 H11  LIG     1      12.351 -11.423  -1.265  1.00  0.00      LIG  
ATOM   5337 H12  LIG     1      13.496 -12.483  -0.507  1.00  0.00      LIG  
ATOM   5338 H13  LIG     1      11.354 -15.386  -0.591  1.00  0.00      LIG  
ATOM   5339 H14  LIG     1       9.651 -15.634  -0.214  1.00  0.00      LIG  
ATOM   5340 H15  LIG     1      10.276 -16.100  -1.768  1.00  0.00      LIG  
ATOM   5341 H16  LIG     1      11.116 -14.109  -6.143  1.00  0.00      LIG  
ATOM   5342 H17  LIG     1      12.358 -13.337  -5.190  1.00  0.00      LIG  
ATOM   5343 H18  LIG     1      10.723 -12.663  -5.211  1.00  0.00      LIG  
ATOM   5344 H19  LIG     1       8.539 -11.441  -1.086  1.00  0.00      LIG  
ATOM   5345 H20  LIG     1       9.787 -10.745  -0.068  1.00  0.00      LIG  
ATOM   5346 H21  LIG     1      10.138 -11.104  -1.754  1.00  0.00      LIG  
ATOM   5347 H22  LIG     1      10.196 -14.578   2.222  1.00  0.00      LIG  
ATOM   5348 H23  LIG     1      10.091 -12.904   2.808  1.00  0.00      LIG  
ATOM   5349 H24  LIG     1      12.350 -17.442  -5.016  1.00  0.00      LIG  
ATOM   5350 H25  LIG     1      11.475 -16.273  -6.032  1.00  0.00      LIG  
ATOM   5351 H26  LIG     1       7.482 -15.935  -5.898  1.00  0.00      LIG  
ATOM   5352 H27  LIG     1       8.101 -17.583  -6.065  1.00  0.00      LIG  
ATOM   5353 H28  LIG     1       9.035 -16.225  -6.699  1.00  0.00      LIG  
ATOM   5354 H29  LIG     1       7.190 -16.453  -3.471  1.00  0.00      LIG  
ATOM   5355 H30  LIG     1       8.566 -17.034  -2.512  1.00  0.00      LIG  
ATOM   5356 H31  LIG     1       7.874 -18.036  -3.778  1.00  0.00      LIG  
ATOM   5357 H32  LIG     1      13.522 -12.624   1.828  1.00  0.00      LIG  
ATOM   5358 H33  LIG     1      14.124 -12.548  -2.577  1.00  0.00      LIG  
ATOM   5359 H34  LIG     1      14.719 -14.474   1.509  1.00  0.00      LIG  
ATOM   5360 H35  LIG     1      13.474 -14.735   0.339  1.00  0.00      LIG  
ATOM   5361 H36  LIG     1      13.727 -13.701   4.002  1.00  0.00      LIG  
ATOM   5362 H37  LIG     1      12.121 -14.419   3.842  1.00  0.00      LIG  
ATOM   5363 H38  LIG     1      12.302 -12.663   3.923  1.00  0.00      LIG  
ATOM   5364 H39  LIG     1      13.843 -16.107   3.018  1.00  0.00      LIG  
ATOM   5365 H40  LIG     1      13.588 -18.166   1.476  1.00  0.00      LIG  
ATOM   5366 H41  LIG     1      12.760 -16.868  -0.242  1.00  0.00      LIG  
ATOM   5367 H42  LIG     1      16.954 -19.061   0.838  1.00  0.00      LIG  
ATOM   5368 H43  LIG     1      15.653 -18.876  -0.356  1.00  0.00      LIG  
ATOM   5369 H44  LIG     1      15.330 -19.609   1.231  1.00  0.00      LIG  
ATOM   5370 H45  LIG     1      17.487 -16.764   0.592  1.00  0.00      LIG  
ATOM   5371 H46  LIG     1      16.150 -16.377  -0.504  1.00  0.00      LIG  
ATOM   5372 H47  LIG     1      16.392 -15.473   1.009  1.00  0.00      LIG  
ATOM   5373 H48  LIG     1      16.899 -17.647   2.679  1.00  0.00      LIG  
ATOM   5374 H49  LIG     1       9.889 -18.331   3.564  1.00  0.00      LIG  
ATOM   5375 H50  LIG     1       9.887 -17.771   1.881  1.00  0.00      LIG  
ATOM   5376 H51  LIG     1       9.583 -16.608   3.220  1.00  0.00      LIG  
TER
REMARK  Energy: 69.6528
REMARK  SimpleFitness: 69.6528
REMARK  FullFitness: -1148.9224
REMARK  InterFull: -29.3384
REMARK  IntraFull: 110.569
REMARK  solvFull: -1489.34
REMARK  surfFull: 259.187
REMARK  extraFull: 0.0
REMARK  deltaGcompsolvpol: -1489.34
REMARK  deltaGcompsolvnonpol: 259.187
REMARK  deltaGprotsolvpol: -1512.07
REMARK  deltaGprotsolvnonpol: 254.074
REMARK  deltaGligsolvpol: -11.4435
REMARK  deltaGligsolvnonpol: 17.0481
REMARK  deltaGvdw: -29.3384
REMARK  deltaGelec: 0.0
REMARK  deltaG: -5.8030553
REMARK  Cluster: 5
REMARK  ClusterRank: 3
ATOM   5287 O    LIG     1      13.348 -12.850  -3.082  1.00  0.00      LIG  
ATOM   5288 O1   LIG     1      10.190 -18.516  -4.563  1.00  0.00      LIG  
ATOM   5289 O2   LIG     1      12.008 -16.350   2.047  1.00  0.00      LIG  
ATOM   5290 O3   LIG     1      13.708 -17.084  -0.221  1.00  0.00      LIG  
ATOM   5291 O4   LIG     1      15.941 -17.482   2.658  1.00  0.00      LIG  
ATOM   5292 O5   LIG     1      12.330 -17.720   3.875  1.00  0.00      LIG  
ATOM   5293 C    LIG     1      10.002 -13.944  -1.572  1.00  0.00      LIG  
ATOM   5294 C1   LIG     1      10.997 -13.569  -2.714  1.00  0.00      LIG  
ATOM   5295 C2   LIG     1      10.899 -14.462  -3.999  1.00  0.00      LIG  
ATOM   5296 C3   LIG     1      10.057 -12.870  -0.438  1.00  0.00      LIG  
ATOM   5297 C4   LIG     1       9.446 -14.889  -4.346  1.00  0.00      LIG  
ATOM   5298 C5   LIG     1       8.566 -14.075  -2.080  1.00  0.00      LIG  
ATOM   5299 C6   LIG     1      12.435 -13.398  -2.137  1.00  0.00      LIG  
ATOM   5300 C7   LIG     1       8.431 -14.047  -3.587  1.00  0.00      LIG  
ATOM   5301 C8   LIG     1      11.451 -12.817   0.055  1.00  0.00      LIG  
ATOM   5302 C9   LIG     1       9.093 -16.399  -4.531  1.00  0.00      LIG  
ATOM   5303 C10  LIG     1      11.905 -15.616  -3.997  1.00  0.00      LIG  
ATOM   5304 C11  LIG     1       9.274 -13.218   0.831  1.00  0.00      LIG  
ATOM   5305 C12  LIG     1      12.493 -12.458  -0.941  1.00  0.00      LIG  
ATOM   5306 C13  LIG     1      10.345 -15.332  -1.001  1.00  0.00      LIG  
ATOM   5307 C14  LIG     1      11.298 -13.593  -5.196  1.00  0.00      LIG  
ATOM   5308 C15  LIG     1      11.594 -13.239   1.314  1.00  0.00      LIG  
ATOM   5309 C16  LIG     1       9.609 -11.468  -0.870  1.00  0.00      LIG  
ATOM   5310 C17  LIG     1      10.275 -13.529   1.930  1.00  0.00      LIG  
ATOM   5311 C18  LIG     1      11.576 -16.671  -5.019  1.00  0.00      LIG  
ATOM   5312 C19  LIG     1      10.299 -17.298  -4.595  1.00  0.00      LIG  
ATOM   5313 C20  LIG     1       8.390 -16.544  -5.875  1.00  0.00      LIG  
ATOM   5314 C21  LIG     1       8.131 -17.005  -3.513  1.00  0.00      LIG  
ATOM   5315 C22  LIG     1      12.898 -13.503   2.017  1.00  0.00      LIG  
ATOM   5316 C23  LIG     1      13.659 -14.701   1.413  1.00  0.00      LIG  
ATOM   5317 C24  LIG     1      12.750 -13.582   3.530  1.00  0.00      LIG  
ATOM   5318 C25  LIG     1      13.425 -16.098   2.007  1.00  0.00      LIG  
ATOM   5319 C26  LIG     1      14.055 -17.232   1.157  1.00  0.00      LIG  
ATOM   5320 C27  LIG     1      15.568 -17.463   1.286  1.00  0.00      LIG  
ATOM   5321 C28  LIG     1      15.893 -18.829   0.710  1.00  0.00      LIG  
ATOM   5322 C29  LIG     1      16.438 -16.459   0.547  1.00  0.00      LIG  
ATOM   5323 C30  LIG     1      11.609 -17.231   3.016  1.00  0.00      LIG  
ATOM   5324 C31  LIG     1      10.141 -17.494   2.908  1.00  0.00      LIG  
ATOM   5325 H    LIG     1      10.713 -12.576  -3.065  1.00  0.00      LIG  
ATOM   5326 H1   LIG     1       9.287 -14.511  -5.359  1.00  0.00      LIG  
ATOM   5327 H2   LIG     1       7.916 -13.297  -1.679  1.00  0.00      LIG  
ATOM   5328 H3   LIG     1       8.133 -15.002  -1.698  1.00  0.00      LIG  
ATOM   5329 H4   LIG     1      12.838 -14.366  -1.831  1.00  0.00      LIG  
ATOM   5330 H5   LIG     1       7.413 -14.326  -3.871  1.00  0.00      LIG  
ATOM   5331 H6   LIG     1       8.546 -13.008  -3.908  1.00  0.00      LIG  
ATOM   5332 H7   LIG     1      11.958 -16.083  -3.012  1.00  0.00      LIG  
ATOM   5333 H8   LIG     1      12.908 -15.237  -4.211  1.00  0.00      LIG  
ATOM   5334 H9   LIG     1       8.574 -14.046   0.693  1.00  0.00      LIG  
ATOM   5335 H10  LIG     1       8.668 -12.364   1.146  1.00  0.00      LIG  
ATOM   5336 H11  LIG     1      12.351 -11.423  -1.265  1.00  0.00      LIG  
ATOM   5337 H12  LIG     1      13.496 -12.483  -0.507  1.00  0.00      LIG  
ATOM   5338 H13  LIG     1      11.354 -15.386  -0.591  1.00  0.00      LIG  
ATOM   5339 H14  LIG     1       9.651 -15.634  -0.214  1.00  0.00      LIG  
ATOM   5340 H15  LIG     1      10.276 -16.100  -1.768  1.00  0.00      LIG  
ATOM   5341 H16  LIG     1      11.116 -14.109  -6.143  1.00  0.00      LIG  
ATOM   5342 H17  LIG     1      12.358 -13.337  -5.190  1.00  0.00      LIG  
ATOM   5343 H18  LIG     1      10.723 -12.663  -5.211  1.00  0.00      LIG  
ATOM   5344 H19  LIG     1       8.539 -11.441  -1.086  1.00  0.00      LIG  
ATOM   5345 H20  LIG     1       9.787 -10.745  -0.068  1.00  0.00      LIG  
ATOM   5346 H21  LIG     1      10.138 -11.104  -1.754  1.00  0.00      LIG  
ATOM   5347 H22  LIG     1      10.196 -14.578   2.222  1.00  0.00      LIG  
ATOM   5348 H23  LIG     1      10.091 -12.904   2.808  1.00  0.00      LIG  
ATOM   5349 H24  LIG     1      12.350 -17.442  -5.016  1.00  0.00      LIG  
ATOM   5350 H25  LIG     1      11.475 -16.273  -6.032  1.00  0.00      LIG  
ATOM   5351 H26  LIG     1       7.482 -15.935  -5.898  1.00  0.00      LIG  
ATOM   5352 H27  LIG     1       8.101 -17.583  -6.065  1.00  0.00      LIG  
ATOM   5353 H28  LIG     1       9.035 -16.225  -6.699  1.00  0.00      LIG  
ATOM   5354 H29  LIG     1       7.190 -16.453  -3.471  1.00  0.00      LIG  
ATOM   5355 H30  LIG     1       8.566 -17.034  -2.512  1.00  0.00      LIG  
ATOM   5356 H31  LIG     1       7.874 -18.036  -3.778  1.00  0.00      LIG  
ATOM   5357 H32  LIG     1      13.522 -12.624   1.828  1.00  0.00      LIG  
ATOM   5358 H33  LIG     1      14.124 -12.548  -2.577  1.00  0.00      LIG  
ATOM   5359 H34  LIG     1      14.719 -14.474   1.509  1.00  0.00      LIG  
ATOM   5360 H35  LIG     1      13.474 -14.735   0.339  1.00  0.00      LIG  
ATOM   5361 H36  LIG     1      13.727 -13.701   4.002  1.00  0.00      LIG  
ATOM   5362 H37  LIG     1      12.121 -14.419   3.842  1.00  0.00      LIG  
ATOM   5363 H38  LIG     1      12.302 -12.663   3.923  1.00  0.00      LIG  
ATOM   5364 H39  LIG     1      13.843 -16.107   3.018  1.00  0.00      LIG  
ATOM   5365 H40  LIG     1      13.588 -18.166   1.476  1.00  0.00      LIG  
ATOM   5366 H41  LIG     1      12.760 -16.868  -0.242  1.00  0.00      LIG  
ATOM   5367 H42  LIG     1      16.954 -19.061   0.838  1.00  0.00      LIG  
ATOM   5368 H43  LIG     1      15.653 -18.876  -0.356  1.00  0.00      LIG  
ATOM   5369 H44  LIG     1      15.330 -19.609   1.231  1.00  0.00      LIG  
ATOM   5370 H45  LIG     1      17.487 -16.764   0.592  1.00  0.00      LIG  
ATOM   5371 H46  LIG     1      16.150 -16.377  -0.504  1.00  0.00      LIG  
ATOM   5372 H47  LIG     1      16.392 -15.473   1.009  1.00  0.00      LIG  
ATOM   5373 H48  LIG     1      16.899 -17.647   2.679  1.00  0.00      LIG  
ATOM   5374 H49  LIG     1       9.889 -18.331   3.564  1.00  0.00      LIG  
ATOM   5375 H50  LIG     1       9.887 -17.771   1.881  1.00  0.00      LIG  
ATOM   5376 H51  LIG     1       9.583 -16.608   3.220  1.00  0.00      LIG  
TER
REMARK  Energy: 69.6528
REMARK  SimpleFitness: 69.6528
REMARK  FullFitness: -1148.9224
REMARK  InterFull: -29.3384
REMARK  IntraFull: 110.569
REMARK  solvFull: -1489.34
REMARK  surfFull: 259.187
REMARK  extraFull: 0.0
REMARK  deltaGcompsolvpol: -1489.34
REMARK  deltaGcompsolvnonpol: 259.187
REMARK  deltaGprotsolvpol: -1512.07
REMARK  deltaGprotsolvnonpol: 254.074
REMARK  deltaGligsolvpol: -11.4435
REMARK  deltaGligsolvnonpol: 17.0481
REMARK  deltaGvdw: -29.3384
REMARK  deltaGelec: 0.0
REMARK  deltaG: -5.8030553
REMARK  Cluster: 5
REMARK  ClusterRank: 4
ATOM   5287 O    LIG     1      13.348 -12.850  -3.082  1.00  0.00      LIG  
ATOM   5288 O1   LIG     1      10.190 -18.516  -4.563  1.00  0.00      LIG  
ATOM   5289 O2   LIG     1      12.008 -16.350   2.047  1.00  0.00      LIG  
ATOM   5290 O3   LIG     1      13.708 -17.084  -0.221  1.00  0.00      LIG  
ATOM   5291 O4   LIG     1      15.941 -17.482   2.658  1.00  0.00      LIG  
ATOM   5292 O5   LIG     1      12.330 -17.720   3.875  1.00  0.00      LIG  
ATOM   5293 C    LIG     1      10.002 -13.944  -1.572  1.00  0.00      LIG  
ATOM   5294 C1   LIG     1      10.997 -13.569  -2.714  1.00  0.00      LIG  
ATOM   5295 C2   LIG     1      10.899 -14.462  -3.999  1.00  0.00      LIG  
ATOM   5296 C3   LIG     1      10.057 -12.870  -0.438  1.00  0.00      LIG  
ATOM   5297 C4   LIG     1       9.446 -14.889  -4.346  1.00  0.00      LIG  
ATOM   5298 C5   LIG     1       8.566 -14.075  -2.080  1.00  0.00      LIG  
ATOM   5299 C6   LIG     1      12.435 -13.398  -2.137  1.00  0.00      LIG  
ATOM   5300 C7   LIG     1       8.431 -14.047  -3.587  1.00  0.00      LIG  
ATOM   5301 C8   LIG     1      11.451 -12.817   0.055  1.00  0.00      LIG  
ATOM   5302 C9   LIG     1       9.093 -16.399  -4.531  1.00  0.00      LIG  
ATOM   5303 C10  LIG     1      11.905 -15.616  -3.997  1.00  0.00      LIG  
ATOM   5304 C11  LIG     1       9.274 -13.218   0.831  1.00  0.00      LIG  
ATOM   5305 C12  LIG     1      12.493 -12.458  -0.941  1.00  0.00      LIG  
ATOM   5306 C13  LIG     1      10.345 -15.332  -1.001  1.00  0.00      LIG  
ATOM   5307 C14  LIG     1      11.298 -13.593  -5.196  1.00  0.00      LIG  
ATOM   5308 C15  LIG     1      11.594 -13.239   1.314  1.00  0.00      LIG  
ATOM   5309 C16  LIG     1       9.609 -11.468  -0.870  1.00  0.00      LIG  
ATOM   5310 C17  LIG     1      10.275 -13.529   1.930  1.00  0.00      LIG  
ATOM   5311 C18  LIG     1      11.576 -16.671  -5.019  1.00  0.00      LIG  
ATOM   5312 C19  LIG     1      10.299 -17.298  -4.595  1.00  0.00      LIG  
ATOM   5313 C20  LIG     1       8.390 -16.544  -5.875  1.00  0.00      LIG  
ATOM   5314 C21  LIG     1       8.131 -17.005  -3.513  1.00  0.00      LIG  
ATOM   5315 C22  LIG     1      12.898 -13.503   2.017  1.00  0.00      LIG  
ATOM   5316 C23  LIG     1      13.659 -14.701   1.413  1.00  0.00      LIG  
ATOM   5317 C24  LIG     1      12.750 -13.582   3.530  1.00  0.00      LIG  
ATOM   5318 C25  LIG     1      13.425 -16.098   2.007  1.00  0.00      LIG  
ATOM   5319 C26  LIG     1      14.055 -17.232   1.157  1.00  0.00      LIG  
ATOM   5320 C27  LIG     1      15.568 -17.463   1.286  1.00  0.00      LIG  
ATOM   5321 C28  LIG     1      15.893 -18.829   0.710  1.00  0.00      LIG  
ATOM   5322 C29  LIG     1      16.438 -16.459   0.547  1.00  0.00      LIG  
ATOM   5323 C30  LIG     1      11.609 -17.231   3.016  1.00  0.00      LIG  
ATOM   5324 C31  LIG     1      10.141 -17.494   2.908  1.00  0.00      LIG  
ATOM   5325 H    LIG     1      10.713 -12.576  -3.065  1.00  0.00      LIG  
ATOM   5326 H1   LIG     1       9.287 -14.511  -5.359  1.00  0.00      LIG  
ATOM   5327 H2   LIG     1       7.916 -13.297  -1.679  1.00  0.00      LIG  
ATOM   5328 H3   LIG     1       8.133 -15.002  -1.698  1.00  0.00      LIG  
ATOM   5329 H4   LIG     1      12.838 -14.366  -1.831  1.00  0.00      LIG  
ATOM   5330 H5   LIG     1       7.413 -14.326  -3.871  1.00  0.00      LIG  
ATOM   5331 H6   LIG     1       8.546 -13.008  -3.908  1.00  0.00      LIG  
ATOM   5332 H7   LIG     1      11.958 -16.083  -3.012  1.00  0.00      LIG  
ATOM   5333 H8   LIG     1      12.908 -15.237  -4.211  1.00  0.00      LIG  
ATOM   5334 H9   LIG     1       8.574 -14.046   0.693  1.00  0.00      LIG  
ATOM   5335 H10  LIG     1       8.668 -12.364   1.146  1.00  0.00      LIG  
ATOM   5336 H11  LIG     1      12.351 -11.423  -1.265  1.00  0.00      LIG  
ATOM   5337 H12  LIG     1      13.496 -12.483  -0.507  1.00  0.00      LIG  
ATOM   5338 H13  LIG     1      11.354 -15.386  -0.591  1.00  0.00      LIG  
ATOM   5339 H14  LIG     1       9.651 -15.634  -0.214  1.00  0.00      LIG  
ATOM   5340 H15  LIG     1      10.276 -16.100  -1.768  1.00  0.00      LIG  
ATOM   5341 H16  LIG     1      11.116 -14.109  -6.143  1.00  0.00      LIG  
ATOM   5342 H17  LIG     1      12.358 -13.337  -5.190  1.00  0.00      LIG  
ATOM   5343 H18  LIG     1      10.723 -12.663  -5.211  1.00  0.00      LIG  
ATOM   5344 H19  LIG     1       8.539 -11.441  -1.086  1.00  0.00      LIG  
ATOM   5345 H20  LIG     1       9.787 -10.745  -0.068  1.00  0.00      LIG  
ATOM   5346 H21  LIG     1      10.138 -11.104  -1.754  1.00  0.00      LIG  
ATOM   5347 H22  LIG     1      10.196 -14.578   2.222  1.00  0.00      LIG  
ATOM   5348 H23  LIG     1      10.091 -12.904   2.808  1.00  0.00      LIG  
ATOM   5349 H24  LIG     1      12.350 -17.442  -5.016  1.00  0.00      LIG  
ATOM   5350 H25  LIG     1      11.475 -16.273  -6.032  1.00  0.00      LIG  
ATOM   5351 H26  LIG     1       7.482 -15.935  -5.898  1.00  0.00      LIG  
ATOM   5352 H27  LIG     1       8.101 -17.583  -6.065  1.00  0.00      LIG  
ATOM   5353 H28  LIG     1       9.035 -16.225  -6.699  1.00  0.00      LIG  
ATOM   5354 H29  LIG     1       7.190 -16.453  -3.471  1.00  0.00      LIG  
ATOM   5355 H30  LIG     1       8.566 -17.034  -2.512  1.00  0.00      LIG  
ATOM   5356 H31  LIG     1       7.874 -18.036  -3.778  1.00  0.00      LIG  
ATOM   5357 H32  LIG     1      13.522 -12.624   1.828  1.00  0.00      LIG  
ATOM   5358 H33  LIG     1      14.124 -12.548  -2.577  1.00  0.00      LIG  
ATOM   5359 H34  LIG     1      14.719 -14.474   1.509  1.00  0.00      LIG  
ATOM   5360 H35  LIG     1      13.474 -14.735   0.339  1.00  0.00      LIG  
ATOM   5361 H36  LIG     1      13.727 -13.701   4.002  1.00  0.00      LIG  
ATOM   5362 H37  LIG     1      12.121 -14.419   3.842  1.00  0.00      LIG  
ATOM   5363 H38  LIG     1      12.302 -12.663   3.923  1.00  0.00      LIG  
ATOM   5364 H39  LIG     1      13.843 -16.107   3.018  1.00  0.00      LIG  
ATOM   5365 H40  LIG     1      13.588 -18.166   1.476  1.00  0.00      LIG  
ATOM   5366 H41  LIG     1      12.760 -16.868  -0.242  1.00  0.00      LIG  
ATOM   5367 H42  LIG     1      16.954 -19.061   0.838  1.00  0.00      LIG  
ATOM   5368 H43  LIG     1      15.653 -18.876  -0.356  1.00  0.00      LIG  
ATOM   5369 H44  LIG     1      15.330 -19.609   1.231  1.00  0.00      LIG  
ATOM   5370 H45  LIG     1      17.487 -16.764   0.592  1.00  0.00      LIG  
ATOM   5371 H46  LIG     1      16.150 -16.377  -0.504  1.00  0.00      LIG  
ATOM   5372 H47  LIG     1      16.392 -15.473   1.009  1.00  0.00      LIG  
ATOM   5373 H48  LIG     1      16.899 -17.647   2.679  1.00  0.00      LIG  
ATOM   5374 H49  LIG     1       9.889 -18.331   3.564  1.00  0.00      LIG  
ATOM   5375 H50  LIG     1       9.887 -17.771   1.881  1.00  0.00      LIG  
ATOM   5376 H51  LIG     1       9.583 -16.608   3.220  1.00  0.00      LIG  
TER
REMARK  Energy: 69.8621
REMARK  SimpleFitness: 69.8621
REMARK  FullFitness: -1148.5258
REMARK  InterFull: -28.9938
REMARK  IntraFull: 110.619
REMARK  solvFull: -1489.33
REMARK  surfFull: 259.179
REMARK  extraFull: 0.0
REMARK  deltaGcompsolvpol: -1489.33
REMARK  deltaGcompsolvnonpol: 259.179
REMARK  deltaGprotsolvpol: -1512.07
REMARK  deltaGprotsolvnonpol: 254.074
REMARK  deltaGligsolvpol: -11.3071
REMARK  deltaGligsolvnonpol: 17.0681
REMARK  deltaGvdw: -28.9938
REMARK  deltaGelec: 0.0
REMARK  deltaG: -5.7808423
REMARK  Cluster: 5
REMARK  ClusterRank: 5
ATOM   5287 O    LIG     1      13.403 -12.989  -3.061  1.00  0.00      LIG  
ATOM   5288 O1   LIG     1      10.232 -18.661  -4.253  1.00  0.00      LIG  
ATOM   5289 O2   LIG     1      12.010 -16.334   2.076  1.00  0.00      LIG  
ATOM   5290 O3   LIG     1      13.699 -17.075  -0.201  1.00  0.00      LIG  
ATOM   5291 O4   LIG     1      15.932 -17.484   2.673  1.00  0.00      LIG  
ATOM   5292 O5   LIG     1      12.325 -17.712   3.898  1.00  0.00      LIG  
ATOM   5293 C    LIG     1      10.030 -13.993  -1.550  1.00  0.00      LIG  
ATOM   5294 C1   LIG     1      11.040 -13.664  -2.692  1.00  0.00      LIG  
ATOM   5295 C2   LIG     1      10.947 -14.597  -3.949  1.00  0.00      LIG  
ATOM   5296 C3   LIG     1      10.089 -12.891  -0.442  1.00  0.00      LIG  
ATOM   5297 C4   LIG     1       9.495 -15.033  -4.292  1.00  0.00      LIG  
ATOM   5298 C5   LIG     1       8.597 -14.117  -2.071  1.00  0.00      LIG  
ATOM   5299 C6   LIG     1      12.473 -13.492  -2.108  1.00  0.00      LIG  
ATOM   5300 C7   LIG     1       8.479 -14.153  -3.579  1.00  0.00      LIG  
ATOM   5301 C8   LIG     1      11.481 -12.837   0.056  1.00  0.00      LIG  
ATOM   5302 C9   LIG     1       9.136 -16.548  -4.410  1.00  0.00      LIG  
ATOM   5303 C10  LIG     1      11.956 -15.749  -3.904  1.00  0.00      LIG  
ATOM   5304 C11  LIG     1       9.295 -13.204   0.830  1.00  0.00      LIG  
ATOM   5305 C12  LIG     1      12.530 -12.513  -0.945  1.00  0.00      LIG  
ATOM   5306 C13  LIG     1      10.351 -15.369  -0.940  1.00  0.00      LIG  
ATOM   5307 C14  LIG     1      11.353 -13.767  -5.171  1.00  0.00      LIG  
ATOM   5308 C15  LIG     1      11.614 -13.227   1.327  1.00  0.00      LIG  
ATOM   5309 C16  LIG     1       9.658 -11.496  -0.908  1.00  0.00      LIG  
ATOM   5310 C17  LIG     1      10.288 -13.477   1.946  1.00  0.00      LIG  
ATOM   5311 C18  LIG     1      11.615 -16.857  -4.863  1.00  0.00      LIG  
ATOM   5312 C19  LIG     1      10.340 -17.452  -4.391  1.00  0.00      LIG  
ATOM   5313 C20  LIG     1       8.474 -16.761  -5.765  1.00  0.00      LIG  
ATOM   5314 C21  LIG     1       8.137 -17.095  -3.394  1.00  0.00      LIG  
ATOM   5315 C22  LIG     1      12.910 -13.498   2.042  1.00  0.00      LIG  
ATOM   5316 C23  LIG     1      13.672 -14.697   1.443  1.00  0.00      LIG  
ATOM   5317 C24  LIG     1      12.748 -13.582   3.553  1.00  0.00      LIG  
ATOM   5318 C25  LIG     1      13.428 -16.094   2.032  1.00  0.00      LIG  
ATOM   5319 C26  LIG     1      14.049 -17.227   1.175  1.00  0.00      LIG  
ATOM   5320 C27  LIG     1      15.561 -17.465   1.300  1.00  0.00      LIG  
ATOM   5321 C28  LIG     1      15.878 -18.831   0.724  1.00  0.00      LIG  
ATOM   5322 C29  LIG     1      16.438 -16.469   0.560  1.00  0.00      LIG  
ATOM   5323 C30  LIG     1      11.606 -17.211   3.046  1.00  0.00      LIG  
ATOM   5324 C31  LIG     1      10.134 -17.451   2.947  1.00  0.00      LIG  
ATOM   5325 H    LIG     1      10.768 -12.678  -3.076  1.00  0.00      LIG  
ATOM   5326 H1   LIG     1       9.349 -14.701  -5.323  1.00  0.00      LIG  
ATOM   5327 H2   LIG     1       7.960 -13.308  -1.715  1.00  0.00      LIG  
ATOM   5328 H3   LIG     1       8.140 -15.016  -1.654  1.00  0.00      LIG  
ATOM   5329 H4   LIG     1      12.861 -14.453  -1.762  1.00  0.00      LIG  
ATOM   5330 H5   LIG     1       7.462 -14.437  -3.862  1.00  0.00      LIG  
ATOM   5331 H6   LIG     1       8.604 -13.130  -3.944  1.00  0.00      LIG  
ATOM   5332 H7   LIG     1      12.022 -16.166  -2.897  1.00  0.00      LIG  
ATOM   5333 H8   LIG     1      12.955 -15.381  -4.149  1.00  0.00      LIG  
ATOM   5334 H9   LIG     1       8.600 -14.039   0.712  1.00  0.00      LIG  
ATOM   5335 H10  LIG     1       8.680 -12.344   1.112  1.00  0.00      LIG  
ATOM   5336 H11  LIG     1      12.395 -11.489  -1.305  1.00  0.00      LIG  
ATOM   5337 H12  LIG     1      13.531 -12.527  -0.503  1.00  0.00      LIG  
ATOM   5338 H13  LIG     1      11.350 -15.419  -0.506  1.00  0.00      LIG  
ATOM   5339 H14  LIG     1       9.638 -15.650  -0.162  1.00  0.00      LIG  
ATOM   5340 H15  LIG     1      10.296 -16.157  -1.688  1.00  0.00      LIG  
ATOM   5341 H16  LIG     1      11.196 -14.324  -6.099  1.00  0.00      LIG  
ATOM   5342 H17  LIG     1      12.406 -13.489  -5.159  1.00  0.00      LIG  
ATOM   5343 H18  LIG     1      10.760 -12.850  -5.232  1.00  0.00      LIG  
ATOM   5344 H19  LIG     1       8.587 -11.457  -1.116  1.00  0.00      LIG  
ATOM   5345 H20  LIG     1       9.852 -10.753  -0.129  1.00  0.00      LIG  
ATOM   5346 H21  LIG     1      10.184 -11.165  -1.806  1.00  0.00      LIG  
ATOM   5347 H22  LIG     1      10.198 -14.510   2.286  1.00  0.00      LIG  
ATOM   5348 H23  LIG     1      10.109 -12.810   2.794  1.00  0.00      LIG  
ATOM   5349 H24  LIG     1      12.386 -17.631  -4.825  1.00  0.00      LIG  
ATOM   5350 H25  LIG     1      11.506 -16.514  -5.895  1.00  0.00      LIG  
ATOM   5351 H26  LIG     1       7.564 -16.160  -5.843  1.00  0.00      LIG  
ATOM   5352 H27  LIG     1       8.196 -17.810  -5.913  1.00  0.00      LIG  
ATOM   5353 H28  LIG     1       9.141 -16.477  -6.585  1.00  0.00      LIG  
ATOM   5354 H29  LIG     1       7.197 -16.538  -3.414  1.00  0.00      LIG  
ATOM   5355 H30  LIG     1       8.537 -17.073  -2.378  1.00  0.00      LIG  
ATOM   5356 H31  LIG     1       7.882 -18.137  -3.612  1.00  0.00      LIG  
ATOM   5357 H32  LIG     1      13.538 -12.620   1.863  1.00  0.00      LIG  
ATOM   5358 H33  LIG     1      14.193 -12.715  -2.562  1.00  0.00      LIG  
ATOM   5359 H34  LIG     1      14.731 -14.473   1.544  1.00  0.00      LIG  
ATOM   5360 H35  LIG     1      13.496 -14.733   0.368  1.00  0.00      LIG  
ATOM   5361 H36  LIG     1      13.719 -13.733   4.030  1.00  0.00      LIG  
ATOM   5362 H37  LIG     1      12.094 -14.403   3.857  1.00  0.00      LIG  
ATOM   5363 H38  LIG     1      12.324 -12.654   3.947  1.00  0.00      LIG  
ATOM   5364 H39  LIG     1      13.848 -16.110   3.043  1.00  0.00      LIG  
ATOM   5365 H40  LIG     1      13.579 -18.161   1.493  1.00  0.00      LIG  
ATOM   5366 H41  LIG     1      12.743 -16.894  -0.219  1.00  0.00      LIG  
ATOM   5367 H42  LIG     1      16.934 -19.077   0.871  1.00  0.00      LIG  
ATOM   5368 H43  LIG     1      15.656 -18.872  -0.345  1.00  0.00      LIG  
ATOM   5369 H44  LIG     1      15.297 -19.607   1.232  1.00  0.00      LIG  
ATOM   5370 H45  LIG     1      17.486 -16.775   0.621  1.00  0.00      LIG  
ATOM   5371 H46  LIG     1      16.164 -16.397  -0.496  1.00  0.00      LIG  
ATOM   5372 H47  LIG     1      16.389 -15.477   1.009  1.00  0.00      LIG  
ATOM   5373 H48  LIG     1      16.888 -17.657   2.695  1.00  0.00      LIG  
ATOM   5374 H49  LIG     1       9.870 -18.265   3.628  1.00  0.00      LIG  
ATOM   5375 H50  LIG     1       9.873 -17.751   1.928  1.00  0.00      LIG  
ATOM   5376 H51  LIG     1       9.592 -16.547   3.237  1.00  0.00      LIG  
TER
REMARK  Energy: 69.8621
REMARK  SimpleFitness: 69.8621
REMARK  FullFitness: -1148.5258
REMARK  InterFull: -28.9938
REMARK  IntraFull: 110.619
REMARK  solvFull: -1489.33
REMARK  surfFull: 259.179
REMARK  extraFull: 0.0
REMARK  deltaGcompsolvpol: -1489.33
REMARK  deltaGcompsolvnonpol: 259.179
REMARK  deltaGprotsolvpol: -1512.07
REMARK  deltaGprotsolvnonpol: 254.074
REMARK  deltaGligsolvpol: -11.3071
REMARK  deltaGligsolvnonpol: 17.0681
REMARK  deltaGvdw: -28.9938
REMARK  deltaGelec: 0.0
REMARK  deltaG: -5.7808423
REMARK  Cluster: 5
REMARK  ClusterRank: 6
ATOM   5287 O    LIG     1      13.403 -12.989  -3.061  1.00  0.00      LIG  
ATOM   5288 O1   LIG     1      10.232 -18.661  -4.253  1.00  0.00      LIG  
ATOM   5289 O2   LIG     1      12.010 -16.334   2.076  1.00  0.00      LIG  
ATOM   5290 O3   LIG     1      13.699 -17.075  -0.201  1.00  0.00      LIG  
ATOM   5291 O4   LIG     1      15.932 -17.484   2.673  1.00  0.00      LIG  
ATOM   5292 O5   LIG     1      12.325 -17.712   3.898  1.00  0.00      LIG  
ATOM   5293 C    LIG     1      10.030 -13.993  -1.550  1.00  0.00      LIG  
ATOM   5294 C1   LIG     1      11.040 -13.664  -2.692  1.00  0.00      LIG  
ATOM   5295 C2   LIG     1      10.947 -14.597  -3.949  1.00  0.00      LIG  
ATOM   5296 C3   LIG     1      10.089 -12.891  -0.442  1.00  0.00      LIG  
ATOM   5297 C4   LIG     1       9.495 -15.033  -4.292  1.00  0.00      LIG  
ATOM   5298 C5   LIG     1       8.597 -14.117  -2.071  1.00  0.00      LIG  
ATOM   5299 C6   LIG     1      12.473 -13.492  -2.108  1.00  0.00      LIG  
ATOM   5300 C7   LIG     1       8.479 -14.153  -3.579  1.00  0.00      LIG  
ATOM   5301 C8   LIG     1      11.481 -12.837   0.056  1.00  0.00      LIG  
ATOM   5302 C9   LIG     1       9.136 -16.548  -4.410  1.00  0.00      LIG  
ATOM   5303 C10  LIG     1      11.956 -15.749  -3.904  1.00  0.00      LIG  
ATOM   5304 C11  LIG     1       9.295 -13.204   0.830  1.00  0.00      LIG  
ATOM   5305 C12  LIG     1      12.530 -12.513  -0.945  1.00  0.00      LIG  
ATOM   5306 C13  LIG     1      10.351 -15.369  -0.940  1.00  0.00      LIG  
ATOM   5307 C14  LIG     1      11.353 -13.767  -5.171  1.00  0.00      LIG  
ATOM   5308 C15  LIG     1      11.614 -13.227   1.327  1.00  0.00      LIG  
ATOM   5309 C16  LIG     1       9.658 -11.496  -0.908  1.00  0.00      LIG  
ATOM   5310 C17  LIG     1      10.288 -13.477   1.946  1.00  0.00      LIG  
ATOM   5311 C18  LIG     1      11.615 -16.857  -4.863  1.00  0.00      LIG  
ATOM   5312 C19  LIG     1      10.340 -17.452  -4.391  1.00  0.00      LIG  
ATOM   5313 C20  LIG     1       8.474 -16.761  -5.765  1.00  0.00      LIG  
ATOM   5314 C21  LIG     1       8.137 -17.095  -3.394  1.00  0.00      LIG  
ATOM   5315 C22  LIG     1      12.910 -13.498   2.042  1.00  0.00      LIG  
ATOM   5316 C23  LIG     1      13.672 -14.697   1.443  1.00  0.00      LIG  
ATOM   5317 C24  LIG     1      12.748 -13.582   3.553  1.00  0.00      LIG  
ATOM   5318 C25  LIG     1      13.428 -16.094   2.032  1.00  0.00      LIG  
ATOM   5319 C26  LIG     1      14.049 -17.227   1.175  1.00  0.00      LIG  
ATOM   5320 C27  LIG     1      15.561 -17.465   1.300  1.00  0.00      LIG  
ATOM   5321 C28  LIG     1      15.878 -18.831   0.724  1.00  0.00      LIG  
ATOM   5322 C29  LIG     1      16.438 -16.469   0.560  1.00  0.00      LIG  
ATOM   5323 C30  LIG     1      11.606 -17.211   3.046  1.00  0.00      LIG  
ATOM   5324 C31  LIG     1      10.134 -17.451   2.947  1.00  0.00      LIG  
ATOM   5325 H    LIG     1      10.768 -12.678  -3.076  1.00  0.00      LIG  
ATOM   5326 H1   LIG     1       9.349 -14.701  -5.323  1.00  0.00      LIG  
ATOM   5327 H2   LIG     1       7.960 -13.308  -1.715  1.00  0.00      LIG  
ATOM   5328 H3   LIG     1       8.140 -15.016  -1.654  1.00  0.00      LIG  
ATOM   5329 H4   LIG     1      12.861 -14.453  -1.762  1.00  0.00      LIG  
ATOM   5330 H5   LIG     1       7.462 -14.437  -3.862  1.00  0.00      LIG  
ATOM   5331 H6   LIG     1       8.604 -13.130  -3.944  1.00  0.00      LIG  
ATOM   5332 H7   LIG     1      12.022 -16.166  -2.897  1.00  0.00      LIG  
ATOM   5333 H8   LIG     1      12.955 -15.381  -4.149  1.00  0.00      LIG  
ATOM   5334 H9   LIG     1       8.600 -14.039   0.712  1.00  0.00      LIG  
ATOM   5335 H10  LIG     1       8.680 -12.344   1.112  1.00  0.00      LIG  
ATOM   5336 H11  LIG     1      12.395 -11.489  -1.305  1.00  0.00      LIG  
ATOM   5337 H12  LIG     1      13.531 -12.527  -0.503  1.00  0.00      LIG  
ATOM   5338 H13  LIG     1      11.350 -15.419  -0.506  1.00  0.00      LIG  
ATOM   5339 H14  LIG     1       9.638 -15.650  -0.162  1.00  0.00      LIG  
ATOM   5340 H15  LIG     1      10.296 -16.157  -1.688  1.00  0.00      LIG  
ATOM   5341 H16  LIG     1      11.196 -14.324  -6.099  1.00  0.00      LIG  
ATOM   5342 H17  LIG     1      12.406 -13.489  -5.159  1.00  0.00      LIG  
ATOM   5343 H18  LIG     1      10.760 -12.850  -5.232  1.00  0.00      LIG  
ATOM   5344 H19  LIG     1       8.587 -11.457  -1.116  1.00  0.00      LIG  
ATOM   5345 H20  LIG     1       9.852 -10.753  -0.129  1.00  0.00      LIG  
ATOM   5346 H21  LIG     1      10.184 -11.165  -1.806  1.00  0.00      LIG  
ATOM   5347 H22  LIG     1      10.198 -14.510   2.286  1.00  0.00      LIG  
ATOM   5348 H23  LIG     1      10.109 -12.810   2.794  1.00  0.00      LIG  
ATOM   5349 H24  LIG     1      12.386 -17.631  -4.825  1.00  0.00      LIG  
ATOM   5350 H25  LIG     1      11.506 -16.514  -5.895  1.00  0.00      LIG  
ATOM   5351 H26  LIG     1       7.564 -16.160  -5.843  1.00  0.00      LIG  
ATOM   5352 H27  LIG     1       8.196 -17.810  -5.913  1.00  0.00      LIG  
ATOM   5353 H28  LIG     1       9.141 -16.477  -6.585  1.00  0.00      LIG  
ATOM   5354 H29  LIG     1       7.197 -16.538  -3.414  1.00  0.00      LIG  
ATOM   5355 H30  LIG     1       8.537 -17.073  -2.378  1.00  0.00      LIG  
ATOM   5356 H31  LIG     1       7.882 -18.137  -3.612  1.00  0.00      LIG  
ATOM   5357 H32  LIG     1      13.538 -12.620   1.863  1.00  0.00      LIG  
ATOM   5358 H33  LIG     1      14.193 -12.715  -2.562  1.00  0.00      LIG  
ATOM   5359 H34  LIG     1      14.731 -14.473   1.544  1.00  0.00      LIG  
ATOM   5360 H35  LIG     1      13.496 -14.733   0.368  1.00  0.00      LIG  
ATOM   5361 H36  LIG     1      13.719 -13.733   4.030  1.00  0.00      LIG  
ATOM   5362 H37  LIG     1      12.094 -14.403   3.857  1.00  0.00      LIG  
ATOM   5363 H38  LIG     1      12.324 -12.654   3.947  1.00  0.00      LIG  
ATOM   5364 H39  LIG     1      13.848 -16.110   3.043  1.00  0.00      LIG  
ATOM   5365 H40  LIG     1      13.579 -18.161   1.493  1.00  0.00      LIG  
ATOM   5366 H41  LIG     1      12.743 -16.894  -0.219  1.00  0.00      LIG  
ATOM   5367 H42  LIG     1      16.934 -19.077   0.871  1.00  0.00      LIG  
ATOM   5368 H43  LIG     1      15.656 -18.872  -0.345  1.00  0.00      LIG  
ATOM   5369 H44  LIG     1      15.297 -19.607   1.232  1.00  0.00      LIG  
ATOM   5370 H45  LIG     1      17.486 -16.775   0.621  1.00  0.00      LIG  
ATOM   5371 H46  LIG     1      16.164 -16.397  -0.496  1.00  0.00      LIG  
ATOM   5372 H47  LIG     1      16.389 -15.477   1.009  1.00  0.00      LIG  
ATOM   5373 H48  LIG     1      16.888 -17.657   2.695  1.00  0.00      LIG  
ATOM   5374 H49  LIG     1       9.870 -18.265   3.628  1.00  0.00      LIG  
ATOM   5375 H50  LIG     1       9.873 -17.751   1.928  1.00  0.00      LIG  
ATOM   5376 H51  LIG     1       9.592 -16.547   3.237  1.00  0.00      LIG  
TER
REMARK  Energy: 69.8621
REMARK  SimpleFitness: 69.8621
REMARK  FullFitness: -1148.5258
REMARK  InterFull: -28.9938
REMARK  IntraFull: 110.619
REMARK  solvFull: -1489.33
REMARK  surfFull: 259.179
REMARK  extraFull: 0.0
REMARK  deltaGcompsolvpol: -1489.33
REMARK  deltaGcompsolvnonpol: 259.179
REMARK  deltaGprotsolvpol: -1512.07
REMARK  deltaGprotsolvnonpol: 254.074
REMARK  deltaGligsolvpol: -11.3071
REMARK  deltaGligsolvnonpol: 17.0681
REMARK  deltaGvdw: -28.9938
REMARK  deltaGelec: 0.0
REMARK  deltaG: -5.7808423
REMARK  Cluster: 5
REMARK  ClusterRank: 7
ATOM   5287 O    LIG     1      13.403 -12.989  -3.061  1.00  0.00      LIG  
ATOM   5288 O1   LIG     1      10.232 -18.661  -4.253  1.00  0.00      LIG  
ATOM   5289 O2   LIG     1      12.010 -16.334   2.076  1.00  0.00      LIG  
ATOM   5290 O3   LIG     1      13.699 -17.075  -0.201  1.00  0.00      LIG  
ATOM   5291 O4   LIG     1      15.932 -17.484   2.673  1.00  0.00      LIG  
ATOM   5292 O5   LIG     1      12.325 -17.712   3.898  1.00  0.00      LIG  
ATOM   5293 C    LIG     1      10.030 -13.993  -1.550  1.00  0.00      LIG  
ATOM   5294 C1   LIG     1      11.040 -13.664  -2.692  1.00  0.00      LIG  
ATOM   5295 C2   LIG     1      10.947 -14.597  -3.949  1.00  0.00      LIG  
ATOM   5296 C3   LIG     1      10.089 -12.891  -0.442  1.00  0.00      LIG  
ATOM   5297 C4   LIG     1       9.495 -15.033  -4.292  1.00  0.00      LIG  
ATOM   5298 C5   LIG     1       8.597 -14.117  -2.071  1.00  0.00      LIG  
ATOM   5299 C6   LIG     1      12.473 -13.492  -2.108  1.00  0.00      LIG  
ATOM   5300 C7   LIG     1       8.479 -14.153  -3.579  1.00  0.00      LIG  
ATOM   5301 C8   LIG     1      11.481 -12.837   0.056  1.00  0.00      LIG  
ATOM   5302 C9   LIG     1       9.136 -16.548  -4.410  1.00  0.00      LIG  
ATOM   5303 C10  LIG     1      11.956 -15.749  -3.904  1.00  0.00      LIG  
ATOM   5304 C11  LIG     1       9.295 -13.204   0.830  1.00  0.00      LIG  
ATOM   5305 C12  LIG     1      12.530 -12.513  -0.945  1.00  0.00      LIG  
ATOM   5306 C13  LIG     1      10.351 -15.369  -0.940  1.00  0.00      LIG  
ATOM   5307 C14  LIG     1      11.353 -13.767  -5.171  1.00  0.00      LIG  
ATOM   5308 C15  LIG     1      11.614 -13.227   1.327  1.00  0.00      LIG  
ATOM   5309 C16  LIG     1       9.658 -11.496  -0.908  1.00  0.00      LIG  
ATOM   5310 C17  LIG     1      10.288 -13.477   1.946  1.00  0.00      LIG  
ATOM   5311 C18  LIG     1      11.615 -16.857  -4.863  1.00  0.00      LIG  
ATOM   5312 C19  LIG     1      10.340 -17.452  -4.391  1.00  0.00      LIG  
ATOM   5313 C20  LIG     1       8.474 -16.761  -5.765  1.00  0.00      LIG  
ATOM   5314 C21  LIG     1       8.137 -17.095  -3.394  1.00  0.00      LIG  
ATOM   5315 C22  LIG     1      12.910 -13.498   2.042  1.00  0.00      LIG  
ATOM   5316 C23  LIG     1      13.672 -14.697   1.443  1.00  0.00      LIG  
ATOM   5317 C24  LIG     1      12.748 -13.582   3.553  1.00  0.00      LIG  
ATOM   5318 C25  LIG     1      13.428 -16.094   2.032  1.00  0.00      LIG  
ATOM   5319 C26  LIG     1      14.049 -17.227   1.175  1.00  0.00      LIG  
ATOM   5320 C27  LIG     1      15.561 -17.465   1.300  1.00  0.00      LIG  
ATOM   5321 C28  LIG     1      15.878 -18.831   0.724  1.00  0.00      LIG  
ATOM   5322 C29  LIG     1      16.438 -16.469   0.560  1.00  0.00      LIG  
ATOM   5323 C30  LIG     1      11.606 -17.211   3.046  1.00  0.00      LIG  
ATOM   5324 C31  LIG     1      10.134 -17.451   2.947  1.00  0.00      LIG  
ATOM   5325 H    LIG     1      10.768 -12.678  -3.076  1.00  0.00      LIG  
ATOM   5326 H1   LIG     1       9.349 -14.701  -5.323  1.00  0.00      LIG  
ATOM   5327 H2   LIG     1       7.960 -13.308  -1.715  1.00  0.00      LIG  
ATOM   5328 H3   LIG     1       8.140 -15.016  -1.654  1.00  0.00      LIG  
ATOM   5329 H4   LIG     1      12.861 -14.453  -1.762  1.00  0.00      LIG  
ATOM   5330 H5   LIG     1       7.462 -14.437  -3.862  1.00  0.00      LIG  
ATOM   5331 H6   LIG     1       8.604 -13.130  -3.944  1.00  0.00      LIG  
ATOM   5332 H7   LIG     1      12.022 -16.166  -2.897  1.00  0.00      LIG  
ATOM   5333 H8   LIG     1      12.955 -15.381  -4.149  1.00  0.00      LIG  
ATOM   5334 H9   LIG     1       8.600 -14.039   0.712  1.00  0.00      LIG  
ATOM   5335 H10  LIG     1       8.680 -12.344   1.112  1.00  0.00      LIG  
ATOM   5336 H11  LIG     1      12.395 -11.489  -1.305  1.00  0.00      LIG  
ATOM   5337 H12  LIG     1      13.531 -12.527  -0.503  1.00  0.00      LIG  
ATOM   5338 H13  LIG     1      11.350 -15.419  -0.506  1.00  0.00      LIG  
ATOM   5339 H14  LIG     1       9.638 -15.650  -0.162  1.00  0.00      LIG  
ATOM   5340 H15  LIG     1      10.296 -16.157  -1.688  1.00  0.00      LIG  
ATOM   5341 H16  LIG     1      11.196 -14.324  -6.099  1.00  0.00      LIG  
ATOM   5342 H17  LIG     1      12.406 -13.489  -5.159  1.00  0.00      LIG  
ATOM   5343 H18  LIG     1      10.760 -12.850  -5.232  1.00  0.00      LIG  
ATOM   5344 H19  LIG     1       8.587 -11.457  -1.116  1.00  0.00      LIG  
ATOM   5345 H20  LIG     1       9.852 -10.753  -0.129  1.00  0.00      LIG  
ATOM   5346 H21  LIG     1      10.184 -11.165  -1.806  1.00  0.00      LIG  
ATOM   5347 H22  LIG     1      10.198 -14.510   2.286  1.00  0.00      LIG  
ATOM   5348 H23  LIG     1      10.109 -12.810   2.794  1.00  0.00      LIG  
ATOM   5349 H24  LIG     1      12.386 -17.631  -4.825  1.00  0.00      LIG  
ATOM   5350 H25  LIG     1      11.506 -16.514  -5.895  1.00  0.00      LIG  
ATOM   5351 H26  LIG     1       7.564 -16.160  -5.843  1.00  0.00      LIG  
ATOM   5352 H27  LIG     1       8.196 -17.810  -5.913  1.00  0.00      LIG  
ATOM   5353 H28  LIG     1       9.141 -16.477  -6.585  1.00  0.00      LIG  
ATOM   5354 H29  LIG     1       7.197 -16.538  -3.414  1.00  0.00      LIG  
ATOM   5355 H30  LIG     1       8.537 -17.073  -2.378  1.00  0.00      LIG  
ATOM   5356 H31  LIG     1       7.882 -18.137  -3.612  1.00  0.00      LIG  
ATOM   5357 H32  LIG     1      13.538 -12.620   1.863  1.00  0.00      LIG  
ATOM   5358 H33  LIG     1      14.193 -12.715  -2.562  1.00  0.00      LIG  
ATOM   5359 H34  LIG     1      14.731 -14.473   1.544  1.00  0.00      LIG  
ATOM   5360 H35  LIG     1      13.496 -14.733   0.368  1.00  0.00      LIG  
ATOM   5361 H36  LIG     1      13.719 -13.733   4.030  1.00  0.00      LIG  
ATOM   5362 H37  LIG     1      12.094 -14.403   3.857  1.00  0.00      LIG  
ATOM   5363 H38  LIG     1      12.324 -12.654   3.947  1.00  0.00      LIG  
ATOM   5364 H39  LIG     1      13.848 -16.110   3.043  1.00  0.00      LIG  
ATOM   5365 H40  LIG     1      13.579 -18.161   1.493  1.00  0.00      LIG  
ATOM   5366 H41  LIG     1      12.743 -16.894  -0.219  1.00  0.00      LIG  
ATOM   5367 H42  LIG     1      16.934 -19.077   0.871  1.00  0.00      LIG  
ATOM   5368 H43  LIG     1      15.656 -18.872  -0.345  1.00  0.00      LIG  
ATOM   5369 H44  LIG     1      15.297 -19.607   1.232  1.00  0.00      LIG  
ATOM   5370 H45  LIG     1      17.486 -16.775   0.621  1.00  0.00      LIG  
ATOM   5371 H46  LIG     1      16.164 -16.397  -0.496  1.00  0.00      LIG  
ATOM   5372 H47  LIG     1      16.389 -15.477   1.009  1.00  0.00      LIG  
ATOM   5373 H48  LIG     1      16.888 -17.657   2.695  1.00  0.00      LIG  
ATOM   5374 H49  LIG     1       9.870 -18.265   3.628  1.00  0.00      LIG  
ATOM   5375 H50  LIG     1       9.873 -17.751   1.928  1.00  0.00      LIG  
ATOM   5376 H51  LIG     1       9.592 -16.547   3.237  1.00  0.00      LIG  
TER
REMARK  Energy: 68.8379
REMARK  SimpleFitness: 68.8379
REMARK  FullFitness: -1148.9224
REMARK  InterFull: -29.5424
REMARK  IntraFull: 113.807
REMARK  solvFull: -1490.63
REMARK  surfFull: 257.443
REMARK  extraFull: 0.0
REMARK  deltaGcompsolvpol: -1490.63
REMARK  deltaGcompsolvnonpol: 257.443
REMARK  deltaGprotsolvpol: -1512.07
REMARK  deltaGprotsolvnonpol: 254.074
REMARK  deltaGligsolvpol: -11.6588
REMARK  deltaGligsolvnonpol: 16.8414
REMARK  deltaGvdw: -29.5424
REMARK  deltaGelec: 0.0
REMARK  deltaG: -6.0335584
REMARK  Cluster: 6
REMARK  ClusterRank: 0
ATOM   5287 O    LIG     1       7.225 -12.826   0.601  1.00  0.00      LIG  
ATOM   5288 O1   LIG     1       3.593 -15.568  -4.146  1.00  0.00      LIG  
ATOM   5289 O2   LIG     1       9.041 -18.446   1.642  1.00  0.00      LIG  
ATOM   5290 O3   LIG     1       9.593 -15.385   3.680  1.00  0.00      LIG  
ATOM   5291 O4   LIG     1      11.574 -17.114   1.161  1.00  0.00      LIG  
ATOM   5292 O5   LIG     1       8.352 -17.040  -0.084  1.00  0.00      LIG  
ATOM   5293 C    LIG     1       3.769 -14.370   1.208  1.00  0.00      LIG  
ATOM   5294 C1   LIG     1       4.787 -13.367   0.580  1.00  0.00      LIG  
ATOM   5295 C2   LIG     1       4.610 -13.107  -0.955  1.00  0.00      LIG  
ATOM   5296 C3   LIG     1       3.907 -14.374   2.765  1.00  0.00      LIG  
ATOM   5297 C4   LIG     1       3.127 -13.098  -1.416  1.00  0.00      LIG  
ATOM   5298 C5   LIG     1       2.325 -14.043   0.825  1.00  0.00      LIG  
ATOM   5299 C6   LIG     1       6.228 -13.743   1.033  1.00  0.00      LIG  
ATOM   5300 C7   LIG     1       2.185 -12.967  -0.229  1.00  0.00      LIG  
ATOM   5301 C8   LIG     1       5.310 -14.700   3.109  1.00  0.00      LIG  
ATOM   5302 C9   LIG     1       2.659 -14.041  -2.569  1.00  0.00      LIG  
ATOM   5303 C10  LIG     1       5.526 -13.979  -1.817  1.00  0.00      LIG  
ATOM   5304 C11  LIG     1       3.134 -15.485   3.479  1.00  0.00      LIG  
ATOM   5305 C12  LIG     1       6.353 -13.801   2.549  1.00  0.00      LIG  
ATOM   5306 C13  LIG     1       4.011 -15.787   0.658  1.00  0.00      LIG  
ATOM   5307 C14  LIG     1       5.060 -11.668  -1.228  1.00  0.00      LIG  
ATOM   5308 C15  LIG     1       5.454 -15.863   3.752  1.00  0.00      LIG  
ATOM   5309 C16  LIG     1       3.510 -13.055   3.436  1.00  0.00      LIG  
ATOM   5310 C17  LIG     1       4.137 -16.500   3.999  1.00  0.00      LIG  
ATOM   5311 C18  LIG     1       5.107 -14.000  -3.262  1.00  0.00      LIG  
ATOM   5312 C19  LIG     1       3.793 -14.688  -3.321  1.00  0.00      LIG  
ATOM   5313 C20  LIG     1       1.915 -13.185  -3.585  1.00  0.00      LIG  
ATOM   5314 C21  LIG     1       1.679 -15.149  -2.192  1.00  0.00      LIG  
ATOM   5315 C22  LIG     1       6.751 -16.576   4.027  1.00  0.00      LIG  
ATOM   5316 C23  LIG     1       7.325 -17.110   2.709  1.00  0.00      LIG  
ATOM   5317 C24  LIG     1       6.569 -17.731   4.998  1.00  0.00      LIG  
ATOM   5318 C25  LIG     1       8.824 -17.460   2.676  1.00  0.00      LIG  
ATOM   5319 C26  LIG     1       9.768 -16.234   2.551  1.00  0.00      LIG  
ATOM   5320 C27  LIG     1      11.276 -16.547   2.431  1.00  0.00      LIG  
ATOM   5321 C28  LIG     1      12.096 -15.270   2.529  1.00  0.00      LIG  
ATOM   5322 C29  LIG     1      11.768 -17.495   3.511  1.00  0.00      LIG  
ATOM   5323 C30  LIG     1       8.697 -18.132   0.348  1.00  0.00      LIG  
ATOM   5324 C31  LIG     1       8.867 -19.327  -0.535  1.00  0.00      LIG  
ATOM   5325 H    LIG     1       4.594 -12.393   1.034  1.00  0.00      LIG  
ATOM   5326 H1   LIG     1       2.993 -12.117  -1.879  1.00  0.00      LIG  
ATOM   5327 H2   LIG     1       1.726 -13.739   1.683  1.00  0.00      LIG  
ATOM   5328 H3   LIG     1       1.832 -14.952   0.476  1.00  0.00      LIG  
ATOM   5329 H4   LIG     1       6.512 -14.714   0.621  1.00  0.00      LIG  
ATOM   5330 H5   LIG     1       1.148 -12.921  -0.570  1.00  0.00      LIG  
ATOM   5331 H6   LIG     1       2.376 -12.004   0.253  1.00  0.00      LIG  
ATOM   5332 H7   LIG     1       5.554 -15.003  -1.439  1.00  0.00      LIG  
ATOM   5333 H8   LIG     1       6.552 -13.605  -1.770  1.00  0.00      LIG  
ATOM   5334 H9   LIG     1       2.382 -15.962   2.847  1.00  0.00      LIG  
ATOM   5335 H10  LIG     1       2.586 -15.071   4.331  1.00  0.00      LIG  
ATOM   5336 H11  LIG     1       6.249 -12.798   2.972  1.00  0.00      LIG  
ATOM   5337 H12  LIG     1       7.360 -14.126   2.825  1.00  0.00      LIG  
ATOM   5338 H13  LIG     1       4.993 -16.185   0.915  1.00  0.00      LIG  
ATOM   5339 H14  LIG     1       3.265 -16.498   1.020  1.00  0.00      LIG  
ATOM   5340 H15  LIG     1       3.934 -15.807  -0.427  1.00  0.00      LIG  
ATOM   5341 H16  LIG     1       4.856 -11.373  -2.260  1.00  0.00      LIG  
ATOM   5342 H17  LIG     1       6.130 -11.529  -1.076  1.00  0.00      LIG  
ATOM   5343 H18  LIG     1       4.530 -10.968  -0.577  1.00  0.00      LIG  
ATOM   5344 H19  LIG     1       2.431 -12.895   3.396  1.00  0.00      LIG  
ATOM   5345 H20  LIG     1       3.783 -13.058   4.496  1.00  0.00      LIG  
ATOM   5346 H21  LIG     1       3.994 -12.188   2.981  1.00  0.00      LIG  
ATOM   5347 H22  LIG     1       4.054 -17.438   3.443  1.00  0.00      LIG  
ATOM   5348 H23  LIG     1       3.967 -16.693   5.062  1.00  0.00      LIG  
ATOM   5349 H24  LIG     1       5.823 -14.585  -3.846  1.00  0.00      LIG  
ATOM   5350 H25  LIG     1       5.022 -13.003  -3.702  1.00  0.00      LIG  
ATOM   5351 H26  LIG     1       1.051 -12.704  -3.119  1.00  0.00      LIG  
ATOM   5352 H27  LIG     1       1.551 -13.786  -4.424  1.00  0.00      LIG  
ATOM   5353 H28  LIG     1       2.561 -12.402  -3.995  1.00  0.00      LIG  
ATOM   5354 H29  LIG     1       0.780 -14.745  -1.720  1.00  0.00      LIG  
ATOM   5355 H30  LIG     1       2.132 -15.878  -1.519  1.00  0.00      LIG  
ATOM   5356 H31  LIG     1       1.343 -15.699  -3.077  1.00  0.00      LIG  
ATOM   5357 H32  LIG     1       7.426 -15.860   4.493  1.00  0.00      LIG  
ATOM   5358 H33  LIG     1       6.941 -11.930   0.874  1.00  0.00      LIG  
ATOM   5359 H34  LIG     1       7.152 -16.392   1.907  1.00  0.00      LIG  
ATOM   5360 H35  LIG     1       6.742 -17.993   2.426  1.00  0.00      LIG  
ATOM   5361 H36  LIG     1       6.123 -17.393   5.938  1.00  0.00      LIG  
ATOM   5362 H37  LIG     1       7.532 -18.190   5.231  1.00  0.00      LIG  
ATOM   5363 H38  LIG     1       5.935 -18.515   4.573  1.00  0.00      LIG  
ATOM   5364 H39  LIG     1       9.044 -17.966   3.619  1.00  0.00      LIG  
ATOM   5365 H40  LIG     1       9.468 -15.660   1.671  1.00  0.00      LIG  
ATOM   5366 H41  LIG     1      10.144 -14.598   3.527  1.00  0.00      LIG  
ATOM   5367 H42  LIG     1      13.151 -15.471   2.322  1.00  0.00      LIG  
ATOM   5368 H43  LIG     1      12.027 -14.820   3.523  1.00  0.00      LIG  
ATOM   5369 H44  LIG     1      11.757 -14.540   1.788  1.00  0.00      LIG  
ATOM   5370 H45  LIG     1      11.297 -18.478   3.425  1.00  0.00      LIG  
ATOM   5371 H46  LIG     1      12.845 -17.659   3.408  1.00  0.00      LIG  
ATOM   5372 H47  LIG     1      11.576 -17.092   4.508  1.00  0.00      LIG  
ATOM   5373 H48  LIG     1      11.556 -18.083   1.274  1.00  0.00      LIG  
ATOM   5374 H49  LIG     1       8.302 -19.162  -1.455  1.00  0.00      LIG  
ATOM   5375 H50  LIG     1       8.468 -20.220  -0.044  1.00  0.00      LIG  
ATOM   5376 H51  LIG     1       9.924 -19.461  -0.777  1.00  0.00      LIG  
TER
REMARK  Energy: 68.8379
REMARK  SimpleFitness: 68.8379
REMARK  FullFitness: -1148.9224
REMARK  InterFull: -29.5424
REMARK  IntraFull: 113.807
REMARK  solvFull: -1490.63
REMARK  surfFull: 257.443
REMARK  extraFull: 0.0
REMARK  deltaGcompsolvpol: -1490.63
REMARK  deltaGcompsolvnonpol: 257.443
REMARK  deltaGprotsolvpol: -1512.07
REMARK  deltaGprotsolvnonpol: 254.074
REMARK  deltaGligsolvpol: -11.6588
REMARK  deltaGligsolvnonpol: 16.8414
REMARK  deltaGvdw: -29.5424
REMARK  deltaGelec: 0.0
REMARK  deltaG: -6.0335584
REMARK  Cluster: 6
REMARK  ClusterRank: 1
ATOM   5287 O    LIG     1       7.225 -12.826   0.601  1.00  0.00      LIG  
ATOM   5288 O1   LIG     1       3.593 -15.568  -4.146  1.00  0.00      LIG  
ATOM   5289 O2   LIG     1       9.041 -18.446   1.642  1.00  0.00      LIG  
ATOM   5290 O3   LIG     1       9.593 -15.385   3.680  1.00  0.00      LIG  
ATOM   5291 O4   LIG     1      11.574 -17.114   1.161  1.00  0.00      LIG  
ATOM   5292 O5   LIG     1       8.352 -17.040  -0.084  1.00  0.00      LIG  
ATOM   5293 C    LIG     1       3.769 -14.370   1.208  1.00  0.00      LIG  
ATOM   5294 C1   LIG     1       4.787 -13.367   0.580  1.00  0.00      LIG  
ATOM   5295 C2   LIG     1       4.610 -13.107  -0.955  1.00  0.00      LIG  
ATOM   5296 C3   LIG     1       3.907 -14.374   2.765  1.00  0.00      LIG  
ATOM   5297 C4   LIG     1       3.127 -13.098  -1.416  1.00  0.00      LIG  
ATOM   5298 C5   LIG     1       2.325 -14.043   0.825  1.00  0.00      LIG  
ATOM   5299 C6   LIG     1       6.228 -13.743   1.033  1.00  0.00      LIG  
ATOM   5300 C7   LIG     1       2.185 -12.967  -0.229  1.00  0.00      LIG  
ATOM   5301 C8   LIG     1       5.310 -14.700   3.109  1.00  0.00      LIG  
ATOM   5302 C9   LIG     1       2.659 -14.041  -2.569  1.00  0.00      LIG  
ATOM   5303 C10  LIG     1       5.526 -13.979  -1.817  1.00  0.00      LIG  
ATOM   5304 C11  LIG     1       3.134 -15.485   3.479  1.00  0.00      LIG  
ATOM   5305 C12  LIG     1       6.353 -13.801   2.549  1.00  0.00      LIG  
ATOM   5306 C13  LIG     1       4.011 -15.787   0.658  1.00  0.00      LIG  
ATOM   5307 C14  LIG     1       5.060 -11.668  -1.228  1.00  0.00      LIG  
ATOM   5308 C15  LIG     1       5.454 -15.863   3.752  1.00  0.00      LIG  
ATOM   5309 C16  LIG     1       3.510 -13.055   3.436  1.00  0.00      LIG  
ATOM   5310 C17  LIG     1       4.137 -16.500   3.999  1.00  0.00      LIG  
ATOM   5311 C18  LIG     1       5.107 -14.000  -3.262  1.00  0.00      LIG  
ATOM   5312 C19  LIG     1       3.793 -14.688  -3.321  1.00  0.00      LIG  
ATOM   5313 C20  LIG     1       1.915 -13.185  -3.585  1.00  0.00      LIG  
ATOM   5314 C21  LIG     1       1.679 -15.149  -2.192  1.00  0.00      LIG  
ATOM   5315 C22  LIG     1       6.751 -16.576   4.027  1.00  0.00      LIG  
ATOM   5316 C23  LIG     1       7.325 -17.110   2.709  1.00  0.00      LIG  
ATOM   5317 C24  LIG     1       6.569 -17.731   4.998  1.00  0.00      LIG  
ATOM   5318 C25  LIG     1       8.824 -17.460   2.676  1.00  0.00      LIG  
ATOM   5319 C26  LIG     1       9.768 -16.234   2.551  1.00  0.00      LIG  
ATOM   5320 C27  LIG     1      11.276 -16.547   2.431  1.00  0.00      LIG  
ATOM   5321 C28  LIG     1      12.096 -15.270   2.529  1.00  0.00      LIG  
ATOM   5322 C29  LIG     1      11.768 -17.495   3.511  1.00  0.00      LIG  
ATOM   5323 C30  LIG     1       8.697 -18.132   0.348  1.00  0.00      LIG  
ATOM   5324 C31  LIG     1       8.867 -19.327  -0.535  1.00  0.00      LIG  
ATOM   5325 H    LIG     1       4.594 -12.393   1.034  1.00  0.00      LIG  
ATOM   5326 H1   LIG     1       2.993 -12.117  -1.879  1.00  0.00      LIG  
ATOM   5327 H2   LIG     1       1.726 -13.739   1.683  1.00  0.00      LIG  
ATOM   5328 H3   LIG     1       1.832 -14.952   0.476  1.00  0.00      LIG  
ATOM   5329 H4   LIG     1       6.512 -14.714   0.621  1.00  0.00      LIG  
ATOM   5330 H5   LIG     1       1.148 -12.921  -0.570  1.00  0.00      LIG  
ATOM   5331 H6   LIG     1       2.376 -12.004   0.253  1.00  0.00      LIG  
ATOM   5332 H7   LIG     1       5.554 -15.003  -1.439  1.00  0.00      LIG  
ATOM   5333 H8   LIG     1       6.552 -13.605  -1.770  1.00  0.00      LIG  
ATOM   5334 H9   LIG     1       2.382 -15.962   2.847  1.00  0.00      LIG  
ATOM   5335 H10  LIG     1       2.586 -15.071   4.331  1.00  0.00      LIG  
ATOM   5336 H11  LIG     1       6.249 -12.798   2.972  1.00  0.00      LIG  
ATOM   5337 H12  LIG     1       7.360 -14.126   2.825  1.00  0.00      LIG  
ATOM   5338 H13  LIG     1       4.993 -16.185   0.915  1.00  0.00      LIG  
ATOM   5339 H14  LIG     1       3.265 -16.498   1.020  1.00  0.00      LIG  
ATOM   5340 H15  LIG     1       3.934 -15.807  -0.427  1.00  0.00      LIG  
ATOM   5341 H16  LIG     1       4.856 -11.373  -2.260  1.00  0.00      LIG  
ATOM   5342 H17  LIG     1       6.130 -11.529  -1.076  1.00  0.00      LIG  
ATOM   5343 H18  LIG     1       4.530 -10.968  -0.577  1.00  0.00      LIG  
ATOM   5344 H19  LIG     1       2.431 -12.895   3.396  1.00  0.00      LIG  
ATOM   5345 H20  LIG     1       3.783 -13.058   4.496  1.00  0.00      LIG  
ATOM   5346 H21  LIG     1       3.994 -12.188   2.981  1.00  0.00      LIG  
ATOM   5347 H22  LIG     1       4.054 -17.438   3.443  1.00  0.00      LIG  
ATOM   5348 H23  LIG     1       3.967 -16.693   5.062  1.00  0.00      LIG  
ATOM   5349 H24  LIG     1       5.823 -14.585  -3.846  1.00  0.00      LIG  
ATOM   5350 H25  LIG     1       5.022 -13.003  -3.702  1.00  0.00      LIG  
ATOM   5351 H26  LIG     1       1.051 -12.704  -3.119  1.00  0.00      LIG  
ATOM   5352 H27  LIG     1       1.551 -13.786  -4.424  1.00  0.00      LIG  
ATOM   5353 H28  LIG     1       2.561 -12.402  -3.995  1.00  0.00      LIG  
ATOM   5354 H29  LIG     1       0.780 -14.745  -1.720  1.00  0.00      LIG  
ATOM   5355 H30  LIG     1       2.132 -15.878  -1.519  1.00  0.00      LIG  
ATOM   5356 H31  LIG     1       1.343 -15.699  -3.077  1.00  0.00      LIG  
ATOM   5357 H32  LIG     1       7.426 -15.860   4.493  1.00  0.00      LIG  
ATOM   5358 H33  LIG     1       6.941 -11.930   0.874  1.00  0.00      LIG  
ATOM   5359 H34  LIG     1       7.152 -16.392   1.907  1.00  0.00      LIG  
ATOM   5360 H35  LIG     1       6.742 -17.993   2.426  1.00  0.00      LIG  
ATOM   5361 H36  LIG     1       6.123 -17.393   5.938  1.00  0.00      LIG  
ATOM   5362 H37  LIG     1       7.532 -18.190   5.231  1.00  0.00      LIG  
ATOM   5363 H38  LIG     1       5.935 -18.515   4.573  1.00  0.00      LIG  
ATOM   5364 H39  LIG     1       9.044 -17.966   3.619  1.00  0.00      LIG  
ATOM   5365 H40  LIG     1       9.468 -15.660   1.671  1.00  0.00      LIG  
ATOM   5366 H41  LIG     1      10.144 -14.598   3.527  1.00  0.00      LIG  
ATOM   5367 H42  LIG     1      13.151 -15.471   2.322  1.00  0.00      LIG  
ATOM   5368 H43  LIG     1      12.027 -14.820   3.523  1.00  0.00      LIG  
ATOM   5369 H44  LIG     1      11.757 -14.540   1.788  1.00  0.00      LIG  
ATOM   5370 H45  LIG     1      11.297 -18.478   3.425  1.00  0.00      LIG  
ATOM   5371 H46  LIG     1      12.845 -17.659   3.408  1.00  0.00      LIG  
ATOM   5372 H47  LIG     1      11.576 -17.092   4.508  1.00  0.00      LIG  
ATOM   5373 H48  LIG     1      11.556 -18.083   1.274  1.00  0.00      LIG  
ATOM   5374 H49  LIG     1       8.302 -19.162  -1.455  1.00  0.00      LIG  
ATOM   5375 H50  LIG     1       8.468 -20.220  -0.044  1.00  0.00      LIG  
ATOM   5376 H51  LIG     1       9.924 -19.461  -0.777  1.00  0.00      LIG  
TER
REMARK  Energy: 68.8379
REMARK  SimpleFitness: 68.8379
REMARK  FullFitness: -1148.9224
REMARK  InterFull: -29.5424
REMARK  IntraFull: 113.807
REMARK  solvFull: -1490.63
REMARK  surfFull: 257.443
REMARK  extraFull: 0.0
REMARK  deltaGcompsolvpol: -1490.63
REMARK  deltaGcompsolvnonpol: 257.443
REMARK  deltaGprotsolvpol: -1512.07
REMARK  deltaGprotsolvnonpol: 254.074
REMARK  deltaGligsolvpol: -11.6588
REMARK  deltaGligsolvnonpol: 16.8414
REMARK  deltaGvdw: -29.5424
REMARK  deltaGelec: 0.0
REMARK  deltaG: -6.0335584
REMARK  Cluster: 6
REMARK  ClusterRank: 2
ATOM   5287 O    LIG     1       7.225 -12.826   0.601  1.00  0.00      LIG  
ATOM   5288 O1   LIG     1       3.593 -15.568  -4.146  1.00  0.00      LIG  
ATOM   5289 O2   LIG     1       9.041 -18.446   1.642  1.00  0.00      LIG  
ATOM   5290 O3   LIG     1       9.593 -15.385   3.680  1.00  0.00      LIG  
ATOM   5291 O4   LIG     1      11.574 -17.114   1.161  1.00  0.00      LIG  
ATOM   5292 O5   LIG     1       8.352 -17.040  -0.084  1.00  0.00      LIG  
ATOM   5293 C    LIG     1       3.769 -14.370   1.208  1.00  0.00      LIG  
ATOM   5294 C1   LIG     1       4.787 -13.367   0.580  1.00  0.00      LIG  
ATOM   5295 C2   LIG     1       4.610 -13.107  -0.955  1.00  0.00      LIG  
ATOM   5296 C3   LIG     1       3.907 -14.374   2.765  1.00  0.00      LIG  
ATOM   5297 C4   LIG     1       3.127 -13.098  -1.416  1.00  0.00      LIG  
ATOM   5298 C5   LIG     1       2.325 -14.043   0.825  1.00  0.00      LIG  
ATOM   5299 C6   LIG     1       6.228 -13.743   1.033  1.00  0.00      LIG  
ATOM   5300 C7   LIG     1       2.185 -12.967  -0.229  1.00  0.00      LIG  
ATOM   5301 C8   LIG     1       5.310 -14.700   3.109  1.00  0.00      LIG  
ATOM   5302 C9   LIG     1       2.659 -14.041  -2.569  1.00  0.00      LIG  
ATOM   5303 C10  LIG     1       5.526 -13.979  -1.817  1.00  0.00      LIG  
ATOM   5304 C11  LIG     1       3.134 -15.485   3.479  1.00  0.00      LIG  
ATOM   5305 C12  LIG     1       6.353 -13.801   2.549  1.00  0.00      LIG  
ATOM   5306 C13  LIG     1       4.011 -15.787   0.658  1.00  0.00      LIG  
ATOM   5307 C14  LIG     1       5.060 -11.668  -1.228  1.00  0.00      LIG  
ATOM   5308 C15  LIG     1       5.454 -15.863   3.752  1.00  0.00      LIG  
ATOM   5309 C16  LIG     1       3.510 -13.055   3.436  1.00  0.00      LIG  
ATOM   5310 C17  LIG     1       4.137 -16.500   3.999  1.00  0.00      LIG  
ATOM   5311 C18  LIG     1       5.107 -14.000  -3.262  1.00  0.00      LIG  
ATOM   5312 C19  LIG     1       3.793 -14.688  -3.321  1.00  0.00      LIG  
ATOM   5313 C20  LIG     1       1.915 -13.185  -3.585  1.00  0.00      LIG  
ATOM   5314 C21  LIG     1       1.679 -15.149  -2.192  1.00  0.00      LIG  
ATOM   5315 C22  LIG     1       6.751 -16.576   4.027  1.00  0.00      LIG  
ATOM   5316 C23  LIG     1       7.325 -17.110   2.709  1.00  0.00      LIG  
ATOM   5317 C24  LIG     1       6.569 -17.731   4.998  1.00  0.00      LIG  
ATOM   5318 C25  LIG     1       8.824 -17.460   2.676  1.00  0.00      LIG  
ATOM   5319 C26  LIG     1       9.768 -16.234   2.551  1.00  0.00      LIG  
ATOM   5320 C27  LIG     1      11.276 -16.547   2.431  1.00  0.00      LIG  
ATOM   5321 C28  LIG     1      12.096 -15.270   2.529  1.00  0.00      LIG  
ATOM   5322 C29  LIG     1      11.768 -17.495   3.511  1.00  0.00      LIG  
ATOM   5323 C30  LIG     1       8.697 -18.132   0.348  1.00  0.00      LIG  
ATOM   5324 C31  LIG     1       8.867 -19.327  -0.535  1.00  0.00      LIG  
ATOM   5325 H    LIG     1       4.594 -12.393   1.034  1.00  0.00      LIG  
ATOM   5326 H1   LIG     1       2.993 -12.117  -1.879  1.00  0.00      LIG  
ATOM   5327 H2   LIG     1       1.726 -13.739   1.683  1.00  0.00      LIG  
ATOM   5328 H3   LIG     1       1.832 -14.952   0.476  1.00  0.00      LIG  
ATOM   5329 H4   LIG     1       6.512 -14.714   0.621  1.00  0.00      LIG  
ATOM   5330 H5   LIG     1       1.148 -12.921  -0.570  1.00  0.00      LIG  
ATOM   5331 H6   LIG     1       2.376 -12.004   0.253  1.00  0.00      LIG  
ATOM   5332 H7   LIG     1       5.554 -15.003  -1.439  1.00  0.00      LIG  
ATOM   5333 H8   LIG     1       6.552 -13.605  -1.770  1.00  0.00      LIG  
ATOM   5334 H9   LIG     1       2.382 -15.962   2.847  1.00  0.00      LIG  
ATOM   5335 H10  LIG     1       2.586 -15.071   4.331  1.00  0.00      LIG  
ATOM   5336 H11  LIG     1       6.249 -12.798   2.972  1.00  0.00      LIG  
ATOM   5337 H12  LIG     1       7.360 -14.126   2.825  1.00  0.00      LIG  
ATOM   5338 H13  LIG     1       4.993 -16.185   0.915  1.00  0.00      LIG  
ATOM   5339 H14  LIG     1       3.265 -16.498   1.020  1.00  0.00      LIG  
ATOM   5340 H15  LIG     1       3.934 -15.807  -0.427  1.00  0.00      LIG  
ATOM   5341 H16  LIG     1       4.856 -11.373  -2.260  1.00  0.00      LIG  
ATOM   5342 H17  LIG     1       6.130 -11.529  -1.076  1.00  0.00      LIG  
ATOM   5343 H18  LIG     1       4.530 -10.968  -0.577  1.00  0.00      LIG  
ATOM   5344 H19  LIG     1       2.431 -12.895   3.396  1.00  0.00      LIG  
ATOM   5345 H20  LIG     1       3.783 -13.058   4.496  1.00  0.00      LIG  
ATOM   5346 H21  LIG     1       3.994 -12.188   2.981  1.00  0.00      LIG  
ATOM   5347 H22  LIG     1       4.054 -17.438   3.443  1.00  0.00      LIG  
ATOM   5348 H23  LIG     1       3.967 -16.693   5.062  1.00  0.00      LIG  
ATOM   5349 H24  LIG     1       5.823 -14.585  -3.846  1.00  0.00      LIG  
ATOM   5350 H25  LIG     1       5.022 -13.003  -3.702  1.00  0.00      LIG  
ATOM   5351 H26  LIG     1       1.051 -12.704  -3.119  1.00  0.00      LIG  
ATOM   5352 H27  LIG     1       1.551 -13.786  -4.424  1.00  0.00      LIG  
ATOM   5353 H28  LIG     1       2.561 -12.402  -3.995  1.00  0.00      LIG  
ATOM   5354 H29  LIG     1       0.780 -14.745  -1.720  1.00  0.00      LIG  
ATOM   5355 H30  LIG     1       2.132 -15.878  -1.519  1.00  0.00      LIG  
ATOM   5356 H31  LIG     1       1.343 -15.699  -3.077  1.00  0.00      LIG  
ATOM   5357 H32  LIG     1       7.426 -15.860   4.493  1.00  0.00      LIG  
ATOM   5358 H33  LIG     1       6.941 -11.930   0.874  1.00  0.00      LIG  
ATOM   5359 H34  LIG     1       7.152 -16.392   1.907  1.00  0.00      LIG  
ATOM   5360 H35  LIG     1       6.742 -17.993   2.426  1.00  0.00      LIG  
ATOM   5361 H36  LIG     1       6.123 -17.393   5.938  1.00  0.00      LIG  
ATOM   5362 H37  LIG     1       7.532 -18.190   5.231  1.00  0.00      LIG  
ATOM   5363 H38  LIG     1       5.935 -18.515   4.573  1.00  0.00      LIG  
ATOM   5364 H39  LIG     1       9.044 -17.966   3.619  1.00  0.00      LIG  
ATOM   5365 H40  LIG     1       9.468 -15.660   1.671  1.00  0.00      LIG  
ATOM   5366 H41  LIG     1      10.144 -14.598   3.527  1.00  0.00      LIG  
ATOM   5367 H42  LIG     1      13.151 -15.471   2.322  1.00  0.00      LIG  
ATOM   5368 H43  LIG     1      12.027 -14.820   3.523  1.00  0.00      LIG  
ATOM   5369 H44  LIG     1      11.757 -14.540   1.788  1.00  0.00      LIG  
ATOM   5370 H45  LIG     1      11.297 -18.478   3.425  1.00  0.00      LIG  
ATOM   5371 H46  LIG     1      12.845 -17.659   3.408  1.00  0.00      LIG  
ATOM   5372 H47  LIG     1      11.576 -17.092   4.508  1.00  0.00      LIG  
ATOM   5373 H48  LIG     1      11.556 -18.083   1.274  1.00  0.00      LIG  
ATOM   5374 H49  LIG     1       8.302 -19.162  -1.455  1.00  0.00      LIG  
ATOM   5375 H50  LIG     1       8.468 -20.220  -0.044  1.00  0.00      LIG  
ATOM   5376 H51  LIG     1       9.924 -19.461  -0.777  1.00  0.00      LIG  
TER
REMARK  Energy: 69.6781
REMARK  SimpleFitness: 69.6781
REMARK  FullFitness: -1148.6835
REMARK  InterFull: -28.2014
REMARK  IntraFull: 113.507
REMARK  solvFull: -1491.64
REMARK  surfFull: 257.651
REMARK  extraFull: 0.0
REMARK  deltaGcompsolvpol: -1491.64
REMARK  deltaGcompsolvnonpol: 257.651
REMARK  deltaGprotsolvpol: -1512.07
REMARK  deltaGprotsolvnonpol: 254.074
REMARK  deltaGligsolvpol: -11.6349
REMARK  deltaGligsolvnonpol: 16.8333
REMARK  deltaGvdw: -28.2014
REMARK  deltaGelec: 0.0
REMARK  deltaG: -5.949531
REMARK  Cluster: 6
REMARK  ClusterRank: 3
ATOM   5287 O    LIG     1       7.216 -12.809   0.514  1.00  0.00      LIG  
ATOM   5288 O1   LIG     1       3.811 -15.483  -4.449  1.00  0.00      LIG  
ATOM   5289 O2   LIG     1       9.180 -18.419   1.465  1.00  0.00      LIG  
ATOM   5290 O3   LIG     1       9.641 -15.406   3.601  1.00  0.00      LIG  
ATOM   5291 O4   LIG     1      11.723 -17.085   1.126  1.00  0.00      LIG  
ATOM   5292 O5   LIG     1       8.527 -16.962  -0.232  1.00  0.00      LIG  
ATOM   5293 C    LIG     1       3.814 -14.501   1.013  1.00  0.00      LIG  
ATOM   5294 C1   LIG     1       4.802 -13.443   0.433  1.00  0.00      LIG  
ATOM   5295 C2   LIG     1       4.643 -13.142  -1.098  1.00  0.00      LIG  
ATOM   5296 C3   LIG     1       3.919 -14.535   2.573  1.00  0.00      LIG  
ATOM   5297 C4   LIG     1       3.173 -13.193  -1.596  1.00  0.00      LIG  
ATOM   5298 C5   LIG     1       2.366 -14.228   0.603  1.00  0.00      LIG  
ATOM   5299 C6   LIG     1       6.247 -13.774   0.904  1.00  0.00      LIG  
ATOM   5300 C7   LIG     1       2.199 -13.136  -0.431  1.00  0.00      LIG  
ATOM   5301 C8   LIG     1       5.326 -14.814   2.940  1.00  0.00      LIG  
ATOM   5302 C9   LIG     1       2.775 -14.126  -2.785  1.00  0.00      LIG  
ATOM   5303 C10  LIG     1       5.615 -13.938  -1.972  1.00  0.00      LIG  
ATOM   5304 C11  LIG     1       3.174 -15.691   3.243  1.00  0.00      LIG  
ATOM   5305 C12  LIG     1       6.347 -13.865   2.421  1.00  0.00      LIG  
ATOM   5306 C13  LIG     1       4.132 -15.893   0.437  1.00  0.00      LIG  
ATOM   5307 C14  LIG     1       5.025 -11.673  -1.305  1.00  0.00      LIG  
ATOM   5308 C15  LIG     1       5.500 -15.982   3.566  1.00  0.00      LIG  
ATOM   5309 C16  LIG     1       3.464 -13.246   3.269  1.00  0.00      LIG  
ATOM   5310 C17  LIG     1       4.204 -16.673   3.775  1.00  0.00      LIG  
ATOM   5311 C18  LIG     1       5.231 -13.911  -3.428  1.00  0.00      LIG  
ATOM   5312 C19  LIG     1       3.954 -14.656  -3.558  1.00  0.00      LIG  
ATOM   5313 C20  LIG     1       1.970 -13.288  -3.770  1.00  0.00      LIG  
ATOM   5314 C21  LIG     1       1.878 -15.316  -2.456  1.00  0.00      LIG  
ATOM   5315 C22  LIG     1       6.817 -16.649   3.854  1.00  0.00      LIG  
ATOM   5316 C23  LIG     1       7.428 -17.138   2.535  1.00  0.00      LIG  
ATOM   5317 C24  LIG     1       6.670 -17.822   4.809  1.00  0.00      LIG  
ATOM   5318 C25  LIG     1       8.931 -17.470   2.525  1.00  0.00      LIG  
ATOM   5319 C26  LIG     1       9.864 -16.230   2.462  1.00  0.00      LIG  
ATOM   5320 C27  LIG     1      11.377 -16.526   2.389  1.00  0.00      LIG  
ATOM   5321 C28  LIG     1      12.179 -15.241   2.527  1.00  0.00      LIG  
ATOM   5322 C29  LIG     1      11.840 -17.478   3.478  1.00  0.00      LIG  
ATOM   5323 C30  LIG     1       8.867 -18.065   0.173  1.00  0.00      LIG  
ATOM   5324 C31  LIG     1       9.080 -19.226  -0.746  1.00  0.00      LIG  
ATOM   5325 H    LIG     1       4.559 -12.492   0.911  1.00  0.00      LIG  
ATOM   5326 H1   LIG     1       3.006 -12.209  -2.041  1.00  0.00      LIG  
ATOM   5327 H2   LIG     1       1.738 -13.970   1.456  1.00  0.00      LIG  
ATOM   5328 H3   LIG     1       1.920 -15.148   0.223  1.00  0.00      LIG  
ATOM   5329 H4   LIG     1       6.577 -14.722   0.473  1.00  0.00      LIG  
ATOM   5330 H5   LIG     1       1.169 -13.134  -0.796  1.00  0.00      LIG  
ATOM   5331 H6   LIG     1       2.332 -12.177   0.077  1.00  0.00      LIG  
ATOM   5332 H7   LIG     1       5.676 -14.976  -1.637  1.00  0.00      LIG  
ATOM   5333 H8   LIG     1       6.622 -13.524  -1.883  1.00  0.00      LIG  
ATOM   5334 H9   LIG     1       2.461 -16.190   2.581  1.00  0.00      LIG  
ATOM   5335 H10  LIG     1       2.584 -15.317   4.086  1.00  0.00      LIG  
ATOM   5336 H11  LIG     1       6.199 -12.877   2.867  1.00  0.00      LIG  
ATOM   5337 H12  LIG     1       7.359 -14.161   2.708  1.00  0.00      LIG  
ATOM   5338 H13  LIG     1       5.120 -16.261   0.719  1.00  0.00      LIG  
ATOM   5339 H14  LIG     1       3.402 -16.641   0.754  1.00  0.00      LIG  
ATOM   5340 H15  LIG     1       4.097 -15.885  -0.651  1.00  0.00      LIG  
ATOM   5341 H16  LIG     1       4.835 -11.348  -2.332  1.00  0.00      LIG  
ATOM   5342 H17  LIG     1       6.081 -11.486  -1.115  1.00  0.00      LIG  
ATOM   5343 H18  LIG     1       4.442 -11.026  -0.645  1.00  0.00      LIG  
ATOM   5344 H19  LIG     1       2.385 -13.105   3.183  1.00  0.00      LIG  
ATOM   5345 H20  LIG     1       3.688 -13.285   4.340  1.00  0.00      LIG  
ATOM   5346 H21  LIG     1       3.952 -12.354   2.870  1.00  0.00      LIG  
ATOM   5347 H22  LIG     1       4.169 -17.608   3.209  1.00  0.00      LIG  
ATOM   5348 H23  LIG     1       4.018 -16.885   4.832  1.00  0.00      LIG  
ATOM   5349 H24  LIG     1       5.989 -14.430  -4.019  1.00  0.00      LIG  
ATOM   5350 H25  LIG     1       5.107 -12.899  -3.822  1.00  0.00      LIG  
ATOM   5351 H26  LIG     1       1.074 -12.888  -3.286  1.00  0.00      LIG  
ATOM   5352 H27  LIG     1       1.647 -13.881  -4.631  1.00  0.00      LIG  
ATOM   5353 H28  LIG     1       2.556 -12.446  -4.150  1.00  0.00      LIG  
ATOM   5354 H29  LIG     1       0.952 -14.997  -1.973  1.00  0.00      LIG  
ATOM   5355 H30  LIG     1       2.381 -16.037  -1.810  1.00  0.00      LIG  
ATOM   5356 H31  LIG     1       1.586 -15.853  -3.364  1.00  0.00      LIG  
ATOM   5357 H32  LIG     1       7.456 -15.912   4.339  1.00  0.00      LIG  
ATOM   5358 H33  LIG     1       6.901 -11.933   0.815  1.00  0.00      LIG  
ATOM   5359 H34  LIG     1       7.266 -16.398   1.751  1.00  0.00      LIG  
ATOM   5360 H35  LIG     1       6.861 -18.019   2.211  1.00  0.00      LIG  
ATOM   5361 H36  LIG     1       6.197 -17.513   5.746  1.00  0.00      LIG  
ATOM   5362 H37  LIG     1       7.649 -18.242   5.054  1.00  0.00      LIG  
ATOM   5363 H38  LIG     1       6.076 -18.626   4.364  1.00  0.00      LIG  
ATOM   5364 H39  LIG     1       9.139 -18.002   3.456  1.00  0.00      LIG  
ATOM   5365 H40  LIG     1       9.590 -15.640   1.584  1.00  0.00      LIG  
ATOM   5366 H41  LIG     1      10.191 -14.613   3.485  1.00  0.00      LIG  
ATOM   5367 H42  LIG     1      13.243 -15.434   2.358  1.00  0.00      LIG  
ATOM   5368 H43  LIG     1      12.071 -14.795   3.519  1.00  0.00      LIG  
ATOM   5369 H44  LIG     1      11.863 -14.511   1.777  1.00  0.00      LIG  
ATOM   5370 H45  LIG     1      11.392 -18.467   3.356  1.00  0.00      LIG  
ATOM   5371 H46  LIG     1      12.924 -17.619   3.424  1.00  0.00      LIG  
ATOM   5372 H47  LIG     1      11.593 -17.091   4.469  1.00  0.00      LIG  
ATOM   5373 H48  LIG     1      11.618 -18.052   1.208  1.00  0.00      LIG  
ATOM   5374 H49  LIG     1       8.510 -19.050  -1.662  1.00  0.00      LIG  
ATOM   5375 H50  LIG     1       8.710 -20.147  -0.286  1.00  0.00      LIG  
ATOM   5376 H51  LIG     1      10.142 -19.317  -0.989  1.00  0.00      LIG  
TER
REMARK  Energy: 69.863
REMARK  SimpleFitness: 69.863
REMARK  FullFitness: -1146.4224
REMARK  InterFull: -27.4294
REMARK  IntraFull: 114.314
REMARK  solvFull: -1490.7
REMARK  surfFull: 257.393
REMARK  extraFull: 0.0
REMARK  deltaGcompsolvpol: -1490.7
REMARK  deltaGcompsolvnonpol: 257.393
REMARK  deltaGprotsolvpol: -1512.07
REMARK  deltaGprotsolvnonpol: 254.074
REMARK  deltaGligsolvpol: -11.0082
REMARK  deltaGligsolvnonpol: 16.8296
REMARK  deltaGvdw: -27.4294
REMARK  deltaGelec: 0.0
REMARK  deltaG: -5.881378
REMARK  Cluster: 6
REMARK  ClusterRank: 4
ATOM   5287 O    LIG     1       7.143 -12.871   0.673  1.00  0.00      LIG  
ATOM   5288 O1   LIG     1       3.536 -15.662  -4.106  1.00  0.00      LIG  
ATOM   5289 O2   LIG     1       9.173 -18.443   1.579  1.00  0.00      LIG  
ATOM   5290 O3   LIG     1       9.630 -15.376   3.650  1.00  0.00      LIG  
ATOM   5291 O4   LIG     1      11.720 -17.115   1.228  1.00  0.00      LIG  
ATOM   5292 O5   LIG     1       8.447 -17.001  -0.099  1.00  0.00      LIG  
ATOM   5293 C    LIG     1       3.768 -14.564   1.326  1.00  0.00      LIG  
ATOM   5294 C1   LIG     1       4.728 -13.514   0.686  1.00  0.00      LIG  
ATOM   5295 C2   LIG     1       4.510 -13.250  -0.844  1.00  0.00      LIG  
ATOM   5296 C3   LIG     1       3.935 -14.563   2.880  1.00  0.00      LIG  
ATOM   5297 C4   LIG     1       3.020 -13.309  -1.277  1.00  0.00      LIG  
ATOM   5298 C5   LIG     1       2.303 -14.301   0.972  1.00  0.00      LIG  
ATOM   5299 C6   LIG     1       6.191 -13.833   1.110  1.00  0.00      LIG  
ATOM   5300 C7   LIG     1       2.093 -13.230  -0.074  1.00  0.00      LIG  
ATOM   5301 C8   LIG     1       5.353 -14.850   3.194  1.00  0.00      LIG  
ATOM   5302 C9   LIG     1       2.574 -14.269  -2.426  1.00  0.00      LIG  
ATOM   5303 C10  LIG     1       5.441 -14.071  -1.737  1.00  0.00      LIG  
ATOM   5304 C11  LIG     1       3.210 -15.700   3.596  1.00  0.00      LIG  
ATOM   5305 C12  LIG     1       6.352 -13.908   2.622  1.00  0.00      LIG  
ATOM   5306 C13  LIG     1       4.062 -15.969   0.765  1.00  0.00      LIG  
ATOM   5307 C14  LIG     1       4.891 -11.788  -1.106  1.00  0.00      LIG  
ATOM   5308 C15  LIG     1       5.545 -16.017   3.815  1.00  0.00      LIG  
ATOM   5309 C16  LIG     1       3.508 -13.260   3.566  1.00  0.00      LIG  
ATOM   5310 C17  LIG     1       4.251 -16.686   4.094  1.00  0.00      LIG  
ATOM   5311 C18  LIG     1       5.002 -14.077  -3.178  1.00  0.00      LIG  
ATOM   5312 C19  LIG     1       3.718 -14.819  -3.240  1.00  0.00      LIG  
ATOM   5313 C20  LIG     1       1.728 -13.455  -3.394  1.00  0.00      LIG  
ATOM   5314 C21  LIG     1       1.686 -15.448  -2.038  1.00  0.00      LIG  
ATOM   5315 C22  LIG     1       6.863 -16.712   4.042  1.00  0.00      LIG  
ATOM   5316 C23  LIG     1       7.435 -17.175   2.696  1.00  0.00      LIG  
ATOM   5317 C24  LIG     1       6.728 -17.910   4.968  1.00  0.00      LIG  
ATOM   5318 C25  LIG     1       8.940 -17.490   2.640  1.00  0.00      LIG  
ATOM   5319 C26  LIG     1       9.857 -16.239   2.541  1.00  0.00      LIG  
ATOM   5320 C27  LIG     1      11.373 -16.519   2.473  1.00  0.00      LIG  
ATOM   5321 C28  LIG     1      12.159 -15.220   2.553  1.00  0.00      LIG  
ATOM   5322 C29  LIG     1      11.850 -17.427   3.594  1.00  0.00      LIG  
ATOM   5323 C30  LIG     1       8.819 -18.095   0.294  1.00  0.00      LIG  
ATOM   5324 C31  LIG     1       9.016 -19.256  -0.630  1.00  0.00      LIG  
ATOM   5325 H    LIG     1       4.501 -12.554   1.152  1.00  0.00      LIG  
ATOM   5326 H1   LIG     1       2.835 -12.333  -1.734  1.00  0.00      LIG  
ATOM   5327 H2   LIG     1       1.710 -14.028   1.845  1.00  0.00      LIG  
ATOM   5328 H3   LIG     1       1.844 -15.230   0.630  1.00  0.00      LIG  
ATOM   5329 H4   LIG     1       6.507 -14.784   0.679  1.00  0.00      LIG  
ATOM   5330 H5   LIG     1       1.049 -13.235  -0.397  1.00  0.00      LIG  
ATOM   5331 H6   LIG     1       2.244 -12.262   0.411  1.00  0.00      LIG  
ATOM   5332 H7   LIG     1       5.506 -15.101  -1.381  1.00  0.00      LIG  
ATOM   5333 H8   LIG     1       6.454 -13.665  -1.695  1.00  0.00      LIG  
ATOM   5334 H9   LIG     1       2.470 -16.198   2.968  1.00  0.00      LIG  
ATOM   5335 H10  LIG     1       2.655 -15.310   4.455  1.00  0.00      LIG  
ATOM   5336 H11  LIG     1       6.225 -12.916   3.061  1.00  0.00      LIG  
ATOM   5337 H12  LIG     1       7.374 -14.201   2.872  1.00  0.00      LIG  
ATOM   5338 H13  LIG     1       5.067 -16.324   0.999  1.00  0.00      LIG  
ATOM   5339 H14  LIG     1       3.358 -16.715   1.141  1.00  0.00      LIG  
ATOM   5340 H15  LIG     1       3.963 -15.990  -0.318  1.00  0.00      LIG  
ATOM   5341 H16  LIG     1       4.658 -11.488  -2.131  1.00  0.00      LIG  
ATOM   5342 H17  LIG     1       5.956 -11.604  -0.970  1.00  0.00      LIG  
ATOM   5343 H18  LIG     1       4.343 -11.118  -0.439  1.00  0.00      LIG  
ATOM   5344 H19  LIG     1       2.425 -13.126   3.531  1.00  0.00      LIG  
ATOM   5345 H20  LIG     1       3.786 -13.269   4.625  1.00  0.00      LIG  
ATOM   5346 H21  LIG     1       3.968 -12.376   3.121  1.00  0.00      LIG  
ATOM   5347 H22  LIG     1       4.176 -17.627   3.542  1.00  0.00      LIG  
ATOM   5348 H23  LIG     1       4.111 -16.883   5.160  1.00  0.00      LIG  
ATOM   5349 H24  LIG     1       5.735 -14.615  -3.786  1.00  0.00      LIG  
ATOM   5350 H25  LIG     1       4.869 -13.075  -3.594  1.00  0.00      LIG  
ATOM   5351 H26  LIG     1       0.856 -13.042  -2.880  1.00  0.00      LIG  
ATOM   5352 H27  LIG     1       1.367 -14.071  -4.223  1.00  0.00      LIG
[truncated: 1,541,000 more chars]
