# Supplementary material for: Exploring the mechanism of Alisma orientale for the treatment of pregnancy induced hypertension and potential hepato-nephrotoxicity by using network pharmacology, network toxicology, molecular docking and molecular dynamics simulation
Source: Front Pharmacol. 2022 Nov 15;13:1027112. doi: 10.3389/fphar.2022.1027112 (PMC9705790; doi:10.3389/fphar.2022.1027112)
Supplement: Supplementary file 6 [file DataSheet4.zip › BCL2L1/BCLE23/eadock3.err]

sib.fastconf.EADock3: running @ selenium/127.0.1.1 development version. /home/swissdock/swissdock/tmp//cache/eadock3/eadock3.jar MD5: 6b55cadf59de6f950f604b9d6d6562d2
sib.fastconf.EADock3: 5000 binding modes will be generated
sib.fastconf.EADock3: the 5000 with the most favorable SimpleFitness will be evaluated with FACTS.
sib.fastconf.EADock3: 250 binding modes will be retained
sib.fastconf.EADock3: minimize with 100 steps of SD then 250 steps of ABNR
sib.fastconf.EADock3: side chains closer than 0.0 A to any atom of the ligand will be optimized.
sib.fastconf.EADock3: Clustering radius is 2.0
sib.fastconf.EADock3: Maximum cluster size is 8
sib.fastconf.EADock3: clusters will have the exact size.
sib.fastconf.EADock3: Output file is clusters.zip
sib.fastconf.EADock3: Ligand selection is SEGID LIG
sib.fastconf.EADock3: temporary files will be kept.
sib.fastconf.EADock3: Translations allowed.
sib.fastconf.EADock3: solvation model is FACTS
sib.fastconf.EADock3: Centering rotations on the whole ligand.
sib.fastconf.EADock3: System  : 5376 atoms
sib.fastconf.EADock3: Ligand  : 90 atoms
sib.fastconf.EADock3: Receptor: 5286 atoms
sib.fastconf.EADock3:   Fixed part   : 5286 atoms
sib.fastconf.EADock3:   Flexible part: 0 atoms
sib.fastconf.EADock3: Blind docking
sib.fastconf.biodatastructures.molecules.FlexibleMoleculeBuilder: No RotateBond directive found.
sib.fastconf.biodatastructures.molecules.FlexibleMoleculeBuilder: Multiple keyword found in RotateBond directive.
sib.fastconf.biodatastructures.molecules.FlexibleMoleculeBuilder: Identify bonds.
sib.fastconf.biodatastructures.molecules.FlexibleMolecule: Total of 93 bonds found.
sib.fastconf.biodatastructures.molecules.FlexibleMolecule: Restricting dihedral rotations based on the number of atom on each side.
sib.fastconf.biodatastructures.molecules.FlexibleMolecule: 19 rotatable dihedral angles found.
sib.fastconf.biodatastructures.molecules.FlexibleMolecule: no user specified bond list.
sib.fastconf.biodatastructures.molecules.FlexibleMolecule: Filtering out dihedrals defined with an hydrogen.
sib.fastconf.biodatastructures.molecules.FlexibleMolecule: accepting bond 5316_5318_5289_5323
sib.fastconf.biodatastructures.molecules.FlexibleMolecule: accepting bond 5318_5289_5323_5292
sib.fastconf.biodatastructures.molecules.FlexibleMolecule: accepting bond 5301_5308_5315_5316
sib.fastconf.biodatastructures.molecules.FlexibleMolecule: accepting bond 5308_5315_5316_5318
sib.fastconf.biodatastructures.molecules.FlexibleMolecule: accepting bond 5315_5316_5318_5289
sib.fastconf.biodatastructures.molecules.FlexibleMolecule: accepting bond 5289_5318_5319_5290
sib.fastconf.biodatastructures.molecules.FlexibleMolecule: accepting bond 5290_5319_5320_5291
sib.fastconf.biodatastructures.molecules.FlexibleMolecule: found # 58 core atoms : [ 5287 5288 5293 5294 5295 5296 5297 5298 5299 5300 5301 5302 5303 5304 5305 5306 5307 5308 5309 5310 5311 5312 5313 5314 5315 5325 5326 5327 5328 5329 5330 5331 5332 5333 5334 5335 5336 5337 5338 5339 5340 5341 5342 5343 5344 5345 5346 5347 5348 5349 5350 5351 5352 5353 5354 5355 5356 5358 ]
sib.fastconf.biodatastructures.molecules.FlexibleMolecule: found rotatable bond # 0 between 5318 5289
sib.fastconf.biodatastructures.molecules.FlexibleMolecule: Group FIX (82): [ 5287 5299 5358 5294 5305 5329 5293 5295 5325 5301 5336 5337 5296 5298 5306 5297 5303 5307 5308 5304 5309 5300 5327 5328 5338 5339 5340 5302 5326 5311 5332 5333 5341 5342 5343 5310 5315 5334 5335 5344 5345 5346 5330 5331 5312 5313 5314 5349 5350 5347 5348 5316 5317 5357 5288 5351 5352 5353 5354 5355 5356 5359 5360 5361 5362 5363 5319 5364 5290 5320 5365 5366 5291 5321 5322 5373 5367 5368 5369 5370 5371 5372 ] 
sib.fastconf.biodatastructures.molecules.FlexibleMolecule: Group ROTATABLE (6): [ 5323 5292 5324 5374 5375 5376 ] 
sib.fastconf.biodatastructures.molecules.FlexibleMolecule: Group ROTATABLE (Validation) (1): [ 5323 ] 
sib.fastconf.biodatastructures.molecules.FlexibleMolecule: Group ROTATABLE (Non Validation) (5): [ 5292 5324 5374 5375 5376 ] 
sib.fastconf.biodatastructures.molecules.FlexibleMolecule: found rotatable bond # 1 between 5289 5323
sib.fastconf.biodatastructures.molecules.FlexibleMolecule: Group FIX (83): [ 5287 5299 5358 5294 5305 5329 5293 5295 5325 5301 5336 5337 5296 5298 5306 5297 5303 5307 5308 5304 5309 5300 5327 5328 5338 5339 5340 5302 5326 5311 5332 5333 5341 5342 5343 5310 5315 5334 5335 5344 5345 5346 5330 5331 5312 5313 5314 5349 5350 5347 5348 5316 5317 5357 5288 5351 5352 5353 5354 5355 5356 5318 5359 5360 5361 5362 5363 5319 5364 5290 5320 5365 5366 5291 5321 5322 5373 5367 5368 5369 5370 5371 5372 ] 
sib.fastconf.biodatastructures.molecules.FlexibleMolecule: Group ROTATABLE (5): [ 5292 5324 5374 5375 5376 ] 
sib.fastconf.biodatastructures.molecules.FlexibleMolecule: Group ROTATABLE (Validation) (2): [ 5292 5324 ] 
sib.fastconf.biodatastructures.molecules.FlexibleMolecule: Group ROTATABLE (Non Validation) (0): [ ] 
sib.fastconf.biodatastructures.molecules.FlexibleMolecule: found rotatable bond # 2 between 5308 5315
sib.fastconf.biodatastructures.molecules.FlexibleMolecule: Group FIX (56): [ 5287 5299 5358 5294 5305 5329 5293 5295 5325 5301 5336 5337 5296 5298 5306 5297 5303 5307 5304 5309 5300 5327 5328 5338 5339 5340 5302 5326 5311 5332 5333 5341 5342 5343 5310 5334 5335 5344 5345 5346 5330 5331 5312 5313 5314 5349 5350 5347 5348 5288 5351 5352 5353 5354 5355 5356 ] 
sib.fastconf.biodatastructures.molecules.FlexibleMolecule: Group ROTATABLE (32): [ 5289 5318 5323 5290 5319 5366 5291 5320 5373 5292 5316 5317 5357 5359 5360 5361 5362 5363 5364 5365 5321 5322 5367 5368 5369 5370 5371 5372 5324 5374 5375 5376 ] 
sib.fastconf.biodatastructures.molecules.FlexibleMolecule: Group ROTATABLE (Validation) (2): [ 5316 5317 ] 
sib.fastconf.biodatastructures.molecules.FlexibleMolecule: Group ROTATABLE (Non Validation) (26): [ 5289 5318 5323 5290 5319 5366 5291 5320 5373 5292 5359 5360 5364 5365 5321 5322 5367 5368 5369 5370 5371 5372 5324 5374 5375 5376 ] 
sib.fastconf.biodatastructures.molecules.FlexibleMolecule: found rotatable bond # 3 between 5315 5316
sib.fastconf.biodatastructures.molecules.FlexibleMolecule: Group FIX (62): [ 5287 5299 5358 5294 5305 5329 5293 5295 5325 5301 5336 5337 5296 5298 5306 5297 5303 5307 5308 5304 5309 5300 5327 5328 5338 5339 5340 5302 5326 5311 5332 5333 5341 5342 5343 5310 5334 5335 5344 5345 5346 5330 5331 5312 5313 5314 5349 5350 5347 5348 5317 5357 5288 5351 5352 5353 5354 5355 5356 5361 5362 5363 ] 
sib.fastconf.biodatastructures.molecules.FlexibleMolecule: Group ROTATABLE (26): [ 5289 5318 5323 5290 5319 5366 5291 5320 5373 5292 5359 5360 5364 5365 5321 5322 5367 5368 5369 5370 5371 5372 5324 5374 5375 5376 ] 
sib.fastconf.biodatastructures.molecules.FlexibleMolecule: Group ROTATABLE (Validation) (1): [ 5318 ] 
sib.fastconf.biodatastructures.molecules.FlexibleMolecule: Group ROTATABLE (Non Validation) (23): [ 5289 5323 5290 5319 5366 5291 5320 5373 5292 5364 5365 5321 5322 5367 5368 5369 5370 5371 5372 5324 5374 5375 5376 ] 
sib.fastconf.biodatastructures.molecules.FlexibleMolecule: found rotatable bond # 4 between 5316 5318
sib.fastconf.biodatastructures.molecules.FlexibleMolecule: Group FIX (65): [ 5287 5299 5358 5294 5305 5329 5293 5295 5325 5301 5336 5337 5296 5298 5306 5297 5303 5307 5308 5304 5309 5300 5327 5328 5338 5339 5340 5302 5326 5311 5332 5333 5341 5342 5343 5310 5315 5334 5335 5344 5345 5346 5330 5331 5312 5313 5314 5349 5350 5347 5348 5317 5357 5288 5351 5352 5353 5354 5355 5356 5359 5360 5361 5362 5363 ] 
sib.fastconf.biodatastructures.molecules.FlexibleMolecule: Group ROTATABLE (23): [ 5289 5323 5290 5319 5366 5291 5320 5373 5292 5364 5365 5321 5322 5367 5368 5369 5370 5371 5372 5324 5374 5375 5376 ] 
sib.fastconf.biodatastructures.molecules.FlexibleMolecule: Group ROTATABLE (Validation) (2): [ 5289 5319 ] 
sib.fastconf.biodatastructures.molecules.FlexibleMolecule: Group ROTATABLE (Non Validation) (20): [ 5323 5290 5366 5291 5320 5373 5292 5365 5321 5322 5367 5368 5369 5370 5371 5372 5324 5374 5375 5376 ] 
sib.fastconf.biodatastructures.molecules.FlexibleMolecule: found rotatable bond # 5 between 5318 5319
sib.fastconf.biodatastructures.molecules.FlexibleMolecule: Group FIX (74): [ 5287 5299 5358 5294 5305 5329 5293 5295 5325 5301 5336 5337 5296 5298 5306 5297 5303 5307 5308 5304 5309 5300 5327 5328 5338 5339 5340 5302 5326 5311 5332 5333 5341 5342 5343 5310 5315 5334 5335 5344 5345 5346 5330 5331 5312 5313 5314 5349 5350 5347 5348 5316 5317 5357 5288 5351 5352 5353 5354 5355 5356 5359 5360 5361 5362 5363 5289 5364 5323 5292 5324 5374 5375 5376 ] 
sib.fastconf.biodatastructures.molecules.FlexibleMolecule: Group ROTATABLE (14): [ 5290 5366 5291 5320 5373 5365 5321 5322 5367 5368 5369 5370 5371 5372 ] 
sib.fastconf.biodatastructures.molecules.FlexibleMolecule: Group ROTATABLE (Validation) (2): [ 5290 5320 ] 
sib.fastconf.biodatastructures.molecules.FlexibleMolecule: Group ROTATABLE (Non Validation) (10): [ 5291 5373 5321 5322 5367 5368 5369 5370 5371 5372 ] 
sib.fastconf.biodatastructures.molecules.FlexibleMolecule: found rotatable bond # 6 between 5319 5320
sib.fastconf.biodatastructures.molecules.FlexibleMolecule: Group FIX (78): [ 5287 5299 5358 5294 5305 5329 5293 5295 5325 5301 5336 5337 5296 5298 5306 5297 5303 5307 5308 5304 5309 5300 5327 5328 5338 5339 5340 5302 5326 5311 5332 5333 5341 5342 5343 5310 5315 5334 5335 5344 5345 5346 5330 5331 5312 5313 5314 5349 5350 5347 5348 5316 5317 5357 5288 5351 5352 5353 5354 5355 5356 5318 5359 5360 5361 5362 5363 5289 5364 5323 5290 5365 5292 5324 5366 5374 5375 5376 ] 
sib.fastconf.biodatastructures.molecules.FlexibleMolecule: Group ROTATABLE (10): [ 5291 5373 5321 5322 5367 5368 5369 5370 5371 5372 ] 
sib.fastconf.biodatastructures.molecules.FlexibleMolecule: Group ROTATABLE (Validation) (3): [ 5291 5321 5322 ] 
sib.fastconf.biodatastructures.molecules.FlexibleMolecule: Group ROTATABLE (Non Validation) (0): [ ] 
sib.fastconf.biodatastructures.molecules.FlexibleMolecule: Bond 5318 5289 has no parent, best bet is 5316 5318
sib.fastconf.biodatastructures.molecules.FlexibleMolecule: Bond 5308 5315 has no putative parent, best bet is root node
sib.fastconf.biodatastructures.molecules.FlexibleMoleculeRotatable bond tree initialized 8 elements
sib.fastconf.biodatastructures.molecules.FlexibleMolecule: Detecting chiral carbons
sib.fastconf.biodatastructures.molecules.FlexibleMolecule: Atom 5293 C    [ 5.92 -1.857 1.213 ] is chiral
sib.fastconf.biodatastructures.molecules.FlexibleMolecule: Atom 5296 C3   [ 6.545 -1.03 2.38 ] is chiral
sib.fastconf.biodatastructures.molecules.FlexibleMolecule: Atom 5299 C6   [ 5.568 0.315 -0.072 ] is chiral
sib.fastconf.biodatastructures.molecules.FlexibleMolecule: Atom 5315 C22  [ 9.427 1.234 1.355 ] is chiral
sib.fastconf.biodatastructures.molecules.FlexibleMolecule: Atom 5318 C25  [ 10.521 1.734 -0.975 ] is chiral
sib.fastconf.biodatastructures.molecules.FlexibleMolecule: Atom 5319 C26  [ 12.051 1.572 -0.924 ] is chiral
sib.fastconf.FastconfBuilder: Initialize non bonded list.
sib.fastconf.biodatastructures.scoring.moleculargrids.grids.InsideMolecularGrid: Calculating inside grid [387][486][398]
sib.fastconf.biodatastructures.scoring.moleculargrids.grids.InsideMolecularGrid: Inside grid calculated in 820 ms
sib.fastconf.biodatastructures.scoring.moleculargrids.grids.InsideMolecularGrid: Smoothing inside grid.
sib.fastconf.biodatastructures.scoring.moleculargrids.grids.InsideMolecularGrid: Inside grid smoothed in 800 ms
sib.fastconf.biodatastructures.scoring.EvaluatorBuilder: generation of the electrostatic grid took 10 ms.
sib.fastconf.FastconfBuilder: Initial energy: 17099.281
sib.fastconf.EADock3: EADock3 starting
sib.fastconf.EADock3: Box volume 407301.97 ?
sib.fastconf.EADock3: Xmin: -25.272 Xmax: 41.980 Xsize: 67.251
sib.fastconf.EADock3: Ymin: -59.289 Ymax: 27.795 Ysize: 87.084
sib.fastconf.EADock3: Zmin: -24.553 Zmax: 44.994 Zsize: 69.546
sib.fastconf.EADock3: Calculating pocket bias.
sib.fastconf.EADock3: 2 cavities identified.
sib.fastconf.EADock3: 30 magic points identified.
sib.fastconf.EADock3: 30 pocket points were identified in 1630 ms
sib.fastconf.EADock3: Calculating surface bias.
sib.fastconf.EADock3: 9454 surface points were identified in 5040 ms
sib.fastconf.EADock3: 0.0 % done
sib.fastconf.EADock3: 0.1 % done
sib.fastconf.EADock3: 0.2 % done
sib.fastconf.EADock3: 0.3 % done
sib.fastconf.EADock3: 0.4 % done
sib.fastconf.EADock3: 0.5 % done
sib.fastconf.EADock3: 0.6 % done
sib.fastconf.EADock3: 0.7 % done
sib.fastconf.EADock3: 0.8 % done
sib.fastconf.EADock3: 0.9 % done
sib.fastconf.EADock3: 1.0 % done
sib.fastconf.EADock3: 1.1 % done
sib.fastconf.EADock3: 1.2 % done
sib.fastconf.EADock3: 1.3 % done
sib.fastconf.EADock3: 1.4 % done
sib.fastconf.EADock3: 1.5 % done
sib.fastconf.EADock3: 1.6 % done
sib.fastconf.EADock3: 1.7 % done
sib.fastconf.EADock3: 1.8 % done
sib.fastconf.EADock3: 1.9 % done
sib.fastconf.EADock3: 2.0 % done
sib.fastconf.EADock3: 2.1 % done
sib.fastconf.EADock3: 2.2 % done
sib.fastconf.EADock3: 2.3 % done
sib.fastconf.EADock3: only 106/500001 BM accepted, exiting DSS.
sib.fastconf.EADock3: The generation of 106 conformations took 1628020 s
sib.fastconf.EADock3: The DSS engine failed 495001 times to find a suitable BMs within the allowed time limit of 500 ms
sib.fastconf.EADock3: Minimizing binding mode 0, energy is 738.4296, rmsd is 17.975483
sib.fastconf.EADock3: Minimizing binding mode 1, energy is 784.394, rmsd is 16.858227
sib.fastconf.EADock3: Minimizing binding mode 2, energy is 1006.9212, rmsd is 18.822
sib.fastconf.EADock3: Minimizing binding mode 3, energy is 1040.9711, rmsd is 15.647972
sib.fastconf.EADock3: Minimizing binding mode 4, energy is 1070.3082, rmsd is 16.766647
sib.fastconf.EADock3: Minimizing binding mode 5, energy is 1076.3873, rmsd is 15.5946045
sib.fastconf.EADock3: Minimizing binding mode 6, energy is 1172.9645, rmsd is 18.825056
sib.fastconf.EADock3: Minimizing binding mode 7, energy is 1223.7465, rmsd is 17.408981
sib.fastconf.EADock3: Minimizing binding mode 8, energy is 1273.764, rmsd is 17.698095
sib.fastconf.EADock3: Minimizing binding mode 9, energy is 1316.726, rmsd is 16.146288
sib.fastconf.EADock3: Minimizing binding mode 10, energy is 1319.826, rmsd is 4.1675334
sib.fastconf.EADock3: Minimizing binding mode 11, energy is 1337.9375, rmsd is 18.292915
sib.fastconf.EADock3: Minimizing binding mode 12, energy is 1360.6079, rmsd is 17.805023
sib.fastconf.EADock3: Minimizing binding mode 13, energy is 1550.1323, rmsd is 17.283869
sib.fastconf.EADock3: Minimizing binding mode 14, energy is 1554.2855, rmsd is 16.00867
sib.fastconf.EADock3: Minimizing binding mode 15, energy is 1679.8785, rmsd is 14.406505
sib.fastconf.EADock3: Minimizing binding mode 16, energy is 1736.4205, rmsd is 17.02067
sib.fastconf.EADock3: Minimizing binding mode 17, energy is 1835.7217, rmsd is 17.648369
sib.fastconf.EADock3: Minimizing binding mode 18, energy is 1840.1368, rmsd is 17.48482
sib.fastconf.EADock3: Minimizing binding mode 19, energy is 1851.0819, rmsd is 19.201653
sib.fastconf.EADock3: Minimizing binding mode 20, energy is 1861.4343, rmsd is 19.920206
sib.fastconf.EADock3: Minimizing binding mode 21, energy is 1883.9495, rmsd is 15.758812
sib.fastconf.EADock3: Minimizing binding mode 22, energy is 1904.9437, rmsd is 18.405546
sib.fastconf.EADock3: Minimizing binding mode 23, energy is 1918.4595, rmsd is 20.431965
sib.fastconf.EADock3: Minimizing binding mode 24, energy is 1968.6962, rmsd is 17.341343
sib.fastconf.EADock3: Minimizing binding mode 25, energy is 1974.8175, rmsd is 15.27139
sib.fastconf.EADock3: Minimizing binding mode 26, energy is 1996.0967, rmsd is 18.463219
sib.fastconf.EADock3: Minimizing binding mode 27, energy is 2026.0039, rmsd is 17.764643
sib.fastconf.EADock3: Minimizing binding mode 28, energy is 2034.123, rmsd is 20.16089
sib.fastconf.EADock3: Minimizing binding mode 29, energy is 2088.7976, rmsd is 17.73312
sib.fastconf.EADock3: Minimizing binding mode 30, energy is 2142.7417, rmsd is 25.618153
sib.fastconf.EADock3: Minimizing binding mode 31, energy is 2154.1226, rmsd is 19.323486
sib.fastconf.EADock3: Minimizing binding mode 32, energy is 2179.166, rmsd is 18.17243
sib.fastconf.EADock3: Minimizing binding mode 33, energy is 2182.5254, rmsd is 18.163692
sib.fastconf.EADock3: Minimizing binding mode 34, energy is 2256.6958, rmsd is 26.344023
sib.fastconf.EADock3: Minimizing binding mode 35, energy is 2325.9507, rmsd is 18.25181
sib.fastconf.EADock3: Minimizing binding mode 36, energy is 2345.3706, rmsd is 18.924316
sib.fastconf.EADock3: Minimizing binding mode 37, energy is 2351.1077, rmsd is 13.856185
sib.fastconf.EADock3: Minimizing binding mode 38, energy is 2375.1038, rmsd is 18.535694
sib.fastconf.EADock3: Minimizing binding mode 39, energy is 2410.0007, rmsd is 17.68573
sib.fastconf.EADock3: Minimizing binding mode 40, energy is 2447.5728, rmsd is 25.07267
sib.fastconf.EADock3: Minimizing binding mode 41, energy is 2462.8909, rmsd is 17.640558
sib.fastconf.EADock3: Minimizing binding mode 42, energy is 2468.6245, rmsd is 18.379333
sib.fastconf.EADock3: Minimizing binding mode 43, energy is 2476.2659, rmsd is 20.168417
sib.fastconf.EADock3: Minimizing binding mode 44, energy is 2496.944, rmsd is 25.033968
sib.fastconf.EADock3: Minimizing binding mode 45, energy is 2534.3345, rmsd is 17.726942
sib.fastconf.EADock3: Minimizing binding mode 46, energy is 2567.6992, rmsd is 17.294415
sib.fastconf.EADock3: Minimizing binding mode 47, energy is 2604.656, rmsd is 21.389368
sib.fastconf.EADock3: Minimizing binding mode 48, energy is 2633.9548, rmsd is 17.241085
sib.fastconf.EADock3: Minimizing binding mode 49, energy is 2660.9644, rmsd is 18.896027
sib.fastconf.EADock3: Minimizing binding mode 50, energy is 2708.1252, rmsd is 18.019539
sib.fastconf.EADock3: Minimizing binding mode 51, energy is 2732.6123, rmsd is 14.406634
sib.fastconf.EADock3: Minimizing binding mode 52, energy is 2754.3425, rmsd is 25.203438
sib.fastconf.EADock3: Minimizing binding mode 53, energy is 2754.967, rmsd is 18.318375
sib.fastconf.EADock3: Minimizing binding mode 54, energy is 2767.948, rmsd is 17.877848
sib.fastconf.EADock3: Minimizing binding mode 55, energy is 2831.601, rmsd is 18.500366
sib.fastconf.EADock3: Minimizing binding mode 56, energy is 2848.7656, rmsd is 19.202114
sib.fastconf.EADock3: Minimizing binding mode 57, energy is 2864.5947, rmsd is 16.98364
sib.fastconf.EADock3: Minimizing binding mode 58, energy is 2865.3716, rmsd is 24.960606
sib.fastconf.EADock3: Minimizing binding mode 59, energy is 2947.1123, rmsd is 18.658258
sib.fastconf.EADock3: Minimizing binding mode 60, energy is 3082.6663, rmsd is 18.223827
sib.fastconf.EADock3: Minimizing binding mode 61, energy is 3084.6638, rmsd is 17.742817
sib.fastconf.EADock3: Minimizing binding mode 62, energy is 3087.587, rmsd is 17.004368
sib.fastconf.EADock3: Minimizing binding mode 63, energy is 3127.5212, rmsd is 24.108686
sib.fastconf.EADock3: Minimizing binding mode 64, energy is 3177.991, rmsd is 24.810062
sib.fastconf.EADock3: Minimizing binding mode 65, energy is 3206.9727, rmsd is 19.758694
sib.fastconf.EADock3: Minimizing binding mode 66, energy is 3272.5786, rmsd is 18.893452
sib.fastconf.EADock3: Minimizing binding mode 67, energy is 3287.182, rmsd is 17.428507
sib.fastconf.EADock3: Minimizing binding mode 68, energy is 3313.5125, rmsd is 17.234192
sib.fastconf.EADock3: Minimizing binding mode 69, energy is 3342.076, rmsd is 19.241388
sib.fastconf.EADock3: Minimizing binding mode 70, energy is 3451.5242, rmsd is 13.490789
sib.fastconf.EADock3: Minimizing binding mode 71, energy is 3513.0002, rmsd is 15.060857
sib.fastconf.EADock3: Minimizing binding mode 72, energy is 3566.3035, rmsd is 18.714962
sib.fastconf.EADock3: Minimizing binding mode 73, energy is 3594.9592, rmsd is 24.833038
sib.fastconf.EADock3: Minimizing binding mode 74, energy is 3643.48, rmsd is 16.86956
sib.fastconf.EADock3: Minimizing binding mode 75, energy is 3741.2625, rmsd is 17.503515
sib.fastconf.EADock3: Minimizing binding mode 76, energy is 3753.365, rmsd is 18.52327
sib.fastconf.EADock3: Minimizing binding mode 77, energy is 3795.2358, rmsd is 25.230156
sib.fastconf.EADock3: Minimizing binding mode 78, energy is 3857.5261, rmsd is 17.18115
sib.fastconf.EADock3: Minimizing binding mode 79, energy is 3930.638, rmsd is 15.414089
sib.fastconf.EADock3: Minimizing binding mode 80, energy is 3964.8591, rmsd is 24.687555
sib.fastconf.EADock3: Minimizing binding mode 81, energy is 4290.5054, rmsd is 15.366608
sib.fastconf.EADock3: Minimizing binding mode 82, energy is 4323.324, rmsd is 18.944757
sib.fastconf.EADock3: Minimizing binding mode 83, energy is 4350.72, rmsd is 17.943617
sib.fastconf.EADock3: Minimizing binding mode 84, energy is 4469.5806, rmsd is 17.991526
sib.fastconf.EADock3: Minimizing binding mode 85, energy is 4503.9463, rmsd is 23.989462
sib.fastconf.EADock3: Minimizing binding mode 86, energy is 4721.015, rmsd is 14.126363
sib.fastconf.EADock3: Minimizing binding mode 87, energy is 4783.998, rmsd is 18.519392
sib.fastconf.EADock3: Minimizing binding mode 88, energy is 4837.7515, rmsd is 24.705921
sib.fastconf.EADock3: Minimizing binding mode 89, energy is 4862.624, rmsd is 17.228037
sib.fastconf.EADock3: Minimizing binding mode 90, energy is 4895.2466, rmsd is 19.788567
sib.fastconf.EADock3: Minimizing binding mode 91, energy is 4897.1147, rmsd is 17.14806
sib.fastconf.EADock3: Minimizing binding mode 92, energy is 4908.507, rmsd is 19.202139
sib.fastconf.EADock3: Minimizing binding mode 93, energy is 5112.085, rmsd is 14.374091
sib.fastconf.EADock3: Minimizing binding mode 94, energy is 5159.6763, rmsd is 16.655058
sib.fastconf.EADock3: Minimizing binding mode 95, energy is 5210.1943, rmsd is 17.504261
sib.fastconf.EADock3: Minimizing binding mode 96, energy is 5211.7104, rmsd is 19.675222
sib.fastconf.EADock3: Minimizing binding mode 97, energy is 5232.739, rmsd is 16.158146
sib.fastconf.EADock3: Minimizing binding mode 98, energy is 5312.074, rmsd is 24.462248
sib.fastconf.EADock3: Minimizing binding mode 99, energy is 5332.6396, rmsd is 15.81627
sib.fastconf.EADock3: Minimizing binding mode 100, energy is 5353.1265, rmsd is 17.510843
sib.fastconf.EADock3: Minimizing binding mode 101, energy is 5364.358, rmsd is 18.688158
sib.fastconf.EADock3: Minimizing binding mode 102, energy is 5853.648, rmsd is 24.888035
sib.fastconf.EADock3: Minimizing binding mode 103, energy is 6926.638, rmsd is 15.247183
sib.fastconf.EADock3: Minimizing binding mode 104, energy is 7752.527, rmsd is 19.84375
sib.fastconf.EADock3: Minimizing binding mode 105, energy is 8007.262, rmsd is 23.849998
sib.fastconf.EADock3: Filter out binding modes with an energy above 3.4028235E38 (3.4028235E38 above the most favorable binding mode, which has an energy of 66.9668)
sib.wrappers.md.charmm.ExtendedCharmmWrapper: CHARMM timers: CPU time: 58.54 seconds
sib.wrappers.md.charmm.ExtendedCharmmWrapper: CHARMM timers: Elapsed time: 1712.49 seconds.
sib.fastconf.EADock3: Starting clustering
sib.fastconf.EADock3: Clustering iteration 0 took 0 ms and merged 3 clusters.
sib.fastconf.EADock3: Clustering iteration 1 took 0 ms and merged 0 clusters.
sib.fastconf.EADock3: Clustering took 0 ms.
sib.fastconf.EADock3: 106 elements were gathered in 103 clusters.
sib.fastconf.EADock3: Evaluating cluster 0/103
sib.fastconf.EADock3: Evaluating binding mode 0/1 with FACTS
sib.fastconf.EADock3: Evaluating cluster 1/103
sib.fastconf.EADock3: Evaluating binding mode 0/1 with FACTS
sib.fastconf.EADock3: Evaluating cluster 2/103
sib.fastconf.EADock3: Evaluating binding mode 0/1 with FACTS
sib.fastconf.EADock3: Evaluating cluster 3/103
sib.fastconf.EADock3: Evaluating binding mode 0/1 with FACTS
sib.fastconf.EADock3: Evaluating cluster 4/103
sib.fastconf.EADock3: Evaluating binding mode 0/1 with FACTS
sib.fastconf.EADock3: Evaluating cluster 5/103
sib.fastconf.EADock3: Evaluating binding mode 0/1 with FACTS
sib.fastconf.EADock3: Evaluating cluster 6/103
sib.fastconf.EADock3: Evaluating binding mode 0/1 with FACTS
sib.fastconf.EADock3: Evaluating cluster 7/103
sib.fastconf.EADock3: Evaluating binding mode 0/1 with FACTS
sib.fastconf.EADock3: Evaluating cluster 8/103
sib.fastconf.EADock3: Evaluating binding mode 0/1 with FACTS
sib.fastconf.EADock3: Evaluating cluster 9/103
sib.fastconf.EADock3: Evaluating binding mode 0/1 with FACTS
sib.fastconf.EADock3: Evaluating cluster 10/103
sib.fastconf.EADock3: Evaluating binding mode 0/1 with FACTS
sib.fastconf.EADock3: Evaluating cluster 11/103
sib.fastconf.EADock3: Evaluating binding mode 0/1 with FACTS
sib.fastconf.EADock3: Evaluating cluster 12/103
sib.fastconf.EADock3: Evaluating binding mode 0/1 with FACTS
sib.fastconf.EADock3: Evaluating cluster 13/103
sib.fastconf.EADock3: Evaluating binding mode 0/1 with FACTS
sib.fastconf.EADock3: Evaluating cluster 14/103
sib.fastconf.EADock3: Evaluating binding mode 0/1 with FACTS
sib.fastconf.EADock3: Evaluating cluster 15/103
sib.fastconf.EADock3: Evaluating binding mode 0/2 with FACTS
sib.fastconf.EADock3: Evaluating binding mode 1/2 with FACTS
sib.fastconf.EADock3: Evaluating cluster 16/103
sib.fastconf.EADock3: Evaluating binding mode 0/1 with FACTS
sib.fastconf.EADock3: Evaluating cluster 17/103
sib.fastconf.EADock3: Evaluating binding mode 0/1 with FACTS
sib.fastconf.EADock3: Evaluating cluster 18/103
sib.fastconf.EADock3: Evaluating binding mode 0/1 with FACTS
sib.fastconf.EADock3: Evaluating cluster 19/103
sib.fastconf.EADock3: Evaluating binding mode 0/1 with FACTS
sib.fastconf.EADock3: Evaluating cluster 20/103
sib.fastconf.EADock3: Evaluating binding mode 0/1 with FACTS
sib.fastconf.EADock3: Evaluating cluster 21/103
sib.fastconf.EADock3: Evaluating binding mode 0/1 with FACTS
sib.fastconf.EADock3: Evaluating cluster 22/103
sib.fastconf.EADock3: Evaluating binding mode 0/1 with FACTS
sib.fastconf.EADock3: Evaluating cluster 23/103
sib.fastconf.EADock3: Evaluating binding mode 0/1 with FACTS
sib.fastconf.EADock3: Evaluating cluster 24/103
sib.fastconf.EADock3: Evaluating binding mode 0/1 with FACTS
sib.fastconf.EADock3: Evaluating cluster 25/103
sib.fastconf.EADock3: Evaluating binding mode 0/1 with FACTS
sib.fastconf.EADock3: Evaluating cluster 26/103
sib.fastconf.EADock3: Evaluating binding mode 0/1 with FACTS
sib.fastconf.EADock3: Evaluating cluster 27/103
sib.fastconf.EADock3: Evaluating binding mode 0/1 with FACTS
sib.fastconf.EADock3: Evaluating cluster 28/103
sib.fastconf.EADock3: Evaluating binding mode 0/1 with FACTS
sib.fastconf.EADock3: Evaluating cluster 29/103
sib.fastconf.EADock3: Evaluating binding mode 0/1 with FACTS
sib.fastconf.EADock3: Evaluating cluster 30/103
sib.fastconf.EADock3: Evaluating binding mode 0/1 with FACTS
sib.fastconf.EADock3: Evaluating cluster 31/103
sib.fastconf.EADock3: Evaluating binding mode 0/1 with FACTS
sib.fastconf.EADock3: Evaluating cluster 32/103
sib.fastconf.EADock3: Evaluating binding mode 0/1 with FACTS
sib.fastconf.EADock3: Evaluating cluster 33/103
sib.fastconf.EADock3: Evaluating binding mode 0/1 with FACTS
sib.fastconf.EADock3: Evaluating cluster 34/103
sib.fastconf.EADock3: Evaluating binding mode 0/1 with FACTS
sib.fastconf.EADock3: Evaluating cluster 35/103
sib.fastconf.EADock3: Evaluating binding mode 0/1 with FACTS
sib.fastconf.EADock3: Evaluating cluster 36/103
sib.fastconf.EADock3: Evaluating binding mode 0/1 with FACTS
sib.fastconf.EADock3: Evaluating cluster 37/103
sib.fastconf.EADock3: Evaluating binding mode 0/1 with FACTS
sib.fastconf.EADock3: Evaluating cluster 38/103
sib.fastconf.EADock3: Evaluating binding mode 0/2 with FACTS
sib.fastconf.EADock3: Evaluating binding mode 1/2 with FACTS
sib.fastconf.EADock3: Evaluating cluster 39/103
sib.fastconf.EADock3: Evaluating binding mode 0/1 with FACTS
sib.fastconf.EADock3: Evaluating cluster 40/103
sib.fastconf.EADock3: Evaluating binding mode 0/1 with FACTS
sib.fastconf.EADock3: Evaluating cluster 41/103
sib.fastconf.EADock3: Evaluating binding mode 0/1 with FACTS
sib.fastconf.EADock3: Evaluating cluster 42/103
sib.fastconf.EADock3: Evaluating binding mode 0/1 with FACTS
sib.fastconf.EADock3: Evaluating cluster 43/103
sib.fastconf.EADock3: Evaluating binding mode 0/1 with FACTS
sib.fastconf.EADock3: Evaluating cluster 44/103
sib.fastconf.EADock3: Evaluating binding mode 0/1 with FACTS
sib.fastconf.EADock3: Evaluating cluster 45/103
sib.fastconf.EADock3: Evaluating binding mode 0/1 with FACTS
sib.fastconf.EADock3: Evaluating cluster 46/103
sib.fastconf.EADock3: Evaluating binding mode 0/1 with FACTS
sib.fastconf.EADock3: Evaluating cluster 47/103
sib.fastconf.EADock3: Evaluating binding mode 0/1 with FACTS
sib.fastconf.EADock3: Evaluating cluster 48/103
sib.fastconf.EADock3: Evaluating binding mode 0/1 with FACTS
sib.fastconf.EADock3: Evaluating cluster 49/103
sib.fastconf.EADock3: Evaluating binding mode 0/1 with FACTS
sib.fastconf.EADock3: Evaluating cluster 50/103
sib.fastconf.EADock3: Evaluating binding mode 0/1 with FACTS
sib.fastconf.EADock3: Evaluating cluster 51/103
sib.fastconf.EADock3: Evaluating binding mode 0/1 with FACTS
sib.fastconf.EADock3: Evaluating cluster 52/103
sib.fastconf.EADock3: Evaluating binding mode 0/1 with FACTS
sib.fastconf.EADock3: Evaluating cluster 53/103
sib.fastconf.EADock3: Evaluating binding mode 0/1 with FACTS
sib.fastconf.EADock3: Evaluating cluster 54/103
sib.fastconf.EADock3: Evaluating binding mode 0/1 with FACTS
sib.fastconf.EADock3: Evaluating cluster 55/103
sib.fastconf.EADock3: Evaluating binding mode 0/2 with FACTS
sib.fastconf.EADock3: Evaluating binding mode 1/2 with FACTS
sib.fastconf.EADock3: Evaluating cluster 56/103
sib.fastconf.EADock3: Evaluating binding mode 0/1 with FACTS
sib.fastconf.EADock3: Evaluating cluster 57/103
sib.fastconf.EADock3: Evaluating binding mode 0/1 with FACTS
sib.fastconf.EADock3: Evaluating cluster 58/103
sib.fastconf.EADock3: Evaluating binding mode 0/1 with FACTS
sib.fastconf.EADock3: Evaluating cluster 59/103
sib.fastconf.EADock3: Evaluating binding mode 0/1 with FACTS
sib.fastconf.EADock3: Evaluating cluster 60/103
sib.fastconf.EADock3: Evaluating binding mode 0/1 with FACTS
sib.fastconf.EADock3: Evaluating cluster 61/103
sib.fastconf.EADock3: Evaluating binding mode 0/1 with FACTS
sib.fastconf.EADock3: Evaluating cluster 62/103
sib.fastconf.EADock3: Evaluating binding mode 0/1 with FACTS
sib.fastconf.EADock3: Evaluating cluster 63/103
sib.fastconf.EADock3: Evaluating binding mode 0/1 with FACTS
sib.fastconf.EADock3: Evaluating cluster 64/103
sib.fastconf.EADock3: Evaluating binding mode 0/1 with FACTS
sib.fastconf.EADock3: Evaluating cluster 65/103
sib.fastconf.EADock3: Evaluating binding mode 0/1 with FACTS
sib.fastconf.EADock3: Evaluating cluster 66/103
sib.fastconf.EADock3: Evaluating binding mode 0/1 with FACTS
sib.fastconf.EADock3: Evaluating cluster 67/103
sib.fastconf.EADock3: Evaluating binding mode 0/1 with FACTS
sib.fastconf.EADock3: Evaluating cluster 68/103
sib.fastconf.EADock3: Evaluating binding mode 0/1 with FACTS
sib.fastconf.EADock3: Evaluating cluster 69/103
sib.fastconf.EADock3: Evaluating binding mode 0/1 with FACTS
sib.fastconf.EADock3: Evaluating cluster 70/103
sib.fastconf.EADock3: Evaluating binding mode 0/1 with FACTS
sib.fastconf.EADock3: Evaluating cluster 71/103
sib.fastconf.EADock3: Evaluating binding mode 0/1 with FACTS
sib.fastconf.EADock3: Evaluating cluster 72/103
sib.fastconf.EADock3: Evaluating binding mode 0/1 with FACTS
sib.fastconf.EADock3: Evaluating cluster 73/103
sib.fastconf.EADock3: Evaluating binding mode 0/1 with FACTS
sib.fastconf.EADock3: Evaluating cluster 74/103
sib.fastconf.EADock3: Evaluating binding mode 0/1 with FACTS
sib.fastconf.EADock3: Evaluating cluster 75/103
sib.fastconf.EADock3: Evaluating binding mode 0/1 with FACTS
sib.fastconf.EADock3: Evaluating cluster 76/103
sib.fastconf.EADock3: Evaluating binding mode 0/1 with FACTS
sib.fastconf.EADock3: Evaluating cluster 77/103
sib.fastconf.EADock3: Evaluating binding mode 0/1 with FACTS
sib.fastconf.EADock3: Evaluating cluster 78/103
sib.fastconf.EADock3: Evaluating binding mode 0/1 with FACTS
sib.fastconf.EADock3: Evaluating cluster 79/103
sib.fastconf.EADock3: Evaluating binding mode 0/1 with FACTS
sib.fastconf.EADock3: Evaluating cluster 80/103
sib.fastconf.EADock3: Evaluating binding mode 0/1 with FACTS
sib.fastconf.EADock3: Evaluating cluster 81/103
sib.fastconf.EADock3: Evaluating binding mode 0/1 with FACTS
sib.fastconf.EADock3: Evaluating cluster 82/103
sib.fastconf.EADock3: Evaluating binding mode 0/1 with FACTS
sib.fastconf.EADock3: Evaluating cluster 83/103
sib.fastconf.EADock3: Evaluating binding mode 0/1 with FACTS
sib.fastconf.EADock3: Evaluating cluster 84/103
sib.fastconf.EADock3: Evaluating binding mode 0/1 with FACTS
sib.fastconf.EADock3: Evaluating cluster 85/103
sib.fastconf.EADock3: Evaluating binding mode 0/1 with FACTS
sib.fastconf.EADock3: Evaluating cluster 86/103
sib.fastconf.EADock3: Evaluating binding mode 0/1 with FACTS
sib.fastconf.EADock3: Evaluating cluster 87/103
sib.fastconf.EADock3: Evaluating binding mode 0/1 with FACTS
sib.fastconf.EADock3: Evaluating cluster 88/103
sib.fastconf.EADock3: Evaluating binding mode 0/1 with FACTS
sib.fastconf.EADock3: Evaluating cluster 89/103
sib.fastconf.EADock3: Evaluating binding mode 0/1 with FACTS
sib.fastconf.EADock3: Evaluating cluster 90/103
sib.fastconf.EADock3: Evaluating binding mode 0/1 with FACTS
sib.fastconf.EADock3: Evaluating cluster 91/103
sib.fastconf.EADock3: Evaluating binding mode 0/1 with FACTS
sib.fastconf.EADock3: Evaluating cluster 92/103
sib.fastconf.EADock3: Evaluating binding mode 0/1 with FACTS
sib.fastconf.EADock3: Evaluating cluster 93/103
sib.fastconf.EADock3: Evaluating binding mode 0/1 with FACTS
sib.fastconf.EADock3: Evaluating cluster 94/103
sib.fastconf.EADock3: Evaluating binding mode 0/1 with FACTS
sib.fastconf.EADock3: Evaluating cluster 95/103
sib.fastconf.EADock3: Evaluating binding mode 0/1 with FACTS
sib.fastconf.EADock3: Evaluating cluster 96/103
sib.fastconf.EADock3: Evaluating binding mode 0/1 with FACTS
sib.fastconf.EADock3: Evaluating cluster 97/103
sib.fastconf.EADock3: Evaluating binding mode 0/1 with FACTS
sib.fastconf.EADock3: Evaluating cluster 98/103
sib.fastconf.EADock3: Evaluating binding mode 0/1 with FACTS
sib.fastconf.EADock3: Evaluating cluster 99/103
sib.fastconf.EADock3: Evaluating binding mode 0/1 with FACTS
sib.fastconf.EADock3: Evaluating cluster 100/103
sib.fastconf.EADock3: Evaluating binding mode 0/1 with FACTS
sib.fastconf.EADock3: Evaluating cluster 101/103
sib.fastconf.EADock3: Evaluating binding mode 0/1 with FACTS
sib.fastconf.EADock3: Evaluating cluster 102/103
sib.fastconf.EADock3: Evaluating binding mode 0/1 with FACTS
sib.wrappers.md.charmm.ExtendedCharmmWrapper: CHARMM timers: CPU time: 27.67 seconds
sib.wrappers.md.charmm.ExtendedCharmmWrapper: CHARMM timers: Elapsed time: 28.0285 seconds.
sib.fastconf.EADock3: Starting cluster expansion.
sib.fastconf.EADock3: System  : 5376 atoms
sib.fastconf.EADock3: Ligand  : 90 atoms
sib.fastconf.EADock3: Receptor: 5286 atoms
sib.fastconf.EADock3:   Fixed part   : 5286 atoms
sib.fastconf.EADock3:   Flexible part: 0 atoms
sib.fastconf.EADock3: Expanding cluster 0/32
sib.fastconf.EADock3: Expanding cluster 1/32
sib.fastconf.EADock3: Expanding cluster 2/32
sib.fastconf.EADock3: Expanding cluster 3/32
sib.fastconf.EADock3: Expanding cluster 4/32
sib.fastconf.EADock3: Expanding cluster 5/32
sib.fastconf.EADock3: Expanding cluster 6/32
sib.fastconf.EADock3: Expanding cluster 7/32
sib.fastconf.EADock3: Expanding cluster 8/32
sib.fastconf.EADock3: Expanding cluster 9/32
sib.fastconf.EADock3: Expanding cluster 10/32
sib.fastconf.EADock3: Expanding cluster 11/32
sib.fastconf.EADock3: Expanding cluster 12/32
sib.fastconf.EADock3: Expanding cluster 13/32
sib.fastconf.EADock3: Expanding cluster 14/32
sib.fastconf.EADock3: Expanding cluster 15/32
sib.fastconf.EADock3: Expanding cluster 16/32
sib.fastconf.EADock3: Expanding cluster 17/32
sib.fastconf.EADock3: Expanding cluster 18/32
sib.fastconf.EADock3: Expanding cluster 19/32
sib.fastconf.EADock3: Expanding cluster 20/32
sib.fastconf.EADock3: Expanding cluster 21/32
sib.fastconf.EADock3: Expanding cluster 22/32
sib.fastconf.EADock3: Expanding cluster 23/32
sib.fastconf.EADock3: Expanding cluster 24/32
sib.fastconf.EADock3: Expanding cluster 25/32
sib.fastconf.EADock3: Expanding cluster 26/32
sib.fastconf.EADock3: Expanding cluster 27/32
sib.fastconf.EADock3: Expanding cluster 28/32
sib.fastconf.EADock3: Expanding cluster 29/32
sib.fastconf.EADock3: Expanding cluster 30/32
sib.fastconf.EADock3: Expanding cluster 31/32
sib.wrappers.md.charmm.ExtendedCharmmWrapper: CHARMM timers: CPU time: 161.32 seconds
sib.wrappers.md.charmm.ExtendedCharmmWrapper: CHARMM timers: Elapsed time: 162.246 seconds.
sib.fastconf.EADock3: Starting clustering
sib.fastconf.EADock3: Clustering iteration 0 took 10 ms and merged 223 clusters.
sib.fastconf.EADock3: Clustering iteration 1 took 0 ms and merged 0 clusters.
sib.fastconf.EADock3: Clustering took 20 ms.
sib.fastconf.EADock3: 256 elements were gathered in 33 clusters.
sib.fastconf.EADock3: clusters expanded, 256 binding modes generated
sib.fastconf.EADock3: Evaluating cluster 0/33
sib.fastconf.EADock3: Evaluating binding mode 0/8 with FACTS
sib.fastconf.EADock3: Evaluating binding mode 1/8 with FACTS
sib.fastconf.EADock3: Evaluating binding mode 2/8 with FACTS
sib.fastconf.EADock3: Evaluating binding mode 3/8 with FACTS
sib.fastconf.EADock3: Evaluating binding mode 4/8 with FACTS
sib.fastconf.EADock3: Evaluating binding mode 5/8 with FACTS
sib.fastconf.EADock3: Evaluating binding mode 6/8 with FACTS
sib.fastconf.EADock3: Evaluating binding mode 7/8 with FACTS
sib.fastconf.EADock3: Evaluating cluster 1/33
sib.fastconf.EADock3: Evaluating binding mode 0/8 with FACTS
sib.fastconf.EADock3: Evaluating binding mode 1/8 with FACTS
sib.fastconf.EADock3: Evaluating binding mode 2/8 with FACTS
sib.fastconf.EADock3: Evaluating binding mode 3/8 with FACTS
sib.fastconf.EADock3: Evaluating binding mode 4/8 with FACTS
sib.fastconf.EADock3: Evaluating binding mode 5/8 with FACTS
sib.fastconf.EADock3: Evaluating binding mode 6/8 with FACTS
sib.fastconf.EADock3: Evaluating binding mode 7/8 with FACTS
sib.fastconf.EADock3: Evaluating cluster 2/33
sib.fastconf.EADock3: Evaluating binding mode 0/8 with FACTS
sib.fastconf.EADock3: Evaluating binding mode 1/8 with FACTS
sib.fastconf.EADock3: Evaluating binding mode 2/8 with FACTS
sib.fastconf.EADock3: Evaluating binding mode 3/8 with FACTS
sib.fastconf.EADock3: Evaluating binding mode 4/8 with FACTS
sib.fastconf.EADock3: Evaluating binding mode 5/8 with FACTS
sib.fastconf.EADock3: Evaluating binding mode 6/8 with FACTS
sib.fastconf.EADock3: Evaluating binding mode 7/8 with FACTS
sib.fastconf.EADock3: Evaluating cluster 3/33
sib.fastconf.EADock3: Evaluating binding mode 0/8 with FACTS
sib.fastconf.EADock3: Evaluating binding mode 1/8 with FACTS
sib.fastconf.EADock3: Evaluating binding mode 2/8 with FACTS
sib.fastconf.EADock3: Evaluating binding mode 3/8 with FACTS
sib.fastconf.EADock3: Evaluating binding mode 4/8 with FACTS
sib.fastconf.EADock3: Evaluating binding mode 5/8 with FACTS
sib.fastconf.EADock3: Evaluating binding mode 6/8 with FACTS
sib.fastconf.EADock3: Evaluating binding mode 7/8 with FACTS
sib.fastconf.EADock3: Evaluating cluster 4/33
sib.fastconf.EADock3: Evaluating binding mode 0/8 with FACTS
sib.fastconf.EADock3: Evaluating binding mode 1/8 with FACTS
sib.fastconf.EADock3: Evaluating binding mode 2/8 with FACTS
sib.fastconf.EADock3: Evaluating binding mode 3/8 with FACTS
sib.fastconf.EADock3: Evaluating binding mode 4/8 with FACTS
sib.fastconf.EADock3: Evaluating binding mode 5/8 with FACTS
sib.fastconf.EADock3: Evaluating binding mode 6/8 with FACTS
sib.fastconf.EADock3: Evaluating binding mode 7/8 with FACTS
sib.fastconf.EADock3: Evaluating cluster 5/33
sib.fastconf.EADock3: Evaluating binding mode 0/8 with FACTS
sib.fastconf.EADock3: Evaluating binding mode 1/8 with FACTS
sib.fastconf.EADock3: Evaluating binding mode 2/8 with FACTS
sib.fastconf.EADock3: Evaluating binding mode 3/8 with FACTS
sib.fastconf.EADock3: Evaluating binding mode 4/8 with FACTS
sib.fastconf.EADock3: Evaluating binding mode 5/8 with FACTS
sib.fastconf.EADock3: Evaluating binding mode 6/8 with FACTS
sib.fastconf.EADock3: Evaluating binding mode 7/8 with FACTS
sib.fastconf.EADock3: Evaluating cluster 6/33
sib.fastconf.EADock3: Evaluating binding mode 0/8 with FACTS
sib.fastconf.EADock3: Evaluating binding mode 1/8 with FACTS
sib.fastconf.EADock3: Evaluating binding mode 2/8 with FACTS
sib.fastconf.EADock3: Evaluating binding mode 3/8 with FACTS
sib.fastconf.EADock3: Evaluating binding mode 4/8 with FACTS
sib.fastconf.EADock3: Evaluating binding mode 5/8 with FACTS
sib.fastconf.EADock3: Evaluating binding mode 6/8 with FACTS
sib.fastconf.EADock3: Evaluating binding mode 7/8 with FACTS
sib.fastconf.EADock3: Evaluating cluster 7/33
sib.fastconf.EADock3: Evaluating binding mode 0/8 with FACTS
sib.fastconf.EADock3: Evaluating binding mode 1/8 with FACTS
sib.fastconf.EADock3: Evaluating binding mode 2/8 with FACTS
sib.fastconf.EADock3: Evaluating binding mode 3/8 with FACTS
sib.fastconf.EADock3: Evaluating binding mode 4/8 with FACTS
sib.fastconf.EADock3: Evaluating binding mode 5/8 with FACTS
sib.fastconf.EADock3: Evaluating binding mode 6/8 with FACTS
sib.fastconf.EADock3: Evaluating binding mode 7/8 with FACTS
sib.fastconf.EADock3: Evaluating cluster 8/33
sib.fastconf.EADock3: Evaluating binding mode 0/8 with FACTS
sib.fastconf.EADock3: Evaluating binding mode 1/8 with FACTS
sib.fastconf.EADock3: Evaluating binding mode 2/8 with FACTS
sib.fastconf.EADock3: Evaluating binding mode 3/8 with FACTS
sib.fastconf.EADock3: Evaluating binding mode 4/8 with FACTS
sib.fastconf.EADock3: Evaluating binding mode 5/8 with FACTS
sib.fastconf.EADock3: Evaluating binding mode 6/8 with FACTS
sib.fastconf.EADock3: Evaluating binding mode 7/8 with FACTS
sib.fastconf.EADock3: Evaluating cluster 9/33
sib.fastconf.EADock3: Evaluating binding mode 0/8 with FACTS
sib.fastconf.EADock3: Evaluating binding mode 1/8 with FACTS
sib.fastconf.EADock3: Evaluating binding mode 2/8 with FACTS
sib.fastconf.EADock3: Evaluating binding mode 3/8 with FACTS
sib.fastconf.EADock3: Evaluating binding mode 4/8 with FACTS
sib.fastconf.EADock3: Evaluating binding mode 5/8 with FACTS
sib.fastconf.EADock3: Evaluating binding mode 6/8 with FACTS
sib.fastconf.EADock3: Evaluating binding mode 7/8 with FACTS
sib.fastconf.EADock3: Evaluating cluster 10/33
sib.fastconf.EADock3: Evaluating binding mode 0/8 with FACTS
sib.fastconf.EADock3: Evaluating binding mode 1/8 with FACTS
sib.fastconf.EADock3: Evaluating binding mode 2/8 with FACTS
sib.fastconf.EADock3: Evaluating binding mode 3/8 with FACTS
sib.fastconf.EADock3: Evaluating binding mode 4/8 with FACTS
sib.fastconf.EADock3: Evaluating binding mode 5/8 with FACTS
sib.fastconf.EADock3: Evaluating binding mode 6/8 with FACTS
sib.fastconf.EADock3: Evaluating binding mode 7/8 with FACTS
sib.fastconf.EADock3: Evaluating cluster 11/33
sib.fastconf.EADock3: Evaluating binding mode 0/8 with FACTS
sib.fastconf.EADock3: Evaluating binding mode 1/8 with FACTS
sib.fastconf.EADock3: Evaluating binding mode 2/8 with FACTS
sib.fastconf.EADock3: Evaluating binding mode 3/8 with FACTS
sib.fastconf.EADock3: Evaluating binding mode 4/8 with FACTS
sib.fastconf.EADock3: Evaluating binding mode 5/8 with FACTS
sib.fastconf.EADock3: Evaluating binding mode 6/8 with FACTS
sib.fastconf.EADock3: Evaluating binding mode 7/8 with FACTS
sib.fastconf.EADock3: Evaluating cluster 12/33
sib.fastconf.EADock3: Evaluating binding mode 0/8 with FACTS
sib.fastconf.EADock3: Evaluating binding mode 1/8 with FACTS
sib.fastconf.EADock3: Evaluating binding mode 2/8 with FACTS
sib.fastconf.EADock3: Evaluating binding mode 3/8 with FACTS
sib.fastconf.EADock3: Evaluating binding mode 4/8 with FACTS
sib.fastconf.EADock3: Evaluating binding mode 5/8 with FACTS
sib.fastconf.EADock3: Evaluating binding mode 6/8 with FACTS
sib.fastconf.EADock3: Evaluating binding mode 7/8 with FACTS
sib.fastconf.EADock3: Evaluating cluster 13/33
sib.fastconf.EADock3: Evaluating binding mode 0/8 with FACTS
sib.fastconf.EADock3: Evaluating binding mode 1/8 with FACTS
sib.fastconf.EADock3: Evaluating binding mode 2/8 with FACTS
sib.fastconf.EADock3: Evaluating binding mode 3/8 with FACTS
sib.fastconf.EADock3: Evaluating binding mode 4/8 with FACTS
sib.fastconf.EADock3: Evaluating binding mode 5/8 with FACTS
sib.fastconf.EADock3: Evaluating binding mode 6/8 with FACTS
sib.fastconf.EADock3: Evaluating binding mode 7/8 with FACTS
sib.fastconf.EADock3: Evaluating cluster 14/33
sib.fastconf.EADock3: Evaluating binding mode 0/8 with FACTS
sib.fastconf.EADock3: Evaluating binding mode 1/8 with FACTS
sib.fastconf.EADock3: Evaluating binding mode 2/8 with FACTS
sib.fastconf.EADock3: Evaluating binding mode 3/8 with FACTS
sib.fastconf.EADock3: Evaluating binding mode 4/8 with FACTS
sib.fastconf.EADock3: Evaluating binding mode 5/8 with FACTS
sib.fastconf.EADock3: Evaluating binding mode 6/8 with FACTS
sib.fastconf.EADock3: Evaluating binding mode 7/8 with FACTS
sib.fastconf.EADock3: Evaluating cluster 15/33
sib.fastconf.EADock3: Evaluating binding mode 0/8 with FACTS
sib.fastconf.EADock3: Evaluating binding mode 1/8 with FACTS
sib.fastconf.EADock3: Evaluating binding mode 2/8 with FACTS
sib.fastconf.EADock3: Evaluating binding mode 3/8 with FACTS
sib.fastconf.EADock3: Evaluating binding mode 4/8 with FACTS
sib.fastconf.EADock3: Evaluating binding mode 5/8 with FACTS
sib.fastconf.EADock3: Evaluating binding mode 6/8 with FACTS
sib.fastconf.EADock3: Evaluating binding mode 7/8 with FACTS
sib.fastconf.EADock3: Evaluating cluster 16/33
sib.fastconf.EADock3: Evaluating binding mode 0/8 with FACTS
sib.fastconf.EADock3: Evaluating binding mode 1/8 with FACTS
sib.fastconf.EADock3: Evaluating binding mode 2/8 with FACTS
sib.fastconf.EADock3: Evaluating binding mode 3/8 with FACTS
sib.fastconf.EADock3: Evaluating binding mode 4/8 with FACTS
sib.fastconf.EADock3: Evaluating binding mode 5/8 with FACTS
sib.fastconf.EADock3: Evaluating binding mode 6/8 with FACTS
sib.fastconf.EADock3: Evaluating binding mode 7/8 with FACTS
sib.fastconf.EADock3: Evaluating cluster 17/33
sib.fastconf.EADock3: Evaluating binding mode 0/8 with FACTS
sib.fastconf.EADock3: Evaluating binding mode 1/8 with FACTS
sib.fastconf.EADock3: Evaluating binding mode 2/8 with FACTS
sib.fastconf.EADock3: Evaluating binding mode 3/8 with FACTS
sib.fastconf.EADock3: Evaluating binding mode 4/8 with FACTS
sib.fastconf.EADock3: Evaluating binding mode 5/8 with FACTS
sib.fastconf.EADock3: Evaluating binding mode 6/8 with FACTS
sib.fastconf.EADock3: Evaluating binding mode 7/8 with FACTS
sib.fastconf.EADock3: Evaluating cluster 18/33
sib.fastconf.EADock3: Evaluating binding mode 0/8 with FACTS
sib.fastconf.EADock3: Evaluating binding mode 1/8 with FACTS
sib.fastconf.EADock3: Evaluating binding mode 2/8 with FACTS
sib.fastconf.EADock3: Evaluating binding mode 3/8 with FACTS
sib.fastconf.EADock3: Evaluating binding mode 4/8 with FACTS
sib.fastconf.EADock3: Evaluating binding mode 5/8 with FACTS
sib.fastconf.EADock3: Evaluating binding mode 6/8 with FACTS
sib.fastconf.EADock3: Evaluating binding mode 7/8 with FACTS
sib.fastconf.EADock3: Evaluating cluster 19/33
sib.fastconf.EADock3: Evaluating binding mode 0/8 with FACTS
sib.fastconf.EADock3: Evaluating binding mode 1/8 with FACTS
sib.fastconf.EADock3: Evaluating binding mode 2/8 with FACTS
sib.fastconf.EADock3: Evaluating binding mode 3/8 with FACTS
sib.fastconf.EADock3: Evaluating binding mode 4/8 with FACTS
sib.fastconf.EADock3: Evaluating binding mode 5/8 with FACTS
sib.fastconf.EADock3: Evaluating binding mode 6/8 with FACTS
sib.fastconf.EADock3: Evaluating binding mode 7/8 with FACTS
sib.fastconf.EADock3: Evaluating cluster 20/33
sib.fastconf.EADock3: Evaluating binding mode 0/4 with FACTS
sib.fastconf.EADock3: Evaluating binding mode 1/4 with FACTS
sib.fastconf.EADock3: Evaluating binding mode 2/4 with FACTS
sib.fastconf.EADock3: Evaluating binding mode 3/4 with FACTS
sib.fastconf.EADock3: Evaluating cluster 21/33
sib.fastconf.EADock3: Evaluating binding mode 0/4 with FACTS
sib.fastconf.EADock3: Evaluating binding mode 1/4 with FACTS
sib.fastconf.EADock3: Evaluating binding mode 2/4 with FACTS
sib.fastconf.EADock3: Evaluating binding mode 3/4 with FACTS
sib.fastconf.EADock3: Evaluating cluster 22/33
sib.fastconf.EADock3: Evaluating binding mode 0/8 with FACTS
sib.fastconf.EADock3: Evaluating binding mode 1/8 with FACTS
sib.fastconf.EADock3: Evaluating binding mode 2/8 with FACTS
sib.fastconf.EADock3: Evaluating binding mode 3/8 with FACTS
sib.fastconf.EADock3: Evaluating binding mode 4/8 with FACTS
sib.fastconf.EADock3: Evaluating binding mode 5/8 with FACTS
sib.fastconf.EADock3: Evaluating binding mode 6/8 with FACTS
sib.fastconf.EADock3: Evaluating binding mode 7/8 with FACTS
sib.fastconf.EADock3: Evaluating cluster 23/33
sib.fastconf.EADock3: Evaluating binding mode 0/8 with FACTS
sib.fastconf.EADock3: Evaluating binding mode 1/8 with FACTS
sib.fastconf.EADock3: Evaluating binding mode 2/8 with FACTS
sib.fastconf.EADock3: Evaluating binding mode 3/8 with FACTS
sib.fastconf.EADock3: Evaluating binding mode 4/8 with FACTS
sib.fastconf.EADock3: Evaluating binding mode 5/8 with FACTS
sib.fastconf.EADock3: Evaluating binding mode 6/8 with FACTS
sib.fastconf.EADock3: Evaluating binding mode 7/8 with FACTS
sib.fastconf.EADock3: Evaluating cluster 24/33
sib.fastconf.EADock3: Evaluating binding mode 0/8 with FACTS
sib.fastconf.EADock3: Evaluating binding mode 1/8 with FACTS
sib.fastconf.EADock3: Evaluating binding mode 2/8 with FACTS
sib.fastconf.EADock3: Evaluating binding mode 3/8 with FACTS
sib.fastconf.EADock3: Evaluating binding mode 4/8 with FACTS
sib.fastconf.EADock3: Evaluating binding mode 5/8 with FACTS
sib.fastconf.EADock3: Evaluating binding mode 6/8 with FACTS
sib.fastconf.EADock3: Evaluating binding mode 7/8 with FACTS
sib.fastconf.EADock3: Evaluating cluster 25/33
sib.fastconf.EADock3: Evaluating binding mode 0/8 with FACTS
sib.fastconf.EADock3: Evaluating binding mode 1/8 with FACTS
sib.fastconf.EADock3: Evaluating binding mode 2/8 with FACTS
sib.fastconf.EADock3: Evaluating binding mode 3/8 with FACTS
sib.fastconf.EADock3: Evaluating binding mode 4/8 with FACTS
sib.fastconf.EADock3: Evaluating binding mode 5/8 with FACTS
sib.fastconf.EADock3: Evaluating binding mode 6/8 with FACTS
sib.fastconf.EADock3: Evaluating binding mode 7/8 with FACTS
sib.fastconf.EADock3: Evaluating cluster 26/33
sib.fastconf.EADock3: Evaluating binding mode 0/8 with FACTS
sib.fastconf.EADock3: Evaluating binding mode 1/8 with FACTS
sib.fastconf.EADock3: Evaluating binding mode 2/8 with FACTS
sib.fastconf.EADock3: Evaluating binding mode 3/8 with FACTS
sib.fastconf.EADock3: Evaluating binding mode 4/8 with FACTS
sib.fastconf.EADock3: Evaluating binding mode 5/8 with FACTS
sib.fastconf.EADock3: Evaluating binding mode 6/8 with FACTS
sib.fastconf.EADock3: Evaluating binding mode 7/8 with FACTS
sib.fastconf.EADock3: Evaluating cluster 27/33
sib.fastconf.EADock3: Evaluating binding mode 0/8 with FACTS
sib.fastconf.EADock3: Evaluating binding mode 1/8 with FACTS
sib.fastconf.EADock3: Evaluating binding mode 2/8 with FACTS
sib.fastconf.EADock3: Evaluating binding mode 3/8 with FACTS
sib.fastconf.EADock3: Evaluating binding mode 4/8 with FACTS
sib.fastconf.EADock3: Evaluating binding mode 5/8 with FACTS
sib.fastconf.EADock3: Evaluating binding mode 6/8 with FACTS
sib.fastconf.EADock3: Evaluating binding mode 7/8 with FACTS
sib.fastconf.EADock3: Evaluating cluster 28/33
sib.fastconf.EADock3: Evaluating binding mode 0/8 with FACTS
sib.fastconf.EADock3: Evaluating binding mode 1/8 with FACTS
sib.fastconf.EADock3: Evaluating binding mode 2/8 with FACTS
sib.fastconf.EADock3: Evaluating binding mode 3/8 with FACTS
sib.fastconf.EADock3: Evaluating binding mode 4/8 with FACTS
sib.fastconf.EADock3: Evaluating binding mode 5/8 with FACTS
sib.fastconf.EADock3: Evaluating binding mode 6/8 with FACTS
sib.fastconf.EADock3: Evaluating binding mode 7/8 with FACTS
sib.fastconf.EADock3: Evaluating cluster 29/33
sib.fastconf.EADock3: Evaluating binding mode 0/8 with FACTS
sib.fastconf.EADock3: Evaluating binding mode 1/8 with FACTS
sib.fastconf.EADock3: Evaluating binding mode 2/8 with FACTS
sib.fastconf.EADock3: Evaluating binding mode 3/8 with FACTS
sib.fastconf.EADock3: Evaluating binding mode 4/8 with FACTS
sib.fastconf.EADock3: Evaluating binding mode 5/8 with FACTS
sib.fastconf.EADock3: Evaluating binding mode 6/8 with FACTS
sib.fastconf.EADock3: Evaluating binding mode 7/8 with FACTS
sib.fastconf.EADock3: Evaluating cluster 30/33
sib.fastconf.EADock3: Evaluating binding mode 0/8 with FACTS
sib.fastconf.EADock3: Evaluating binding mode 1/8 with FACTS
sib.fastconf.EADock3: Evaluating binding mode 2/8 with FACTS
sib.fastconf.EADock3: Evaluating binding mode 3/8 with FACTS
sib.fastconf.EADock3: Evaluating binding mode 4/8 with FACTS
sib.fastconf.EADock3: Evaluating binding mode 5/8 with FACTS
sib.fastconf.EADock3: Evaluating binding mode 6/8 with FACTS
sib.fastconf.EADock3: Evaluating binding mode 7/8 with FACTS
sib.fastconf.EADock3: Evaluating cluster 31/33
sib.fastconf.EADock3: Evaluating binding mode 0/8 with FACTS
sib.fastconf.EADock3: Evaluating binding mode 1/8 with FACTS
sib.fastconf.EADock3: Evaluating binding mode 2/8 with FACTS
sib.fastconf.EADock3: Evaluating binding mode 3/8 with FACTS
sib.fastconf.EADock3: Evaluating binding mode 4/8 with FACTS
sib.fastconf.EADock3: Evaluating binding mode 5/8 with FACTS
sib.fastconf.EADock3: Evaluating binding mode 6/8 with FACTS
sib.fastconf.EADock3: Evaluating binding mode 7/8 with FACTS
sib.fastconf.EADock3: Evaluating cluster 32/33
sib.fastconf.EADock3: Evaluating binding mode 0/8 with FACTS
sib.fastconf.EADock3: Evaluating binding mode 1/8 with FACTS
sib.fastconf.EADock3: Evaluating binding mode 2/8 with FACTS
sib.fastconf.EADock3: Evaluating binding mode 3/8 with FACTS
sib.fastconf.EADock3: Evaluating binding mode 4/8 with FACTS
sib.fastconf.EADock3: Evaluating binding mode 5/8 with FACTS
sib.fastconf.EADock3: Evaluating binding mode 6/8 with FACTS
sib.fastconf.EADock3: Evaluating binding mode 7/8 with FACTS
sib.wrappers.md.charmm.ExtendedCharmmWrapper: CHARMM timers: CPU time: 28.18 seconds
sib.wrappers.md.charmm.ExtendedCharmmWrapper: CHARMM timers: Elapsed time: 28.6635 seconds.
sib.fastconf.EADock3: EADock3Cluster 0 : 8 elements, SimpleFitness: 60.874893, FullFitness: -1158.5511 , RMSD: 18.24612 , elements: [ 59.9731 -1158.5511 18.24612 ] [ 59.9731 -1158.5511 18.24612 ] [ 59.9731 -1158.5511 18.24612 ] [ 59.9731 -1158.5511 18.24612 ] [ 60.8722 -1157.2859 18.288195 ] [ 62.0782 -1155.2079 18.18168 ] [ 62.0782 -1155.2079 18.18168 ] [ 62.0782 -1155.2079 18.18168 ] 
sib.fastconf.EADock3: EADock3Cluster 1 : 8 elements, SimpleFitness: 73.167274, FullFitness: -1157.6226 , RMSD: 26.048765 , elements: [ 72.6748 -1157.6226 26.048765 ] [ 72.6748 -1157.6226 26.048765 ] [ 72.6748 -1157.6226 26.048765 ] [ 73.3626 -1156.778 26.099676 ] [ 73.3626 -1156.778 26.099676 ] [ 73.3626 -1156.778 26.099676 ] [ 73.613 -1156.4092 26.054953 ] [ 73.613 -1156.4092 26.054953 ] 
sib.fastconf.EADock3: EADock3Cluster 2 : 8 elements, SimpleFitness: 73.795944, FullFitness: -1156.5444 , RMSD: 28.223684 , elements: [ 72.2281 -1156.5444 28.223684 ] [ 72.2281 -1156.5444 28.223684 ] [ 72.2281 -1156.5444 28.223684 ] [ 72.2281 -1156.5444 28.223684 ] [ 75.4448 -1155.0952 28.669186 ] [ 75.4448 -1155.0952 28.669186 ] [ 75.2828 -1155.0203 28.543251 ] [ 75.2828 -1155.0203 28.543251 ] 
sib.fastconf.EADock3: EADock3Cluster 3 : 8 elements, SimpleFitness: 75.37433, FullFitness: -1155.2667 , RMSD: 26.810455 , elements: [ 74.8109 -1155.2667 26.810455 ] [ 74.8109 -1155.2667 26.810455 ] [ 75.3553 -1154.3689 26.827148 ] [ 75.3553 -1154.3689 26.827148 ] [ 75.3553 -1154.3689 26.827148 ] [ 75.3553 -1154.3689 26.827148 ] [ 75.9758 -1153.4954 26.908916 ] [ 75.9758 -1153.4954 26.908916 ] 
sib.fastconf.EADock3: EADock3Cluster 4 : 8 elements, SimpleFitness: 76.622955, FullFitness: -1149.6575 , RMSD: 27.293217 , elements: [ 76.1271 -1149.6575 27.293217 ] [ 76.1271 -1149.6575 27.293217 ] [ 76.4295 -1149.2002 27.249666 ] [ 76.4295 -1149.2002 27.249666 ] [ 76.4295 -1149.2002 27.249666 ] [ 77.147 -1148.5248 27.237053 ] [ 77.147 -1148.5248 27.237053 ] [ 77.147 -1148.5248 27.237053 ] 
sib.fastconf.EADock3: EADock3Cluster 5 : 8 elements, SimpleFitness: 69.71803, FullFitness: -1149.32 , RMSD: 16.320114 , elements: [ 69.5998 -1149.32 16.320114 ] [ 69.5998 -1149.32 16.320114 ] [ 69.6528 -1148.9224 16.349413 ] [ 69.6528 -1148.9224 16.349413 ] [ 69.6528 -1148.9224 16.349413 ] [ 69.8621 -1148.5258 16.39471 ] [ 69.8621 -1148.5258 16.39471 ] [ 69.8621 -1148.5258 16.39471 ] 
sib.fastconf.EADock3: EADock3Cluster 6 : 8 elements, SimpleFitness: 69.455475, FullFitness: -1148.9224 , RMSD: 15.834701 , elements: [ 68.8379 -1148.9224 15.834701 ] [ 68.8379 -1148.9224 15.834701 ] [ 68.8379 -1148.9224 15.834701 ] [ 69.6781 -1148.6835 15.854622 ] [ 69.863 -1146.4224 15.908308 ] [ 69.863 -1146.4224 15.908308 ] [ 69.863 -1146.4224 15.908308 ] [ 69.863 -1146.4224 15.908308 ] 
sib.fastconf.EADock3: EADock3Cluster 7 : 8 elements, SimpleFitness: 73.07346, FullFitness: -1148.0557 , RMSD: 16.45664 , elements: [ 72.0736 -1148.0557 16.45664 ] [ 72.0736 -1148.0557 16.45664 ] [ 72.0736 -1148.0557 16.45664 ] [ 73.7128 -1146.1272 16.375729 ] [ 73.7128 -1146.1272 16.375729 ] [ 73.6471 -1145.8257 16.47933 ] [ 73.6471 -1145.8257 16.47933 ] [ 73.6471 -1145.8257 16.47933 ] 
sib.fastconf.EADock3: EADock3Cluster 8 : 8 elements, SimpleFitness: 82.672844, FullFitness: -1147.7988 , RMSD: 27.572294 , elements: [ 81.7113 -1147.7988 27.572294 ] [ 81.7113 -1147.7988 27.572294 ] [ 82.0729 -1147.3291 27.60614 ] [ 82.0729 -1147.3291 27.60614 ] [ 82.0729 -1147.3291 27.60614 ] [ 83.9138 -1146.1702 27.579718 ] [ 83.9138 -1146.1702 27.579718 ] [ 83.9138 -1146.1702 27.579718 ] 
sib.fastconf.EADock3: EADock3Cluster 9 : 8 elements, SimpleFitness: 68.83838, FullFitness: -1147.5703 , RMSD: 15.828952 , elements: [ 68.9158 -1147.5703 15.828952 ] [ 68.9158 -1147.5703 15.828952 ] [ 68.9158 -1147.5703 15.828952 ] [ 68.9158 -1147.5703 15.828952 ] [ 68.4276 -1147.0796 15.802865 ] [ 68.4276 -1147.0796 15.802865 ] [ 68.4276 -1147.0796 15.802865 ] [ 69.761 -1146.2749 15.729619 ] 
sib.fastconf.EADock3: EADock3Cluster 10 : 8 elements, SimpleFitness: 65.966286, FullFitness: -1147.3274 , RMSD: 17.83672 , elements: [ 66.1672 -1147.3274 17.83672 ] [ 66.1672 -1147.3274 17.83672 ] [ 65.8979 -1146.943 17.804956 ] [ 65.8996 -1146.8191 17.816301 ] [ 65.8996 -1146.8191 17.816301 ] [ 65.8996 -1146.8191 17.816301 ] [ 65.8996 -1146.8191 17.816301 ] [ 65.8996 -1146.8191 17.816301 ] 
sib.fastconf.EADock3: EADock3Cluster 11 : 8 elements, SimpleFitness: 72.27479, FullFitness: -1147.179 , RMSD: 17.864466 , elements: [ 71.3447 -1147.179 17.864466 ] [ 71.3447 -1147.179 17.864466 ] [ 71.3447 -1147.179 17.864466 ] [ 71.4808 -1146.2709 17.858673 ] [ 71.4808 -1146.2709 17.858673 ] [ 73.7342 -1143.3231 17.736435 ] [ 73.7342 -1143.3231 17.736435 ] [ 73.7342 -1143.3231 17.736435 ] 
sib.fastconf.EADock3: EADock3Cluster 12 : 8 elements, SimpleFitness: 69.63577, FullFitness: -1147.105 , RMSD: 17.017748 , elements: [ 68.8658 -1147.105 17.017748 ] [ 68.8658 -1147.105 17.017748 ] [ 68.8658 -1147.105 17.017748 ] [ 68.8658 -1147.105 17.017748 ] [ 70.2073 -1146.9662 16.982653 ] [ 70.2073 -1146.9662 16.982653 ] [ 70.6042 -1146.4425 16.968012 ] [ 70.6042 -1146.4425 16.968012 ] 
sib.fastconf.EADock3: EADock3Cluster 13 : 8 elements, SimpleFitness: 66.747574, FullFitness: -1146.8768 , RMSD: 17.717318 , elements: [ 66.9515 -1146.8768 17.717318 ] [ 66.9515 -1146.8768 17.717318 ] [ 66.3361 -1146.2932 17.724749 ] [ 66.3361 -1146.2932 17.724749 ] [ 66.3361 -1146.2932 17.724749 ] [ 67.0231 -1146.1104 17.675014 ] [ 67.0231 -1146.1104 17.675014 ] [ 67.0231 -1146.1104 17.675014 ] 
sib.fastconf.EADock3: EADock3Cluster 14 : 8 elements, SimpleFitness: 70.84391, FullFitness: -1145.732 , RMSD: 16.865728 , elements: [ 70.9051 -1145.732 16.865728 ] [ 70.9051 -1145.732 16.865728 ] [ 70.9051 -1145.732 16.865728 ] [ 70.8074 -1145.51 16.934929 ] [ 70.8074 -1145.51 16.934929 ] [ 70.8074 -1145.51 16.934929 ] [ 70.8069 -1145.1937 16.945368 ] [ 70.8069 -1145.1937 16.945368 ] 
sib.fastconf.EADock3: EADock3Cluster 15 : 8 elements, SimpleFitness: 68.6714, FullFitness: -1145.5002 , RMSD: 16.111816 , elements: [ 68.0772 -1145.5002 16.111816 ] [ 68.0772 -1145.5002 16.111816 ] [ 68.0772 -1145.5002 16.111816 ] [ 68.0816 -1145.1204 16.118893 ] [ 68.0816 -1145.1204 16.118893 ] [ 69.6588 -1142.9004 16.140987 ] [ 69.6588 -1142.9004 16.140987 ] [ 69.6588 -1142.9004 16.140987 ] 
sib.fastconf.EADock3: EADock3Cluster 16 : 8 elements, SimpleFitness: 72.12889, FullFitness: -1144.7618 , RMSD: 18.324287 , elements: [ 71.1925 -1144.7618 18.324287 ] [ 71.1925 -1144.7618 18.324287 ] [ 71.6281 -1144.0508 18.45542 ] [ 72.6036 -1143.8015 18.530546 ] [ 72.6036 -1143.8015 18.530546 ] [ 72.6036 -1143.8015 18.530546 ] [ 72.6036 -1143.8015 18.530546 ] [ 72.6036 -1143.8015 18.530546 ] 
sib.fastconf.EADock3: EADock3Cluster 17 : 8 elements, SimpleFitness: 85.76542, FullFitness: -1144.6577 , RMSD: 25.62773 , elements: [ 85.711 -1144.6577 25.62773 ] [ 85.711 -1144.6577 25.62773 ] [ 85.711 -1144.6577 25.62773 ] [ 85.6695 -1144.6304 25.638615 ] [ 85.6695 -1144.6304 25.638615 ] [ 85.8838 -1144.1855 25.637877 ] [ 85.8838 -1144.1855 25.637877 ] [ 85.8838 -1144.1855 25.637877 ] 
sib.fastconf.EADock3: EADock3Cluster 18 : 8 elements, SimpleFitness: 74.62364, FullFitness: -1144.5314 , RMSD: 16.675175 , elements: [ 72.7337 -1144.5314 16.675175 ] [ 72.7337 -1144.5314 16.675175 ] [ 72.7337 -1144.5314 16.675175 ] [ 75.6327 -1138.7323 16.547817 ] [ 75.6327 -1138.7323 16.547817 ] [ 75.8409 -1138.5636 16.57883 ] [ 75.8409 -1138.5636 16.57883 ] [ 75.8409 -1138.5636 16.57883 ] 
sib.fastconf.EADock3: EADock3Cluster 19 : 8 elements, SimpleFitness: 70.8737, FullFitness: -1144.416 , RMSD: 16.917377 , elements: [ 70.657 -1144.416 16.917377 ] [ 70.5396 -1144.1274 16.937754 ] [ 70.9655 -1143.1404 16.98256 ] [ 70.9655 -1143.1404 16.98256 ] [ 70.9655 -1143.1404 16.98256 ] [ 70.9655 -1143.1404 16.98256 ] [ 70.9655 -1143.1404 16.98256 ] [ 70.9655 -1143.1404 16.98256 ] 
sib.fastconf.EADock3: EADock3Cluster 20 : 8 elements, SimpleFitness: 72.71978, FullFitness: -1143.4862 , RMSD: 16.364946 , elements: [ 72.2986 -1143.4862 16.364946 ] [ 72.2986 -1143.4862 16.364946 ] [ 72.5675 -1142.7433 16.3867 ] [ 72.5675 -1142.7433 16.3867 ] [ 72.5675 -1142.7433 16.3867 ] [ 72.5675 -1142.7433 16.3867 ] [ 73.4455 -1141.0481 16.433321 ] [ 73.4455 -1141.0481 16.433321 ] 
sib.fastconf.EADock3: EADock3Cluster 21 : 8 elements, SimpleFitness: 75.90444, FullFitness: -1143.4468 , RMSD: 15.801547 , elements: [ 76.2017 -1143.4468 15.801547 ] [ 76.2017 -1143.4468 15.801547 ] [ 76.2017 -1143.4468 15.801547 ] [ 75.4858 -1142.916 15.834664 ] [ 75.4858 -1142.916 15.834664 ] [ 75.4858 -1142.916 15.834664 ] [ 76.0865 -1141.467 16.078146 ] [ 76.0865 -1141.467 16.078146 ] 
sib.fastconf.EADock3: EADock3Cluster 22 : 8 elements, SimpleFitness: 71.68539, FullFitness: -1142.8192 , RMSD: 18.046183 , elements: [ 71.5431 -1142.8192 18.046183 ] [ 71.5431 -1142.8192 18.046183 ] [ 71.5431 -1142.8192 18.046183 ] [ 71.5431 -1142.8192 18.046183 ] [ 71.5431 -1142.8192 18.046183 ] [ 71.8374 -1142.3711 18.055065 ] [ 71.8374 -1142.3711 18.055065 ] [ 72.0928 -1142.2129 17.94287 ] 
sib.fastconf.EADock3: EADock3Cluster 23 : 8 elements, SimpleFitness: 68.476425, FullFitness: -1142.2285 , RMSD: 16.620329 , elements: [ 68.3904 -1142.2285 16.620329 ] [ 68.3904 -1142.2285 16.620329 ] [ 68.3904 -1142.2285 16.620329 ] [ 68.3904 -1142.2285 16.620329 ] [ 68.697 -1142.1937 16.570951 ] [ 68.5176 -1142.0308 16.635555 ] [ 68.5176 -1142.0308 16.635555 ] [ 68.5176 -1142.0308 16.635555 ] 
sib.fastconf.EADock3: EADock3Cluster 24 : 8 elements, SimpleFitness: 87.54095, FullFitness: -1141.1904 , RMSD: 27.23535 , elements: [ 87.5437 -1141.1904 27.23535 ] [ 87.5365 -1141.0154 27.238165 ] [ 87.5365 -1141.0154 27.238165 ] [ 87.5365 -1141.0154 27.238165 ] [ 87.5436 -1140.9745 27.21335 ] [ 87.5436 -1140.9745 27.21335 ] [ 87.5436 -1140.9745 27.21335 ] [ 87.5436 -1140.9745 27.21335 ] 
sib.fastconf.EADock3: EADock3Cluster 25 : 8 elements, SimpleFitness: 75.96863, FullFitness: -1140.9698 , RMSD: 16.427195 , elements: [ 75.7804 -1140.9698 16.427195 ] [ 75.7648 -1140.4135 16.397495 ] [ 75.7648 -1140.4135 16.397495 ] [ 76.0878 -1140.1019 16.344795 ] [ 76.0878 -1140.1019 16.344795 ] [ 76.0878 -1140.1019 16.344795 ] [ 76.0878 -1140.1019 16.344795 ] [ 76.0878 -1140.1019 16.344795 ] 
sib.fastconf.EADock3: EADock3Cluster 26 : 8 elements, SimpleFitness: 74.65455, FullFitness: -1140.79 , RMSD: 16.050941 , elements: [ 74.4617 -1140.79 16.050941 ] [ 74.4617 -1140.79 16.050941 ] [ 73.6803 -1140.661 16.060902 ] [ 73.6803 -1140.661 16.060902 ] [ 75.2381 -1140.1171 16.066645 ] [ 75.2381 -1140.1171 16.066645 ] [ 75.2381 -1140.1171 16.066645 ] [ 75.2381 -1140.1171 16.066645 ] 
sib.fastconf.EADock3: EADock3Cluster 27 : 8 elements, SimpleFitness: 77.53114, FullFitness: -1139.4594 , RMSD: 16.6672 , elements: [ 77.1328 -1139.4594 16.6672 ] [ 77.1328 -1139.4594 16.6672 ] [ 77.1328 -1139.4594 16.6672 ] [ 77.4496 -1138.6682 16.758942 ] [ 77.4496 -1138.6682 16.758942 ] [ 77.4496 -1138.6682 16.758942 ] [ 78.251 -1137.6274 16.700832 ] [ 78.251 -1137.6274 16.700832 ] 
sib.fastconf.EADock3: EADock3Cluster 28 : 8 elements, SimpleFitness: 75.265015, FullFitness: -1138.9436 , RMSD: 19.291355 , elements: [ 74.8266 -1138.9436 19.291355 ] [ 74.8266 -1138.9436 19.291355 ] [ 75.222 -1138.3373 19.310627 ] [ 75.222 -1138.3373 19.310627 ] [ 75.222 -1138.3373 19.310627 ] [ 75.6003 -1138.2454 19.164438 ] [ 75.6003 -1138.2454 19.164438 ] [ 75.6003 -1138.2454 19.164438 ] 
sib.fastconf.EADock3: EADock3Cluster 29 : 8 elements, SimpleFitness: 74.26896, FullFitness: -1137.102 , RMSD: 17.724304 , elements: [ 74.8824 -1137.102 17.724304 ] [ 73.9299 -1136.9475 17.806189 ] [ 73.9299 -1136.9475 17.806189 ] [ 73.9299 -1136.9475 17.806189 ] [ 73.9299 -1136.9475 17.806189 ] [ 73.9299 -1136.9475 17.806189 ] [ 74.8099 -1136.0614 17.764866 ] [ 74.8099 -1136.0614 17.764866 ] 
sib.fastconf.EADock3: EADock3Cluster 30 : 8 elements, SimpleFitness: 82.9628, FullFitness: -1135.9633 , RMSD: 17.80289 , elements: [ 82.4206 -1135.9633 17.80289 ] [ 82.635 -1135.2369 17.774035 ] [ 82.635 -1135.2369 17.774035 ] [ 82.635 -1135.2369 17.774035 ] [ 82.635 -1135.2369 17.774035 ] [ 83.5806 -1133.6348 17.854445 ] [ 83.5806 -1133.6348 17.854445 ] [ 83.5806 -1133.6348 17.854445 ] 
sib.fastconf.EADock3: EADock3Cluster 31 : 4 elements, SimpleFitness: 72.76347, FullFitness: -1135.8446 , RMSD: 16.904795 , elements: [ 72.8265 -1135.8446 16.904795 ] [ 72.721 -1135.4413 16.884449 ] [ 72.721 -1135.4413 16.884449 ] [ 72.7854 -1135.3596 16.950947 ] 
sib.fastconf.EADock3: EADock3Cluster 32 : 4 elements, SimpleFitness: 82.257225, FullFitness: -1131.9717 , RMSD: 17.092962 , elements: [ 81.4196 -1131.9717 17.092962 ] [ 81.996 -1131.0723 17.099152 ] [ 81.996 -1131.0723 17.099152 ] [ 83.6173 -1128.5101 17.094343 ] 
sib.wrappers.md.charmm.ExtendedCharmmWrapper: CHARMM timers: CPU time: 1.94 seconds
sib.wrappers.md.charmm.ExtendedCharmmWrapper: CHARMM timers: Elapsed time: 1.95149 seconds.
sib.wrappers.md.charmm.ExtendedCharmmWrapper: CHARMM timers: CPU time: 17.87 seconds
sib.wrappers.md.charmm.ExtendedCharmmWrapper: CHARMM timers: Elapsed time: 17.9797 seconds.
sib.fastconf.EADock3$Flusher: Closing java.util.zip.ZipOutputStream@50b97a54
sib.fastconf.EADock3$Flusher: Closing java.util.zip.ZipOutputStream@11297ba3
