# Supplementary material for: Exploring the mechanism of Alisma orientale for the treatment of pregnancy induced hypertension and potential hepato-nephrotoxicity by using network pharmacology, network toxicology, molecular docking and molecular dynamics simulation
Source: Front Pharmacol. 2022 Nov 15;13:1027112. doi: 10.3389/fphar.2022.1027112 (PMC9705790; doi:10.3389/fphar.2022.1027112)
Supplement: Supplementary file 6 [file DataSheet4.zip › BCL2L1/BCLE23/target.pdb]

REMARK  PYCHARMM CRD
REMARK   DATE:    10/ 5/22      4: 9: 6      CREATED BY USER: root
REMARK 
ATOM      1 N    SER     2      17.082  11.075  17.420  1.00  1.00      1S   
ATOM      2 HT1  SER     2      17.586  10.383  16.826  1.00  0.00      1S   
ATOM      3 HT2  SER     2      17.138  12.015  16.984  1.00  0.00      1S   
ATOM      4 HT3  SER     2      16.081  10.785  17.493  1.00  0.00      1S   
ATOM      5 CA   SER     2      17.691  11.092  18.780  1.00  1.00      1S   
ATOM      6 HA   SER     2      18.206  12.036  18.879  1.00  0.00      1S   
ATOM      7 CB   SER     2      16.588  10.964  19.868  1.00  1.00      1S   
ATOM      8 HB1  SER     2      15.792  11.719  19.682  1.00  0.00      1S   
ATOM      9 HB2  SER     2      17.020  11.158  20.872  1.00  0.00      1S   
ATOM     10 OG   SER     2      15.985   9.673  19.877  1.00  1.00      1S   
ATOM     11 HG1  SER     2      15.282   9.700  20.540  1.00  0.00      1S   
ATOM     12 C    SER     2      18.693   9.980  18.924  1.00  1.00      1S   
ATOM     13 O    SER     2      18.620   8.994  18.196  1.00  1.00      1S   
ATOM     14 N    GLN     3      19.641  10.091  19.887  1.00  1.00      1S   
ATOM     15 HN   GLN     3      19.692  10.887  20.485  1.00  0.00      1S   
ATOM     16 CA   GLN     3      20.667   9.088  20.104  1.00  1.00      1S   
ATOM     17 HA   GLN     3      21.153   8.916  19.155  1.00  0.00      1S   
ATOM     18 CB   GLN     3      21.731   9.535  21.140  1.00  1.00      1S   
ATOM     19 HB1  GLN     3      21.232   9.723  22.116  1.00  0.00      1S   
ATOM     20 HB2  GLN     3      22.162  10.504  20.802  1.00  0.00      1S   
ATOM     21 CG   GLN     3      22.893   8.540  21.374  1.00  1.00      1S   
ATOM     22 HG1  GLN     3      22.496   7.586  21.781  1.00  0.00      1S   
ATOM     23 HG2  GLN     3      23.594   8.967  22.123  1.00  0.00      1S   
ATOM     24 CD   GLN     3      23.670   8.280  20.078  1.00  1.00      1S   
ATOM     25 OE1  GLN     3      23.936   9.197  19.294  1.00  1.00      1S   
ATOM     26 NE2  GLN     3      24.054   6.991  19.848  1.00  1.00      1S   
ATOM     27 HE21 GLN     3      23.908   6.279  20.539  1.00  0.00      1S   
ATOM     28 HE22 GLN     3      24.500   6.760  18.987  1.00  0.00      1S   
ATOM     29 C    GLN     3      20.063   7.785  20.544  1.00  1.00      1S   
ATOM     30 O    GLN     3      20.459   6.728  20.068  1.00  1.00      1S   
ATOM     31 N    SER     4      19.043   7.837  21.424  1.00  1.00      1S   
ATOM     32 HN   SER     4      18.703   8.707  21.771  1.00  0.00      1S   
ATOM     33 CA   SER     4      18.359   6.673  21.929  1.00  1.00      1S   
ATOM     34 HA   SER     4      19.107   6.017  22.354  1.00  0.00      1S   
ATOM     35 CB   SER     4      17.363   7.049  23.042  1.00  1.00      1S   
ATOM     36 HB1  SER     4      17.922   7.435  23.922  1.00  0.00      1S   
ATOM     37 HB2  SER     4      16.788   6.156  23.356  1.00  0.00      1S   
ATOM     38 OG   SER     4      16.455   8.056  22.611  1.00  1.00      1S   
ATOM     39 HG1  SER     4      15.889   8.252  23.364  1.00  0.00      1S   
ATOM     40 C    SER     4      17.646   5.897  20.845  1.00  1.00      1S   
ATOM     41 O    SER     4      17.698   4.672  20.838  1.00  1.00      1S   
ATOM     42 N    ASN     5      16.992   6.583  19.879  1.00  1.00      1S   
ATOM     43 HN   ASN     5      16.942   7.581  19.892  1.00  0.00      1S   
ATOM     44 CA   ASN     5      16.328   5.927  18.773  1.00  1.00      1S   
ATOM     45 HA   ASN     5      15.790   5.076  19.168  1.00  0.00      1S   
ATOM     46 CB   ASN     5      15.361   6.863  18.016  1.00  1.00      1S   
ATOM     47 HB1  ASN     5      15.134   6.474  17.003  1.00  0.00      1S   
ATOM     48 HB2  ASN     5      15.818   7.869  17.911  1.00  0.00      1S   
ATOM     49 CG   ASN     5      14.044   6.937  18.793  1.00  1.00      1S   
ATOM     50 OD1  ASN     5      13.613   5.969  19.427  1.00  1.00      1S   
ATOM     51 ND2  ASN     5      13.371   8.114  18.729  1.00  1.00      1S   
ATOM     52 HD21 ASN     5      13.730   8.874  18.179  1.00  0.00      1S   
ATOM     53 HD22 ASN     5      12.512   8.216  19.227  1.00  0.00      1S   
ATOM     54 C    ASN     5      17.316   5.342  17.802  1.00  1.00      1S   
ATOM     55 O    ASN     5      17.053   4.280  17.247  1.00  1.00      1S   
ATOM     56 N    ARG     6      18.501   5.969  17.616  1.00  1.00      1S   
ATOM     57 HN   ARG     6      18.697   6.848  18.048  1.00  0.00      1S   
ATOM     58 CA   ARG     6      19.572   5.400  16.824  1.00  1.00      1S   
ATOM     59 HA   ARG     6      19.165   5.161  15.851  1.00  0.00      1S   
ATOM     60 CB   ARG     6      20.750   6.381  16.623  1.00  1.00      1S   
ATOM     61 HB1  ARG     6      21.578   5.854  16.098  1.00  0.00      1S   
ATOM     62 HB2  ARG     6      21.133   6.734  17.603  1.00  0.00      1S   
ATOM     63 CG   ARG     6      20.341   7.580  15.752  1.00  1.00      1S   
ATOM     64 HG1  ARG     6      19.601   8.209  16.280  1.00  0.00      1S   
ATOM     65 HG2  ARG     6      19.832   7.171  14.854  1.00  0.00      1S   
ATOM     66 CD   ARG     6      21.501   8.455  15.261  1.00  1.00      1S   
ATOM     67 HD1  ARG     6      21.144   9.184  14.502  1.00  0.00      1S   
ATOM     68 HD2  ARG     6      22.282   7.818  14.794  1.00  0.00      1S   
ATOM     69 NE   ARG     6      22.125   9.185  16.416  1.00  1.00      1S   
ATOM     70 HE   ARG     6      22.912   8.762  16.867  1.00  0.00      1S   
ATOM     71 CZ   ARG     6      21.766  10.447  16.790  1.00  1.00      1S   
ATOM     72 NH1  ARG     6      20.700  11.081  16.236  1.00  1.00      1S   
ATOM     73 HH11 ARG     6      20.132  10.605  15.562  1.00  0.00      1S   
ATOM     74 HH12 ARG     6      20.484  12.015  16.507  1.00  0.00      1S   
ATOM     75 NH2  ARG     6      22.486  11.088  17.749  1.00  1.00      1S   
ATOM     76 HH21 ARG     6      22.244  12.014  18.028  1.00  0.00      1S   
ATOM     77 HH22 ARG     6      23.226  10.597  18.216  1.00  0.00      1S   
ATOM     78 C    ARG     6      20.086   4.110  17.427  1.00  1.00      1S   
ATOM     79 O    ARG     6      20.352   3.150  16.710  1.00  1.00      1S   
ATOM     80 N    GLU     7      20.186   4.043  18.774  1.00  1.00      1S   
ATOM     81 HN   GLU     7      19.978   4.838  19.341  1.00  0.00      1S   
ATOM     82 CA   GLU     7      20.610   2.863  19.495  1.00  1.00      1S   
ATOM     83 HA   GLU     7      21.524   2.505  19.040  1.00  0.00      1S   
ATOM     84 CB   GLU     7      20.878   3.169  20.985  1.00  1.00      1S   
ATOM     85 HB1  GLU     7      21.082   2.231  21.543  1.00  0.00      1S   
ATOM     86 HB2  GLU     7      19.954   3.614  21.409  1.00  0.00      1S   
ATOM     87 CG   GLU     7      22.015   4.184  21.235  1.00  1.00      1S   
ATOM     88 HG1  GLU     7      21.885   4.635  22.243  1.00  0.00      1S   
ATOM     89 HG2  GLU     7      21.964   4.997  20.486  1.00  0.00      1S   
ATOM     90 CD   GLU     7      23.416   3.578  21.170  1.00  1.00      1S   
ATOM     91 OE1  GLU     7      23.544   2.326  21.156  1.00  1.00      1S   
ATOM     92 OE2  GLU     7      24.384   4.384  21.165  1.00  1.00      1S   
ATOM     93 C    GLU     7      19.580   1.754  19.414  1.00  1.00      1S   
ATOM     94 O    GLU     7      19.951   0.590  19.284  1.00  1.00      1S   
ATOM     95 N    LEU     8      18.259   2.078  19.459  1.00  1.00      1S   
ATOM     96 HN   LEU     8      17.968   3.025  19.581  1.00  0.00      1S   
ATOM     97 CA   LEU     8      17.190   1.099  19.332  1.00  1.00      1S   
ATOM     98 HA   LEU     8      17.382   0.307  20.041  1.00  0.00      1S   
ATOM     99 CB   LEU     8      15.765   1.671  19.553  1.00  1.00      1S   
ATOM    100 HB1  LEU     8      15.014   0.899  19.265  1.00  0.00      1S   
ATOM    101 HB2  LEU     8      15.617   2.546  18.882  1.00  0.00      1S   
ATOM    102 CG   LEU     8      15.421   2.097  20.998  1.00  1.00      1S   
ATOM    103 HG   LEU     8      16.087   2.939  21.282  1.00  0.00      1S   
ATOM    104 CD1  LEU     8      13.973   2.615  21.055  1.00  1.00      1S   
ATOM    105 HD11 LEU     8      13.263   1.804  20.784  1.00  0.00      1S   
ATOM    106 HD12 LEU     8      13.836   3.454  20.341  1.00  0.00      1S   
ATOM    107 HD13 LEU     8      13.727   2.974  22.076  1.00  0.00      1S   
ATOM    108 CD2  LEU     8      15.629   0.971  22.028  1.00  1.00      1S   
ATOM    109 HD21 LEU     8      16.691   0.652  22.058  1.00  0.00      1S   
ATOM    110 HD22 LEU     8      14.999   0.093  21.771  1.00  0.00      1S   
ATOM    111 HD23 LEU     8      15.347   1.324  23.042  1.00  0.00      1S   
ATOM    112 C    LEU     8      17.183   0.473  17.961  1.00  1.00      1S   
ATOM    113 O    LEU     8      16.981  -0.733  17.836  1.00  1.00      1S   
ATOM    114 N    VAL     9      17.428   1.283  16.902  1.00  1.00      1S   
ATOM    115 HN   VAL     9      17.565   2.263  17.036  1.00  0.00      1S   
ATOM    116 CA   VAL     9      17.519   0.833  15.527  1.00  1.00      1S   
ATOM    117 HA   VAL     9      16.610   0.299  15.294  1.00  0.00      1S   
ATOM    118 CB   VAL     9      17.656   1.990  14.543  1.00  1.00      1S   
ATOM    119 HB   VAL     9      18.433   2.700  14.906  1.00  0.00      1S   
ATOM    120 CG1  VAL     9      18.062   1.495  13.141  1.00  1.00      1S   
ATOM    121 HG11 VAL     9      17.397   0.670  12.809  1.00  0.00      1S   
ATOM    122 HG12 VAL     9      19.115   1.143  13.127  1.00  0.00      1S   
ATOM    123 HG13 VAL     9      17.974   2.329  12.416  1.00  0.00      1S   
ATOM    124 CG2  VAL     9      16.308   2.734  14.464  1.00  1.00      1S   
ATOM    125 HG21 VAL     9      15.991   3.109  15.456  1.00  0.00      1S   
ATOM    126 HG22 VAL     9      15.516   2.056  14.083  1.00  0.00      1S   
ATOM    127 HG23 VAL     9      16.392   3.599  13.772  1.00  0.00      1S   
ATOM    128 C    VAL     9      18.644  -0.158  15.373  1.00  1.00      1S   
ATOM    129 O    VAL     9      18.412  -1.270  14.909  1.00  1.00      1S   
ATOM    130 N    VAL    10      19.879   0.200  15.797  1.00  1.00      1S   
ATOM    131 HN   VAL    10      20.044   1.103  16.192  1.00  0.00      1S   
ATOM    132 CA   VAL    10      21.049  -0.651  15.675  1.00  1.00      1S   
ATOM    133 HA   VAL    10      21.149  -0.901  14.628  1.00  0.00      1S   
ATOM    134 CB   VAL    10      22.324   0.066  16.110  1.00  1.00      1S   
ATOM    135 HB   VAL    10      22.185   0.493  17.129  1.00  0.00      1S   
ATOM    136 CG1  VAL    10      23.531  -0.895  16.140  1.00  1.00      1S   
ATOM    137 HG11 VAL    10      23.611  -1.451  15.182  1.00  0.00      1S   
ATOM    138 HG12 VAL    10      23.433  -1.624  16.969  1.00  0.00      1S   
ATOM    139 HG13 VAL    10      24.470  -0.326  16.298  1.00  0.00      1S   
ATOM    140 CG2  VAL    10      22.592   1.220  15.120  1.00  1.00      1S   
ATOM    141 HG21 VAL    10      21.753   1.943  15.098  1.00  0.00      1S   
ATOM    142 HG22 VAL    10      22.735   0.819  14.094  1.00  0.00      1S   
ATOM    143 HG23 VAL    10      23.514   1.764  15.415  1.00  0.00      1S   
ATOM    144 C    VAL    10      20.863  -1.958  16.421  1.00  1.00      1S   
ATOM    145 O    VAL    10      21.182  -3.016  15.885  1.00  1.00      1S   
ATOM    146 N    ASP    11      20.287  -1.923  17.648  1.00  1.00      1S   
ATOM    147 HN   ASP    11      20.016  -1.057  18.063  1.00  0.00      1S   
ATOM    148 CA   ASP    11      20.026  -3.101  18.450  1.00  1.00      1S   
ATOM    149 HA   ASP    11      20.970  -3.614  18.578  1.00  0.00      1S   
ATOM    150 CB   ASP    11      19.467  -2.717  19.845  1.00  1.00      1S   
ATOM    151 HB1  ASP    11      18.518  -2.152  19.738  1.00  0.00      1S   
ATOM    152 HB2  ASP    11      20.202  -2.062  20.360  1.00  0.00      1S   
ATOM    153 CG   ASP    11      19.231  -3.955  20.709  1.00  1.00      1S   
ATOM    154 OD1  ASP    11      20.215  -4.451  21.315  1.00  1.00      1S   
ATOM    155 OD2  ASP    11      18.067  -4.435  20.744  1.00  1.00      1S   
ATOM    156 C    ASP    11      19.066  -4.055  17.766  1.00  1.00      1S   
ATOM    157 O    ASP    11      19.328  -5.254  17.709  1.00  1.00      1S   
ATOM    158 N    PHE    12      17.933  -3.538  17.235  1.00  1.00      1S   
ATOM    159 HN   PHE    12      17.742  -2.558  17.291  1.00  0.00      1S   
ATOM    160 CA   PHE    12      16.899  -4.335  16.613  1.00  1.00      1S   
ATOM    161 HA   PHE    12      16.618  -5.102  17.323  1.00  0.00      1S   
ATOM    162 CB   PHE    12      15.651  -3.475  16.272  1.00  1.00      1S   
ATOM    163 HB1  PHE    12      15.893  -2.720  15.493  1.00  0.00      1S   
ATOM    164 HB2  PHE    12      15.319  -2.933  17.185  1.00  0.00      1S   
ATOM    165 CG   PHE    12      14.501  -4.328  15.794  1.00  1.00      1S   
ATOM    166 CD1  PHE    12      14.383  -4.664  14.433  1.00  1.00      1S   
ATOM    167 HD1  PHE    12      15.102  -4.286  13.722  1.00  0.00      1S   
ATOM    168 CE1  PHE    12      13.365  -5.518  13.996  1.00  1.00      1S   
ATOM    169 HE1  PHE    12      13.302  -5.792  12.954  1.00  0.00      1S   
ATOM    170 CZ   PHE    12      12.413  -5.993  14.904  1.00  1.00      1S   
ATOM    171 HZ   PHE    12      11.612  -6.631  14.561  1.00  0.00      1S   
ATOM    172 CD2  PHE    12      13.561  -4.838  16.704  1.00  1.00      1S   
ATOM    173 HD2  PHE    12      13.650  -4.605  17.754  1.00  0.00      1S   
ATOM    174 CE2  PHE    12      12.510  -5.649  16.258  1.00  1.00      1S   
ATOM    175 HE2  PHE    12      11.782  -6.024  16.959  1.00  0.00      1S   
ATOM    176 C    PHE    12      17.423  -5.010  15.364  1.00  1.00      1S   
ATOM    177 O    PHE    12      17.163  -6.190  15.138  1.00  1.00      1S   
ATOM    178 N    LEU    13      18.190  -4.273  14.530  1.00  1.00      1S   
ATOM    179 HN   LEU    13      18.388  -3.313  14.726  1.00  0.00      1S   
ATOM    180 CA   LEU    13      18.743  -4.789  13.300  1.00  1.00      1S   
ATOM    181 HA   LEU    13      17.944  -5.277  12.761  1.00  0.00      1S   
ATOM    182 CB   LEU    13      19.351  -3.677  12.417  1.00  1.00      1S   
ATOM    183 HB1  LEU    13      19.831  -4.133  11.523  1.00  0.00      1S   
ATOM    184 HB2  LEU    13      20.140  -3.145  12.994  1.00  0.00      1S   
ATOM    185 CG   LEU    13      18.320  -2.636  11.920  1.00  1.00      1S   
ATOM    186 HG   LEU    13      17.861  -2.145  12.806  1.00  0.00      1S   
ATOM    187 CD1  LEU    13      19.024  -1.535  11.110  1.00  1.00      1S   
ATOM    188 HD11 LEU    13      19.545  -1.969  10.232  1.00  0.00      1S   
ATOM    189 HD12 LEU    13      19.775  -1.019  11.745  1.00  0.00      1S   
ATOM    190 HD13 LEU    13      18.289  -0.785  10.752  1.00  0.00      1S   
ATOM    191 CD2  LEU    13      17.159  -3.269  11.136  1.00  1.00      1S   
ATOM    192 HD21 LEU    13      16.564  -3.947  11.783  1.00  0.00      1S   
ATOM    193 HD22 LEU    13      17.542  -3.850  10.273  1.00  0.00      1S   
ATOM    194 HD23 LEU    13      16.475  -2.483  10.756  1.00  0.00      1S   
ATOM    195 C    LEU    13      19.794  -5.838  13.557  1.00  1.00      1S   
ATOM    196 O    LEU    13      19.835  -6.843  12.853  1.00  1.00      1S   
ATOM    197 N    SER    14      20.640  -5.657  14.599  1.00  1.00      1S   
ATOM    198 HN   SER    14      20.608  -4.824  15.150  1.00  0.00      1S   
ATOM    199 CA   SER    14      21.648  -6.624  14.994  1.00  1.00      1S   
ATOM    200 HA   SER    14      22.229  -6.868  14.115  1.00  0.00      1S   
ATOM    201 CB   SER    14      22.595  -6.087  16.093  1.00  1.00      1S   
ATOM    202 HB1  SER    14      23.290  -6.885  16.433  1.00  0.00      1S   
ATOM    203 HB2  SER    14      22.005  -5.729  16.964  1.00  0.00      1S   
ATOM    204 OG   SER    14      23.376  -5.008  15.591  1.00  1.00      1S   
ATOM    205 HG1  SER    14      24.297  -5.286  15.641  1.00  0.00      1S   
ATOM    206 C    SER    14      21.018  -7.901  15.500  1.00  1.00      1S   
ATOM    207 O    SER    14      21.485  -8.993  15.180  1.00  1.00      1S   
ATOM    208 N    TYR    15      19.909  -7.787  16.270  1.00  1.00      1S   
ATOM    209 HN   TYR    15      19.562  -6.885  16.525  1.00  0.00      1S   
ATOM    210 CA   TYR    15      19.124  -8.899  16.762  1.00  1.00      1S   
ATOM    211 HA   TYR    15      19.784  -9.549  17.321  1.00  0.00      1S   
ATOM    212 CB   TYR    15      17.976  -8.403  17.688  1.00  1.00      1S   
ATOM    213 HB1  TYR    15      17.371  -7.630  17.172  1.00  0.00      1S   
ATOM    214 HB2  TYR    15      18.419  -7.935  18.592  1.00  0.00      1S   
ATOM    215 CG   TYR    15      17.049  -9.506  18.145  1.00  1.00      1S   
ATOM    216 CD1  TYR    15      17.466 -10.436  19.108  1.00  1.00      1S   
ATOM    217 HD1  TYR    15      18.459 -10.367  19.523  1.00  0.00      1S   
ATOM    218 CE1  TYR    15      16.605 -11.450  19.540  1.00  1.00      1S   
ATOM    219 HE1  TYR    15      16.934 -12.147  20.297  1.00  0.00      1S   
ATOM    220 CZ   TYR    15      15.323 -11.559  18.993  1.00  1.00      1S   
ATOM    221 OH   TYR    15      14.478 -12.589  19.453  1.00  1.00      1S   
ATOM    222 HH   TYR    15      13.604 -12.474  19.056  1.00  0.00      1S   
ATOM    223 CD2  TYR    15      15.762  -9.632  17.589  1.00  1.00      1S   
ATOM    224 HD2  TYR    15      15.434  -8.934  16.833  1.00  0.00      1S   
ATOM    225 CE2  TYR    15      14.904 -10.657  18.007  1.00  1.00      1S   
ATOM    226 HE2  TYR    15      13.921 -10.744  17.572  1.00  0.00      1S   
ATOM    227 C    TYR    15      18.550  -9.689  15.609  1.00  1.00      1S   
ATOM    228 O    TYR    15      18.634 -10.914  15.595  1.00  1.00      1S   
ATOM    229 N    LYS    16      17.954  -8.998  14.615  1.00  1.00      1S   
ATOM    230 HN   LYS    16      17.907  -8.000  14.636  1.00  0.00      1S   
ATOM    231 CA   LYS    16      17.269  -9.636  13.522  1.00  1.00      1S   
ATOM    232 HA   LYS    16      16.637 -10.395  13.959  1.00  0.00      1S   
ATOM    233 CB   LYS    16      16.398  -8.634  12.735  1.00  1.00      1S   
ATOM    234 HB1  LYS    16      17.048  -7.941  12.156  1.00  0.00      1S   
ATOM    235 HB2  LYS    16      15.840  -8.008  13.466  1.00  0.00      1S   
ATOM    236 CG   LYS    16      15.382  -9.290  11.784  1.00  1.00      1S   
ATOM    237 HG1  LYS    16      15.923  -9.833  10.978  1.00  0.00      1S   
ATOM    238 HG2  LYS    16      14.800  -8.476  11.303  1.00  0.00      1S   
ATOM    239 CD   LYS    16      14.390 -10.268  12.448  1.00  1.00      1S   
ATOM    240 HD1  LYS    16      14.937 -11.198  12.718  1.00  0.00      1S   
ATOM    241 HD2  LYS    16      13.621 -10.543  11.692  1.00  0.00      1S   
ATOM    242 CE   LYS    16      13.693  -9.717  13.701  1.00  1.00      1S   
ATOM    243 HE1  LYS    16      13.199  -8.746  13.489  1.00  0.00      1S   
ATOM    244 HE2  LYS    16      14.423  -9.584  14.529  1.00  0.00      1S   
ATOM    245 NZ   LYS    16      12.658 -10.654  14.184  1.00  1.00      1S   
ATOM    246 HZ1  LYS    16      13.064 -11.610  14.278  1.00  0.00      1S   
ATOM    247 HZ2  LYS    16      11.863 -10.687  13.506  1.00  0.00      1S   
ATOM    248 HZ3  LYS    16      12.303 -10.341  15.113  1.00  0.00      1S   
ATOM    249 C    LYS    16      18.230 -10.320  12.588  1.00  1.00      1S   
ATOM    250 O    LYS    16      17.974 -11.434  12.148  1.00  1.00      1S   
ATOM    251 N    LEU    17      19.393  -9.697  12.298  1.00  1.00      1S   
ATOM    252 HN   LEU    17      19.589  -8.783  12.651  1.00  0.00      1S   
ATOM    253 CA   LEU    17      20.429 -10.280  11.471  1.00  1.00      1S   
ATOM    254 HA   LEU    17      19.978 -10.553  10.528  1.00  0.00      1S   
ATOM    255 CB   LEU    17      21.593  -9.295  11.230  1.00  1.00      1S   
ATOM    256 HB1  LEU    17      22.503  -9.835  10.884  1.00  0.00      1S   
ATOM    257 HB2  LEU    17      21.841  -8.800  12.195  1.00  0.00      1S   
ATOM    258 CG   LEU    17      21.266  -8.216  10.174  1.00  1.00      1S   
ATOM    259 HG   LEU    17      20.253  -7.807  10.398  1.00  0.00      1S   
ATOM    260 CD1  LEU    17      22.258  -7.043  10.264  1.00  1.00      1S   
ATOM    261 HD11 LEU    17      23.294  -7.400  10.081  1.00  0.00      1S   
ATOM    262 HD12 LEU    17      22.214  -6.580  11.273  1.00  0.00      1S   
ATOM    263 HD13 LEU    17      22.007  -6.269   9.508  1.00  0.00      1S   
ATOM    264 CD2  LEU    17      21.232  -8.805   8.750  1.00  1.00      1S   
ATOM    265 HD21 LEU    17      20.455  -9.591   8.662  1.00  0.00      1S   
ATOM    266 HD22 LEU    17      22.215  -9.256   8.498  1.00  0.00      1S   
ATOM    267 HD23 LEU    17      21.009  -8.011   8.008  1.00  0.00      1S   
ATOM    268 C    LEU    17      20.980 -11.547  12.076  1.00  1.00      1S   
ATOM    269 O    LEU    17      21.119 -12.547  11.378  1.00  1.00      1S   
ATOM    270 N    SER    18      21.254 -11.550  13.402  1.00  1.00      1S   
ATOM    271 HN   SER    18      21.113 -10.729  13.952  1.00  0.00      1S   
ATOM    272 CA   SER    18      21.764 -12.707  14.115  1.00  1.00      1S   
ATOM    273 HA   SER    18      22.650 -13.050  13.604  1.00  0.00      1S   
ATOM    274 CB   SER    18      22.122 -12.387  15.581  1.00  1.00      1S   
ATOM    275 HB1  SER    18      22.502 -13.297  16.092  1.00  0.00      1S   
ATOM    276 HB2  SER    18      21.235 -12.007  16.127  1.00  0.00      1S   
ATOM    277 OG   SER    18      23.138 -11.398  15.640  1.00  1.00      1S   
ATOM    278 HG1  SER    18      22.721 -10.567  15.393  1.00  0.00      1S   
ATOM    279 C    SER    18      20.768 -13.838  14.118  1.00  1.00      1S   
ATOM    280 O    SER    18      21.128 -14.996  13.917  1.00  1.00      1S   
ATOM    281 N    GLN    19      19.471 -13.500  14.296  1.00  1.00      1S   
ATOM    282 HN   GLN    19      19.216 -12.548  14.457  1.00  0.00      1S   
ATOM    283 CA   GLN    19      18.362 -14.424  14.274  1.00  1.00      1S   
ATOM    284 HA   GLN    19      18.561 -15.191  15.006  1.00  0.00      1S   
ATOM    285 CB   GLN    19      17.051 -13.690  14.644  1.00  1.00      1S   
ATOM    286 HB1  GLN    19      16.803 -12.964  13.839  1.00  0.00      1S   
ATOM    287 HB2  GLN    19      17.234 -13.104  15.573  1.00  0.00      1S   
ATOM    288 CG   GLN    19      15.852 -14.613  14.904  1.00  1.00      1S   
ATOM    289 HG1  GLN    19      16.046 -15.271  15.775  1.00  0.00      1S   
ATOM    290 HG2  GLN    19      15.677 -15.249  14.014  1.00  0.00      1S   
ATOM    291 CD   GLN    19      14.605 -13.758  15.126  1.00  1.00      1S   
ATOM    292 OE1  GLN    19      14.131 -13.110  14.188  1.00  1.00      1S   
ATOM    293 NE2  GLN    19      14.062 -13.757  16.375  1.00  1.00      1S   
ATOM    294 HE21 GLN    19      13.253 -13.194  16.563  1.00  0.00      1S   
ATOM    295 HE22 GLN    19      14.440 -14.342  17.093  1.00  0.00      1S   
ATOM    296 C    GLN    19      18.215 -15.090  12.922  1.00  1.00      1S   
ATOM    297 O    GLN    19      17.836 -16.254  12.836  1.00  1.00      1S   
ATOM    298 N    LYS    20      18.542 -14.372  11.823  1.00  1.00      1S   
ATOM    299 HN   LYS    20      18.870 -13.432  11.899  1.00  0.00      1S   
ATOM    300 CA   LYS    20      18.379 -14.876  10.479  1.00  1.00      1S   
ATOM    301 HA   LYS    20      17.678 -15.687  10.496  1.00  0.00      1S   
ATOM    302 CB   LYS    20      17.799 -13.805   9.531  1.00  1.00      1S   
ATOM    303 HB1  LYS    20      17.689 -14.224   8.507  1.00  0.00      1S   
ATOM    304 HB2  LYS    20      18.501 -12.945   9.475  1.00  0.00      1S   
ATOM    305 CG   LYS    20      16.416 -13.292   9.978  1.00  1.00      1S   
ATOM    306 HG1  LYS    20      16.046 -12.559   9.231  1.00  0.00      1S   
ATOM    307 HG2  LYS    20      16.509 -12.765  10.948  1.00  0.00      1S   
ATOM    308 CD   LYS    20      15.344 -14.375  10.148  1.00  1.00      1S   
ATOM    309 HD1  LYS    20      15.696 -15.137  10.879  1.00  0.00      1S   
ATOM    310 HD2  LYS    20      15.181 -14.877   9.170  1.00  0.00      1S   
ATOM    311 CE   LYS    20      14.027 -13.805  10.673  1.00  1.00      1S   
ATOM    312 HE1  LYS    20      13.627 -13.028   9.989  1.00  0.00      1S   
ATOM    313 HE2  LYS    20      14.168 -13.368  11.684  1.00  0.00      1S   
ATOM    314 NZ   LYS    20      13.032 -14.888  10.778  1.00  1.00      1S   
ATOM    315 HZ1  LYS    20      13.333 -15.558  11.520  1.00  0.00      1S   
ATOM    316 HZ2  LYS    20      12.959 -15.385   9.869  1.00  0.00      1S   
ATOM    317 HZ3  LYS    20      12.102 -14.483  11.025  1.00  0.00      1S   
ATOM    318 C    LYS    20      19.645 -15.466   9.912  1.00  1.00      1S   
ATOM    319 O    LYS    20      19.701 -15.755   8.720  1.00  1.00      1S   
ATOM    320 N    GLY    21      20.671 -15.720  10.758  1.00  1.00      1S   
ATOM    321 HN   GLY    21      20.627 -15.444  11.716  1.00  0.00      1S   
ATOM    322 CA   GLY    21      21.824 -16.511  10.379  1.00  1.00      1S   
ATOM    323 HA1  GLY    21      21.526 -17.229   9.628  1.00  0.00      1S   
ATOM    324 HA2  GLY    21      22.191 -16.983  11.277  1.00  0.00      1S   
ATOM    325 C    GLY    21      22.937 -15.690   9.802  1.00  1.00      1S   
ATOM    326 O    GLY    21      23.658 -16.166   8.925  1.00  1.00      1S   
ATOM    327 N    TYR    22      23.111 -14.439  10.282  1.00  1.00      1S   
ATOM    328 HN   TYR    22      22.514 -14.060  10.987  1.00  0.00      1S   
ATOM    329 CA   TYR    22      24.118 -13.542   9.766  1.00  1.00      1S   
ATOM    330 HA   TYR    22      24.823 -14.094   9.161  1.00  0.00      1S   
ATOM    331 CB   TYR    22      23.508 -12.374   8.951  1.00  1.00      1S   
ATOM    332 HB1  TYR    22      24.269 -11.608   8.695  1.00  0.00      1S   
ATOM    333 HB2  TYR    22      22.681 -11.889   9.509  1.00  0.00      1S   
ATOM    334 CG   TYR    22      22.982 -12.926   7.660  1.00  1.00      1S   
ATOM    335 CD1  TYR    22      23.890 -13.497   6.753  1.00  1.00      1S   
ATOM    336 HD1  TYR    22      24.946 -13.512   6.980  1.00  0.00      1S   
ATOM    337 CE1  TYR    22      23.447 -14.040   5.548  1.00  1.00      1S   
ATOM    338 HE1  TYR    22      24.159 -14.466   4.855  1.00  0.00      1S   
ATOM    339 CZ   TYR    22      22.090 -14.006   5.231  1.00  1.00      1S   
ATOM    340 OH   TYR    22      21.688 -14.540   3.998  1.00  1.00      1S   
ATOM    341 HH   TYR    22      20.859 -14.131   3.738  1.00  0.00      1S   
ATOM    342 CD2  TYR    22      21.612 -12.916   7.344  1.00  1.00      1S   
ATOM    343 HD2  TYR    22      20.899 -12.500   8.041  1.00  0.00      1S   
ATOM    344 CE2  TYR    22      21.168 -13.454   6.127  1.00  1.00      1S   
ATOM    345 HE2  TYR    22      20.119 -13.460   5.883  1.00  0.00      1S   
ATOM    346 C    TYR    22      24.921 -12.974  10.892  1.00  1.00      1S   
ATOM    347 O    TYR    22      24.497 -12.950  12.045  1.00  1.00      1S   
ATOM    348 N    SER    23      26.144 -12.496  10.556  1.00  1.00      1S   
ATOM    349 HN   SER    23      26.468 -12.538   9.615  1.00  0.00      1S   
ATOM    350 CA   SER    23      27.052 -11.891  11.499  1.00  1.00      1S   
ATOM    351 HA   SER    23      27.050 -12.485  12.404  1.00  0.00      1S   
ATOM    352 CB   SER    23      28.495 -11.799  10.943  1.00  1.00      1S   
ATOM    353 HB1  SER    23      28.537 -11.122  10.063  1.00  0.00      1S   
ATOM    354 HB2  SER    23      28.811 -12.813  10.614  1.00  0.00      1S   
ATOM    355 OG   SER    23      29.427 -11.359  11.927  1.00  1.00      1S   
ATOM    356 HG1  SER    23      29.500 -10.403  11.827  1.00  0.00      1S   
ATOM    357 C    SER    23      26.547 -10.510  11.803  1.00  1.00      1S   
ATOM    358 O    SER    23      26.161  -9.769  10.900  1.00  1.00      1S   
ATOM    359 N    ALA    24      26.519 -10.155  13.100  1.00  1.00      1S   
ATOM    360 HN   ALA    24      26.817 -10.773  13.824  1.00  0.00      1S   
ATOM    361 CA   ALA    24      26.079  -8.859  13.521  1.00  1.00      1S   
ATOM    362 HA   ALA    24      26.057  -8.174  12.684  1.00  0.00      1S   
ATOM    363 CB   ALA    24      24.697  -8.873  14.189  1.00  1.00      1S   
ATOM    364 HB1  ALA    24      24.706  -9.511  15.096  1.00  0.00      1S   
ATOM    365 HB2  ALA    24      23.939  -9.275  13.483  1.00  0.00      1S   
ATOM    366 HB3  ALA    24      24.397  -7.845  14.480  1.00  0.00      1S   
ATOM    367 C    ALA    24      27.090  -8.362  14.496  1.00  1.00      1S   
ATOM    368 O    ALA    24      27.089  -8.717  15.674  1.00  1.00      1S   
ATOM    369 N    SER    25      27.975  -7.483  13.995  1.00  1.00      1S   
ATOM    370 HN   SER    25      27.999  -7.280  13.020  1.00  0.00      1S   
ATOM    371 CA   SER    25      28.820  -6.658  14.811  1.00  1.00      1S   
ATOM    372 HA   SER    25      29.173  -7.229  15.659  1.00  0.00      1S   
ATOM    373 CB   SER    25      30.046  -6.167  13.996  1.00  1.00      1S   
ATOM    374 HB1  SER    25      30.658  -7.048  13.705  1.00  0.00      1S   
ATOM    375 HB2  SER    25      30.680  -5.489  14.605  1.00  0.00      1S   
ATOM    376 OG   SER    25      29.636  -5.503  12.805  1.00  1.00      1S   
ATOM    377 HG1  SER    25      29.118  -4.749  13.103  1.00  0.00      1S   
ATOM    378 C    SER    25      27.986  -5.457  15.330  1.00  1.00      1S   
ATOM    379 OT1  SER    25      28.574  -4.450  15.739  1.00  1.00      1S   
ATOM    380 OT2  SER    25      26.715  -5.527  15.308  1.00  0.00      1S   
TER 
ATOM    381 N    GLY    82      22.542  -0.018  27.650  1.00  1.00      2S   
ATOM    382 HT1  GLY    82      23.482   0.148  27.235  1.00  0.00      2S   
ATOM    383 HT2  GLY    82      22.111  -0.851  27.200  1.00  0.00      2S   
ATOM    384 HT3  GLY    82      22.646  -0.196  28.671  1.00  0.00      2S   
ATOM    385 CA   GLY    82      21.684   1.178  27.435  1.00  1.00      2S   
ATOM    386 HA1  GLY    82      21.687   1.386  26.375  1.00  0.00      2S   
ATOM    387 HA2  GLY    82      22.097   1.975  28.036  1.00  0.00      2S   
ATOM    388 C    GLY    82      20.277   0.930  27.879  1.00  1.00      2S   
ATOM    389 O    GLY    82      20.042   0.532  29.019  1.00  1.00      2S   
ATOM    390 N    MET    83      19.298   1.163  26.972  1.00  1.00      2S   
ATOM    391 HN   MET    83      19.513   1.500  26.058  1.00  0.00      2S   
ATOM    392 CA   MET    83      17.883   1.016  27.245  1.00  1.00      2S   
ATOM    393 HA   MET    83      17.687   1.304  28.269  1.00  0.00      2S   
ATOM    394 CB   MET    83      17.039   1.913  26.310  1.00  1.00      2S   
ATOM    395 HB1  MET    83      15.966   1.633  26.379  1.00  0.00      2S   
ATOM    396 HB2  MET    83      17.371   1.756  25.261  1.00  0.00      2S   
ATOM    397 CG   MET    83      17.156   3.404  26.674  1.00  1.00      2S   
ATOM    398 HG1  MET    83      18.235   3.659  26.767  1.00  0.00      2S   
ATOM    399 HG2  MET    83      16.700   3.548  27.678  1.00  0.00      2S   
ATOM    400 SD   MET    83      16.395   4.552  25.487  1.00  1.00      2S   
ATOM    401 CE   MET    83      14.688   3.945  25.490  1.00  1.00      2S   
ATOM    402 HE1  MET    83      14.296   3.870  26.527  1.00  0.00      2S   
ATOM    403 HE2  MET    83      14.622   2.944  25.017  1.00  0.00      2S   
ATOM    404 HE3  MET    83      14.023   4.630  24.921  1.00  0.00      2S   
ATOM    405 C    MET    83      17.462  -0.423  27.070  1.00  1.00      2S   
ATOM    406 O    MET    83      16.714  -0.760  26.158  1.00  1.00      2S   
ATOM    407 N    ALA    84      17.936  -1.301  27.983  1.00  1.00      2S   
ATOM    408 HN   ALA    84      18.522  -0.970  28.720  1.00  0.00      2S   
ATOM    409 CA   ALA    84      17.788  -2.738  27.944  1.00  1.00      2S   
ATOM    410 HA   ALA    84      18.236  -3.080  27.021  1.00  0.00      2S   
ATOM    411 CB   ALA    84      18.536  -3.387  29.123  1.00  1.00      2S   
ATOM    412 HB1  ALA    84      18.158  -2.998  30.092  1.00  0.00      2S   
ATOM    413 HB2  ALA    84      19.620  -3.151  29.054  1.00  0.00      2S   
ATOM    414 HB3  ALA    84      18.422  -4.492  29.112  1.00  0.00      2S   
ATOM    415 C    ALA    84      16.352  -3.207  27.953  1.00  1.00      2S   
ATOM    416 O    ALA    84      15.998  -4.102  27.190  1.00  1.00      2S   
ATOM    417 N    ALA    85      15.481  -2.599  28.796  1.00  1.00      2S   
ATOM    418 HN   ALA    85      15.783  -1.881  29.418  1.00  0.00      2S   
ATOM    419 CA   ALA    85      14.082  -2.964  28.892  1.00  1.00      2S   
ATOM    420 HA   ALA    85      14.036  -4.033  29.051  1.00  0.00      2S   
ATOM    421 CB   ALA    85      13.382  -2.271  30.077  1.00  1.00      2S   
ATOM    422 HB1  ALA    85      13.426  -1.166  29.977  1.00  0.00      2S   
ATOM    423 HB2  ALA    85      13.881  -2.557  31.028  1.00  0.00      2S   
ATOM    424 HB3  ALA    85      12.317  -2.583  30.142  1.00  0.00      2S   
ATOM    425 C    ALA    85      13.318  -2.652  27.620  1.00  1.00      2S   
ATOM    426 O    ALA    85      12.507  -3.458  27.168  1.00  1.00      2S   
ATOM    427 N    VAL    86      13.583  -1.486  26.982  1.00  1.00      2S   
ATOM    428 HN   VAL    86      14.256  -0.844  27.341  1.00  0.00      2S   
ATOM    429 CA   VAL    86      12.930  -1.093  25.745  1.00  1.00      2S   
ATOM    430 HA   VAL    86      11.868  -1.248  25.867  1.00  0.00      2S   
ATOM    431 CB   VAL    86      13.162   0.370  25.393  1.00  1.00      2S   
ATOM    432 HB   VAL    86      14.254   0.582  25.372  1.00  0.00      2S   
ATOM    433 CG1  VAL    86      12.571   0.714  24.006  1.00  1.00      2S   
ATOM    434 HG11 VAL    86      11.487   0.477  23.977  1.00  0.00      2S   
ATOM    435 HG12 VAL    86      13.077   0.158  23.191  1.00  0.00      2S   
ATOM    436 HG13 VAL    86      12.703   1.796  23.799  1.00  0.00      2S   
ATOM    437 CG2  VAL    86      12.506   1.235  26.490  1.00  1.00      2S   
ATOM    438 HG21 VAL    86      12.956   1.040  27.485  1.00  0.00      2S   
ATOM    439 HG22 VAL    86      11.418   1.025  26.541  1.00  0.00      2S   
ATOM    440 HG23 VAL    86      12.629   2.311  26.255  1.00  0.00      2S   
ATOM    441 C    VAL    86      13.385  -1.976  24.612  1.00  1.00      2S   
ATOM    442 O    VAL    86      12.567  -2.427  23.814  1.00  1.00      2S   
ATOM    443 N    LYS    87      14.703  -2.271  24.540  1.00  1.00      2S   
ATOM    444 HN   LYS    87      15.348  -1.888  25.199  1.00  0.00      2S   
ATOM    445 CA   LYS    87      15.292  -3.126  23.535  1.00  1.00      2S   
ATOM    446 HA   LYS    87      15.074  -2.695  22.568  1.00  0.00      2S   
ATOM    447 CB   LYS    87      16.819  -3.237  23.704  1.00  1.00      2S   
ATOM    448 HB1  LYS    87      17.221  -4.075  23.091  1.00  0.00      2S   
ATOM    449 HB2  LYS    87      17.055  -3.453  24.769  1.00  0.00      2S   
ATOM    450 CG   LYS    87      17.544  -1.956  23.271  1.00  1.00      2S   
ATOM    451 HG1  LYS    87      17.062  -1.075  23.746  1.00  0.00      2S   
ATOM    452 HG2  LYS    87      17.439  -1.841  22.169  1.00  0.00      2S   
ATOM    453 CD   LYS    87      19.029  -1.964  23.648  1.00  1.00      2S   
ATOM    454 HD1  LYS    87      19.509  -2.855  23.189  1.00  0.00      2S   
ATOM    455 HD2  LYS    87      19.113  -2.065  24.753  1.00  0.00      2S   
ATOM    456 CE   LYS    87      19.752  -0.694  23.195  1.00  1.00      2S   
ATOM    457 HE1  LYS    87      19.331   0.193  23.714  1.00  0.00      2S   
ATOM    458 HE2  LYS    87      19.663  -0.552  22.097  1.00  0.00      2S   
ATOM    459 NZ   LYS    87      21.190  -0.781  23.524  1.00  1.00      2S   
ATOM    460 HZ1  LYS    87      21.695  -1.263  22.751  1.00  0.00      2S   
ATOM    461 HZ2  LYS    87      21.318  -1.311  24.408  1.00  0.00      2S   
ATOM    462 HZ3  LYS    87      21.582   0.181  23.633  1.00  0.00      2S   
ATOM    463 C    LYS    87      14.703  -4.512  23.563  1.00  1.00      2S   
ATOM    464 O    LYS    87      14.324  -5.030  22.518  1.00  1.00      2S   
ATOM    465 N    GLN    88      14.571  -5.124  24.763  1.00  1.00      2S   
ATOM    466 HN   GLN    88      14.866  -4.674  25.605  1.00  0.00      2S   
ATOM    467 CA   GLN    88      14.042  -6.461  24.921  1.00  1.00      2S   
ATOM    468 HA   GLN    88      14.586  -7.096  24.237  1.00  0.00      2S   
ATOM    469 CB   GLN    88      14.232  -6.996  26.361  1.00  1.00      2S   
ATOM    470 HB1  GLN    88      13.652  -6.360  27.067  1.00  0.00      2S   
ATOM    471 HB2  GLN    88      15.304  -6.888  26.637  1.00  0.00      2S   
ATOM    472 CG   GLN    88      13.817  -8.470  26.571  1.00  1.00      2S   
ATOM    473 HG1  GLN    88      12.733  -8.586  26.360  1.00  0.00      2S   
ATOM    474 HG2  GLN    88      13.992  -8.751  27.631  1.00  0.00      2S   
ATOM    475 CD   GLN    88      14.631  -9.419  25.677  1.00  1.00      2S   
ATOM    476 OE1  GLN    88      15.804  -9.182  25.374  1.00  1.00      2S   
ATOM    477 NE2  GLN    88      13.989 -10.544  25.251  1.00  1.00      2S   
ATOM    478 HE21 GLN    88      13.036 -10.707  25.529  1.00  0.00      2S   
ATOM    479 HE22 GLN    88      14.462 -11.206  24.675  1.00  0.00      2S   
ATOM    480 C    GLN    88      12.581  -6.533  24.551  1.00  1.00      2S   
ATOM    481 O    GLN    88      12.161  -7.470  23.877  1.00  1.00      2S   
ATOM    482 N    ALA    89      11.779  -5.515  24.943  1.00  1.00      2S   
ATOM    483 HN   ALA    89      12.135  -4.753  25.482  1.00  0.00      2S   
ATOM    484 CA   ALA    89      10.373  -5.439  24.612  1.00  1.00      2S   
ATOM    485 HA   ALA    89       9.906  -6.359  24.938  1.00  0.00      2S   
ATOM    486 CB   ALA    89       9.680  -4.254  25.312  1.00  1.00      2S   
ATOM    487 HB1  ALA    89      10.138  -3.289  25.006  1.00  0.00      2S   
ATOM    488 HB2  ALA    89       9.783  -4.354  26.414  1.00  0.00      2S   
ATOM    489 HB3  ALA    89       8.596  -4.229  25.069  1.00  0.00      2S   
ATOM    490 C    ALA    89      10.166  -5.306  23.120  1.00  1.00      2S   
ATOM    491 O    ALA    89       9.265  -5.913  22.554  1.00  1.00      2S   
ATOM    492 N    LEU    90      11.021  -4.526  22.425  1.00  1.00      2S   
ATOM    493 HN   LEU    90      11.758  -4.029  22.882  1.00  0.00      2S   
ATOM    494 CA   LEU    90      10.889  -4.296  21.006  1.00  1.00      2S   
ATOM    495 HA   LEU    90       9.845  -4.098  20.811  1.00  0.00      2S   
ATOM    496 CB   LEU    90      11.720  -3.078  20.561  1.00  1.00      2S   
ATOM    497 HB1  LEU    90      12.799  -3.285  20.733  1.00  0.00      2S   
ATOM    498 HB2  LEU    90      11.443  -2.218  21.212  1.00  0.00      2S   
ATOM    499 CG   LEU    90      11.513  -2.646  19.095  1.00  1.00      2S   
ATOM    500 HG   LEU    90      11.809  -3.491  18.433  1.00  0.00      2S   
ATOM    501 CD1  LEU    90      10.047  -2.303  18.768  1.00  1.00      2S   
ATOM    502 HD11 LEU    90       9.661  -1.538  19.474  1.00  0.00      2S   
ATOM    503 HD12 LEU    90       9.410  -3.209  18.840  1.00  0.00      2S   
ATOM    504 HD13 LEU    90       9.965  -1.907  17.734  1.00  0.00      2S   
ATOM    505 CD2  LEU    90      12.443  -1.469  18.769  1.00  1.00      2S   
ATOM    506 HD21 LEU    90      13.503  -1.750  18.945  1.00  0.00      2S   
ATOM    507 HD22 LEU    90      12.194  -0.590  19.399  1.00  0.00      2S   
ATOM    508 HD23 LEU    90      12.325  -1.189  17.707  1.00  0.00      2S   
ATOM    509 C    LEU    90      11.287  -5.508  20.201  1.00  1.00      2S   
ATOM    510 O    LEU    90      10.635  -5.830  19.211  1.00  1.00      2S   
ATOM    511 N    ARG    91      12.343  -6.239  20.632  1.00  1.00      2S   
ATOM    512 HN   ARG    91      12.873  -5.945  21.427  1.00  0.00      2S   
ATOM    513 CA   ARG    91      12.775  -7.484  20.029  1.00  1.00      2S   
ATOM    514 HA   ARG    91      13.015  -7.295  18.993  1.00  0.00      2S   
ATOM    515 CB   ARG    91      14.003  -8.075  20.750  1.00  1.00      2S   
ATOM    516 HB1  ARG    91      14.172  -9.125  20.420  1.00  0.00      2S   
ATOM    517 HB2  ARG    91      13.797  -8.095  21.844  1.00  0.00      2S   
ATOM    518 CG   ARG    91      15.323  -7.322  20.519  1.00  1.00      2S   
ATOM    519 HG1  ARG    91      15.188  -6.233  20.669  1.00  0.00      2S   
ATOM    520 HG2  ARG    91      15.649  -7.473  19.468  1.00  0.00      2S   
ATOM    521 CD   ARG    91      16.378  -7.859  21.492  1.00  1.00      2S   
ATOM    522 HD1  ARG    91      16.439  -8.961  21.363  1.00  0.00      2S   
ATOM    523 HD2  ARG    91      16.091  -7.625  22.539  1.00  0.00      2S   
ATOM    524 NE   ARG    91      17.715  -7.240  21.226  1.00  1.00      2S   
ATOM    525 HE   ARG    91      17.762  -6.277  20.939  1.00  0.00      2S   
ATOM    526 CZ   ARG    91      18.887  -7.897  21.454  1.00  1.00      2S   
ATOM    527 NH1  ARG    91      18.913  -9.176  21.912  1.00  1.00      2S   
ATOM    528 HH11 ARG    91      19.787  -9.635  22.055  1.00  0.00      2S   
ATOM    529 HH12 ARG    91      18.058  -9.640  22.154  1.00  0.00      2S   
ATOM    530 NH2  ARG    91      20.065  -7.265  21.222  1.00  1.00      2S   
ATOM    531 HH21 ARG    91      20.069  -6.283  21.005  1.00  0.00      2S   
ATOM    532 HH22 ARG    91      20.922  -7.756  21.359  1.00  0.00      2S   
ATOM    533 C    ARG    91      11.679  -8.527  20.088  1.00  1.00      2S   
ATOM    534 O    ARG    91      11.378  -9.178  19.092  1.00  1.00      2S   
ATOM    535 N    GLU    92      11.028  -8.687  21.261  1.00  1.00      2S   
ATOM    536 HN   GLU    92      11.277  -8.156  22.069  1.00  0.00      2S   
ATOM    537 CA   GLU    92       9.960  -9.644  21.447  1.00  1.00      2S   
ATOM    538 HA   GLU    92      10.297 -10.595  21.056  1.00  0.00      2S   
ATOM    539 CB   GLU    92       9.611  -9.831  22.938  1.00  1.00      2S   
ATOM    540 HB1  GLU    92       8.686 -10.445  23.029  1.00  0.00      2S   
ATOM    541 HB2  GLU    92       9.417  -8.837  23.397  1.00  0.00      2S   
ATOM    542 CG   GLU    92      10.743 -10.541  23.708  1.00  1.00      2S   
ATOM    543 HG1  GLU    92      11.672  -9.938  23.642  1.00  0.00      2S   
ATOM    544 HG2  GLU    92      10.940 -11.534  23.250  1.00  0.00      2S   
ATOM    545 CD   GLU    92      10.387 -10.746  25.181  1.00  1.00      2S   
ATOM    546 OE1  GLU    92       9.177 -10.744  25.519  1.00  1.00      2S   
ATOM    547 OE2  GLU    92      11.330 -10.922  25.995  1.00  1.00      2S   
ATOM    548 C    GLU    92       8.712  -9.259  20.687  1.00  1.00      2S   
ATOM    549 O    GLU    92       8.025 -10.121  20.147  1.00  1.00      2S   
ATOM    550 N    ALA    93       8.397  -7.948  20.588  1.00  1.00      2S   
ATOM    551 HN   ALA    93       8.937  -7.245  21.049  1.00  0.00      2S   
ATOM    552 CA   ALA    93       7.245  -7.476  19.855  1.00  1.00      2S   
ATOM    553 HA   ALA    93       6.389  -8.058  20.166  1.00  0.00      2S   
ATOM    554 CB   ALA    93       6.948  -5.994  20.124  1.00  1.00      2S   
ATOM    555 HB1  ALA    93       7.805  -5.357  19.817  1.00  0.00      2S   
ATOM    556 HB2  ALA    93       6.766  -5.837  21.209  1.00  0.00      2S   
ATOM    557 HB3  ALA    93       6.040  -5.668  19.572  1.00  0.00      2S   
ATOM    558 C    ALA    93       7.415  -7.664  18.371  1.00  1.00      2S   
ATOM    559 O    ALA    93       6.453  -7.988  17.682  1.00  1.00      2S   
ATOM    560 N    GLY    94       8.656  -7.501  17.851  1.00  1.00      2S   
ATOM    561 HN   GLY    94       9.414  -7.211  18.433  1.00  0.00      2S   
ATOM    562 CA   GLY    94       8.988  -7.720  16.459  1.00  1.00      2S   
ATOM    563 HA1  GLY    94      10.028  -7.463  16.333  1.00  0.00      2S   
ATOM    564 HA2  GLY    94       8.325  -7.122  15.851  1.00  0.00      2S   
ATOM    565 C    GLY    94       8.809  -9.157  16.074  1.00  1.00      2S   
ATOM    566 O    GLY    94       8.289  -9.454  15.004  1.00  1.00      2S   
ATOM    567 N    ASP    95       9.200 -10.090  16.970  1.00  1.00      2S   
ATOM    568 HN   ASP    95       9.632  -9.823  17.828  1.00  0.00      2S   
ATOM    569 CA   ASP    95       9.024 -11.514  16.788  1.00  1.00      2S   
ATOM    570 HA   ASP    95       9.450 -11.791  15.832  1.00  0.00      2S   
ATOM    571 CB   ASP    95       9.688 -12.318  17.931  1.00  1.00      2S   
ATOM    572 HB1  ASP    95       9.353 -13.377  17.918  1.00  0.00      2S   
ATOM    573 HB2  ASP    95       9.405 -11.876  18.911  1.00  0.00      2S   
ATOM    574 CG   ASP    95      11.210 -12.307  17.808  1.00  1.00      2S   
ATOM    575 OD1  ASP    95      11.749 -11.853  16.765  1.00  1.00      2S   
ATOM    576 OD2  ASP    95      11.864 -12.779  18.773  1.00  1.00      2S   
ATOM    577 C    ASP    95       7.561 -11.878  16.740  1.00  1.00      2S   
ATOM    578 O    ASP    95       7.139 -12.612  15.851  1.00  1.00      2S   
ATOM    579 N    GLU    96       6.743 -11.335  17.674  1.00  1.00      2S   
ATOM    580 HN   GLU    96       7.109 -10.750  18.397  1.00  0.00      2S   
ATOM    581 CA   GLU    96       5.319 -11.588  17.735  1.00  1.00      2S   
ATOM    582 HA   GLU    96       5.199 -12.661  17.717  1.00  0.00      2S   
ATOM    583 CB   GLU    96       4.686 -11.023  19.031  1.00  1.00      2S   
ATOM    584 HB1  GLU    96       4.813  -9.917  19.034  1.00  0.00      2S   
ATOM    585 HB2  GLU    96       5.252 -11.418  19.903  1.00  0.00      2S   
ATOM    586 CG   GLU    96       3.183 -11.332  19.237  1.00  1.00      2S   
ATOM    587 HG1  GLU    96       2.597 -10.947  18.377  1.00  0.00      2S   
ATOM    588 HG2  GLU    96       2.838 -10.794  20.147  1.00  0.00      2S   
ATOM    589 CD   GLU    96       2.854 -12.820  19.418  1.00  1.00      2S   
ATOM    590 OE1  GLU    96       3.759 -13.686  19.329  1.00  1.00      2S   
ATOM    591 OE2  GLU    96       1.653 -13.113  19.654  1.00  1.00      2S   
ATOM    592 C    GLU    96       4.588 -11.030  16.536  1.00  1.00      2S   
ATOM    593 O    GLU    96       3.659 -11.655  16.032  1.00  1.00      2S   
ATOM    594 N    PHE    97       5.024  -9.857  16.014  1.00  1.00      2S   
ATOM    595 HN   PHE    97       5.760  -9.348  16.460  1.00  0.00      2S   
ATOM    596 CA   PHE    97       4.504  -9.254  14.803  1.00  1.00      2S   
ATOM    597 HA   PHE    97       3.445  -9.115  14.937  1.00  0.00      2S   
ATOM    598 CB   PHE    97       5.145  -7.863  14.520  1.00  1.00      2S   
ATOM    599 HB1  PHE    97       6.252  -7.944  14.516  1.00  0.00      2S   
ATOM    600 HB2  PHE    97       4.853  -7.155  15.325  1.00  0.00      2S   
ATOM    601 CG   PHE    97       4.697  -7.277  13.200  1.00  1.00      2S   
ATOM    602 CD1  PHE    97       3.389  -6.796  13.024  1.00  1.00      2S   
ATOM    603 HD1  PHE    97       2.705  -6.783  13.860  1.00  0.00      2S   
ATOM    604 CE1  PHE    97       2.951  -6.372  11.763  1.00  1.00      2S   
ATOM    605 HE1  PHE    97       1.938  -6.020  11.632  1.00  0.00      2S   
ATOM    606 CZ   PHE    97       3.826  -6.405  10.670  1.00  1.00      2S   
ATOM    607 HZ   PHE    97       3.491  -6.077   9.697  1.00  0.00      2S   
ATOM    608 CD2  PHE    97       5.563  -7.309  12.095  1.00  1.00      2S   
ATOM    609 HD2  PHE    97       6.558  -7.709  12.214  1.00  0.00      2S   
ATOM    610 CE2  PHE    97       5.136  -6.870  10.838  1.00  1.00      2S   
ATOM    611 HE2  PHE    97       5.813  -6.901   9.997  1.00  0.00      2S   
ATOM    612 C    PHE    97       4.698 -10.187  13.628  1.00  1.00      2S   
ATOM    613 O    PHE    97       3.764 -10.445  12.876  1.00  1.00      2S   
ATOM    614 N    GLU    98       5.919 -10.725  13.461  1.00  1.00      2S   
ATOM    615 HN   GLU    98       6.659 -10.523  14.102  1.00  0.00      2S   
ATOM    616 CA   GLU    98       6.287 -11.544  12.333  1.00  1.00      2S   
ATOM    617 HA   GLU    98       5.979 -11.031  11.432  1.00  0.00      2S   
ATOM    618 CB   GLU    98       7.813 -11.724  12.294  1.00  1.00      2S   
ATOM    619 HB1  GLU    98       8.102 -12.457  11.511  1.00  0.00      2S   
ATOM    620 HB2  GLU    98       8.156 -12.106  13.282  1.00  0.00      2S   
ATOM    621 CG   GLU    98       8.482 -10.373  11.983  1.00  1.00      2S   
ATOM    622 HG1  GLU    98       8.021  -9.573  12.601  1.00  0.00      2S   
ATOM    623 HG2  GLU    98       8.302 -10.106  10.923  1.00  0.00      2S   
ATOM    624 CD   GLU    98       9.977 -10.358  12.265  1.00  1.00      2S   
ATOM    625 OE1  GLU    98      10.574 -11.441  12.483  1.00  1.00      2S   
ATOM    626 OE2  GLU    98      10.553  -9.237  12.276  1.00  1.00      2S   
ATOM    627 C    GLU    98       5.606 -12.886  12.351  1.00  1.00      2S   
ATOM    628 O    GLU    98       5.276 -13.429  11.299  1.00  1.00      2S   
ATOM    629 N    LEU    99       5.346 -13.439  13.554  1.00  1.00      2S   
ATOM    630 HN   LEU    99       5.638 -12.995  14.401  1.00  0.00      2S   
ATOM    631 CA   LEU    99       4.646 -14.689  13.711  1.00  1.00      2S   
ATOM    632 HA   LEU    99       5.034 -15.393  12.989  1.00  0.00      2S   
ATOM    633 CB   LEU    99       4.813 -15.266  15.137  1.00  1.00      2S   
ATOM    634 HB1  LEU    99       4.103 -16.105  15.293  1.00  0.00      2S   
ATOM    635 HB2  LEU    99       4.563 -14.472  15.875  1.00  0.00      2S   
ATOM    636 CG   LEU    99       6.229 -15.802  15.451  1.00  1.00      2S   
ATOM    637 HG   LEU    99       6.969 -15.019  15.169  1.00  0.00      2S   
ATOM    638 CD1  LEU    99       6.377 -16.046  16.963  1.00  1.00      2S   
ATOM    639 HD11 LEU    99       5.635 -16.798  17.305  1.00  0.00      2S   
ATOM    640 HD12 LEU    99       6.209 -15.103  17.525  1.00  0.00      2S   
ATOM    641 HD13 LEU    99       7.394 -16.421  17.197  1.00  0.00      2S   
ATOM    642 CD2  LEU    99       6.570 -17.073  14.650  1.00  1.00      2S   
ATOM    643 HD21 LEU    99       6.551 -16.869  13.560  1.00  0.00      2S   
ATOM    644 HD22 LEU    99       5.841 -17.880  14.876  1.00  0.00      2S   
ATOM    645 HD23 LEU    99       7.586 -17.434  14.916  1.00  0.00      2S   
ATOM    646 C    LEU    99       3.169 -14.522  13.449  1.00  1.00      2S   
ATOM    647 O    LEU    99       2.575 -15.320  12.731  1.00  1.00      2S   
ATOM    648 N    ARG   100       2.528 -13.498  14.048  1.00  1.00      2S   
ATOM    649 HN   ARG   100       3.023 -12.801  14.565  1.00  0.00      2S   
ATOM    650 CA   ARG   100       1.096 -13.507  14.225  1.00  1.00      2S   
ATOM    651 HA   ARG   100       0.713 -14.475  13.949  1.00  0.00      2S   
ATOM    652 CB   ARG   100       0.774 -13.331  15.722  1.00  1.00      2S   
ATOM    653 HB1  ARG   100       1.097 -12.325  16.066  1.00  0.00      2S   
ATOM    654 HB2  ARG   100       1.391 -14.079  16.272  1.00  0.00      2S   
ATOM    655 CG   ARG   100      -0.695 -13.559  16.109  1.00  1.00      2S   
ATOM    656 HG1  ARG   100      -1.059 -14.507  15.653  1.00  0.00      2S   
ATOM    657 HG2  ARG   100      -1.306 -12.728  15.691  1.00  0.00      2S   
ATOM    658 CD   ARG   100      -0.909 -13.598  17.628  1.00  1.00      2S   
ATOM    659 HD1  ARG   100      -1.986 -13.567  17.894  1.00  0.00      2S   
ATOM    660 HD2  ARG   100      -0.404 -12.726  18.096  1.00  0.00      2S   
ATOM    661 NE   ARG   100      -0.286 -14.845  18.185  1.00  1.00      2S   
ATOM    662 HE   ARG   100       0.640 -14.782  18.563  1.00  0.00      2S   
ATOM    663 CZ   ARG   100      -0.921 -16.050  18.224  1.00  1.00      2S   
ATOM    664 NH1  ARG   100      -2.194 -16.201  17.779  1.00  1.00      2S   
ATOM    665 HH11 ARG   100      -2.693 -15.423  17.390  1.00  0.00      2S   
ATOM    666 HH12 ARG   100      -2.610 -17.111  17.793  1.00  0.00      2S   
ATOM    667 NH2  ARG   100      -0.266 -17.138  18.710  1.00  1.00      2S   
ATOM    668 HH21 ARG   100       0.686 -17.049  19.007  1.00  0.00      2S   
ATOM    669 HH22 ARG   100      -0.729 -18.024  18.713  1.00  0.00      2S   
ATOM    670 C    ARG   100       0.354 -12.493  13.385  1.00  1.00      2S   
ATOM    671 O    ARG   100      -0.810 -12.718  13.061  1.00  1.00      2S   
ATOM    672 N    TYR   101       0.973 -11.349  13.009  1.00  1.00      2S   
ATOM    673 HN   TYR   101       1.937 -11.179  13.206  1.00  0.00      2S   
ATOM    674 CA   TYR   101       0.221 -10.235  12.454  1.00  1.00      2S   
ATOM    675 HA   TYR   101      -0.825 -10.495  12.372  1.00  0.00      2S   
ATOM    676 CB   TYR   101       0.326  -8.977  13.346  1.00  1.00      2S   
ATOM    677 HB1  TYR   101      -0.238  -8.127  12.905  1.00  0.00      2S   
ATOM    678 HB2  TYR   101       1.387  -8.681  13.480  1.00  0.00      2S   
ATOM    679 CG   TYR   101      -0.278  -9.272  14.694  1.00  1.00      2S   
ATOM    680 CD1  TYR   101       0.532  -9.443  15.829  1.00  1.00      2S   
ATOM    681 HD1  TYR   101       1.601  -9.353  15.747  1.00  0.00      2S   
ATOM    682 CE1  TYR   101      -0.032  -9.748  17.073  1.00  1.00      2S   
ATOM    683 HE1  TYR   101       0.609  -9.879  17.932  1.00  0.00      2S   
ATOM    684 CZ   TYR   101      -1.421  -9.880  17.194  1.00  1.00      2S   
ATOM    685 OH   TYR   101      -2.007 -10.192  18.437  1.00  1.00      2S   
ATOM    686 HH   TYR   101      -1.300 -10.376  19.067  1.00  0.00      2S   
ATOM    687 CD2  TYR   101      -1.670  -9.413  14.828  1.00  1.00      2S   
ATOM    688 HD2  TYR   101      -2.309  -9.295  13.966  1.00  0.00      2S   
ATOM    689 CE2  TYR   101      -2.239  -9.712  16.072  1.00  1.00      2S   
ATOM    690 HE2  TYR   101      -3.311  -9.819  16.161  1.00  0.00      2S   
ATOM    691 C    TYR   101       0.642  -9.851  11.060  1.00  1.00      2S   
ATOM    692 O    TYR   101      -0.168  -9.294  10.321  1.00  1.00      2S   
ATOM    693 N    ARG   102       1.905 -10.116  10.654  1.00  1.00      2S   
ATOM    694 HN   ARG   102       2.545 -10.594  11.253  1.00  0.00      2S   
ATOM    695 CA   ARG   102       2.481  -9.590   9.432  1.00  1.00      2S   
ATOM    696 HA   ARG   102       2.404  -8.514   9.490  1.00  0.00      2S   
ATOM    697 CB   ARG   102       3.976  -9.950   9.294  1.00  1.00      2S   
ATOM    698 HB1  ARG   102       4.094 -11.055   9.309  1.00  0.00      2S   
ATOM    699 HB2  ARG   102       4.510  -9.549  10.183  1.00  0.00      2S   
ATOM    700 CG   ARG   102       4.640  -9.372   8.027  1.00  1.00      2S   
ATOM    701 HG1  ARG   102       4.367  -8.296   7.941  1.00  0.00      2S   
ATOM    702 HG2  ARG   102       4.238  -9.891   7.127  1.00  0.00      2S   
ATOM    703 CD   ARG   102       6.164  -9.480   8.014  1.00  1.00      2S   
ATOM    704 HD1  ARG   102       6.600  -8.905   8.860  1.00  0.00      2S   
ATOM    705 HD2  ARG   102       6.574  -9.109   7.049  1.00  0.00      2S   
ATOM    706 NE   ARG   102       6.525 -10.921   8.165  1.00  1.00      2S   
ATOM    707 HE   ARG   102       5.803 -11.612   8.123  1.00  0.00      2S   
ATOM    708 CZ   ARG   102       7.809 -11.341   8.324  1.00  1.00      2S   
ATOM    709 NH1  ARG   102       8.830 -10.447   8.347  1.00  1.00      2S   
ATOM    710 HH11 ARG   102       8.630  -9.473   8.270  1.00  0.00      2S   
ATOM    711 HH12 ARG   102       9.776 -10.755   8.455  1.00  0.00      2S   
ATOM    712 NH2  ARG   102       8.056 -12.669   8.467  1.00  1.00      2S   
ATOM    713 HH21 ARG   102       8.998 -12.992   8.579  1.00  0.00      2S   
ATOM    714 HH22 ARG   102       7.297 -13.318   8.444  1.00  0.00      2S   
ATOM    715 C    ARG   102       1.779 -10.015   8.167  1.00  1.00      2S   
ATOM    716 O    ARG   102       1.594  -9.197   7.266  1.00  1.00      2S   
ATOM    717 N    ARG   103       1.369 -11.300   8.058  1.00  1.00      2S   
ATOM    718 HN   ARG   103       1.486 -11.946   8.810  1.00  0.00      2S   
ATOM    719 CA   ARG   103       0.883 -11.856   6.811  1.00  1.00      2S   
ATOM    720 HA   ARG   103       1.609 -11.573   6.061  1.00  0.00      2S   
ATOM    721 CB   ARG   103       0.873 -13.403   6.830  1.00  1.00      2S   
ATOM    722 HB1  ARG   103       1.624 -13.748   7.573  1.00  0.00      2S   
ATOM    723 HB2  ARG   103       1.215 -13.756   5.832  1.00  0.00      2S   
ATOM    724 CG   ARG   103      -0.466 -14.088   7.141  1.00  1.00      2S   
ATOM    725 HG1  ARG   103      -1.187 -13.896   6.315  1.00  0.00      2S   
ATOM    726 HG2  ARG   103      -0.892 -13.659   8.074  1.00  0.00      2S   
ATOM    727 CD   ARG   103      -0.323 -15.601   7.324  1.00  1.00      2S   
ATOM    728 HD1  ARG   103      -1.311 -16.070   7.491  1.00  0.00      2S   
ATOM    729 HD2  ARG   103       0.328 -15.815   8.197  1.00  0.00      2S   
ATOM    730 NE   ARG   103       0.323 -16.203   6.111  1.00  1.00      2S   
ATOM    731 HE   ARG   103       1.319 -16.192   6.050  1.00  0.00      2S   
ATOM    732 CZ   ARG   103      -0.377 -16.771   5.089  1.00  1.00      2S   
ATOM    733 NH1  ARG   103       0.298 -17.326   4.047  1.00  1.00      2S   
ATOM    734 HH11 ARG   103      -0.216 -17.801   3.325  1.00  0.00      2S   
ATOM    735 HH12 ARG   103       1.294 -17.287   4.016  1.00  0.00      2S   
ATOM    736 NH2  ARG   103      -1.734 -16.806   5.091  1.00  1.00      2S   
ATOM    737 HH21 ARG   103      -2.244 -16.381   5.835  1.00  0.00      2S   
ATOM    738 HH22 ARG   103      -2.214 -17.305   4.362  1.00  0.00      2S   
ATOM    739 C    ARG   103      -0.454 -11.293   6.366  1.00  1.00      2S   
ATOM    740 O    ARG   103      -0.834 -11.433   5.205  1.00  1.00      2S   
ATOM    741 N    ALA   104      -1.173 -10.593   7.278  1.00  1.00      2S   
ATOM    742 HN   ALA   104      -0.843 -10.493   8.214  1.00  0.00      2S   
ATOM    743 CA   ALA   104      -2.417  -9.916   6.995  1.00  1.00      2S   
ATOM    744 HA   ALA   104      -3.074 -10.612   6.492  1.00  0.00      2S   
ATOM    745 CB   ALA   104      -3.080  -9.426   8.297  1.00  1.00      2S   
ATOM    746 HB1  ALA   104      -2.417  -8.713   8.833  1.00  0.00      2S   
ATOM    747 HB2  ALA   104      -3.278 -10.287   8.969  1.00  0.00      2S   
ATOM    748 HB3  ALA   104      -4.047  -8.921   8.086  1.00  0.00      2S   
ATOM    749 C    ALA   104      -2.230  -8.701   6.112  1.00  1.00      2S   
ATOM    750 O    ALA   104      -3.176  -8.251   5.469  1.00  1.00      2S   
ATOM    751 N    PHE   105      -1.007  -8.131   6.073  1.00  1.00      2S   
ATOM    752 HN   PHE   105      -0.231  -8.538   6.553  1.00  0.00      2S   
ATOM    753 CA   PHE   105      -0.740  -6.876   5.410  1.00  1.00      2S   
ATOM    754 HA   PHE   105      -1.671  -6.388   5.153  1.00  0.00      2S   
ATOM    755 CB   PHE   105       0.100  -5.927   6.300  1.00  1.00      2S   
ATOM    756 HB1  PHE   105       0.257  -4.945   5.806  1.00  0.00      2S   
ATOM    757 HB2  PHE   105       1.089  -6.380   6.530  1.00  0.00      2S   
ATOM    758 CG   PHE   105      -0.634  -5.686   7.594  1.00  1.00      2S   
ATOM    759 CD1  PHE   105      -0.211  -6.298   8.787  1.00  1.00      2S   
ATOM    760 HD1  PHE   105       0.660  -6.937   8.783  1.00  0.00      2S   
ATOM    761 CE1  PHE   105      -0.921  -6.106   9.978  1.00  1.00      2S   
ATOM    762 HE1  PHE   105      -0.591  -6.587  10.887  1.00  0.00      2S   
ATOM    763 CZ   PHE   105      -2.066  -5.300   9.987  1.00  1.00      2S   
ATOM    764 HZ   PHE   105      -2.617  -5.154  10.905  1.00  0.00      2S   
ATOM    765 CD2  PHE   105      -1.784  -4.877   7.616  1.00  1.00      2S   
ATOM    766 HD2  PHE   105      -2.128  -4.408   6.706  1.00  0.00      2S   
ATOM    767 CE2  PHE   105      -2.497  -4.685   8.806  1.00  1.00      2S   
ATOM    768 HE2  PHE   105      -3.385  -4.072   8.809  1.00  0.00      2S   
ATOM    769 C    PHE   105       0.009  -7.133   4.134  1.00  1.00      2S   
ATOM    770 O    PHE   105       0.506  -8.231   3.895  1.00  1.00      2S   
ATOM    771 N    SER   106       0.106  -6.089   3.277  1.00  1.00      2S   
ATOM    772 HN   SER   106      -0.371  -5.236   3.471  1.00  0.00      2S   
ATOM    773 CA   SER   106       0.904  -6.074   2.069  1.00  1.00      2S   
ATOM    774 HA   SER   106       0.605  -6.910   1.451  1.00  0.00      2S   
ATOM    775 CB   SER   106       0.700  -4.742   1.293  1.00  1.00      2S   
ATOM    776 HB1  SER   106       0.954  -3.884   1.952  1.00  0.00      2S   
ATOM    777 HB2  SER   106      -0.370  -4.658   1.007  1.00  0.00      2S   
ATOM    778 OG   SER   106       1.481  -4.653   0.104  1.00  1.00      2S   
ATOM    779 HG1  SER   106       1.460  -3.729  -0.164  1.00  0.00      2S   
ATOM    780 C    SER   106       2.365  -6.220   2.435  1.00  1.00      2S   
ATOM    781 O    SER   106       2.835  -5.632   3.408  1.00  1.00      2S   
ATOM    782 N    ASP   107       3.109  -7.034   1.653  1.00  1.00      2S   
ATOM    783 HN   ASP   107       2.702  -7.502   0.868  1.00  0.00      2S   
ATOM    784 CA   ASP   107       4.518  -7.263   1.847  1.00  1.00      2S   
ATOM    785 HA   ASP   107       4.723  -7.286   2.910  1.00  0.00      2S   
ATOM    786 CB   ASP   107       4.965  -8.609   1.205  1.00  1.00      2S   
ATOM    787 HB1  ASP   107       4.803  -8.585   0.107  1.00  0.00      2S   
ATOM    788 HB2  ASP   107       4.326  -9.417   1.625  1.00  0.00      2S   
ATOM    789 CG   ASP   107       6.424  -8.981   1.488  1.00  1.00      2S   
ATOM    790 OD1  ASP   107       7.186  -8.125   2.007  1.00  1.00      2S   
ATOM    791 OD2  ASP   107       6.792 -10.148   1.190  1.00  1.00      2S   
ATOM    792 C    ASP   107       5.231  -6.090   1.223  1.00  1.00      2S   
ATOM    793 O    ASP   107       5.278  -5.952   0.004  1.00  1.00      2S   
ATOM    794 N    LEU   108       5.802  -5.204   2.068  1.00  1.00      2S   
ATOM    795 HN   LEU   108       5.755  -5.331   3.055  1.00  0.00      2S   
ATOM    796 CA   LEU   108       6.410  -3.973   1.622  1.00  1.00      2S   
ATOM    797 HA   LEU   108       5.781  -3.551   0.852  1.00  0.00      2S   
ATOM    798 CB   LEU   108       6.545  -2.953   2.773  1.00  1.00      2S   
ATOM    799 HB1  LEU   108       7.124  -2.069   2.427  1.00  0.00      2S   
ATOM    800 HB2  LEU   108       7.113  -3.425   3.604  1.00  0.00      2S   
ATOM    801 CG   LEU   108       5.200  -2.437   3.332  1.00  1.00      2S   
ATOM    802 HG   LEU   108       4.599  -3.316   3.660  1.00  0.00      2S   
ATOM    803 CD1  LEU   108       5.447  -1.557   4.570  1.00  1.00      2S   
ATOM    804 HD11 LEU   108       6.062  -0.673   4.297  1.00  0.00      2S   
ATOM    805 HD12 LEU   108       5.985  -2.135   5.351  1.00  0.00      2S   
ATOM    806 HD13 LEU   108       4.482  -1.203   4.991  1.00  0.00      2S   
ATOM    807 CD2  LEU   108       4.377  -1.672   2.277  1.00  1.00      2S   
ATOM    808 HD21 LEU   108       4.119  -2.325   1.417  1.00  0.00      2S   
ATOM    809 HD22 LEU   108       4.949  -0.798   1.900  1.00  0.00      2S   
ATOM    810 HD23 LEU   108       3.429  -1.304   2.723  1.00  0.00      2S   
ATOM    811 C    LEU   108       7.769  -4.185   1.001  1.00  1.00      2S   
ATOM    812 O    LEU   108       8.283  -3.284   0.341  1.00  1.00      2S   
ATOM    813 N    THR   109       8.377  -5.391   1.153  1.00  1.00      2S   
ATOM    814 HN   THR   109       7.955  -6.122   1.688  1.00  0.00      2S   
ATOM    815 CA   THR   109       9.651  -5.712   0.531  1.00  1.00      2S   
ATOM    816 HA   THR   109      10.308  -4.870   0.700  1.00  0.00      2S   
ATOM    817 CB   THR   109      10.351  -6.945   1.109  1.00  1.00      2S   
ATOM    818 HB   THR   109      11.360  -7.027   0.649  1.00  0.00      2S   
ATOM    819 OG1  THR   109       9.678  -8.166   0.823  1.00  1.00      2S   
ATOM    820 HG1  THR   109       8.814  -8.118   1.252  1.00  0.00      2S   
ATOM    821 CG2  THR   109      10.538  -6.806   2.635  1.00  1.00      2S   
ATOM    822 HG21 THR   109       9.557  -6.743   3.152  1.00  0.00      2S   
ATOM    823 HG22 THR   109      11.126  -5.896   2.873  1.00  0.00      2S   
ATOM    824 HG23 THR   109      11.086  -7.686   3.035  1.00  0.00      2S   
ATOM    825 C    THR   109       9.491  -5.859  -0.970  1.00  1.00      2S   
ATOM    826 O    THR   109      10.438  -5.651  -1.724  1.00  1.00      2S   
ATOM    827 N    SER   110       8.260  -6.188  -1.436  1.00  1.00      2S   
ATOM    828 HN   SER   110       7.508  -6.358  -0.804  1.00  0.00      2S   
ATOM    829 CA   SER   110       7.947  -6.321  -2.843  1.00  1.00      2S   
ATOM    830 HA   SER   110       8.764  -6.862  -3.301  1.00  0.00      2S   
ATOM    831 CB   SER   110       6.656  -7.158  -3.083  1.00  1.00      2S   
ATOM    832 HB1  SER   110       6.733  -8.115  -2.523  1.00  0.00      2S   
ATOM    833 HB2  SER   110       6.568  -7.399  -4.164  1.00  0.00      2S   
ATOM    834 OG   SER   110       5.463  -6.489  -2.682  1.00  1.00      2S   
ATOM    835 HG1  SER   110       5.460  -6.472  -1.717  1.00  0.00      2S   
ATOM    836 C    SER   110       7.844  -4.972  -3.538  1.00  1.00      2S   
ATOM    837 O    SER   110       7.845  -4.906  -4.766  1.00  1.00      2S   
ATOM    838 N    GLN   111       7.758  -3.867  -2.756  1.00  1.00      2S   
ATOM    839 HN   GLN   111       7.785  -3.946  -1.762  1.00  0.00      2S   
ATOM    840 CA   GLN   111       7.581  -2.521  -3.256  1.00  1.00      2S   
ATOM    841 HA   GLN   111       7.212  -2.559  -4.272  1.00  0.00      2S   
ATOM    842 CB   GLN   111       6.587  -1.720  -2.379  1.00  1.00      2S   
ATOM    843 HB1  GLN   111       6.423  -0.713  -2.825  1.00  0.00      2S   
ATOM    844 HB2  GLN   111       7.034  -1.568  -1.370  1.00  0.00      2S   
ATOM    845 CG   GLN   111       5.222  -2.408  -2.172  1.00  1.00      2S   
ATOM    846 HG1  GLN   111       4.640  -1.834  -1.418  1.00  0.00      2S   
ATOM    847 HG2  GLN   111       5.362  -3.437  -1.782  1.00  0.00      2S   
ATOM    848 CD   GLN   111       4.418  -2.424  -3.477  1.00  1.00      2S   
ATOM    849 OE1  GLN   111       4.156  -1.371  -4.068  1.00  1.00      2S   
ATOM    850 NE2  GLN   111       4.004  -3.646  -3.924  1.00  1.00      2S   
ATOM    851 HE21 GLN   111       4.251  -4.475  -3.421  1.00  0.00      2S   
ATOM    852 HE22 GLN   111       3.451  -3.702  -4.753  1.00  0.00      2S   
ATOM    853 C    GLN   111       8.887  -1.761  -3.251  1.00  1.00      2S   
ATOM    854 O    GLN   111       8.976  -0.694  -3.858  1.00  1.00      2S   
ATOM    855 N    LEU   112       9.924  -2.277  -2.548  1.00  1.00      2S   
ATOM    856 HN   LEU   112       9.856  -3.161  -2.092  1.00  0.00      2S   
ATOM    857 CA   LEU   112      11.176  -1.578  -2.381  1.00  1.00      2S   
ATOM    858 HA   LEU   112      11.252  -0.785  -3.113  1.00  0.00      2S   
ATOM    859 CB   LEU   112      11.323  -0.997  -0.958  1.00  1.00      2S   
ATOM    860 HB1  LEU   112      11.366  -1.835  -0.227  1.00  0.00      2S   
ATOM    861 HB2  LEU   112      10.406  -0.422  -0.719  1.00  0.00      2S   
ATOM    862 CG   LEU   112      12.541  -0.072  -0.732  1.00  1.00      2S   
ATOM    863 HG   LEU   112      13.450  -0.623  -1.060  1.00  0.00      2S   
ATOM    864 CD1  LEU   112      12.481   1.242  -1.537  1.00  1.00      2S   
ATOM    865 HD11 LEU   112      11.583   1.829  -1.251  1.00  0.00      2S   
ATOM    866 HD12 LEU   112      12.446   1.041  -2.627  1.00  0.00      2S   
ATOM    867 HD13 LEU   112      13.382   1.857  -1.326  1.00  0.00      2S   
ATOM    868 CD2  LEU   112      12.693   0.224   0.769  1.00  1.00      2S   
ATOM    869 HD21 LEU   112      12.797  -0.725   1.334  1.00  0.00      2S   
ATOM    870 HD22 LEU   112      11.800   0.765   1.147  1.00  0.00      2S   
ATOM    871 HD23 LEU   112      13.594   0.848   0.952  1.00  0.00      2S   
ATOM    872 C    LEU   112      12.287  -2.554  -2.632  1.00  1.00      2S   
ATOM    873 O    LEU   112      12.491  -3.505  -1.881  1.00  1.00      2S   
ATOM    874 N    HSE   113      13.030  -2.314  -3.728  1.00  1.00      2S   
ATOM    875 HN   HSE   113      12.815  -1.541  -4.322  1.00  0.00      2S   
ATOM    876 CA   HSE   113      14.102  -3.138  -4.220  1.00  1.00      2S   
ATOM    877 HA   HSE   113      14.138  -4.066  -3.666  1.00  0.00      2S   
ATOM    878 CB   HSE   113      13.945  -3.428  -5.749  1.00  1.00      2S   
ATOM    879 HB1  HSE   113      14.200  -4.493  -5.932  1.00  0.00      2S   
ATOM    880 HB2  HSE   113      14.636  -2.817  -6.365  1.00  0.00      2S   
ATOM    881 ND1  HSE   113      12.120  -1.864  -6.505  1.00  1.00      2S   
ATOM    882 CG   HSE   113      12.550  -3.166  -6.283  1.00  1.00      2S   
ATOM    883 CE1  HSE   113      10.860  -1.982  -6.875  1.00  1.00      2S   
ATOM    884 HE1  HSE   113      10.199  -1.148  -7.106  1.00  0.00      2S   
ATOM    885 NE2  HSE   113      10.459  -3.276  -6.918  1.00  1.00      2S   
ATOM    886 HE2  HSE   113       9.551  -3.620  -7.165  1.00  0.00      2S   
ATOM    887 CD2  HSE   113      11.541  -4.042  -6.542  1.00  1.00      2S   
ATOM    888 HD2  HSE   113      11.520  -5.121  -6.478  1.00  0.00      2S   
ATOM    889 C    HSE   113      15.345  -2.329  -3.949  1.00  1.00      2S   
ATOM    890 O    HSE   113      15.683  -1.433  -4.722  1.00  1.00      2S   
ATOM    891 N    ILE   114      16.041  -2.583  -2.811  1.00  1.00      2S   
ATOM    892 HN   ILE   114      15.788  -3.320  -2.184  1.00  0.00      2S   
ATOM    893 CA   ILE   114      17.133  -1.729  -2.383  1.00  1.00      2S   
ATOM    894 HA   ILE   114      16.893  -0.724  -2.696  1.00  0.00      2S   
ATOM    895 CB   ILE   114      17.351  -1.656  -0.874  1.00  1.00      2S   
ATOM    896 HB   ILE   114      17.763  -2.620  -0.502  1.00  0.00      2S   
ATOM    897 CG2  ILE   114      18.348  -0.517  -0.550  1.00  1.00      2S   
ATOM    898 HG21 ILE   114      17.884   0.458  -0.800  1.00  0.00      2S   
ATOM    899 HG22 ILE   114      19.294  -0.613  -1.115  1.00  0.00      2S   
ATOM    900 HG23 ILE   114      18.614  -0.513   0.527  1.00  0.00      2S   
ATOM    901 CG1  ILE   114      16.011  -1.394  -0.157  1.00  1.00      2S   
ATOM    902 HG11 ILE   114      15.284  -2.201  -0.398  1.00  0.00      2S   
ATOM    903 HG12 ILE   114      15.592  -0.434  -0.532  1.00  0.00      2S   
ATOM    904 CD   ILE   114      16.141  -1.321   1.363  1.00  1.00      2S   
ATOM    905 HD1  ILE   114      16.894  -0.580   1.689  1.00  0.00      2S   
ATOM    906 HD2  ILE   114      16.439  -2.311   1.764  1.00  0.00      2S   
ATOM    907 HD3  ILE   114      15.164  -1.028   1.798  1.00  0.00      2S   
ATOM    908 C    ILE   114      18.408  -2.158  -3.068  1.00  1.00      2S   
ATOM    909 O    ILE   114      18.762  -3.335  -3.078  1.00  1.00      2S   
ATOM    910 N    THR   115      19.111  -1.174  -3.670  1.00  1.00      2S   
ATOM    911 HN   THR   115      18.769  -0.235  -3.639  1.00  0.00      2S   
ATOM    912 CA   THR   115      20.378  -1.329  -4.341  1.00  1.00      2S   
ATOM    913 HA   THR   115      20.782  -2.302  -4.099  1.00  0.00      2S   
ATOM    914 CB   THR   115      20.258  -1.171  -5.864  1.00  1.00      2S   
ATOM    915 HB   THR   115      21.222  -1.452  -6.342  1.00  0.00      2S   
ATOM    916 OG1  THR   115      19.952   0.162  -6.267  1.00  1.00      2S   
ATOM    917 HG1  THR   115      19.069   0.344  -5.935  1.00  0.00      2S   
ATOM    918 CG2  THR   115      19.178  -2.116  -6.422  1.00  1.00      2S   
ATOM    919 HG21 THR   115      18.164  -1.795  -6.100  1.00  0.00      2S   
ATOM    920 HG22 THR   115      19.350  -3.154  -6.068  1.00  0.00      2S   
ATOM    921 HG23 THR   115      19.207  -2.111  -7.532  1.00  0.00      2S   
ATOM    922 C    THR   115      21.288  -0.261  -3.756  1.00  1.00      2S   
ATOM    923 O    THR   115      20.812   0.547  -2.958  1.00  1.00      2S   
ATOM    924 N    PRO   116      22.569  -0.150  -4.128  1.00  1.00      2S   
ATOM    925 CD   PRO   116      23.354  -1.232  -4.722  1.00  1.00      2S   
ATOM    926 HD1  PRO   116      23.340  -1.104  -5.826  1.00  0.00      2S   
ATOM    927 HD2  PRO   116      22.969  -2.233  -4.447  1.00  0.00      2S   
ATOM    928 CA   PRO   116      23.427   0.952  -3.706  1.00  1.00      2S   
ATOM    929 HA   PRO   116      23.340   1.053  -2.635  1.00  0.00      2S   
ATOM    930 CB   PRO   116      24.838   0.521  -4.143  1.00  1.00      2S   
ATOM    931 HB1  PRO   116      25.617   0.879  -3.440  1.00  0.00      2S   
ATOM    932 HB2  PRO   116      25.069   0.889  -5.168  1.00  0.00      2S   
ATOM    933 CG   PRO   116      24.763  -1.007  -4.188  1.00  1.00      2S   
ATOM    934 HG1  PRO   116      25.542  -1.458  -4.834  1.00  0.00      2S   
ATOM    935 HG2  PRO   116      24.842  -1.421  -3.158  1.00  0.00      2S   
ATOM    936 C    PRO   116      23.046   2.275  -4.342  1.00  1.00      2S   
ATOM    937 O    PRO   116      23.668   3.283  -4.010  1.00  1.00      2S   
ATOM    938 N    GLY   117      22.038   2.300  -5.243  1.00  1.00      2S   
ATOM    939 HN   GLY   117      21.579   1.458  -5.521  1.00  0.00      2S   
ATOM    940 CA   GLY   117      21.556   3.506  -5.873  1.00  1.00      2S   
ATOM    941 HA1  GLY   117      21.314   3.244  -6.892  1.00  0.00      2S   
ATOM    942 HA2  GLY   117      22.309   4.280  -5.810  1.00  0.00      2S   
ATOM    943 C    GLY   117      20.300   4.020  -5.225  1.00  1.00      2S   
ATOM    944 O    GLY   117      19.814   5.080  -5.606  1.00  1.00      2S   
ATOM    945 N    THR   118      19.731   3.293  -4.232  1.00  1.00      2S   
ATOM    946 HN   THR   118      20.136   2.433  -3.929  1.00  0.00      2S   
ATOM    947 CA   THR   118      18.464   3.639  -3.608  1.00  1.00      2S   
ATOM    948 HA   THR   118      17.773   3.906  -4.395  1.00  0.00      2S   
ATOM    949 CB   THR   118      17.879   2.477  -2.828  1.00  1.00      2S   
ATOM    950 HB   THR   118      18.598   2.159  -2.041  1.00  0.00      2S   
ATOM    951 OG1  THR   118      17.713   1.379  -3.707  1.00  1.00      2S   
ATOM    952 HG1  THR   118      17.099   1.673  -4.393  1.00  0.00      2S   
ATOM    953 CG2  THR   118      16.520   2.791  -2.165  1.00  1.00      2S   
ATOM    954 HG21 THR   118      15.809   3.212  -2.907  1.00  0.00      2S   
ATOM    955 HG22 THR   118      16.645   3.519  -1.337  1.00  0.00      2S   
ATOM    956 HG23 THR   118      16.077   1.867  -1.735  1.00  0.00      2S   
ATOM    957 C    THR   118      18.620   4.822  -2.688  1.00  1.00      2S   
ATOM    958 O    THR   118      19.549   4.886  -1.889  1.00  1.00      2S   
ATOM    959 N    ALA   119      17.692   5.795  -2.806  1.00  1.00      2S   
ATOM    960 HN   ALA   119      16.958   5.710  -3.480  1.00  0.00      2S   
ATOM    961 CA   ALA   119      17.667   7.008  -2.036  1.00  1.00      2S   
ATOM    962 HA   ALA   119      18.671   7.260  -1.723  1.00  0.00      2S   
ATOM    963 CB   ALA   119      17.082   8.164  -2.870  1.00  1.00      2S   
ATOM    964 HB1  ALA   119      16.039   7.939  -3.183  1.00  0.00      2S   
ATOM    965 HB2  ALA   119      17.692   8.313  -3.787  1.00  0.00      2S   
ATOM    966 HB3  ALA   119      17.087   9.112  -2.298  1.00  0.00      2S   
ATOM    967 C    ALA   119      16.798   6.810  -0.819  1.00  1.00      2S   
ATOM    968 O    ALA   119      15.907   5.961  -0.813  1.00  1.00      2S   
ATOM    969 N    TYR   120      17.027   7.630   0.241  1.00  1.00      2S   
ATOM    970 HN   TYR   120      17.785   8.281   0.214  1.00  0.00      2S   
ATOM    971 CA   TYR   120      16.241   7.664   1.462  1.00  1.00      2S   
ATOM    972 HA   TYR   120      16.309   6.687   1.921  1.00  0.00      2S   
ATOM    973 CB   TYR   120      16.757   8.746   2.475  1.00  1.00      2S   
ATOM    974 HB1  TYR   120      16.958   9.693   1.929  1.00  0.00      2S   
ATOM    975 HB2  TYR   120      17.706   8.403   2.936  1.00  0.00      2S   
ATOM    976 CG   TYR   120      15.761   9.039   3.587  1.00  1.00      2S   
ATOM    977 CD1  TYR   120      15.453   8.065   4.547  1.00  1.00      2S   
ATOM    978 HD1  TYR   120      16.008   7.148   4.555  1.00  0.00      2S   
ATOM    979 CE1  TYR   120      14.381   8.239   5.430  1.00  1.00      2S   
ATOM    980 HE1  TYR   120      14.138   7.466   6.143  1.00  0.00      2S   
ATOM    981 CZ   TYR   120      13.599   9.397   5.360  1.00  1.00      2S   
ATOM    982 OH   TYR   120      12.498   9.563   6.227  1.00  1.00      2S   
ATOM    983 HH   TYR   120      12.043  10.372   5.973  1.00  0.00      2S   
ATOM    984 CD2  TYR   120      14.974  10.203   3.535  1.00  1.00      2S   
ATOM    985 HD2  TYR   120      15.168  10.940   2.772  1.00  0.00      2S   
ATOM    986 CE2  TYR   120      13.893  10.379   4.406  1.00  1.00      2S   
ATOM    987 HE2  TYR   120      13.280  11.264   4.326  1.00  0.00      2S   
ATOM    988 C    TYR   120      14.786   7.927   1.151  1.00  1.00      2S   
ATOM    989 O    TYR   120      13.909   7.292   1.726  1.00  1.00      2S   
ATOM    990 N    GLN   121      14.494   8.889   0.252  1.00  1.00      2S   
ATOM    991 HN   GLN   121      15.215   9.407  -0.207  1.00  0.00      2S   
ATOM    992 CA   GLN   121      13.141   9.306  -0.026  1.00  1.00      2S   
ATOM    993 HA   GLN   121      12.658   9.464   0.928  1.00  0.00      2S   
ATOM    994 CB   GLN   121      13.099  10.673  -0.757  1.00  1.00      2S   
ATOM    995 HB1  GLN   121      12.096  10.851  -1.201  1.00  0.00      2S   
ATOM    996 HB2  GLN   121      13.846  10.662  -1.577  1.00  0.00      2S   
ATOM    997 CG   GLN   121      13.387  11.813   0.252  1.00  1.00      2S   
ATOM    998 HG1  GLN   121      14.189  11.487   0.946  1.00  0.00      2S   
ATOM    999 HG2  GLN   121      12.468  11.984   0.851  1.00  0.00      2S   
ATOM   1000 CD   GLN   121      13.858  13.128  -0.388  1.00  1.00      2S   
ATOM   1001 OE1  GLN   121      14.617  13.136  -1.362  1.00  1.00      2S   
ATOM   1002 NE2  GLN   121      13.444  14.273   0.231  1.00  1.00      2S   
ATOM   1003 HE21 GLN   121      12.849  14.216   1.037  1.00  0.00      2S   
ATOM   1004 HE22 GLN   121      13.766  15.159  -0.098  1.00  0.00      2S   
ATOM   1005 C    GLN   121      12.341   8.229  -0.728  1.00  1.00      2S   
ATOM   1006 O    GLN   121      11.119   8.250  -0.667  1.00  1.00      2S   
ATOM   1007 N    SER   122      12.990   7.209  -1.340  1.00  1.00      2S   
ATOM   1008 HN   SER   122      13.986   7.186  -1.399  1.00  0.00      2S   
ATOM   1009 CA   SER   122      12.295   6.054  -1.878  1.00  1.00      2S   
ATOM   1010 HA   SER   122      11.399   6.403  -2.374  1.00  0.00      2S   
ATOM   1011 CB   SER   122      13.136   5.288  -2.914  1.00  1.00      2S   
ATOM   1012 HB1  SER   122      12.596   4.386  -3.276  1.00  0.00      2S   
ATOM   1013 HB2  SER   122      14.107   4.975  -2.474  1.00  0.00      2S   
ATOM   1014 OG   SER   122      13.388   6.137  -4.027  1.00  1.00      2S   
ATOM   1015 HG1  SER   122      12.567   6.169  -4.535  1.00  0.00      2S   
ATOM   1016 C    SER   122      11.857   5.111  -0.775  1.00  1.00      2S   
ATOM   1017 O    SER   122      10.739   4.598  -0.808  1.00  1.00      2S   
ATOM   1018 N    PHE   123      12.709   4.903   0.261  1.00  1.00      2S   
ATOM   1019 HN   PHE   123      13.618   5.314   0.252  1.00  0.00      2S   
ATOM   1020 CA   PHE   123      12.385   4.174   1.478  1.00  1.00      2S   
ATOM   1021 HA   PHE   123      12.055   3.184   1.196  1.00  0.00      2S   
ATOM   1022 CB   PHE   123      13.643   4.057   2.396  1.00  1.00      2S   
ATOM   1023 HB1  PHE   123      14.140   5.044   2.478  1.00  0.00      2S   
ATOM   1024 HB2  PHE   123      14.369   3.364   1.920  1.00  0.00      2S   
ATOM   1025 CG   PHE   123      13.386   3.570   3.807  1.00  1.00      2S   
ATOM   1026 CD1  PHE   123      13.327   2.200   4.107  1.00  1.00      2S   
ATOM   1027 HD1  PHE   123      13.442   1.472   3.319  1.00  0.00      2S   
ATOM   1028 CE1  PHE   123      13.145   1.769   5.428  1.00  1.00      2S   
ATOM   1029 HE1  PHE   123      13.104   0.714   5.655  1.00  0.00      2S   
ATOM   1030 CZ   PHE   123      13.016   2.704   6.461  1.00  1.00      2S   
ATOM   1031 HZ   PHE   123      12.872   2.371   7.478  1.00  0.00      2S   
ATOM   1032 CD2  PHE   123      13.232   4.501   4.852  1.00  1.00      2S   
ATOM   1033 HD2  PHE   123      13.272   5.559   4.636  1.00  0.00      2S   
ATOM   1034 CE2  PHE   123      13.051   4.073   6.172  1.00  1.00      2S   
ATOM   1035 HE2  PHE   123      12.946   4.795   6.966  1.00  0.00      2S   
ATOM   1036 C    PHE   123      11.243   4.850   2.208  1.00  1.00      2S   
ATOM   1037 O    PHE   123      10.300   4.186   2.628  1.00  1.00      2S   
ATOM   1038 N    GLU   124      11.304   6.194   2.351  1.00  1.00      2S   
ATOM   1039 HN   GLU   124      12.092   6.697   1.996  1.00  0.00      2S   
ATOM   1040 CA   GLU   124      10.327   7.005   3.041  1.00  1.00      2S   
ATOM   1041 HA   GLU   124      10.317   6.688   4.074  1.00  0.00      2S   
ATOM   1042 CB   GLU   124      10.707   8.500   2.977  1.00  1.00      2S   
ATOM   1043 HB1  GLU   124      10.800   8.808   1.913  1.00  0.00      2S   
ATOM   1044 HB2  GLU   124      11.710   8.613   3.446  1.00  0.00      2S   
ATOM   1045 CG   GLU   124       9.716   9.441   3.685  1.00  1.00      2S   
ATOM   1046 HG1  GLU   124       9.590   9.129   4.742  1.00  0.00      2S   
ATOM   1047 HG2  GLU   124       8.725   9.419   3.185  1.00  0.00      2S   
ATOM   1048 CD   GLU   124      10.254  10.862   3.639  1.00  1.00      2S   
ATOM   1049 OE1  GLU   124      10.395  11.410   2.514  1.00  1.00      2S   
ATOM   1050 OE2  GLU   124      10.541  11.417   4.732  1.00  1.00      2S   
ATOM   1051 C    GLU   124       8.938   6.826   2.483  1.00  1.00      2S   
ATOM   1052 O    GLU   124       7.992   6.644   3.241  1.00  1.00      2S   
ATOM   1053 N    GLN   125       8.792   6.828   1.139  1.00  1.00      2S   
ATOM   1054 HN   GLN   125       9.578   6.971   0.541  1.00  0.00      2S   
ATOM   1055 CA   GLN   125       7.520   6.666   0.468  1.00  1.00      2S   
ATOM   1056 HA   GLN   125       6.849   7.426   0.841  1.00  0.00      2S   
ATOM   1057 CB   GLN   125       7.669   6.836  -1.051  1.00  1.00      2S   
ATOM   1058 HB1  GLN   125       6.721   6.543  -1.558  1.00  0.00      2S   
ATOM   1059 HB2  GLN   125       8.476   6.162  -1.417  1.00  0.00      2S   
ATOM   1060 CG   GLN   125       7.980   8.288  -1.433  1.00  1.00      2S   
ATOM   1061 HG1  GLN   125       8.881   8.665  -0.919  1.00  0.00      2S   
ATOM   1062 HG2  GLN   125       7.131   8.942  -1.142  1.00  0.00      2S   
ATOM   1063 CD   GLN   125       8.149   8.340  -2.945  1.00  1.00      2S   
ATOM   1064 OE1  GLN   125       7.143   8.396  -3.658  1.00  1.00      2S   
ATOM   1065 NE2  GLN   125       9.421   8.294  -3.437  1.00  1.00      2S   
ATOM   1066 HE21 GLN   125       9.567   8.297  -4.425  1.00  0.00      2S   
ATOM   1067 HE22 GLN   125      10.197   8.241  -2.808  1.00  0.00      2S   
ATOM   1068 C    GLN   125       6.877   5.323   0.711  1.00  1.00      2S   
ATOM   1069 O    GLN   125       5.661   5.239   0.867  1.00  1.00      2S   
ATOM   1070 N    VAL   126       7.682   4.238   0.766  1.00  1.00      2S   
ATOM   1071 HN   VAL   126       8.667   4.323   0.630  1.00  0.00      2S   
ATOM   1072 CA   VAL   126       7.198   2.898   1.024  1.00  1.00      2S   
ATOM   1073 HA   VAL   126       6.331   2.730   0.399  1.00  0.00      2S   
ATOM   1074 CB   VAL   126       8.246   1.845   0.683  1.00  1.00      2S   
ATOM   1075 HB   VAL   126       9.210   2.096   1.180  1.00  0.00      2S   
ATOM   1076 CG1  VAL   126       7.807   0.439   1.150  1.00  1.00      2S   
ATOM   1077 HG11 VAL   126       6.783   0.212   0.783  1.00  0.00      2S   
ATOM   1078 HG12 VAL   126       7.814   0.367   2.258  1.00  0.00      2S   
ATOM   1079 HG13 VAL   126       8.501  -0.331   0.755  1.00  0.00      2S   
ATOM   1080 CG2  VAL   126       8.453   1.881  -0.846  1.00  1.00      2S   
ATOM   1081 HG21 VAL   126       8.818   2.874  -1.178  1.00  0.00      2S   
ATOM   1082 HG22 VAL   126       7.499   1.661  -1.370  1.00  0.00      2S   
ATOM   1083 HG23 VAL   126       9.198   1.124  -1.158  1.00  0.00      2S   
ATOM   1084 C    VAL   126       6.747   2.781   2.464  1.00  1.00      2S   
ATOM   1085 O    VAL   126       5.690   2.218   2.743  1.00  1.00      2S   
ATOM   1086 N    VAL   127       7.520   3.349   3.418  1.00  1.00      2S   
ATOM   1087 HN   VAL   127       8.378   3.802   3.179  1.00  0.00      2S   
ATOM   1088 CA   VAL   127       7.195   3.328   4.830  1.00  1.00      2S   
ATOM   1089 HA   VAL   127       6.944   2.308   5.087  1.00  0.00      2S   
ATOM   1090 CB   VAL   127       8.383   3.743   5.690  1.00  1.00      2S   
ATOM   1091 HB   VAL   127       8.758   4.737   5.359  1.00  0.00      2S   
ATOM   1092 CG1  VAL   127       8.004   3.818   7.181  1.00  1.00      2S   
ATOM   1093 HG11 VAL   127       7.611   2.841   7.532  1.00  0.00      2S   
ATOM   1094 HG12 VAL   127       7.234   4.590   7.367  1.00  0.00      2S   
ATOM   1095 HG13 VAL   127       8.898   4.086   7.784  1.00  0.00      2S   
ATOM   1096 CG2  VAL   127       9.502   2.699   5.515  1.00  1.00      2S   
ATOM   1097 HG21 VAL   127       9.853   2.634   4.467  1.00  0.00      2S   
ATOM   1098 HG22 VAL   127       9.138   1.698   5.828  1.00  0.00      2S   
ATOM   1099 HG23 VAL   127      10.364   2.970   6.158  1.00  0.00      2S   
ATOM   1100 C    VAL   127       5.970   4.179   5.128  1.00  1.00      2S   
ATOM   1101 O    VAL   127       5.217   3.876   6.049  1.00  1.00      2S   
ATOM   1102 N    ASN   128       5.691   5.237   4.328  1.00  1.00      2S   
ATOM   1103 HN   ASN   128       6.322   5.506   3.602  1.00  0.00      2S   
ATOM   1104 CA   ASN   128       4.500   6.059   4.466  1.00  1.00      2S   
ATOM   1105 HA   ASN   128       4.484   6.441   5.478  1.00  0.00      2S   
ATOM   1106 CB   ASN   128       4.451   7.240   3.459  1.00  1.00      2S   
ATOM   1107 HB1  ASN   128       3.446   7.718   3.478  1.00  0.00      2S   
ATOM   1108 HB2  ASN   128       4.639   6.862   2.434  1.00  0.00      2S   
ATOM   1109 CG   ASN   128       5.473   8.330   3.805  1.00  1.00      2S   
ATOM   1110 OD1  ASN   128       5.981   8.417   4.926  1.00  1.00      2S   
ATOM   1111 ND2  ASN   128       5.758   9.213   2.804  1.00  1.00      2S   
ATOM   1112 HD21 ASN   128       6.405   9.953   2.974  1.00  0.00      2S   
ATOM   1113 HD22 ASN   128       5.311   9.121   1.914  1.00  0.00      2S   
ATOM   1114 C    ASN   128       3.217   5.270   4.283  1.00  1.00      2S   
ATOM   1115 O    ASN   128       2.209   5.607   4.898  1.00  1.00      2S   
ATOM   1116 N    GLU   129       3.232   4.181   3.468  1.00  1.00      2S   
ATOM   1117 HN   GLU   129       4.060   3.929   2.971  1.00  0.00      2S   
ATOM   1118 CA   GLU   129       2.100   3.288   3.281  1.00  1.00      2S   
ATOM   1119 HA   GLU   129       1.250   3.889   2.991  1.00  0.00      2S   
ATOM   1120 CB   GLU   129       2.361   2.227   2.181  1.00  1.00      2S   
ATOM   1121 HB1  GLU   129       3.323   1.709   2.380  1.00  0.00      2S   
ATOM   1122 HB2  GLU   129       2.464   2.770   1.216  1.00  0.00      2S   
ATOM   1123 CG   GLU   129       1.254   1.152   2.066  1.00  1.00      2S   
ATOM   1124 HG1  GLU   129       0.256   1.637   2.088  1.00  0.00      2S   
ATOM   1125 HG2  GLU   129       1.329   0.463   2.936  1.00  0.00      2S   
ATOM   1126 CD   GLU   129       1.361   0.316   0.791  1.00  1.00      2S   
ATOM   1127 OE1  GLU   129       2.069   0.733  -0.161  1.00  1.00      2S   
ATOM   1128 OE2  GLU   129       0.708  -0.763   0.758  1.00  1.00      2S   
ATOM   1129 C    GLU   129       1.747   2.571   4.561  1.00  1.00      2S   
ATOM   1130 O    GLU   129       0.574   2.386   4.881  1.00  1.00      2S   
ATOM   1131 N    LEU   130       2.772   2.182   5.345  1.00  1.00      2S   
ATOM   1132 HN   LEU   130       3.712   2.354   5.058  1.00  0.00      2S   
ATOM   1133 CA   LEU   130       2.647   1.529   6.626  1.00  1.00      2S   
ATOM   1134 HA   LEU   130       2.114   0.602   6.466  1.00  0.00      2S   
ATOM   1135 CB   LEU   130       4.074   1.230   7.151  1.00  1.00      2S   
ATOM   1136 HB1  LEU   130       4.509   2.136   7.625  1.00  0.00      2S   
ATOM   1137 HB2  LEU   130       4.703   1.002   6.259  1.00  0.00      2S   
ATOM   1138 CG   LEU   130       4.238   0.041   8.113  1.00  1.00      2S   
ATOM   1139 HG   LEU   130       3.730  -0.847   7.669  1.00  0.00      2S   
ATOM   1140 CD1  LEU   130       5.732  -0.304   8.252  1.00  1.00      2S   
ATOM   1141 HD11 LEU   130       6.285   0.558   8.680  1.00  0.00      2S   
ATOM   1142 HD12 LEU   130       6.171  -0.545   7.261  1.00  0.00      2S   
ATOM   1143 HD13 LEU   130       5.864  -1.182   8.917  1.00  0.00      2S   
ATOM   1144 CD2  LEU   130       3.618   0.318   9.486  1.00  1.00      2S   
ATOM   1145 HD21 LEU   130       2.512   0.351   9.428  1.00  0.00      2S   
ATOM   1146 HD22 LEU   130       3.989   1.283   9.891  1.00  0.00      2S   
ATOM   1147 HD23 LEU   130       3.890  -0.485  10.192  1.00  0.00      2S   
ATOM   1148 C    LEU   130       1.861   2.396   7.600  1.00  1.00      2S   
ATOM   1149 O    LEU   130       1.005   1.903   8.331  1.00  1.00      2S   
ATOM   1150 N    PHE   131       2.116   3.726   7.586  1.00  1.00      2S   
ATOM   1151 HN   PHE   131       2.787   4.104   6.954  1.00  0.00      2S   
ATOM   1152 CA   PHE   131       1.506   4.681   8.488  1.00  1.00      2S   
ATOM   1153 HA   PHE   131       1.028   4.159   9.306  1.00  0.00      2S   
ATOM   1154 CB   PHE   131       2.568   5.659   9.048  1.00  1.00      2S   
ATOM   1155 HB1  PHE   131       2.110   6.420   9.715  1.00  0.00      2S   
ATOM   1156 HB2  PHE   131       3.097   6.176   8.217  1.00  0.00      2S   
ATOM   1157 CG   PHE   131       3.569   4.898   9.870  1.00  1.00      2S   
ATOM   1158 CD1  PHE   131       3.200   4.389  11.125  1.00  1.00      2S   
ATOM   1159 HD1  PHE   131       2.194   4.540  11.484  1.00  0.00      2S   
ATOM   1160 CE1  PHE   131       4.125   3.699  11.915  1.00  1.00      2S   
ATOM   1161 HE1  PHE   131       3.835   3.328  12.886  1.00  0.00      2S   
ATOM   1162 CZ   PHE   131       5.425   3.489  11.444  1.00  1.00      2S   
ATOM   1163 HZ   PHE   131       6.139   2.957  12.053  1.00  0.00      2S   
ATOM   1164 CD2  PHE   131       4.877   4.680   9.406  1.00  1.00      2S   
ATOM   1165 HD2  PHE   131       5.169   5.057   8.438  1.00  0.00      2S   
ATOM   1166 CE2  PHE   131       5.800   3.974  10.186  1.00  1.00      2S   
ATOM   1167 HE2  PHE   131       6.805   3.816   9.826  1.00  0.00      2S   
ATOM   1168 C    PHE   131       0.442   5.512   7.802  1.00  1.00      2S   
ATOM   1169 O    PHE   131       0.168   6.635   8.225  1.00  1.00      2S   
ATOM   1170 N    ARG   132      -0.217   4.978   6.743  1.00  1.00      2S   
ATOM   1171 HN   ARG   132       0.018   4.070   6.402  1.00  0.00      2S   
ATOM   1172 CA   ARG   132      -1.215   5.689   5.962  1.00  1.00      2S   
ATOM   1173 HA   ARG   132      -0.731   6.574   5.571  1.00  0.00      2S   
ATOM   1174 CB   ARG   132      -1.716   4.855   4.755  1.00  1.00      2S   
ATOM   1175 HB1  ARG   132      -0.841   4.605   4.115  1.00  0.00      2S   
ATOM   1176 HB2  ARG   132      -2.413   5.467   4.141  1.00  0.00      2S   
ATOM   1177 CG   ARG   132      -2.417   3.549   5.157  1.00  1.00      2S   
ATOM   1178 HG1  ARG   132      -3.306   3.798   5.771  1.00  0.00      2S   
ATOM   1179 HG2  ARG   132      -1.723   2.950   5.788  1.00  0.00      2S   
ATOM   1180 CD   ARG   132      -2.881   2.698   3.979  1.00  1.00      2S   
ATOM   1181 HD1  ARG   132      -2.011   2.449   3.333  1.00  0.00      2S   
ATOM   1182 HD2  ARG   132      -3.659   3.224   3.384  1.00  0.00      2S   
ATOM   1183 NE   ARG   132      -3.492   1.462   4.571  1.00  1.00      2S   
ATOM   1184 HE   ARG   132      -4.044   1.564   5.399  1.00  0.00      2S   
ATOM   1185 CZ   ARG   132      -3.273   0.209   4.083  1.00  1.00      2S   
ATOM   1186 NH1  ARG   132      -2.548   0.022   2.952  1.00  1.00      2S   
ATOM   1187 HH11 ARG   132      -2.168   0.811   2.475  1.00  0.00      2S   
ATOM   1188 HH12 ARG   132      -2.397  -0.899   2.584  1.00  0.00      2S   
ATOM   1189 NH2  ARG   132      -3.791  -0.866   4.734  1.00  1.00      2S   
ATOM   1190 HH21 ARG   132      -4.317  -0.731   5.571  1.00  0.00      2S   
ATOM   1191 HH22 ARG   132      -3.635  -1.784   4.375  1.00  0.00      2S   
ATOM   1192 C    ARG   132      -2.416   6.148   6.770  1.00  1.00      2S   
ATOM   1193 O    ARG   132      -2.991   7.193   6.473  1.00  1.00      2S   
ATOM   1194 N    ASP   133      -2.809   5.384   7.820  1.00  1.00      2S   
ATOM   1195 HN   ASP   133      -2.319   4.545   8.054  1.00  0.00      2S   
ATOM   1196 CA   ASP   133      -3.971   5.673   8.632  1.00  1.00      2S   
ATOM   1197 HA   ASP   133      -4.512   6.514   8.219  1.00  0.00      2S   
ATOM   1198 CB   ASP   133      -4.923   4.454   8.730  1.00  1.00      2S   
ATOM   1199 HB1  ASP   133      -5.776   4.678   9.404  1.00  0.00      2S   
ATOM   1200 HB2  ASP   133      -4.378   3.567   9.115  1.00  0.00      2S   
ATOM   1201 CG   ASP   133      -5.495   4.153   7.348  1.00  1.00      2S   
ATOM   1202 OD1  ASP   133      -6.071   5.087   6.732  1.00  1.00      2S   
ATOM   1203 OD2  ASP   133      -5.364   2.987   6.890  1.00  1.00      2S   
ATOM   1204 C    ASP   133      -3.546   6.066  10.023  1.00  1.00      2S   
ATOM   1205 O    ASP   133      -4.315   5.929  10.974  1.00  1.00      2S   
ATOM   1206 N    GLY   134      -2.309   6.588  10.174  1.00  1.00      2S   
ATOM   1207 HN   GLY   134      -1.683   6.664   9.399  1.00  0.00      2S   
ATOM   1208 CA   GLY   134      -1.822   7.108  11.429  1.00  1.00      2S   
ATOM   1209 HA1  GLY   134      -2.640   7.248  12.123  1.00  0.00      2S   
ATOM   1210 HA2  GLY   134      -1.301   8.027  11.205  1.00  0.00      2S   
ATOM   1211 C    GLY   134      -0.842   6.157  12.039  1.00  1.00      2S   
ATOM   1212 O    GLY   134      -0.529   5.104  11.486  1.00  1.00      2S   
ATOM   1213 N    VAL   135      -0.327   6.542  13.223  1.00  1.00      2S   
ATOM   1214 HN   VAL   135      -0.618   7.400  13.648  1.00  0.00      2S   
ATOM   1215 CA   VAL   135       0.705   5.833  13.933  1.00  1.00      2S   
ATOM   1216 HA   VAL   135       1.145   5.084  13.291  1.00  0.00      2S   
ATOM   1217 CB   VAL   135       1.799   6.785  14.414  1.00  1.00      2S   
ATOM   1218 HB   VAL   135       1.359   7.511  15.131  1.00  0.00      2S   
ATOM   1219 CG1  VAL   135       2.939   6.022  15.116  1.00  1.00      2S   
ATOM   1220 HG11 VAL   135       3.374   5.262  14.435  1.00  0.00      2S   
ATOM   1221 HG12 VAL   135       2.580   5.518  16.037  1.00  0.00      2S   
ATOM   1222 HG13 VAL   135       3.741   6.732  15.411  1.00  0.00      2S   
ATOM   1223 CG2  VAL   135       2.350   7.593  13.218  1.00  1.00      2S   
ATOM   1224 HG21 VAL   135       1.565   8.229  12.759  1.00  0.00      2S   
ATOM   1225 HG22 VAL   135       2.757   6.911  12.443  1.00  0.00      2S   
ATOM   1226 HG23 VAL   135       3.169   8.261  13.561  1.00  0.00      2S   
ATOM   1227 C    VAL   135       0.053   5.141  15.104  1.00  1.00      2S   
ATOM   1228 O    VAL   135      -0.834   5.691  15.755  1.00  1.00      2S   
ATOM   1229 N    ASN   136       0.496   3.898  15.395  1.00  1.00      2S   
ATOM   1230 HN   ASN   136       1.181   3.443  14.832  1.00  0.00      2S   
ATOM   1231 CA   ASN   136       0.192   3.225  16.632  1.00  1.00      2S   
ATOM   1232 HA   ASN   136       0.130   3.970  17.409  1.00  0.00      2S   
ATOM   1233 CB   ASN   136      -1.154   2.439  16.638  1.00  1.00      2S   
ATOM   1234 HB1  ASN   136      -1.967   3.173  16.444  1.00  0.00      2S   
ATOM   1235 HB2  ASN   136      -1.332   2.006  17.642  1.00  0.00      2S   
ATOM   1236 CG   ASN   136      -1.248   1.301  15.613  1.00  1.00      2S   
ATOM   1237 OD1  ASN   136      -0.291   0.563  15.373  1.00  1.00      2S   
ATOM   1238 ND2  ASN   136      -2.467   1.124  15.024  1.00  1.00      2S   
ATOM   1239 HD21 ASN   136      -3.226   1.737  15.257  1.00  0.00      2S   
ATOM   1240 HD22 ASN   136      -2.597   0.379  14.375  1.00  0.00      2S   
ATOM   1241 C    ASN   136       1.413   2.392  16.933  1.00  1.00      2S   
ATOM   1242 O    ASN   136       2.309   2.295  16.096  1.00  1.00      2S   
ATOM   1243 N    TRP   137       1.495   1.773  18.135  1.00  1.00      2S   
ATOM   1244 HN   TRP   137       0.769   1.862  18.815  1.00  0.00      2S   
ATOM   1245 CA   TRP   137       2.667   1.026  18.553  1.00  1.00      2S   
ATOM   1246 HA   TRP   137       3.522   1.676  18.427  1.00  0.00      2S   
ATOM   1247 CB   TRP   137       2.610   0.565  20.026  1.00  1.00      2S   
ATOM   1248 HB1  TRP   137       3.450  -0.133  20.232  1.00  0.00      2S   
ATOM   1249 HB2  TRP   137       1.658   0.016  20.199  1.00  0.00      2S   
ATOM   1250 CG   TRP   137       2.735   1.681  21.045  1.00  1.00      2S   
ATOM   1251 CD1  TRP   137       1.821   2.074  21.979  1.00  1.00      2S   
ATOM   1252 HD1  TRP   137       0.842   1.637  22.107  1.00  0.00      2S   
ATOM   1253 NE1  TRP   137       2.324   3.103  22.734  1.00  1.00      2S   
ATOM   1254 HE1  TRP   137       1.836   3.580  23.438  1.00  0.00      2S   
ATOM   1255 CE2  TRP   137       3.598   3.386  22.310  1.00  1.00      2S   
ATOM   1256 CD2  TRP   137       3.901   2.508  21.245  1.00  1.00      2S   
ATOM   1257 CE3  TRP   137       5.143   2.549  20.613  1.00  1.00      2S   
ATOM   1258 HE3  TRP   137       5.402   1.884  19.804  1.00  0.00      2S   
ATOM   1259 CZ3  TRP   137       6.086   3.480  21.076  1.00  1.00      2S   
ATOM   1260 HZ3  TRP   137       7.064   3.524  20.619  1.00  0.00      2S   
ATOM   1261 CZ2  TRP   137       4.527   4.316  22.758  1.00  1.00      2S   
ATOM   1262 HZ2  TRP   137       4.311   4.989  23.576  1.00  0.00      2S   
ATOM   1263 CH2  TRP   137       5.781   4.343  22.138  1.00  1.00      2S   
ATOM   1264 HH2  TRP   137       6.533   5.022  22.501  1.00  0.00      2S   
ATOM   1265 C    TRP   137       2.918  -0.196  17.703  1.00  1.00      2S   
ATOM   1266 O    TRP   137       4.069  -0.512  17.422  1.00  1.00      2S   
ATOM   1267 N    GLY   138       1.853  -0.893  17.245  1.00  1.00      2S   
ATOM   1268 HN   GLY   138       0.922  -0.619  17.487  1.00  0.00      2S   
ATOM   1269 CA   GLY   138       1.957  -2.067  16.402  1.00  1.00      2S   
ATOM   1270 HA1  GLY   138       0.953  -2.439  16.263  1.00  0.00      2S   
ATOM   1271 HA2  GLY   138       2.608  -2.775  16.896  1.00  0.00      2S   
ATOM   1272 C    GLY   138       2.530  -1.767  15.040  1.00  1.00      2S   
ATOM   1273 O    GLY   138       3.263  -2.578  14.480  1.00  1.00      2S   
ATOM   1274 N    ARG   139       2.219  -0.577  14.478  1.00  1.00      2S   
ATOM   1275 HN   ARG   139       1.587   0.049  14.934  1.00  0.00      2S   
ATOM   1276 CA   ARG   139       2.728  -0.126  13.202  1.00  1.00      2S   
ATOM   1277 HA   ARG   139       2.702  -0.959  12.512  1.00  0.00      2S   
ATOM   1278 CB   ARG   139       1.879   1.019  12.613  1.00  1.00      2S   
ATOM   1279 HB1  ARG   139       2.377   1.454  11.720  1.00  0.00      2S   
ATOM   1280 HB2  ARG   139       1.776   1.822  13.375  1.00  0.00      2S   
ATOM   1281 CG   ARG   139       0.483   0.544  12.182  1.00  1.00      2S   
ATOM   1282 HG1  ARG   139       0.046  -0.060  13.007  1.00  0.00      2S   
ATOM   1283 HG2  ARG   139       0.577  -0.119  11.294  1.00  0.00      2S   
ATOM   1284 CD   ARG   139      -0.457   1.708  11.866  1.00  1.00      2S   
ATOM   1285 HD1  ARG   139      -0.159   2.226  10.930  1.00  0.00      2S   
ATOM   1286 HD2  ARG   139      -0.460   2.429  12.714  1.00  0.00      2S   
ATOM   1287 NE   ARG   139      -1.833   1.143  11.700  1.00  1.00      2S   
ATOM   1288 HE   ARG   139      -1.944   0.154  11.631  1.00  0.00      2S   
ATOM   1289 CZ   ARG   139      -2.951   1.919  11.734  1.00  1.00      2S   
ATOM   1290 NH1  ARG   139      -2.863   3.270  11.848  1.00  1.00      2S   
ATOM   1291 HH11 ARG   139      -1.964   3.710  11.845  1.00  0.00      2S   
ATOM   1292 HH12 ARG   139      -3.688   3.830  11.819  1.00  0.00      2S   
ATOM   1293 NH2  ARG   139      -4.172   1.328  11.662  1.00  1.00      2S   
ATOM   1294 HH21 ARG   139      -4.994   1.894  11.736  1.00  0.00      2S   
ATOM   1295 HH22 ARG   139      -4.244   0.338  11.546  1.00  0.00      2S   
ATOM   1296 C    ARG   139       4.163   0.327  13.329  1.00  1.00      2S   
ATOM   1297 O    ARG   139       4.942   0.185  12.391  1.00  1.00      2S   
ATOM   1298 N    ILE   140       4.573   0.845  14.512  1.00  1.00      2S   
ATOM   1299 HN   ILE   140       3.928   0.997  15.259  1.00  0.00      2S   
ATOM   1300 CA   ILE   140       5.961   1.158  14.798  1.00  1.00      2S   
ATOM   1301 HA   ILE   140       6.344   1.731  13.965  1.00  0.00      2S   
ATOM   1302 CB   ILE   140       6.143   2.002  16.057  1.00  1.00      2S   
ATOM   1303 HB   ILE   140       5.611   1.516  16.905  1.00  0.00      2S   
ATOM   1304 CG2  ILE   140       7.641   2.125  16.426  1.00  1.00      2S   
ATOM   1305 HG21 ILE   140       8.205   2.596  15.593  1.00  0.00      2S   
ATOM   1306 HG22 ILE   140       8.089   1.136  16.648  1.00  0.00      2S   
ATOM   1307 HG23 ILE   140       7.770   2.747  17.335  1.00  0.00      2S   
ATOM   1308 CG1  ILE   140       5.521   3.401  15.822  1.00  1.00      2S   
ATOM   1309 HG11 ILE   140       4.469   3.288  15.485  1.00  0.00      2S   
ATOM   1310 HG12 ILE   140       6.075   3.904  14.999  1.00  0.00      2S   
ATOM   1311 CD   ILE   140       5.533   4.304  17.058  1.00  1.00      2S   
ATOM   1312 HD1  ILE   140       6.569   4.495  17.405  1.00  0.00      2S   
ATOM   1313 HD2  ILE   140       4.960   3.834  17.884  1.00  0.00      2S   
ATOM   1314 HD3  ILE   140       5.071   5.285  16.821  1.00  0.00      2S   
ATOM   1315 C    ILE   140       6.759  -0.127  14.858  1.00  1.00      2S   
ATOM   1316 O    ILE   140       7.839  -0.206  14.286  1.00  1.00      2S   
ATOM   1317 N    VAL   141       6.227  -1.195  15.496  1.00  1.00      2S   
ATOM   1318 HN   VAL   141       5.351  -1.123  15.971  1.00  0.00      2S   
ATOM   1319 CA   VAL   141       6.858  -2.502  15.540  1.00  1.00      2S   
ATOM   1320 HA   VAL   141       7.851  -2.372  15.948  1.00  0.00      2S   
ATOM   1321 CB   VAL   141       6.088  -3.465  16.435  1.00  1.00      2S   
ATOM   1322 HB   VAL   141       5.008  -3.446  16.167  1.00  0.00      2S   
ATOM   1323 CG1  VAL   141       6.601  -4.908  16.280  1.00  1.00      2S   
ATOM   1324 HG11 VAL   141       7.701  -4.944  16.432  1.00  0.00      2S   
ATOM   1325 HG12 VAL   141       6.363  -5.319  15.278  1.00  0.00      2S   
ATOM   1326 HG13 VAL   141       6.114  -5.556  17.036  1.00  0.00      2S   
ATOM   1327 CG2  VAL   141       6.243  -3.002  17.896  1.00  1.00      2S   
ATOM   1328 HG21 VAL   141       5.883  -1.966  18.040  1.00  0.00      2S   
ATOM   1329 HG22 VAL   141       7.309  -3.043  18.199  1.00  0.00      2S   
ATOM   1330 HG23 VAL   141       5.664  -3.668  18.569  1.00  0.00      2S   
ATOM   1331 C    VAL   141       7.017  -3.076  14.145  1.00  1.00      2S   
ATOM   1332 O    VAL   141       8.071  -3.613  13.809  1.00  1.00      2S   
ATOM   1333 N    ALA   142       5.981  -2.928  13.286  1.00  1.00      2S   
ATOM   1334 HN   ALA   142       5.126  -2.515  13.594  1.00  0.00      2S   
ATOM   1335 CA   ALA   142       5.992  -3.344  11.901  1.00  1.00      2S   
ATOM   1336 HA   ALA   142       6.198  -4.404  11.880  1.00  0.00      2S   
ATOM   1337 CB   ALA   142       4.626  -3.087  11.244  1.00  1.00      2S   
ATOM   1338 HB1  ALA   142       4.366  -2.016  11.318  1.00  0.00      2S   
ATOM   1339 HB2  ALA   142       3.836  -3.659  11.774  1.00  0.00      2S   
ATOM   1340 HB3  ALA   142       4.625  -3.390  10.176  1.00  0.00      2S   
ATOM   1341 C    ALA   142       7.058  -2.639  11.087  1.00  1.00      2S   
ATOM   1342 O    ALA   142       7.667  -3.243  10.210  1.00  1.00      2S   
ATOM   1343 N    PHE   143       7.328  -1.347  11.388  1.00  1.00      2S   
ATOM   1344 HN   PHE   143       6.784  -0.879  12.082  1.00  0.00      2S   
ATOM   1345 CA   PHE   143       8.371  -0.533  10.797  1.00  1.00      2S   
ATOM   1346 HA   PHE   143       8.260  -0.579   9.723  1.00  0.00      2S   
ATOM   1347 CB   PHE   143       8.183   0.948  11.246  1.00  1.00      2S   
ATOM   1348 HB1  PHE   143       7.829   0.978  12.292  1.00  0.00      2S   
ATOM   1349 HB2  PHE   143       7.386   1.412  10.627  1.00  0.00      2S   
ATOM   1350 CG   PHE   143       9.402   1.825  11.172  1.00  1.00      2S   
ATOM   1351 CD1  PHE   143       9.807   2.387   9.954  1.00  1.00      2S   
ATOM   1352 HD1  PHE   143       9.250   2.169   9.058  1.00  0.00      2S   
ATOM   1353 CE1  PHE   143      10.920   3.233   9.900  1.00  1.00      2S   
ATOM   1354 HE1  PHE   143      11.215   3.683   8.963  1.00  0.00      2S   
ATOM   1355 CZ   PHE   143      11.649   3.494  11.065  1.00  1.00      2S   
ATOM   1356 HZ   PHE   143      12.496   4.151  11.029  1.00  0.00      2S   
ATOM   1357 CD2  PHE   143      10.153   2.083  12.333  1.00  1.00      2S   
ATOM   1358 HD2  PHE   143       9.860   1.639  13.273  1.00  0.00      2S   
ATOM   1359 CE2  PHE   143      11.280   2.905  12.278  1.00  1.00      2S   
ATOM   1360 HE2  PHE   143      11.857   3.088  13.171  1.00  0.00      2S   
ATOM   1361 C    PHE   143       9.748  -1.081  11.121  1.00  1.00      2S   
ATOM   1362 O    PHE   143      10.590  -1.193  10.231  1.00  1.00      2S   
ATOM   1363 N    PHE   144      10.004  -1.451  12.399  1.00  1.00      2S   
ATOM   1364 HN   PHE   144       9.316  -1.334  13.113  1.00  0.00      2S   
ATOM   1365 CA   PHE   144      11.261  -2.038  12.823  1.00  1.00      2S   
ATOM   1366 HA   PHE   144      12.057  -1.392  12.485  1.00  0.00      2S   
ATOM   1367 CB   PHE   144      11.353  -2.224  14.360  1.00  1.00      2S   
ATOM   1368 HB1  PHE   144      12.088  -3.012  14.626  1.00  0.00      2S   
ATOM   1369 HB2  PHE   144      10.366  -2.513  14.778  1.00  0.00      2S   
ATOM   1370 CG   PHE   144      11.825  -0.954  15.021  1.00  1.00      2S   
ATOM   1371 CD1  PHE   144      13.198  -0.723  15.221  1.00  1.00      2S   
ATOM   1372 HD1  PHE   144      13.918  -1.451  14.880  1.00  0.00      2S   
ATOM   1373 CE1  PHE   144      13.636   0.425  15.895  1.00  1.00      2S   
ATOM   1374 HE1  PHE   144      14.684   0.575  16.087  1.00  0.00      2S   
ATOM   1375 CZ   PHE   144      12.712   1.375  16.344  1.00  1.00      2S   
ATOM   1376 HZ   PHE   144      13.051   2.260  16.862  1.00  0.00      2S   
ATOM   1377 CD2  PHE   144      10.911  -0.000  15.494  1.00  1.00      2S   
ATOM   1378 HD2  PHE   144       9.860  -0.178  15.387  1.00  0.00      2S   
ATOM   1379 CE2  PHE   144      11.346   1.166  16.133  1.00  1.00      2S   
ATOM   1380 HE2  PHE   144      10.628   1.894  16.480  1.00  0.00      2S   
ATOM   1381 C    PHE   144      11.475  -3.375  12.153  1.00  1.00      2S   
ATOM   1382 O    PHE   144      12.563  -3.646  11.650  1.00  1.00      2S   
ATOM   1383 N    SER   145      10.412  -4.212  12.087  1.00  1.00      2S   
ATOM   1384 HN   SER   145       9.548  -3.949  12.516  1.00  0.00      2S   
ATOM   1385 CA   SER   145      10.393  -5.499  11.420  1.00  1.00      2S   
ATOM   1386 HA   SER   145      11.147  -6.119  11.886  1.00  0.00      2S   
ATOM   1387 CB   SER   145       9.008  -6.179  11.581  1.00  1.00      2S   
ATOM   1388 HB1  SER   145       8.212  -5.509  11.197  1.00  0.00      2S   
ATOM   1389 HB2  SER   145       8.812  -6.361  12.660  1.00  0.00      2S   
ATOM   1390 OG   SER   145       8.915  -7.419  10.888  1.00  1.00      2S   
ATOM   1391 HG1  SER   145       9.422  -8.057  11.407  1.00  0.00      2S   
ATOM   1392 C    SER   145      10.732  -5.368   9.950  1.00  1.00      2S   
ATOM   1393 O    SER   145      11.507  -6.156   9.415  1.00  1.00      2S   
ATOM   1394 N    PHE   146      10.178  -4.345   9.266  1.00  1.00      2S   
ATOM   1395 HN   PHE   146       9.543  -3.719   9.717  1.00  0.00      2S   
ATOM   1396 CA   PHE   146      10.407  -4.079   7.865  1.00  1.00      2S   
ATOM   1397 HA   PHE   146      10.174  -4.987   7.326  1.00  0.00      2S   
ATOM   1398 CB   PHE   146       9.487  -2.927   7.373  1.00  1.00      2S   
ATOM   1399 HB1  PHE   146       9.660  -2.023   7.994  1.00  0.00      2S   
ATOM   1400 HB2  PHE   146       8.426  -3.233   7.498  1.00  0.00      2S   
ATOM   1401 CG   PHE   146       9.679  -2.563   5.922  1.00  1.00      2S   
ATOM   1402 CD1  PHE   146       9.732  -3.548   4.920  1.00  1.00      2S   
ATOM   1403 HD1  PHE   146       9.625  -4.592   5.170  1.00  0.00      2S   
ATOM   1404 CE1  PHE   146       9.934  -3.184   3.584  1.00  1.00      2S   
ATOM   1405 HE1  PHE   146       9.991  -3.944   2.825  1.00  0.00      2S   
ATOM   1406 CZ   PHE   146      10.054  -1.838   3.227  1.00  1.00      2S   
ATOM   1407 HZ   PHE   146      10.193  -1.566   2.191  1.00  0.00      2S   
ATOM   1408 CD2  PHE   146       9.827  -1.213   5.556  1.00  1.00      2S   
ATOM   1409 HD2  PHE   146       9.803  -0.449   6.319  1.00  0.00      2S   
ATOM   1410 CE2  PHE   146      10.005  -0.850   4.216  1.00  1.00      2S   
ATOM   1411 HE2  PHE   146      10.113   0.189   3.943  1.00  0.00      2S   
ATOM   1412 C    PHE   146      11.862  -3.750   7.615  1.00  1.00      2S   
ATOM   1413 O    PHE   146      12.463  -4.292   6.692  1.00  1.00      2S   
ATOM   1414 N    GLY   147      12.469  -2.892   8.464  1.00  1.00      2S   
ATOM   1415 HN   GLY   147      11.957  -2.462   9.207  1.00  0.00      2S   
ATOM   1416 CA   GLY   147      13.870  -2.539   8.381  1.00  1.00      2S   
ATOM   1417 HA1  GLY   147      14.052  -1.864   9.198  1.00  0.00      2S   
ATOM   1418 HA2  GLY   147      14.055  -2.103   7.410  1.00  0.00      2S   
ATOM   1419 C    GLY   147      14.776  -3.726   8.559  1.00  1.00      2S   
ATOM   1420 O    GLY   147      15.784  -3.855   7.868  1.00  1.00      2S   
ATOM   1421 N    GLY   148      14.399  -4.642   9.483  1.00  1.00      2S   
ATOM   1422 HN   GLY   148      13.595  -4.472  10.051  1.00  0.00      2S   
ATOM   1423 CA   GLY   148      15.070  -5.900   9.729  1.00  1.00      2S   
ATOM   1424 HA1  GLY   148      14.507  -6.402  10.501  1.00  0.00      2S   
ATOM   1425 HA2  GLY   148      16.091  -5.691  10.014  1.00  0.00      2S   
ATOM   1426 C    GLY   148      15.087  -6.787   8.516  1.00  1.00      2S   
ATOM   1427 O    GLY   148      16.120  -7.359   8.180  1.00  1.00      2S   
ATOM   1428 N    ALA   149      13.937  -6.900   7.813  1.00  1.00      2S   
ATOM   1429 HN   ALA   149      13.114  -6.420   8.113  1.00  0.00      2S   
ATOM   1430 CA   ALA   149      13.776  -7.709   6.626  1.00  1.00      2S   
ATOM   1431 HA   ALA   149      14.134  -8.704   6.854  1.00  0.00      2S   
ATOM   1432 CB   ALA   149      12.298  -7.792   6.198  1.00  1.00      2S   
ATOM   1433 HB1  ALA   149      11.888  -6.781   5.989  1.00  0.00      2S   
ATOM   1434 HB2  ALA   149      11.696  -8.248   7.013  1.00  0.00      2S   
ATOM   1435 HB3  ALA   149      12.183  -8.419   5.288  1.00  0.00      2S   
ATOM   1436 C    ALA   149      14.581  -7.175   5.466  1.00  1.00      2S   
ATOM   1437 O    ALA   149      15.161  -7.943   4.702  1.00  1.00      2S   
ATOM   1438 N    LEU   150      14.672  -5.834   5.328  1.00  1.00      2S   
ATOM   1439 HN   LEU   150      14.181  -5.219   5.944  1.00  0.00      2S   
ATOM   1440 CA   LEU   150      15.464  -5.190   4.306  1.00  1.00      2S   
ATOM   1441 HA   LEU   150      15.184  -5.607   3.349  1.00  0.00      2S   
ATOM   1442 CB   LEU   150      15.250  -3.662   4.294  1.00  1.00      2S   
ATOM   1443 HB1  LEU   150      15.984  -3.193   3.604  1.00  0.00      2S   
ATOM   1444 HB2  LEU   150      15.447  -3.261   5.312  1.00  0.00      2S   
ATOM   1445 CG   LEU   150      13.843  -3.205   3.850  1.00  1.00      2S   
ATOM   1446 HG   LEU   150      13.085  -3.711   4.487  1.00  0.00      2S   
ATOM   1447 CD1  LEU   150      13.687  -1.693   4.098  1.00  1.00      2S   
ATOM   1448 HD11 LEU   150      14.582  -1.141   3.748  1.00  0.00      2S   
ATOM   1449 HD12 LEU   150      13.573  -1.499   5.185  1.00  0.00      2S   
ATOM   1450 HD13 LEU   150      12.794  -1.298   3.573  1.00  0.00      2S   
ATOM   1451 CD2  LEU   150      13.513  -3.607   2.399  1.00  1.00      2S   
ATOM   1452 HD21 LEU   150      13.414  -4.709   2.321  1.00  0.00      2S   
ATOM   1453 HD22 LEU   150      14.308  -3.279   1.702  1.00  0.00      2S   
ATOM   1454 HD23 LEU   150      12.552  -3.152   2.079  1.00  0.00      2S   
ATOM   1455 C    LEU   150      16.939  -5.455   4.505  1.00  1.00      2S   
ATOM   1456 O    LEU   150      17.659  -5.680   3.537  1.00  1.00      2S   
ATOM   1457 N    CYS   151      17.414  -5.464   5.773  1.00  1.00      2S   
ATOM   1458 HN   CYS   151      16.809  -5.268   6.543  1.00  0.00      2S   
ATOM   1459 CA   CYS   151      18.794  -5.735   6.119  1.00  1.00      2S   
ATOM   1460 HA   CYS   151      19.422  -5.108   5.500  1.00  0.00      2S   
ATOM   1461 CB   CYS   151      19.095  -5.441   7.605  1.00  1.00      2S   
ATOM   1462 HB1  CYS   151      20.083  -5.868   7.884  1.00  0.00      2S   
ATOM   1463 HB2  CYS   151      18.328  -5.929   8.244  1.00  0.00      2S   
ATOM   1464 SG   CYS   151      19.135  -3.653   7.916  1.00  1.00      2S   
ATOM   1465 HG1  CYS   151      17.843  -3.463   7.685  1.00  0.00      2S   
ATOM   1466 C    CYS   151      19.178  -7.164   5.835  1.00  1.00      2S   
ATOM   1467 O    CYS   151      20.256  -7.413   5.304  1.00  1.00      2S   
ATOM   1468 N    VAL   152      18.295  -8.137   6.159  1.00  1.00      2S   
ATOM   1469 HN   VAL   152      17.433  -7.914   6.611  1.00  0.00      2S   
ATOM   1470 CA   VAL   152      18.517  -9.550   5.913  1.00  1.00      2S   
ATOM   1471 HA   VAL   152      19.476  -9.809   6.340  1.00  0.00      2S   
ATOM   1472 CB   VAL   152      17.448 -10.410   6.579  1.00  1.00      2S   
ATOM   1473 HB   VAL   152      16.440 -10.037   6.289  1.00  0.00      2S   
ATOM   1474 CG1  VAL   152      17.565 -11.894   6.174  1.00  1.00      2S   
ATOM   1475 HG11 VAL   152      18.567 -12.272   6.454  1.00  0.00      2S   
ATOM   1476 HG12 VAL   152      17.413 -12.039   5.085  1.00  0.00      2S   
ATOM   1477 HG13 VAL   152      16.806 -12.501   6.710  1.00  0.00      2S   
ATOM   1478 CG2  VAL   152      17.614 -10.275   8.108  1.00  1.00      2S   
ATOM   1479 HG21 VAL   152      17.667  -9.218   8.430  1.00  0.00      2S   
ATOM   1480 HG22 VAL   152      18.545 -10.783   8.436  1.00  0.00      2S   
ATOM   1481 HG23 VAL   152      16.754 -10.743   8.624  1.00  0.00      2S   
ATOM   1482 C    VAL   152      18.605  -9.813   4.425  1.00  1.00      2S   
ATOM   1483 O    VAL   152      19.495 -10.539   3.987  1.00  1.00      2S   
ATOM   1484 N    GLU   153      17.723  -9.176   3.611  1.00  1.00      2S   
ATOM   1485 HN   GLU   153      17.006  -8.593   3.989  1.00  0.00      2S   
ATOM   1486 CA   GLU   153      17.748  -9.268   2.164  1.00  1.00      2S   
ATOM   1487 HA   GLU   153      17.715 -10.317   1.910  1.00  0.00      2S   
ATOM   1488 CB   GLU   153      16.544  -8.551   1.500  1.00  1.00      2S   
ATOM   1489 HB1  GLU   153      16.584  -7.468   1.749  1.00  0.00      2S   
ATOM   1490 HB2  GLU   153      15.606  -8.950   1.943  1.00  0.00      2S   
ATOM   1491 CG   GLU   153      16.471  -8.694  -0.041  1.00  1.00      2S   
ATOM   1492 HG1  GLU   153      17.414  -8.332  -0.503  1.00  0.00      2S   
ATOM   1493 HG2  GLU   153      15.649  -8.062  -0.434  1.00  0.00      2S   
ATOM   1494 CD   GLU   153      16.212 -10.131  -0.505  1.00  1.00      2S   
ATOM   1495 OE1  GLU   153      15.762 -10.969   0.320  1.00  1.00      2S   
ATOM   1496 OE2  GLU   153      16.435 -10.392  -1.718  1.00  1.00      2S   
ATOM   1497 C    GLU   153      19.019  -8.684   1.596  1.00  1.00      2S   
ATOM   1498 O    GLU   153      19.623  -9.254   0.695  1.00  1.00      2S   
ATOM   1499 N    SER   154      19.486  -7.539   2.137  1.00  1.00      2S   
ATOM   1500 HN   SER   154      18.987  -7.083   2.871  1.00  0.00      2S   
ATOM   1501 CA   SER   154      20.689  -6.874   1.686  1.00  1.00      2S   
ATOM   1502 HA   SER   154      20.580  -6.683   0.627  1.00  0.00      2S   
ATOM   1503 CB   SER   154      20.915  -5.538   2.415  1.00  1.00      2S   
ATOM   1504 HB1  SER   154      21.872  -5.088   2.081  1.00  0.00      2S   
ATOM   1505 HB2  SER   154      20.955  -5.685   3.515  1.00  0.00      2S   
ATOM   1506 OG   SER   154      19.871  -4.624   2.105  1.00  1.00      2S   
ATOM   1507 HG1  SER   154      19.062  -5.000   2.469  1.00  0.00      2S   
ATOM   1508 C    SER   154      21.918  -7.731   1.868  1.00  1.00      2S   
ATOM   1509 O    SER   154      22.725  -7.848   0.951  1.00  1.00      2S   
ATOM   1510 N    VAL   155      22.068  -8.391   3.040  1.00  1.00      2S   
ATOM   1511 HN   VAL   155      21.398  -8.291   3.775  1.00  0.00      2S   
ATOM   1512 CA   VAL   155      23.186  -9.272   3.326  1.00  1.00      2S   
ATOM   1513 HA   VAL   155      24.089  -8.740   3.060  1.00  0.00      2S   
ATOM   1514 CB   VAL   155      23.275  -9.626   4.807  1.00  1.00      2S   
ATOM   1515 HB   VAL   155      22.313 -10.065   5.153  1.00  0.00      2S   
ATOM   1516 CG1  VAL   155      24.410 -10.638   5.060  1.00  1.00      2S   
ATOM   1517 HG11 VAL   155      25.360 -10.278   4.611  1.00  0.00      2S   
ATOM   1518 HG12 VAL   155      24.162 -11.625   4.622  1.00  0.00      2S   
ATOM   1519 HG13 VAL   155      24.564 -10.771   6.151  1.00  0.00      2S   
ATOM   1520 CG2  VAL   155      23.549  -8.333   5.602  1.00  1.00      2S   
ATOM   1521 HG21 VAL   155      22.733  -7.596   5.472  1.00  0.00      2S   
ATOM   1522 HG22 VAL   155      24.501  -7.870   5.264  1.00  0.00      2S   
ATOM   1523 HG23 VAL   155      23.640  -8.565   6.684  1.00  0.00      2S   
ATOM   1524 C    VAL   155      23.128 -10.517   2.458  1.00  1.00      2S   
ATOM   1525 O    VAL   155      24.163 -10.984   1.981  1.00  1.00      2S   
ATOM   1526 N    ASP   156      21.906 -11.040   2.184  1.00  1.00      2S   
ATOM   1527 HN   ASP   156      21.089 -10.642   2.599  1.00  0.00      2S   
ATOM   1528 CA   ASP   156      21.631 -12.155   1.291  1.00  1.00      2S   
ATOM   1529 HA   ASP   156      22.107 -13.026   1.719  1.00  0.00      2S   
ATOM   1530 CB   ASP   156      20.091 -12.342   1.118  1.00  1.00      2S   
ATOM   1531 HB1  ASP   156      19.747 -12.136   0.081  1.00  0.00      2S   
ATOM   1532 HB2  ASP   156      19.582 -11.599   1.766  1.00  0.00      2S   
ATOM   1533 CG   ASP   156      19.564 -13.716   1.515  1.00  1.00      2S   
ATOM   1534 OD1  ASP   156      20.346 -14.696   1.578  1.00  1.00      2S   
ATOM   1535 OD2  ASP   156      18.332 -13.795   1.763  1.00  1.00      2S   
ATOM   1536 C    ASP   156      22.216 -11.927  -0.086  1.00  1.00      2S   
ATOM   1537 O    ASP   156      22.845 -12.810  -0.666  1.00  1.00      2S   
ATOM   1538 N    LYS   157      22.015 -10.703  -0.625  1.00  1.00      2S   
ATOM   1539 HN   LYS   157      21.513 -10.003  -0.120  1.00  0.00      2S   
ATOM   1540 CA   LYS   157      22.413 -10.342  -1.962  1.00  1.00      2S   
ATOM   1541 HA   LYS   157      22.446 -11.233  -2.573  1.00  0.00      2S   
ATOM   1542 CB   LYS   157      21.402  -9.364  -2.587  1.00  1.00      2S   
ATOM   1543 HB1  LYS   157      21.688  -9.172  -3.645  1.00  0.00      2S   
ATOM   1544 HB2  LYS   157      21.437  -8.400  -2.033  1.00  0.00      2S   
ATOM   1545 CG   LYS   157      19.951  -9.866  -2.559  1.00  1.00      2S   
ATOM   1546 HG1  LYS   157      19.502  -9.616  -1.578  1.00  0.00      2S   
ATOM   1547 HG2  LYS   157      19.925 -10.973  -2.663  1.00  0.00      2S   
ATOM   1548 CD   LYS   157      19.082  -9.240  -3.655  1.00  1.00      2S   
ATOM   1549 HD1  LYS   157      19.464  -8.222  -3.887  1.00  0.00      2S   
ATOM   1550 HD2  LYS   157      18.042  -9.132  -3.273  1.00  0.00      2S   
ATOM   1551 CE   LYS   157      19.058 -10.116  -4.910  1.00  1.00      2S   
ATOM   1552 HE1  LYS   157      18.550 -11.080  -4.689  1.00  0.00      2S   
ATOM   1553 HE2  LYS   157      20.091 -10.321  -5.264  1.00  0.00      2S   
ATOM   1554 NZ   LYS   157      18.324  -9.454  -6.008  1.00  1.00      2S   
ATOM   1555 HZ1  LYS   157      18.804  -8.565  -6.256  1.00  0.00      2S   
ATOM   1556 HZ2  LYS   157      17.351  -9.251  -5.699  1.00  0.00      2S   
ATOM   1557 HZ3  LYS   157      18.303 -10.082  -6.837  1.00  0.00      2S   
ATOM   1558 C    LYS   157      23.776  -9.689  -2.001  1.00  1.00      2S   
ATOM   1559 O    LYS   157      24.125  -9.062  -3.000  1.00  1.00      2S   
ATOM   1560 N    LYS   158      24.586  -9.842  -0.922  1.00  1.00      2S   
ATOM   1561 HN   LYS   158      24.258 -10.348  -0.127  1.00  0.00      2S   
ATOM   1562 CA   LYS   158      25.968  -9.405  -0.836  1.00  1.00      2S   
ATOM   1563 HA   LYS   158      26.290  -9.675   0.158  1.00  0.00      2S   
ATOM   1564 CB   LYS   158      26.899 -10.115  -1.854  1.00  1.00      2S   
ATOM   1565 HB1  LYS   158      27.955  -9.817  -1.669  1.00  0.00      2S   
ATOM   1566 HB2  LYS   158      26.631  -9.785  -2.883  1.00  0.00      2S   
ATOM   1567 CG   LYS   158      26.816 -11.650  -1.813  1.00  1.00      2S   
ATOM   1568 HG1  LYS   158      27.417 -12.048  -2.662  1.00  0.00      2S   
ATOM   1569 HG2  LYS   158      25.765 -11.978  -1.966  1.00  0.00      2S   
ATOM   1570 CD   LYS   158      27.360 -12.256  -0.512  1.00  1.00      2S   
ATOM   1571 HD1  LYS   158      26.742 -11.912   0.347  1.00  0.00      2S   
ATOM   1572 HD2  LYS   158      28.397 -11.877  -0.365  1.00  0.00      2S   
ATOM   1573 CE   LYS   158      27.373 -13.787  -0.545  1.00  1.00      2S   
ATOM   1574 HE1  LYS   158      27.898 -14.148  -1.455  1.00  0.00      2S   
ATOM   1575 HE2  LYS   158      26.336 -14.186  -0.536  1.00  0.00      2S   
ATOM   1576 NZ   LYS   158      28.087 -14.331   0.631  1.00  1.00      2S   
ATOM   1577 HZ1  LYS   158      27.613 -14.018   1.502  1.00  0.00      2S   
ATOM   1578 HZ2  LYS   158      29.068 -13.984   0.626  1.00  0.00      2S   
ATOM   1579 HZ3  LYS   158      28.088 -15.370   0.588  1.00  0.00      2S   
ATOM   1580 C    LYS   158      26.127  -7.905  -0.940  1.00  1.00      2S   
ATOM   1581 O    LYS   158      27.066  -7.405  -1.559  1.00  1.00      2S   
ATOM   1582 N    MET   159      25.198  -7.156  -0.314  1.00  1.00      2S   
ATOM   1583 HN   MET   159      24.437  -7.585   0.173  1.00  0.00      2S   
ATOM   1584 CA   MET   159      25.175  -5.717  -0.332  1.00  1.00      2S   
ATOM   1585 HA   MET   159      26.047  -5.325  -0.836  1.00  0.00      2S   
ATOM   1586 CB   MET   159      23.899  -5.178  -1.023  1.00  1.00      2S   
ATOM   1587 HB1  MET   159      23.879  -4.073  -0.921  1.00  0.00      2S   
ATOM   1588 HB2  MET   159      22.998  -5.594  -0.521  1.00  0.00      2S   
ATOM   1589 CG   MET   159      23.822  -5.489  -2.529  1.00  1.00      2S   
ATOM   1590 HG1  MET   159      23.772  -6.588  -2.676  1.00  0.00      2S   
ATOM   1591 HG2  MET   159      24.771  -5.136  -2.989  1.00  0.00      2S   
ATOM   1592 SD   MET   159      22.424  -4.685  -3.374  1.00  1.00      2S   
ATOM   1593 CE   MET   159      21.124  -5.875  -2.967  1.00  1.00      2S   
ATOM   1594 HE1  MET   159      21.128  -6.134  -1.886  1.00  0.00      2S   
ATOM   1595 HE2  MET   159      21.270  -6.804  -3.553  1.00  0.00      2S   
ATOM   1596 HE3  MET   159      20.119  -5.478  -3.223  1.00  0.00      2S   
ATOM   1597 C    MET   159      25.208  -5.247   1.101  1.00  1.00      2S   
ATOM   1598 O    MET   159      24.254  -4.650   1.595  1.00  1.00      2S   
ATOM   1599 N    GLN   160      26.341  -5.496   1.806  1.00  1.00      2S   
ATOM   1600 HN   GLN   160      27.095  -5.991   1.382  1.00  0.00      2S   
ATOM   1601 CA   GLN   160      26.535  -5.172   3.209  1.00  1.00      2S   
ATOM   1602 HA   GLN   160      25.755  -5.686   3.753  1.00  0.00      2S   
ATOM   1603 CB   GLN   160      27.905  -5.669   3.741  1.00  1.00      2S   
ATOM   1604 HB1  GLN   160      28.733  -5.088   3.286  1.00  0.00      2S   
ATOM   1605 HB2  GLN   160      28.021  -6.720   3.389  1.00  0.00      2S   
ATOM   1606 CG   GLN   160      28.038  -5.716   5.285  1.00  1.00      2S   
ATOM   1607 HG1  GLN   160      28.818  -6.461   5.553  1.00  0.00      2S   
ATOM   1608 HG2  GLN   160      27.073  -6.054   5.719  1.00  0.00      2S   
ATOM   1609 CD   GLN   160      28.455  -4.372   5.906  1.00  1.00      2S   
ATOM   1610 OE1  GLN   160      29.186  -3.580   5.303  1.00  1.00      2S   
ATOM   1611 NE2  GLN   160      27.977  -4.121   7.161  1.00  1.00      2S   
ATOM   1612 HE21 GLN   160      28.172  -3.240   7.589  1.00  0.00      2S   
ATOM   1613 HE22 GLN   160      27.409  -4.798   7.628  1.00  0.00      2S   
ATOM   1614 C    GLN   160      26.404  -3.698   3.498  1.00  1.00      2S   
ATOM   1615 O    GLN   160      25.870  -3.337   4.542  1.00  1.00      2S   
ATOM   1616 N    VAL   161      26.847  -2.818   2.558  1.00  1.00      2S   
ATOM   1617 HN   VAL   161      27.264  -3.161   1.718  1.00  0.00      2S   
ATOM   1618 CA   VAL   161      26.797  -1.365   2.642  1.00  1.00      2S   
ATOM   1619 HA   VAL   161      27.439  -1.090   3.467  1.00  0.00      2S   
ATOM   1620 CB   VAL   161      27.353  -0.698   1.375  1.00  1.00      2S   
ATOM   1621 HB   VAL   161      28.380  -1.104   1.217  1.00  0.00      2S   
ATOM   1622 CG1  VAL   161      26.521  -1.043   0.118  1.00  1.00      2S   
ATOM   1623 HG11 VAL   161      25.519  -0.571   0.169  1.00  0.00      2S   
ATOM   1624 HG12 VAL   161      26.396  -2.140   0.007  1.00  0.00      2S   
ATOM   1625 HG13 VAL   161      27.035  -0.658  -0.788  1.00  0.00      2S   
ATOM   1626 CG2  VAL   161      27.492   0.830   1.563  1.00  1.00      2S   
ATOM   1627 HG21 VAL   161      28.052   1.059   2.493  1.00  0.00      2S   
ATOM   1628 HG22 VAL   161      26.494   1.313   1.618  1.00  0.00      2S   
ATOM   1629 HG23 VAL   161      28.039   1.271   0.703  1.00  0.00      2S   
ATOM   1630 C    VAL   161      25.410  -0.843   2.960  1.00  1.00      2S   
ATOM   1631 O    VAL   161      25.256   0.183   3.621  1.00  1.00      2S   
ATOM   1632 N    LEU   162      24.358  -1.578   2.534  1.00  1.00      2S   
ATOM   1633 HN   LEU   162      24.494  -2.439   2.047  1.00  0.00      2S   
ATOM   1634 CA   LEU   162      22.991  -1.173   2.709  1.00  1.00      2S   
ATOM   1635 HA   LEU   162      22.926  -0.126   2.453  1.00  0.00      2S   
ATOM   1636 CB   LEU   162      22.025  -1.957   1.803  1.00  1.00      2S   
ATOM   1637 HB1  LEU   162      20.993  -1.558   1.927  1.00  0.00      2S   
ATOM   1638 HB2  LEU   162      22.020  -3.018   2.126  1.00  0.00      2S   
ATOM   1639 CG   LEU   162      22.378  -1.922   0.302  1.00  1.00      2S   
ATOM   1640 HG   LEU   162      23.365  -2.422   0.174  1.00  0.00      2S   
ATOM   1641 CD1  LEU   162      21.339  -2.718  -0.506  1.00  1.00      2S   
ATOM   1642 HD11 LEU   162      20.317  -2.360  -0.274  1.00  0.00      2S   
ATOM   1643 HD12 LEU   162      21.388  -3.796  -0.248  1.00  0.00      2S   
ATOM   1644 HD13 LEU   162      21.519  -2.599  -1.594  1.00  0.00      2S   
ATOM   1645 CD2  LEU   162      22.530  -0.498  -0.255  1.00  1.00      2S   
ATOM   1646 HD21 LEU   162      23.340   0.055   0.262  1.00  0.00      2S   
ATOM   1647 HD22 LEU   162      21.581   0.068  -0.150  1.00  0.00      2S   
ATOM   1648 HD23 LEU   162      22.795  -0.558  -1.330  1.00  0.00      2S   
ATOM   1649 C    LEU   162      22.507  -1.317   4.128  1.00  1.00      2S   
ATOM   1650 O    LEU   162      21.575  -0.618   4.496  1.00  1.00      2S   
ATOM   1651 N    VAL   163      23.115  -2.186   4.976  1.00  1.00      2S   
ATOM   1652 HN   VAL   163      23.888  -2.743   4.675  1.00  0.00      2S   
ATOM   1653 CA   VAL   163      22.696  -2.388   6.358  1.00  1.00      2S   
ATOM   1654 HA   VAL   163      21.654  -2.675   6.331  1.00  0.00      2S   
ATOM   1655 CB   VAL   163      23.472  -3.502   7.060  1.00  1.00      2S   
ATOM   1656 HB   VAL   163      24.566  -3.327   6.949  1.00  0.00      2S   
ATOM   1657 CG1  VAL   163      23.143  -3.565   8.570  1.00  1.00      2S   
ATOM   1658 HG11 VAL   163      22.045  -3.590   8.730  1.00  0.00      2S   
ATOM   1659 HG12 VAL   163      23.564  -2.692   9.110  1.00  0.00      2S   
ATOM   1660 HG13 VAL   163      23.584  -4.481   9.017  1.00  0.00      2S   
ATOM   1661 CG2  VAL   163      23.120  -4.839   6.377  1.00  1.00      2S   
ATOM   1662 HG21 VAL   163      23.413  -4.837   5.307  1.00  0.00      2S   
ATOM   1663 HG22 VAL   163      22.028  -5.032   6.448  1.00  0.00      2S   
ATOM   1664 HG23 VAL   163      23.652  -5.672   6.885  1.00  0.00      2S   
ATOM   1665 C    VAL   163      22.778  -1.099   7.153  1.00  1.00      2S   
ATOM   1666 O    VAL   163      21.805  -0.697   7.787  1.00  1.00      2S   
ATOM   1667 N    SER   164      23.933  -0.397   7.099  1.00  1.00      2S   
ATOM   1668 HN   SER   164      24.721  -0.744   6.596  1.00  0.00      2S   
ATOM   1669 CA   SER   164      24.137   0.868   7.777  1.00  1.00      2S   
ATOM   1670 HA   SER   164      23.805   0.739   8.798  1.00  0.00      2S   
ATOM   1671 CB   SER   164      25.627   1.292   7.823  1.00  1.00      2S   
ATOM   1672 HB1  SER   164      26.202   0.515   8.373  1.00  0.00      2S   
ATOM   1673 HB2  SER   164      25.740   2.254   8.368  1.00  0.00      2S   
ATOM   1674 OG   SER   164      26.189   1.425   6.520  1.00  1.00      2S   
ATOM   1675 HG1  SER   164      27.135   1.540   6.647  1.00  0.00      2S   
ATOM   1676 C    SER   164      23.313   1.983   7.171  1.00  1.00      2S   
ATOM   1677 O    SER   164      22.913   2.907   7.874  1.00  1.00      2S   
ATOM   1678 N    ARG   165      23.006   1.917   5.854  1.00  1.00      2S   
ATOM   1679 HN   ARG   165      23.344   1.175   5.279  1.00  0.00      2S   
ATOM   1680 CA   ARG   165      22.160   2.895   5.205  1.00  1.00      2S   
ATOM   1681 HA   ARG   165      22.509   3.881   5.483  1.00  0.00      2S   
ATOM   1682 CB   ARG   165      22.171   2.789   3.673  1.00  1.00      2S   
ATOM   1683 HB1  ARG   165      21.369   3.432   3.243  1.00  0.00      2S   
ATOM   1684 HB2  ARG   165      21.972   1.741   3.362  1.00  0.00      2S   
ATOM   1685 CG   ARG   165      23.499   3.259   3.076  1.00  1.00      2S   
ATOM   1686 HG1  ARG   165      24.318   2.596   3.431  1.00  0.00      2S   
ATOM   1687 HG2  ARG   165      23.709   4.291   3.438  1.00  0.00      2S   
ATOM   1688 CD   ARG   165      23.444   3.259   1.552  1.00  1.00      2S   
ATOM   1689 HD1  ARG   165      22.679   3.980   1.187  1.00  0.00      2S   
ATOM   1690 HD2  ARG   165      23.216   2.239   1.172  1.00  0.00      2S   
ATOM   1691 NE   ARG   165      24.784   3.678   1.051  1.00  1.00      2S   
ATOM   1692 HE   ARG   165      25.494   3.937   1.710  1.00  0.00      2S   
ATOM   1693 CZ   ARG   165      25.100   3.690  -0.271  1.00  1.00      2S   
ATOM   1694 NH1  ARG   165      24.181   3.345  -1.205  1.00  1.00      2S   
ATOM   1695 HH11 ARG   165      23.253   3.092  -0.923  1.00  0.00      2S   
ATOM   1696 HH12 ARG   165      24.405   3.382  -2.179  1.00  0.00      2S   
ATOM   1697 NH2  ARG   165      26.351   4.057  -0.654  1.00  1.00      2S   
ATOM   1698 HH21 ARG   165      27.021   4.310   0.044  1.00  0.00      2S   
ATOM   1699 HH22 ARG   165      26.591   4.072  -1.622  1.00  0.00      2S   
ATOM   1700 C    ARG   165      20.734   2.769   5.657  1.00  1.00      2S   
ATOM   1701 O    ARG   165      20.099   3.775   5.944  1.00  1.00      2S   
ATOM   1702 N    ILE   166      20.211   1.527   5.768  1.00  1.00      2S   
ATOM   1703 HN   ILE   166      20.752   0.727   5.508  1.00  0.00      2S   
ATOM   1704 CA   ILE   166      18.876   1.228   6.244  1.00  1.00      2S   
ATOM   1705 HA   ILE   166      18.181   1.816   5.661  1.00  0.00      2S   
ATOM   1706 CB   ILE   166      18.528  -0.249   6.072  1.00  1.00      2S   
ATOM   1707 HB   ILE   166      19.348  -0.856   6.521  1.00  0.00      2S   
ATOM   1708 CG2  ILE   166      17.205  -0.609   6.790  1.00  1.00      2S   
ATOM   1709 HG21 ILE   166      16.394   0.078   6.470  1.00  0.00      2S   
ATOM   1710 HG22 ILE   166      17.318  -0.545   7.892  1.00  0.00      2S   
ATOM   1711 HG23 ILE   166      16.901  -1.648   6.546  1.00  0.00      2S   
ATOM   1712 CG1  ILE   166      18.438  -0.606   4.568  1.00  1.00      2S   
ATOM   1713 HG11 ILE   166      19.217  -0.059   3.996  1.00  0.00      2S   
ATOM   1714 HG12 ILE   166      17.453  -0.274   4.175  1.00  0.00      2S   
ATOM   1715 CD   ILE   166      18.625  -2.103   4.305  1.00  1.00      2S   
ATOM   1716 HD1  ILE   166      17.860  -2.693   4.847  1.00  0.00      2S   
ATOM   1717 HD2  ILE   166      19.626  -2.436   4.656  1.00  0.00      2S   
ATOM   1718 HD3  ILE   166      18.543  -2.322   3.220  1.00  0.00      2S   
ATOM   1719 C    ILE   166      18.746   1.663   7.687  1.00  1.00      2S   
ATOM   1720 O    ILE   166      17.727   2.229   8.066  1.00  1.00      2S   
ATOM   1721 N    ALA   167      19.803   1.470   8.513  1.00  1.00      2S   
ATOM   1722 HN   ALA   167      20.621   0.995   8.192  1.00  0.00      2S   
ATOM   1723 CA   ALA   167      19.843   1.921   9.889  1.00  1.00      2S   
ATOM   1724 HA   ALA   167      19.000   1.475  10.396  1.00  0.00      2S   
ATOM   1725 CB   ALA   167      21.142   1.488  10.595  1.00  1.00      2S   
ATOM   1726 HB1  ALA   167      22.031   1.929  10.099  1.00  0.00      2S   
ATOM   1727 HB2  ALA   167      21.242   0.382  10.556  1.00  0.00      2S   
ATOM   1728 HB3  ALA   167      21.136   1.799  11.662  1.00  0.00      2S   
ATOM   1729 C    ALA   167      19.716   3.427   9.999  1.00  1.00      2S   
ATOM   1730 O    ALA   167      18.961   3.937  10.825  1.00  1.00      2S   
ATOM   1731 N    ALA   168      20.433   4.175   9.129  1.00  1.00      2S   
ATOM   1732 HN   ALA   168      21.045   3.743   8.469  1.00  0.00      2S   
ATOM   1733 CA   ALA   168      20.375   5.617   9.063  1.00  1.00      2S   
ATOM   1734 HA   ALA   168      20.546   6.000  10.058  1.00  0.00      2S   
ATOM   1735 CB   ALA   168      21.450   6.184   8.117  1.00  1.00      2S   
ATOM   1736 HB1  ALA   168      21.312   5.801   7.083  1.00  0.00      2S   
ATOM   1737 HB2  ALA   168      22.458   5.879   8.468  1.00  0.00      2S   
ATOM   1738 HB3  ALA   168      21.411   7.294   8.093  1.00  0.00      2S   
ATOM   1739 C    ALA   168      19.019   6.099   8.599  1.00  1.00      2S   
ATOM   1740 O    ALA   168      18.486   7.063   9.139  1.00  1.00      2S   
ATOM   1741 N    TRP   169      18.412   5.410   7.608  1.00  1.00      2S   
ATOM   1742 HN   TRP   169      18.873   4.636   7.175  1.00  0.00      2S   
ATOM   1743 CA   TRP   169      17.116   5.734   7.052  1.00  1.00      2S   
ATOM   1744 HA   TRP   169      17.136   6.773   6.750  1.00  0.00      2S   
ATOM   1745 CB   TRP   169      16.768   4.844   5.834  1.00  1.00      2S   
ATOM   1746 HB1  TRP   169      15.739   5.078   5.491  1.00  0.00      2S   
ATOM   1747 HB2  TRP   169      16.785   3.772   6.127  1.00  0.00      2S   
ATOM   1748 CG   TRP   169      17.666   5.036   4.626  1.00  1.00      2S   
ATOM   1749 CD1  TRP   169      18.569   6.030   4.362  1.00  1.00      2S   
ATOM   1750 HD1  TRP   169      18.796   6.850   5.021  1.00  0.00      2S   
ATOM   1751 NE1  TRP   169      19.166   5.828   3.144  1.00  1.00      2S   
ATOM   1752 HE1  TRP   169      19.832   6.411   2.731  1.00  0.00      2S   
ATOM   1753 CE2  TRP   169      18.657   4.679   2.594  1.00  1.00      2S   
ATOM   1754 CD2  TRP   169      17.702   4.153   3.494  1.00  1.00      2S   
ATOM   1755 CE3  TRP   169      17.005   2.987   3.204  1.00  1.00      2S   
ATOM   1756 HE3  TRP   169      16.271   2.572   3.877  1.00  0.00      2S   
ATOM   1757 CZ3  TRP   169      17.277   2.354   1.985  1.00  1.00      2S   
ATOM   1758 HZ3  TRP   169      16.726   1.468   1.717  1.00  0.00      2S   
ATOM   1759 CZ2  TRP   169      18.937   4.039   1.397  1.00  1.00      2S   
ATOM   1760 HZ2  TRP   169      19.672   4.424   0.708  1.00  0.00      2S   
ATOM   1761 CH2  TRP   169      18.239   2.864   1.102  1.00  1.00      2S   
ATOM   1762 HH2  TRP   169      18.446   2.349   0.179  1.00  0.00      2S   
ATOM   1763 C    TRP   169      16.018   5.577   8.068  1.00  1.00      2S   
ATOM   1764 O    TRP   169      15.113   6.402   8.144  1.00  1.00      2S   
ATOM   1765 N    MET   170      16.093   4.521   8.903  1.00  1.00      2S   
ATOM   1766 HN   MET   170      16.827   3.849   8.811  1.00  0.00      2S   
ATOM   1767 CA   MET   170      15.143   4.266   9.957  1.00  1.00      2S   
ATOM   1768 HA   MET   170      14.153   4.290   9.526  1.00  0.00      2S   
ATOM   1769 CB   MET   170      15.378   2.893  10.609  1.00  1.00      2S   
ATOM   1770 HB1  MET   170      14.799   2.812  11.556  1.00  0.00      2S   
ATOM   1771 HB2  MET   170      16.459   2.793  10.855  1.00  0.00      2S   
ATOM   1772 CG   MET   170      14.956   1.737   9.694  1.00  1.00      2S   
ATOM   1773 HG1  MET   170      15.387   1.900   8.684  1.00  0.00      2S   
ATOM   1774 HG2  MET   170      13.851   1.755   9.576  1.00  0.00      2S   
ATOM   1775 SD   MET   170      15.499   0.125  10.312  1.00  1.00      2S   
ATOM   1776 CE   MET   170      14.302  -0.014  11.669  1.00  1.00      2S   
ATOM   1777 HE1  MET   170      13.269   0.185  11.310  1.00  0.00      2S   
ATOM   1778 HE2  MET   170      14.528   0.705  12.484  1.00  0.00      2S   
ATOM   1779 HE3  MET   170      14.322  -1.037  12.103  1.00  0.00      2S   
ATOM   1780 C    MET   170      15.215   5.323  11.027  1.00  1.00      2S   
ATOM   1781 O    MET   170      14.187   5.802  11.495  1.00  1.00      2S   
ATOM   1782 N    ALA   171      16.437   5.752  11.411  1.00  1.00      2S   
ATOM   1783 HN   ALA   171      17.268   5.347  11.035  1.00  0.00      2S   
ATOM   1784 CA   ALA   171      16.633   6.815  12.371  1.00  1.00      2S   
ATOM   1785 HA   ALA   171      16.101   6.545  13.273  1.00  0.00      2S   
ATOM   1786 CB   ALA   171      18.118   6.993  12.711  1.00  1.00      2S   
ATOM   1787 HB1  ALA   171      18.713   7.218  11.803  1.00  0.00      2S   
ATOM   1788 HB2  ALA   171      18.509   6.056  13.160  1.00  0.00      2S   
ATOM   1789 HB3  ALA   171      18.259   7.813  13.446  1.00  0.00      2S   
ATOM   1790 C    ALA   171      16.084   8.138  11.878  1.00  1.00      2S   
ATOM   1791 O    ALA   171      15.470   8.878  12.643  1.00  1.00      2S   
ATOM   1792 N    THR   172      16.251   8.445  10.571  1.00  1.00      2S   
ATOM   1793 HN   THR   172      16.770   7.840   9.969  1.00  0.00      2S   
ATOM   1794 CA   THR   172      15.724   9.640   9.935  1.00  1.00      2S   
ATOM   1795 HA   THR   172      16.048  10.492  10.516  1.00  0.00      2S   
ATOM   1796 CB   THR   172      16.217   9.787   8.506  1.00  1.00      2S   
ATOM   1797 HB   THR   172      15.963   8.875   7.920  1.00  0.00      2S   
ATOM   1798 OG1  THR   172      17.630   9.912   8.510  1.00  1.00      2S   
ATOM   1799 HG1  THR   172      17.813  10.819   8.239  1.00  0.00      2S   
ATOM   1800 CG2  THR   172      15.622  11.021   7.797  1.00  1.00      2S   
ATOM   1801 HG21 THR   172      15.833  11.946   8.373  1.00  0.00      2S   
ATOM   1802 HG22 THR   172      14.523  10.925   7.681  1.00  0.00      2S   
ATOM   1803 HG23 THR   172      16.055  11.126   6.779  1.00  0.00      2S   
ATOM   1804 C    THR   172      14.216   9.625   9.940  1.00  1.00      2S   
ATOM   1805 O    THR   172      13.587  10.625  10.271  1.00  1.00      2S   
ATOM   1806 N    TYR   173      13.600   8.469   9.600  1.00  1.00      2S   
ATOM   1807 HN   TYR   173      14.132   7.667   9.330  1.00  0.00      2S   
ATOM   1808 CA   TYR   173      12.166   8.305   9.541  1.00  1.00      2S   
ATOM   1809 HA   TYR   173      11.792   9.098   8.906  1.00  0.00      2S   
ATOM   1810 CB   TYR   173      11.787   6.932   8.928  1.00  1.00      2S   
ATOM   1811 HB1  TYR   173      11.958   6.103   9.647  1.00  0.00      2S   
ATOM   1812 HB2  TYR   173      12.415   6.751   8.029  1.00  0.00      2S   
ATOM   1813 CG   TYR   173      10.348   6.929   8.492  1.00  1.00      2S   
ATOM   1814 CD1  TYR   173       9.322   6.710   9.427  1.00  1.00      2S   
ATOM   1815 HD1  TYR   173       9.567   6.486  10.455  1.00  0.00      2S   
ATOM   1816 CE1  TYR   173       7.982   6.831   9.053  1.00  1.00      2S   
ATOM   1817 HE1  TYR   173       7.202   6.681   9.785  1.00  0.00      2S   
ATOM   1818 CZ   TYR   173       7.659   7.138   7.729  1.00  1.00      2S   
ATOM   1819 OH   TYR   173       6.312   7.210   7.347  1.00  1.00      2S   
ATOM   1820 HH   TYR   173       6.288   7.503   6.427  1.00  0.00      2S   
ATOM   1821 CD2  TYR   173      10.010   7.219   7.159  1.00  1.00      2S   
ATOM   1822 HD2  TYR   173      10.788   7.390   6.430  1.00  0.00      2S   
ATOM   1823 CE2  TYR   173       8.667   7.321   6.778  1.00  1.00      2S   
ATOM   1824 HE2  TYR   173       8.414   7.538   5.751  1.00  0.00      2S   
ATOM   1825 C    TYR   173      11.544   8.465  10.913  1.00  1.00      2S   
ATOM   1826 O    TYR   173      10.516   9.125  11.051  1.00  1.00      2S   
ATOM   1827 N    LEU   174      12.178   7.890  11.965  1.00  1.00      2S   
ATOM   1828 HN   LEU   174      12.991   7.327  11.819  1.00  0.00      2S   
ATOM   1829 CA   LEU   174      11.778   8.049  13.348  1.00  1.00      2S   
ATOM   1830 HA   LEU   174      10.770   7.676  13.436  1.00  0.00      2S   
ATOM   1831 CB   LEU   174      12.698   7.280  14.330  1.00  1.00      2S   
ATOM   1832 HB1  LEU   174      12.636   7.710  15.354  1.00  0.00      2S   
ATOM   1833 HB2  LEU   174      13.746   7.393  13.979  1.00  0.00      2S   
ATOM   1834 CG   LEU   174      12.360   5.776  14.437  1.00  1.00      2S   
ATOM   1835 HG   LEU   174      12.037   5.434  13.426  1.00  0.00      2S   
ATOM   1836 CD1  LEU   174      13.595   4.948  14.826  1.00  1.00      2S   
ATOM   1837 HD11 LEU   174      13.966   5.256  15.823  1.00  0.00      2S   
ATOM   1838 HD12 LEU   174      14.406   5.089  14.082  1.00  0.00      2S   
ATOM   1839 HD13 LEU   174      13.338   3.869  14.868  1.00  0.00      2S   
ATOM   1840 CD2  LEU   174      11.208   5.509  15.425  1.00  1.00      2S   
ATOM   1841 HD21 LEU   174      10.326   6.131  15.181  1.00  0.00      2S   
ATOM   1842 HD22 LEU   174      11.528   5.750  16.462  1.00  0.00      2S   
ATOM   1843 HD23 LEU   174      10.907   4.441  15.387  1.00  0.00      2S   
ATOM   1844 C    LEU   174      11.761   9.507  13.734  1.00  1.00      2S   
ATOM   1845 O    LEU   174      10.740   9.999  14.199  1.00  1.00      2S   
ATOM   1846 N    ASN   175      12.870  10.244  13.499  1.00  1.00      2S   
ATOM   1847 HN   ASN   175      13.678   9.821  13.090  1.00  0.00      2S   
ATOM   1848 CA   ASN   175      13.004  11.659  13.792  1.00  1.00      2S   
ATOM   1849 HA   ASN   175      12.903  11.776  14.858  1.00  0.00      2S   
ATOM   1850 CB   ASN   175      14.411  12.160  13.356  1.00  1.00      2S   
ATOM   1851 HB1  ASN   175      14.555  11.960  12.273  1.00  0.00      2S   
ATOM   1852 HB2  ASN   175      15.182  11.581  13.908  1.00  0.00      2S   
ATOM   1853 CG   ASN   175      14.637  13.661  13.597  1.00  1.00      2S   
ATOM   1854 OD1  ASN   175      14.448  14.476  12.687  1.00  1.00      2S   
ATOM   1855 ND2  ASN   175      15.061  14.028  14.839  1.00  1.00      2S   
ATOM   1856 HD21 ASN   175      15.241  14.992  15.025  1.00  0.00      2S   
ATOM   1857 HD22 ASN   175      15.157  13.341  15.559  1.00  0.00      2S   
ATOM   1858 C    ASN   175      11.918  12.491  13.139  1.00  1.00      2S   
ATOM   1859 O    ASN   175      11.260  13.291  13.803  1.00  1.00      2S   
ATOM   1860 N    ASP   176      11.716  12.310  11.820  1.00  1.00      2S   
ATOM   1861 HN   ASP   176      12.246  11.637  11.306  1.00  0.00      2S   
ATOM   1862 CA   ASP   176      10.858  13.151  11.023  1.00  1.00      2S   
ATOM   1863 HA   ASP   176      11.050  14.182  11.291  1.00  0.00      2S   
ATOM   1864 CB   ASP   176      11.124  12.952   9.507  1.00  1.00      2S   
ATOM   1865 HB1  ASP   176      10.356  13.484   8.905  1.00  0.00      2S   
ATOM   1866 HB2  ASP   176      11.071  11.869   9.262  1.00  0.00      2S   
ATOM   1867 CG   ASP   176      12.495  13.480   9.071  1.00  1.00      2S   
ATOM   1868 OD1  ASP   176      13.207  14.126   9.883  1.00  1.00      2S   
ATOM   1869 OD2  ASP   176      12.836  13.245   7.881  1.00  1.00      2S   
ATOM   1870 C    ASP   176       9.392  12.884  11.274  1.00  1.00      2S   
ATOM   1871 O    ASP   176       8.598  13.823  11.265  1.00  1.00      2S   
ATOM   1872 N    HSE   177       8.990  11.606  11.470  1.00  1.00      2S   
ATOM   1873 HN   HSE   177       9.646  10.854  11.522  1.00  0.00      2S   
ATOM   1874 CA   HSE   177       7.594  11.235  11.390  1.00  1.00      2S   
ATOM   1875 HA   HSE   177       6.984  12.118  11.257  1.00  0.00      2S   
ATOM   1876 CB   HSE   177       7.328  10.306  10.183  1.00  1.00      2S   
ATOM   1877 HB1  HSE   177       6.241  10.089  10.096  1.00  0.00      2S   
ATOM   1878 HB2  HSE   177       7.864   9.345  10.330  1.00  0.00      2S   
ATOM   1879 ND1  HSE   177       7.150  11.994   8.340  1.00  1.00      2S   
ATOM   1880 CG   HSE   177       7.788  10.890   8.876  1.00  1.00      2S   
ATOM   1881 CE1  HSE   177       7.785  12.237   7.210  1.00  1.00      2S   
ATOM   1882 HE1  HSE   177       7.550  13.048   6.522  1.00  0.00      2S   
ATOM   1883 NE2  HSE   177       8.789  11.355   6.992  1.00  1.00      2S   
ATOM   1884 HE2  HSE   177       9.405  11.322   6.197  1.00  0.00      2S   
ATOM   1885 CD2  HSE   177       8.800  10.491   8.062  1.00  1.00      2S   
ATOM   1886 HD2  HSE   177       9.509   9.688   8.181  1.00  0.00      2S   
ATOM   1887 C    HSE   177       7.057  10.535  12.612  1.00  1.00      2S   
ATOM   1888 O    HSE   177       5.840  10.467  12.749  1.00  1.00      2S   
ATOM   1889 N    LEU   178       7.890   9.964  13.515  1.00  1.00      2S   
ATOM   1890 HN   LEU   178       8.884  10.037  13.445  1.00  0.00      2S   
ATOM   1891 CA   LEU   178       7.373   9.096  14.564  1.00  1.00      2S   
ATOM   1892 HA   LEU   178       6.297   9.033  14.496  1.00  0.00      2S   
ATOM   1893 CB   LEU   178       7.912   7.654  14.472  1.00  1.00      2S   
ATOM   1894 HB1  LEU   178       7.474   7.042  15.293  1.00  0.00      2S   
ATOM   1895 HB2  LEU   178       9.012   7.676  14.616  1.00  0.00      2S   
ATOM   1896 CG   LEU   178       7.598   6.944  13.133  1.00  1.00      2S   
ATOM   1897 HG   LEU   178       8.065   7.538  12.313  1.00  0.00      2S   
ATOM   1898 CD1  LEU   178       8.228   5.541  13.098  1.00  1.00      2S   
ATOM   1899 HD11 LEU   178       7.811   4.913  13.913  1.00  0.00      2S   
ATOM   1900 HD12 LEU   178       9.328   5.607  13.227  1.00  0.00      2S   
ATOM   1901 HD13 LEU   178       8.018   5.047  12.126  1.00  0.00      2S   
ATOM   1902 CD2  LEU   178       6.087   6.855  12.843  1.00  1.00      2S   
ATOM   1903 HD21 LEU   178       5.623   7.860  12.787  1.00  0.00      2S   
ATOM   1904 HD22 LEU   178       5.576   6.272  13.639  1.00  0.00      2S   
ATOM   1905 HD23 LEU   178       5.914   6.350  11.870  1.00  0.00      2S   
ATOM   1906 C    LEU   178       7.638   9.606  15.953  1.00  1.00      2S   
ATOM   1907 O    LEU   178       6.808   9.390  16.831  1.00  1.00      2S   
ATOM   1908 N    GLU   179       8.778  10.291  16.208  1.00  1.00      2S   
ATOM   1909 HN   GLU   179       9.451  10.448  15.486  1.00  0.00      2S   
ATOM   1910 CA   GLU   179       9.136  10.827  17.510  1.00  1.00      2S   
ATOM   1911 HA   GLU   179       9.220   9.971  18.165  1.00  0.00      2S   
ATOM   1912 CB   GLU   179      10.513  11.538  17.535  1.00  1.00      2S   
ATOM   1913 HB1  GLU   179      10.645  12.075  18.502  1.00  0.00      2S   
ATOM   1914 HB2  GLU   179      10.560  12.285  16.715  1.00  0.00      2S   
ATOM   1915 CG   GLU   179      11.672  10.535  17.401  1.00  1.00      2S   
ATOM   1916 HG1  GLU   179      11.556   9.948  16.470  1.00  0.00      2S   
ATOM   1917 HG2  GLU   179      11.607   9.833  18.257  1.00  0.00      2S   
ATOM   1918 CD   GLU   179      13.056  11.190  17.393  1.00  1.00      2S   
ATOM   1919 OE1  GLU   179      13.153  12.429  17.583  1.00  1.00      2S   
ATOM   1920 OE2  GLU   179      14.050  10.443  17.172  1.00  1.00      2S   
ATOM   1921 C    GLU   179       8.092  11.733  18.137  1.00  1.00      2S   
ATOM   1922 O    GLU   179       7.887  11.574  19.340  1.00  1.00      2S   
ATOM   1923 N    PRO   180       7.373  12.644  17.470  1.00  1.00      2S   
ATOM   1924 CD   PRO   180       7.666  13.147  16.124  1.00  1.00      2S   
ATOM   1925 HD1  PRO   180       7.131  12.504  15.392  1.00  0.00      2S   
ATOM   1926 HD2  PRO   180       8.753  13.151  15.902  1.00  0.00      2S   
ATOM   1927 CA   PRO   180       6.345  13.442  18.122  1.00  1.00      2S   
ATOM   1928 HA   PRO   180       6.796  13.937  18.972  1.00  0.00      2S   
ATOM   1929 CB   PRO   180       5.882  14.435  17.044  1.00  1.00      2S   
ATOM   1930 HB1  PRO   180       5.589  15.411  17.481  1.00  0.00      2S   
ATOM   1931 HB2  PRO   180       5.029  14.023  16.460  1.00  0.00      2S   
ATOM   1932 CG   PRO   180       7.090  14.559  16.110  1.00  1.00      2S   
ATOM   1933 HG1  PRO   180       6.811  14.893  15.091  1.00  0.00      2S   
ATOM   1934 HG2  PRO   180       7.832  15.262  16.547  1.00  0.00      2S   
ATOM   1935 C    PRO   180       5.197  12.588  18.617  1.00  1.00      2S   
ATOM   1936 O    PRO   180       4.687  12.852  19.703  1.00  1.00      2S   
ATOM   1937 N    TRP   181       4.801  11.537  17.861  1.00  1.00      2S   
ATOM   1938 HN   TRP   181       5.206  11.366  16.965  1.00  0.00      2S   
ATOM   1939 CA   TRP   181       3.762  10.615  18.264  1.00  1.00      2S   
ATOM   1940 HA   TRP   181       2.901  11.203  18.549  1.00  0.00      2S   
ATOM   1941 CB   TRP   181       3.348   9.631  17.137  1.00  1.00      2S   
ATOM   1942 HB1  TRP   181       4.212   8.989  16.859  1.00  0.00      2S   
ATOM   1943 HB2  TRP   181       3.069  10.230  16.243  1.00  0.00      2S   
ATOM   1944 CG   TRP   181       2.157   8.751  17.485  1.00  1.00      2S   
ATOM   1945 CD1  TRP   181       0.830   9.009  17.288  1.00  1.00      2S   
ATOM   1946 HD1  TRP   181       0.441   9.883  16.787  1.00  0.00      2S   
ATOM   1947 NE1  TRP   181       0.064   7.993  17.810  1.00  1.00      2S   
ATOM   1948 HE1  TRP   181      -0.909   7.922  17.758  1.00  0.00      2S   
ATOM   1949 CE2  TRP   181       0.897   7.063  18.388  1.00  1.00      2S   
ATOM   1950 CD2  TRP   181       2.225   7.495  18.193  1.00  1.00      2S   
ATOM   1951 CE3  TRP   181       3.298   6.745  18.668  1.00  1.00      2S   
ATOM   1952 HE3  TRP   181       4.321   7.040  18.507  1.00  0.00      2S   
ATOM   1953 CZ3  TRP   181       3.020   5.567  19.373  1.00  1.00      2S   
ATOM   1954 HZ3  TRP   181       3.835   4.979  19.765  1.00  0.00      2S   
ATOM   1955 CZ2  TRP   181       0.622   5.887  19.075  1.00  1.00      2S   
ATOM   1956 HZ2  TRP   181      -0.389   5.545  19.236  1.00  0.00      2S   
ATOM   1957 CH2  TRP   181       1.700   5.144  19.574  1.00  1.00      2S   
ATOM   1958 HH2  TRP   181       1.510   4.230  20.116  1.00  0.00      2S   
ATOM   1959 C    TRP   181       4.203   9.820  19.465  1.00  1.00      2S   
ATOM   1960 O    TRP   181       3.433   9.650  20.403  1.00  1.00      2S   
ATOM   1961 N    ILE   182       5.466   9.325  19.467  1.00  1.00      2S   
ATOM   1962 HN   ILE   182       6.070   9.488  18.688  1.00  0.00      2S   
ATOM   1963 CA   ILE   182       6.026   8.512  20.530  1.00  1.00      2S   
ATOM   1964 HA   ILE   182       5.384   7.649  20.646  1.00  0.00      2S   
ATOM   1965 CB   ILE   182       7.437   8.017  20.207  1.00  1.00      2S   
ATOM   1966 HB   ILE   182       8.039   8.874  19.829  1.00  0.00      2S   
ATOM   1967 CG2  ILE   182       8.139   7.464  21.470  1.00  1.00      2S   
ATOM   1968 HG21 ILE   182       7.482   6.742  21.989  1.00  0.00      2S   
ATOM   1969 HG22 ILE   182       8.386   8.283  22.176  1.00  0.00      2S   
ATOM   1970 HG23 ILE   182       9.086   6.951  21.212  1.00  0.00      2S   
ATOM   1971 CG1  ILE   182       7.366   6.949  19.088  1.00  1.00      2S   
ATOM   1972 HG11 ILE   182       6.765   7.344  18.242  1.00  0.00      2S   
ATOM   1973 HG12 ILE   182       6.837   6.051  19.477  1.00  0.00      2S   
ATOM   1974 CD   ILE   182       8.737   6.532  18.544  1.00  1.00      2S   
ATOM   1975 HD1  ILE   182       9.309   5.966  19.309  1.00  0.00      2S   
ATOM   1976 HD2  ILE   182       9.325   7.428  18.251  1.00  0.00      2S   
ATOM   1977 HD3  ILE   182       8.617   5.881  17.652  1.00  0.00      2S   
ATOM   1978 C    ILE   182       5.981   9.269  21.832  1.00  1.00      2S   
ATOM   1979 O    ILE   182       5.492   8.740  22.825  1.00  1.00      2S   
ATOM   1980 N    GLN   183       6.430  10.546  21.836  1.00  1.00      2S   
ATOM   1981 HN   GLN   183       6.798  10.959  21.004  1.00  0.00      2S   
ATOM   1982 CA   GLN   183       6.414  11.395  23.006  1.00  1.00      2S   
ATOM   1983 HA   GLN   183       6.961  10.879  23.782  1.00  0.00      2S   
ATOM   1984 CB   GLN   183       7.094  12.757  22.740  1.00  1.00      2S   
ATOM   1985 HB1  GLN   183       6.538  13.297  21.942  1.00  0.00      2S   
ATOM   1986 HB2  GLN   183       8.122  12.566  22.358  1.00  0.00      2S   
ATOM   1987 CG   GLN   183       7.198  13.636  24.001  1.00  1.00      2S   
ATOM   1988 HG1  GLN   183       7.859  13.146  24.746  1.00  0.00      2S   
ATOM   1989 HG2  GLN   183       6.197  13.770  24.461  1.00  0.00      2S   
ATOM   1990 CD   GLN   183       7.782  15.004  23.640  1.00  1.00      2S   
ATOM   1991 OE1  GLN   183       8.902  15.102  23.127  1.00  1.00      2S   
ATOM   1992 NE2  GLN   183       6.995  16.084  23.923  1.00  1.00      2S   
ATOM   1993 HE21 GLN   183       7.326  17.002  23.719  1.00  0.00      2S   
ATOM   1994 HE22 GLN   183       6.091  15.947  24.329  1.00  0.00      2S   
ATOM   1995 C    GLN   183       5.010  11.638  23.516  1.00  1.00      2S   
ATOM   1996 O    GLN   183       4.752  11.500  24.711  1.00  1.00      2S   
ATOM   1997 N    GLU   184       4.058  11.968  22.612  1.00  1.00      2S   
ATOM   1998 HN   GLU   184       4.285  12.055  21.644  1.00  0.00      2S   
ATOM   1999 CA   GLU   184       2.669  12.228  22.943  1.00  1.00      2S   
ATOM   2000 HA   GLU   184       2.656  13.022  23.676  1.00  0.00      2S   
ATOM   2001 CB   GLU   184       1.894  12.698  21.680  1.00  1.00      2S   
ATOM   2002 HB1  GLU   184       2.106  11.982  20.855  1.00  0.00      2S   
ATOM   2003 HB2  GLU   184       2.307  13.683  21.370  1.00  0.00      2S   
ATOM   2004 CG   GLU   184       0.355  12.820  21.796  1.00  1.00      2S   
ATOM   2005 HG1  GLU   184      -0.081  11.817  21.990  1.00  0.00      2S   
ATOM   2006 HG2  GLU   184      -0.050  13.183  20.827  1.00  0.00      2S   
ATOM   2007 CD   GLU   184      -0.109  13.782  22.891  1.00  1.00      2S   
ATOM   2008 OE1  GLU   184       0.643  14.731  23.231  1.00  1.00      2S   
ATOM   2009 OE2  GLU   184      -1.257  13.593  23.379  1.00  1.00      2S   
ATOM   2010 C    GLU   184       1.988  11.024  23.566  1.00  1.00      2S   
ATOM   2011 O    GLU   184       1.121  11.171  24.425  1.00  1.00      2S   
ATOM   2012 N    ASN   185       2.390   9.797  23.166  1.00  1.00      2S   
ATOM   2013 HN   ASN   185       3.113   9.693  22.484  1.00  0.00      2S   
ATOM   2014 CA   ASN   185       1.760   8.571  23.600  1.00  1.00      2S   
ATOM   2015 HA   ASN   185       0.805   8.799  24.056  1.00  0.00      2S   
ATOM   2016 CB   ASN   185       1.506   7.631  22.396  1.00  1.00      2S   
ATOM   2017 HB1  ASN   185       1.197   6.618  22.728  1.00  0.00      2S   
ATOM   2018 HB2  ASN   185       2.425   7.537  21.781  1.00  0.00      2S   
ATOM   2019 CG   ASN   185       0.386   8.257  21.552  1.00  1.00      2S   
ATOM   2020 OD1  ASN   185       0.596   9.186  20.767  1.00  1.00      2S   
ATOM   2021 ND2  ASN   185      -0.864   7.748  21.756  1.00  1.00      2S   
ATOM   2022 HD21 ASN   185      -0.984   6.931  22.323  1.00  0.00      2S   
ATOM   2023 HD22 ASN   185      -1.649   8.191  21.329  1.00  0.00      2S   
ATOM   2024 C    ASN   185       2.575   7.881  24.675  1.00  1.00      2S   
ATOM   2025 O    ASN   185       2.456   6.673  24.874  1.00  1.00      2S   
ATOM   2026 N    GLY   186       3.376   8.653  25.448  1.00  1.00      2S   
ATOM   2027 HN   GLY   186       3.508   9.621  25.241  1.00  0.00      2S   
ATOM   2028 CA   GLY   186       3.919   8.197  26.711  1.00  1.00      2S   
ATOM   2029 HA1  GLY   186       3.319   7.377  27.074  1.00  0.00      2S   
ATOM   2030 HA2  GLY   186       3.887   9.044  27.380  1.00  0.00      2S   
ATOM   2031 C    GLY   186       5.348   7.738  26.643  1.00  1.00      2S   
ATOM   2032 O    GLY   186       5.935   7.380  27.662  1.00  1.00      2S   
ATOM   2033 N    GLY   187       5.963   7.739  25.444  1.00  1.00      2S   
ATOM   2034 HN   GLY   187       5.488   8.034  24.615  1.00  0.00      2S   
ATOM   2035 CA   GLY   187       7.346   7.362  25.274  1.00  1.00      2S   
ATOM   2036 HA1  GLY   187       7.917   7.708  26.126  1.00  0.00      2S   
ATOM   2037 HA2  GLY   187       7.677   7.797  24.344  1.00  0.00      2S   
ATOM   2038 C    GLY   187       7.484   5.873  25.172  1.00  1.00      2S   
ATOM   2039 O    GLY   187       6.512   5.125  25.249  1.00  1.00      2S   
ATOM   2040 N    TRP   188       8.739   5.400  25.018  1.00  1.00      2S   
ATOM   2041 HN   TRP   188       9.512   6.030  24.937  1.00  0.00      2S   
ATOM   2042 CA   TRP   188       9.072   3.998  24.946  1.00  1.00      2S   
ATOM   2043 HA   TRP   188       8.398   3.536  24.238  1.00  0.00      2S   
ATOM   2044 CB   TRP   188      10.524   3.766  24.474  1.00  1.00      2S   
ATOM   2045 HB1  TRP   188      10.803   2.707  24.657  1.00  0.00      2S   
ATOM   2046 HB2  TRP   188      11.214   4.412  25.060  1.00  0.00      2S   
ATOM   2047 CG   TRP   188      10.731   4.006  22.992  1.00  1.00      2S   
ATOM   2048 CD1  TRP   188      11.386   5.031  22.374  1.00  1.00      2S   
ATOM   2049 HD1  TRP   188      11.859   5.851  22.889  1.00  0.00      2S   
ATOM   2050 NE1  TRP   188      11.369   4.858  21.009  1.00  1.00      2S   
ATOM   2051 HE1  TRP   188      11.857   5.402  20.358  1.00  0.00      2S   
ATOM   2052 CE2  TRP   188      10.682   3.700  20.720  1.00  1.00      2S   
ATOM   2053 CD2  TRP   188      10.261   3.136  21.943  1.00  1.00      2S   
ATOM   2054 CE3  TRP   188       9.536   1.949  21.973  1.00  1.00      2S   
ATOM   2055 HE3  TRP   188       9.218   1.503  22.900  1.00  0.00      2S   
ATOM   2056 CZ3  TRP   188       9.226   1.334  20.752  1.00  1.00      2S   
ATOM   2057 HZ3  TRP   188       8.652   0.419  20.745  1.00  0.00      2S   
ATOM   2058 CZ2  TRP   188      10.391   3.081  19.508  1.00  1.00      2S   
ATOM   2059 HZ2  TRP   188      10.715   3.495  18.566  1.00  0.00      2S   
ATOM   2060 CH2  TRP   188       9.653   1.889  19.538  1.00  1.00      2S   
ATOM   2061 HH2  TRP   188       9.413   1.385  18.613  1.00  0.00      2S   
ATOM   2062 C    TRP   188       8.874   3.295  26.269  1.00  1.00      2S   
ATOM   2063 O    TRP   188       8.710   2.080  26.295  1.00  1.00      2S   
ATOM   2064 N    ALA   189       8.826   4.037  27.401  1.00  1.00      2S   
ATOM   2065 HN   ALA   189       9.007   5.020  27.385  1.00  0.00      2S   
ATOM   2066 CA   ALA   189       8.469   3.492  28.693  1.00  1.00      2S   
ATOM   2067 HA   ALA   189       9.120   2.651  28.889  1.00  0.00      2S   
ATOM   2068 CB   ALA   189       8.642   4.523  29.825  1.00  1.00      2S   
ATOM   2069 HB1  ALA   189       8.011   5.419  29.646  1.00  0.00      2S   
ATOM   2070 HB2  ALA   189       9.703   4.849  29.878  1.00  0.00      2S   
ATOM   2071 HB3  ALA   189       8.369   4.080  30.807  1.00  0.00      2S   
ATOM   2072 C    ALA   189       7.040   2.991  28.697  1.00  1.00      2S   
ATOM   2073 O    ALA   189       6.756   1.938  29.255  1.00  1.00      2S   
ATOM   2074 N    THR   190       6.107   3.702  28.023  1.00  1.00      2S   
ATOM   2075 HN   THR   190       6.341   4.554  27.558  1.00  0.00      2S   
ATOM   2076 CA   THR   190       4.714   3.298  27.929  1.00  1.00      2S   
ATOM   2077 HA   THR   190       4.404   2.964  28.910  1.00  0.00      2S   
ATOM   2078 CB   THR   190       3.819   4.453  27.528  1.00  1.00      2S   
ATOM   2079 HB   THR   190       4.192   4.914  26.586  1.00  0.00      2S   
ATOM   2080 OG1  THR   190       3.869   5.440  28.548  1.00  1.00      2S   
ATOM   2081 HG1  THR   190       3.343   5.106  29.283  1.00  0.00      2S   
ATOM   2082 CG2  THR   190       2.348   4.039  27.334  1.00  1.00      2S   
ATOM   2083 HG21 THR   190       1.979   3.484  28.222  1.00  0.00      2S   
ATOM   2084 HG22 THR   190       2.236   3.391  26.439  1.00  0.00      2S   
ATOM   2085 HG23 THR   190       1.712   4.938  27.187  1.00  0.00      2S   
ATOM   2086 C    THR   190       4.546   2.121  26.994  1.00  1.00      2S   
ATOM   2087 O    THR   190       3.691   1.269  27.226  1.00  1.00      2S   
ATOM   2088 N    PHE   191       5.401   1.997  25.947  1.00  1.00      2S   
ATOM   2089 HN   PHE   191       6.071   2.710  25.750  1.00  0.00      2S   
ATOM   2090 CA   PHE   191       5.468   0.821  25.096  1.00  1.00      2S   
ATOM   2091 HA   PHE   191       4.488   0.677  24.660  1.00  0.00      2S   
ATOM   2092 CB   PHE   191       6.506   1.018  23.955  1.00  1.00      2S   
ATOM   2093 HB1  PHE   191       7.483   1.314  24.381  1.00  0.00      2S   
ATOM   2094 HB2  PHE   191       6.165   1.836  23.289  1.00  0.00      2S   
ATOM   2095 CG   PHE   191       6.724  -0.208  23.103  1.00  1.00      2S   
ATOM   2096 CD1  PHE   191       5.783  -0.597  22.139  1.00  1.00      2S   
ATOM   2097 HD1  PHE   191       4.888  -0.012  22.004  1.00  0.00      2S   
ATOM   2098 CE1  PHE   191       5.985  -1.750  21.370  1.00  1.00      2S   
ATOM   2099 HE1  PHE   191       5.249  -2.046  20.636  1.00  0.00      2S   
ATOM   2100 CZ   PHE   191       7.137  -2.522  21.561  1.00  1.00      2S   
ATOM   2101 HZ   PHE   191       7.301  -3.405  20.967  1.00  0.00      2S   
ATOM   2102 CD2  PHE   191       7.873  -0.997  23.292  1.00  1.00      2S   
ATOM   2103 HD2  PHE   191       8.602  -0.717  24.039  1.00  0.00      2S   
ATOM   2104 CE2  PHE   191       8.078  -2.146  22.524  1.00  1.00      2S   
ATOM   2105 HE2  PHE   191       8.964  -2.738  22.679  1.00  0.00      2S   
ATOM   2106 C    PHE   191       5.805  -0.414  25.916  1.00  1.00      2S   
ATOM   2107 O    PHE   191       5.204  -1.467  25.722  1.00  1.00      2S   
ATOM   2108 N    VAL   192       6.757  -0.296  26.873  1.00  1.00      2S   
ATOM   2109 HN   VAL   192       7.235   0.570  27.009  1.00  0.00      2S   
ATOM   2110 CA   VAL   192       7.167  -1.374  27.751  1.00  1.00      2S   
ATOM   2111 HA   VAL   192       7.364  -2.236  27.129  1.00  0.00      2S   
ATOM   2112 CB   VAL   192       8.450  -1.040  28.508  1.00  1.00      2S   
ATOM   2113 HB   VAL   192       8.340  -0.053  29.011  1.00  0.00      2S   
ATOM   2114 CG1  VAL   192       8.792  -2.099  29.580  1.00  1.00      2S   
ATOM   2115 HG11 VAL   192       8.868  -3.106  29.118  1.00  0.00      2S   
ATOM   2116 HG12 VAL   192       8.024  -2.126  30.379  1.00  0.00      2S   
ATOM   2117 HG13 VAL   192       9.765  -1.852  30.055  1.00  0.00      2S   
ATOM   2118 CG2  VAL   192       9.601  -0.952  27.488  1.00  1.00      2S   
ATOM   2119 HG21 VAL   192       9.409  -0.180  26.719  1.00  0.00      2S   
ATOM   2120 HG22 VAL   192       9.733  -1.927  26.975  1.00  0.00      2S   
ATOM   2121 HG23 VAL   192      10.550  -0.702  28.008  1.00  0.00      2S   
ATOM   2122 C    VAL   192       6.051  -1.763  28.702  1.00  1.00      2S   
ATOM   2123 O    VAL   192       5.863  -2.945  28.973  1.00  1.00      2S   
ATOM   2124 N    GLU   193       5.242  -0.804  29.213  1.00  1.00      2S   
ATOM   2125 HN   GLU   193       5.393   0.165  29.024  1.00  0.00      2S   
ATOM   2126 CA   GLU   193       4.117  -1.121  30.077  1.00  1.00      2S   
ATOM   2127 HA   GLU   193       4.492  -1.711  30.901  1.00  0.00      2S   
ATOM   2128 CB   GLU   193       3.416   0.135  30.642  1.00  1.00      2S   
ATOM   2129 HB1  GLU   193       2.550  -0.183  31.268  1.00  0.00      2S   
ATOM   2130 HB2  GLU   193       3.026   0.745  29.797  1.00  0.00      2S   
ATOM   2131 CG   GLU   193       4.334   1.004  31.521  1.00  1.00      2S   
ATOM   2132 HG1  GLU   193       5.226   1.321  30.948  1.00  0.00      2S   
ATOM   2133 HG2  GLU   193       4.675   0.415  32.398  1.00  0.00      2S   
ATOM   2134 CD   GLU   193       3.610   2.257  32.011  1.00  1.00      2S   
ATOM   2135 OE1  GLU   193       2.479   2.532  31.532  1.00  1.00      2S   
ATOM   2136 OE2  GLU   193       4.191   2.967  32.873  1.00  1.00      2S   
ATOM   2137 C    GLU   193       3.061  -1.934  29.358  1.00  1.00      2S   
ATOM   2138 O    GLU   193       2.472  -2.847  29.933  1.00  1.00      2S   
ATOM   2139 N    LEU   194       2.813  -1.614  28.070  1.00  1.00      2S   
ATOM   2140 HN   LEU   194       3.314  -0.875  27.623  1.00  0.00      2S   
ATOM   2141 CA   LEU   194       1.783  -2.235  27.276  1.00  1.00      2S   
ATOM   2142 HA   LEU   194       0.924  -2.407  27.908  1.00  0.00      2S   
ATOM   2143 CB   LEU   194       1.372  -1.325  26.094  1.00  1.00      2S   
ATOM   2144 HB1  LEU   194       0.727  -1.886  25.382  1.00  0.00      2S   
ATOM   2145 HB2  LEU   194       2.292  -1.017  25.549  1.00  0.00      2S   
ATOM   2146 CG   LEU   194       0.603  -0.054  26.524  1.00  1.00      2S   
ATOM   2147 HG   LEU   194       1.184   0.447  27.332  1.00  0.00      2S   
ATOM   2148 CD1  LEU   194       0.500   0.942  25.355  1.00  1.00      2S   
ATOM   2149 HD11 LEU   194      -0.054   0.486  24.507  1.00  0.00      2S   
ATOM   2150 HD12 LEU   194       1.514   1.230  25.005  1.00  0.00      2S   
ATOM   2151 HD13 LEU   194      -0.037   1.858  25.678  1.00  0.00      2S   
ATOM   2152 CD2  LEU   194      -0.793  -0.384  27.089  1.00  1.00      2S   
ATOM   2153 HD21 LEU   194      -0.717  -1.035  27.984  1.00  0.00      2S   
ATOM   2154 HD22 LEU   194      -1.402  -0.907  26.321  1.00  0.00      2S   
ATOM   2155 HD23 LEU   194      -1.317   0.549  27.384  1.00  0.00      2S   
ATOM   2156 C    LEU   194       2.195  -3.580  26.725  1.00  1.00      2S   
ATOM   2157 O    LEU   194       1.363  -4.483  26.660  1.00  1.00      2S   
ATOM   2158 N    TYR   195       3.465  -3.741  26.284  1.00  1.00      2S   
ATOM   2159 HN   TYR   195       4.143  -3.013  26.369  1.00  0.00      2S   
ATOM   2160 CA   TYR   195       3.858  -4.891  25.492  1.00  1.00      2S   
ATOM   2161 HA   TYR   195       3.040  -5.596  25.434  1.00  0.00      2S   
ATOM   2162 CB   TYR   195       4.271  -4.490  24.055  1.00  1.00      2S   
ATOM   2163 HB1  TYR   195       4.614  -5.373  23.473  1.00  0.00      2S   
ATOM   2164 HB2  TYR   195       5.082  -3.730  24.073  1.00  0.00      2S   
ATOM   2165 CG   TYR   195       3.075  -3.926  23.342  1.00  1.00      2S   
ATOM   2166 CD1  TYR   195       2.959  -2.547  23.101  1.00  1.00      2S   
ATOM   2167 HD1  TYR   195       3.739  -1.881  23.435  1.00  0.00      2S   
ATOM   2168 CE1  TYR   195       1.829  -2.029  22.458  1.00  1.00      2S   
ATOM   2169 HE1  TYR   195       1.749  -0.966  22.294  1.00  0.00      2S   
ATOM   2170 CZ   TYR   195       0.806  -2.892  22.045  1.00  1.00      2S   
ATOM   2171 OH   TYR   195      -0.333  -2.403  21.379  1.00  1.00      2S   
ATOM   2172 HH   TYR   195      -0.935  -3.141  21.259  1.00  0.00      2S   
ATOM   2173 CD2  TYR   195       2.029  -4.775  22.942  1.00  1.00      2S   
ATOM   2174 HD2  TYR   195       2.090  -5.833  23.136  1.00  0.00      2S   
ATOM   2175 CE2  TYR   195       0.900  -4.263  22.297  1.00  1.00      2S   
ATOM   2176 HE2  TYR   195       0.108  -4.933  21.996  1.00  0.00      2S   
ATOM   2177 C    TYR   195       5.000  -5.657  26.093  1.00  1.00      2S   
ATOM   2178 O    TYR   195       5.327  -6.724  25.583  1.00  1.00      2S   
ATOM   2179 N    GLY   196       5.627  -5.167  27.183  1.00  1.00      2S   
ATOM   2180 HN   GLY   196       5.335  -4.321  27.624  1.00  0.00      2S   
ATOM   2181 CA   GLY   196       6.751  -5.837  27.803  1.00  1.00      2S   
ATOM   2182 HA1  GLY   196       7.235  -5.117  28.445  1.00  0.00      2S   
ATOM   2183 HA2  GLY   196       7.405  -6.203  27.023  1.00  0.00      2S   
ATOM   2184 C    GLY   196       6.316  -7.023  28.676  1.00  1.00      2S   
ATOM   2185 OT1  GLY   196       7.230  -7.769  29.123  1.00  1.00      2S   
ATOM   2186 OT2  GLY   196       5.092  -7.211  28.903  1.00  0.00      2S   
TER 
ATOM   2187 N    SER     2      -1.519 -43.357  17.911  1.00  1.00      3S   
ATOM   2188 HT1  SER     2      -2.165 -43.076  17.147  1.00  0.00      3S   
ATOM   2189 HT2  SER     2      -1.224 -44.345  17.779  1.00  0.00      3S   
ATOM   2190 HT3  SER     2      -0.678 -42.742  17.896  1.00  0.00      3S   
ATOM   2191 CA   SER     2      -2.203 -43.199  19.226  1.00  1.00      3S   
ATOM   2192 HA   SER     2      -2.853 -44.053  19.346  1.00  0.00      3S   
ATOM   2193 CB   SER     2      -1.162 -43.154  20.382  1.00  1.00      3S   
ATOM   2194 HB1  SER     2      -0.501 -44.045  20.323  1.00  0.00      3S   
ATOM   2195 HB2  SER     2      -1.680 -43.177  21.365  1.00  0.00      3S   
ATOM   2196 OG   SER     2      -0.346 -41.986  20.326  1.00  1.00      3S   
ATOM   2197 HG1  SER     2       0.345 -42.098  20.993  1.00  0.00      3S   
ATOM   2198 C    SER     2      -3.044 -41.954  19.246  1.00  1.00      3S   
ATOM   2199 O    SER     2      -2.826 -41.037  18.459  1.00  1.00      3S   
ATOM   2200 N    GLN     3      -4.015 -41.882  20.185  1.00  1.00      3S   
ATOM   2201 HN   GLN     3      -4.192 -42.640  20.809  1.00  0.00      3S   
ATOM   2202 CA   GLN     3      -4.860 -40.724  20.386  1.00  1.00      3S   
ATOM   2203 HA   GLN     3      -5.312 -40.468  19.438  1.00  0.00      3S   
ATOM   2204 CB   GLN     3      -5.979 -41.031  21.411  1.00  1.00      3S   
ATOM   2205 HB1  GLN     3      -5.515 -41.510  22.301  1.00  0.00      3S   
ATOM   2206 HB2  GLN     3      -6.649 -41.797  20.960  1.00  0.00      3S   
ATOM   2207 CG   GLN     3      -6.861 -39.830  21.824  1.00  1.00      3S   
ATOM   2208 HG1  GLN     3      -7.910 -40.024  21.515  1.00  0.00      3S   
ATOM   2209 HG2  GLN     3      -6.541 -38.893  21.324  1.00  0.00      3S   
ATOM   2210 CD   GLN     3      -6.786 -39.616  23.342  1.00  1.00      3S   
ATOM   2211 OE1  GLN     3      -5.699 -39.612  23.931  1.00  1.00      3S   
ATOM   2212 NE2  GLN     3      -7.977 -39.444  23.986  1.00  1.00      3S   
ATOM   2213 HE21 GLN     3      -7.989 -39.354  24.980  1.00  0.00      3S   
ATOM   2214 HE22 GLN     3      -8.823 -39.377  23.457  1.00  0.00      3S   
ATOM   2215 C    GLN     3      -4.040 -39.539  20.835  1.00  1.00      3S   
ATOM   2216 O    GLN     3      -4.271 -38.424  20.379  1.00  1.00      3S   
ATOM   2217 N    SER     4      -3.024 -39.757  21.701  1.00  1.00      3S   
ATOM   2218 HN   SER     4      -2.823 -40.669  22.048  1.00  0.00      3S   
ATOM   2219 CA   SER     4      -2.184 -38.697  22.211  1.00  1.00      3S   
ATOM   2220 HA   SER     4      -2.848 -37.938  22.602  1.00  0.00      3S   
ATOM   2221 CB   SER     4      -1.293 -39.169  23.384  1.00  1.00      3S   
ATOM   2222 HB1  SER     4      -1.942 -39.614  24.170  1.00  0.00      3S   
ATOM   2223 HB2  SER     4      -0.764 -38.304  23.831  1.00  0.00      3S   
ATOM   2224 OG   SER     4      -0.341 -40.150  22.990  1.00  1.00      3S   
ATOM   2225 HG1  SER     4       0.505 -39.688  22.916  1.00  0.00      3S   
ATOM   2226 C    SER     4      -1.344 -38.044  21.130  1.00  1.00      3S   
ATOM   2227 O    SER     4      -1.186 -36.826  21.127  1.00  1.00      3S   
ATOM   2228 N    ASN     5      -0.817 -38.833  20.161  1.00  1.00      3S   
ATOM   2229 HN   ASN     5      -0.931 -39.824  20.190  1.00  0.00      3S   
ATOM   2230 CA   ASN     5      -0.055 -38.318  19.040  1.00  1.00      3S   
ATOM   2231 HA   ASN     5       0.657 -37.596  19.418  1.00  0.00      3S   
ATOM   2232 CB   ASN     5       0.673 -39.427  18.238  1.00  1.00      3S   
ATOM   2233 HB1  ASN     5       0.969 -39.057  17.231  1.00  0.00      3S   
ATOM   2234 HB2  ASN     5       0.004 -40.303  18.112  1.00  0.00      3S   
ATOM   2235 CG   ASN     5       1.953 -39.841  18.969  1.00  1.00      3S   
ATOM   2236 OD1  ASN     5       2.362 -39.227  19.960  1.00  1.00      3S   
ATOM   2237 ND2  ASN     5       2.625 -40.902  18.437  1.00  1.00      3S   
ATOM   2238 HD21 ASN     5       3.493 -41.195  18.844  1.00  0.00      3S   
ATOM   2239 HD22 ASN     5       2.254 -41.389  17.643  1.00  0.00      3S   
ATOM   2240 C    ASN     5      -0.940 -37.565  18.086  1.00  1.00      3S   
ATOM   2241 O    ASN     5      -0.541 -36.515  17.587  1.00  1.00      3S   
ATOM   2242 N    ARG     6      -2.179 -38.053  17.836  1.00  1.00      3S   
ATOM   2243 HN   ARG     6      -2.489 -38.912  18.238  1.00  0.00      3S   
ATOM   2244 CA   ARG     6      -3.137 -37.365  16.997  1.00  1.00      3S   
ATOM   2245 HA   ARG     6      -2.668 -37.199  16.038  1.00  0.00      3S   
ATOM   2246 CB   ARG     6      -4.444 -38.159  16.780  1.00  1.00      3S   
ATOM   2247 HB1  ARG     6      -5.187 -37.503  16.270  1.00  0.00      3S   
ATOM   2248 HB2  ARG     6      -4.873 -38.463  17.759  1.00  0.00      3S   
ATOM   2249 CG   ARG     6      -4.257 -39.391  15.885  1.00  1.00      3S   
ATOM   2250 HG1  ARG     6      -3.637 -40.154  16.397  1.00  0.00      3S   
ATOM   2251 HG2  ARG     6      -3.700 -39.071  14.977  1.00  0.00      3S   
ATOM   2252 CD   ARG     6      -5.581 -40.009  15.416  1.00  1.00      3S   
ATOM   2253 HD1  ARG     6      -5.406 -40.769  14.625  1.00  0.00      3S   
ATOM   2254 HD2  ARG     6      -6.242 -39.217  15.003  1.00  0.00      3S   
ATOM   2255 NE   ARG     6      -6.293 -40.645  16.573  1.00  1.00      3S   
ATOM   2256 HE   ARG     6      -7.011 -40.124  17.032  1.00  0.00      3S   
ATOM   2257 CZ   ARG     6      -6.084 -41.937  16.957  1.00  1.00      3S   
ATOM   2258 NH1  ARG     6      -5.126 -42.705  16.375  1.00  1.00      3S   
ATOM   2259 HH11 ARG     6      -4.551 -42.317  15.652  1.00  0.00      3S   
ATOM   2260 HH12 ARG     6      -5.034 -43.664  16.631  1.00  0.00      3S   
ATOM   2261 NH2  ARG     6      -6.855 -42.471  17.942  1.00  1.00      3S   
ATOM   2262 HH21 ARG     6      -7.573 -41.920  18.363  1.00  0.00      3S   
ATOM   2263 HH22 ARG     6      -6.720 -43.419  18.222  1.00  0.00      3S   
ATOM   2264 C    ARG     6      -3.505 -36.019  17.571  1.00  1.00      3S   
ATOM   2265 O    ARG     6      -3.555 -35.029  16.848  1.00  1.00      3S   
ATOM   2266 N    GLU     7      -3.736 -35.949  18.899  1.00  1.00      3S   
ATOM   2267 HN   GLU     7      -3.684 -36.767  19.471  1.00  0.00      3S   
ATOM   2268 CA   GLU     7      -4.130 -34.740  19.582  1.00  1.00      3S   
ATOM   2269 HA   GLU     7      -4.886 -34.258  18.978  1.00  0.00      3S   
ATOM   2270 CB   GLU     7      -4.761 -35.047  20.959  1.00  1.00      3S   
ATOM   2271 HB1  GLU     7      -4.872 -34.107  21.543  1.00  0.00      3S   
ATOM   2272 HB2  GLU     7      -4.104 -35.740  21.529  1.00  0.00      3S   
ATOM   2273 CG   GLU     7      -6.157 -35.676  20.769  1.00  1.00      3S   
ATOM   2274 HG1  GLU     7      -6.060 -36.649  20.242  1.00  0.00      3S   
ATOM   2275 HG2  GLU     7      -6.766 -34.999  20.135  1.00  0.00      3S   
ATOM   2276 CD   GLU     7      -6.925 -35.898  22.071  1.00  1.00      3S   
ATOM   2277 OE1  GLU     7      -6.471 -35.423  23.146  1.00  1.00      3S   
ATOM   2278 OE2  GLU     7      -8.007 -36.540  21.987  1.00  1.00      3S   
ATOM   2279 C    GLU     7      -2.993 -33.755  19.720  1.00  1.00      3S   
ATOM   2280 O    GLU     7      -3.226 -32.550  19.761  1.00  1.00      3S   
ATOM   2281 N    LEU     8      -1.729 -34.228  19.748  1.00  1.00      3S   
ATOM   2282 HN   LEU     8      -1.549 -35.210  19.739  1.00  0.00      3S   
ATOM   2283 CA   LEU     8      -0.555 -33.381  19.778  1.00  1.00      3S   
ATOM   2284 HA   LEU     8      -0.703 -32.637  20.549  1.00  0.00      3S   
ATOM   2285 CB   LEU     8       0.701 -34.224  20.089  1.00  1.00      3S   
ATOM   2286 HB1  LEU     8       0.828 -34.995  19.297  1.00  0.00      3S   
ATOM   2287 HB2  LEU     8       0.518 -34.765  21.044  1.00  0.00      3S   
ATOM   2288 CG   LEU     8       2.027 -33.446  20.237  1.00  1.00      3S   
ATOM   2289 HG   LEU     8       2.256 -32.952  19.264  1.00  0.00      3S   
ATOM   2290 CD1  LEU     8       1.953 -32.345  21.313  1.00  1.00      3S   
ATOM   2291 HD11 LEU     8       1.611 -32.770  22.280  1.00  0.00      3S   
ATOM   2292 HD12 LEU     8       1.252 -31.541  21.005  1.00  0.00      3S   
ATOM   2293 HD13 LEU     8       2.954 -31.888  21.461  1.00  0.00      3S   
ATOM   2294 CD2  LEU     8       3.174 -34.430  20.530  1.00  1.00      3S   
ATOM   2295 HD21 LEU     8       3.250 -35.185  19.719  1.00  0.00      3S   
ATOM   2296 HD22 LEU     8       2.991 -34.960  21.489  1.00  0.00      3S   
ATOM   2297 HD23 LEU     8       4.140 -33.888  20.602  1.00  0.00      3S   
ATOM   2298 C    LEU     8      -0.381 -32.673  18.452  1.00  1.00      3S   
ATOM   2299 O    LEU     8      -0.089 -31.479  18.407  1.00  1.00      3S   
ATOM   2300 N    VAL     9      -0.613 -33.408  17.337  1.00  1.00      3S   
ATOM   2301 HN   VAL     9      -0.826 -34.381  17.413  1.00  0.00      3S   
ATOM   2302 CA   VAL     9      -0.601 -32.891  15.984  1.00  1.00      3S   
ATOM   2303 HA   VAL     9       0.333 -32.374  15.832  1.00  0.00      3S   
ATOM   2304 CB   VAL     9      -0.706 -34.003  14.946  1.00  1.00      3S   
ATOM   2305 HB   VAL     9      -1.537 -34.689  15.220  1.00  0.00      3S   
ATOM   2306 CG1  VAL     9      -0.981 -33.438  13.539  1.00  1.00      3S   
ATOM   2307 HG11 VAL     9      -0.237 -32.657  13.278  1.00  0.00      3S   
ATOM   2308 HG12 VAL     9      -2.001 -33.006  13.467  1.00  0.00      3S   
ATOM   2309 HG13 VAL     9      -0.914 -34.255  12.796  1.00  0.00      3S   
ATOM   2310 CG2  VAL     9       0.609 -34.811  14.949  1.00  1.00      3S   
ATOM   2311 HG21 VAL     9       0.814 -35.241  15.949  1.00  0.00      3S   
ATOM   2312 HG22 VAL     9       1.463 -34.161  14.665  1.00  0.00      3S   
ATOM   2313 HG23 VAL     9       0.546 -35.643  14.216  1.00  0.00      3S   
ATOM   2314 C    VAL     9      -1.690 -31.864  15.803  1.00  1.00      3S   
ATOM   2315 O    VAL     9      -1.403 -30.750  15.374  1.00  1.00      3S   
ATOM   2316 N    VAL    10      -2.957 -32.191  16.157  1.00  1.00      3S   
ATOM   2317 HN   VAL    10      -3.171 -33.096  16.522  1.00  0.00      3S   
ATOM   2318 CA   VAL    10      -4.093 -31.302  15.987  1.00  1.00      3S   
ATOM   2319 HA   VAL    10      -4.111 -31.017  14.944  1.00  0.00      3S   
ATOM   2320 CB   VAL    10      -5.428 -31.979  16.298  1.00  1.00      3S   
ATOM   2321 HB   VAL    10      -5.380 -32.460  17.300  1.00  0.00      3S   
ATOM   2322 CG1  VAL    10      -6.596 -30.967  16.293  1.00  1.00      3S   
ATOM   2323 HG11 VAL    10      -6.582 -30.366  15.359  1.00  0.00      3S   
ATOM   2324 HG12 VAL    10      -6.536 -30.281  17.163  1.00  0.00      3S   
ATOM   2325 HG13 VAL    10      -7.565 -31.505  16.349  1.00  0.00      3S   
ATOM   2326 CG2  VAL    10      -5.679 -33.070  15.234  1.00  1.00      3S   
ATOM   2327 HG21 VAL    10      -4.877 -33.831  15.232  1.00  0.00      3S   
ATOM   2328 HG22 VAL    10      -5.728 -32.615  14.222  1.00  0.00      3S   
ATOM   2329 HG23 VAL    10      -6.644 -33.581  15.435  1.00  0.00      3S   
ATOM   2330 C    VAL    10      -3.921 -30.022  16.780  1.00  1.00      3S   
ATOM   2331 O    VAL    10      -4.240 -28.951  16.274  1.00  1.00      3S   
ATOM   2332 N    ASP    11      -3.358 -30.086  18.012  1.00  1.00      3S   
ATOM   2333 HN   ASP    11      -3.092 -30.962  18.411  1.00  0.00      3S   
ATOM   2334 CA   ASP    11      -3.084 -28.925  18.836  1.00  1.00      3S   
ATOM   2335 HA   ASP    11      -4.020 -28.400  18.973  1.00  0.00      3S   
ATOM   2336 CB   ASP    11      -2.524 -29.334  20.225  1.00  1.00      3S   
ATOM   2337 HB1  ASP    11      -1.602 -29.940  20.106  1.00  0.00      3S   
ATOM   2338 HB2  ASP    11      -3.281 -29.955  20.749  1.00  0.00      3S   
ATOM   2339 CG   ASP    11      -2.222 -28.106  21.083  1.00  1.00      3S   
ATOM   2340 OD1  ASP    11      -3.179 -27.576  21.698  1.00  1.00      3S   
ATOM   2341 OD2  ASP    11      -1.045 -27.657  21.095  1.00  1.00      3S   
ATOM   2342 C    ASP    11      -2.116 -27.973  18.164  1.00  1.00      3S   
ATOM   2343 O    ASP    11      -2.369 -26.770  18.118  1.00  1.00      3S   
ATOM   2344 N    PHE    12      -0.986 -28.497  17.637  1.00  1.00      3S   
ATOM   2345 HN   PHE    12      -0.803 -29.478  17.684  1.00  0.00      3S   
ATOM   2346 CA   PHE    12       0.047 -27.697  17.019  1.00  1.00      3S   
ATOM   2347 HA   PHE    12       0.321 -26.925  17.726  1.00  0.00      3S   
ATOM   2348 CB   PHE    12       1.300 -28.553  16.689  1.00  1.00      3S   
ATOM   2349 HB1  PHE    12       1.057 -29.334  15.938  1.00  0.00      3S   
ATOM   2350 HB2  PHE    12       1.650 -29.063  17.614  1.00  0.00      3S   
ATOM   2351 CG   PHE    12       2.434 -27.703  16.166  1.00  1.00      3S   
ATOM   2352 CD1  PHE    12       2.506 -27.383  14.797  1.00  1.00      3S   
ATOM   2353 HD1  PHE    12       1.762 -27.768  14.116  1.00  0.00      3S   
ATOM   2354 CE1  PHE    12       3.508 -26.536  14.314  1.00  1.00      3S   
ATOM   2355 HE1  PHE    12       3.533 -26.274  13.267  1.00  0.00      3S   
ATOM   2356 CZ   PHE    12       4.494 -26.057  15.181  1.00  1.00      3S   
ATOM   2357 HZ   PHE    12       5.287 -25.428  14.802  1.00  0.00      3S   
ATOM   2358 CD2  PHE    12       3.404 -27.182  17.035  1.00  1.00      3S   
ATOM   2359 HD2  PHE    12       3.349 -27.400  18.092  1.00  0.00      3S   
ATOM   2360 CE2  PHE    12       4.444 -26.384  16.541  1.00  1.00      3S   
ATOM   2361 HE2  PHE    12       5.200 -26.007  17.210  1.00  0.00      3S   
ATOM   2362 C    PHE    12      -0.480 -27.030  15.766  1.00  1.00      3S   
ATOM   2363 O    PHE    12      -0.216 -25.854  15.528  1.00  1.00      3S   
ATOM   2364 N    LEU    13      -1.254 -27.769  14.939  1.00  1.00      3S   
ATOM   2365 HN   LEU    13      -1.464 -28.724  15.145  1.00  0.00      3S   
ATOM   2366 CA   LEU    13      -1.790 -27.257  13.699  1.00  1.00      3S   
ATOM   2367 HA   LEU    13      -0.982 -26.779  13.164  1.00  0.00      3S   
ATOM   2368 CB   LEU    13      -2.410 -28.363  12.819  1.00  1.00      3S   
ATOM   2369 HB1  LEU    13      -2.876 -27.904  11.917  1.00  0.00      3S   
ATOM   2370 HB2  LEU    13      -3.211 -28.881  13.390  1.00  0.00      3S   
ATOM   2371 CG   LEU    13      -1.388 -29.415  12.334  1.00  1.00      3S   
ATOM   2372 HG   LEU    13      -0.926 -29.894  13.225  1.00  0.00      3S   
ATOM   2373 CD1  LEU    13      -2.101 -30.525  11.545  1.00  1.00      3S   
ATOM   2374 HD11 LEU    13      -2.622 -30.105  10.660  1.00  0.00      3S   
ATOM   2375 HD12 LEU    13      -2.853 -31.024  12.191  1.00  0.00      3S   
ATOM   2376 HD13 LEU    13      -1.373 -31.286  11.199  1.00  0.00      3S   
ATOM   2377 CD2  LEU    13      -0.236 -28.791  11.530  1.00  1.00      3S   
ATOM   2378 HD21 LEU    13       0.359 -28.095  12.156  1.00  0.00      3S   
ATOM   2379 HD22 LEU    13      -0.629 -28.234  10.656  1.00  0.00      3S   
ATOM   2380 HD23 LEU    13       0.452 -29.578  11.164  1.00  0.00      3S   
ATOM   2381 C    LEU    13      -2.832 -26.202  13.940  1.00  1.00      3S   
ATOM   2382 O    LEU    13      -2.887 -25.219  13.208  1.00  1.00      3S   
ATOM   2383 N    SER    14      -3.652 -26.359  15.004  1.00  1.00      3S   
ATOM   2384 HN   SER    14      -3.587 -27.173  15.579  1.00  0.00      3S   
ATOM   2385 CA   SER    14      -4.663 -25.399  15.390  1.00  1.00      3S   
ATOM   2386 HA   SER    14      -5.255 -25.173  14.514  1.00  0.00      3S   
ATOM   2387 CB   SER    14      -5.591 -25.922  16.506  1.00  1.00      3S   
ATOM   2388 HB1  SER    14      -6.343 -25.148  16.775  1.00  0.00      3S   
ATOM   2389 HB2  SER    14      -5.006 -26.187  17.413  1.00  0.00      3S   
ATOM   2390 OG   SER    14      -6.289 -27.074  16.054  1.00  1.00      3S   
ATOM   2391 HG1  SER    14      -5.657 -27.801  16.113  1.00  0.00      3S   
ATOM   2392 C    SER    14      -4.033 -24.118  15.867  1.00  1.00      3S   
ATOM   2393 O    SER    14      -4.489 -23.038  15.507  1.00  1.00      3S   
ATOM   2394 N    TYR    15      -2.931 -24.216  16.651  1.00  1.00      3S   
ATOM   2395 HN   TYR    15      -2.593 -25.111  16.938  1.00  0.00      3S   
ATOM   2396 CA   TYR    15      -2.142 -23.093  17.111  1.00  1.00      3S   
ATOM   2397 HA   TYR    15      -2.794 -22.443  17.678  1.00  0.00      3S   
ATOM   2398 CB   TYR    15      -0.968 -23.574  18.009  1.00  1.00      3S   
ATOM   2399 HB1  TYR    15      -0.369 -24.344  17.482  1.00  0.00      3S   
ATOM   2400 HB2  TYR    15      -1.386 -24.043  18.923  1.00  0.00      3S   
ATOM   2401 CG   TYR    15      -0.043 -22.460  18.438  1.00  1.00      3S   
ATOM   2402 CD1  TYR    15      -0.469 -21.492  19.359  1.00  1.00      3S   
ATOM   2403 HD1  TYR    15      -1.463 -21.547  19.775  1.00  0.00      3S   
ATOM   2404 CE1  TYR    15       0.385 -20.455  19.746  1.00  1.00      3S   
ATOM   2405 HE1  TYR    15       0.050 -19.723  20.467  1.00  0.00      3S   
ATOM   2406 CZ   TYR    15       1.672 -20.371  19.207  1.00  1.00      3S   
ATOM   2407 OH   TYR    15       2.510 -19.323  19.630  1.00  1.00      3S   
ATOM   2408 HH   TYR    15       3.376 -19.430  19.210  1.00  0.00      3S   
ATOM   2409 CD2  TYR    15       1.250 -22.361  17.891  1.00  1.00      3S   
ATOM   2410 HD2  TYR    15       1.585 -23.093  17.170  1.00  0.00      3S   
ATOM   2411 CE2  TYR    15       2.105 -21.320  18.273  1.00  1.00      3S   
ATOM   2412 HE2  TYR    15       3.095 -21.258  17.851  1.00  0.00      3S   
ATOM   2413 C    TYR    15      -1.594 -22.313  15.940  1.00  1.00      3S   
ATOM   2414 O    TYR    15      -1.686 -21.089  15.915  1.00  1.00      3S   
ATOM   2415 N    LYS    16      -1.015 -23.018  14.944  1.00  1.00      3S   
ATOM   2416 HN   LYS    16      -0.958 -24.015  14.985  1.00  0.00      3S   
ATOM   2417 CA   LYS    16      -0.367 -22.400  13.818  1.00  1.00      3S   
ATOM   2418 HA   LYS    16       0.277 -21.633  14.224  1.00  0.00      3S   
ATOM   2419 CB   LYS    16       0.472 -23.414  13.011  1.00  1.00      3S   
ATOM   2420 HB1  LYS    16      -0.199 -24.110  12.461  1.00  0.00      3S   
ATOM   2421 HB2  LYS    16       1.051 -24.037  13.729  1.00  0.00      3S   
ATOM   2422 CG   LYS    16       1.460 -22.768  12.021  1.00  1.00      3S   
ATOM   2423 HG1  LYS    16       0.894 -22.240  11.222  1.00  0.00      3S   
ATOM   2424 HG2  LYS    16       2.036 -23.584  11.536  1.00  0.00      3S   
ATOM   2425 CD   LYS    16       2.459 -21.775  12.651  1.00  1.00      3S   
ATOM   2426 HD1  LYS    16       1.918 -20.835  12.896  1.00  0.00      3S   
ATOM   2427 HD2  LYS    16       3.228 -21.524  11.887  1.00  0.00      3S   
ATOM   2428 CE   LYS    16       3.152 -22.301  13.917  1.00  1.00      3S   
ATOM   2429 HE1  LYS    16       3.671 -23.261  13.714  1.00  0.00      3S   
ATOM   2430 HE2  LYS    16       2.417 -22.451  14.737  1.00  0.00      3S   
ATOM   2431 NZ   LYS    16       4.155 -21.342  14.417  1.00  1.00      3S   
ATOM   2432 HZ1  LYS    16       3.708 -20.415  14.585  1.00  0.00      3S   
ATOM   2433 HZ2  LYS    16       4.924 -21.227  13.718  1.00  0.00      3S   
ATOM   2434 HZ3  LYS    16       4.559 -21.692  15.313  1.00  0.00      3S   
ATOM   2435 C    LYS    16      -1.354 -21.731  12.902  1.00  1.00      3S   
ATOM   2436 O    LYS    16      -1.103 -20.635  12.416  1.00  1.00      3S   
ATOM   2437 N    LEU    17      -2.531 -22.353  12.676  1.00  1.00      3S   
ATOM   2438 HN   LEU    17      -2.721 -23.252  13.070  1.00  0.00      3S   
ATOM   2439 CA   LEU    17      -3.587 -21.792  11.865  1.00  1.00      3S   
ATOM   2440 HA   LEU    17      -3.158 -21.509  10.915  1.00  0.00      3S   
ATOM   2441 CB   LEU    17      -4.728 -22.807  11.639  1.00  1.00      3S   
ATOM   2442 HB1  LEU    17      -5.667 -22.292  11.339  1.00  0.00      3S   
ATOM   2443 HB2  LEU    17      -4.923 -23.336  12.598  1.00  0.00      3S   
ATOM   2444 CG   LEU    17      -4.389 -23.842  10.543  1.00  1.00      3S   
ATOM   2445 HG   LEU    17      -3.336 -24.177  10.699  1.00  0.00      3S   
ATOM   2446 CD1  LEU    17      -5.279 -25.091  10.660  1.00  1.00      3S   
ATOM   2447 HD11 LEU    17      -6.349 -24.816  10.549  1.00  0.00      3S   
ATOM   2448 HD12 LEU    17      -5.136 -25.574  11.650  1.00  0.00      3S   
ATOM   2449 HD13 LEU    17      -5.015 -25.826   9.870  1.00  0.00      3S   
ATOM   2450 CD2  LEU    17      -4.482 -23.220   9.136  1.00  1.00      3S   
ATOM   2451 HD21 LEU    17      -3.775 -22.372   9.027  1.00  0.00      3S   
ATOM   2452 HD22 LEU    17      -5.510 -22.844   8.952  1.00  0.00      3S   
ATOM   2453 HD23 LEU    17      -4.240 -23.977   8.361  1.00  0.00      3S   
ATOM   2454 C    LEU    17      -4.144 -20.538  12.487  1.00  1.00      3S   
ATOM   2455 O    LEU    17      -4.293 -19.530  11.803  1.00  1.00      3S   
ATOM   2456 N    SER    18      -4.410 -20.555  13.814  1.00  1.00      3S   
ATOM   2457 HN   SER    18      -4.287 -21.389  14.351  1.00  0.00      3S   
ATOM   2458 CA   SER    18      -4.900 -19.410  14.557  1.00  1.00      3S   
ATOM   2459 HA   SER    18      -5.793 -19.060  14.066  1.00  0.00      3S   
ATOM   2460 CB   SER    18      -5.251 -19.769  16.019  1.00  1.00      3S   
ATOM   2461 HB1  SER    18      -5.597 -18.870  16.573  1.00  0.00      3S   
ATOM   2462 HB2  SER    18      -4.359 -20.188  16.529  1.00  0.00      3S   
ATOM   2463 OG   SER    18      -6.281 -20.749  16.061  1.00  1.00      3S   
ATOM   2464 HG1  SER    18      -7.058 -20.346  15.665  1.00  0.00      3S   
ATOM   2465 C    SER    18      -3.910 -18.267  14.556  1.00  1.00      3S   
ATOM   2466 O    SER    18      -4.298 -17.103  14.486  1.00  1.00      3S   
ATOM   2467 N    GLN    19      -2.597 -18.589  14.582  1.00  1.00      3S   
ATOM   2468 HN   GLN    19      -2.313 -19.544  14.644  1.00  0.00      3S   
ATOM   2469 CA   GLN    19      -1.515 -17.636  14.528  1.00  1.00      3S   
ATOM   2470 HA   GLN    19      -1.706 -16.874  15.268  1.00  0.00      3S   
ATOM   2471 CB   GLN    19      -0.174 -18.335  14.851  1.00  1.00      3S   
ATOM   2472 HB1  GLN    19       0.073 -19.045  14.032  1.00  0.00      3S   
ATOM   2473 HB2  GLN    19      -0.315 -18.934  15.779  1.00  0.00      3S   
ATOM   2474 CG   GLN    19       1.007 -17.382  15.089  1.00  1.00      3S   
ATOM   2475 HG1  GLN    19       0.809 -16.724  15.959  1.00  0.00      3S   
ATOM   2476 HG2  GLN    19       1.164 -16.747  14.193  1.00  0.00      3S   
ATOM   2477 CD   GLN    19       2.265 -18.220  15.307  1.00  1.00      3S   
ATOM   2478 OE1  GLN    19       2.722 -18.893  14.380  1.00  1.00      3S   
ATOM   2479 NE2  GLN    19       2.834 -18.184  16.543  1.00  1.00      3S   
ATOM   2480 HE21 GLN    19       3.652 -18.736  16.726  1.00  0.00      3S   
ATOM   2481 HE22 GLN    19       2.465 -17.586  17.255  1.00  0.00      3S   
ATOM   2482 C    GLN    19      -1.422 -16.968  13.172  1.00  1.00      3S   
ATOM   2483 O    GLN    19      -1.072 -15.795  13.075  1.00  1.00      3S   
ATOM   2484 N    LYS    20      -1.752 -17.695  12.080  1.00  1.00      3S   
ATOM   2485 HN   LYS    20      -2.058 -18.642  12.164  1.00  0.00      3S   
ATOM   2486 CA   LYS    20      -1.623 -17.195  10.729  1.00  1.00      3S   
ATOM   2487 HA   LYS    20      -0.937 -16.369  10.729  1.00  0.00      3S   
ATOM   2488 CB   LYS    20      -1.057 -18.270   9.774  1.00  1.00      3S   
ATOM   2489 HB1  LYS    20      -1.004 -17.882   8.736  1.00  0.00      3S   
ATOM   2490 HB2  LYS    20      -1.742 -19.147   9.771  1.00  0.00      3S   
ATOM   2491 CG   LYS    20       0.353 -18.751  10.167  1.00  1.00      3S   
ATOM   2492 HG1  LYS    20       0.691 -19.519   9.441  1.00  0.00      3S   
ATOM   2493 HG2  LYS    20       0.304 -19.230  11.166  1.00  0.00      3S   
ATOM   2494 CD   LYS    20       1.440 -17.670  10.228  1.00  1.00      3S   
ATOM   2495 HD1  LYS    20       1.074 -16.789  10.797  1.00  0.00      3S   
ATOM   2496 HD2  LYS    20       1.686 -17.341   9.195  1.00  0.00      3S   
ATOM   2497 CE   LYS    20       2.693 -18.185  10.934  1.00  1.00      3S   
ATOM   2498 HE1  LYS    20       3.103 -19.080  10.422  1.00  0.00      3S   
ATOM   2499 HE2  LYS    20       2.454 -18.441  11.988  1.00  0.00      3S   
ATOM   2500 NZ   LYS    20       3.732 -17.141  10.946  1.00  1.00      3S   
ATOM   2501 HZ1  LYS    20       3.466 -16.409  11.641  1.00  0.00      3S   
ATOM   2502 HZ2  LYS    20       3.817 -16.712  10.004  1.00  0.00      3S   
ATOM   2503 HZ3  LYS    20       4.648 -17.566  11.217  1.00  0.00      3S   
ATOM   2504 C    LYS    20      -2.920 -16.640  10.194  1.00  1.00      3S   
ATOM   2505 O    LYS    20      -3.069 -16.444   8.990  1.00  1.00      3S   
ATOM   2506 N    GLY    21      -3.884 -16.311  11.082  1.00  1.00      3S   
ATOM   2507 HN   GLY    21      -3.771 -16.492  12.057  1.00  0.00      3S   
ATOM   2508 CA   GLY    21      -5.073 -15.585  10.698  1.00  1.00      3S   
ATOM   2509 HA1  GLY    21      -4.809 -14.856   9.944  1.00  0.00      3S   
ATOM   2510 HA2  GLY    21      -5.470 -15.131  11.593  1.00  0.00      3S   
ATOM   2511 C    GLY    21      -6.128 -16.480  10.126  1.00  1.00      3S   
ATOM   2512 O    GLY    21      -6.767 -16.114   9.141  1.00  1.00      3S   
ATOM   2513 N    TYR    22      -6.357 -17.663  10.747  1.00  1.00      3S   
ATOM   2514 HN   TYR    22      -5.815 -17.956  11.532  1.00  0.00      3S   
ATOM   2515 CA   TYR    22      -7.367 -18.595  10.295  1.00  1.00      3S   
ATOM   2516 HA   TYR    22      -8.107 -18.054   9.720  1.00  0.00      3S   
ATOM   2517 CB   TYR    22      -6.775 -19.760   9.459  1.00  1.00      3S   
ATOM   2518 HB1  TYR    22      -7.532 -20.548   9.261  1.00  0.00      3S   
ATOM   2519 HB2  TYR    22      -5.906 -20.215   9.978  1.00  0.00      3S   
ATOM   2520 CG   TYR    22      -6.338 -19.223   8.126  1.00  1.00      3S   
ATOM   2521 CD1  TYR    22      -7.293 -18.612   7.297  1.00  1.00      3S   
ATOM   2522 HD1  TYR    22      -8.323 -18.551   7.606  1.00  0.00      3S   
ATOM   2523 CE1  TYR    22      -6.929 -18.047   6.077  1.00  1.00      3S   
ATOM   2524 HE1  TYR    22      -7.680 -17.575   5.460  1.00  0.00      3S   
ATOM   2525 CZ   TYR    22      -5.604 -18.111   5.652  1.00  1.00      3S   
ATOM   2526 OH   TYR    22      -5.297 -17.538   4.405  1.00  1.00      3S   
ATOM   2527 HH   TYR    22      -4.454 -17.906   4.108  1.00  0.00      3S   
ATOM   2528 CD2  TYR    22      -4.999 -19.277   7.696  1.00  1.00      3S   
ATOM   2529 HD2  TYR    22      -4.248 -19.731   8.327  1.00  0.00      3S   
ATOM   2530 CE2  TYR    22      -4.633 -18.730   6.456  1.00  1.00      3S   
ATOM   2531 HE2  TYR    22      -3.607 -18.775   6.131  1.00  0.00      3S   
ATOM   2532 C    TYR    22      -8.132 -19.166  11.454  1.00  1.00      3S   
ATOM   2533 O    TYR    22      -7.686 -19.162  12.599  1.00  1.00      3S   
ATOM   2534 N    SER    23      -9.354 -19.663  11.150  1.00  1.00      3S   
ATOM   2535 HN   SER    23      -9.698 -19.620  10.212  1.00  0.00      3S   
ATOM   2536 CA   SER    23     -10.253 -20.276  12.095  1.00  1.00      3S   
ATOM   2537 HA   SER    23     -10.180 -19.747  13.036  1.00  0.00      3S   
ATOM   2538 CB   SER    23     -11.725 -20.251  11.603  1.00  1.00      3S   
ATOM   2539 HB1  SER    23     -11.829 -20.825  10.657  1.00  0.00      3S   
ATOM   2540 HB2  SER    23     -12.013 -19.198  11.396  1.00  0.00      3S   
ATOM   2541 OG   SER    23     -12.632 -20.755  12.581  1.00  1.00      3S   
ATOM   2542 HG1  SER    23     -12.145 -21.399  13.104  1.00  0.00      3S   
ATOM   2543 C    SER    23      -9.823 -21.706  12.287  1.00  1.00      3S   
ATOM   2544 O    SER    23      -9.599 -22.444  11.328  1.00  1.00      3S   
ATOM   2545 N    ALA    24      -9.706 -22.108  13.563  1.00  1.00      3S   
ATOM   2546 HN   ALA    24      -9.892 -21.491  14.323  1.00  0.00      3S   
ATOM   2547 CA   ALA    24      -9.373 -23.445  13.952  1.00  1.00      3S   
ATOM   2548 HA   ALA    24      -9.740 -24.150  13.219  1.00  0.00      3S   
ATOM   2549 CB   ALA    24      -7.852 -23.616  14.158  1.00  1.00      3S   
ATOM   2550 HB1  ALA    24      -7.486 -22.946  14.963  1.00  0.00      3S   
ATOM   2551 HB2  ALA    24      -7.316 -23.355  13.221  1.00  0.00      3S   
ATOM   2552 HB3  ALA    24      -7.610 -24.666  14.424  1.00  0.00      3S   
ATOM   2553 C    ALA    24     -10.149 -23.639  15.264  1.00  1.00      3S   
ATOM   2554 OT1  ALA    24      -9.536 -23.810  16.334  1.00  1.00      3S   
ATOM   2555 OT2  ALA    24     -11.412 -23.547  15.207  1.00  0.00      3S   
TER 
ATOM   2556 N    GLY    81      -6.956 -32.628  25.374  1.00  1.00      4S   
ATOM   2557 HT1  GLY    81      -7.889 -32.352  25.005  1.00  0.00      4S   
ATOM   2558 HT2  GLY    81      -6.834 -33.653  25.242  1.00  0.00      4S   
ATOM   2559 HT3  GLY    81      -6.223 -32.115  24.847  1.00  0.00      4S   
ATOM   2560 CA   GLY    81      -6.879 -32.273  26.820  1.00  1.00      4S   
ATOM   2561 HA1  GLY    81      -7.737 -32.727  27.293  1.00  0.00      4S   
ATOM   2562 HA2  GLY    81      -6.894 -31.193  26.869  1.00  0.00      4S   
ATOM   2563 C    GLY    81      -5.654 -32.745  27.556  1.00  1.00      4S   
ATOM   2564 O    GLY    81      -5.401 -32.281  28.666  1.00  1.00      4S   
ATOM   2565 N    GLY    82      -4.863 -33.683  26.979  1.00  1.00      4S   
ATOM   2566 HN   GLY    82      -5.047 -34.054  26.073  1.00  0.00      4S   
ATOM   2567 CA   GLY    82      -3.722 -34.261  27.657  1.00  1.00      4S   
ATOM   2568 HA1  GLY    82      -3.652 -35.285  27.326  1.00  0.00      4S   
ATOM   2569 HA2  GLY    82      -3.841 -34.174  28.728  1.00  0.00      4S   
ATOM   2570 C    GLY    82      -2.463 -33.562  27.254  1.00  1.00      4S   
ATOM   2571 O    GLY    82      -2.477 -32.706  26.375  1.00  1.00      4S   
ATOM   2572 N    MET    83      -1.334 -33.935  27.905  1.00  1.00      4S   
ATOM   2573 HN   MET    83      -1.385 -34.633  28.616  1.00  0.00      4S   
ATOM   2574 CA   MET    83       0.014 -33.485  27.611  1.00  1.00      4S   
ATOM   2575 HA   MET    83       0.618 -33.785  28.454  1.00  0.00      4S   
ATOM   2576 CB   MET    83       0.591 -34.171  26.347  1.00  1.00      4S   
ATOM   2577 HB1  MET    83       1.620 -33.807  26.167  1.00  0.00      4S   
ATOM   2578 HB2  MET    83      -0.035 -33.897  25.468  1.00  0.00      4S   
ATOM   2579 CG   MET    83       0.676 -35.705  26.448  1.00  1.00      4S   
ATOM   2580 HG1  MET    83      -0.299 -36.090  26.817  1.00  0.00      4S   
ATOM   2581 HG2  MET    83       1.444 -35.967  27.209  1.00  0.00      4S   
ATOM   2582 SD   MET    83       1.052 -36.532  24.869  1.00  1.00      4S   
ATOM   2583 CE   MET    83       2.754 -35.969  24.602  1.00  1.00      4S   
ATOM   2584 HE1  MET    83       3.419 -36.299  25.428  1.00  0.00      4S   
ATOM   2585 HE2  MET    83       2.800 -34.864  24.537  1.00  0.00      4S   
ATOM   2586 HE3  MET    83       3.160 -36.379  23.653  1.00  0.00      4S   
ATOM   2587 C    MET    83       0.145 -31.980  27.489  1.00  1.00      4S   
ATOM   2588 O    MET    83       0.717 -31.478  26.525  1.00  1.00      4S   
ATOM   2589 N    ALA    84      -0.393 -31.227  28.479  1.00  1.00      4S   
ATOM   2590 HN   ALA    84      -0.846 -31.661  29.252  1.00  0.00      4S   
ATOM   2591 CA   ALA    84      -0.486 -29.781  28.455  1.00  1.00      4S   
ATOM   2592 HA   ALA    84      -1.066 -29.512  27.582  1.00  0.00      4S   
ATOM   2593 CB   ALA    84      -1.212 -29.248  29.705  1.00  1.00      4S   
ATOM   2594 HB1  ALA    84      -0.686 -29.559  30.633  1.00  0.00      4S   
ATOM   2595 HB2  ALA    84      -2.246 -29.654  29.740  1.00  0.00      4S   
ATOM   2596 HB3  ALA    84      -1.279 -28.139  29.686  1.00  0.00      4S   
ATOM   2597 C    ALA    84       0.862 -29.105  28.338  1.00  1.00      4S   
ATOM   2598 O    ALA    84       1.047 -28.213  27.512  1.00  1.00      4S   
ATOM   2599 N    ALA    85       1.858 -29.544  29.141  1.00  1.00      4S   
ATOM   2600 HN   ALA    85       1.704 -30.271  29.804  1.00  0.00      4S   
ATOM   2601 CA   ALA    85       3.191 -28.981  29.121  1.00  1.00      4S   
ATOM   2602 HA   ALA    85       3.093 -27.906  29.196  1.00  0.00      4S   
ATOM   2603 CB   ALA    85       4.032 -29.472  30.312  1.00  1.00      4S   
ATOM   2604 HB1  ALA    85       4.146 -30.577  30.293  1.00  0.00      4S   
ATOM   2605 HB2  ALA    85       3.536 -29.187  31.264  1.00  0.00      4S   
ATOM   2606 HB3  ALA    85       5.041 -29.006  30.300  1.00  0.00      4S   
ATOM   2607 C    ALA    85       3.927 -29.290  27.834  1.00  1.00      4S   
ATOM   2608 O    ALA    85       4.693 -28.466  27.343  1.00  1.00      4S   
ATOM   2609 N    VAL    86       3.682 -30.475  27.223  1.00  1.00      4S   
ATOM   2610 HN   VAL    86       3.043 -31.132  27.614  1.00  0.00      4S   
ATOM   2611 CA   VAL    86       4.291 -30.865  25.964  1.00  1.00      4S   
ATOM   2612 HA   VAL    86       5.354 -30.701  26.041  1.00  0.00      4S   
ATOM   2613 CB   VAL    86       4.047 -32.325  25.613  1.00  1.00      4S   
ATOM   2614 HB   VAL    86       2.953 -32.504  25.561  1.00  0.00      4S   
ATOM   2615 CG1  VAL    86       4.649 -32.666  24.231  1.00  1.00      4S   
ATOM   2616 HG11 VAL    86       5.710 -32.343  24.180  1.00  0.00      4S   
ATOM   2617 HG12 VAL    86       4.085 -32.171  23.415  1.00  0.00      4S   
ATOM   2618 HG13 VAL    86       4.604 -33.758  24.050  1.00  0.00      4S   
ATOM   2619 CG2  VAL    86       4.639 -33.218  26.724  1.00  1.00      4S   
ATOM   2620 HG21 VAL    86       4.192 -32.992  27.713  1.00  0.00      4S   
ATOM   2621 HG22 VAL    86       5.738 -33.075  26.787  1.00  0.00      4S   
ATOM   2622 HG23 VAL    86       4.447 -34.287  26.495  1.00  0.00      4S   
ATOM   2623 C    VAL    86       3.781 -29.995  24.847  1.00  1.00      4S   
ATOM   2624 O    VAL    86       4.567 -29.508  24.040  1.00  1.00      4S   
ATOM   2625 N    LYS    87       2.450 -29.756  24.800  1.00  1.00      4S   
ATOM   2626 HN   LYS    87       1.834 -30.165  25.472  1.00  0.00      4S   
ATOM   2627 CA   LYS    87       1.808 -28.933  23.801  1.00  1.00      4S   
ATOM   2628 HA   LYS    87       2.039 -29.352  22.832  1.00  0.00      4S   
ATOM   2629 CB   LYS    87       0.279 -28.899  23.986  1.00  1.00      4S   
ATOM   2630 HB1  LYS    87      -0.170 -28.094  23.363  1.00  0.00      4S   
ATOM   2631 HB2  LYS    87       0.040 -28.676  25.049  1.00  0.00      4S   
ATOM   2632 CG   LYS    87      -0.376 -30.224  23.580  1.00  1.00      4S   
ATOM   2633 HG1  LYS    87       0.150 -31.070  24.074  1.00  0.00      4S   
ATOM   2634 HG2  LYS    87      -0.271 -30.354  22.480  1.00  0.00      4S   
ATOM   2635 CD   LYS    87      -1.856 -30.283  23.962  1.00  1.00      4S   
ATOM   2636 HD1  LYS    87      -2.385 -29.404  23.534  1.00  0.00      4S   
ATOM   2637 HD2  LYS    87      -1.928 -30.216  25.072  1.00  0.00      4S   
ATOM   2638 CE   LYS    87      -2.523 -31.568  23.472  1.00  1.00      4S   
ATOM   2639 HE1  LYS    87      -1.955 -32.453  23.831  1.00  0.00      4S   
ATOM   2640 HE2  LYS    87      -2.583 -31.596  22.364  1.00  0.00      4S   
ATOM   2641 NZ   LYS    87      -3.893 -31.663  24.014  1.00  1.00      4S   
ATOM   2642 HZ1  LYS    87      -4.451 -30.845  23.687  1.00  0.00      4S   
ATOM   2643 HZ2  LYS    87      -3.826 -31.652  25.056  1.00  0.00      4S   
ATOM   2644 HZ3  LYS    87      -4.328 -32.552  23.695  1.00  0.00      4S   
ATOM   2645 C    LYS    87       2.326 -27.522  23.830  1.00  1.00      4S   
ATOM   2646 O    LYS    87       2.657 -26.972  22.785  1.00  1.00      4S   
ATOM   2647 N    GLN    88       2.454 -26.922  25.035  1.00  1.00      4S   
ATOM   2648 HN   GLN    88       2.188 -27.395  25.874  1.00  0.00      4S   
ATOM   2649 CA   GLN    88       2.947 -25.574  25.202  1.00  1.00      4S   
ATOM   2650 HA   GLN    88       2.366 -24.945  24.543  1.00  0.00      4S   
ATOM   2651 CB   GLN    88       2.772 -25.074  26.655  1.00  1.00      4S   
ATOM   2652 HB1  GLN    88       3.362 -25.725  27.338  1.00  0.00      4S   
ATOM   2653 HB2  GLN    88       1.703 -25.190  26.939  1.00  0.00      4S   
ATOM   2654 CG   GLN    88       3.190 -23.606  26.895  1.00  1.00      4S   
ATOM   2655 HG1  GLN    88       4.275 -23.489  26.688  1.00  0.00      4S   
ATOM   2656 HG2  GLN    88       3.017 -23.349  27.961  1.00  0.00      4S   
ATOM   2657 CD   GLN    88       2.383 -22.630  26.024  1.00  1.00      4S   
ATOM   2658 OE1  GLN    88       1.224 -22.868  25.671  1.00  1.00      4S   
ATOM   2659 NE2  GLN    88       3.021 -21.474  25.680  1.00  1.00      4S   
ATOM   2660 HE21 GLN    88       3.978 -21.333  25.955  1.00  0.00      4S   
ATOM   2661 HE22 GLN    88       2.541 -20.778  25.151  1.00  0.00      4S   
ATOM   2662 C    GLN    88       4.396 -25.444  24.795  1.00  1.00      4S   
ATOM   2663 O    GLN    88       4.755 -24.502  24.093  1.00  1.00      4S   
ATOM   2664 N    ALA    89       5.258 -26.413  25.188  1.00  1.00      4S   
ATOM   2665 HN   ALA    89       4.955 -27.181  25.750  1.00  0.00      4S   
ATOM   2666 CA   ALA    89       6.660 -26.417  24.831  1.00  1.00      4S   
ATOM   2667 HA   ALA    89       7.076 -25.463  25.126  1.00  0.00      4S   
ATOM   2668 CB   ALA    89       7.440 -27.540  25.543  1.00  1.00      4S   
ATOM   2669 HB1  ALA    89       7.034 -28.538  25.274  1.00  0.00      4S   
ATOM   2670 HB2  ALA    89       7.361 -27.418  26.644  1.00  0.00      4S   
ATOM   2671 HB3  ALA    89       8.518 -27.508  25.271  1.00  0.00      4S   
ATOM   2672 C    ALA    89       6.851 -26.575  23.340  1.00  1.00      4S   
ATOM   2673 O    ALA    89       7.737 -25.965  22.756  1.00  1.00      4S   
ATOM   2674 N    LEU    90       6.004 -27.384  22.670  1.00  1.00      4S   
ATOM   2675 HN   LEU    90       5.287 -27.891  23.147  1.00  0.00      4S   
ATOM   2676 CA   LEU    90       6.111 -27.634  21.252  1.00  1.00      4S   
ATOM   2677 HA   LEU    90       7.153 -27.825  21.039  1.00  0.00      4S   
ATOM   2678 CB   LEU    90       5.283 -28.869  20.847  1.00  1.00      4S   
ATOM   2679 HB1  LEU    90       4.206 -28.668  21.037  1.00  0.00      4S   
ATOM   2680 HB2  LEU    90       5.579 -29.714  21.509  1.00  0.00      4S   
ATOM   2681 CG   LEU    90       5.461 -29.332  19.386  1.00  1.00      4S   
ATOM   2682 HG   LEU    90       5.143 -28.504  18.714  1.00  0.00      4S   
ATOM   2683 CD1  LEU    90       6.921 -29.670  19.027  1.00  1.00      4S   
ATOM   2684 HD11 LEU    90       7.332 -30.415  19.740  1.00  0.00      4S   
ATOM   2685 HD12 LEU    90       7.553 -28.757  19.059  1.00  0.00      4S   
ATOM   2686 HD13 LEU    90       6.976 -30.091  18.001  1.00  0.00      4S   
ATOM   2687 CD2  LEU    90       4.535 -30.523  19.109  1.00  1.00      4S   
ATOM   2688 HD21 LEU    90       3.477 -30.252  19.307  1.00  0.00      4S   
ATOM   2689 HD22 LEU    90       4.811 -31.389  19.747  1.00  0.00      4S   
ATOM   2690 HD23 LEU    90       4.627 -30.822  18.049  1.00  0.00      4S   
ATOM   2691 C    LEU    90       5.682 -26.434  20.442  1.00  1.00      4S   
ATOM   2692 O    LEU    90       6.309 -26.115  19.435  1.00  1.00      4S   
ATOM   2693 N    ARG    91       4.628 -25.709  20.890  1.00  1.00      4S   
ATOM   2694 HN   ARG    91       4.122 -26.000  21.700  1.00  0.00      4S   
ATOM   2695 CA   ARG    91       4.164 -24.474  20.287  1.00  1.00      4S   
ATOM   2696 HA   ARG    91       3.891 -24.677  19.261  1.00  0.00      4S   
ATOM   2697 CB   ARG    91       2.950 -23.895  21.042  1.00  1.00      4S   
ATOM   2698 HB1  ARG    91       2.774 -22.838  20.737  1.00  0.00      4S   
ATOM   2699 HB2  ARG    91       3.170 -23.897  22.133  1.00  0.00      4S   
ATOM   2700 CG   ARG    91       1.634 -24.651  20.804  1.00  1.00      4S   
ATOM   2701 HG1  ARG    91       1.772 -25.737  20.974  1.00  0.00      4S   
ATOM   2702 HG2  ARG    91       1.329 -24.519  19.744  1.00  0.00      4S   
ATOM   2703 CD   ARG    91       0.555 -24.108  21.742  1.00  1.00      4S   
ATOM   2704 HD1  ARG    91       0.468 -23.011  21.582  1.00  0.00      4S   
ATOM   2705 HD2  ARG    91       0.839 -24.307  22.796  1.00  0.00      4S   
ATOM   2706 NE   ARG    91      -0.762 -24.769  21.464  1.00  1.00      4S   
ATOM   2707 HE   ARG    91      -0.772 -25.708  21.107  1.00  0.00      4S   
ATOM   2708 CZ   ARG    91      -1.956 -24.134  21.640  1.00  1.00      4S   
ATOM   2709 NH1  ARG    91      -2.029 -22.895  22.192  1.00  1.00      4S   
ATOM   2710 HH11 ARG    91      -1.197 -22.416  22.477  1.00  0.00      4S   
ATOM   2711 HH12 ARG    91      -2.916 -22.438  22.259  1.00  0.00      4S   
ATOM   2712 NH2  ARG    91      -3.106 -24.753  21.265  1.00  1.00      4S   
ATOM   2713 HH21 ARG    91      -3.078 -25.711  20.969  1.00  0.00      4S   
ATOM   2714 HH22 ARG    91      -3.989 -24.309  21.412  1.00  0.00      4S   
ATOM   2715 C    ARG    91       5.243 -23.413  20.294  1.00  1.00      4S   
ATOM   2716 O    ARG    91       5.501 -22.768  19.281  1.00  1.00      4S   
ATOM   2717 N    GLU    92       5.925 -23.230  21.444  1.00  1.00      4S   
ATOM   2718 HN   GLU    92       5.704 -23.757  22.264  1.00  0.00      4S   
ATOM   2719 CA   GLU    92       6.988 -22.264  21.600  1.00  1.00      4S   
ATOM   2720 HA   GLU    92       6.636 -21.308  21.237  1.00  0.00      4S   
ATOM   2721 CB   GLU    92       7.396 -22.133  23.080  1.00  1.00      4S   
ATOM   2722 HB1  GLU    92       8.298 -21.488  23.178  1.00  0.00      4S   
ATOM   2723 HB2  GLU    92       7.653 -23.148  23.455  1.00  0.00      4S   
ATOM   2724 CG   GLU    92       6.277 -21.527  23.949  1.00  1.00      4S   
ATOM   2725 HG1  GLU    92       5.306 -22.017  23.726  1.00  0.00      4S   
ATOM   2726 HG2  GLU    92       6.179 -20.444  23.723  1.00  0.00      4S   
ATOM   2727 CD   GLU    92       6.566 -21.707  25.439  1.00  1.00      4S   
ATOM   2728 OE1  GLU    92       7.555 -22.401  25.792  1.00  1.00      4S   
ATOM   2729 OE2  GLU    92       5.779 -21.155  26.252  1.00  1.00      4S   
ATOM   2730 C    GLU    92       8.212 -22.651  20.806  1.00  1.00      4S   
ATOM   2731 O    GLU    92       8.871 -21.796  20.223  1.00  1.00      4S   
ATOM   2732 N    ALA    93       8.535 -23.962  20.736  1.00  1.00      4S   
ATOM   2733 HN   ALA    93       8.004 -24.652  21.225  1.00  0.00      4S   
ATOM   2734 CA   ALA    93       9.677 -24.458  20.003  1.00  1.00      4S   
ATOM   2735 HA   ALA    93      10.542 -23.886  20.307  1.00  0.00      4S   
ATOM   2736 CB   ALA    93       9.943 -25.945  20.282  1.00  1.00      4S   
ATOM   2737 HB1  ALA    93       9.073 -26.568  19.984  1.00  0.00      4S   
ATOM   2738 HB2  ALA    93      10.126 -26.097  21.367  1.00  0.00      4S   
ATOM   2739 HB3  ALA    93      10.842 -26.294  19.731  1.00  0.00      4S   
ATOM   2740 C    ALA    93       9.497 -24.284  18.518  1.00  1.00      4S   
ATOM   2741 O    ALA    93      10.456 -23.982  17.815  1.00  1.00      4S   
ATOM   2742 N    GLY    94       8.250 -24.439  18.012  1.00  1.00      4S   
ATOM   2743 HN   GLY    94       7.494 -24.708  18.608  1.00  0.00      4S   
ATOM   2744 CA   GLY    94       7.910 -24.248  16.619  1.00  1.00      4S   
ATOM   2745 HA1  GLY    94       6.871 -24.514  16.504  1.00  0.00      4S   
ATOM   2746 HA2  GLY    94       8.573 -24.853  16.019  1.00  0.00      4S   
ATOM   2747 C    GLY    94       8.076 -22.818  16.204  1.00  1.00      4S   
ATOM   2748 O    GLY    94       8.575 -22.542  15.119  1.00  1.00      4S   
ATOM   2749 N    ASP    95       7.696 -21.867  17.087  1.00  1.00      4S   
ATOM   2750 HN   ASP    95       7.281 -22.115  17.959  1.00  0.00      4S   
ATOM   2751 CA   ASP    95       7.868 -20.447  16.869  1.00  1.00      4S   
ATOM   2752 HA   ASP    95       7.435 -20.191  15.910  1.00  0.00      4S   
ATOM   2753 CB   ASP    95       7.225 -19.611  17.999  1.00  1.00      4S   
ATOM   2754 HB1  ASP    95       7.561 -18.553  17.948  1.00  0.00      4S   
ATOM   2755 HB2  ASP    95       7.526 -20.023  18.985  1.00  0.00      4S   
ATOM   2756 CG   ASP    95       5.702 -19.620  17.907  1.00  1.00      4S   
ATOM   2757 OD1  ASP    95       5.140 -20.079  16.880  1.00  1.00      4S   
ATOM   2758 OD2  ASP    95       5.072 -19.136  18.882  1.00  1.00      4S   
ATOM   2759 C    ASP    95       9.331 -20.091  16.809  1.00  1.00      4S   
ATOM   2760 O    ASP    95       9.750 -19.364  15.914  1.00  1.00      4S   
ATOM   2761 N    GLU    96      10.149 -20.632  17.743  1.00  1.00      4S   
ATOM   2762 HN   GLU    96       9.784 -21.221  18.462  1.00  0.00      4S   
ATOM   2763 CA   GLU    96      11.573 -20.384  17.807  1.00  1.00      4S   
ATOM   2764 HA   GLU    96      11.698 -19.312  17.786  1.00  0.00      4S   
ATOM   2765 CB   GLU    96      12.195 -20.947  19.110  1.00  1.00      4S   
ATOM   2766 HB1  GLU    96      12.034 -22.049  19.132  1.00  0.00      4S   
ATOM   2767 HB2  GLU    96      11.645 -20.522  19.978  1.00  0.00      4S   
ATOM   2768 CG   GLU    96      13.708 -20.686  19.310  1.00  1.00      4S   
ATOM   2769 HG1  GLU    96      14.274 -21.122  18.461  1.00  0.00      4S   
ATOM   2770 HG2  GLU    96      14.032 -21.207  20.237  1.00  0.00      4S   
ATOM   2771 CD   GLU    96      14.093 -19.208  19.441  1.00  1.00      4S   
ATOM   2772 OE1  GLU    96      13.219 -18.313  19.341  1.00  1.00      4S   
ATOM   2773 OE2  GLU    96      15.308 -18.954  19.653  1.00  1.00      4S   
ATOM   2774 C    GLU    96      12.294 -20.948  16.605  1.00  1.00      4S   
ATOM   2775 O    GLU    96      13.205 -20.316  16.078  1.00  1.00      4S   
ATOM   2776 N    PHE    97      11.866 -22.133  16.107  1.00  1.00      4S   
ATOM   2777 HN   PHE    97      11.147 -22.646  16.575  1.00  0.00      4S   
ATOM   2778 CA   PHE    97      12.366 -22.745  14.893  1.00  1.00      4S   
ATOM   2779 HA   PHE    97      13.429 -22.872  15.008  1.00  0.00      4S   
ATOM   2780 CB   PHE    97      11.739 -24.151  14.658  1.00  1.00      4S   
ATOM   2781 HB1  PHE    97      10.631 -24.086  14.692  1.00  0.00      4S   
ATOM   2782 HB2  PHE    97      12.068 -24.838  15.467  1.00  0.00      4S   
ATOM   2783 CG   PHE    97      12.150 -24.757  13.337  1.00  1.00      4S   
ATOM   2784 CD1  PHE    97      13.449 -25.249  13.131  1.00  1.00      4S   
ATOM   2785 HD1  PHE    97      14.157 -25.254  13.946  1.00  0.00      4S   
ATOM   2786 CE1  PHE    97      13.844 -25.701  11.865  1.00  1.00      4S   
ATOM   2787 HE1  PHE    97      14.849 -26.065  11.710  1.00  0.00      4S   
ATOM   2788 CZ   PHE    97      12.935 -25.682  10.799  1.00  1.00      4S   
ATOM   2789 HZ   PHE    97      13.238 -26.031   9.823  1.00  0.00      4S   
ATOM   2790 CD2  PHE    97      11.249 -24.742  12.260  1.00  1.00      4S   
ATOM   2791 HD2  PHE    97      10.259 -24.338  12.405  1.00  0.00      4S   
ATOM   2792 CE2  PHE    97      11.633 -25.207  10.999  1.00  1.00      4S   
ATOM   2793 HE2  PHE    97      10.930 -25.189  10.180  1.00  0.00      4S   
ATOM   2794 C    PHE    97      12.141 -21.836  13.702  1.00  1.00      4S   
ATOM   2795 O    PHE    97      13.060 -21.588  12.928  1.00  1.00      4S   
ATOM   2796 N    GLU    98      10.914 -21.305  13.540  1.00  1.00      4S   
ATOM   2797 HN   GLU    98      10.180 -21.499  14.189  1.00  0.00      4S   
ATOM   2798 CA   GLU    98      10.536 -20.494  12.405  1.00  1.00      4S   
ATOM   2799 HA   GLU    98      10.831 -21.019  11.506  1.00  0.00      4S   
ATOM   2800 CB   GLU    98       9.011 -20.300  12.378  1.00  1.00      4S   
ATOM   2801 HB1  GLU    98       8.720 -19.568  11.594  1.00  0.00      4S   
ATOM   2802 HB2  GLU    98       8.686 -19.905  13.367  1.00  0.00      4S   
ATOM   2803 CG   GLU    98       8.320 -21.644  12.084  1.00  1.00      4S   
ATOM   2804 HG1  GLU    98       8.830 -22.457  12.643  1.00  0.00      4S   
ATOM   2805 HG2  GLU    98       8.413 -21.884  11.007  1.00  0.00      4S   
ATOM   2806 CD   GLU    98       6.852 -21.671  12.486  1.00  1.00      4S   
ATOM   2807 OE1  GLU    98       6.277 -20.594  12.781  1.00  1.00      4S   
ATOM   2808 OE2  GLU    98       6.281 -22.795  12.514  1.00  1.00      4S   
ATOM   2809 C    GLU    98      11.229 -19.157  12.404  1.00  1.00      4S   
ATOM   2810 O    GLU    98      11.576 -18.638  11.346  1.00  1.00      4S   
ATOM   2811 N    LEU    99      11.482 -18.585  13.600  1.00  1.00      4S   
ATOM   2812 HN   LEU    99      11.170 -19.010  14.449  1.00  0.00      4S   
ATOM   2813 CA   LEU    99      12.188 -17.337  13.749  1.00  1.00      4S   
ATOM   2814 HA   LEU    99      11.790 -16.635  13.031  1.00  0.00      4S   
ATOM   2815 CB   LEU    99      12.032 -16.759  15.177  1.00  1.00      4S   
ATOM   2816 HB1  LEU    99      12.743 -15.918  15.328  1.00  0.00      4S   
ATOM   2817 HB2  LEU    99      12.290 -17.553  15.913  1.00  0.00      4S   
ATOM   2818 CG   LEU    99      10.617 -16.228  15.502  1.00  1.00      4S   
ATOM   2819 HG   LEU    99       9.876 -17.002  15.197  1.00  0.00      4S   
ATOM   2820 CD1  LEU    99      10.453 -16.010  17.016  1.00  1.00      4S   
ATOM   2821 HD11 LEU    99      11.192 -15.266  17.380  1.00  0.00      4S   
ATOM   2822 HD12 LEU    99      10.610 -16.965  17.562  1.00  0.00      4S   
ATOM   2823 HD13 LEU    99       9.434 -15.636  17.243  1.00  0.00      4S   
ATOM   2824 CD2  LEU    99      10.281 -14.943  14.724  1.00  1.00      4S   
ATOM   2825 HD21 LEU    99      10.305 -15.143  13.636  1.00  0.00      4S   
ATOM   2826 HD22 LEU    99      11.011 -14.141  14.963  1.00  0.00      4S   
ATOM   2827 HD23 LEU    99       9.264 -14.585  14.989  1.00  0.00      4S   
ATOM   2828 C    LEU    99      13.663 -17.496  13.464  1.00  1.00      4S   
ATOM   2829 O    LEU    99      14.226 -16.702  12.714  1.00  1.00      4S   
ATOM   2830 N    ARG   100      14.325 -18.503  14.078  1.00  1.00      4S   
ATOM   2831 HN   ARG   100      13.837 -19.191  14.615  1.00  0.00      4S   
ATOM   2832 CA   ARG   100      15.761 -18.501  14.240  1.00  1.00      4S   
ATOM   2833 HA   ARG   100      16.143 -17.543  13.930  1.00  0.00      4S   
ATOM   2834 CB   ARG   100      16.105 -18.642  15.742  1.00  1.00      4S   
ATOM   2835 HB1  ARG   100      15.752 -19.624  16.122  1.00  0.00      4S   
ATOM   2836 HB2  ARG   100      15.522 -17.857  16.276  1.00  0.00      4S   
ATOM   2837 CG   ARG   100      17.590 -18.460  16.100  1.00  1.00      4S   
ATOM   2838 HG1  ARG   100      17.984 -17.557  15.583  1.00  0.00      4S   
ATOM   2839 HG2  ARG   100      18.160 -19.338  15.724  1.00  0.00      4S   
ATOM   2840 CD   ARG   100      17.845 -18.338  17.610  1.00  1.00      4S   
ATOM   2841 HD1  ARG   100      18.928 -18.336  17.848  1.00  0.00      4S   
ATOM   2842 HD2  ARG   100      17.370 -19.188  18.143  1.00  0.00      4S   
ATOM   2843 NE   ARG   100      17.220 -17.069  18.111  1.00  1.00      4S   
ATOM   2844 HE   ARG   100      16.294 -17.113  18.489  1.00  0.00      4S   
ATOM   2845 CZ   ARG   100      17.826 -15.851  18.032  1.00  1.00      4S   
ATOM   2846 NH1  ARG   100      19.087 -15.711  17.549  1.00  1.00      4S   
ATOM   2847 HH11 ARG   100      19.595 -16.508  17.218  1.00  0.00      4S   
ATOM   2848 HH12 ARG   100      19.480 -14.792  17.480  1.00  0.00      4S   
ATOM   2849 NH2  ARG   100      17.148 -14.744  18.434  1.00  1.00      4S   
ATOM   2850 HH21 ARG   100      16.208 -14.831  18.769  1.00  0.00      4S   
ATOM   2851 HH22 ARG   100      17.587 -13.848  18.352  1.00  0.00      4S   
ATOM   2852 C    ARG   100      16.496 -19.545  13.425  1.00  1.00      4S   
ATOM   2853 O    ARG   100      17.672 -19.351  13.124  1.00  1.00      4S   
ATOM   2854 N    TYR   101      15.862 -20.681  13.050  1.00  1.00      4S   
ATOM   2855 HN   TYR   101      14.890 -20.826  13.223  1.00  0.00      4S   
ATOM   2856 CA   TYR   101      16.604 -21.822  12.535  1.00  1.00      4S   
ATOM   2857 HA   TYR   101      17.657 -21.586  12.471  1.00  0.00      4S   
ATOM   2858 CB   TYR   101      16.455 -23.058  13.452  1.00  1.00      4S   
ATOM   2859 HB1  TYR   101      16.973 -23.942  13.019  1.00  0.00      4S   
ATOM   2860 HB2  TYR   101      15.384 -23.303  13.605  1.00  0.00      4S   
ATOM   2861 CG   TYR   101      17.090 -22.768  14.787  1.00  1.00      4S   
ATOM   2862 CD1  TYR   101      16.310 -22.416  15.901  1.00  1.00      4S   
ATOM   2863 HD1  TYR   101      15.239 -22.348  15.810  1.00  0.00      4S   
ATOM   2864 CE1  TYR   101      16.908 -22.128  17.133  1.00  1.00      4S   
ATOM   2865 HE1  TYR   101      16.292 -21.860  17.977  1.00  0.00      4S   
ATOM   2866 CZ   TYR   101      18.300 -22.189  17.263  1.00  1.00      4S   
ATOM   2867 OH   TYR   101      18.916 -21.909  18.501  1.00  1.00      4S   
ATOM   2868 HH   TYR   101      18.234 -21.609  19.115  1.00  0.00      4S   
ATOM   2869 CD2  TYR   101      18.488 -22.817  14.929  1.00  1.00      4S   
ATOM   2870 HD2  TYR   101      19.105 -23.074  14.081  1.00  0.00      4S   
ATOM   2871 CE2  TYR   101      19.090 -22.529  16.159  1.00  1.00      4S   
ATOM   2872 HE2  TYR   101      20.166 -22.571  16.253  1.00  0.00      4S   
ATOM   2873 C    TYR   101      16.202 -22.223  11.138  1.00  1.00      4S   
ATOM   2874 O    TYR   101      17.036 -22.737  10.396  1.00  1.00      4S   
ATOM   2875 N    ARG   102      14.926 -22.016  10.740  1.00  1.00      4S   
ATOM   2876 HN   ARG   102      14.274 -21.564  11.346  1.00  0.00      4S   
ATOM   2877 CA   ARG   102      14.353 -22.554   9.521  1.00  1.00      4S   
ATOM   2878 HA   ARG   102      14.446 -23.628   9.579  1.00  0.00      4S   
ATOM   2879 CB   ARG   102      12.857 -22.202   9.410  1.00  1.00      4S   
ATOM   2880 HB1  ARG   102      12.737 -21.098   9.403  1.00  0.00      4S   
ATOM   2881 HB2  ARG   102      12.344 -22.581  10.321  1.00  0.00      4S   
ATOM   2882 CG   ARG   102      12.169 -22.811   8.174  1.00  1.00      4S   
ATOM   2883 HG1  ARG   102      12.407 -23.898   8.135  1.00  0.00      4S   
ATOM   2884 HG2  ARG   102      12.578 -22.347   7.250  1.00  0.00      4S   
ATOM   2885 CD   ARG   102      10.649 -22.650   8.172  1.00  1.00      4S   
ATOM   2886 HD1  ARG   102      10.206 -23.170   9.049  1.00  0.00      4S   
ATOM   2887 HD2  ARG   102      10.217 -23.052   7.230  1.00  0.00      4S   
ATOM   2888 NE   ARG   102      10.334 -21.191   8.260  1.00  1.00      4S   
ATOM   2889 HE   ARG   102      11.078 -20.524   8.198  1.00  0.00      4S   
ATOM   2890 CZ   ARG   102       9.066 -20.728   8.421  1.00  1.00      4S   
ATOM   2891 NH1  ARG   102       8.018 -21.589   8.468  1.00  1.00      4S   
ATOM   2892 HH11 ARG   102       8.185 -22.570   8.400  1.00  0.00      4S   
ATOM   2893 HH12 ARG   102       7.089 -21.243   8.623  1.00  0.00      4S   
ATOM   2894 NH2  ARG   102       8.850 -19.392   8.546  1.00  1.00      4S   
ATOM   2895 HH21 ARG   102       9.622 -18.758   8.499  1.00  0.00      4S   
ATOM   2896 HH22 ARG   102       7.922 -19.050   8.677  1.00  0.00      4S   
ATOM   2897 C    ARG   102      15.032 -22.108   8.250  1.00  1.00      4S   
ATOM   2898 O    ARG   102      15.226 -22.910   7.338  1.00  1.00      4S   
ATOM   2899 N    ARG   103      15.419 -20.816   8.174  1.00  1.00      4S   
ATOM   2900 HN   ARG   103      15.249 -20.205   8.945  1.00  0.00      4S   
ATOM   2901 CA   ARG   103      16.021 -20.172   7.026  1.00  1.00      4S   
ATOM   2902 HA   ARG   103      15.285 -20.175   6.234  1.00  0.00      4S   
ATOM   2903 CB   ARG   103      16.367 -18.719   7.397  1.00  1.00      4S   
ATOM   2904 HB1  ARG   103      17.124 -18.700   8.209  1.00  0.00      4S   
ATOM   2905 HB2  ARG   103      15.437 -18.254   7.799  1.00  0.00      4S   
ATOM   2906 CG   ARG   103      16.847 -17.838   6.242  1.00  1.00      4S   
ATOM   2907 HG1  ARG   103      16.151 -17.990   5.387  1.00  0.00      4S   
ATOM   2908 HG2  ARG   103      17.861 -18.152   5.910  1.00  0.00      4S   
ATOM   2909 CD   ARG   103      16.890 -16.367   6.672  1.00  1.00      4S   
ATOM   2910 HD1  ARG   103      17.925 -16.029   6.888  1.00  0.00      4S   
ATOM   2911 HD2  ARG   103      16.277 -16.218   7.587  1.00  0.00      4S   
ATOM   2912 NE   ARG   103      16.272 -15.528   5.602  1.00  1.00      4S   
ATOM   2913 HE   ARG   103      15.282 -15.410   5.603  1.00  0.00      4S   
ATOM   2914 CZ   ARG   103      16.973 -15.032   4.547  1.00  1.00      4S   
ATOM   2915 NH1  ARG   103      16.309 -14.350   3.577  1.00  1.00      4S   
ATOM   2916 HH11 ARG   103      15.321 -14.230   3.623  1.00  0.00      4S   
ATOM   2917 HH12 ARG   103      16.837 -14.001   2.794  1.00  0.00      4S   
ATOM   2918 NH2  ARG   103      18.317 -15.200   4.436  1.00  1.00      4S   
ATOM   2919 HH21 ARG   103      18.822 -15.707   5.135  1.00  0.00      4S   
ATOM   2920 HH22 ARG   103      18.777 -14.858   3.615  1.00  0.00      4S   
ATOM   2921 C    ARG   103      17.266 -20.861   6.516  1.00  1.00      4S   
ATOM   2922 O    ARG   103      17.552 -20.835   5.320  1.00  1.00      4S   
ATOM   2923 N    ALA   104      18.013 -21.535   7.421  1.00  1.00      4S   
ATOM   2924 HN   ALA   104      17.736 -21.561   8.380  1.00  0.00      4S   
ATOM   2925 CA   ALA   104      19.227 -22.252   7.116  1.00  1.00      4S   
ATOM   2926 HA   ALA   104      19.888 -21.571   6.599  1.00  0.00      4S   
ATOM   2927 CB   ALA   104      19.913 -22.737   8.407  1.00  1.00      4S   
ATOM   2928 HB1  ALA   104      19.247 -23.423   8.973  1.00  0.00      4S   
ATOM   2929 HB2  ALA   104      20.152 -21.870   9.057  1.00  0.00      4S   
ATOM   2930 HB3  ALA   104      20.861 -23.270   8.179  1.00  0.00      4S   
ATOM   2931 C    ALA   104      19.010 -23.466   6.239  1.00  1.00      4S   
ATOM   2932 O    ALA   104      19.944 -23.927   5.588  1.00  1.00      4S   
ATOM   2933 N    PHE   105      17.779 -24.020   6.207  1.00  1.00      4S   
ATOM   2934 HN   PHE   105      17.008 -23.600   6.685  1.00  0.00      4S   
ATOM   2935 CA   PHE   105      17.501 -25.281   5.559  1.00  1.00      4S   
ATOM   2936 HA   PHE   105      18.426 -25.768   5.282  1.00  0.00      4S   
ATOM   2937 CB   PHE   105      16.685 -26.230   6.470  1.00  1.00      4S   
ATOM   2938 HB1  PHE   105      16.568 -27.230   6.003  1.00  0.00      4S   
ATOM   2939 HB2  PHE   105      15.678 -25.806   6.677  1.00  0.00      4S   
ATOM   2940 CG   PHE   105      17.409 -26.407   7.778  1.00  1.00      4S   
ATOM   2941 CD1  PHE   105      16.946 -25.770   8.943  1.00  1.00      4S   
ATOM   2942 HD1  PHE   105      16.058 -25.158   8.902  1.00  0.00      4S   
ATOM   2943 CE1  PHE   105      17.633 -25.912  10.154  1.00  1.00      4S   
ATOM   2944 HE1  PHE   105      17.269 -25.417  11.043  1.00  0.00      4S   
ATOM   2945 CZ   PHE   105      18.792 -26.692  10.211  1.00  1.00      4S   
ATOM   2946 HZ   PHE   105      19.317 -26.812  11.145  1.00  0.00      4S   
ATOM   2947 CD2  PHE   105      18.580 -27.181   7.846  1.00  1.00      4S   
ATOM   2948 HD2  PHE   105      18.956 -27.667   6.958  1.00  0.00      4S   
ATOM   2949 CE2  PHE   105      19.269 -27.324   9.057  1.00  1.00      4S   
ATOM   2950 HE2  PHE   105      20.168 -27.921   9.101  1.00  0.00      4S   
ATOM   2951 C    PHE   105      16.714 -25.038   4.304  1.00  1.00      4S   
ATOM   2952 O    PHE   105      16.179 -23.954   4.088  1.00  1.00      4S   
ATOM   2953 N    SER   106      16.619 -26.078   3.442  1.00  1.00      4S   
ATOM   2954 HN   SER   106      17.107 -26.927   3.626  1.00  0.00      4S   
ATOM   2955 CA   SER   106      15.820 -26.088   2.235  1.00  1.00      4S   
ATOM   2956 HA   SER   106      16.120 -25.250   1.620  1.00  0.00      4S   
ATOM   2957 CB   SER   106      16.023 -27.416   1.453  1.00  1.00      4S   
ATOM   2958 HB1  SER   106      15.778 -28.278   2.112  1.00  0.00      4S   
ATOM   2959 HB2  SER   106      17.092 -27.493   1.161  1.00  0.00      4S   
ATOM   2960 OG   SER   106      15.235 -27.506   0.269  1.00  1.00      4S   
ATOM   2961 HG1  SER   106      15.222 -28.435   0.022  1.00  0.00      4S   
ATOM   2962 C    SER   106      14.357 -25.948   2.591  1.00  1.00      4S   
ATOM   2963 O    SER   106      13.883 -26.543   3.557  1.00  1.00      4S   
ATOM   2964 N    ASP   107      13.617 -25.137   1.801  1.00  1.00      4S   
ATOM   2965 HN   ASP   107      14.028 -24.658   1.026  1.00  0.00      4S   
ATOM   2966 CA   ASP   107      12.205 -24.919   1.987  1.00  1.00      4S   
ATOM   2967 HA   ASP   107      12.007 -24.867   3.050  1.00  0.00      4S   
ATOM   2968 CB   ASP   107      11.740 -23.595   1.314  1.00  1.00      4S   
ATOM   2969 HB1  ASP   107      11.809 -23.667   0.209  1.00  0.00      4S   
ATOM   2970 HB2  ASP   107      12.430 -22.786   1.642  1.00  0.00      4S   
ATOM   2971 CG   ASP   107      10.319 -23.181   1.712  1.00  1.00      4S   
ATOM   2972 OD1  ASP   107       9.531 -24.054   2.158  1.00  1.00      4S   
ATOM   2973 OD2  ASP   107      10.008 -21.967   1.584  1.00  1.00      4S   
ATOM   2974 C    ASP   107      11.493 -26.112   1.396  1.00  1.00      4S   
ATOM   2975 O    ASP   107      11.442 -26.280   0.180  1.00  1.00      4S   
ATOM   2976 N    LEU   108      10.930 -26.981   2.266  1.00  1.00      4S   
ATOM   2977 HN   LEU   108      10.986 -26.829   3.250  1.00  0.00      4S   
ATOM   2978 CA   LEU   108      10.311 -28.219   1.853  1.00  1.00      4S   
ATOM   2979 HA   LEU   108      10.944 -28.672   1.104  1.00  0.00      4S   
ATOM   2980 CB   LEU   108      10.124 -29.210   3.025  1.00  1.00      4S   
ATOM   2981 HB1  LEU   108       9.507 -30.074   2.690  1.00  0.00      4S   
ATOM   2982 HB2  LEU   108       9.573 -28.695   3.842  1.00  0.00      4S   
ATOM   2983 CG   LEU   108      11.432 -29.787   3.605  1.00  1.00      4S   
ATOM   2984 HG   LEU   108      12.062 -28.939   3.960  1.00  0.00      4S   
ATOM   2985 CD1  LEU   108      11.116 -30.678   4.819  1.00  1.00      4S   
ATOM   2986 HD11 LEU   108      10.474 -31.531   4.513  1.00  0.00      4S   
ATOM   2987 HD12 LEU   108      10.580 -30.094   5.598  1.00  0.00      4S   
ATOM   2988 HD13 LEU   108      12.053 -31.080   5.257  1.00  0.00      4S   
ATOM   2989 CD2  LEU   108      12.243 -30.577   2.561  1.00  1.00      4S   
ATOM   2990 HD21 LEU   108      12.556 -29.927   1.718  1.00  0.00      4S   
ATOM   2991 HD22 LEU   108      11.639 -31.417   2.158  1.00  0.00      4S   
ATOM   2992 HD23 LEU   108      13.160 -30.997   3.026  1.00  0.00      4S   
ATOM   2993 C    LEU   108       8.965 -28.011   1.208  1.00  1.00      4S   
ATOM   2994 O    LEU   108       8.470 -28.914   0.535  1.00  1.00      4S   
ATOM   2995 N    THR   109       8.345 -26.811   1.353  1.00  1.00      4S   
ATOM   2996 HN   THR   109       8.750 -26.077   1.898  1.00  0.00      4S   
ATOM   2997 CA   THR   109       7.082 -26.503   0.703  1.00  1.00      4S   
ATOM   2998 HA   THR   109       6.430 -27.350   0.869  1.00  0.00      4S   
ATOM   2999 CB   THR   109       6.351 -25.282   1.271  1.00  1.00      4S   
ATOM   3000 HB   THR   109       5.346 -25.212   0.792  1.00  0.00      4S   
ATOM   3001 OG1  THR   109       7.025 -24.055   1.015  1.00  1.00      4S   
ATOM   3002 HG1  THR   109       7.878 -24.103   1.467  1.00  0.00      4S   
ATOM   3003 CG2  THR   109       6.137 -25.440   2.792  1.00  1.00      4S   
ATOM   3004 HG21 THR   109       7.106 -25.495   3.329  1.00  0.00      4S   
ATOM   3005 HG22 THR   109       5.557 -26.362   3.007  1.00  0.00      4S   
ATOM   3006 HG23 THR   109       5.568 -24.574   3.191  1.00  0.00      4S   
ATOM   3007 C    THR   109       7.268 -26.377  -0.801  1.00  1.00      4S   
ATOM   3008 O    THR   109       6.315 -26.530  -1.560  1.00  1.00      4S   
ATOM   3009 N    SER   110       8.524 -26.144  -1.266  1.00  1.00      4S   
ATOM   3010 HN   SER   110       9.284 -26.016  -0.631  1.00  0.00      4S   
ATOM   3011 CA   SER   110       8.864 -26.080  -2.673  1.00  1.00      4S   
ATOM   3012 HA   SER   110       8.090 -25.499  -3.155  1.00  0.00      4S   
ATOM   3013 CB   SER   110      10.211 -25.343  -2.935  1.00  1.00      4S   
ATOM   3014 HB1  SER   110      10.231 -24.401  -2.346  1.00  0.00      4S   
ATOM   3015 HB2  SER   110      10.278 -25.078  -4.012  1.00  0.00      4S   
ATOM   3016 OG   SER   110      11.364 -26.114  -2.601  1.00  1.00      4S   
ATOM   3017 HG1  SER   110      11.390 -26.177  -1.639  1.00  0.00      4S   
ATOM   3018 C    SER   110       8.886 -27.452  -3.328  1.00  1.00      4S   
ATOM   3019 O    SER   110       8.845 -27.552  -4.553  1.00  1.00      4S   
ATOM   3020 N    GLN   111       8.956 -28.537  -2.519  1.00  1.00      4S   
ATOM   3021 HN   GLN   111       8.962 -28.433  -1.526  1.00  0.00      4S   
ATOM   3022 CA   GLN   111       9.045 -29.898  -2.997  1.00  1.00      4S   
ATOM   3023 HA   GLN   111       9.390 -29.908  -4.022  1.00  0.00      4S   
ATOM   3024 CB   GLN   111      10.004 -30.750  -2.137  1.00  1.00      4S   
ATOM   3025 HB1  GLN   111       9.870 -31.818  -2.421  1.00  0.00      4S   
ATOM   3026 HB2  GLN   111       9.729 -30.659  -1.063  1.00  0.00      4S   
ATOM   3027 CG   GLN   111      11.482 -30.342  -2.305  1.00  1.00      4S   
ATOM   3028 HG1  GLN   111      11.855 -29.845  -1.386  1.00  0.00      4S   
ATOM   3029 HG2  GLN   111      11.576 -29.625  -3.150  1.00  0.00      4S   
ATOM   3030 CD   GLN   111      12.362 -31.558  -2.627  1.00  1.00      4S   
ATOM   3031 OE1  GLN   111      13.178 -31.514  -3.554  1.00  1.00      4S   
ATOM   3032 NE2  GLN   111      12.178 -32.667  -1.853  1.00  1.00      4S   
ATOM   3033 HE21 GLN   111      12.743 -33.475  -2.008  1.00  0.00      4S   
ATOM   3034 HE22 GLN   111      11.519 -32.644  -1.102  1.00  0.00      4S   
ATOM   3035 C    GLN   111       7.712 -30.592  -2.951  1.00  1.00      4S   
ATOM   3036 O    GLN   111       7.551 -31.654  -3.551  1.00  1.00      4S   
ATOM   3037 N    LEU   112       6.736 -30.030  -2.213  1.00  1.00      4S   
ATOM   3038 HN   LEU   112       6.855 -29.153  -1.755  1.00  0.00      4S   
ATOM   3039 CA   LEU   112       5.493 -30.706  -1.976  1.00  1.00      4S   
ATOM   3040 HA   LEU   112       5.313 -31.442  -2.747  1.00  0.00      4S   
ATOM   3041 CB   LEU   112       5.500 -31.366  -0.583  1.00  1.00      4S   
ATOM   3042 HB1  LEU   112       5.588 -30.577   0.197  1.00  0.00      4S   
ATOM   3043 HB2  LEU   112       6.410 -31.992  -0.500  1.00  0.00      4S   
ATOM   3044 CG   LEU   112       4.279 -32.244  -0.266  1.00  1.00      4S   
ATOM   3045 HG   LEU   112       3.391 -31.585  -0.381  1.00  0.00      4S   
ATOM   3046 CD1  LEU   112       4.100 -33.449  -1.214  1.00  1.00      4S   
ATOM   3047 HD11 LEU   112       4.983 -34.119  -1.160  1.00  0.00      4S   
ATOM   3048 HD12 LEU   112       3.964 -33.116  -2.263  1.00  0.00      4S   
ATOM   3049 HD13 LEU   112       3.201 -34.033  -0.920  1.00  0.00      4S   
ATOM   3050 CD2  LEU   112       4.335 -32.708   1.198  1.00  1.00      4S   
ATOM   3051 HD21 LEU   112       4.340 -31.831   1.879  1.00  0.00      4S   
ATOM   3052 HD22 LEU   112       5.251 -33.308   1.379  1.00  0.00      4S   
ATOM   3053 HD23 LEU   112       3.452 -33.337   1.433  1.00  0.00      4S   
ATOM   3054 C    LEU   112       4.413 -29.676  -2.041  1.00  1.00      4S   
ATOM   3055 O    LEU   112       4.294 -28.829  -1.159  1.00  1.00      4S   
ATOM   3056 N    HSE   113       3.597 -29.734  -3.113  1.00  1.00      4S   
ATOM   3057 HN   HSE   113       3.720 -30.423  -3.823  1.00  0.00      4S   
ATOM   3058 CA   HSE   113       2.498 -28.827  -3.313  1.00  1.00      4S   
ATOM   3059 HA   HSE   113       2.448 -28.102  -2.512  1.00  0.00      4S   
ATOM   3060 CB   HSE   113       2.617 -28.071  -4.654  1.00  1.00      4S   
ATOM   3061 HB1  HSE   113       1.740 -27.403  -4.797  1.00  0.00      4S   
ATOM   3062 HB2  HSE   113       2.645 -28.795  -5.496  1.00  0.00      4S   
ATOM   3063 ND1  HSE   113       3.864 -25.905  -4.413  1.00  1.00      4S   
ATOM   3064 CG   HSE   113       3.886 -27.258  -4.706  1.00  1.00      4S   
ATOM   3065 CE1  HSE   113       5.125 -25.524  -4.489  1.00  1.00      4S   
ATOM   3066 HE1  HSE   113       5.484 -24.511  -4.312  1.00  0.00      4S   
ATOM   3067 NE2  HSE   113       5.951 -26.550  -4.810  1.00  1.00      4S   
ATOM   3068 HE2  HSE   113       6.950 -26.527  -4.895  1.00  0.00      4S   
ATOM   3069 CD2  HSE   113       5.162 -27.668  -4.947  1.00  1.00      4S   
ATOM   3070 HD2  HSE   113       5.550 -28.650  -5.174  1.00  0.00      4S   
ATOM   3071 C    HSE   113       1.269 -29.687  -3.258  1.00  1.00      4S   
ATOM   3072 O    HSE   113       0.951 -30.405  -4.206  1.00  1.00      4S   
ATOM   3073 N    ILE   114       0.576 -29.657  -2.093  1.00  1.00      4S   
ATOM   3074 HN   ILE   114       0.858 -29.055  -1.351  1.00  0.00      4S   
ATOM   3075 CA   ILE   114      -0.521 -30.545  -1.774  1.00  1.00      4S   
ATOM   3076 HA   ILE   114      -0.232 -31.537  -2.088  1.00  0.00      4S   
ATOM   3077 CB   ILE   114      -0.864 -30.584  -0.282  1.00  1.00      4S   
ATOM   3078 HB   ILE   114      -1.334 -29.614  -0.002  1.00  0.00      4S   
ATOM   3079 CG2  ILE   114      -1.889 -31.707   0.006  1.00  1.00      4S   
ATOM   3080 HG21 ILE   114      -1.530 -32.673  -0.398  1.00  0.00      4S   
ATOM   3081 HG22 ILE   114      -2.864 -31.493  -0.467  1.00  0.00      4S   
ATOM   3082 HG23 ILE   114      -2.045 -31.815   1.100  1.00  0.00      4S   
ATOM   3083 CG1  ILE   114       0.376 -30.719   0.636  1.00  1.00      4S   
ATOM   3084 HG11 ILE   114       0.057 -30.441   1.667  1.00  0.00      4S   
ATOM   3085 HG12 ILE   114       1.167 -29.996   0.345  1.00  0.00      4S   
ATOM   3086 CD   ILE   114       0.970 -32.122   0.689  1.00  1.00      4S   
ATOM   3087 HD1  ILE   114       1.580 -32.325  -0.209  1.00  0.00      4S   
ATOM   3088 HD2  ILE   114       0.198 -32.907   0.697  1.00  0.00      4S   
ATOM   3089 HD3  ILE   114       1.586 -32.236   1.607  1.00  0.00      4S   
ATOM   3090 C    ILE   114      -1.755 -30.115  -2.538  1.00  1.00      4S   
ATOM   3091 O    ILE   114      -2.060 -28.928  -2.642  1.00  1.00      4S   
ATOM   3092 N    THR   115      -2.484 -31.100  -3.104  1.00  1.00      4S   
ATOM   3093 HN   THR   115      -2.189 -32.051  -3.020  1.00  0.00      4S   
ATOM   3094 CA   THR   115      -3.741 -30.917  -3.788  1.00  1.00      4S   
ATOM   3095 HA   THR   115      -4.144 -29.947  -3.533  1.00  0.00      4S   
ATOM   3096 CB   THR   115      -3.615 -31.062  -5.311  1.00  1.00      4S   
ATOM   3097 HB   THR   115      -4.583 -30.795  -5.789  1.00  0.00      4S   
ATOM   3098 OG1  THR   115      -3.284 -32.387  -5.717  1.00  1.00      4S   
ATOM   3099 HG1  THR   115      -2.398 -32.551  -5.386  1.00  0.00      4S   
ATOM   3100 CG2  THR   115      -2.543 -30.101  -5.859  1.00  1.00      4S   
ATOM   3101 HG21 THR   115      -1.538 -30.359  -5.463  1.00  0.00      4S   
ATOM   3102 HG22 THR   115      -2.776 -29.054  -5.575  1.00  0.00      4S   
ATOM   3103 HG23 THR   115      -2.502 -30.166  -6.967  1.00  0.00      4S   
ATOM   3104 C    THR   115      -4.646 -31.991  -3.214  1.00  1.00      4S   
ATOM   3105 O    THR   115      -4.146 -32.821  -2.453  1.00  1.00      4S   
ATOM   3106 N    PRO   116      -5.939 -32.094  -3.543  1.00  1.00      4S   
ATOM   3107 CD   PRO   116      -6.745 -30.996  -4.079  1.00  1.00      4S   
ATOM   3108 HD1  PRO   116      -6.732 -31.065  -5.188  1.00  0.00      4S   
ATOM   3109 HD2  PRO   116      -6.373 -30.006  -3.746  1.00  0.00      4S   
ATOM   3110 CA   PRO   116      -6.778 -33.210  -3.115  1.00  1.00      4S   
ATOM   3111 HA   PRO   116      -6.667 -33.321  -2.046  1.00  0.00      4S   
ATOM   3112 CB   PRO   116      -8.203 -32.794  -3.518  1.00  1.00      4S   
ATOM   3113 HB1  PRO   116      -8.960 -33.169  -2.799  1.00  0.00      4S   
ATOM   3114 HB2  PRO   116      -8.453 -33.160  -4.539  1.00  0.00      4S   
ATOM   3115 CG   PRO   116      -8.152 -31.264  -3.552  1.00  1.00      4S   
ATOM   3116 HG1  PRO   116      -8.940 -30.828  -4.197  1.00  0.00      4S   
ATOM   3117 HG2  PRO   116      -8.247 -30.862  -2.520  1.00  0.00      4S   
ATOM   3118 C    PRO   116      -6.399 -34.523  -3.774  1.00  1.00      4S   
ATOM   3119 O    PRO   116      -7.017 -35.537  -3.455  1.00  1.00      4S   
ATOM   3120 N    GLY   117      -5.396 -34.526  -4.681  1.00  1.00      4S   
ATOM   3121 HN   GLY   117      -4.939 -33.676  -4.937  1.00  0.00      4S   
ATOM   3122 CA   GLY   117      -4.909 -35.710  -5.343  1.00  1.00      4S   
ATOM   3123 HA1  GLY   117      -4.663 -35.415  -6.352  1.00  0.00      4S   
ATOM   3124 HA2  GLY   117      -5.661 -36.486  -5.305  1.00  0.00      4S   
ATOM   3125 C    GLY   117      -3.653 -36.237  -4.708  1.00  1.00      4S   
ATOM   3126 O    GLY   117      -3.174 -37.295  -5.106  1.00  1.00      4S   
ATOM   3127 N    THR   118      -3.070 -35.524  -3.713  1.00  1.00      4S   
ATOM   3128 HN   THR   118      -3.468 -34.669  -3.387  1.00  0.00      4S   
ATOM   3129 CA   THR   118      -1.791 -35.889  -3.128  1.00  1.00      4S   
ATOM   3130 HA   THR   118      -1.134 -36.176  -3.938  1.00  0.00      4S   
ATOM   3131 CB   THR   118      -1.136 -34.740  -2.384  1.00  1.00      4S   
ATOM   3132 HB   THR   118      -1.789 -34.422  -1.542  1.00  0.00      4S   
ATOM   3133 OG1  THR   118      -1.008 -33.636  -3.264  1.00  1.00      4S   
ATOM   3134 HG1  THR   118      -0.372 -33.902  -3.939  1.00  0.00      4S   
ATOM   3135 CG2  THR   118       0.263 -35.090  -1.834  1.00  1.00      4S   
ATOM   3136 HG21 THR   118       0.901 -35.520  -2.634  1.00  0.00      4S   
ATOM   3137 HG22 THR   118       0.189 -35.822  -1.004  1.00  0.00      4S   
ATOM   3138 HG23 THR   118       0.761 -34.181  -1.437  1.00  0.00      4S   
ATOM   3139 C    THR   118      -1.944 -37.068  -2.202  1.00  1.00      4S   
ATOM   3140 O    THR   118      -2.854 -37.121  -1.378  1.00  1.00      4S   
ATOM   3141 N    ALA   119      -1.034 -38.053  -2.350  1.00  1.00      4S   
ATOM   3142 HN   ALA   119      -0.310 -37.967  -3.032  1.00  0.00      4S   
ATOM   3143 CA   ALA   119      -1.009 -39.275  -1.595  1.00  1.00      4S   
ATOM   3144 HA   ALA   119      -2.016 -39.547  -1.310  1.00  0.00      4S   
ATOM   3145 CB   ALA   119      -0.379 -40.408  -2.428  1.00  1.00      4S   
ATOM   3146 HB1  ALA   119       0.661 -40.150  -2.724  1.00  0.00      4S   
ATOM   3147 HB2  ALA   119      -0.970 -40.567  -3.355  1.00  0.00      4S   
ATOM   3148 HB3  ALA   119      -0.362 -41.362  -1.864  1.00  0.00      4S   
ATOM   3149 C    ALA   119      -0.171 -39.078  -0.360  1.00  1.00      4S   
ATOM   3150 O    ALA   119       0.724 -38.234  -0.335  1.00  1.00      4S   
ATOM   3151 N    TYR   120      -0.428 -39.896   0.694  1.00  1.00      4S   
ATOM   3152 HN   TYR   120      -1.186 -40.545   0.652  1.00  0.00      4S   
ATOM   3153 CA   TYR   120       0.340 -39.929   1.926  1.00  1.00      4S   
ATOM   3154 HA   TYR   120       0.279 -38.946   2.374  1.00  0.00      4S   
ATOM   3155 CB   TYR   120      -0.198 -40.995   2.940  1.00  1.00      4S   
ATOM   3156 HB1  TYR   120      -0.381 -41.952   2.409  1.00  0.00      4S   
ATOM   3157 HB2  TYR   120      -1.160 -40.645   3.372  1.00  0.00      4S   
ATOM   3158 CG   TYR   120       0.770 -41.258   4.083  1.00  1.00      4S   
ATOM   3159 CD1  TYR   120       1.092 -40.238   4.990  1.00  1.00      4S   
ATOM   3160 HD1  TYR   120       0.579 -39.299   4.919  1.00  0.00      4S   
ATOM   3161 CE1  TYR   120       2.124 -40.399   5.922  1.00  1.00      4S   
ATOM   3162 HE1  TYR   120       2.369 -39.594   6.597  1.00  0.00      4S   
ATOM   3163 CZ   TYR   120       2.861 -41.588   5.946  1.00  1.00      4S   
ATOM   3164 OH   TYR   120       3.921 -41.747   6.863  1.00  1.00      4S   
ATOM   3165 HH   TYR   120       4.328 -42.602   6.694  1.00  0.00      4S   
ATOM   3166 CD2  TYR   120       1.517 -42.449   4.119  1.00  1.00      4S   
ATOM   3167 HD2  TYR   120       1.324 -43.224   3.394  1.00  0.00      4S   
ATOM   3168 CE2  TYR   120       2.562 -42.611   5.038  1.00  1.00      4S   
ATOM   3169 HE2  TYR   120       3.146 -43.519   5.031  1.00  0.00      4S   
ATOM   3170 C    TYR   120       1.794 -40.213   1.632  1.00  1.00      4S   
ATOM   3171 O    TYR   120       2.675 -39.585   2.209  1.00  1.00      4S   
ATOM   3172 N    GLN   121       2.077 -41.182   0.740  1.00  1.00      4S   
ATOM   3173 HN   GLN   121       1.351 -41.691   0.279  1.00  0.00      4S   
ATOM   3174 CA   GLN   121       3.425 -41.616   0.475  1.00  1.00      4S   
ATOM   3175 HA   GLN   121       3.898 -41.783   1.433  1.00  0.00      4S   
ATOM   3176 CB   GLN   121       3.449 -42.973  -0.260  1.00  1.00      4S   
ATOM   3177 HB1  GLN   121       4.459 -43.179  -0.677  1.00  0.00      4S   
ATOM   3178 HB2  GLN   121       2.722 -42.944  -1.100  1.00  0.00      4S   
ATOM   3179 CG   GLN   121       3.101 -44.092   0.745  1.00  1.00      4S   
ATOM   3180 HG1  GLN   121       2.224 -43.789   1.355  1.00  0.00      4S   
ATOM   3181 HG2  GLN   121       3.966 -44.215   1.431  1.00  0.00      4S   
ATOM   3182 CD   GLN   121       2.755 -45.426   0.075  1.00  1.00      4S   
ATOM   3183 OE1  GLN   121       2.071 -45.465  -0.953  1.00  1.00      4S   
ATOM   3184 NE2  GLN   121       3.198 -46.547   0.717  1.00  1.00      4S   
ATOM   3185 HE21 GLN   121       3.734 -46.453   1.560  1.00  0.00      4S   
ATOM   3186 HE22 GLN   121       2.965 -47.449   0.362  1.00  0.00      4S   
ATOM   3187 C    GLN   121       4.248 -40.559  -0.220  1.00  1.00      4S   
ATOM   3188 O    GLN   121       5.465 -40.569  -0.098  1.00  1.00      4S   
ATOM   3189 N    SER   122       3.621 -39.568  -0.896  1.00  1.00      4S   
ATOM   3190 HN   SER   122       2.629 -39.550  -0.998  1.00  0.00      4S   
ATOM   3191 CA   SER   122       4.342 -38.443  -1.461  1.00  1.00      4S   
ATOM   3192 HA   SER   122       5.243 -38.822  -1.924  1.00  0.00      4S   
ATOM   3193 CB   SER   122       3.536 -37.705  -2.542  1.00  1.00      4S   
ATOM   3194 HB1  SER   122       4.112 -36.837  -2.931  1.00  0.00      4S   
ATOM   3195 HB2  SER   122       2.566 -37.346  -2.137  1.00  0.00      4S   
ATOM   3196 OG   SER   122       3.292 -38.595  -3.623  1.00  1.00      4S   
ATOM   3197 HG1  SER   122       2.993 -38.048  -4.354  1.00  0.00      4S   
ATOM   3198 C    SER   122       4.768 -37.466  -0.389  1.00  1.00      4S   
ATOM   3199 O    SER   122       5.888 -36.958  -0.424  1.00  1.00      4S   
ATOM   3200 N    PHE   123       3.901 -37.226   0.626  1.00  1.00      4S   
ATOM   3201 HN   PHE   123       2.991 -37.634   0.618  1.00  0.00      4S   
ATOM   3202 CA   PHE   123       4.217 -36.468   1.825  1.00  1.00      4S   
ATOM   3203 HA   PHE   123       4.562 -35.493   1.516  1.00  0.00      4S   
ATOM   3204 CB   PHE   123       2.949 -36.306   2.722  1.00  1.00      4S   
ATOM   3205 HB1  PHE   123       2.427 -37.279   2.810  1.00  0.00      4S   
ATOM   3206 HB2  PHE   123       2.247 -35.600   2.228  1.00  0.00      4S   
ATOM   3207 CG   PHE   123       3.203 -35.807   4.129  1.00  1.00      4S   
ATOM   3208 CD1  PHE   123       3.282 -34.435   4.419  1.00  1.00      4S   
ATOM   3209 HD1  PHE   123       3.175 -33.710   3.628  1.00  0.00      4S   
ATOM   3210 CE1  PHE   123       3.475 -33.994   5.735  1.00  1.00      4S   
ATOM   3211 HE1  PHE   123       3.535 -32.938   5.950  1.00  0.00      4S   
ATOM   3212 CZ   PHE   123       3.591 -34.924   6.776  1.00  1.00      4S   
ATOM   3213 HZ   PHE   123       3.744 -34.584   7.789  1.00  0.00      4S   
ATOM   3214 CD2  PHE   123       3.342 -36.730   5.183  1.00  1.00      4S   
ATOM   3215 HD2  PHE   123       3.287 -37.789   4.975  1.00  0.00      4S   
ATOM   3216 CE2  PHE   123       3.533 -36.294   6.498  1.00  1.00      4S   
ATOM   3217 HE2  PHE   123       3.628 -37.012   7.299  1.00  0.00      4S   
ATOM   3218 C    PHE   123       5.352 -37.134   2.575  1.00  1.00      4S   
ATOM   3219 O    PHE   123       6.298 -36.466   2.981  1.00  1.00      4S   
ATOM   3220 N    GLU   124       5.287 -38.475   2.740  1.00  1.00      4S   
ATOM   3221 HN   GLU   124       4.501 -38.983   2.388  1.00  0.00      4S   
ATOM   3222 CA   GLU   124       6.255 -39.272   3.456  1.00  1.00      4S   
ATOM   3223 HA   GLU   124       6.259 -38.927   4.480  1.00  0.00      4S   
ATOM   3224 CB   GLU   124       5.875 -40.767   3.432  1.00  1.00      4S   
ATOM   3225 HB1  GLU   124       5.886 -41.130   2.381  1.00  0.00      4S   
ATOM   3226 HB2  GLU   124       4.831 -40.866   3.808  1.00  0.00      4S   
ATOM   3227 CG   GLU   124       6.796 -41.654   4.287  1.00  1.00      4S   
ATOM   3228 HG1  GLU   124       6.766 -41.319   5.345  1.00  0.00      4S   
ATOM   3229 HG2  GLU   124       7.844 -41.597   3.924  1.00  0.00      4S   
ATOM   3230 CD   GLU   124       6.333 -43.100   4.198  1.00  1.00      4S   
ATOM   3231 OE1  GLU   124       6.275 -43.632   3.059  1.00  1.00      4S   
ATOM   3232 OE2  GLU   124       6.029 -43.693   5.266  1.00  1.00      4S   
ATOM   3233 C    GLU   124       7.650 -39.119   2.898  1.00  1.00      4S   
ATOM   3234 O    GLU   124       8.595 -38.924   3.657  1.00  1.00      4S   
ATOM   3235 N    GLN   125       7.803 -39.162   1.551  1.00  1.00      4S   
ATOM   3236 HN   GLN   125       7.014 -39.309   0.957  1.00  0.00      4S   
ATOM   3237 CA   GLN   125       9.079 -39.037   0.875  1.00  1.00      4S   
ATOM   3238 HA   GLN   125       9.734 -39.806   1.258  1.00  0.00      4S   
ATOM   3239 CB   GLN   125       8.954 -39.184  -0.657  1.00  1.00      4S   
ATOM   3240 HB1  GLN   125       9.936 -38.939  -1.125  1.00  0.00      4S   
ATOM   3241 HB2  GLN   125       8.206 -38.448  -1.029  1.00  0.00      4S   
ATOM   3242 CG   GLN   125       8.569 -40.591  -1.132  1.00  1.00      4S   
ATOM   3243 HG1  GLN   125       7.610 -40.920  -0.701  1.00  0.00      4S   
ATOM   3244 HG2  GLN   125       9.344 -41.325  -0.827  1.00  0.00      4S   
ATOM   3245 CD   GLN   125       8.488 -40.554  -2.659  1.00  1.00      4S   
ATOM   3246 OE1  GLN   125       9.509 -40.702  -3.337  1.00  1.00      4S   
ATOM   3247 NE2  GLN   125       7.260 -40.316  -3.206  1.00  1.00      4S   
ATOM   3248 HE21 GLN   125       7.180 -40.204  -4.195  1.00  0.00      4S   
ATOM   3249 HE22 GLN   125       6.456 -40.231  -2.618  1.00  0.00      4S   
ATOM   3250 C    GLN   125       9.740 -37.697   1.101  1.00  1.00      4S   
ATOM   3251 O    GLN   125      10.961 -37.614   1.212  1.00  1.00      4S   
ATOM   3252 N    VAL   126       8.939 -36.611   1.172  1.00  1.00      4S   
ATOM   3253 HN   VAL   126       7.949 -36.701   1.088  1.00  0.00      4S   
ATOM   3254 CA   VAL   126       9.430 -35.260   1.354  1.00  1.00      4S   
ATOM   3255 HA   VAL   126      10.294 -35.126   0.719  1.00  0.00      4S   
ATOM   3256 CB   VAL   126       8.378 -34.229   0.962  1.00  1.00      4S   
ATOM   3257 HB   VAL   126       7.411 -34.478   1.453  1.00  0.00      4S   
ATOM   3258 CG1  VAL   126       8.794 -32.803   1.388  1.00  1.00      4S   
ATOM   3259 HG11 VAL   126       9.822 -32.577   1.035  1.00  0.00      4S   
ATOM   3260 HG12 VAL   126       8.763 -32.692   2.492  1.00  0.00      4S   
ATOM   3261 HG13 VAL   126       8.102 -32.053   0.953  1.00  0.00      4S   
ATOM   3262 CG2  VAL   126       8.194 -34.327  -0.568  1.00  1.00      4S   
ATOM   3263 HG21 VAL   126       7.982 -35.368  -0.883  1.00  0.00      4S   
ATOM   3264 HG22 VAL   126       9.112 -33.979  -1.088  1.00  0.00      4S   
ATOM   3265 HG23 VAL   126       7.347 -33.699  -0.903  1.00  0.00      4S   
ATOM   3266 C    VAL   126       9.883 -35.078   2.783  1.00  1.00      4S   
ATOM   3267 O    VAL   126      10.942 -34.506   3.034  1.00  1.00      4S   
ATOM   3268 N    VAL   127       9.107 -35.603   3.759  1.00  1.00      4S   
ATOM   3269 HN   VAL   127       8.247 -36.061   3.537  1.00  0.00      4S   
ATOM   3270 CA   VAL   127       9.428 -35.532   5.169  1.00  1.00      4S   
ATOM   3271 HA   VAL   127       9.671 -34.503   5.395  1.00  0.00      4S   
ATOM   3272 CB   VAL   127       8.242 -35.937   6.034  1.00  1.00      4S   
ATOM   3273 HB   VAL   127       7.902 -36.959   5.752  1.00  0.00      4S   
ATOM   3274 CG1  VAL   127       8.610 -35.922   7.529  1.00  1.00      4S   
ATOM   3275 HG11 VAL   127       8.968 -34.913   7.826  1.00  0.00      4S   
ATOM   3276 HG12 VAL   127       9.402 -36.657   7.767  1.00  0.00      4S   
ATOM   3277 HG13 VAL   127       7.718 -36.182   8.136  1.00  0.00      4S   
ATOM   3278 CG2  VAL   127       7.091 -34.942   5.797  1.00  1.00      4S   
ATOM   3279 HG21 VAL   127       6.759 -34.926   4.741  1.00  0.00      4S   
ATOM   3280 HG22 VAL   127       7.409 -33.917   6.078  1.00  0.00      4S   
ATOM   3281 HG23 VAL   127       6.225 -35.222   6.430  1.00  0.00      4S   
ATOM   3282 C    VAL   127      10.654 -36.371   5.494  1.00  1.00      4S   
ATOM   3283 O    VAL   127      11.410 -36.037   6.401  1.00  1.00      4S   
ATOM   3284 N    ASN   128      10.926 -37.457   4.729  1.00  1.00      4S   
ATOM   3285 HN   ASN   128      10.290 -37.751   4.017  1.00  0.00      4S   
ATOM   3286 CA   ASN   128      12.124 -38.268   4.880  1.00  1.00      4S   
ATOM   3287 HA   ASN   128      12.148 -38.622   5.902  1.00  0.00      4S   
ATOM   3288 CB   ASN   128      12.175 -39.475   3.905  1.00  1.00      4S   
ATOM   3289 HB1  ASN   128      13.181 -39.949   3.937  1.00  0.00      4S   
ATOM   3290 HB2  ASN   128      11.987 -39.124   2.871  1.00  0.00      4S   
ATOM   3291 CG   ASN   128      11.156 -40.560   4.276  1.00  1.00      4S   
ATOM   3292 OD1  ASN   128      10.651 -40.627   5.399  1.00  1.00      4S   
ATOM   3293 ND2  ASN   128      10.870 -41.464   3.293  1.00  1.00      4S   
ATOM   3294 HD21 ASN   128      10.224 -42.202   3.481  1.00  0.00      4S   
ATOM   3295 HD22 ASN   128      11.314 -41.390   2.401  1.00  0.00      4S   
ATOM   3296 C    ASN   128      13.401 -37.475   4.668  1.00  1.00      4S   
ATOM   3297 O    ASN   128      14.406 -37.772   5.310  1.00  1.00      4S   
ATOM   3298 N    GLU   129      13.383 -36.429   3.797  1.00  1.00      4S   
ATOM   3299 HN   GLU   129      12.554 -36.209   3.287  1.00  0.00      4S   
ATOM   3300 CA   GLU   129      14.511 -35.542   3.555  1.00  1.00      4S   
ATOM   3301 HA   GLU   129      15.352 -36.154   3.260  1.00  0.00      4S   
ATOM   3302 CB   GLU   129      14.224 -34.492   2.452  1.00  1.00      4S   
ATOM   3303 HB1  GLU   129      13.393 -33.830   2.780  1.00  0.00      4S   
ATOM   3304 HB2  GLU   129      13.874 -35.032   1.548  1.00  0.00      4S   
ATOM   3305 CG   GLU   129      15.455 -33.628   2.084  1.00  1.00      4S   
ATOM   3306 HG1  GLU   129      16.231 -34.265   1.612  1.00  0.00      4S   
ATOM   3307 HG2  GLU   129      15.890 -33.173   2.999  1.00  0.00      4S   
ATOM   3308 CD   GLU   129      15.109 -32.479   1.138  1.00  1.00      4S   
ATOM   3309 OE1  GLU   129      14.146 -32.622   0.345  1.00  1.00      4S   
ATOM   3310 OE2  GLU   129      15.822 -31.441   1.200  1.00  1.00      4S   
ATOM   3311 C    GLU   129      14.888 -34.775   4.800  1.00  1.00      4S   
ATOM   3312 O    GLU   129      16.062 -34.542   5.075  1.00  1.00      4S   
ATOM   3313 N    LEU   130      13.875 -34.391   5.603  1.00  1.00      4S   
ATOM   3314 HN   LEU   130      12.932 -34.597   5.350  1.00  0.00      4S   
ATOM   3315 CA   LEU   130      14.021 -33.699   6.860  1.00  1.00      4S   
ATOM   3316 HA   LEU   130      14.518 -32.761   6.654  1.00  0.00      4S   
ATOM   3317 CB   LEU   130      12.611 -33.430   7.443  1.00  1.00      4S   
ATOM   3318 HB1  LEU   130      12.263 -34.288   8.057  1.00  0.00      4S   
ATOM   3319 HB2  LEU   130      11.914 -33.357   6.576  1.00  0.00      4S   
ATOM   3320 CG   LEU   130      12.444 -32.127   8.241  1.00  1.00      4S   
ATOM   3321 HG   LEU   130      12.924 -31.306   7.659  1.00  0.00      4S   
ATOM   3322 CD1  LEU   130      10.948 -31.788   8.378  1.00  1.00      4S   
ATOM   3323 HD11 LEU   130      10.430 -32.586   8.952  1.00  0.00      4S   
ATOM   3324 HD12 LEU   130      10.469 -31.714   7.380  1.00  0.00      4S   
ATOM   3325 HD13 LEU   130      10.814 -30.822   8.907  1.00  0.00      4S   
ATOM   3326 CD2  LEU   130      13.109 -32.198   9.620  1.00  1.00      4S   
ATOM   3327 HD21 LEU   130      14.166 -32.510   9.553  1.00  0.00      4S   
ATOM   3328 HD22 LEU   130      12.565 -32.915  10.271  1.00  0.00      4S   
ATOM   3329 HD23 LEU   130      13.095 -31.198  10.088  1.00  0.00      4S   
ATOM   3330 C    LEU   130      14.867 -34.511   7.826  1.00  1.00      4S   
ATOM   3331 O    LEU   130      15.744 -33.975   8.501  1.00  1.00      4S   
ATOM   3332 N    PHE   131      14.639 -35.844   7.871  1.00  1.00      4S   
ATOM   3333 HN   PHE   131      13.952 -36.259   7.279  1.00  0.00      4S   
ATOM   3334 CA   PHE   131      15.305 -36.753   8.779  1.00  1.00      4S   
ATOM   3335 HA   PHE   131      15.805 -36.191   9.557  1.00  0.00      4S   
ATOM   3336 CB   PHE   131      14.293 -37.731   9.423  1.00  1.00      4S   
ATOM   3337 HB1  PHE   131      14.798 -38.423  10.131  1.00  0.00      4S   
ATOM   3338 HB2  PHE   131      13.774 -38.327   8.641  1.00  0.00      4S   
ATOM   3339 CG   PHE   131      13.268 -36.959  10.205  1.00  1.00      4S   
ATOM   3340 CD1  PHE   131      13.611 -36.397  11.445  1.00  1.00      4S   
ATOM   3341 HD1  PHE   131      14.615 -36.515  11.822  1.00  0.00      4S   
ATOM   3342 CE1  PHE   131      12.664 -35.695  12.197  1.00  1.00      4S   
ATOM   3343 HE1  PHE   131      12.932 -35.289  13.159  1.00  0.00      4S   
ATOM   3344 CZ   PHE   131      11.368 -35.523  11.700  1.00  1.00      4S   
ATOM   3345 HZ   PHE   131      10.636 -34.986  12.283  1.00  0.00      4S   
ATOM   3346 CD2  PHE   131      11.964 -36.778   9.715  1.00  1.00      4S   
ATOM   3347 HD2  PHE   131      11.690 -37.197   8.758  1.00  0.00      4S   
ATOM   3348 CE2  PHE   131      11.019 -36.057  10.454  1.00  1.00      4S   
ATOM   3349 HE2  PHE   131      10.017 -35.927  10.074  1.00  0.00      4S   
ATOM   3350 C    PHE   131      16.354 -37.580   8.067  1.00  1.00      4S   
ATOM   3351 O    PHE   131      16.641 -38.704   8.478  1.00  1.00      4S   
ATOM   3352 N    ARG   132      16.985 -37.035   6.998  1.00  1.00      4S   
ATOM   3353 HN   ARG   132      16.734 -36.127   6.669  1.00  0.00      4S   
ATOM   3354 CA   ARG   132      17.984 -37.722   6.198  1.00  1.00      4S   
ATOM   3355 HA   ARG   132      17.525 -38.628   5.828  1.00  0.00      4S   
ATOM   3356 CB   ARG   132      18.429 -36.874   4.979  1.00  1.00      4S   
ATOM   3357 HB1  ARG   132      17.529 -36.651   4.364  1.00  0.00      4S   
ATOM   3358 HB2  ARG   132      19.130 -37.460   4.344  1.00  0.00      4S   
ATOM   3359 CG   ARG   132      19.095 -35.551   5.382  1.00  1.00      4S   
ATOM   3360 HG1  ARG   132      20.056 -35.781   5.887  1.00  0.00      4S   
ATOM   3361 HG2  ARG   132      18.436 -35.033   6.115  1.00  0.00      4S   
ATOM   3362 CD   ARG   132      19.376 -34.596   4.228  1.00  1.00      4S   
ATOM   3363 HD1  ARG   132      18.431 -34.369   3.686  1.00  0.00      4S   
ATOM   3364 HD2  ARG   132      20.132 -35.012   3.528  1.00  0.00      4S   
ATOM   3365 NE   ARG   132      19.926 -33.348   4.850  1.00  1.00      4S   
ATOM   3366 HE   ARG   132      20.344 -33.413   5.756  1.00  0.00      4S   
ATOM   3367 CZ   ARG   132      19.841 -32.127   4.253  1.00  1.00      4S   
ATOM   3368 NH1  ARG   132      19.302 -32.003   3.014  1.00  1.00      4S   
ATOM   3369 HH11 ARG   132      18.953 -32.812   2.548  1.00  0.00      4S   
ATOM   3370 HH12 ARG   132      19.209 -31.104   2.582  1.00  0.00      4S   
ATOM   3371 NH2  ARG   132      20.298 -31.026   4.907  1.00  1.00      4S   
ATOM   3372 HH21 ARG   132      20.680 -31.120   5.823  1.00  0.00      4S   
ATOM   3373 HH22 ARG   132      20.244 -30.132   4.467  1.00  0.00      4S   
ATOM   3374 C    ARG   132      19.225 -38.118   6.975  1.00  1.00      4S   
ATOM   3375 O    ARG   132      19.866 -39.108   6.631  1.00  1.00      4S   
ATOM   3376 N    ASP   133      19.588 -37.358   8.039  1.00  1.00      4S   
ATOM   3377 HN   ASP   133      19.057 -36.551   8.296  1.00  0.00      4S   
ATOM   3378 CA   ASP   133      20.767 -37.603   8.841  1.00  1.00      4S   
ATOM   3379 HA   ASP   133      21.337 -38.423   8.425  1.00  0.00      4S   
ATOM   3380 CB   ASP   133      21.672 -36.349   8.941  1.00  1.00      4S   
ATOM   3381 HB1  ASP   133      22.542 -36.551   9.600  1.00  0.00      4S   
ATOM   3382 HB2  ASP   133      21.098 -35.491   9.350  1.00  0.00      4S   
ATOM   3383 CG   ASP   133      22.222 -35.993   7.562  1.00  1.00      4S   
ATOM   3384 OD1  ASP   133      22.905 -36.859   6.957  1.00  1.00      4S   
ATOM   3385 OD2  ASP   133      21.973 -34.848   7.101  1.00  1.00      4S   
ATOM   3386 C    ASP   133      20.359 -38.006  10.238  1.00  1.00      4S   
ATOM   3387 O    ASP   133      21.120 -37.818  11.189  1.00  1.00      4S   
ATOM   3388 N    GLY   134      19.148 -38.587  10.397  1.00  1.00      4S   
ATOM   3389 HN   GLY   134      18.529 -38.708   9.623  1.00  0.00      4S   
ATOM   3390 CA   GLY   134      18.682 -39.107  11.662  1.00  1.00      4S   
ATOM   3391 HA1  GLY   134      19.514 -39.247  12.339  1.00  0.00      4S   
ATOM   3392 HA2  GLY   134      18.161 -40.028  11.445  1.00  0.00      4S   
ATOM   3393 C    GLY   134      17.707 -38.164  12.296  1.00  1.00      4S   
ATOM   3394 O    GLY   134      17.426 -37.081  11.785  1.00  1.00      4S   
ATOM   3395 N    VAL   135      17.162 -38.585  13.457  1.00  1.00      4S   
ATOM   3396 HN   VAL   135      17.422 -39.468  13.849  1.00  0.00      4S   
ATOM   3397 CA   VAL   135      16.152 -37.868  14.193  1.00  1.00      4S   
ATOM   3398 HA   VAL   135      15.691 -37.132  13.553  1.00  0.00      4S   
ATOM   3399 CB   VAL   135      15.071 -38.807  14.728  1.00  1.00      4S   
ATOM   3400 HB   VAL   135      15.535 -39.539  15.424  1.00  0.00      4S   
ATOM   3401 CG1  VAL   135      13.976 -38.028  15.484  1.00  1.00      4S   
ATOM   3402 HG11 VAL   135      13.585 -37.202  14.855  1.00  0.00      4S   
ATOM   3403 HG12 VAL   135      14.371 -37.603  16.430  1.00  0.00      4S   
ATOM   3404 HG13 VAL   135      13.134 -38.706  15.740  1.00  0.00      4S   
ATOM   3405 CG2  VAL   135      14.450 -39.612  13.565  1.00  1.00      4S   
ATOM   3406 HG21 VAL   135      15.205 -40.253  13.066  1.00  0.00      4S   
ATOM   3407 HG22 VAL   135      14.006 -38.928  12.812  1.00  0.00      4S   
ATOM   3408 HG23 VAL   135      13.646 -40.273  13.954  1.00  0.00      4S   
ATOM   3409 C    VAL   135      16.836 -37.150  15.332  1.00  1.00      4S   
ATOM   3410 O    VAL   135      17.753 -37.680  15.958  1.00  1.00      4S   
ATOM   3411 N    ASN   136      16.389 -35.906  15.621  1.00  1.00      4S   
ATOM   3412 HN   ASN   136      15.682 -35.468  15.071  1.00  0.00      4S   
ATOM   3413 CA   ASN   136      16.709 -35.219  16.846  1.00  1.00      4S   
ATOM   3414 HA   ASN   136      16.772 -35.957  17.628  1.00  0.00      4S   
ATOM   3415 CB   ASN   136      18.060 -34.442  16.834  1.00  1.00      4S   
ATOM   3416 HB1  ASN   136      18.860 -35.177  16.598  1.00  0.00      4S   
ATOM   3417 HB2  ASN   136      18.269 -34.043  17.847  1.00  0.00      4S   
ATOM   3418 CG   ASN   136      18.138 -33.271  15.845  1.00  1.00      4S   
ATOM   3419 OD1  ASN   136      17.209 -32.476  15.696  1.00  1.00      4S   
ATOM   3420 ND2  ASN   136      19.320 -33.131  15.179  1.00  1.00      4S   
ATOM   3421 HD21 ASN   136      20.042 -33.818  15.295  1.00  0.00      4S   
ATOM   3422 HD22 ASN   136      19.451 -32.349  14.574  1.00  0.00      4S   
ATOM   3423 C    ASN   136      15.500 -34.372  17.153  1.00  1.00      4S   
ATOM   3424 O    ASN   136      14.582 -34.303  16.338  1.00  1.00      4S   
ATOM   3425 N    TRP   137      15.452 -33.703  18.332  1.00  1.00      4S   
ATOM   3426 HN   TRP   137      16.201 -33.751  18.992  1.00  0.00      4S   
ATOM   3427 CA   TRP   137      14.289 -32.940  18.746  1.00  1.00      4S   
ATOM   3428 HA   TRP   137      13.430 -33.588  18.649  1.00  0.00      4S   
ATOM   3429 CB   TRP   137      14.363 -32.431  20.201  1.00  1.00      4S   
ATOM   3430 HB1  TRP   137      13.524 -31.727  20.396  1.00  0.00      4S   
ATOM   3431 HB2  TRP   137      15.317 -31.877  20.348  1.00  0.00      4S   
ATOM   3432 CG   TRP   137      14.250 -33.516  21.249  1.00  1.00      4S   
ATOM   3433 CD1  TRP   137      15.173 -33.877  22.186  1.00  1.00      4S   
ATOM   3434 HD1  TRP   137      16.145 -33.419  22.303  1.00  0.00      4S   
ATOM   3435 NE1  TRP   137      14.693 -34.906  22.953  1.00  1.00      4S   
ATOM   3436 HE1  TRP   137      15.207 -35.391  23.633  1.00  0.00      4S   
ATOM   3437 CE2  TRP   137      13.421 -35.216  22.540  1.00  1.00      4S   
ATOM   3438 CD2  TRP   137      13.097 -34.355  21.470  1.00  1.00      4S   
ATOM   3439 CE3  TRP   137      11.850 -34.422  20.848  1.00  1.00      4S   
ATOM   3440 HE3  TRP   137      11.572 -33.766  20.038  1.00  0.00      4S   
ATOM   3441 CZ3  TRP   137      10.929 -35.370  21.321  1.00  1.00      4S   
ATOM   3442 HZ3  TRP   137       9.950 -35.437  20.870  1.00  0.00      4S   
ATOM   3443 CZ2  TRP   137      12.516 -36.165  22.998  1.00  1.00      4S   
ATOM   3444 HZ2  TRP   137      12.756 -36.831  23.813  1.00  0.00      4S   
ATOM   3445 CH2  TRP   137      11.260 -36.228  22.380  1.00  1.00      4S   
ATOM   3446 HH2  TRP   137      10.528 -36.935  22.736  1.00  0.00      4S   
ATOM   3447 C    TRP   137      14.033 -31.742  17.873  1.00  1.00      4S   
ATOM   3448 O    TRP   137      12.882 -31.456  17.567  1.00  1.00      4S   
ATOM   3449 N    GLY   138      15.093 -31.030  17.425  1.00  1.00      4S   
ATOM   3450 HN   GLY   138      16.024 -31.284  17.687  1.00  0.00      4S   
ATOM   3451 CA   GLY   138      14.980 -29.868  16.565  1.00  1.00      4S   
ATOM   3452 HA1  GLY   138      15.984 -29.502  16.404  1.00  0.00      4S   
ATOM   3453 HA2  GLY   138      14.339 -29.150  17.056  1.00  0.00      4S   
ATOM   3454 C    GLY   138      14.387 -30.196  15.219  1.00  1.00      4S   
ATOM   3455 O    GLY   138      13.643 -29.402  14.649  1.00  1.00      4S   
ATOM   3456 N    ARG   139      14.690 -31.401  14.689  1.00  1.00      4S   
ATOM   3457 HN   ARG   139      15.329 -32.011  15.157  1.00  0.00      4S   
ATOM   3458 CA   ARG   139      14.164 -31.892  13.437  1.00  1.00      4S   
ATOM   3459 HA   ARG   139      14.174 -31.080  12.723  1.00  0.00      4S   
ATOM   3460 CB   ARG   139      15.022 -33.039  12.874  1.00  1.00      4S   
ATOM   3461 HB1  ARG   139      14.518 -33.513  12.003  1.00  0.00      4S   
ATOM   3462 HB2  ARG   139      15.159 -33.813  13.661  1.00  0.00      4S   
ATOM   3463 CG   ARG   139      16.395 -32.538  12.409  1.00  1.00      4S   
ATOM   3464 HG1  ARG   139      16.848 -31.931  13.225  1.00  0.00      4S   
ATOM   3465 HG2  ARG   139      16.263 -31.874  11.526  1.00  0.00      4S   
ATOM   3466 CD   ARG   139      17.337 -33.687  12.061  1.00  1.00      4S   
ATOM   3467 HD1  ARG   139      17.013 -34.211  11.137  1.00  0.00      4S   
ATOM   3468 HD2  ARG   139      17.377 -34.405  12.911  1.00  0.00      4S   
ATOM   3469 NE   ARG   139      18.697 -33.101  11.847  1.00  1.00      4S   
ATOM   3470 HE   ARG   139      18.789 -32.112  11.747  1.00  0.00      4S   
ATOM   3471 CZ   ARG   139      19.828 -33.855  11.914  1.00  1.00      4S   
ATOM   3472 NH1  ARG   139      19.761 -35.203  12.061  1.00  1.00      4S   
ATOM   3473 HH11 ARG   139      18.870 -35.660  12.044  1.00  0.00      4S   
ATOM   3474 HH12 ARG   139      20.596 -35.748  12.097  1.00  0.00      4S   
ATOM   3475 NH2  ARG   139      21.038 -33.244  11.844  1.00  1.00      4S   
ATOM   3476 HH21 ARG   139      21.871 -33.796  11.922  1.00  0.00      4S   
ATOM   3477 HH22 ARG   139      21.092 -32.256  11.700  1.00  0.00      4S   
ATOM   3478 C    ARG   139      12.738 -32.357  13.586  1.00  1.00      4S   
ATOM   3479 O    ARG   139      11.952 -32.242  12.649  1.00  1.00      4S   
ATOM   3480 N    ILE   140      12.337 -32.857  14.782  1.00  1.00      4S   
ATOM   3481 HN   ILE   140      12.984 -32.989  15.531  1.00  0.00      4S   
ATOM   3482 CA   ILE   140      10.951 -33.175  15.074  1.00  1.00      4S   
ATOM   3483 HA   ILE   140      10.570 -33.762  14.250  1.00  0.00      4S   
ATOM   3484 CB   ILE   140      10.768 -34.002  16.347  1.00  1.00      4S   
ATOM   3485 HB   ILE   140      11.287 -33.493  17.189  1.00  0.00      4S   
ATOM   3486 CG2  ILE   140       9.267 -34.135  16.702  1.00  1.00      4S   
ATOM   3487 HG21 ILE   140       8.714 -34.609  15.863  1.00  0.00      4S   
ATOM   3488 HG22 ILE   140       8.812 -33.147  16.919  1.00  0.00      4S   
ATOM   3489 HG23 ILE   140       9.132 -34.759  17.608  1.00  0.00      4S   
ATOM   3490 CG1  ILE   140      11.398 -35.404  16.158  1.00  1.00      4S   
ATOM   3491 HG11 ILE   140      12.426 -35.301  15.754  1.00  0.00      4S   
ATOM   3492 HG12 ILE   140      10.805 -35.966  15.404  1.00  0.00      4S   
ATOM   3493 CD   ILE   140      11.473 -36.223  17.451  1.00  1.00      4S   
ATOM   3494 HD1  ILE   140      10.465 -36.382  17.884  1.00  0.00      4S   
ATOM   3495 HD2  ILE   140      12.102 -35.700  18.202  1.00  0.00      4S   
ATOM   3496 HD3  ILE   140      11.919 -37.220  17.253  1.00  0.00      4S   
ATOM   3497 C    ILE   140      10.149 -31.888  15.116  1.00  1.00      4S   
ATOM   3498 O    ILE   140       9.062 -31.826  14.553  1.00  1.00      4S   
ATOM   3499 N    VAL   141      10.687 -30.802  15.723  1.00  1.00      4S   
ATOM   3500 HN   VAL   141      11.571 -30.863  16.184  1.00  0.00      4S   
ATOM   3501 CA   VAL   141      10.056 -29.492  15.752  1.00  1.00      4S   
ATOM   3502 HA   VAL   141       9.076 -29.615  16.193  1.00  0.00      4S   
ATOM   3503 CB   VAL   141      10.846 -28.493  16.593  1.00  1.00      4S   
ATOM   3504 HB   VAL   141      11.908 -28.482  16.263  1.00  0.00      4S   
ATOM   3505 CG1  VAL   141      10.280 -27.067  16.457  1.00  1.00      4S   
ATOM   3506 HG11 VAL   141       9.210 -27.048  16.752  1.00  0.00      4S   
ATOM   3507 HG12 VAL   141      10.376 -26.677  15.423  1.00  0.00      4S   
ATOM   3508 HG13 VAL   141      10.845 -26.384  17.124  1.00  0.00      4S   
ATOM   3509 CG2  VAL   141      10.788 -28.930  18.070  1.00  1.00      4S   
ATOM   3510 HG21 VAL   141      11.198 -29.946  18.216  1.00  0.00      4S   
ATOM   3511 HG22 VAL   141       9.739 -28.926  18.429  1.00  0.00      4S   
ATOM   3512 HG23 VAL   141      11.376 -28.226  18.696  1.00  0.00      4S   
ATOM   3513 C    VAL   141       9.856 -28.953  14.349  1.00  1.00      4S   
ATOM   3514 O    VAL   141       8.791 -28.431  14.028  1.00  1.00      4S   
ATOM   3515 N    ALA   142      10.871 -29.112  13.469  1.00  1.00      4S   
ATOM   3516 HN   ALA   142      11.736 -29.514  13.763  1.00  0.00      4S   
ATOM   3517 CA   ALA   142      10.825 -28.720  12.078  1.00  1.00      4S   
ATOM   3518 HA   ALA   142      10.618 -27.660  12.041  1.00  0.00      4S   
ATOM   3519 CB   ALA   142      12.177 -28.994  11.407  1.00  1.00      4S   
ATOM   3520 HB1  ALA   142      12.434 -30.064  11.523  1.00  0.00      4S   
ATOM   3521 HB2  ALA   142      12.978 -28.405  11.900  1.00  0.00      4S   
ATOM   3522 HB3  ALA   142      12.159 -28.735  10.327  1.00  0.00      4S   
ATOM   3523 C    ALA   142       9.750 -29.443  11.294  1.00  1.00      4S   
ATOM   3524 O    ALA   142       9.135 -28.861  10.407  1.00  1.00      4S   
ATOM   3525 N    PHE   143       9.482 -30.726  11.629  1.00  1.00      4S   
ATOM   3526 HN   PHE   143      10.027 -31.179  12.332  1.00  0.00      4S   
ATOM   3527 CA   PHE   143       8.429 -31.546  11.062  1.00  1.00      4S   
ATOM   3528 HA   PHE   143       8.524 -31.513   9.986  1.00  0.00      4S   
ATOM   3529 CB   PHE   143       8.621 -33.021  11.527  1.00  1.00      4S   
ATOM   3530 HB1  PHE   143       9.006 -33.039  12.563  1.00  0.00      4S   
ATOM   3531 HB2  PHE   143       9.395 -33.499  10.889  1.00  0.00      4S   
ATOM   3532 CG   PHE   143       7.393 -33.888  11.500  1.00  1.00      4S   
ATOM   3533 CD1  PHE   143       6.960 -34.473  10.304  1.00  1.00      4S   
ATOM   3534 HD1  PHE   143       7.501 -34.275   9.395  1.00  0.00      4S   
ATOM   3535 CE1  PHE   143       5.839 -35.309  10.289  1.00  1.00      4S   
ATOM   3536 HE1  PHE   143       5.524 -35.780   9.369  1.00  0.00      4S   
ATOM   3537 CZ   PHE   143       5.125 -35.530  11.471  1.00  1.00      4S   
ATOM   3538 HZ   PHE   143       4.270 -36.177  11.463  1.00  0.00      4S   
ATOM   3539 CD2  PHE   143       6.655 -34.100  12.678  1.00  1.00      4S   
ATOM   3540 HD2  PHE   143       6.965 -33.630  13.599  1.00  0.00      4S   
ATOM   3541 CE2  PHE   143       5.514 -34.906  12.661  1.00  1.00      4S   
ATOM   3542 HE2  PHE   143       4.941 -35.046  13.565  1.00  0.00      4S   
ATOM   3543 C    PHE   143       7.059 -30.991  11.399  1.00  1.00      4S   
ATOM   3544 O    PHE   143       6.204 -30.884  10.520  1.00  1.00      4S   
ATOM   3545 N    PHE   144       6.824 -30.608  12.676  1.00  1.00      4S   
ATOM   3546 HN   PHE   144       7.521 -30.726  13.381  1.00  0.00      4S   
ATOM   3547 CA   PHE   144       5.581 -30.006  13.113  1.00  1.00      4S   
ATOM   3548 HA   PHE   144       4.774 -30.656  12.811  1.00  0.00      4S   
ATOM   3549 CB   PHE   144       5.536 -29.783  14.644  1.00  1.00      4S   
ATOM   3550 HB1  PHE   144       4.804 -28.995  14.917  1.00  0.00      4S   
ATOM   3551 HB2  PHE   144       6.534 -29.477  15.026  1.00  0.00      4S   
ATOM   3552 CG   PHE   144       5.097 -31.039  15.345  1.00  1.00      4S   
ATOM   3553 CD1  PHE   144       3.729 -31.297  15.544  1.00  1.00      4S   
ATOM   3554 HD1  PHE   144       2.992 -30.602  15.169  1.00  0.00      4S   
ATOM   3555 CE1  PHE   144       3.317 -32.422  16.270  1.00  1.00      4S   
ATOM   3556 HE1  PHE   144       2.274 -32.590  16.470  1.00  0.00      4S   
ATOM   3557 CZ   PHE   144       4.265 -33.318  16.773  1.00  1.00      4S   
ATOM   3558 HZ   PHE   144       3.947 -34.167  17.358  1.00  0.00      4S   
ATOM   3559 CD2  PHE   144       6.034 -31.949  15.857  1.00  1.00      4S   
ATOM   3560 HD2  PHE   144       7.082 -31.746  15.748  1.00  0.00      4S   
ATOM   3561 CE2  PHE   144       5.625 -33.094  16.549  1.00  1.00      4S   
ATOM   3562 HE2  PHE   144       6.357 -33.787  16.934  1.00  0.00      4S   
ATOM   3563 C    PHE   144       5.358 -28.682  12.423  1.00  1.00      4S   
ATOM   3564 O    PHE   144       4.261 -28.413  11.938  1.00  1.00      4S   
ATOM   3565 N    SER   145       6.423 -27.852  12.323  1.00  1.00      4S   
ATOM   3566 HN   SER   145       7.295 -28.116  12.736  1.00  0.00      4S   
ATOM   3567 CA   SER   145       6.432 -26.571  11.647  1.00  1.00      4S   
ATOM   3568 HA   SER   145       5.685 -25.948  12.118  1.00  0.00      4S   
ATOM   3569 CB   SER   145       7.820 -25.893  11.780  1.00  1.00      4S   
ATOM   3570 HB1  SER   145       8.606 -26.552  11.355  1.00  0.00      4S   
ATOM   3571 HB2  SER   145       8.050 -25.735  12.856  1.00  0.00      4S   
ATOM   3572 OG   SER   145       7.884 -24.638  11.113  1.00  1.00      4S   
ATOM   3573 HG1  SER   145       7.383 -24.015  11.657  1.00  0.00      4S   
ATOM   3574 C    SER   145       6.078 -26.711  10.181  1.00  1.00      4S   
ATOM   3575 O    SER   145       5.301 -25.923   9.649  1.00  1.00      4S   
ATOM   3576 N    PHE   146       6.624 -27.741   9.501  1.00  1.00      4S   
ATOM   3577 HN   PHE   146       7.261 -28.364   9.954  1.00  0.00      4S   
ATOM   3578 CA   PHE   146       6.387 -28.025   8.105  1.00  1.00      4S   
ATOM   3579 HA   PHE   146       6.618 -27.125   7.551  1.00  0.00      4S   
ATOM   3580 CB   PHE   146       7.307 -29.182   7.628  1.00  1.00      4S   
ATOM   3581 HB1  PHE   146       7.163 -30.066   8.285  1.00  0.00      4S   
ATOM   3582 HB2  PHE   146       8.367 -28.860   7.713  1.00  0.00      4S   
ATOM   3583 CG   PHE   146       7.079 -29.599   6.197  1.00  1.00      4S   
ATOM   3584 CD1  PHE   146       7.033 -28.653   5.159  1.00  1.00      4S   
ATOM   3585 HD1  PHE   146       7.171 -27.603   5.369  1.00  0.00      4S   
ATOM   3586 CE1  PHE   146       6.805 -29.063   3.841  1.00  1.00      4S   
ATOM   3587 HE1  PHE   146       6.762 -28.333   3.050  1.00  0.00      4S   
ATOM   3588 CZ   PHE   146       6.650 -30.419   3.540  1.00  1.00      4S   
ATOM   3589 HZ   PHE   146       6.495 -30.730   2.518  1.00  0.00      4S   
ATOM   3590 CD2  PHE   146       6.891 -30.958   5.889  1.00  1.00      4S   
ATOM   3591 HD2  PHE   146       6.907 -31.692   6.681  1.00  0.00      4S   
ATOM   3592 CE2  PHE   146       6.685 -31.368   4.567  1.00  1.00      4S   
ATOM   3593 HE2  PHE   146       6.545 -32.414   4.337  1.00  0.00      4S   
ATOM   3594 C    PHE   146       4.930 -28.354   7.870  1.00  1.00      4S   
ATOM   3595 O    PHE   146       4.318 -27.817   6.951  1.00  1.00      4S   
ATOM   3596 N    GLY   147       4.332 -29.208   8.730  1.00  1.00      4S   
ATOM   3597 HN   GLY   147       4.855 -29.642   9.463  1.00  0.00      4S   
ATOM   3598 CA   GLY   147       2.929 -29.550   8.673  1.00  1.00      4S   
ATOM   3599 HA1  GLY   147       2.760 -30.216   9.499  1.00  0.00      4S   
ATOM   3600 HA2  GLY   147       2.725 -29.994   7.708  1.00  0.00      4S   
ATOM   3601 C    GLY   147       2.029 -28.359   8.858  1.00  1.00      4S   
ATOM   3602 O    GLY   147       0.999 -28.244   8.197  1.00  1.00      4S   
ATOM   3603 N    GLY   148       2.430 -27.425   9.753  1.00  1.00      4S   
ATOM   3604 HN   GLY   148       3.256 -27.577  10.296  1.00  0.00      4S   
ATOM   3605 CA   GLY   148       1.751 -26.172  10.003  1.00  1.00      4S   
ATOM   3606 HA1  GLY   148       2.317 -25.662  10.768  1.00  0.00      4S   
ATOM   3607 HA2  GLY   148       0.734 -26.389  10.295  1.00  0.00      4S   
ATOM   3608 C    GLY   148       1.718 -25.294   8.785  1.00  1.00      4S   
ATOM   3609 O    GLY   148       0.687 -24.708   8.470  1.00  1.00      4S   
ATOM   3610 N    ALA   149       2.851 -25.208   8.052  1.00  1.00      4S   
ATOM   3611 HN   ALA   149       3.674 -25.697   8.335  1.00  0.00      4S   
ATOM   3612 CA   ALA   149       2.989 -24.418   6.851  1.00  1.00      4S   
ATOM   3613 HA   ALA   149       2.641 -23.418   7.073  1.00  0.00      4S   
ATOM   3614 CB   ALA   149       4.458 -24.345   6.393  1.00  1.00      4S   
ATOM   3615 HB1  ALA   149       4.858 -25.358   6.181  1.00  0.00      4S   
ATOM   3616 HB2  ALA   149       5.077 -23.887   7.194  1.00  0.00      4S   
ATOM   3617 HB3  ALA   149       4.558 -23.722   5.478  1.00  0.00      4S   
ATOM   3618 C    ALA   149       2.151 -24.968   5.721  1.00  1.00      4S   
ATOM   3619 O    ALA   149       1.553 -24.206   4.964  1.00  1.00      4S   
ATOM   3620 N    LEU   150       2.049 -26.313   5.604  1.00  1.00      4S   
ATOM   3621 HN   LEU   150       2.553 -26.921   6.216  1.00  0.00      4S   
ATOM   3622 CA   LEU   150       1.225 -26.965   4.608  1.00  1.00      4S   
ATOM   3623 HA   LEU   150       1.476 -26.547   3.644  1.00  0.00      4S   
ATOM   3624 CB   LEU   150       1.424 -28.497   4.580  1.00  1.00      4S   
ATOM   3625 HB1  LEU   150       0.674 -28.958   3.899  1.00  0.00      4S   
ATOM   3626 HB2  LEU   150       1.246 -28.900   5.602  1.00  0.00      4S   
ATOM   3627 CG   LEU   150       2.816 -28.965   4.104  1.00  1.00      4S   
ATOM   3628 HG   LEU   150       3.587 -28.485   4.746  1.00  0.00      4S   
ATOM   3629 CD1  LEU   150       2.938 -30.487   4.294  1.00  1.00      4S   
ATOM   3630 HD11 LEU   150       2.176 -31.014   3.683  1.00  0.00      4S   
ATOM   3631 HD12 LEU   150       2.784 -30.754   5.361  1.00  0.00      4S   
ATOM   3632 HD13 LEU   150       3.943 -30.837   3.984  1.00  0.00      4S   
ATOM   3633 CD2  LEU   150       3.115 -28.559   2.648  1.00  1.00      4S   
ATOM   3634 HD21 LEU   150       3.102 -27.456   2.530  1.00  0.00      4S   
ATOM   3635 HD22 LEU   150       2.360 -28.996   1.964  1.00  0.00      4S   
ATOM   3636 HD23 LEU   150       4.119 -28.926   2.345  1.00  0.00      4S   
ATOM   3637 C    LEU   150      -0.241 -26.700   4.846  1.00  1.00      4S   
ATOM   3638 O    LEU   150      -0.991 -26.511   3.893  1.00  1.00      4S   
ATOM   3639 N    CYS   151      -0.680 -26.652   6.126  1.00  1.00      4S   
ATOM   3640 HN   CYS   151      -0.053 -26.818   6.884  1.00  0.00      4S   
ATOM   3641 CA   CYS   151      -2.051 -26.370   6.499  1.00  1.00      4S   
ATOM   3642 HA   CYS   151      -2.697 -27.006   5.908  1.00  0.00      4S   
ATOM   3643 CB   CYS   151      -2.316 -26.633   7.998  1.00  1.00      4S   
ATOM   3644 HB1  CYS   151      -3.297 -26.199   8.289  1.00  0.00      4S   
ATOM   3645 HB2  CYS   151      -1.533 -26.129   8.607  1.00  0.00      4S   
ATOM   3646 SG   CYS   151      -2.345 -28.413   8.355  1.00  1.00      4S   
ATOM   3647 HG1  CYS   151      -1.054 -28.606   8.116  1.00  0.00      4S   
ATOM   3648 C    CYS   151      -2.429 -24.943   6.195  1.00  1.00      4S   
ATOM   3649 O    CYS   151      -3.525 -24.689   5.704  1.00  1.00      4S   
ATOM   3650 N    VAL   152      -1.518 -23.976   6.453  1.00  1.00      4S   
ATOM   3651 HN   VAL   152      -0.637 -24.202   6.866  1.00  0.00      4S   
ATOM   3652 CA   VAL   152      -1.734 -22.567   6.183  1.00  1.00      4S   
ATOM   3653 HA   VAL   152      -2.678 -22.288   6.631  1.00  0.00      4S   
ATOM   3654 CB   VAL   152      -0.640 -21.703   6.799  1.00  1.00      4S   
ATOM   3655 HB   VAL   152       0.357 -22.102   6.505  1.00  0.00      4S   
ATOM   3656 CG1  VAL   152      -0.742 -20.233   6.334  1.00  1.00      4S   
ATOM   3657 HG11 VAL   152      -1.772 -19.854   6.493  1.00  0.00      4S   
ATOM   3658 HG12 VAL   152      -0.488 -20.133   5.257  1.00  0.00      4S   
ATOM   3659 HG13 VAL   152      -0.042 -19.596   6.913  1.00  0.00      4S   
ATOM   3660 CG2  VAL   152      -0.775 -21.795   8.334  1.00  1.00      4S   
ATOM   3661 HG21 VAL   152      -0.848 -22.843   8.683  1.00  0.00      4S   
ATOM   3662 HG22 VAL   152      -1.684 -21.255   8.674  1.00  0.00      4S   
ATOM   3663 HG23 VAL   152       0.113 -21.344   8.817  1.00  0.00      4S   
ATOM   3664 C    VAL   152      -1.859 -22.340   4.692  1.00  1.00      4S   
ATOM   3665 O    VAL   152      -2.783 -21.658   4.255  1.00  1.00      4S   
ATOM   3666 N    GLU   153      -0.970 -22.967   3.879  1.00  1.00      4S   
ATOM   3667 HN   GLU   153      -0.234 -23.519   4.267  1.00  0.00      4S   
ATOM   3668 CA   GLU   153      -1.001 -22.923   2.428  1.00  1.00      4S   
ATOM   3669 HA   GLU   153      -0.936 -21.886   2.129  1.00  0.00      4S   
ATOM   3670 CB   GLU   153       0.171 -23.720   1.798  1.00  1.00      4S   
ATOM   3671 HB1  GLU   153       0.120 -24.773   2.153  1.00  0.00      4S   
ATOM   3672 HB2  GLU   153       1.127 -23.291   2.170  1.00  0.00      4S   
ATOM   3673 CG   GLU   153       0.189 -23.703   0.251  1.00  1.00      4S   
ATOM   3674 HG1  GLU   153       0.391 -22.676  -0.115  1.00  0.00      4S   
ATOM   3675 HG2  GLU   153      -0.798 -24.022  -0.147  1.00  0.00      4S   
ATOM   3676 CD   GLU   153       1.230 -24.662  -0.327  1.00  1.00      4S   
ATOM   3677 OE1  GLU   153       2.221 -24.984   0.378  1.00  1.00      4S   
ATOM   3678 OE2  GLU   153       1.020 -25.094  -1.495  1.00  1.00      4S   
ATOM   3679 C    GLU   153      -2.286 -23.499   1.882  1.00  1.00      4S   
ATOM   3680 O    GLU   153      -2.872 -22.967   0.945  1.00  1.00      4S   
ATOM   3681 N    SER   154      -2.772 -24.610   2.471  1.00  1.00      4S   
ATOM   3682 HN   SER   154      -2.286 -25.036   3.232  1.00  0.00      4S   
ATOM   3683 CA   SER   154      -3.977 -25.279   2.041  1.00  1.00      4S   
ATOM   3684 HA   SER   154      -3.876 -25.501   0.987  1.00  0.00      4S   
ATOM   3685 CB   SER   154      -4.206 -26.590   2.811  1.00  1.00      4S   
ATOM   3686 HB1  SER   154      -5.176 -27.037   2.517  1.00  0.00      4S   
ATOM   3687 HB2  SER   154      -4.213 -26.414   3.907  1.00  0.00      4S   
ATOM   3688 OG   SER   154      -3.183 -27.526   2.499  1.00  1.00      4S   
ATOM   3689 HG1  SER   154      -2.400 -27.243   2.986  1.00  0.00      4S   
ATOM   3690 C    SER   154      -5.190 -24.399   2.204  1.00  1.00      4S   
ATOM   3691 O    SER   154      -5.996 -24.290   1.287  1.00  1.00      4S   
ATOM   3692 N    VAL   155      -5.319 -23.706   3.360  1.00  1.00      4S   
ATOM   3693 HN   VAL   155      -4.650 -23.802   4.095  1.00  0.00      4S   
ATOM   3694 CA   VAL   155      -6.413 -22.793   3.623  1.00  1.00      4S   
ATOM   3695 HA   VAL   155      -7.327 -23.309   3.360  1.00  0.00      4S   
ATOM   3696 CB   VAL   155      -6.512 -22.418   5.099  1.00  1.00      4S   
ATOM   3697 HB   VAL   155      -5.553 -21.967   5.439  1.00  0.00      4S   
ATOM   3698 CG1  VAL   155      -7.656 -21.412   5.339  1.00  1.00      4S   
ATOM   3699 HG11 VAL   155      -8.619 -21.823   4.971  1.00  0.00      4S   
ATOM   3700 HG12 VAL   155      -7.458 -20.448   4.828  1.00  0.00      4S   
ATOM   3701 HG13 VAL   155      -7.756 -21.212   6.426  1.00  0.00      4S   
ATOM   3702 CG2  VAL   155      -6.784 -23.698   5.917  1.00  1.00      4S   
ATOM   3703 HG21 VAL   155      -5.967 -24.437   5.804  1.00  0.00      4S   
ATOM   3704 HG22 VAL   155      -7.733 -24.171   5.586  1.00  0.00      4S   
ATOM   3705 HG23 VAL   155      -6.877 -23.446   6.995  1.00  0.00      4S   
ATOM   3706 C    VAL   155      -6.324 -21.564   2.729  1.00  1.00      4S   
ATOM   3707 O    VAL   155      -7.356 -21.097   2.245  1.00  1.00      4S   
ATOM   3708 N    ASP   156      -5.091 -21.053   2.433  1.00  1.00      4S   
ATOM   3709 HN   ASP   156      -4.271 -21.430   2.862  1.00  0.00      4S   
ATOM   3710 CA   ASP   156      -4.839 -19.963   1.493  1.00  1.00      4S   
ATOM   3711 HA   ASP   156      -5.321 -19.076   1.881  1.00  0.00      4S   
ATOM   3712 CB   ASP   156      -3.322 -19.672   1.224  1.00  1.00      4S   
ATOM   3713 HB1  ASP   156      -3.225 -18.953   0.380  1.00  0.00      4S   
ATOM   3714 HB2  ASP   156      -2.815 -20.608   0.919  1.00  0.00      4S   
ATOM   3715 CG   ASP   156      -2.531 -19.076   2.392  1.00  1.00      4S   
ATOM   3716 OD1  ASP   156      -3.140 -18.668   3.409  1.00  1.00      4S   
ATOM   3717 OD2  ASP   156      -1.279 -18.996   2.264  1.00  1.00      4S   
ATOM   3718 C    ASP   156      -5.436 -20.269   0.128  1.00  1.00      4S   
ATOM   3719 O    ASP   156      -6.091 -19.420  -0.474  1.00  1.00      4S   
ATOM   3720 N    LYS   157      -5.225 -21.513  -0.371  1.00  1.00      4S   
ATOM   3721 HN   LYS   157      -4.703 -22.181   0.158  1.00  0.00      4S   
ATOM   3722 CA   LYS   157      -5.640 -21.956  -1.686  1.00  1.00      4S   
ATOM   3723 HA   LYS   157      -5.592 -21.116  -2.365  1.00  0.00      4S   
ATOM   3724 CB   LYS   157      -4.724 -23.085  -2.219  1.00  1.00      4S   
ATOM   3725 HB1  LYS   157      -5.085 -23.425  -3.216  1.00  0.00      4S   
ATOM   3726 HB2  LYS   157      -4.782 -23.946  -1.516  1.00  0.00      4S   
ATOM   3727 CG   LYS   157      -3.255 -22.668  -2.394  1.00  1.00      4S   
ATOM   3728 HG1  LYS   157      -2.812 -22.462  -1.398  1.00  0.00      4S   
ATOM   3729 HG2  LYS   157      -3.209 -21.723  -2.979  1.00  0.00      4S   
ATOM   3730 CD   LYS   157      -2.389 -23.725  -3.105  1.00  1.00      4S   
ATOM   3731 HD1  LYS   157      -1.325 -23.415  -3.004  1.00  0.00      4S   
ATOM   3732 HD2  LYS   157      -2.644 -23.733  -4.189  1.00  0.00      4S   
ATOM   3733 CE   LYS   157      -2.573 -25.142  -2.548  1.00  1.00      4S   
ATOM   3734 HE1  LYS   157      -3.537 -25.567  -2.895  1.00  0.00      4S   
ATOM   3735 HE2  LYS   157      -2.562 -25.120  -1.438  1.00  0.00      4S   
ATOM   3736 NZ   LYS   157      -1.494 -26.053  -2.991  1.00  1.00      4S   
ATOM   3737 HZ1  LYS   157      -0.579 -25.713  -2.620  1.00  0.00      4S   
ATOM   3738 HZ2  LYS   157      -1.463 -26.092  -4.029  1.00  0.00      4S   
ATOM   3739 HZ3  LYS   157      -1.680 -27.010  -2.614  1.00  0.00      4S   
ATOM   3740 C    LYS   157      -7.051 -22.506  -1.712  1.00  1.00      4S   
ATOM   3741 O    LYS   157      -7.460 -23.080  -2.721  1.00  1.00      4S   
ATOM   3742 N    LYS   158      -7.832 -22.340  -0.616  1.00  1.00      4S   
ATOM   3743 HN   LYS   158      -7.473 -21.862   0.183  1.00  0.00      4S   
ATOM   3744 CA   LYS   158      -9.218 -22.760  -0.507  1.00  1.00      4S   
ATOM   3745 HA   LYS   158      -9.513 -22.488   0.493  1.00  0.00      4S   
ATOM   3746 CB   LYS   158     -10.185 -22.049  -1.493  1.00  1.00      4S   
ATOM   3747 HB1  LYS   158     -11.236 -22.293  -1.223  1.00  0.00      4S   
ATOM   3748 HB2  LYS   158     -10.002 -22.431  -2.522  1.00  0.00      4S   
ATOM   3749 CG   LYS   158     -10.028 -20.520  -1.530  1.00  1.00      4S   
ATOM   3750 HG1  LYS   158     -10.686 -20.119  -2.333  1.00  0.00      4S   
ATOM   3751 HG2  LYS   158      -8.980 -20.267  -1.804  1.00  0.00      4S   
ATOM   3752 CD   LYS   158     -10.388 -19.822  -0.211  1.00  1.00      4S   
ATOM   3753 HD1  LYS   158      -9.819 -20.283   0.626  1.00  0.00      4S   
ATOM   3754 HD2  LYS   158     -11.473 -19.979  -0.020  1.00  0.00      4S   
ATOM   3755 CE   LYS   158     -10.068 -18.324  -0.250  1.00  1.00      4S   
ATOM   3756 HE1  LYS   158     -10.542 -17.848  -1.135  1.00  0.00      4S   
ATOM   3757 HE2  LYS   158      -8.969 -18.166  -0.292  1.00  0.00      4S   
ATOM   3758 NZ   LYS   158     -10.584 -17.646   0.959  1.00  1.00      4S   
ATOM   3759 HZ1  LYS   158     -10.153 -18.069   1.806  1.00  0.00      4S   
ATOM   3760 HZ2  LYS   158     -11.617 -17.759   1.002  1.00  0.00      4S   
ATOM   3761 HZ3  LYS   158     -10.348 -16.634   0.917  1.00  0.00      4S   
ATOM   3762 C    LYS   158      -9.383 -24.258  -0.605  1.00  1.00      4S   
ATOM   3763 O    LYS   158     -10.294 -24.759  -1.263  1.00  1.00      4S   
ATOM   3764 N    MET   159      -8.492 -25.005   0.074  1.00  1.00      4S   
ATOM   3765 HN   MET   159      -7.750 -24.576   0.588  1.00  0.00      4S   
ATOM   3766 CA   MET   159      -8.491 -26.444   0.086  1.00  1.00      4S   
ATOM   3767 HA   MET   159      -9.394 -26.837  -0.362  1.00  0.00      4S   
ATOM   3768 CB   MET   159      -7.249 -27.020  -0.631  1.00  1.00      4S   
ATOM   3769 HB1  MET   159      -7.185 -28.112  -0.436  1.00  0.00      4S   
ATOM   3770 HB2  MET   159      -6.337 -26.537  -0.214  1.00  0.00      4S   
ATOM   3771 CG   MET   159      -7.244 -26.845  -2.160  1.00  1.00      4S   
ATOM   3772 HG1  MET   159      -7.435 -25.779  -2.407  1.00  0.00      4S   
ATOM   3773 HG2  MET   159      -8.083 -27.442  -2.581  1.00  0.00      4S   
ATOM   3774 SD   MET   159      -5.665 -27.373  -2.897  1.00  1.00      4S   
ATOM   3775 CE   MET   159      -6.089 -27.151  -4.647  1.00  1.00      4S   
ATOM   3776 HE1  MET   159      -6.372 -26.098  -4.860  1.00  0.00      4S   
ATOM   3777 HE2  MET   159      -6.939 -27.804  -4.938  1.00  0.00      4S   
ATOM   3778 HE3  MET   159      -5.223 -27.411  -5.295  1.00  0.00      4S   
ATOM   3779 C    MET   159      -8.465 -26.864   1.532  1.00  1.00      4S   
ATOM   3780 O    MET   159      -7.502 -27.463   2.004  1.00  1.00      4S   
ATOM   3781 N    GLN   160      -9.563 -26.575   2.272  1.00  1.00      4S   
ATOM   3782 HN   GLN   160     -10.325 -26.072   1.868  1.00  0.00      4S   
ATOM   3783 CA   GLN   160      -9.732 -26.897   3.675  1.00  1.00      4S   
ATOM   3784 HA   GLN   160      -8.914 -26.430   4.206  1.00  0.00      4S   
ATOM   3785 CB   GLN   160     -11.065 -26.332   4.230  1.00  1.00      4S   
ATOM   3786 HB1  GLN   160     -11.928 -26.815   3.726  1.00  0.00      4S   
ATOM   3787 HB2  GLN   160     -11.094 -25.255   3.946  1.00  0.00      4S   
ATOM   3788 CG   GLN   160     -11.223 -26.381   5.767  1.00  1.00      4S   
ATOM   3789 HG1  GLN   160     -11.965 -25.615   6.078  1.00  0.00      4S   
ATOM   3790 HG2  GLN   160     -10.248 -26.134   6.240  1.00  0.00      4S   
ATOM   3791 CD   GLN   160     -11.726 -27.742   6.266  1.00  1.00      4S   
ATOM   3792 OE1  GLN   160     -12.450 -28.469   5.577  1.00  1.00      4S   
ATOM   3793 NE2  GLN   160     -11.320 -28.095   7.518  1.00  1.00      4S   
ATOM   3794 HE21 GLN   160     -11.596 -28.976   7.898  1.00  0.00      4S   
ATOM   3795 HE22 GLN   160     -10.714 -27.497   8.041  1.00  0.00      4S   
ATOM   3796 C    GLN   160      -9.660 -28.382   3.930  1.00  1.00      4S   
ATOM   3797 O    GLN   160      -9.154 -28.785   4.973  1.00  1.00      4S   
ATOM   3798 N    VAL   161     -10.115 -29.224   2.960  1.00  1.00      4S   
ATOM   3799 HN   VAL   161     -10.519 -28.842   2.130  1.00  0.00      4S   
ATOM   3800 CA   VAL   161     -10.088 -30.681   2.984  1.00  1.00      4S   
ATOM   3801 HA   VAL   161     -10.767 -30.979   3.769  1.00  0.00      4S   
ATOM   3802 CB   VAL   161     -10.597 -31.295   1.668  1.00  1.00      4S   
ATOM   3803 HB   VAL   161     -11.638 -30.924   1.513  1.00  0.00      4S   
ATOM   3804 CG1  VAL   161      -9.768 -30.838   0.446  1.00  1.00      4S   
ATOM   3805 HG11 VAL   161      -8.715 -31.172   0.531  1.00  0.00      4S   
ATOM   3806 HG12 VAL   161      -9.792 -29.734   0.338  1.00  0.00      4S   
ATOM   3807 HG13 VAL   161     -10.194 -31.284  -0.479  1.00  0.00      4S   
ATOM   3808 CG2  VAL   161     -10.682 -32.837   1.751  1.00  1.00      4S   
ATOM   3809 HG21 VAL   161     -11.343 -33.145   2.587  1.00  0.00      4S   
ATOM   3810 HG22 VAL   161      -9.679 -33.289   1.899  1.00  0.00      4S   
ATOM   3811 HG23 VAL   161     -11.100 -33.244   0.806  1.00  0.00      4S   
ATOM   3812 C    VAL   161      -8.720 -31.226   3.348  1.00  1.00      4S   
ATOM   3813 O    VAL   161      -8.599 -32.244   4.023  1.00  1.00      4S   
ATOM   3814 N    LEU   162      -7.643 -30.521   2.952  1.00  1.00      4S   
ATOM   3815 HN   LEU   162      -7.740 -29.664   2.448  1.00  0.00      4S   
ATOM   3816 CA   LEU   162      -6.295 -30.960   3.177  1.00  1.00      4S   
ATOM   3817 HA   LEU   162      -6.245 -32.010   2.926  1.00  0.00      4S   
ATOM   3818 CB   LEU   162      -5.303 -30.194   2.291  1.00  1.00      4S   
ATOM   3819 HB1  LEU   162      -4.272 -30.581   2.453  1.00  0.00      4S   
ATOM   3820 HB2  LEU   162      -5.317 -29.125   2.586  1.00  0.00      4S   
ATOM   3821 CG   LEU   162      -5.623 -30.278   0.786  1.00  1.00      4S   
ATOM   3822 HG   LEU   162      -6.636 -29.846   0.618  1.00  0.00      4S   
ATOM   3823 CD1  LEU   162      -4.633 -29.416  -0.016  1.00  1.00      4S   
ATOM   3824 HD11 LEU   162      -3.592 -29.655   0.274  1.00  0.00      4S   
ATOM   3825 HD12 LEU   162      -4.795 -28.340   0.198  1.00  0.00      4S   
ATOM   3826 HD13 LEU   162      -4.753 -29.588  -1.105  1.00  0.00      4S   
ATOM   3827 CD2  LEU   162      -5.675 -31.730   0.280  1.00  1.00      4S   
ATOM   3828 HD21 LEU   162      -6.484 -32.303   0.778  1.00  0.00      4S   
ATOM   3829 HD22 LEU   162      -4.711 -32.247   0.458  1.00  0.00      4S   
ATOM   3830 HD23 LEU   162      -5.888 -31.727  -0.806  1.00  0.00      4S   
ATOM   3831 C    LEU   162      -5.844 -30.829   4.607  1.00  1.00      4S   
ATOM   3832 O    LEU   162      -4.949 -31.563   5.001  1.00  1.00      4S   
ATOM   3833 N    VAL   163      -6.437 -29.934   5.437  1.00  1.00      4S   
ATOM   3834 HN   VAL   163      -7.186 -29.356   5.120  1.00  0.00      4S   
ATOM   3835 CA   VAL   163      -6.018 -29.722   6.818  1.00  1.00      4S   
ATOM   3836 HA   VAL   163      -4.973 -29.445   6.785  1.00  0.00      4S   
ATOM   3837 CB   VAL   163      -6.774 -28.584   7.502  1.00  1.00      4S   
ATOM   3838 HB   VAL   163      -7.871 -28.756   7.421  1.00  0.00      4S   
ATOM   3839 CG1  VAL   163      -6.409 -28.485   9.002  1.00  1.00      4S   
ATOM   3840 HG11 VAL   163      -5.307 -28.473   9.135  1.00  0.00      4S   
ATOM   3841 HG12 VAL   163      -6.829 -29.339   9.573  1.00  0.00      4S   
ATOM   3842 HG13 VAL   163      -6.826 -27.552   9.435  1.00  0.00      4S   
ATOM   3843 CG2  VAL   163      -6.432 -27.265   6.777  1.00  1.00      4S   
ATOM   3844 HG21 VAL   163      -6.756 -27.290   5.717  1.00  0.00      4S   
ATOM   3845 HG22 VAL   163      -5.337 -27.078   6.813  1.00  0.00      4S   
ATOM   3846 HG23 VAL   163      -6.945 -26.416   7.278  1.00  0.00      4S   
ATOM   3847 C    VAL   163      -6.106 -30.995   7.643  1.00  1.00      4S   
ATOM   3848 O    VAL   163      -5.132 -31.379   8.289  1.00  1.00      4S   
ATOM   3849 N    SER   164      -7.259 -31.705   7.607  1.00  1.00      4S   
ATOM   3850 HN   SER   164      -8.048 -31.386   7.085  1.00  0.00      4S   
ATOM   3851 CA   SER   164      -7.450 -32.939   8.347  1.00  1.00      4S   
ATOM   3852 HA   SER   164      -7.103 -32.771   9.358  1.00  0.00      4S   
ATOM   3853 CB   SER   164      -8.926 -33.390   8.418  1.00  1.00      4S   
ATOM   3854 HB1  SER   164      -9.021 -34.295   9.056  1.00  0.00      4S   
ATOM   3855 HB2  SER   164      -9.312 -33.626   7.404  1.00  0.00      4S   
ATOM   3856 OG   SER   164      -9.730 -32.363   8.986  1.00  1.00      4S   
ATOM   3857 HG1  SER   164      -9.837 -31.706   8.288  1.00  0.00      4S   
ATOM   3858 C    SER   164      -6.639 -34.073   7.762  1.00  1.00      4S   
ATOM   3859 O    SER   164      -6.222 -34.972   8.488  1.00  1.00      4S   
ATOM   3860 N    ARG   165      -6.353 -34.047   6.437  1.00  1.00      4S   
ATOM   3861 HN   ARG   165      -6.694 -33.319   5.846  1.00  0.00      4S   
ATOM   3862 CA   ARG   165      -5.504 -35.035   5.804  1.00  1.00      4S   
ATOM   3863 HA   ARG   165      -5.855 -36.016   6.095  1.00  0.00      4S   
ATOM   3864 CB   ARG   165      -5.491 -34.953   4.270  1.00  1.00      4S   
ATOM   3865 HB1  ARG   165      -4.728 -35.660   3.868  1.00  0.00      4S   
ATOM   3866 HB2  ARG   165      -5.216 -33.930   3.935  1.00  0.00      4S   
ATOM   3867 CG   ARG   165      -6.837 -35.344   3.664  1.00  1.00      4S   
ATOM   3868 HG1  ARG   165      -7.578 -34.543   3.875  1.00  0.00      4S   
ATOM   3869 HG2  ARG   165      -7.194 -36.280   4.153  1.00  0.00      4S   
ATOM   3870 CD   ARG   165      -6.717 -35.579   2.163  1.00  1.00      4S   
ATOM   3871 HD1  ARG   165      -6.058 -36.449   1.949  1.00  0.00      4S   
ATOM   3872 HD2  ARG   165      -6.323 -34.669   1.659  1.00  0.00      4S   
ATOM   3873 NE   ARG   165      -8.086 -35.876   1.655  1.00  1.00      4S   
ATOM   3874 HE   ARG   165      -8.823 -36.056   2.311  1.00  0.00      4S   
ATOM   3875 CZ   ARG   165      -8.391 -35.888   0.330  1.00  1.00      4S   
ATOM   3876 NH1  ARG   165      -7.437 -35.656  -0.605  1.00  1.00      4S   
ATOM   3877 HH11 ARG   165      -6.492 -35.478  -0.322  1.00  0.00      4S   
ATOM   3878 HH12 ARG   165      -7.659 -35.687  -1.580  1.00  0.00      4S   
ATOM   3879 NH2  ARG   165      -9.670 -36.133  -0.054  1.00  1.00      4S   
ATOM   3880 HH21 ARG   165     -10.365 -36.301   0.645  1.00  0.00      4S   
ATOM   3881 HH22 ARG   165      -9.905 -36.146  -1.024  1.00  0.00      4S   
ATOM   3882 C    ARG   165      -4.078 -34.905   6.250  1.00  1.00      4S   
ATOM   3883 O    ARG   165      -3.446 -35.903   6.571  1.00  1.00      4S   
ATOM   3884 N    ILE   166      -3.549 -33.662   6.308  1.00  1.00      4S   
ATOM   3885 HN   ILE   166      -4.092 -32.870   6.028  1.00  0.00      4S   
ATOM   3886 CA   ILE   166      -2.204 -33.353   6.744  1.00  1.00      4S   
ATOM   3887 HA   ILE   166      -1.525 -33.963   6.166  1.00  0.00      4S   
ATOM   3888 CB   ILE   166      -1.851 -31.883   6.518  1.00  1.00      4S   
ATOM   3889 HB   ILE   166      -2.644 -31.255   6.985  1.00  0.00      4S   
ATOM   3890 CG2  ILE   166      -0.495 -31.530   7.175  1.00  1.00      4S   
ATOM   3891 HG21 ILE   166       0.288 -32.248   6.850  1.00  0.00      4S   
ATOM   3892 HG22 ILE   166      -0.570 -31.556   8.282  1.00  0.00      4S   
ATOM   3893 HG23 ILE   166      -0.176 -30.508   6.886  1.00  0.00      4S   
ATOM   3894 CG1  ILE   166      -1.818 -31.560   5.003  1.00  1.00      4S   
ATOM   3895 HG11 ILE   166      -2.633 -32.099   4.477  1.00  0.00      4S   
ATOM   3896 HG12 ILE   166      -0.860 -31.924   4.574  1.00  0.00      4S   
ATOM   3897 CD   ILE   166      -1.982 -30.063   4.717  1.00  1.00      4S   
ATOM   3898 HD1  ILE   166      -1.172 -29.482   5.201  1.00  0.00      4S   
ATOM   3899 HD2  ILE   166      -2.952 -29.697   5.114  1.00  0.00      4S   
ATOM   3900 HD3  ILE   166      -1.954 -29.871   3.623  1.00  0.00      4S   
ATOM   3901 C    ILE   166      -2.047 -33.741   8.197  1.00  1.00      4S   
ATOM   3902 O    ILE   166      -1.023 -34.305   8.571  1.00  1.00      4S   
ATOM   3903 N    ALA   167      -3.084 -33.512   9.039  1.00  1.00      4S   
ATOM   3904 HN   ALA   167      -3.911 -33.050   8.720  1.00  0.00      4S   
ATOM   3905 CA   ALA   167      -3.089 -33.907  10.432  1.00  1.00      4S   
ATOM   3906 HA   ALA   167      -2.224 -33.456  10.894  1.00  0.00      4S   
ATOM   3907 CB   ALA   167      -4.357 -33.426  11.164  1.00  1.00      4S   
ATOM   3908 HB1  ALA   167      -5.270 -33.877  10.723  1.00  0.00      4S   
ATOM   3909 HB2  ALA   167      -4.445 -32.322  11.080  1.00  0.00      4S   
ATOM   3910 HB3  ALA   167      -4.314 -33.688  12.243  1.00  0.00      4S   
ATOM   3911 C    ALA   167      -2.977 -35.408  10.593  1.00  1.00      4S   
ATOM   3912 O    ALA   167      -2.211 -35.895  11.424  1.00  1.00      4S   
ATOM   3913 N    ALA   168      -3.714 -36.177   9.761  1.00  1.00      4S   
ATOM   3914 HN   ALA   168      -4.325 -35.761   9.089  1.00  0.00      4S   
ATOM   3915 CA   ALA   168      -3.690 -37.621   9.758  1.00  1.00      4S   
ATOM   3916 HA   ALA   168      -3.843 -37.954  10.775  1.00  0.00      4S   
ATOM   3917 CB   ALA   168      -4.810 -38.196   8.871  1.00  1.00      4S   
ATOM   3918 HB1  ALA   168      -4.705 -37.849   7.821  1.00  0.00      4S   
ATOM   3919 HB2  ALA   168      -5.798 -37.857   9.251  1.00  0.00      4S   
ATOM   3920 HB3  ALA   168      -4.797 -39.307   8.883  1.00  0.00      4S   
ATOM   3921 C    ALA   168      -2.358 -38.156   9.282  1.00  1.00      4S   
ATOM   3922 O    ALA   168      -1.834 -39.111   9.847  1.00  1.00      4S   
ATOM   3923 N    TRP   169      -1.758 -37.522   8.250  1.00  1.00      4S   
ATOM   3924 HN   TRP   169      -2.211 -36.755   7.796  1.00  0.00      4S   
ATOM   3925 CA   TRP   169      -0.484 -37.900   7.679  1.00  1.00      4S   
ATOM   3926 HA   TRP   169      -0.526 -38.951   7.430  1.00  0.00      4S   
ATOM   3927 CB   TRP   169      -0.160 -37.078   6.414  1.00  1.00      4S   
ATOM   3928 HB1  TRP   169       0.856 -37.341   6.052  1.00  0.00      4S   
ATOM   3929 HB2  TRP   169      -0.155 -35.993   6.654  1.00  0.00      4S   
ATOM   3930 CG   TRP   169      -1.098 -37.312   5.245  1.00  1.00      4S   
ATOM   3931 CD1  TRP   169      -2.025 -38.295   5.030  1.00  1.00      4S   
ATOM   3932 HD1  TRP   169      -2.260 -39.083   5.724  1.00  0.00      4S   
ATOM   3933 NE1  TRP   169      -2.637 -38.122   3.813  1.00  1.00      4S   
ATOM   3934 HE1  TRP   169      -3.347 -38.684   3.447  1.00  0.00      4S   
ATOM   3935 CE2  TRP   169      -2.110 -37.005   3.216  1.00  1.00      4S   
ATOM   3936 CD2  TRP   169      -1.137 -36.468   4.090  1.00  1.00      4S   
ATOM   3937 CE3  TRP   169      -0.437 -35.321   3.773  1.00  1.00      4S   
ATOM   3938 HE3  TRP   169       0.301 -34.891   4.432  1.00  0.00      4S   
ATOM   3939 CZ3  TRP   169      -0.744 -34.693   2.567  1.00  1.00      4S   
ATOM   3940 HZ3  TRP   169      -0.247 -33.767   2.364  1.00  0.00      4S   
ATOM   3941 CZ2  TRP   169      -2.389 -36.395   1.999  1.00  1.00      4S   
ATOM   3942 HZ2  TRP   169      -3.132 -36.791   1.323  1.00  0.00      4S   
ATOM   3943 CH2  TRP   169      -1.694 -35.221   1.680  1.00  1.00      4S   
ATOM   3944 HH2  TRP   169      -1.906 -34.714   0.752  1.00  0.00      4S   
ATOM   3945 C    TRP   169       0.646 -37.703   8.652  1.00  1.00      4S   
ATOM   3946 O    TRP   169       1.545 -38.533   8.740  1.00  1.00      4S   
ATOM   3947 N    MET   170       0.611 -36.602   9.431  1.00  1.00      4S   
ATOM   3948 HN   MET   170      -0.114 -35.923   9.325  1.00  0.00      4S   
ATOM   3949 CA   MET   170       1.595 -36.308  10.445  1.00  1.00      4S   
ATOM   3950 HA   MET   170       2.575 -36.382   9.995  1.00  0.00      4S   
ATOM   3951 CB   MET   170       1.403 -34.899  11.024  1.00  1.00      4S   
ATOM   3952 HB1  MET   170       1.989 -34.782  11.963  1.00  0.00      4S   
ATOM   3953 HB2  MET   170       0.326 -34.769  11.265  1.00  0.00      4S   
ATOM   3954 CG   MET   170       1.831 -33.791  10.057  1.00  1.00      4S   
ATOM   3955 HG1  MET   170       1.378 -33.986   9.062  1.00  0.00      4S   
ATOM   3956 HG2  MET   170       2.934 -33.828   9.925  1.00  0.00      4S   
ATOM   3957 SD   MET   170       1.317 -32.153  10.627  1.00  1.00      4S   
ATOM   3958 CE   MET   170       2.513 -31.974  11.981  1.00  1.00      4S   
ATOM   3959 HE1  MET   170       3.545 -32.192  11.630  1.00  0.00      4S   
ATOM   3960 HE2  MET   170       2.283 -32.663  12.822  1.00  0.00      4S   
ATOM   3961 HE3  MET   170       2.500 -30.937  12.379  1.00  0.00      4S   
ATOM   3962 C    MET   170       1.523 -37.289  11.586  1.00  1.00      4S   
ATOM   3963 O    MET   170       2.552 -37.716  12.101  1.00  1.00      4S   
ATOM   3964 N    ALA   171       0.302 -37.704  11.994  1.00  1.00      4S   
ATOM   3965 HN   ALA   171      -0.532 -37.340  11.584  1.00  0.00      4S   
ATOM   3966 CA   ALA   171       0.117 -38.699  13.027  1.00  1.00      4S   
ATOM   3967 HA   ALA   171       0.659 -38.370  13.904  1.00  0.00      4S   
ATOM   3968 CB   ALA   171      -1.364 -38.870  13.395  1.00  1.00      4S   
ATOM   3969 HB1  ALA   171      -1.960 -39.177  12.511  1.00  0.00      4S   
ATOM   3970 HB2  ALA   171      -1.772 -37.907  13.768  1.00  0.00      4S   
ATOM   3971 HB3  ALA   171      -1.488 -39.631  14.195  1.00  0.00      4S   
ATOM   3972 C    ALA   171       0.674 -40.040  12.604  1.00  1.00      4S   
ATOM   3973 O    ALA   171       1.340 -40.707  13.389  1.00  1.00      4S   
ATOM   3974 N    THR   172       0.454 -40.435  11.326  1.00  1.00      4S   
ATOM   3975 HN   THR   172      -0.098 -39.872  10.713  1.00  0.00      4S   
ATOM   3976 CA   THR   172       0.965 -41.659  10.737  1.00  1.00      4S   
ATOM   3977 HA   THR   172       0.669 -42.477  11.380  1.00  0.00      4S   
ATOM   3978 CB   THR   172       0.401 -41.898   9.343  1.00  1.00      4S   
ATOM   3979 HB   THR   172       0.611 -41.021   8.691  1.00  0.00      4S   
ATOM   3980 OG1  THR   172      -1.008 -42.056   9.436  1.00  1.00      4S   
ATOM   3981 HG1  THR   172      -1.199 -42.888   8.994  1.00  0.00      4S   
ATOM   3982 CG2  THR   172       0.974 -43.166   8.677  1.00  1.00      4S   
ATOM   3983 HG21 THR   172       0.764 -44.065   9.294  1.00  0.00      4S   
ATOM   3984 HG22 THR   172       2.071 -43.087   8.533  1.00  0.00      4S   
ATOM   3985 HG23 THR   172       0.518 -43.309   7.673  1.00  0.00      4S   
ATOM   3986 C    THR   172       2.474 -41.643  10.690  1.00  1.00      4S   
ATOM   3987 O    THR   172       3.110 -42.622  11.070  1.00  1.00      4S   
ATOM   3988 N    TYR   173       3.084 -40.513  10.259  1.00  1.00      4S   
ATOM   3989 HN   TYR   173       2.547 -39.728   9.955  1.00  0.00      4S   
ATOM   3990 CA   TYR   173       4.519 -40.359  10.145  1.00  1.00      4S   
ATOM   3991 HA   TYR   173       4.871 -41.195   9.555  1.00  0.00      4S   
ATOM   3992 CB   TYR   173       4.887 -39.035   9.418  1.00  1.00      4S   
ATOM   3993 HB1  TYR   173       4.720 -38.155  10.074  1.00  0.00      4S   
ATOM   3994 HB2  TYR   173       4.243 -38.927   8.519  1.00  0.00      4S   
ATOM   3995 CG   TYR   173       6.322 -39.046   8.956  1.00  1.00      4S   
ATOM   3996 CD1  TYR   173       7.361 -38.760   9.859  1.00  1.00      4S   
ATOM   3997 HD1  TYR   173       7.131 -38.482  10.877  1.00  0.00      4S   
ATOM   3998 CE1  TYR   173       8.697 -38.877   9.469  1.00  1.00      4S   
ATOM   3999 HE1  TYR   173       9.485 -38.678  10.180  1.00  0.00      4S   
ATOM   4000 CZ   TYR   173       9.007 -39.251   8.160  1.00  1.00      4S   
ATOM   4001 OH   TYR   173      10.353 -39.336   7.773  1.00  1.00      4S   
ATOM   4002 HH   TYR   173      10.374 -39.675   6.869  1.00  0.00      4S   
ATOM   4003 CD2  TYR   173       6.647 -39.395   7.634  1.00  1.00      4S   
ATOM   4004 HD2  TYR   173       5.860 -39.614   6.926  1.00  0.00      4S   
ATOM   4005 CE2  TYR   173       7.986 -39.500   7.236  1.00  1.00      4S   
ATOM   4006 HE2  TYR   173       8.225 -39.771   6.219  1.00  0.00      4S   
ATOM   4007 C    TYR   173       5.183 -40.428  11.508  1.00  1.00      4S   
ATOM   4008 O    TYR   173       6.201 -41.099  11.662  1.00  1.00      4S   
ATOM   4009 N    LEU   174       4.596 -39.762  12.535  1.00  1.00      4S   
ATOM   4010 HN   LEU   174       3.787 -39.198  12.370  1.00  0.00      4S   
ATOM   4011 CA   LEU   174       5.030 -39.816  13.920  1.00  1.00      4S   
ATOM   4012 HA   LEU   174       6.030 -39.414  13.967  1.00  0.00      4S   
ATOM   4013 CB   LEU   174       4.076 -39.053  14.874  1.00  1.00      4S   
ATOM   4014 HB1  LEU   174       3.941 -39.593  15.840  1.00  0.00      4S   
ATOM   4015 HB2  LEU   174       3.075 -39.006  14.393  1.00  0.00      4S   
ATOM   4016 CG   LEU   174       4.506 -37.625  15.253  1.00  1.00      4S   
ATOM   4017 HG   LEU   174       4.678 -37.053  14.315  1.00  0.00      4S   
ATOM   4018 CD1  LEU   174       3.355 -36.963  16.025  1.00  1.00      4S   
ATOM   4019 HD11 LEU   174       3.151 -37.525  16.962  1.00  0.00      4S   
ATOM   4020 HD12 LEU   174       2.433 -36.958  15.407  1.00  0.00      4S   
ATOM   4021 HD13 LEU   174       3.615 -35.921  16.286  1.00  0.00      4S   
ATOM   4022 CD2  LEU   174       5.797 -37.585  16.094  1.00  1.00      4S   
ATOM   4023 HD21 LEU   174       6.652 -38.000  15.529  1.00  0.00      4S   
ATOM   4024 HD22 LEU   174       5.671 -38.183  17.020  1.00  0.00      4S   
ATOM   4025 HD23 LEU   174       6.044 -36.541  16.378  1.00  0.00      4S   
ATOM   4026 C    LEU   174       5.074 -41.234  14.420  1.00  1.00      4S   
ATOM   4027 O    LEU   174       6.103 -41.683  14.911  1.00  1.00      4S   
ATOM   4028 N    ASN   175       3.951 -41.973  14.283  1.00  1.00      4S   
ATOM   4029 HN   ASN   175       3.135 -41.577  13.864  1.00  0.00      4S   
ATOM   4030 CA   ASN   175       3.807 -43.335  14.751  1.00  1.00      4S   
ATOM   4031 HA   ASN   175       3.999 -43.337  15.815  1.00  0.00      4S   
ATOM   4032 CB   ASN   175       2.385 -43.891  14.466  1.00  1.00      4S   
ATOM   4033 HB1  ASN   175       2.337 -44.973  14.716  1.00  0.00      4S   
ATOM   4034 HB2  ASN   175       2.155 -43.765  13.386  1.00  0.00      4S   
ATOM   4035 CG   ASN   175       1.322 -43.167  15.306  1.00  1.00      4S   
ATOM   4036 OD1  ASN   175       1.583 -42.679  16.409  1.00  1.00      4S   
ATOM   4037 ND2  ASN   175       0.068 -43.115  14.767  1.00  1.00      4S   
ATOM   4038 HD21 ASN   175      -0.113 -43.571  13.894  1.00  0.00      4S   
ATOM   4039 HD22 ASN   175      -0.641 -42.582  15.224  1.00  0.00      4S   
ATOM   4040 C    ASN   175       4.820 -44.264  14.108  1.00  1.00      4S   
ATOM   4041 O    ASN   175       5.465 -45.051  14.799  1.00  1.00      4S   
ATOM   4042 N    ASP   176       4.989 -44.175  12.770  1.00  1.00      4S   
ATOM   4043 HN   ASP   176       4.475 -43.511  12.228  1.00  0.00      4S   
ATOM   4044 CA   ASP   176       5.788 -45.105  12.001  1.00  1.00      4S   
ATOM   4045 HA   ASP   176       5.620 -46.099  12.396  1.00  0.00      4S   
ATOM   4046 CB   ASP   176       5.407 -45.090  10.494  1.00  1.00      4S   
ATOM   4047 HB1  ASP   176       6.131 -45.697   9.908  1.00  0.00      4S   
ATOM   4048 HB2  ASP   176       5.434 -44.047  10.114  1.00  0.00      4S   
ATOM   4049 CG   ASP   176       4.011 -45.670  10.236  1.00  1.00      4S   
ATOM   4050 OD1  ASP   176       3.363 -46.181  11.186  1.00  1.00      4S   
ATOM   4051 OD2  ASP   176       3.584 -45.611   9.051  1.00  1.00      4S   
ATOM   4052 C    ASP   176       7.274 -44.838  12.101  1.00  1.00      4S   
ATOM   4053 O    ASP   176       8.054 -45.786  12.172  1.00  1.00      4S   
ATOM   4054 N    HSE   177       7.710 -43.556  12.072  1.00  1.00      4S   
ATOM   4055 HN   HSE   177       7.069 -42.789  12.056  1.00  0.00      4S   
ATOM   4056 CA   HSE   177       9.105 -43.224  11.865  1.00  1.00      4S   
ATOM   4057 HA   HSE   177       9.676 -44.125  11.685  1.00  0.00      4S   
ATOM   4058 CB   HSE   177       9.295 -42.310  10.636  1.00  1.00      4S   
ATOM   4059 HB1  HSE   177      10.370 -42.062  10.495  1.00  0.00      4S   
ATOM   4060 HB2  HSE   177       8.737 -41.362  10.786  1.00  0.00      4S   
ATOM   4061 ND1  HSE   177       9.473 -44.035   8.836  1.00  1.00      4S   
ATOM   4062 CG   HSE   177       8.803 -42.949   9.370  1.00  1.00      4S   
ATOM   4063 CE1  HSE   177       8.791 -44.352   7.754  1.00  1.00      4S   
ATOM   4064 HE1  HSE   177       9.038 -45.167   7.075  1.00  0.00      4S   
ATOM   4065 NE2  HSE   177       7.726 -43.538   7.566  1.00  1.00      4S   
ATOM   4066 HE2  HSE   177       7.076 -43.559   6.799  1.00  0.00      4S   
ATOM   4067 CD2  HSE   177       7.724 -42.637   8.605  1.00  1.00      4S   
ATOM   4068 HD2  HSE   177       6.978 -41.870   8.737  1.00  0.00      4S   
ATOM   4069 C    HSE   177       9.756 -42.532  13.031  1.00  1.00      4S   
ATOM   4070 O    HSE   177      10.981 -42.565  13.118  1.00  1.00      4S   
ATOM   4071 N    LEU   178       8.998 -41.857  13.929  1.00  1.00      4S   
ATOM   4072 HN   LEU   178       8.001 -41.853  13.882  1.00  0.00      4S   
ATOM   4073 CA   LEU   178       9.599 -40.988  14.929  1.00  1.00      4S   
ATOM   4074 HA   LEU   178      10.667 -40.935  14.779  1.00  0.00      4S   
ATOM   4075 CB   LEU   178       9.049 -39.548  14.871  1.00  1.00      4S   
ATOM   4076 HB1  LEU   178       9.558 -38.927  15.643  1.00  0.00      4S   
ATOM   4077 HB2  LEU   178       7.965 -39.569  15.110  1.00  0.00      4S   
ATOM   4078 CG   LEU   178       9.244 -38.862  13.499  1.00  1.00      4S   
ATOM   4079 HG   LEU   178       8.708 -39.469  12.731  1.00  0.00      4S   
ATOM   4080 CD1  LEU   178       8.609 -37.460  13.489  1.00  1.00      4S   
ATOM   4081 HD11 LEU   178       9.005 -36.851  14.329  1.00  0.00      4S   
ATOM   4082 HD12 LEU   178       7.507 -37.534  13.592  1.00  0.00      4S   
ATOM   4083 HD13 LEU   178       8.834 -36.940  12.534  1.00  0.00      4S   
ATOM   4084 CD2  LEU   178      10.725 -38.795  13.080  1.00  1.00      4S   
ATOM   4085 HD21 LEU   178      11.167 -39.809  12.992  1.00  0.00      4S   
ATOM   4086 HD22 LEU   178      11.312 -38.214  13.822  1.00  0.00      4S   
ATOM   4087 HD23 LEU   178      10.819 -38.304  12.091  1.00  0.00      4S   
ATOM   4088 C    LEU   178       9.415 -41.503  16.325  1.00  1.00      4S   
ATOM   4089 O    LEU   178      10.290 -41.297  17.162  1.00  1.00      4S   
ATOM   4090 N    GLU   179       8.289 -42.196  16.615  1.00  1.00      4S   
ATOM   4091 HN   GLU   179       7.579 -42.322  15.924  1.00  0.00      4S   
ATOM   4092 CA   GLU   179       7.986 -42.781  17.906  1.00  1.00      4S   
ATOM   4093 HA   GLU   179       7.904 -41.941  18.582  1.00  0.00      4S   
ATOM   4094 CB   GLU   179       6.625 -43.528  17.932  1.00  1.00      4S   
ATOM   4095 HB1  GLU   179       6.709 -44.476  17.360  1.00  0.00      4S   
ATOM   4096 HB2  GLU   179       5.870 -42.903  17.407  1.00  0.00      4S   
ATOM   4097 CG   GLU   179       6.088 -43.859  19.344  1.00  1.00      4S   
ATOM   4098 HG1  GLU   179       6.832 -44.456  19.912  1.00  0.00      4S   
ATOM   4099 HG2  GLU   179       5.161 -44.463  19.251  1.00  0.00      4S   
ATOM   4100 CD   GLU   179       5.756 -42.594  20.132  1.00  1.00      4S   
ATOM   4101 OE1  GLU   179       5.284 -41.604  19.517  1.00  1.00      4S   
ATOM   4102 OE2  GLU   179       5.955 -42.608  21.374  1.00  1.00      4S   
ATOM   4103 C    GLU   179       9.077 -43.687  18.451  1.00  1.00      4S   
ATOM   4104 O    GLU   179       9.330 -43.572  19.649  1.00  1.00      4S   
ATOM   4105 N    PRO   180       9.793 -44.557  17.716  1.00  1.00      4S   
ATOM   4106 CD   PRO   180       9.491 -44.986  16.345  1.00  1.00      4S   
ATOM   4107 HD1  PRO   180       9.999 -44.285  15.648  1.00  0.00      4S   
ATOM   4108 HD2  PRO   180       8.401 -45.004  16.140  1.00  0.00      4S   
ATOM   4109 CA   PRO   180      10.850 -45.371  18.295  1.00  1.00      4S   
ATOM   4110 HA   PRO   180      10.425 -45.928  19.118  1.00  0.00      4S   
ATOM   4111 CB   PRO   180      11.322 -46.285  17.153  1.00  1.00      4S   
ATOM   4112 HB1  PRO   180      11.639 -47.279  17.526  1.00  0.00      4S   
ATOM   4113 HB2  PRO   180      12.160 -45.822  16.587  1.00  0.00      4S   
ATOM   4114 CG   PRO   180      10.106 -46.377  16.227  1.00  1.00      4S   
ATOM   4115 HG1  PRO   180      10.384 -46.630  15.184  1.00  0.00      4S   
ATOM   4116 HG2  PRO   180       9.391 -47.132  16.620  1.00  0.00      4S   
ATOM   4117 C    PRO   180      11.991 -44.538  18.828  1.00  1.00      4S   
ATOM   4118 O    PRO   180      12.485 -44.856  19.905  1.00  1.00      4S   
ATOM   4119 N    TRP   181      12.396 -43.455  18.119  1.00  1.00      4S   
ATOM   4120 HN   TRP   181      11.989 -43.242  17.233  1.00  0.00      4S   
ATOM   4121 CA   TRP   181      13.442 -42.555  18.556  1.00  1.00      4S   
ATOM   4122 HA   TRP   181      14.302 -43.157  18.817  1.00  0.00      4S   
ATOM   4123 CB   TRP   181      13.855 -41.521  17.473  1.00  1.00      4S   
ATOM   4124 HB1  TRP   181      12.985 -40.880  17.215  1.00  0.00      4S   
ATOM   4125 HB2  TRP   181      14.142 -42.082  16.559  1.00  0.00      4S   
ATOM   4126 CG   TRP   181      15.040 -40.637  17.846  1.00  1.00      4S   
ATOM   4127 CD1  TRP   181      16.371 -40.859  17.627  1.00  1.00      4S   
ATOM   4128 HD1  TRP   181      16.777 -41.720  17.117  1.00  0.00      4S   
ATOM   4129 NE1  TRP   181      17.119 -39.830  18.149  1.00  1.00      4S   
ATOM   4130 HE1  TRP   181      18.089 -39.732  18.083  1.00  0.00      4S   
ATOM   4131 CE2  TRP   181      16.270 -38.927  18.749  1.00  1.00      4S   
ATOM   4132 CD2  TRP   181      14.951 -39.391  18.567  1.00  1.00      4S   
ATOM   4133 CE3  TRP   181      13.865 -38.670  19.059  1.00  1.00      4S   
ATOM   4134 HE3  TRP   181      12.849 -38.989  18.907  1.00  0.00      4S   
ATOM   4135 CZ3  TRP   181      14.122 -37.486  19.762  1.00  1.00      4S   
ATOM   4136 HZ3  TRP   181      13.296 -36.916  20.159  1.00  0.00      4S   
ATOM   4137 CZ2  TRP   181      16.525 -37.751  19.445  1.00  1.00      4S   
ATOM   4138 HZ2  TRP   181      17.529 -37.385  19.595  1.00  0.00      4S   
ATOM   4139 CH2  TRP   181      15.434 -37.034  19.954  1.00  1.00      4S   
ATOM   4140 HH2  TRP   181      15.608 -36.117  20.495  1.00  0.00      4S   
ATOM   4141 C    TRP   181      13.001 -41.809  19.785  1.00  1.00      4S   
ATOM   4142 O    TRP   181      13.771 -41.681  20.730  1.00  1.00      4S   
ATOM   4143 N    ILE   182      11.740 -41.316  19.806  1.00  1.00      4S   
ATOM   4144 HN   ILE   182      11.136 -41.442  19.020  1.00  0.00      4S   
ATOM   4145 CA   ILE   182      11.172 -40.559  20.905  1.00  1.00      4S   
ATOM   4146 HA   ILE   182      11.805 -39.696  21.062  1.00  0.00      4S   
ATOM   4147 CB   ILE   182       9.762 -40.064  20.581  1.00  1.00      4S   
ATOM   4148 HB   ILE   182       9.176 -40.908  20.154  1.00  0.00      4S   
ATOM   4149 CG2  ILE   182       9.028 -39.569  21.849  1.00  1.00      4S   
ATOM   4150 HG21 ILE   182       9.660 -38.843  22.398  1.00  0.00      4S   
ATOM   4151 HG22 ILE   182       8.789 -40.417  22.524  1.00  0.00      4S   
ATOM   4152 HG23 ILE   182       8.072 -39.074  21.585  1.00  0.00      4S   
ATOM   4153 CG1  ILE   182       9.856 -38.947  19.510  1.00  1.00      4S   
ATOM   4154 HG11 ILE   182      10.548 -39.265  18.702  1.00  0.00      4S   
ATOM   4155 HG12 ILE   182      10.293 -38.038  19.979  1.00  0.00      4S   
ATOM   4156 CD   ILE   182       8.516 -38.588  18.861  1.00  1.00      4S   
ATOM   4157 HD1  ILE   182       7.799 -38.205  19.616  1.00  0.00      4S   
ATOM   4158 HD2  ILE   182       8.073 -39.482  18.373  1.00  0.00      4S   
ATOM   4159 HD3  ILE   182       8.659 -37.803  18.089  1.00  0.00      4S   
ATOM   4160 C    ILE   182      11.227 -41.376  22.173  1.00  1.00      4S   
ATOM   4161 O    ILE   182      11.692 -40.884  23.195  1.00  1.00      4S   
ATOM   4162 N    GLN   183      10.828 -42.665  22.115  1.00  1.00      4S   
ATOM   4163 HN   GLN   183      10.485 -43.058  21.263  1.00  0.00      4S   
ATOM   4164 CA   GLN   183      10.853 -43.561  23.249  1.00  1.00      4S   
ATOM   4165 HA   GLN   183      10.331 -43.070  24.058  1.00  0.00      4S   
ATOM   4166 CB   GLN   183      10.137 -44.894  22.930  1.00  1.00      4S   
ATOM   4167 HB1  GLN   183      10.303 -45.628  23.750  1.00  0.00      4S   
ATOM   4168 HB2  GLN   183      10.580 -45.324  22.004  1.00  0.00      4S   
ATOM   4169 CG   GLN   183       8.618 -44.724  22.713  1.00  1.00      4S   
ATOM   4170 HG1  GLN   183       8.190 -45.678  22.340  1.00  0.00      4S   
ATOM   4171 HG2  GLN   183       8.432 -43.937  21.954  1.00  0.00      4S   
ATOM   4172 CD   GLN   183       7.909 -44.353  24.024  1.00  1.00      4S   
ATOM   4173 OE1  GLN   183       8.375 -44.667  25.125  1.00  1.00      4S   
ATOM   4174 NE2  GLN   183       6.733 -43.673  23.894  1.00  1.00      4S   
ATOM   4175 HE21 GLN   183       6.416 -43.394  22.982  1.00  0.00      4S   
ATOM   4176 HE22 GLN   183       6.201 -43.445  24.707  1.00  0.00      4S   
ATOM   4177 C    GLN   183      12.257 -43.842  23.737  1.00  1.00      4S   
ATOM   4178 O    GLN   183      12.492 -43.874  24.943  1.00  1.00      4S   
ATOM   4179 N    GLU   184      13.239 -44.011  22.821  1.00  1.00      4S   
ATOM   4180 HN   GLU   184      13.050 -43.987  21.841  1.00  0.00      4S   
ATOM   4181 CA   GLU   184      14.614 -44.274  23.196  1.00  1.00      4S   
ATOM   4182 HA   GLU   184      14.603 -45.004  23.993  1.00  0.00      4S   
ATOM   4183 CB   GLU   184      15.456 -44.843  22.023  1.00  1.00      4S   
ATOM   4184 HB1  GLU   184      16.526 -44.907  22.324  1.00  0.00      4S   
ATOM   4185 HB2  GLU   184      15.388 -44.151  21.155  1.00  0.00      4S   
ATOM   4186 CG   GLU   184      15.023 -46.251  21.559  1.00  1.00      4S   
ATOM   4187 HG1  GLU   184      15.742 -46.641  20.807  1.00  0.00      4S   
ATOM   4188 HG2  GLU   184      14.027 -46.192  21.082  1.00  0.00      4S   
ATOM   4189 CD   GLU   184      14.942 -47.233  22.727  1.00  1.00      4S   
ATOM   4190 OE1  GLU   184      13.798 -47.618  23.091  1.00  1.00      4S   
ATOM   4191 OE2  GLU   184      16.016 -47.606  23.267  1.00  1.00      4S   
ATOM   4192 C    GLU   184      15.325 -43.056  23.747  1.00  1.00      4S   
ATOM   4193 O    GLU   184      16.344 -43.200  24.415  1.00  1.00      4S   
ATOM   4194 N    ASN   185      14.815 -41.828  23.495  1.00  1.00      4S   
ATOM   4195 HN   ASN   185      13.974 -41.717  22.968  1.00  0.00      4S   
ATOM   4196 CA   ASN   185      15.487 -40.605  23.887  1.00  1.00      4S   
ATOM   4197 HA   ASN   185      16.436 -40.834  24.354  1.00  0.00      4S   
ATOM   4198 CB   ASN   185      15.760 -39.679  22.674  1.00  1.00      4S   
ATOM   4199 HB1  ASN   185      16.085 -38.669  23.003  1.00  0.00      4S   
ATOM   4200 HB2  ASN   185      14.848 -39.570  22.053  1.00  0.00      4S   
ATOM   4201 CG   ASN   185      16.910 -40.265  21.843  1.00  1.00      4S   
ATOM   4202 OD1  ASN   185      18.058 -39.826  21.970  1.00  1.00      4S   
ATOM   4203 ND2  ASN   185      16.594 -41.277  20.988  1.00  1.00      4S   
ATOM   4204 HD21 ASN   185      17.302 -41.684  20.410  1.00  0.00      4S   
ATOM   4205 HD22 ASN   185      15.640 -41.571  20.902  1.00  0.00      4S   
ATOM   4206 C    ASN   185      14.684 -39.875  24.936  1.00  1.00      4S   
ATOM   4207 O    ASN   185      14.788 -38.659  25.077  1.00  1.00      4S   
ATOM   4208 N    GLY   186      13.901 -40.615  25.755  1.00  1.00      4S   
ATOM   4209 HN   GLY   186      13.771 -41.592  25.603  1.00  0.00      4S   
ATOM   4210 CA   GLY   186      13.368 -40.086  26.993  1.00  1.00      4S   
ATOM   4211 HA1  GLY   186      13.983 -39.260  27.316  1.00  0.00      4S   
ATOM   4212 HA2  GLY   186      13.381 -40.899  27.703  1.00  0.00      4S   
ATOM   4213 C    GLY   186      11.948 -39.604  26.891  1.00  1.00      4S   
ATOM   4214 O    GLY   186      11.358 -39.183  27.883  1.00  1.00      4S   
ATOM   4215 N    GLY   187      11.339 -39.648  25.693  1.00  1.00      4S   
ATOM   4216 HN   GLY   187      11.809 -39.992  24.881  1.00  0.00      4S   
ATOM   4217 CA   GLY   187       9.953 -39.289  25.517  1.00  1.00      4S   
ATOM   4218 HA1  GLY   187       9.382 -39.674  26.350  1.00  0.00      4S   
ATOM   4219 HA2  GLY   187       9.642 -39.706  24.573  1.00  0.00      4S   
ATOM   4220 C    GLY   187       9.779 -37.801  25.454  1.00  1.00      4S   
ATOM   4221 O    GLY   187      10.734 -37.032  25.537  1.00  1.00      4S   
ATOM   4222 N    TRP   188       8.512 -37.356  25.328  1.00  1.00      4S   
ATOM   4223 HN   TRP   188       7.753 -38.000  25.244  1.00  0.00      4S   
ATOM   4224 CA   TRP   188       8.150 -35.960  25.269  1.00  1.00      4S   
ATOM   4225 HA   TRP   188       8.798 -35.482  24.547  1.00  0.00      4S   
ATOM   4226 CB   TRP   188       6.683 -35.761  24.837  1.00  1.00      4S   
ATOM   4227 HB1  TRP   188       6.374 -34.715  25.037  1.00  0.00      4S   
ATOM   4228 HB2  TRP   188       6.026 -36.438  25.425  1.00  0.00      4S   
ATOM   4229 CG   TRP   188       6.464 -35.994  23.360  1.00  1.00      4S   
ATOM   4230 CD1  TRP   188       5.885 -37.059  22.737  1.00  1.00      4S   
ATOM   4231 HD1  TRP   188       5.463 -37.911  23.246  1.00  0.00      4S   
ATOM   4232 NE1  TRP   188       5.908 -36.881  21.376  1.00  1.00      4S   
ATOM   4233 HE1  TRP   188       5.590 -37.525  20.708  1.00  0.00      4S   
ATOM   4234 CE2  TRP   188       6.509 -35.679  21.092  1.00  1.00      4S   
ATOM   4235 CD2  TRP   188       6.869 -35.085  22.319  1.00  1.00      4S   
ATOM   4236 CE3  TRP   188       7.494 -33.843  22.357  1.00  1.00      4S   
ATOM   4237 HE3  TRP   188       7.762 -33.373  23.288  1.00  0.00      4S   
ATOM   4238 CZ3  TRP   188       7.758 -33.200  21.139  1.00  1.00      4S   
ATOM   4239 HZ3  TRP   188       8.244 -32.235  21.137  1.00  0.00      4S   
ATOM   4240 CZ2  TRP   188       6.770 -35.044  19.883  1.00  1.00      4S   
ATOM   4241 HZ2  TRP   188       6.494 -35.486  18.938  1.00  0.00      4S   
ATOM   4242 CH2  TRP   188       7.398 -33.791  19.919  1.00  1.00      4S   
ATOM   4243 HH2  TRP   188       7.605 -33.268  18.998  1.00  0.00      4S   
ATOM   4244 C    TRP   188       8.350 -35.250  26.584  1.00  1.00      4S   
ATOM   4245 O    TRP   188       8.499 -34.033  26.602  1.00  1.00      4S   
ATOM   4246 N    ALA   189       8.407 -35.981  27.721  1.00  1.00      4S   
ATOM   4247 HN   ALA   189       8.237 -36.965  27.714  1.00  0.00      4S   
ATOM   4248 CA   ALA   189       8.737 -35.406  29.007  1.00  1.00      4S   
ATOM   4249 HA   ALA   189       8.069 -34.573  29.176  1.00  0.00      4S   
ATOM   4250 CB   ALA   189       8.565 -36.413  30.158  1.00  1.00      4S   
ATOM   4251 HB1  ALA   189       9.225 -37.295  30.019  1.00  0.00      4S   
ATOM   4252 HB2  ALA   189       7.512 -36.766  30.194  1.00  0.00      4S   
ATOM   4253 HB3  ALA   189       8.801 -35.938  31.135  1.00  0.00      4S   
ATOM   4254 C    ALA   189      10.156 -34.878  29.017  1.00  1.00      4S   
ATOM   4255 O    ALA   189      10.417 -33.825  29.589  1.00  1.00      4S   
ATOM   4256 N    THR   190      11.097 -35.569  28.329  1.00  1.00      4S   
ATOM   4257 HN   THR   190      10.872 -36.423  27.865  1.00  0.00      4S   
ATOM   4258 CA   THR   190      12.478 -35.139  28.198  1.00  1.00      4S   
ATOM   4259 HA   THR   190      12.815 -34.819  29.174  1.00  0.00      4S   
ATOM   4260 CB   THR   190      13.376 -36.266  27.730  1.00  1.00      4S   
ATOM   4261 HB   THR   190      12.991 -36.692  26.776  1.00  0.00      4S   
ATOM   4262 OG1  THR   190      13.349 -37.295  28.706  1.00  1.00      4S   
ATOM   4263 HG1  THR   190      13.765 -36.945  29.501  1.00  0.00      4S   
ATOM   4264 CG2  THR   190      14.840 -35.834  27.526  1.00  1.00      4S   
ATOM   4265 HG21 THR   190      15.225 -35.318  28.431  1.00  0.00      4S   
ATOM   4266 HG22 THR   190      14.932 -35.150  26.658  1.00  0.00      4S   
ATOM   4267 HG23 THR   190      15.478 -36.723  27.328  1.00  0.00      4S   
ATOM   4268 C    THR   190      12.585 -33.947  27.277  1.00  1.00      4S   
ATOM   4269 O    THR   190      13.393 -33.054  27.521  1.00  1.00      4S   
ATOM   4270 N    PHE   191      11.729 -33.862  26.228  1.00  1.00      4S   
ATOM   4271 HN   PHE   191      11.096 -34.606  26.026  1.00  0.00      4S   
ATOM   4272 CA   PHE   191      11.618 -32.695  25.371  1.00  1.00      4S   
ATOM   4273 HA   PHE   191      12.593 -32.518  24.938  1.00  0.00      4S   
ATOM   4274 CB   PHE   191      10.601 -32.940  24.220  1.00  1.00      4S   
ATOM   4275 HB1  PHE   191       9.638 -33.298  24.631  1.00  0.00      4S   
ATOM   4276 HB2  PHE   191      10.996 -33.729  23.549  1.00  0.00      4S   
ATOM   4277 CG   PHE   191      10.320 -31.719  23.382  1.00  1.00      4S   
ATOM   4278 CD1  PHE   191      11.214 -31.302  22.386  1.00  1.00      4S   
ATOM   4279 HD1  PHE   191      12.114 -31.869  22.209  1.00  0.00      4S   
ATOM   4280 CE1  PHE   191      10.968 -30.138  21.648  1.00  1.00      4S   
ATOM   4281 HE1  PHE   191      11.672 -29.818  20.894  1.00  0.00      4S   
ATOM   4282 CZ   PHE   191       9.816 -29.384  21.901  1.00  1.00      4S   
ATOM   4283 HZ   PHE   191       9.620 -28.489  21.334  1.00  0.00      4S   
ATOM   4284 CD2  PHE   191       9.169 -30.950  23.630  1.00  1.00      4S   
ATOM   4285 HD2  PHE   191       8.477 -31.252  24.403  1.00  0.00      4S   
ATOM   4286 CE2  PHE   191       8.917 -29.792  22.892  1.00  1.00      4S   
ATOM   4287 HE2  PHE   191       8.029 -29.215  23.091  1.00  0.00      4S   
ATOM   4288 C    PHE   191      11.239 -31.461  26.178  1.00  1.00      4S   
ATOM   4289 O    PHE   191      11.825 -30.400  25.985  1.00  1.00      4S   
ATOM   4290 N    VAL   192      10.270 -31.582  27.117  1.00  1.00      4S   
ATOM   4291 HN   VAL   192       9.795 -32.451  27.246  1.00  0.00      4S   
ATOM   4292 CA   VAL   192       9.828 -30.496  27.973  1.00  1.00      4S   
ATOM   4293 HA   VAL   192       9.607 -29.652  27.333  1.00  0.00      4S   
ATOM   4294 CB   VAL   192       8.561 -30.848  28.746  1.00  1.00      4S   
ATOM   4295 HB   VAL   192       8.711 -31.804  29.295  1.00  0.00      4S   
ATOM   4296 CG1  VAL   192       8.172 -29.750  29.760  1.00  1.00      4S   
ATOM   4297 HG11 VAL   192       8.056 -28.773  29.244  1.00  0.00      4S   
ATOM   4298 HG12 VAL   192       8.932 -29.646  30.561  1.00  0.00      4S   
ATOM   4299 HG13 VAL   192       7.207 -30.009  30.244  1.00  0.00      4S   
ATOM   4300 CG2  VAL   192       7.420 -31.029  27.734  1.00  1.00      4S   
ATOM   4301 HG21 VAL   192       7.637 -31.835  27.008  1.00  0.00      4S   
ATOM   4302 HG22 VAL   192       7.258 -30.087  27.168  1.00  0.00      4S   
ATOM   4303 HG23 VAL   192       6.479 -31.281  28.267  1.00  0.00      4S   
ATOM   4304 C    VAL   192      10.926 -30.062  28.922  1.00  1.00      4S   
ATOM   4305 O    VAL   192      11.086 -28.873  29.179  1.00  1.00      4S   
ATOM   4306 N    GLU   193      11.749 -30.997  29.448  1.00  1.00      4S   
ATOM   4307 HN   GLU   193      11.624 -31.969  29.261  1.00  0.00      4S   
ATOM   4308 CA   GLU   193      12.859 -30.653  30.316  1.00  1.00      4S   
ATOM   4309 HA   GLU   193      12.477 -30.040  31.122  1.00  0.00      4S   
ATOM   4310 CB   GLU   193      13.533 -31.904  30.917  1.00  1.00      4S   
ATOM   4311 HB1  GLU   193      14.435 -31.605  31.499  1.00  0.00      4S   
ATOM   4312 HB2  GLU   193      13.862 -32.561  30.082  1.00  0.00      4S   
ATOM   4313 CG   GLU   193      12.602 -32.683  31.866  1.00  1.00      4S   
ATOM   4314 HG1  GLU   193      11.617 -32.842  31.388  1.00  0.00      4S   
ATOM   4315 HG2  GLU   193      12.440 -32.093  32.792  1.00  0.00      4S   
ATOM   4316 CD   GLU   193      13.174 -34.051  32.233  1.00  1.00      4S   
ATOM   4317 OE1  GLU   193      14.230 -34.439  31.672  1.00  1.00      4S   
ATOM   4318 OE2  GLU   193      12.549 -34.741  33.080  1.00  1.00      4S   
ATOM   4319 C    GLU   193      13.919 -29.861  29.581  1.00  1.00      4S   
ATOM   4320 O    GLU   193      14.519 -28.946  30.140  1.00  1.00      4S   
ATOM   4321 N    LEU   194      14.164 -30.188  28.296  1.00  1.00      4S   
ATOM   4322 HN   LEU   194      13.674 -30.937  27.854  1.00  0.00      4S   
ATOM   4323 CA   LEU   194      15.183 -29.548  27.501  1.00  1.00      4S   
ATOM   4324 HA   LEU   194      16.040 -29.362  28.132  1.00  0.00      4S   
ATOM   4325 CB   LEU   194      15.618 -30.454  26.329  1.00  1.00      4S   
ATOM   4326 HB1  LEU   194      16.279 -29.894  25.631  1.00  0.00      4S   
ATOM   4327 HB2  LEU   194      14.710 -30.764  25.765  1.00  0.00      4S   
ATOM   4328 CG   LEU   194      16.374 -31.725  26.781  1.00  1.00      4S   
ATOM   4329 HG   LEU   194      15.789 -32.208  27.597  1.00  0.00      4S   
ATOM   4330 CD1  LEU   194      16.455 -32.739  25.627  1.00  1.00      4S   
ATOM   4331 HD11 LEU   194      17.018 -32.312  24.771  1.00  0.00      4S   
ATOM   4332 HD12 LEU   194      15.435 -33.015  25.285  1.00  0.00      4S   
ATOM   4333 HD13 LEU   194      16.967 -33.659  25.969  1.00  0.00      4S   
ATOM   4334 CD2  LEU   194      17.771 -31.406  27.349  1.00  1.00      4S   
ATOM   4335 HD21 LEU   194      17.697 -30.746  28.238  1.00  0.00      4S   
ATOM   4336 HD22 LEU   194      18.392 -30.898  26.581  1.00  0.00      4S   
ATOM   4337 HD23 LEU   194      18.283 -32.342  27.658  1.00  0.00      4S   
ATOM   4338 C    LEU   194      14.745 -28.208  26.953  1.00  1.00      4S   
ATOM   4339 O    LEU   194      15.548 -27.278  26.930  1.00  1.00      4S   
ATOM   4340 N    TYR   195      13.483 -28.076  26.475  1.00  1.00      4S   
ATOM   4341 HN   TYR   195      12.828 -28.830  26.519  1.00  0.00      4S   
ATOM   4342 CA   TYR   195      13.072 -26.918  25.699  1.00  1.00      4S   
ATOM   4343 HA   TYR   195      13.879 -26.199  25.659  1.00  0.00      4S   
ATOM   4344 CB   TYR   195      12.689 -27.294  24.248  1.00  1.00      4S   
ATOM   4345 HB1  TYR   195      12.387 -26.396  23.667  1.00  0.00      4S   
ATOM   4346 HB2  TYR   195      11.852 -28.026  24.239  1.00  0.00      4S   
ATOM   4347 CG   TYR   195      13.878 -27.899  23.554  1.00  1.00      4S   
ATOM   4348 CD1  TYR   195      13.930 -29.282  23.330  1.00  1.00      4S   
ATOM   4349 HD1  TYR   195      13.119 -29.906  23.670  1.00  0.00      4S   
ATOM   4350 CE1  TYR   195      15.027 -29.862  22.691  1.00  1.00      4S   
ATOM   4351 HE1  TYR   195      15.050 -30.929  22.538  1.00  0.00      4S   
ATOM   4352 CZ   TYR   195      16.094 -29.064  22.266  1.00  1.00      4S   
ATOM   4353 OH   TYR   195      17.180 -29.679  21.611  1.00  1.00      4S   
ATOM   4354 HH   TYR   195      17.800 -28.993  21.338  1.00  0.00      4S   
ATOM   4355 CD2  TYR   195      14.966 -27.103  23.147  1.00  1.00      4S   
ATOM   4356 HD2  TYR   195      14.951 -26.039  23.334  1.00  0.00      4S   
ATOM   4357 CE2  TYR   195      16.070 -27.682  22.504  1.00  1.00      4S   
ATOM   4358 HE2  TYR   195      16.896 -27.058  22.195  1.00  0.00      4S   
ATOM   4359 C    TYR   195      11.900 -26.182  26.292  1.00  1.00      4S   
ATOM   4360 O    TYR   195      11.556 -25.112  25.801  1.00  1.00      4S   
ATOM   4361 N    GLY   196      11.251 -26.690  27.359  1.00  1.00      4S   
ATOM   4362 HN   GLY   196      11.522 -27.547  27.793  1.00  0.00      4S   
ATOM   4363 CA   GLY   196      10.116 -26.009  27.953  1.00  1.00      4S   
ATOM   4364 HA1  GLY   196       9.646 -26.706  28.630  1.00  0.00      4S   
ATOM   4365 HA2  GLY   196       9.453 -25.693  27.158  1.00  0.00      4S   
ATOM   4366 C    GLY   196      10.527 -24.769  28.764  1.00  1.00      4S   
ATOM   4367 OT1  GLY   196       9.604 -24.026  29.191  1.00  1.00      4S   
ATOM   4368 OT2  GLY   196      11.750 -24.537  28.961  1.00  0.00      4S   
TER 
ATOM   4369 OH2  TIP3  401       6.766   8.552  -6.332  1.00  1.00      5S   
ATOM   4370 H1   TIP3  401       6.108   7.853  -6.374  1.00  1.00      5S   
ATOM   4371 H2   TIP3  401       6.966   8.615  -5.392  1.00  1.00      5S   
ATOM   4372 OH2  TIP3  402       6.054 -14.698  20.311  1.00  1.00      5S   
ATOM   4373 H1   TIP3  402       6.506 -13.884  20.551  1.00  1.00      5S   
ATOM   4374 H2   TIP3  402       5.205 -14.393  19.969  1.00  1.00      5S   
ATOM   4375 OH2  TIP3  403      10.434 -13.888  11.451  1.00  1.00      5S   
ATOM   4376 H1   TIP3  403      10.473 -12.931  11.584  1.00  1.00      5S   
ATOM   4377 H2   TIP3  403      10.383 -14.221  12.348  1.00  1.00      5S   
ATOM   4378 OH2  TIP3  404      26.696  -1.415   6.296  1.00  1.00      5S   
ATOM   4379 H1   TIP3  404      26.391  -0.617   5.857  1.00  1.00      5S   
ATOM   4380 H2   TIP3  404      26.465  -2.125   5.689  1.00  1.00      5S   
ATOM   4381 OH2  TIP3  405       4.691  15.383  20.753  1.00  1.00      5S   
ATOM   4382 H1   TIP3  405       4.163  15.461  21.554  1.00  1.00      5S   
ATOM   4383 H2   TIP3  405       4.607  14.458  20.502  1.00  1.00      5S   
ATOM   4384 OH2  TIP3  406       3.398  11.244  11.768  1.00  1.00      5S   
ATOM   4385 H1   TIP3  406       4.271  10.862  11.904  1.00  1.00      5S   
ATOM   4386 H2   TIP3  406       3.055  10.765  11.005  1.00  1.00      5S   
ATOM   4387 OH2  TIP3  407      14.803  14.532   6.478  1.00  1.00      5S   
ATOM   4388 H1   TIP3  407      15.426  14.453   7.199  1.00  1.00      5S   
ATOM   4389 H2   TIP3  407      14.014  14.097   6.825  1.00  1.00      5S   
ATOM   4390 OH2  TIP3  408       2.003   5.132  30.813  1.00  1.00      5S   
ATOM   4391 H1   TIP3  408       2.304   4.238  31.023  1.00  1.00      5S   
ATOM   4392 H2   TIP3  408       1.376   5.322  31.510  1.00  1.00      5S   
ATOM   4393 OH2  TIP3  409      18.250   7.178  -6.520  1.00  1.00      5S   
ATOM   4394 H1   TIP3  409      18.736   6.414  -6.189  1.00  1.00      5S   
ATOM   4395 H2   TIP3  409      18.901   7.660  -7.030  1.00  1.00      5S   
ATOM   4396 OH2  TIP3  410      10.746 -13.718  21.123  1.00  1.00      5S   
ATOM   4397 H1   TIP3  410      11.077 -13.402  20.273  1.00  1.00      5S   
ATOM   4398 H2   TIP3  410      11.399 -14.361  21.400  1.00  1.00      5S   
ATOM   4399 OH2  TIP3  411       7.124  -7.367  23.601  1.00  1.00      5S   
ATOM   4400 H1   TIP3  411       7.642  -8.013  24.087  1.00  1.00      5S   
ATOM   4401 H2   TIP3  411       6.552  -6.998  24.281  1.00  1.00      5S   
ATOM   4402 OH2  TIP3  412      17.596  -7.162  24.741  1.00  1.00      5S   
ATOM   4403 H1   TIP3  412      17.074  -7.966  24.829  1.00  1.00      5S   
ATOM   4404 H2   TIP3  412      17.242  -6.585  25.417  1.00  1.00      5S   
ATOM   4405 OH2  TIP3  413      21.353   6.516  -0.523  1.00  1.00      5S   
ATOM   4406 H1   TIP3  413      20.634   6.097  -1.006  1.00  1.00      5S   
ATOM   4407 H2   TIP3  413      22.099   5.937  -0.679  1.00  1.00      5S   
ATOM   4408 OH2  TIP3  414      -3.840   0.908   7.814  1.00  1.00      5S   
ATOM   4409 H1   TIP3  414      -4.006   1.848   7.678  1.00  1.00      5S   
ATOM   4410 H2   TIP3  414      -4.694   0.522   7.617  1.00  1.00      5S   
ATOM   4411 OH2  TIP3  415      -1.437   0.166  21.213  1.00  1.00      5S   
ATOM   4412 H1   TIP3  415      -2.222   0.092  21.757  1.00  1.00      5S   
ATOM   4413 H2   TIP3  415      -0.982  -0.672  21.347  1.00  1.00      5S   
ATOM   4414 OH2  TIP3  416       3.153  15.858  23.165  1.00  1.00      5S   
ATOM   4415 H1   TIP3  416       2.318  15.374  23.127  1.00  1.00      5S   
ATOM   4416 H2   TIP3  416       3.088  16.351  23.983  1.00  1.00      5S   
ATOM   4417 OH2  TIP3  417      -1.628  -2.149   1.289  1.00  1.00      5S   
ATOM   4418 H1   TIP3  417      -1.351  -3.024   1.021  1.00  1.00      5S   
ATOM   4419 H2   TIP3  417      -0.869  -1.591   1.071  1.00  1.00      5S   
ATOM   4420 OH2  TIP3  418      -0.144 -11.168  20.362  1.00  1.00      5S   
ATOM   4421 H1   TIP3  418       0.467 -11.865  20.086  1.00  1.00      5S   
ATOM   4422 H2   TIP3  418       0.047 -11.054  21.293  1.00  1.00      5S   
ATOM   4423 OH2  TIP3  419      11.787  13.805   2.670  1.00  1.00      5S   
ATOM   4424 H1   TIP3  419      11.642  14.014   3.595  1.00  1.00      5S   
ATOM   4425 H2   TIP3  419      11.311  12.973   2.549  1.00  1.00      5S   
ATOM   4426 OH2  TIP3  420      16.159   1.859  -6.011  1.00  1.00      5S   
ATOM   4427 H1   TIP3  420      15.855   2.458  -6.693  1.00  1.00      5S   
ATOM   4428 H2   TIP3  420      15.654   1.056  -6.153  1.00  1.00      5S   
ATOM   4429 OH2  TIP3  421       7.333  -8.843  26.028  1.00  1.00      5S   
ATOM   4430 H1   TIP3  421       7.942  -9.591  25.970  1.00  1.00      5S   
ATOM   4431 H2   TIP3  421       6.944  -8.911  26.902  1.00  1.00      5S   
ATOM   4432 OH2  TIP3  422      14.418   5.963  22.202  1.00  1.00      5S   
ATOM   4433 H1   TIP3  422      14.095   5.503  21.424  1.00  1.00      5S   
ATOM   4434 H2   TIP3  422      15.146   6.496  21.872  1.00  1.00      5S   
ATOM   4435 OH2  TIP3  423      15.904   5.598  -5.186  1.00  1.00      5S   
ATOM   4436 H1   TIP3  423      16.264   6.417  -5.534  1.00  1.00      5S   
ATOM   4437 H2   TIP3  423      15.048   5.848  -4.820  1.00  1.00      5S   
ATOM   4438 OH2  TIP3  424      11.314  -5.395  28.779  1.00  1.00      5S   
ATOM   4439 H1   TIP3  424      11.551  -4.889  27.996  1.00  1.00      5S   
ATOM   4440 H2   TIP3  424      10.771  -6.116  28.440  1.00  1.00      5S   
ATOM   4441 OH2  TIP3  425       2.924  -9.426   4.400  1.00  1.00      5S   
ATOM   4442 H1   TIP3  425       1.975  -9.377   4.544  1.00  1.00      5S   
ATOM   4443 H2   TIP3  425       3.105  -8.655   3.861  1.00  1.00      5S   
ATOM   4444 OH2  TIP3  426      12.342  -8.875  16.533  1.00  1.00      5S   
ATOM   4445 H1   TIP3  426      12.043  -9.647  17.024  1.00  1.00      5S   
ATOM   4446 H2   TIP3  426      12.239  -8.158  17.159  1.00  1.00      5S   
ATOM   4447 OH2  TIP3  427      -1.664   2.699   8.605  1.00  1.00      5S   
ATOM   4448 H1   TIP3  427      -2.202   1.949   8.341  1.00  1.00      5S   
ATOM   4449 H2   TIP3  427      -0.760   2.388   8.495  1.00  1.00      5S   
ATOM   4450 OH2  TIP3  428      31.190  -4.099   3.372  1.00  1.00      5S   
ATOM   4451 H1   TIP3  428      30.513  -3.883   4.022  1.00  1.00      5S   
ATOM   4452 H2   TIP3  428      31.980  -4.234   3.897  1.00  1.00      5S   
ATOM   4453 OH2  TIP3  429      20.401 -16.975   6.159  1.00  1.00      5S   
ATOM   4454 H1   TIP3  429      21.334 -16.892   6.380  1.00  1.00      5S   
ATOM   4455 H2   TIP3  429      20.402 -17.578   5.412  1.00  1.00      5S   
ATOM   4456 OH2  TIP3  430      16.436  10.989  -0.804  1.00  1.00      5S   
ATOM   4457 H1   TIP3  430      17.221  11.476  -0.556  1.00  1.00      5S   
ATOM   4458 H2   TIP3  430      15.804  11.672  -1.054  1.00  1.00      5S   
ATOM   4459 OH2  TIP3  431      24.171   3.783  10.200  1.00  1.00      5S   
ATOM   4460 H1   TIP3  431      23.403   3.752  10.774  1.00  1.00      5S   
ATOM   4461 H2   TIP3  431      23.824   3.540   9.337  1.00  1.00      5S   
ATOM   4462 OH2  TIP3  432      30.712  -8.768  11.566  1.00  1.00      5S   
ATOM   4463 H1   TIP3  432      31.122  -7.907  11.472  1.00  1.00      5S   
ATOM   4464 H2   TIP3  432      31.426  -9.335  11.864  1.00  1.00      5S   
ATOM   4465 OH2  TIP3  433      18.947   9.035   6.171  1.00  1.00      5S   
ATOM   4466 H1   TIP3  433      18.726   9.776   5.599  1.00  1.00      5S   
ATOM   4467 H2   TIP3  433      18.491   9.225   6.996  1.00  1.00      5S   
ATOM   4468 OH2  TIP3  434       4.568   7.442  -2.839  1.00  1.00      5S   
ATOM   4469 H1   TIP3  434       4.284   7.077  -3.678  1.00  1.00      5S   
ATOM   4470 H2   TIP3  434       5.440   7.801  -3.024  1.00  1.00      5S   
ATOM   4471 OH2  TIP3  435      18.546  12.623   8.921  1.00  1.00      5S   
ATOM   4472 H1   TIP3  435      18.096  12.374   9.732  1.00  1.00      5S   
ATOM   4473 H2   TIP3  435      18.666  13.570   9.009  1.00  1.00      5S   
ATOM   4474 OH2  TIP3  436      11.131  13.929   5.636  1.00  1.00      5S   
ATOM   4475 H1   TIP3  436      11.989  13.842   6.060  1.00  1.00      5S   
ATOM   4476 H2   TIP3  436      10.888  13.020   5.420  1.00  1.00      5S   
ATOM   4477 OH2  TIP3  437      14.321 -10.579   4.339  1.00  1.00      5S   
ATOM   4478 H1   TIP3  437      14.624  -9.666   4.358  1.00  1.00      5S   
ATOM   4479 H2   TIP3  437      14.315 -10.800   3.407  1.00  1.00      5S   
ATOM   4480 OH2  TIP3  438      12.423  -8.543  10.371  1.00  1.00      5S   
ATOM   4481 H1   TIP3  438      11.822  -8.818  11.075  1.00  1.00      5S   
ATOM   4482 H2   TIP3  438      12.086  -7.683  10.102  1.00  1.00      5S   
ATOM   4483 OH2  TIP3  439       6.918   2.855  33.318  1.00  1.00      5S   
ATOM   4484 H1   TIP3  439       6.858   3.486  34.034  1.00  1.00      5S   
ATOM   4485 H2   TIP3  439       6.000   2.754  33.034  1.00  1.00      5S   
ATOM   4486 OH2  TIP3  440      13.842   9.753  21.692  1.00  1.00      5S   
ATOM   4487 H1   TIP3  440      13.802   9.435  22.597  1.00  1.00      5S   
ATOM   4488 H2   TIP3  440      13.077   9.334  21.284  1.00  1.00      5S   
ATOM   4489 OH2  TIP3  441      -3.370 -13.780  13.667  1.00  1.00      5S   
ATOM   4490 H1   TIP3  441      -2.480 -13.445  13.514  1.00  1.00      5S   
ATOM   4491 H2   TIP3  441      -3.745 -13.847  12.789  1.00  1.00      5S   
ATOM   4492 OH2  TIP3  442       4.615  11.872  14.813  1.00  1.00      5S   
ATOM   4493 H1   TIP3  442       3.825  12.161  14.358  1.00  1.00      5S   
ATOM   4494 H2   TIP3  442       5.094  11.373  14.145  1.00  1.00      5S   
ATOM   4495 OH2  TIP3  443       4.952  13.421   9.623  1.00  1.00      5S   
ATOM   4496 H1   TIP3  443       5.608  12.795   9.301  1.00  1.00      5S   
ATOM   4497 H2   TIP3  443       5.127  14.211   9.109  1.00  1.00      5S   
ATOM   4498 OH2  TIP3  444       4.122   8.943   7.712  1.00  1.00      5S   
ATOM   4499 H1   TIP3  444       4.128   9.248   6.804  1.00  1.00      5S   
ATOM   4500 H2   TIP3  444       4.878   8.350   7.764  1.00  1.00      5S   
ATOM   4501 OH2  TIP3  445      22.295  -0.207  20.672  1.00  1.00      5S   
ATOM   4502 H1   TIP3  445      22.756   0.639  20.720  1.00  1.00      5S   
ATOM   4503 H2   TIP3  445      21.537  -0.028  20.109  1.00  1.00      5S   
ATOM   4504 OH2  TIP3  446      -5.719  -9.494   5.568  1.00  1.00      5S   
ATOM   4505 H1   TIP3  446      -5.894  -9.535   4.628  1.00  1.00      5S   
ATOM   4506 H2   TIP3  446      -4.873  -9.042   5.628  1.00  1.00      5S   
ATOM   4507 OH2  TIP3  447       6.448  10.938  26.887  1.00  1.00      5S   
ATOM   4508 H1   TIP3  447       6.320  10.020  27.130  1.00  1.00      5S   
ATOM   4509 H2   TIP3  447       5.809  11.091  26.184  1.00  1.00      5S   
ATOM   4510 OH2  TIP3  448      15.245  10.238  24.176  1.00  1.00      5S   
ATOM   4511 H1   TIP3  448      15.674  10.988  24.587  1.00  1.00      5S   
ATOM   4512 H2   TIP3  448      15.015  10.551  23.298  1.00  1.00      5S   
ATOM   4513 OH2  TIP3  449      20.022   9.067  10.357  1.00  1.00      5S   
ATOM   4514 H1   TIP3  449      19.637   9.862   9.986  1.00  1.00      5S   
ATOM   4515 H2   TIP3  449      19.514   8.361   9.946  1.00  1.00      5S   
ATOM   4516 OH2  TIP3  450       2.845 -13.418   9.844  1.00  1.00      5S   
ATOM   4517 H1   TIP3  450       3.499 -13.499  10.545  1.00  1.00      5S   
ATOM   4518 H2   TIP3  450       2.029 -13.749  10.235  1.00  1.00      5S   
ATOM   4519 OH2  TIP3  451      15.513  -3.494  19.924  1.00  1.00      5S   
ATOM   4520 H1   TIP3  451      15.099  -3.941  20.664  1.00  1.00      5S   
ATOM   4521 H2   TIP3  451      16.446  -3.716  20.016  1.00  1.00      5S   
ATOM   4522 OH2  TIP3  452       8.253   1.004  31.593  1.00  1.00      5S   
ATOM   4523 H1   TIP3  452       7.860   0.194  31.934  1.00  1.00      5S   
ATOM   4524 H2   TIP3  452       7.806   1.699  32.086  1.00  1.00      5S   
ATOM   4525 OH2  TIP3  453      27.160   4.318   2.621  1.00  1.00      5S   
ATOM   4526 H1   TIP3  453      27.567   5.136   2.908  1.00  1.00      5S   
ATOM   4527 H2   TIP3  453      27.042   3.816   3.429  1.00  1.00      5S   
ATOM   4528 OH2  TIP3  454      10.928 -13.357   8.444  1.00  1.00      5S   
ATOM   4529 H1   TIP3  454      11.254 -12.480   8.670  1.00  1.00      5S   
ATOM   4530 H2   TIP3  454      10.931 -13.365   7.486  1.00  1.00      5S   
ATOM   4531 OH2  TIP3  455      16.826 -10.852  23.202  1.00  1.00      5S   
ATOM   4532 H1   TIP3  455      16.448 -10.424  23.976  1.00  1.00      5S   
ATOM   4533 H2   TIP3  455      16.427 -11.723  23.191  1.00  1.00      5S   
ATOM   4534 OH2  TIP3  456      -2.965  -7.932   2.611  1.00  1.00      5S   
ATOM   4535 H1   TIP3  456      -2.016  -8.021   2.519  1.00  1.00      5S   
ATOM   4536 H2   TIP3  456      -3.122  -8.055   3.552  1.00  1.00      5S   
ATOM   4537 OH2  TIP3  457       0.511   4.547  24.519  1.00  1.00      5S   
ATOM   4538 H1   TIP3  457       1.285   4.917  24.950  1.00  1.00      5S   
ATOM   4539 H2   TIP3  457      -0.137   4.465  25.227  1.00  1.00      5S   
ATOM   4540 OH2  TIP3  458      15.829   9.035  15.491  1.00  1.00      5S   
ATOM   4541 H1   TIP3  458      15.471   8.303  14.989  1.00  1.00      5S   
ATOM   4542 H2   TIP3  458      15.066   9.408  15.947  1.00  1.00      5S   
ATOM   4543 OH2  TIP3  459      -6.087   3.576  11.936  1.00  1.00      5S   
ATOM   4544 H1   TIP3  459      -6.351   3.425  11.026  1.00  1.00      5S   
ATOM   4545 H2   TIP3  459      -5.710   4.459  11.921  1.00  1.00      5S   
ATOM   4546 OH2  TIP3  460      11.753  14.638  16.298  1.00  1.00      5S   
ATOM   4547 H1   TIP3  460      12.212  13.885  16.684  1.00  1.00      5S   
ATOM   4548 H2   TIP3  460      11.518  14.344  15.414  1.00  1.00      5S   
ATOM   4549 OH2  TIP3  461      19.259 -12.795  17.564  1.00  1.00      5S   
ATOM   4550 H1   TIP3  461      19.069 -12.101  16.925  1.00  1.00      5S   
ATOM   4551 H2   TIP3  461      19.873 -12.385  18.185  1.00  1.00      5S   
ATOM   4552 OH2  TIP3  462      21.290   2.757  -1.144  1.00  1.00      5S   
ATOM   4553 H1   TIP3  462      20.683   3.443  -1.438  1.00  1.00      5S   
ATOM   4554 H2   TIP3  462      21.116   2.020  -1.737  1.00  1.00      5S   
ATOM   4555 OH2  TIP3  463       0.138   1.630  30.270  1.00  1.00      5S   
ATOM   4556 H1   TIP3  463       0.891   2.080  30.670  1.00  1.00      5S   
ATOM   4557 H2   TIP3  463       0.258   0.717  30.528  1.00  1.00      5S   
ATOM   4558 OH2  TIP3  464      10.907   6.151  -5.582  1.00  1.00      5S   
ATOM   4559 H1   TIP3  464      10.430   6.340  -6.391  1.00  1.00      5S   
ATOM   4560 H2   TIP3  464      10.330   5.553  -5.098  1.00  1.00      5S   
ATOM   4561 OH2  TIP3  465      -5.738  -0.878  14.309  1.00  1.00      5S   
ATOM   4562 H1   TIP3  465      -6.232  -0.054  14.270  1.00  1.00      5S   
ATOM   4563 H2   TIP3  465      -6.382  -1.551  14.087  1.00  1.00      5S   
ATOM   4564 OH2  TIP3  466      -1.003   9.391  13.926  1.00  1.00      5S   
ATOM   4565 H1   TIP3  466      -1.663   9.861  13.410  1.00  1.00      5S   
ATOM   4566 H2   TIP3  466      -0.269  10.011  13.996  1.00  1.00      5S   
ATOM   4567 OH2  TIP3  467      -3.265   7.033  14.895  1.00  1.00      5S   
ATOM   4568 H1   TIP3  467      -3.200   7.829  15.426  1.00  1.00      5S   
ATOM   4569 H2   TIP3  467      -2.498   6.519  15.162  1.00  1.00      5S   
ATOM   4570 OH2  TIP3  468      26.362  -9.634   8.050  1.00  1.00      5S   
ATOM   4571 H1   TIP3  468      26.995  -8.917   8.089  1.00  1.00      5S   
ATOM   4572 H2   TIP3  468      26.123  -9.776   8.971  1.00  1.00      5S   
ATOM   4573 OH2  TIP3  469      -4.121 -14.437  16.405  1.00  1.00      5S   
ATOM   4574 H1   TIP3  469      -3.987 -14.530  15.456  1.00  1.00      5S   
ATOM   4575 H2   TIP3  469      -4.059 -13.493  16.553  1.00  1.00      5S   
ATOM   4576 OH2  TIP3  470       9.589   4.336  -3.455  1.00  1.00      5S   
ATOM   4577 H1   TIP3  470       9.731   4.321  -2.505  1.00  1.00      5S   
ATOM   4578 H2   TIP3  470       8.657   4.113  -3.554  1.00  1.00      5S   
ATOM   4579 OH2  TIP3  471      22.332   1.890  23.843  1.00  1.00      5S   
ATOM   4580 H1   TIP3  471      22.817   2.038  23.024  1.00  1.00      5S   
ATOM   4581 H2   TIP3  471      21.859   2.717  23.983  1.00  1.00      5S   
ATOM   4582 OH2  TIP3  472       0.767  16.610  21.097  1.00  1.00      5S   
ATOM   4583 H1   TIP3  472       1.679  16.846  21.271  1.00  1.00      5S   
ATOM   4584 H2   TIP3  472       0.563  15.968  21.786  1.00  1.00      5S   
ATOM   4585 OH2  TIP3  473       9.138  16.142   9.620  1.00  1.00      5S   
ATOM   4586 H1   TIP3  473       8.998  15.387  10.199  1.00  1.00      5S   
ATOM   4587 H2   TIP3  473       9.184  15.760   8.740  1.00  1.00      5S   
ATOM   4588 OH2  TIP3  474       1.737  -8.508  -0.600  1.00  1.00      5S   
ATOM   4589 H1   TIP3  474       0.934  -9.008  -0.744  1.00  1.00      5S   
ATOM   4590 H2   TIP3  474       2.442  -9.142  -0.738  1.00  1.00      5S   
ATOM   4591 OH2  TIP3  475      19.678   9.072   0.172  1.00  1.00      5S   
ATOM   4592 H1   TIP3  475      20.305   8.362   0.012  1.00  1.00      5S   
ATOM   4593 H2   TIP3  475      20.093   9.607   0.849  1.00  1.00      5S   
ATOM   4594 OH2  TIP3  476       7.806 -12.749  21.411  1.00  1.00      5S   
ATOM   4595 H1   TIP3  476       8.052 -13.617  21.734  1.00  1.00      5S   
ATOM   4596 H2   TIP3  476       8.586 -12.216  21.570  1.00  1.00      5S   
ATOM   4597 OH2  TIP3  477      10.044  10.941  21.125  1.00  1.00      5S   
ATOM   4598 H1   TIP3  477      10.419  10.866  20.247  1.00  1.00      5S   
ATOM   4599 H2   TIP3  477       9.416  11.661  21.039  1.00  1.00      5S   
ATOM   4600 OH2  TIP3  478      18.253   3.040  23.128  1.00  1.00      5S   
ATOM   4601 H1   TIP3  478      18.178   3.644  22.383  1.00  1.00      5S   
ATOM   4602 H2   TIP3  478      17.487   2.472  23.035  1.00  1.00      5S   
ATOM   4603 OH2  TIP3  479      -0.929  -0.687  18.384  1.00  1.00      5S   
ATOM   4604 H1   TIP3  479      -1.059  -0.158  19.174  1.00  1.00      5S   
ATOM   4605 H2   TIP3  479      -1.082  -1.586  18.676  1.00  1.00      5S   
ATOM   4606 OH2  TIP3  480      10.146   6.768  27.661  1.00  1.00      5S   
ATOM   4607 H1   TIP3  480      10.482   7.050  26.806  1.00  1.00      5S   
ATOM   4608 H2   TIP3  480      10.926   6.519  28.156  1.00  1.00      5S   
ATOM   4609 OH2  TIP3  481       4.589 -12.991   7.283  1.00  1.00      5S   
ATOM   4610 H1   TIP3  481       4.707 -12.461   6.492  1.00  1.00      5S   
ATOM   4611 H2   TIP3  481       3.820 -12.617   7.717  1.00  1.00      5S   
ATOM   4612 OH2  TIP3  482      10.667   7.618  24.795  1.00  1.00      5S   
ATOM   4613 H1   TIP3  482      10.292   8.444  24.468  1.00  1.00      5S   
ATOM   4614 H2   TIP3  482      11.596   7.676  24.544  1.00  1.00      5S   
ATOM   4615 OH2  TIP3  483      -2.486  10.962  23.599  1.00  1.00      5S   
ATOM   4616 H1   TIP3  483      -1.674  10.567  23.919  1.00  1.00      5S   
ATOM   4617 H2   TIP3  483      -2.273  11.900  23.536  1.00  1.00      5S   
ATOM   4618 OH2  TIP3  484      21.921  -9.126  19.721  1.00  1.00      5S   
ATOM   4619 H1   TIP3  484      22.235  -8.223  19.660  1.00  1.00      5S   
ATOM   4620 H2   TIP3  484      21.701  -9.355  18.817  1.00  1.00      5S   
ATOM   4621 OH2  TIP3  485      14.362  17.418  12.871  1.00  1.00      5S   
ATOM   4622 H1   TIP3  485      14.017  17.795  12.062  1.00  1.00      5S   
ATOM   4623 H2   TIP3  485      14.274  16.469  12.746  1.00  1.00      5S   
ATOM   4624 OH2  TIP3  486      16.483 -17.763  10.698  1.00  1.00      5S   
ATOM   4625 H1   TIP3  486      16.976 -17.200  11.301  1.00  1.00      5S   
ATOM   4626 H2   TIP3  486      17.086 -18.497  10.532  1.00  1.00      5S   
ATOM   4627 OH2  TIP3  487      18.771  -5.206  -0.767  1.00  1.00      5S   
ATOM   4628 H1   TIP3  487      19.424  -4.736  -1.287  1.00  1.00      5S   
ATOM   4629 H2   TIP3  487      17.938  -4.831  -1.061  1.00  1.00      5S   
ATOM   4630 OH2  TIP3  488      28.314  -7.343  10.763  1.00  1.00      5S   
ATOM   4631 H1   TIP3  488      28.557  -6.547  11.242  1.00  1.00      5S   
ATOM   4632 H2   TIP3  488      29.040  -7.948  10.940  1.00  1.00      5S   
ATOM   4633 OH2  TIP3  489      -4.545   3.299  15.176  1.00  1.00      5S   
ATOM   4634 H1   TIP3  489      -4.111   3.968  14.646  1.00  1.00      5S   
ATOM   4635 H2   TIP3  489      -5.289   3.011  14.644  1.00  1.00      5S   
ATOM   4636 OH2  TIP3  490      28.638  -3.815   0.265  1.00  1.00      5S   
ATOM   4637 H1   TIP3  490      28.568  -4.731  -0.005  1.00  1.00      5S   
ATOM   4638 H2   TIP3  490      29.330  -3.812   0.929  1.00  1.00      5S   
ATOM   4639 OH2  TIP3  491       9.839  -7.597  27.769  1.00  1.00      5S   
ATOM   4640 H1   TIP3  491       9.879  -8.367  27.199  1.00  1.00      5S   
ATOM   4641 H2   TIP3  491       8.989  -7.682  28.217  1.00  1.00      5S   
ATOM   4642 OH2  TIP3  492      -3.980  -1.404   9.851  1.00  1.00      5S   
ATOM   4643 H1   TIP3  492      -3.852  -0.784   9.130  1.00  1.00      5S   
ATOM   4644 H2   TIP3  492      -3.724  -2.251   9.484  1.00  1.00      5S   
ATOM   4645 OH2  TIP3  493      -0.822   2.621  20.043  1.00  1.00      5S   
ATOM   4646 H1   TIP3  493      -1.682   2.981  19.799  1.00  1.00      5S   
ATOM   4647 H2   TIP3  493      -1.035   1.775  20.452  1.00  1.00      5S   
ATOM   4648 OH2  TIP3  494       6.054  -4.158  31.626  1.00  1.00      5S   
ATOM   4649 H1   TIP3  494       6.481  -5.000  31.460  1.00  1.00      5S   
ATOM   4650 H2   TIP3  494       5.922  -3.790  30.748  1.00  1.00      5S   
ATOM   4651 OH2  TIP3  495      16.189  14.692   9.377  1.00  1.00      5S   
ATOM   4652 H1   TIP3  495      15.537  14.707  10.082  1.00  1.00      5S   
ATOM   4653 H2   TIP3  495      15.823  15.294   8.728  1.00  1.00      5S   
ATOM   4654 OH2  TIP3  496      -1.415  10.812  19.265  1.00  1.00      5S   
ATOM   4655 H1   TIP3  496      -1.532  11.501  19.920  1.00  1.00      5S   
ATOM   4656 H2   TIP3  496      -0.774  10.215  19.665  1.00  1.00      5S   
ATOM   4657 OH2  TIP3  497      24.268   6.759  16.736  1.00  1.00      5S   
ATOM   4658 H1   TIP3  497      25.113   6.623  17.164  1.00  1.00      5S   
ATOM   4659 H2   TIP3  497      24.243   6.092  16.050  1.00  1.00      5S   
ATOM   4660 OH2  TIP3  498      11.761 -10.632   8.543  1.00  1.00      5S   
ATOM   4661 H1   TIP3  498      12.548 -10.899   8.054  1.00  1.00      5S   
ATOM   4662 H2   TIP3  498      12.016  -9.801   8.957  1.00  1.00      5S   
ATOM   4663 OH2  TIP3  499      18.262  10.294  14.554  1.00  1.00      5S   
ATOM   4664 H1   TIP3  499      18.371  10.357  13.603  1.00  1.00      5S   
ATOM   4665 H2   TIP3  499      17.414   9.848  14.660  1.00  1.00      5S   
ATOM   4666 OH2  TIP3  500      15.927  -4.972  -0.795  1.00  1.00      5S   
ATOM   4667 H1   TIP3  500      15.064  -5.313  -0.537  1.00  1.00      5S   
ATOM   4668 H2   TIP3  500      16.536  -5.573  -0.360  1.00  1.00      5S   
ATOM   4669 OH2  TIP3  501      20.325   4.278  13.432  1.00  1.00      5S   
ATOM   4670 H1   TIP3  501      19.871   4.158  12.595  1.00  1.00      5S   
ATOM   4671 H2   TIP3  501      21.258   4.206  13.210  1.00  1.00      5S   
ATOM   4672 OH2  TIP3  502      31.690 -12.418  10.096  1.00  1.00      5S   
ATOM   4673 H1   TIP3  502      31.017 -12.071  10.687  1.00  1.00      5S   
ATOM   4674 H2   TIP3  502      31.506 -13.356  10.053  1.00  1.00      5S   
ATOM   4675 OH2  TIP3  503      -2.695  15.889  21.926  1.00  1.00      5S   
ATOM   4676 H1   TIP3  503      -1.872  16.270  21.618  1.00  1.00      5S   
ATOM   4677 H2   TIP3  503      -2.420  15.149  22.475  1.00  1.00      5S   
ATOM   4678 OH2  TIP3  504      -1.084   4.649  22.151  1.00  1.00      5S   
ATOM   4679 H1   TIP3  504      -0.840   3.903  21.596  1.00  1.00      5S   
ATOM   4680 H2   TIP3  504      -0.522   4.561  22.927  1.00  1.00      5S   
ATOM   4681 OH2  TIP3  505      -0.332   9.649   8.093  1.00  1.00      5S   
ATOM   4682 H1   TIP3  505      -0.375   8.694   8.011  1.00  1.00      5S   
ATOM   4683 H2   TIP3  505      -1.101   9.964   7.618  1.00  1.00      5S   
ATOM   4684 OH2  TIP3  506      -2.595   9.576  16.850  1.00  1.00      5S   
ATOM   4685 H1   TIP3  506      -2.224   9.997  17.631  1.00  1.00      5S   
ATOM   4686 H2   TIP3  506      -2.444  10.214  16.151  1.00  1.00      5S   
ATOM   4687 OH2  TIP3  507      -2.838   7.143  18.939  1.00  1.00      5S   
ATOM   4688 H1   TIP3  507      -2.809   8.101  18.958  1.00  1.00      5S   
ATOM   4689 H2   TIP3  507      -2.905   6.888  19.858  1.00  1.00      5S   
ATOM   4690 OH2  TIP3  508      20.300 -19.031   8.219  1.00  1.00      5S   
ATOM   4691 H1   TIP3  508      21.176 -19.286   7.928  1.00  1.00      5S   
ATOM   4692 H2   TIP3  508      20.124 -18.217   7.738  1.00  1.00      5S   
ATOM   4693 OH2  TIP3  509      26.484  -2.571  17.131  1.00  1.00      5S   
ATOM   4694 H1   TIP3  509      27.262  -2.068  16.889  1.00  1.00      5S   
ATOM   4695 H2   TIP3  509      26.626  -3.422  16.706  1.00  1.00      5S   
ATOM   4696 OH2  TIP3  510      23.221 -17.434   6.004  1.00  1.00      5S   
ATOM   4697 H1   TIP3  510      23.811 -17.643   5.279  1.00  1.00      5S   
ATOM   4698 H2   TIP3  510      23.790 -17.063   6.681  1.00  1.00      5S   
ATOM   4699 OH2  TIP3  511      11.426   8.386  21.239  1.00  1.00      5S   
ATOM   4700 H1   TIP3  511      10.930   7.596  21.457  1.00  1.00      5S   
ATOM   4701 H2   TIP3  511      10.800   9.105  21.369  1.00  1.00      5S   
ATOM   4702 OH2  TIP3  512      13.051  -9.491   1.047  1.00  1.00      5S   
ATOM   4703 H1   TIP3  512      12.314 -10.079   1.220  1.00  1.00      5S   
ATOM   4704 H2   TIP3  512      13.763 -10.073   0.767  1.00  1.00      5S   
ATOM   4705 OH2  TIP3  513      15.556   7.953  25.895  1.00  1.00      5S   
ATOM   4706 H1   TIP3  513      15.598   8.819  25.477  1.00  1.00      5S   
ATOM   4707 H2   TIP3  513      16.224   7.987  26.579  1.00  1.00      5S   
ATOM   4708 OH2  TIP3  514      23.219  -3.486  12.617  1.00  1.00      5S   
ATOM   4709 H1   TIP3  514      22.914  -3.583  13.520  1.00  1.00      5S   
ATOM   4710 H2   TIP3  514      23.964  -4.084  12.556  1.00  1.00      5S   
ATOM   4711 OH2  TIP3  515      23.989  -3.594  18.504  1.00  1.00      5S   
ATOM   4712 H1   TIP3  515      23.684  -3.928  17.659  1.00  1.00      5S   
ATOM   4713 H2   TIP3  515      24.790  -3.109  18.286  1.00  1.00      5S   
ATOM   4714 OH2  TIP3  516       2.736  -8.168  24.009  1.00  1.00      5S   
ATOM   4715 H1   TIP3  516       3.189  -7.691  24.705  1.00  1.00      5S   
ATOM   4716 H2   TIP3  516       3.440  -8.418  23.402  1.00  1.00      5S   
ATOM   4717 OH2  TIP3  517      13.339   7.806  24.079  1.00  1.00      5S   
ATOM   4718 H1   TIP3  517      14.019   7.953  24.743  1.00  1.00      5S   
ATOM   4719 H2   TIP3  517      13.704   7.116  23.515  1.00  1.00      5S   
ATOM   4720 OH2  TIP3  518       8.133 -11.118   4.391  1.00  1.00      5S   
ATOM   4721 H1   TIP3  518       8.133 -10.936   3.449  1.00  1.00      5S   
ATOM   4722 H2   TIP3  518       7.212 -11.005   4.645  1.00  1.00      5S   
ATOM   4723 OH2  TIP3  519      24.541  12.418  20.673  1.00  1.00      5S   
ATOM   4724 H1   TIP3  519      24.702  13.171  21.244  1.00  1.00      5S   
ATOM   4725 H2   TIP3  519      25.190  12.507  19.975  1.00  1.00      5S   
ATOM   4726 OH2  TIP3  520      17.264  12.932  11.540  1.00  1.00      5S   
ATOM   4727 H1   TIP3  520      16.751  13.286  12.268  1.00  1.00      5S   
ATOM   4728 H2   TIP3  520      16.979  13.458  10.788  1.00  1.00      5S   
ATOM   4729 OH2  TIP3  521       6.488  15.513   7.738  1.00  1.00      5S   
ATOM   4730 H1   TIP3  521       6.822  15.797   8.590  1.00  1.00      5S   
ATOM   4731 H2   TIP3  521       7.269  15.521   7.175  1.00  1.00      5S   
ATOM   4732 OH2  TIP3  522       5.014  -8.760  22.355  1.00  1.00      5S   
ATOM   4733 H1   TIP3  522       5.502  -9.249  21.693  1.00  1.00      5S   
ATOM   4734 H2   TIP3  522       5.697  -8.267  22.825  1.00  1.00      5S   
ATOM   4735 OH2  TIP3  523      24.790  -0.402  23.862  1.00  1.00      5S   
ATOM   4736 H1   TIP3  523      25.580  -0.932  23.743  1.00  1.00      5S   
ATOM   4737 H2   TIP3  523      24.790   0.190  23.107  1.00  1.00      5S   
ATOM   4738 OH2  TIP3  524       5.415 -10.512   4.665  1.00  1.00      5S   
ATOM   4739 H1   TIP3  524       5.701  -9.941   3.949  1.00  1.00      5S   
ATOM   4740 H2   TIP3  524       4.472 -10.321   4.732  1.00  1.00      5S   
ATOM   4741 OH2  TIP3  525      24.321  -0.720  30.813  1.00  1.00      5S   
ATOM   4742 H1   TIP3  525      23.966  -0.688  31.702  1.00  1.00      5S   
ATOM   4743 H2   TIP3  525      25.242  -0.955  30.938  1.00  1.00      5S   
ATOM   4744 OH2  TIP3  526       9.553  10.055  23.847  1.00  1.00      5S   
ATOM   4745 H1   TIP3  526       9.043  10.730  24.296  1.00  1.00      5S   
ATOM   4746 H2   TIP3  526       9.704  10.416  22.967  1.00  1.00      5S   
ATOM   4747 OH2  TIP3  527      -7.211   1.777  14.024  1.00  1.00      5S   
ATOM   4748 H1   TIP3  527      -7.102   2.468  13.365  1.00  1.00      5S   
ATOM   4749 H2   TIP3  527      -8.016   2.015  14.486  1.00  1.00      5S   
ATOM   4750 OH2  TIP3  528      13.825  -6.484   0.351  1.00  1.00      5S   
ATOM   4751 H1   TIP3  528      12.952  -6.192   0.614  1.00  1.00      5S   
ATOM   4752 H2   TIP3  528      13.785  -7.442   0.425  1.00  1.00      5S   
ATOM   4753 OH2  TIP3  529      20.621   4.090  24.632  1.00  1.00      5S   
ATOM   4754 H1   TIP3  529      20.521   4.971  24.994  1.00  1.00      5S   
ATOM   4755 H2   TIP3  529      19.791   3.920  24.176  1.00  1.00      5S   
ATOM   4756 OH2  TIP3  530       0.891  12.786  17.867  1.00  1.00      5S   
ATOM   4757 H1   TIP3  530       0.225  12.219  18.260  1.00  1.00      5S   
ATOM   4758 H2   TIP3  530       1.165  13.364  18.580  1.00  1.00      5S   
ATOM   4759 OH2  TIP3  531       7.189  -1.346  32.814  1.00  1.00      5S   
ATOM   4760 H1   TIP3  531       7.524  -2.206  33.068  1.00  1.00      5S   
ATOM   4761 H2   TIP3  531       6.249  -1.400  33.008  1.00  1.00      5S   
ATOM   4762 OH2  TIP3  532      20.987 -11.824  19.556  1.00  1.00      5S   
ATOM   4763 H1   TIP3  532      21.361 -12.481  20.144  1.00  1.00      5S   
ATOM   4764 H2   TIP3  532      21.414 -11.002  19.816  1.00  1.00      5S   
ATOM   4765 OH2  TIP3  533       4.828   6.350  -6.521  1.00  1.00      5S   
ATOM   4766 H1   TIP3  533       4.976   6.206  -7.457  1.00  1.00      5S   
ATOM   4767 H2   TIP3  533       4.126   5.738  -6.297  1.00  1.00      5S   
ATOM   4768 OH2  TIP3  534       9.189  15.630   6.764  1.00  1.00      5S   
ATOM   4769 H1   TIP3  534       9.740  14.923   6.408  1.00  1.00      5S   
ATOM   4770 H2   TIP3  534       9.760  16.399   6.727  1.00  1.00      5S   
ATOM   4771 OH2  TIP3  535       2.347   9.530   9.782  1.00  1.00      5S   
ATOM   4772 H1   TIP3  535       3.008   9.380   9.097  1.00  1.00      5S   
ATOM   4773 H2   TIP3  535       1.516   9.332   9.345  1.00  1.00      5S   
ATOM   4774 OH2  TIP3  536       4.590  -2.339  33.572  1.00  1.00      5S   
ATOM   4775 H1   TIP3  536       3.734  -2.669  33.846  1.00  1.00      5S   
ATOM   4776 H2   TIP3  536       4.933  -3.025  32.991  1.00  1.00      5S   
ATOM   4777 OH2  TIP3  537      18.436  11.255   4.350  1.00  1.00      5S   
ATOM   4778 H1   TIP3  537      18.513  11.712   3.512  1.00  1.00      5S   
ATOM   4779 H2   TIP3  537      17.978  11.876   4.917  1.00  1.00      5S   
ATOM   4780 OH2  TIP3  538      21.935   7.618  11.965  1.00  1.00      5S   
ATOM   4781 H1   TIP3  538      21.679   6.726  11.733  1.00  1.00      5S   
ATOM   4782 H2   TIP3  538      21.365   8.178  11.427  1.00  1.00      5S   
ATOM   4783 OH2  TIP3  539      -3.563  10.220  12.507  1.00  1.00      5S   
ATOM   4784 H1   TIP3  539      -4.157  10.736  11.961  1.00  1.00      5S   
ATOM   4785 H2   TIP3  539      -4.109   9.509  12.846  1.00  1.00      5S   
ATOM   4786 OH2  TIP3  540       6.786   3.749  -3.628  1.00  1.00      5S   
ATOM   4787 H1   TIP3  540       6.636   2.837  -3.881  1.00  1.00      5S   
ATOM   4788 H2   TIP3  540       5.909   4.130  -3.583  1.00  1.00      5S   
ATOM   4789 OH2  TIP3  541      13.536  -6.825  30.104  1.00  1.00      5S   
ATOM   4790 H1   TIP3  541      13.219  -7.724  30.019  1.00  1.00      5S   
ATOM   4791 H2   TIP3  541      12.828  -6.290  29.732  1.00  1.00      5S   
ATOM   4792 OH2  TIP3  542      13.884 -11.670   6.995  1.00  1.00      5S   
ATOM   4793 H1   TIP3  542      14.600 -12.287   6.846  1.00  1.00      5S   
ATOM   4794 H2   TIP3  542      13.834 -11.179   6.168  1.00  1.00      5S   
ATOM   4795 OH2  TIP3  543      -3.327   3.912  19.338  1.00  1.00      5S   
ATOM   4796 H1   TIP3  543      -4.265   3.869  19.147  1.00  1.00      5S   
ATOM   4797 H2   TIP3  543      -3.092   4.823  19.152  1.00  1.00      5S   
ATOM   4798 OH2  TIP3  544      23.154   4.139  12.973  1.00  1.00      5S   
ATOM   4799 H1   TIP3  544      23.313   4.225  13.913  1.00  1.00      5S   
ATOM   4800 H2   TIP3  544      24.033   4.093  12.590  1.00  1.00      5S   
ATOM   4801 OH2  TIP3  545      -1.336   4.184  26.660  1.00  1.00      5S   
ATOM   4802 H1   TIP3  545      -0.882   4.137  27.503  1.00  1.00      5S   
ATOM   4803 H2   TIP3  545      -2.258   4.045  26.878  1.00  1.00      5S   
ATOM   4804 OH2  TIP3  546       1.136  11.326  14.175  1.00  1.00      5S   
ATOM   4805 H1   TIP3  546       1.311  12.090  14.725  1.00  1.00      5S   
ATOM   4806 H2   TIP3  546       1.778  11.386  13.463  1.00  1.00      5S   
ATOM   4807 OH2  TIP3  547       9.717  -9.480 -13.626  1.00  1.00      5S   
ATOM   4808 H1   TIP3  547       9.715  -8.522 -13.628  1.00  1.00      5S   
ATOM   4809 H2   TIP3  547       9.716  -9.721 -14.553  1.00  1.00      5S   
ATOM   4810 OH2  TIP3  548      11.005 -17.325  20.537  1.00  1.00      5S   
ATOM   4811 H1   TIP3  548      10.444 -18.072  20.771  1.00  1.00      5S   
ATOM   4812 H2   TIP3  548      11.778 -17.732  20.124  1.00  1.00      5S   
ATOM   4813 OH2  TIP3  549      20.523 -32.798   8.103  1.00  1.00      5S   
ATOM   4814 H1   TIP3  549      20.672 -33.742   7.971  1.00  1.00      5S   
ATOM   4815 H2   TIP3  549      21.380 -32.429   7.887  1.00  1.00      5S   
ATOM   4816 OH2  TIP3  550     -10.516 -33.930   5.023  1.00  1.00      5S   
ATOM   4817 H1   TIP3  550      -9.834 -33.362   4.646  1.00  1.00      5S   
ATOM   4818 H2   TIP3  550     -10.857 -33.423   5.760  1.00  1.00      5S   
ATOM   4819 OH2  TIP3  551      -9.973 -30.780   6.633  1.00  1.00      5S   
ATOM   4820 H1   TIP3  551      -9.567 -30.031   6.182  1.00  1.00      5S   
ATOM   4821 H2   TIP3  551     -10.859 -30.805   6.269  1.00  1.00      5S   
ATOM   4822 OH2  TIP3  552       9.862 -24.609  23.749  1.00  1.00      5S   
ATOM   4823 H1   TIP3  552       9.147 -25.244  23.644  1.00  1.00      5S   
ATOM   4824 H2   TIP3  552      10.303 -24.872  24.563  1.00  1.00      5S   
ATOM   4825 OH2  TIP3  553      12.042 -39.757  -2.478  1.00  1.00      5S   
ATOM   4826 H1   TIP3  553      11.151 -40.033  -2.716  1.00  1.00      5S   
ATOM   4827 H2   TIP3  553      12.586 -40.096  -3.187  1.00  1.00      5S   
ATOM   4828 OH2  TIP3  554      18.846 -44.350  24.677  1.00  1.00      5S   
ATOM   4829 H1   TIP3  554      18.558 -45.225  24.959  1.00  1.00      5S   
ATOM   4830 H2   TIP3  554      18.017 -43.888  24.515  1.00  1.00      5S   
ATOM   4831 OH2  TIP3  555       6.272 -18.357  11.289  1.00  1.00      5S   
ATOM   4832 H1   TIP3  555       7.091 -17.971  11.607  1.00  1.00      5S   
ATOM   4833 H2   TIP3  555       6.201 -19.185  11.786  1.00  1.00      5S   
ATOM   4834 OH2  TIP3  556      -5.196 -28.973  22.916  1.00  1.00      5S   
ATOM   4835 H1   TIP3  556      -5.694 -28.283  23.365  1.00  1.00      5S   
ATOM   4836 H2   TIP3  556      -4.553 -28.482  22.388  1.00  1.00      5S   
ATOM   4837 OH2  TIP3  557       5.731 -46.205   6.378  1.00  1.00      5S   
ATOM   4838 H1   TIP3  557       5.822 -45.345   5.949  1.00  1.00      5S   
ATOM   4839 H2   TIP3  557       5.534 -45.988   7.292  1.00  1.00      5S   
ATOM   4840 OH2  TIP3  558      19.186 -28.281  20.137  1.00  1.00      5S   
ATOM   4841 H1   TIP3  558      19.587 -27.479  20.475  1.00  1.00      5S   
ATOM   4842 H2   TIP3  558      19.632 -28.430  19.304  1.00  1.00      5S   
ATOM   4843 OH2  TIP3  559      20.080 -41.533   7.992  1.00  1.00      5S   
ATOM   4844 H1   TIP3  559      19.235 -41.364   8.407  1.00  1.00      5S   
ATOM   4845 H2   TIP3  559      20.206 -40.777   7.410  1.00  1.00      5S   
ATOM   4846 OH2  TIP3  560      10.769 -33.868  34.994  1.00  1.00      5S   
ATOM   4847 H1   TIP3  560      10.161 -33.597  34.306  1.00  1.00      5S   
ATOM   4848 H2   TIP3  560      11.508 -34.245  34.501  1.00  1.00      5S   
ATOM   4849 OH2  TIP3  561      14.527 -37.135  31.308  1.00  1.00      5S   
ATOM   4850 H1   TIP3  561      14.363 -36.194  31.459  1.00  1.00      5S   
ATOM   4851 H2   TIP3  561      14.881 -37.441  32.143  1.00  1.00      5S   
ATOM   4852 OH2  TIP3  562      18.206 -30.001   1.244  1.00  1.00      5S   
ATOM   4853 H1   TIP3  562      17.875 -29.155   0.947  1.00  1.00      5S   
ATOM   4854 H2   TIP3  562      17.428 -30.575   1.210  1.00  1.00      5S   
ATOM   4855 OH2  TIP3  563      -2.951 -26.328  24.089  1.00  1.00      5S   
ATOM   4856 H1   TIP3  563      -2.512 -25.492  23.932  1.00  1.00      5S   
ATOM   4857 H2   TIP3  563      -2.961 -26.758  23.224  1.00  1.00      5S   
ATOM   4858 OH2  TIP3  564      16.614 -33.512  30.800  1.00  1.00      5S   
ATOM   4859 H1   TIP3  564      15.763 -33.818  31.143  1.00  1.00      5S   
ATOM   4860 H2   TIP3  564      16.745 -32.655  31.214  1.00  1.00      5S   
ATOM   4861 OH2  TIP3  565       5.774 -26.468  28.927  1.00  1.00      5S   
ATOM   4862 H1   TIP3  565       5.423 -26.910  28.149  1.00  1.00      5S   
ATOM   4863 H2   TIP3  565       6.070 -25.611  28.601  1.00  1.00      5S   
ATOM   4864 OH2  TIP3  566      20.896 -26.026  13.068  1.00  1.00      5S   
ATOM   4865 H1   TIP3  566      21.077 -25.610  13.911  1.00  1.00      5S   
ATOM   4866 H2   TIP3  566      20.622 -25.305  12.500  1.00  1.00      5S   
ATOM   4867 OH2  TIP3  567       5.119 -38.888  19.487  1.00  1.00      5S   
ATOM   4868 H1   TIP3  567       4.171 -38.939  19.638  1.00  1.00      5S   
ATOM   4869 H2   TIP3  567       5.397 -39.813  19.502  1.00  1.00      5S   
ATOM   4870 OH2  TIP3  568     -10.070 -29.243   9.949  1.00  1.00      5S   
ATOM   4871 H1   TIP3  568     -10.097 -30.195   9.847  1.00  1.00      5S   
ATOM   4872 H2   TIP3  568     -10.368 -29.090  10.846  1.00  1.00      5S   
ATOM   4873 OH2  TIP3  569      -1.462 -39.339  -5.910  1.00  1.00      5S   
ATOM   4874 H1   TIP3  569      -2.128 -38.683  -5.677  1.00  1.00      5S   
ATOM   4875 H2   TIP3  569      -1.946 -39.991  -6.418  1.00  1.00      5S   
ATOM   4876 OH2  TIP3  570      21.896 -28.060  15.487  1.00  1.00      5S   
ATOM   4877 H1   TIP3  570      21.972 -29.016  15.505  1.00  1.00      5S   
ATOM   4878 H2   TIP3  570      21.581 -27.863  14.603  1.00  1.00      5S   
ATOM   4879 OH2  TIP3  571       4.932 -40.447  22.717  1.00  1.00      5S   
ATOM   4880 H1   TIP3  571       5.403 -41.189  22.314  1.00  1.00      5S   
ATOM   4881 H2   TIP3  571       4.169 -40.339  22.149  1.00  1.00      5S   
ATOM   4882 OH2  TIP3  572       4.777 -45.911   3.184  1.00  1.00      5S   
ATOM   4883 H1   TIP3  572       5.279 -46.607   3.616  1.00  1.00      5S   
ATOM   4884 H2   TIP3  572       5.359 -45.139   3.215  1.00  1.00      5S   
ATOM   4885 OH2  TIP3  573      16.113 -17.155  21.630  1.00  1.00      5S   
ATOM   4886 H1   TIP3  573      15.726 -17.664  20.908  1.00  1.00      5S   
ATOM   4887 H2   TIP3  573      16.473 -17.823  22.213  1.00  1.00      5S   
ATOM   4888 OH2  TIP3  574      17.176 -20.799  20.448  1.00  1.00      5S   
ATOM   4889 H1   TIP3  574      16.516 -20.156  20.156  1.00  1.00      5S   
ATOM   4890 H2   TIP3  574      17.007 -20.895  21.386  1.00  1.00      5S   
ATOM   4891 OH2  TIP3  575      11.875 -20.003   0.918  1.00  1.00      5S   
ATOM   4892 H1   TIP3  575      11.263 -20.658   1.276  1.00  1.00      5S   
ATOM   4893 H2   TIP3  575      11.611 -19.924   0.002  1.00  1.00      5S   
ATOM   4894 OH2  TIP3  576      13.663 -22.943   4.590  1.00  1.00      5S   
ATOM   4895 H1   TIP3  576      14.409 -23.524   4.764  1.00  1.00      5S   
ATOM   4896 H2   TIP3  576      13.958 -22.414   3.848  1.00  1.00      5S   
ATOM   4897 OH2  TIP3  577       2.286 -39.061  22.760  1.00  1.00      5S   
ATOM   4898 H1   TIP3  577       3.131 -38.781  23.115  1.00  1.00      5S   
ATOM   4899 H2   TIP3  577       2.404 -39.029  21.805  1.00  1.00      5S   
ATOM   4900 OH2  TIP3  578      -4.608 -38.890  -0.061  1.00  1.00      5S   
ATOM   4901 H1   TIP3  578      -4.021 -39.647  -0.009  1.00  1.00      5S   
ATOM   4902 H2   TIP3  578      -4.104 -38.243  -0.564  1.00  1.00      5S   
ATOM   4903 OH2  TIP3  579      12.628 -43.603  15.047  1.00  1.00      5S   
ATOM   4904 H1   TIP3  579      13.376 -43.209  14.599  1.00  1.00      5S   
ATOM   4905 H2   TIP3  579      11.877 -43.317  14.519  1.00  1.00      5S   
ATOM   4906 OH2  TIP3  580      -2.313 -41.171   7.023  1.00  1.00      5S   
ATOM   4907 H1   TIP3  580      -2.047 -41.898   6.453  1.00  1.00      5S   
ATOM   4908 H2   TIP3  580      -1.831 -41.312   7.841  1.00  1.00      5S   
ATOM   4909 OH2  TIP3  581      18.406 -34.707   8.859  1.00  1.00      5S   
ATOM   4910 H1   TIP3  581      18.843 -33.889   8.612  1.00  1.00      5S   
ATOM   4911 H2   TIP3  581      17.470 -34.505   8.768  1.00  1.00      5S   
ATOM   4912 OH2  TIP3  582       6.326 -18.247  21.187  1.00  1.00      5S   
ATOM   4913 H1   TIP3  582       7.226 -18.485  20.955  1.00  1.00      5S   
ATOM   4914 H2   TIP3  582       5.823 -18.443  20.388  1.00  1.00      5S   
ATOM   4915 OH2  TIP3  583       0.777 -37.809  -4.753  1.00  1.00      5S   
ATOM   4916 H1   TIP3  583       0.025 -38.210  -5.200  1.00  1.00      5S   
ATOM   4917 H2   TIP3  583       1.281 -38.560  -4.436  1.00  1.00      5S   
ATOM   4918 OH2  TIP3  584      14.450 -28.614  32.921  1.00  1.00      5S   
ATOM   4919 H1   TIP3  584      14.246 -27.679  32.961  1.00  1.00      5S   
ATOM   4920 H2   TIP3  584      14.508 -28.796  31.979  1.00  1.00      5S   
ATOM   4921 OH2  TIP3  585      -5.844 -31.693  20.128  1.00  1.00      5S   
ATOM   4922 H1   TIP3  585      -6.254 -32.560  20.118  1.00  1.00      5S   
ATOM   4923 H2   TIP3  585      -4.919 -31.871  19.929  1.00  1.00      5S   
ATOM   4924 OH2  TIP3  586       4.572 -23.162  16.708  1.00  1.00      5S   
ATOM   4925 H1   TIP3  586       4.894 -22.488  17.315  1.00  1.00      5S   
ATOM   4926 H2   TIP3  586       4.622 -23.970  17.218  1.00  1.00      5S   
ATOM   4927 OH2  TIP3  587       4.466 -23.447  10.539  1.00  1.00      5S   
ATOM   4928 H1   TIP3  587       5.038 -23.230  11.286  1.00  1.00      5S   
ATOM   4929 H2   TIP3  587       4.748 -24.330  10.281  1.00  1.00      5S   
ATOM   4930 OH2  TIP3  588       1.950 -42.545  21.880  1.00  1.00      5S   
ATOM   4931 H1   TIP3  588       2.689 -43.154  21.854  1.00  1.00      5S   
ATOM   4932 H2   TIP3  588       2.052 -42.080  22.711  1.00  1.00      5S   
ATOM   4933 OH2  TIP3  589       8.899 -32.846  31.812  1.00  1.00      5S   
ATOM   4934 H1   TIP3  589       9.219 -32.004  32.146  1.00  1.00      5S   
ATOM   4935 H2   TIP3  589       9.513 -33.071  31.107  1.00  1.00      5S   
ATOM   4936 OH2  TIP3  590      19.993 -19.663   4.465  1.00  1.00      5S   
ATOM   4937 H1   TIP3  590      19.145 -20.012   4.756  1.00  1.00      5S   
ATOM   4938 H2   TIP3  590      20.168 -20.131   3.647  1.00  1.00      5S   
ATOM   4939 OH2  TIP3  591      -1.024 -26.311  27.204  1.00  1.00      5S   
ATOM   4940 H1   TIP3  591      -0.124 -26.484  27.483  1.00  1.00      5S   
ATOM   4941 H2   TIP3  591      -0.927 -25.958  26.312  1.00  1.00      5S   
ATOM   4942 OH2  TIP3  592      13.997 -18.784   9.967  1.00  1.00      5S   
ATOM   4943 H1   TIP3  592      13.291 -18.661  10.609  1.00  1.00      5S   
ATOM   4944 H2   TIP3  592      14.767 -18.369  10.374  1.00  1.00      5S   
ATOM   4945 OH2  TIP3  593      20.147 -18.084  13.632  1.00  1.00      5S   
ATOM   4946 H1   TIP3  593      19.282 -18.426  13.383  1.00  1.00      5S   
ATOM   4947 H2   TIP3  593      20.423 -17.569  12.874  1.00  1.00      5S   
ATOM   4948 OH2  TIP3  594      10.718 -40.441  30.266  1.00  1.00      5S   
ATOM   4949 H1   TIP3  594      10.989 -40.157  29.387  1.00  1.00      5S   
ATOM   4950 H2   TIP3  594      10.763 -39.640  30.788  1.00  1.00      5S   
ATOM   4951 OH2  TIP3  595      11.830 -45.394   9.900  1.00  1.00      5S   
ATOM   4952 H1   TIP3  595      11.440 -45.847  10.653  1.00  1.00      5S   
ATOM   4953 H2   TIP3  595      11.103 -44.883   9.529  1.00  1.00      5S   
ATOM   4954 OH2  TIP3  596      16.511 -36.493  24.556  1.00  1.00      5S   
ATOM   4955 H1   TIP3  596      15.805 -36.961  25.010  1.00  1.00      5S   
ATOM   4956 H2   TIP3  596      17.113 -36.226  25.259  1.00  1.00      5S   
ATOM   4957 OH2  TIP3  597       9.130 -19.276  21.360  1.00  1.00      5S   
ATOM   4958 H1   TIP3  597       8.665 -19.227  22.196  1.00  1.00      5S   
ATOM   4959 H2   TIP3  597       9.040 -20.195  21.087  1.00  1.00      5S   
ATOM   4960 OH2  TIP3  598       2.504 -21.590   4.617  1.00  1.00      5S   
ATOM   4961 H1   TIP3  598       2.160 -22.489   4.623  1.00  1.00      5S   
ATOM   4962 H2   TIP3  598       2.557 -21.367   3.687  1.00  1.00      5S   
ATOM   4963 OH2  TIP3  599      17.548 -46.769  25.420  1.00  1.00      5S   
ATOM   4964 H1   TIP3  599      17.382 -47.494  26.022  1.00  1.00      5S   
ATOM   4965 H2   TIP3  599      17.031 -47.000  24.636  1.00  1.00      5S   
ATOM   4966 OH2  TIP3  600       7.049 -24.173  27.877  1.00  1.00      5S   
ATOM   4967 H1   TIP3  600       7.196 -23.566  27.140  1.00  1.00      5S   
ATOM   4968 H2   TIP3  600       7.801 -24.009  28.456  1.00  1.00      5S   
ATOM   4969 OH2  TIP3  601      19.738 -24.221   2.732  1.00  1.00      5S   
ATOM   4970 H1   TIP3  601      19.052 -23.619   2.442  1.00  1.00      5S   
ATOM   4971 H2   TIP3  601      19.784 -24.092   3.683  1.00  1.00      5S   
ATOM   4972 OH2  TIP3  602      23.103 -35.332  11.889  1.00  1.00      5S   
ATOM   4973 H1   TIP3  602      23.623 -35.120  11.112  1.00  1.00      5S   
ATOM   4974 H2   TIP3  602      22.650 -36.144  11.648  1.00  1.00      5S   
ATOM   4975 OH2  TIP3  603      13.497 -23.204  25.144  1.00  1.00      5S   
ATOM   4976 H1   TIP3  603      12.771 -23.787  25.387  1.00  1.00      5S   
ATOM   4977 H2   TIP3  603      14.036 -23.171  25.934  1.00  1.00      5S   
ATOM   4978 OH2  TIP3  604      21.918 -31.383  15.247  1.00  1.00      5S   
ATOM   4979 H1   TIP3  604      22.632 -31.884  14.839  1.00  1.00      5S   
ATOM   4980 H2   TIP3  604      21.341 -32.061  15.601  1.00  1.00      5S   
ATOM   4981 OH2  TIP3  605      12.646 -40.966   8.335  1.00  1.00      5S   
ATOM   4982 H1   TIP3  605      11.835 -40.449   8.322  1.00  1.00      5S   
ATOM   4983 H2   TIP3  605      12.910 -41.007   7.416  1.00  1.00      5S   
ATOM   4984 OH2  TIP3  606      -3.319 -41.059  11.231  1.00  1.00      5S   
ATOM   4985 H1   TIP3  606      -2.674 -41.675  10.876  1.00  1.00      5S   
ATOM   4986 H2   TIP3  606      -3.063 -40.226  10.822  1.00  1.00      5S   
ATOM   4987 OH2  TIP3  607      -7.559 -35.905  10.780  1.00  1.00      5S   
ATOM   4988 H1   TIP3  607      -6.934 -35.660  10.092  1.00  1.00      5S   
ATOM   4989 H2   TIP3  607      -7.008 -36.230  11.500  1.00  1.00      5S   
ATOM   4990 OH2  TIP3  608      11.205 -42.708  27.183  1.00  1.00      5S   
ATOM   4991 H1   TIP3  608      11.660 -43.074  26.419  1.00  1.00      5S   
ATOM   4992 H2   TIP3  608      10.806 -43.467  27.605  1.00  1.00      5S   
ATOM   4993 OH2  TIP3  609      -0.538 -24.852  24.840  1.00  1.00      5S   
ATOM   4994 H1   TIP3  609      -0.612 -24.644  23.909  1.00  1.00      5S   
ATOM   4995 H2   TIP3  609       0.062 -24.181  25.184  1.00  1.00      5S   
ATOM   4996 OH2  TIP3  610      14.276 -15.778  18.719  1.00  1.00      5S   
ATOM   4997 H1   TIP3  610      13.804 -15.223  19.343  1.00  1.00      5S   
ATOM   4998 H2   TIP3  610      13.906 -16.657  18.870  1.00  1.00      5S   
ATOM   4999 OH2  TIP3  611     -14.405 -28.087   3.542  1.00  1.00      5S   
ATOM   5000 H1   TIP3  611     -13.824 -28.225   4.298  1.00  1.00      5S   
ATOM   5001 H2   TIP3  611     -15.272 -27.965   3.932  1.00  1.00      5S   
ATOM   5002 OH2  TIP3  612      -1.718 -35.151  23.329  1.00  1.00      5S   
ATOM   5003 H1   TIP3  612      -1.145 -34.389  23.249  1.00  1.00      5S   
ATOM   5004 H2   TIP3  612      -1.465 -35.711  22.589  1.00  1.00      5S   
ATOM   5005 OH2  TIP3  613      -8.395 -15.890  12.235  1.00  1.00      5S   
ATOM   5006 H1   TIP3  613      -8.399 -16.642  12.828  1.00  1.00      5S   
ATOM   5007 H2   TIP3  613      -7.934 -16.211  11.457  1.00  1.00      5S   
ATOM   5008 OH2  TIP3  614     -13.803 -23.431  11.706  1.00  1.00      5S   
ATOM   5009 H1   TIP3  614     -14.124 -22.621  12.104  1.00  1.00      5S   
ATOM   5010 H2   TIP3  614     -12.868 -23.267  11.589  1.00  1.00      5S   
ATOM   5011 OH2  TIP3  615      22.342 -22.365   5.439  1.00  1.00      5S   
ATOM   5012 H1   TIP3  615      21.937 -21.541   5.169  1.00  1.00      5S   
ATOM   5013 H2   TIP3  615      21.609 -22.985   5.488  1.00  1.00      5S   
ATOM   5014 OH2  TIP3  616      -4.568 -35.001  -0.609  1.00  1.00      5S   
ATOM   5015 H1   TIP3  616      -4.368 -34.332  -1.270  1.00  1.00      5S   
ATOM   5016 H2   TIP3  616      -4.015 -35.749  -0.856  1.00  1.00      5S   
ATOM   5017 OH2  TIP3  617       1.571 -28.396  20.296  1.00  1.00      5S   
ATOM   5018 H1   TIP3  617       1.954 -27.952  21.055  1.00  1.00      5S   
ATOM   5019 H2   TIP3  617       0.624 -28.246  20.399  1.00  1.00      5S   
ATOM   5020 OH2  TIP3  618      -0.380 -42.534  24.562  1.00  1.00      5S   
ATOM   5021 H1   TIP3  618      -0.322 -41.743  24.016  1.00  1.00      5S   
ATOM   5022 H2   TIP3  618      -0.984 -42.289  25.262  1.00  1.00      5S   
ATOM   5023 OH2  TIP3  619       0.820 -33.946  -5.468  1.00  1.00      5S   
ATOM   5024 H1   TIP3  619       1.207 -34.503  -6.145  1.00  1.00      5S   
ATOM   5025 H2   TIP3  619       1.220 -33.086  -5.609  1.00  1.00      5S   
ATOM   5026 OH2  TIP3  620     -10.500 -19.636   8.386  1.00  1.00      5S   
ATOM   5027 H1   TIP3  620     -10.182 -20.526   8.207  1.00  1.00      5S   
ATOM   5028 H2   TIP3  620     -10.544 -19.221   7.525  1.00  1.00      5S   
ATOM   5029 OH2  TIP3  621      10.703 -46.884  12.124  1.00  1.00      5S   
ATOM   5030 H1   TIP3  621      10.707 -47.559  12.802  1.00  1.00      5S   
ATOM   5031 H2   TIP3  621       9.796 -46.563  12.116  1.00  1.00      5S   
ATOM   5032 OH2  TIP3  622      -2.410 -19.170  17.917  1.00  1.00      5S   
ATOM   5033 H1   TIP3  622      -2.898 -19.758  18.493  1.00  1.00      5S   
ATOM   5034 H2   TIP3  622      -2.125 -19.736  17.192  1.00  1.00      5S   
ATOM   5035 OH2  TIP3  623      20.219 -41.418  23.110  1.00  1.00      5S   
ATOM   5036 H1   TIP3  623      20.321 -41.296  24.056  1.00  1.00      5S   
ATOM   5037 H2   TIP3  623      19.468 -40.866  22.877  1.00  1.00      5S   
ATOM   5038 OH2  TIP3  624      -1.810 -27.169  -0.083  1.00  1.00      5S   
ATOM   5039 H1   TIP3  624      -2.344 -27.410   0.678  1.00  1.00      5S   
ATOM   5040 H2   TIP3  624      -1.325 -26.394   0.201  1.00  1.00      5S   
ATOM   5041 OH2  TIP3  625      14.900 -23.802  -0.584  1.00  1.00      5S   
ATOM   5042 H1   TIP3  625      14.497 -24.343  -1.265  1.00  1.00      5S   
ATOM   5043 H2   TIP3  625      14.772 -22.902  -0.885  1.00  1.00      5S   
ATOM   5044 OH2  TIP3  626       2.599 -16.270  18.863  1.00  1.00      5S   
ATOM   5045 H1   TIP3  626       3.140 -16.854  19.397  1.00  1.00      5S   
ATOM   5046 H2   TIP3  626       2.995 -15.400  18.995  1.00  1.00      5S   
ATOM   5047 OH2  TIP3  627      17.769 -41.503  13.987  1.00  1.00      5S   
ATOM   5048 H1   TIP3  627      17.075 -42.043  14.378  1.00  1.00      5S   
ATOM   5049 H2   TIP3  627      18.097 -42.040  13.265  1.00  1.00      5S   
ATOM   5050 OH2  TIP3  628     -10.616 -36.167   3.154  1.00  1.00      5S   
ATOM   5051 H1   TIP3  628     -10.573 -35.408   3.747  1.00  1.00      5S   
ATOM   5052 H2   TIP3  628     -11.285 -36.727   3.548  1.00  1.00      5S   
ATOM   5053 OH2  TIP3  629      12.290 -19.062   7.582  1.00  1.00      5S   
ATOM   5054 H1   TIP3  629      13.001 -19.114   8.227  1.00  1.00      5S   
ATOM   5055 H2   TIP3  629      12.499 -19.734   6.931  1.00  1.00      5S   
ATOM   5056 OH2  TIP3  630     -12.181 -28.215   0.979  1.00  1.00      5S   
ATOM   5057 H1   TIP3  630     -12.825 -28.521   1.620  1.00  1.00      5S   
ATOM   5058 H2   TIP3  630     -12.243 -27.257   1.026  1.00  1.00      5S   
ATOM   5059 OH2  TIP3  631      21.347 -35.304  15.364  1.00  1.00      5S   
ATOM   5060 H1   TIP3  631      22.144 -35.650  14.961  1.00  1.00      5S   
ATOM   5061 H2   TIP3  631      20.864 -36.082  15.645  1.00  1.00      5S   
ATOM   5062 OH2  TIP3  632      13.757 -26.053  30.262  1.00  1.00      5S   
ATOM   5063 H1   TIP3  632      13.162 -25.465  29.783  1.00  1.00      5S   
ATOM   5064 H2   TIP3  632      13.693 -26.888  29.795  1.00  1.00      5S   
ATOM   5065 OH2  TIP3  633      -3.613 -35.922  13.905  1.00  1.00      5S   
ATOM   5066 H1   TIP3  633      -3.131 -35.502  14.620  1.00  1.00      5S   
ATOM   5067 H2   TIP3  633      -3.032 -35.846  13.143  1.00  1.00      5S   
ATOM   5068 OH2  TIP3  634      -9.524 -22.499   8.416  1.00  1.00      5S   
ATOM   5069 H1   TIP3  634      -9.541 -22.506   9.377  1.00  1.00      5S   
ATOM   5070 H2   TIP3  634      -9.307 -23.402   8.182  1.00  1.00      5S   
ATOM   5071 OH2  TIP3  635       7.094 -36.764  -3.079  1.00  1.00      5S   
ATOM   5072 H1   TIP3  635       6.925 -36.701  -2.136  1.00  1.00      5S   
ATOM   5073 H2   TIP3  635       7.942 -36.336  -3.201  1.00  1.00      5S   
ATOM   5074 OH2  TIP3  636       6.619 -39.693  25.027  1.00  1.00      5S   
ATOM   5075 H1   TIP3  636       5.666 -39.742  25.125  1.00  1.00      5S   
ATOM   5076 H2   TIP3  636       6.759 -39.962  24.116  1.00  1.00      5S   
ATOM   5077 OH2  TIP3  637       0.126 -21.195  23.451  1.00  1.00      5S   
ATOM   5078 H1   TIP3  637       0.443 -21.662  24.229  1.00  1.00      5S   
ATOM   5079 H2   TIP3  637       0.904 -20.723  23.134  1.00  1.00      5S   
ATOM   5080 OH2  TIP3  638       0.008 -43.304  -0.239  1.00  1.00      5S   
ATOM   5081 H1   TIP3  638      -0.698 -43.950  -0.214  1.00  1.00      5S   
ATOM   5082 H2   TIP3  638       0.774 -43.815  -0.516  1.00  1.00      5S   
ATOM   5083 OH2  TIP3  639      -3.061 -41.455   0.577  1.00  1.00      5S   
ATOM   5084 H1   TIP3  639      -3.918 -41.380   0.997  1.00  1.00      5S   
ATOM   5085 H2   TIP3  639      -2.744 -42.319   0.845  1.00  1.00      5S   
ATOM   5086 OH2  TIP3  640       7.157 -38.760  28.049  1.00  1.00      5S   
ATOM   5087 H1   TIP3  640       7.835 -39.099  28.637  1.00  1.00      5S   
ATOM   5088 H2   TIP3  640       7.255 -39.280  27.248  1.00  1.00      5S   
ATOM   5089 OH2  TIP3  641      18.591 -42.888  19.398  1.00  1.00      5S   
ATOM   5090 H1   TIP3  641      18.572 -43.832  19.241  1.00  1.00      5S   
ATOM   5091 H2   TIP3  641      19.364 -42.772  19.960  1.00  1.00      5S   
ATOM   5092 OH2  TIP3  642      16.775 -21.671   2.512  1.00  1.00      5S   
ATOM   5093 H1   TIP3  642      17.046 -21.231   3.320  1.00  1.00      5S   
ATOM   5094 H2   TIP3  642      16.431 -22.515   2.816  1.00  1.00      5S   
ATOM   5095 OH2  TIP3  643      11.027 -27.307  31.611  1.00  1.00      5S   
ATOM   5096 H1   TIP3  643      11.691 -26.616  31.589  1.00  1.00      5S   
ATOM   5097 H2   TIP3  643      11.088 -27.717  30.744  1.00  1.00      5S   
ATOM   5098 OH2  TIP3  644      17.820 -31.131  18.773  1.00  1.00      5S   
ATOM   5099 H1   TIP3  644      18.511 -30.503  18.563  1.00  1.00      5S   
ATOM   5100 H2   TIP3  644      17.530 -30.876  19.651  1.00  1.00      5S   
ATOM   5101 OH2  TIP3  645      20.729 -30.687  10.085  1.00  1.00      5S   
ATOM   5102 H1   TIP3  645      20.484 -31.399   9.486  1.00  1.00      5S   
ATOM   5103 H2   TIP3  645      21.429 -30.223   9.623  1.00  1.00      5S   
ATOM   5104 OH2  TIP3  646     -12.044 -25.202   1.072  1.00  1.00      5S   
ATOM   5105 H1   TIP3  646     -11.558 -25.058   0.255  1.00  1.00      5S   
ATOM   5106 H2   TIP3  646     -12.217 -24.319   1.401  1.00  1.00      5S   
ATOM   5107 OH2  TIP3  647       5.220 -20.918   9.032  1.00  1.00      5S   
ATOM   5108 H1   TIP3  647       4.895 -21.695   9.498  1.00  1.00      5S   
ATOM   5109 H2   TIP3  647       4.510 -20.704   8.418  1.00  1.00      5S   
ATOM   5110 OH2  TIP3  648      17.765 -34.221  20.322  1.00  1.00      5S   
ATOM   5111 H1   TIP3  648      17.722 -34.885  21.015  1.00  1.00      5S   
ATOM   5112 H2   TIP3  648      18.651 -34.326  19.961  1.00  1.00      5S   
ATOM   5113 OH2  TIP3  649      20.929 -17.728  16.318  1.00  1.00      5S   
ATOM   5114 H1   TIP3  649      20.834 -18.619  16.671  1.00  1.00      5S   
ATOM   5115 H2   TIP3  649      20.738 -17.827  15.378  1.00  1.00      5S   
ATOM   5116 OH2  TIP3  650      21.256 -20.195  17.797  1.00  1.00      5S   
ATOM   5117 H1   TIP3  650      22.107 -20.509  18.104  1.00  1.00      5S   
ATOM   5118 H2   TIP3  650      20.629 -20.850  18.116  1.00  1.00      5S   
ATOM   5119 OH2  TIP3  651     -11.442 -24.846  10.596  1.00  1.00      5S   
ATOM   5120 H1   TIP3  651     -11.044 -24.058  10.971  1.00  1.00      5S   
ATOM   5121 H2   TIP3  651     -12.363 -24.811  10.866  1.00  1.00      5S   
ATOM   5122 OH2  TIP3  652      -9.025 -27.427  17.347  1.00  1.00      5S   
ATOM   5123 H1   TIP3  652      -8.310 -27.133  16.779  1.00  1.00      5S   
ATOM   5124 H2   TIP3  652      -9.802 -26.989  16.996  1.00  1.00      5S   
ATOM   5125 OH2  TIP3  653       0.298 -14.269  10.671  1.00  1.00      5S   
ATOM   5126 H1   TIP3  653      -0.580 -14.124  10.318  1.00  1.00      5S
[truncated: 12,485 more chars]
