# Supplementary material for: Exploring the mechanism of Alisma orientale for the treatment of pregnancy induced hypertension and potential hepato-nephrotoxicity by using network pharmacology, network toxicology, molecular docking and molecular dynamics simulation
Source: Front Pharmacol. 2022 Nov 15;13:1027112. doi: 10.3389/fphar.2022.1027112 (PMC9705790; doi:10.3389/fphar.2022.1027112)
Supplement: Supplementary file 6 [file DataSheet4.zip › BCL2L1/BCLE24/clusters.dock4.csv]

Cluster ClusterRank deltaG deltaGelec deltaGvdw deltaGligsolvnonpol deltaGligsolvpol deltaGprotsolvnonpol deltaGprotsolvpol deltaGcompsolvnonpol deltaGcompsolvpol extraFull surfFull solvFull IntraFull InterFull FullFitness SimpleFitness Energy
0 0 -7.2253976 0.0 -37.8468 16.3435 -11.4504 254.074 -1512.07 255.865 -1495.39 0.0 255.865 -1495.39 103.338 -37.8468 -1174.0338 54.5859 54.5859
0 1 -7.2253976 0.0 -37.8468 16.3435 -11.4504 254.074 -1512.07 255.865 -1495.39 0.0 255.865 -1495.39 103.338 -37.8468 -1174.0338 54.5859 54.5859
0 2 -7.360302 0.0 -39.919 16.3482 -11.4706 254.074 -1512.07 255.927 -1494.5 0.0 255.927 -1494.5 104.642 -39.919 -1173.85 54.771 54.771
0 3 -7.360302 0.0 -39.919 16.3482 -11.4706 254.074 -1512.07 255.927 -1494.5 0.0 255.927 -1494.5 104.642 -39.919 -1173.85 54.771 54.771
0 4 -7.296718 0.0 -39.3327 16.3338 -11.4445 254.074 -1512.07 256.19 -1494.77 0.0 256.19 -1494.77 104.555 -39.3327 -1173.3577 55.4718 55.4718
0 5 -7.296718 0.0 -39.3327 16.3338 -11.4445 254.074 -1512.07 256.19 -1494.77 0.0 256.19 -1494.77 104.555 -39.3327 -1173.3577 55.4718 55.4718
0 6 -7.296718 0.0 -39.3327 16.3338 -11.4445 254.074 -1512.07 256.19 -1494.77 0.0 256.19 -1494.77 104.555 -39.3327 -1173.3577 55.4718 55.4718
0 7 -7.296718 0.0 -39.3327 16.3338 -11.4445 254.074 -1512.07 256.19 -1494.77 0.0 256.19 -1494.77 104.555 -39.3327 -1173.3577 55.4718 55.4718
1 0 -5.8926425 0.0 -22.8465 16.4716 -13.9953 254.074 -1512.07 261.612 -1508.03 0.0 261.612 -1508.03 97.5033 -22.8465 -1171.7612 62.8978 62.8978
1 1 -5.896165 0.0 -22.9403 16.4957 -14.0208 254.074 -1512.07 261.702 -1508.07 0.0 261.702 -1508.07 97.6625 -22.9403 -1171.6458 63.0561 63.0561
1 2 -5.896165 0.0 -22.9403 16.4957 -14.0208 254.074 -1512.07 261.702 -1508.07 0.0 261.702 -1508.07 97.6625 -22.9403 -1171.6458 63.0561 63.0561
1 3 -5.896165 0.0 -22.9403 16.4957 -14.0208 254.074 -1512.07 261.702 -1508.07 0.0 261.702 -1508.07 97.6625 -22.9403 -1171.6458 63.0561 63.0561
1 4 -5.896165 0.0 -22.9403 16.4957 -14.0208 254.074 -1512.07 261.702 -1508.07 0.0 261.702 -1508.07 97.6625 -22.9403 -1171.6458 63.0561 63.0561
1 5 -5.9381123 0.0 -23.1841 16.4715 -14.0617 254.074 -1512.07 261.4 -1507.99 0.0 261.4 -1507.99 98.574 -23.1841 -1171.2001 63.5145 63.5145
1 6 -5.9381123 0.0 -23.1841 16.4715 -14.0617 254.074 -1512.07 261.4 -1507.99 0.0 261.4 -1507.99 98.574 -23.1841 -1171.2001 63.5145 63.5145
1 7 -5.9381123 0.0 -23.1841 16.4715 -14.0617 254.074 -1512.07 261.4 -1507.99 0.0 261.4 -1507.99 98.574 -23.1841 -1171.2001 63.5145 63.5145
2 0 -5.873463 0.0 -16.2541 16.1436 -10.2293 254.074 -1512.07 260.96 -1513.64 0.0 260.96 -1513.64 99.8756 -16.2541 -1169.0586 66.9821 66.9821
2 1 -5.873463 0.0 -16.2541 16.1436 -10.2293 254.074 -1512.07 260.96 -1513.64 0.0 260.96 -1513.64 99.8756 -16.2541 -1169.0586 66.9821 66.9821
2 2 -5.873463 0.0 -16.2541 16.1436 -10.2293 254.074 -1512.07 260.96 -1513.64 0.0 260.96 -1513.64 99.8756 -16.2541 -1169.0586 66.9821 66.9821
2 3 -5.873463 0.0 -16.2541 16.1436 -10.2293 254.074 -1512.07 260.96 -1513.64 0.0 260.96 -1513.64 99.8756 -16.2541 -1169.0586 66.9821 66.9821
2 4 -5.7233853 0.0 -14.6924 16.136 -10.3311 254.074 -1512.07 261.28 -1514.21 0.0 261.28 -1514.21 99.911 -14.6924 -1167.7113 68.3094 68.3094
2 5 -5.61904 0.0 -13.5106 16.1356 -10.3388 254.074 -1512.07 261.487 -1514.66 0.0 261.487 -1514.66 99.6392 -13.5106 -1167.0444 69.1491 69.1491
2 6 -5.61904 0.0 -13.5106 16.1356 -10.3388 254.074 -1512.07 261.487 -1514.66 0.0 261.487 -1514.66 99.6392 -13.5106 -1167.0444 69.1491 69.1491
2 7 -5.61904 0.0 -13.5106 16.1356 -10.3388 254.074 -1512.07 261.487 -1514.66 0.0 261.487 -1514.66 99.6392 -13.5106 -1167.0444 69.1491 69.1491
3 0 -5.9185796 0.0 -15.9055 16.2986 -12.6014 254.074 -1512.07 258.412 -1513.11 0.0 258.412 -1513.11 102.333 -15.9055 -1168.2705 68.6706 68.6706
3 1 -5.9185796 0.0 -15.9055 16.2986 -12.6014 254.074 -1512.07 258.412 -1513.11 0.0 258.412 -1513.11 102.333 -15.9055 -1168.2705 68.6706 68.6706
3 2 -5.9185796 0.0 -15.9055 16.2986 -12.6014 254.074 -1512.07 258.412 -1513.11 0.0 258.412 -1513.11 102.333 -15.9055 -1168.2705 68.6706 68.6706
3 3 -5.9445806 0.0 -16.2611 16.2991 -12.5921 254.074 -1512.07 258.344 -1512.87 0.0 258.344 -1512.87 102.752 -16.2611 -1168.0352 68.7348 68.7348
3 4 -5.9445806 0.0 -16.2611 16.2991 -12.5921 254.074 -1512.07 258.344 -1512.87 0.0 258.344 -1512.87 102.752 -16.2611 -1168.0352 68.7348 68.7348
3 5 -5.9445806 0.0 -16.2611 16.2991 -12.5921 254.074 -1512.07 258.344 -1512.87 0.0 258.344 -1512.87 102.752 -16.2611 -1168.0352 68.7348 68.7348
3 6 -5.9545937 0.0 -16.3036 16.2965 -12.6248 254.074 -1512.07 258.231 -1512.83 0.0 258.231 -1512.83 103.163 -16.3036 -1167.7396 69.0515 69.0515
3 7 -5.9545937 0.0 -16.3036 16.2965 -12.6248 254.074 -1512.07 258.231 -1512.83 0.0 258.231 -1512.83 103.163 -16.3036 -1167.7396 69.0515 69.0515
4 0 -6.4868445 0.0 -35.9053 16.5234 -12.2962 254.074 -1512.07 257.637 -1489.63 0.0 257.637 -1489.63 100.039 -35.9053 -1167.8594 58.4252 58.4252
4 1 -6.4868445 0.0 -35.9053 16.5234 -12.2962 254.074 -1512.07 257.637 -1489.63 0.0 257.637 -1489.63 100.039 -35.9053 -1167.8594 58.4252 58.4252
4 2 -6.4868445 0.0 -35.9053 16.5234 -12.2962 254.074 -1512.07 257.637 -1489.63 0.0 257.637 -1489.63 100.039 -35.9053 -1167.8594 58.4252 58.4252
4 3 -6.3475738 0.0 -32.5398 16.59 -12.1779 254.074 -1512.07 258.177 -1493.17 0.0 258.177 -1493.17 101.029 -32.5398 -1166.5039 61.0332 61.0332
4 4 -6.3475738 0.0 -32.5398 16.59 -12.1779 254.074 -1512.07 258.177 -1493.17 0.0 258.177 -1493.17 101.029 -32.5398 -1166.5039 61.0332 61.0332
4 5 -6.3931375 0.0 -33.8312 16.5782 -12.1663 254.074 -1512.07 257.915 -1491.52 0.0 257.915 -1491.52 101.346 -33.8312 -1166.0902 60.4832 60.4832
4 6 -6.3931375 0.0 -33.8312 16.5782 -12.1663 254.074 -1512.07 257.915 -1491.52 0.0 257.915 -1491.52 101.346 -33.8312 -1166.0902 60.4832 60.4832
4 7 -6.3931375 0.0 -33.8312 16.5782 -12.1663 254.074 -1512.07 257.915 -1491.52 0.0 257.915 -1491.52 101.346 -33.8312 -1166.0902 60.4832 60.4832
5 0 -6.354636 0.0 -33.9263 16.4563 -10.9588 254.074 -1512.07 255.874 -1486.57 0.0 255.874 -1486.57 98.2953 -33.9263 -1166.3269 48.7608 48.7608
5 1 -6.354636 0.0 -33.9263 16.4563 -10.9588 254.074 -1512.07 255.874 -1486.57 0.0 255.874 -1486.57 98.2953 -33.9263 -1166.3269 48.7608 48.7608
5 2 -6.379425 0.0 -34.2422 16.5019 -10.9903 254.074 -1512.07 256.089 -1486.78 0.0 256.089 -1486.78 99.5213 -34.2422 -1165.412 50.4709 50.4709
5 3 -6.419461 0.0 -34.6975 16.5033 -10.8059 254.074 -1512.07 256.093 -1486.55 0.0 256.093 -1486.55 100.081 -34.6975 -1165.0735 50.9074 50.9074
5 4 -6.419461 0.0 -34.6975 16.5033 -10.8059 254.074 -1512.07 256.093 -1486.55 0.0 256.093 -1486.55 100.081 -34.6975 -1165.0735 50.9074 50.9074
5 5 -6.478115 0.0 -38.34 16.507 -11.4407 254.074 -1512.07 256.056 -1482.45 0.0 256.056 -1482.45 105.929 -38.34 -1158.8049 57.9014 57.9014
5 6 -6.165072 0.0 -34.7456 16.4947 -11.1212 254.074 -1512.07 256.308 -1482.98 0.0 256.308 -1482.98 106.183 -34.7456 -1155.2346 60.6211 60.6211
5 7 -5.9997725 0.0 -32.8093 16.394 -10.8767 254.074 -1512.07 256.927 -1484.14 0.0 256.927 -1484.14 105.03 -32.8093 -1154.9923 61.4217 61.4217
6 0 -4.9480996 0.0 -6.56962 16.1103 -12.1506 254.074 -1512.07 262.44 -1517.75 0.0 262.44 -1517.75 96.8848 -6.56962 -1164.9949 71.686 71.686
6 1 -4.9480996 0.0 -6.56962 16.1103 -12.1506 254.074 -1512.07 262.44 -1517.75 0.0 262.44 -1517.75 96.8848 -6.56962 -1164.9949 71.686 71.686
6 2 -4.9480996 0.0 -6.56962 16.1103 -12.1506 254.074 -1512.07 262.44 -1517.75 0.0 262.44 -1517.75 96.8848 -6.56962 -1164.9949 71.686 71.686
6 3 -4.9480996 0.0 -6.56962 16.1103 -12.1506 254.074 -1512.07 262.44 -1517.75 0.0 262.44 -1517.75 96.8848 -6.56962 -1164.9949 71.686 71.686
6 4 -4.9480996 0.0 -6.56962 16.1103 -12.1506 254.074 -1512.07 262.44 -1517.75 0.0 262.44 -1517.75 96.8848 -6.56962 -1164.9949 71.686 71.686
6 5 -4.9517756 0.0 -6.32949 16.1159 -12.1618 254.074 -1512.07 262.237 -1517.87 0.0 262.237 -1517.87 98.253 -6.32949 -1163.7095 72.8902 72.8902
6 6 -5.0352454 0.0 -7.8081 16.1511 -11.9244 254.074 -1512.07 262.181 -1516.57 0.0 262.181 -1516.57 99.0757 -7.8081 -1163.1213 73.3877 73.3877
6 7 -5.0352454 0.0 -7.8081 16.1511 -11.9244 254.074 -1512.07 262.181 -1516.57 0.0 262.181 -1516.57 99.0757 -7.8081 -1163.1213 73.3877 73.3877
7 0 -6.3478646 0.0 -36.4888 16.3452 -11.2162 254.074 -1512.07 254.847 -1481.34 0.0 254.847 -1481.34 98.629 -36.4888 -1164.3527 52.8151 52.8151
7 1 -6.3478646 0.0 -36.4888 16.3452 -11.2162 254.074 -1512.07 254.847 -1481.34 0.0 254.847 -1481.34 98.629 -36.4888 -1164.3527 52.8151 52.8151
7 2 -6.175373 0.0 -34.7228 16.327 -11.2749 254.074 -1512.07 255.107 -1481.74 0.0 255.107 -1481.74 99.1808 -34.7228 -1162.175 54.2612 54.2612
7 3 -6.175373 0.0 -34.7228 16.327 -11.2749 254.074 -1512.07 255.107 -1481.74 0.0 255.107 -1481.74 99.1808 -34.7228 -1162.175 54.2612 54.2612
7 4 -5.933102 0.0 -32.8677 16.345 -10.8069 254.074 -1512.07 254.898 -1479.83 0.0 254.898 -1479.83 98.2739 -32.8677 -1159.5258 54.7851 54.7851
7 5 -5.933102 0.0 -32.8677 16.345 -10.8069 254.074 -1512.07 254.898 -1479.83 0.0 254.898 -1479.83 98.2739 -32.8677 -1159.5258 54.7851 54.7851
7 6 -5.933102 0.0 -32.8677 16.345 -10.8069 254.074 -1512.07 254.898 -1479.83 0.0 254.898 -1479.83 98.2739 -32.8677 -1159.5258 54.7851 54.7851
7 7 -5.933102 0.0 -32.8677 16.345 -10.8069 254.074 -1512.07 254.898 -1479.83 0.0 254.898 -1479.83 98.2739 -32.8677 -1159.5258 54.7851 54.7851
8 0 -5.821646 0.0 -16.5048 16.3364 -12.4284 254.074 -1512.07 260.011 -1512.84 0.0 260.011 -1512.84 105.166 -16.5048 -1164.1677 72.9211 72.9211
8 1 -5.821646 0.0 -16.5048 16.3364 -12.4284 254.074 -1512.07 260.011 -1512.84 0.0 260.011 -1512.84 105.166 -16.5048 -1164.1677 72.9211 72.9211
8 2 -5.821646 0.0 -16.5048 16.3364 -12.4284 254.074 -1512.07 260.011 -1512.84 0.0 260.011 -1512.84 105.166 -16.5048 -1164.1677 72.9211 72.9211
8 3 -5.821646 0.0 -16.5048 16.3364 -12.4284 254.074 -1512.07 260.011 -1512.84 0.0 260.011 -1512.84 105.166 -16.5048 -1164.1677 72.9211 72.9211
8 4 -5.821646 0.0 -16.5048 16.3364 -12.4284 254.074 -1512.07 260.011 -1512.84 0.0 260.011 -1512.84 105.166 -16.5048 -1164.1677 72.9211 72.9211
8 5 -6.019395 0.0 -18.9146 15.9974 -12.8802 254.074 -1512.07 259.104 -1511.92 0.0 259.104 -1511.92 111.141 -18.9146 -1160.5896 76.0514 76.0514
8 6 -6.019395 0.0 -18.9146 15.9974 -12.8802 254.074 -1512.07 259.104 -1511.92 0.0 259.104 -1511.92 111.141 -18.9146 -1160.5896 76.0514 76.0514
8 7 -6.031882 0.0 -19.4516 16.0109 -12.6341 254.074 -1512.07 259.093 -1511.01 0.0 259.093 -1511.01 111.019 -19.4516 -1160.3496 75.6911 75.6911
9 0 -6.1999426 0.0 -23.1796 16.3013 -10.6122 254.074 -1512.07 257.985 -1503.81 0.0 257.985 -1503.81 105.537 -23.1796 -1163.4677 71.4993 71.4993
9 1 -5.8949256 0.0 -20.0544 16.2557 -10.7158 254.074 -1512.07 258.159 -1504.1 0.0 258.159 -1504.1 103.972 -20.0544 -1162.0234 71.4529 71.4529
9 2 -5.8949256 0.0 -20.0544 16.2557 -10.7158 254.074 -1512.07 258.159 -1504.1 0.0 258.159 -1504.1 103.972 -20.0544 -1162.0234 71.4529 71.4529
9 3 -5.8949256 0.0 -20.0544 16.2557 -10.7158 254.074 -1512.07 258.159 -1504.1 0.0 258.159 -1504.1 103.972 -20.0544 -1162.0234 71.4529 71.4529
9 4 -5.8949256 0.0 -20.0544 16.2557 -10.7158 254.074 -1512.07 258.159 -1504.1 0.0 258.159 -1504.1 103.972 -20.0544 -1162.0234 71.4529 71.4529
9 5 -5.8949256 0.0 -20.0544 16.2557 -10.7158 254.074 -1512.07 258.159 -1504.1 0.0 258.159 -1504.1 103.972 -20.0544 -1162.0234 71.4529 71.4529
9 6 -5.944585 0.0 -20.5424 16.2941 -10.6953 254.074 -1512.07 258.012 -1503.85 0.0 258.012 -1503.85 104.364 -20.5424 -1162.0164 71.492 71.492
9 7 -5.944585 0.0 -20.5424 16.2941 -10.6953 254.074 -1512.07 258.012 -1503.85 0.0 258.012 -1503.85 104.364 -20.5424 -1162.0164 71.492 71.492
10 0 -6.9196754 0.0 -47.1552 16.7388 -15.291 254.074 -1512.07 254.244 -1476.73 0.0 254.244 -1476.73 108.658 -47.1552 -1160.9832 56.6474 56.6474
10 1 -6.7111406 0.0 -42.8393 16.7187 -13.9589 254.074 -1512.07 254.074 -1478.43 0.0 254.074 -1478.43 108.177 -42.8393 -1159.0183 57.5806 57.5806
10 2 -6.5971913 0.0 -41.4416 16.7266 -14.0857 254.074 -1512.07 254.156 -1478.97 0.0 254.156 -1478.97 108.297 -41.4416 -1157.9586 58.912 58.912
10 3 -5.952481 0.0 -32.4086 16.2397 -11.3048 254.074 -1512.07 254.79 -1481.35 0.0 254.79 -1481.35 104.358 -32.4086 -1154.6106 61.0504 61.0504
10 4 -5.9308505 0.0 -32.0423 16.2817 -11.0344 254.074 -1512.07 255.031 -1481.6 0.0 255.031 -1481.6 105.424 -32.0423 -1153.1873 63.0133 63.0133
11 0 -6.7697005 0.0 -38.6743 16.5292 -13.4076 254.074 -1512.07 255.383 -1487.59 0.0 255.383 -1487.59 111.072 -38.6743 -1159.8093 61.3846 61.3846
11 1 -6.7697005 0.0 -38.6743 16.5292 -13.4076 254.074 -1512.07 255.383 -1487.59 0.0 255.383 -1487.59 111.072 -38.6743 -1159.8093 61.3846 61.3846
11 2 -6.7697005 0.0 -38.6743 16.5292 -13.4076 254.074 -1512.07 255.383 -1487.59 0.0 255.383 -1487.59 111.072 -38.6743 -1159.8093 61.3846 61.3846
11 3 -6.7697005 0.0 -38.6743 16.5292 -13.4076 254.074 -1512.07 255.383 -1487.59 0.0 255.383 -1487.59 111.072 -38.6743 -1159.8093 61.3846 61.3846
11 4 -6.45886 0.0 -34.8616 16.5587 -13.4276 254.074 -1512.07 255.869 -1489.13 0.0 255.869 -1489.13 111.38 -34.8616 -1156.7426 64.4436 64.4436
11 5 -6.45886 0.0 -34.8616 16.5587 -13.4276 254.074 -1512.07 255.869 -1489.13 0.0 255.869 -1489.13 111.38 -34.8616 -1156.7426 64.4436 64.4436
11 6 -6.4307227 0.0 -34.9233 16.5317 -13.4572 254.074 -1512.07 255.975 -1488.81 0.0 255.975 -1488.81 112.332 -34.9233 -1155.4264 66.1191 66.1191
11 7 -6.4307227 0.0 -34.9233 16.5317 -13.4572 254.074 -1512.07 255.975 -1488.81 0.0 255.975 -1488.81 112.332 -34.9233 -1155.4264 66.1191 66.1191
12 0 -6.357657 0.0 -24.2101 16.3332 -11.269 254.074 -1512.07 257.958 -1505.36 0.0 257.958 -1505.36 112.981 -24.2101 -1158.6311 77.5499 77.5499
12 1 -6.357657 0.0 -24.2101 16.3332 -11.269 254.074 -1512.07 257.958 -1505.36 0.0 257.958 -1505.36 112.981 -24.2101 -1158.6311 77.5499 77.5499
12 2 -6.357657 0.0 -24.2101 16.3332 -11.269 254.074 -1512.07 257.958 -1505.36 0.0 257.958 -1505.36 112.981 -24.2101 -1158.6311 77.5499 77.5499
12 3 -6.357657 0.0 -24.2101 16.3332 -11.269 254.074 -1512.07 257.958 -1505.36 0.0 257.958 -1505.36 112.981 -24.2101 -1158.6311 77.5499 77.5499
12 4 -6.357657 0.0 -24.2101 16.3332 -11.269 254.074 -1512.07 257.958 -1505.36 0.0 257.958 -1505.36 112.981 -24.2101 -1158.6311 77.5499 77.5499
12 5 -6.3639717 0.0 -24.2419 16.3277 -11.2566 254.074 -1512.07 257.945 -1505.39 0.0 257.945 -1505.39 113.09 -24.2419 -1158.5969 77.558 77.558
12 6 -6.3639717 0.0 -24.2419 16.3277 -11.2566 254.074 -1512.07 257.945 -1505.39 0.0 257.945 -1505.39 113.09 -24.2419 -1158.5969 77.558 77.558
12 7 -6.3713565 0.0 -24.3352 16.3228 -11.2529 254.074 -1512.07 257.906 -1505.31 0.0 257.906 -1505.31 113.216 -24.3352 -1158.5232 77.6138 77.6138
13 0 -6.2668567 0.0 -31.6837 16.7307 -11.7507 254.074 -1512.07 256.314 -1489.65 0.0 256.314 -1489.65 108.062 -31.6837 -1156.9578 67.2079 67.2079
13 1 -6.2668567 0.0 -31.6837 16.7307 -11.7507 254.074 -1512.07 256.314 -1489.65 0.0 256.314 -1489.65 108.062 -31.6837 -1156.9578 67.2079 67.2079
13 2 -6.2668567 0.0 -31.6837 16.7307 -11.7507 254.074 -1512.07 256.314 -1489.65 0.0 256.314 -1489.65 108.062 -31.6837 -1156.9578 67.2079 67.2079
13 3 -6.2668567 0.0 -31.6837 16.7307 -11.7507 254.074 -1512.07 256.314 -1489.65 0.0 256.314 -1489.65 108.062 -31.6837 -1156.9578 67.2079 67.2079
13 4 -6.1474 0.0 -29.4577 16.6327 -11.9233 254.074 -1512.07 256.629 -1491.95 0.0 256.629 -1491.95 107.871 -29.4577 -1156.9076 67.4067 67.4067
13 5 -6.1474 0.0 -29.4577 16.6327 -11.9233 254.074 -1512.07 256.629 -1491.95 0.0 256.629 -1491.95 107.871 -29.4577 -1156.9076 67.4067 67.4067
13 6 -5.6776476 0.0 -25.7709 16.4611 -11.1101 254.074 -1512.07 256.451 -1489.15 0.0 256.451 -1489.15 114.814 -25.7709 -1143.656 78.3031 78.3031
13 7 -5.6776476 0.0 -25.7709 16.4611 -11.1101 254.074 -1512.07 256.451 -1489.15 0.0 256.451 -1489.15 114.814 -25.7709 -1143.656 78.3031 78.3031
14 0 -6.0713906 0.0 -34.2654 16.223 -13.2325 254.074 -1512.07 255.504 -1483.48 0.0 255.504 -1483.48 106.087 -34.2654 -1156.1544 56.4101 56.4101
14 1 -6.0713906 0.0 -34.2654 16.223 -13.2325 254.074 -1512.07 255.504 -1483.48 0.0 255.504 -1483.48 106.087 -34.2654 -1156.1544 56.4101 56.4101
14 2 -6.0713906 0.0 -34.2654 16.223 -13.2325 254.074 -1512.07 255.504 -1483.48 0.0 255.504 -1483.48 106.087 -34.2654 -1156.1544 56.4101 56.4101
14 3 -6.1785717 0.0 -35.0523 16.237 -13.6321 254.074 -1512.07 255.625 -1484.58 0.0 255.625 -1484.58 107.917 -35.0523 -1156.0902 57.5275 57.5275
14 4 -6.1785717 0.0 -35.0523 16.237 -13.6321 254.074 -1512.07 255.625 -1484.58 0.0 255.625 -1484.58 107.917 -35.0523 -1156.0902 57.5275 57.5275
14 5 -6.1785717 0.0 -35.0523 16.237 -13.6321 254.074 -1512.07 255.625 -1484.58 0.0 255.625 -1484.58 107.917 -35.0523 -1156.0902 57.5275 57.5275
14 6 -6.109611 0.0 -33.9881 16.2792 -14.3391 254.074 -1512.07 255.638 -1485.76 0.0 255.638 -1485.76 109.771 -33.9881 -1154.3391 59.8516 59.8516
14 7 -6.109611 0.0 -33.9881 16.2792 -14.3391 254.074 -1512.07 255.638 -1485.76 0.0 255.638 -1485.76 109.771 -33.9881 -1154.3391 59.8516 59.8516
15 0 -5.9019966 0.0 -28.8093 16.7783 -12.1916 254.074 -1512.07 254.814 -1486.18 0.0 254.814 -1486.18 104.403 -28.8093 -1155.7723 60.5473 60.5473
15 1 -5.9019966 0.0 -28.8093 16.7783 -12.1916 254.074 -1512.07 254.814 -1486.18 0.0 254.814 -1486.18 104.403 -28.8093 -1155.7723 60.5473 60.5473
15 2 -5.9345474 0.0 -28.8678 16.797 -12.1162 254.074 -1512.07 254.68 -1486.31 0.0 254.68 -1486.31 106.613 -28.8678 -1153.8848 61.9609 61.9609
15 3 -5.9345474 0.0 -28.8678 16.797 -12.1162 254.074 -1512.07 254.68 -1486.31 0.0 254.68 -1486.31 106.613 -28.8678 -1153.8848 61.9609 61.9609
15 4 -5.9345474 0.0 -28.8678 16.797 -12.1162 254.074 -1512.07 254.68 -1486.31 0.0 254.68 -1486.31 106.613 -28.8678 -1153.8848 61.9609 61.9609
15 5 -5.9211445 0.0 -29.2913 16.8359 -12.2333 254.074 -1512.07 254.639 -1485.43 0.0 254.639 -1485.43 109.093 -29.2913 -1150.9893 64.5452 64.5452
15 6 -5.9211445 0.0 -29.2913 16.8359 -12.2333 254.074 -1512.07 254.639 -1485.43 0.0 254.639 -1485.43 109.093 -29.2913 -1150.9893 64.5452 64.5452
15 7 -5.9211445 0.0 -29.2913 16.8359 -12.2333 254.074 -1512.07 254.639 -1485.43 0.0 254.639 -1485.43 109.093 -29.2913 -1150.9893 64.5452 64.5452
16 0 -6.5066657 0.0 -37.7099 16.7318 -13.0756 254.074 -1512.07 254.867 -1483.34 0.0 254.867 -1483.34 110.599 -37.7099 -1155.584 62.3879 62.3879
16 1 -6.5070224 0.0 -38.0475 16.7257 -13.0208 254.074 -1512.07 254.855 -1482.76 0.0 254.855 -1482.76 110.572 -38.0475 -1155.3805 62.4686 62.4686
16 2 -6.493523 0.0 -38.1282 16.7361 -13.0238 254.074 -1512.07 254.731 -1482.21 0.0 254.731 -1482.21 110.972 -38.1282 -1154.6353 62.8614 62.8614
17 0 -6.206296 0.0 -38.5014 16.3304 -11.5146 254.074 -1512.07 256.104 -1478.18 0.0 256.104 -1478.18 105.952 -38.5014 -1154.6255 61.6743 61.6743
17 1 -6.206296 0.0 -38.5014 16.3304 -11.5146 254.074 -1512.07 256.104 -1478.18 0.0 256.104 -1478.18 105.952 -38.5014 -1154.6255 61.6743 61.6743
17 2 -6.206296 0.0 -38.5014 16.3304 -11.5146 254.074 -1512.07 256.104 -1478.18 0.0 256.104 -1478.18 105.952 -38.5014 -1154.6255 61.6743 61.6743
17 3 -6.206296 0.0 -38.5014 16.3304 -11.5146 254.074 -1512.07 256.104 -1478.18 0.0 256.104 -1478.18 105.952 -38.5014 -1154.6255 61.6743 61.6743
17 4 -6.201163 0.0 -38.4781 16.3498 -11.5742 254.074 -1512.07 256.064 -1478.1 0.0 256.064 -1478.1 106.463 -38.4781 -1154.0511 62.4212 62.4212
17 5 -6.201163 0.0 -38.4781 16.3498 -11.5742 254.074 -1512.07 256.064 -1478.1 0.0 256.064 -1478.1 106.463 -38.4781 -1154.0511 62.4212 62.4212
17 6 -6.020455 0.0 -34.4351 16.3474 -12.6833 254.074 -1512.07 256.129 -1482.61 0.0 256.129 -1482.61 108.187 -34.4351 -1152.7291 62.9131 62.9131
17 7 -6.020455 0.0 -34.4351 16.3474 -12.6833 254.074 -1512.07 256.129 -1482.61 0.0 256.129 -1482.61 108.187 -34.4351 -1152.7291 62.9131 62.9131
18 0 -5.3709383 0.0 -25.3712 16.3551 -11.4524 254.074 -1512.07 256.54 -1485.4 0.0 256.54 -1485.4 100.401 -25.3712 -1153.8302 63.1302 63.1302
18 1 -5.3709383 0.0 -25.3712 16.3551 -11.4524 254.074 -1512.07 256.54 -1485.4 0.0 256.54 -1485.4 100.401 -25.3712 -1153.8302 63.1302 63.1302
18 2 -5.3709383 0.0 -25.3712 16.3551 -11.4524 254.074 -1512.07 256.54 -1485.4 0.0 256.54 -1485.4 100.401 -25.3712 -1153.8302 63.1302 63.1302
18 3 -5.376585 0.0 -25.4936 16.3612 -11.425 254.074 -1512.07 256.523 -1485.24 0.0 256.523 -1485.24 100.487 -25.4936 -1153.7236 63.1618 63.1618
18 4 -5.376585 0.0 -25.4936 16.3612 -11.425 254.074 -1512.07 256.523 -1485.24 0.0 256.523 -1485.24 100.487 -25.4936 -1153.7236 63.1618 63.1618
18 5 -5.376585 0.0 -25.4936 16.3612 -11.425 254.074 -1512.07 256.523 -1485.24 0.0 256.523 -1485.24 100.487 -25.4936 -1153.7236 63.1618 63.1618
18 6 -4.70725 0.0 -17.9286 16.3646 -10.8769 254.074 -1512.07 256.482 -1485.38 0.0 256.482 -1485.38 99.8447 -17.9286 -1146.9819 66.2932 66.2932
18 7 -4.70725 0.0 -17.9286 16.3646 -10.8769 254.074 -1512.07 256.482 -1485.38 0.0 256.482 -1485.38 99.8447 -17.9286 -1146.9819 66.2932 66.2932
19 0 -5.5565405 0.0 -27.9389 16.3798 -12.8425 254.074 -1512.07 255.456 -1484.14 0.0 255.456 -1484.14 103.872 -27.9389 -1152.751 62.881 62.881
19 1 -5.5565405 0.0 -27.9389 16.3798 -12.8425 254.074 -1512.07 255.456 -1484.14 0.0 255.456 -1484.14 103.872 -27.9389 -1152.751 62.881 62.881
19 2 -5.5565405 0.0 -27.9389 16.3798 -12.8425 254.074 -1512.07 255.456 -1484.14 0.0 255.456 -1484.14 103.872 -27.9389 -1152.751 62.881 62.881
19 3 -5.4913435 0.0 -28.5024 16.4243 -12.8353 254.074 -1512.07 255.341 -1481.95 0.0 255.341 -1481.95 104.724 -28.5024 -1150.3875 63.6327 63.6327
19 4 -5.4913435 0.0 -28.5024 16.4243 -12.8353 254.074 -1512.07 255.341 -1481.95 0.0 255.341 -1481.95 104.724 -28.5024 -1150.3875 63.6327 63.6327
19 5 -5.4913435 0.0 -28.5024 16.4243 -12.8353 254.074 -1512.07 255.341 -1481.95 0.0 255.341 -1481.95 104.724 -28.5024 -1150.3875 63.6327 63.6327
19 6 -5.4913435 0.0 -28.5024 16.4243 -12.8353 254.074 -1512.07 255.341 -1481.95 0.0 255.341 -1481.95 104.724 -28.5024 -1150.3875 63.6327 63.6327
19 7 -5.4958773 0.0 -28.7442 16.4045 -12.8388 254.074 -1512.07 255.17 -1481.42 0.0 255.17 -1481.42 105.344 -28.7442 -1149.6501 63.8465 63.8465
20 0 -5.80225 0.0 -26.1399 16.6451 -12.1386 254.074 -1512.07 256.807 -1491.91 0.0 256.807 -1491.91 109.096 -26.1399 -1152.147 69.0297 69.0297
20 1 -5.80225 0.0 -26.1399 16.6451 -12.1386 254.074 -1512.07 256.807 -1491.91 0.0 256.807 -1491.91 109.096 -26.1399 -1152.147 69.0297 69.0297
20 2 -5.80225 0.0 -26.1399 16.6451 -12.1386 254.074 -1512.07 256.807 -1491.91 0.0 256.807 -1491.91 109.096 -26.1399 -1152.147 69.0297 69.0297
20 3 -5.761159 0.0 -25.5508 16.6954 -12.7523 254.074 -1512.07 256.519 -1492.24 0.0 256.519 -1492.24 110.809 -25.5508 -1150.4628 70.1978 70.1978
20 4 -5.761159 0.0 -25.5508 16.6954 -12.7523 254.074 -1512.07 256.519 -1492.24 0.0 256.519 -1492.24 110.809 -25.5508 -1150.4628 70.1978 70.1978
20 5 -6.1850004 0.0 -31.8992 16.4728 -11.7642 254.074 -1512.07 256.63 -1488.88 0.0 256.63 -1488.88 122.868 -31.8992 -1141.2812 80.1017 80.1017
20 6 -6.1850004 0.0 -31.8992 16.4728 -11.7642 254.074 -1512.07 256.63 -1488.88 0.0 256.63 -1488.88 122.868 -31.8992 -1141.2812 80.1017 80.1017
20 7 -6.1850004 0.0 -31.8992 16.4728 -11.7642 254.074 -1512.07 256.63 -1488.88 0.0 256.63 -1488.88 122.868 -31.8992 -1141.2812 80.1017 80.1017
21 0 -6.04541 0.0 -28.8949 16.492 -11.8058 254.074 -1512.07 255.43 -1489.4 0.0 255.43 -1489.4 112.077 -28.8949 -1150.7878 68.6818 68.6818
21 1 -6.04541 0.0 -28.8949 16.492 -11.8058 254.074 -1512.07 255.43 -1489.4 0.0 255.43 -1489.4 112.077 -28.8949 -1150.7878 68.6818 68.6818
21 2 -6.04541 0.0 -28.8949 16.492 -11.8058 254.074 -1512.07 255.43 -1489.4 0.0 255.43 -1489.4 112.077 -28.8949 -1150.7878 68.6818 68.6818
21 3 -6.127919 0.0 -30.6763 16.5563 -12.0086 254.074 -1512.07 255.276 -1487.86 0.0 255.276 -1487.86 114.005 -30.6763 -1149.2552 70.1015 70.1015
21 4 -6.127919 0.0 -30.6763 16.5563 -12.0086 254.074 -1512.07 255.276 -1487.86 0.0 255.276 -1487.86 114.005 -30.6763 -1149.2552 70.1015 70.1015
21 5 -6.127919 0.0 -30.6763 16.5563 -12.0086 254.074 -1512.07 255.276 -1487.86 0.0 255.276 -1487.86 114.005 -30.6763 -1149.2552 70.1015 70.1015
21 6 -6.071273 0.0 -29.8645 16.569 -11.9507 254.074 -1512.07 255.249 -1488.07 0.0 255.249 -1488.07 113.946 -29.8645 -1148.7394 70.2019 70.2019
21 7 -6.071273 0.0 -29.8645 16.569 -11.9507 254.074 -1512.07 255.249 -1488.07 0.0 255.249 -1488.07 113.946 -29.8645 -1148.7394 70.2019 70.2019
22 0 -6.0687137 0.0 -30.7433 16.5254 -11.5666 254.074 -1512.07 256.942 -1488.97 0.0 256.942 -1488.97 112.314 -30.7433 -1150.4573 73.0496 73.0496
22 1 -6.0687137 0.0 -30.7433 16.5254 -11.5666 254.074 -1512.07 256.942 -1488.97 0.0 256.942 -1488.97 112.314 -30.7433 -1150.4573 73.0496 73.0496
22 2 -6.0687137 0.0 -30.7433 16.5254 -11.5666 254.074 -1512.07 256.942 -1488.97 0.0 256.942 -1488.97 112.314 -30.7433 -1150.4573 73.0496 73.0496
22 3 -6.0687137 0.0 -30.7433 16.5254 -11.5666 254.074 -1512.07 256.942 -1488.97 0.0 256.942 -1488.97 112.314 -30.7433 -1150.4573 73.0496 73.0496
22 4 -6.204622 0.0 -32.5447 16.4948 -11.6572 254.074 -1512.07 256.7 -1488.17 0.0 256.7 -1488.17 113.601 -32.5447 -1150.4138 72.8077 72.8077
22 5 -6.2335844 0.0 -32.8136 16.4918 -11.6625 254.074 -1512.07 256.611 -1488.1 0.0 256.611 -1488.1 114.042 -32.8136 -1150.2606 72.8263 72.8263
22 6 -6.2335844 0.0 -32.8136 16.4918 -11.6625 254.074 -1512.07 256.611 -1488.1 0.0 256.611 -1488.1 114.042 -32.8136 -1150.2606 72.8263 72.8263
22 7 -6.2335844 0.0 -32.8136 16.4918 -11.6625 254.074 -1512.07 256.611 -1488.1 0.0 256.611 -1488.1 114.042 -32.8136 -1150.2606 72.8263 72.8263
23 0 -5.372107 0.0 -12.5861 16.76 -12.7578 254.074 -1512.07 264.186 -1517.68 0.0 264.186 -1517.68 117.608 -12.5861 -1148.4722 89.4432 89.4432
23 1 -5.372107 0.0 -12.5861 16.76 -12.7578 254.074 -1512.07 264.186 -1517.68 0.0 264.186 -1517.68 117.608 -12.5861 -1148.4722 89.4432 89.4432
23 2 -5.372107 0.0 -12.5861 16.76 -12.7578 254.074 -1512.07 264.186 -1517.68 0.0 264.186 -1517.68 117.608 -12.5861 -1148.4722 89.4432 89.4432
23 3 -5.372107 0.0 -12.5861 16.76 -12.7578 254.074 -1512.07 264.186 -1517.68 0.0 264.186 -1517.68 117.608 -12.5861 -1148.4722 89.4432 89.4432
23 4 -5.2859435 0.0 -11.5512 16.7667 -12.9077 254.074 -1512.07 264.418 -1518.37 0.0 264.418 -1518.37 117.476 -11.5512 -1148.0272 90.3944 90.3944
23 5 -5.2859435 0.0 -11.5512 16.7667 -12.9077 254.074 -1512.07 264.418 -1518.37 0.0 264.418 -1518.37 117.476 -11.5512 -1148.0272 90.3944 90.3944
23 6 -5.2859435 0.0 -11.5512 16.7667 -12.9077 254.074 -1512.07 264.418 -1518.37 0.0 264.418 -1518.37 117.476 -11.5512 -1148.0272 90.3944 90.3944
23 7 -5.238775 0.0 -10.9196 16.7849 -12.6224 254.074 -1512.07 264.449 -1518.31 0.0 264.449 -1518.31 116.926 -10.9196 -1147.8547 89.7516 89.7516
24 0 -6.2823052 0.0 -39.0624 16.3612 -13.6718 254.074 -1512.07 257.602 -1482.98 0.0 257.602 -1482.98 116.68 -39.0624 -1147.7605 70.3441 70.3441
24 1 -6.210966 0.0 -38.2502 16.3716 -13.6391 254.074 -1512.07 257.679 -1483.14 0.0 257.679 -1483.14 116.315 -38.2502 -1147.3962 70.4817 70.4817
24 2 -6.210966 0.0 -38.2502 16.3716 -13.6391 254.074 -1512.07 257.679 -1483.14 0.0 257.679 -1483.14 116.315 -38.2502 -1147.3962 70.4817 70.4817
24 3 -5.8654685 0.0 -33.4789 16.3674 -13.0111 254.074 -1512.07 257.693 -1484.27 0.0 257.693 -1484.27 115.444 -33.4789 -1144.6119 71.5591 71.5591
24 4 -5.618202 0.0 -27.2309 16.2422 -13.6393 254.074 -1512.07 257.467 -1490.36 0.0 257.467 -1490.36 121.648 -27.2309 -1138.4758 77.5339 77.5339
24 5 -5.347517 0.0 -23.2376 16.2393 -14.1863 254.074 -1512.07 257.518 -1492.74 0.0 257.518 -1492.74 121.572 -23.2376 -1136.8877 78.0908 78.0908
24 6 -5.347517 0.0 -23.2376 16.2393 -14.1863 254.074 -1512.07 257.518 -1492.74 0.0 257.518 -1492.74 121.572 -23.2376 -1136.8877 78.0908 78.0908
24 7 -5.2455807 0.0 -22.0104 16.2352 -13.3952 254.074 -1512.07 257.462 -1492.1 0.0 257.462 -1492.1 122.582 -22.0104 -1134.0663 78.8182 78.8182
25 0 -5.8207974 0.0 -30.2362 16.2482 -12.6638 254.074 -1512.07 259.343 -1490.94 0.0 259.343 -1490.94 115.152 -30.2362 -1146.6812 75.3536 75.3536
25 1 -5.8207974 0.0 -30.2362 16.2482 -12.6638 254.074 -1512.07 259.343 -1490.94 0.0 259.343 -1490.94 115.152 -30.2362 -1146.6812 75.3536 75.3536
25 2 -5.8000054 0.0 -30.0102 16.2586 -12.6227 254.074 -1512.07 259.335 -1490.88 0.0 259.335 -1490.88 115.135 -30.0102 -1146.4203 75.597 75.597
25 3 -5.8000054 0.0 -30.0102 16.2586 -12.6227 254.074 -1512.07 259.335 -1490.88 0.0 259.335 -1490.88 115.135 -30.0102 -1146.4203 75.597 75.597
25 4 -5.8000054 0.0 -30.0102 16.2586 -12.6227 254.074 -1512.07 259.335 -1490.88 0.0 259.335 -1490.88 115.135 -30.0102 -1146.4203 75.597 75.597
25 5 -5.357826 0.0 -23.3756 16.2622 -12.5983 254.074 -1512.07 259.503 -1494.14 0.0 259.503 -1494.14 115.574 -23.3756 -1142.4387 78.7841 78.7841
25 6 -5.357826 0.0 -23.3756 16.2622 -12.5983 254.074 -1512.07 259.503 -1494.14 0.0 259.503 -1494.14 115.574 -23.3756 -1142.4387 78.7841 78.7841
25 7 -5.357826 0.0 -23.3756 16.2622 -12.5983 254.074 -1512.07 259.503 -1494.14 0.0 259.503 -1494.14 115.574 -23.3756 -1142.4387 78.7841 78.7841
26 0 -5.751175 0.0 -31.5606 16.0787 -10.062 254.074 -1512.07 258.298 -1483.8 0.0 258.298 -1483.8 112.68 -31.5606 -1144.3827 72.0559 72.0559
26 1 -5.751175 0.0 -31.5606 16.0787 -10.062 254.074 -1512.07 258.298 -1483.8 0.0 258.298 -1483.8 112.68 -31.5606 -1144.3827 72.0559 72.0559
26 2 -5.751175 0.0 -31.5606 16.0787 -10.062 254.074 -1512.07 258.298 -1483.8 0.0 258.298 -1483.8 112.68 -31.5606 -1144.3827 72.0559 72.0559
26 3 -5.690102 0.0 -30.8365 16.0878 -9.95968 254.074 -1512.07 258.353 -1483.89 0.0 258.353 -1483.89 113.244 -30.8365 -1143.1295 73.0753 73.0753
26 4 -5.6093407 0.0 -29.9058 16.0932 -9.92769 254.074 -1512.07 258.425 -1484.08 0.0 258.425 -1484.08 113.247 -29.9058 -1142.3137 73.7488 73.7488
26 5 -5.6093407 0.0 -29.9058 16.0932 -9.92769 254.074 -1512.07 258.425 -1484.08 0.0 258.425 -1484.08 113.247 -29.9058 -1142.3137 73.7488 73.7488
26 6 -5.6093407 0.0 -29.9058 16.0932 -9.92769 254.074 -1512.07 258.425 -1484.08 0.0 258.425 -1484.08 113.247 -29.9058 -1142.3137 73.7488 73.7488
26 7 -5.6093407 0.0 -29.9058 16.0932 -9.92769 254.074 -1512.07 258.425 -1484.08 0.0 258.425 -1484.08 113.247 -29.9058 -1142.3137 73.7488 73.7488
27 0 -5.160527 0.0 -25.221 16.5586 -13.7041 254.074 -1512.07 258.797 -1487.62 0.0 258.797 -1487.62 111.735 -25.221 -1142.309 70.3895 70.3895
27 1 -5.160527 0.0 -25.221 16.5586 -13.7041 254.074 -1512.07 258.797 -1487.62 0.0 258.797 -1487.62 111.735 -25.221 -1142.309 70.3895 70.3895
27 2 -4.7136893 0.0 -16.6213 16.5568 -13.3827 254.074 -1512.07 258.795 -1493.29 0.0 258.795 -1493.29 109.695 -16.6213 -1141.4213 71.5295 71.5295
27 3 -4.7136893 0.0 -16.6213 16.5568 -13.3827 254.074 -1512.07 258.795 -1493.29 0.0 258.795 -1493.29 109.695 -16.6213 -1141.4213 71.5295 71.5295
27 4 -4.7136893 0.0 -16.6213 16.5568 -13.3827 254.074 -1512.07 258.795 -1493.29 0.0 258.795 -1493.29 109.695 -16.6213 -1141.4213 71.5295 71.5295
27 5 -5.062156 0.0 -24.2005 16.5917 -13.7888 254.074 -1512.07 258.413 -1487.03 0.0 258.413 -1487.03 112.407 -24.2005 -1140.4105 71.837 71.837
27 6 -5.062156 0.0 -24.2005 16.5917 -13.7888 254.074 -1512.07 258.413 -1487.03 0.0 258.413 -1487.03 112.407 -24.2005 -1140.4105 71.837 71.837
27 7 -5.062156 0.0 -24.2005 16.5917 -13.7888 254.074 -1512.07 258.413 -1487.03 0.0 258.413 -1487.03 112.407 -24.2005 -1140.4105 71.837 71.837
28 0 -6.401823 0.0 -40.1846 16.6123 -14.6636 254.074 -1512.07 257.232 -1483.23 0.0 257.232 -1483.23 124.062 -40.1846 -1142.1206 77.5023 77.5023
28 1 -6.401823 0.0 -40.1846 16.6123 -14.6636 254.074 -1512.07 257.232 -1483.23 0.0 257.232 -1483.23 124.062 -40.1846 -1142.1206 77.5023 77.5023
28 2 -6.4725976 0.0 -41.313 16.6175 -14.6036 254.074 -1512.07 257.074 -1482.33 0.0 257.074 -1482.33 124.656 -41.313 -1141.913 77.5281 77.5281
28 3 -6.4725976 0.0 -41.313 16.6175 -14.6036 254.074 -1512.07 257.074 -1482.33 0.0 257.074 -1482.33 124.656 -41.313 -1141.913 77.5281 77.5281
28 4 -6.4725976 0.0 -41.313 16.6175 -14.6036 254.074 -1512.07 257.074 -1482.33 0.0 257.074 -1482.33 124.656 -41.313 -1141.913 77.5281 77.5281
28 5 -6.4725976 0.0 -41.313 16.6175 -14.6036 254.074 -1512.07 257.074 -1482.33 0.0 257.074 -1482.33 124.656 -41.313 -1141.913 77.5281 77.5281
28 6 -6.4725976 0.0 -41.313 16.6175 -14.6036 254.074 -1512.07 257.074 -1482.33 0.0 257.074 -1482.33 124.656 -41.313 -1141.913 77.5281 77.5281
28 7 -5.691685 0.0 -28.2108 16.6028 -11.5808 254.074 -1512.07 257.234 -1487.07 0.0 257.234 -1487.07 120.514 -28.2108 -1137.5327 80.3237 80.3237
29 0 -5.992584 0.0 -34.7662 16.5583 -11.2119 254.074 -1512.07 254.864 -1477.89 0.0 254.864 -1477.89 116.122 -34.7662 -1141.6702 72.0949 72.0949
29 1 -5.886664 0.0 -32.4672 16.5254 -11.7969 254.074 -1512.07 255.13 -1480.76 0.0 255.13 -1480.76 116.806 -32.4672 -1141.2913 73.2913 73.2913
29 2 -5.886664 0.0 -32.4672 16.5254 -11.7969 254.074 -1512.07 255.13 -1480.76 0.0 255.13 -1480.76 116.806 -32.4672 -1141.2913 73.2913 73.2913
29 3 -5.5878425 0.0 -25.5533 16.5068 -11.5056 254.074 -1512.07 255.297 -1486.56 0.0 255.297 -1486.56 116.516 -25.5533 -1140.3004 74.2234 74.2234
29 4 -5.9082727 0.0 -34.3349 16.5612 -11.2164 254.074 -1512.07 254.787 -1477.06 0.0 254.787 -1477.06 116.363 -34.3349 -1140.245 72.8381 72.8381
29 5 -5.5286684 0.0 -25.4896 16.5036 -11.4748 254.074 -1512.07 255.235 -1485.57 0.0 255.235 -1485.57 116.449 -25.4896 -1139.3756 74.0139 74.0139
29 6 -5.5071406 0.0 -25.223 16.5014 -11.4757 254.074 -1512.07 255.245 -1485.65 0.0 255.245 -1485.65 116.416 -25.223 -1139.212 74.1822 74.1822
29 7 -5.5071406 0.0 -25.223 16.5014 -11.4757 254.074 -1512.07 255.245 -1485.65 0.0 255.245 -1485.65 116.416 -25.223 -1139.212 74.1822 74.1822
30 0 -6.5176673 0.0 -38.5826 16.2366 -12.0357 254.074 -1512.07 257.069 -1485.3 0.0 257.069 -1485.3 125.723 -38.5826 -1141.0907 80.4305 80.4305
30 1 -6.5176673 0.0 -38.5826 16.2366 -12.0357 254.074 -1512.07 257.069 -1485.3 0.0 257.069 -1485.3 125.723 -38.5826 -1141.0907 80.4305 80.4305
30 2 -6.5176673 0.0 -38.5826 16.2366 -12.0357 254.074 -1512.07 257.069 -1485.3 0.0 257.069 -1485.3 125.723 -38.5826 -1141.0907 80.4305 80.4305
30 3 -6.5176673 0.0 -38.5826 16.2366 -12.0357 254.074 -1512.07 257.069 -1485.3 0.0 257.069 -1485.3 125.723 -38.5826 -1141.0907 80.4305 80.4305
30 4 -6.1703887 0.0 -35.1287 16.1621 -12.1016 254.074 -1512.07 258.314 -1487.07 0.0 258.314 -1487.07 125.311 -35.1287 -1138.5737 82.9498 82.9498
30 5 -6.1703887 0.0 -35.1287 16.1621 -12.1016 254.074 -1512.07 258.314 -1487.07 0.0 258.314 -1487.07 125.311 -35.1287 -1138.5737 82.9498 82.9498
30 6 -6.1703887 0.0 -35.1287 16.1621 -12.1016 254.074 -1512.07 258.314 -1487.07 0.0 258.314 -1487.07 125.311 -35.1287 -1138.5737 82.9498 82.9498
30 7 -6.1903605 0.0 -34.8559 16.1256 -11.126 254.074 -1512.07 257.739 -1486.01 0.0 257.739 -1486.01 124.872 -34.8559 -1138.2549 82.892 82.892
31 0 -4.8454022 0.0 -22.6134 16.3481 -11.1125 254.074 -1512.07 260.165 -1486.35 0.0 260.165 -1486.35 110.451 -22.6134 -1138.3473 78.3832 78.3832
31 1 -4.8454022 0.0 -22.6134 16.3481 -11.1125 254.074 -1512.07 260.165 -1486.35 0.0 260.165 -1486.35 110.451 -22.6134 -1138.3473 78.3832 78.3832
31 2 -4.8454022 0.0 -22.6134 16.3481 -11.1125 254.074 -1512.07 260.165 -1486.35 0.0 260.165 -1486.35 110.451 -22.6134 -1138.3473 78.3832 78.3832
31 3 -4.81626 0.0 -22.4327 16.3381 -11.122 254.074 -1512.07 260.108 -1486.09 0.0 260.108 -1486.09 110.42 -22.4327 -1137.9946 78.1909 78.1909
31 4 -4.81626 0.0 -22.4327 16.3381 -11.122 254.074 -1512.07 260.108 -1486.09 0.0 260.108 -1486.09 110.42 -22.4327 -1137.9946 78.1909 78.1909
31 5 -4.65272 0.0 -19.3343 16.3347 -11.1214 254.074 -1512.07 260.398 -1488.66 0.0 260.398 -1488.66 110.061 -19.3343 -1137.5354 78.3359 78.3359
31 6 -4.65272 0.0 -19.3343 16.3347 -11.1214 254.074 -1512.07 260.398 -1488.66 0.0 260.398 -1488.66 110.061 -19.3343 -1137.5354 78.3359 78.3359
31 7 -4.65272 0.0 -19.3343 16.3347 -11.1214 254.074 -1512.07 260.398 -1488.66 0.0 260.398 -1488.66 110.061 -19.3343 -1137.5354 78.3359 78.3359
32 0 -5.1056175 0.0 -20.55 16.5687 -14.4085 254.074 -1512.07 259.294 -1495.4 0.0 259.294 -1495.4 121.023 -20.55 -1135.633 83.1649 83.1649
32 1 -5.1056175 0.0 -20.55 16.5687 -14.4085 254.074 -1512.07 259.294 -1495.4 0.0 259.294 -1495.4 121.023 -20.55 -1135.633 83.1649 83.1649
32 2 -5.1056175 0.0 -20.55 16.5687 -14.4085 254.074 -1512.07 259.294 -1495.4 0.0 259.294 -1495.4 121.023 -20.55 -1135.633 83.1649 83.1649
32 3 -5.1056175 0.0 -20.55 16.5687 -14.4085 254.074 -1512.07 259.294 -1495.4 0.0 259.294 -1495.4 121.023 -20.55 -1135.633 83.1649 83.1649
32 4 -5.1056175 0.0 -20.55 16.5687 -14.4085 254.074 -1512.07 259.294 -1495.4 0.0 259.294 -1495.4 121.023 -20.55 -1135.633 83.1649 83.1649
32 5 -5.1439743 0.0 -21.0242 16.5793 -14.4074 254.074 -1512.07 259.167 -1495.08 0.0 259.167 -1495.08 121.992 -21.0242 -1134.9452 83.8027 83.8027
32 6 -5.1376247 0.0 -20.9942 16.5792 -14.389 254.074 -1512.07 259.106 -1494.91 0.0 259.106 -1494.91 122.048 -20.9942 -1134.7502 83.9149 83.9149
32 7 -5.1376247 0.0 -20.9942 16.5792 -14.389 254.074 -1512.07 259.106 -1494.91 0.0 259.106 -1494.91 122.048 -20.9942 -1134.7502 83.9149 83.9149
