# Supplementary material for: Exploring the mechanism of Alisma orientale for the treatment of pregnancy induced hypertension and potential hepato-nephrotoxicity by using network pharmacology, network toxicology, molecular docking and molecular dynamics simulation
Source: Front Pharmacol. 2022 Nov 15;13:1027112. doi: 10.3389/fphar.2022.1027112 (PMC9705790; doi:10.3389/fphar.2022.1027112)
Supplement: Supplementary file 6 [file DataSheet4.zip › BCL2L1/BCLE24/clusters.dock4.pdb]

REMARK  Energy: 54.5859
REMARK  SimpleFitness: 54.5859
REMARK  FullFitness: -1174.0338
REMARK  InterFull: -37.8468
REMARK  IntraFull: 103.338
REMARK  solvFull: -1495.39
REMARK  surfFull: 255.865
REMARK  extraFull: 0.0
REMARK  deltaGcompsolvpol: -1495.39
REMARK  deltaGcompsolvnonpol: 255.865
REMARK  deltaGprotsolvpol: -1512.07
REMARK  deltaGprotsolvnonpol: 254.074
REMARK  deltaGligsolvpol: -11.4504
REMARK  deltaGligsolvnonpol: 16.3435
REMARK  deltaGvdw: -37.8468
REMARK  deltaGelec: 0.0
REMARK  deltaG: -7.2253976
REMARK  Cluster: 0
REMARK  ClusterRank: 0
ATOM   5287 O    LIG     1       3.265 -16.936   3.659  1.00  0.00      LIG  
ATOM   5288 O1   LIG     1       1.779 -20.972  -1.403  1.00  0.00      LIG  
ATOM   5289 O2   LIG     1      -0.186 -13.597   0.041  1.00  0.00      LIG  
ATOM   5290 O3   LIG     1      -2.931 -13.124   2.274  1.00  0.00      LIG  
ATOM   5291 O4   LIG     1      -2.930 -14.124  -0.548  1.00  0.00      LIG  
ATOM   5292 O5   LIG     1      -2.722 -14.078   4.363  1.00  0.00      LIG  
ATOM   5293 C    LIG     1       3.762 -15.851   0.035  1.00  0.00      LIG  
ATOM   5294 C1   LIG     1       3.939 -16.790   1.258  1.00  0.00      LIG  
ATOM   5295 C2   LIG     1       3.849 -18.339   0.968  1.00  0.00      LIG  
ATOM   5296 C3   LIG     1       4.165 -14.386   0.404  1.00  0.00      LIG  
ATOM   5297 C4   LIG     1       4.432 -18.788  -0.421  1.00  0.00      LIG  
ATOM   5298 C5   LIG     1       4.667 -16.359  -1.067  1.00  0.00      LIG  
ATOM   5299 C6   LIG     1       3.070 -16.245   2.430  1.00  0.00      LIG  
ATOM   5300 C7   LIG     1       4.292 -17.742  -1.520  1.00  0.00      LIG  
ATOM   5301 C8   LIG     1       3.324 -13.946   1.543  1.00  0.00      LIG  
ATOM   5302 C9   LIG     1       3.991 -20.187  -0.966  1.00  0.00      LIG  
ATOM   5303 C10  LIG     1       2.426 -18.865   1.225  1.00  0.00      LIG  
ATOM   5304 C11  LIG     1       3.853 -13.327  -0.660  1.00  0.00      LIG  
ATOM   5305 C12  LIG     1       3.368 -14.789   2.763  1.00  0.00      LIG  
ATOM   5306 C13  LIG     1       2.312 -15.872  -0.487  1.00  0.00      LIG  
ATOM   5307 C14  LIG     1       4.757 -19.010   2.003  1.00  0.00      LIG  
ATOM   5308 C15  LIG     1       2.562 -12.885   1.282  1.00  0.00      LIG  
ATOM   5309 C16  LIG     1       5.644 -14.212   0.759  1.00  0.00      LIG  
ATOM   5310 C17  LIG     1       2.853 -12.347  -0.071  1.00  0.00      LIG  
ATOM   5311 C18  LIG     1       2.193 -20.299   0.821  1.00  0.00      LIG  
ATOM   5312 C19  LIG     1       2.557 -20.460  -0.610  1.00  0.00      LIG  
ATOM   5313 C20  LIG     1       4.861 -21.328  -0.441  1.00  0.00      LIG  
ATOM   5314 C21  LIG     1       4.101 -20.332  -2.486  1.00  0.00      LIG  
ATOM   5315 C22  LIG     1       1.516 -12.273   2.181  1.00  0.00      LIG  
ATOM   5316 C23  LIG     1       0.266 -13.151   2.364  1.00  0.00      LIG  
ATOM   5317 C24  LIG     1       1.148 -10.859   1.768  1.00  0.00      LIG  
ATOM   5318 C25  LIG     1      -0.782 -13.151   1.249  1.00  0.00      LIG  
ATOM   5319 C26  LIG     1      -1.966 -14.037   1.705  1.00  0.00      LIG  
ATOM   5320 C27  LIG     1      -2.672 -14.893   0.625  1.00  0.00      LIG  
ATOM   5321 C28  LIG     1      -4.009 -15.422   1.120  1.00  0.00      LIG  
ATOM   5322 C29  LIG     1      -1.853 -16.117   0.245  1.00  0.00      LIG  
ATOM   5323 C30  LIG     1      -3.187 -13.237   3.613  1.00  0.00      LIG  
ATOM   5324 C31  LIG     1      -4.178 -12.200   4.032  1.00  0.00      LIG  
ATOM   5325 H    LIG     1       4.971 -16.667   1.587  1.00  0.00      LIG  
ATOM   5326 H1   LIG     1       5.514 -18.856  -0.277  1.00  0.00      LIG  
ATOM   5327 H2   LIG     1       5.705 -16.392  -0.728  1.00  0.00      LIG  
ATOM   5328 H3   LIG     1       4.628 -15.688  -1.929  1.00  0.00      LIG  
ATOM   5329 H4   LIG     1       2.009 -16.334   2.182  1.00  0.00      LIG  
ATOM   5330 H5   LIG     1       3.291 -17.764  -1.956  1.00  0.00      LIG  
ATOM   5331 H6   LIG     1       4.987 -17.969  -2.332  1.00  0.00      LIG  
ATOM   5332 H7   LIG     1       1.694 -18.246   0.707  1.00  0.00      LIG  
ATOM   5333 H8   LIG     1       2.186 -18.800   2.288  1.00  0.00      LIG  
ATOM   5334 H9   LIG     1       3.474 -13.745  -1.594  1.00  0.00      LIG  
ATOM   5335 H10  LIG     1       4.761 -12.782  -0.935  1.00  0.00      LIG  
ATOM   5336 H11  LIG     1       4.357 -14.704   3.223  1.00  0.00      LIG  
ATOM   5337 H12  LIG     1       2.668 -14.434   3.525  1.00  0.00      LIG  
ATOM   5338 H13  LIG     1       1.944 -16.876  -0.687  1.00  0.00      LIG  
ATOM   5339 H14  LIG     1       2.218 -15.333  -1.432  1.00  0.00      LIG  
ATOM   5340 H15  LIG     1       1.611 -15.430   0.221  1.00  0.00      LIG  
ATOM   5341 H16  LIG     1       4.422 -18.844   3.025  1.00  0.00      LIG  
ATOM   5342 H17  LIG     1       5.779 -18.632   1.917  1.00  0.00      LIG  
ATOM   5343 H18  LIG     1       4.794 -20.088   1.892  1.00  0.00      LIG  
ATOM   5344 H19  LIG     1       5.976 -14.896   1.543  1.00  0.00      LIG  
ATOM   5345 H20  LIG     1       5.843 -13.195   1.111  1.00  0.00      LIG  
ATOM   5346 H21  LIG     1       6.278 -14.372  -0.118  1.00  0.00      LIG  
ATOM   5347 H22  LIG     1       1.952 -12.303  -0.687  1.00  0.00      LIG  
ATOM   5348 H23  LIG     1       3.290 -11.346  -0.013  1.00  0.00      LIG  
ATOM   5349 H24  LIG     1       1.133 -20.544   0.932  1.00  0.00      LIG  
ATOM   5350 H25  LIG     1       2.767 -20.998   1.433  1.00  0.00      LIG  
ATOM   5351 H26  LIG     1       4.657 -22.252  -0.989  1.00  0.00      LIG  
ATOM   5352 H27  LIG     1       4.691 -21.561   0.611  1.00  0.00      LIG  
ATOM   5353 H28  LIG     1       5.919 -21.089  -0.574  1.00  0.00      LIG  
ATOM   5354 H29  LIG     1       5.113 -20.102  -2.830  1.00  0.00      LIG  
ATOM   5355 H30  LIG     1       3.392 -19.697  -3.027  1.00  0.00      LIG  
ATOM   5356 H31  LIG     1       3.888 -21.361  -2.792  1.00  0.00      LIG  
ATOM   5357 H32  LIG     1       1.975 -12.185   3.171  1.00  0.00      LIG  
ATOM   5358 H33  LIG     1       4.222 -16.920   3.832  1.00  0.00      LIG  
ATOM   5359 H34  LIG     1      -0.233 -12.835   3.280  1.00  0.00      LIG  
ATOM   5360 H35  LIG     1       0.583 -14.184   2.534  1.00  0.00      LIG  
ATOM   5361 H36  LIG     1       0.416 -10.441   2.464  1.00  0.00      LIG  
ATOM   5362 H37  LIG     1       2.029 -10.210   1.779  1.00  0.00      LIG  
ATOM   5363 H38  LIG     1       0.714 -10.822   0.765  1.00  0.00      LIG  
ATOM   5364 H39  LIG     1      -1.125 -12.128   1.071  1.00  0.00      LIG  
ATOM   5365 H40  LIG     1      -1.592 -14.741   2.455  1.00  0.00      LIG  
ATOM   5366 H41  LIG     1      -0.921 -13.761  -0.577  1.00  0.00      LIG  
ATOM   5367 H42  LIG     1      -4.454 -16.087   0.374  1.00  0.00      LIG  
ATOM   5368 H43  LIG     1      -4.728 -14.614   1.281  1.00  0.00      LIG  
ATOM   5369 H44  LIG     1      -3.885 -15.982   2.051  1.00  0.00      LIG  
ATOM   5370 H45  LIG     1      -0.976 -15.865  -0.353  1.00  0.00      LIG  
ATOM   5371 H46  LIG     1      -1.528 -16.652   1.140  1.00  0.00      LIG  
ATOM   5372 H47  LIG     1      -2.452 -16.798  -0.366  1.00  0.00      LIG  
ATOM   5373 H48  LIG     1      -3.597 -13.462  -0.298  1.00  0.00      LIG  
ATOM   5374 H49  LIG     1      -5.133 -12.374   3.528  1.00  0.00      LIG  
ATOM   5375 H50  LIG     1      -3.793 -11.203   3.798  1.00  0.00      LIG  
ATOM   5376 H51  LIG     1      -4.324 -12.273   5.112  1.00  0.00      LIG  
TER
REMARK  Energy: 54.5859
REMARK  SimpleFitness: 54.5859
REMARK  FullFitness: -1174.0338
REMARK  InterFull: -37.8468
REMARK  IntraFull: 103.338
REMARK  solvFull: -1495.39
REMARK  surfFull: 255.865
REMARK  extraFull: 0.0
REMARK  deltaGcompsolvpol: -1495.39
REMARK  deltaGcompsolvnonpol: 255.865
REMARK  deltaGprotsolvpol: -1512.07
REMARK  deltaGprotsolvnonpol: 254.074
REMARK  deltaGligsolvpol: -11.4504
REMARK  deltaGligsolvnonpol: 16.3435
REMARK  deltaGvdw: -37.8468
REMARK  deltaGelec: 0.0
REMARK  deltaG: -7.2253976
REMARK  Cluster: 0
REMARK  ClusterRank: 1
ATOM   5287 O    LIG     1       3.265 -16.936   3.659  1.00  0.00      LIG  
ATOM   5288 O1   LIG     1       1.779 -20.972  -1.403  1.00  0.00      LIG  
ATOM   5289 O2   LIG     1      -0.186 -13.597   0.041  1.00  0.00      LIG  
ATOM   5290 O3   LIG     1      -2.931 -13.124   2.274  1.00  0.00      LIG  
ATOM   5291 O4   LIG     1      -2.930 -14.124  -0.548  1.00  0.00      LIG  
ATOM   5292 O5   LIG     1      -2.722 -14.078   4.363  1.00  0.00      LIG  
ATOM   5293 C    LIG     1       3.762 -15.851   0.035  1.00  0.00      LIG  
ATOM   5294 C1   LIG     1       3.939 -16.790   1.258  1.00  0.00      LIG  
ATOM   5295 C2   LIG     1       3.849 -18.339   0.968  1.00  0.00      LIG  
ATOM   5296 C3   LIG     1       4.165 -14.386   0.404  1.00  0.00      LIG  
ATOM   5297 C4   LIG     1       4.432 -18.788  -0.421  1.00  0.00      LIG  
ATOM   5298 C5   LIG     1       4.667 -16.359  -1.067  1.00  0.00      LIG  
ATOM   5299 C6   LIG     1       3.070 -16.245   2.430  1.00  0.00      LIG  
ATOM   5300 C7   LIG     1       4.292 -17.742  -1.520  1.00  0.00      LIG  
ATOM   5301 C8   LIG     1       3.324 -13.946   1.543  1.00  0.00      LIG  
ATOM   5302 C9   LIG     1       3.991 -20.187  -0.966  1.00  0.00      LIG  
ATOM   5303 C10  LIG     1       2.426 -18.865   1.225  1.00  0.00      LIG  
ATOM   5304 C11  LIG     1       3.853 -13.327  -0.660  1.00  0.00      LIG  
ATOM   5305 C12  LIG     1       3.368 -14.789   2.763  1.00  0.00      LIG  
ATOM   5306 C13  LIG     1       2.312 -15.872  -0.487  1.00  0.00      LIG  
ATOM   5307 C14  LIG     1       4.757 -19.010   2.003  1.00  0.00      LIG  
ATOM   5308 C15  LIG     1       2.562 -12.885   1.282  1.00  0.00      LIG  
ATOM   5309 C16  LIG     1       5.644 -14.212   0.759  1.00  0.00      LIG  
ATOM   5310 C17  LIG     1       2.853 -12.347  -0.071  1.00  0.00      LIG  
ATOM   5311 C18  LIG     1       2.193 -20.299   0.821  1.00  0.00      LIG  
ATOM   5312 C19  LIG     1       2.557 -20.460  -0.610  1.00  0.00      LIG  
ATOM   5313 C20  LIG     1       4.861 -21.328  -0.441  1.00  0.00      LIG  
ATOM   5314 C21  LIG     1       4.101 -20.332  -2.486  1.00  0.00      LIG  
ATOM   5315 C22  LIG     1       1.516 -12.273   2.181  1.00  0.00      LIG  
ATOM   5316 C23  LIG     1       0.266 -13.151   2.364  1.00  0.00      LIG  
ATOM   5317 C24  LIG     1       1.148 -10.859   1.768  1.00  0.00      LIG  
ATOM   5318 C25  LIG     1      -0.782 -13.151   1.249  1.00  0.00      LIG  
ATOM   5319 C26  LIG     1      -1.966 -14.037   1.705  1.00  0.00      LIG  
ATOM   5320 C27  LIG     1      -2.672 -14.893   0.625  1.00  0.00      LIG  
ATOM   5321 C28  LIG     1      -4.009 -15.422   1.120  1.00  0.00      LIG  
ATOM   5322 C29  LIG     1      -1.853 -16.117   0.245  1.00  0.00      LIG  
ATOM   5323 C30  LIG     1      -3.187 -13.237   3.613  1.00  0.00      LIG  
ATOM   5324 C31  LIG     1      -4.178 -12.200   4.032  1.00  0.00      LIG  
ATOM   5325 H    LIG     1       4.971 -16.667   1.587  1.00  0.00      LIG  
ATOM   5326 H1   LIG     1       5.514 -18.856  -0.277  1.00  0.00      LIG  
ATOM   5327 H2   LIG     1       5.705 -16.392  -0.728  1.00  0.00      LIG  
ATOM   5328 H3   LIG     1       4.628 -15.688  -1.929  1.00  0.00      LIG  
ATOM   5329 H4   LIG     1       2.009 -16.334   2.182  1.00  0.00      LIG  
ATOM   5330 H5   LIG     1       3.291 -17.764  -1.956  1.00  0.00      LIG  
ATOM   5331 H6   LIG     1       4.987 -17.969  -2.332  1.00  0.00      LIG  
ATOM   5332 H7   LIG     1       1.694 -18.246   0.707  1.00  0.00      LIG  
ATOM   5333 H8   LIG     1       2.186 -18.800   2.288  1.00  0.00      LIG  
ATOM   5334 H9   LIG     1       3.474 -13.745  -1.594  1.00  0.00      LIG  
ATOM   5335 H10  LIG     1       4.761 -12.782  -0.935  1.00  0.00      LIG  
ATOM   5336 H11  LIG     1       4.357 -14.704   3.223  1.00  0.00      LIG  
ATOM   5337 H12  LIG     1       2.668 -14.434   3.525  1.00  0.00      LIG  
ATOM   5338 H13  LIG     1       1.944 -16.876  -0.687  1.00  0.00      LIG  
ATOM   5339 H14  LIG     1       2.218 -15.333  -1.432  1.00  0.00      LIG  
ATOM   5340 H15  LIG     1       1.611 -15.430   0.221  1.00  0.00      LIG  
ATOM   5341 H16  LIG     1       4.422 -18.844   3.025  1.00  0.00      LIG  
ATOM   5342 H17  LIG     1       5.779 -18.632   1.917  1.00  0.00      LIG  
ATOM   5343 H18  LIG     1       4.794 -20.088   1.892  1.00  0.00      LIG  
ATOM   5344 H19  LIG     1       5.976 -14.896   1.543  1.00  0.00      LIG  
ATOM   5345 H20  LIG     1       5.843 -13.195   1.111  1.00  0.00      LIG  
ATOM   5346 H21  LIG     1       6.278 -14.372  -0.118  1.00  0.00      LIG  
ATOM   5347 H22  LIG     1       1.952 -12.303  -0.687  1.00  0.00      LIG  
ATOM   5348 H23  LIG     1       3.290 -11.346  -0.013  1.00  0.00      LIG  
ATOM   5349 H24  LIG     1       1.133 -20.544   0.932  1.00  0.00      LIG  
ATOM   5350 H25  LIG     1       2.767 -20.998   1.433  1.00  0.00      LIG  
ATOM   5351 H26  LIG     1       4.657 -22.252  -0.989  1.00  0.00      LIG  
ATOM   5352 H27  LIG     1       4.691 -21.561   0.611  1.00  0.00      LIG  
ATOM   5353 H28  LIG     1       5.919 -21.089  -0.574  1.00  0.00      LIG  
ATOM   5354 H29  LIG     1       5.113 -20.102  -2.830  1.00  0.00      LIG  
ATOM   5355 H30  LIG     1       3.392 -19.697  -3.027  1.00  0.00      LIG  
ATOM   5356 H31  LIG     1       3.888 -21.361  -2.792  1.00  0.00      LIG  
ATOM   5357 H32  LIG     1       1.975 -12.185   3.171  1.00  0.00      LIG  
ATOM   5358 H33  LIG     1       4.222 -16.920   3.832  1.00  0.00      LIG  
ATOM   5359 H34  LIG     1      -0.233 -12.835   3.280  1.00  0.00      LIG  
ATOM   5360 H35  LIG     1       0.583 -14.184   2.534  1.00  0.00      LIG  
ATOM   5361 H36  LIG     1       0.416 -10.441   2.464  1.00  0.00      LIG  
ATOM   5362 H37  LIG     1       2.029 -10.210   1.779  1.00  0.00      LIG  
ATOM   5363 H38  LIG     1       0.714 -10.822   0.765  1.00  0.00      LIG  
ATOM   5364 H39  LIG     1      -1.125 -12.128   1.071  1.00  0.00      LIG  
ATOM   5365 H40  LIG     1      -1.592 -14.741   2.455  1.00  0.00      LIG  
ATOM   5366 H41  LIG     1      -0.921 -13.761  -0.577  1.00  0.00      LIG  
ATOM   5367 H42  LIG     1      -4.454 -16.087   0.374  1.00  0.00      LIG  
ATOM   5368 H43  LIG     1      -4.728 -14.614   1.281  1.00  0.00      LIG  
ATOM   5369 H44  LIG     1      -3.885 -15.982   2.051  1.00  0.00      LIG  
ATOM   5370 H45  LIG     1      -0.976 -15.865  -0.353  1.00  0.00      LIG  
ATOM   5371 H46  LIG     1      -1.528 -16.652   1.140  1.00  0.00      LIG  
ATOM   5372 H47  LIG     1      -2.452 -16.798  -0.366  1.00  0.00      LIG  
ATOM   5373 H48  LIG     1      -3.597 -13.462  -0.298  1.00  0.00      LIG  
ATOM   5374 H49  LIG     1      -5.133 -12.374   3.528  1.00  0.00      LIG  
ATOM   5375 H50  LIG     1      -3.793 -11.203   3.798  1.00  0.00      LIG  
ATOM   5376 H51  LIG     1      -4.324 -12.273   5.112  1.00  0.00      LIG  
TER
REMARK  Energy: 54.771
REMARK  SimpleFitness: 54.771
REMARK  FullFitness: -1173.85
REMARK  InterFull: -39.919
REMARK  IntraFull: 104.642
REMARK  solvFull: -1494.5
REMARK  surfFull: 255.927
REMARK  extraFull: 0.0
REMARK  deltaGcompsolvpol: -1494.5
REMARK  deltaGcompsolvnonpol: 255.927
REMARK  deltaGprotsolvpol: -1512.07
REMARK  deltaGprotsolvnonpol: 254.074
REMARK  deltaGligsolvpol: -11.4706
REMARK  deltaGligsolvnonpol: 16.3482
REMARK  deltaGvdw: -39.919
REMARK  deltaGelec: 0.0
REMARK  deltaG: -7.360302
REMARK  Cluster: 0
REMARK  ClusterRank: 2
ATOM   5287 O    LIG     1       3.285 -17.059   3.702  1.00  0.00      LIG  
ATOM   5288 O1   LIG     1       1.433 -20.772  -1.445  1.00  0.00      LIG  
ATOM   5289 O2   LIG     1      -0.172 -13.458   0.176  1.00  0.00      LIG  
ATOM   5290 O3   LIG     1      -2.879 -13.085   2.402  1.00  0.00      LIG  
ATOM   5291 O4   LIG     1      -2.843 -14.180  -0.360  1.00  0.00      LIG  
ATOM   5292 O5   LIG     1      -2.854 -14.082   4.484  1.00  0.00      LIG  
ATOM   5293 C    LIG     1       3.784 -15.920   0.096  1.00  0.00      LIG  
ATOM   5294 C1   LIG     1       3.928 -16.895   1.296  1.00  0.00      LIG  
ATOM   5295 C2   LIG     1       3.739 -18.428   0.971  1.00  0.00      LIG  
ATOM   5296 C3   LIG     1       4.255 -14.483   0.491  1.00  0.00      LIG  
ATOM   5297 C4   LIG     1       4.273 -18.879  -0.437  1.00  0.00      LIG  
ATOM   5298 C5   LIG     1       4.658 -16.449  -1.019  1.00  0.00      LIG  
ATOM   5299 C6   LIG     1       3.105 -16.331   2.492  1.00  0.00      LIG  
ATOM   5300 C7   LIG     1       4.199 -17.794  -1.507  1.00  0.00      LIG  
ATOM   5301 C8   LIG     1       3.440 -14.035   1.643  1.00  0.00      LIG  
ATOM   5302 C9   LIG     1       3.721 -20.224  -1.017  1.00  0.00      LIG  
ATOM   5303 C10  LIG     1       2.289 -18.867   1.241  1.00  0.00      LIG  
ATOM   5304 C11  LIG     1       3.981 -13.392  -0.551  1.00  0.00      LIG  
ATOM   5305 C12  LIG     1       3.472 -14.897   2.850  1.00  0.00      LIG  
ATOM   5306 C13  LIG     1       2.331 -15.857  -0.416  1.00  0.00      LIG  
ATOM   5307 C14  LIG     1       4.616 -19.184   1.976  1.00  0.00      LIG  
ATOM   5308 C15  LIG     1       2.689 -12.959   1.394  1.00  0.00      LIG  
ATOM   5309 C16  LIG     1       5.743 -14.378   0.834  1.00  0.00      LIG  
ATOM   5310 C17  LIG     1       2.960 -12.431   0.032  1.00  0.00      LIG  
ATOM   5311 C18  LIG     1       1.957 -20.270   0.804  1.00  0.00      LIG  
ATOM   5312 C19  LIG     1       2.276 -20.400  -0.642  1.00  0.00      LIG  
ATOM   5313 C20  LIG     1       4.508 -21.445  -0.544  1.00  0.00      LIG  
ATOM   5314 C21  LIG     1       3.798 -20.328  -2.541  1.00  0.00      LIG  
ATOM   5315 C22  LIG     1       1.657 -12.344   2.304  1.00  0.00      LIG  
ATOM   5316 C23  LIG     1       0.405 -13.216   2.499  1.00  0.00      LIG  
ATOM   5317 C24  LIG     1       1.295 -10.926   1.896  1.00  0.00      LIG  
ATOM   5318 C25  LIG     1      -0.698 -13.107   1.446  1.00  0.00      LIG  
ATOM   5319 C26  LIG     1      -1.882 -13.999   1.893  1.00  0.00      LIG  
ATOM   5320 C27  LIG     1      -2.533 -14.912   0.826  1.00  0.00      LIG  
ATOM   5321 C28  LIG     1      -3.837 -15.504   1.336  1.00  0.00      LIG  
ATOM   5322 C29  LIG     1      -1.639 -16.087   0.464  1.00  0.00      LIG  
ATOM   5323 C30  LIG     1      -3.235 -13.212   3.717  1.00  0.00      LIG  
ATOM   5324 C31  LIG     1      -4.240 -12.167   4.074  1.00  0.00      LIG  
ATOM   5325 H    LIG     1       4.972 -16.839   1.610  1.00  0.00      LIG  
ATOM   5326 H1   LIG     1       5.348 -19.032  -0.307  1.00  0.00      LIG  
ATOM   5327 H2   LIG     1       5.693 -16.550  -0.684  1.00  0.00      LIG  
ATOM   5328 H3   LIG     1       4.654 -15.755  -1.864  1.00  0.00      LIG  
ATOM   5329 H4   LIG     1       2.039 -16.360   2.257  1.00  0.00      LIG  
ATOM   5330 H5   LIG     1       3.199 -17.741  -1.940  1.00  0.00      LIG  
ATOM   5331 H6   LIG     1       4.877 -18.042  -2.327  1.00  0.00      LIG  
ATOM   5332 H7   LIG     1       1.587 -18.191   0.755  1.00  0.00      LIG  
ATOM   5333 H8   LIG     1       2.073 -18.813   2.310  1.00  0.00      LIG  
ATOM   5334 H9   LIG     1       3.640 -13.783  -1.512  1.00  0.00      LIG  
ATOM   5335 H10  LIG     1       4.897 -12.836  -0.771  1.00  0.00      LIG  
ATOM   5336 H11  LIG     1       4.470 -14.864   3.297  1.00  0.00      LIG  
ATOM   5337 H12  LIG     1       2.795 -14.530   3.628  1.00  0.00      LIG  
ATOM   5338 H13  LIG     1       1.910 -16.836  -0.635  1.00  0.00      LIG  
ATOM   5339 H14  LIG     1       2.259 -15.293  -1.348  1.00  0.00      LIG  
ATOM   5340 H15  LIG     1       1.654 -15.395   0.304  1.00  0.00      LIG  
ATOM   5341 H16  LIG     1       4.297 -19.041   3.005  1.00  0.00      LIG  
ATOM   5342 H17  LIG     1       5.657 -18.861   1.897  1.00  0.00      LIG  
ATOM   5343 H18  LIG     1       4.597 -20.259   1.825  1.00  0.00      LIG  
ATOM   5344 H19  LIG     1       6.056 -15.098   1.592  1.00  0.00      LIG  
ATOM   5345 H20  LIG     1       5.982 -13.381   1.218  1.00  0.00      LIG  
ATOM   5346 H21  LIG     1       6.361 -14.530  -0.054  1.00  0.00      LIG  
ATOM   5347 H22  LIG     1       2.055 -12.423  -0.580  1.00  0.00      LIG  
ATOM   5348 H23  LIG     1       3.370 -11.417   0.071  1.00  0.00      LIG  
ATOM   5349 H24  LIG     1       0.887 -20.452   0.935  1.00  0.00      LIG  
ATOM   5350 H25  LIG     1       2.500 -21.023   1.378  1.00  0.00      LIG  
ATOM   5351 H26  LIG     1       4.214 -22.335  -1.108  1.00  0.00      LIG  
ATOM   5352 H27  LIG     1       4.347 -21.690   0.506  1.00  0.00      LIG  
ATOM   5353 H28  LIG     1       5.579 -21.291  -0.700  1.00  0.00      LIG  
ATOM   5354 H29  LIG     1       4.821 -20.160  -2.889  1.00  0.00      LIG  
ATOM   5355 H30  LIG     1       3.130 -19.629  -3.053  1.00  0.00      LIG  
ATOM   5356 H31  LIG     1       3.509 -21.329  -2.878  1.00  0.00      LIG  
ATOM   5357 H32  LIG     1       2.127 -12.265   3.289  1.00  0.00      LIG  
ATOM   5358 H33  LIG     1       4.242 -17.203   3.795  1.00  0.00      LIG  
ATOM   5359 H34  LIG     1      -0.035 -12.958   3.463  1.00  0.00      LIG  
ATOM   5360 H35  LIG     1       0.701 -14.266   2.576  1.00  0.00      LIG  
ATOM   5361 H36  LIG     1       0.578 -10.510   2.608  1.00  0.00      LIG  
ATOM   5362 H37  LIG     1       2.179 -10.282   1.890  1.00  0.00      LIG  
ATOM   5363 H38  LIG     1       0.842 -10.883   0.902  1.00  0.00      LIG  
ATOM   5364 H39  LIG     1      -1.023 -12.065   1.369  1.00  0.00      LIG  
ATOM   5365 H40  LIG     1      -1.519 -14.663   2.685  1.00  0.00      LIG  
ATOM   5366 H41  LIG     1      -0.942 -13.618  -0.399  1.00  0.00      LIG  
ATOM   5367 H42  LIG     1      -4.260 -16.191   0.598  1.00  0.00      LIG  
ATOM   5368 H43  LIG     1      -4.591 -14.730   1.505  1.00  0.00      LIG  
ATOM   5369 H44  LIG     1      -3.675 -16.052   2.268  1.00  0.00      LIG  
ATOM   5370 H45  LIG     1      -0.788 -15.786  -0.150  1.00  0.00      LIG  
ATOM   5371 H46  LIG     1      -1.266 -16.577   1.367  1.00  0.00      LIG  
ATOM   5372 H47  LIG     1      -2.195 -16.820  -0.126  1.00  0.00      LIG  
ATOM   5373 H48  LIG     1      -3.573 -13.579  -0.127  1.00  0.00      LIG  
ATOM   5374 H49  LIG     1      -5.168 -12.342   3.522  1.00  0.00      LIG  
ATOM   5375 H50  LIG     1      -3.837 -11.175   3.852  1.00  0.00      LIG  
ATOM   5376 H51  LIG     1      -4.442 -12.230   5.146  1.00  0.00      LIG  
TER
REMARK  Energy: 54.771
REMARK  SimpleFitness: 54.771
REMARK  FullFitness: -1173.85
REMARK  InterFull: -39.919
REMARK  IntraFull: 104.642
REMARK  solvFull: -1494.5
REMARK  surfFull: 255.927
REMARK  extraFull: 0.0
REMARK  deltaGcompsolvpol: -1494.5
REMARK  deltaGcompsolvnonpol: 255.927
REMARK  deltaGprotsolvpol: -1512.07
REMARK  deltaGprotsolvnonpol: 254.074
REMARK  deltaGligsolvpol: -11.4706
REMARK  deltaGligsolvnonpol: 16.3482
REMARK  deltaGvdw: -39.919
REMARK  deltaGelec: 0.0
REMARK  deltaG: -7.360302
REMARK  Cluster: 0
REMARK  ClusterRank: 3
ATOM   5287 O    LIG     1       3.285 -17.059   3.702  1.00  0.00      LIG  
ATOM   5288 O1   LIG     1       1.433 -20.772  -1.445  1.00  0.00      LIG  
ATOM   5289 O2   LIG     1      -0.172 -13.458   0.176  1.00  0.00      LIG  
ATOM   5290 O3   LIG     1      -2.879 -13.085   2.402  1.00  0.00      LIG  
ATOM   5291 O4   LIG     1      -2.843 -14.180  -0.360  1.00  0.00      LIG  
ATOM   5292 O5   LIG     1      -2.854 -14.082   4.484  1.00  0.00      LIG  
ATOM   5293 C    LIG     1       3.784 -15.920   0.096  1.00  0.00      LIG  
ATOM   5294 C1   LIG     1       3.928 -16.895   1.296  1.00  0.00      LIG  
ATOM   5295 C2   LIG     1       3.739 -18.428   0.971  1.00  0.00      LIG  
ATOM   5296 C3   LIG     1       4.255 -14.483   0.491  1.00  0.00      LIG  
ATOM   5297 C4   LIG     1       4.273 -18.879  -0.437  1.00  0.00      LIG  
ATOM   5298 C5   LIG     1       4.658 -16.449  -1.019  1.00  0.00      LIG  
ATOM   5299 C6   LIG     1       3.105 -16.331   2.492  1.00  0.00      LIG  
ATOM   5300 C7   LIG     1       4.199 -17.794  -1.507  1.00  0.00      LIG  
ATOM   5301 C8   LIG     1       3.440 -14.035   1.643  1.00  0.00      LIG  
ATOM   5302 C9   LIG     1       3.721 -20.224  -1.017  1.00  0.00      LIG  
ATOM   5303 C10  LIG     1       2.289 -18.867   1.241  1.00  0.00      LIG  
ATOM   5304 C11  LIG     1       3.981 -13.392  -0.551  1.00  0.00      LIG  
ATOM   5305 C12  LIG     1       3.472 -14.897   2.850  1.00  0.00      LIG  
ATOM   5306 C13  LIG     1       2.331 -15.857  -0.416  1.00  0.00      LIG  
ATOM   5307 C14  LIG     1       4.616 -19.184   1.976  1.00  0.00      LIG  
ATOM   5308 C15  LIG     1       2.689 -12.959   1.394  1.00  0.00      LIG  
ATOM   5309 C16  LIG     1       5.743 -14.378   0.834  1.00  0.00      LIG  
ATOM   5310 C17  LIG     1       2.960 -12.431   0.032  1.00  0.00      LIG  
ATOM   5311 C18  LIG     1       1.957 -20.270   0.804  1.00  0.00      LIG  
ATOM   5312 C19  LIG     1       2.276 -20.400  -0.642  1.00  0.00      LIG  
ATOM   5313 C20  LIG     1       4.508 -21.445  -0.544  1.00  0.00      LIG  
ATOM   5314 C21  LIG     1       3.798 -20.328  -2.541  1.00  0.00      LIG  
ATOM   5315 C22  LIG     1       1.657 -12.344   2.304  1.00  0.00      LIG  
ATOM   5316 C23  LIG     1       0.405 -13.216   2.499  1.00  0.00      LIG  
ATOM   5317 C24  LIG     1       1.295 -10.926   1.896  1.00  0.00      LIG  
ATOM   5318 C25  LIG     1      -0.698 -13.107   1.446  1.00  0.00      LIG  
ATOM   5319 C26  LIG     1      -1.882 -13.999   1.893  1.00  0.00      LIG  
ATOM   5320 C27  LIG     1      -2.533 -14.912   0.826  1.00  0.00      LIG  
ATOM   5321 C28  LIG     1      -3.837 -15.504   1.336  1.00  0.00      LIG  
ATOM   5322 C29  LIG     1      -1.639 -16.087   0.464  1.00  0.00      LIG  
ATOM   5323 C30  LIG     1      -3.235 -13.212   3.717  1.00  0.00      LIG  
ATOM   5324 C31  LIG     1      -4.240 -12.167   4.074  1.00  0.00      LIG  
ATOM   5325 H    LIG     1       4.972 -16.839   1.610  1.00  0.00      LIG  
ATOM   5326 H1   LIG     1       5.348 -19.032  -0.307  1.00  0.00      LIG  
ATOM   5327 H2   LIG     1       5.693 -16.550  -0.684  1.00  0.00      LIG  
ATOM   5328 H3   LIG     1       4.654 -15.755  -1.864  1.00  0.00      LIG  
ATOM   5329 H4   LIG     1       2.039 -16.360   2.257  1.00  0.00      LIG  
ATOM   5330 H5   LIG     1       3.199 -17.741  -1.940  1.00  0.00      LIG  
ATOM   5331 H6   LIG     1       4.877 -18.042  -2.327  1.00  0.00      LIG  
ATOM   5332 H7   LIG     1       1.587 -18.191   0.755  1.00  0.00      LIG  
ATOM   5333 H8   LIG     1       2.073 -18.813   2.310  1.00  0.00      LIG  
ATOM   5334 H9   LIG     1       3.640 -13.783  -1.512  1.00  0.00      LIG  
ATOM   5335 H10  LIG     1       4.897 -12.836  -0.771  1.00  0.00      LIG  
ATOM   5336 H11  LIG     1       4.470 -14.864   3.297  1.00  0.00      LIG  
ATOM   5337 H12  LIG     1       2.795 -14.530   3.628  1.00  0.00      LIG  
ATOM   5338 H13  LIG     1       1.910 -16.836  -0.635  1.00  0.00      LIG  
ATOM   5339 H14  LIG     1       2.259 -15.293  -1.348  1.00  0.00      LIG  
ATOM   5340 H15  LIG     1       1.654 -15.395   0.304  1.00  0.00      LIG  
ATOM   5341 H16  LIG     1       4.297 -19.041   3.005  1.00  0.00      LIG  
ATOM   5342 H17  LIG     1       5.657 -18.861   1.897  1.00  0.00      LIG  
ATOM   5343 H18  LIG     1       4.597 -20.259   1.825  1.00  0.00      LIG  
ATOM   5344 H19  LIG     1       6.056 -15.098   1.592  1.00  0.00      LIG  
ATOM   5345 H20  LIG     1       5.982 -13.381   1.218  1.00  0.00      LIG  
ATOM   5346 H21  LIG     1       6.361 -14.530  -0.054  1.00  0.00      LIG  
ATOM   5347 H22  LIG     1       2.055 -12.423  -0.580  1.00  0.00      LIG  
ATOM   5348 H23  LIG     1       3.370 -11.417   0.071  1.00  0.00      LIG  
ATOM   5349 H24  LIG     1       0.887 -20.452   0.935  1.00  0.00      LIG  
ATOM   5350 H25  LIG     1       2.500 -21.023   1.378  1.00  0.00      LIG  
ATOM   5351 H26  LIG     1       4.214 -22.335  -1.108  1.00  0.00      LIG  
ATOM   5352 H27  LIG     1       4.347 -21.690   0.506  1.00  0.00      LIG  
ATOM   5353 H28  LIG     1       5.579 -21.291  -0.700  1.00  0.00      LIG  
ATOM   5354 H29  LIG     1       4.821 -20.160  -2.889  1.00  0.00      LIG  
ATOM   5355 H30  LIG     1       3.130 -19.629  -3.053  1.00  0.00      LIG  
ATOM   5356 H31  LIG     1       3.509 -21.329  -2.878  1.00  0.00      LIG  
ATOM   5357 H32  LIG     1       2.127 -12.265   3.289  1.00  0.00      LIG  
ATOM   5358 H33  LIG     1       4.242 -17.203   3.795  1.00  0.00      LIG  
ATOM   5359 H34  LIG     1      -0.035 -12.958   3.463  1.00  0.00      LIG  
ATOM   5360 H35  LIG     1       0.701 -14.266   2.576  1.00  0.00      LIG  
ATOM   5361 H36  LIG     1       0.578 -10.510   2.608  1.00  0.00      LIG  
ATOM   5362 H37  LIG     1       2.179 -10.282   1.890  1.00  0.00      LIG  
ATOM   5363 H38  LIG     1       0.842 -10.883   0.902  1.00  0.00      LIG  
ATOM   5364 H39  LIG     1      -1.023 -12.065   1.369  1.00  0.00      LIG  
ATOM   5365 H40  LIG     1      -1.519 -14.663   2.685  1.00  0.00      LIG  
ATOM   5366 H41  LIG     1      -0.942 -13.618  -0.399  1.00  0.00      LIG  
ATOM   5367 H42  LIG     1      -4.260 -16.191   0.598  1.00  0.00      LIG  
ATOM   5368 H43  LIG     1      -4.591 -14.730   1.505  1.00  0.00      LIG  
ATOM   5369 H44  LIG     1      -3.675 -16.052   2.268  1.00  0.00      LIG  
ATOM   5370 H45  LIG     1      -0.788 -15.786  -0.150  1.00  0.00      LIG  
ATOM   5371 H46  LIG     1      -1.266 -16.577   1.367  1.00  0.00      LIG  
ATOM   5372 H47  LIG     1      -2.195 -16.820  -0.126  1.00  0.00      LIG  
ATOM   5373 H48  LIG     1      -3.573 -13.579  -0.127  1.00  0.00      LIG  
ATOM   5374 H49  LIG     1      -5.168 -12.342   3.522  1.00  0.00      LIG  
ATOM   5375 H50  LIG     1      -3.837 -11.175   3.852  1.00  0.00      LIG  
ATOM   5376 H51  LIG     1      -4.442 -12.230   5.146  1.00  0.00      LIG  
TER
REMARK  Energy: 55.4718
REMARK  SimpleFitness: 55.4718
REMARK  FullFitness: -1173.3577
REMARK  InterFull: -39.3327
REMARK  IntraFull: 104.555
REMARK  solvFull: -1494.77
REMARK  surfFull: 256.19
REMARK  extraFull: 0.0
REMARK  deltaGcompsolvpol: -1494.77
REMARK  deltaGcompsolvnonpol: 256.19
REMARK  deltaGprotsolvpol: -1512.07
REMARK  deltaGprotsolvnonpol: 254.074
REMARK  deltaGligsolvpol: -11.4445
REMARK  deltaGligsolvnonpol: 16.3338
REMARK  deltaGvdw: -39.3327
REMARK  deltaGelec: 0.0
REMARK  deltaG: -7.296718
REMARK  Cluster: 0
REMARK  ClusterRank: 4
ATOM   5287 O    LIG     1       3.243 -17.155   3.469  1.00  0.00      LIG  
ATOM   5288 O1   LIG     1       1.061 -20.748  -1.691  1.00  0.00      LIG  
ATOM   5289 O2   LIG     1      -0.244 -13.431   0.152  1.00  0.00      LIG  
ATOM   5290 O3   LIG     1      -2.902 -13.069   2.436  1.00  0.00      LIG  
ATOM   5291 O4   LIG     1      -2.917 -14.142  -0.339  1.00  0.00      LIG  
ATOM   5292 O5   LIG     1      -2.841 -14.090   4.504  1.00  0.00      LIG  
ATOM   5293 C    LIG     1       3.620 -15.931  -0.124  1.00  0.00      LIG  
ATOM   5294 C1   LIG     1       3.774 -16.945   1.041  1.00  0.00      LIG  
ATOM   5295 C2   LIG     1       3.516 -18.459   0.680  1.00  0.00      LIG  
ATOM   5296 C3   LIG     1       4.144 -14.519   0.295  1.00  0.00      LIG  
ATOM   5297 C4   LIG     1       3.984 -18.887  -0.759  1.00  0.00      LIG  
ATOM   5298 C5   LIG     1       4.443 -16.454  -1.281  1.00  0.00      LIG  
ATOM   5299 C6   LIG     1       3.020 -16.393   2.287  1.00  0.00      LIG  
ATOM   5300 C7   LIG     1       3.924 -17.768  -1.794  1.00  0.00      LIG  
ATOM   5301 C8   LIG     1       3.378 -14.086   1.486  1.00  0.00      LIG  
ATOM   5302 C9   LIG     1       3.360 -20.192  -1.358  1.00  0.00      LIG  
ATOM   5303 C10  LIG     1       2.061 -18.850   0.987  1.00  0.00      LIG  
ATOM   5304 C11  LIG     1       3.863 -13.388  -0.702  1.00  0.00      LIG  
ATOM   5305 C12  LIG     1       3.434 -14.979   2.667  1.00  0.00      LIG  
ATOM   5306 C13  LIG     1       2.154 -15.812  -0.587  1.00  0.00      LIG  
ATOM   5307 C14  LIG     1       4.394 -19.279   1.633  1.00  0.00      LIG  
ATOM   5308 C15  LIG     1       2.641 -12.989   1.295  1.00  0.00      LIG  
ATOM   5309 C16  LIG     1       5.645 -14.466   0.588  1.00  0.00      LIG  
ATOM   5310 C17  LIG     1       2.885 -12.421  -0.056  1.00  0.00      LIG  
ATOM   5311 C18  LIG     1       1.667 -20.228   0.529  1.00  0.00      LIG  
ATOM   5312 C19  LIG     1       1.926 -20.339  -0.930  1.00  0.00      LIG  
ATOM   5313 C20  LIG     1       4.124 -21.453  -0.958  1.00  0.00      LIG  
ATOM   5314 C21  LIG     1       3.373 -20.246  -2.887  1.00  0.00      LIG  
ATOM   5315 C22  LIG     1       1.652 -12.386   2.260  1.00  0.00      LIG  
ATOM   5316 C23  LIG     1       0.387 -13.237   2.469  1.00  0.00      LIG  
ATOM   5317 C24  LIG     1       1.302 -10.949   1.914  1.00  0.00      LIG  
ATOM   5318 C25  LIG     1      -0.736 -13.097   1.441  1.00  0.00      LIG  
ATOM   5319 C26  LIG     1      -1.920 -13.985   1.900  1.00  0.00      LIG  
ATOM   5320 C27  LIG     1      -2.598 -14.884   0.838  1.00  0.00      LIG  
ATOM   5321 C28  LIG     1      -3.899 -15.467   1.365  1.00  0.00      LIG  
ATOM   5322 C29  LIG     1      -1.722 -16.067   0.458  1.00  0.00      LIG  
ATOM   5323 C30  LIG     1      -3.236 -13.212   3.754  1.00  0.00      LIG  
ATOM   5324 C31  LIG     1      -4.235 -12.173   4.144  1.00  0.00      LIG  
ATOM   5325 H    LIG     1       4.830 -16.935   1.314  1.00  0.00      LIG  
ATOM   5326 H1   LIG     1       5.056 -19.086  -0.667  1.00  0.00      LIG  
ATOM   5327 H2   LIG     1       5.483 -16.601  -0.977  1.00  0.00      LIG  
ATOM   5328 H3   LIG     1       4.441 -15.735  -2.103  1.00  0.00      LIG  
ATOM   5329 H4   LIG     1       1.942 -16.394   2.103  1.00  0.00      LIG  
ATOM   5330 H5   LIG     1       2.916 -17.665  -2.201  1.00  0.00      LIG  
ATOM   5331 H6   LIG     1       4.571 -18.017  -2.639  1.00  0.00      LIG  
ATOM   5332 H7   LIG     1       1.367 -18.139   0.541  1.00  0.00      LIG  
ATOM   5333 H8   LIG     1       1.880 -18.817   2.063  1.00  0.00      LIG  
ATOM   5334 H9   LIG     1       3.484 -13.740  -1.664  1.00  0.00      LIG  
ATOM   5335 H10  LIG     1       4.786 -12.849  -0.935  1.00  0.00      LIG  
ATOM   5336 H11  LIG     1       4.450 -14.981   3.074  1.00  0.00      LIG  
ATOM   5337 H12  LIG     1       2.800 -14.617   3.482  1.00  0.00      LIG  
ATOM   5338 H13  LIG     1       1.700 -16.770  -0.830  1.00  0.00      LIG  
ATOM   5339 H14  LIG     1       2.063 -15.210  -1.493  1.00  0.00      LIG  
ATOM   5340 H15  LIG     1       1.515 -15.366   0.175  1.00  0.00      LIG  
ATOM   5341 H16  LIG     1       4.094 -19.175   2.673  1.00  0.00      LIG  
ATOM   5342 H17  LIG     1       5.440 -18.976   1.551  1.00  0.00      LIG  
ATOM   5343 H18  LIG     1       4.350 -20.344   1.433  1.00  0.00      LIG  
ATOM   5344 H19  LIG     1       5.960 -15.215   1.318  1.00  0.00      LIG  
ATOM   5345 H20  LIG     1       5.928 -13.486   0.987  1.00  0.00      LIG  
ATOM   5346 H21  LIG     1       6.227 -14.616  -0.324  1.00  0.00      LIG  
ATOM   5347 H22  LIG     1       1.964 -12.366  -0.639  1.00  0.00      LIG  
ATOM   5348 H23  LIG     1       3.324 -11.420   0.006  1.00  0.00      LIG  
ATOM   5349 H24  LIG     1       0.597 -20.377   0.697  1.00  0.00      LIG  
ATOM   5350 H25  LIG     1       2.204 -21.013   1.065  1.00  0.00      LIG  
ATOM   5351 H26  LIG     1       3.776 -22.315  -1.536  1.00  0.00      LIG  
ATOM   5352 H27  LIG     1       3.999 -21.724   0.090  1.00  0.00      LIG  
ATOM   5353 H28  LIG     1       5.192 -21.329  -1.158  1.00  0.00      LIG  
ATOM   5354 H29  LIG     1       4.385 -20.098  -3.273  1.00  0.00      LIG  
ATOM   5355 H30  LIG     1       2.705 -19.510  -3.345  1.00  0.00      LIG  
ATOM   5356 H31  LIG     1       3.039 -21.225  -3.246  1.00  0.00      LIG  
ATOM   5357 H32  LIG     1       2.158 -12.348   3.230  1.00  0.00      LIG  
ATOM   5358 H33  LIG     1       4.208 -17.244   3.559  1.00  0.00      LIG  
ATOM   5359 H34  LIG     1      -0.029 -12.982   3.445  1.00  0.00      LIG  
ATOM   5360 H35  LIG     1       0.667 -14.292   2.530  1.00  0.00      LIG  
ATOM   5361 H36  LIG     1       0.613 -10.547   2.660  1.00  0.00      LIG  
ATOM   5362 H37  LIG     1       2.197 -10.320   1.905  1.00  0.00      LIG  
ATOM   5363 H38  LIG     1       0.823 -10.863   0.934  1.00  0.00      LIG  
ATOM   5364 H39  LIG     1      -1.051 -12.051   1.389  1.00  0.00      LIG  
ATOM   5365 H40  LIG     1      -1.546 -14.659   2.678  1.00  0.00      LIG  
ATOM   5366 H41  LIG     1      -1.029 -13.592  -0.404  1.00  0.00      LIG  
ATOM   5367 H42  LIG     1      -4.330 -16.161   0.638  1.00  0.00      LIG  
ATOM   5368 H43  LIG     1      -4.650 -14.689   1.534  1.00  0.00      LIG  
ATOM   5369 H44  LIG     1      -3.730 -16.006   2.301  1.00  0.00      LIG  
ATOM   5370 H45  LIG     1      -0.859 -15.770  -0.140  1.00  0.00      LIG  
ATOM   5371 H46  LIG     1      -1.368 -16.583   1.353  1.00  0.00      LIG  
ATOM   5372 H47  LIG     1      -2.286 -16.776  -0.154  1.00  0.00      LIG  
ATOM   5373 H48  LIG     1      -3.591 -13.492  -0.077  1.00  0.00      LIG  
ATOM   5374 H49  LIG     1      -5.164 -12.326   3.588  1.00  0.00      LIG  
ATOM   5375 H50  LIG     1      -3.826 -11.177   3.953  1.00  0.00      LIG  
ATOM   5376 H51  LIG     1      -4.436 -12.269   5.214  1.00  0.00      LIG  
TER
REMARK  Energy: 55.4718
REMARK  SimpleFitness: 55.4718
REMARK  FullFitness: -1173.3577
REMARK  InterFull: -39.3327
REMARK  IntraFull: 104.555
REMARK  solvFull: -1494.77
REMARK  surfFull: 256.19
REMARK  extraFull: 0.0
REMARK  deltaGcompsolvpol: -1494.77
REMARK  deltaGcompsolvnonpol: 256.19
REMARK  deltaGprotsolvpol: -1512.07
REMARK  deltaGprotsolvnonpol: 254.074
REMARK  deltaGligsolvpol: -11.4445
REMARK  deltaGligsolvnonpol: 16.3338
REMARK  deltaGvdw: -39.3327
REMARK  deltaGelec: 0.0
REMARK  deltaG: -7.296718
REMARK  Cluster: 0
REMARK  ClusterRank: 5
ATOM   5287 O    LIG     1       3.243 -17.155   3.469  1.00  0.00      LIG  
ATOM   5288 O1   LIG     1       1.061 -20.748  -1.691  1.00  0.00      LIG  
ATOM   5289 O2   LIG     1      -0.244 -13.431   0.152  1.00  0.00      LIG  
ATOM   5290 O3   LIG     1      -2.902 -13.069   2.436  1.00  0.00      LIG  
ATOM   5291 O4   LIG     1      -2.917 -14.142  -0.339  1.00  0.00      LIG  
ATOM   5292 O5   LIG     1      -2.841 -14.090   4.504  1.00  0.00      LIG  
ATOM   5293 C    LIG     1       3.620 -15.931  -0.124  1.00  0.00      LIG  
ATOM   5294 C1   LIG     1       3.774 -16.945   1.041  1.00  0.00      LIG  
ATOM   5295 C2   LIG     1       3.516 -18.459   0.680  1.00  0.00      LIG  
ATOM   5296 C3   LIG     1       4.144 -14.519   0.295  1.00  0.00      LIG  
ATOM   5297 C4   LIG     1       3.984 -18.887  -0.759  1.00  0.00      LIG  
ATOM   5298 C5   LIG     1       4.443 -16.454  -1.281  1.00  0.00      LIG  
ATOM   5299 C6   LIG     1       3.020 -16.393   2.287  1.00  0.00      LIG  
ATOM   5300 C7   LIG     1       3.924 -17.768  -1.794  1.00  0.00      LIG  
ATOM   5301 C8   LIG     1       3.378 -14.086   1.486  1.00  0.00      LIG  
ATOM   5302 C9   LIG     1       3.360 -20.192  -1.358  1.00  0.00      LIG  
ATOM   5303 C10  LIG     1       2.061 -18.850   0.987  1.00  0.00      LIG  
ATOM   5304 C11  LIG     1       3.863 -13.388  -0.702  1.00  0.00      LIG  
ATOM   5305 C12  LIG     1       3.434 -14.979   2.667  1.00  0.00      LIG  
ATOM   5306 C13  LIG     1       2.154 -15.812  -0.587  1.00  0.00      LIG  
ATOM   5307 C14  LIG     1       4.394 -19.279   1.633  1.00  0.00      LIG  
ATOM   5308 C15  LIG     1       2.641 -12.989   1.295  1.00  0.00      LIG  
ATOM   5309 C16  LIG     1       5.645 -14.466   0.588  1.00  0.00      LIG  
ATOM   5310 C17  LIG     1       2.885 -12.421  -0.056  1.00  0.00      LIG  
ATOM   5311 C18  LIG     1       1.667 -20.228   0.529  1.00  0.00      LIG  
ATOM   5312 C19  LIG     1       1.926 -20.339  -0.930  1.00  0.00      LIG  
ATOM   5313 C20  LIG     1       4.124 -21.453  -0.958  1.00  0.00      LIG  
ATOM   5314 C21  LIG     1       3.373 -20.246  -2.887  1.00  0.00      LIG  
ATOM   5315 C22  LIG     1       1.652 -12.386   2.260  1.00  0.00      LIG  
ATOM   5316 C23  LIG     1       0.387 -13.237   2.469  1.00  0.00      LIG  
ATOM   5317 C24  LIG     1       1.302 -10.949   1.914  1.00  0.00      LIG  
ATOM   5318 C25  LIG     1      -0.736 -13.097   1.441  1.00  0.00      LIG  
ATOM   5319 C26  LIG     1      -1.920 -13.985   1.900  1.00  0.00      LIG  
ATOM   5320 C27  LIG     1      -2.598 -14.884   0.838  1.00  0.00      LIG  
ATOM   5321 C28  LIG     1      -3.899 -15.467   1.365  1.00  0.00      LIG  
ATOM   5322 C29  LIG     1      -1.722 -16.067   0.458  1.00  0.00      LIG  
ATOM   5323 C30  LIG     1      -3.236 -13.212   3.754  1.00  0.00      LIG  
ATOM   5324 C31  LIG     1      -4.235 -12.173   4.144  1.00  0.00      LIG  
ATOM   5325 H    LIG     1       4.830 -16.935   1.314  1.00  0.00      LIG  
ATOM   5326 H1   LIG     1       5.056 -19.086  -0.667  1.00  0.00      LIG  
ATOM   5327 H2   LIG     1       5.483 -16.601  -0.977  1.00  0.00      LIG  
ATOM   5328 H3   LIG     1       4.441 -15.735  -2.103  1.00  0.00      LIG  
ATOM   5329 H4   LIG     1       1.942 -16.394   2.103  1.00  0.00      LIG  
ATOM   5330 H5   LIG     1       2.916 -17.665  -2.201  1.00  0.00      LIG  
ATOM   5331 H6   LIG     1       4.571 -18.017  -2.639  1.00  0.00      LIG  
ATOM   5332 H7   LIG     1       1.367 -18.139   0.541  1.00  0.00      LIG  
ATOM   5333 H8   LIG     1       1.880 -18.817   2.063  1.00  0.00      LIG  
ATOM   5334 H9   LIG     1       3.484 -13.740  -1.664  1.00  0.00      LIG  
ATOM   5335 H10  LIG     1       4.786 -12.849  -0.935  1.00  0.00      LIG  
ATOM   5336 H11  LIG     1       4.450 -14.981   3.074  1.00  0.00      LIG  
ATOM   5337 H12  LIG     1       2.800 -14.617   3.482  1.00  0.00      LIG  
ATOM   5338 H13  LIG     1       1.700 -16.770  -0.830  1.00  0.00      LIG  
ATOM   5339 H14  LIG     1       2.063 -15.210  -1.493  1.00  0.00      LIG  
ATOM   5340 H15  LIG     1       1.515 -15.366   0.175  1.00  0.00      LIG  
ATOM   5341 H16  LIG     1       4.094 -19.175   2.673  1.00  0.00      LIG  
ATOM   5342 H17  LIG     1       5.440 -18.976   1.551  1.00  0.00      LIG  
ATOM   5343 H18  LIG     1       4.350 -20.344   1.433  1.00  0.00      LIG  
ATOM   5344 H19  LIG     1       5.960 -15.215   1.318  1.00  0.00      LIG  
ATOM   5345 H20  LIG     1       5.928 -13.486   0.987  1.00  0.00      LIG  
ATOM   5346 H21  LIG     1       6.227 -14.616  -0.324  1.00  0.00      LIG  
ATOM   5347 H22  LIG     1       1.964 -12.366  -0.639  1.00  0.00      LIG  
ATOM   5348 H23  LIG     1       3.324 -11.420   0.006  1.00  0.00      LIG  
ATOM   5349 H24  LIG     1       0.597 -20.377   0.697  1.00  0.00      LIG  
ATOM   5350 H25  LIG     1       2.204 -21.013   1.065  1.00  0.00      LIG  
ATOM   5351 H26  LIG     1       3.776 -22.315  -1.536  1.00  0.00      LIG  
ATOM   5352 H27  LIG     1       3.999 -21.724   0.090  1.00  0.00      LIG  
ATOM   5353 H28  LIG     1       5.192 -21.329  -1.158  1.00  0.00      LIG  
ATOM   5354 H29  LIG     1       4.385 -20.098  -3.273  1.00  0.00      LIG  
ATOM   5355 H30  LIG     1       2.705 -19.510  -3.345  1.00  0.00      LIG  
ATOM   5356 H31  LIG     1       3.039 -21.225  -3.246  1.00  0.00      LIG  
ATOM   5357 H32  LIG     1       2.158 -12.348   3.230  1.00  0.00      LIG  
ATOM   5358 H33  LIG     1       4.208 -17.244   3.559  1.00  0.00      LIG  
ATOM   5359 H34  LIG     1      -0.029 -12.982   3.445  1.00  0.00      LIG  
ATOM   5360 H35  LIG     1       0.667 -14.292   2.530  1.00  0.00      LIG  
ATOM   5361 H36  LIG     1       0.613 -10.547   2.660  1.00  0.00      LIG  
ATOM   5362 H37  LIG     1       2.197 -10.320   1.905  1.00  0.00      LIG  
ATOM   5363 H38  LIG     1       0.823 -10.863   0.934  1.00  0.00      LIG  
ATOM   5364 H39  LIG     1      -1.051 -12.051   1.389  1.00  0.00      LIG  
ATOM   5365 H40  LIG     1      -1.546 -14.659   2.678  1.00  0.00      LIG  
ATOM   5366 H41  LIG     1      -1.029 -13.592  -0.404  1.00  0.00      LIG  
ATOM   5367 H42  LIG     1      -4.330 -16.161   0.638  1.00  0.00      LIG  
ATOM   5368 H43  LIG     1      -4.650 -14.689   1.534  1.00  0.00      LIG  
ATOM   5369 H44  LIG     1      -3.730 -16.006   2.301  1.00  0.00      LIG  
ATOM   5370 H45  LIG     1      -0.859 -15.770  -0.140  1.00  0.00      LIG  
ATOM   5371 H46  LIG     1      -1.368 -16.583   1.353  1.00  0.00      LIG  
ATOM   5372 H47  LIG     1      -2.286 -16.776  -0.154  1.00  0.00      LIG  
ATOM   5373 H48  LIG     1      -3.591 -13.492  -0.077  1.00  0.00      LIG  
ATOM   5374 H49  LIG     1      -5.164 -12.326   3.588  1.00  0.00      LIG  
ATOM   5375 H50  LIG     1      -3.826 -11.177   3.953  1.00  0.00      LIG  
ATOM   5376 H51  LIG     1      -4.436 -12.269   5.214  1.00  0.00      LIG  
TER
REMARK  Energy: 55.4718
REMARK  SimpleFitness: 55.4718
REMARK  FullFitness: -1173.3577
REMARK  InterFull: -39.3327
REMARK  IntraFull: 104.555
REMARK  solvFull: -1494.77
REMARK  surfFull: 256.19
REMARK  extraFull: 0.0
REMARK  deltaGcompsolvpol: -1494.77
REMARK  deltaGcompsolvnonpol: 256.19
REMARK  deltaGprotsolvpol: -1512.07
REMARK  deltaGprotsolvnonpol: 254.074
REMARK  deltaGligsolvpol: -11.4445
REMARK  deltaGligsolvnonpol: 16.3338
REMARK  deltaGvdw: -39.3327
REMARK  deltaGelec: 0.0
REMARK  deltaG: -7.296718
REMARK  Cluster: 0
REMARK  ClusterRank: 6
ATOM   5287 O    LIG     1       3.243 -17.155   3.469  1.00  0.00      LIG  
ATOM   5288 O1   LIG     1       1.061 -20.748  -1.691  1.00  0.00      LIG  
ATOM   5289 O2   LIG     1      -0.244 -13.431   0.152  1.00  0.00      LIG  
ATOM   5290 O3   LIG     1      -2.902 -13.069   2.436  1.00  0.00      LIG  
ATOM   5291 O4   LIG     1      -2.917 -14.142  -0.339  1.00  0.00      LIG  
ATOM   5292 O5   LIG     1      -2.841 -14.090   4.504  1.00  0.00      LIG  
ATOM   5293 C    LIG     1       3.620 -15.931  -0.124  1.00  0.00      LIG  
ATOM   5294 C1   LIG     1       3.774 -16.945   1.041  1.00  0.00      LIG  
ATOM   5295 C2   LIG     1       3.516 -18.459   0.680  1.00  0.00      LIG  
ATOM   5296 C3   LIG     1       4.144 -14.519   0.295  1.00  0.00      LIG  
ATOM   5297 C4   LIG     1       3.984 -18.887  -0.759  1.00  0.00      LIG  
ATOM   5298 C5   LIG     1       4.443 -16.454  -1.281  1.00  0.00      LIG  
ATOM   5299 C6   LIG     1       3.020 -16.393   2.287  1.00  0.00      LIG  
ATOM   5300 C7   LIG     1       3.924 -17.768  -1.794  1.00  0.00      LIG  
ATOM   5301 C8   LIG     1       3.378 -14.086   1.486  1.00  0.00      LIG  
ATOM   5302 C9   LIG     1       3.360 -20.192  -1.358  1.00  0.00      LIG  
ATOM   5303 C10  LIG     1       2.061 -18.850   0.987  1.00  0.00      LIG  
ATOM   5304 C11  LIG     1       3.863 -13.388  -0.702  1.00  0.00      LIG  
ATOM   5305 C12  LIG     1       3.434 -14.979   2.667  1.00  0.00      LIG  
ATOM   5306 C13  LIG     1       2.154 -15.812  -0.587  1.00  0.00      LIG  
ATOM   5307 C14  LIG     1       4.394 -19.279   1.633  1.00  0.00      LIG  
ATOM   5308 C15  LIG     1       2.641 -12.989   1.295  1.00  0.00      LIG  
ATOM   5309 C16  LIG     1       5.645 -14.466   0.588  1.00  0.00      LIG  
ATOM   5310 C17  LIG     1       2.885 -12.421  -0.056  1.00  0.00      LIG  
ATOM   5311 C18  LIG     1       1.667 -20.228   0.529  1.00  0.00      LIG  
ATOM   5312 C19  LIG     1       1.926 -20.339  -0.930  1.00  0.00      LIG  
ATOM   5313 C20  LIG     1       4.124 -21.453  -0.958  1.00  0.00      LIG  
ATOM   5314 C21  LIG     1       3.373 -20.246  -2.887  1.00  0.00      LIG  
ATOM   5315 C22  LIG     1       1.652 -12.386   2.260  1.00  0.00      LIG  
ATOM   5316 C23  LIG     1       0.387 -13.237   2.469  1.00  0.00      LIG  
ATOM   5317 C24  LIG     1       1.302 -10.949   1.914  1.00  0.00      LIG  
ATOM   5318 C25  LIG     1      -0.736 -13.097   1.441  1.00  0.00      LIG  
ATOM   5319 C26  LIG     1      -1.920 -13.985   1.900  1.00  0.00      LIG  
ATOM   5320 C27  LIG     1      -2.598 -14.884   0.838  1.00  0.00      LIG  
ATOM   5321 C28  LIG     1      -3.899 -15.467   1.365  1.00  0.00      LIG  
ATOM   5322 C29  LIG     1      -1.722 -16.067   0.458  1.00  0.00      LIG  
ATOM   5323 C30  LIG     1      -3.236 -13.212   3.754  1.00  0.00      LIG  
ATOM   5324 C31  LIG     1      -4.235 -12.173   4.144  1.00  0.00      LIG  
ATOM   5325 H    LIG     1       4.830 -16.935   1.314  1.00  0.00      LIG  
ATOM   5326 H1   LIG     1       5.056 -19.086  -0.667  1.00  0.00      LIG  
ATOM   5327 H2   LIG     1       5.483 -16.601  -0.977  1.00  0.00      LIG  
ATOM   5328 H3   LIG     1       4.441 -15.735  -2.103  1.00  0.00      LIG  
ATOM   5329 H4   LIG     1       1.942 -16.394   2.103  1.00  0.00      LIG  
ATOM   5330 H5   LIG     1       2.916 -17.665  -2.201  1.00  0.00      LIG  
ATOM   5331 H6   LIG     1       4.571 -18.017  -2.639  1.00  0.00      LIG  
ATOM   5332 H7   LIG     1       1.367 -18.139   0.541  1.00  0.00      LIG  
ATOM   5333 H8   LIG     1       1.880 -18.817   2.063  1.00  0.00      LIG  
ATOM   5334 H9   LIG     1       3.484 -13.740  -1.664  1.00  0.00      LIG  
ATOM   5335 H10  LIG     1       4.786 -12.849  -0.935  1.00  0.00      LIG  
ATOM   5336 H11  LIG     1       4.450 -14.981   3.074  1.00  0.00      LIG  
ATOM   5337 H12  LIG     1       2.800 -14.617   3.482  1.00  0.00      LIG  
ATOM   5338 H13  LIG     1       1.700 -16.770  -0.830  1.00  0.00      LIG  
ATOM   5339 H14  LIG     1       2.063 -15.210  -1.493  1.00  0.00      LIG  
ATOM   5340 H15  LIG     1       1.515 -15.366   0.175  1.00  0.00      LIG  
ATOM   5341 H16  LIG     1       4.094 -19.175   2.673  1.00  0.00      LIG  
ATOM   5342 H17  LIG     1       5.440 -18.976   1.551  1.00  0.00      LIG  
ATOM   5343 H18  LIG     1       4.350 -20.344   1.433  1.00  0.00      LIG  
ATOM   5344 H19  LIG     1       5.960 -15.215   1.318  1.00  0.00      LIG  
ATOM   5345 H20  LIG     1       5.928 -13.486   0.987  1.00  0.00      LIG  
ATOM   5346 H21  LIG     1       6.227 -14.616  -0.324  1.00  0.00      LIG  
ATOM   5347 H22  LIG     1       1.964 -12.366  -0.639  1.00  0.00      LIG  
ATOM   5348 H23  LIG     1       3.324 -11.420   0.006  1.00  0.00      LIG  
ATOM   5349 H24  LIG     1       0.597 -20.377   0.697  1.00  0.00      LIG  
ATOM   5350 H25  LIG     1       2.204 -21.013   1.065  1.00  0.00      LIG  
ATOM   5351 H26  LIG     1       3.776 -22.315  -1.536  1.00  0.00      LIG  
ATOM   5352 H27  LIG     1       3.999 -21.724   0.090  1.00  0.00      LIG  
ATOM   5353 H28  LIG     1       5.192 -21.329  -1.158  1.00  0.00      LIG  
ATOM   5354 H29  LIG     1       4.385 -20.098  -3.273  1.00  0.00      LIG  
ATOM   5355 H30  LIG     1       2.705 -19.510  -3.345  1.00  0.00      LIG  
ATOM   5356 H31  LIG     1       3.039 -21.225  -3.246  1.00  0.00      LIG  
ATOM   5357 H32  LIG     1       2.158 -12.348   3.230  1.00  0.00      LIG  
ATOM   5358 H33  LIG     1       4.208 -17.244   3.559  1.00  0.00      LIG  
ATOM   5359 H34  LIG     1      -0.029 -12.982   3.445  1.00  0.00      LIG  
ATOM   5360 H35  LIG     1       0.667 -14.292   2.530  1.00  0.00      LIG  
ATOM   5361 H36  LIG     1       0.613 -10.547   2.660  1.00  0.00      LIG  
ATOM   5362 H37  LIG     1       2.197 -10.320   1.905  1.00  0.00      LIG  
ATOM   5363 H38  LIG     1       0.823 -10.863   0.934  1.00  0.00      LIG  
ATOM   5364 H39  LIG     1      -1.051 -12.051   1.389  1.00  0.00      LIG  
ATOM   5365 H40  LIG     1      -1.546 -14.659   2.678  1.00  0.00      LIG  
ATOM   5366 H41  LIG     1      -1.029 -13.592  -0.404  1.00  0.00      LIG  
ATOM   5367 H42  LIG     1      -4.330 -16.161   0.638  1.00  0.00      LIG  
ATOM   5368 H43  LIG     1      -4.650 -14.689   1.534  1.00  0.00      LIG  
ATOM   5369 H44  LIG     1      -3.730 -16.006   2.301  1.00  0.00      LIG  
ATOM   5370 H45  LIG     1      -0.859 -15.770  -0.140  1.00  0.00      LIG  
ATOM   5371 H46  LIG     1      -1.368 -16.583   1.353  1.00  0.00      LIG  
ATOM   5372 H47  LIG     1      -2.286 -16.776  -0.154  1.00  0.00      LIG  
ATOM   5373 H48  LIG     1      -3.591 -13.492  -0.077  1.00  0.00      LIG  
ATOM   5374 H49  LIG     1      -5.164 -12.326   3.588  1.00  0.00      LIG  
ATOM   5375 H50  LIG     1      -3.826 -11.177   3.953  1.00  0.00      LIG  
ATOM   5376 H51  LIG     1      -4.436 -12.269   5.214  1.00  0.00      LIG  
TER
REMARK  Energy: 55.4718
REMARK  SimpleFitness: 55.4718
REMARK  FullFitness: -1173.3577
REMARK  InterFull: -39.3327
REMARK  IntraFull: 104.555
REMARK  solvFull: -1494.77
REMARK  surfFull: 256.19
REMARK  extraFull: 0.0
REMARK  deltaGcompsolvpol: -1494.77
REMARK  deltaGcompsolvnonpol: 256.19
REMARK  deltaGprotsolvpol: -1512.07
REMARK  deltaGprotsolvnonpol: 254.074
REMARK  deltaGligsolvpol: -11.4445
REMARK  deltaGligsolvnonpol: 16.3338
REMARK  deltaGvdw: -39.3327
REMARK  deltaGelec: 0.0
REMARK  deltaG: -7.296718
REMARK  Cluster: 0
REMARK  ClusterRank: 7
ATOM   5287 O    LIG     1       3.243 -17.155   3.469  1.00  0.00      LIG  
ATOM   5288 O1   LIG     1       1.061 -20.748  -1.691  1.00  0.00      LIG  
ATOM   5289 O2   LIG     1      -0.244 -13.431   0.152  1.00  0.00      LIG  
ATOM   5290 O3   LIG     1      -2.902 -13.069   2.436  1.00  0.00      LIG  
ATOM   5291 O4   LIG     1      -2.917 -14.142  -0.339  1.00  0.00      LIG  
ATOM   5292 O5   LIG     1      -2.841 -14.090   4.504  1.00  0.00      LIG  
ATOM   5293 C    LIG     1       3.620 -15.931  -0.124  1.00  0.00      LIG  
ATOM   5294 C1   LIG     1       3.774 -16.945   1.041  1.00  0.00      LIG  
ATOM   5295 C2   LIG     1       3.516 -18.459   0.680  1.00  0.00      LIG  
ATOM   5296 C3   LIG     1       4.144 -14.519   0.295  1.00  0.00      LIG  
ATOM   5297 C4   LIG     1       3.984 -18.887  -0.759  1.00  0.00      LIG  
ATOM   5298 C5   LIG     1       4.443 -16.454  -1.281  1.00  0.00      LIG  
ATOM   5299 C6   LIG     1       3.020 -16.393   2.287  1.00  0.00      LIG  
ATOM   5300 C7   LIG     1       3.924 -17.768  -1.794  1.00  0.00      LIG  
ATOM   5301 C8   LIG     1       3.378 -14.086   1.486  1.00  0.00      LIG  
ATOM   5302 C9   LIG     1       3.360 -20.192  -1.358  1.00  0.00      LIG  
ATOM   5303 C10  LIG     1       2.061 -18.850   0.987  1.00  0.00      LIG  
ATOM   5304 C11  LIG     1       3.863 -13.388  -0.702  1.00  0.00      LIG  
ATOM   5305 C12  LIG     1       3.434 -14.979   2.667  1.00  0.00      LIG  
ATOM   5306 C13  LIG     1       2.154 -15.812  -0.587  1.00  0.00      LIG  
ATOM   5307 C14  LIG     1       4.394 -19.279   1.633  1.00  0.00      LIG  
ATOM   5308 C15  LIG     1       2.641 -12.989   1.295  1.00  0.00      LIG  
ATOM   5309 C16  LIG     1       5.645 -14.466   0.588  1.00  0.00      LIG  
ATOM   5310 C17  LIG     1       2.885 -12.421  -0.056  1.00  0.00      LIG  
ATOM   5311 C18  LIG     1       1.667 -20.228   0.529  1.00  0.00      LIG  
ATOM   5312 C19  LIG     1       1.926 -20.339  -0.930  1.00  0.00      LIG  
ATOM   5313 C20  LIG     1       4.124 -21.453  -0.958  1.00  0.00      LIG  
ATOM   5314 C21  LIG     1       3.373 -20.246  -2.887  1.00  0.00      LIG  
ATOM   5315 C22  LIG     1       1.652 -12.386   2.260  1.00  0.00      LIG  
ATOM   5316 C23  LIG     1       0.387 -13.237   2.469  1.00  0.00      LIG  
ATOM   5317 C24  LIG     1       1.302 -10.949   1.914  1.00  0.00      LIG  
ATOM   5318 C25  LIG     1      -0.736 -13.097   1.441  1.00  0.00      LIG  
ATOM   5319 C26  LIG     1      -1.920 -13.985   1.900  1.00  0.00      LIG  
ATOM   5320 C27  LIG     1      -2.598 -14.884   0.838  1.00  0.00      LIG  
ATOM   5321 C28  LIG     1      -3.899 -15.467   1.365  1.00  0.00      LIG  
ATOM   5322 C29  LIG     1      -1.722 -16.067   0.458  1.00  0.00      LIG  
ATOM   5323 C30  LIG     1      -3.236 -13.212   3.754  1.00  0.00      LIG  
ATOM   5324 C31  LIG     1      -4.235 -12.173   4.144  1.00  0.00      LIG  
ATOM   5325 H    LIG     1       4.830 -16.935   1.314  1.00  0.00      LIG  
ATOM   5326 H1   LIG     1       5.056 -19.086  -0.667  1.00  0.00      LIG  
ATOM   5327 H2   LIG     1       5.483 -16.601  -0.977  1.00  0.00      LIG  
ATOM   5328 H3   LIG     1       4.441 -15.735  -2.103  1.00  0.00      LIG  
ATOM   5329 H4   LIG     1       1.942 -16.394   2.103  1.00  0.00      LIG  
ATOM   5330 H5   LIG     1       2.916 -17.665  -2.201  1.00  0.00      LIG  
ATOM   5331 H6   LIG     1       4.571 -18.017  -2.639  1.00  0.00      LIG  
ATOM   5332 H7   LIG     1       1.367 -18.139   0.541  1.00  0.00      LIG  
ATOM   5333 H8   LIG     1       1.880 -18.817   2.063  1.00  0.00      LIG  
ATOM   5334 H9   LIG     1       3.484 -13.740  -1.664  1.00  0.00      LIG  
ATOM   5335 H10  LIG     1       4.786 -12.849  -0.935  1.00  0.00      LIG  
ATOM   5336 H11  LIG     1       4.450 -14.981   3.074  1.00  0.00      LIG  
ATOM   5337 H12  LIG     1       2.800 -14.617   3.482  1.00  0.00      LIG  
ATOM   5338 H13  LIG     1       1.700 -16.770  -0.830  1.00  0.00      LIG  
ATOM   5339 H14  LIG     1       2.063 -15.210  -1.493  1.00  0.00      LIG  
ATOM   5340 H15  LIG     1       1.515 -15.366   0.175  1.00  0.00      LIG  
ATOM   5341 H16  LIG     1       4.094 -19.175   2.673  1.00  0.00      LIG  
ATOM   5342 H17  LIG     1       5.440 -18.976   1.551  1.00  0.00      LIG  
ATOM   5343 H18  LIG     1       4.350 -20.344   1.433  1.00  0.00      LIG  
ATOM   5344 H19  LIG     1       5.960 -15.215   1.318  1.00  0.00      LIG  
ATOM   5345 H20  LIG     1       5.928 -13.486   0.987  1.00  0.00      LIG  
ATOM   5346 H21  LIG     1       6.227 -14.616  -0.324  1.00  0.00      LIG  
ATOM   5347 H22  LIG     1       1.964 -12.366  -0.639  1.00  0.00      LIG  
ATOM   5348 H23  LIG     1       3.324 -11.420   0.006  1.00  0.00      LIG  
ATOM   5349 H24  LIG     1       0.597 -20.377   0.697  1.00  0.00      LIG  
ATOM   5350 H25  LIG     1       2.204 -21.013   1.065  1.00  0.00      LIG  
ATOM   5351 H26  LIG     1       3.776 -22.315  -1.536  1.00  0.00      LIG  
ATOM   5352 H27  LIG     1       3.999 -21.724   0.090  1.00  0.00      LIG  
ATOM   5353 H28  LIG     1       5.192 -21.329  -1.158  1.00  0.00      LIG  
ATOM   5354 H29  LIG     1       4.385 -20.098  -3.273  1.00  0.00      LIG  
ATOM   5355 H30  LIG     1       2.705 -19.510  -3.345  1.00  0.00      LIG  
ATOM   5356 H31  LIG     1       3.039 -21.225  -3.246  1.00  0.00      LIG  
ATOM   5357 H32  LIG     1       2.158 -12.348   3.230  1.00  0.00      LIG  
ATOM   5358 H33  LIG     1       4.208 -17.244   3.559  1.00  0.00      LIG  
ATOM   5359 H34  LIG     1      -0.029 -12.982   3.445  1.00  0.00      LIG  
ATOM   5360 H35  LIG     1       0.667 -14.292   2.530  1.00  0.00      LIG  
ATOM   5361 H36  LIG     1       0.613 -10.547   2.660  1.00  0.00      LIG  
ATOM   5362 H37  LIG     1       2.197 -10.320   1.905  1.00  0.00      LIG  
ATOM   5363 H38  LIG     1       0.823 -10.863   0.934  1.00  0.00      LIG  
ATOM   5364 H39  LIG     1      -1.051 -12.051   1.389  1.00  0.00      LIG  
ATOM   5365 H40  LIG     1      -1.546 -14.659   2.678  1.00  0.00      LIG  
ATOM   5366 H41  LIG     1      -1.029 -13.592  -0.404  1.00  0.00      LIG  
ATOM   5367 H42  LIG     1      -4.330 -16.161   0.638  1.00  0.00      LIG  
ATOM   5368 H43  LIG     1      -4.650 -14.689   1.534  1.00  0.00      LIG  
ATOM   5369 H44  LIG     1      -3.730 -16.006   2.301  1.00  0.00      LIG  
ATOM   5370 H45  LIG     1      -0.859 -15.770  -0.140  1.00  0.00      LIG  
ATOM   5371 H46  LIG     1      -1.368 -16.583   1.353  1.00  0.00      LIG  
ATOM   5372 H47  LIG     1      -2.286 -16.776  -0.154  1.00  0.00      LIG  
ATOM   5373 H48  LIG     1      -3.591 -13.492  -0.077  1.00  0.00      LIG  
ATOM   5374 H49  LIG     1      -5.164 -12.326   3.588  1.00  0.00      LIG  
ATOM   5375 H50  LIG     1      -3.826 -11.177   3.953  1.00  0.00      LIG  
ATOM   5376 H51  LIG     1      -4.436 -12.269   5.214  1.00  0.00      LIG  
TER
REMARK  Energy: 62.8978
REMARK  SimpleFitness: 62.8978
REMARK  FullFitness: -1171.7612
REMARK  InterFull: -22.8465
REMARK  IntraFull: 97.5033
REMARK  solvFull: -1508.03
REMARK  surfFull: 261.612
REMARK  extraFull: 0.0
REMARK  deltaGcompsolvpol: -1508.03
REMARK  deltaGcompsolvnonpol: 261.612
REMARK  deltaGprotsolvpol: -1512.07
REMARK  deltaGprotsolvnonpol: 254.074
REMARK  deltaGligsolvpol: -13.9953
REMARK  deltaGligsolvnonpol: 16.4716
REMARK  deltaGvdw: -22.8465
REMARK  deltaGelec: 0.0
REMARK  deltaG: -5.8926425
REMARK  Cluster: 1
REMARK  ClusterRank: 0
ATOM   5287 O    LIG     1      32.266   0.199   8.778  1.00  0.00      LIG  
ATOM   5288 O1   LIG     1      32.179   5.654   4.969  1.00  0.00      LIG  
ATOM   5289 O2   LIG     1      27.887  -1.791  14.372  1.00  0.00      LIG  
ATOM   5290 O3   LIG     1      31.398  -1.583  13.298  1.00  0.00      LIG  
ATOM   5291 O4   LIG     1      29.648  -1.869  16.542  1.00  0.00      LIG  
ATOM   5292 O5   LIG     1      32.218  -3.741  13.233  1.00  0.00      LIG  
ATOM   5293 C    LIG     1      29.785   2.942   9.670  1.00  0.00      LIG  
ATOM   5294 C1   LIG     1      31.197   2.390   9.343  1.00  0.00      LIG  
ATOM   5295 C2   LIG     1      32.096   3.241   8.367  1.00  0.00      LIG  
ATOM   5296 C3   LIG     1      29.220   2.242  10.944  1.00  0.00      LIG  
ATOM   5297 C4   LIG     1      31.888   4.789   8.477  1.00  0.00      LIG  
ATOM   5298 C5   LIG     1      29.877   4.431   9.908  1.00  0.00      LIG  
ATOM   5299 C6   LIG     1      31.041   0.871   9.045  1.00  0.00      LIG  
ATOM   5300 C7   LIG     1      30.431   5.159   8.717  1.00  0.00      LIG  
ATOM   5301 C8   LIG     1      29.207   0.768  10.764  1.00  0.00      LIG  
ATOM   5302 C9   LIG     1      32.490   5.668   7.331  1.00  0.00      LIG  
ATOM   5303 C10  LIG     1      31.960   2.762   6.916  1.00  0.00      LIG  
ATOM   5304 C11  LIG     1      27.757   2.549  11.285  1.00  0.00      LIG  
ATOM   5305 C12  LIG     1      30.447   0.134  10.238  1.00  0.00      LIG  
ATOM   5306 C13  LIG     1      28.809   2.731   8.503  1.00  0.00      LIG  
ATOM   5307 C14  LIG     1      33.539   2.989   8.825  1.00  0.00      LIG  
ATOM   5308 C15  LIG     1      28.074   0.206  11.202  1.00  0.00      LIG  
ATOM   5309 C16  LIG     1      30.008   2.540  12.227  1.00  0.00      LIG  
ATOM   5310 C17  LIG     1      27.115   1.232  11.673  1.00  0.00      LIG  
ATOM   5311 C18  LIG     1      32.743   3.573   5.910  1.00  0.00      LIG  
ATOM   5312 C19  LIG     1      32.331   5.001   5.991  1.00  0.00      LIG  
ATOM   5313 C20  LIG     1      33.966   5.991   7.551  1.00  0.00      LIG  
ATOM   5314 C21  LIG     1      31.842   7.047   7.211  1.00  0.00      LIG  
ATOM   5315 C22  LIG     1      27.717  -1.242  11.409  1.00  0.00      LIG  
ATOM   5316 C23  LIG     1      28.767  -2.038  12.184  1.00  0.00      LIG  
ATOM   5317 C24  LIG     1      27.436  -1.927  10.085  1.00  0.00      LIG  
ATOM   5318 C25  LIG     1      29.019  -1.458  13.576  1.00  0.00      LIG  
ATOM   5319 C26  LIG     1      30.332  -1.981  14.187  1.00  0.00      LIG  
ATOM   5320 C27  LIG     1      30.628  -1.430  15.604  1.00  0.00      LIG  
ATOM   5321 C28  LIG     1      30.675   0.089  15.638  1.00  0.00      LIG  
ATOM   5322 C29  LIG     1      31.965  -1.934  16.119  1.00  0.00      LIG  
ATOM   5323 C30  LIG     1      32.254  -2.570  12.887  1.00  0.00      LIG  
ATOM   5324 C31  LIG     1      33.253  -2.021  11.919  1.00  0.00      LIG  
ATOM   5325 H    LIG     1      31.767   2.438  10.270  1.00  0.00      LIG  
ATOM   5326 H1   LIG     1      32.396   5.101   9.394  1.00  0.00      LIG  
ATOM   5327 H2   LIG     1      30.528   4.652  10.756  1.00  0.00      LIG  
ATOM   5328 H3   LIG     1      28.888   4.835  10.140  1.00  0.00      LIG  
ATOM   5329 H4   LIG     1      30.414   0.711   8.165  1.00  0.00      LIG  
ATOM   5330 H5   LIG     1      29.837   5.009   7.813  1.00  0.00      LIG  
ATOM   5331 H6   LIG     1      30.335   6.212   8.987  1.00  0.00      LIG  
ATOM   5332 H7   LIG     1      30.915   2.776   6.611  1.00  0.00      LIG  
ATOM   5333 H8   LIG     1      32.301   1.730   6.820  1.00  0.00      LIG  
ATOM   5334 H9   LIG     1      27.191   2.980  10.460  1.00  0.00      LIG  
ATOM   5335 H10  LIG     1      27.681   3.268  12.106  1.00  0.00      LIG  
ATOM   5336 H11  LIG     1      31.187   0.104  11.043  1.00  0.00      LIG  
ATOM   5337 H12  LIG     1      30.271  -0.907   9.954  1.00  0.00      LIG  
ATOM   5338 H13  LIG     1      29.233   3.007   7.541  1.00  0.00      LIG  
ATOM   5339 H14  LIG     1      27.921   3.355   8.619  1.00  0.00      LIG  
ATOM   5340 H15  LIG     1      28.477   1.695   8.418  1.00  0.00      LIG  
ATOM   5341 H16  LIG     1      34.281   3.384   8.138  1.00  0.00      LIG  
ATOM   5342 H17  LIG     1      33.780   1.934   8.919  1.00  0.00      LIG  
ATOM   5343 H18  LIG     1      33.713   3.446   9.803  1.00  0.00      LIG  
ATOM   5344 H19  LIG     1      31.064   2.274  12.150  1.00  0.00      LIG  
ATOM   5345 H20  LIG     1      29.604   1.981  13.077  1.00  0.00      LIG  
ATOM   5346 H21  LIG     1      29.943   3.596  12.496  1.00  0.00      LIG  
ATOM   5347 H22  LIG     1      26.138   1.118  11.195  1.00  0.00      LIG  
ATOM   5348 H23  LIG     1      26.991   1.163  12.758  1.00  0.00      LIG  
ATOM   5349 H24  LIG     1      32.514   3.216   4.903  1.00  0.00      LIG  
ATOM   5350 H25  LIG     1      33.822   3.495   6.061  1.00  0.00      LIG  
ATOM   5351 H26  LIG     1      34.290   6.792   6.880  1.00  0.00      LIG  
ATOM   5352 H27  LIG     1      34.628   5.149   7.352  1.00  0.00      LIG  
ATOM   5353 H28  LIG     1      34.133   6.329   8.577  1.00  0.00      LIG  
ATOM   5354 H29  LIG     1      31.865   7.567   8.173  1.00  0.00      LIG  
ATOM   5355 H30  LIG     1      30.807   6.999   6.858  1.00  0.00      LIG  
ATOM   5356 H31  LIG     1      32.383   7.677   6.498  1.00  0.00      LIG  
ATOM   5357 H32  LIG     1      26.793  -1.267  11.993  1.00  0.00      LIG  
ATOM   5358 H33  LIG     1      32.056  -0.748   8.719  1.00  0.00      LIG  
ATOM   5359 H34  LIG     1      29.690  -2.085  11.606  1.00  0.00      LIG  
ATOM   5360 H35  LIG     1      28.411  -3.068  12.279  1.00  0.00      LIG  
ATOM   5361 H36  LIG     1      27.129  -2.962  10.254  1.00  0.00      LIG  
ATOM   5362 H37  LIG     1      28.324  -1.939   9.448  1.00  0.00      LIG  
ATOM   5363 H38  LIG     1      26.634  -1.418   9.542  1.00  0.00      LIG  
ATOM   5364 H39  LIG     1      29.068  -0.370  13.508  1.00  0.00      LIG  
ATOM   5365 H40  LIG     1      30.236  -3.068  14.264  1.00  0.00      LIG  
ATOM   5366 H41  LIG     1      27.978  -2.730  14.620  1.00  0.00      LIG  
ATOM   5367 H42  LIG     1      30.959   0.436  16.636  1.00  0.00      LIG  
ATOM   5368 H43  LIG     1      29.695   0.523  15.425  1.00  0.00      LIG  
ATOM   5369 H44  LIG     1      31.400   0.480  14.920  1.00  0.00      LIG  
ATOM   5370 H45  LIG     1      32.125  -1.619  17.155  1.00  0.00      LIG  
ATOM   5371 H46  LIG     1      31.990  -3.028  16.108  1.00  0.00      LIG  
ATOM   5372 H47  LIG     1      32.794  -1.558  15.516  1.00  0.00      LIG  
ATOM   5373 H48  LIG     1      29.531  -2.828  16.403  1.00  0.00      LIG  
ATOM   5374 H49  LIG     1      32.750  -1.742  10.990  1.00  0.00      LIG  
ATOM   5375 H50  LIG     1      33.992  -2.797  11.706  1.00  0.00      LIG  
ATOM   5376 H51  LIG     1      33.766  -1.161  12.358  1.00  0.00      LIG  
TER
REMARK  Energy: 63.0561
REMARK  SimpleFitness: 63.0561
REMARK  FullFitness: -1171.6458
REMARK  InterFull: -22.9403
REMARK  IntraFull: 97.6625
REMARK  solvFull: -1508.07
REMARK  surfFull: 261.702
REMARK  extraFull: 0.0
REMARK  deltaGcompsolvpol: -1508.07
REMARK  deltaGcompsolvnonpol: 261.702
REMARK  deltaGprotsolvpol: -1512.07
REMARK  deltaGprotsolvnonpol: 254.074
REMARK  deltaGligsolvpol: -14.0208
REMARK  deltaGligsolvnonpol: 16.4957
REMARK  deltaGvdw: -22.9403
REMARK  deltaGelec: 0.0
REMARK  deltaG: -5.896165
REMARK  Cluster: 1
REMARK  ClusterRank: 1
ATOM   5287 O    LIG     1      32.224   0.251   8.795  1.00  0.00      LIG  
ATOM   5288 O1   LIG     1      32.265   5.770   5.082  1.00  0.00      LIG  
ATOM   5289 O2   LIG     1      27.793  -1.744  14.411  1.00  0.00      LIG  
ATOM   5290 O3   LIG     1      31.336  -1.427  13.468  1.00  0.00      LIG  
ATOM   5291 O4   LIG     1      29.489  -1.909  16.629  1.00  0.00      LIG  
ATOM   5292 O5   LIG     1      32.128  -3.585  13.241  1.00  0.00      LIG  
ATOM   5293 C    LIG     1      29.793   3.034   9.725  1.00  0.00      LIG  
ATOM   5294 C1   LIG     1      31.199   2.458   9.399  1.00  0.00      LIG  
ATOM   5295 C2   LIG     1      32.121   3.301   8.440  1.00  0.00      LIG  
ATOM   5296 C3   LIG     1      29.211   2.332  10.990  1.00  0.00      LIG  
ATOM   5297 C4   LIG     1      31.943   4.851   8.572  1.00  0.00      LIG  
ATOM   5298 C5   LIG     1      29.910   4.519   9.977  1.00  0.00      LIG  
ATOM   5299 C6   LIG     1      31.016   0.947   9.081  1.00  0.00      LIG  
ATOM   5300 C7   LIG     1      30.491   5.247   8.799  1.00  0.00      LIG  
ATOM   5301 C8   LIG     1      29.187   0.859  10.804  1.00  0.00      LIG  
ATOM   5302 C9   LIG     1      32.575   5.730   7.444  1.00  0.00      LIG  
ATOM   5303 C10  LIG     1      31.978   2.845   6.979  1.00  0.00      LIG  
ATOM   5304 C11  LIG     1      27.748   2.649  11.322  1.00  0.00      LIG  
ATOM   5305 C12  LIG     1      30.417   0.212  10.270  1.00  0.00      LIG  
ATOM   5306 C13  LIG     1      28.816   2.853   8.552  1.00  0.00      LIG  
ATOM   5307 C14  LIG     1      33.557   3.012   8.901  1.00  0.00      LIG  
ATOM   5308 C15  LIG     1      28.054   0.303  11.247  1.00  0.00      LIG  
ATOM   5309 C16  LIG     1      29.991   2.618  12.281  1.00  0.00      LIG  
ATOM   5310 C17  LIG     1      27.098   1.335  11.715  1.00  0.00      LIG  
ATOM   5311 C18  LIG     1      32.773   3.656   5.983  1.00  0.00      LIG  
ATOM   5312 C19  LIG     1      32.396   5.092   6.092  1.00  0.00      LIG  
ATOM   5313 C20  LIG     1      34.061   6.002   7.669  1.00  0.00      LIG  
ATOM   5314 C21  LIG     1      31.971   7.131   7.352  1.00  0.00      LIG  
ATOM   5315 C22  LIG     1      27.697  -1.144  11.456  1.00  0.00      LIG  
ATOM   5316 C23  LIG     1      28.745  -1.928  12.247  1.00  0.00      LIG  
ATOM   5317 C24  LIG     1      27.436  -1.838  10.133  1.00  0.00      LIG  
ATOM   5318 C25  LIG     1      28.939  -1.368  13.655  1.00  0.00      LIG  
ATOM   5319 C26  LIG     1      30.242  -1.885  14.293  1.00  0.00      LIG  
ATOM   5320 C27  LIG     1      30.479  -1.396  15.741  1.00  0.00      LIG  
ATOM   5321 C28  LIG     1      30.474   0.120  15.852  1.00  0.00      LIG  
ATOM   5322 C29  LIG     1      31.816  -1.889  16.267  1.00  0.00      LIG  
ATOM   5323 C30  LIG     1      32.197  -2.388  13.007  1.00  0.00      LIG  
ATOM   5324 C31  LIG     1      33.301  -1.760  12.219  1.00  0.00      LIG  
ATOM   5325 H    LIG     1      31.764   2.484  10.331  1.00  0.00      LIG  
ATOM   5326 H1   LIG     1      32.447   5.141   9.498  1.00  0.00      LIG  
ATOM   5327 H2   LIG     1      30.555   4.723  10.835  1.00  0.00      LIG  
ATOM   5328 H3   LIG     1      28.926   4.939  10.202  1.00  0.00      LIG  
ATOM   5329 H4   LIG     1      30.379   0.810   8.204  1.00  0.00      LIG  
ATOM   5330 H5   LIG     1      29.905   5.117   7.887  1.00  0.00      LIG  
ATOM   5331 H6   LIG     1      30.410   6.300   9.079  1.00  0.00      LIG  
ATOM   5332 H7   LIG     1      30.934   2.879   6.673  1.00  0.00      LIG  
ATOM   5333 H8   LIG     1      32.300   1.808   6.868  1.00  0.00      LIG  
ATOM   5334 H9   LIG     1      27.187   3.078  10.493  1.00  0.00      LIG  
ATOM   5335 H10  LIG     1      27.670   3.372  12.139  1.00  0.00      LIG  
ATOM   5336 H11  LIG     1      31.158   0.166  11.073  1.00  0.00      LIG  
ATOM   5337 H12  LIG     1      30.227  -0.824   9.979  1.00  0.00      LIG  
ATOM   5338 H13  LIG     1      29.250   3.124   7.593  1.00  0.00      LIG  
ATOM   5339 H14  LIG     1      27.940   3.493   8.670  1.00  0.00      LIG  
ATOM   5340 H15  LIG     1      28.461   1.825   8.459  1.00  0.00      LIG  
ATOM   5341 H16  LIG     1      34.307   3.347   8.190  1.00  0.00      LIG  
ATOM   5342 H17  LIG     1      33.757   1.955   9.048  1.00  0.00      LIG  
ATOM   5343 H18  LIG     1      33.758   3.503   9.857  1.00  0.00      LIG  
ATOM   5344 H19  LIG     1      31.048   2.355  12.207  1.00  0.00      LIG  
ATOM   5345 H20  LIG     1      29.584   2.052  13.125  1.00  0.00      LIG  
ATOM   5346 H21  LIG     1      29.921   3.672  12.559  1.00  0.00      LIG  
ATOM   5347 H22  LIG     1      26.123   1.224  11.232  1.00  0.00      LIG  
ATOM   5348 H23  LIG     1      26.969   1.272  12.799  1.00  0.00      LIG  
ATOM   5349 H24  LIG     1      32.535   3.318   4.971  1.00  0.00      LIG  
ATOM   5350 H25  LIG     1      33.851   3.552   6.129  1.00  0.00      LIG  
ATOM   5351 H26  LIG     1      34.415   6.789   6.996  1.00  0.00      LIG  
ATOM   5352 H27  LIG     1      34.694   5.136   7.475  1.00  0.00      LIG  
ATOM   5353 H28  LIG     1      34.236   6.338   8.695  1.00  0.00      LIG  
ATOM   5354 H29  LIG     1      31.992   7.622   8.330  1.00  0.00      LIG  
ATOM   5355 H30  LIG     1      30.940   7.123   6.984  1.00  0.00      LIG  
ATOM   5356 H31  LIG     1      32.542   7.763   6.665  1.00  0.00      LIG  
ATOM   5357 H32  LIG     1      26.767  -1.172  12.031  1.00  0.00      LIG  
ATOM   5358 H33  LIG     1      31.987  -0.688   8.702  1.00  0.00      LIG  
ATOM   5359 H34  LIG     1      29.687  -1.935  11.701  1.00  0.00      LIG  
ATOM   5360 H35  LIG     1      28.418  -2.970  12.312  1.00  0.00      LIG  
ATOM   5361 H36  LIG     1      27.118  -2.869  10.307  1.00  0.00      LIG  
ATOM   5362 H37  LIG     1      28.335  -1.865   9.511  1.00  0.00      LIG  
ATOM   5363 H38  LIG     1      26.649  -1.329   9.570  1.00  0.00      LIG  
ATOM   5364 H39  LIG     1      28.966  -0.278  13.607  1.00  0.00      LIG  
ATOM   5365 H40  LIG     1      30.167  -2.976  14.323  1.00  0.00      LIG  
ATOM   5366 H41  LIG     1      27.888  -2.693  14.614  1.00  0.00      LIG  
ATOM   5367 H42  LIG     1      30.719   0.422  16.875  1.00  0.00      LIG  
ATOM   5368 H43  LIG     1      29.486   0.533  15.633  1.00  0.00      LIG  
ATOM   5369 H44  LIG     1      31.204   0.576  15.179  1.00  0.00      LIG  
ATOM   5370 H45  LIG     1      31.948  -1.607  17.316  1.00  0.00      LIG  
ATOM   5371 H46  LIG     1      31.867  -2.981  16.220  1.00  0.00      LIG  
ATOM   5372 H47  LIG     1      32.649  -1.473  15.695  1.00  0.00      LIG  
ATOM   5373 H48  LIG     1      29.354  -2.848  16.394  1.00  0.00      LIG  
ATOM   5374 H49  LIG     1      33.964  -2.553  11.862  1.00  0.00      LIG  
ATOM   5375 H50  LIG     1      33.871  -1.079  12.856  1.00  0.00      LIG  
ATOM   5376 H51  LIG     1      32.890  -1.231  11.356  1.00  0.00      LIG  
TER
REMARK  Energy: 63.0561
REMARK  SimpleFitness: 63.0561
REMARK  FullFitness: -1171.6458
REMARK  InterFull: -22.9403
REMARK  IntraFull: 97.6625
REMARK  solvFull: -1508.07
REMARK  surfFull: 261.702
REMARK  extraFull: 0.0
REMARK  deltaGcompsolvpol: -1508.07
REMARK  deltaGcompsolvnonpol: 261.702
REMARK  deltaGprotsolvpol: -1512.07
REMARK  deltaGprotsolvnonpol: 254.074
REMARK  deltaGligsolvpol: -14.0208
REMARK  deltaGligsolvnonpol: 16.4957
REMARK  deltaGvdw: -22.9403
REMARK  deltaGelec: 0.0
REMARK  deltaG: -5.896165
REMARK  Cluster: 1
REMARK  ClusterRank: 2
ATOM   5287 O    LIG     1      32.224   0.251   8.795  1.00  0.00      LIG  
ATOM   5288 O1   LIG     1      32.265   5.770   5.082  1.00  0.00      LIG  
ATOM   5289 O2   LIG     1      27.793  -1.744  14.411  1.00  0.00      LIG  
ATOM   5290 O3   LIG     1      31.336  -1.427  13.468  1.00  0.00      LIG  
ATOM   5291 O4   LIG     1      29.489  -1.909  16.629  1.00  0.00      LIG  
ATOM   5292 O5   LIG     1      32.128  -3.585  13.241  1.00  0.00      LIG  
ATOM   5293 C    LIG     1      29.793   3.034   9.725  1.00  0.00      LIG  
ATOM   5294 C1   LIG     1      31.199   2.458   9.399  1.00  0.00      LIG  
ATOM   5295 C2   LIG     1      32.121   3.301   8.440  1.00  0.00      LIG  
ATOM   5296 C3   LIG     1      29.211   2.332  10.990  1.00  0.00      LIG  
ATOM   5297 C4   LIG     1      31.943   4.851   8.572  1.00  0.00      LIG  
ATOM   5298 C5   LIG     1      29.910   4.519   9.977  1.00  0.00      LIG  
ATOM   5299 C6   LIG     1      31.016   0.947   9.081  1.00  0.00      LIG  
ATOM   5300 C7   LIG     1      30.491   5.247   8.799  1.00  0.00      LIG  
ATOM   5301 C8   LIG     1      29.187   0.859  10.804  1.00  0.00      LIG  
ATOM   5302 C9   LIG     1      32.575   5.730   7.444  1.00  0.00      LIG  
ATOM   5303 C10  LIG     1      31.978   2.845   6.979  1.00  0.00      LIG  
ATOM   5304 C11  LIG     1      27.748   2.649  11.322  1.00  0.00      LIG  
ATOM   5305 C12  LIG     1      30.417   0.212  10.270  1.00  0.00      LIG  
ATOM   5306 C13  LIG     1      28.816   2.853   8.552  1.00  0.00      LIG  
ATOM   5307 C14  LIG     1      33.557   3.012   8.901  1.00  0.00      LIG  
ATOM   5308 C15  LIG     1      28.054   0.303  11.247  1.00  0.00      LIG  
ATOM   5309 C16  LIG     1      29.991   2.618  12.281  1.00  0.00      LIG  
ATOM   5310 C17  LIG     1      27.098   1.335  11.715  1.00  0.00      LIG  
ATOM   5311 C18  LIG     1      32.773   3.656   5.983  1.00  0.00      LIG  
ATOM   5312 C19  LIG     1      32.396   5.092   6.092  1.00  0.00      LIG  
ATOM   5313 C20  LIG     1      34.061   6.002   7.669  1.00  0.00      LIG  
ATOM   5314 C21  LIG     1      31.971   7.131   7.352  1.00  0.00      LIG  
ATOM   5315 C22  LIG     1      27.697  -1.144  11.456  1.00  0.00      LIG  
ATOM   5316 C23  LIG     1      28.745  -1.928  12.247  1.00  0.00      LIG  
ATOM   5317 C24  LIG     1      27.436  -1.838  10.133  1.00  0.00      LIG  
ATOM   5318 C25  LIG     1      28.939  -1.368  13.655  1.00  0.00      LIG  
ATOM   5319 C26  LIG     1      30.242  -1.885  14.293  1.00  0.00      LIG  
ATOM   5320 C27  LIG     1      30.479  -1.396  15.741  1.00  0.00      LIG  
ATOM   5321 C28  LIG     1      30.474   0.120  15.852  1.00  0.00      LIG  
ATOM   5322 C29  LIG     1      31.816  -1.889  16.267  1.00  0.00      LIG  
ATOM   5323 C30  LIG     1      32.197  -2.388  13.007  1.00  0.00      LIG  
ATOM   5324 C31  LIG     1      33.301  -1.760  12.219  1.00  0.00      LIG  
ATOM   5325 H    LIG     1      31.764   2.484  10.331  1.00  0.00      LIG  
ATOM   5326 H1   LIG     1      32.447   5.141   9.498  1.00  0.00      LIG  
ATOM   5327 H2   LIG     1      30.555   4.723  10.835  1.00  0.00      LIG  
ATOM   5328 H3   LIG     1      28.926   4.939  10.202  1.00  0.00      LIG  
ATOM   5329 H4   LIG     1      30.379   0.810   8.204  1.00  0.00      LIG  
ATOM   5330 H5   LIG     1      29.905   5.117   7.887  1.00  0.00      LIG  
ATOM   5331 H6   LIG     1      30.410   6.300   9.079  1.00  0.00      LIG  
ATOM   5332 H7   LIG     1      30.934   2.879   6.673  1.00  0.00      LIG  
ATOM   5333 H8   LIG     1      32.300   1.808   6.868  1.00  0.00      LIG  
ATOM   5334 H9   LIG     1      27.187   3.078  10.493  1.00  0.00      LIG  
ATOM   5335 H10  LIG     1      27.670   3.372  12.139  1.00  0.00      LIG  
ATOM   5336 H11  LIG     1      31.158   0.166  11.073  1.00  0.00      LIG  
ATOM   5337 H12  LIG     1      30.227  -0.824   9.979  1.00  0.00      LIG  
ATOM   5338 H13  LIG     1      29.250   3.124   7.593  1.00  0.00      LIG  
ATOM   5339 H14  LIG     1      27.940   3.493   8.670  1.00  0.00      LIG  
ATOM   5340 H15  LIG     1      28.461   1.825   8.459  1.00  0.00      LIG  
ATOM   5341 H16  LIG     1      34.307   3.347   8.190  1.00  0.00      LIG  
ATOM   5342 H17  LIG     1      33.757   1.955   9.048  1.00  0.00      LIG  
ATOM   5343 H18  LIG     1      33.758   3.503   9.857  1.00  0.00      LIG  
ATOM   5344 H19  LIG     1      31.048   2.355  12.207  1.00  0.00      LIG  
ATOM   5345 H20  LIG     1      29.584   2.052  13.125  1.00  0.00      LIG  
ATOM   5346 H21  LIG     1      29.921   3.672  12.559  1.00  0.00      LIG  
ATOM   5347 H22  LIG     1      26.123   1.224  11.232  1.00  0.00      LIG  
ATOM   5348 H23  LIG     1      26.969   1.272  12.799  1.00  0.00      LIG  
ATOM   5349 H24  LIG     1      32.535   3.318   4.971  1.00  0.00      LIG  
ATOM   5350 H25  LIG     1      33.851   3.552   6.129  1.00  0.00      LIG  
ATOM   5351 H26  LIG     1      34.415   6.789   6.996  1.00  0.00      LIG  
ATOM   5352 H27  LIG     1      34.694   5.136   7.475  1.00  0.00      LIG  
ATOM   5353 H28  LIG     1      34.236   6.338   8.695  1.00  0.00      LIG  
ATOM   5354 H29  LIG     1      31.992   7.622   8.330  1.00  0.00      LIG  
ATOM   5355 H30  LIG     1      30.940   7.123   6.984  1.00  0.00      LIG  
ATOM   5356 H31  LIG     1      32.542   7.763   6.665  1.00  0.00      LIG  
ATOM   5357 H32  LIG     1      26.767  -1.172  12.031  1.00  0.00      LIG  
ATOM   5358 H33  LIG     1      31.987  -0.688   8.702  1.00  0.00      LIG  
ATOM   5359 H34  LIG     1      29.687  -1.935  11.701  1.00  0.00      LIG  
ATOM   5360 H35  LIG     1      28.418  -2.970  12.312  1.00  0.00      LIG  
ATOM   5361 H36  LIG     1      27.118  -2.869  10.307  1.00  0.00      LIG  
ATOM   5362 H37  LIG     1      28.335  -1.865   9.511  1.00  0.00      LIG  
ATOM   5363 H38  LIG     1      26.649  -1.329   9.570  1.00  0.00      LIG  
ATOM   5364 H39  LIG     1      28.966  -0.278  13.607  1.00  0.00      LIG  
ATOM   5365 H40  LIG     1      30.167  -2.976  14.323  1.00  0.00      LIG  
ATOM   5366 H41  LIG     1      27.888  -2.693  14.614  1.00  0.00      LIG  
ATOM   5367 H42  LIG     1      30.719   0.422  16.875  1.00  0.00      LIG  
ATOM   5368 H43  LIG     1      29.486   0.533  15.633  1.00  0.00      LIG  
ATOM   5369 H44  LIG     1      31.204   0.576  15.179  1.00  0.00      LIG  
ATOM   5370 H45  LIG     1      31.948  -1.607  17.316  1.00  0.00      LIG  
ATOM   5371 H46  LIG     1      31.867  -2.981  16.220  1.00  0.00      LIG  
ATOM   5372 H47  LIG     1      32.649  -1.473  15.695  1.00  0.00      LIG  
ATOM   5373 H48  LIG     1      29.354  -2.848  16.394  1.00  0.00      LIG  
ATOM   5374 H49  LIG     1      33.964  -2.553  11.862  1.00  0.00      LIG  
ATOM   5375 H50  LIG     1      33.871  -1.079  12.856  1.00  0.00      LIG  
ATOM   5376 H51  LIG     1      32.890  -1.231  11.356  1.00  0.00      LIG  
TER
REMARK  Energy: 63.0561
REMARK  SimpleFitness: 63.0561
REMARK  FullFitness: -1171.6458
REMARK  InterFull: -22.9403
REMARK  IntraFull: 97.6625
REMARK  solvFull: -1508.07
REMARK  surfFull: 261.702
REMARK  extraFull: 0.0
REMARK  deltaGcompsolvpol: -1508.07
REMARK  deltaGcompsolvnonpol: 261.702
REMARK  deltaGprotsolvpol: -1512.07
REMARK  deltaGprotsolvnonpol: 254.074
REMARK  deltaGligsolvpol: -14.0208
REMARK  deltaGligsolvnonpol: 16.4957
REMARK  deltaGvdw: -22.9403
REMARK  deltaGelec: 0.0
REMARK  deltaG: -5.896165
REMARK  Cluster: 1
REMARK  ClusterRank: 3
ATOM   5287 O    LIG     1      32.224   0.251   8.795  1.00  0.00      LIG  
ATOM   5288 O1   LIG     1      32.265   5.770   5.082  1.00  0.00      LIG  
ATOM   5289 O2   LIG     1      27.793  -1.744  14.411  1.00  0.00      LIG  
ATOM   5290 O3   LIG     1      31.336  -1.427  13.468  1.00  0.00      LIG  
ATOM   5291 O4   LIG     1      29.489  -1.909  16.629  1.00  0.00      LIG  
ATOM   5292 O5   LIG     1      32.128  -3.585  13.241  1.00  0.00      LIG  
ATOM   5293 C    LIG     1      29.793   3.034   9.725  1.00  0.00      LIG  
ATOM   5294 C1   LIG     1      31.199   2.458   9.399  1.00  0.00      LIG  
ATOM   5295 C2   LIG     1      32.121   3.301   8.440  1.00  0.00      LIG  
ATOM   5296 C3   LIG     1      29.211   2.332  10.990  1.00  0.00      LIG  
ATOM   5297 C4   LIG     1      31.943   4.851   8.572  1.00  0.00      LIG  
ATOM   5298 C5   LIG     1      29.910   4.519   9.977  1.00  0.00      LIG  
ATOM   5299 C6   LIG     1      31.016   0.947   9.081  1.00  0.00      LIG  
ATOM   5300 C7   LIG     1      30.491   5.247   8.799  1.00  0.00      LIG  
ATOM   5301 C8   LIG     1      29.187   0.859  10.804  1.00  0.00      LIG  
ATOM   5302 C9   LIG     1      32.575   5.730   7.444  1.00  0.00      LIG  
ATOM   5303 C10  LIG     1      31.978   2.845   6.979  1.00  0.00      LIG  
ATOM   5304 C11  LIG     1      27.748   2.649  11.322  1.00  0.00      LIG  
ATOM   5305 C12  LIG     1      30.417   0.212  10.270  1.00  0.00      LIG  
ATOM   5306 C13  LIG     1      28.816   2.853   8.552  1.00  0.00      LIG  
ATOM   5307 C14  LIG     1      33.557   3.012   8.901  1.00  0.00      LIG  
ATOM   5308 C15  LIG     1      28.054   0.303  11.247  1.00  0.00      LIG  
ATOM   5309 C16  LIG     1      29.991   2.618  12.281  1.00  0.00      LIG  
ATOM   5310 C17  LIG     1      27.098   1.335  11.715  1.00  0.00      LIG  
ATOM   5311 C18  LIG     1      32.773   3.656   5.983  1.00  0.00      LIG  
ATOM   5312 C19  LIG     1      32.396   5.092   6.092  1.00  0.00      LIG  
ATOM   5313 C20  LIG     1      34.061   6.002   7.669  1.00  0.00      LIG  
ATOM   5314 C21  LIG     1      31.971   7.131   7.352  1.00  0.00      LIG  
ATOM   5315 C22  LIG     1      27.697  -1.144  11.456  1.00  0.00      LIG  
ATOM   5316 C23  LIG     1      28.745  -1.928  12.247  1.00  0.00      LIG  
ATOM   5317 C24  LIG     1      27.436  -1.838  10.133  1.00  0.00      LIG  
ATOM   5318 C25  LIG     1      28.939  -1.368  13.655  1.00  0.00      LIG  
ATOM   5319 C26  LIG     1      30.242  -1.885  14.293  1.00  0.00      LIG  
ATOM   5320 C27  LIG     1      30.479  -1.396  15.741  1.00  0.00      LIG  
ATOM   5321 C28  LIG     1      30.474   0.120  15.852  1.00  0.00      LIG  
ATOM   5322 C29  LIG     1      31.816  -1.889  16.267  1.00  0.00      LIG  
ATOM   5323 C30  LIG     1      32.197  -2.388  13.007  1.00  0.00      LIG  
ATOM   5324 C31  LIG     1      33.301  -1.760  12.219  1.00  0.00      LIG  
ATOM   5325 H    LIG     1      31.764   2.484  10.331  1.00  0.00      LIG  
ATOM   5326 H1   LIG     1      32.447   5.141   9.498  1.00  0.00      LIG  
ATOM   5327 H2   LIG     1      30.555   4.723  10.835  1.00  0.00      LIG  
ATOM   5328 H3   LIG     1      28.926   4.939  10.202  1.00  0.00      LIG  
ATOM   5329 H4   LIG     1      30.379   0.810   8.204  1.00  0.00      LIG  
ATOM   5330 H5   LIG     1      29.905   5.117   7.887  1.00  0.00      LIG  
ATOM   5331 H6   LIG     1      30.410   6.300   9.079  1.00  0.00      LIG  
ATOM   5332 H7   LIG     1      30.934   2.879   6.673  1.00  0.00      LIG  
ATOM   5333 H8   LIG     1      32.300   1.808   6.868  1.00  0.00      LIG  
ATOM   5334 H9   LIG     1      27.187   3.078  10.493  1.00  0.00      LIG  
ATOM   5335 H10  LIG     1      27.670   3.372  12.139  1.00  0.00      LIG  
ATOM   5336 H11  LIG     1      31.158   0.166  11.073  1.00  0.00      LIG  
ATOM   5337 H12  LIG     1      30.227  -0.824   9.979  1.00  0.00      LIG  
ATOM   5338 H13  LIG     1      29.250   3.124   7.593  1.00  0.00      LIG  
ATOM   5339 H14  LIG     1      27.940   3.493   8.670  1.00  0.00      LIG  
ATOM   5340 H15  LIG     1      28.461   1.825   8.459  1.00  0.00      LIG  
ATOM   5341 H16  LIG     1      34.307   3.347   8.190  1.00  0.00      LIG  
ATOM   5342 H17  LIG     1      33.757   1.955   9.048  1.00  0.00      LIG  
ATOM   5343 H18  LIG     1      33.758   3.503   9.857  1.00  0.00      LIG  
ATOM   5344 H19  LIG     1      31.048   2.355  12.207  1.00  0.00      LIG  
ATOM   5345 H20  LIG     1      29.584   2.052  13.125  1.00  0.00      LIG  
ATOM   5346 H21  LIG     1      29.921   3.672  12.559  1.00  0.00      LIG  
ATOM   5347 H22  LIG     1      26.123   1.224  11.232  1.00  0.00      LIG  
ATOM   5348 H23  LIG     1      26.969   1.272  12.799  1.00  0.00      LIG  
ATOM   5349 H24  LIG     1      32.535   3.318   4.971  1.00  0.00      LIG  
ATOM   5350 H25  LIG     1      33.851   3.552   6.129  1.00  0.00      LIG  
ATOM   5351 H26  LIG     1      34.415   6.789   6.996  1.00  0.00      LIG  
ATOM   5352 H27  LIG     1      34.694   5.136   7.475  1.00  0.00      LIG  
ATOM   5353 H28  LIG     1      34.236   6.338   8.695  1.00  0.00      LIG  
ATOM   5354 H29  LIG     1      31.992   7.622   8.330  1.00  0.00      LIG  
ATOM   5355 H30  LIG     1      30.940   7.123   6.984  1.00  0.00      LIG  
ATOM   5356 H31  LIG     1      32.542   7.763   6.665  1.00  0.00      LIG  
ATOM   5357 H32  LIG     1      26.767  -1.172  12.031  1.00  0.00      LIG  
ATOM   5358 H33  LIG     1      31.987  -0.688   8.702  1.00  0.00      LIG  
ATOM   5359 H34  LIG     1      29.687  -1.935  11.701  1.00  0.00      LIG  
ATOM   5360 H35  LIG     1      28.418  -2.970  12.312  1.00  0.00      LIG  
ATOM   5361 H36  LIG     1      27.118  -2.869  10.307  1.00  0.00      LIG  
ATOM   5362 H37  LIG     1      28.335  -1.865   9.511  1.00  0.00      LIG  
ATOM   5363 H38  LIG     1      26.649  -1.329   9.570  1.00  0.00      LIG  
ATOM   5364 H39  LIG     1      28.966  -0.278  13.607  1.00  0.00      LIG  
ATOM   5365 H40  LIG     1      30.167  -2.976  14.323  1.00  0.00      LIG  
ATOM   5366 H41  LIG     1      27.888  -2.693  14.614  1.00  0.00      LIG  
ATOM   5367 H42  LIG     1      30.719   0.422  16.875  1.00  0.00      LIG  
ATOM   5368 H43  LIG     1      29.486   0.533  15.633  1.00  0.00      LIG  
ATOM   5369 H44  LIG     1      31.204   0.576  15.179  1.00  0.00      LIG  
ATOM   5370 H45  LIG     1      31.948  -1.607  17.316  1.00  0.00      LIG  
ATOM   5371 H46  LIG     1      31.867  -2.981  16.220  1.00  0.00      LIG  
ATOM   5372 H47  LIG     1      32.649  -1.473  15.695  1.00  0.00      LIG  
ATOM   5373 H48  LIG     1      29.354  -2.848  16.394  1.00  0.00      LIG  
ATOM   5374 H49  LIG     1      33.964  -2.553  11.862  1.00  0.00      LIG  
ATOM   5375 H50  LIG     1      33.871  -1.079  12.856  1.00  0.00      LIG  
ATOM   5376 H51  LIG     1      32.890  -1.231  11.356  1.00  0.00      LIG  
TER
REMARK  Energy: 63.0561
REMARK  SimpleFitness: 63.0561
REMARK  FullFitness: -1171.6458
REMARK  InterFull: -22.9403
REMARK  IntraFull: 97.6625
REMARK  solvFull: -1508.07
REMARK  surfFull: 261.702
REMARK  extraFull: 0.0
REMARK  deltaGcompsolvpol: -1508.07
REMARK  deltaGcompsolvnonpol: 261.702
REMARK  deltaGprotsolvpol: -1512.07
REMARK  deltaGprotsolvnonpol: 254.074
REMARK  deltaGligsolvpol: -14.0208
REMARK  deltaGligsolvnonpol: 16.4957
REMARK  deltaGvdw: -22.9403
REMARK  deltaGelec: 0.0
REMARK  deltaG: -5.896165
REMARK  Cluster: 1
REMARK  ClusterRank: 4
ATOM   5287 O    LIG     1      32.224   0.251   8.795  1.00  0.00      LIG  
ATOM   5288 O1   LIG     1      32.265   5.770   5.082  1.00  0.00      LIG  
ATOM   5289 O2   LIG     1      27.793  -1.744  14.411  1.00  0.00      LIG  
ATOM   5290 O3   LIG     1      31.336  -1.427  13.468  1.00  0.00      LIG  
ATOM   5291 O4   LIG     1      29.489  -1.909  16.629  1.00  0.00      LIG  
ATOM   5292 O5   LIG     1      32.128  -3.585  13.241  1.00  0.00      LIG  
ATOM   5293 C    LIG     1      29.793   3.034   9.725  1.00  0.00      LIG  
ATOM   5294 C1   LIG     1      31.199   2.458   9.399  1.00  0.00      LIG  
ATOM   5295 C2   LIG     1      32.121   3.301   8.440  1.00  0.00      LIG  
ATOM   5296 C3   LIG     1      29.211   2.332  10.990  1.00  0.00      LIG  
ATOM   5297 C4   LIG     1      31.943   4.851   8.572  1.00  0.00      LIG  
ATOM   5298 C5   LIG     1      29.910   4.519   9.977  1.00  0.00      LIG  
ATOM   5299 C6   LIG     1      31.016   0.947   9.081  1.00  0.00      LIG  
ATOM   5300 C7   LIG     1      30.491   5.247   8.799  1.00  0.00      LIG  
ATOM   5301 C8   LIG     1      29.187   0.859  10.804  1.00  0.00      LIG  
ATOM   5302 C9   LIG     1      32.575   5.730   7.444  1.00  0.00      LIG  
ATOM   5303 C10  LIG     1      31.978   2.845   6.979  1.00  0.00      LIG  
ATOM   5304 C11  LIG     1      27.748   2.649  11.322  1.00  0.00      LIG  
ATOM   5305 C12  LIG     1      30.417   0.212  10.270  1.00  0.00      LIG  
ATOM   5306 C13  LIG     1      28.816   2.853   8.552  1.00  0.00      LIG  
ATOM   5307 C14  LIG     1      33.557   3.012   8.901  1.00  0.00      LIG  
ATOM   5308 C15  LIG     1      28.054   0.303  11.247  1.00  0.00      LIG  
ATOM   5309 C16  LIG     1      29.991   2.618  12.281  1.00  0.00      LIG  
ATOM   5310 C17  LIG     1      27.098   1.335  11.715  1.00  0.00      LIG  
ATOM   5311 C18  LIG     1      32.773   3.656   5.983  1.00  0.00      LIG  
ATOM   5312 C19  LIG     1      32.396   5.092   6.092  1.00  0.00      LIG  
ATOM   5313 C20  LIG     1      34.061   6.002   7.669  1.00  0.00      LIG  
ATOM   5314 C21  LIG     1      31.971   7.131   7.352  1.00  0.00      LIG  
ATOM   5315 C22  LIG     1      27.697  -1.144  11.456  1.00  0.00      LIG  
ATOM   5316 C23  LIG     1      28.745  -1.928  12.247  1.00  0.00      LIG  
ATOM   5317 C24  LIG     1      27.436  -1.838  10.133  1.00  0.00      LIG  
ATOM   5318 C25  LIG     1      28.939  -1.368  13.655  1.00  0.00      LIG  
ATOM   5319 C26  LIG     1      30.242  -1.885  14.293  1.00  0.00      LIG  
ATOM   5320 C27  LIG     1      30.479  -1.396  15.741  1.00  0.00      LIG  
ATOM   5321 C28  LIG     1      30.474   0.120  15.852  1.00  0.00      LIG  
ATOM   5322 C29  LIG     1      31.816  -1.889  16.267  1.00  0.00      LIG  
ATOM   5323 C30  LIG     1      32.197  -2.388  13.007  1.00  0.00      LIG  
ATOM   5324 C31  LIG     1      33.301  -1.760  12.219  1.00  0.00      LIG  
ATOM   5325 H    LIG     1      31.764   2.484  10.331  1.00  0.00      LIG  
ATOM   5326 H1   LIG     1      32.447   5.141   9.498  1.00  0.00      LIG  
ATOM   5327 H2   LIG     1      30.555   4.723  10.835  1.00  0.00      LIG  
ATOM   5328 H3   LIG     1      28.926   4.939  10.202  1.00  0.00      LIG  
ATOM   5329 H4   LIG     1      30.379   0.810   8.204  1.00  0.00      LIG  
ATOM   5330 H5   LIG     1      29.905   5.117   7.887  1.00  0.00      LIG  
ATOM   5331 H6   LIG     1      30.410   6.300   9.079  1.00  0.00      LIG  
ATOM   5332 H7   LIG     1      30.934   2.879   6.673  1.00  0.00      LIG  
ATOM   5333 H8   LIG     1      32.300   1.808   6.868  1.00  0.00      LIG  
ATOM   5334 H9   LIG     1      27.187   3.078  10.493  1.00  0.00      LIG  
ATOM   5335 H10  LIG     1      27.670   3.372  12.139  1.00  0.00      LIG  
ATOM   5336 H11  LIG     1      31.158   0.166  11.073  1.00  0.00      LIG  
ATOM   5337 H12  LIG     1      30.227  -0.824   9.979  1.00  0.00      LIG  
ATOM   5338 H13  LIG     1      29.250   3.124   7.593  1.00  0.00      LIG  
ATOM   5339 H14  LIG     1      27.940   3.493   8.670  1.00  0.00      LIG  
ATOM   5340 H15  LIG     1      28.461   1.825   8.459  1.00  0.00      LIG  
ATOM   5341 H16  LIG     1      34.307   3.347   8.190  1.00  0.00      LIG  
ATOM   5342 H17  LIG     1      33.757   1.955   9.048  1.00  0.00      LIG  
ATOM   5343 H18  LIG     1      33.758   3.503   9.857  1.00  0.00      LIG  
ATOM   5344 H19  LIG     1      31.048   2.355  12.207  1.00  0.00      LIG  
ATOM   5345 H20  LIG     1      29.584   2.052  13.125  1.00  0.00      LIG  
ATOM   5346 H21  LIG     1      29.921   3.672  12.559  1.00  0.00      LIG  
ATOM   5347 H22  LIG     1      26.123   1.224  11.232  1.00  0.00      LIG  
ATOM   5348 H23  LIG     1      26.969   1.272  12.799  1.00  0.00      LIG  
ATOM   5349 H24  LIG     1      32.535   3.318   4.971  1.00  0.00      LIG  
ATOM   5350 H25  LIG     1      33.851   3.552   6.129  1.00  0.00      LIG  
ATOM   5351 H26  LIG     1      34.415   6.789   6.996  1.00  0.00      LIG  
ATOM   5352 H27  LIG     1      34.694   5.136   7.475  1.00  0.00      LIG  
ATOM   5353 H28  LIG     1      34.236   6.338   8.695  1.00  0.00      LIG  
ATOM   5354 H29  LIG     1      31.992   7.622   8.330  1.00  0.00      LIG  
ATOM   5355 H30  LIG     1      30.940   7.123   6.984  1.00  0.00      LIG  
ATOM   5356 H31  LIG     1      32.542   7.763   6.665  1.00  0.00      LIG  
ATOM   5357 H32  LIG     1      26.767  -1.172  12.031  1.00  0.00      LIG  
ATOM   5358 H33  LIG     1      31.987  -0.688   8.702  1.00  0.00      LIG  
ATOM   5359 H34  LIG     1      29.687  -1.935  11.701  1.00  0.00      LIG  
ATOM   5360 H35  LIG     1      28.418  -2.970  12.312  1.00  0.00      LIG  
ATOM   5361 H36  LIG     1      27.118  -2.869  10.307  1.00  0.00      LIG  
ATOM   5362 H37  LIG     1      28.335  -1.865   9.511  1.00  0.00      LIG  
ATOM   5363 H38  LIG     1      26.649  -1.329   9.570  1.00  0.00      LIG  
ATOM   5364 H39  LIG     1      28.966  -0.278  13.607  1.00  0.00      LIG  
ATOM   5365 H40  LIG     1      30.167  -2.976  14.323  1.00  0.00      LIG  
ATOM   5366 H41  LIG     1      27.888  -2.693  14.614  1.00  0.00      LIG  
ATOM   5367 H42  LIG     1      30.719   0.422  16.875  1.00  0.00      LIG  
ATOM   5368 H43  LIG     1      29.486   0.533  15.633  1.00  0.00      LIG  
ATOM   5369 H44  LIG     1      31.204   0.576  15.179  1.00  0.00      LIG  
ATOM   5370 H45  LIG     1      31.948  -1.607  17.316  1.00  0.00      LIG  
ATOM   5371 H46  LIG     1      31.867  -2.981  16.220  1.00  0.00      LIG  
ATOM   5372 H47  LIG     1      32.649  -1.473  15.695  1.00  0.00      LIG  
ATOM   5373 H48  LIG     1      29.354  -2.848  16.394  1.00  0.00      LIG  
ATOM   5374 H49  LIG     1      33.964  -2.553  11.862  1.00  0.00      LIG  
ATOM   5375 H50  LIG     1      33.871  -1.079  12.856  1.00  0.00      LIG  
ATOM   5376 H51  LIG     1      32.890  -1.231  11.356  1.00  0.00      LIG  
TER
REMARK  Energy: 63.5145
REMARK  SimpleFitness: 63.5145
REMARK  FullFitness: -1171.2001
REMARK  InterFull: -23.1841
REMARK  IntraFull: 98.574
REMARK  solvFull: -1507.99
REMARK  surfFull: 261.4
REMARK  extraFull: 0.0
REMARK  deltaGcompsolvpol: -1507.99
REMARK  deltaGcompsolvnonpol: 261.4
REMARK  deltaGprotsolvpol: -1512.07
REMARK  deltaGprotsolvnonpol: 254.074
REMARK  deltaGligsolvpol: -14.0617
REMARK  deltaGligsolvnonpol: 16.4715
REMARK  deltaGvdw: -23.1841
REMARK  deltaGelec: 0.0
REMARK  deltaG: -5.9381123
REMARK  Cluster: 1
REMARK  ClusterRank: 5
ATOM   5287 O    LIG     1      31.924   0.123   8.565  1.00  0.00      LIG  
ATOM   5288 O1   LIG     1      32.384   5.878   5.265  1.00  0.00      LIG  
ATOM   5289 O2   LIG     1      27.644  -1.805  14.331  1.00  0.00      LIG  
ATOM   5290 O3   LIG     1      31.133  -1.468  13.206  1.00  0.00      LIG  
ATOM   5291 O4   LIG     1      29.440  -1.853  16.470  1.00  0.00      LIG  
ATOM   5292 O5   LIG     1      32.033  -3.592  13.104  1.00  0.00      LIG  
ATOM   5293 C    LIG     1      29.712   3.003   9.716  1.00  0.00      LIG  
ATOM   5294 C1   LIG     1      31.070   2.351   9.339  1.00  0.00      LIG  
ATOM   5295 C2   LIG     1      32.049   3.184   8.431  1.00  0.00      LIG  
ATOM   5296 C3   LIG     1      29.091   2.263  10.942  1.00  0.00      LIG  
ATOM   5297 C4   LIG     1      31.989   4.728   8.672  1.00  0.00      LIG  
ATOM   5298 C5   LIG     1      29.934   4.460  10.053  1.00  0.00      LIG  
ATOM   5299 C6   LIG     1      30.776   0.879   8.930  1.00  0.00      LIG  
ATOM   5300 C7   LIG     1      30.567   5.212   8.917  1.00  0.00      LIG  
ATOM   5301 C8   LIG     1      28.979   0.803  10.685  1.00  0.00      LIG  
ATOM   5302 C9   LIG     1      32.702   5.629   7.612  1.00  0.00      LIG  
ATOM   5303 C10  LIG     1      31.860   2.849   6.943  1.00  0.00      LIG  
ATOM   5304 C11  LIG     1      27.650   2.638  11.305  1.00  0.00      LIG  
ATOM   5305 C12  LIG     1      30.160   0.117  10.093  1.00  0.00      LIG  
ATOM   5306 C13  LIG     1      28.719   2.966   8.546  1.00  0.00      LIG  
ATOM   5307 C14  LIG     1      33.461   2.755   8.859  1.00  0.00      LIG  
ATOM   5308 C15  LIG     1      27.840   0.284  11.159  1.00  0.00      LIG  
ATOM   5309 C16  LIG     1      29.892   2.435  12.240  1.00  0.00      LIG  
ATOM   5310 C17  LIG     1      26.960   1.347  11.704  1.00  0.00      LIG  
ATOM   5311 C18  LIG     1      32.709   3.665   5.996  1.00  0.00      LIG  
ATOM   5312 C19  LIG     1      32.462   5.116   6.218  1.00  0.00      LIG  
ATOM   5313 C20  LIG     1      34.207   5.745   7.846  1.00  0.00      LIG  
ATOM   5314 C21  LIG     1      32.230   7.082   7.635  1.00  0.00      LIG  
ATOM   5315 C22  LIG     1      27.437  -1.152  11.375  1.00  0.00      LIG  
ATOM   5316 C23  LIG     1      28.488  -1.977  12.123  1.00  0.00      LIG  
ATOM   5317 C24  LIG     1      27.090  -1.836  10.066  1.00  0.00      LIG  
ATOM   5318 C25  LIG     1      28.752  -1.422  13.524  1.00  0.00      LIG  
ATOM   5319 C26  LIG     1      30.092  -1.916  14.102  1.00  0.00      LIG  
ATOM   5320 C27  LIG     1      30.397  -1.384  15.524  1.00  0.00      LIG  
ATOM   5321 C28  LIG     1      30.411   0.134  15.584  1.00  0.00      LIG  
ATOM   5322 C29  LIG     1      31.749  -1.873  16.014  1.00  0.00      LIG  
ATOM   5323 C30  LIG     1      32.030  -2.413  12.784  1.00  0.00      LIG  
ATOM   5324 C31  LIG     1      33.041  -1.802  11.867  1.00  0.00      LIG  
ATOM   5325 H    LIG     1      31.639   2.276  10.266  1.00  0.00      LIG  
ATOM   5326 H1   LIG     1      32.502   4.915   9.619  1.00  0.00      LIG  
ATOM   5327 H2   LIG     1      30.593   4.569  10.917  1.00  0.00      LIG  
ATOM   5328 H3   LIG     1      28.982   4.933  10.307  1.00  0.00      LIG  
ATOM   5329 H4   LIG     1      30.109   0.839   8.065  1.00  0.00      LIG  
ATOM   5330 H5   LIG     1      29.978   5.172   7.998  1.00  0.00      LIG  
ATOM   5331 H6   LIG     1      30.556   6.251   9.252  1.00  0.00      LIG  
ATOM   5332 H7   LIG     1      30.821   2.991   6.656  1.00  0.00      LIG  
ATOM   5333 H8   LIG     1      32.095   1.801   6.753  1.00  0.00      LIG  
ATOM   5334 H9   LIG     1      27.087   3.082  10.485  1.00  0.00      LIG  
ATOM   5335 H10  LIG     1      27.616   3.362  12.123  1.00  0.00      LIG  
ATOM   5336 H11  LIG     1      30.914  -0.000  10.876  1.00  0.00      LIG  
ATOM   5337 H12  LIG     1      29.909  -0.895   9.764  1.00  0.00      LIG  
ATOM   5338 H13  LIG     1      29.161   3.273   7.603  1.00  0.00      LIG  
ATOM   5339 H14  LIG     1      27.885   3.650   8.718  1.00  0.00      LIG  
ATOM   5340 H15  LIG     1      28.302   1.969   8.392  1.00  0.00      LIG  
ATOM   5341 H16  LIG     1      34.223   3.014   8.129  1.00  0.00      LIG  
ATOM   5342 H17  LIG     1      33.559   1.685   9.013  1.00  0.00      LIG  
ATOM   5343 H18  LIG     1      33.729   3.225   9.809  1.00  0.00      LIG  
ATOM   5344 H19  LIG     1      30.932   2.115  12.144  1.00  0.00      LIG  
ATOM   5345 H20  LIG     1      29.458   1.850  13.057  1.00  0.00      LIG  
ATOM   5346 H21  LIG     1      29.885   3.474  12.576  1.00  0.00      LIG  
ATOM   5347 H22  LIG     1      25.954   1.294  11.280  1.00  0.00      LIG  
ATOM   5348 H23  LIG     1      26.892   1.260  12.793  1.00  0.00      LIG  
ATOM   5349 H24  LIG     1      32.426   3.430   4.967  1.00  0.00      LIG  
ATOM   5350 H25  LIG     1      33.775   3.457   6.111  1.00  0.00      LIG  
ATOM   5351 H26  LIG     1      34.633   6.545   7.234  1.00  0.00      LIG  
ATOM   5352 H27  LIG     1      34.757   4.842   7.582  1.00  0.00      LIG  
ATOM   5353 H28  LIG     1      34.412   5.981   8.893  1.00  0.00      LIG  
ATOM   5354 H29  LIG     1      32.305   7.491   8.646  1.00  0.00      LIG  
ATOM   5355 H30  LIG     1      31.199   7.196   7.284  1.00  0.00      LIG  
ATOM   5356 H31  LIG     1      32.850   7.708   6.987  1.00  0.00      LIG  
ATOM   5357 H32  LIG     1      26.532  -1.147  11.988  1.00  0.00      LIG  
ATOM   5358 H33  LIG     1      31.623  -0.792   8.431  1.00  0.00      LIG  
ATOM   5359 H34  LIG     1      29.407  -2.020  11.538  1.00  0.00      LIG  
ATOM   5360 H35  LIG     1      28.126  -3.006  12.200  1.00  0.00      LIG  
ATOM   5361 H36  LIG     1      26.778  -2.868  10.251  1.00  0.00      LIG  
ATOM   5362 H37  LIG     1      27.947  -1.860   9.388  1.00  0.00      LIG  
ATOM   5363 H38  LIG     1      26.268  -1.321   9.563  1.00  0.00      LIG  
ATOM   5364 H39  LIG     1      28.767  -0.333  13.481  1.00  0.00      LIG  
ATOM   5365 H40  LIG     1      30.030  -3.007  14.156  1.00  0.00      LIG  
ATOM   5366 H41  LIG     1      27.755  -2.750  14.538  1.00  0.00      LIG  
ATOM   5367 H42  LIG     1      30.696   0.470  16.585  1.00  0.00      LIG  
ATOM   5368 H43  LIG     1      29.419   0.550  15.390  1.00  0.00      LIG  
ATOM   5369 H44  LIG     1      31.120   0.554  14.866  1.00  0.00      LIG  
ATOM   5370 H45  LIG     1      31.912  -1.586  17.057  1.00  0.00      LIG  
ATOM   5371 H46  LIG     1      31.797  -2.965  15.971  1.00  0.00      LIG  
ATOM   5372 H47  LIG     1      32.564  -1.461  15.414  1.00  0.00      LIG  
ATOM   5373 H48  LIG     1      29.346  -2.814  16.324  1.00  0.00      LIG  
ATOM   5374 H49  LIG     1      32.569  -1.541  10.917  1.00  0.00      LIG  
ATOM   5375 H50  LIG     1      33.831  -2.535  11.684  1.00  0.00      LIG  
ATOM   5376 H51  LIG     1      33.486  -0.920  12.336  1.00  0.00      LIG  
TER
REMARK  Energy: 63.5145
REMARK  SimpleFitness: 63.5145
REMARK  FullFitness: -1171.2001
REMARK  InterFull: -23.1841
REMARK  IntraFull: 98.574
REMARK  solvFull: -1507.99
REMARK  surfFull: 261.4
REMARK  extraFull: 0.0
REMARK  deltaGcompsolvpol: -1507.99
REMARK  deltaGcompsolvnonpol: 261.4
REMARK  deltaGprotsolvpol: -1512.07
REMARK  deltaGprotsolvnonpol: 254.074
REMARK  deltaGligsolvpol: -14.0617
REMARK  deltaGligsolvnonpol: 16.4715
REMARK  deltaGvdw: -23.1841
REMARK  deltaGelec: 0.0
REMARK  deltaG: -5.9381123
REMARK  Cluster: 1
REMARK  ClusterRank: 6
ATOM   5287 O    LIG     1      31.924   0.123   8.565  1.00  0.00      LIG  
ATOM   5288 O1   LIG     1      32.384   5.878   5.265  1.00  0.00      LIG  
ATOM   5289 O2   LIG     1      27.644  -1.805  14.331  1.00  0.00      LIG  
ATOM   5290 O3   LIG     1      31.133  -1.468  13.206  1.00  0.00      LIG  
ATOM   5291 O4   LIG     1      29.440  -1.853  16.470  1.00  0.00      LIG  
ATOM   5292 O5   LIG     1      32.033  -3.592  13.104  1.00  0.00      LIG  
ATOM   5293 C    LIG     1      29.712   3.003   9.716  1.00  0.00      LIG  
ATOM   5294 C1   LIG     1      31.070   2.351   9.339  1.00  0.00      LIG  
ATOM   5295 C2   LIG     1      32.049   3.184   8.431  1.00  0.00      LIG  
ATOM   5296 C3   LIG     1      29.091   2.263  10.942  1.00  0.00      LIG  
ATOM   5297 C4   LIG     1      31.989   4.728   8.672  1.00  0.00      LIG  
ATOM   5298 C5   LIG     1      29.934   4.460  10.053  1.00  0.00      LIG  
ATOM   5299 C6   LIG     1      30.776   0.879   8.930  1.00  0.00      LIG  
ATOM   5300 C7   LIG     1      30.567   5.212   8.917  1.00  0.00      LIG  
ATOM   5301 C8   LIG     1      28.979   0.803  10.685  1.00  0.00      LIG  
ATOM   5302 C9   LIG     1      32.702   5.629   7.612  1.00  0.00      LIG  
ATOM   5303 C10  LIG     1      31.860   2.849   6.943  1.00  0.00      LIG  
ATOM   5304 C11  LIG     1      27.650   2.638  11.305  1.00  0.00      LIG  
ATOM   5305 C12  LIG     1      30.160   0.117  10.093  1.00  0.00      LIG  
ATOM   5306 C13  LIG     1      28.719   2.966   8.546  1.00  0.00      LIG  
ATOM   5307 C14  LIG     1      33.461   2.755   8.859  1.00  0.00      LIG  
ATOM   5308 C15  LIG     1      27.840   0.284  11.159  1.00  0.00      LIG  
ATOM   5309 C16  LIG     1      29.892   2.435  12.240  1.00  0.00      LIG  
ATOM   5310 C17  LIG     1      26.960   1.347  11.704  1.00  0.00      LIG  
ATOM   5311 C18  LIG     1      32.709   3.665   5.996  1.00  0.00      LIG  
ATOM   5312 C19  LIG     1      32.462   5.116   6.218  1.00  0.00      LIG  
ATOM   5313 C20  LIG     1      34.207   5.745   7.846  1.00  0.00      LIG  
ATOM   5314 C21  LIG     1      32.230   7.082   7.635  1.00  0.00      LIG  
ATOM   5315 C22  LIG     1      27.437  -1.152  11.375  1.00  0.00      LIG  
ATOM   5316 C23  LIG     1      28.488  -1.977  12.123  1.00  0.00      LIG  
ATOM   5317 C24  LIG     1      27.090  -1.836  10.066  1.00  0.00      LIG  
ATOM   5318 C25  LIG     1      28.752  -1.422  13.524  1.00  0.00      LIG  
ATOM   5319 C26  LIG     1      30.092  -1.916  14.102  1.00  0.00      LIG  
ATOM   5320 C27  LIG     1      30.397  -1.384  15.524  1.00  0.00      LIG  
ATOM   5321 C28  LIG     1      30.411   0.134  15.584  1.00  0.00      LIG  
ATOM   5322 C29  LIG     1      31.749  -1.873  16.014  1.00  0.00      LIG  
ATOM   5323 C30  LIG     1      32.030  -2.413  12.784  1.00  0.00      LIG  
ATOM   5324 C31  LIG     1      33.041  -1.802  11.867  1.00  0.00      LIG  
ATOM   5325 H    LIG     1      31.639   2.276  10.266  1.00  0.00      LIG  
ATOM   5326 H1   LIG     1      32.502   4.915   9.619  1.00  0.00      LIG  
ATOM   5327 H2   LIG     1      30.593   4.569  10.917  1.00  0.00      LIG  
ATOM   5328 H3   LIG     1      28.982   4.933  10.307  1.00  0.00      LIG  
ATOM   5329 H4   LIG     1      30.109   0.839   8.065  1.00  0.00      LIG  
ATOM   5330 H5   LIG     1      29.978   5.172   7.998  1.00  0.00      LIG  
ATOM   5331 H6   LIG     1      30.556   6.251   9.252  1.00  0.00      LIG  
ATOM   5332 H7   LIG     1      30.821   2.991   6.656  1.00  0.00      LIG  
ATOM   5333 H8   LIG     1      32.095   1.801   6.753  1.00  0.00      LIG  
ATOM   5334 H9   LIG     1      27.087   3.082  10.485  1.00  0.00      LIG  
ATOM   5335 H10  LIG     1      27.616   3.362  12.123  1.00  0.00      LIG  
ATOM   5336 H11  LIG     1      30.914  -0.000  10.876  1.00  0.00      LIG  
ATOM   5337 H12  LIG     1      29.909  -0.895   9.764  1.00  0.00      LIG  
ATOM   5338 H13  LIG     1      29.161   3.273   7.603  1.00  0.00      LIG  
ATOM   5339 H14  LIG     1      27.885   3.650   8.718  1.00  0.00      LIG  
ATOM   5340 H15  LIG     1      28.302   1.969   8.392  1.00  0.00      LIG  
ATOM   5341 H16  LIG     1      34.223   3.014   8.129  1.00  0.00      LIG  
ATOM   5342 H17  LIG     1      33.559   1.685   9.013  1.00  0.00      LIG  
ATOM   5343 H18  LIG     1      33.729   3.225   9.809  1.00  0.00      LIG  
ATOM   5344 H19  LIG     1      30.932   2.115  12.144  1.00  0.00      LIG  
ATOM   5345 H20  LIG     1      29.458   1.850  13.057  1.00  0.00      LIG  
ATOM   5346 H21  LIG     1      29.885   3.474  12.576  1.00  0.00      LIG  
ATOM   5347 H22  LIG     1      25.954   1.294  11.280  1.00  0.00      LIG  
ATOM   5348 H23  LIG     1      26.892   1.260  12.793  1.00  0.00      LIG  
ATOM   5349 H24  LIG     1      32.426   3.430   4.967  1.00  0.00      LIG  
ATOM   5350 H25  LIG     1      33.775   3.457   6.111  1.00  0.00      LIG  
ATOM   5351 H26  LIG     1      34.633   6.545   7.234  1.00  0.00      LIG  
ATOM   5352 H27  LIG     1      34.757   4.842   7.582  1.00  0.00      LIG  
ATOM   5353 H28  LIG     1      34.412   5.981   8.893  1.00  0.00      LIG  
ATOM   5354 H29  LIG     1      32.305   7.491   8.646  1.00  0.00      LIG  
ATOM   5355 H30  LIG     1      31.199   7.196   7.284  1.00  0.00      LIG  
ATOM   5356 H31  LIG     1      32.850   7.708   6.987  1.00  0.00      LIG  
ATOM   5357 H32  LIG     1      26.532  -1.147  11.988  1.00  0.00      LIG  
ATOM   5358 H33  LIG     1      31.623  -0.792   8.431  1.00  0.00      LIG  
ATOM   5359 H34  LIG     1      29.407  -2.020  11.538  1.00  0.00      LIG  
ATOM   5360 H35  LIG     1      28.126  -3.006  12.200  1.00  0.00      LIG  
ATOM   5361 H36  LIG     1      26.778  -2.868  10.251  1.00  0.00      LIG  
ATOM   5362 H37  LIG     1      27.947  -1.860   9.388  1.00  0.00      LIG  
ATOM   5363 H38  LIG     1      26.268  -1.321   9.563  1.00  0.00      LIG  
ATOM   5364 H39  LIG     1      28.767  -0.333  13.481  1.00  0.00      LIG  
ATOM   5365 H40  LIG     1      30.030  -3.007  14.156  1.00  0.00      LIG  
ATOM   5366 H41  LIG     1      27.755  -2.750  14.538  1.00  0.00      LIG  
ATOM   5367 H42  LIG     1      30.696   0.470  16.585  1.00  0.00      LIG  
ATOM   5368 H43  LIG     1      29.419   0.550  15.390  1.00  0.00      LIG  
ATOM   5369 H44  LIG     1      31.120   0.554  14.866  1.00  0.00      LIG  
ATOM   5370 H45  LIG     1      31.912  -1.586  17.057  1.00  0.00      LIG  
ATOM   5371 H46  LIG     1      31.797  -2.965  15.971  1.00  0.00      LIG  
ATOM   5372 H47  LIG     1      32.564  -1.461  15.414  1.00  0.00      LIG  
ATOM   5373 H48  LIG     1      29.346  -2.814  16.324  1.00  0.00      LIG  
ATOM   5374 H49  LIG     1      32.569  -1.541  10.917  1.00  0.00      LIG  
ATOM   5375 H50  LIG     1      33.831  -2.535  11.684  1.00  0.00      LIG  
ATOM   5376 H51  LIG     1      33.486  -0.920  12.336  1.00  0.00      LIG  
TER
REMARK  Energy: 63.5145
REMARK  SimpleFitness: 63.5145
REMARK  FullFitness: -1171.2001
REMARK  InterFull: -23.1841
REMARK  IntraFull: 98.574
REMARK  solvFull: -1507.99
REMARK  surfFull: 261.4
REMARK  extraFull: 0.0
REMARK  deltaGcompsolvpol: -1507.99
REMARK  deltaGcompsolvnonpol: 261.4
REMARK  deltaGprotsolvpol: -1512.07
REMARK  deltaGprotsolvnonpol: 254.074
REMARK  deltaGligsolvpol: -14.0617
REMARK  deltaGligsolvnonpol: 16.4715
REMARK  deltaGvdw: -23.1841
REMARK  deltaGelec: 0.0
REMARK  deltaG: -5.9381123
REMARK  Cluster: 1
REMARK  ClusterRank: 7
ATOM   5287 O    LIG     1      31.924   0.123   8.565  1.00  0.00      LIG  
ATOM   5288 O1   LIG     1      32.384   5.878   5.265  1.00  0.00      LIG  
ATOM   5289 O2   LIG     1      27.644  -1.805  14.331  1.00  0.00      LIG  
ATOM   5290 O3   LIG     1      31.133  -1.468  13.206  1.00  0.00      LIG  
ATOM   5291 O4   LIG     1      29.440  -1.853  16.470  1.00  0.00      LIG  
ATOM   5292 O5   LIG     1      32.033  -3.592  13.104  1.00  0.00      LIG  
ATOM   5293 C    LIG     1      29.712   3.003   9.716  1.00  0.00      LIG  
ATOM   5294 C1   LIG     1      31.070   2.351   9.339  1.00  0.00      LIG  
ATOM   5295 C2   LIG     1      32.049   3.184   8.431  1.00  0.00      LIG  
ATOM   5296 C3   LIG     1      29.091   2.263  10.942  1.00  0.00      LIG  
ATOM   5297 C4   LIG     1      31.989   4.728   8.672  1.00  0.00      LIG  
ATOM   5298 C5   LIG     1      29.934   4.460  10.053  1.00  0.00      LIG  
ATOM   5299 C6   LIG     1      30.776   0.879   8.930  1.00  0.00      LIG  
ATOM   5300 C7   LIG     1      30.567   5.212   8.917  1.00  0.00      LIG  
ATOM   5301 C8   LIG     1      28.979   0.803  10.685  1.00  0.00      LIG  
ATOM   5302 C9   LIG     1      32.702   5.629   7.612  1.00  0.00      LIG  
ATOM   5303 C10  LIG     1      31.860   2.849   6.943  1.00  0.00      LIG  
ATOM   5304 C11  LIG     1      27.650   2.638  11.305  1.00  0.00      LIG  
ATOM   5305 C12  LIG     1      30.160   0.117  10.093  1.00  0.00      LIG  
ATOM   5306 C13  LIG     1      28.719   2.966   8.546  1.00  0.00      LIG  
ATOM   5307 C14  LIG     1      33.461   2.755   8.859  1.00  0.00      LIG  
ATOM   5308 C15  LIG     1      27.840   0.284  11.159  1.00  0.00      LIG  
ATOM   5309 C16  LIG     1      29.892   2.435  12.240  1.00  0.00      LIG  
ATOM   5310 C17  LIG     1      26.960   1.347  11.704  1.00  0.00      LIG  
ATOM   5311 C18  LIG     1      32.709   3.665   5.996  1.00  0.00      LIG  
ATOM   5312 C19  LIG     1      32.462   5.116   6.218  1.00  0.00      LIG  
ATOM   5313 C20  LIG     1      34.207   5.745   7.846  1.00  0.00      LIG  
ATOM   5314 C21  LIG     1      32.230   7.082   7.635  1.00  0.00      LIG  
ATOM   5315 C22  LIG     1      27.437  -1.152  11.375  1.00  0.00      LIG  
ATOM   5316 C23  LIG     1      28.488  -1.977  12.123  1.00  0.00      LIG  
ATOM   5317 C24  LIG     1      27.090  -1.836  10.066  1.00  0.00      LIG  
ATOM   5318 C25  LIG     1      28.752  -1.422  13.524  1.00  0.00      LIG  
ATOM   5319 C26  LIG     1      30.092  -1.916  14.102  1.00  0.00      LIG  
ATOM   5320 C27  LIG     1      30.397  -1.384  15.524  1.00  0.00      LIG  
ATOM   5321 C28  LIG     1      30.411   0.134  15.584  1.00  0.00      LIG  
ATOM   5322 C29  LIG     1      31.749  -1.873  16.014  1.00  0.00      LIG  
ATOM   5323 C30  LIG     1      32.030  -2.413  12.784  1.00  0.00      LIG  
ATOM   5324 C31  LIG     1      33.041  -1.802  11.867  1.00  0.00      LIG  
ATOM   5325 H    LIG     1      31.639   2.276  10.266  1.00  0.00      LIG  
ATOM   5326 H1   LIG     1      32.502   4.915   9.619  1.00  0.00      LIG  
ATOM   5327 H2   LIG     1      30.593   4.569  10.917  1.00  0.00      LIG  
ATOM   5328 H3   LIG     1      28.982   4.933  10.307  1.00  0.00      LIG  
ATOM   5329 H4   LIG     1      30.109   0.839   8.065  1.00  0.00      LIG  
ATOM   5330 H5   LIG     1      29.978   5.172   7.998  1.00  0.00      LIG  
ATOM   5331 H6   LIG     1      30.556   6.251   9.252  1.00  0.00      LIG  
ATOM   5332 H7   LIG     1      30.821   2.991   6.656  1.00  0.00      LIG  
ATOM   5333 H8   LIG     1      32.095   1.801   6.753  1.00  0.00      LIG  
ATOM   5334 H9   LIG     1      27.087   3.082  10.485  1.00  0.00      LIG  
ATOM   5335 H10  LIG     1      27.616   3.362  12.123  1.00  0.00      LIG  
ATOM   5336 H11  LIG     1      30.914  -0.000  10.876  1.00  0.00      LIG  
ATOM   5337 H12  LIG     1      29.909  -0.895   9.764  1.00  0.00      LIG  
ATOM   5338 H13  LIG     1      29.161   3.273   7.603  1.00  0.00      LIG  
ATOM   5339 H14  LIG     1      27.885   3.650   8.718  1.00  0.00      LIG  
ATOM   5340 H15  LIG     1      28.302   1.969   8.392  1.00  0.00      LIG  
ATOM   5341 H16  LIG     1      34.223   3.014   8.129  1.00  0.00      LIG  
ATOM   5342 H17  LIG     1      33.559   1.685   9.013  1.00  0.00      LIG  
ATOM   5343 H18  LIG     1      33.729   3.225   9.809  1.00  0.00      LIG  
ATOM   5344 H19  LIG     1      30.932   2.115  12.144  1.00  0.00      LIG  
ATOM   5345 H20  LIG     1      29.458   1.850  13.057  1.00  0.00      LIG  
ATOM   5346 H21  LIG     1      29.885   3.474  12.576  1.00  0.00      LIG  
ATOM   5347 H22  LIG     1      25.954   1.294  11.280  1.00  0.00      LIG  
ATOM   5348 H23  LIG     1      26.892   1.260  12.793  1.00  0.00      LIG  
ATOM   5349 H24  LIG     1      32.426   3.430   4.967  1.00  0.00      LIG  
ATOM   5350 H25  LIG     1      33.775   3.457   6.111  1.00  0.00      LIG  
ATOM   5351 H26  LIG     1      34.633   6.545   7.234  1.00  0.00      LIG  
ATOM   5352 H27  LIG     1      34.757   4.842   7.582  1.00  0.00      LIG  
ATOM   5353 H28  LIG     1      34.412   5.981   8.893  1.00  0.00      LIG  
ATOM   5354 H29  LIG     1      32.305   7.491   8.646  1.00  0.00      LIG  
ATOM   5355 H30  LIG     1      31.199   7.196   7.284  1.00  0.00      LIG  
ATOM   5356 H31  LIG     1      32.850   7.708   6.987  1.00  0.00      LIG  
ATOM   5357 H32  LIG     1      26.532  -1.147  11.988  1.00  0.00      LIG  
ATOM   5358 H33  LIG     1      31.623  -0.792   8.431  1.00  0.00      LIG  
ATOM   5359 H34  LIG     1      29.407  -2.020  11.538  1.00  0.00      LIG  
ATOM   5360 H35  LIG     1      28.126  -3.006  12.200  1.00  0.00      LIG  
ATOM   5361 H36  LIG     1      26.778  -2.868  10.251  1.00  0.00      LIG  
ATOM   5362 H37  LIG     1      27.947  -1.860   9.388  1.00  0.00      LIG  
ATOM   5363 H38  LIG     1      26.268  -1.321   9.563  1.00  0.00      LIG  
ATOM   5364 H39  LIG     1      28.767  -0.333  13.481  1.00  0.00      LIG  
ATOM   5365 H40  LIG     1      30.030  -3.007  14.156  1.00  0.00      LIG  
ATOM   5366 H41  LIG     1      27.755  -2.750  14.538  1.00  0.00      LIG  
ATOM   5367 H42  LIG     1      30.696   0.470  16.585  1.00  0.00      LIG  
ATOM   5368 H43  LIG     1      29.419   0.550  15.390  1.00  0.00      LIG  
ATOM   5369 H44  LIG     1      31.120   0.554  14.866  1.00  0.00      LIG  
ATOM   5370 H45  LIG     1      31.912  -1.586  17.057  1.00  0.00      LIG  
ATOM   5371 H46  LIG     1      31.797  -2.965  15.971  1.00  0.00      LIG  
ATOM   5372 H47  LIG     1      32.564  -1.461  15.414  1.00  0.00      LIG  
ATOM   5373 H48  LIG     1      29.346  -2.814  16.324  1.00  0.00      LIG  
ATOM   5374 H49  LIG     1      32.569  -1.541  10.917  1.00  0.00      LIG  
ATOM   5375 H50  LIG     1      33.831  -2.535  11.684  1.00  0.00      LIG  
ATOM   5376 H51  LIG     1      33.486  -0.920  12.336  1.00  0.00      LIG  
TER
REMARK  Energy: 66.9821
REMARK  SimpleFitness: 66.9821
REMARK  FullFitness: -1169.0586
REMARK  InterFull: -16.2541
REMARK  IntraFull: 99.8756
REMARK  solvFull: -1513.64
REMARK  surfFull: 260.96
REMARK  extraFull: 0.0
REMARK  deltaGcompsolvpol: -1513.64
REMARK  deltaGcompsolvnonpol: 260.96
REMARK  deltaGprotsolvpol: -1512.07
REMARK  deltaGprotsolvnonpol: 254.074
REMARK  deltaGligsolvpol: -10.2293
REMARK  deltaGligsolvnonpol: 16.1436
REMARK  deltaGvdw: -16.2541
REMARK  deltaGelec: 0.0
REMARK  deltaG: -5.873463
REMARK  Cluster: 2
REMARK  ClusterRank: 0
ATOM   5287 O    LIG     1      32.491   1.282  13.925  1.00  0.00      LIG  
ATOM   5288 O1   LIG     1      35.678   2.443   8.208  1.00  0.00      LIG  
ATOM   5289 O2   LIG     1      27.976  -0.357  10.300  1.00  0.00      LIG  
ATOM   5290 O3   LIG     1      27.587  -3.623  10.368  1.00  0.00      LIG  
ATOM   5291 O4   LIG     1      29.499  -2.013   8.792  1.00  0.00      LIG  
ATOM   5292 O5   LIG     1      26.805  -4.117  12.479  1.00  0.00      LIG  
ATOM   5293 C    LIG     1      30.690   3.305  11.238  1.00  0.00      LIG  
ATOM   5294 C1   LIG     1      31.875   2.965  12.183  1.00  0.00      LIG  
ATOM   5295 C2   LIG     1      33.325   3.090  11.577  1.00  0.00      LIG  
ATOM   5296 C3   LIG     1      29.372   3.481  12.057  1.00  0.00      LIG  
ATOM   5297 C4   LIG     1      33.501   4.229  10.513  1.00  0.00      LIG  
ATOM   5298 C5   LIG     1      31.019   4.596  10.526  1.00  0.00      LIG  
ATOM   5299 C6   LIG     1      31.532   1.649  12.941  1.00  0.00      LIG  
ATOM   5300 C7   LIG     1      32.252   4.471   9.676  1.00  0.00      LIG  
ATOM   5301 C8   LIG     1      29.125   2.238  12.827  1.00  0.00      LIG  
ATOM   5302 C9   LIG     1      34.764   4.158   9.589  1.00  0.00      LIG  
ATOM   5303 C10  LIG     1      33.831   1.737  11.059  1.00  0.00      LIG  
ATOM   5304 C11  LIG     1      28.089   3.614  11.225  1.00  0.00      LIG  
ATOM   5305 C12  LIG     1      30.223   1.761  13.708  1.00  0.00      LIG  
ATOM   5306 C13  LIG     1      30.481   2.219  10.167  1.00  0.00      LIG  
ATOM   5307 C14  LIG     1      34.224   3.499  12.751  1.00  0.00      LIG  
ATOM   5308 C15  LIG     1      27.941   1.674  12.586  1.00  0.00      LIG  
ATOM   5309 C16  LIG     1      29.378   4.674  13.016  1.00  0.00      LIG  
ATOM   5310 C17  LIG     1      27.138   2.513  11.661  1.00  0.00      LIG  
ATOM   5311 C18  LIG     1      35.190   1.789  10.412  1.00  0.00      LIG  
ATOM   5312 C19  LIG     1      35.143   2.736   9.265  1.00  0.00      LIG  
ATOM   5313 C20  LIG     1      35.973   4.854  10.207  1.00  0.00      LIG  
ATOM   5314 C21  LIG     1      34.593   4.873   8.247  1.00  0.00      LIG  
ATOM   5315 C22  LIG     1      27.416   0.390  13.175  1.00  0.00      LIG  
ATOM   5316 C23  LIG     1      28.130  -0.869  12.663  1.00  0.00      LIG  
ATOM   5317 C24  LIG     1      25.906   0.262  13.053  1.00  0.00      LIG  
ATOM   5318 C25  LIG     1      27.748  -1.371  11.270  1.00  0.00      LIG  
ATOM   5319 C26  LIG     1      28.513  -2.685  10.961  1.00  0.00      LIG  
ATOM   5320 C27  LIG     1      29.777  -2.595  10.064  1.00  0.00      LIG  
ATOM   5321 C28  LIG     1      30.356  -3.973   9.792  1.00  0.00      LIG  
ATOM   5322 C29  LIG     1      30.874  -1.787  10.729  1.00  0.00      LIG  
ATOM   5323 C30  LIG     1      26.788  -4.280  11.268  1.00  0.00      LIG  
ATOM   5324 C31  LIG     1      25.829  -5.202  10.586  1.00  0.00      LIG  
ATOM   5325 H    LIG     1      31.874   3.739  12.951  1.00  0.00      LIG  
ATOM   5326 H1   LIG     1      33.606   5.153  11.089  1.00  0.00      LIG  
ATOM   5327 H2   LIG     1      31.194   5.400  11.245  1.00  0.00      LIG  
ATOM   5328 H3   LIG     1      30.183   4.899   9.891  1.00  0.00      LIG  
ATOM   5329 H4   LIG     1      31.468   0.813  12.241  1.00  0.00      LIG  
ATOM   5330 H5   LIG     1      32.146   3.710   8.901  1.00  0.00      LIG  
ATOM   5331 H6   LIG     1      32.325   5.432   9.162  1.00  0.00      LIG  
ATOM   5332 H7   LIG     1      33.130   1.319  10.338  1.00  0.00      LIG  
ATOM   5333 H8   LIG     1      33.902   1.017  11.876  1.00  0.00      LIG  
ATOM   5334 H9   LIG     1      28.253   3.559  10.148  1.00  0.00      LIG  
ATOM   5335 H10  LIG     1      27.617   4.587  11.393  1.00  0.00      LIG  
ATOM   5336 H11  LIG     1      30.344   2.461  14.540  1.00  0.00      LIG  
ATOM   5337 H12  LIG     1      29.986   0.801  14.173  1.00  0.00      LIG  
ATOM   5338 H13  LIG     1      31.405   1.919   9.679  1.00  0.00      LIG  
ATOM   5339 H14  LIG     1      29.830   2.575   9.366  1.00  0.00      LIG  
ATOM   5340 H15  LIG     1      30.036   1.311  10.573  1.00  0.00      LIG  
ATOM   5341 H16  LIG     1      34.250   2.752  13.541  1.00  0.00      LIG  
ATOM   5342 H17  LIG     1      33.877   4.438  13.191  1.00  0.00      LIG  
ATOM   5343 H18  LIG     1      35.260   3.640  12.465  1.00  0.00      LIG  
ATOM   5344 H19  LIG     1      30.224   4.662  13.706  1.00  0.00      LIG  
ATOM   5345 H20  LIG     1      28.468   4.689  13.624  1.00  0.00      LIG  
ATOM   5346 H21  LIG     1      29.403   5.619  12.466  1.00  0.00      LIG  
ATOM   5347 H22  LIG     1      26.792   1.944  10.794  1.00  0.00      LIG  
ATOM   5348 H23  LIG     1      26.272   2.940  12.173  1.00  0.00      LIG  
ATOM   5349 H24  LIG     1      35.442   0.800  10.020  1.00  0.00      LIG  
ATOM   5350 H25  LIG     1      35.976   2.091  11.108  1.00  0.00      LIG  
ATOM   5351 H26  LIG     1      36.770   4.972   9.467  1.00  0.00      LIG  
ATOM   5352 H27  LIG     1      36.414   4.300  11.036  1.00  0.00      LIG  
ATOM   5353 H28  LIG     1      35.699   5.850  10.562  1.00  0.00      LIG  
ATOM   5354 H29  LIG     1      34.289   5.912   8.399  1.00  0.00      LIG  
ATOM   5355 H30  LIG     1      33.866   4.379   7.594  1.00  0.00      LIG  
ATOM   5356 H31  LIG     1      35.536   4.900   7.693  1.00  0.00      LIG  
ATOM   5357 H32  LIG     1      27.626   0.438  14.248  1.00  0.00      LIG  
ATOM   5358 H33  LIG     1      33.358   1.300  13.485  1.00  0.00      LIG  
ATOM   5359 H34  LIG     1      27.923  -1.677  13.370  1.00  0.00      LIG  
ATOM   5360 H35  LIG     1      29.209  -0.706  12.697  1.00  0.00      LIG  
ATOM   5361 H36  LIG     1      25.576   0.242  12.010  1.00  0.00      LIG  
ATOM   5362 H37  LIG     1      25.569  -0.664  13.526  1.00  0.00      LIG  
ATOM   5363 H38  LIG     1      25.402   1.096  13.550  1.00  0.00      LIG  
ATOM   5364 H39  LIG     1      26.671  -1.561  11.255  1.00  0.00      LIG  
ATOM   5365 H40  LIG     1      28.865  -3.098  11.912  1.00  0.00      LIG  
ATOM   5366 H41  LIG     1      27.874   0.492  10.766  1.00  0.00      LIG  
ATOM   5367 H42  LIG     1      31.226  -3.898   9.133  1.00  0.00      LIG  
ATOM   5368 H43  LIG     1      29.636  -4.620   9.287  1.00  0.00      LIG  
ATOM   5369 H44  LIG     1      30.672  -4.451  10.721  1.00  0.00      LIG  
ATOM   5370 H45  LIG     1      30.572  -0.747  10.853  1.00  0.00      LIG  
ATOM   5371 H46  LIG     1      31.121  -2.202  11.710  1.00  0.00      LIG  
ATOM   5372 H47  LIG     1      31.778  -1.783  10.114  1.00  0.00      LIG  
ATOM   5373 H48  LIG     1      28.953  -1.226   8.979  1.00  0.00      LIG  
ATOM   5374 H49  LIG     1      25.883  -6.185  11.060  1.00  0.00      LIG  
ATOM   5375 H50  LIG     1      26.073  -5.313   9.525  1.00  0.00      LIG  
ATOM   5376 H51  LIG     1      24.822  -4.795  10.689  1.00  0.00      LIG  
TER
REMARK  Energy: 66.9821
REMARK  SimpleFitness: 66.9821
REMARK  FullFitness: -1169.0586
REMARK  InterFull: -16.2541
REMARK  IntraFull: 99.8756
REMARK  solvFull: -1513.64
REMARK  surfFull: 260.96
REMARK  extraFull: 0.0
REMARK  deltaGcompsolvpol: -1513.64
REMARK  deltaGcompsolvnonpol: 260.96
REMARK  deltaGprotsolvpol: -1512.07
REMARK  deltaGprotsolvnonpol: 254.074
REMARK  deltaGligsolvpol: -10.2293
REMARK  deltaGligsolvnonpol: 16.1436
REMARK  deltaGvdw: -16.2541
REMARK  deltaGelec: 0.0
REMARK  deltaG: -5.873463
REMARK  Cluster: 2
REMARK  ClusterRank: 1
ATOM   5287 O    LIG     1      32.491   1.282  13.925  1.00  0.00      LIG  
ATOM   5288 O1   LIG     1      35.678   2.443   8.208  1.00  0.00      LIG  
ATOM   5289 O2   LIG     1      27.976  -0.357  10.300  1.00  0.00      LIG  
ATOM   5290 O3   LIG     1      27.587  -3.623  10.368  1.00  0.00      LIG  
ATOM   5291 O4   LIG     1      29.499  -2.013   8.792  1.00  0.00      LIG  
ATOM   5292 O5   LIG     1      26.805  -4.117  12.479  1.00  0.00      LIG  
ATOM   5293 C    LIG     1      30.690   3.305  11.238  1.00  0.00      LIG  
ATOM   5294 C1   LIG     1      31.875   2.965  12.183  1.00  0.00      LIG  
ATOM   5295 C2   LIG     1      33.325   3.090  11.577  1.00  0.00      LIG  
ATOM   5296 C3   LIG     1      29.372   3.481  12.057  1.00  0.00      LIG  
ATOM   5297 C4   LIG     1      33.501   4.229  10.513  1.00  0.00      LIG  
ATOM   5298 C5   LIG     1      31.019   4.596  10.526  1.00  0.00      LIG  
ATOM   5299 C6   LIG     1      31.532   1.649  12.941  1.00  0.00      LIG  
ATOM   5300 C7   LIG     1      32.252   4.471   9.676  1.00  0.00      LIG  
ATOM   5301 C8   LIG     1      29.125   2.238  12.827  1.00  0.00      LIG  
ATOM   5302 C9   LIG     1      34.764   4.158   9.589  1.00  0.00      LIG  
ATOM   5303 C10  LIG     1      33.831   1.737  11.059  1.00  0.00      LIG  
ATOM   5304 C11  LIG     1      28.089   3.614  11.225  1.00  0.00      LIG  
ATOM   5305 C12  LIG     1      30.223   1.761  13.708  1.00  0.00      LIG  
ATOM   5306 C13  LIG     1      30.481   2.219  10.167  1.00  0.00      LIG  
ATOM   5307 C14  LIG     1      34.224   3.499  12.751  1.00  0.00      LIG  
ATOM   5308 C15  LIG     1      27.941   1.674  12.586  1.00  0.00      LIG  
ATOM   5309 C16  LIG     1      29.378   4.674  13.016  1.00  0.00      LIG  
ATOM   5310 C17  LIG     1      27.138   2.513  11.661  1.00  0.00      LIG  
ATOM   5311 C18  LIG     1      35.190   1.789  10.412  1.00  0.00      LIG  
ATOM   5312 C19  LIG     1      35.143   2.736   9.265  1.00  0.00      LIG  
ATOM   5313 C20  LIG     1      35.973   4.854  10.207  1.00  0.00      LIG  
ATOM   5314 C21  LIG     1      34.593   4.873   8.247  1.00  0.00      LIG  
ATOM   5315 C22  LIG     1      27.416   0.390  13.175  1.00  0.00      LIG  
ATOM   5316 C23  LIG     1      28.130  -0.869  12.663  1.00  0.00      LIG  
ATOM   5317 C24  LIG     1      25.906   0.262  13.053  1.00  0.00      LIG  
ATOM   5318 C25  LIG     1      27.748  -1.371  11.270  1.00  0.00      LIG  
ATOM   5319 C26  LIG     1      28.513  -2.685  10.961  1.00  0.00      LIG  
ATOM   5320 C27  LIG     1      29.777  -2.595  10.064  1.00  0.00      LIG  
ATOM   5321 C28  LIG     1      30.356  -3.973   9.792  1.00  0.00      LIG  
ATOM   5322 C29  LIG     1      30.874  -1.787  10.729  1.00  0.00      LIG  
ATOM   5323 C30  LIG     1      26.788  -4.280  11.268  1.00  0.00      LIG  
ATOM   5324 C31  LIG     1      25.829  -5.202  10.586  1.00  0.00      LIG  
ATOM   5325 H    LIG     1      31.874   3.739  12.951  1.00  0.00      LIG  
ATOM   5326 H1   LIG     1      33.606   5.153  11.089  1.00  0.00      LIG  
ATOM   5327 H2   LIG     1      31.194   5.400  11.245  1.00  0.00      LIG  
ATOM   5328 H3   LIG     1      30.183   4.899   9.891  1.00  0.00      LIG  
ATOM   5329 H4   LIG     1      31.468   0.813  12.241  1.00  0.00      LIG  
ATOM   5330 H5   LIG     1      32.146   3.710   8.901  1.00  0.00      LIG  
ATOM   5331 H6   LIG     1      32.325   5.432   9.162  1.00  0.00      LIG  
ATOM   5332 H7   LIG     1      33.130   1.319  10.338  1.00  0.00      LIG  
ATOM   5333 H8   LIG     1      33.902   1.017  11.876  1.00  0.00      LIG  
ATOM   5334 H9   LIG     1      28.253   3.559  10.148  1.00  0.00      LIG  
ATOM   5335 H10  LIG     1      27.617   4.587  11.393  1.00  0.00      LIG  
ATOM   5336 H11  LIG     1      30.344   2.461  14.540  1.00  0.00      LIG  
ATOM   5337 H12  LIG     1      29.986   0.801  14.173  1.00  0.00      LIG  
ATOM   5338 H13  LIG     1      31.405   1.919   9.679  1.00  0.00      LIG  
ATOM   5339 H14  LIG     1      29.830   2.575   9.366  1.00  0.00      LIG  
ATOM   5340 H15  LIG     1      30.036   1.311  10.573  1.00  0.00      LIG  
ATOM   5341 H16  LIG     1      34.250   2.752  13.541  1.00  0.00      LIG  
ATOM   5342 H17  LIG     1      33.877   4.438  13.191  1.00  0.00      LIG  
ATOM   5343 H18  LIG     1      35.260   3.640  12.465  1.00  0.00      LIG  
ATOM   5344 H19  LIG     1      30.224   4.662  13.706  1.00  0.00      LIG  
ATOM   5345 H20  LIG     1      28.468   4.689  13.624  1.00  0.00      LIG  
ATOM   5346 H21  LIG     1      29.403   5.619  12.466  1.00  0.00      LIG  
ATOM   5347 H22  LIG     1      26.792   1.944  10.794  1.00  0.00      LIG  
ATOM   5348 H23  LIG     1      26.272   2.940  12.173  1.00  0.00      LIG  
ATOM   5349 H24  LIG     1      35.442   0.800  10.020  1.00  0.00      LIG  
ATOM   5350 H25  LIG     1      35.976   2.091  11.108  1.00  0.00      LIG  
ATOM   5351 H26  LIG     1      36.770   4.972   9.467  1.00  0.00      LIG  
ATOM   5352 H27  LIG     1      36.414   4.300  11.036  1.00  0.00      LIG  
ATOM   5353 H28  LIG     1      35.699   5.850  10.562  1.00  0.00      LIG  
ATOM   5354 H29  LIG     1      34.289   5.912   8.399  1.00  0.00      LIG  
ATOM   5355 H30  LIG     1      33.866   4.379   7.594  1.00  0.00      LIG  
ATOM   5356 H31  LIG     1      35.536   4.900   7.693  1.00  0.00      LIG  
ATOM   5357 H32  LIG     1      27.626   0.438  14.248  1.00  0.00      LIG  
ATOM   5358 H33  LIG     1      33.358   1.300  13.485  1.00  0.00      LIG  
ATOM   5359 H34  LIG     1      27.923  -1.677  13.370  1.00  0.00      LIG  
ATOM   5360 H35  LIG     1      29.209  -0.706  12.697  1.00  0.00      LIG  
ATOM   5361 H36  LIG     1      25.576   0.242  12.010  1.00  0.00      LIG  
ATOM   5362 H37  LIG     1      25.569  -0.664  13.526  1.00  0.00      LIG  
ATOM   5363 H38  LIG     1      25.402   1.096  13.550  1.00  0.00      LIG  
ATOM   5364 H39  LIG     1      26.671  -1.561  11.255  1.00  0.00      LIG  
ATOM   5365 H40  LIG     1      28.865  -3.098  11.912  1.00  0.00      LIG  
ATOM   5366 H41  LIG     1      27.874   0.492  10.766  1.00  0.00      LIG  
ATOM   5367 H42  LIG     1      31.226  -3.898   9.133  1.00  0.00      LIG  
ATOM   5368 H43  LIG     1      29.636  -4.620   9.287  1.00  0.00      LIG  
ATOM   5369 H44  LIG     1      30.672  -4.451  10.721  1.00  0.00      LIG  
ATOM   5370 H45  LIG     1      30.572  -0.747  10.853  1.00  0.00      LIG  
ATOM   5371 H46  LIG     1      31.121  -2.202  11.710  1.00  0.00      LIG  
ATOM   5372 H47  LIG     1      31.778  -1.783  10.114  1.00  0.00      LIG  
ATOM   5373 H48  LIG     1      28.953  -1.226   8.979  1.00  0.00      LIG  
ATOM   5374 H49  LIG     1      25.883  -6.185  11.060  1.00  0.00      LIG  
ATOM   5375 H50  LIG     1      26.073  -5.313   9.525  1.00  0.00      LIG  
ATOM   5376 H51  LIG     1      24.822  -4.795  10.689  1.00  0.00      LIG  
TER
REMARK  Energy: 66.9821
REMARK  SimpleFitness: 66.9821
REMARK  FullFitness: -1169.0586
REMARK  InterFull: -16.2541
REMARK  IntraFull: 99.8756
REMARK  solvFull: -1513.64
REMARK  surfFull: 260.96
REMARK  extraFull: 0.0
REMARK  deltaGcompsolvpol: -1513.64
REMARK  deltaGcompsolvnonpol: 260.96
REMARK  deltaGprotsolvpol: -1512.07
REMARK  deltaGprotsolvnonpol: 254.074
REMARK  deltaGligsolvpol: -10.2293
REMARK  deltaGligsolvnonpol: 16.1436
REMARK  deltaGvdw: -16.2541
REMARK  deltaGelec: 0.0
REMARK  deltaG: -5.873463
REMARK  Cluster: 2
REMARK  ClusterRank: 2
ATOM   5287 O    LIG     1      32.491   1.282  13.925  1.00  0.00      LIG  
ATOM   5288 O1   LIG     1      35.678   2.443   8.208  1.00  0.00      LIG  
ATOM   5289 O2   LIG     1      27.976  -0.357  10.300  1.00  0.00      LIG  
ATOM   5290 O3   LIG     1      27.587  -3.623  10.368  1.00  0.00      LIG  
ATOM   5291 O4   LIG     1      29.499  -2.013   8.792  1.00  0.00      LIG  
ATOM   5292 O5   LIG     1      26.805  -4.117  12.479  1.00  0.00      LIG  
ATOM   5293 C    LIG     1      30.690   3.305  11.238  1.00  0.00      LIG  
ATOM   5294 C1   LIG     1      31.875   2.965  12.183  1.00  0.00      LIG  
ATOM   5295 C2   LIG     1      33.325   3.090  11.577  1.00  0.00      LIG  
ATOM   5296 C3   LIG     1      29.372   3.481  12.057  1.00  0.00      LIG  
ATOM   5297 C4   LIG     1      33.501   4.229  10.513  1.00  0.00      LIG  
ATOM   5298 C5   LIG     1      31.019   4.596  10.526  1.00  0.00      LIG  
ATOM   5299 C6   LIG     1      31.532   1.649  12.941  1.00  0.00      LIG  
ATOM   5300 C7   LIG     1      32.252   4.471   9.676  1.00  0.00      LIG  
ATOM   5301 C8   LIG     1      29.125   2.238  12.827  1.00  0.00      LIG  
ATOM   5302 C9   LIG     1      34.764   4.158   9.589  1.00  0.00      LIG  
ATOM   5303 C10  LIG     1      33.831   1.737  11.059  1.00  0.00      LIG  
ATOM   5304 C11  LIG     1      28.089   3.614  11.225  1.00  0.00      LIG  
ATOM   5305 C12  LIG     1      30.223   1.761  13.708  1.00  0.00      LIG  
ATOM   5306 C13  LIG     1      30.481   2.219  10.167  1.00  0.00      LIG  
ATOM   5307 C14  LIG     1      34.224   3.499  12.751  1.00  0.00      LIG  
ATOM   5308 C15  LIG     1      27.941   1.674  12.586  1.00  0.00      LIG  
ATOM   5309 C16  LIG     1      29.378   4.674  13.016  1.00  0.00      LIG  
ATOM   5310 C17  LIG     1      27.138   2.513  11.661  1.00  0.00      LIG  
ATOM   5311 C18  LIG     1      35.190   1.789  10.412  1.00  0.00      LIG  
ATOM   5312 C19  LIG     1      35.143   2.736   9.265  1.00  0.00      LIG  
ATOM   5313 C20  LIG     1      35.973   4.854  10.207  1.00  0.00      LIG  
ATOM   5314 C21  LIG     1      34.593   4.873   8.247  1.00  0.00      LIG  
ATOM   5315 C22  LIG     1      27.416   0.390  13.175  1.00  0.00      LIG  
ATOM   5316 C23  LIG     1      28.130  -0.869  12.663  1.00  0.00      LIG  
ATOM   5317 C24  LIG     1      25.906   0.262  13.053  1.00  0.00      LIG  
ATOM   5318 C25  LIG     1      27.748  -1.371  11.270  1.00  0.00      LIG  
ATOM   5319 C26  LIG     1      28.513  -2.685  10.961  1.00  0.00      LIG  
ATOM   5320 C27  LIG     1      29.777  -2.595  10.064  1.00  0.00      LIG  
ATOM   5321 C28  LIG     1      30.356  -3.973   9.792  1.00  0.00      LIG  
ATOM   5322 C29  LIG     1      30.874  -1.787  10.729  1.00  0.00      LIG  
ATOM   5323 C30  LIG     1      26.788  -4.280  11.268  1.00  0.00      LIG  
ATOM   5324 C31  LIG     1      25.829  -5.202  10.586  1.00  0.00      LIG  
ATOM   5325 H    LIG     1      31.874   3.739  12.951  1.00  0.00      LIG  
ATOM   5326 H1   LIG     1      33.606   5.153  11.089  1.00  0.00      LIG  
ATOM   5327 H2   LIG     1      31.194   5.400  11.245  1.00  0.00      LIG  
ATOM   5328 H3   LIG     1      30.183   4.899   9.891  1.00  0.00      LIG  
ATOM   5329 H4   LIG     1      31.468   0.813  12.241  1.00  0.00      LIG  
ATOM   5330 H5   LIG     1      32.146   3.710   8.901  1.00  0.00      LIG  
ATOM   5331 H6   LIG     1      32.325   5.432   9.162  1.00  0.00      LIG  
ATOM   5332 H7   LIG     1      33.130   1.319  10.338  1.00  0.00      LIG  
ATOM   5333 H8   LIG     1      33.902   1.017  11.876  1.00  0.00      LIG  
ATOM   5334 H9   LIG     1      28.253   3.559  10.148  1.00  0.00      LIG  
ATOM   5335 H10  LIG     1      27.617   4.587  11.393  1.00  0.00      LIG  
ATOM   5336 H11  LIG     1      30.344   2.461  14.540  1.00  0.00      LIG  
ATOM   5337 H12  LIG     1      29.986   0.801  14.173  1.00  0.00      LIG  
ATOM   5338 H13  LIG     1      31.405   1.919   9.679  1.00  0.00      LIG  
ATOM   5339 H14  LIG     1      29.830   2.575   9.366  1.00  0.00      LIG  
ATOM   5340 H15  LIG     1      30.036   1.311  10.573  1.00  0.00      LIG  
ATOM   5341 H16  LIG     1      34.250   2.752  13.541  1.00  0.00      LIG  
ATOM   5342 H17  LIG     1      33.877   4.438  13.191  1.00  0.00      LIG  
ATOM   5343 H18  LIG     1      35.260   3.640  12.465  1.00  0.00      LIG  
ATOM   5344 H19  LIG     1      30.224   4.662  13.706  1.00  0.00      LIG  
ATOM   5345 H20  LIG     1      28.468   4.689  13.624  1.00  0.00      LIG  
ATOM   5346 H21  LIG     1      29.403   5.619  12.466  1.00  0.00      LIG  
ATOM   5347 H22  LIG     1      26.792   1.944  10.794  1.00  0.00      LIG  
ATOM   5348 H23  LIG     1      26.272   2.940  12.173  1.00  0.00      LIG  
ATOM   5349 H24  LIG     1      35.442   0.800  10.020  1.00  0.00      LIG  
ATOM   5350 H25  LIG     1      35.976   2.091  11.108  1.00  0.00      LIG  
ATOM   5351 H26  LIG     1      36.770   4.972   9.467  1.00  0.00      LIG  
ATOM   5352 H27  LIG     1      36.414   4.300  11.036  1.00  0.00      LIG  
ATOM   5353 H28  LIG     1      35.699   5.850  10.562  1.00  0.00      LIG  
ATOM   5354 H29  LIG     1      34.289   5.912   8.399  1.00  0.00      LIG  
ATOM   5355 H30  LIG     1      33.866   4.379   7.594  1.00  0.00      LIG  
ATOM   5356 H31  LIG     1      35.536   4.900   7.693  1.00  0.00      LIG  
ATOM   5357 H32  LIG     1      27.626   0.438  14.248  1.00  0.00      LIG  
ATOM   5358 H33  LIG     1      33.358   1.300  13.485  1.00  0.00      LIG  
ATOM   5359 H34  LIG     1      27.923  -1.677  13.370  1.00  0.00      LIG  
ATOM   5360 H35  LIG     1      29.209  -0.706  12.697  1.00  0.00      LIG  
ATOM   5361 H36  LIG     1      25.576   0.242  12.010  1.00  0.00      LIG  
ATOM   5362 H37  LIG     1      25.569  -0.664  13.526  1.00  0.00      LIG  
ATOM   5363 H38  LIG     1      25.402   1.096  13.550  1.00  0.00      LIG  
ATOM   5364 H39  LIG     1      26.671  -1.561  11.255  1.00  0.00      LIG  
ATOM   5365 H40  LIG     1      28.865  -3.098  11.912  1.00  0.00      LIG  
ATOM   5366 H41  LIG     1      27.874   0.492  10.766  1.00  0.00      LIG  
ATOM   5367 H42  LIG     1      31.226  -3.898   9.133  1.00  0.00      LIG  
ATOM   5368 H43  LIG     1      29.636  -4.620   9.287  1.00  0.00      LIG  
ATOM   5369 H44  LIG     1      30.672  -4.451  10.721  1.00  0.00      LIG  
ATOM   5370 H45  LIG     1      30.572  -0.747  10.853  1.00  0.00      LIG  
ATOM   5371 H46  LIG     1      31.121  -2.202  11.710  1.00  0.00      LIG  
ATOM   5372 H47  LIG     1      31.778  -1.783  10.114  1.00  0.00      LIG  
ATOM   5373 H48  LIG     1      28.953  -1.226   8.979  1.00  0.00      LIG  
ATOM   5374 H49  LIG     1      25.883  -6.185  11.060  1.00  0.00      LIG  
ATOM   5375 H50  LIG     1      26.073  -5.313   9.525  1.00  0.00      LIG  
ATOM   5376 H51  LIG     1      24.822  -4.795  10.689  1.00  0.00      LIG  
TER
REMARK  Energy: 66.9821
REMARK  SimpleFitness: 66.9821
REMARK  FullFitness: -1169.0586
REMARK  InterFull: -16.2541
REMARK  IntraFull: 99.8756
REMARK  solvFull: -1513.64
REMARK  surfFull: 260.96
REMARK  extraFull: 0.0
REMARK  deltaGcompsolvpol: -1513.64
REMARK  deltaGcompsolvnonpol: 260.96
REMARK  deltaGprotsolvpol: -1512.07
REMARK  deltaGprotsolvnonpol: 254.074
REMARK  deltaGligsolvpol: -10.2293
REMARK  deltaGligsolvnonpol: 16.1436
REMARK  deltaGvdw: -16.2541
REMARK  deltaGelec: 0.0
REMARK  deltaG: -5.873463
REMARK  Cluster: 2
REMARK  ClusterRank: 3
ATOM   5287 O    LIG     1      32.491   1.282  13.925  1.00  0.00      LIG  
ATOM   5288 O1   LIG     1      35.678   2.443   8.208  1.00  0.00      LIG  
ATOM   5289 O2   LIG     1      27.976  -0.357  10.300  1.00  0.00      LIG  
ATOM   5290 O3   LIG     1      27.587  -3.623  10.368  1.00  0.00      LIG  
ATOM   5291 O4   LIG     1      29.499  -2.013   8.792  1.00  0.00      LIG  
ATOM   5292 O5   LIG     1      26.805  -4.117  12.479  1.00  0.00      LIG  
ATOM   5293 C    LIG     1      30.690   3.305  11.238  1.00  0.00      LIG  
ATOM   5294 C1   LIG     1      31.875   2.965  12.183  1.00  0.00      LIG  
ATOM   5295 C2   LIG     1      33.325   3.090  11.577  1.00  0.00      LIG  
ATOM   5296 C3   LIG     1      29.372   3.481  12.057  1.00  0.00      LIG  
ATOM   5297 C4   LIG     1      33.501   4.229  10.513  1.00  0.00      LIG  
ATOM   5298 C5   LIG     1      31.019   4.596  10.526  1.00  0.00      LIG  
ATOM   5299 C6   LIG     1      31.532   1.649  12.941  1.00  0.00      LIG  
ATOM   5300 C7   LIG     1      32.252   4.471   9.676  1.00  0.00      LIG  
ATOM   5301 C8   LIG     1      29.125   2.238  12.827  1.00  0.00      LIG  
ATOM   5302 C9   LIG     1      34.764   4.158   9.589  1.00  0.00      LIG  
ATOM   5303 C10  LIG     1      33.831   1.737  11.059  1.00  0.00      LIG  
ATOM   5304 C11  LIG     1      28.089   3.614  11.225  1.00  0.00      LIG  
ATOM   5305 C12  LIG     1      30.223   1.761  13.708  1.00  0.00      LIG  
ATOM   5306 C13  LIG     1      30.481   2.219  10.167  1.00  0.00      LIG  
ATOM   5307 C14  LIG     1      34.224   3.499  12.751  1.00  0.00      LIG  
ATOM   5308 C15  LIG     1      27.941   1.674  12.586  1.00  0.00      LIG  
ATOM   5309 C16  LIG     1      29.378   4.674  13.016  1.00  0.00      LIG  
ATOM   5310 C17  LIG     1      27.138   2.513  11.661  1.00  0.00      LIG  
ATOM   5311 C18  LIG     1      35.190   1.789  10.412  1.00  0.00      LIG  
ATOM   5312 C19  LIG     1      35.143   2.736   9.265  1.00  0.00      LIG  
ATOM   5313 C20  LIG     1      35.973   4.854  10.207  1.00  0.00      LIG  
ATOM   5314 C21  LIG     1      34.593   4.873   8.247  1.00  0.00      LIG  
ATOM   5315 C22  LIG     1      27.416   0.390  13.175  1.00  0.00      LIG  
ATOM   5316 C23  LIG     1      28.130  -0.869  12.663  1.00  0.00      LIG  
ATOM   5317 C24  LIG     1      25.906   0.262  13.053  1.00  0.00      LIG  
ATOM   5318 C25  LIG     1      27.748  -1.371  11.270  1.00  0.00      LIG  
ATOM   5319 C26  LIG     1      28.513  -2.685  10.961  1.00  0.00      LIG  
ATOM   5320 C27  LIG     1      29.777  -2.595  10.064  1.00  0.00      LIG  
ATOM   5321 C28  LIG     1      30.356  -3.973   9.792  1.00  0.00      LIG  
ATOM   5322 C29  LIG     1      30.874  -1.787  10.729  1.00  0.00      LIG  
ATOM   5323 C30  LIG     1      26.788  -4.280  11.268  1.00  0.00      LIG  
ATOM   5324 C31  LIG     1      25.829  -5.202  10.586  1.00  0.00      LIG  
ATOM   5325 H    LIG     1      31.874   3.739  12.951  1.00  0.00      LIG  
ATOM   5326 H1   LIG     1      33.606   5.153  11.089  1.00  0.00      LIG  
ATOM   5327 H2   LIG     1      31.194   5.400  11.245  1.00  0.00      LIG  
ATOM   5328 H3   LIG     1      30.183   4.899   9.891  1.00  0.00      LIG  
ATOM   5329 H4   LIG     1      31.468   0.813  12.241  1.00  0.00      LIG  
ATOM   5330 H5   LIG     1      32.146   3.710   8.901  1.00  0.00      LIG  
ATOM   5331 H6   LIG     1      32.325   5.432   9.162  1.00  0.00      LIG  
ATOM   5332 H7   LIG     1      33.130   1.319  10.338  1.00  0.00      LIG  
ATOM   5333 H8   LIG     1      33.902   1.017  11.876  1.00  0.00      LIG  
ATOM   5334 H9   LIG     1      28.253   3.559  10.148  1.00  0.00      LIG  
ATOM   5335 H10  LIG     1      27.617   4.587  11.393  1.00  0.00      LIG  
ATOM   5336 H11  LIG     1      30.344   2.461  14.540  1.00  0.00      LIG  
ATOM   5337 H12  LIG     1      29.986   0.801  14.173  1.00  0.00      LIG  
ATOM   5338 H13  LIG     1      31.405   1.919   9.679  1.00  0.00      LIG  
ATOM   5339 H14  LIG     1      29.830   2.575   9.366  1.00  0.00      LIG  
ATOM   5340 H15  LIG     1      30.036   1.311  10.573  1.00  0.00      LIG  
ATOM   5341 H16  LIG     1      34.250   2.752  13.541  1.00  0.00      LIG  
ATOM   5342 H17  LIG     1      33.877   4.438  13.191  1.00  0.00      LIG  
ATOM   5343 H18  LIG     1      35.260   3.640  12.465  1.00  0.00      LIG  
ATOM   5344 H19  LIG     1      30.224   4.662  13.706  1.00  0.00      LIG  
ATOM   5345 H20  LIG     1      28.468   4.689  13.624  1.00  0.00      LIG  
ATOM   5346 H21  LIG     1      29.403   5.619  12.466  1.00  0.00      LIG  
ATOM   5347 H22  LIG     1      26.792   1.944  10.794  1.00  0.00      LIG  
ATOM   5348 H23  LIG     1      26.272   2.940  12.173  1.00  0.00      LIG  
ATOM   5349 H24  LIG     1      35.442   0.800  10.020  1.00  0.00      LIG  
ATOM   5350 H25  LIG     1      35.976   2.091  11.108  1.00  0.00      LIG  
ATOM   5351 H26  LIG     1      36.770   4.972   9.467  1.00  0.00      LIG  
ATOM   5352 H27  LIG     1      36.414   4.300  11.036  1.00  0.00      LIG  
ATOM   5353 H28  LIG     1      35.699   5.850  10.562  1.00  0.00      LIG  
ATOM   5354 H29  LIG     1      34.289   5.912   8.399  1.00  0.00      LIG  
ATOM   5355 H30  LIG     1      33.866   4.379   7.594  1.00  0.00      LIG  
ATOM   5356 H31  LIG     1      35.536   4.900   7.693  1.00  0.00      LIG  
ATOM   5357 H32  LIG     1      27.626   0.438  14.248  1.00  0.00      LIG  
ATOM   5358 H33  LIG     1      33.358   1.300  13.485  1.00  0.00      LIG  
ATOM   5359 H34  LIG     1      27.923  -1.677  13.370  1.00  0.00      LIG  
ATOM   5360 H35  LIG     1      29.209  -0.706  12.697  1.00  0.00      LIG  
ATOM   5361 H36  LIG     1      25.576   0.242  12.010  1.00  0.00      LIG  
ATOM   5362 H37  LIG     1      25.569  -0.664  13.526  1.00  0.00      LIG  
ATOM   5363 H38  LIG     1      25.402   1.096  13.550  1.00  0.00      LIG  
ATOM   5364 H39  LIG     1      26.671  -1.561  11.255  1.00  0.00      LIG  
ATOM   5365 H40  LIG     1      28.865  -3.098  11.912  1.00  0.00      LIG  
ATOM   5366 H41  LIG     1      27.874   0.492  10.766  1.00  0.00      LIG  
ATOM   5367 H42  LIG     1      31.226  -3.898   9.133  1.00  0.00      LIG  
ATOM   5368 H43  LIG     1      29.636  -4.620   9.287  1.00  0.00      LIG  
ATOM   5369 H44  LIG     1      30.672  -4.451  10.721  1.00  0.00      LIG  
ATOM   5370 H45  LIG     1      30.572  -0.747  10.853  1.00  0.00      LIG  
ATOM   5371 H46  LIG     1      31.121  -2.202  11.710  1.00  0.00      LIG  
ATOM   5372 H47  LIG     1      31.778  -1.783  10.114  1.00  0.00      LIG  
ATOM   5373 H48  LIG     1      28.953  -1.226   8.979  1.00  0.00      LIG  
ATOM   5374 H49  LIG     1      25.883  -6.185  11.060  1.00  0.00      LIG  
ATOM   5375 H50  LIG     1      26.073  -5.313   9.525  1.00  0.00      LIG  
ATOM   5376 H51  LIG     1      24.822  -4.795  10.689  1.00  0.00      LIG  
TER
REMARK  Energy: 68.3094
REMARK  SimpleFitness: 68.3094
REMARK  FullFitness: -1167.7113
REMARK  InterFull: -14.6924
REMARK  IntraFull: 99.911
REMARK  solvFull: -1514.21
REMARK  surfFull: 261.28
REMARK  extraFull: 0.0
REMARK  deltaGcompsolvpol: -1514.21
REMARK  deltaGcompsolvnonpol: 261.28
REMARK  deltaGprotsolvpol: -1512.07
REMARK  deltaGprotsolvnonpol: 254.074
REMARK  deltaGligsolvpol: -10.3311
REMARK  deltaGligsolvnonpol: 16.136
REMARK  deltaGvdw: -14.6924
REMARK  deltaGelec: 0.0
REMARK  deltaG: -5.7233853
REMARK  Cluster: 2
REMARK  ClusterRank: 4
ATOM   5287 O    LIG     1      33.027   0.847  13.817  1.00  0.00      LIG  
ATOM   5288 O1   LIG     1      35.623   2.102   7.809  1.00  0.00      LIG  
ATOM   5289 O2   LIG     1      28.114  -0.307  10.528  1.00  0.00      LIG  
ATOM   5290 O3   LIG     1      27.585  -3.515  10.400  1.00  0.00      LIG  
ATOM   5291 O4   LIG     1      29.492  -1.972   8.848  1.00  0.00      LIG  
ATOM   5292 O5   LIG     1      26.789  -4.102  12.480  1.00  0.00      LIG  
ATOM   5293 C    LIG     1      31.123   3.151  11.446  1.00  0.00      LIG  
ATOM   5294 C1   LIG     1      32.369   2.664  12.235  1.00  0.00      LIG  
ATOM   5295 C2   LIG     1      33.750   2.711  11.474  1.00  0.00      LIG  
ATOM   5296 C3   LIG     1      29.911   3.358  12.408  1.00  0.00      LIG  
ATOM   5297 C4   LIG     1      33.908   3.902  10.465  1.00  0.00      LIG  
ATOM   5298 C5   LIG     1      31.478   4.465  10.789  1.00  0.00      LIG  
ATOM   5299 C6   LIG     1      32.005   1.333  12.956  1.00  0.00      LIG  
ATOM   5300 C7   LIG     1      32.600   4.315   9.801  1.00  0.00      LIG  
ATOM   5301 C8   LIG     1      29.646   2.081  13.111  1.00  0.00      LIG  
ATOM   5302 C9   LIG     1      35.042   3.787   9.391  1.00  0.00      LIG  
ATOM   5303 C10  LIG     1      34.077   1.356  10.830  1.00  0.00      LIG  
ATOM   5304 C11  LIG     1      28.567   3.647  11.728  1.00  0.00      LIG  
ATOM   5305 C12  LIG     1      30.784   1.479  13.854  1.00  0.00      LIG  
ATOM   5306 C13  LIG     1      30.721   2.163  10.335  1.00  0.00      LIG  
ATOM   5307 C14  LIG     1      34.809   2.966  12.554  1.00  0.00      LIG  
ATOM   5308 C15  LIG     1      28.411   1.605  12.934  1.00  0.00      LIG  
ATOM   5309 C16  LIG     1      30.110   4.471  13.441  1.00  0.00      LIG  
ATOM   5310 C17  LIG     1      27.597   2.545  12.121  1.00  0.00      LIG  
ATOM   5311 C18  LIG     1      35.346   1.342  10.016  1.00  0.00      LIG  
ATOM   5312 C19  LIG     1      35.244   2.364   8.941  1.00  0.00      LIG  
ATOM   5313 C20  LIG     1      36.377   4.329   9.897  1.00  0.00      LIG  
ATOM   5314 C21  LIG     1      34.783   4.607   8.126  1.00  0.00      LIG  
ATOM   5315 C22  LIG     1      27.852   0.320  13.488  1.00  0.00      LIG  
ATOM   5316 C23  LIG     1      28.442  -0.946  12.851  1.00  0.00      LIG  
ATOM   5317 C24  LIG     1      26.332   0.287  13.486  1.00  0.00      LIG  
ATOM   5318 C25  LIG     1      27.917  -1.352  11.472  1.00  0.00      LIG  
ATOM   5319 C26  LIG     1      28.582  -2.682  11.033  1.00  0.00      LIG  
ATOM   5320 C27  LIG     1      29.810  -2.605  10.087  1.00  0.00      LIG  
ATOM   5321 C28  LIG     1      30.318  -3.999   9.755  1.00  0.00      LIG  
ATOM   5322 C29  LIG     1      30.976  -1.860  10.707  1.00  0.00      LIG  
ATOM   5323 C30  LIG     1      26.753  -4.178  11.262  1.00  0.00      LIG  
ATOM   5324 C31  LIG     1      25.807  -5.073  10.524  1.00  0.00      LIG  
ATOM   5325 H    LIG     1      32.518   3.388  13.036  1.00  0.00      LIG  
ATOM   5326 H1   LIG     1      34.166   4.770  11.078  1.00  0.00      LIG  
ATOM   5327 H2   LIG     1      31.790   5.199  11.536  1.00  0.00      LIG  
ATOM   5328 H3   LIG     1      30.608   4.875  10.270  1.00  0.00      LIG  
ATOM   5329 H4   LIG     1      31.816   0.546  12.223  1.00  0.00      LIG  
ATOM   5330 H5   LIG     1      32.343   3.633   8.988  1.00  0.00      LIG  
ATOM   5331 H6   LIG     1      32.705   5.307   9.355  1.00  0.00      LIG  
ATOM   5332 H7   LIG     1      33.260   1.031  10.187  1.00  0.00      LIG  
ATOM   5333 H8   LIG     1      34.190   0.588  11.597  1.00  0.00      LIG  
ATOM   5334 H9   LIG     1      28.631   3.727  10.642  1.00  0.00      LIG  
ATOM   5335 H10  LIG     1      28.166   4.609  12.062  1.00  0.00      LIG  
ATOM   5336 H11  LIG     1      31.030   2.113  14.711  1.00  0.00      LIG  
ATOM   5337 H12  LIG     1      30.523   0.508  14.282  1.00  0.00      LIG  
ATOM   5338 H13  LIG     1      31.559   1.854   9.715  1.00  0.00      LIG  
ATOM   5339 H14  LIG     1      29.999   2.609   9.648  1.00  0.00      LIG  
ATOM   5340 H15  LIG     1      30.277   1.250  10.730  1.00  0.00      LIG  
ATOM   5341 H16  LIG     1      34.868   2.162  13.284  1.00  0.00      LIG  
ATOM   5342 H17  LIG     1      34.592   3.892  13.093  1.00  0.00      LIG  
ATOM   5343 H18  LIG     1      35.813   3.053  12.153  1.00  0.00      LIG  
ATOM   5344 H19  LIG     1      31.020   4.346  14.031  1.00  0.00      LIG  
ATOM   5345 H20  LIG     1      29.272   4.500  14.145  1.00  0.00      LIG  
ATOM   5346 H21  LIG     1      30.150   5.451  12.960  1.00  0.00      LIG  
ATOM   5347 H22  LIG     1      27.193   2.057  11.230  1.00  0.00      LIG  
ATOM   5348 H23  LIG     1      26.769   2.958  12.704  1.00  0.00      LIG  
ATOM   5349 H24  LIG     1      35.461   0.364   9.542  1.00  0.00      LIG  
ATOM   5350 H25  LIG     1      36.233   1.533  10.623  1.00  0.00      LIG  
ATOM   5351 H26  LIG     1      37.086   4.438   9.071  1.00  0.00      LIG  
ATOM   5352 H27  LIG     1      36.861   3.677  10.624  1.00  0.00      LIG  
ATOM   5353 H28  LIG     1      36.241   5.314  10.350  1.00  0.00      LIG  
ATOM   5354 H29  LIG     1      34.592   5.654   8.375  1.00  0.00      LIG  
ATOM   5355 H30  LIG     1      33.946   4.221   7.535  1.00  0.00      LIG  
ATOM   5356 H31  LIG     1      35.656   4.597   7.465  1.00  0.00      LIG  
ATOM   5357 H32  LIG     1      28.146   0.291  14.541  1.00  0.00      LIG  
ATOM   5358 H33  LIG     1      33.853   0.866  13.305  1.00  0.00      LIG  
ATOM   5359 H34  LIG     1      28.246  -1.779  13.532  1.00  0.00      LIG  
ATOM   5360 H35  LIG     1      29.527  -0.844  12.802  1.00  0.00      LIG  
ATOM   5361 H36  LIG     1      25.920   0.356  12.475  1.00  0.00      LIG  
ATOM   5362 H37  LIG     1      25.978  -0.648  13.929  1.00  0.00      LIG  
ATOM   5363 H38  LIG     1      25.923   1.112  14.077  1.00  0.00      LIG  
ATOM   5364 H39  LIG     1      26.835  -1.491  11.543  1.00  0.00      LIG  
ATOM   5365 H40  LIG     1      28.934  -3.188  11.936  1.00  0.00      LIG  
ATOM   5366 H41  LIG     1      27.967   0.525  11.011  1.00  0.00      LIG  
ATOM   5367 H42  LIG     1      31.147  -3.945   9.042  1.00  0.00      LIG  
ATOM   5368 H43  LIG     1      29.545  -4.613   9.288  1.00  0.00      LIG  
ATOM   5369 H44  LIG     1      30.670  -4.508  10.654  1.00  0.00      LIG  
ATOM   5370 H45  LIG     1      30.733  -0.808  10.858  1.00  0.00      LIG  
ATOM   5371 H46  LIG     1      31.254  -2.301  11.668  1.00  0.00      LIG  
ATOM   5372 H47  LIG     1      31.846  -1.888  10.044  1.00  0.00      LIG  
ATOM   5373 H48  LIG     1      29.025  -1.150   9.086  1.00  0.00      LIG  
ATOM   5374 H49  LIG     1      26.029  -6.115  10.765  1.00  0.00      LIG  
ATOM   5375 H50  LIG     1      25.889  -4.932   9.442  1.00  0.00      LIG  
ATOM   5376 H51  LIG     1      24.787  -4.831  10.830  1.00  0.00      LIG  
TER
REMARK  Energy: 69.1491
REMARK  SimpleFitness: 69.1491
REMARK  FullFitness: -1167.0444
REMARK  InterFull: -13.5106
REMARK  IntraFull: 99.6392
REMARK  solvFull: -1514.66
REMARK  surfFull: 261.487
REMARK  extraFull: 0.0
REMARK  deltaGcompsolvpol: -1514.66
REMARK  deltaGcompsolvnonpol: 261.487
REMARK  deltaGprotsolvpol: -1512.07
REMARK  deltaGprotsolvnonpol: 254.074
REMARK  deltaGligsolvpol: -10.3388
REMARK  deltaGligsolvnonpol: 16.1356
REMARK  deltaGvdw: -13.5106
REMARK  deltaGelec: 0.0
REMARK  deltaG: -5.61904
REMARK  Cluster: 2
REMARK  ClusterRank: 5
ATOM   5287 O    LIG     1      33.304   0.690  13.707  1.00  0.00      LIG  
ATOM   5288 O1   LIG     1      35.676   2.035   7.613  1.00  0.00      LIG  
ATOM   5289 O2   LIG     1      28.291  -0.288  10.571  1.00  0.00      LIG  
ATOM   5290 O3   LIG     1      27.659  -3.462  10.383  1.00  0.00      LIG  
ATOM   5291 O4   LIG     1      29.590  -1.975   8.836  1.00  0.00      LIG  
ATOM   5292 O5   LIG     1      26.857  -4.081  12.451  1.00  0.00      LIG  
ATOM   5293 C    LIG     1      31.367   3.095  11.467  1.00  0.00      LIG  
ATOM   5294 C1   LIG     1      32.631   2.559  12.192  1.00  0.00      LIG  
ATOM   5295 C2   LIG     1      33.978   2.588  11.372  1.00  0.00      LIG  
ATOM   5296 C3   LIG     1      30.199   3.305  12.482  1.00  0.00      LIG  
ATOM   5297 C4   LIG     1      34.127   3.804  10.392  1.00  0.00      LIG  
ATOM   5298 C5   LIG     1      31.727   4.419  10.833  1.00  0.00      LIG  
ATOM   5299 C6   LIG     1      32.262   1.221  12.898  1.00  0.00      LIG  
ATOM   5300 C7   LIG     1      32.806   4.274   9.797  1.00  0.00      LIG  
ATOM   5301 C8   LIG     1      29.931   2.015  13.160  1.00  0.00      LIG  
ATOM   5302 C9   LIG     1      35.210   3.688   9.265  1.00  0.00      LIG  
ATOM   5303 C10  LIG     1      34.232   1.244  10.674  1.00  0.00      LIG  
ATOM   5304 C11  LIG     1      28.838   3.645  11.864  1.00  0.00      LIG  
ATOM   5305 C12  LIG     1      31.080   1.373  13.847  1.00  0.00      LIG  
ATOM   5306 C13  LIG     1      30.897   2.146  10.349  1.00  0.00      LIG  
ATOM   5307 C14  LIG     1      35.092   2.777  12.409  1.00  0.00      LIG  
ATOM   5308 C15  LIG     1      28.680   1.569  13.011  1.00  0.00      LIG  
ATOM   5309 C16  LIG     1      30.465   4.384  13.535  1.00  0.00      LIG  
ATOM   5310 C17  LIG     1      27.862   2.545  12.247  1.00  0.00      LIG  
ATOM   5311 C18  LIG     1      35.465   1.217   9.807  1.00  0.00      LIG  
ATOM   5312 C19  LIG     1      35.350   2.274   8.767  1.00  0.00      LIG  
ATOM   5313 C20  LIG     1      36.581   4.177   9.725  1.00  0.00      LIG  
ATOM   5314 C21  LIG     1      34.920   4.552   8.036  1.00  0.00      LIG  
ATOM   5315 C22  LIG     1      28.109   0.286  13.556  1.00  0.00      LIG  
ATOM   5316 C23  LIG     1      28.648  -0.981  12.876  1.00  0.00      LIG  
ATOM   5317 C24  LIG     1      26.589   0.289  13.601  1.00  0.00      LIG  
ATOM   5318 C25  LIG     1      28.080  -1.341  11.502  1.00  0.00      LIG  
ATOM   5319 C26  LIG     1      28.691  -2.684  11.024  1.00  0.00      LIG  
ATOM   5320 C27  LIG     1      29.907  -2.632  10.064  1.00  0.00      LIG  
ATOM   5321 C28  LIG     1      30.364  -4.038   9.711  1.00  0.00      LIG  
ATOM   5322 C29  LIG     1      31.108  -1.934  10.672  1.00  0.00      LIG  
ATOM   5323 C30  LIG     1      26.800  -4.105  11.233  1.00  0.00      LIG  
ATOM   5324 C31  LIG     1      25.845  -4.963  10.467  1.00  0.00      LIG  
ATOM   5325 H    LIG     1      32.832   3.261  13.002  1.00  0.00      LIG  
ATOM   5326 H1   LIG     1      34.438   4.645  11.018  1.00  0.00      LIG  
ATOM   5327 H2   LIG     1      32.084   5.125  11.586  1.00  0.00      LIG  
ATOM   5328 H3   LIG     1      30.847   4.863  10.360  1.00  0.00      LIG  
ATOM   5329 H4   LIG     1      32.026   0.458  12.156  1.00  0.00      LIG  
ATOM   5330 H5   LIG     1      32.496   3.627   8.974  1.00  0.00      LIG  
ATOM   5331 H6   LIG     1      32.921   5.277   9.380  1.00  0.00      LIG  
ATOM   5332 H7   LIG     1      33.380   0.967  10.055  1.00  0.00      LIG  
ATOM   5333 H8   LIG     1      34.348   0.448  11.411  1.00  0.00      LIG  
ATOM   5334 H9   LIG     1      28.866   3.771  10.781  1.00  0.00      LIG  
ATOM   5335 H10  LIG     1      28.467   4.598  12.254  1.00  0.00      LIG  
ATOM   5336 H11  LIG     1      31.373   1.982  14.708  1.00  0.00      LIG  
ATOM   5337 H12  LIG     1      30.814   0.398  14.264  1.00  0.00      LIG  
ATOM   5338 H13  LIG     1      31.695   1.856   9.670  1.00  0.00      LIG  
ATOM   5339 H14  LIG     1      30.138   2.614   9.720  1.00  0.00      LIG  
ATOM   5340 H15  LIG     1      30.474   1.221  10.739  1.00  0.00      LIG  
ATOM   5341 H16  LIG     1      35.164   1.944  13.105  1.00  0.00      LIG  
ATOM   5342 H17  LIG     1      34.926   3.688  12.990  1.00  0.00      LIG  
ATOM   5343 H18  LIG     1      36.078   2.853  11.963  1.00  0.00      LIG  
ATOM   5344 H19  LIG     1      31.395   4.222  14.085  1.00  0.00      LIG  
ATOM   5345 H20  LIG     1      29.656   4.413  14.273  1.00  0.00      LIG  
ATOM   5346 H21  LIG     1      30.510   5.376  13.079  1.00  0.00      LIG  
ATOM   5347 H22  LIG     1      27.428   2.090  11.353  1.00  0.00      LIG  
ATOM   5348 H23  LIG     1      27.056   2.952  12.864  1.00  0.00      LIG  
ATOM   5349 H24  LIG     1      35.527   0.251   9.299  1.00  0.00      LIG  
ATOM   5350 H25  LIG     1      36.383   1.362  10.381  1.00  0.00      LIG  
ATOM   5351 H26  LIG     1      37.257   4.289   8.871  1.00  0.00      LIG  
ATOM   5352 H27  LIG     1      37.077   3.491  10.412  1.00  0.00      LIG  
ATOM   5353 H28  LIG     1      36.495   5.153  10.210  1.00  0.00      LIG  
ATOM   5354 H29  LIG     1      34.771   5.597   8.323  1.00  0.00      LIG  
ATOM   5355 H30  LIG     1      34.047   4.208   7.473  1.00  0.00      LIG  
ATOM   5356 H31  LIG     1      35.763   4.537   7.337  1.00  0.00      LIG  
ATOM   5357 H32  LIG     1      28.435   0.227  14.598  1.00  0.00      LIG  
ATOM   5358 H33  LIG     1      34.103   0.675  13.153  1.00  0.00      LIG  
ATOM   5359 H34  LIG     1      28.448  -1.823  13.544  1.00  0.00      LIG  
ATOM   5360 H35  LIG     1      29.733  -0.905  12.802  1.00  0.00      LIG  
ATOM   5361 H36  LIG     1      26.148   0.368  12.603  1.00  0.00      LIG  
ATOM   5362 H37  LIG     1      26.227  -0.636  14.056  1.00  0.00      LIG  
ATOM   5363 H38  LIG     1      26.218   1.125  14.202  1.00  0.00      LIG  
ATOM   5364 H39  LIG     1      26.996  -1.447  11.595  1.00  0.00      LIG  
ATOM   5365 H40  LIG     1      29.033  -3.223  11.912  1.00  0.00      LIG  
ATOM   5366 H41  LIG     1      28.179   0.541  11.070  1.00  0.00      LIG  
ATOM   5367 H42  LIG     1      31.205  -4.003   9.012  1.00  0.00      LIG  
ATOM   5368 H43  LIG     1      29.576  -4.615   9.223  1.00  0.00      LIG  
ATOM   5369 H44  LIG     1      30.684  -4.579  10.604  1.00  0.00      LIG  
ATOM   5370 H45  LIG     1      30.901  -0.877  10.843  1.00  0.00      LIG  
ATOM   5371 H46  LIG     1      31.392  -2.397  11.620  1.00  0.00      LIG  
ATOM   5372 H47  LIG     1      31.963  -1.980   9.991  1.00  0.00      LIG  
ATOM   5373 H48  LIG     1      29.158  -1.139   9.090  1.00  0.00      LIG  
ATOM   5374 H49  LIG     1      26.207  -5.991  10.420  1.00  0.00      LIG  
ATOM   5375 H50  LIG     1      25.720  -4.575   9.453  1.00  0.00      LIG  
ATOM   5376 H51  LIG     1      24.874  -4.928  10.967  1.00  0.00      LIG  
TER
REMARK  Energy: 69.1491
REMARK  SimpleFitness: 69.1491
REMARK  FullFitness: -1167.0444
REMARK  InterFull: -13.5106
REMARK  IntraFull: 99.6392
REMARK  solvFull: -1514.66
REMARK  surfFull: 261.487
REMARK  extraFull: 0.0
REMARK  deltaGcompsolvpol: -1514.66
REMARK  deltaGcompsolvnonpol: 261.487
REMARK  deltaGprotsolvpol: -1512.07
REMARK  deltaGprotsolvnonpol: 254.074
REMARK  deltaGligsolvpol: -10.3388
REMARK  deltaGligsolvnonpol: 16.1356
REMARK  deltaGvdw: -13.5106
REMARK  deltaGelec: 0.0
REMARK  deltaG: -5.61904
REMARK  Cluster: 2
REMARK  ClusterRank: 6
ATOM   5287 O    LIG     1      33.304   0.690  13.707  1.00  0.00      LIG  
ATOM   5288 O1   LIG     1      35.676   2.035   7.613  1.00  0.00      LIG  
ATOM   5289 O2   LIG     1      28.291  -0.288  10.571  1.00  0.00      LIG  
ATOM   5290 O3   LIG     1      27.659  -3.462  10.383  1.00  0.00      LIG  
ATOM   5291 O4   LIG     1      29.590  -1.975   8.836  1.00  0.00      LIG  
ATOM   5292 O5   LIG     1      26.857  -4.081  12.451  1.00  0.00      LIG  
ATOM   5293 C    LIG     1      31.367   3.095  11.467  1.00  0.00      LIG  
ATOM   5294 C1   LIG     1      32.631   2.559  12.192  1.00  0.00      LIG  
ATOM   5295 C2   LIG     1      33.978   2.588  11.372  1.00  0.00      LIG  
ATOM   5296 C3   LIG     1      30.199   3.305  12.482  1.00  0.00      LIG  
ATOM   5297 C4   LIG     1      34.127   3.804  10.392  1.00  0.00      LIG  
ATOM   5298 C5   LIG     1      31.727   4.419  10.833  1.00  0.00      LIG  
ATOM   5299 C6   LIG     1      32.262   1.221  12.898  1.00  0.00      LIG  
ATOM   5300 C7   LIG     1      32.806   4.274   9.797  1.00  0.00      LIG  
ATOM   5301 C8   LIG     1      29.931   2.015  13.160  1.00  0.00      LIG  
ATOM   5302 C9   LIG     1      35.210   3.688   9.265  1.00  0.00      LIG  
ATOM   5303 C10  LIG     1      34.232   1.244  10.674  1.00  0.00      LIG  
ATOM   5304 C11  LIG     1      28.838   3.645  11.864  1.00  0.00      LIG  
ATOM   5305 C12  LIG     1      31.080   1.373  13.847  1.00  0.00      LIG  
ATOM   5306 C13  LIG     1      30.897   2.146  10.349  1.00  0.00      LIG  
ATOM   5307 C14  LIG     1      35.092   2.777  12.409  1.00  0.00      LIG  
ATOM   5308 C15  LIG     1      28.680   1.569  13.011  1.00  0.00      LIG  
ATOM   5309 C16  LIG     1      30.465   4.384  13.535  1.00  0.00      LIG  
ATOM   5310 C17  LIG     1      27.862   2.545  12.247  1.00  0.00      LIG  
ATOM   5311 C18  LIG     1      35.465   1.217   9.807  1.00  0.00      LIG  
ATOM   5312 C19  LIG     1      35.350   2.274   8.767  1.00  0.00      LIG  
ATOM   5313 C20  LIG     1      36.581   4.177   9.725  1.00  0.00      LIG  
ATOM   5314 C21  LIG     1      34.920   4.552   8.036  1.00  0.00      LIG  
ATOM   5315 C22  LIG     1      28.109   0.286  13.556  1.00  0.00      LIG  
ATOM   5316 C23  LIG     1      28.648  -0.981  12.876  1.00  0.00      LIG  
ATOM   5317 C24  LIG     1      26.589   0.289  13.601  1.00  0.00      LIG  
ATOM   5318 C25  LIG     1      28.080  -1.341  11.502  1.00  0.00      LIG  
ATOM   5319 C26  LIG     1      28.691  -2.684  11.024  1.00  0.00      LIG  
ATOM   5320 C27  LIG     1      29.907  -2.632  10.064  1.00  0.00      LIG  
ATOM   5321 C28  LIG     1      30.364  -4.038   9.711  1.00  0.00      LIG  
ATOM   5322 C29  LIG     1      31.108  -1.934  10.672  1.00  0.00      LIG  
ATOM   5323 C30  LIG     1      26.800  -4.105  11.233  1.00  0.00      LIG  
ATOM   5324 C31  LIG     1      25.845  -4.963  10.467  1.00  0.00      LIG  
ATOM   5325 H    LIG     1      32.832   3.261  13.002  1.00  0.00      LIG  
ATOM   5326 H1   LIG     1      34.438   4.645  11.018  1.00  0.00      LIG  
ATOM   5327 H2   LIG     1      32.084   5.125  11.586  1.00  0.00      LIG  
ATOM   5328 H3   LIG     1      30.847   4.863  10.360  1.00  0.00      LIG  
ATOM   5329 H4   LIG     1      32.026   0.458  12.156  1.00  0.00      LIG  
ATOM   5330 H5   LIG     1      32.496   3.627   8.974  1.00  0.00      LIG  
ATOM   5331 H6   LIG     1      32.921   5.277   9.380  1.00  0.00      LIG  
ATOM   5332 H7   LIG     1      33.380   0.967  10.055  1.00  0.00      LIG  
ATOM   5333 H8   LIG     1      34.348   0.448  11.411  1.00  0.00      LIG  
ATOM   5334 H9   LIG     1      28.866   3.771  10.781  1.00  0.00      LIG  
ATOM   5335 H10  LIG     1      28.467   4.598  12.254  1.00  0.00      LIG  
ATOM   5336 H11  LIG     1      31.373   1.982  14.708  1.00  0.00      LIG  
ATOM   5337 H12  LIG     1      30.814   0.398  14.264  1.00  0.00      LIG  
ATOM   5338 H13  LIG     1      31.695   1.856   9.670  1.00  0.00      LIG  
ATOM   5339 H14  LIG     1      30.138   2.614   9.720  1.00  0.00      LIG  
ATOM   5340 H15  LIG     1      30.474   1.221  10.739  1.00  0.00      LIG  
ATOM   5341 H16  LIG     1      35.164   1.944  13.105  1.00  0.00      LIG  
ATOM   5342 H17  LIG     1      34.926   3.688  12.990  1.00  0.00      LIG  
ATOM   5343 H18  LIG     1      36.078   2.853  11.963  1.00  0.00      LIG  
ATOM   5344 H19  LIG     1      31.395   4.222  14.085  1.00  0.00      LIG  
ATOM   5345 H20  LIG     1      29.656   4.413  14.273  1.00  0.00      LIG  
ATOM   5346 H21  LIG     1      30.510   5.376  13.079  1.00  0.00      LIG  
ATOM   5347 H22  LIG     1      27.428   2.090  11.353  1.00  0.00      LIG  
ATOM   5348 H23  LIG     1      27.056   2.952  12.864  1.00  0.00      LIG  
ATOM   5349 H24  LIG     1      35.527   0.251   9.299  1.00  0.00      LIG  
ATOM   5350 H25  LIG     1      36.383   1.362  10.381  1.00  0.00      LIG  
ATOM   5351 H26  LIG     1      37.257   4.289   8.871  1.00  0.00      LIG  
ATOM   5352 H27  LIG     1      37.077   3.491  10.412  1.00  0.00      LIG  
ATOM   5353 H28  LIG     1      36.495   5.153  10.210  1.00  0.00      LIG  
ATOM   5354 H29  LIG     1      34.771   5.597   8.323  1.00  0.00      LIG  
ATOM   5355 H30  LIG     1      34.047   4.208   7.473  1.00  0.00      LIG  
ATOM   5356 H31  LIG     1      35.763   4.537   7.337  1.00  0.00      LIG  
ATOM   5357 H32  LIG     1      28.435   0.227  14.598  1.00  0.00      LIG  
ATOM   5358 H33  LIG     1      34.103   0.675  13.153  1.00  0.00      LIG  
ATOM   5359 H34  LIG     1      28.448  -1.823  13.544  1.00  0.00      LIG  
ATOM   5360 H35  LIG     1      29.733  -0.905  12.802  1.00  0.00      LIG  
ATOM   5361 H36  LIG     1      26.148   0.368  12.603  1.00  0.00      LIG  
ATOM   5362 H37  LIG     1      26.227  -0.636  14.056  1.00  0.00      LIG  
ATOM   5363 H38  LIG     1      26.218   1.125  14.202  1.00  0.00      LIG  
ATOM   5364 H39  LIG     1      26.996  -1.447  11.595  1.00  0.00      LIG  
ATOM   5365 H40  LIG     1      29.033  -3.223  11.912  1.00  0.00      LIG  
ATOM   5366 H41  LIG     1      28.179   0.541  11.070  1.00  0.00      LIG  
ATOM   5367 H42  LIG     1      31.205  -4.003   9.012  1.00  0.00      LIG  
ATOM   5368 H43  LIG     1      29.576  -4.615   9.223  1.00  0.00      LIG  
ATOM   5369 H44  LIG     1      30.684  -4.579  10.604  1.00  0.00      LIG  
ATOM   5370 H45  LIG     1      30.901  -0.877  10.843  1.00  0.00      LIG  
ATOM   5371 H46  LIG     1      31.392  -2.397  11.620  1.00  0.00      LIG  
ATOM   5372 H47  LIG     1      31.963  -1.980   9.991  1.00  0.00      LIG  
ATOM   5373 H48  LIG     1      29.158  -1.139   9.090  1.00  0.00      LIG  
ATOM   5374 H49  LIG     1      26.207  -5.991  10.420  1.00  0.00      LIG  
ATOM   5375 H50  LIG     1      25.720  -4.575   9.453  1.00  0.00      LIG  
ATOM   5376 H51  LIG     1      24.874  -4.928  10.967  1.00  0.00      LIG  
TER
REMARK  Energy: 69.1491
REMARK  SimpleFitness: 69.1491
REMARK  FullFitness: -1167.0444
REMARK  InterFull: -13.5106
REMARK  IntraFull: 99.6392
REMARK  solvFull: -1514.66
REMARK  surfFull: 261.487
REMARK  extraFull: 0.0
REMARK  deltaGcompsolvpol: -1514.66
REMARK  deltaGcompsolvnonpol: 261.487
REMARK  deltaGprotsolvpol: -1512.07
REMARK  deltaGprotsolvnonpol: 254.074
REMARK  deltaGligsolvpol: -10.3388
REMARK  deltaGligsolvnonpol: 16.1356
REMARK  deltaGvdw: -13.5106
REMARK  deltaGelec: 0.0
REMARK  deltaG: -5.61904
REMARK  Cluster: 2
REMARK  ClusterRank: 7
ATOM   5287 O    LIG     1      33.304   0.690  13.707  1.00  0.00      LIG  
ATOM   5288 O1   LIG     1      35.676   2.035   7.613  1.00  0.00      LIG  
ATOM   5289 O2   LIG     1      28.291  -0.288  10.571  1.00  0.00      LIG  
ATOM   5290 O3   LIG     1      27.659  -3.462  10.383  1.00  0.00      LIG  
ATOM   5291 O4   LIG     1      29.590  -1.975   8.836  1.00  0.00      LIG  
ATOM   5292 O5   LIG     1      26.857  -4.081  12.451  1.00  0.00      LIG  
ATOM   5293 C    LIG     1      31.367   3.095  11.467  1.00  0.00      LIG  
ATOM   5294 C1   LIG     1      32.631   2.559  12.192  1.00  0.00      LIG  
ATOM   5295 C2   LIG     1      33.978   2.588  11.372  1.00  0.00      LIG  
ATOM   5296 C3   LIG     1      30.199   3.305  12.482  1.00  0.00      LIG  
ATOM   5297 C4   LIG     1      34.127   3.804  10.392  1.00  0.00      LIG  
ATOM   5298 C5   LIG     1      31.727   4.419  10.833  1.00  0.00      LIG  
ATOM   5299 C6   LIG     1      32.262   1.221  12.898  1.00  0.00      LIG  
ATOM   5300 C7   LIG     1      32.806   4.274   9.797  1.00  0.00      LIG  
ATOM   5301 C8   LIG     1      29.931   2.015  13.160  1.00  0.00      LIG  
ATOM   5302 C9   LIG     1      35.210   3.688   9.265  1.00  0.00      LIG  
ATOM   5303 C10  LIG     1      34.232   1.244  10.674  1.00  0.00      LIG  
ATOM   5304 C11  LIG     1      28.838   3.645  11.864  1.00  0.00      LIG  
ATOM   5305 C12  LIG     1      31.080   1.373  13.847  1.00  0.00      LIG  
ATOM   5306 C13  LIG     1      30.897   2.146  10.349  1.00  0.00      LIG  
ATOM   5307 C14  LIG     1      35.092   2.777  12.409  1.00  0.00      LIG  
ATOM   5308 C15  LIG     1      28.680   1.569  13.011  1.00  0.00      LIG  
ATOM   5309 C16  LIG     1      30.465   4.384  13.535  1.00  0.00      LIG  
ATOM   5310 C17  LIG     1      27.862   2.545  12.247  1.00  0.00      LIG  
ATOM   5311 C18  LIG     1      35.465   1.217   9.807  1.00  0.00      LIG  
ATOM   5312 C19  LIG     1      35.350   2.274   8.767  1.00  0.00      LIG  
ATOM   5313 C20  LIG     1      36.581   4.177   9.725  1.00  0.00      LIG  
ATOM   5314 C21  LIG     1      34.920   4.552   8.036  1.00  0.00      LIG  
ATOM   5315 C22  LIG     1      28.109   0.286  13.556  1.00  0.00      LIG  
ATOM   5316 C23  LIG     1      28.648  -0.981  12.876  1.00  0.00      LIG  
ATOM   5317 C24  LIG     1      26.589   0.289  13.601  1.00  0.00      LIG  
ATOM   5318 C25  LIG     1      28.080  -1.341  11.502  1.00  0.00      LIG  
ATOM   5319 C26  LIG     1      28.691  -2.684  11.024  1.00  0.00      LIG  
ATOM   5320 C27  LIG     1      29.907  -2.632  10.064  1.00  0.00      LIG  
ATOM   5321 C28  LIG     1      30.364  -4.038   9.711  1.00  0.00      LIG  
ATOM   5322 C29  LIG     1      31.108  -1.934  10.672  1.00  0.00      LIG  
ATOM   5323 C30  LIG     1      26.800  -4.105  11.233  1.00  0.00      LIG  
ATOM   5324 C31  LIG     1      25.845  -4.963  10.467  1.00  0.00      LIG  
ATOM   5325 H    LIG     1      32.832   3.261  13.002  1.00  0.00      LIG  
ATOM   5326 H1   LIG     1      34.438   4.645  11.018  1.00  0.00      LIG  
ATOM   5327 H2   LIG     1      32.084   5.125  11.586  1.00  0.00      LIG  
ATOM   5328 H3   LIG     1      30.847   4.863  10.360  1.00  0.00      LIG  
ATOM   5329 H4   LIG     1      32.026   0.458  12.156  1.00  0.00      LIG  
ATOM   5330 H5   LIG     1      32.496   3.627   8.974  1.00  0.00      LIG  
ATOM   5331 H6   LIG     1      32.921   5.277   9.380  1.00  0.00      LIG  
ATOM   5332 H7   LIG     1      33.380   0.967  10.055  1.00  0.00      LIG  
ATOM   5333 H8   LIG     1      34.348   0.448  11.411  1.00  0.00      LIG  
ATOM   5334 H9   LIG     1      28.866   3.771  10.781  1.00  0.00      LIG  
ATOM   5335 H10  LIG     1      28.467   4.598  12.254  1.00  0.00      LIG  
ATOM   5336 H11  LIG     1      31.373   1.982  14.708  1.00  0.00      LIG  
ATOM   5337 H12  LIG     1      30.814   0.398  14.264  1.00  0.00      LIG  
ATOM   5338 H13  LIG     1      31.695   1.856   9.670  1.00  0.00      LIG  
ATOM   5339 H14  LIG     1      30.138   2.614   9.720  1.00  0.00      LIG  
ATOM   5340 H15  LIG     1      30.474   1.221  10.739  1.00  0.00      LIG  
ATOM   5341 H16  LIG     1      35.164   1.944  13.105  1.00  0.00      LIG  
ATOM   5342 H17  LIG     1      34.926   3.688  12.990  1.00  0.00      LIG  
ATOM   5343 H18  LIG     1      36.078   2.853  11.963  1.00  0.00      LIG  
ATOM   5344 H19  LIG     1      31.395   4.222  14.085  1.00  0.00      LIG  
ATOM   5345 H20  LIG     1      29.656   4.413  14.273  1.00  0.00      LIG  
ATOM   5346 H21  LIG     1      30.510   5.376  13.079  1.00  0.00      LIG  
ATOM   5347 H22  LIG     1      27.428   2.090  11.353  1.00  0.00      LIG  
ATOM   5348 H23  LIG     1      27.056   2.952  12.864  1.00  0.00      LIG  
ATOM   5349 H24  LIG     1      35.527   0.251   9.299  1.00  0.00      LIG  
ATOM   5350 H25  LIG     1      36.383   1.362  10.381  1.00  0.00      LIG  
ATOM   5351 H26  LIG     1      37.257   4.289   8.871  1.00  0.00      LIG  
ATOM   5352 H27  LIG     1      37.077   3.491  10.412  1.00  0.00      LIG  
ATOM   5353 H28  LIG     1      36.495   5.153  10.210  1.00  0.00      LIG  
ATOM   5354 H29  LIG     1      34.771   5.597   8.323  1.00  0.00      LIG  
ATOM   5355 H30  LIG     1      34.047   4.208   7.473  1.00  0.00      LIG  
ATOM   5356 H31  LIG     1      35.763   4.537   7.337  1.00  0.00      LIG  
ATOM   5357 H32  LIG     1      28.435   0.227  14.598  1.00  0.00      LIG  
ATOM   5358 H33  LIG     1      34.103   0.675  13.153  1.00  0.00      LIG  
ATOM   5359 H34  LIG     1      28.448  -1.823  13.544  1.00  0.00      LIG  
ATOM   5360 H35  LIG     1      29.733  -0.905  12.802  1.00  0.00      LIG  
ATOM   5361 H36  LIG     1      26.148   0.368  12.603  1.00  0.00      LIG  
ATOM   5362 H37  LIG     1      26.227  -0.636  14.056  1.00  0.00      LIG  
ATOM   5363 H38  LIG     1      26.218   1.125  14.202  1.00  0.00      LIG  
ATOM   5364 H39  LIG     1      26.996  -1.447  11.595  1.00  0.00      LIG  
ATOM   5365 H40  LIG     1      29.033  -3.223  11.912  1.00  0.00      LIG  
ATOM   5366 H41  LIG     1      28.179   0.541  11.070  1.00  0.00      LIG  
ATOM   5367 H42  LIG     1      31.205  -4.003   9.012  1.00  0.00      LIG  
ATOM   5368 H43  LIG     1      29.576  -4.615   9.223  1.00  0.00      LIG  
ATOM   5369 H44  LIG     1      30.684  -4.579  10.604  1.00  0.00      LIG  
ATOM   5370 H45  LIG     1      30.901  -0.877  10.843  1.00  0.00      LIG  
ATOM   5371 H46  LIG     1      31.392  -2.397  11.620  1.00  0.00      LIG  
ATOM   5372 H47  LIG     1      31.963  -1.980   9.991  1.00  0.00      LIG  
ATOM   5373 H48  LIG     1      29.158  -1.139   9.090  1.00  0.00      LIG  
ATOM   5374 H49  LIG     1      26.207  -5.991  10.420  1.00  0.00      LIG  
ATOM   5375 H50  LIG     1      25.720  -4.575   9.453  1.00  0.00      LIG  
ATOM   5376 H51  LIG     1      24.874  -4.928  10.967  1.00  0.00      LIG  
TER
REMARK  Energy: 68.6706
REMARK  SimpleFitness: 68.6706
REMARK  FullFitness: -1168.2705
REMARK  InterFull: -15.9055
REMARK  IntraFull: 102.333
REMARK  solvFull: -1513.11
REMARK  surfFull: 258.412
REMARK  extraFull: 0.0
REMARK  deltaGcompsolvpol: -1513.11
REMARK  deltaGcompsolvnonpol: 258.412
REMARK  deltaGprotsolvpol: -1512.07
REMARK  deltaGprotsolvnonpol: 254.074
REMARK  deltaGligsolvpol: -12.6014
REMARK  deltaGligsolvnonpol: 16.2986
REMARK  deltaGvdw: -15.9055
REMARK  deltaGelec: 0.0
REMARK  deltaG: -5.9185796
REMARK  Cluster: 3
REMARK  ClusterRank: 0
ATOM   5287 O    LIG     1      31.378   4.120  13.628  1.00  0.00      LIG  
ATOM   5288 O1   LIG     1      27.775   9.601  12.553  1.00  0.00      LIG  
ATOM   5289 O2   LIG     1      32.526  -1.421  10.122  1.00  0.00      LIG  
ATOM   5290 O3   LIG     1      29.250  -3.077   9.936  1.00  0.00      LIG  
ATOM   5291 O4   LIG     1      31.839  -3.598   8.290  1.00  0.00      LIG  
ATOM   5292 O5   LIG     1      28.528  -2.969  12.130  1.00  0.00      LIG  
ATOM   5293 C    LIG     1      27.620   3.737  13.220  1.00  0.00      LIG  
ATOM   5294 C1   LIG     1      28.910   4.340  13.824  1.00  0.00      LIG  
ATOM   5295 C2   LIG     1      28.897   5.896  14.087  1.00  0.00      LIG  
ATOM   5296 C3   LIG     1      27.638   2.181  13.319  1.00  0.00      LIG  
ATOM   5297 C4   LIG     1      27.502   6.505  14.475  1.00  0.00      LIG  
ATOM   5298 C5   LIG     1      26.459   4.273  14.026  1.00  0.00      LIG  
ATOM   5299 C6   LIG     1      30.128   3.768  13.045  1.00  0.00      LIG  
ATOM   5300 C7   LIG     1      26.316   5.760  13.880  1.00  0.00      LIG  
ATOM   5301 C8   LIG     1      28.824   1.685  12.579  1.00  0.00      LIG  
ATOM   5302 C9   LIG     1      27.311   8.050  14.302  1.00  0.00      LIG  
ATOM   5303 C10  LIG     1      29.561   6.658  12.933  1.00  0.00      LIG  
ATOM   5304 C11  LIG     1      26.471   1.479  12.617  1.00  0.00      LIG  
ATOM   5305 C12  LIG     1      30.139   2.244  12.998  1.00  0.00      LIG  
ATOM   5306 C13  LIG     1      27.439   4.155  11.747  1.00  0.00      LIG  
ATOM   5307 C14  LIG     1      29.773   6.104  15.327  1.00  0.00      LIG  
ATOM   5308 C15  LIG     1      28.506   0.875  11.562  1.00  0.00      LIG  
ATOM   5309 C16  LIG     1      27.655   1.632  14.749  1.00  0.00      LIG  
ATOM   5310 C17  LIG     1      27.044   0.670  11.472  1.00  0.00      LIG  
ATOM   5311 C18  LIG     1      29.544   8.156  13.091  1.00  0.00      LIG  
ATOM   5312 C19  LIG     1      28.133   8.609  13.170  1.00  0.00      LIG  
ATOM   5313 C20  LIG     1      27.674   8.803  15.578  1.00  0.00      LIG  
ATOM   5314 C21  LIG     1      25.870   8.482  14.021  1.00  0.00      LIG  
ATOM   5315 C22  LIG     1      29.359   0.248  10.497  1.00  0.00      LIG  
ATOM   5316 C23  LIG     1      30.543  -0.533  11.060  1.00  0.00      LIG  
ATOM   5317 C24  LIG     1      29.829   1.311   9.516  1.00  0.00      LIG  
ATOM   5318 C25  LIG     1      31.110  -1.532  10.051  1.00  0.00      LIG  
ATOM   5319 C26  LIG     1      30.637  -2.978  10.336  1.00  0.00      LIG  
ATOM   5320 C27  LIG     1      31.448  -4.063   9.581  1.00  0.00      LIG  
ATOM   5321 C28  LIG     1      30.663  -5.345   9.368  1.00  0.00      LIG  
ATOM   5322 C29  LIG     1      32.696  -4.474  10.349  1.00  0.00      LIG  
ATOM   5323 C30  LIG     1      28.309  -3.078  10.933  1.00  0.00      LIG  
ATOM   5324 C31  LIG     1      26.941  -3.251  10.356  1.00  0.00      LIG  
ATOM   5325 H    LIG     1      28.994   3.925  14.829  1.00  0.00      LIG  
ATOM   5326 H1   LIG     1      27.396   6.315  15.547  1.00  0.00      LIG  
ATOM   5327 H2   LIG     1      26.591   4.051  15.088  1.00  0.00      LIG  
ATOM   5328 H3   LIG     1      25.530   3.798  13.711  1.00  0.00      LIG  
ATOM   5329 H4   LIG     1      30.138   4.150  12.021  1.00  0.00      LIG  
ATOM   5330 H5   LIG     1      26.140   6.055  12.844  1.00  0.00      LIG  
ATOM   5331 H6   LIG     1      25.407   6.013  14.429  1.00  0.00      LIG  
ATOM   5332 H7   LIG     1      29.083   6.406  11.986  1.00  0.00      LIG  
ATOM   5333 H8   LIG     1      30.610   6.371  12.839  1.00  0.00      LIG  
ATOM   5334 H9   LIG     1      25.700   2.163  12.255  1.00  0.00      LIG  
ATOM   5335 H10  LIG     1      25.959   0.801  13.307  1.00  0.00      LIG  
ATOM   5336 H11  LIG     1      30.400   1.843  13.981  1.00  0.00      LIG  
ATOM   5337 H12  LIG     1      30.944   1.928  12.333  1.00  0.00      LIG  
ATOM   5338 H13  LIG     1      27.543   5.227  11.592  1.00  0.00      LIG  
ATOM   5339 H14  LIG     1      26.443   3.896  11.387  1.00  0.00      LIG  
ATOM   5340 H15  LIG     1      28.161   3.684  11.077  1.00  0.00      LIG  
ATOM   5341 H16  LIG     1      30.808   5.813  15.158  1.00  0.00      LIG  
ATOM   5342 H17  LIG     1      29.393   5.519  16.168  1.00  0.00      LIG  
ATOM   5343 H18  LIG     1      29.811   7.141  15.648  1.00  0.00      LIG  
ATOM   5344 H19  LIG     1      28.482   2.023  15.346  1.00  0.00      LIG  
ATOM   5345 H20  LIG     1      27.753   0.542  14.742  1.00  0.00      LIG  
ATOM   5346 H21  LIG     1      26.722   1.861  15.270  1.00  0.00      LIG  
ATOM   5347 H22  LIG     1      26.664   1.038  10.518  1.00  0.00      LIG  
ATOM   5348 H23  LIG     1      26.787  -0.388  11.573  1.00  0.00      LIG  
ATOM   5349 H24  LIG     1      29.997   8.618  12.210  1.00  0.00      LIG  
ATOM   5350 H25  LIG     1      30.091   8.494  13.974  1.00  0.00      LIG  
ATOM   5351 H26  LIG     1      27.388   9.856  15.499  1.00  0.00      LIG  
ATOM   5352 H27  LIG     1      28.743   8.791  15.792  1.00  0.00      LIG  
ATOM   5353 H28  LIG     1      27.144   8.378  16.434  1.00  0.00      LIG  
ATOM   5354 H29  LIG     1      25.190   8.112  14.790  1.00  0.00      LIG  
ATOM   5355 H30  LIG     1      25.513   8.150  13.041  1.00  0.00      LIG  
ATOM   5356 H31  LIG     1      25.776   9.573  14.032  1.00  0.00      LIG  
ATOM   5357 H32  LIG     1      28.724  -0.450   9.948  1.00  0.00      LIG  
ATOM   5358 H33  LIG     1      31.372   3.767  14.534  1.00  0.00      LIG  
ATOM   5359 H34  LIG     1      30.251  -1.069  11.967  1.00  0.00      LIG  
ATOM   5360 H35  LIG     1      31.315   0.177  11.365  1.00  0.00      LIG  
ATOM   5361 H36  LIG     1      30.518   2.012   9.996  1.00  0.00      LIG  
ATOM   5362 H37  LIG     1      30.350   0.857   8.669  1.00  0.00      LIG  
ATOM   5363 H38  LIG     1      28.984   1.883   9.121  1.00  0.00      LIG  
ATOM   5364 H39  LIG     1      30.813  -1.241   9.041  1.00  0.00      LIG  
ATOM   5365 H40  LIG     1      30.756  -3.193  11.403  1.00  0.00      LIG  
ATOM   5366 H41  LIG     1      32.876  -2.052   9.468  1.00  0.00      LIG  
ATOM   5367 H42  LIG     1      31.288  -6.098   8.879  1.00  0.00      LIG  
ATOM   5368 H43  LIG     1      29.803  -5.192   8.715  1.00  0.00      LIG  
ATOM   5369 H44  LIG     1      30.321  -5.749  10.321  1.00  0.00      LIG  
ATOM   5370 H45  LIG     1      33.417  -3.659  10.432  1.00  0.00      LIG  
ATOM   5371 H46  LIG     1      32.436  -4.818  11.353  1.00  0.00      LIG  
ATOM   5372 H47  LIG     1      33.212  -5.285   9.827  1.00  0.00      LIG  
ATOM   5373 H48  LIG     1      32.250  -4.354   7.837  1.00  0.00      LIG  
ATOM   5374 H49  LIG     1      26.837  -4.261   9.949  1.00  0.00      LIG  
ATOM   5375 H50  LIG     1      26.767  -2.500   9.579  1.00  0.00      LIG  
ATOM   5376 H51  LIG     1      26.206  -3.105  11.151  1.00  0.00      LIG  
TER
REMARK  Energy: 68.6706
REMARK  SimpleFitness: 68.6706
REMARK  FullFitness: -1168.2705
REMARK  InterFull: -15.9055
REMARK  IntraFull: 102.333
REMARK  solvFull: -1513.11
REMARK  surfFull: 258.412
REMARK  extraFull: 0.0
REMARK  deltaGcompsolvpol: -1513.11
REMARK  deltaGcompsolvnonpol: 258.412
REMARK  deltaGprotsolvpol: -1512.07
REMARK  deltaGprotsolvnonpol: 254.074
REMARK  deltaGligsolvpol: -12.6014
REMARK  deltaGligsolvnonpol: 16.2986
REMARK  deltaGvdw: -15.9055
REMARK  deltaGelec: 0.0
REMARK  deltaG: -5.9185796
REMARK  Cluster: 3
REMARK  ClusterRank: 1
ATOM   5287 O    LIG     1      31.378   4.120  13.628  1.00  0.00      LIG  
ATOM   5288 O1   LIG     1      27.775   9.601  12.553  1.00  0.00      LIG  
ATOM   5289 O2   LIG     1      32.526  -1.421  10.122  1.00  0.00      LIG  
ATOM   5290 O3   LIG     1      29.250  -3.077   9.936  1.00  0.00      LIG  
ATOM   5291 O4   LIG     1      31.839  -3.598   8.290  1.00  0.00      LIG  
ATOM   5292 O5   LIG     1      28.528  -2.969  12.130  1.00  0.00      LIG  
ATOM   5293 C    LIG     1      27.620   3.737  13.220  1.00  0.00      LIG  
ATOM   5294 C1   LIG     1      28.910   4.340  13.824  1.00  0.00      LIG  
ATOM   5295 C2   LIG     1      28.897   5.896  14.087  1.00  0.00      LIG  
ATOM   5296 C3   LIG     1      27.638   2.181  13.319  1.00  0.00      LIG  
ATOM   5297 C4   LIG     1      27.502   6.505  14.475  1.00  0.00      LIG  
ATOM   5298 C5   LIG     1      26.459   4.273  14.026  1.00  0.00      LIG  
ATOM   5299 C6   LIG     1      30.128   3.768  13.045  1.00  0.00      LIG  
ATOM   5300 C7   LIG     1      26.316   5.760  13.880  1.00  0.00      LIG  
ATOM   5301 C8   LIG     1      28.824   1.685  12.579  1.00  0.00      LIG  
ATOM   5302 C9   LIG     1      27.311   8.050  14.302  1.00  0.00      LIG  
ATOM   5303 C10  LIG     1      29.561   6.658  12.933  1.00  0.00      LIG  
ATOM   5304 C11  LIG     1      26.471   1.479  12.617  1.00  0.00      LIG  
ATOM   5305 C12  LIG     1      30.139   2.244  12.998  1.00  0.00      LIG  
ATOM   5306 C13  LIG     1      27.439   4.155  11.747  1.00  0.00      LIG  
ATOM   5307 C14  LIG     1      29.773   6.104  15.327  1.00  0.00      LIG  
ATOM   5308 C15  LIG     1      28.506   0.875  11.562  1.00  0.00      LIG  
ATOM   5309 C16  LIG     1      27.655   1.632  14.749  1.00  0.00      LIG  
ATOM   5310 C17  LIG     1      27.044   0.670  11.472  1.00  0.00      LIG  
ATOM   5311 C18  LIG     1      29.544   8.156  13.091  1.00  0.00      LIG  
ATOM   5312 C19  LIG     1      28.133   8.609  13.170  1.00  0.00      LIG  
ATOM   5313 C20  LIG     1      27.674   8.803  15.578  1.00  0.00      LIG  
ATOM   5314 C21  LIG     1      25.870   8.482  14.021  1.00  0.00      LIG  
ATOM   5315 C22  LIG     1      29.359   0.248  10.497  1.00  0.00      LIG  
ATOM   5316 C23  LIG     1      30.543  -0.533  11.060  1.00  0.00      LIG  
ATOM   5317 C24  LIG     1      29.829   1.311   9.516  1.00  0.00      LIG  
ATOM   5318 C25  LIG     1      31.110  -1.532  10.051  1.00  0.00      LIG  
ATOM   5319 C26  LIG     1      30.637  -2.978  10.336  1.00  0.00      LIG  
ATOM   5320 C27  LIG     1      31.448  -4.063   9.581  1.00  0.00      LIG  
ATOM   5321 C28  LIG     1      30.663  -5.345   9.368  1.00  0.00      LIG  
ATOM   5322 C29  LIG     1      32.696  -4.474  10.349  1.00  0.00      LIG  
ATOM   5323 C30  LIG     1      28.309  -3.078  10.933  1.00  0.00      LIG  
ATOM   5324 C31  LIG     1      26.941  -3.251  10.356  1.00  0.00      LIG  
ATOM   5325 H    LIG     1      28.994   3.925  14.829  1.00  0.00      LIG  
ATOM   5326 H1   LIG     1      27.396   6.315  15.547  1.00  0.00      LIG  
ATOM   5327 H2   LIG     1      26.591   4.051  15.088  1.00  0.00      LIG  
ATOM   5328 H3   LIG     1      25.530   3.798  13.711  1.00  0.00      LIG  
ATOM   5329 H4   LIG     1      30.138   4.150  12.021  1.00  0.00      LIG  
ATOM   5330 H5   LIG     1      26.140   6.055  12.844  1.00  0.00      LIG  
ATOM   5331 H6   LIG     1      25.407   6.013  14.429  1.00  0.00      LIG  
ATOM   5332 H7   LIG     1      29.083   6.406  11.986  1.00  0.00      LIG  
ATOM   5333 H8   LIG     1      30.610   6.371  12.839  1.00  0.00      LIG  
ATOM   5334 H9   LIG     1      25.700   2.163  12.255  1.00  0.00      LIG  
ATOM   5335 H10  LIG     1      25.959   0.801  13.307  1.00  0.00      LIG  
ATOM   5336 H11  LIG     1      30.400   1.843  13.981  1.00  0.00      LIG  
ATOM   5337 H12  LIG     1      30.944   1.928  12.333  1.00  0.00      LIG  
ATOM   5338 H13  LIG     1      27.543   5.227  11.592  1.00  0.00      LIG  
ATOM   5339 H14  LIG     1      26.443   3.896  11.387  1.00  0.00      LIG  
ATOM   5340 H15  LIG     1      28.161   3.684  11.077  1.00  0.00      LIG  
ATOM   5341 H16  LIG     1      30.808   5.813  15.158  1.00  0.00      LIG  
ATOM   5342 H17  LIG     1      29.393   5.519  16.168  1.00  0.00      LIG  
ATOM   5343 H18  LIG     1      29.811   7.141  15.648  1.00  0.00      LIG  
ATOM   5344 H19  LIG     1      28.482   2.023  15.346  1.00  0.00      LIG  
ATOM   5345 H20  LIG     1      27.753   0.542  14.742  1.00  0.00      LIG  
ATOM   5346 H21  LIG     1      26.722   1.861  15.270  1.00  0.00      LIG  
ATOM   5347 H22  LIG     1      26.664   1.038  10.518  1.00  0.00      LIG  
ATOM   5348 H23  LIG     1      26.787  -0.388  11.573  1.00  0.00      LIG  
ATOM   5349 H24  LIG     1      29.997   8.618  12.210  1.00  0.00      LIG  
ATOM   5350 H25  LIG     1      30.091   8.494  13.974  1.00  0.00      LIG  
ATOM   5351 H26  LIG     1      27.388   9.856  15.499  1.00  0.00      LIG  
ATOM   5352 H27  LIG     1      28.743   8.791  15.792  1.00  0.00      LIG  
ATOM   5353 H28  LIG     1      27.144   8.378  16.434  1.00  0.00      LIG  
ATOM   5354 H29  LIG     1      25.190   8.112  14.790  1.00  0.00      LIG  
ATOM   5355 H30  LIG     1      25.513   8.150  13.041  1.00  0.00      LIG  
ATOM   5356 H31  LIG     1      25.776   9.573  14.032  1.00  0.00      LIG  
ATOM   5357 H32  LIG     1      28.724  -0.450   9.948  1.00  0.00      LIG  
ATOM   5358 H33  LIG     1      31.372   3.767  14.534  1.00  0.00      LIG  
ATOM   5359 H34  LIG     1      30.251  -1.069  11.967  1.00  0.00      LIG  
ATOM   5360 H35  LIG     1      31.315   0.177  11.365  1.00  0.00      LIG  
ATOM   5361 H36  LIG     1      30.518   2.012   9.996  1.00  0.00      LIG  
ATOM   5362 H37  LIG     1      30.350   0.857   8.669  1.00  0.00      LIG  
ATOM   5363 H38  LIG     1      28.984   1.883   9.121  1.00  0.00      LIG  
ATOM   5364 H39  LIG     1      30.813  -1.241   9.041  1.00  0.00      LIG  
ATOM   5365 H40  LIG     1      30.756  -3.193  11.403  1.00  0.00      LIG  
ATOM   5366 H41  LIG     1      32.876  -2.052   9.468  1.00  0.00      LIG  
ATOM   5367 H42  LIG     1      31.288  -6.098   8.879  1.00  0.00      LIG  
ATOM   5368 H43  LIG     1      29.803  -5.192   8.715  1.00  0.00      LIG  
ATOM   5369 H44  LIG     1      30.321  -5.749  10.321  1.00  0.00      LIG  
ATOM   5370 H45  LIG     1      33.417  -3.659  10.432  1.00  0.00      LIG  
ATOM   5371 H46  LIG     1      32.436  -4.818  11.353  1.00  0.00      LIG  
ATOM   5372 H47  LIG     1      33.212  -5.285   9.827  1.00  0.00      LIG  
ATOM   5373 H48  LIG     1      32.250  -4.354   7.837  1.00  0.00      LIG  
ATOM   5374 H49  LIG     1      26.837  -4.261   9.949  1.00  0.00      LIG  
ATOM   5375 H50  LIG     1      26.767  -2.500   9.579  1.00  0.00      LIG  
ATOM   5376 H51  LIG     1      26.206  -3.105  11.151  1.00  0.00      LIG  
TER
REMARK  Energy: 68.6706
REMARK  SimpleFitness: 68.6706
REMARK  FullFitness: -1168.2705
REMARK  InterFull: -15.9055
REMARK  IntraFull: 102.333
REMARK  solvFull: -1513.11
REMARK  surfFull: 258.412
REMARK  extraFull: 0.0
REMARK  deltaGcompsolvpol: -1513.11
REMARK  deltaGcompsolvnonpol: 258.412
REMARK  deltaGprotsolvpol: -1512.07
REMARK  deltaGprotsolvnonpol: 254.074
REMARK  deltaGligsolvpol: -12.6014
REMARK  deltaGligsolvnonpol: 16.2986
REMARK  deltaGvdw: -15.9055
REMARK  deltaGelec: 0.0
REMARK  deltaG: -5.9185796
REMARK  Cluster: 3
REMARK  ClusterRank: 2
ATOM   5287 O    LIG     1      31.378   4.120  13.628  1.00  0.00      LIG  
ATOM   5288 O1   LIG     1      27.775   9.601  12.553  1.00  0.00      LIG  
ATOM   5289 O2   LIG     1      32.526  -1.421  10.122  1.00  0.00      LIG  
ATOM   5290 O3   LIG     1      29.250  -3.077   9.936  1.00  0.00      LIG  
ATOM   5291 O4   LIG     1      31.839  -3.598   8.290  1.00  0.00      LIG  
ATOM   5292 O5   LIG     1      28.528  -2.969  12.130  1.00  0.00      LIG  
ATOM   5293 C    LIG     1      27.620   3.737  13.220  1.00  0.00      LIG  
ATOM   5294 C1   LIG     1      28.910   4.340  13.824  1.00  0.00      LIG  
ATOM   5295 C2   LIG     1      28.897   5.896  14.087  1.00  0.00      LIG  
ATOM   5296 C3   LIG     1      27.638   2.181  13.319  1.00  0.00      LIG  
ATOM   5297 C4   LIG     1      27.502   6.505  14.475  1.00  0.00      LIG  
ATOM   5298 C5   LIG     1      26.459   4.273  14.026  1.00  0.00      LIG  
ATOM   5299 C6   LIG     1      30.128   3.768  13.045  1.00  0.00      LIG  
ATOM   5300 C7   LIG     1      26.316   5.760  13.880  1.00  0.00      LIG  
ATOM   5301 C8   LIG     1      28.824   1.685  12.579  1.00  0.00      LIG  
ATOM   5302 C9   LIG     1      27.311   8.050  14.302  1.00  0.00      LIG  
ATOM   5303 C10  LIG     1      29.561   6.658  12.933  1.00  0.00      LIG  
ATOM   5304 C11  LIG     1      26.471   1.479  12.617  1.00  0.00      LIG  
ATOM   5305 C12  LIG     1      30.139   2.244  12.998  1.00  0.00      LIG  
ATOM   5306 C13  LIG     1      27.439   4.155  11.747  1.00  0.00      LIG  
ATOM   5307 C14  LIG     1      29.773   6.104  15.327  1.00  0.00      LIG  
ATOM   5308 C15  LIG     1      28.506   0.875  11.562  1.00  0.00      LIG  
ATOM   5309 C16  LIG     1      27.655   1.632  14.749  1.00  0.00      LIG  
ATOM   5310 C17  LIG     1      27.044   0.670  11.472  1.00  0.00      LIG  
ATOM   5311 C18  LIG     1      29.544   8.156  13.091  1.00  0.00      LIG  
ATOM   5312 C19  LIG     1      28.133   8.609  13.170  1.00  0.00      LIG  
ATOM   5313 C20  LIG     1      27.674   8.803  15.578  1.00  0.00      LIG  
ATOM   5314 C21  LIG     1      25.870   8.482  14.021  1.00  0.00      LIG  
ATOM   5315 C22  LIG     1      29.359   0.248  10.497  1.00  0.00      LIG  
ATOM   5316 C23  LIG     1      30.543  -0.533  11.060  1.00  0.00      LIG  
ATOM   5317 C24  LIG     1      29.829   1.311   9.516  1.00  0.00      LIG  
ATOM   5318 C25  LIG     1      31.110  -1.532  10.051  1.00  0.00      LIG  
ATOM   5319 C26  LIG     1      30.637  -2.978  10.336  1.00  0.00      LIG  
ATOM   5320 C27  LIG     1      31.448  -4.063   9.581  1.00  0.00      LIG  
ATOM   5321 C28  LIG     1      30.663  -5.345   9.368  1.00  0.00      LIG  
ATOM   5322 C29  LIG     1      32.696  -4.474  10.349  1.00  0.00      LIG  
ATOM   5323 C30  LIG     1      28.309  -3.078  10.933  1.00  0.00      LIG  
ATOM   5324 C31  LIG     1      26.941  -3.251  10.356  1.00  0.00      LIG  
ATOM   5325 H    LIG     1      28.994   3.925  14.829  1.00  0.00      LIG  
ATOM   5326 H1   LIG     1      27.396   6.315  15.547  1.00  0.00      LIG  
ATOM   5327 H2   LIG     1      26.591   4.051  15.088  1.00  0.00      LIG  
ATOM   5328 H3   LIG     1      25.530   3.798  13.711  1.00  0.00      LIG  
ATOM   5329 H4   LIG     1      30.138   4.150  12.021  1.00  0.00      LIG  
ATOM   5330 H5   LIG     1      26.140   6.055  12.844  1.00  0.00      LIG  
ATOM   5331 H6   LIG     1      25.407   6.013  14.429  1.00  0.00      LIG  
ATOM   5332 H7   LIG     1      29.083   6.406  11.986  1.00  0.00      LIG  
ATOM   5333 H8   LIG     1      30.610   6.371  12.839  1.00  0.00      LIG  
ATOM   5334 H9   LIG     1      25.700   2.163  12.255  1.00  0.00      LIG  
ATOM   5335 H10  LIG     1      25.959   0.801  13.307  1.00  0.00      LIG  
ATOM   5336 H11  LIG     1      30.400   1.843  13.981  1.00  0.00      LIG  
ATOM   5337 H12  LIG     1      30.944   1.928  12.333  1.00  0.00      LIG  
ATOM   5338 H13  LIG     1      27.543   5.227  11.592  1.00  0.00      LIG  
ATOM   5339 H14  LIG     1      26.443   3.896  11.387  1.00  0.00      LIG  
ATOM   5340 H15  LIG     1      28.161   3.684  11.077  1.00  0.00      LIG  
ATOM   5341 H16  LIG     1      30.808   5.813  15.158  1.00  0.00      LIG  
ATOM   5342 H17  LIG     1      29.393   5.519  16.168  1.00  0.00      LIG  
ATOM   5343 H18  LIG     1      29.811   7.141  15.648  1.00  0.00      LIG  
ATOM   5344 H19  LIG     1      28.482   2.023  15.346  1.00  0.00      LIG  
ATOM   5345 H20  LIG     1      27.753   0.542  14.742  1.00  0.00      LIG  
ATOM   5346 H21  LIG     1      26.722   1.861  15.270  1.00  0.00      LIG  
ATOM   5347 H22  LIG     1      26.664   1.038  10.518  1.00  0.00      LIG  
ATOM   5348 H23  LIG     1      26.787  -0.388  11.573  1.00  0.00      LIG  
ATOM   5349 H24  LIG     1      29.997   8.618  12.210  1.00  0.00      LIG  
ATOM   5350 H25  LIG     1      30.091   8.494  13.974  1.00  0.00      LIG  
ATOM   5351 H26  LIG     1      27.388   9.856  15.499  1.00  0.00      LIG  
ATOM   5352 H27  LIG     1      28.743   8.791  15.792  1.00  0.00      LIG  
ATOM   5353 H28  LIG     1      27.144   8.378  16.434  1.00  0.00      LIG  
ATOM   5354 H29  LIG     1      25.190   8.112  14.790  1.00  0.00      LIG  
ATOM   5355 H30  LIG     1      25.513   8.150  13.041  1.00  0.00      LIG  
ATOM   5356 H31  LIG     1      25.776   9.573  14.032  1.00  0.00      LIG  
ATOM   5357 H32  LIG     1      28.724  -0.450   9.948  1.00  0.00      LIG  
ATOM   5358 H33  LIG     1      31.372   3.767  14.534  1.00  0.00      LIG  
ATOM   5359 H34  LIG     1      30.251  -1.069  11.967  1.00  0.00      LIG  
ATOM   5360 H35  LIG     1      31.315   0.177  11.365  1.00  0.00      LIG  
ATOM   5361 H36  LIG     1      30.518   2.012   9.996  1.00  0.00      LIG  
ATOM   5362 H37  LIG     1      30.350   0.857   8.669  1.00  0.00      LIG  
ATOM   5363 H38  LIG     1      28.984   1.883   9.121  1.00  0.00      LIG  
ATOM   5364 H39  LIG     1      30.813  -1.241   9.041  1.00  0.00      LIG  
ATOM   5365 H40  LIG     1      30.756  -3.193  11.403  1.00  0.00      LIG  
ATOM   5366 H41  LIG     1      32.876  -2.052   9.468  1.00  0.00      LIG  
ATOM   5367 H42  LIG     1      31.288  -6.098   8.879  1.00  0.00      LIG  
ATOM   5368 H43  LIG     1      29.803  -5.192   8.715  1.00  0.00      LIG  
ATOM   5369 H44  LIG     1      30.321  -5.749  10.321  1.00  0.00      LIG  
ATOM   5370 H45  LIG     1      33.417  -3.659  10.432  1.00  0.00      LIG  
ATOM   5371 H46  LIG     1      32.436  -4.818  11.353  1.00  0.00      LIG  
ATOM   5372 H47  LIG     1      33.212  -5.285   9.827  1.00  0.00      LIG  
ATOM   5373 H48  LIG     1      32.250  -4.354   7.837  1.00  0.00      LIG  
ATOM   5374 H49  LIG     1      26.837  -4.261   9.949  1.00  0.00      LIG  
ATOM   5375 H50  LIG     1      26.767  -2.500   9.579  1.00  0.00      LIG  
ATOM   5376 H51  LIG     1      26.206  -3.105  11.151  1.00  0.00      LIG  
TER
REMARK  Energy: 68.7348
REMARK  SimpleFitness: 68.7348
REMARK  FullFitness: -1168.0352
REMARK  InterFull: -16.2611
REMARK  IntraFull: 102.752
REMARK  solvFull: -1512.87
REMARK  surfFull: 258.344
REMARK  extraFull: 0.0
REMARK  deltaGcompsolvpol: -1512.87
REMARK  deltaGcompsolvnonpol: 258.344
REMARK  deltaGprotsolvpol: -1512.07
REMARK  deltaGprotsolvnonpol: 254.074
REMARK  deltaGligsolvpol: -12.5921
REMARK  deltaGligsolvnonpol: 16.2991
REMARK  deltaGvdw: -16.2611
REMARK  deltaGelec: 0.0
REMARK  deltaG: -5.9445806
REMARK  Cluster: 3
REMARK  ClusterRank: 3
ATOM   5287 O    LIG     1      31.370   4.111  13.456  1.00  0.00      LIG  
ATOM   5288 O1   LIG     1      27.707   9.567  12.475  1.00  0.00      LIG  
ATOM   5289 O2   LIG     1      32.414  -1.386   9.836  1.00  0.00      LIG  
ATOM   5290 O3   LIG     1      29.180  -3.119   9.908  1.00  0.00      LIG  
ATOM   5291 O4   LIG     1      31.649  -3.644   8.125  1.00  0.00      LIG  
ATOM   5292 O5   LIG     1      28.562  -2.941  12.128  1.00  0.00      LIG  
ATOM   5293 C    LIG     1      27.604   3.699  13.199  1.00  0.00      LIG  
ATOM   5294 C1   LIG     1      28.911   4.315  13.746  1.00  0.00      LIG  
ATOM   5295 C2   LIG     1      28.895   5.874  13.996  1.00  0.00      LIG  
ATOM   5296 C3   LIG     1      27.637   2.144  13.309  1.00  0.00      LIG  
ATOM   5297 C4   LIG     1      27.510   6.477  14.427  1.00  0.00      LIG  
ATOM   5298 C5   LIG     1      26.470   4.233  14.044  1.00  0.00      LIG  
ATOM   5299 C6   LIG     1      30.101   3.746  12.923  1.00  0.00      LIG  
ATOM   5300 C7   LIG     1      26.309   5.717  13.887  1.00  0.00      LIG  
ATOM   5301 C8   LIG     1      28.794   1.650  12.522  1.00  0.00      LIG  
ATOM   5302 C9   LIG     1      27.300   8.019  14.241  1.00  0.00      LIG  
ATOM   5303 C10  LIG     1      29.508   6.630  12.810  1.00  0.00      LIG  
ATOM   5304 C11  LIG     1      26.445   1.434  12.662  1.00  0.00      LIG  
ATOM   5305 C12  LIG     1      30.121   2.222  12.881  1.00  0.00      LIG  
ATOM   5306 C13  LIG     1      27.367   4.103  11.729  1.00  0.00      LIG  
ATOM   5307 C14  LIG     1      29.816   6.100  15.199  1.00  0.00      LIG  
ATOM   5308 C15  LIG     1      28.436   0.836  11.521  1.00  0.00      LIG  
ATOM   5309 C16  LIG     1      27.719   1.607  14.741  1.00  0.00      LIG  
ATOM   5310 C17  LIG     1      26.971   0.625  11.496  1.00  0.00      LIG  
ATOM   5311 C18  LIG     1      29.494   8.128  12.962  1.00  0.00      LIG  
ATOM   5312 C19  LIG     1      28.085   8.578  13.084  1.00  0.00      LIG  
ATOM   5313 C20  LIG     1      27.689   8.788  15.499  1.00  0.00      LIG  
ATOM   5314 C21  LIG     1      25.848   8.436  13.992  1.00  0.00      LIG  
ATOM   5315 C22  LIG     1      29.241   0.215  10.414  1.00  0.00      LIG  
ATOM   5316 C23  LIG     1      30.484  -0.522  10.902  1.00  0.00      LIG  
ATOM   5317 C24  LIG     1      29.618   1.275   9.392  1.00  0.00      LIG  
ATOM   5318 C25  LIG     1      30.999  -1.532   9.877  1.00  0.00      LIG  
ATOM   5319 C26  LIG     1      30.582  -2.980  10.230  1.00  0.00      LIG  
ATOM   5320 C27  LIG     1      31.372  -4.070   9.458  1.00  0.00      LIG  
ATOM   5321 C28  LIG     1      30.617  -5.383   9.354  1.00  0.00      LIG  
ATOM   5322 C29  LIG     1      32.687  -4.417  10.141  1.00  0.00      LIG  
ATOM   5323 C30  LIG     1      28.290  -3.111  10.950  1.00  0.00      LIG  
ATOM   5324 C31  LIG     1      26.899  -3.324  10.441  1.00  0.00      LIG  
ATOM   5325 H    LIG     1      29.038   3.910  14.751  1.00  0.00      LIG  
ATOM   5326 H1   LIG     1      27.446   6.301  15.505  1.00  0.00      LIG  
ATOM   5327 H2   LIG     1      26.646   4.023  15.103  1.00  0.00      LIG  
ATOM   5328 H3   LIG     1      25.532   3.749  13.771  1.00  0.00      LIG  
ATOM   5329 H4   LIG     1      30.070   4.122  11.897  1.00  0.00      LIG  
ATOM   5330 H5   LIG     1      26.091   5.998  12.854  1.00  0.00      LIG  
ATOM   5331 H6   LIG     1      25.419   5.968  14.467  1.00  0.00      LIG  
ATOM   5332 H7   LIG     1      28.989   6.372  11.887  1.00  0.00      LIG  
ATOM   5333 H8   LIG     1      30.551   6.345  12.672  1.00  0.00      LIG  
ATOM   5334 H9   LIG     1      25.656   2.113  12.331  1.00  0.00      LIG  
ATOM   5335 H10  LIG     1      25.966   0.757  13.376  1.00  0.00      LIG  
ATOM   5336 H11  LIG     1      30.428   1.826  13.854  1.00  0.00      LIG  
ATOM   5337 H12  LIG     1      30.899   1.910  12.183  1.00  0.00      LIG  
ATOM   5338 H13  LIG     1      27.453   5.174  11.562  1.00  0.00      LIG  
ATOM   5339 H14  LIG     1      26.363   3.830  11.409  1.00  0.00      LIG  
ATOM   5340 H15  LIG     1      28.069   3.633  11.037  1.00  0.00      LIG  
ATOM   5341 H16  LIG     1      30.850   5.833  14.985  1.00  0.00      LIG  
ATOM   5342 H17  LIG     1      29.483   5.504  16.054  1.00  0.00      LIG  
ATOM   5343 H18  LIG     1      29.842   7.137  15.523  1.00  0.00      LIG  
ATOM   5344 H19  LIG     1      28.567   2.010  15.299  1.00  0.00      LIG  
ATOM   5345 H20  LIG     1      27.828   0.517  14.739  1.00  0.00      LIG  
ATOM   5346 H21  LIG     1      26.807   1.831  15.299  1.00  0.00      LIG  
ATOM   5347 H22  LIG     1      26.547   0.991  10.559  1.00  0.00      LIG  
ATOM   5348 H23  LIG     1      26.722  -0.433  11.611  1.00  0.00      LIG  
ATOM   5349 H24  LIG     1      29.916   8.586  12.063  1.00  0.00      LIG  
ATOM   5350 H25  LIG     1      30.068   8.472  13.825  1.00  0.00      LIG  
ATOM   5351 H26  LIG     1      27.405   9.841  15.412  1.00  0.00      LIG  
ATOM   5352 H27  LIG     1      28.761   8.775  15.695  1.00  0.00      LIG  
ATOM   5353 H28  LIG     1      27.174   8.377  16.371  1.00  0.00      LIG  
ATOM   5354 H29  LIG     1      25.191   8.070  14.781  1.00  0.00      LIG  
ATOM   5355 H30  LIG     1      25.469   8.088  13.025  1.00  0.00      LIG  
ATOM   5356 H31  LIG     1      25.744   9.526  13.992  1.00  0.00      LIG  
ATOM   5357 H32  LIG     1      28.594  -0.509   9.915  1.00  0.00      LIG  
ATOM   5358 H33  LIG     1      31.396   3.773  14.367  1.00  0.00      LIG  
ATOM   5359 H34  LIG     1      30.278  -1.042  11.842  1.00  0.00      LIG  
ATOM   5360 H35  LIG     1      31.259   0.216  11.127  1.00  0.00      LIG  
ATOM   5361 H36  LIG     1      30.305   2.010   9.822  1.00  0.00      LIG  
ATOM   5362 H37  LIG     1      30.110   0.825   8.527  1.00  0.00      LIG  
ATOM   5363 H38  LIG     1      28.732   1.809   9.034  1.00  0.00      LIG  
ATOM   5364 H39  LIG     1      30.619  -1.272   8.885  1.00  0.00      LIG  
ATOM   5365 H40  LIG     1      30.764  -3.161  11.295  1.00  0.00      LIG  
ATOM   5366 H41  LIG     1      32.728  -2.026   9.173  1.00  0.00      LIG  
ATOM   5367 H42  LIG     1      31.222  -6.131   8.832  1.00  0.00      LIG  
ATOM   5368 H43  LIG     1      29.696  -5.283   8.778  1.00  0.00      LIG  
ATOM   5369 H44  LIG     1      30.379  -5.769  10.345  1.00  0.00      LIG  
ATOM   5370 H45  LIG     1      33.394  -3.587  10.125  1.00  0.00      LIG  
ATOM   5371 H46  LIG     1      32.517  -4.718  11.178  1.00  0.00      LIG  
ATOM   5372 H47  LIG     1      33.178  -5.243   9.619  1.00  0.00      LIG  
ATOM   5373 H48  LIG     1      32.028  -4.412   7.664  1.00  0.00      LIG  
ATOM   5374 H49  LIG     1      26.827  -4.308   9.969  1.00  0.00      LIG  
ATOM   5375 H50  LIG     1      26.639  -2.532   9.733  1.00  0.00      LIG  
ATOM   5376 H51  LIG     1      26.208  -3.286  11.287  1.00  0.00      LIG  
TER
REMARK  Energy: 68.7348
REMARK  SimpleFitness: 68.7348
REMARK  FullFitness: -1168.0352
REMARK  InterFull: -16.2611
REMARK  IntraFull: 102.752
REMARK  solvFull: -1512.87
REMARK  surfFull: 258.344
REMARK  extraFull: 0.0
REMARK  deltaGcompsolvpol: -1512.87
REMARK  deltaGcompsolvnonpol: 258.344
REMARK  deltaGprotsolvpol: -1512.07
REMARK  deltaGprotsolvnonpol: 254.074
REMARK  deltaGligsolvpol: -12.5921
REMARK  deltaGligsolvnonpol: 16.2991
REMARK  deltaGvdw: -16.2611
REMARK  deltaGelec: 0.0
REMARK  deltaG: -5.9445806
REMARK  Cluster: 3
REMARK  ClusterRank: 4
ATOM   5287 O    LIG     1      31.370   4.111  13.456  1.00  0.00      LIG  
ATOM   5288 O1   LIG     1      27.707   9.567  12.475  1.00  0.00      LIG  
ATOM   5289 O2   LIG     1      32.414  -1.386   9.836  1.00  0.00      LIG  
ATOM   5290 O3   LIG     1      29.180  -3.119   9.908  1.00  0.00      LIG  
ATOM   5291 O4   LIG     1      31.649  -3.644   8.125  1.00  0.00      LIG  
ATOM   5292 O5   LIG     1      28.562  -2.941  12.128  1.00  0.00      LIG  
ATOM   5293 C    LIG     1      27.604   3.699  13.199  1.00  0.00      LIG  
ATOM   5294 C1   LIG     1      28.911   4.315  13.746  1.00  0.00      LIG  
ATOM   5295 C2   LIG     1      28.895   5.874  13.996  1.00  0.00      LIG  
ATOM   5296 C3   LIG     1      27.637   2.144  13.309  1.00  0.00      LIG  
ATOM   5297 C4   LIG     1      27.510   6.477  14.427  1.00  0.00      LIG  
ATOM   5298 C5   LIG     1      26.470   4.233  14.044  1.00  0.00      LIG  
ATOM   5299 C6   LIG     1      30.101   3.746  12.923  1.00  0.00      LIG  
ATOM   5300 C7   LIG     1      26.309   5.717  13.887  1.00  0.00      LIG  
ATOM   5301 C8   LIG     1      28.794   1.650  12.522  1.00  0.00      LIG  
ATOM   5302 C9   LIG     1      27.300   8.019  14.241  1.00  0.00      LIG  
ATOM   5303 C10  LIG     1      29.508   6.630  12.810  1.00  0.00      LIG  
ATOM   5304 C11  LIG     1      26.445   1.434  12.662  1.00  0.00      LIG  
ATOM   5305 C12  LIG     1      30.121   2.222  12.881  1.00  0.00      LIG  
ATOM   5306 C13  LIG     1      27.367   4.103  11.729  1.00  0.00      LIG  
ATOM   5307 C14  LIG     1      29.816   6.100  15.199  1.00  0.00      LIG  
ATOM   5308 C15  LIG     1      28.436   0.836  11.521  1.00  0.00      LIG  
ATOM   5309 C16  LIG     1      27.719   1.607  14.741  1.00  0.00      LIG  
ATOM   5310 C17  LIG     1      26.971   0.625  11.496  1.00  0.00      LIG  
ATOM   5311 C18  LIG     1      29.494   8.128  12.962  1.00  0.00      LIG  
ATOM   5312 C19  LIG     1      28.085   8.578  13.084  1.00  0.00      LIG  
ATOM   5313 C20  LIG     1      27.689   8.788  15.499  1.00  0.00      LIG  
ATOM   5314 C21  LIG     1      25.848   8.436  13.992  1.00  0.00      LIG  
ATOM   5315 C22  LIG     1      29.241   0.215  10.414  1.00  0.00      LIG  
ATOM   5316 C23  LIG     1      30.484  -0.522  10.902  1.00  0.00      LIG  
ATOM   5317 C24  LIG     1      29.618   1.275   9.392  1.00  0.00      LIG  
ATOM   5318 C25  LIG     1      30.999  -1.532   9.877  1.00  0.00      LIG  
ATOM   5319 C26  LIG     1      30.582  -2.980  10.230  1.00  0.00      LIG  
ATOM   5320 C27  LIG     1      31.372  -4.070   9.458  1.00  0.00      LIG  
ATOM   5321 C28  LIG     1      30.617  -5.383   9.354  1.00  0.00      LIG  
ATOM   5322 C29  LIG     1      32.687  -4.417  10.141  1.00  0.00      LIG  
ATOM   5323 C30  LIG     1      28.290  -3.111  10.950  1.00  0.00      LIG  
ATOM   5324 C31  LIG     1      26.899  -3.324  10.441  1.00  0.00      LIG  
ATOM   5325 H    LIG     1      29.038   3.910  14.751  1.00  0.00      LIG  
ATOM   5326 H1   LIG     1      27.446   6.301  15.505  1.00  0.00      LIG  
ATOM   5327 H2   LIG     1      26.646   4.023  15.103  1.00  0.00      LIG  
ATOM   5328 H3   LIG     1      25.532   3.749  13.771  1.00  0.00      LIG  
ATOM   5329 H4   LIG     1      30.070   4.122  11.897  1.00  0.00      LIG  
ATOM   5330 H5   LIG     1      26.091   5.998  12.854  1.00  0.00      LIG  
ATOM   5331 H6   LIG     1      25.419   5.968  14.467  1.00  0.00      LIG  
ATOM   5332 H7   LIG     1      28.989   6.372  11.887  1.00  0.00      LIG  
ATOM   5333 H8   LIG     1      30.551   6.345  12.672  1.00  0.00      LIG  
ATOM   5334 H9   LIG     1      25.656   2.113  12.331  1.00  0.00      LIG  
ATOM   5335 H10  LIG     1      25.966   0.757  13.376  1.00  0.00      LIG  
ATOM   5336 H11  LIG     1      30.428   1.826  13.854  1.00  0.00      LIG  
ATOM   5337 H12  LIG     1      30.899   1.910  12.183  1.00  0.00      LIG  
ATOM   5338 H13  LIG     1      27.453   5.174  11.562  1.00  0.00      LIG  
ATOM   5339 H14  LIG     1      26.363   3.830  11.409  1.00  0.00      LIG  
ATOM   5340 H15  LIG     1      28.069   3.633  11.037  1.00  0.00      LIG  
ATOM   5341 H16  LIG     1      30.850   5.833  14.985  1.00  0.00      LIG  
ATOM   5342 H17  LIG     1      29.483   5.504  16.054  1.00  0.00      LIG  
ATOM   5343 H18  LIG     1      29.842   7.137  15.523  1.00  0.00      LIG  
ATOM   5344 H19  LIG     1      28.567   2.010  15.299  1.00  0.00      LIG  
ATOM   5345 H20  LIG     1      27.828   0.517  14.739  1.00  0.00      LIG  
ATOM   5346 H21  LIG     1      26.807   1.831  15.299  1.00  0.00      LIG  
ATOM   5347 H22  LIG     1      26.547   0.991  10.559  1.00  0.00      LIG  
ATOM   5348 H23  LIG     1      26.722  -0.433  11.611  1.00  0.00      LIG  
ATOM   5349 H24  LIG     1      29.916   8.586  12.063  1.00  0.00      LIG  
ATOM   5350 H25  LIG     1      30.068   8.472  13.825  1.00  0.00      LIG  
ATOM   5351 H26  LIG     1      27.405   9.841  15.412  1.00  0.00      LIG  
ATOM   5352 H27  LIG     1      28.761   8.775  15.695  1.00  0.00      LIG  
ATOM   5353 H28  LIG     1      27.174   8.377  16.371  1.00  0.00      LIG  
ATOM   5354 H29  LIG     1      25.191   8.070  14.781  1.00  0.00      LIG  
ATOM   5355 H30  LIG     1      25.469   8.088  13.025  1.00  0.00      LIG  
ATOM   5356 H31  LIG     1      25.744   9.526  13.992  1.00  0.00      LIG  
ATOM   5357 H32  LIG     1      28.594  -0.509   9.915  1.00  0.00      LIG  
ATOM   5358 H33  LIG     1      31.396   3.773  14.367  1.00  0.00      LIG  
ATOM   5359 H34  LIG     1      30.278  -1.042  11.842  1.00  0.00      LIG  
ATOM   5360 H35  LIG     1      31.259   0.216  11.127  1.00  0.00      LIG  
ATOM   5361 H36  LIG     1      30.305   2.010   9.822  1.00  0.00      LIG  
ATOM   5362 H37  LIG     1      30.110   0.825   8.527  1.00  0.00      LIG  
ATOM   5363 H38  LIG     1      28.732   1.809   9.034  1.00  0.00      LIG  
ATOM   5364 H39  LIG     1      30.619  -1.272   8.885  1.00  0.00      LIG  
ATOM   5365 H40  LIG     1      30.764  -3.161  11.295  1.00  0.00      LIG  
ATOM   5366 H41  LIG     1      32.728  -2.026   9.173  1.00  0.00      LIG  
ATOM   5367 H42  LIG     1      31.222  -6.131   8.832  1.00  0.00      LIG  
ATOM   5368 H43  LIG     1      29.696  -5.283   8.778  1.00  0.00      LIG  
ATOM   5369 H44  LIG     1      30.379  -5.769  10.345  1.00  0.00      LIG  
ATOM   5370 H45  LIG     1      33.394  -3.587  10.125  1.00  0.00      LIG  
ATOM   5371 H46  LIG     1      32.517  -4.718  11.178  1.00  0.00      LIG  
ATOM   5372 H47  LIG     1      33.178  -5.243   9.619  1.00  0.00      LIG  
ATOM   5373 H48  LIG     1      32.028  -4.412   7.664  1.00  0.00      LIG  
ATOM   5374 H49  LIG     1      26.827  -4.308   9.969  1.00  0.00      LIG  
ATOM   5375 H50  LIG     1      26.639  -2.532   9.733  1.00  0.00      LIG  
ATOM   5376 H51  LIG     1      26.208  -3.286  11.287  1.00  0.00      LIG  
TER
REMARK  Energy: 68.7348
REMARK  SimpleFitness: 68.7348
REMARK  FullFitness: -1168.0352
REMARK  InterFull: -16.2611
REMARK  IntraFull: 102.752
REMARK  solvFull: -1512.87
REMARK  surfFull: 258.344
REMARK  extraFull: 0.0
REMARK  deltaGcompsolvpol: -1512.87
REMARK  deltaGcompsolvnonpol: 258.344
REMARK  deltaGprotsolvpol: -1512.07
REMARK  deltaGprotsolvnonpol: 254.074
REMARK  deltaGligsolvpol: -12.5921
REMARK  deltaGligsolvnonpol: 16.2991
REMARK  deltaGvdw: -16.2611
REMARK  deltaGelec: 0.0
REMARK  deltaG: -5.9445806
REMARK  Cluster: 3
REMARK  ClusterRank: 5
ATOM   5287 O    LIG     1      31.370   4.111  13.456  1.00  0.00      LIG  
ATOM   5288 O1   LIG     1      27.707   9.567  12.475  1.00  0.00      LIG  
ATOM   5289 O2   LIG     1      32.414  -1.386   9.836  1.00  0.00      LIG  
ATOM   5290 O3   LIG     1      29.180  -3.119   9.908  1.00  0.00      LIG  
ATOM   5291 O4   LIG     1      31.649  -3.644   8.125  1.00  0.00      LIG  
ATOM   5292 O5   LIG     1      28.562  -2.941  12.128  1.00  0.00      LIG  
ATOM   5293 C    LIG     1      27.604   3.699  13.199  1.00  0.00      LIG  
ATOM   5294 C1   LIG     1      28.911   4.315  13.746  1.00  0.00      LIG  
ATOM   5295 C2   LIG     1      28.895   5.874  13.996  1.00  0.00      LIG  
ATOM   5296 C3   LIG     1      27.637   2.144  13.309  1.00  0.00      LIG  
ATOM   5297 C4   LIG     1      27.510   6.477  14.427  1.00  0.00      LIG  
ATOM   5298 C5   LIG     1      26.470   4.233  14.044  1.00  0.00      LIG  
ATOM   5299 C6   LIG     1      30.101   3.746  12.923  1.00  0.00      LIG  
ATOM   5300 C7   LIG     1      26.309   5.717  13.887  1.00  0.00      LIG  
ATOM   5301 C8   LIG     1      28.794   1.650  12.522  1.00  0.00      LIG  
ATOM   5302 C9   LIG     1      27.300   8.019  14.241  1.00  0.00      LIG  
ATOM   5303 C10  LIG     1      29.508   6.630  12.810  1.00  0.00      LIG  
ATOM   5304 C11  LIG     1      26.445   1.434  12.662  1.00  0.00      LIG  
ATOM   5305 C12  LIG     1      30.121   2.222  12.881  1.00  0.00      LIG  
ATOM   5306 C13  LIG     1      27.367   4.103  11.729  1.00  0.00      LIG  
ATOM   5307 C14  LIG     1      29.816   6.100  15.199  1.00  0.00      LIG  
ATOM   5308 C15  LIG     1      28.436   0.836  11.521  1.00  0.00      LIG  
ATOM   5309 C16  LIG     1      27.719   1.607  14.741  1.00  0.00      LIG  
ATOM   5310 C17  LIG     1      26.971   0.625  11.496  1.00  0.00      LIG  
ATOM   5311 C18  LIG     1      29.494   8.128  12.962  1.00  0.00      LIG  
ATOM   5312 C19  LIG     1      28.085   8.578  13.084  1.00  0.00      LIG  
ATOM   5313 C20  LIG     1      27.689   8.788  15.499  1.00  0.00      LIG  
ATOM   5314 C21  LIG     1      25.848   8.436  13.992  1.00  0.00      LIG  
ATOM   5315 C22  LIG     1      29.241   0.215  10.414  1.00  0.00      LIG  
ATOM   5316 C23  LIG     1      30.484  -0.522  10.902  1.00  0.00      LIG  
ATOM   5317 C24  LIG     1      29.618   1.275   9.392  1.00  0.00      LIG  
ATOM   5318 C25  LIG     1      30.999  -1.532   9.877  1.00  0.00      LIG  
ATOM   5319 C26  LIG     1      30.582  -2.980  10.230  1.00  0.00      LIG  
ATOM   5320 C27  LIG     1      31.372  -4.070   9.458  1.00  0.00      LIG  
ATOM   5321 C28  LIG     1      30.617  -5.383   9.354  1.00  0.00      LIG  
ATOM   5322 C29  LIG     1      32.687  -4.417  10.141  1.00  0.00      LIG  
ATOM   5323 C30  LIG     1      28.290  -3.111  10.950  1.00  0.00      LIG  
ATOM   5324 C31  LIG     1      26.899  -3.324  10.441  1.00  0.00      LIG  
ATOM   5325 H    LIG     1      29.038   3.910  14.751  1.00  0.00      LIG  
ATOM   5326 H1   LIG     1      27.446   6.301  15.505  1.00  0.00      LIG  
ATOM   5327 H2   LIG     1      26.646   4.023  15.103  1.00  0.00      LIG  
ATOM   5328 H3   LIG     1      25.532   3.749  13.771  1.00  0.00      LIG  
ATOM   5329 H4   LIG     1      30.070   4.122  11.897  1.00  0.00      LIG  
ATOM   5330 H5   LIG     1      26.091   5.998  12.854  1.00  0.00      LIG  
ATOM   5331 H6   LIG     1      25.419   5.968  14.467  1.00  0.00      LIG  
ATOM   5332 H7   LIG     1      28.989   6.372  11.887  1.00  0.00      LIG  
ATOM   5333 H8   LIG     1      30.551   6.345  12.672  1.00  0.00      LIG  
ATOM   5334 H9   LIG     1      25.656   2.113  12.331  1.00  0.00      LIG  
ATOM   5335 H10  LIG     1      25.966   0.757  13.376  1.00  0.00      LIG  
ATOM   5336 H11  LIG     1      30.428   1.826  13.854  1.00  0.00      LIG  
ATOM   5337 H12  LIG     1      30.899   1.910  12.183  1.00  0.00      LIG  
ATOM   5338 H13  LIG     1      27.453   5.174  11.562  1.00  0.00      LIG  
ATOM   5339 H14  LIG     1      26.363   3.830  11.409  1.00  0.00      LIG  
ATOM   5340 H15  LIG     1      28.069   3.633  11.037  1.00  0.00      LIG  
ATOM   5341 H16  LIG     1      30.850   5.833  14.985  1.00  0.00      LIG  
ATOM   5342 H17  LIG     1      29.483   5.504  16.054  1.00  0.00      LIG  
ATOM   5343 H18  LIG     1      29.842   7.137  15.523  1.00  0.00      LIG  
ATOM   5344 H19  LIG     1      28.567   2.010  15.299  1.00  0.00      LIG  
ATOM   5345 H20  LIG     1      27.828   0.517  14.739  1.00  0.00      LIG  
ATOM   5346 H21  LIG     1      26.807   1.831  15.299  1.00  0.00      LIG  
ATOM   5347 H22  LIG     1      26.547   0.991  10.559  1.00  0.00      LIG  
ATOM   5348 H23  LIG     1      26.722  -0.433  11.611  1.00  0.00      LIG  
ATOM   5349 H24  LIG     1      29.916   8.586  12.063  1.00  0.00      LIG  
ATOM   5350 H25  LIG     1      30.068   8.472  13.825  1.00  0.00      LIG  
ATOM   5351 H26  LIG     1      27.405   9.841  15.412  1.00  0.00      LIG  
ATOM   5352 H27  LIG     1      28.761   8.775  15.695  1.00  0.00      LIG  
ATOM   5353 H28  LIG     1      27.174   8.377  16.371  1.00  0.00      LIG  
ATOM   5354 H29  LIG     1      25.191   8.070  14.781  1.00  0.00      LIG  
ATOM   5355 H30  LIG     1      25.469   8.088  13.025  1.00  0.00      LIG  
ATOM   5356 H31  LIG     1      25.744   9.526  13.992  1.00  0.00      LIG  
ATOM   5357 H32  LIG     1      28.594  -0.509   9.915  1.00  0.00      LIG  
ATOM   5358 H33  LIG     1      31.396   3.773  14.367  1.00  0.00      LIG  
ATOM   5359 H34  LIG     1      30.278  -1.042  11.842  1.00  0.00      LIG  
ATOM   5360 H35  LIG     1      31.259   0.216  11.127  1.00  0.00      LIG  
ATOM   5361 H36  LIG     1      30.305   2.010   9.822  1.00  0.00      LIG  
ATOM   5362 H37  LIG     1      30.110   0.825   8.527  1.00  0.00      LIG  
ATOM   5363 H38  LIG     1      28.732   1.809   9.034  1.00  0.00      LIG  
ATOM   5364 H39  LIG     1      30.619  -1.272   8.885  1.00  0.00      LIG  
ATOM   5365 H40  LIG     1      30.764  -3.161  11.295  1.00  0.00      LIG  
ATOM   5366 H41  LIG     1      32.728  -2.026   9.173  1.00  0.00      LIG  
ATOM   5367 H42  LIG     1      31.222  -6.131   8.832  1.00  0.00      LIG  
ATOM   5368 H43  LIG     1      29.696  -5.283   8.778  1.00  0.00      LIG  
ATOM   5369 H44  LIG     1      30.379  -5.769  10.345  1.00  0.00      LIG  
ATOM   5370 H45  LIG     1      33.394  -3.587  10.125  1.00  0.00      LIG  
ATOM   5371 H46  LIG     1      32.517  -4.718  11.178  1.00  0.00      LIG  
ATOM   5372 H47  LIG     1      33.178  -5.243   9.619  1.00  0.00      LIG  
ATOM   5373 H48  LIG     1      32.028  -4.412   7.664  1.00  0.00      LIG  
ATOM   5374 H49  LIG     1      26.827  -4.308   9.969  1.00  0.00      LIG  
ATOM   5375 H50  LIG     1      26.639  -2.532   9.733  1.00  0.00      LIG  
ATOM   5376 H51  LIG     1      26.208  -3.286  11.287  1.00  0.00      LIG  
TER
REMARK  Energy: 69.0515
REMARK  SimpleFitness: 69.0515
REMARK  FullFitness: -1167.7396
REMARK  InterFull: -16.3036
REMARK  IntraFull: 103.163
REMARK  solvFull: -1512.83
REMARK  surfFull: 258.231
REMARK  extraFull: 0.0
REMARK  deltaGcompsolvpol: -1512.83
REMARK  deltaGcompsolvnonpol: 258.231
REMARK  deltaGprotsolvpol: -1512.07
REMARK  deltaGprotsolvnonpol: 254.074
REMARK  deltaGligsolvpol: -12.6248
REMARK  deltaGligsolvnonpol: 16.2965
REMARK  deltaGvdw: -16.3036
REMARK  deltaGelec: 0.0
REMARK  deltaG: -5.9545937
REMARK  Cluster: 3
REMARK  ClusterRank: 6
ATOM   5287 O    LIG     1      31.313   3.984  13.632  1.00  0.00      LIG  
ATOM   5288 O1   LIG     1      27.756   9.497  12.537  1.00  0.00      LIG  
ATOM   5289 O2   LIG     1      32.450  -1.428   9.940  1.00  0.00      LIG  
ATOM   5290 O3   LIG     1      29.203  -3.149   9.941  1.00  0.00      LIG  
ATOM   5291 O4   LIG     1      31.684  -3.633   8.157  1.00  0.00      LIG  
ATOM   5292 O5   LIG     1      28.589  -2.949  12.161  1.00  0.00      LIG  
ATOM   5293 C    LIG     1      27.553   3.616  13.247  1.00  0.00      LIG  
ATOM   5294 C1   LIG     1      28.849   4.218  13.836  1.00  0.00      LIG  
ATOM   5295 C2   LIG     1      28.844   5.778  14.082  1.00  0.00      LIG  
ATOM   5296 C3   LIG     1      27.565   2.059  13.346  1.00  0.00      LIG  
ATOM   5297 C4   LIG     1      27.455   6.398  14.472  1.00  0.00      LIG  
ATOM   5298 C5   LIG     1      26.407   4.159  14.069  1.00  0.00      LIG  
ATOM   5299 C6   LIG     1      30.060   3.633  13.056  1.00  0.00      LIG  
ATOM   5300 C7   LIG     1      26.259   5.645  13.908  1.00  0.00      LIG  
ATOM   5301 C8   LIG     1      28.744   1.557  12.597  1.00  0.00      LIG  
ATOM   5302 C9   LIG     1      27.265   7.942  14.275  1.00  0.00      LIG  
ATOM   5303 C10  LIG     1      29.501   6.527  12.916  1.00  0.00      LIG  
ATOM   5304 C11  LIG     1      26.391   1.364  12.650  1.00  0.00      LIG  
ATOM   5305 C12  LIG     1      30.062   2.109  13.019  1.00  0.00      LIG  
ATOM   5306 C13  LIG     1      27.361   4.031  11.775  1.00  0.00      LIG  
ATOM   5307 C14  LIG     1      29.734   5.999  15.311  1.00  0.00      LIG  
ATOM   5308 C15  LIG     1      28.415   0.771  11.563  1.00  0.00      LIG  
ATOM   5309 C16  LIG     1      27.580   1.516  14.778  1.00  0.00      LIG  
ATOM   5310 C17  LIG     1      26.949   0.591  11.473  1.00  0.00      LIG  
ATOM   5311 C18  LIG     1      29.503   8.025  13.071  1.00  0.00      LIG  
ATOM   5312 C19  LIG     1      28.098   8.494  13.148  1.00  0.00      LIG  
ATOM   5313 C20  LIG     1      27.611   8.709  15.547  1.00  0.00      LIG  
ATOM   5314 C21  LIG     1      25.827   8.371  13.968  1.00  0.00      LIG  
ATOM   5315 C22  LIG     1      29.243   0.161  10.466  1.00  0.00      LIG  
ATOM   5316 C23  LIG     1      30.504  -0.545  10.953  1.00  0.00      LIG  
ATOM   5317 C24  LIG     1      29.595   1.227   9.442  1.00  0.00      LIG  
ATOM   5318 C25  LIG     1      31.034  -1.560   9.938  1.00  0.00      LIG  
ATOM   5319 C26  LIG     1      30.605  -3.011  10.265  1.00  0.00      LIG  
ATOM   5320 C27  LIG     1      31.393  -4.090   9.476  1.00  0.00      LIG  
ATOM   5321 C28  LIG     1      30.630  -5.393   9.330  1.00  0.00      LIG  
ATOM   5322 C29  LIG     1      32.699  -4.468  10.157  1.00  0.00      LIG  
ATOM   5323 C30  LIG     1      28.316  -3.135  10.985  1.00  0.00      LIG  
ATOM   5324 C31  LIG     1      26.927  -3.358  10.480  1.00  0.00      LIG  
ATOM   5325 H    LIG     1      28.938   3.813  14.845  1.00  0.00      LIG  
ATOM   5326 H1   LIG     1      27.362   6.229  15.548  1.00  0.00      LIG  
ATOM   5327 H2   LIG     1      26.561   3.951  15.131  1.00  0.00      LIG  
ATOM   5328 H3   LIG     1      25.474   3.677  13.780  1.00  0.00      LIG  
ATOM   5329 H4   LIG     1      30.068   4.008  12.029  1.00  0.00      LIG  
ATOM   5330 H5   LIG     1      26.063   5.925  12.872  1.00  0.00      LIG  
ATOM   5331 H6   LIG     1      25.360   5.905  14.470  1.00  0.00      LIG  
ATOM   5332 H7   LIG     1      29.007   6.277  11.977  1.00  0.00      LIG  
ATOM   5333 H8   LIG     1      30.545   6.228  12.808  1.00  0.00      LIG  
ATOM   5334 H9   LIG     1      25.605   2.049  12.325  1.00  0.00      LIG  
ATOM   5335 H10  LIG     1      25.904   0.660  13.331  1.00  0.00      LIG  
ATOM   5336 H11  LIG     1      30.315   1.712  14.007  1.00  0.00      LIG  
ATOM   5337 H12  LIG     1      30.869   1.783  12.362  1.00  0.00      LIG  
ATOM   5338 H13  LIG     1      27.456   5.103  11.618  1.00  0.00      LIG  
ATOM   5339 H14  LIG     1      26.367   3.763  11.422  1.00  0.00      LIG  
ATOM   5340 H15  LIG     1      28.084   3.565  11.102  1.00  0.00      LIG  
ATOM   5341 H16  LIG     1      30.774   5.739  15.119  1.00  0.00      LIG  
ATOM   5342 H17  LIG     1      29.384   5.397  16.153  1.00  0.00      LIG  
ATOM   5343 H18  LIG     1      29.747   7.034  15.642  1.00  0.00      LIG  
ATOM   5344 H19  LIG     1      28.395   1.923  15.380  1.00  0.00      LIG  
ATOM   5345 H20  LIG     1      27.692   0.427  14.777  1.00  0.00      LIG  
ATOM   5346 H21  LIG     1      26.638   1.734  15.290  1.00  0.00      LIG  
ATOM   5347 H22  LIG     1      26.570   1.005  10.536  1.00  0.00      LIG  
ATOM   5348 H23  LIG     1      26.674  -0.465  11.532  1.00  0.00      LIG  
ATOM   5349 H24  LIG     1      29.962   8.480  12.189  1.00  0.00      LIG  
ATOM   5350 H25  LIG     1      30.053   8.361  13.953  1.00  0.00      LIG  
ATOM   5351 H26  LIG     1      27.342   9.765  15.447  1.00  0.00      LIG  
ATOM   5352 H27  LIG     1      28.675   8.682  15.784  1.00  0.00      LIG  
ATOM   5353 H28  LIG     1      27.056   8.304  16.397  1.00  0.00      LIG  
ATOM   5354 H29  LIG     1      25.134   8.013  14.730  1.00  0.00      LIG  
ATOM   5355 H30  LIG     1      25.485   8.025  12.987  1.00  0.00      LIG  
ATOM   5356 H31  LIG     1      25.732   9.461  13.963  1.00  0.00      LIG  
ATOM   5357 H32  LIG     1      28.615  -0.580   9.967  1.00  0.00      LIG  
ATOM   5358 H33  LIG     1      31.308   3.637  14.540  1.00  0.00      LIG  
ATOM   5359 H34  LIG     1      30.322  -1.055  11.903  1.00  0.00      LIG  
ATOM   5360 H35  LIG     1      31.265   0.213  11.157  1.00  0.00      LIG  
ATOM   5361 H36  LIG     1      30.229   2.001   9.885  1.00  0.00      LIG  
ATOM   5362 H37  LIG     1      30.136   0.793   8.598  1.00  0.00      LIG  
ATOM   5363 H38  LIG     1      28.694   1.708   9.050  1.00  0.00      LIG  
ATOM   5364 H39  LIG     1      30.691  -1.289   8.936  1.00  0.00      LIG  
ATOM   5365 H40  LIG     1      30.787  -3.212  11.326  1.00  0.00      LIG  
ATOM   5366 H41  LIG     1      32.777  -2.058   9.273  1.00  0.00      LIG  
ATOM   5367 H42  LIG     1      31.236  -6.137   8.806  1.00  0.00      LIG  
ATOM   5368 H43  LIG     1      29.724  -5.270   8.737  1.00  0.00      LIG  
ATOM   5369 H44  LIG     1      30.366  -5.798  10.307  1.00  0.00      LIG  
ATOM   5370 H45  LIG     1      33.411  -3.642  10.189  1.00  0.00      LIG  
ATOM   5371 H46  LIG     1      32.512  -4.813  11.177  1.00  0.00      LIG  
ATOM   5372 H47  LIG     1      33.195  -5.273   9.606  1.00  0.00      LIG  
ATOM   5373 H48  LIG     1      32.077  -4.384   7.680  1.00  0.00      LIG  
ATOM   5374 H49  LIG     1      26.855  -4.344  10.015  1.00  0.00      LIG  
ATOM   5375 H50  LIG     1      26.667  -2.575   9.763  1.00  0.00      LIG  
ATOM   5376 H51  LIG     1      26.233  -3.311  11.322  1.00  0.00      LIG  
TER
REMARK  Energy: 69.0515
REMARK  SimpleFitness: 69.0515
REMARK  FullFitness: -1167.7396
REMARK  InterFull: -16.3036
REMARK  IntraFull: 103.163
REMARK  solvFull: -1512.83
REMARK  surfFull: 258.231
REMARK  extraFull: 0.0
REMARK  deltaGcompsolvpol: -1512.83
REMARK  deltaGcompsolvnonpol: 258.231
REMARK  deltaGprotsolvpol: -1512.07
REMARK  deltaGprotsolvnonpol: 254.074
REMARK  deltaGligsolvpol: -12.6248
REMARK  deltaGligsolvnonpol: 16.2965
REMARK  deltaGvdw: -16.3036
REMARK  deltaGelec: 0.0
REMARK  deltaG: -5.9545937
REMARK  Cluster: 3
REMARK  ClusterRank: 7
ATOM   5287 O    LIG     1      31.313   3.984  13.632  1.00  0.00      LIG  
ATOM   5288 O1   LIG     1      27.756   9.497  12.537  1.00  0.00      LIG  
ATOM   5289 O2   LIG     1      32.450  -1.428   9.940  1.00  0.00      LIG  
ATOM   5290 O3   LIG     1      29.203  -3.149   9.941  1.00  0.00      LIG  
ATOM   5291 O4   LIG     1      31.684  -3.633   8.157  1.00  0.00      LIG  
ATOM   5292 O5   LIG     1      28.589  -2.949  12.161  1.00  0.00      LIG  
ATOM   5293 C    LIG     1      27.553   3.616  13.247  1.00  0.00      LIG  
ATOM   5294 C1   LIG     1      28.849   4.218  13.836  1.00  0.00      LIG  
ATOM   5295 C2   LIG     1      28.844   5.778  14.082  1.00  0.00      LIG  
ATOM   5296 C3   LIG     1      27.565   2.059  13.346  1.00  0.00      LIG  
ATOM   5297 C4   LIG     1      27.455   6.398  14.472  1.00  0.00      LIG  
ATOM   5298 C5   LIG     1      26.407   4.159  14.069  1.00  0.00      LIG  
ATOM   5299 C6   LIG     1      30.060   3.633  13.056  1.00  0.00      LIG  
ATOM   5300 C7   LIG     1      26.259   5.645  13.908  1.00  0.00      LIG  
ATOM   5301 C8   LIG     1      28.744   1.557  12.597  1.00  0.00      LIG  
ATOM   5302 C9   LIG     1      27.265   7.942  14.275  1.00  0.00      LIG  
ATOM   5303 C10  LIG     1      29.501   6.527  12.916  1.00  0.00      LIG  
ATOM   5304 C11  LIG     1      26.391   1.364  12.650  1.00  0.00      LIG  
ATOM   5305 C12  LIG     1      30.062   2.109  13.019  1.00  0.00      LIG  
ATOM   5306 C13  LIG     1      27.361   4.031  11.775  1.00  0.00      LIG  
ATOM   5307 C14  LIG     1      29.734   5.999  15.311  1.00  0.00      LIG  
ATOM   5308 C15  LIG     1      28.415   0.771  11.563  1.00  0.00      LIG  
ATOM   5309 C16  LIG     1      27.580   1.516  14.778  1.00  0.00      LIG  
ATOM   5310 C17  LIG     1      26.949   0.591  11.473  1.00  0.00      LIG  
ATOM   5311 C18  LIG     1      29.503   8.025  13.071  1.00  0.00      LIG  
ATOM   5312 C19  LIG     1      28.098   8.494  13.148  1.00  0.00      LIG  
ATOM   5313 C20  LIG     1      27.611   8.709  15.547  1.00  0.00      LIG  
ATOM   5314 C21  LIG     1      25.827   8.371  13.968  1.00  0.00      LIG  
ATOM   5315 C22  LIG     1      29.243   0.161  10.466  1.00  0.00      LIG  
ATOM   5316 C23  LIG     1      30.504  -0.545  10.953  1.00  0.00      LIG  
ATOM   5317 C24  LIG     1      29.595   1.227   9.442  1.00  0.00      LIG  
ATOM   5318 C25  LIG     1      31.034  -1.560   9.938  1.00  0.00      LIG  
ATOM   5319 C26  LIG     1      30.605  -3.011  10.265  1.00  0.00      LIG  
ATOM   5320 C27  LIG     1      31.393  -4.090   9.476  1.00  0.00      LIG  
ATOM   5321 C28  LIG     1      30.630  -5.393   9.330  1.00  0.00      LIG  
ATOM   5322 C29  LIG     1      32.699  -4.468  10.157  1.00  0.00      LIG  
ATOM   5323 C30  LIG     1      28.316  -3.135  10.985  1.00  0.00      LIG  
ATOM   5324 C31  LIG     1      26.927  -3.358  10.480  1.00  0.00      LIG  
ATOM   5325 H    LIG     1      28.938   3.813  14.845  1.00  0.00      LIG  
ATOM   5326 H1   LIG     1      27.362   6.229  15.548  1.00  0.00      LIG  
ATOM   5327 H2   LIG     1      26.561   3.951  15.131  1.00  0.00      LIG  
ATOM   5328 H3   LIG     1      25.474   3.677  13.780  1.00  0.00      LIG  
ATOM   5329 H4   LIG     1      30.068   4.008  12.029  1.00  0.00      LIG  
ATOM   5330 H5   LIG     1      26.063   5.925  12.872  1.00  0.00      LIG  
ATOM   5331 H6   LIG     1      25.360   5.905  14.470  1.00  0.00      LIG  
ATOM   5332 H7   LIG     1      29.007   6.277  11.977  1.00  0.00      LIG  
ATOM   5333 H8   LIG     1      30.545   6.228  12.808  1.00  0.00      LIG  
ATOM   5334 H9   LIG     1      25.605   2.049  12.325  1.00  0.00      LIG  
ATOM   5335 H10  LIG     1      25.904   0.660  13.331  1.00  0.00      LIG  
ATOM   5336 H11  LIG     1      30.315   1.712  14.007  1.00  0.00      LIG  
ATOM   5337 H12  LIG     1      30.869   1.783  12.362  1.00  0.00      LIG  
ATOM   5338 H13  LIG     1      27.456   5.103  11.618  1.00  0.00      LIG  
ATOM   5339 H14  LIG     1      26.367   3.763  11.422  1.00  0.00      LIG  
ATOM   5340 H15  LIG     1      28.084   3.565  11.102  1.00  0.00      LIG  
ATOM   5341 H16  LIG     1      30.774   5.739  15.119  1.00  0.00      LIG  
ATOM   5342 H17  LIG     1      29.384   5.397  16.153  1.00  0.00      LIG  
ATOM   5343 H18  LIG     1      29.747   7.034  15.642  1.00  0.00      LIG  
ATOM   5344 H19  LIG     1      28.395   1.923  15.380  1.00  0.00      LIG  
ATOM   5345 H20  LIG     1      27.692   0.427  14.777  1.00  0.00      LIG  
ATOM   5346 H21  LIG     1      26.638   1.734  15.290  1.00  0.00      LIG  
ATOM   5347 H22  LIG     1      26.570   1.005  10.536  1.00  0.00      LIG  
ATOM   5348 H23  LIG     1      26.674  -0.465  11.532  1.00  0.00      LIG  
ATOM   5349 H24  LIG     1      29.962   8.480  12.189  1.00  0.00      LIG  
ATOM   5350 H25  LIG     1      30.053   8.361  13.953  1.00  0.00      LIG  
ATOM   5351 H26  LIG     1      27.342   9.765  15.447  1.00  0.00      LIG  
ATOM   5352 H27  LIG     1      28.675   8.682  15.784  1.00  0.00      LIG  
ATOM   5353 H28  LIG     1      27.056   8.304  16.397  1.00  0.00      LIG  
ATOM   5354 H29  LIG     1      25.134   8.013  14.730  1.00  0.00      LIG  
ATOM   5355 H30  LIG     1      25.485   8.025  12.987  1.00  0.00      LIG  
ATOM   5356 H31  LIG     1      25.732   9.461  13.963  1.00  0.00      LIG  
ATOM   5357 H32  LIG     1      28.615  -0.580   9.967  1.00  0.00      LIG  
ATOM   5358 H33  LIG     1      31.308   3.637  14.540  1.00  0.00      LIG  
ATOM   5359 H34  LIG     1      30.322  -1.055  11.903  1.00  0.00      LIG  
ATOM   5360 H35  LIG     1      31.265   0.213  11.157  1.00  0.00      LIG  
ATOM   5361 H36  LIG     1      30.229   2.001   9.885  1.00  0.00      LIG  
ATOM   5362 H37  LIG     1      30.136   0.793   8.598  1.00  0.00      LIG  
ATOM   5363 H38  LIG     1      28.694   1.708   9.050  1.00  0.00      LIG  
ATOM   5364 H39  LIG     1      30.691  -1.289   8.936  1.00  0.00      LIG  
ATOM   5365 H40  LIG     1      30.787  -3.212  11.326  1.00  0.00      LIG  
ATOM   5366 H41  LIG     1      32.777  -2.058   9.273  1.00  0.00      LIG  
ATOM   5367 H42  LIG     1      31.236  -6.137   8.806  1.00  0.00      LIG  
ATOM   5368 H43  LIG     1      29.724  -5.270   8.737  1.00  0.00      LIG  
ATOM   5369 H44  LIG     1      30.366  -5.798  10.307  1.00  0.00      LIG  
ATOM   5370 H45  LIG     1      33.411  -3.642  10.189  1.00  0.00      LIG  
ATOM   5371 H46  LIG     1      32.512  -4.813  11.177  1.00  0.00      LIG  
ATOM   5372 H47  LIG     1      33.195  -5.273   9.606  1.00  0.00      LIG  
ATOM   5373 H48  LIG     1      32.077  -4.384   7.680  1.00  0.00      LIG  
ATOM   5374 H49  LIG     1      26.855  -4.344  10.015  1.00  0.00      LIG  
ATOM   5375 H50  LIG     1      26.667  -2.575   9.763  1.00  0.00      LIG  
ATOM   5376 H51  LIG     1      26.233  -3.311  11.322  1.00  0.00      LIG  
TER
REMARK  Energy: 58.4252
REMARK  SimpleFitness: 58.4252
REMARK  FullFitness: -1167.8594
REMARK  InterFull: -35.9053
REMARK  IntraFull: 100.039
REMARK  solvFull: -1489.63
REMARK  surfFull: 257.637
REMARK  extraFull: 0.0
REMARK  deltaGcompsolvpol: -1489.63
REMARK  deltaGcompsolvnonpol: 257.637
REMARK  deltaGprotsolvpol: -1512.07
REMARK  deltaGprotsolvnonpol: 254.074
REMARK  deltaGligsolvpol: -12.2962
REMARK  deltaGligsolvnonpol: 16.5234
REMARK  deltaGvdw: -35.9053
REMARK  deltaGelec: 0.0
REMARK  deltaG: -6.4868445
REMARK  Cluster: 4
REMARK  ClusterRank: 0
ATOM   5287 O    LIG     1       2.794 -16.917  -0.910  1.00  0.00      LIG  
ATOM   5288 O1   LIG     1       8.618 -16.433  -4.163  1.00  0.00      LIG  
ATOM   5289 O2   LIG     1       2.853 -15.371   4.559  1.00  0.00      LIG  
ATOM   5290 O3   LIG     1       5.785 -14.102   2.735  1.00  0.00      LIG  
ATOM   5291 O4   LIG     1       2.388 -12.902   3.404  1.00  0.00      LIG  
ATOM   5292 O5   LIG     1       7.035 -13.926   4.662  1.00  0.00      LIG  
ATOM   5293 C    LIG     1       5.589 -19.418  -0.179  1.00  0.00      LIG  
ATOM   5294 C1   LIG     1       4.612 -18.619  -1.086  1.00  0.00      LIG  
ATOM   5295 C2   LIG     1       5.211 -18.065  -2.436  1.00  0.00      LIG  
ATOM   5296 C3   LIG     1       4.816 -20.126   0.982  1.00  0.00      LIG  
ATOM   5297 C4   LIG     1       6.264 -19.005  -3.122  1.00  0.00      LIG  
ATOM   5298 C5   LIG     1       6.244 -20.464  -1.056  1.00  0.00      LIG  
ATOM   5299 C6   LIG     1       3.821 -17.606  -0.209  1.00  0.00      LIG  
ATOM   5300 C7   LIG     1       7.078 -19.847  -2.145  1.00  0.00      LIG  
ATOM   5301 C8   LIG     1       4.066 -19.094   1.738  1.00  0.00      LIG  
ATOM   5302 C9   LIG     1       7.213 -18.359  -4.190  1.00  0.00      LIG  
ATOM   5303 C10  LIG     1       5.721 -16.626  -2.267  1.00  0.00      LIG  
ATOM   5304 C11  LIG     1       5.696 -20.743   2.073  1.00  0.00      LIG  
ATOM   5305 C12  LIG     1       3.104 -18.279   0.953  1.00  0.00      LIG  
ATOM   5306 C13  LIG     1       6.695 -18.521   0.415  1.00  0.00      LIG  
ATOM   5307 C14  LIG     1       4.039 -17.995  -3.422  1.00  0.00      LIG  
ATOM   5308 C15  LIG     1       4.476 -18.934   2.994  1.00  0.00      LIG  
ATOM   5309 C16  LIG     1       3.863 -21.232   0.524  1.00  0.00      LIG  
ATOM   5310 C17  LIG     1       5.571 -19.880   3.316  1.00  0.00      LIG  
ATOM   5311 C18  LIG     1       6.398 -16.058  -3.487  1.00  0.00      LIG  
ATOM   5312 C19  LIG     1       7.544 -16.931  -3.849  1.00  0.00      LIG  
ATOM   5313 C20  LIG     1       6.617 -18.383  -5.596  1.00  0.00      LIG  
ATOM   5314 C21  LIG     1       8.545 -19.091  -4.358  1.00  0.00      LIG  
ATOM   5315 C22  LIG     1       4.086 -17.835   3.944  1.00  0.00      LIG  
ATOM   5316 C23  LIG     1       4.684 -16.519   3.452  1.00  0.00      LIG  
ATOM   5317 C24  LIG     1       4.566 -18.107   5.359  1.00  0.00      LIG  
ATOM   5318 C25  LIG     1       4.238 -15.285   4.232  1.00  0.00      LIG  
ATOM   5319 C26  LIG     1       4.579 -13.959   3.510  1.00  0.00      LIG  
ATOM   5320 C27  LIG     1       3.480 -13.356   2.603  1.00  0.00      LIG  
ATOM   5321 C28  LIG     1       2.954 -14.291   1.532  1.00  0.00      LIG  
ATOM   5322 C29  LIG     1       4.018 -12.153   1.855  1.00  0.00      LIG  
ATOM   5323 C30  LIG     1       6.950 -14.030   3.447  1.00  0.00      LIG  
ATOM   5324 C31  LIG     1       8.123 -14.237   2.539  1.00  0.00      LIG  
ATOM   5325 H    LIG     1       3.866 -19.340  -1.425  1.00  0.00      LIG  
ATOM   5326 H1   LIG     1       5.673 -19.748  -3.664  1.00  0.00      LIG  
ATOM   5327 H2   LIG     1       5.490 -21.093  -1.537  1.00  0.00      LIG  
ATOM   5328 H3   LIG     1       6.881 -21.118  -0.455  1.00  0.00      LIG  
ATOM   5329 H4   LIG     1       4.497 -16.841   0.182  1.00  0.00      LIG  
ATOM   5330 H5   LIG     1       7.910 -19.273  -1.732  1.00  0.00      LIG  
ATOM   5331 H6   LIG     1       7.520 -20.695  -2.674  1.00  0.00      LIG  
ATOM   5332 H7   LIG     1       6.418 -16.558  -1.435  1.00  0.00      LIG  
ATOM   5333 H8   LIG     1       4.895 -15.955  -2.023  1.00  0.00      LIG  
ATOM   5334 H9   LIG     1       6.740 -20.874   1.779  1.00  0.00      LIG  
ATOM   5335 H10  LIG     1       5.332 -21.746   2.318  1.00  0.00      LIG  
ATOM   5336 H11  LIG     1       2.293 -18.913   0.582  1.00  0.00      LIG  
ATOM   5337 H12  LIG     1       2.618 -17.523   1.576  1.00  0.00      LIG  
ATOM   5338 H13  LIG     1       7.231 -17.944  -0.336  1.00  0.00      LIG  
ATOM   5339 H14  LIG     1       7.457 -19.117   0.924  1.00  0.00      LIG  
ATOM   5340 H15  LIG     1       6.304 -17.796   1.131  1.00  0.00      LIG  
ATOM   5341 H16  LIG     1       3.329 -17.209  -3.171  1.00  0.00      LIG  
ATOM   5342 H17  LIG     1       3.499 -18.944  -3.454  1.00  0.00      LIG  
ATOM   5343 H18  LIG     1       4.348 -17.778  -4.438  1.00  0.00      LIG  
ATOM   5344 H19  LIG     1       3.173 -20.900  -0.254  1.00  0.00      LIG  
ATOM   5345 H20  LIG     1       3.256 -21.592   1.360  1.00  0.00      LIG  
ATOM   5346 H21  LIG     1       4.416 -22.094   0.143  1.00  0.00      LIG  
ATOM   5347 H22  LIG     1       6.499 -19.333   3.496  1.00  0.00      LIG  
ATOM   5348 H23  LIG     1       5.347 -20.497   4.189  1.00  0.00      LIG  
ATOM   5349 H24  LIG     1       6.786 -15.062  -3.257  1.00  0.00      LIG  
ATOM   5350 H25  LIG     1       5.717 -15.969  -4.336  1.00  0.00      LIG  
ATOM   5351 H26  LIG     1       7.377 -18.131  -6.342  1.00  0.00      LIG  
ATOM   5352 H27  LIG     1       5.809 -17.664  -5.737  1.00  0.00      LIG  
ATOM   5353 H28  LIG     1       6.238 -19.380  -5.833  1.00  0.00      LIG  
ATOM   5354 H29  LIG     1       8.381 -20.149  -4.582  1.00  0.00      LIG  
ATOM   5355 H30  LIG     1       9.190 -19.008  -3.478  1.00  0.00      LIG  
ATOM   5356 H31  LIG     1       9.118 -18.682  -5.196  1.00  0.00      LIG  
ATOM   5357 H32  LIG     1       2.996 -17.775   3.955  1.00  0.00      LIG  
ATOM   5358 H33  LIG     1       3.190 -16.595  -1.737  1.00  0.00      LIG  
ATOM   5359 H34  LIG     1       4.424 -16.371   2.405  1.00  0.00      LIG  
ATOM   5360 H35  LIG     1       5.776 -16.585   3.475  1.00  0.00      LIG  
ATOM   5361 H36  LIG     1       5.654 -18.006   5.432  1.00  0.00      LIG  
ATOM   5362 H37  LIG     1       4.120 -17.398   6.061  1.00  0.00      LIG  
ATOM   5363 H38  LIG     1       4.291 -19.113   5.683  1.00  0.00      LIG  
ATOM   5364 H39  LIG     1       4.784 -15.289   5.179  1.00  0.00      LIG  
ATOM   5365 H40  LIG     1       4.736 -13.210   4.294  1.00  0.00      LIG  
ATOM   5366 H41  LIG     1       2.443 -14.555   4.214  1.00  0.00      LIG  
ATOM   5367 H42  LIG     1       2.256 -13.765   0.875  1.00  0.00      LIG  
ATOM   5368 H43  LIG     1       2.402 -15.126   1.969  1.00  0.00      LIG  
ATOM   5369 H44  LIG     1       3.772 -14.684   0.922  1.00  0.00      LIG  
ATOM   5370 H45  LIG     1       4.503 -11.463   2.542  1.00  0.00      LIG  
ATOM   5371 H46  LIG     1       4.742 -12.441   1.089  1.00  0.00      LIG  
ATOM   5372 H47  LIG     1       3.213 -11.595   1.369  1.00  0.00      LIG  
ATOM   5373 H48  LIG     1       1.948 -12.196   2.900  1.00  0.00      LIG  
ATOM   5374 H49  LIG     1       9.021 -13.851   3.029  1.00  0.00      LIG  
ATOM   5375 H50  LIG     1       7.978 -13.684   1.607  1.00  0.00      LIG  
ATOM   5376 H51  LIG     1       8.242 -15.303   2.326  1.00  0.00      LIG  
TER
REMARK  Energy: 58.4252
REMARK  SimpleFitness: 58.4252
REMARK  FullFitness: -1167.8594
REMARK  InterFull: -35.9053
REMARK  IntraFull: 100.039
REMARK  solvFull: -1489.63
REMARK  surfFull: 257.637
REMARK  extraFull: 0.0
REMARK  deltaGcompsolvpol: -1489.63
REMARK  deltaGcompsolvnonpol: 257.637
REMARK  deltaGprotsolvpol: -1512.07
REMARK  deltaGprotsolvnonpol: 254.074
REMARK  deltaGligsolvpol: -12.2962
REMARK  deltaGligsolvnonpol: 16.5234
REMARK  deltaGvdw: -35.9053
REMARK  deltaGelec: 0.0
REMARK  deltaG: -6.4868445
REMARK  Cluster: 4
REMARK  ClusterRank: 1
ATOM   5287 O    LIG     1       2.794 -16.917  -0.910  1.00  0.00      LIG  
ATOM   5288 O1   LIG     1       8.618 -16.433  -4.163  1.00  0.00      LIG  
ATOM   5289 O2   LIG     1       2.853 -15.371   4.559  1.00  0.00      LIG  
ATOM   5290 O3   LIG     1       5.785 -14.102   2.735  1.00  0.00      LIG  
ATOM   5291 O4   LIG     1       2.388 -12.902   3.404  1.00  0.00      LIG  
ATOM   5292 O5   LIG     1       7.035 -13.926   4.662  1.00  0.00      LIG  
ATOM   5293 C    LIG     1       5.589 -19.418  -0.179  1.00  0.00      LIG  
ATOM   5294 C1   LIG     1       4.612 -18.619  -1.086  1.00  0.00      LIG  
ATOM   5295 C2   LIG     1       5.211 -18.065  -2.436  1.00  0.00      LIG  
ATOM   5296 C3   LIG     1       4.816 -20.126   0.982  1.00  0.00      LIG  
ATOM   5297 C4   LIG     1       6.264 -19.005  -3.122  1.00  0.00      LIG  
ATOM   5298 C5   LIG     1       6.244 -20.464  -1.056  1.00  0.00      LIG  
ATOM   5299 C6   LIG     1       3.821 -17.606  -0.209  1.00  0.00      LIG  
ATOM   5300 C7   LIG     1       7.078 -19.847  -2.145  1.00  0.00      LIG  
ATOM   5301 C8   LIG     1       4.066 -19.094   1.738  1.00  0.00      LIG  
ATOM   5302 C9   LIG     1       7.213 -18.359  -4.190  1.00  0.00      LIG  
ATOM   5303 C10  LIG     1       5.721 -16.626  -2.267  1.00  0.00      LIG  
ATOM   5304 C11  LIG     1       5.696 -20.743   2.073  1.00  0.00      LIG  
ATOM   5305 C12  LIG     1       3.104 -18.279   0.953  1.00  0.00      LIG  
ATOM   5306 C13  LIG     1       6.695 -18.521   0.415  1.00  0.00      LIG  
ATOM   5307 C14  LIG     1       4.039 -17.995  -3.422  1.00  0.00      LIG  
ATOM   5308 C15  LIG     1       4.476 -18.934   2.994  1.00  0.00      LIG  
ATOM   5309 C16  LIG     1       3.863 -21.232   0.524  1.00  0.00      LIG  
ATOM   5310 C17  LIG     1       5.571 -19.880   3.316  1.00  0.00      LIG  
ATOM   5311 C18  LIG     1       6.398 -16.058  -3.487  1.00  0.00      LIG  
ATOM   5312 C19  LIG     1       7.544 -16.931  -3.849  1.00  0.00      LIG  
ATOM   5313 C20  LIG     1       6.617 -18.383  -5.596  1.00  0.00      LIG  
ATOM   5314 C21  LIG     1       8.545 -19.091  -4.358  1.00  0.00      LIG  
ATOM   5315 C22  LIG     1       4.086 -17.835   3.944  1.00  0.00      LIG  
ATOM   5316 C23  LIG     1       4.684 -16.519   3.452  1.00  0.00      LIG  
ATOM   5317 C24  LIG     1       4.566 -18.107   5.359  1.00  0.00      LIG  
ATOM   5318 C25  LIG     1       4.238 -15.285   4.232  1.00  0.00      LIG  
ATOM   5319 C26  LIG     1       4.579 -13.959   3.510  1.00  0.00      LIG  
ATOM   5320 C27  LIG     1       3.480 -13.356   2.603  1.00  0.00      LIG  
ATOM   5321 C28  LIG     1       2.954 -14.291   1.532  1.00  0.00      LIG  
ATOM   5322 C29  LIG     1       4.018 -12.153   1.855  1.00  0.00      LIG  
ATOM   5323 C30  LIG     1       6.950 -14.030   3.447  1.00  0.00      LIG  
ATOM   5324 C31  LIG     1       8.123 -14.237   2.539  1.00  0.00      LIG  
ATOM   5325 H    LIG     1       3.866 -19.340  -1.425  1.00  0.00      LIG  
ATOM   5326 H1   LIG     1       5.673 -19.748  -3.664  1.00  0.00      LIG  
ATOM   5327 H2   LIG     1       5.490 -21.093  -1.537  1.00  0.00      LIG  
ATOM   5328 H3   LIG     1       6.881 -21.118  -0.455  1.00  0.00      LIG  
ATOM   5329 H4   LIG     1       4.497 -16.841   0.182  1.00  0.00      LIG  
ATOM   5330 H5   LIG     1       7.910 -19.273  -1.732  1.00  0.00      LIG  
ATOM   5331 H6   LIG     1       7.520 -20.695  -2.674  1.00  0.00      LIG  
ATOM   5332 H7   LIG     1       6.418 -16.558  -1.435  1.00  0.00      LIG  
ATOM   5333 H8   LIG     1       4.895 -15.955  -2.023  1.00  0.00      LIG  
ATOM   5334 H9   LIG     1       6.740 -20.874   1.779  1.00  0.00      LIG  
ATOM   5335 H10  LIG     1       5.332 -21.746   2.318  1.00  0.00      LIG  
ATOM   5336 H11  LIG     1       2.293 -18.913   0.582  1.00  0.00      LIG  
ATOM   5337 H12  LIG     1       2.618 -17.523   1.576  1.00  0.00      LIG  
ATOM   5338 H13  LIG     1       7.231 -17.944  -0.336  1.00  0.00      LIG  
ATOM   5339 H14  LIG     1       7.457 -19.117   0.924  1.00  0.00      LIG  
ATOM   5340 H15  LIG     1       6.304 -17.796   1.131  1.00  0.00      LIG  
ATOM   5341 H16  LIG     1       3.329 -17.209  -3.171  1.00  0.00      LIG  
ATOM   5342 H17  LIG     1       3.499 -18.944  -3.454  1.00  0.00      LIG  
ATOM   5343 H18  LIG     1       4.348 -17.778  -4.438  1.00  0.00      LIG  
ATOM   5344 H19  LIG     1       3.173 -20.900  -0.254  1.00  0.00      LIG  
ATOM   5345 H20  LIG     1       3.256 -21.592   1.360  1.00  0.00      LIG  
ATOM   5346 H21  LIG     1       4.416 -22.094   0.143  1.00  0.00      LIG  
ATOM   5347 H22  LIG     1       6.499 -19.333   3.496  1.00  0.00      LIG  
ATOM   5348 H23  LIG     1       5.347 -20.497   4.189  1.00  0.00      LIG  
ATOM   5349 H24  LIG     1       6.786 -15.062  -3.257  1.00  0.00      LIG  
ATOM   5350 H25  LIG     1       5.717 -15.969  -4.336  1.00  0.00      LIG  
ATOM   5351 H26  LIG     1       7.377 -18.131  -6.342  1.00  0.00      LIG  
ATOM   5352 H27  LIG     1       5.809 -17.664  -5.737  1.00  0.00      LIG  
ATOM   5353 H28  LIG     1       6.238 -19.380  -5.833  1.00  0.00      LIG  
ATOM   5354 H29  LIG     1       8.381 -20.149  -4.582  1.00  0.00      LIG  
ATOM   5355 H30  LIG     1       9.190 -19.008  -3.478  1.00  0.00      LIG  
ATOM   5356 H31  LIG     1       9.118 -18.682  -5.196  1.00  0.00      LIG  
ATOM   5357 H32  LIG     1       2.996 -17.775   3.955  1.00  0.00      LIG  
ATOM   5358 H33  LIG     1       3.190 -16.595  -1.737  1.00  0.00      LIG  
ATOM   5359 H34  LIG     1       4.424 -16.371   2.405  1.00  0.00      LIG  
ATOM   5360 H35  LIG     1       5.776 -16.585   3.475  1.00  0.00      LIG  
ATOM   5361 H36  LIG     1       5.654 -18.006   5.432  1.00  0.00      LIG  
ATOM   5362 H37  LIG     1       4.120 -17.398   6.061  1.00  0.00      LIG  
ATOM   5363 H38  LIG     1       4.291 -19.113   5.683  1.00  0.00      LIG  
ATOM   5364 H39  LIG     1       4.784 -15.289   5.179  1.00  0.00      LIG  
ATOM   5365 H40  LIG     1       4.736 -13.210   4.294  1.00  0.00      LIG  
ATOM   5366 H41  LIG     1       2.443 -14.555   4.214  1.00  0.00      LIG  
ATOM   5367 H42  LIG     1       2.256 -13.765   0.875  1.00  0.00      LIG  
ATOM   5368 H43  LIG     1       2.402 -15.126   1.969  1.00  0.00      LIG  
ATOM   5369 H44  LIG     1       3.772 -14.684   0.922  1.00  0.00      LIG  
ATOM   5370 H45  LIG     1       4.503 -11.463   2.542  1.00  0.00      LIG  
ATOM   5371 H46  LIG     1       4.742 -12.441   1.089  1.00  0.00      LIG  
ATOM   5372 H47  LIG     1       3.213 -11.595   1.369  1.00  0.00      LIG  
ATOM   5373 H48  LIG     1       1.948 -12.196   2.900  1.00  0.00      LIG  
ATOM   5374 H49  LIG     1       9.021 -13.851   3.029  1.00  0.00      LIG  
ATOM   5375 H50  LIG     1       7.978 -13.684   1.607  1.00  0.00      LIG  
ATOM   5376 H51  LIG     1       8.242 -15.303   2.326  1.00  0.00      LIG  
TER
REMARK  Energy: 58.4252
REMARK  SimpleFitness: 58.4252
REMARK  FullFitness: -1167.8594
REMARK  InterFull: -35.9053
REMARK  IntraFull: 100.039
REMARK  solvFull: -1489.63
REMARK  surfFull: 257.637
REMARK  extraFull: 0.0
REMARK  deltaGcompsolvpol: -1489.63
REMARK  deltaGcompsolvnonpol: 257.637
REMARK  deltaGprotsolvpol: -1512.07
REMARK  deltaGprotsolvnonpol: 254.074
REMARK  deltaGligsolvpol: -12.2962
REMARK  deltaGligsolvnonpol: 16.5234
REMARK  deltaGvdw: -35.9053
REMARK  deltaGelec: 0.0
REMARK  deltaG: -6.4868445
REMARK  Cluster: 4
REMARK  ClusterRank: 2
ATOM   5287 O    LIG     1       2.794 -16.917  -0.910  1.00  0.00      LIG  
ATOM   5288 O1   LIG     1       8.618 -16.433  -4.163  1.00  0.00      LIG  
ATOM   5289 O2   LIG     1       2.853 -15.371   4.559  1.00  0.00      LIG  
ATOM   5290 O3   LIG     1       5.785 -14.102   2.735  1.00  0.00      LIG  
ATOM   5291 O4   LIG     1       2.388 -12.902   3.404  1.00  0.00      LIG  
ATOM   5292 O5   LIG     1       7.035 -13.926   4.662  1.00  0.00      LIG  
ATOM   5293 C    LIG     1       5.589 -19.418  -0.179  1.00  0.00      LIG  
ATOM   5294 C1   LIG     1       4.612 -18.619  -1.086  1.00  0.00      LIG  
ATOM   5295 C2   LIG     1       5.211 -18.065  -2.436  1.00  0.00      LIG  
ATOM   5296 C3   LIG     1       4.816 -20.126   0.982  1.00  0.00      LIG  
ATOM   5297 C4   LIG     1       6.264 -19.005  -3.122  1.00  0.00      LIG  
ATOM   5298 C5   LIG     1       6.244 -20.464  -1.056  1.00  0.00      LIG  
ATOM   5299 C6   LIG     1       3.821 -17.606  -0.209  1.00  0.00      LIG  
ATOM   5300 C7   LIG     1       7.078 -19.847  -2.145  1.00  0.00      LIG  
ATOM   5301 C8   LIG     1       4.066 -19.094   1.738  1.00  0.00      LIG  
ATOM   5302 C9   LIG     1       7.213 -18.359  -4.190  1.00  0.00      LIG  
ATOM   5303 C10  LIG     1       5.721 -16.626  -2.267  1.00  0.00      LIG  
ATOM   5304 C11  LIG     1       5.696 -20.743   2.073  1.00  0.00      LIG  
ATOM   5305 C12  LIG     1       3.104 -18.279   0.953  1.00  0.00      LIG  
ATOM   5306 C13  LIG     1       6.695 -18.521   0.415  1.00  0.00      LIG  
ATOM   5307 C14  LIG     1       4.039 -17.995  -3.422  1.00  0.00      LIG  
ATOM   5308 C15  LIG     1       4.476 -18.934   2.994  1.00  0.00      LIG  
ATOM   5309 C16  LIG     1       3.863 -21.232   0.524  1.00  0.00      LIG  
ATOM   5310 C17  LIG     1       5.571 -19.880   3.316  1.00  0.00      LIG  
ATOM   5311 C18  LIG     1       6.398 -16.058  -3.487  1.00  0.00      LIG  
ATOM   5312 C19  LIG     1       7.544 -16.931  -3.849  1.00  0.00      LIG  
ATOM   5313 C20  LIG     1       6.617 -18.383  -5.596  1.00  0.00      LIG  
ATOM   5314 C21  LIG     1       8.545 -19.091  -4.358  1.00  0.00      LIG  
ATOM   5315 C22  LIG     1       4.086 -17.835   3.944  1.00  0.00      LIG  
ATOM   5316 C23  LIG     1       4.684 -16.519   3.452  1.00  0.00      LIG  
ATOM   5317 C24  LIG     1       4.566 -18.107   5.359  1.00  0.00      LIG  
ATOM   5318 C25  LIG     1       4.238 -15.285   4.232  1.00  0.00      LIG  
ATOM   5319 C26  LIG     1       4.579 -13.959   3.510  1.00  0.00      LIG  
ATOM   5320 C27  LIG     1       3.480 -13.356   2.603  1.00  0.00      LIG  
ATOM   5321 C28  LIG     1       2.954 -14.291   1.532  1.00  0.00      LIG  
ATOM   5322 C29  LIG     1       4.018 -12.153   1.855  1.00  0.00      LIG  
ATOM   5323 C30  LIG     1       6.950 -14.030   3.447  1.00  0.00      LIG  
ATOM   5324 C31  LIG     1       8.123 -14.237   2.539  1.00  0.00      LIG  
ATOM   5325 H    LIG     1       3.866 -19.340  -1.425  1.00  0.00      LIG  
ATOM   5326 H1   LIG     1       5.673 -19.748  -3.664  1.00  0.00      LIG  
ATOM   5327 H2   LIG     1       5.490 -21.093  -1.537  1.00  0.00      LIG  
ATOM   5328 H3   LIG     1       6.881 -21.118  -0.455  1.00  0.00      LIG  
ATOM   5329 H4   LIG     1       4.497 -16.841   0.182  1.00  0.00      LIG  
ATOM   5330 H5   LIG     1       7.910 -19.273  -1.732  1.00  0.00      LIG  
ATOM   5331 H6   LIG     1       7.520 -20.695  -2.674  1.00  0.00      LIG  
ATOM   5332 H7   LIG     1       6.418 -16.558  -1.435  1.00  0.00      LIG  
ATOM   5333 H8   LIG     1       4.895 -15.955  -2.023  1.00  0.00      LIG  
ATOM   5334 H9   LIG     1       6.740 -20.874   1.779  1.00  0.00      LIG  
ATOM   5335 H10  LIG     1       5.332 -21.746   2.318  1.00  0.00      LIG  
ATOM   5336 H11  LIG     1       2.293 -18.913   0.582  1.00  0.00      LIG  
ATOM   5337 H12  LIG     1       2.618 -17.523   1.576  1.00  0.00      LIG  
ATOM   5338 H13  LIG     1       7.231 -17.944  -0.336  1.00  0.00      LIG  
ATOM   5339 H14  LIG     1       7.457 -19.117   0.924  1.00  0.00      LIG  
ATOM   5340 H15  LIG     1       6.304 -17.796   1.131  1.00  0.00      LIG  
ATOM   5341 H16  LIG     1       3.329 -17.209  -3.171  1.00  0.00      LIG  
ATOM   5342 H17  LIG     1       3.499 -18.944  -3.454  1.00  0.00      LIG  
ATOM   5343 H18  LIG     1       4.348 -17.778  -4.438  1.00  0.00      LIG  
ATOM   5344 H19  LIG     1       3.173 -20.900  -0.254  1.00  0.00      LIG  
ATOM   5345 H20  LIG     1       3.256 -21.592   1.360  1.00  0.00      LIG  
ATOM   5346 H21  LIG     1       4.416 -22.094   0.143  1.00  0.00      LIG  
ATOM   5347 H22  LIG     1       6.499 -19.333   3.496  1.00  0.00      LIG  
ATOM   5348 H23  LIG     1       5.347 -20.497   4.189  1.00  0.00      LIG  
ATOM   5349 H24  LIG     1       6.786 -15.062  -3.257  1.00  0.00      LIG  
ATOM   5350 H25  LIG     1       5.717 -15.969  -4.336  1.00  0.00      LIG  
ATOM   5351 H26  LIG     1       7.377 -18.131  -6.342  1.00  0.00      LIG  
ATOM   5352 H27  LIG     1       5.809 -17.664  -5.737  1.00  0.00      LIG  
ATOM   5353 H28  LIG     1       6.238 -19.380  -5.833  1.00  0.00      LIG  
ATOM   5354 H29  LIG     1       8.381 -20.149  -4.582  1.00  0.00      LIG  
ATOM   5355 H30  LIG     1       9.190 -19.008  -3.478  1.00  0.00      LIG  
ATOM   5356 H31  LIG     1       9.118 -18.682  -5.196  1.00  0.00      LIG  
ATOM   5357 H32  LIG     1       2.996 -17.775   3.955  1.00  0.00      LIG  
ATOM   5358 H33  LIG     1       3.190 -16.595  -1.737  1.00  0.00      LIG  
ATOM   5359 H34  LIG     1       4.424 -16.371   2.405  1.00  0.00      LIG  
ATOM   5360 H35  LIG     1       5.776 -16.585   3.475  1.00  0.00      LIG  
ATOM   5361 H36  LIG     1       5.654 -18.006   5.432  1.00  0.00      LIG  
ATOM   5362 H37  LIG     1       4.120 -17.398   6.061  1.00  0.00      LIG  
ATOM   5363 H38  LIG     1       4.291 -19.113   5.683  1.00  0.00      LIG  
ATOM   5364 H39  LIG     1       4.784 -15.289   5.179  1.00  0.00      LIG  
ATOM   5365 H40  LIG     1       4.736 -13.210   4.294  1.00  0.00      LIG  
ATOM   5366 H41  LIG     1       2.443 -14.555   4.214  1.00  0.00      LIG  
ATOM   5367 H42  LIG     1       2.256 -13.765   0.875  1.00  0.00      LIG  
ATOM   5368 H43  LIG     1       2.402 -15.126   1.969  1.00  0.00      LIG  
ATOM   5369 H44  LIG     1       3.772 -14.684   0.922  1.00  0.00      LIG  
ATOM   5370 H45  LIG     1       4.503 -11.463   2.542  1.00  0.00      LIG  
ATOM   5371 H46  LIG     1       4.742 -12.441   1.089  1.00  0.00      LIG  
ATOM   5372 H47  LIG     1       3.213 -11.595   1.369  1.00  0.00      LIG  
ATOM   5373 H48  LIG     1       1.948 -12.196   2.900  1.00  0.00      LIG  
ATOM   5374 H49  LIG     1       9.021 -13.851   3.029  1.00  0.00      LIG  
ATOM   5375 H50  LIG     1       7.978 -13.684   1.607  1.00  0.00      LIG  
ATOM   5376 H51  LIG     1       8.242 -15.303   2.326  1.00  0.00      LIG  
TER
REMARK  Energy: 61.0332
REMARK  SimpleFitness: 61.0332
REMARK  FullFitness: -1166.5039
REMARK  InterFull: -32.5398
REMARK  IntraFull: 101.029
REMARK  solvFull: -1493.17
REMARK  surfFull: 258.177
REMARK  extraFull: 0.0
REMARK  deltaGcompsolvpol: -1493.17
REMARK  deltaGcompsolvnonpol: 258.177
REMARK  deltaGprotsolvpol: -1512.07
REMARK  deltaGprotsolvnonpol: 254.074
REMARK  deltaGligsolvpol: -12.1779
REMARK  deltaGligsolvnonpol: 16.59
REMARK  deltaGvdw: -32.5398
REMARK  deltaGelec: 0.0
REMARK  deltaG: -6.3475738
REMARK  Cluster: 4
REMARK  ClusterRank: 3
ATOM   5287 O    LIG     1       2.805 -16.736  -1.094  1.00  0.00      LIG  
ATOM   5288 O1   LIG     1       8.835 -15.210  -3.479  1.00  0.00      LIG  
ATOM   5289 O2   LIG     1       2.983 -15.594   4.681  1.00  0.00      LIG  
ATOM   5290 O3   LIG     1       5.684 -14.218   2.589  1.00  0.00      LIG  
ATOM   5291 O4   LIG     1       2.357 -13.103   3.639  1.00  0.00      LIG  
ATOM   5292 O5   LIG     1       7.118 -14.072   4.388  1.00  0.00      LIG  
ATOM   5293 C    LIG     1       5.770 -19.056  -0.459  1.00  0.00      LIG  
ATOM   5294 C1   LIG     1       4.799 -18.215  -1.329  1.00  0.00      LIG  
ATOM   5295 C2   LIG     1       5.458 -17.411  -2.515  1.00  0.00      LIG  
ATOM   5296 C3   LIG     1       4.976 -19.978   0.527  1.00  0.00      LIG  
ATOM   5297 C4   LIG     1       6.676 -18.119  -3.210  1.00  0.00      LIG  
ATOM   5298 C5   LIG     1       6.579 -19.907  -1.416  1.00  0.00      LIG  
ATOM   5299 C6   LIG     1       3.850 -17.405  -0.399  1.00  0.00      LIG  
ATOM   5300 C7   LIG     1       7.457 -19.071  -2.309  1.00  0.00      LIG  
ATOM   5301 C8   LIG     1       4.110 -19.110   1.360  1.00  0.00      LIG  
ATOM   5302 C9   LIG     1       7.662 -17.214  -4.025  1.00  0.00      LIG  
ATOM   5303 C10  LIG     1       5.762 -15.965  -2.088  1.00  0.00      LIG  
ATOM   5304 C11  LIG     1       5.827 -20.683   1.587  1.00  0.00      LIG  
ATOM   5305 C12  LIG     1       3.132 -18.269   0.630  1.00  0.00      LIG  
ATOM   5306 C13  LIG     1       6.748 -18.167   0.338  1.00  0.00      LIG  
ATOM   5307 C14  LIG     1       4.391 -17.329  -3.611  1.00  0.00      LIG  
ATOM   5308 C15  LIG     1       4.470 -19.056   2.646  1.00  0.00      LIG  
ATOM   5309 C16  LIG     1       4.145 -21.065  -0.158  1.00  0.00      LIG  
ATOM   5310 C17  LIG     1       5.595 -19.983   2.914  1.00  0.00      LIG  
ATOM   5311 C18  LIG     1       6.515 -15.149  -3.104  1.00  0.00      LIG  
ATOM   5312 C19  LIG     1       7.789 -15.842  -3.420  1.00  0.00      LIG  
ATOM   5313 C20  LIG     1       7.232 -17.054  -5.480  1.00  0.00      LIG  
ATOM   5314 C21  LIG     1       9.081 -17.776  -4.133  1.00  0.00      LIG  
ATOM   5315 C22  LIG     1       4.041 -18.033   3.667  1.00  0.00      LIG  
ATOM   5316 C23  LIG     1       4.659 -16.684   3.290  1.00  0.00      LIG  
ATOM   5317 C24  LIG     1       4.476 -18.426   5.068  1.00  0.00      LIG  
ATOM   5318 C25  LIG     1       4.312 -15.493   4.182  1.00  0.00      LIG  
ATOM   5319 C26  LIG     1       4.561 -14.129   3.486  1.00  0.00      LIG  
ATOM   5320 C27  LIG     1       3.366 -13.507   2.719  1.00  0.00      LIG  
ATOM   5321 C28  LIG     1       2.727 -14.413   1.682  1.00  0.00      LIG  
ATOM   5322 C29  LIG     1       3.804 -12.261   1.972  1.00  0.00      LIG  
ATOM   5323 C30  LIG     1       6.914 -14.159   3.186  1.00  0.00      LIG  
ATOM   5324 C31  LIG     1       7.990 -14.243   2.150  1.00  0.00      LIG  
ATOM   5325 H    LIG     1       4.156 -18.934  -1.841  1.00  0.00      LIG  
ATOM   5326 H1   LIG     1       6.230 -18.794  -3.944  1.00  0.00      LIG  
ATOM   5327 H2   LIG     1       5.920 -20.499  -2.055  1.00  0.00      LIG  
ATOM   5328 H3   LIG     1       7.211 -20.605  -0.862  1.00  0.00      LIG  
ATOM   5329 H4   LIG     1       4.419 -16.638   0.132  1.00  0.00      LIG  
ATOM   5330 H5   LIG     1       8.209 -18.535  -1.727  1.00  0.00      LIG  
ATOM   5331 H6   LIG     1       8.007 -19.783  -2.929  1.00  0.00      LIG  
ATOM   5332 H7   LIG     1       6.329 -15.951  -1.158  1.00  0.00      LIG  
ATOM   5333 H8   LIG     1       4.834 -15.428  -1.886  1.00  0.00      LIG  
ATOM   5334 H9   LIG     1       6.890 -20.724   1.339  1.00  0.00      LIG  
ATOM   5335 H10  LIG     1       5.504 -21.723   1.690  1.00  0.00      LIG  
ATOM   5336 H11  LIG     1       2.390 -18.906   0.139  1.00  0.00      LIG  
ATOM   5337 H12  LIG     1       2.559 -17.632   1.311  1.00  0.00      LIG  
ATOM   5338 H13  LIG     1       7.280 -17.446  -0.279  1.00  0.00      LIG  
ATOM   5339 H14  LIG     1       7.521 -18.765   0.825  1.00  0.00      LIG  
ATOM   5340 H15  LIG     1       6.246 -17.579   1.106  1.00  0.00      LIG  
ATOM   5341 H16  LIG     1       3.530 -16.733  -3.315  1.00  0.00      LIG  
ATOM   5342 H17  LIG     1       4.036 -18.328  -3.877  1.00  0.00      LIG  
ATOM   5343 H18  LIG     1       4.758 -16.864  -4.521  1.00  0.00      LIG  
ATOM   5344 H19  LIG     1       3.488 -20.667  -0.934  1.00  0.00      LIG  
ATOM   5345 H20  LIG     1       3.511 -21.586   0.566  1.00  0.00      LIG  
ATOM   5346 H21  LIG     1       4.789 -21.821  -0.615  1.00  0.00      LIG  
ATOM   5347 H22  LIG     1       6.487 -19.424   3.211  1.00  0.00      LIG  
ATOM   5348 H23  LIG     1       5.349 -20.711   3.693  1.00  0.00      LIG  
ATOM   5349 H24  LIG     1       6.756 -14.172  -2.677  1.00  0.00      LIG  
ATOM   5350 H25  LIG     1       5.938 -14.990  -4.017  1.00  0.00      LIG  
ATOM   5351 H26  LIG     1       8.021 -16.570  -6.063  1.00  0.00      LIG  
ATOM   5352 H27  LIG     1       6.343 -16.434  -5.603  1.00  0.00      LIG  
ATOM   5353 H28  LIG     1       7.036 -18.030  -5.930  1.00  0.00      LIG  
ATOM   5354 H29  LIG     1       9.069 -18.790  -4.543  1.00  0.00      LIG  
ATOM   5355 H30  LIG     1       9.609 -17.783  -3.174  1.00  0.00      LIG  
ATOM   5356 H31  LIG     1       9.690 -17.172  -4.813  1.00  0.00      LIG  
ATOM   5357 H32  LIG     1       2.951 -17.961   3.651  1.00  0.00      LIG  
ATOM   5358 H33  LIG     1       3.227 -16.247  -1.821  1.00  0.00      LIG  
ATOM   5359 H34  LIG     1       4.358 -16.437   2.275  1.00  0.00      LIG  
ATOM   5360 H35  LIG     1       5.748 -16.780   3.249  1.00  0.00      LIG  
ATOM   5361 H36  LIG     1       5.561 -18.353   5.181  1.00  0.00      LIG  
ATOM   5362 H37  LIG     1       4.022 -17.769   5.815  1.00  0.00      LIG  
ATOM   5363 H38  LIG     1       4.172 -19.448   5.301  1.00  0.00      LIG  
ATOM   5364 H39  LIG     1       4.971 -15.550   5.052  1.00  0.00      LIG  
ATOM   5365 H40  LIG     1       4.784 -13.409   4.284  1.00  0.00      LIG  
ATOM   5366 H41  LIG     1       2.565 -14.731   4.503  1.00  0.00      LIG  
ATOM   5367 H42  LIG     1       1.899 -13.900   1.185  1.00  0.00      LIG  
ATOM   5368 H43  LIG     1       2.303 -15.310   2.142  1.00  0.00      LIG  
ATOM   5369 H44  LIG     1       3.455 -14.712   0.924  1.00  0.00      LIG  
ATOM   5370 H45  LIG     1       4.317 -11.572   2.643  1.00  0.00      LIG  
ATOM   5371 H46  LIG     1       4.473 -12.502   1.142  1.00  0.00      LIG  
ATOM   5372 H47  LIG     1       2.937 -11.728   1.570  1.00  0.00      LIG  
ATOM   5373 H48  LIG     1       1.711 -12.580   3.131  1.00  0.00      LIG  
ATOM   5374 H49  LIG     1       8.959 -14.295   2.655  1.00  0.00      LIG  
ATOM   5375 H50  LIG     1       7.964 -13.351   1.517  1.00  0.00      LIG  
ATOM   5376 H51  LIG     1       7.857 -15.148   1.550  1.00  0.00      LIG  
TER
REMARK  Energy: 61.0332
REMARK  SimpleFitness: 61.0332
REMARK  FullFitness: -1166.5039
REMARK  InterFull: -32.5398
REMARK  IntraFull: 101.029
REMARK  solvFull: -1493.17
REMARK  surfFull: 258.177
REMARK  extraFull: 0.0
REMARK  deltaGcompsolvpol: -1493.17
REMARK  deltaGcompsolvnonpol: 258.177
REMARK  deltaGprotsolvpol: -1512.07
REMARK  deltaGprotsolvnonpol: 254.074
REMARK  deltaGligsolvpol: -12.1779
REMARK  deltaGligsolvnonpol: 16.59
REMARK  deltaGvdw: -32.5398
REMARK  deltaGelec: 0.0
REMARK  deltaG: -6.3475738
REMARK  Cluster: 4
REMARK  ClusterRank: 4
ATOM   5287 O    LIG     1       2.805 -16.736  -1.094  1.00  0.00      LIG  
ATOM   5288 O1   LIG     1       8.835 -15.210  -3.479  1.00  0.00      LIG  
ATOM   5289 O2   LIG     1       2.983 -15.594   4.681  1.00  0.00      LIG  
ATOM   5290 O3   LIG     1       5.684 -14.218   2.589  1.00  0.00      LIG  
ATOM   5291 O4   LIG     1       2.357 -13.103   3.639  1.00  0.00      LIG  
ATOM   5292 O5   LIG     1       7.118 -14.072   4.388  1.00  0.00      LIG  
ATOM   5293 C    LIG     1       5.770 -19.056  -0.459  1.00  0.00      LIG  
ATOM   5294 C1   LIG     1       4.799 -18.215  -1.329  1.00  0.00      LIG  
ATOM   5295 C2   LIG     1       5.458 -17.411  -2.515  1.00  0.00      LIG  
ATOM   5296 C3   LIG     1       4.976 -19.978   0.527  1.00  0.00      LIG  
ATOM   5297 C4   LIG     1       6.676 -18.119  -3.210  1.00  0.00      LIG  
ATOM   5298 C5   LIG     1       6.579 -19.907  -1.416  1.00  0.00      LIG  
ATOM   5299 C6   LIG     1       3.850 -17.405  -0.399  1.00  0.00      LIG  
ATOM   5300 C7   LIG     1       7.457 -19.071  -2.309  1.00  0.00      LIG  
ATOM   5301 C8   LIG     1       4.110 -19.110   1.360  1.00  0.00      LIG  
ATOM   5302 C9   LIG     1       7.662 -17.214  -4.025  1.00  0.00      LIG  
ATOM   5303 C10  LIG     1       5.762 -15.965  -2.088  1.00  0.00      LIG  
ATOM   5304 C11  LIG     1       5.827 -20.683   1.587  1.00  0.00      LIG  
ATOM   5305 C12  LIG     1       3.132 -18.269   0.630  1.00  0.00      LIG  
ATOM   5306 C13  LIG     1       6.748 -18.167   0.338  1.00  0.00      LIG  
ATOM   5307 C14  LIG     1       4.391 -17.329  -3.611  1.00  0.00      LIG  
ATOM   5308 C15  LIG     1       4.470 -19.056   2.646  1.00  0.00      LIG  
ATOM   5309 C16  LIG     1       4.145 -21.065  -0.158  1.00  0.00      LIG  
ATOM   5310 C17  LIG     1       5.595 -19.983   2.914  1.00  0.00      LIG  
ATOM   5311 C18  LIG     1       6.515 -15.149  -3.104  1.00  0.00      LIG  
ATOM   5312 C19  LIG     1       7.789 -15.842  -3.420  1.00  0.00      LIG  
ATOM   5313 C20  LIG     1       7.232 -17.054  -5.480  1.00  0.00      LIG  
ATOM   5314 C21  LIG     1       9.081 -17.776  -4.133  1.00  0.00      LIG  
ATOM   5315 C22  LIG     1       4.041 -18.033   3.667  1.00  0.00      LIG  
ATOM   5316 C23  LIG     1       4.659 -16.684   3.290  1.00  0.00      LIG  
ATOM   5317 C24  LIG     1       4.476 -18.426   5.068  1.00  0.00      LIG  
ATOM   5318 C25  LIG     1       4.312 -15.493   4.182  1.00  0.00      LIG  
ATOM   5319 C26  LIG     1       4.561 -14.129   3.486  1.00  0.00      LIG  
ATOM   5320 C27  LIG     1       3.366 -13.507   2.719  1.00  0.00      LIG  
ATOM   5321 C28  LIG     1       2.727 -14.413   1.682  1.00  0.00      LIG  
ATOM   5322 C29  LIG     1       3.804 -12.261   1.972  1.00  0.00      LIG  
ATOM   5323 C30  LIG     1       6.914 -14.159   3.186  1.00  0.00      LIG  
ATOM   5324 C31  LIG     1       7.990 -14.243   2.150  1.00  0.00      LIG  
ATOM   5325 H    LIG     1       4.156 -18.934  -1.841  1.00  0.00      LIG  
ATOM   5326 H1   LIG     1       6.230 -18.794  -3.944  1.00  0.00      LIG  
ATOM   5327 H2   LIG     1       5.920 -20.499  -2.055  1.00  0.00      LIG  
ATOM   5328 H3   LIG     1       7.211 -20.605  -0.862  1.00  0.00      LIG  
ATOM   5329 H4   LIG     1       4.419 -16.638   0.132  1.00  0.00      LIG  
ATOM   5330 H5   LIG     1       8.209 -18.535  -1.727  1.00  0.00      LIG  
ATOM   5331 H6   LIG     1       8.007 -19.783  -2.929  1.00  0.00      LIG  
ATOM   5332 H7   LIG     1       6.329 -15.951  -1.158  1.00  0.00      LIG  
ATOM   5333 H8   LIG     1       4.834 -15.428  -1.886  1.00  0.00      LIG  
ATOM   5334 H9   LIG     1       6.890 -20.724   1.339  1.00  0.00      LIG  
ATOM   5335 H10  LIG     1       5.504 -21.723   1.690  1.00  0.00      LIG  
ATOM   5336 H11  LIG     1       2.390 -18.906   0.139  1.00  0.00      LIG  
ATOM   5337 H12  LIG     1       2.559 -17.632   1.311  1.00  0.00      LIG  
ATOM   5338 H13  LIG     1       7.280 -17.446  -0.279  1.00  0.00      LIG  
ATOM   5339 H14  LIG     1       7.521 -18.765   0.825  1.00  0.00      LIG  
ATOM   5340 H15  LIG     1       6.246 -17.579   1.106  1.00  0.00      LIG  
ATOM   5341 H16  LIG     1       3.530 -16.733  -3.315  1.00  0.00      LIG  
ATOM   5342 H17  LIG     1       4.036 -18.328  -3.877  1.00  0.00      LIG  
ATOM   5343 H18  LIG     1       4.758 -16.864  -4.521  1.00  0.00      LIG  
ATOM   5344 H19  LIG     1       3.488 -20.667  -0.934  1.00  0.00      LIG  
ATOM   5345 H20  LIG     1       3.511 -21.586   0.566  1.00  0.00      LIG  
ATOM   5346 H21  LIG     1       4.789 -21.821  -0.615  1.00  0.00      LIG  
ATOM   5347 H22  LIG     1       6.487 -19.424   3.211  1.00  0.00      LIG  
ATOM   5348 H23  LIG     1       5.349 -20.711   3.693  1.00  0.00      LIG  
ATOM   5349 H24  LIG     1       6.756 -14.172  -2.677  1.00  0.00      LIG  
ATOM   5350 H25  LIG     1       5.938 -14.990  -4.017  1.00  0.00      LIG  
ATOM   5351 H26  LIG     1       8.021 -16.570  -6.063  1.00  0.00      LIG  
ATOM   5352 H27  LIG     1       6.343 -16.434  -5.603  1.00  0.00      LIG  
ATOM   5353 H28  LIG     1       7.036 -18.030  -5.930  1.00  0.00      LIG  
ATOM   5354 H29  LIG     1       9.069 -18.790  -4.543  1.00  0.00      LIG  
ATOM   5355 H30  LIG     1       9.609 -17.783  -3.174  1.00  0.00      LIG  
ATOM   5356 H31  LIG     1       9.690 -17.172  -4.813  1.00  0.00      LIG  
ATOM   5357 H32  LIG     1       2.951 -17.961   3.651  1.00  0.00      LIG  
ATOM   5358 H33  LIG     1       3.227 -16.247  -1.821  1.00  0.00      LIG  
ATOM   5359 H34  LIG     1       4.358 -16.437   2.275  1.00  0.00      LIG  
ATOM   5360 H35  LIG     1       5.748 -16.780   3.249  1.00  0.00      LIG  
ATOM   5361 H36  LIG     1       5.561 -18.353   5.181  1.00  0.00      LIG  
ATOM   5362 H37  LIG     1       4.022 -17.769   5.815  1.00  0.00      LIG  
ATOM   5363 H38  LIG     1       4.172 -19.448   5.301  1.00  0.00      LIG  
ATOM   5364 H39  LIG     1       4.971 -15.550   5.052  1.00  0.00      LIG  
ATOM   5365 H40  LIG     1       4.784 -13.409   4.284  1.00  0.00      LIG  
ATOM   5366 H41  LIG     1       2.565 -14.731   4.503  1.00  0.00      LIG  
ATOM   5367 H42  LIG     1       1.899 -13.900   1.185  1.00  0.00      LIG  
ATOM   5368 H43  LIG     1       2.303 -15.310   2.142  1.00  0.00      LIG  
ATOM   5369 H44  LIG     1       3.455 -14.712   0.924  1.00  0.00      LIG  
ATOM   5370 H45  LIG     1       4.317 -11.572   2.643  1.00  0.00      LIG  
ATOM   5371 H46  LIG     1       4.473 -12.502   1.142  1.00  0.00      LIG  
ATOM   5372 H47  LIG     1       2.937 -11.728   1.570  1.00  0.00      LIG  
ATOM   5373 H48  LIG     1       1.711 -12.580   3.131  1.00  0.00      LIG  
ATOM   5374 H49  LIG     1       8.959 -14.295   2.655  1.00  0.00      LIG  
ATOM   5375 H50  LIG     1       7.964 -13.351   1.517  1.00  0.00      LIG  
ATOM   5376 H51  LIG     1       7.857 -15.148   1.550  1.00  0.00      LIG  
TER
REMARK  Energy: 60.4832
REMARK  SimpleFitness: 60.4832
REMARK  FullFitness: -1166.0902
REMARK  InterFull: -33.8312
REMARK  IntraFull: 101.346
REMARK  solvFull: -1491.52
REMARK  surfFull: 257.915
REMARK  extraFull: 0.0
REMARK  deltaGcompsolvpol: -1491.52
REMARK  deltaGcompsolvnonpol: 257.915
REMARK  deltaGprotsolvpol: -1512.07
REMARK  deltaGprotsolvnonpol: 254.074
REMARK  deltaGligsolvpol: -12.1663
REMARK  deltaGligsolvnonpol: 16.5782
REMARK  deltaGvdw: -33.8312
REMARK  deltaGelec: 0.0
REMARK  deltaG: -6.3931375
REMARK  Cluster: 4
REMARK  ClusterRank: 5
ATOM   5287 O    LIG     1       2.747 -16.817  -0.857  1.00  0.00      LIG  
ATOM   5288 O1   LIG     1       8.753 -15.540  -3.471  1.00  0.00      LIG  
ATOM   5289 O2   LIG     1       3.011 -15.456   4.818  1.00  0.00      LIG  
ATOM   5290 O3   LIG     1       5.767 -14.189   2.741  1.00  0.00      LIG  
ATOM   5291 O4   LIG     1       2.493 -12.915   3.737  1.00  0.00      LIG  
ATOM   5292 O5   LIG     1       7.162 -14.066   4.566  1.00  0.00      LIG  
ATOM   5293 C    LIG     1       5.686 -19.163  -0.186  1.00  0.00      LIG  
ATOM   5294 C1   LIG     1       4.710 -18.342  -1.071  1.00  0.00      LIG  
ATOM   5295 C2   LIG     1       5.354 -17.606  -2.307  1.00  0.00      LIG  
ATOM   5296 C3   LIG     1       4.892 -20.023   0.855  1.00  0.00      LIG  
ATOM   5297 C4   LIG     1       6.532 -18.377  -3.004  1.00  0.00      LIG  
ATOM   5298 C5   LIG     1       6.463 -20.072  -1.117  1.00  0.00      LIG  
ATOM   5299 C6   LIG     1       3.798 -17.471  -0.158  1.00  0.00      LIG  
ATOM   5300 C7   LIG     1       7.324 -19.298  -2.081  1.00  0.00      LIG  
ATOM   5301 C8   LIG     1       4.072 -19.098   1.672  1.00  0.00      LIG  
ATOM   5302 C9   LIG     1       7.512 -17.535  -3.893  1.00  0.00      LIG  
ATOM   5303 C10  LIG     1       5.715 -16.155  -1.946  1.00  0.00      LIG  
ATOM   5304 C11  LIG     1       5.749 -20.711   1.920  1.00  0.00      LIG  
ATOM   5305 C12  LIG     1       3.093 -18.268   0.931  1.00  0.00      LIG  
ATOM   5306 C13  LIG     1       6.693 -18.255   0.553  1.00  0.00      LIG  
ATOM   5307 C14  LIG     1       4.255 -17.536  -3.374  1.00  0.00      LIG  
ATOM   5308 C15  LIG     1       4.471 -18.999   2.945  1.00  0.00      LIG  
ATOM   5309 C16  LIG     1       4.016 -21.114   0.236  1.00  0.00      LIG  
ATOM   5310 C17  LIG     1       5.573 -19.951   3.221  1.00  0.00      LIG  
ATOM   5311 C18  LIG     1       6.446 -15.404  -3.026  1.00  0.00      LIG  
ATOM   5312 C19  LIG     1       7.691 -16.142  -3.355  1.00  0.00      LIG  
ATOM   5313 C20  LIG     1       7.038 -17.427  -5.341  1.00  0.00      LIG  
ATOM   5314 C21  LIG     1       8.913 -18.135  -4.025  1.00  0.00      LIG  
ATOM   5315 C22  LIG     1       4.091 -17.935   3.942  1.00  0.00      LIG  
ATOM   5316 C23  LIG     1       4.702 -16.607   3.502  1.00  0.00      LIG  
ATOM   5317 C24  LIG     1       4.587 -18.277   5.336  1.00  0.00      LIG  
ATOM   5318 C25  LIG     1       4.350 -15.386   4.350  1.00  0.00      LIG  
ATOM   5319 C26  LIG     1       4.635 -14.048   3.619  1.00  0.00      LIG  
ATOM   5320 C27  LIG     1       3.462 -13.422   2.825  1.00  0.00      LIG  
ATOM   5321 C28  LIG     1       2.756 -14.356   1.862  1.00  0.00      LIG  
ATOM   5322 C29  LIG     1       3.946 -12.256   1.985  1.00  0.00      LIG  
ATOM   5323 C30  LIG     1       6.985 -14.157   3.364  1.00  0.00      LIG  
ATOM   5324 C31  LIG     1       8.079 -14.357   2.362  1.00  0.00      LIG  
ATOM   5325 H    LIG     1       4.043 -19.070  -1.536  1.00  0.00      LIG  
ATOM   5326 H1   LIG     1       6.045 -19.076  -3.690  1.00  0.00      LIG  
ATOM   5327 H2   LIG     1       5.784 -20.697  -1.701  1.00  0.00      LIG  
ATOM   5328 H3   LIG     1       7.107 -20.744  -0.544  1.00  0.00      LIG  
ATOM   5329 H4   LIG     1       4.392 -16.688   0.318  1.00  0.00      LIG  
ATOM   5330 H5   LIG     1       8.102 -18.746  -1.550  1.00  0.00      LIG  
ATOM   5331 H6   LIG     1       7.841 -20.051  -2.682  1.00  0.00      LIG  
ATOM   5332 H7   LIG     1       6.325 -16.124  -1.043  1.00  0.00      LIG  
ATOM   5333 H8   LIG     1       4.812 -15.582  -1.725  1.00  0.00      LIG  
ATOM   5334 H9   LIG     1       6.803 -20.794   1.647  1.00  0.00      LIG  
ATOM   5335 H10  LIG     1       5.397 -21.735   2.073  1.00  0.00      LIG  
ATOM   5336 H11  LIG     1       2.322 -18.909   0.492  1.00  0.00      LIG  
ATOM   5337 H12  LIG     1       2.554 -17.589   1.598  1.00  0.00      LIG  
ATOM   5338 H13  LIG     1       7.258 -17.604  -0.112  1.00  0.00      LIG  
ATOM   5339 H14  LIG     1       7.439 -18.840   1.095  1.00  0.00      LIG  
ATOM   5340 H15  LIG     1       6.207 -17.592   1.268  1.00  0.00      LIG  
ATOM   5341 H16  LIG     1       3.437 -16.876  -3.088  1.00  0.00      LIG  
ATOM   5342 H17  LIG     1       3.843 -18.531  -3.565  1.00  0.00      LIG  
ATOM   5343 H18  LIG     1       4.614 -17.150  -4.322  1.00  0.00      LIG  
ATOM   5344 H19  LIG     1       3.349 -20.730  -0.540  1.00  0.00      LIG  
ATOM   5345 H20  LIG     1       3.387 -21.584   0.999  1.00  0.00      LIG  
ATOM   5346 H21  LIG     1       4.629 -21.904  -0.204  1.00  0.00      LIG  
ATOM   5347 H22  LIG     1       6.489 -19.410   3.473  1.00  0.00      LIG  
ATOM   5348 H23  LIG     1       5.326 -20.640   4.033  1.00  0.00      LIG  
ATOM   5349 H24  LIG     1       6.722 -14.414  -2.654  1.00  0.00      LIG  
ATOM   5350 H25  LIG     1       5.840 -15.275  -3.926  1.00  0.00      LIG  
ATOM   5351 H26  LIG     1       7.818 -16.985  -5.969  1.00  0.00      LIG  
ATOM   5352 H27  LIG     1       6.159 -16.793  -5.463  1.00  0.00      LIG  
ATOM   5353 H28  LIG     1       6.809 -18.418  -5.740  1.00  0.00      LIG  
ATOM   5354 H29  LIG     1       8.864 -19.165  -4.390  1.00  0.00      LIG  
ATOM   5355 H30  LIG     1       9.475 -18.112  -3.086  1.00  0.00      LIG  
ATOM   5356 H31  LIG     1       9.510 -17.574  -4.752  1.00  0.00      LIG  
ATOM   5357 H32  LIG     1       3.001 -17.857   3.968  1.00  0.00      LIG  
ATOM   5358 H33  LIG     1       3.160 -16.369  -1.615  1.00  0.00      LIG  
ATOM   5359 H34  LIG     1       4.397 -16.405   2.478  1.00  0.00      LIG  
ATOM   5360 H35  LIG     1       5.792 -16.700   3.476  1.00  0.00      LIG  
ATOM   5361 H36  LIG     1       5.676 -18.198   5.403  1.00  0.00      LIG  
ATOM   5362 H37  LIG     1       4.163 -17.599   6.081  1.00  0.00      LIG  
ATOM   5363 H38  LIG     1       4.304 -19.292   5.613  1.00  0.00      LIG  
ATOM   5364 H39  LIG     1       4.985 -15.420   5.239  1.00  0.00      LIG  
ATOM   5365 H40  LIG     1       4.867 -13.310   4.397  1.00  0.00      LIG  
ATOM   5366 H41  LIG     1       2.650 -14.560   4.691  1.00  0.00      LIG  
ATOM   5367 H42  LIG     1       1.953 -13.825   1.343  1.00  0.00      LIG  
ATOM   5368 H43  LIG     1       2.289 -15.196   2.383  1.00  0.00      LIG  
ATOM   5369 H44  LIG     1       3.460 -14.737   1.120  1.00  0.00      LIG  
ATOM   5370 H45  LIG     1       4.519 -11.553   2.590  1.00  0.00      LIG  
ATOM   5371 H46  LIG     1       4.577 -12.603   1.163  1.00  0.00      LIG  
ATOM   5372 H47  LIG     1       3.100 -11.706   1.563  1.00  0.00      LIG  
ATOM   5373 H48  LIG     1       1.813 -12.463   3.208  1.00  0.00      LIG  
ATOM   5374 H49  LIG     1       9.036 -14.237   2.878  1.00  0.00      LIG  
ATOM   5375 H50  LIG     1       8.005 -13.598   1.576  1.00  0.00      LIG  
ATOM   5376 H51  LIG     1       8.015 -15.366   1.940  1.00  0.00      LIG  
TER
REMARK  Energy: 60.4832
REMARK  SimpleFitness: 60.4832
REMARK  FullFitness: -1166.0902
REMARK  InterFull: -33.8312
REMARK  IntraFull: 101.346
REMARK  solvFull: -1491.52
REMARK  surfFull: 257.915
REMARK  extraFull: 0.0
REMARK  deltaGcompsolvpol: -1491.52
REMARK  deltaGcompsolvnonpol: 257.915
REMARK  deltaGprotsolvpol: -1512.07
REMARK  deltaGprotsolvnonpol: 254.074
REMARK  deltaGligsolvpol: -12.1663
REMARK  deltaGligsolvnonpol: 16.5782
REMARK  deltaGvdw: -33.8312
REMARK  deltaGelec: 0.0
REMARK  deltaG: -6.3931375
REMARK  Cluster: 4
REMARK  ClusterRank: 6
ATOM   5287 O    LIG     1       2.747 -16.817  -0.857  1.00  0.00      LIG  
ATOM   5288 O1   LIG     1       8.753 -15.540  -3.471  1.00  0.00      LIG  
ATOM   5289 O2   LIG     1       3.011 -15.456   4.818  1.00  0.00      LIG  
ATOM   5290 O3   LIG     1       5.767 -14.189   2.741  1.00  0.00      LIG  
ATOM   5291 O4   LIG     1       2.493 -12.915   3.737  1.00  0.00      LIG  
ATOM   5292 O5   LIG     1       7.162 -14.066   4.566  1.00  0.00      LIG  
ATOM   5293 C    LIG     1       5.686 -19.163  -0.186  1.00  0.00      LIG  
ATOM   5294 C1   LIG     1       4.710 -18.342  -1.071  1.00  0.00      LIG  
ATOM   5295 C2   LIG     1       5.354 -17.606  -2.307  1.00  0.00      LIG  
ATOM   5296 C3   LIG     1       4.892 -20.023   0.855  1.00  0.00      LIG  
ATOM   5297 C4   LIG     1       6.532 -18.377  -3.004  1.00  0.00      LIG  
ATOM   5298 C5   LIG     1       6.463 -20.072  -1.117  1.00  0.00      LIG  
ATOM   5299 C6   LIG     1       3.798 -17.471  -0.158  1.00  0.00      LIG  
ATOM   5300 C7   LIG     1       7.324 -19.298  -2.081  1.00  0.00      LIG  
ATOM   5301 C8   LIG     1       4.072 -19.098   1.672  1.00  0.00      LIG  
ATOM   5302 C9   LIG     1       7.512 -17.535  -3.893  1.00  0.00      LIG  
ATOM   5303 C10  LIG     1       5.715 -16.155  -1.946  1.00  0.00      LIG  
ATOM   5304 C11  LIG     1       5.749 -20.711   1.920  1.00  0.00      LIG  
ATOM   5305 C12  LIG     1       3.093 -18.268   0.931  1.00  0.00      LIG  
ATOM   5306 C13  LIG     1       6.693 -18.255   0.553  1.00  0.00      LIG  
ATOM   5307 C14  LIG     1       4.255 -17.536  -3.374  1.00  0.00      LIG  
ATOM   5308 C15  LIG     1       4.471 -18.999   2.945  1.00  0.00      LIG  
ATOM   5309 C16  LIG     1       4.016 -21.114   0.236  1.00  0.00      LIG  
ATOM   5310 C17  LIG     1       5.573 -19.951   3.221  1.00  0.00      LIG  
ATOM   5311 C18  LIG     1       6.446 -15.404  -3.026  1.00  0.00      LIG  
ATOM   5312 C19  LIG     1       7.691 -16.142  -3.355  1.00  0.00      LIG  
ATOM   5313 C20  LIG     1       7.038 -17.427  -5.341  1.00  0.00      LIG  
ATOM   5314 C21  LIG     1       8.913 -18.135  -4.025  1.00  0.00      LIG  
ATOM   5315 C22  LIG     1       4.091 -17.935   3.942  1.00  0.00      LIG  
ATOM   5316 C23  LIG     1       4.702 -16.607   3.502  1.00  0.00      LIG  
ATOM   5317 C24  LIG     1       4.587 -18.277   5.336  1.00  0.00      LIG  
ATOM   5318 C25  LIG     1       4.350 -15.386   4.350  1.00  0.00      LIG  
ATOM   5319 C26  LIG     1       4.635 -14.048   3.619  1.00  0.00      LIG  
ATOM   5320 C27  LIG     1       3.462 -13.422   2.825  1.00  0.00      LIG  
ATOM   5321 C28  LIG     1       2.756 -14.356   1.862  1.00  0.00      LIG  
ATOM   5322 C29  LIG     1       3.946 -12.256   1.985  1.00  0.00      LIG  
ATOM   5323 C30  LIG     1       6.985 -14.157   3.364  1.00  0.00      LIG  
ATOM   5324 C31  LIG     1       8.079 -14.357   2.362  1.00  0.00      LIG  
ATOM   5325 H    LIG     1       4.043 -19.070  -1.536  1.00  0.00      LIG  
ATOM   5326 H1   LIG     1       6.045 -19.076  -3.690  1.00  0.00      LIG  
ATOM   5327 H2   LIG     1       5.784 -20.697  -1.701  1.00  0.00      LIG  
ATOM   5328 H3   LIG     1       7.107 -20.744  -0.544  1.00  0.00      LIG  
ATOM   5329 H4   LIG     1       4.392 -16.688   0.318  1.00  0.00      LIG  
ATOM   5330 H5   LIG     1       8.102 -18.746  -1.550  1.00  0.00      LIG  
ATOM   5331 H6   LIG     1       7.841 -20.051  -2.682  1.00  0.00      LIG  
ATOM   5332 H7   LIG     1       6.325 -16.124  -1.043  1.00  0.00      LIG  
ATOM   5333 H8   LIG     1       4.812 -15.582  -1.725  1.00  0.00      LIG  
ATOM   5334 H9   LIG     1       6.803 -20.794   1.647  1.00  0.00      LIG  
ATOM   5335 H10  LIG     1       5.397 -21.735   2.073  1.00  0.00      LIG  
ATOM   5336 H11  LIG     1       2.322 -18.909   0.492  1.00  0.00      LIG  
ATOM   5337 H12  LIG     1       2.554 -17.589   1.598  1.00  0.00      LIG  
ATOM   5338 H13  LIG     1       7.258 -17.604  -0.112  1.00  0.00      LIG  
ATOM   5339 H14  LIG     1       7.439 -18.840   1.095  1.00  0.00      LIG  
ATOM   5340 H15  LIG     1       6.207 -17.592   1.268  1.00  0.00      LIG  
ATOM   5341 H16  LIG     1       3.437 -16.876  -3.088  1.00  0.00      LIG  
ATOM   5342 H17  LIG     1       3.843 -18.531  -3.565  1.00  0.00      LIG  
ATOM   5343 H18  LIG     1       4.614 -17.150  -4.322  1.00  0.00      LIG  
ATOM   5344 H19  LIG     1       3.349 -20.730  -0.540  1.00  0.00      LIG  
ATOM   5345 H20  LIG     1       3.387 -21.584   0.999  1.00  0.00      LIG  
ATOM   5346 H21  LIG     1       4.629 -21.904  -0.204  1.00  0.00      LIG  
ATOM   5347 H22  LIG     1       6.489 -19.410   3.473  1.00  0.00      LIG  
ATOM   5348 H23  LIG     1       5.326 -20.640   4.033  1.00  0.00      LIG  
ATOM   5349 H24  LIG     1       6.722 -14.414  -2.654  1.00  0.00      LIG  
ATOM   5350 H25  LIG     1       5.840 -15.275  -3.926  1.00  0.00      LIG  
ATOM   5351 H26  LIG     1       7.818 -16.985  -5.969  1.00  0.00      LIG  
ATOM   5352 H27  LIG     1       6.159 -16.793  -5.463  1.00  0.00      LIG  
ATOM   5353 H28  LIG     1       6.809 -18.418  -5.740  1.00  0.00      LIG  
ATOM   5354 H29  LIG     1       8.864 -19.165  -4.390  1.00  0.00      LIG  
ATOM   5355 H30  LIG     1       9.475 -18.112  -3.086  1.00  0.00      LIG  
ATOM   5356 H31  LIG     1       9.510 -17.574  -4.752  1.00  0.00      LIG  
ATOM   5357 H32  LIG     1       3.001 -17.857   3.968  1.00  0.00      LIG  
ATOM   5358 H33  LIG     1       3.160 -16.369  -1.615  1.00  0.00      LIG  
ATOM   5359 H34  LIG     1       4.397 -16.405   2.478  1.00  0.00      LIG  
ATOM   5360 H35  LIG     1       5.792 -16.700   3.476  1.00  0.00      LIG  
ATOM   5361 H36  LIG     1       5.676 -18.198   5.403  1.00  0.00      LIG  
ATOM   5362 H37  LIG     1       4.163 -17.599   6.081  1.00  0.00      LIG  
ATOM   5363 H38  LIG     1       4.304 -19.292   5.613  1.00  0.00      LIG  
ATOM   5364 H39  LIG     1       4.985 -15.420   5.239  1.00  0.00      LIG  
ATOM   5365 H40  LIG     1       4.867 -13.310   4.397  1.00  0.00      LIG  
ATOM   5366 H41  LIG     1       2.650 -14.560   4.691  1.00  0.00      LIG  
ATOM   5367 H42  LIG     1       1.953 -13.825   1.343  1.00  0.00      LIG  
ATOM   5368 H43  LIG     1       2.289 -15.196   2.383  1.00  0.00      LIG  
ATOM   5369 H44  LIG     1       3.460 -14.737   1.120  1.00  0.00      LIG  
ATOM   5370 H45  LIG     1       4.519 -11.553   2.590  1.00  0.00      LIG  
ATOM   5371 H46  LIG     1       4.577 -12.603   1.163  1.00  0.00      LIG  
ATOM   5372 H47  LIG     1       3.100 -11.706   1.563  1.00  0.00      LIG  
ATOM   5373 H48  LIG     1       1.813 -12.463   3.208  1.00  0.00      LIG  
ATOM   5374 H49  LIG     1       9.036 -14.237   2.878  1.00  0.00      LIG  
ATOM   5375 H50  LIG     1       8.005 -13.598   1.576  1.00  0.00      LIG  
ATOM   5376 H51  LIG     1       8.015 -15.366   1.940  1.00  0.00      LIG  
TER
REMARK  Energy: 60.4832
REMARK  SimpleFitness: 60.4832
REMARK  FullFitness: -1166.0902
REMARK  InterFull: -33.8312
REMARK  IntraFull: 101.346
REMARK  solvFull: -1491.52
REMARK  surfFull: 257.915
REMARK  extraFull: 0.0
REMARK  deltaGcompsolvpol: -1491.52
REMARK  deltaGcompsolvnonpol: 257.915
REMARK  deltaGprotsolvpol: -1512.07
REMARK  deltaGprotsolvnonpol: 254.074
REMARK  deltaGligsolvpol: -12.1663
REMARK  deltaGligsolvnonpol: 16.5782
REMARK  deltaGvdw: -33.8312
REMARK  deltaGelec: 0.0
REMARK  deltaG: -6.3931375
REMARK  Cluster: 4
REMARK  ClusterRank: 7
ATOM   5287 O    LIG     1       2.747 -16.817  -0.857  1.00  0.00      LIG  
ATOM   5288 O1   LIG     1       8.753 -15.540  -3.471  1.00  0.00      LIG  
ATOM   5289 O2   LIG     1       3.011 -15.456   4.818  1.00  0.00      LIG  
ATOM   5290 O3   LIG     1       5.767 -14.189   2.741  1.00  0.00      LIG  
ATOM   5291 O4   LIG     1       2.493 -12.915   3.737  1.00  0.00      LIG  
ATOM   5292 O5   LIG     1       7.162 -14.066   4.566  1.00  0.00      LIG  
ATOM   5293 C    LIG     1       5.686 -19.163  -0.186  1.00  0.00      LIG  
ATOM   5294 C1   LIG     1       4.710 -18.342  -1.071  1.00  0.00      LIG  
ATOM   5295 C2   LIG     1       5.354 -17.606  -2.307  1.00  0.00      LIG  
ATOM   5296 C3   LIG     1       4.892 -20.023   0.855  1.00  0.00      LIG  
ATOM   5297 C4   LIG     1       6.532 -18.377  -3.004  1.00  0.00      LIG  
ATOM   5298 C5   LIG     1       6.463 -20.072  -1.117  1.00  0.00      LIG  
ATOM   5299 C6   LIG     1       3.798 -17.471  -0.158  1.00  0.00      LIG  
ATOM   5300 C7   LIG     1       7.324 -19.298  -2.081  1.00  0.00      LIG  
ATOM   5301 C8   LIG     1       4.072 -19.098   1.672  1.00  0.00      LIG  
ATOM   5302 C9   LIG     1       7.512 -17.535  -3.893  1.00  0.00      LIG  
ATOM   5303 C10  LIG     1       5.715 -16.155  -1.946  1.00  0.00      LIG  
ATOM   5304 C11  LIG     1       5.749 -20.711   1.920  1.00  0.00      LIG  
ATOM   5305 C12  LIG     1       3.093 -18.268   0.931  1.00  0.00      LIG  
ATOM   5306 C13  LIG     1       6.693 -18.255   0.553  1.00  0.00      LIG  
ATOM   5307 C14  LIG     1       4.255 -17.536  -3.374  1.00  0.00      LIG  
ATOM   5308 C15  LIG     1       4.471 -18.999   2.945  1.00  0.00      LIG  
ATOM   5309 C16  LIG     1       4.016 -21.114   0.236  1.00  0.00      LIG  
ATOM   5310 C17  LIG     1       5.573 -19.951   3.221  1.00  0.00      LIG  
ATOM   5311 C18  LIG     1       6.446 -15.404  -3.026  1.00  0.00      LIG  
ATOM   5312 C19  LIG     1       7.691 -16.142  -3.355  1.00  0.00      LIG  
ATOM   5313 C20  LIG     1       7.038 -17.427  -5.341  1.00  0.00      LIG  
ATOM   5314 C21  LIG     1       8.913 -18.135  -4.025  1.00  0.00      LIG  
ATOM   5315 C22  LIG     1       4.091 -17.935   3.942  1.00  0.00      LIG  
ATOM   5316 C23  LIG     1       4.702 -16.607   3.502  1.00  0.00      LIG  
ATOM   5317 C24  LIG     1       4.587 -18.277   5.336  1.00  0.00      LIG  
ATOM   5318 C25  LIG     1       4.350 -15.386   4.350  1.00  0.00      LIG  
ATOM   5319 C26  LIG     1       4.635 -14.048   3.619  1.00  0.00      LIG  
ATOM   5320 C27  LIG     1       3.462 -13.422   2.825  1.00  0.00      LIG  
ATOM   5321 C28  LIG     1       2.756 -14.356   1.862  1.00  0.00      LIG  
ATOM   5322 C29  LIG     1       3.946 -12.256   1.985  1.00  0.00      LIG  
ATOM   5323 C30  LIG     1       6.985 -14.157   3.364  1.00  0.00      LIG  
ATOM   5324 C31  LIG     1       8.079 -14.357   2.362  1.00  0.00      LIG  
ATOM   5325 H    LIG     1       4.043 -19.070  -1.536  1.00  0.00      LIG  
ATOM   5326 H1   LIG     1       6.045 -19.076  -3.690  1.00  0.00      LIG  
ATOM   5327 H2   LIG     1       5.784 -20.697  -1.701  1.00  0.00      LIG  
ATOM   5328 H3   LIG     1       7.107 -20.744  -0.544  1.00  0.00      LIG  
ATOM   5329 H4   LIG     1       4.392 -16.688   0.318  1.00  0.00      LIG  
ATOM   5330 H5   LIG     1       8.102 -18.746  -1.550  1.00  0.00      LIG  
ATOM   5331 H6   LIG     1       7.841 -20.051  -2.682  1.00  0.00      LIG  
ATOM   5332 H7   LIG     1       6.325 -16.124  -1.043  1.00  0.00      LIG  
ATOM   5333 H8   LIG     1       4.812 -15.582  -1.725  1.00  0.00      LIG  
ATOM   5334 H9   LIG     1       6.803 -20.794   1.647  1.00  0.00      LIG  
ATOM   5335 H10  LIG     1       5.397 -21.735   2.073  1.00  0.00      LIG  
ATOM   5336 H11  LIG     1       2.322 -18.909   0.492  1.00  0.00      LIG  
ATOM   5337 H12  LIG     1       2.554 -17.589   1.598  1.00  0.00      LIG  
ATOM   5338 H13  LIG     1       7.258 -17.604  -0.112  1.00  0.00      LIG  
ATOM   5339 H14  LIG     1       7.439 -18.840   1.095  1.00  0.00      LIG  
ATOM   5340 H15  LIG     1       6.207 -17.592   1.268  1.00  0.00      LIG  
ATOM   5341 H16  LIG     1       3.437 -16.876  -3.088  1.00  0.00      LIG  
ATOM   5342 H17  LIG     1       3.843 -18.531  -3.565  1.00  0.00      LIG  
ATOM   5343 H18  LIG     1       4.614 -17.150  -4.322  1.00  0.00      LIG  
ATOM   5344 H19  LIG     1       3.349 -20.730  -0.540  1.00  0.00      LIG  
ATOM   5345 H20  LIG     1       3.387 -21.584   0.999  1.00  0.00      LIG  
ATOM   5346 H21  LIG     1       4.629 -21.904  -0.204  1.00  0.00      LIG  
ATOM   5347 H22  LIG     1       6.489 -19.410   3.473  1.00  0.00      LIG  
ATOM   5348 H23  LIG     1       5.326 -20.640   4.033  1.00  0.00      LIG  
ATOM   5349 H24  LIG     1       6.722 -14.414  -2.654  1.00  0.00      LIG  
ATOM   5350 H25  LIG     1       5.840 -15.275  -3.926  1.00  0.00      LIG  
ATOM   5351 H26  LIG     1       7.818 -16.985  -5.969  1.00  0.00      LIG  
ATOM   5352 H27  LIG     1       6.159 -16.793  -5.463  1.00  0.00      LIG  
ATOM   5353 H28  LIG     1       6.809 -18.418  -5.740  1.00  0.00      LIG  
ATOM   5354 H29  LIG     1       8.864 -19.165  -4.390  1.00  0.00      LIG  
ATOM   5355 H30  LIG     1       9.475 -18.112  -3.086  1.00  0.00      LIG  
ATOM   5356 H31  LIG     1       9.510 -17.574  -4.752  1.00  0.00      LIG  
ATOM   5357 H32  LIG     1       3.001 -17.857   3.968  1.00  0.00      LIG  
ATOM   5358 H33  LIG     1       3.160 -16.369  -1.615  1.00  0.00      LIG  
ATOM   5359 H34  LIG     1       4.397 -16.405   2.478  1.00  0.00      LIG  
ATOM   5360 H35  LIG     1       5.792 -16.700   3.476  1.00  0.00      LIG  
ATOM   5361 H36  LIG     1       5.676 -18.198   5.403  1.00  0.00      LIG  
ATOM   5362 H37  LIG     1       4.163 -17.599   6.081  1.00  0.00      LIG  
ATOM   5363 H38  LIG     1       4.304 -19.292   5.613  1.00  0.00      LIG  
ATOM   5364 H39  LIG     1       4.985 -15.420   5.239  1.00  0.00      LIG  
ATOM   5365 H40  LIG     1       4.867 -13.310   4.397  1.00  0.00      LIG  
ATOM   5366 H41  LIG     1       2.650 -14.560   4.691  1.00  0.00      LIG  
ATOM   5367 H42  LIG     1       1.953 -13.825   1.343  1.00  0.00      LIG  
ATOM   5368 H43  LIG     1       2.289 -15.196   2.383  1.00  0.00      LIG  
ATOM   5369 H44  LIG     1       3.460 -14.737   1.120  1.00  0.00      LIG  
ATOM   5370 H45  LIG     1       4.519 -11.553   2.590  1.00  0.00      LIG  
ATOM   5371 H46  LIG     1       4.577 -12.603   1.163  1.00  0.00      LIG  
ATOM   5372 H47  LIG     1       3.100 -11.706   1.563  1.00  0.00      LIG  
ATOM   5373 H48  LIG     1       1.813 -12.463   3.208  1.00  0.00      LIG  
ATOM   5374 H49  LIG     1       9.036 -14.237   2.878  1.00  0.00      LIG  
ATOM   5375 H50  LIG     1       8.005 -13.598   1.576  1.00  0.00      LIG  
ATOM   5376 H51  LIG     1       8.015 -15.366   1.940  1.00  0.00      LIG  
TER
REMARK  Energy: 48.7608
REMARK  SimpleFitness: 48.7608
REMARK  FullFitness: -1166.3269
REMARK  InterFull: -33.9263
REMARK  IntraFull: 98.2953
REMARK  solvFull: -1486.57
REMARK  surfFull: 255.874
REMARK  extraFull: 0.0
REMARK  deltaGcompsolvpol: -1486.57
REMARK  deltaGcompsolvnonpol: 255.874
REMARK  deltaGprotsolvpol: -1512.07
REMARK  deltaGprotsolvnonpol: 254.074
REMARK  deltaGligsolvpol: -10.9588
REMARK  deltaGligsolvnonpol: 16.4563
REMARK  deltaGvdw: -33.9263
REMARK  deltaGelec: 0.0
REMARK  deltaG: -6.354636
REMARK  Cluster: 5
REMARK  ClusterRank: 0
ATOM   5287 O    LIG     1       6.338 -20.540   1.969  1.00  0.00      LIG  
ATOM   5288 O1   LIG     1       0.095 -19.861  -0.413  1.00  0.00      LIG  
ATOM   5289 O2   LIG     1       7.238 -17.763   4.830  1.00  0.00      LIG  
ATOM   5290 O3   LIG     1       4.872 -14.924   4.992  1.00  0.00      LIG  
ATOM   5291 O4   LIG     1       4.380 -18.128   5.596  1.00  0.00      LIG  
ATOM   5292 O5   LIG     1       3.542 -16.226   3.598  1.00  0.00      LIG  
ATOM   5293 C    LIG     1       5.686 -17.597  -0.391  1.00  0.00      LIG  
ATOM   5294 C1   LIG     1       5.634 -19.091   0.042  1.00  0.00      LIG  
ATOM   5295 C2   LIG     1       4.287 -19.860  -0.238  1.00  0.00      LIG  
ATOM   5296 C3   LIG     1       7.156 -17.074  -0.370  1.00  0.00      LIG  
ATOM   5297 C4   LIG     1       3.562 -19.439  -1.559  1.00  0.00      LIG  
ATOM   5298 C5   LIG     1       5.140 -17.500  -1.797  1.00  0.00      LIG  
ATOM   5299 C6   LIG     1       6.247 -19.211   1.469  1.00  0.00      LIG  
ATOM   5300 C7   LIG     1       3.712 -17.957  -1.882  1.00  0.00      LIG  
ATOM   5301 C8   LIG     1       7.714 -17.295   0.984  1.00  0.00      LIG  
ATOM   5302 C9   LIG     1       2.068 -19.883  -1.730  1.00  0.00      LIG  
ATOM   5303 C10  LIG     1       3.341 -19.791   0.966  1.00  0.00      LIG  
ATOM   5304 C11  LIG     1       7.321 -15.559  -0.546  1.00  0.00      LIG  
ATOM   5305 C12  LIG     1       7.676 -18.685   1.502  1.00  0.00      LIG  
ATOM   5306 C13  LIG     1       4.821 -16.695   0.510  1.00  0.00      LIG  
ATOM   5307 C14  LIG     1       4.684 -21.328  -0.445  1.00  0.00      LIG  
ATOM   5308 C15  LIG     1       8.076 -16.177   1.614  1.00  0.00      LIG  
ATOM   5309 C16  LIG     1       8.071 -17.724  -1.412  1.00  0.00      LIG  
ATOM   5310 C17  LIG     1       7.821 -14.984   0.768  1.00  0.00      LIG  
ATOM   5311 C18  LIG     1       2.031 -20.505   0.748  1.00  0.00      LIG  
ATOM   5312 C19  LIG     1       1.317 -19.923  -0.423  1.00  0.00      LIG  
ATOM   5313 C20  LIG     1       1.947 -21.254  -2.389  1.00  0.00      LIG  
ATOM   5314 C21  LIG     1       1.259 -18.972  -2.656  1.00  0.00      LIG  
ATOM   5315 C22  LIG     1       8.631 -16.045   3.006  1.00  0.00      LIG  
ATOM   5316 C23  LIG     1       7.590 -15.543   4.004  1.00  0.00      LIG  
ATOM   5317 C24  LIG     1       9.806 -15.085   3.025  1.00  0.00      LIG  
ATOM   5318 C25  LIG     1       6.555 -16.595   4.398  1.00  0.00      LIG  
ATOM   5319 C26  LIG     1       5.654 -16.025   5.509  1.00  0.00      LIG  
ATOM   5320 C27  LIG     1       4.860 -17.037   6.378  1.00  0.00      LIG  
ATOM   5321 C28  LIG     1       3.679 -16.398   7.085  1.00  0.00      LIG  
ATOM   5322 C29  LIG     1       5.723 -17.616   7.490  1.00  0.00      LIG  
ATOM   5323 C30  LIG     1       3.917 -15.147   4.034  1.00  0.00      LIG  
ATOM   5324 C31  LIG     1       3.370 -13.837   3.562  1.00  0.00      LIG  
ATOM   5325 H    LIG     1       6.338 -19.613  -0.609  1.00  0.00      LIG  
ATOM   5326 H1   LIG     1       4.113 -19.933  -2.364  1.00  0.00      LIG  
ATOM   5327 H2   LIG     1       5.722 -18.119  -2.484  1.00  0.00      LIG  
ATOM   5328 H3   LIG     1       5.201 -16.469  -2.154  1.00  0.00      LIG  
ATOM   5329 H4   LIG     1       5.638 -18.657   2.188  1.00  0.00      LIG  
ATOM   5330 H5   LIG     1       3.047 -17.350  -1.264  1.00  0.00      LIG  
ATOM   5331 H6   LIG     1       3.435 -17.766  -2.921  1.00  0.00      LIG  
ATOM   5332 H7   LIG     1       3.119 -18.757   1.226  1.00  0.00      LIG  
ATOM   5333 H8   LIG     1       3.806 -20.240   1.845  1.00  0.00      LIG  
ATOM   5334 H9   LIG     1       6.416 -15.050  -0.883  1.00  0.00      LIG  
ATOM   5335 H10  LIG     1       8.070 -15.353  -1.317  1.00  0.00      LIG  
ATOM   5336 H11  LIG     1       8.325 -19.324   0.897  1.00  0.00      LIG  
ATOM   5337 H12  LIG     1       8.074 -18.750   2.518  1.00  0.00      LIG  
ATOM   5338 H13  LIG     1       3.802 -17.053   0.625  1.00  0.00      LIG  
ATOM   5339 H14  LIG     1       4.728 -15.689   0.095  1.00  0.00      LIG  
ATOM   5340 H15  LIG     1       5.229 -16.597   1.516  1.00  0.00      LIG  
ATOM   5341 H16  LIG     1       5.130 -21.775   0.440  1.00  0.00      LIG  
ATOM   5342 H17  LIG     1       5.399 -21.420  -1.266  1.00  0.00      LIG  
ATOM   5343 H18  LIG     1       3.842 -21.970  -0.678  1.00  0.00      LIG  
ATOM   5344 H19  LIG     1       8.048 -18.816  -1.374  1.00  0.00      LIG  
ATOM   5345 H20  LIG     1       9.112 -17.419  -1.262  1.00  0.00      LIG  
ATOM   5346 H21  LIG     1       7.796 -17.415  -2.423  1.00  0.00      LIG  
ATOM   5347 H22  LIG     1       7.059 -14.345   1.224  1.00  0.00      LIG  
ATOM   5348 H23  LIG     1       8.725 -14.393   0.601  1.00  0.00      LIG  
ATOM   5349 H24  LIG     1       1.396 -20.375   1.628  1.00  0.00      LIG  
ATOM   5350 H25  LIG     1       2.176 -21.574   0.586  1.00  0.00      LIG  
ATOM   5351 H26  LIG     1       0.919 -21.438  -2.715  1.00  0.00      LIG  
ATOM   5352 H27  LIG     1       2.198 -22.076  -1.718  1.00  0.00      LIG  
ATOM   5353 H28  LIG     1       2.591 -21.314  -3.271  1.00  0.00      LIG  
ATOM   5354 H29  LIG     1       1.752 -18.869  -3.627  1.00  0.00      LIG  
ATOM   5355 H30  LIG     1       1.096 -17.975  -2.232  1.00  0.00      LIG  
ATOM   5356 H31  LIG     1       0.266 -19.386  -2.856  1.00  0.00      LIG  
ATOM   5357 H32  LIG     1       9.020 -17.011   3.336  1.00  0.00      LIG  
ATOM   5358 H33  LIG     1       6.794 -21.067   1.288  1.00  0.00      LIG  
ATOM   5359 H34  LIG     1       7.089 -14.649   3.621  1.00  0.00      LIG  
ATOM   5360 H35  LIG     1       8.122 -15.237   4.909  1.00  0.00      LIG  
ATOM   5361 H36  LIG     1       9.483 -14.056   2.841  1.00  0.00      LIG  
ATOM   5362 H37  LIG     1      10.287 -15.108   4.006  1.00  0.00      LIG  
ATOM   5363 H38  LIG     1      10.554 -15.356   2.275  1.00  0.00      LIG  
ATOM   5364 H39  LIG     1       5.971 -16.867   3.518  1.00  0.00      LIG  
ATOM   5365 H40  LIG     1       6.328 -15.541   6.221  1.00  0.00      LIG  
ATOM   5366 H41  LIG     1       6.545 -18.414   5.043  1.00  0.00      LIG  
ATOM   5367 H42  LIG     1       3.157 -17.143   7.690  1.00  0.00      LIG  
ATOM   5368 H43  LIG     1       2.948 -16.012   6.373  1.00  0.00      LIG  
ATOM   5369 H44  LIG     1       4.004 -15.585   7.738  1.00  0.00      LIG  
ATOM   5370 H45  LIG     1       5.113 -18.224   8.164  1.00  0.00      LIG  
ATOM   5371 H46  LIG     1       6.502 -18.277   7.106  1.00  0.00      LIG  
ATOM   5372 H47  LIG     1       6.190 -16.820   8.077  1.00  0.00      LIG  
ATOM   5373 H48  LIG     1       3.983 -18.765   6.216  1.00  0.00      LIG  
ATOM   5374 H49  LIG     1       4.142 -13.302   3.002  1.00  0.00      LIG  
ATOM   5375 H50  LIG     1       3.031 -13.243   4.416  1.00  0.00      LIG  
ATOM   5376 H51  LIG     1       2.515 -14.029   2.910  1.00  0.00      LIG  
TER
REMARK  Energy: 48.7608
REMARK  SimpleFitness: 48.7608
REMARK  FullFitness: -1166.3269
REMARK  InterFull: -33.9263
REMARK  IntraFull: 98.2953
REMARK  solvFull: -1486.57
REMARK  surfFull: 255.874
REMARK  extraFull: 0.0
REMARK  deltaGcompsolvpol: -1486.57
REMARK  deltaGcompsolvnonpol: 255.874
REMARK  deltaGprotsolvpol: -1512.07
REMARK  deltaGprotsolvnonpol: 254.074
REMARK  deltaGligsolvpol: -10.9588
REMARK  deltaGligsolvnonpol: 16.4563
REMARK  deltaGvdw: -33.9263
REMARK  deltaGelec: 0.0
REMARK  deltaG: -6.354636
REMARK  Cluster: 5
REMARK  ClusterRank: 1
ATOM   5287 O    LIG     1       6.338 -20.540   1.969  1.00  0.00      LIG  
ATOM   5288 O1   LIG     1       0.095 -19.861  -0.413  1.00  0.00      LIG  
ATOM   5289 O2   LIG     1       7.238 -17.763   4.830  1.00  0.00      LIG  
ATOM   5290 O3   LIG     1       4.872 -14.924   4.992  1.00  0.00      LIG  
ATOM   5291 O4   LIG     1       4.380 -18.128   5.596  1.00  0.00      LIG  
ATOM   5292 O5   LIG     1       3.542 -16.226   3.598  1.00  0.00      LIG  
ATOM   5293 C    LIG     1       5.686 -17.597  -0.391  1.00  0.00      LIG  
ATOM   5294 C1   LIG     1       5.634 -19.091   0.042  1.00  0.00      LIG  
ATOM   5295 C2   LIG     1       4.287 -19.860  -0.238  1.00  0.00      LIG  
ATOM   5296 C3   LIG     1       7.156 -17.074  -0.370  1.00  0.00      LIG  
ATOM   5297 C4   LIG     1       3.562 -19.439  -1.559  1.00  0.00      LIG  
ATOM   5298 C5   LIG     1       5.140 -17.500  -1.797  1.00  0.00      LIG  
ATOM   5299 C6   LIG     1       6.247 -19.211   1.469  1.00  0.00      LIG  
ATOM   5300 C7   LIG     1       3.712 -17.957  -1.882  1.00  0.00      LIG  
ATOM   5301 C8   LIG     1       7.714 -17.295   0.984  1.00  0.00      LIG  
ATOM   5302 C9   LIG     1       2.068 -19.883  -1.730  1.00  0.00      LIG  
ATOM   5303 C10  LIG     1       3.341 -19.791   0.966  1.00  0.00      LIG  
ATOM   5304 C11  LIG     1       7.321 -15.559  -0.546  1.00  0.00      LIG  
ATOM   5305 C12  LIG     1       7.676 -18.685   1.502  1.00  0.00      LIG  
ATOM   5306 C13  LIG     1       4.821 -16.695   0.510  1.00  0.00      LIG  
ATOM   5307 C14  LIG     1       4.684 -21.328  -0.445  1.00  0.00      LIG  
ATOM   5308 C15  LIG     1       8.076 -16.177   1.614  1.00  0.00      LIG  
ATOM   5309 C16  LIG     1       8.071 -17.724  -1.412  1.00  0.00      LIG  
ATOM   5310 C17  LIG     1       7.821 -14.984   0.768  1.00  0.00      LIG  
ATOM   5311 C18  LIG     1       2.031 -20.505   0.748  1.00  0.00      LIG  
ATOM   5312 C19  LIG     1       1.317 -19.923  -0.423  1.00  0.00      LIG  
ATOM   5313 C20  LIG     1       1.947 -21.254  -2.389  1.00  0.00      LIG  
ATOM   5314 C21  LIG     1       1.259 -18.972  -2.656  1.00  0.00      LIG  
ATOM   5315 C22  LIG     1       8.631 -16.045   3.006  1.00  0.00      LIG  
ATOM   5316 C23  LIG     1       7.590 -15.543   4.004  1.00  0.00      LIG  
ATOM   5317 C24  LIG     1       9.806 -15.085   3.025  1.00  0.00      LIG  
ATOM   5318 C25  LIG     1       6.555 -16.595   4.398  1.00  0.00      LIG  
ATOM   5319 C26  LIG     1       5.654 -16.025   5.509  1.00  0.00      LIG  
ATOM   5320 C27  LIG     1       4.860 -17.037   6.378  1.00  0.00      LIG  
ATOM   5321 C28  LIG     1       3.679 -16.398   7.085  1.00  0.00      LIG  
ATOM   5322 C29  LIG     1       5.723 -17.616   7.490  1.00  0.00      LIG  
ATOM   5323 C30  LIG     1       3.917 -15.147   4.034  1.00  0.00      LIG  
ATOM   5324 C31  LIG     1       3.370 -13.837   3.562  1.00  0.00      LIG  
ATOM   5325 H    LIG     1       6.338 -19.613  -0.609  1.00  0.00      LIG  
ATOM   5326 H1   LIG     1       4.113 -19.933  -2.364  1.00  0.00      LIG  
ATOM   5327 H2   LIG     1       5.722 -18.119  -2.484  1.00  0.00      LIG  
ATOM   5328 H3   LIG     1       5.201 -16.469  -2.154  1.00  0.00      LIG  
ATOM   5329 H4   LIG     1       5.638 -18.657   2.188  1.00  0.00      LIG  
ATOM   5330 H5   LIG     1       3.047 -17.350  -1.264  1.00  0.00      LIG  
ATOM   5331 H6   LIG     1       3.435 -17.766  -2.921  1.00  0.00      LIG  
ATOM   5332 H7   LIG     1       3.119 -18.757   1.226  1.00  0.00      LIG  
ATOM   5333 H8   LIG     1       3.806 -20.240   1.845  1.00  0.00      LIG  
ATOM   5334 H9   LIG     1       6.416 -15.050  -0.883  1.00  0.00      LIG  
ATOM   5335 H10  LIG     1       8.070 -15.353  -1.317  1.00  0.00      LIG  
ATOM   5336 H11  LIG     1       8.325 -19.324   0.897  1.00  0.00      LIG  
ATOM   5337 H12  LIG     1       8.074 -18.750   2.518  1.00  0.00      LIG  
ATOM   5338 H13  LIG     1       3.802 -17.053   0.625  1.00  0.00      LIG  
ATOM   5339 H14  LIG     1       4.728 -15.689   0.095  1.00  0.00      LIG  
ATOM   5340 H15  LIG     1       5.229 -16.597   1.516  1.00  0.00      LIG  
ATOM   5341 H16  LIG     1       5.130 -21.775   0.440  1.00  0.00      LIG  
ATOM   5342 H17  LIG     1       5.399 -21.420  -1.266  1.00  0.00      LIG  
ATOM   5343 H18  LIG     1       3.842 -21.970  -0.678  1.00  0.00      LIG  
ATOM   5344 H19  LIG     1       8.048 -18.816  -1.374  1.00  0.00      LIG  
ATOM   5345 H20  LIG     1       9.112 -17.419  -1.262  1.00  0.00      LIG  
ATOM   5346 H21  LIG     1       7.796 -17.415  -2.423  1.00  0.00      LIG  
ATOM   5347 H22  LIG     1       7.059 -14.345   1.224  1.00  0.00      LIG  
ATOM   5348 H23  LIG     1       8.725 -14.393   0.601  1.00  0.00      LIG  
ATOM   5349 H24  LIG     1       1.396 -20.375   1.628  1.00  0.00      LIG  
ATOM   5350 H25  LIG     1       2.176 -21.574   0.586  1.00  0.00      LIG  
ATOM   5351 H26  LIG     1       0.919 -21.438  -2.715  1.00  0.00      LIG  
ATOM   5352 H27  LIG     1       2.198 -22.076  -1.718  1.00  0.00      LIG  
ATOM   5353 H28  LIG     1       2.591 -21.314  -3.271  1.00  0.00      LIG  
ATOM   5354 H29  LIG     1       1.752 -18.869  -3.627  1.00  0.00      LIG  
ATOM   5355 H30  LIG     1       1.096 -17.975  -2.232  1.00  0.00      LIG  
ATOM   5356 H31  LIG     1       0.266 -19.386  -2.856  1.00  0.00      LIG  
ATOM   5357 H32  LIG     1       9.020 -17.011   3.336  1.00  0.00      LIG  
ATOM   5358 H33  LIG     1       6.794 -21.067   1.288  1.00  0.00      LIG  
ATOM   5359 H34  LIG     1       7.089 -14.649   3.621  1.00  0.00      LIG  
ATOM   5360 H35  LIG     1       8.122 -15.237   4.909  1.00  0.00      LIG  
ATOM   5361 H36  LIG     1       9.483 -14.056   2.841  1.00  0.00      LIG  
ATOM   5362 H37  LIG     1      10.287 -15.108   4.006  1.00  0.00      LIG  
ATOM   5363 H38  LIG     1      10.554 -15.356   2.275  1.00  0.00      LIG  
ATOM   5364 H39  LIG     1       5.971 -16.867   3.518  1.00  0.00      LIG  
ATOM   5365 H40  LIG     1       6.328 -15.541   6.221  1.00  0.00      LIG  
ATOM   5366 H41  LIG     1       6.545 -18.414   5.043  1.00  0.00      LIG  
ATOM   5367 H42  LIG     1       3.157 -17.143   7.690  1.00  0.00      LIG  
ATOM   5368 H43  LIG     1       2.948 -16.012   6.373  1.00  0.00      LIG  
ATOM   5369 H44  LIG     1       4.004 -15.585   7.738  1.00  0.00      LIG  
ATOM   5370 H45  LIG     1       5.113 -18.224   8.164  1.00  0.00      LIG  
ATOM   5371 H46  LIG     1       6.502 -18.277   7.106  1.00  0.00      LIG  
ATOM   5372 H47  LIG     1       6.190 -16.820   8.077  1.00  0.00      LIG  
ATOM   5373 H48  LIG     1       3.983 -18.765   6.216  1.00  0.00      LIG  
ATOM   5374 H49  LIG     1       4.142 -13.302   3.002  1.00  0.00      LIG  
ATOM   5375 H50  LIG     1       3.031 -13.243   4.416  1.00  0.00      LIG  
ATOM   5376 H51  LIG     1       2.515 -14.029   2.910  1.00  0.00      LIG  
TER
REMARK  Energy: 50.4709
REMARK  SimpleFitness: 50.4709
REMARK  FullFitness: -1165.412
REMARK  InterFull: -34.2422
REMARK  IntraFull: 99.5213
REMARK  solvFull: -1486.78
REMARK  surfFull: 256.089
REMARK  extraFull: 0.0
REMARK  deltaGcompsolvpol: -1486.78
REMARK  deltaGcompsolvnonpol: 256.089
REMARK  deltaGprotsolvpol: -1512.07
REMARK  deltaGprotsolvnonpol: 254.074
REMARK  deltaGligsolvpol: -10.9903
REMARK  deltaGligsolvnonpol: 16.5019
REMARK  deltaGvdw: -34.2422
REMARK  deltaGelec: 0.0
REMARK  deltaG: -6.379425
REMARK  Cluster: 5
REMARK  ClusterRank: 2
ATOM   5287 O    LIG     1       6.298 -20.530   1.923  1.00  0.00      LIG  
ATOM   5288 O1   LIG     1       0.511 -18.503  -0.012  1.00  0.00      LIG  
ATOM   5289 O2   LIG     1       7.232 -17.767   4.878  1.00  0.00      LIG  
ATOM   5290 O3   LIG     1       4.817 -14.973   4.982  1.00  0.00      LIG  
ATOM   5291 O4   LIG     1       4.442 -18.175   5.686  1.00  0.00      LIG  
ATOM   5292 O5   LIG     1       3.514 -16.369   3.653  1.00  0.00      LIG  
ATOM   5293 C    LIG     1       5.663 -17.533  -0.370  1.00  0.00      LIG  
ATOM   5294 C1   LIG     1       5.584 -19.028   0.044  1.00  0.00      LIG  
ATOM   5295 C2   LIG     1       4.203 -19.742  -0.215  1.00  0.00      LIG  
ATOM   5296 C3   LIG     1       7.136 -17.024  -0.337  1.00  0.00      LIG  
ATOM   5297 C4   LIG     1       3.452 -19.270  -1.517  1.00  0.00      LIG  
ATOM   5298 C5   LIG     1       5.140 -17.423  -1.784  1.00  0.00      LIG  
ATOM   5299 C6   LIG     1       6.209 -19.186   1.464  1.00  0.00      LIG  
ATOM   5300 C7   LIG     1       3.696 -17.813  -1.883  1.00  0.00      LIG  
ATOM   5301 C8   LIG     1       7.689 -17.269   1.014  1.00  0.00      LIG  
ATOM   5302 C9   LIG     1       1.921 -19.570  -1.610  1.00  0.00      LIG  
ATOM   5303 C10  LIG     1       3.323 -19.707   1.048  1.00  0.00      LIG  
ATOM   5304 C11  LIG     1       7.312 -15.509  -0.495  1.00  0.00      LIG  
ATOM   5305 C12  LIG     1       7.641 -18.665   1.510  1.00  0.00      LIG  
ATOM   5306 C13  LIG     1       4.798 -16.634   0.534  1.00  0.00      LIG  
ATOM   5307 C14  LIG     1       4.540 -21.215  -0.480  1.00  0.00      LIG  
ATOM   5308 C15  LIG     1       8.064 -16.159   1.656  1.00  0.00      LIG  
ATOM   5309 C16  LIG     1       8.046 -17.668  -1.385  1.00  0.00      LIG  
ATOM   5310 C17  LIG     1       7.817 -14.955   0.825  1.00  0.00      LIG  
ATOM   5311 C18  LIG     1       1.915 -20.202   0.841  1.00  0.00      LIG  
ATOM   5312 C19  LIG     1       1.302 -19.402  -0.253  1.00  0.00      LIG  
ATOM   5313 C20  LIG     1       1.618 -20.961  -2.157  1.00  0.00      LIG  
ATOM   5314 C21  LIG     1       1.150 -18.660  -2.569  1.00  0.00      LIG  
ATOM   5315 C22  LIG     1       8.620 -16.047   3.047  1.00  0.00      LIG  
ATOM   5316 C23  LIG     1       7.579 -15.549   4.047  1.00  0.00      LIG  
ATOM   5317 C24  LIG     1       9.797 -15.090   3.084  1.00  0.00      LIG  
ATOM   5318 C25  LIG     1       6.548 -16.605   4.435  1.00  0.00      LIG  
ATOM   5319 C26  LIG     1       5.634 -16.030   5.534  1.00  0.00      LIG  
ATOM   5320 C27  LIG     1       4.876 -17.041   6.434  1.00  0.00      LIG  
ATOM   5321 C28  LIG     1       3.672 -16.425   7.118  1.00  0.00      LIG  
ATOM   5322 C29  LIG     1       5.755 -17.548   7.569  1.00  0.00      LIG  
ATOM   5323 C30  LIG     1       3.868 -15.263   4.035  1.00  0.00      LIG  
ATOM   5324 C31  LIG     1       3.295 -13.989   3.503  1.00  0.00      LIG  
ATOM   5325 H    LIG     1       6.262 -19.562  -0.624  1.00  0.00      LIG  
ATOM   5326 H1   LIG     1       3.913 -19.822  -2.341  1.00  0.00      LIG  
ATOM   5327 H2   LIG     1       5.701 -18.075  -2.458  1.00  0.00      LIG  
ATOM   5328 H3   LIG     1       5.249 -16.400  -2.150  1.00  0.00      LIG  
ATOM   5329 H4   LIG     1       5.609 -18.647   2.202  1.00  0.00      LIG  
ATOM   5330 H5   LIG     1       3.058 -17.149  -1.296  1.00  0.00      LIG  
ATOM   5331 H6   LIG     1       3.434 -17.649  -2.931  1.00  0.00      LIG  
ATOM   5332 H7   LIG     1       3.268 -18.697   1.453  1.00  0.00      LIG  
ATOM   5333 H8   LIG     1       3.765 -20.324   1.833  1.00  0.00      LIG  
ATOM   5334 H9   LIG     1       6.411 -14.989  -0.824  1.00  0.00      LIG  
ATOM   5335 H10  LIG     1       8.062 -15.300  -1.264  1.00  0.00      LIG  
ATOM   5336 H11  LIG     1       8.289 -19.299   0.897  1.00  0.00      LIG  
ATOM   5337 H12  LIG     1       8.034 -18.749   2.526  1.00  0.00      LIG  
ATOM   5338 H13  LIG     1       3.777 -16.993   0.642  1.00  0.00      LIG  
ATOM   5339 H14  LIG     1       4.707 -15.625   0.126  1.00  0.00      LIG  
ATOM   5340 H15  LIG     1       5.203 -16.547   1.542  1.00  0.00      LIG  
ATOM   5341 H16  LIG     1       5.050 -21.691   0.353  1.00  0.00      LIG  
ATOM   5342 H17  LIG     1       5.184 -21.308  -1.359  1.00  0.00      LIG  
ATOM   5343 H18  LIG     1       3.659 -21.824  -0.652  1.00  0.00      LIG  
ATOM   5344 H19  LIG     1       8.008 -18.760  -1.364  1.00  0.00      LIG  
ATOM   5345 H20  LIG     1       9.089 -17.377  -1.227  1.00  0.00      LIG  
ATOM   5346 H21  LIG     1       7.779 -17.338  -2.392  1.00  0.00      LIG  
ATOM   5347 H22  LIG     1       7.061 -14.317   1.290  1.00  0.00      LIG  
ATOM   5348 H23  LIG     1       8.726 -14.369   0.664  1.00  0.00      LIG  
ATOM   5349 H24  LIG     1       1.319 -20.066   1.747  1.00  0.00      LIG  
ATOM   5350 H25  LIG     1       1.894 -21.262   0.588  1.00  0.00      LIG  
ATOM   5351 H26  LIG     1       0.544 -21.080  -2.327  1.00  0.00      LIG  
ATOM   5352 H27  LIG     1       1.908 -21.769  -1.488  1.00  0.00      LIG  
ATOM   5353 H28  LIG     1       2.125 -21.110  -3.114  1.00  0.00      LIG  
ATOM   5354 H29  LIG     1       1.571 -18.721  -3.577  1.00  0.00      LIG  
ATOM   5355 H30  LIG     1       1.133 -17.610  -2.260  1.00  0.00      LIG  
ATOM   5356 H31  LIG     1       0.103 -18.973  -2.639  1.00  0.00      LIG  
ATOM   5357 H32  LIG     1       9.003 -17.018   3.367  1.00  0.00      LIG  
ATOM   5358 H33  LIG     1       6.742 -21.039   1.222  1.00  0.00      LIG  
ATOM   5359 H34  LIG     1       7.077 -14.654   3.668  1.00  0.00      LIG  
ATOM   5360 H35  LIG     1       8.112 -15.247   4.953  1.00  0.00      LIG  
ATOM   5361 H36  LIG     1       9.478 -14.059   2.907  1.00  0.00      LIG  
ATOM   5362 H37  LIG     1      10.271 -15.122   4.069  1.00  0.00      LIG  
ATOM   5363 H38  LIG     1      10.551 -15.356   2.336  1.00  0.00      LIG  
ATOM   5364 H39  LIG     1       5.973 -16.883   3.551  1.00  0.00      LIG  
ATOM   5365 H40  LIG     1       6.295 -15.502   6.227  1.00  0.00      LIG  
ATOM   5366 H41  LIG     1       6.539 -18.414   5.101  1.00  0.00      LIG  
ATOM   5367 H42  LIG     1       3.165 -17.177   7.727  1.00  0.00      LIG  
ATOM   5368 H43  LIG     1       2.939 -16.069   6.394  1.00  0.00      LIG  
ATOM   5369 H44  LIG     1       3.968 -15.593   7.762  1.00  0.00      LIG  
ATOM   5370 H45  LIG     1       5.176 -18.195   8.234  1.00  0.00      LIG  
ATOM   5371 H46  LIG     1       6.590 -18.150   7.207  1.00  0.00      LIG  
ATOM   5372 H47  LIG     1       6.149 -16.716   8.159  1.00  0.00      LIG  
ATOM   5373 H48  LIG     1       4.061 -18.805   6.323  1.00  0.00      LIG  
ATOM   5374 H49  LIG     1       4.058 -13.457   2.929  1.00  0.00      LIG  
ATOM   5375 H50  LIG     1       2.932 -13.371   4.329  1.00  0.00      LIG  
ATOM   5376 H51  LIG     1       2.453 -14.231   2.849  1.00  0.00      LIG  
TER
REMARK  Energy: 50.9074
REMARK  SimpleFitness: 50.9074
REMARK  FullFitness: -1165.0735
REMARK  InterFull: -34.6975
REMARK  IntraFull: 100.081
REMARK  solvFull: -1486.55
REMARK  surfFull: 256.093
REMARK  extraFull: 0.0
REMARK  deltaGcompsolvpol: -1486.55
REMARK  deltaGcompsolvnonpol: 256.093
REMARK  deltaGprotsolvpol: -1512.07
REMARK  deltaGprotsolvnonpol: 254.074
REMARK  deltaGligsolvpol: -10.8059
REMARK  deltaGligsolvnonpol: 16.5033
REMARK  deltaGvdw: -34.6975
REMARK  deltaGelec: 0.0
REMARK  deltaG: -6.419461
REMARK  Cluster: 5
REMARK  ClusterRank: 3
ATOM   5287 O    LIG     1       6.438 -20.426   1.912  1.00  0.00      LIG  
ATOM   5288 O1   LIG     1       0.745 -18.248   0.287  1.00  0.00      LIG  
ATOM   5289 O2   LIG     1       7.253 -17.687   4.893  1.00  0.00      LIG  
ATOM   5290 O3   LIG     1       4.730 -14.986   5.003  1.00  0.00      LIG  
ATOM   5291 O4   LIG     1       4.531 -18.190   5.780  1.00  0.00      LIG  
ATOM   5292 O5   LIG     1       3.493 -16.476   3.717  1.00  0.00      LIG  
ATOM   5293 C    LIG     1       5.690 -17.395  -0.296  1.00  0.00      LIG  
ATOM   5294 C1   LIG     1       5.642 -18.897   0.099  1.00  0.00      LIG  
ATOM   5295 C2   LIG     1       4.260 -19.621  -0.130  1.00  0.00      LIG  
ATOM   5296 C3   LIG     1       7.154 -16.859  -0.274  1.00  0.00      LIG  
ATOM   5297 C4   LIG     1       3.456 -19.131  -1.395  1.00  0.00      LIG  
ATOM   5298 C5   LIG     1       5.144 -17.285  -1.702  1.00  0.00      LIG  
ATOM   5299 C6   LIG     1       6.303 -19.070   1.499  1.00  0.00      LIG  
ATOM   5300 C7   LIG     1       3.697 -17.675  -1.771  1.00  0.00      LIG  
ATOM   5301 C8   LIG     1       7.726 -17.107   1.068  1.00  0.00      LIG  
ATOM   5302 C9   LIG     1       1.921 -19.416  -1.419  1.00  0.00      LIG  
ATOM   5303 C10  LIG     1       3.431 -19.635   1.170  1.00  0.00      LIG  
ATOM   5304 C11  LIG     1       7.299 -15.339  -0.414  1.00  0.00      LIG  
ATOM   5305 C12  LIG     1       7.720 -18.512   1.542  1.00  0.00      LIG  
ATOM   5306 C13  LIG     1       4.820 -16.523   0.627  1.00  0.00      LIG  
ATOM   5307 C14  LIG     1       4.602 -21.084  -0.439  1.00  0.00      LIG  
ATOM   5308 C15  LIG     1       8.073 -15.997   1.726  1.00  0.00      LIG  
ATOM   5309 C16  LIG     1       8.062 -17.481  -1.338  1.00  0.00      LIG  
ATOM   5310 C17  LIG     1       7.788 -14.788   0.914  1.00  0.00      LIG  
ATOM   5311 C18  LIG     1       2.007 -20.102   1.006  1.00  0.00      LIG  
ATOM   5312 C19  LIG     1       1.375 -19.247  -0.032  1.00  0.00      LIG  
ATOM   5313 C20  LIG     1       1.582 -20.801  -1.962  1.00  0.00      LIG  
ATOM   5314 C21  LIG     1       1.112 -18.493  -2.336  1.00  0.00      LIG  
ATOM   5315 C22  LIG     1       8.625 -15.887   3.120  1.00  0.00      LIG  
ATOM   5316 C23  LIG     1       7.566 -15.441   4.125  1.00  0.00      LIG  
ATOM   5317 C24  LIG     1       9.770 -14.892   3.174  1.00  0.00      LIG  
ATOM   5318 C25  LIG     1       6.551 -16.526   4.471  1.00  0.00      LIG  
ATOM   5319 C26  LIG     1       5.609 -15.988   5.565  1.00  0.00      LIG  
ATOM   5320 C27  LIG     1       4.922 -17.020   6.496  1.00  0.00      LIG  
ATOM   5321 C28  LIG     1       3.700 -16.454   7.191  1.00  0.00      LIG  
ATOM   5322 C29  LIG     1       5.851 -17.454   7.621  1.00  0.00      LIG  
ATOM   5323 C30  LIG     1       3.785 -15.344   4.076  1.00  0.00      LIG  
ATOM   5324 C31  LIG     1       3.173 -14.113   3.487  1.00  0.00      LIG  
ATOM   5325 H    LIG     1       6.307 -19.413  -0.596  1.00  0.00      LIG  
ATOM   5326 H1   LIG     1       3.873 -19.683  -2.242  1.00  0.00      LIG  
ATOM   5327 H2   LIG     1       5.695 -17.936  -2.385  1.00  0.00      LIG  
ATOM   5328 H3   LIG     1       5.246 -16.261  -2.070  1.00  0.00      LIG  
ATOM   5329 H4   LIG     1       5.701 -18.570   2.262  1.00  0.00      LIG  
ATOM   5330 H5   LIG     1       3.074 -17.007  -1.173  1.00  0.00      LIG  
ATOM   5331 H6   LIG     1       3.408 -17.513  -2.812  1.00  0.00      LIG  
ATOM   5332 H7   LIG     1       3.409 -18.643   1.621  1.00  0.00      LIG  
ATOM   5333 H8   LIG     1       3.899 -20.291   1.907  1.00  0.00      LIG  
ATOM   5334 H9   LIG     1       6.387 -14.835  -0.739  1.00  0.00      LIG  
ATOM   5335 H10  LIG     1       8.047 -15.106  -1.178  1.00  0.00      LIG  
ATOM   5336 H11  LIG     1       8.382 -19.118   0.917  1.00  0.00      LIG  
ATOM   5337 H12  LIG     1       8.121 -18.600   2.555  1.00  0.00      LIG  
ATOM   5338 H13  LIG     1       3.816 -16.918   0.768  1.00  0.00      LIG  
ATOM   5339 H14  LIG     1       4.684 -15.521   0.214  1.00  0.00      LIG  
ATOM   5340 H15  LIG     1       5.250 -16.415   1.622  1.00  0.00      LIG  
ATOM   5341 H16  LIG     1       5.139 -21.574   0.369  1.00  0.00      LIG  
ATOM   5342 H17  LIG     1       5.221 -21.153  -1.337  1.00  0.00      LIG  
ATOM   5343 H18  LIG     1       3.721 -21.696  -0.599  1.00  0.00      LIG  
ATOM   5344 H19  LIG     1       8.040 -18.573  -1.326  1.00  0.00      LIG  
ATOM   5345 H20  LIG     1       9.103 -17.178  -1.187  1.00  0.00      LIG  
ATOM   5346 H21  LIG     1       7.780 -17.147  -2.339  1.00  0.00      LIG  
ATOM   5347 H22  LIG     1       7.012 -14.182   1.390  1.00  0.00      LIG  
ATOM   5348 H23  LIG     1       8.677 -14.170   0.763  1.00  0.00      LIG  
ATOM   5349 H24  LIG     1       1.449 -19.987   1.939  1.00  0.00      LIG  
ATOM   5350 H25  LIG     1       1.952 -21.153   0.720  1.00  0.00      LIG  
ATOM   5351 H26  LIG     1       0.498 -20.926  -2.046  1.00  0.00      LIG  
ATOM   5352 H27  LIG     1       1.933 -21.617  -1.334  1.00  0.00      LIG  
ATOM   5353 H28  LIG     1       2.012 -20.932  -2.959  1.00  0.00      LIG  
ATOM   5354 H29  LIG     1       1.492 -18.541  -3.360  1.00  0.00      LIG  
ATOM   5355 H30  LIG     1       1.108 -17.447  -2.014  1.00  0.00      LIG  
ATOM   5356 H31  LIG     1       0.063 -18.806  -2.365  1.00  0.00      LIG  
ATOM   5357 H32  LIG     1       9.038 -16.850   3.426  1.00  0.00      LIG  
ATOM   5358 H33  LIG     1       6.910 -20.890   1.198  1.00  0.00      LIG  
ATOM   5359 H34  LIG     1       7.049 -14.543   3.773  1.00  0.00      LIG  
ATOM   5360 H35  LIG     1       8.086 -15.160   5.045  1.00  0.00      LIG  
ATOM   5361 H36  LIG     1       9.421 -13.870   3.002  1.00  0.00      LIG  
ATOM   5362 H37  LIG     1      10.236 -14.915   4.163  1.00  0.00      LIG  
ATOM   5363 H38  LIG     1      10.538 -15.127   2.432  1.00  0.00      LIG  
ATOM   5364 H39  LIG     1       5.996 -16.795   3.573  1.00  0.00      LIG  
ATOM   5365 H40  LIG     1       6.242 -15.409   6.243  1.00  0.00      LIG  
ATOM   5366 H41  LIG     1       6.571 -18.341   5.132  1.00  0.00      LIG  
ATOM   5367 H42  LIG     1       3.267 -17.207   7.851  1.00  0.00      LIG  
ATOM   5368 H43  LIG     1       2.923 -16.185   6.477  1.00  0.00      LIG  
ATOM   5369 H44  LIG     1       3.957 -15.575   7.787  1.00  0.00      LIG  
ATOM   5370 H45  LIG     1       5.329 -18.127   8.307  1.00  0.00      LIG  
ATOM   5371 H46  LIG     1       6.715 -18.008   7.250  1.00  0.00      LIG  
ATOM   5372 H47  LIG     1       6.206 -16.589   8.188  1.00  0.00      LIG  
ATOM   5373 H48  LIG     1       4.119 -18.792   6.424  1.00  0.00      LIG  
ATOM   5374 H49  LIG     1       3.879 -13.651   2.791  1.00  0.00      LIG  
ATOM   5375 H50  LIG     1       2.898 -13.412   4.281  1.00  0.00      LIG  
ATOM   5376 H51  LIG     1       2.264 -14.400   2.952  1.00  0.00      LIG  
TER
REMARK  Energy: 50.9074
REMARK  SimpleFitness: 50.9074
REMARK  FullFitness: -1165.0735
REMARK  InterFull: -34.6975
REMARK  IntraFull: 100.081
REMARK  solvFull: -1486.55
REMARK  surfFull: 256.093
REMARK  extraFull: 0.0
REMARK  deltaGcompsolvpol: -1486.55
REMARK  deltaGcompsolvnonpol: 256.093
REMARK  deltaGprotsolvpol: -1512.07
REMARK  deltaGprotsolvnonpol: 254.074
REMARK  deltaGligsolvpol: -10.8059
REMARK  deltaGligsolvnonpol: 16.5033
REMARK  deltaGvdw: -34.6975
REMARK  deltaGelec: 0.0
REMARK  deltaG: -6.419461
REMARK  Cluster: 5
REMARK  ClusterRank: 4
ATOM   5287 O    LIG     1       6.438 -20.426   1.912  1.00  0.00      LIG  
ATOM   5288 O1   LIG     1       0.745 -18.248   0.287  1.00  0.00      LIG  
ATOM   5289 O2   LIG     1       7.253 -17.687   4.893  1.00  0.00      LIG  
ATOM   5290 O3   LIG     1       4.730 -14.986   5.003  1.00  0.00      LIG  
ATOM   5291 O4   LIG     1       4.531 -18.190   5.780  1.00  0.00      LIG  
ATOM   5292 O5   LIG     1       3.493 -16.476   3.717  1.00  0.00      LIG  
ATOM   5293 C    LIG     1       5.690 -17.395  -0.296  1.00  0.00      LIG  
ATOM   5294 C1   LIG     1       5.642 -18.897   0.099  1.00  0.00      LIG  
ATOM   5295 C2   LIG     1       4.260 -19.621  -0.130  1.00  0.00      LIG  
ATOM   5296 C3   LIG     1       7.154 -16.859  -0.274  1.00  0.00      LIG  
ATOM   5297 C4   LIG     1       3.456 -19.131  -1.395  1.00  0.00      LIG  
ATOM   5298 C5   LIG     1       5.144 -17.285  -1.702  1.00  0.00      LIG  
ATOM   5299 C6   LIG     1       6.303 -19.070   1.499  1.00  0.00      LIG  
ATOM   5300 C7   LIG     1       3.697 -17.675  -1.771  1.00  0.00      LIG  
ATOM   5301 C8   LIG     1       7.726 -17.107   1.068  1.00  0.00      LIG  
ATOM   5302 C9   LIG     1       1.921 -19.416  -1.419  1.00  0.00      LIG  
ATOM   5303 C10  LIG     1       3.431 -19.635   1.170  1.00  0.00      LIG  
ATOM   5304 C11  LIG     1       7.299 -15.339  -0.414  1.00  0.00      LIG  
ATOM   5305 C12  LIG     1       7.720 -18.512   1.542  1.00  0.00      LIG  
ATOM   5306 C13  LIG     1       4.820 -16.523   0.627  1.00  0.00      LIG  
ATOM   5307 C14  LIG     1       4.602 -21.084  -0.439  1.00  0.00      LIG  
ATOM   5308 C15  LIG     1       8.073 -15.997   1.726  1.00  0.00      LIG  
ATOM   5309 C16  LIG     1       8.062 -17.481  -1.338  1.00  0.00      LIG  
ATOM   5310 C17  LIG     1       7.788 -14.788   0.914  1.00  0.00      LIG  
ATOM   5311 C18  LIG     1       2.007 -20.102   1.006  1.00  0.00      LIG  
ATOM   5312 C19  LIG     1       1.375 -19.247  -0.032  1.00  0.00      LIG  
ATOM   5313 C20  LIG     1       1.582 -20.801  -1.962  1.00  0.00      LIG  
ATOM   5314 C21  LIG     1       1.112 -18.493  -2.336  1.00  0.00      LIG  
ATOM   5315 C22  LIG     1       8.625 -15.887   3.120  1.00  0.00      LIG  
ATOM   5316 C23  LIG     1       7.566 -15.441   4.125  1.00  0.00      LIG  
ATOM   5317 C24  LIG     1       9.770 -14.892   3.174  1.00  0.00      LIG  
ATOM   5318 C25  LIG     1       6.551 -16.526   4.471  1.00  0.00      LIG  
ATOM   5319 C26  LIG     1       5.609 -15.988   5.565  1.00  0.00      LIG  
ATOM   5320 C27  LIG     1       4.922 -17.020   6.496  1.00  0.00      LIG  
ATOM   5321 C28  LIG     1       3.700 -16.454   7.191  1.00  0.00      LIG  
ATOM   5322 C29  LIG     1       5.851 -17.454   7.621  1.00  0.00      LIG  
ATOM   5323 C30  LIG     1       3.785 -15.344   4.076  1.00  0.00      LIG  
ATOM   5324 C31  LIG     1       3.173 -14.113   3.487  1.00  0.00      LIG  
ATOM   5325 H    LIG     1       6.307 -19.413  -0.596  1.00  0.00      LIG  
ATOM   5326 H1   LIG     1       3.873 -19.683  -2.242  1.00  0.00      LIG  
ATOM   5327 H2   LIG     1       5.695 -17.936  -2.385  1.00  0.00      LIG  
ATOM   5328 H3   LIG     1       5.246 -16.261  -2.070  1.00  0.00      LIG  
ATOM   5329 H4   LIG     1       5.701 -18.570   2.262  1.00  0.00      LIG  
ATOM   5330 H5   LIG     1       3.074 -17.007  -1.173  1.00  0.00      LIG  
ATOM   5331 H6   LIG     1       3.408 -17.513  -2.812  1.00  0.00      LIG  
ATOM   5332 H7   LIG     1       3.409 -18.643   1.621  1.00  0.00      LIG  
ATOM   5333 H8   LIG     1       3.899 -20.291   1.907  1.00  0.00      LIG  
ATOM   5334 H9   LIG     1       6.387 -14.835  -0.739  1.00  0.00      LIG  
ATOM   5335 H10  LIG     1       8.047 -15.106  -1.178  1.00  0.00      LIG  
ATOM   5336 H11  LIG     1       8.382 -19.118   0.917  1.00  0.00      LIG  
ATOM   5337 H12  LIG     1       8.121 -18.600   2.555  1.00  0.00      LIG  
ATOM   5338 H13  LIG     1       3.816 -16.918   0.768  1.00  0.00      LIG  
ATOM   5339 H14  LIG     1       4.684 -15.521   0.214  1.00  0.00      LIG  
ATOM   5340 H15  LIG     1       5.250 -16.415   1.622  1.00  0.00      LIG  
ATOM   5341 H16  LIG     1       5.139 -21.574   0.369  1.00  0.00      LIG  
ATOM   5342 H17  LIG     1       5.221 -21.153  -1.337  1.00  0.00      LIG  
ATOM   5343 H18  LIG     1       3.721 -21.696  -0.599  1.00  0.00      LIG  
ATOM   5344 H19  LIG     1       8.040 -18.573  -1.326  1.00  0.00      LIG  
ATOM   5345 H20  LIG     1       9.103 -17.178  -1.187  1.00  0.00      LIG  
ATOM   5346 H21  LIG     1       7.780 -17.147  -2.339  1.00  0.00      LIG  
ATOM   5347 H22  LIG     1       7.012 -14.182   1.390  1.00  0.00      LIG  
ATOM   5348 H23  LIG     1       8.677 -14.170   0.763  1.00  0.00      LIG  
ATOM   5349 H24  LIG     1       1.449 -19.987   1.939  1.00  0.00      LIG  
ATOM   5350 H25  LIG     1       1.952 -21.153   0.720  1.00  0.00      LIG  
ATOM   5351 H26  LIG     1       0.498 -20.926  -2.046  1.00  0.00      LIG  
ATOM   5352 H27  LIG     1       1.933 -21.617  -1.334  1.00  0.00      LIG  
ATOM   5353 H28  LIG     1       2.012 -20.932  -2.959  1.00  0.00      LIG  
ATOM   5354 H29  LIG     1       1.492 -18.541  -3.360  1.00  0.00      LIG  
ATOM   5355 H30  LIG     1       1.108 -17.447  -2.014  1.00  0.00      LIG  
ATOM   5356 H31  LIG     1       0.063 -18.806  -2.365  1.00  0.00      LIG  
ATOM   5357 H32  LIG     1       9.038 -16.850   3.426  1.00  0.00      LIG  
ATOM   5358 H33  LIG     1       6.910 -20.890   1.198  1.00  0.00      LIG  
ATOM   5359 H34  LIG     1       7.049 -14.543   3.773  1.00  0.00      LIG  
ATOM   5360 H35  LIG     1       8.086 -15.160   5.045  1.00  0.00      LIG  
ATOM   5361 H36  LIG     1       9.421 -13.870   3.002  1.00  0.00      LIG  
ATOM   5362 H37  LIG     1      10.236 -14.915   4.163  1.00  0.00      LIG  
ATOM   5363 H38  LIG     1      10.538 -15.127   2.432  1.00  0.00      LIG  
ATOM   5364 H39  LIG     1       5.996 -16.795   3.573  1.00  0.00      LIG  
ATOM   5365 H40  LIG     1       6.242 -15.409   6.243  1.00  0.00      LIG  
ATOM   5366 H41  LIG     1       6.571 -18.341   5.132  1.00  0.00      LIG  
ATOM   5367 H42  LIG     1       3.267 -17.207   7.851  1.00  0.00      LIG  
ATOM   5368 H43  LIG     1       2.923 -16.185   6.477  1.00  0.00      LIG  
ATOM   5369 H44  LIG     1       3.957 -15.575   7.787  1.00  0.00      LIG  
ATOM   5370 H45  LIG     1       5.329 -18.127   8.307  1.00  0.00      LIG  
ATOM   5371 H46  LIG     1       6.715 -18.008   7.250  1.00  0.00      LIG  
ATOM   5372 H47  LIG     1       6.206 -16.589   8.188  1.00  0.00      LIG  
ATOM   5373 H48  LIG     1       4.119 -18.792   6.424  1.00  0.00      LIG  
ATOM   5374 H49  LIG     1       3.879 -13.651   2.791  1.00  0.00      LIG  
ATOM   5375 H50  LIG     1       2.898 -13.412   4.281  1.00  0.00      LIG  
ATOM   5376 H51  LIG     1       2.264 -14.400   2.952  1.00  0.00      LIG  
TER
REMARK  Energy: 57.9014
REMARK  SimpleFitness: 57.9014
REMARK  FullFitness: -1158.8049
REMARK  InterFull: -38.34
REMARK  IntraFull: 105.929
REMARK  solvFull: -1482.45
REMARK  surfFull: 256.056
REMARK  extraFull: 0.0
REMARK  deltaGcompsolvpol: -1482.45
REMARK  deltaGcompsolvnonpol: 256.056
REMARK  deltaGprotsolvpol: -1512.07
REMARK  deltaGprotsolvnonpol: 254.074
REMARK  deltaGligsolvpol: -11.4407
REMARK  deltaGligsolvnonpol: 16.507
REMARK  deltaGvdw: -38.34
REMARK  deltaGelec: 0.0
REMARK  deltaG: -6.478115
REMARK  Cluster: 5
REMARK  ClusterRank: 5
ATOM   5287 O    LIG     1       7.646 -20.087   1.526  1.00  0.00      LIG  
ATOM   5288 O1   LIG     1       1.865 -20.750  -1.638  1.00  0.00      LIG  
ATOM   5289 O2   LIG     1       7.166 -17.235   4.950  1.00  0.00      LIG  
ATOM   5290 O3   LIG     1       4.360 -14.876   4.674  1.00  0.00      LIG  
ATOM   5291 O4   LIG     1       3.762 -15.783   7.252  1.00  0.00      LIG  
ATOM   5292 O5   LIG     1       3.653 -16.774   3.538  1.00  0.00      LIG  
ATOM   5293 C    LIG     1       6.395 -17.105  -0.487  1.00  0.00      LIG  
ATOM   5294 C1   LIG     1       6.788 -18.595  -0.289  1.00  0.00      LIG  
ATOM   5295 C2   LIG     1       5.826 -19.685  -0.897  1.00  0.00      LIG  
ATOM   5296 C3   LIG     1       7.618 -16.181  -0.192  1.00  0.00      LIG  
ATOM   5297 C4   LIG     1       5.124 -19.258  -2.230  1.00  0.00      LIG  
ATOM   5298 C5   LIG     1       5.944 -16.914  -1.917  1.00  0.00      LIG  
ATOM   5299 C6   LIG     1       7.231 -18.771   1.191  1.00  0.00      LIG  
ATOM   5300 C7   LIG     1       4.762 -17.779  -2.255  1.00  0.00      LIG  
ATOM   5301 C8   LIG     1       8.124 -16.464   1.174  1.00  0.00      LIG  
ATOM   5302 C9   LIG     1       3.907 -20.125  -2.699  1.00  0.00      LIG  
ATOM   5303 C10  LIG     1       4.808 -20.181   0.141  1.00  0.00      LIG  
ATOM   5304 C11  LIG     1       7.314 -14.678  -0.135  1.00  0.00      LIG  
ATOM   5305 C12  LIG     1       8.421 -17.879   1.518  1.00  0.00      LIG  
ATOM   5306 C13  LIG     1       5.222 -16.692   0.421  1.00  0.00      LIG  
ATOM   5307 C14  LIG     1       6.734 -20.863  -1.279  1.00  0.00      LIG  
ATOM   5308 C15  LIG     1       8.194 -15.384   1.953  1.00  0.00      LIG  
ATOM   5309 C16  LIG     1       8.777 -16.333  -1.182  1.00  0.00      LIG  
ATOM   5310 C17  LIG     1       7.721 -14.172   1.238  1.00  0.00      LIG  
ATOM   5311 C18  LIG     1       3.811 -21.184  -0.387  1.00  0.00      LIG  
ATOM   5312 C19  LIG     1       3.073 -20.588  -1.533  1.00  0.00      LIG  
ATOM   5313 C20  LIG     1       4.337 -21.346  -3.510  1.00  0.00      LIG  
ATOM   5314 C21  LIG     1       2.959 -19.387  -3.645  1.00  0.00      LIG  
ATOM   5315 C22  LIG     1       8.665 -15.313   3.379  1.00  0.00      LIG  
ATOM   5316 C23  LIG     1       7.535 -14.959   4.338  1.00  0.00      LIG  
ATOM   5317 C24  LIG     1       9.767 -14.281   3.527  1.00  0.00      LIG  
ATOM   5318 C25  LIG     1       6.500 -16.070   4.484  1.00  0.00      LIG  
ATOM   5319 C26  LIG     1       5.387 -15.560   5.430  1.00  0.00      LIG  
ATOM   5320 C27  LIG     1       4.869 -16.429   6.618  1.00  0.00      LIG  
ATOM   5321 C28  LIG     1       5.932 -16.535   7.704  1.00  0.00      LIG  
ATOM   5322 C29  LIG     1       4.404 -17.830   6.281  1.00  0.00      LIG  
ATOM   5323 C30  LIG     1       3.608 -15.575   3.769  1.00  0.00      LIG  
ATOM   5324 C31  LIG     1       2.690 -14.637   3.053  1.00  0.00      LIG  
ATOM   5325 H    LIG     1       7.697 -18.745  -0.873  1.00  0.00      LIG  
ATOM   5326 H1   LIG     1       5.881 -19.356  -3.013  1.00  0.00      LIG  
ATOM   5327 H2   LIG     1       6.745 -17.166  -2.616  1.00  0.00      LIG  
ATOM   5328 H3   LIG     1       5.677 -15.869  -2.089  1.00  0.00      LIG  
ATOM   5329 H4   LIG     1       6.406 -18.538   1.869  1.00  0.00      LIG  
ATOM   5330 H5   LIG     1       3.898 -17.579  -1.618  1.00  0.00      LIG  
ATOM   5331 H6   LIG     1       4.487 -17.466  -3.264  1.00  0.00      LIG  
ATOM   5332 H7   LIG     1       4.252 -19.341   0.553  1.00  0.00      LIG  
ATOM   5333 H8   LIG     1       5.316 -20.659   0.980  1.00  0.00      LIG  
ATOM   5334 H9   LIG     1       6.272 -14.427  -0.338  1.00  0.00      LIG  
ATOM   5335 H10  LIG     1       7.889 -14.142  -0.896  1.00  0.00      LIG  
ATOM   5336 H11  LIG     1       9.297 -18.213   0.955  1.00  0.00      LIG  
ATOM   5337 H12  LIG     1       8.688 -17.998   2.571  1.00  0.00      LIG  
ATOM   5338 H13  LIG     1       4.789 -15.742   0.100  1.00  0.00      LIG  
ATOM   5339 H14  LIG     1       5.519 -16.578   1.464  1.00  0.00      LIG  
ATOM   5340 H15  LIG     1       4.404 -17.407   0.406  1.00  0.00      LIG  
ATOM   5341 H16  LIG     1       7.329 -21.234  -0.449  1.00  0.00      LIG  
ATOM   5342 H17  LIG     1       7.430 -20.566  -2.068  1.00  0.00      LIG  
ATOM   5343 H18  LIG     1       6.185 -21.729  -1.634  1.00  0.00      LIG  
ATOM   5344 H19  LIG     1       9.126 -17.364  -1.275  1.00  0.00      LIG  
ATOM   5345 H20  LIG     1       9.637 -15.731  -0.870  1.00  0.00      LIG  
ATOM   5346 H21  LIG     1       8.495 -15.980  -2.176  1.00  0.00      LIG  
ATOM   5347 H22  LIG     1       6.865 -13.722   1.747  1.00  0.00      LIG  
ATOM   5348 H23  LIG     1       8.513 -13.424   1.149  1.00  0.00      LIG  
ATOM   5349 H24  LIG     1       3.085 -21.419   0.396  1.00  0.00      LIG  
ATOM   5350 H25  LIG     1       4.286 -22.117  -0.701  1.00  0.00      LIG  
ATOM   5351 H26  LIG     1       3.484 -21.779  -4.039  1.00  0.00      LIG  
ATOM   5352 H27  LIG     1       4.747 -22.150  -2.898  1.00  0.00      LIG  
ATOM   5353 H28  LIG     1       5.083 -21.064  -4.257  1.00  0.00      LIG  
ATOM   5354 H29  LIG     1       3.509 -18.975  -4.496  1.00  0.00      LIG  
ATOM   5355 H30  LIG     1       2.413 -18.578  -3.150  1.00  0.00      LIG  
ATOM   5356 H31  LIG     1       2.203 -20.064  -4.055  1.00  0.00      LIG  
ATOM   5357 H32  LIG     1       9.097 -16.270   3.679  1.00  0.00      LIG  
ATOM   5358 H33  LIG     1       8.418 -20.299   0.972  1.00  0.00      LIG  
ATOM   5359 H34  LIG     1       7.044 -14.032   4.031  1.00  0.00      LIG  
ATOM   5360 H35  LIG     1       7.984 -14.765   5.317  1.00  0.00      LIG  
ATOM   5361 H36  LIG     1       9.402 -13.272   3.320  1.00  0.00      LIG  
ATOM   5362 H37  LIG     1      10.153 -14.288   4.550  1.00  0.00      LIG  
ATOM   5363 H38  LIG     1      10.600 -14.492   2.850  1.00  0.00      LIG  
ATOM   5364 H39  LIG     1       6.108 -16.308   3.495  1.00  0.00      LIG  
ATOM   5365 H40  LIG     1       5.859 -14.725   5.954  1.00  0.00      LIG  
ATOM   5366 H41  LIG     1       6.506 -17.950   4.957  1.00  0.00      LIG  
ATOM   5367 H42  LIG     1       5.525 -17.019   8.597  1.00  0.00      LIG  
ATOM   5368 H43  LIG     1       6.264 -15.540   8.013  1.00  0.00      LIG  
ATOM   5369 H44  LIG     1       6.802 -17.107   7.376  1.00  0.00      LIG  
ATOM   5370 H45  LIG     1       3.458 -17.821   5.733  1.00  0.00      LIG  
ATOM   5371 H46  LIG     1       5.143 -18.397   5.714  1.00  0.00      LIG  
ATOM   5372 H47  LIG     1       4.216 -18.366   7.214  1.00  0.00      LIG  
ATOM   5373 H48  LIG     1       4.025 -14.851   7.378  1.00  0.00      LIG  
ATOM   5374 H49  LIG     1       3.269 -13.841   2.577  1.00  0.00      LIG  
ATOM   5375 H50  LIG     1       1.956 -14.225   3.750  1.00  0.00      LIG  
ATOM   5376 H51  LIG     1       2.164 -15.196   2.276  1.00  0.00      LIG  
TER
REMARK  Energy: 60.6211
REMARK  SimpleFitness: 60.6211
REMARK  FullFitness: -1155.2346
REMARK  InterFull: -34.7456
REMARK  IntraFull: 106.183
REMARK  solvFull: -1482.98
REMARK  surfFull: 256.308
REMARK  extraFull: 0.0
REMARK  deltaGcompsolvpol: -1482.98
REMARK  deltaGcompsolvnonpol: 256.308
REMARK  deltaGprotsolvpol: -1512.07
REMARK  deltaGprotsolvnonpol: 254.074
REMARK  deltaGligsolvpol: -11.1212
REMARK  deltaGligsolvnonpol: 16.4947
REMARK  deltaGvdw: -34.7456
REMARK  deltaGelec: 0.0
REMARK  deltaG: -6.165072
REMARK  Cluster: 5
REMARK  ClusterRank: 6
ATOM   5287 O    LIG     1       8.023 -19.772   1.508  1.00  0.00      LIG  
ATOM   5288 O1   LIG     1       2.148 -20.344  -1.451  1.00  0.00      LIG  
ATOM   5289 O2   LIG     1       7.203 -17.200   4.847  1.00  0.00      LIG  
ATOM   5290 O3   LIG     1       4.340 -15.011   4.805  1.00  0.00      LIG  
ATOM   5291 O4   LIG     1       4.037 -15.812   7.493  1.00  0.00      LIG  
ATOM   5292 O5   LIG     1       3.922 -16.959   3.615  1.00  0.00      LIG  
ATOM   5293 C    LIG     1       6.690 -16.725  -0.350  1.00  0.00      LIG  
ATOM   5294 C1   LIG     1       7.101 -18.217  -0.214  1.00  0.00      LIG  
ATOM   5295 C2   LIG     1       6.129 -19.289  -0.838  1.00  0.00      LIG  
ATOM   5296 C3   LIG     1       7.896 -15.794  -0.002  1.00  0.00      LIG  
ATOM   5297 C4   LIG     1       5.387 -18.823  -2.138  1.00  0.00      LIG  
ATOM   5298 C5   LIG     1       6.256 -16.491  -1.778  1.00  0.00      LIG  
ATOM   5299 C6   LIG     1       7.571 -18.453   1.249  1.00  0.00      LIG  
ATOM   5300 C7   LIG     1       5.067 -17.333  -2.151  1.00  0.00      LIG  
ATOM   5301 C8   LIG     1       8.404 -16.139   1.348  1.00  0.00      LIG  
ATOM   5302 C9   LIG     1       4.132 -19.651  -2.579  1.00  0.00      LIG  
ATOM   5303 C10  LIG     1       5.153 -19.840   0.213  1.00  0.00      LIG  
ATOM   5304 C11  LIG     1       7.565 -14.301   0.142  1.00  0.00      LIG  
ATOM   5305 C12  LIG     1       8.749 -17.560   1.602  1.00  0.00      LIG  
ATOM   5306 C13  LIG     1       5.501 -16.371   0.559  1.00  0.00      LIG  
ATOM   5307 C14  LIG     1       7.032 -20.445  -1.290  1.00  0.00      LIG  
ATOM   5308 C15  LIG     1       8.416 -15.116   2.203  1.00  0.00      LIG  
ATOM   5309 C16  LIG     1       9.055 -15.873  -0.999  1.00  0.00      LIG  
ATOM   5310 C17  LIG     1       7.891 -13.882   1.567  1.00  0.00      LIG  
ATOM   5311 C18  LIG     1       4.153 -20.832  -0.326  1.00  0.00      LIG  
ATOM   5312 C19  LIG     1       3.358 -20.178  -1.398  1.00  0.00      LIG  
ATOM   5313 C20  LIG     1       4.505 -20.829  -3.476  1.00  0.00      LIG  
ATOM   5314 C21  LIG     1       3.136 -18.858  -3.426  1.00  0.00      LIG  
ATOM   5315 C22  LIG     1       8.849 -15.138   3.644  1.00  0.00      LIG  
ATOM   5316 C23  LIG     1       7.698 -14.862   4.607  1.00  0.00      LIG  
ATOM   5317 C24  LIG     1       9.954 -14.128   3.884  1.00  0.00      LIG  
ATOM   5318 C25  LIG     1       6.615 -15.937   4.566  1.00  0.00      LIG  
ATOM   5319 C26  LIG     1       5.471 -15.546   5.532  1.00  0.00      LIG  
ATOM   5320 C27  LIG     1       5.093 -16.436   6.757  1.00  0.00      LIG  
ATOM   5321 C28  LIG     1       6.254 -16.529   7.736  1.00  0.00      LIG  
ATOM   5322 C29  LIG     1       4.606 -17.840   6.457  1.00  0.00      LIG  
ATOM   5323 C30  LIG     1       3.698 -15.788   3.880  1.00  0.00      LIG  
ATOM   5324 C31  LIG     1       2.696 -14.956   3.145  1.00  0.00      LIG  
ATOM   5325 H    LIG     1       8.000 -18.333  -0.821  1.00  0.00      LIG  
ATOM   5326 H1   LIG     1       6.115 -18.933  -2.946  1.00  0.00      LIG  
ATOM   5327 H2   LIG     1       7.062 -16.734  -2.475  1.00  0.00      LIG  
ATOM   5328 H3   LIG     1       6.003 -15.438  -1.925  1.00  0.00      LIG  
ATOM   5329 H4   LIG     1       6.752 -18.268   1.949  1.00  0.00      LIG  
ATOM   5330 H5   LIG     1       4.196 -17.115  -1.530  1.00  0.00      LIG  
ATOM   5331 H6   LIG     1       4.817 -17.012  -3.165  1.00  0.00      LIG  
ATOM   5332 H7   LIG     1       4.604 -19.026   0.685  1.00  0.00      LIG  
ATOM   5333 H8   LIG     1       5.693 -20.352   1.009  1.00  0.00      LIG  
ATOM   5334 H9   LIG     1       6.534 -14.048  -0.108  1.00  0.00      LIG  
ATOM   5335 H10  LIG     1       8.178 -13.710  -0.545  1.00  0.00      LIG  
ATOM   5336 H11  LIG     1       9.622 -17.838   1.003  1.00  0.00      LIG  
ATOM   5337 H12  LIG     1       9.041 -17.735   2.641  1.00  0.00      LIG  
ATOM   5338 H13  LIG     1       5.071 -15.403   0.294  1.00  0.00      LIG  
ATOM   5339 H14  LIG     1       5.782 -16.329   1.609  1.00  0.00      LIG  
ATOM   5340 H15  LIG     1       4.684 -17.085   0.488  1.00  0.00      LIG  
ATOM   5341 H16  LIG     1       7.584 -20.898  -0.470  1.00  0.00      LIG  
ATOM   5342 H17  LIG     1       7.761 -20.095  -2.025  1.00  0.00      LIG  
ATOM   5343 H18  LIG     1       6.482 -21.263  -1.743  1.00  0.00      LIG  
ATOM   5344 H19  LIG     1       9.411 -16.894  -1.155  1.00  0.00      LIG  
ATOM   5345 H20  LIG     1       9.909 -15.284  -0.651  1.00  0.00      LIG  
ATOM   5346 H21  LIG     1       8.768 -15.462  -1.970  1.00  0.00      LIG  
ATOM   5347 H22  LIG     1       6.990 -13.533   2.078  1.00  0.00      LIG  
ATOM   5348 H23  LIG     1       8.632 -13.078   1.571  1.00  0.00      LIG  
ATOM   5349 H24  LIG     1       3.467 -21.124   0.473  1.00  0.00      LIG  
ATOM   5350 H25  LIG     1       4.628 -21.735  -0.716  1.00  0.00      LIG  
ATOM   5351 H26  LIG     1       3.613 -21.255  -3.944  1.00  0.00      LIG  
ATOM   5352 H27  LIG     1       4.982 -21.648  -2.937  1.00  0.00      LIG  
ATOM   5353 H28  LIG     1       5.176 -20.502  -4.275  1.00  0.00      LIG  
ATOM   5354 H29  LIG     1       3.633 -18.412  -4.292  1.00  0.00      LIG  
ATOM   5355 H30  LIG     1       2.634 -18.069  -2.858  1.00  0.00      LIG  
ATOM   5356 H31  LIG     1       2.347 -19.507  -3.817  1.00  0.00      LIG  
ATOM   5357 H32  LIG     1       9.273 -16.113   3.891  1.00  0.00      LIG  
ATOM   5358 H33  LIG     1       8.765 -19.950   0.905  1.00  0.00      LIG  
ATOM   5359 H34  LIG     1       7.254 -13.884   4.400  1.00  0.00      LIG  
ATOM   5360 H35  LIG     1       8.110 -14.814   5.619  1.00  0.00      LIG  
ATOM   5361 H36  LIG     1       9.614 -13.107   3.698  1.00  0.00      LIG  
ATOM   5362 H37  LIG     1      10.294 -14.181   4.922  1.00  0.00      LIG  
ATOM   5363 H38  LIG     1      10.812 -14.325   3.235  1.00  0.00      LIG  
ATOM   5364 H39  LIG     1       6.253 -15.990   3.542  1.00  0.00      LIG  
ATOM   5365 H40  LIG     1       5.855 -14.644   6.008  1.00  0.00      LIG  
ATOM   5366 H41  LIG     1       6.504 -17.864   4.717  1.00  0.00      LIG  
ATOM   5367 H42  LIG     1       5.934 -16.991   8.674  1.00  0.00      LIG  
ATOM   5368 H43  LIG     1       6.627 -15.532   7.987  1.00  0.00      LIG  
ATOM   5369 H44  LIG     1       7.080 -17.118   7.336  1.00  0.00      LIG  
ATOM   5370 H45  LIG     1       3.641 -17.823   5.943  1.00  0.00      LIG  
ATOM   5371 H46  LIG     1       5.319 -18.411   5.861  1.00  0.00      LIG  
ATOM   5372 H47  LIG     1       4.446 -18.377   7.396  1.00  0.00      LIG  
ATOM   5373 H48  LIG     1       4.255 -14.862   7.538  1.00  0.00      LIG  
ATOM   5374 H49  LIG     1       3.205 -14.146   2.614  1.00  0.00      LIG  
ATOM   5375 H50  LIG     1       1.958 -14.556   3.845  1.00  0.00      LIG  
ATOM   5376 H51  LIG     1       2.185 -15.592   2.418  1.00  0.00      LIG  
TER
REMARK  Energy: 61.4217
REMARK  SimpleFitness: 61.4217
REMARK  FullFitness: -1154.9923
REMARK  InterFull: -32.8093
REMARK  IntraFull: 105.03
REMARK  solvFull: -1484.14
REMARK  surfFull: 256.927
REMARK  extraFull: 0.0
REMARK  deltaGcompsolvpol: -1484.14
REMARK  deltaGcompsolvnonpol: 256.927
REMARK  deltaGprotsolvpol: -1512.07
REMARK  deltaGprotsolvnonpol: 254.074
REMARK  deltaGligsolvpol: -10.8767
REMARK  deltaGligsolvnonpol: 16.394
REMARK  deltaGvdw: -32.8093
REMARK  deltaGelec: 0.0
REMARK  deltaG: -5.9997725
REMARK  Cluster: 5
REMARK  ClusterRank: 7
ATOM   5287 O    LIG     1       7.905 -19.699   1.483  1.00  0.00      LIG  
ATOM   5288 O1   LIG     1       2.256 -19.843  -1.998  1.00  0.00      LIG  
ATOM   5289 O2   LIG     1       7.160 -17.232   4.747  1.00  0.00      LIG  
ATOM   5290 O3   LIG     1       4.235 -15.280   4.506  1.00  0.00      LIG  
ATOM   5291 O4   LIG     1       3.952 -15.784   7.290  1.00  0.00      LIG  
ATOM   5292 O5   LIG     1       4.187 -17.322   3.402  1.00  0.00      LIG  
ATOM   5293 C    LIG     1       6.971 -16.533  -0.440  1.00  0.00      LIG  
ATOM   5294 C1   LIG     1       7.241 -18.056  -0.289  1.00  0.00      LIG  
ATOM   5295 C2   LIG     1       6.230 -19.035  -0.998  1.00  0.00      LIG  
ATOM   5296 C3   LIG     1       8.224 -15.712   0.003  1.00  0.00      LIG  
ATOM   5297 C4   LIG     1       5.640 -18.502  -2.348  1.00  0.00      LIG  
ATOM   5298 C5   LIG     1       6.663 -16.255  -1.893  1.00  0.00      LIG  
ATOM   5299 C6   LIG     1       7.589 -18.343   1.200  1.00  0.00      LIG  
ATOM   5300 C7   LIG     1       5.439 -16.991  -2.362  1.00  0.00      LIG  
ATOM   5301 C8   LIG     1       8.598 -16.107   1.383  1.00  0.00      LIG  
ATOM   5302 C9   LIG     1       4.368 -19.226  -2.907  1.00  0.00      LIG  
ATOM   5303 C10  LIG     1       5.122 -19.492  -0.039  1.00  0.00      LIG  
ATOM   5304 C11  LIG     1       8.016 -14.198   0.143  1.00  0.00      LIG  
ATOM   5305 C12  LIG     1       8.814 -17.553   1.639  1.00  0.00      LIG  
ATOM   5306 C13  LIG     1       5.755 -16.076   0.381  1.00  0.00      LIG  
ATOM   5307 C14  LIG     1       7.059 -20.268  -1.382  1.00  0.00      LIG  
ATOM   5308 C15  LIG     1       8.603 -15.097   2.258  1.00  0.00      LIG  
ATOM   5309 C16  LIG     1       9.438 -15.886  -0.914  1.00  0.00      LIG  
ATOM   5310 C17  LIG     1       8.191 -13.829   1.607  1.00  0.00      LIG  
ATOM   5311 C18  LIG     1       4.106 -20.412  -0.669  1.00  0.00      LIG  
ATOM   5312 C19  LIG     1       3.457 -19.715  -1.811  1.00  0.00      LIG  
ATOM   5313 C20  LIG     1       4.728 -20.414  -3.796  1.00  0.00      LIG  
ATOM   5314 C21  LIG     1       3.507 -18.346  -3.816  1.00  0.00      LIG  
ATOM   5315 C22  LIG     1       8.918 -15.165   3.728  1.00  0.00      LIG  
ATOM   5316 C23  LIG     1       7.705 -14.896   4.616  1.00  0.00      LIG  
ATOM   5317 C24  LIG     1      10.019 -14.183   4.082  1.00  0.00      LIG  
ATOM   5318 C25  LIG     1       6.616 -15.951   4.461  1.00  0.00      LIG  
ATOM   5319 C26  LIG     1       5.383 -15.595   5.328  1.00  0.00      LIG  
ATOM   5320 C27  LIG     1       5.036 -16.418   6.607  1.00  0.00      LIG  
ATOM   5321 C28  LIG     1       6.190 -16.418   7.597  1.00  0.00      LIG  
ATOM   5322 C29  LIG     1       4.586 -17.849   6.392  1.00  0.00      LIG  
ATOM   5323 C30  LIG     1       3.773 -16.186   3.589  1.00  0.00      LIG  
ATOM   5324 C31  LIG     1       2.762 -15.524   2.708  1.00  0.00      LIG  
ATOM   5325 H    LIG     1       8.167 -18.245  -0.832  1.00  0.00      LIG  
ATOM   5326 H1   LIG     1       6.424 -18.662  -3.093  1.00  0.00      LIG  
ATOM   5327 H2   LIG     1       7.494 -16.561  -2.534  1.00  0.00      LIG  
ATOM   5328 H3   LIG     1       6.509 -15.183  -2.045  1.00  0.00      LIG  
ATOM   5329 H4   LIG     1       6.741 -18.089   1.843  1.00  0.00      LIG  
ATOM   5330 H5   LIG     1       4.544 -16.710  -1.803  1.00  0.00      LIG  
ATOM   5331 H6   LIG     1       5.290 -16.640  -3.385  1.00  0.00      LIG  
ATOM   5332 H7   LIG     1       4.593 -18.631   0.368  1.00  0.00      LIG  
ATOM   5333 H8   LIG     1       5.545 -20.029   0.810  1.00  0.00      LIG  
ATOM   5334 H9   LIG     1       7.057 -13.843  -0.240  1.00  0.00      LIG  
ATOM   5335 H10  LIG     1       8.771 -13.661  -0.438  1.00  0.00      LIG  
ATOM   5336 H11  LIG     1       9.696 -17.897   1.091  1.00  0.00      LIG  
ATOM   5337 H12  LIG     1       9.026 -17.759   2.691  1.00  0.00      LIG  
ATOM   5338 H13  LIG     1       5.443 -15.068   0.100  1.00  0.00      LIG  
ATOM   5339 H14  LIG     1       5.955 -16.069   1.450  1.00  0.00      LIG  
ATOM   5340 H15  LIG     1       4.881 -16.706   0.237  1.00  0.00      LIG  
ATOM   5341 H16  LIG     1       7.467 -20.788  -0.519  1.00  0.00      LIG  
ATOM   5342 H17  LIG     1       7.896 -19.982  -2.025  1.00  0.00      LIG  
ATOM   5343 H18  LIG     1       6.487 -21.020  -1.915  1.00  0.00      LIG  
ATOM   5344 H19  LIG     1       9.707 -16.933  -1.068  1.00  0.00      LIG  
ATOM   5345 H20  LIG     1      10.317 -15.385  -0.496  1.00  0.00      LIG  
ATOM   5346 H21  LIG     1       9.257 -15.436  -1.894  1.00  0.00      LIG  
ATOM   5347 H22  LIG     1       7.247 -13.469   2.026  1.00  0.00      LIG  
ATOM   5348 H23  LIG     1       8.948 -13.047   1.718  1.00  0.00      LIG  
ATOM   5349 H24  LIG     1       3.330 -20.648   0.063  1.00  0.00      LIG  
ATOM   5350 H25  LIG     1       4.546 -21.351  -1.012  1.00  0.00      LIG  
ATOM   5351 H26  LIG     1       3.858 -20.744  -4.371  1.00  0.00      LIG  
ATOM   5352 H27  LIG     1       5.066 -21.286  -3.235  1.00  0.00      LIG  
ATOM   5353 H28  LIG     1       5.510 -20.133  -4.507  1.00  0.00      LIG  
ATOM   5354 H29  LIG     1       4.109 -17.918  -4.623  1.00  0.00      LIG  
ATOM   5355 H30  LIG     1       3.011 -17.535  -3.272  1.00  0.00      LIG  
ATOM   5356 H31  LIG     1       2.713 -18.929  -4.294  1.00  0.00      LIG  
ATOM   5357 H32  LIG     1       9.308 -16.155   3.971  1.00  0.00      LIG  
ATOM   5358 H33  LIG     1       8.760 -19.894   1.061  1.00  0.00      LIG  
ATOM   5359 H34  LIG     1       7.289 -13.908   4.399  1.00  0.00      LIG  
ATOM   5360 H35  LIG     1       8.040 -14.880   5.657  1.00  0.00      LIG  
ATOM   5361 H36  LIG     1       9.704 -13.150   3.920  1.00  0.00      LIG  
ATOM   5362 H37  LIG     1      10.289 -14.287   5.137  1.00  0.00      LIG  
ATOM   5363 H38  LIG     1      10.915 -14.367   3.482  1.00  0.00      LIG  
ATOM   5364 H39  LIG     1       6.343 -15.964   3.408  1.00  0.00      LIG  
ATOM   5365 H40  LIG     1       5.631 -14.606   5.717  1.00  0.00      LIG  
ATOM   5366 H41  LIG     1       6.467 -17.879   4.526  1.00  0.00      LIG  
ATOM   5367 H42  LIG     1       5.876 -16.829   8.561  1.00  0.00      LIG  
ATOM   5368 H43  LIG     1       6.533 -15.396   7.782  1.00  0.00      LIG  
ATOM   5369 H44  LIG     1       7.032 -17.011   7.236  1.00  0.00      LIG  
ATOM   5370 H45  LIG     1       3.633 -17.885   5.858  1.00  0.00      LIG  
ATOM   5371 H46  LIG     1       5.325 -18.441   5.850  1.00  0.00      LIG  
ATOM   5372 H47  LIG     1       4.417 -18.326   7.362  1.00  0.00      LIG  
ATOM   5373 H48  LIG     1       4.199 -14.845   7.383  1.00  0.00      LIG  
ATOM   5374 H49  LIG     1       3.267 -14.863   1.998  1.00  0.00      LIG  
ATOM   5375 H50  LIG     1       2.046 -14.962   3.316  1.00  0.00      LIG  
ATOM   5376 H51  LIG     1       2.215 -16.296   2.162  1.00  0.00      LIG  
TER
REMARK  Energy: 71.686
REMARK  SimpleFitness: 71.686
REMARK  FullFitness: -1164.9949
REMARK  InterFull: -6.56962
REMARK  IntraFull: 96.8848
REMARK  solvFull: -1517.75
REMARK  surfFull: 262.44
REMARK  extraFull: 0.0
REMARK  deltaGcompsolvpol: -1517.75
REMARK  deltaGcompsolvnonpol: 262.44
REMARK  deltaGprotsolvpol: -1512.07
REMARK  deltaGprotsolvnonpol: 254.074
REMARK  deltaGligsolvpol: -12.1506
REMARK  deltaGligsolvnonpol: 16.1103
REMARK  deltaGvdw: -6.56962
REMARK  deltaGelec: 0.0
REMARK  deltaG: -4.9480996
REMARK  Cluster: 6
REMARK  ClusterRank: 0
ATOM   5287 O    LIG     1      35.464  -1.085  10.473  1.00  0.00      LIG  
ATOM   5288 O1   LIG     1      37.802  -2.938  16.460  1.00  0.00      LIG  
ATOM   5289 O2   LIG     1      29.027  -4.258   9.964  1.00  0.00      LIG  
ATOM   5290 O3   LIG     1      30.998  -1.537  11.420  1.00  0.00      LIG  
ATOM   5291 O4   LIG     1      27.525  -1.943  10.278  1.00  0.00      LIG  
ATOM   5292 O5   LIG     1      30.973  -2.397  13.562  1.00  0.00      LIG  
ATOM   5293 C    LIG     1      36.186  -4.771  11.143  1.00  0.00      LIG  
ATOM   5294 C1   LIG     1      36.525  -3.257  11.105  1.00  0.00      LIG  
ATOM   5295 C2   LIG     1      37.329  -2.689  12.338  1.00  0.00      LIG  
ATOM   5296 C3   LIG     1      35.699  -5.257   9.743  1.00  0.00      LIG  
ATOM   5297 C4   LIG     1      38.377  -3.681  12.954  1.00  0.00      LIG  
ATOM   5298 C5   LIG     1      37.448  -5.517  11.512  1.00  0.00      LIG  
ATOM   5299 C6   LIG     1      35.250  -2.478  10.667  1.00  0.00      LIG  
ATOM   5300 C7   LIG     1      37.950  -5.141  12.875  1.00  0.00      LIG  
ATOM   5301 C8   LIG     1      34.524  -4.446   9.354  1.00  0.00      LIG  
ATOM   5302 C9   LIG     1      38.909  -3.362  14.392  1.00  0.00      LIG  
ATOM   5303 C10  LIG     1      36.382  -2.113  13.400  1.00  0.00      LIG  
ATOM   5304 C11  LIG     1      35.142  -6.685   9.708  1.00  0.00      LIG  
ATOM   5305 C12  LIG     1      34.694  -2.971   9.336  1.00  0.00      LIG  
ATOM   5306 C13  LIG     1      35.109  -5.098  12.199  1.00  0.00      LIG  
ATOM   5307 C14  LIG     1      38.157  -1.519  11.793  1.00  0.00      LIG  
ATOM   5308 C15  LIG     1      33.408  -5.159   9.194  1.00  0.00      LIG  
ATOM   5309 C16  LIG     1      36.755  -5.179   8.638  1.00  0.00      LIG  
ATOM   5310 C17  LIG     1      33.651  -6.601   9.440  1.00  0.00      LIG  
ATOM   5311 C18  LIG     1      37.070  -1.626  14.650  1.00  0.00      LIG  
ATOM   5312 C19  LIG     1      37.837  -2.748  15.253  1.00  0.00      LIG  
ATOM   5313 C20  LIG     1      40.116  -2.427  14.373  1.00  0.00      LIG  
ATOM   5314 C21  LIG     1      39.425  -4.589  15.147  1.00  0.00      LIG  
ATOM   5315 C22  LIG     1      32.032  -4.621   8.930  1.00  0.00      LIG  
ATOM   5316 C23  LIG     1      31.402  -4.150  10.244  1.00  0.00      LIG  
ATOM   5317 C24  LIG     1      31.183  -5.668   8.227  1.00  0.00      LIG  
ATOM   5318 C25  LIG     1      30.121  -3.345  10.009  1.00  0.00      LIG  
ATOM   5319 C26  LIG     1      29.811  -2.287  11.090  1.00  0.00      LIG  
ATOM   5320 C27  LIG     1      28.731  -1.277  10.641  1.00  0.00      LIG  
ATOM   5321 C28  LIG     1      29.171  -0.424   9.460  1.00  0.00      LIG  
ATOM   5322 C29  LIG     1      28.387  -0.331  11.779  1.00  0.00      LIG  
ATOM   5323 C30  LIG     1      31.462  -1.684  12.702  1.00  0.00      LIG  
ATOM   5324 C31  LIG     1      32.577  -0.722  12.962  1.00  0.00      LIG  
ATOM   5325 H    LIG     1      37.231  -3.128  10.284  1.00  0.00      LIG  
ATOM   5326 H1   LIG     1      39.248  -3.632  12.294  1.00  0.00      LIG  
ATOM   5327 H2   LIG     1      38.247  -5.304  10.798  1.00  0.00      LIG  
ATOM   5328 H3   LIG     1      37.271  -6.595  11.493  1.00  0.00      LIG  
ATOM   5329 H4   LIG     1      34.474  -2.572  11.431  1.00  0.00      LIG  
ATOM   5330 H5   LIG     1      37.227  -5.380  13.658  1.00  0.00      LIG  
ATOM   5331 H6   LIG     1      38.811  -5.792  13.035  1.00  0.00      LIG  
ATOM   5332 H7   LIG     1      35.641  -2.855  13.693  1.00  0.00      LIG  
ATOM   5333 H8   LIG     1      35.827  -1.267  12.992  1.00  0.00      LIG  
ATOM   5334 H9   LIG     1      35.346  -7.261  10.613  1.00  0.00      LIG  
ATOM   5335 H10  LIG     1      35.609  -7.249   8.895  1.00  0.00      LIG  
ATOM   5336 H11  LIG     1      35.369  -2.693   8.521  1.00  0.00      LIG  
ATOM   5337 H12  LIG     1      33.753  -2.456   9.121  1.00  0.00      LIG  
ATOM   5338 H13  LIG     1      35.346  -4.708  13.185  1.00  0.00      LIG  
ATOM   5339 H14  LIG     1      34.999  -6.176  12.334  1.00  0.00      LIG  
ATOM   5340 H15  LIG     1      34.127  -4.697  11.940  1.00  0.00      LIG  
ATOM   5341 H16  LIG     1      37.537  -0.693  11.452  1.00  0.00      LIG  
ATOM   5342 H17  LIG     1      38.781  -1.845  10.957  1.00  0.00      LIG  
ATOM   5343 H18  LIG     1      38.815  -1.082  12.535  1.00  0.00      LIG  
ATOM   5344 H19  LIG     1      37.198  -4.185   8.542  1.00  0.00      LIG  
ATOM   5345 H20  LIG     1      36.319  -5.430   7.666  1.00  0.00      LIG  
ATOM   5346 H21  LIG     1      37.562  -5.895   8.813  1.00  0.00      LIG  
ATOM   5347 H22  LIG     1      33.082  -6.944  10.309  1.00  0.00      LIG  
ATOM   5348 H23  LIG     1      33.391  -7.218   8.576  1.00  0.00      LIG  
ATOM   5349 H24  LIG     1      36.316  -1.306  15.374  1.00  0.00      LIG  
ATOM   5350 H25  LIG     1      37.738  -0.783  14.458  1.00  0.00      LIG  
ATOM   5351 H26  LIG     1      40.615  -2.420  15.347  1.00  0.00      LIG  
ATOM   5352 H27  LIG     1      39.856  -1.389  14.163  1.00  0.00      LIG  
ATOM   5353 H28  LIG     1      40.844  -2.761  13.629  1.00  0.00      LIG  
ATOM   5354 H29  LIG     1      40.183  -5.113  14.558  1.00  0.00      LIG  
ATOM   5355 H30  LIG     1      38.628  -5.291  15.410  1.00  0.00      LIG  
ATOM   5356 H31  LIG     1      39.903  -4.299  16.088  1.00  0.00      LIG  
ATOM   5357 H32  LIG     1      32.116  -3.761   8.259  1.00  0.00      LIG  
ATOM   5358 H33  LIG     1      34.656  -0.734  10.062  1.00  0.00      LIG  
ATOM   5359 H34  LIG     1      32.136  -3.538  10.771  1.00  0.00      LIG  
ATOM   5360 H35  LIG     1      31.203  -5.022  10.873  1.00  0.00      LIG  
ATOM   5361 H36  LIG     1      30.251  -5.229   7.876  1.00  0.00      LIG  
ATOM   5362 H37  LIG     1      31.696  -6.080   7.352  1.00  0.00      LIG  
ATOM   5363 H38  LIG     1      30.925  -6.490   8.901  1.00  0.00      LIG  
ATOM   5364 H39  LIG     1      30.202  -2.867   9.031  1.00  0.00      LIG  
ATOM   5365 H40  LIG     1      29.397  -2.819  11.954  1.00  0.00      LIG  
ATOM   5366 H41  LIG     1      29.334  -5.034   9.463  1.00  0.00      LIG  
ATOM   5367 H42  LIG     1      28.402   0.317   9.223  1.00  0.00      LIG  
ATOM   5368 H43  LIG     1      29.304  -1.026   8.557  1.00  0.00      LIG  
ATOM   5369 H44  LIG     1      30.101   0.108   9.673  1.00  0.00      LIG  
ATOM   5370 H45  LIG     1      28.046  -0.892  12.654  1.00  0.00      LIG  
ATOM   5371 H46  LIG     1      29.248   0.278  12.066  1.00  0.00      LIG  
ATOM   5372 H47  LIG     1      27.572   0.340  11.491  1.00  0.00      LIG  
ATOM   5373 H48  LIG     1      27.782  -2.846  10.016  1.00  0.00      LIG  
ATOM   5374 H49  LIG     1      32.166   0.275  13.138  1.00  0.00      LIG  
ATOM   5375 H50  LIG     1      33.266  -0.707  12.115  1.00  0.00      LIG  
ATOM   5376 H51  LIG     1      33.127  -1.058  13.844  1.00  0.00      LIG  
TER
REMARK  Energy: 71.686
REMARK  SimpleFitness: 71.686
REMARK  FullFitness: -1164.9949
REMARK  InterFull: -6.56962
REMARK  IntraFull: 96.8848
REMARK  solvFull: -1517.75
REMARK  surfFull: 262.44
REMARK  extraFull: 0.0
REMARK  deltaGcompsolvpol: -1517.75
REMARK  deltaGcompsolvnonpol: 262.44
REMARK  deltaGprotsolvpol: -1512.07
REMARK  deltaGprotsolvnonpol: 254.074
REMARK  deltaGligsolvpol: -12.1506
REMARK  deltaGligsolvnonpol: 16.1103
REMARK  deltaGvdw: -6.56962
REMARK  deltaGelec: 0.0
REMARK  deltaG: -4.9480996
REMARK  Cluster: 6
REMARK  ClusterRank: 1
ATOM   5287 O    LIG     1      35.464  -1.085  10.473  1.00  0.00      LIG  
ATOM   5288 O1   LIG     1      37.802  -2.938  16.460  1.00  0.00      LIG  
ATOM   5289 O2   LIG     1      29.027  -4.258   9.964  1.00  0.00      LIG  
ATOM   5290 O3   LIG     1      30.998  -1.537  11.420  1.00  0.00      LIG  
ATOM   5291 O4   LIG     1      27.525  -1.943  10.278  1.00  0.00      LIG  
ATOM   5292 O5   LIG     1      30.973  -2.397  13.562  1.00  0.00      LIG  
ATOM   5293 C    LIG     1      36.186  -4.771  11.143  1.00  0.00      LIG  
ATOM   5294 C1   LIG     1      36.525  -3.257  11.105  1.00  0.00      LIG  
ATOM   5295 C2   LIG     1      37.329  -2.689  12.338  1.00  0.00      LIG  
ATOM   5296 C3   LIG     1      35.699  -5.257   9.743  1.00  0.00      LIG  
ATOM   5297 C4   LIG     1      38.377  -3.681  12.954  1.00  0.00      LIG  
ATOM   5298 C5   LIG     1      37.448  -5.517  11.512  1.00  0.00      LIG  
ATOM   5299 C6   LIG     1      35.250  -2.478  10.667  1.00  0.00      LIG  
ATOM   5300 C7   LIG     1      37.950  -5.141  12.875  1.00  0.00      LIG  
ATOM   5301 C8   LIG     1      34.524  -4.446   9.354  1.00  0.00      LIG  
ATOM   5302 C9   LIG     1      38.909  -3.362  14.392  1.00  0.00      LIG  
ATOM   5303 C10  LIG     1      36.382  -2.113  13.400  1.00  0.00      LIG  
ATOM   5304 C11  LIG     1      35.142  -6.685   9.708  1.00  0.00      LIG  
ATOM   5305 C12  LIG     1      34.694  -2.971   9.336  1.00  0.00      LIG  
ATOM   5306 C13  LIG     1      35.109  -5.098  12.199  1.00  0.00      LIG  
ATOM   5307 C14  LIG     1      38.157  -1.519  11.793  1.00  0.00      LIG  
ATOM   5308 C15  LIG     1      33.408  -5.159   9.194  1.00  0.00      LIG  
ATOM   5309 C16  LIG     1      36.755  -5.179   8.638  1.00  0.00      LIG  
ATOM   5310 C17  LIG     1      33.651  -6.601   9.440  1.00  0.00      LIG  
ATOM   5311 C18  LIG     1      37.070  -1.626  14.650  1.00  0.00      LIG  
ATOM   5312 C19  LIG     1      37.837  -2.748  15.253  1.00  0.00      LIG  
ATOM   5313 C20  LIG     1      40.116  -2.427  14.373  1.00  0.00      LIG  
ATOM   5314 C21  LIG     1      39.425  -4.589  15.147  1.00  0.00      LIG  
ATOM   5315 C22  LIG     1      32.032  -4.621   8.930  1.00  0.00      LIG  
ATOM   5316 C23  LIG     1      31.402  -4.150  10.244  1.00  0.00      LIG  
ATOM   5317 C24  LIG     1      31.183  -5.668   8.227  1.00  0.00      LIG  
ATOM   5318 C25  LIG     1      30.121  -3.345  10.009  1.00  0.00      LIG  
ATOM   5319 C26  LIG     1      29.811  -2.287  11.090  1.00  0.00      LIG  
ATOM   5320 C27  LIG     1      28.731  -1.277  10.641  1.00  0.00      LIG  
ATOM   5321 C28  LIG     1      29.171  -0.424   9.460  1.00  0.00      LIG  
ATOM   5322 C29  LIG     1      28.387  -0.331  11.779  1.00  0.00      LIG  
ATOM   5323 C30  LIG     1      31.462  -1.684  12.702  1.00  0.00      LIG  
ATOM   5324 C31  LIG     1      32.577  -0.722  12.962  1.00  0.00      LIG  
ATOM   5325 H    LIG     1      37.231  -3.128  10.284  1.00  0.00      LIG  
ATOM   5326 H1   LIG     1      39.248  -3.632  12.294  1.00  0.00      LIG  
ATOM   5327 H2   LIG     1      38.247  -5.304  10.798  1.00  0.00      LIG  
ATOM   5328 H3   LIG     1      37.271  -6.595  11.493  1.00  0.00      LIG  
ATOM   5329 H4   LIG     1      34.474  -2.572  11.431  1.00  0.00      LIG  
ATOM   5330 H5   LIG     1      37.227  -5.380  13.658  1.00  0.00      LIG  
ATOM   5331 H6   LIG     1      38.811  -5.792  13.035  1.00  0.00      LIG  
ATOM   5332 H7   LIG     1      35.641  -2.855  13.693  1.00  0.00      LIG  
ATOM   5333 H8   LIG     1      35.827  -1.267  12.992  1.00  0.00      LIG  
ATOM   5334 H9   LIG     1      35.346  -7.261  10.613  1.00  0.00      LIG  
ATOM   5335 H10  LIG     1      35.609  -7.249   8.895  1.00  0.00      LIG  
ATOM   5336 H11  LIG     1      35.369  -2.693   8.521  1.00  0.00      LIG  
ATOM   5337 H12  LIG     1      33.753  -2.456   9.121  1.00  0.00      LIG  
ATOM   5338 H13  LIG     1      35.346  -4.708  13.185  1.00  0.00      LIG  
ATOM   5339 H14  LIG     1      34.999  -6.176  12.334  1.00  0.00      LIG  
ATOM   5340 H15  LIG     1      34.127  -4.697  11.940  1.00  0.00      LIG  
ATOM   5341 H16  LIG     1      37.537  -0.693  11.452  1.00  0.00      LIG  
ATOM   5342 H17  LIG     1      38.781  -1.845  10.957  1.00  0.00      LIG  
ATOM   5343 H18  LIG     1      38.815  -1.082  12.535  1.00  0.00      LIG  
ATOM   5344 H19  LIG     1      37.198  -4.185   8.542  1.00  0.00      LIG  
ATOM   5345 H20  LIG     1      36.319  -5.430   7.666  1.00  0.00      LIG  
ATOM   5346 H21  LIG     1      37.562  -5.895   8.813  1.00  0.00      LIG  
ATOM   5347 H22  LIG     1      33.082  -6.944  10.309  1.00  0.00      LIG  
ATOM   5348 H23  LIG     1      33.391  -7.218   8.576  1.00  0.00      LIG  
ATOM   5349 H24  LIG     1      36.316  -1.306  15.374  1.00  0.00      LIG  
ATOM   5350 H25  LIG     1      37.738  -0.783  14.458  1.00  0.00      LIG  
ATOM   5351 H26  LIG     1      40.615  -2.420  15.347  1.00  0.00      LIG  
ATOM   5352 H27  LIG     1      39.856  -1.389  14.163  1.00  0.00      LIG  
ATOM   5353 H28  LIG     1      40.844  -2.761  13.629  1.00  0.00      LIG  
ATOM   5354 H29  LIG     1      40.183  -5.113  14.558  1.00  0.00      LIG  
ATOM   5355 H30  LIG     1      38.628  -5.291  15.410  1.00  0.00      LIG  
ATOM   5356 H31  LIG     1      39.903  -4.299  16.088  1.00  0.00      LIG  
ATOM   5357 H32  LIG     1      32.116  -3.761   8.259  1.00  0.00      LIG  
ATOM   5358 H33  LIG     1      34.656  -0.734  10.062  1.00  0.00      LIG  
ATOM   5359 H34  LIG     1      32.136  -3.538  10.771  1.00  0.00      LIG  
ATOM   5360 H35  LIG     1      31.203  -5.022  10.873  1.00  0.00      LIG  
ATOM   5361 H36  LIG     1      30.251  -5.229   7.876  1.00  0.00      LIG  
ATOM   5362 H37  LIG     1      31.696  -6.080   7.352  1.00  0.00      LIG  
ATOM   5363 H38  LIG     1      30.925  -6.490   8.901  1.00  0.00      LIG  
ATOM   5364 H39  LIG     1      30.202  -2.867   9.031  1.00  0.00      LIG  
ATOM   5365 H40  LIG     1      29.397  -2.819  11.954  1.00  0.00      LIG  
ATOM   5366 H41  LIG     1      29.334  -5.034   9.463  1.00  0.00      LIG  
ATOM   5367 H42  LIG     1      28.402   0.317   9.223  1.00  0.00      LIG  
ATOM   5368 H43  LIG     1      29.304  -1.026   8.557  1.00  0.00      LIG  
ATOM   5369 H44  LIG     1      30.101   0.108   9.673  1.00  0.00      LIG  
ATOM   5370 H45  LIG     1      28.046  -0.892  12.654  1.00  0.00      LIG  
ATOM   5371 H46  LIG     1      29.248   0.278  12.066  1.00  0.00      LIG  
ATOM   5372 H47  LIG     1      27.572   0.340  11.491  1.00  0.00      LIG  
ATOM   5373 H48  LIG     1      27.782  -2.846  10.016  1.00  0.00      LIG  
ATOM   5374 H49  LIG     1      32.166   0.275  13.138  1.00  0.00      LIG  
ATOM   5375 H50  LIG     1      33.266  -0.707  12.115  1.00  0.00      LIG  
ATOM   5376 H51  LIG     1      33.127  -1.058  13.844  1.00  0.00      LIG  
TER
REMARK  Energy: 71.686
REMARK  SimpleFitness: 71.686
REMARK  FullFitness: -1164.9949
REMARK  InterFull: -6.56962
REMARK  IntraFull: 96.8848
REMARK  solvFull: -1517.75
REMARK  surfFull: 262.44
REMARK  extraFull: 0.0
REMARK  deltaGcompsolvpol: -1517.75
REMARK  deltaGcompsolvnonpol: 262.44
REMARK  deltaGprotsolvpol: -1512.07
REMARK  deltaGprotsolvnonpol: 254.074
REMARK  deltaGligsolvpol: -12.1506
REMARK  deltaGligsolvnonpol: 16.1103
REMARK  deltaGvdw: -6.56962
REMARK  deltaGelec: 0.0
REMARK  deltaG: -4.9480996
REMARK  Cluster: 6
REMARK  ClusterRank: 2
ATOM   5287 O    LIG     1      35.464  -1.085  10.473  1.00  0.00      LIG  
ATOM   5288 O1   LIG     1      37.802  -2.938  16.460  1.00  0.00      LIG  
ATOM   5289 O2   LIG     1      29.027  -4.258   9.964  1.00  0.00      LIG  
ATOM   5290 O3   LIG     1      30.998  -1.537  11.420  1.00  0.00      LIG  
ATOM   5291 O4   LIG     1      27.525  -1.943  10.278  1.00  0.00      LIG  
ATOM   5292 O5   LIG     1      30.973  -2.397  13.562  1.00  0.00      LIG  
ATOM   5293 C    LIG     1      36.186  -4.771  11.143  1.00  0.00      LIG  
ATOM   5294 C1   LIG     1      36.525  -3.257  11.105  1.00  0.00      LIG  
ATOM   5295 C2   LIG     1      37.329  -2.689  12.338  1.00  0.00      LIG  
ATOM   5296 C3   LIG     1      35.699  -5.257   9.743  1.00  0.00      LIG  
ATOM   5297 C4   LIG     1      38.377  -3.681  12.954  1.00  0.00      LIG  
ATOM   5298 C5   LIG     1      37.448  -5.517  11.512  1.00  0.00      LIG  
ATOM   5299 C6   LIG     1      35.250  -2.478  10.667  1.00  0.00      LIG  
ATOM   5300 C7   LIG     1      37.950  -5.141  12.875  1.00  0.00      LIG  
ATOM   5301 C8   LIG     1      34.524  -4.446   9.354  1.00  0.00      LIG  
ATOM   5302 C9   LIG     1      38.909  -3.362  14.392  1.00  0.00      LIG  
ATOM   5303 C10  LIG     1      36.382  -2.113  13.400  1.00  0.00      LIG  
ATOM   5304 C11  LIG     1      35.142  -6.685   9.708  1.00  0.00      LIG  
ATOM   5305 C12  LIG     1      34.694  -2.971   9.336  1.00  0.00      LIG  
ATOM   5306 C13  LIG     1      35.109  -5.098  12.199  1.00  0.00      LIG  
ATOM   5307 C14  LIG     1      38.157  -1.519  11.793  1.00  0.00      LIG  
ATOM   5308 C15  LIG     1      33.408  -5.159   9.194  1.00  0.00      LIG  
ATOM   5309 C16  LIG     1      36.755  -5.179   8.638  1.00  0.00      LIG  
ATOM   5310 C17  LIG     1      33.651  -6.601   9.440  1.00  0.00      LIG  
ATOM   5311 C18  LIG     1      37.070  -1.626  14.650  1.00  0.00      LIG  
ATOM   5312 C19  LIG     1      37.837  -2.748  15.253  1.00  0.00      LIG  
ATOM   5313 C20  LIG     1      40.116  -2.427  14.373  1.00  0.00      LIG  
ATOM   5314 C21  LIG     1      39.425  -4.589  15.147  1.00  0.00      LIG  
ATOM   5315 C22  LIG     1      32.032  -4.621   8.930  1.00  0.00      LIG  
ATOM   5316 C23  LIG     1      31.402  -4.150  10.244  1.00  0.00      LIG  
ATOM   5317 C24  LIG     1      31.183  -5.668   8.227  1.00  0.00      LIG  
ATOM   5318 C25  LIG     1      30.121  -3.345  10.009  1.00  0.00      LIG  
ATOM   5319 C26  LIG     1      29.811  -2.287  11.090  1.00  0.00      LIG  
ATOM   5320 C27  LIG     1      28.731  -1.277  10.641  1.00  0.00      LIG  
ATOM   5321 C28  LIG     1      29.171  -0.424   9.460  1.00  0.00      LIG  
ATOM   5322 C29  LIG     1      28.387  -0.331  11.779  1.00  0.00      LIG  
ATOM   5323 C30  LIG     1      31.462  -1.684  12.702  1.00  0.00      LIG  
ATOM   5324 C31  LIG     1      32.577  -0.722  12.962  1.00  0.00      LIG  
ATOM   5325 H    LIG     1      37.231  -3.128  10.284  1.00  0.00      LIG  
ATOM   5326 H1   LIG     1      39.248  -3.632  12.294  1.00  0.00      LIG  
ATOM   5327 H2   LIG     1      38.247  -5.304  10.798  1.00  0.00      LIG  
ATOM   5328 H3   LIG     1      37.271  -6.595  11.493  1.00  0.00      LIG  
ATOM   5329 H4   LIG     1      34.474  -2.572  11.431  1.00  0.00      LIG  
ATOM   5330 H5   LIG     1      37.227  -5.380  13.658  1.00  0.00      LIG  
ATOM   5331 H6   LIG     1      38.811  -5.792  13.035  1.00  0.00      LIG  
ATOM   5332 H7   LIG     1      35.641  -2.855  13.693  1.00  0.00      LIG  
ATOM   5333 H8   LIG     1      35.827  -1.267  12.992  1.00  0.00      LIG  
ATOM   5334 H9   LIG     1      35.346  -7.261  10.613  1.00  0.00      LIG  
ATOM   5335 H10  LIG     1      35.609  -7.249   8.895  1.00  0.00      LIG  
ATOM   5336 H11  LIG     1      35.369  -2.693   8.521  1.00  0.00      LIG  
ATOM   5337 H12  LIG     1      33.753  -2.456   9.121  1.00  0.00      LIG  
ATOM   5338 H13  LIG     1      35.346  -4.708  13.185  1.00  0.00      LIG  
ATOM   5339 H14  LIG     1      34.999  -6.176  12.334  1.00  0.00      LIG  
ATOM   5340 H15  LIG     1      34.127  -4.697  11.940  1.00  0.00      LIG  
ATOM   5341 H16  LIG     1      37.537  -0.693  11.452  1.00  0.00      LIG  
ATOM   5342 H17  LIG     1      38.781  -1.845  10.957  1.00  0.00      LIG  
ATOM   5343 H18  LIG     1      38.815  -1.082  12.535  1.00  0.00      LIG  
ATOM   5344 H19  LIG     1      37.198  -4.185   8.542  1.00  0.00      LIG  
ATOM   5345 H20  LIG     1      36.319  -5.430   7.666  1.00  0.00      LIG  
ATOM   5346 H21  LIG     1      37.562  -5.895   8.813  1.00  0.00      LIG  
ATOM   5347 H22  LIG     1      33.082  -6.944  10.309  1.00  0.00      LIG  
ATOM   5348 H23  LIG     1      33.391  -7.218   8.576  1.00  0.00      LIG  
ATOM   5349 H24  LIG     1      36.316  -1.306  15.374  1.00  0.00      LIG  
ATOM   5350 H25  LIG     1      37.738  -0.783  14.458  1.00  0.00      LIG  
ATOM   5351 H26  LIG     1      40.615  -2.420  15.347  1.00  0.00      LIG  
ATOM   5352 H27  LIG     1      39.856  -1.389  14.163  1.00  0.00      LIG  
ATOM   5353 H28  LIG     1      40.844  -2.761  13.629  1.00  0.00      LIG  
ATOM   5354 H29  LIG     1      40.183  -5.113  14.558  1.00  0.00      LIG  
ATOM   5355 H30  LIG     1      38.628  -5.291  15.410  1.00  0.00      LIG  
ATOM   5356 H31  LIG     1      39.903  -4.299  16.088  1.00  0.00      LIG  
ATOM   5357 H32  LIG     1      32.116  -3.761   8.259  1.00  0.00      LIG  
ATOM   5358 H33  LIG     1      34.656  -0.734  10.062  1.00  0.00      LIG  
ATOM   5359 H34  LIG     1      32.136  -3.538  10.771  1.00  0.00      LIG  
ATOM   5360 H35  LIG     1      31.203  -5.022  10.873  1.00  0.00      LIG  
ATOM   5361 H36  LIG     1      30.251  -5.229   7.876  1.00  0.00      LIG  
ATOM   5362 H37  LIG     1      31.696  -6.080   7.352  1.00  0.00      LIG  
ATOM   5363 H38  LIG     1      30.925  -6.490   8.901  1.00  0.00      LIG  
ATOM   5364 H39  LIG     1      30.202  -2.867   9.031  1.00  0.00      LIG  
ATOM   5365 H40  LIG     1      29.397  -2.819  11.954  1.00  0.00      LIG  
ATOM   5366 H41  LIG     1      29.334  -5.034   9.463  1.00  0.00      LIG  
ATOM   5367 H42  LIG     1      28.402   0.317   9.223  1.00  0.00      LIG  
ATOM   5368 H43  LIG     1      29.304  -1.026   8.557  1.00  0.00      LIG  
ATOM   5369 H44  LIG     1      30.101   0.108   9.673  1.00  0.00      LIG  
ATOM   5370 H45  LIG     1      28.046  -0.892  12.654  1.00  0.00      LIG  
ATOM   5371 H46  LIG     1      29.248   0.278  12.066  1.00  0.00      LIG  
ATOM   5372 H47  LIG     1      27.572   0.340  11.491  1.00  0.00      LIG  
ATOM   5373 H48  LIG     1      27.782  -2.846  10.016  1.00  0.00      LIG  
ATOM   5374 H49  LIG     1      32.166   0.275  13.138  1.00  0.00      LIG  
ATOM   5375 H50  LIG     1      33.266  -0.707  12.115  1.00  0.00      LIG  
ATOM   5376 H51  LIG     1      33.127  -1.058  13.844  1.00  0.00      LIG  
TER
REMARK  Energy: 71.686
REMARK  SimpleFitness: 71.686
REMARK  FullFitness: -1164.9949
REMARK  InterFull: -6.56962
REMARK  IntraFull: 96.8848
REMARK  solvFull: -1517.75
REMARK  surfFull: 262.44
REMARK  extraFull: 0.0
REMARK  deltaGcompsolvpol: -1517.75
REMARK  deltaGcompsolvnonpol: 262.44
REMARK  deltaGprotsolvpol: -1512.07
REMARK  deltaGprotsolvnonpol: 254.074
REMARK  deltaGligsolvpol: -12.1506
REMARK  deltaGligsolvnonpol: 16.1103
REMARK  deltaGvdw: -6.56962
REMARK  deltaGelec: 0.0
REMARK  deltaG: -4.9480996
REMARK  Cluster: 6
REMARK  ClusterRank: 3
ATOM   5287 O    LIG     1      35.464  -1.085  10.473  1.00  0.00      LIG  
ATOM   5288 O1   LIG     1      37.802  -2.938  16.460  1.00  0.00      LIG  
ATOM   5289 O2   LIG     1      29.027  -4.258   9.964  1.00  0.00      LIG  
ATOM   5290 O3   LIG     1      30.998  -1.537  11.420  1.00  0.00      LIG  
ATOM   5291 O4   LIG     1      27.525  -1.943  10.278  1.00  0.00      LIG  
ATOM   5292 O5   LIG     1      30.973  -2.397  13.562  1.00  0.00      LIG  
ATOM   5293 C    LIG     1      36.186  -4.771  11.143  1.00  0.00      LIG  
ATOM   5294 C1   LIG     1      36.525  -3.257  11.105  1.00  0.00      LIG  
ATOM   5295 C2   LIG     1      37.329  -2.689  12.338  1.00  0.00      LIG  
ATOM   5296 C3   LIG     1      35.699  -5.257   9.743  1.00  0.00      LIG  
ATOM   5297 C4   LIG     1      38.377  -3.681  12.954  1.00  0.00      LIG  
ATOM   5298 C5   LIG     1      37.448  -5.517  11.512  1.00  0.00      LIG  
ATOM   5299 C6   LIG     1      35.250  -2.478  10.667  1.00  0.00      LIG  
ATOM   5300 C7   LIG     1      37.950  -5.141  12.875  1.00  0.00      LIG  
ATOM   5301 C8   LIG     1      34.524  -4.446   9.354  1.00  0.00      LIG  
ATOM   5302 C9   LIG     1      38.909  -3.362  14.392  1.00  0.00      LIG  
ATOM   5303 C10  LIG     1      36.382  -2.113  13.400  1.00  0.00      LIG  
ATOM   5304 C11  LIG     1      35.142  -6.685   9.708  1.00  0.00      LIG  
ATOM   5305 C12  LIG     1      34.694  -2.971   9.336  1.00  0.00      LIG  
ATOM   5306 C13  LIG     1      35.109  -5.098  12.199  1.00  0.00      LIG  
ATOM   5307 C14  LIG     1      38.157  -1.519  11.793  1.00  0.00      LIG  
ATOM   5308 C15  LIG     1      33.408  -5.159   9.194  1.00  0.00      LIG  
ATOM   5309 C16  LIG     1      36.755  -5.179   8.638  1.00  0.00      LIG  
ATOM   5310 C17  LIG     1      33.651  -6.601   9.440  1.00  0.00      LIG  
ATOM   5311 C18  LIG     1      37.070  -1.626  14.650  1.00  0.00      LIG  
ATOM   5312 C19  LIG     1      37.837  -2.748  15.253  1.00  0.00      LIG  
ATOM   5313 C20  LIG     1      40.116  -2.427  14.373  1.00  0.00      LIG  
ATOM   5314 C21  LIG     1      39.425  -4.589  15.147  1.00  0.00      LIG  
ATOM   5315 C22  LIG     1      32.032  -4.621   8.930  1.00  0.00      LIG  
ATOM   5316 C23  LIG     1      31.402  -4.150  10.244  1.00  0.00      LIG  
ATOM   5317 C24  LIG     1      31.183  -5.668   8.227  1.00  0.00      LIG  
ATOM   5318 C25  LIG     1      30.121  -3.345  10.009  1.00  0.00      LIG  
ATOM   5319 C26  LIG     1      29.811  -2.287  11.090  1.00  0.00      LIG  
ATOM   5320 C27  LIG     1      28.731  -1.277  10.641  1.00  0.00      LIG  
ATOM   5321 C28  LIG     1      29.171  -0.424   9.460  1.00  0.00      LIG  
ATOM   5322 C29  LIG     1      28.387  -0.331  11.779  1.00  0.00      LIG  
ATOM   5323 C30  LIG     1      31.462  -1.684  12.702  1.00  0.00      LIG  
ATOM   5324 C31  LIG     1      32.577  -0.722  12.962  1.00  0.00      LIG  
ATOM   5325 H    LIG     1      37.231  -3.128  10.284  1.00  0.00      LIG  
ATOM   5326 H1   LIG     1      39.248  -3.632  12.294  1.00  0.00      LIG  
ATOM   5327 H2   LIG     1      38.247  -5.304  10.798  1.00  0.00      LIG  
ATOM   5328 H3   LIG     1      37.271  -6.595  11.493  1.00  0.00      LIG  
ATOM   5329 H4   LIG     1      34.474  -2.572  11.431  1.00  0.00      LIG  
ATOM   5330 H5   LIG     1      37.227  -5.380  13.658  1.00  0.00      LIG  
ATOM   5331 H6   LIG     1      38.811  -5.792  13.035  1.00  0.00      LIG  
ATOM   5332 H7   LIG     1      35.641  -2.855  13.693  1.00  0.00      LIG  
ATOM   5333 H8   LIG     1      35.827  -1.267  12.992  1.00  0.00      LIG  
ATOM   5334 H9   LIG     1      35.346  -7.261  10.613  1.00  0.00      LIG  
ATOM   5335 H10  LIG     1      35.609  -7.249   8.895  1.00  0.00      LIG  
ATOM   5336 H11  LIG     1      35.369  -2.693   8.521  1.00  0.00      LIG  
ATOM   5337 H12  LIG     1      33.753  -2.456   9.121  1.00  0.00      LIG  
ATOM   5338 H13  LIG     1      35.346  -4.708  13.185  1.00  0.00      LIG  
ATOM   5339 H14  LIG     1      34.999  -6.176  12.334  1.00  0.00      LIG  
ATOM   5340 H15  LIG     1      34.127  -4.697  11.940  1.00  0.00      LIG  
ATOM   5341 H16  LIG     1      37.537  -0.693  11.452  1.00  0.00      LIG  
ATOM   5342 H17  LIG     1      38.781  -1.845  10.957  1.00  0.00      LIG  
ATOM   5343 H18  LIG     1      38.815  -1.082  12.535  1.00  0.00      LIG  
ATOM   5344 H19  LIG     1      37.198  -4.185   8.542  1.00  0.00      LIG  
ATOM   5345 H20  LIG     1      36.319  -5.430   7.666  1.00  0.00      LIG  
ATOM   5346 H21  LIG     1      37.562  -5.895   8.813  1.00  0.00      LIG  
ATOM   5347 H22  LIG     1      33.082  -6.944  10.309  1.00  0.00      LIG  
ATOM   5348 H23  LIG     1      33.391  -7.218   8.576  1.00  0.00      LIG  
ATOM   5349 H24  LIG     1      36.316  -1.306  15.374  1.00  0.00      LIG  
ATOM   5350 H25  LIG     1      37.738  -0.783  14.458  1.00  0.00      LIG  
ATOM   5351 H26  LIG     1      40.615  -2.420  15.347  1.00  0.00      LIG  
ATOM   5352 H27  LIG     1      39.856  -1.389  14.163  1.00  0.00      LIG  
ATOM   5353 H28  LIG     1      40.844  -2.761  13.629  1.00  0.00      LIG  
ATOM   5354 H29  LIG     1      40.183  -5.113  14.558  1.00  0.00      LIG  
ATOM   5355 H30  LIG     1      38.628  -5.291  15.410  1.00  0.00      LIG  
ATOM   5356 H31  LIG     1      39.903  -4.299  16.088  1.00  0.00      LIG  
ATOM   5357 H32  LIG     1      32.116  -3.761   8.259  1.00  0.00      LIG  
ATOM   5358 H33  LIG     1      34.656  -0.734  10.062  1.00  0.00      LIG  
ATOM   5359 H34  LIG     1      32.136  -3.538  10.771  1.00  0.00      LIG  
ATOM   5360 H35  LIG     1      31.203  -5.022  10.873  1.00  0.00      LIG  
ATOM   5361 H36  LIG     1      30.251  -5.229   7.876  1.00  0.00      LIG  
ATOM   5362 H37  LIG     1      31.696  -6.080   7.352  1.00  0.00      LIG  
ATOM   5363 H38  LIG     1      30.925  -6.490   8.901  1.00  0.00      LIG  
ATOM   5364 H39  LIG     1      30.202  -2.867   9.031  1.00  0.00      LIG  
ATOM   5365 H40  LIG     1      29.397  -2.819  11.954  1.00  0.00      LIG  
ATOM   5366 H41  LIG     1      29.334  -5.034   9.463  1.00  0.00      LIG  
ATOM   5367 H42  LIG     1      28.402   0.317   9.223  1.00  0.00      LIG  
ATOM   5368 H43  LIG     1      29.304  -1.026   8.557  1.00  0.00      LIG  
ATOM   5369 H44  LIG     1      30.101   0.108   9.673  1.00  0.00      LIG  
ATOM   5370 H45  LIG     1      28.046  -0.892  12.654  1.00  0.00      LIG  
ATOM   5371 H46  LIG     1      29.248   0.278  12.066  1.00  0.00      LIG  
ATOM   5372 H47  LIG     1      27.572   0.340  11.491  1.00  0.00      LIG  
ATOM   5373 H48  LIG     1      27.782  -2.846  10.016  1.00  0.00      LIG  
ATOM   5374 H49  LIG     1      32.166   0.275  13.138  1.00  0.00      LIG  
ATOM   5375 H50  LIG     1      33.266  -0.707  12.115  1.00  0.00      LIG  
ATOM   5376 H51  LIG     1      33.127  -1.058  13.844  1.00  0.00      LIG  
TER
REMARK  Energy: 71.686
REMARK  SimpleFitness: 71.686
REMARK  FullFitness: -1164.9949
REMARK  InterFull: -6.56962
REMARK  IntraFull: 96.8848
REMARK  solvFull: -1517.75
REMARK  surfFull: 262.44
REMARK  extraFull: 0.0
REMARK  deltaGcompsolvpol: -1517.75
REMARK  deltaGcompsolvnonpol: 262.44
REMARK  deltaGprotsolvpol: -1512.07
REMARK  deltaGprotsolvnonpol: 254.074
REMARK  deltaGligsolvpol: -12.1506
REMARK  deltaGligsolvnonpol: 16.1103
REMARK  deltaGvdw: -6.56962
REMARK  deltaGelec: 0.0
REMARK  deltaG: -4.9480996
REMARK  Cluster: 6
REMARK  ClusterRank: 4
ATOM   5287 O    LIG     1      35.464  -1.085  10.473  1.00  0.00      LIG  
ATOM   5288 O1   LIG     1      37.802  -2.938  16.460  1.00  0.00      LIG  
ATOM   5289 O2   LIG     1      29.027  -4.258   9.964  1.00  0.00      LIG  
ATOM   5290 O3   LIG     1      30.998  -1.537  11.420  1.00  0.00      LIG  
ATOM   5291 O4   LIG     1      27.525  -1.943  10.278  1.00  0.00      LIG  
ATOM   5292 O5   LIG     1      30.973  -2.397  13.562  1.00  0.00      LIG  
ATOM   5293 C    LIG     1      36.186  -4.771  11.143  1.00  0.00      LIG  
ATOM   5294 C1   LIG     1      36.525  -3.257  11.105  1.00  0.00      LIG  
ATOM   5295 C2   LIG     1      37.329  -2.689  12.338  1.00  0.00      LIG  
ATOM   5296 C3   LIG     1      35.699  -5.257   9.743  1.00  0.00      LIG  
ATOM   5297 C4   LIG     1      38.377  -3.681  12.954  1.00  0.00      LIG  
ATOM   5298 C5   LIG     1      37.448  -5.517  11.512  1.00  0.00      LIG  
ATOM   5299 C6   LIG     1      35.250  -2.478  10.667  1.00  0.00      LIG  
ATOM   5300 C7   LIG     1      37.950  -5.141  12.875  1.00  0.00      LIG  
ATOM   5301 C8   LIG     1      34.524  -4.446   9.354  1.00  0.00      LIG  
ATOM   5302 C9   LIG     1      38.909  -3.362  14.392  1.00  0.00      LIG  
ATOM   5303 C10  LIG     1      36.382  -2.113  13.400  1.00  0.00      LIG  
ATOM   5304 C11  LIG     1      35.142  -6.685   9.708  1.00  0.00      LIG  
ATOM   5305 C12  LIG     1      34.694  -2.971   9.336  1.00  0.00      LIG  
ATOM   5306 C13  LIG     1      35.109  -5.098  12.199  1.00  0.00      LIG  
ATOM   5307 C14  LIG     1      38.157  -1.519  11.793  1.00  0.00      LIG  
ATOM   5308 C15  LIG     1      33.408  -5.159   9.194  1.00  0.00      LIG  
ATOM   5309 C16  LIG     1      36.755  -5.179   8.638  1.00  0.00      LIG  
ATOM   5310 C17  LIG     1      33.651  -6.601   9.440  1.00  0.00      LIG  
ATOM   5311 C18  LIG     1      37.070  -1.626  14.650  1.00  0.00      LIG  
ATOM   5312 C19  LIG     1      37.837  -2.748  15.253  1.00  0.00      LIG  
ATOM   5313 C20  LIG     1      40.116  -2.427  14.373  1.00  0.00      LIG  
ATOM   5314 C21  LIG     1      39.425  -4.589  15.147  1.00  0.00      LIG  
ATOM   5315 C22  LIG     1      32.032  -4.621   8.930  1.00  0.00      LIG  
ATOM   5316 C23  LIG     1      31.402  -4.150  10.244  1.00  0.00      LIG  
ATOM   5317 C24  LIG     1      31.183  -5.668   8.227  1.00  0.00      LIG  
ATOM   5318 C25  LIG     1      30.121  -3.345  10.009  1.00  0.00      LIG  
ATOM   5319 C26  LIG     1      29.811  -2.287  11.090  1.00  0.00      LIG  
ATOM   5320 C27  LIG     1      28.731  -1.277  10.641  1.00  0.00      LIG  
ATOM   5321 C28  LIG     1      29.171  -0.424   9.460  1.00  0.00      LIG  
ATOM   5322 C29  LIG     1      28.387  -0.331  11.779  1.00  0.00      LIG  
ATOM   5323 C30  LIG     1      31.462  -1.684  12.702  1.00  0.00      LIG  
ATOM   5324 C31  LIG     1      32.577  -0.722  12.962  1.00  0.00      LIG  
ATOM   5325 H    LIG     1      37.231  -3.128  10.284  1.00  0.00      LIG  
ATOM   5326 H1   LIG     1      39.248  -3.632  12.294  1.00  0.00      LIG  
ATOM   5327 H2   LIG     1      38.247  -5.304  10.798  1.00  0.00      LIG  
ATOM   5328 H3   LIG     1      37.271  -6.595  11.493  1.00  0.00      LIG  
ATOM   5329 H4   LIG     1      34.474  -2.572  11.431  1.00  0.00      LIG  
ATOM   5330 H5   LIG     1      37.227  -5.380  13.658  1.00  0.00      LIG  
ATOM   5331 H6   LIG     1      38.811  -5.792  13.035  1.00  0.00      LIG  
ATOM   5332 H7   LIG     1      35.641  -2.855  13.693  1.00  0.00      LIG  
ATOM   5333 H8   LIG     1      35.827  -1.267  12.992  1.00  0.00      LIG  
ATOM   5334 H9   LIG     1      35.346  -7.261  10.613  1.00  0.00      LIG  
ATOM   5335 H10  LIG     1      35.609  -7.249   8.895  1.00  0.00      LIG  
ATOM   5336 H11  LIG     1      35.369  -2.693   8.521  1.00  0.00      LIG  
ATOM   5337 H12  LIG     1      33.753  -2.456   9.121  1.00  0.00      LIG  
ATOM   5338 H13  LIG     1      35.346  -4.708  13.185  1.00  0.00      LIG  
ATOM   5339 H14  LIG     1      34.999  -6.176  12.334  1.00  0.00      LIG  
ATOM   5340 H15  LIG     1      34.127  -4.697  11.940  1.00  0.00      LIG  
ATOM   5341 H16  LIG     1      37.537  -0.693  11.452  1.00  0.00      LIG  
ATOM   5342 H17  LIG     1      38.781  -1.845  10.957  1.00  0.00      LIG  
ATOM   5343 H18  LIG     1      38.815  -1.082  12.535  1.00  0.00      LIG  
ATOM   5344 H19  LIG     1      37.198  -4.185   8.542  1.00  0.00      LIG  
ATOM   5345 H20  LIG     1      36.319  -5.430   7.666  1.00  0.00      LIG  
ATOM   5346 H21  LIG     1      37.562  -5.895   8.813  1.00  0.00      LIG  
ATOM   5347 H22  LIG     1      33.082  -6.944  10.309  1.00  0.00      LIG  
ATOM   5348 H23  LIG     1      33.391  -7.218   8.576  1.00  0.00      LIG  
ATOM   5349 H24  LIG     1      36.316  -1.306  15.374  1.00  0.00      LIG  
ATOM   5350 H25  LIG     1      37.738  -0.783  14.458  1.00  0.00      LIG  
ATOM   5351 H26  LIG     1      40.615  -2.420  15.347  1.00  0.00      LIG  
ATOM   5352 H27  LIG     1      39.856  -1.389  14.163  1.00  0.00      LIG  
ATOM   5353 H28  LIG     1      40.844  -2.761  13.629  1.00  0.00      LIG
[truncated: 1,540,968 more chars]
