# Supplementary material for: Exploring the mechanism of Alisma orientale for the treatment of pregnancy induced hypertension and potential hepato-nephrotoxicity by using network pharmacology, network toxicology, molecular docking and molecular dynamics simulation
Source: Front Pharmacol. 2022 Nov 15;13:1027112. doi: 10.3389/fphar.2022.1027112 (PMC9705790; doi:10.3389/fphar.2022.1027112)
Supplement: Supplementary file 6 [file DataSheet4.zip › BCL2L1/BCLE24/eadock3.err]

sib.fastconf.EADock3: running @ selenium/127.0.1.1 development version. /home/swissdock/swissdock/tmp//cache/eadock3/eadock3.jar MD5: 6b55cadf59de6f950f604b9d6d6562d2
sib.fastconf.EADock3: 5000 binding modes will be generated
sib.fastconf.EADock3: the 5000 with the most favorable SimpleFitness will be evaluated with FACTS.
sib.fastconf.EADock3: 250 binding modes will be retained
sib.fastconf.EADock3: minimize with 100 steps of SD then 250 steps of ABNR
sib.fastconf.EADock3: side chains closer than 0.0 A to any atom of the ligand will be optimized.
sib.fastconf.EADock3: Clustering radius is 2.0
sib.fastconf.EADock3: Maximum cluster size is 8
sib.fastconf.EADock3: clusters will have the exact size.
sib.fastconf.EADock3: Output file is clusters.zip
sib.fastconf.EADock3: Ligand selection is SEGID LIG
sib.fastconf.EADock3: temporary files will be kept.
sib.fastconf.EADock3: Translations allowed.
sib.fastconf.EADock3: solvation model is FACTS
sib.fastconf.EADock3: Centering rotations on the whole ligand.
sib.fastconf.EADock3: System  : 5376 atoms
sib.fastconf.EADock3: Ligand  : 90 atoms
sib.fastconf.EADock3: Receptor: 5286 atoms
sib.fastconf.EADock3:   Fixed part   : 5286 atoms
sib.fastconf.EADock3:   Flexible part: 0 atoms
sib.fastconf.EADock3: Blind docking
sib.fastconf.biodatastructures.molecules.FlexibleMoleculeBuilder: No RotateBond directive found.
sib.fastconf.biodatastructures.molecules.FlexibleMoleculeBuilder: Multiple keyword found in RotateBond directive.
sib.fastconf.biodatastructures.molecules.FlexibleMoleculeBuilder: Identify bonds.
sib.fastconf.biodatastructures.molecules.FlexibleMolecule: Total of 93 bonds found.
sib.fastconf.biodatastructures.molecules.FlexibleMolecule: Restricting dihedral rotations based on the number of atom on each side.
sib.fastconf.biodatastructures.molecules.FlexibleMolecule: 19 rotatable dihedral angles found.
sib.fastconf.biodatastructures.molecules.FlexibleMolecule: no user specified bond list.
sib.fastconf.biodatastructures.molecules.FlexibleMolecule: Filtering out dihedrals defined with an hydrogen.
sib.fastconf.biodatastructures.molecules.FlexibleMolecule: accepting bond 5318_5319_5290_5323
sib.fastconf.biodatastructures.molecules.FlexibleMolecule: accepting bond 5319_5290_5323_5292
sib.fastconf.biodatastructures.molecules.FlexibleMolecule: accepting bond 5301_5308_5315_5316
sib.fastconf.biodatastructures.molecules.FlexibleMolecule: accepting bond 5308_5315_5316_5318
sib.fastconf.biodatastructures.molecules.FlexibleMolecule: accepting bond 5315_5316_5318_5289
sib.fastconf.biodatastructures.molecules.FlexibleMolecule: accepting bond 5289_5318_5319_5290
sib.fastconf.biodatastructures.molecules.FlexibleMolecule: accepting bond 5290_5319_5320_5291
sib.fastconf.biodatastructures.molecules.FlexibleMolecule: found # 58 core atoms : [ 5287 5288 5293 5294 5295 5296 5297 5298 5299 5300 5301 5302 5303 5304 5305 5306 5307 5308 5309 5310 5311 5312 5313 5314 5315 5325 5326 5327 5328 5329 5330 5331 5332 5333 5334 5335 5336 5337 5338 5339 5340 5341 5342 5343 5344 5345 5346 5347 5348 5349 5350 5351 5352 5353 5354 5355 5356 5358 ]
sib.fastconf.biodatastructures.molecules.FlexibleMolecule: found rotatable bond # 0 between 5319 5290
sib.fastconf.biodatastructures.molecules.FlexibleMolecule: Group FIX (82): [ 5287 5299 5358 5294 5305 5329 5293 5295 5325 5301 5336 5337 5296 5298 5306 5297 5303 5307 5308 5304 5309 5300 5327 5328 5338 5339 5340 5302 5326 5311 5332 5333 5341 5342 5343 5310 5315 5334 5335 5344 5345 5346 5330 5331 5312 5313 5314 5349 5350 5347 5348 5316 5317 5357 5288 5351 5352 5353 5354 5355 5356 5318 5359 5360 5361 5362 5363 5289 5364 5366 5320 5365 5291 5321 5322 5373 5367 5368 5369 5370 5371 5372 ] 
sib.fastconf.biodatastructures.molecules.FlexibleMolecule: Group ROTATABLE (6): [ 5323 5292 5324 5374 5375 5376 ] 
sib.fastconf.biodatastructures.molecules.FlexibleMolecule: Group ROTATABLE (Validation) (1): [ 5323 ] 
sib.fastconf.biodatastructures.molecules.FlexibleMolecule: Group ROTATABLE (Non Validation) (5): [ 5292 5324 5374 5375 5376 ] 
sib.fastconf.biodatastructures.molecules.FlexibleMolecule: found rotatable bond # 1 between 5290 5323
sib.fastconf.biodatastructures.molecules.FlexibleMolecule: Group FIX (83): [ 5287 5299 5358 5294 5305 5329 5293 5295 5325 5301 5336 5337 5296 5298 5306 5297 5303 5307 5308 5304 5309 5300 5327 5328 5338 5339 5340 5302 5326 5311 5332 5333 5341 5342 5343 5310 5315 5334 5335 5344 5345 5346 5330 5331 5312 5313 5314 5349 5350 5347 5348 5316 5317 5357 5288 5351 5352 5353 5354 5355 5356 5318 5359 5360 5361 5362 5363 5289 5319 5364 5366 5320 5365 5291 5321 5322 5373 5367 5368 5369 5370 5371 5372 ] 
sib.fastconf.biodatastructures.molecules.FlexibleMolecule: Group ROTATABLE (5): [ 5292 5324 5374 5375 5376 ] 
sib.fastconf.biodatastructures.molecules.FlexibleMolecule: Group ROTATABLE (Validation) (2): [ 5292 5324 ] 
sib.fastconf.biodatastructures.molecules.FlexibleMolecule: Group ROTATABLE (Non Validation) (0): [ ] 
sib.fastconf.biodatastructures.molecules.FlexibleMolecule: found rotatable bond # 2 between 5308 5315
sib.fastconf.biodatastructures.molecules.FlexibleMolecule: Group FIX (56): [ 5287 5299 5358 5294 5305 5329 5293 5295 5325 5301 5336 5337 5296 5298 5306 5297 5303 5307 5304 5309 5300 5327 5328 5338 5339 5340 5302 5326 5311 5332 5333 5341 5342 5343 5310 5334 5335 5344 5345 5346 5330 5331 5312 5313 5314 5349 5350 5347 5348 5288 5351 5352 5353 5354 5355 5356 ] 
sib.fastconf.biodatastructures.molecules.FlexibleMolecule: Group ROTATABLE (32): [ 5289 5318 5366 5290 5319 5323 5291 5320 5373 5292 5316 5317 5357 5359 5360 5361 5362 5363 5364 5365 5321 5322 5367 5368 5369 5370 5371 5372 5324 5374 5375 5376 ] 
sib.fastconf.biodatastructures.molecules.FlexibleMolecule: Group ROTATABLE (Validation) (2): [ 5316 5317 ] 
sib.fastconf.biodatastructures.molecules.FlexibleMolecule: Group ROTATABLE (Non Validation) (26): [ 5289 5318 5366 5290 5319 5323 5291 5320 5373 5292 5359 5360 5364 5365 5321 5322 5367 5368 5369 5370 5371 5372 5324 5374 5375 5376 ] 
sib.fastconf.biodatastructures.molecules.FlexibleMolecule: found rotatable bond # 3 between 5315 5316
sib.fastconf.biodatastructures.molecules.FlexibleMolecule: Group FIX (62): [ 5287 5299 5358 5294 5305 5329 5293 5295 5325 5301 5336 5337 5296 5298 5306 5297 5303 5307 5308 5304 5309 5300 5327 5328 5338 5339 5340 5302 5326 5311 5332 5333 5341 5342 5343 5310 5334 5335 5344 5345 5346 5330 5331 5312 5313 5314 5349 5350 5347 5348 5317 5357 5288 5351 5352 5353 5354 5355 5356 5361 5362 5363 ] 
sib.fastconf.biodatastructures.molecules.FlexibleMolecule: Group ROTATABLE (26): [ 5289 5318 5366 5290 5319 5323 5291 5320 5373 5292 5359 5360 5364 5365 5321 5322 5367 5368 5369 5370 5371 5372 5324 5374 5375 5376 ] 
sib.fastconf.biodatastructures.molecules.FlexibleMolecule: Group ROTATABLE (Validation) (1): [ 5318 ] 
sib.fastconf.biodatastructures.molecules.FlexibleMolecule: Group ROTATABLE (Non Validation) (23): [ 5289 5366 5290 5319 5323 5291 5320 5373 5292 5364 5365 5321 5322 5367 5368 5369 5370 5371 5372 5324 5374 5375 5376 ] 
sib.fastconf.biodatastructures.molecules.FlexibleMolecule: found rotatable bond # 4 between 5316 5318
sib.fastconf.biodatastructures.molecules.FlexibleMolecule: Group FIX (65): [ 5287 5299 5358 5294 5305 5329 5293 5295 5325 5301 5336 5337 5296 5298 5306 5297 5303 5307 5308 5304 5309 5300 5327 5328 5338 5339 5340 5302 5326 5311 5332 5333 5341 5342 5343 5310 5315 5334 5335 5344 5345 5346 5330 5331 5312 5313 5314 5349 5350 5347 5348 5317 5357 5288 5351 5352 5353 5354 5355 5356 5359 5360 5361 5362 5363 ] 
sib.fastconf.biodatastructures.molecules.FlexibleMolecule: Group ROTATABLE (23): [ 5289 5366 5290 5319 5323 5291 5320 5373 5292 5364 5365 5321 5322 5367 5368 5369 5370 5371 5372 5324 5374 5375 5376 ] 
sib.fastconf.biodatastructures.molecules.FlexibleMolecule: Group ROTATABLE (Validation) (2): [ 5289 5319 ] 
sib.fastconf.biodatastructures.molecules.FlexibleMolecule: Group ROTATABLE (Non Validation) (19): [ 5290 5323 5291 5320 5373 5292 5365 5321 5322 5367 5368 5369 5370 5371 5372 5324 5374 5375 5376 ] 
sib.fastconf.biodatastructures.molecules.FlexibleMolecule: found rotatable bond # 5 between 5318 5319
sib.fastconf.biodatastructures.molecules.FlexibleMolecule: Group FIX (69): [ 5287 5299 5358 5294 5305 5329 5293 5295 5325 5301 5336 5337 5296 5298 5306 5297 5303 5307 5308 5304 5309 5300 5327 5328 5338 5339 5340 5302 5326 5311 5332 5333 5341 5342 5343 5310 5315 5334 5335 5344 5345 5346 5330 5331 5312 5313 5314 5349 5350 5347 5348 5316 5317 5357 5288 5351 5352 5353 5354 5355 5356 5359 5360 5361 5362 5363 5289 5364 5366 ] 
sib.fastconf.biodatastructures.molecules.FlexibleMolecule: Group ROTATABLE (19): [ 5290 5323 5291 5320 5373 5292 5365 5321 5322 5367 5368 5369 5370 5371 5372 5324 5374 5375 5376 ] 
sib.fastconf.biodatastructures.molecules.FlexibleMolecule: Group ROTATABLE (Validation) (2): [ 5290 5320 ] 
sib.fastconf.biodatastructures.molecules.FlexibleMolecule: Group ROTATABLE (Non Validation) (16): [ 5323 5291 5373 5292 5321 5322 5367 5368 5369 5370 5371 5372 5324 5374 5375 5376 ] 
sib.fastconf.biodatastructures.molecules.FlexibleMolecule: found rotatable bond # 6 between 5319 5320
sib.fastconf.biodatastructures.molecules.FlexibleMolecule: Group FIX (78): [ 5287 5299 5358 5294 5305 5329 5293 5295 5325 5301 5336 5337 5296 5298 5306 5297 5303 5307 5308 5304 5309 5300 5327 5328 5338 5339 5340 5302 5326 5311 5332 5333 5341 5342 5343 5310 5315 5334 5335 5344 5345 5346 5330 5331 5312 5313 5314 5349 5350 5347 5348 5316 5317 5357 5288 5351 5352 5353 5354 5355 5356 5318 5359 5360 5361 5362 5363 5289 5364 5366 5290 5365 5323 5292 5324 5374 5375 5376 ] 
sib.fastconf.biodatastructures.molecules.FlexibleMolecule: Group ROTATABLE (10): [ 5291 5373 5321 5322 5367 5368 5369 5370 5371 5372 ] 
sib.fastconf.biodatastructures.molecules.FlexibleMolecule: Group ROTATABLE (Validation) (3): [ 5291 5321 5322 ] 
sib.fastconf.biodatastructures.molecules.FlexibleMolecule: Group ROTATABLE (Non Validation) (0): [ ] 
sib.fastconf.biodatastructures.molecules.FlexibleMolecule: Bond 5319 5290 has no parent, best bet is 5318 5319
sib.fastconf.biodatastructures.molecules.FlexibleMolecule: Bond 5308 5315 has no putative parent, best bet is root node
sib.fastconf.biodatastructures.molecules.FlexibleMoleculeRotatable bond tree initialized 8 elements
sib.fastconf.biodatastructures.molecules.FlexibleMolecule: Detecting chiral carbons
sib.fastconf.biodatastructures.molecules.FlexibleMolecule: Atom 5293 C    [ 6.165 -2.106 1.148 ] is chiral
sib.fastconf.biodatastructures.molecules.FlexibleMolecule: Atom 5296 C3   [ 6.837 -1.361 2.345 ] is chiral
sib.fastconf.biodatastructures.molecules.FlexibleMolecule: Atom 5299 C6   [ 5.737 0.104 0.014 ] is chiral
sib.fastconf.biodatastructures.molecules.FlexibleMolecule: Atom 5315 C22  [ 9.6 1.112 1.451 ] is chiral
sib.fastconf.biodatastructures.molecules.FlexibleMolecule: Atom 5318 C25  [ 10.347 1.71 -0.955 ] is chiral
sib.fastconf.biodatastructures.molecules.FlexibleMolecule: Atom 5319 C26  [ 11.461 2.752 -0.739 ] is chiral
sib.fastconf.FastconfBuilder: Initialize non bonded list.
sib.fastconf.biodatastructures.scoring.moleculargrids.grids.InsideMolecularGrid: Calculating inside grid [387][486][398]
sib.fastconf.biodatastructures.scoring.moleculargrids.grids.InsideMolecularGrid: Inside grid calculated in 830 ms
sib.fastconf.biodatastructures.scoring.moleculargrids.grids.InsideMolecularGrid: Smoothing inside grid.
sib.fastconf.biodatastructures.scoring.moleculargrids.grids.InsideMolecularGrid: Inside grid smoothed in 840 ms
sib.fastconf.biodatastructures.scoring.EvaluatorBuilder: generation of the electrostatic grid took 10 ms.
sib.fastconf.FastconfBuilder: Initial energy: 17219.525
sib.fastconf.EADock3: EADock3 starting
sib.fastconf.EADock3: Box volume 407301.97 ?
sib.fastconf.EADock3: Xmin: -25.272 Xmax: 41.980 Xsize: 67.251
sib.fastconf.EADock3: Ymin: -59.289 Ymax: 27.795 Ysize: 87.084
sib.fastconf.EADock3: Zmin: -24.553 Zmax: 44.994 Zsize: 69.546
sib.fastconf.EADock3: Calculating pocket bias.
sib.fastconf.EADock3: 2 cavities identified.
sib.fastconf.EADock3: 30 magic points identified.
sib.fastconf.EADock3: 30 pocket points were identified in 1540 ms
sib.fastconf.EADock3: Calculating surface bias.
sib.fastconf.EADock3: 9454 surface points were identified in 5090 ms
sib.fastconf.EADock3: 0.0 % done
sib.fastconf.EADock3: 0.1 % done
sib.fastconf.EADock3: 0.2 % done
sib.fastconf.EADock3: 0.3 % done
sib.fastconf.EADock3: 0.4 % done
sib.fastconf.EADock3: 0.5 % done
sib.fastconf.EADock3: 0.6 % done
sib.fastconf.EADock3: 0.7 % done
sib.fastconf.EADock3: 0.8 % done
sib.fastconf.EADock3: 0.9 % done
sib.fastconf.EADock3: 1.0 % done
sib.fastconf.EADock3: 1.1 % done
sib.fastconf.EADock3: 1.2 % done
sib.fastconf.EADock3: 1.3 % done
sib.fastconf.EADock3: 1.4 % done
sib.fastconf.EADock3: 1.5 % done
sib.fastconf.EADock3: 1.6 % done
sib.fastconf.EADock3: 1.7 % done
sib.fastconf.EADock3: 1.8 % done
sib.fastconf.EADock3: 1.9 % done
sib.fastconf.EADock3: 2.0 % done
sib.fastconf.EADock3: 2.1 % done
sib.fastconf.EADock3: 2.2 % done
sib.fastconf.EADock3: 2.3 % done
sib.fastconf.EADock3: only 108/500001 BM accepted, exiting DSS.
sib.fastconf.EADock3: The generation of 108 conformations took 1697160 s
sib.fastconf.EADock3: The DSS engine failed 495001 times to find a suitable BMs within the allowed time limit of 500 ms
sib.fastconf.EADock3: Minimizing binding mode 0, energy is 631.22363, rmsd is 18.47306
sib.fastconf.EADock3: Minimizing binding mode 1, energy is 695.0209, rmsd is 18.428036
sib.fastconf.EADock3: Minimizing binding mode 2, energy is 884.3091, rmsd is 18.667011
sib.fastconf.EADock3: Minimizing binding mode 3, energy is 921.1862, rmsd is 15.881798
sib.fastconf.EADock3: Minimizing binding mode 4, energy is 959.10205, rmsd is 15.980761
sib.fastconf.EADock3: Minimizing binding mode 5, energy is 1040.391, rmsd is 24.421621
sib.fastconf.EADock3: Minimizing binding mode 6, energy is 1086.6752, rmsd is 18.636944
sib.fastconf.EADock3: Minimizing binding mode 7, energy is 1096.9778, rmsd is 16.912262
sib.fastconf.EADock3: Minimizing binding mode 8, energy is 1101.337, rmsd is 20.884682
sib.fastconf.EADock3: Minimizing binding mode 9, energy is 1122.6196, rmsd is 16.845652
sib.fastconf.EADock3: Minimizing binding mode 10, energy is 1342.5928, rmsd is 15.6690645
sib.fastconf.EADock3: Minimizing binding mode 11, energy is 1425.6412, rmsd is 16.207771
sib.fastconf.EADock3: Minimizing binding mode 12, energy is 1451.4888, rmsd is 25.059845
sib.fastconf.EADock3: Minimizing binding mode 13, energy is 1505.7119, rmsd is 17.950832
sib.fastconf.EADock3: Minimizing binding mode 14, energy is 1537.4442, rmsd is 17.719133
sib.fastconf.EADock3: Minimizing binding mode 15, energy is 1564.5453, rmsd is 17.930532
sib.fastconf.EADock3: Minimizing binding mode 16, energy is 1582.991, rmsd is 24.03066
sib.fastconf.EADock3: Minimizing binding mode 17, energy is 1664.424, rmsd is 18.823261
sib.fastconf.EADock3: Minimizing binding mode 18, energy is 1667.1018, rmsd is 19.011974
sib.fastconf.EADock3: Minimizing binding mode 19, energy is 1669.5779, rmsd is 15.84054
sib.fastconf.EADock3: Minimizing binding mode 20, energy is 1704.0753, rmsd is 16.941446
sib.fastconf.EADock3: Minimizing binding mode 21, energy is 1707.4259, rmsd is 25.651178
sib.fastconf.EADock3: Minimizing binding mode 22, energy is 1752.0127, rmsd is 17.1282
sib.fastconf.EADock3: Minimizing binding mode 23, energy is 1798.7399, rmsd is 17.74149
sib.fastconf.EADock3: Minimizing binding mode 24, energy is 1822.5076, rmsd is 18.316156
sib.fastconf.EADock3: Minimizing binding mode 25, energy is 1864.9832, rmsd is 17.891209
sib.fastconf.EADock3: Minimizing binding mode 26, energy is 1868.1307, rmsd is 17.91084
sib.fastconf.EADock3: Minimizing binding mode 27, energy is 1876.9185, rmsd is 17.439186
sib.fastconf.EADock3: Minimizing binding mode 28, energy is 1906.6556, rmsd is 19.251797
sib.fastconf.EADock3: Minimizing binding mode 29, energy is 1964.5942, rmsd is 25.328651
sib.fastconf.EADock3: Minimizing binding mode 30, energy is 1969.0101, rmsd is 14.698145
sib.fastconf.EADock3: Minimizing binding mode 31, energy is 2004.2988, rmsd is 18.449636
sib.fastconf.EADock3: Minimizing binding mode 32, energy is 2063.0894, rmsd is 24.011944
sib.fastconf.EADock3: Minimizing binding mode 33, energy is 2077.073, rmsd is 15.952468
sib.fastconf.EADock3: Minimizing binding mode 34, energy is 2147.5637, rmsd is 17.599092
sib.fastconf.EADock3: Minimizing binding mode 35, energy is 2189.0476, rmsd is 16.427261
sib.fastconf.EADock3: Minimizing binding mode 36, energy is 2243.8352, rmsd is 13.969713
sib.fastconf.EADock3: Minimizing binding mode 37, energy is 2267.2212, rmsd is 20.259861
sib.fastconf.EADock3: Minimizing binding mode 38, energy is 2272.0015, rmsd is 19.051142
sib.fastconf.EADock3: Minimizing binding mode 39, energy is 2276.7375, rmsd is 18.851107
sib.fastconf.EADock3: Minimizing binding mode 40, energy is 2278.0093, rmsd is 24.49217
sib.fastconf.EADock3: Minimizing binding mode 41, energy is 2370.2993, rmsd is 15.960517
sib.fastconf.EADock3: Minimizing binding mode 42, energy is 2383.3396, rmsd is 15.593718
sib.fastconf.EADock3: Minimizing binding mode 43, energy is 2386.4934, rmsd is 18.138565
sib.fastconf.EADock3: Minimizing binding mode 44, energy is 2389.4006, rmsd is 3.5453694
sib.fastconf.EADock3: Minimizing binding mode 45, energy is 2434.7869, rmsd is 16.62125
sib.fastconf.EADock3: Minimizing binding mode 46, energy is 2502.2988, rmsd is 18.016527
sib.fastconf.EADock3: Minimizing binding mode 47, energy is 2651.7864, rmsd is 17.075272
sib.fastconf.EADock3: Minimizing binding mode 48, energy is 2664.2356, rmsd is 24.715637
sib.fastconf.EADock3: Minimizing binding mode 49, energy is 2676.637, rmsd is 24.625547
sib.fastconf.EADock3: Minimizing binding mode 50, energy is 2686.2803, rmsd is 13.763403
sib.fastconf.EADock3: Minimizing binding mode 51, energy is 2704.9285, rmsd is 17.025461
sib.fastconf.EADock3: Minimizing binding mode 52, energy is 2725.5842, rmsd is 17.915562
sib.fastconf.EADock3: Minimizing binding mode 53, energy is 2842.0054, rmsd is 2.9751544
sib.fastconf.EADock3: Minimizing binding mode 54, energy is 2910.5566, rmsd is 19.67956
sib.fastconf.EADock3: Minimizing binding mode 55, energy is 2910.8455, rmsd is 14.822589
sib.fastconf.EADock3: Minimizing binding mode 56, energy is 2925.4492, rmsd is 17.670002
sib.fastconf.EADock3: Minimizing binding mode 57, energy is 2997.7239, rmsd is 17.22851
sib.fastconf.EADock3: Minimizing binding mode 58, energy is 3020.4434, rmsd is 17.104866
sib.fastconf.EADock3: Minimizing binding mode 59, energy is 3074.991, rmsd is 17.68779
sib.fastconf.EADock3: Minimizing binding mode 60, energy is 3112.06, rmsd is 25.016203
sib.fastconf.EADock3: Minimizing binding mode 61, energy is 3174.868, rmsd is 18.364395
sib.fastconf.EADock3: Minimizing binding mode 62, energy is 3217.8997, rmsd is 16.942776
sib.fastconf.EADock3: Minimizing binding mode 63, energy is 3233.881, rmsd is 19.603868
sib.fastconf.EADock3: Minimizing binding mode 64, energy is 3327.7324, rmsd is 18.663527
sib.fastconf.EADock3: Minimizing binding mode 65, energy is 3337.2546, rmsd is 18.708748
sib.fastconf.EADock3: Minimizing binding mode 66, energy is 3338.9897, rmsd is 18.028395
sib.fastconf.EADock3: Minimizing binding mode 67, energy is 3339.163, rmsd is 24.209797
sib.fastconf.EADock3: Minimizing binding mode 68, energy is 3460.0552, rmsd is 24.112902
sib.fastconf.EADock3: Minimizing binding mode 69, energy is 3494.6938, rmsd is 26.552013
sib.fastconf.EADock3: Minimizing binding mode 70, energy is 3509.405, rmsd is 17.675653
sib.fastconf.EADock3: Minimizing binding mode 71, energy is 3547.7644, rmsd is 18.57258
sib.fastconf.EADock3: Minimizing binding mode 72, energy is 3572.4875, rmsd is 13.89359
sib.fastconf.EADock3: Minimizing binding mode 73, energy is 3630.314, rmsd is 18.206871
sib.fastconf.EADock3: Minimizing binding mode 74, energy is 3805.6726, rmsd is 24.38641
sib.fastconf.EADock3: Minimizing binding mode 75, energy is 3818.2078, rmsd is 19.133535
sib.fastconf.EADock3: Minimizing binding mode 76, energy is 3851.3665, rmsd is 14.1192465
sib.fastconf.EADock3: Minimizing binding mode 77, energy is 3884.8425, rmsd is 19.131058
sib.fastconf.EADock3: Minimizing binding mode 78, energy is 3925.0063, rmsd is 20.541317
sib.fastconf.EADock3: Minimizing binding mode 79, energy is 3949.845, rmsd is 22.833757
sib.fastconf.EADock3: Minimizing binding mode 80, energy is 4017.3525, rmsd is 18.505367
sib.fastconf.EADock3: Minimizing binding mode 81, energy is 4019.2344, rmsd is 19.471148
sib.fastconf.EADock3: Minimizing binding mode 82, energy is 4146.7446, rmsd is 14.331193
sib.fastconf.EADock3: Minimizing binding mode 83, energy is 4195.7065, rmsd is 20.698475
sib.fastconf.EADock3: Minimizing binding mode 84, energy is 4353.51, rmsd is 21.030209
sib.fastconf.EADock3: Minimizing binding mode 85, energy is 4428.367, rmsd is 18.488287
sib.fastconf.EADock3: Minimizing binding mode 86, energy is 4743.329, rmsd is 24.456545
sib.fastconf.EADock3: Minimizing binding mode 87, energy is 4795.3525, rmsd is 16.563435
sib.fastconf.EADock3: Minimizing binding mode 88, energy is 4915.994, rmsd is 24.315891
sib.fastconf.EADock3: Minimizing binding mode 89, energy is 5076.077, rmsd is 24.553534
sib.fastconf.EADock3: Minimizing binding mode 90, energy is 5113.042, rmsd is 18.264156
sib.fastconf.EADock3: Minimizing binding mode 91, energy is 5701.9185, rmsd is 17.012146
sib.fastconf.EADock3: Minimizing binding mode 92, energy is 5743.325, rmsd is 17.688238
sib.fastconf.EADock3: Minimizing binding mode 93, energy is 5959.649, rmsd is 17.428656
sib.fastconf.EADock3: Minimizing binding mode 94, energy is 5982.1826, rmsd is 17.68066
sib.fastconf.EADock3: Minimizing binding mode 95, energy is 6149.466, rmsd is 46.181923
sib.fastconf.EADock3: Minimizing binding mode 96, energy is 6379.868, rmsd is 19.775072
sib.fastconf.EADock3: Minimizing binding mode 97, energy is 6472.974, rmsd is 17.951977
sib.fastconf.EADock3: Minimizing binding mode 98, energy is 6499.202, rmsd is 19.004686
sib.fastconf.EADock3: Minimizing binding mode 99, energy is 6675.0376, rmsd is 17.790314
sib.fastconf.EADock3: Minimizing binding mode 100, energy is 6860.251, rmsd is 17.265316
sib.fastconf.EADock3: Minimizing binding mode 101, energy is 7115.6606, rmsd is 24.406218
sib.fastconf.EADock3: Minimizing binding mode 102, energy is 7475.628, rmsd is 15.191465
sib.fastconf.EADock3: Minimizing binding mode 103, energy is 7553.555, rmsd is 15.934237
sib.fastconf.EADock3: Minimizing binding mode 104, energy is 7715.6016, rmsd is 24.201534
sib.fastconf.EADock3: Minimizing binding mode 105, energy is 8000.622, rmsd is 24.280039
sib.fastconf.EADock3: Minimizing binding mode 106, energy is 8325.533, rmsd is 18.792488
sib.fastconf.EADock3: Minimizing binding mode 107, energy is 9287.195, rmsd is 18.696959
sib.fastconf.EADock3: Filter out binding modes with an energy above 3.4028235E38 (3.4028235E38 above the most favorable binding mode, which has an energy of 58.6334)
sib.wrappers.md.charmm.ExtendedCharmmWrapper: CHARMM timers: CPU time: 60.37 seconds
sib.wrappers.md.charmm.ExtendedCharmmWrapper: CHARMM timers: Elapsed time: 1783.53 seconds.
sib.fastconf.EADock3: Starting clustering
sib.fastconf.EADock3: Clustering iteration 0 took 10 ms and merged 7 clusters.
sib.fastconf.EADock3: Clustering iteration 1 took 0 ms and merged 0 clusters.
sib.fastconf.EADock3: Clustering took 10 ms.
sib.fastconf.EADock3: 108 elements were gathered in 101 clusters.
sib.fastconf.EADock3: Evaluating cluster 0/101
sib.fastconf.EADock3: Evaluating binding mode 0/1 with FACTS
sib.fastconf.EADock3: Evaluating cluster 1/101
sib.fastconf.EADock3: Evaluating binding mode 0/1 with FACTS
sib.fastconf.EADock3: Evaluating cluster 2/101
sib.fastconf.EADock3: Evaluating binding mode 0/1 with FACTS
sib.fastconf.EADock3: Evaluating cluster 3/101
sib.fastconf.EADock3: Evaluating binding mode 0/1 with FACTS
sib.fastconf.EADock3: Evaluating cluster 4/101
sib.fastconf.EADock3: Evaluating binding mode 0/1 with FACTS
sib.fastconf.EADock3: Evaluating cluster 5/101
sib.fastconf.EADock3: Evaluating binding mode 0/1 with FACTS
sib.fastconf.EADock3: Evaluating cluster 6/101
sib.fastconf.EADock3: Evaluating binding mode 0/1 with FACTS
sib.fastconf.EADock3: Evaluating cluster 7/101
sib.fastconf.EADock3: Evaluating binding mode 0/1 with FACTS
sib.fastconf.EADock3: Evaluating cluster 8/101
sib.fastconf.EADock3: Evaluating binding mode 0/1 with FACTS
sib.fastconf.EADock3: Evaluating cluster 9/101
sib.fastconf.EADock3: Evaluating binding mode 0/1 with FACTS
sib.fastconf.EADock3: Evaluating cluster 10/101
sib.fastconf.EADock3: Evaluating binding mode 0/1 with FACTS
sib.fastconf.EADock3: Evaluating cluster 11/101
sib.fastconf.EADock3: Evaluating binding mode 0/1 with FACTS
sib.fastconf.EADock3: Evaluating cluster 12/101
sib.fastconf.EADock3: Evaluating binding mode 0/1 with FACTS
sib.fastconf.EADock3: Evaluating cluster 13/101
sib.fastconf.EADock3: Evaluating binding mode 0/1 with FACTS
sib.fastconf.EADock3: Evaluating cluster 14/101
sib.fastconf.EADock3: Evaluating binding mode 0/1 with FACTS
sib.fastconf.EADock3: Evaluating cluster 15/101
sib.fastconf.EADock3: Evaluating binding mode 0/1 with FACTS
sib.fastconf.EADock3: Evaluating cluster 16/101
sib.fastconf.EADock3: Evaluating binding mode 0/1 with FACTS
sib.fastconf.EADock3: Evaluating cluster 17/101
sib.fastconf.EADock3: Evaluating binding mode 0/1 with FACTS
sib.fastconf.EADock3: Evaluating cluster 18/101
sib.fastconf.EADock3: Evaluating binding mode 0/1 with FACTS
sib.fastconf.EADock3: Evaluating cluster 19/101
sib.fastconf.EADock3: Evaluating binding mode 0/1 with FACTS
sib.fastconf.EADock3: Evaluating cluster 20/101
sib.fastconf.EADock3: Evaluating binding mode 0/1 with FACTS
sib.fastconf.EADock3: Evaluating cluster 21/101
sib.fastconf.EADock3: Evaluating binding mode 0/1 with FACTS
sib.fastconf.EADock3: Evaluating cluster 22/101
sib.fastconf.EADock3: Evaluating binding mode 0/1 with FACTS
sib.fastconf.EADock3: Evaluating cluster 23/101
sib.fastconf.EADock3: Evaluating binding mode 0/1 with FACTS
sib.fastconf.EADock3: Evaluating cluster 24/101
sib.fastconf.EADock3: Evaluating binding mode 0/1 with FACTS
sib.fastconf.EADock3: Evaluating cluster 25/101
sib.fastconf.EADock3: Evaluating binding mode 0/1 with FACTS
sib.fastconf.EADock3: Evaluating cluster 26/101
sib.fastconf.EADock3: Evaluating binding mode 0/1 with FACTS
sib.fastconf.EADock3: Evaluating cluster 27/101
sib.fastconf.EADock3: Evaluating binding mode 0/1 with FACTS
sib.fastconf.EADock3: Evaluating cluster 28/101
sib.fastconf.EADock3: Evaluating binding mode 0/1 with FACTS
sib.fastconf.EADock3: Evaluating cluster 29/101
sib.fastconf.EADock3: Evaluating binding mode 0/1 with FACTS
sib.fastconf.EADock3: Evaluating cluster 30/101
sib.fastconf.EADock3: Evaluating binding mode 0/1 with FACTS
sib.fastconf.EADock3: Evaluating cluster 31/101
sib.fastconf.EADock3: Evaluating binding mode 0/1 with FACTS
sib.fastconf.EADock3: Evaluating cluster 32/101
sib.fastconf.EADock3: Evaluating binding mode 0/1 with FACTS
sib.fastconf.EADock3: Evaluating cluster 33/101
sib.fastconf.EADock3: Evaluating binding mode 0/1 with FACTS
sib.fastconf.EADock3: Evaluating cluster 34/101
sib.fastconf.EADock3: Evaluating binding mode 0/1 with FACTS
sib.fastconf.EADock3: Evaluating cluster 35/101
sib.fastconf.EADock3: Evaluating binding mode 0/1 with FACTS
sib.fastconf.EADock3: Evaluating cluster 36/101
sib.fastconf.EADock3: Evaluating binding mode 0/1 with FACTS
sib.fastconf.EADock3: Evaluating cluster 37/101
sib.fastconf.EADock3: Evaluating binding mode 0/1 with FACTS
sib.fastconf.EADock3: Evaluating cluster 38/101
sib.fastconf.EADock3: Evaluating binding mode 0/1 with FACTS
sib.fastconf.EADock3: Evaluating cluster 39/101
sib.fastconf.EADock3: Evaluating binding mode 0/1 with FACTS
sib.fastconf.EADock3: Evaluating cluster 40/101
sib.fastconf.EADock3: Evaluating binding mode 0/1 with FACTS
sib.fastconf.EADock3: Evaluating cluster 41/101
sib.fastconf.EADock3: Evaluating binding mode 0/1 with FACTS
sib.fastconf.EADock3: Evaluating cluster 42/101
sib.fastconf.EADock3: Evaluating binding mode 0/1 with FACTS
sib.fastconf.EADock3: Evaluating cluster 43/101
sib.fastconf.EADock3: Evaluating binding mode 0/1 with FACTS
sib.fastconf.EADock3: Evaluating cluster 44/101
sib.fastconf.EADock3: Evaluating binding mode 0/1 with FACTS
sib.fastconf.EADock3: Evaluating cluster 45/101
sib.fastconf.EADock3: Evaluating binding mode 0/1 with FACTS
sib.fastconf.EADock3: Evaluating cluster 46/101
sib.fastconf.EADock3: Evaluating binding mode 0/1 with FACTS
sib.fastconf.EADock3: Evaluating cluster 47/101
sib.fastconf.EADock3: Evaluating binding mode 0/1 with FACTS
sib.fastconf.EADock3: Evaluating cluster 48/101
sib.fastconf.EADock3: Evaluating binding mode 0/1 with FACTS
sib.fastconf.EADock3: Evaluating cluster 49/101
sib.fastconf.EADock3: Evaluating binding mode 0/1 with FACTS
sib.fastconf.EADock3: Evaluating cluster 50/101
sib.fastconf.EADock3: Evaluating binding mode 0/1 with FACTS
sib.fastconf.EADock3: Evaluating cluster 51/101
sib.fastconf.EADock3: Evaluating binding mode 0/1 with FACTS
sib.fastconf.EADock3: Evaluating cluster 52/101
sib.fastconf.EADock3: Evaluating binding mode 0/1 with FACTS
sib.fastconf.EADock3: Evaluating cluster 53/101
sib.fastconf.EADock3: Evaluating binding mode 0/1 with FACTS
sib.fastconf.EADock3: Evaluating cluster 54/101
sib.fastconf.EADock3: Evaluating binding mode 0/1 with FACTS
sib.fastconf.EADock3: Evaluating cluster 55/101
sib.fastconf.EADock3: Evaluating binding mode 0/1 with FACTS
sib.fastconf.EADock3: Evaluating cluster 56/101
sib.fastconf.EADock3: Evaluating binding mode 0/1 with FACTS
sib.fastconf.EADock3: Evaluating cluster 57/101
sib.fastconf.EADock3: Evaluating binding mode 0/1 with FACTS
sib.fastconf.EADock3: Evaluating cluster 58/101
sib.fastconf.EADock3: Evaluating binding mode 0/1 with FACTS
sib.fastconf.EADock3: Evaluating cluster 59/101
sib.fastconf.EADock3: Evaluating binding mode 0/1 with FACTS
sib.fastconf.EADock3: Evaluating cluster 60/101
sib.fastconf.EADock3: Evaluating binding mode 0/1 with FACTS
sib.fastconf.EADock3: Evaluating cluster 61/101
sib.fastconf.EADock3: Evaluating binding mode 0/2 with FACTS
sib.fastconf.EADock3: Evaluating binding mode 1/2 with FACTS
sib.fastconf.EADock3: Evaluating cluster 62/101
sib.fastconf.EADock3: Evaluating binding mode 0/1 with FACTS
sib.fastconf.EADock3: Evaluating cluster 63/101
sib.fastconf.EADock3: Evaluating binding mode 0/1 with FACTS
sib.fastconf.EADock3: Evaluating cluster 64/101
sib.fastconf.EADock3: Evaluating binding mode 0/2 with FACTS
sib.fastconf.EADock3: Evaluating binding mode 1/2 with FACTS
sib.fastconf.EADock3: Evaluating cluster 65/101
sib.fastconf.EADock3: Evaluating binding mode 0/1 with FACTS
sib.fastconf.EADock3: Evaluating cluster 66/101
sib.fastconf.EADock3: Evaluating binding mode 0/1 with FACTS
sib.fastconf.EADock3: Evaluating cluster 67/101
sib.fastconf.EADock3: Evaluating binding mode 0/1 with FACTS
sib.fastconf.EADock3: Evaluating cluster 68/101
sib.fastconf.EADock3: Evaluating binding mode 0/1 with FACTS
sib.fastconf.EADock3: Evaluating cluster 69/101
sib.fastconf.EADock3: Evaluating binding mode 0/1 with FACTS
sib.fastconf.EADock3: Evaluating cluster 70/101
sib.fastconf.EADock3: Evaluating binding mode 0/1 with FACTS
sib.fastconf.EADock3: Evaluating cluster 71/101
sib.fastconf.EADock3: Evaluating binding mode 0/1 with FACTS
sib.fastconf.EADock3: Evaluating cluster 72/101
sib.fastconf.EADock3: Evaluating binding mode 0/1 with FACTS
sib.fastconf.EADock3: Evaluating cluster 73/101
sib.fastconf.EADock3: Evaluating binding mode 0/1 with FACTS
sib.fastconf.EADock3: Evaluating cluster 74/101
sib.fastconf.EADock3: Evaluating binding mode 0/1 with FACTS
sib.fastconf.EADock3: Evaluating cluster 75/101
sib.fastconf.EADock3: Evaluating binding mode 0/1 with FACTS
sib.fastconf.EADock3: Evaluating cluster 76/101
sib.fastconf.EADock3: Evaluating binding mode 0/1 with FACTS
sib.fastconf.EADock3: Evaluating cluster 77/101
sib.fastconf.EADock3: Evaluating binding mode 0/1 with FACTS
sib.fastconf.EADock3: Evaluating cluster 78/101
sib.fastconf.EADock3: Evaluating binding mode 0/1 with FACTS
sib.fastconf.EADock3: Evaluating cluster 79/101
sib.fastconf.EADock3: Evaluating binding mode 0/1 with FACTS
sib.fastconf.EADock3: Evaluating cluster 80/101
sib.fastconf.EADock3: Evaluating binding mode 0/1 with FACTS
sib.fastconf.EADock3: Evaluating cluster 81/101
sib.fastconf.EADock3: Evaluating binding mode 0/1 with FACTS
sib.fastconf.EADock3: Evaluating cluster 82/101
sib.fastconf.EADock3: Evaluating binding mode 0/1 with FACTS
sib.fastconf.EADock3: Evaluating cluster 83/101
sib.fastconf.EADock3: Evaluating binding mode 0/1 with FACTS
sib.fastconf.EADock3: Evaluating cluster 84/101
sib.fastconf.EADock3: Evaluating binding mode 0/2 with FACTS
sib.fastconf.EADock3: Evaluating binding mode 1/2 with FACTS
sib.fastconf.EADock3: Evaluating cluster 85/101
sib.fastconf.EADock3: Evaluating binding mode 0/1 with FACTS
sib.fastconf.EADock3: Evaluating cluster 86/101
sib.fastconf.EADock3: Evaluating binding mode 0/1 with FACTS
sib.fastconf.EADock3: Evaluating cluster 87/101
sib.fastconf.EADock3: Evaluating binding mode 0/3 with FACTS
sib.fastconf.EADock3: Evaluating binding mode 1/3 with FACTS
sib.fastconf.EADock3: Evaluating binding mode 2/3 with FACTS
sib.fastconf.EADock3: Evaluating cluster 88/101
sib.fastconf.EADock3: Evaluating binding mode 0/1 with FACTS
sib.fastconf.EADock3: Evaluating cluster 89/101
sib.fastconf.EADock3: Evaluating binding mode 0/1 with FACTS
sib.fastconf.EADock3: Evaluating cluster 90/101
sib.fastconf.EADock3: Evaluating binding mode 0/2 with FACTS
sib.fastconf.EADock3: Evaluating binding mode 1/2 with FACTS
sib.fastconf.EADock3: Evaluating cluster 91/101
sib.fastconf.EADock3: Evaluating binding mode 0/1 with FACTS
sib.fastconf.EADock3: Evaluating cluster 92/101
sib.fastconf.EADock3: Evaluating binding mode 0/1 with FACTS
sib.fastconf.EADock3: Evaluating cluster 93/101
sib.fastconf.EADock3: Evaluating binding mode 0/1 with FACTS
sib.fastconf.EADock3: Evaluating cluster 94/101
sib.fastconf.EADock3: Evaluating binding mode 0/1 with FACTS
sib.fastconf.EADock3: Evaluating cluster 95/101
sib.fastconf.EADock3: Evaluating binding mode 0/1 with FACTS
sib.fastconf.EADock3: Evaluating cluster 96/101
sib.fastconf.EADock3: Evaluating binding mode 0/1 with FACTS
sib.fastconf.EADock3: Evaluating cluster 97/101
sib.fastconf.EADock3: Evaluating binding mode 0/1 with FACTS
sib.fastconf.EADock3: Evaluating cluster 98/101
sib.fastconf.EADock3: Evaluating binding mode 0/2 with FACTS
sib.fastconf.EADock3: Evaluating binding mode 1/2 with FACTS
sib.fastconf.EADock3: Evaluating cluster 99/101
sib.fastconf.EADock3: Evaluating binding mode 0/1 with FACTS
sib.fastconf.EADock3: Evaluating cluster 100/101
sib.fastconf.EADock3: Evaluating binding mode 0/1 with FACTS
sib.wrappers.md.charmm.ExtendedCharmmWrapper: CHARMM timers: CPU time: 30 seconds
sib.wrappers.md.charmm.ExtendedCharmmWrapper: CHARMM timers: Elapsed time: 30.3542 seconds.
sib.fastconf.EADock3: Starting cluster expansion.
sib.fastconf.EADock3: System  : 5376 atoms
sib.fastconf.EADock3: Ligand  : 90 atoms
sib.fastconf.EADock3: Receptor: 5286 atoms
sib.fastconf.EADock3:   Fixed part   : 5286 atoms
sib.fastconf.EADock3:   Flexible part: 0 atoms
sib.fastconf.EADock3: Expanding cluster 0/32
sib.fastconf.EADock3: Expanding cluster 1/32
sib.fastconf.EADock3: Expanding cluster 2/32
sib.fastconf.EADock3: Expanding cluster 3/32
sib.fastconf.EADock3: Expanding cluster 4/32
sib.fastconf.EADock3: Expanding cluster 5/32
sib.fastconf.EADock3: Expanding cluster 6/32
sib.fastconf.EADock3: Expanding cluster 7/32
sib.fastconf.EADock3: Expanding cluster 8/32
sib.fastconf.EADock3: Expanding cluster 9/32
sib.fastconf.EADock3: Expanding cluster 10/32
sib.fastconf.EADock3: Expanding cluster 11/32
sib.fastconf.EADock3: Expanding cluster 12/32
sib.fastconf.EADock3: Expanding cluster 13/32
sib.fastconf.EADock3: Expanding cluster 14/32
sib.fastconf.EADock3: Expanding cluster 15/32
sib.fastconf.EADock3: Expanding cluster 16/32
sib.fastconf.EADock3: Expanding cluster 17/32
sib.fastconf.EADock3: Expanding cluster 18/32
sib.fastconf.EADock3: Expanding cluster 19/32
sib.fastconf.EADock3: Expanding cluster 20/32
sib.fastconf.EADock3: Expanding cluster 21/32
sib.fastconf.EADock3: Expanding cluster 22/32
sib.fastconf.EADock3: Expanding cluster 23/32
sib.fastconf.EADock3: Expanding cluster 24/32
sib.fastconf.EADock3: Expanding cluster 25/32
sib.fastconf.EADock3: Expanding cluster 26/32
sib.fastconf.EADock3: Expanding cluster 27/32
sib.fastconf.EADock3: Expanding cluster 28/32
sib.fastconf.EADock3: Expanding cluster 29/32
sib.fastconf.EADock3: Expanding cluster 30/32
sib.fastconf.EADock3: Expanding cluster 31/32
sib.wrappers.md.charmm.ExtendedCharmmWrapper: CHARMM timers: CPU time: 161.32 seconds
sib.wrappers.md.charmm.ExtendedCharmmWrapper: CHARMM timers: Elapsed time: 161.898 seconds.
sib.fastconf.EADock3: Starting clustering
sib.fastconf.EADock3: Clustering iteration 0 took 10 ms and merged 223 clusters.
sib.fastconf.EADock3: Clustering iteration 1 took 10 ms and merged 0 clusters.
sib.fastconf.EADock3: Clustering took 20 ms.
sib.fastconf.EADock3: 256 elements were gathered in 33 clusters.
sib.fastconf.EADock3: clusters expanded, 256 binding modes generated
sib.fastconf.EADock3: Evaluating cluster 0/33
sib.fastconf.EADock3: Evaluating binding mode 0/8 with FACTS
sib.fastconf.EADock3: Evaluating binding mode 1/8 with FACTS
sib.fastconf.EADock3: Evaluating binding mode 2/8 with FACTS
sib.fastconf.EADock3: Evaluating binding mode 3/8 with FACTS
sib.fastconf.EADock3: Evaluating binding mode 4/8 with FACTS
sib.fastconf.EADock3: Evaluating binding mode 5/8 with FACTS
sib.fastconf.EADock3: Evaluating binding mode 6/8 with FACTS
sib.fastconf.EADock3: Evaluating binding mode 7/8 with FACTS
sib.fastconf.EADock3: Evaluating cluster 1/33
sib.fastconf.EADock3: Evaluating binding mode 0/8 with FACTS
sib.fastconf.EADock3: Evaluating binding mode 1/8 with FACTS
sib.fastconf.EADock3: Evaluating binding mode 2/8 with FACTS
sib.fastconf.EADock3: Evaluating binding mode 3/8 with FACTS
sib.fastconf.EADock3: Evaluating binding mode 4/8 with FACTS
sib.fastconf.EADock3: Evaluating binding mode 5/8 with FACTS
sib.fastconf.EADock3: Evaluating binding mode 6/8 with FACTS
sib.fastconf.EADock3: Evaluating binding mode 7/8 with FACTS
sib.fastconf.EADock3: Evaluating cluster 2/33
sib.fastconf.EADock3: Evaluating binding mode 0/8 with FACTS
sib.fastconf.EADock3: Evaluating binding mode 1/8 with FACTS
sib.fastconf.EADock3: Evaluating binding mode 2/8 with FACTS
sib.fastconf.EADock3: Evaluating binding mode 3/8 with FACTS
sib.fastconf.EADock3: Evaluating binding mode 4/8 with FACTS
sib.fastconf.EADock3: Evaluating binding mode 5/8 with FACTS
sib.fastconf.EADock3: Evaluating binding mode 6/8 with FACTS
sib.fastconf.EADock3: Evaluating binding mode 7/8 with FACTS
sib.fastconf.EADock3: Evaluating cluster 3/33
sib.fastconf.EADock3: Evaluating binding mode 0/8 with FACTS
sib.fastconf.EADock3: Evaluating binding mode 1/8 with FACTS
sib.fastconf.EADock3: Evaluating binding mode 2/8 with FACTS
sib.fastconf.EADock3: Evaluating binding mode 3/8 with FACTS
sib.fastconf.EADock3: Evaluating binding mode 4/8 with FACTS
sib.fastconf.EADock3: Evaluating binding mode 5/8 with FACTS
sib.fastconf.EADock3: Evaluating binding mode 6/8 with FACTS
sib.fastconf.EADock3: Evaluating binding mode 7/8 with FACTS
sib.fastconf.EADock3: Evaluating cluster 4/33
sib.fastconf.EADock3: Evaluating binding mode 0/8 with FACTS
sib.fastconf.EADock3: Evaluating binding mode 1/8 with FACTS
sib.fastconf.EADock3: Evaluating binding mode 2/8 with FACTS
sib.fastconf.EADock3: Evaluating binding mode 3/8 with FACTS
sib.fastconf.EADock3: Evaluating binding mode 4/8 with FACTS
sib.fastconf.EADock3: Evaluating binding mode 5/8 with FACTS
sib.fastconf.EADock3: Evaluating binding mode 6/8 with FACTS
sib.fastconf.EADock3: Evaluating binding mode 7/8 with FACTS
sib.fastconf.EADock3: Evaluating cluster 5/33
sib.fastconf.EADock3: Evaluating binding mode 0/3 with FACTS
sib.fastconf.EADock3: Evaluating binding mode 1/3 with FACTS
sib.fastconf.EADock3: Evaluating binding mode 2/3 with FACTS
sib.fastconf.EADock3: Evaluating cluster 6/33
sib.fastconf.EADock3: Evaluating binding mode 0/5 with FACTS
sib.fastconf.EADock3: Evaluating binding mode 1/5 with FACTS
sib.fastconf.EADock3: Evaluating binding mode 2/5 with FACTS
sib.fastconf.EADock3: Evaluating binding mode 3/5 with FACTS
sib.fastconf.EADock3: Evaluating binding mode 4/5 with FACTS
sib.fastconf.EADock3: Evaluating cluster 7/33
sib.fastconf.EADock3: Evaluating binding mode 0/8 with FACTS
sib.fastconf.EADock3: Evaluating binding mode 1/8 with FACTS
sib.fastconf.EADock3: Evaluating binding mode 2/8 with FACTS
sib.fastconf.EADock3: Evaluating binding mode 3/8 with FACTS
sib.fastconf.EADock3: Evaluating binding mode 4/8 with FACTS
sib.fastconf.EADock3: Evaluating binding mode 5/8 with FACTS
sib.fastconf.EADock3: Evaluating binding mode 6/8 with FACTS
sib.fastconf.EADock3: Evaluating binding mode 7/8 with FACTS
sib.fastconf.EADock3: Evaluating cluster 8/33
sib.fastconf.EADock3: Evaluating binding mode 0/8 with FACTS
sib.fastconf.EADock3: Evaluating binding mode 1/8 with FACTS
sib.fastconf.EADock3: Evaluating binding mode 2/8 with FACTS
sib.fastconf.EADock3: Evaluating binding mode 3/8 with FACTS
sib.fastconf.EADock3: Evaluating binding mode 4/8 with FACTS
sib.fastconf.EADock3: Evaluating binding mode 5/8 with FACTS
sib.fastconf.EADock3: Evaluating binding mode 6/8 with FACTS
sib.fastconf.EADock3: Evaluating binding mode 7/8 with FACTS
sib.fastconf.EADock3: Evaluating cluster 9/33
sib.fastconf.EADock3: Evaluating binding mode 0/8 with FACTS
sib.fastconf.EADock3: Evaluating binding mode 1/8 with FACTS
sib.fastconf.EADock3: Evaluating binding mode 2/8 with FACTS
sib.fastconf.EADock3: Evaluating binding mode 3/8 with FACTS
sib.fastconf.EADock3: Evaluating binding mode 4/8 with FACTS
sib.fastconf.EADock3: Evaluating binding mode 5/8 with FACTS
sib.fastconf.EADock3: Evaluating binding mode 6/8 with FACTS
sib.fastconf.EADock3: Evaluating binding mode 7/8 with FACTS
sib.fastconf.EADock3: Evaluating cluster 10/33
sib.fastconf.EADock3: Evaluating binding mode 0/8 with FACTS
sib.fastconf.EADock3: Evaluating binding mode 1/8 with FACTS
sib.fastconf.EADock3: Evaluating binding mode 2/8 with FACTS
sib.fastconf.EADock3: Evaluating binding mode 3/8 with FACTS
sib.fastconf.EADock3: Evaluating binding mode 4/8 with FACTS
sib.fastconf.EADock3: Evaluating binding mode 5/8 with FACTS
sib.fastconf.EADock3: Evaluating binding mode 6/8 with FACTS
sib.fastconf.EADock3: Evaluating binding mode 7/8 with FACTS
sib.fastconf.EADock3: Evaluating cluster 11/33
sib.fastconf.EADock3: Evaluating binding mode 0/8 with FACTS
sib.fastconf.EADock3: Evaluating binding mode 1/8 with FACTS
sib.fastconf.EADock3: Evaluating binding mode 2/8 with FACTS
sib.fastconf.EADock3: Evaluating binding mode 3/8 with FACTS
sib.fastconf.EADock3: Evaluating binding mode 4/8 with FACTS
sib.fastconf.EADock3: Evaluating binding mode 5/8 with FACTS
sib.fastconf.EADock3: Evaluating binding mode 6/8 with FACTS
sib.fastconf.EADock3: Evaluating binding mode 7/8 with FACTS
sib.fastconf.EADock3: Evaluating cluster 12/33
sib.fastconf.EADock3: Evaluating binding mode 0/8 with FACTS
sib.fastconf.EADock3: Evaluating binding mode 1/8 with FACTS
sib.fastconf.EADock3: Evaluating binding mode 2/8 with FACTS
sib.fastconf.EADock3: Evaluating binding mode 3/8 with FACTS
sib.fastconf.EADock3: Evaluating binding mode 4/8 with FACTS
sib.fastconf.EADock3: Evaluating binding mode 5/8 with FACTS
sib.fastconf.EADock3: Evaluating binding mode 6/8 with FACTS
sib.fastconf.EADock3: Evaluating binding mode 7/8 with FACTS
sib.fastconf.EADock3: Evaluating cluster 13/33
sib.fastconf.EADock3: Evaluating binding mode 0/8 with FACTS
sib.fastconf.EADock3: Evaluating binding mode 1/8 with FACTS
sib.fastconf.EADock3: Evaluating binding mode 2/8 with FACTS
sib.fastconf.EADock3: Evaluating binding mode 3/8 with FACTS
sib.fastconf.EADock3: Evaluating binding mode 4/8 with FACTS
sib.fastconf.EADock3: Evaluating binding mode 5/8 with FACTS
sib.fastconf.EADock3: Evaluating binding mode 6/8 with FACTS
sib.fastconf.EADock3: Evaluating binding mode 7/8 with FACTS
sib.fastconf.EADock3: Evaluating cluster 14/33
sib.fastconf.EADock3: Evaluating binding mode 0/8 with FACTS
sib.fastconf.EADock3: Evaluating binding mode 1/8 with FACTS
sib.fastconf.EADock3: Evaluating binding mode 2/8 with FACTS
sib.fastconf.EADock3: Evaluating binding mode 3/8 with FACTS
sib.fastconf.EADock3: Evaluating binding mode 4/8 with FACTS
sib.fastconf.EADock3: Evaluating binding mode 5/8 with FACTS
sib.fastconf.EADock3: Evaluating binding mode 6/8 with FACTS
sib.fastconf.EADock3: Evaluating binding mode 7/8 with FACTS
sib.fastconf.EADock3: Evaluating cluster 15/33
sib.fastconf.EADock3: Evaluating binding mode 0/8 with FACTS
sib.fastconf.EADock3: Evaluating binding mode 1/8 with FACTS
sib.fastconf.EADock3: Evaluating binding mode 2/8 with FACTS
sib.fastconf.EADock3: Evaluating binding mode 3/8 with FACTS
sib.fastconf.EADock3: Evaluating binding mode 4/8 with FACTS
sib.fastconf.EADock3: Evaluating binding mode 5/8 with FACTS
sib.fastconf.EADock3: Evaluating binding mode 6/8 with FACTS
sib.fastconf.EADock3: Evaluating binding mode 7/8 with FACTS
sib.fastconf.EADock3: Evaluating cluster 16/33
sib.fastconf.EADock3: Evaluating binding mode 0/8 with FACTS
sib.fastconf.EADock3: Evaluating binding mode 1/8 with FACTS
sib.fastconf.EADock3: Evaluating binding mode 2/8 with FACTS
sib.fastconf.EADock3: Evaluating binding mode 3/8 with FACTS
sib.fastconf.EADock3: Evaluating binding mode 4/8 with FACTS
sib.fastconf.EADock3: Evaluating binding mode 5/8 with FACTS
sib.fastconf.EADock3: Evaluating binding mode 6/8 with FACTS
sib.fastconf.EADock3: Evaluating binding mode 7/8 with FACTS
sib.fastconf.EADock3: Evaluating cluster 17/33
sib.fastconf.EADock3: Evaluating binding mode 0/8 with FACTS
sib.fastconf.EADock3: Evaluating binding mode 1/8 with FACTS
sib.fastconf.EADock3: Evaluating binding mode 2/8 with FACTS
sib.fastconf.EADock3: Evaluating binding mode 3/8 with FACTS
sib.fastconf.EADock3: Evaluating binding mode 4/8 with FACTS
sib.fastconf.EADock3: Evaluating binding mode 5/8 with FACTS
sib.fastconf.EADock3: Evaluating binding mode 6/8 with FACTS
sib.fastconf.EADock3: Evaluating binding mode 7/8 with FACTS
sib.fastconf.EADock3: Evaluating cluster 18/33
sib.fastconf.EADock3: Evaluating binding mode 0/8 with FACTS
sib.fastconf.EADock3: Evaluating binding mode 1/8 with FACTS
sib.fastconf.EADock3: Evaluating binding mode 2/8 with FACTS
sib.fastconf.EADock3: Evaluating binding mode 3/8 with FACTS
sib.fastconf.EADock3: Evaluating binding mode 4/8 with FACTS
sib.fastconf.EADock3: Evaluating binding mode 5/8 with FACTS
sib.fastconf.EADock3: Evaluating binding mode 6/8 with FACTS
sib.fastconf.EADock3: Evaluating binding mode 7/8 with FACTS
sib.fastconf.EADock3: Evaluating cluster 19/33
sib.fastconf.EADock3: Evaluating binding mode 0/8 with FACTS
sib.fastconf.EADock3: Evaluating binding mode 1/8 with FACTS
sib.fastconf.EADock3: Evaluating binding mode 2/8 with FACTS
sib.fastconf.EADock3: Evaluating binding mode 3/8 with FACTS
sib.fastconf.EADock3: Evaluating binding mode 4/8 with FACTS
sib.fastconf.EADock3: Evaluating binding mode 5/8 with FACTS
sib.fastconf.EADock3: Evaluating binding mode 6/8 with FACTS
sib.fastconf.EADock3: Evaluating binding mode 7/8 with FACTS
sib.fastconf.EADock3: Evaluating cluster 20/33
sib.fastconf.EADock3: Evaluating binding mode 0/8 with FACTS
sib.fastconf.EADock3: Evaluating binding mode 1/8 with FACTS
sib.fastconf.EADock3: Evaluating binding mode 2/8 with FACTS
sib.fastconf.EADock3: Evaluating binding mode 3/8 with FACTS
sib.fastconf.EADock3: Evaluating binding mode 4/8 with FACTS
sib.fastconf.EADock3: Evaluating binding mode 5/8 with FACTS
sib.fastconf.EADock3: Evaluating binding mode 6/8 with FACTS
sib.fastconf.EADock3: Evaluating binding mode 7/8 with FACTS
sib.fastconf.EADock3: Evaluating cluster 21/33
sib.fastconf.EADock3: Evaluating binding mode 0/8 with FACTS
sib.fastconf.EADock3: Evaluating binding mode 1/8 with FACTS
sib.fastconf.EADock3: Evaluating binding mode 2/8 with FACTS
sib.fastconf.EADock3: Evaluating binding mode 3/8 with FACTS
sib.fastconf.EADock3: Evaluating binding mode 4/8 with FACTS
sib.fastconf.EADock3: Evaluating binding mode 5/8 with FACTS
sib.fastconf.EADock3: Evaluating binding mode 6/8 with FACTS
sib.fastconf.EADock3: Evaluating binding mode 7/8 with FACTS
sib.fastconf.EADock3: Evaluating cluster 22/33
sib.fastconf.EADock3: Evaluating binding mode 0/8 with FACTS
sib.fastconf.EADock3: Evaluating binding mode 1/8 with FACTS
sib.fastconf.EADock3: Evaluating binding mode 2/8 with FACTS
sib.fastconf.EADock3: Evaluating binding mode 3/8 with FACTS
sib.fastconf.EADock3: Evaluating binding mode 4/8 with FACTS
sib.fastconf.EADock3: Evaluating binding mode 5/8 with FACTS
sib.fastconf.EADock3: Evaluating binding mode 6/8 with FACTS
sib.fastconf.EADock3: Evaluating binding mode 7/8 with FACTS
sib.fastconf.EADock3: Evaluating cluster 23/33
sib.fastconf.EADock3: Evaluating binding mode 0/8 with FACTS
sib.fastconf.EADock3: Evaluating binding mode 1/8 with FACTS
sib.fastconf.EADock3: Evaluating binding mode 2/8 with FACTS
sib.fastconf.EADock3: Evaluating binding mode 3/8 with FACTS
sib.fastconf.EADock3: Evaluating binding mode 4/8 with FACTS
sib.fastconf.EADock3: Evaluating binding mode 5/8 with FACTS
sib.fastconf.EADock3: Evaluating binding mode 6/8 with FACTS
sib.fastconf.EADock3: Evaluating binding mode 7/8 with FACTS
sib.fastconf.EADock3: Evaluating cluster 24/33
sib.fastconf.EADock3: Evaluating binding mode 0/8 with FACTS
sib.fastconf.EADock3: Evaluating binding mode 1/8 with FACTS
sib.fastconf.EADock3: Evaluating binding mode 2/8 with FACTS
sib.fastconf.EADock3: Evaluating binding mode 3/8 with FACTS
sib.fastconf.EADock3: Evaluating binding mode 4/8 with FACTS
sib.fastconf.EADock3: Evaluating binding mode 5/8 with FACTS
sib.fastconf.EADock3: Evaluating binding mode 6/8 with FACTS
sib.fastconf.EADock3: Evaluating binding mode 7/8 with FACTS
sib.fastconf.EADock3: Evaluating cluster 25/33
sib.fastconf.EADock3: Evaluating binding mode 0/8 with FACTS
sib.fastconf.EADock3: Evaluating binding mode 1/8 with FACTS
sib.fastconf.EADock3: Evaluating binding mode 2/8 with FACTS
sib.fastconf.EADock3: Evaluating binding mode 3/8 with FACTS
sib.fastconf.EADock3: Evaluating binding mode 4/8 with FACTS
sib.fastconf.EADock3: Evaluating binding mode 5/8 with FACTS
sib.fastconf.EADock3: Evaluating binding mode 6/8 with FACTS
sib.fastconf.EADock3: Evaluating binding mode 7/8 with FACTS
sib.fastconf.EADock3: Evaluating cluster 26/33
sib.fastconf.EADock3: Evaluating binding mode 0/8 with FACTS
sib.fastconf.EADock3: Evaluating binding mode 1/8 with FACTS
sib.fastconf.EADock3: Evaluating binding mode 2/8 with FACTS
sib.fastconf.EADock3: Evaluating binding mode 3/8 with FACTS
sib.fastconf.EADock3: Evaluating binding mode 4/8 with FACTS
sib.fastconf.EADock3: Evaluating binding mode 5/8 with FACTS
sib.fastconf.EADock3: Evaluating binding mode 6/8 with FACTS
sib.fastconf.EADock3: Evaluating binding mode 7/8 with FACTS
sib.fastconf.EADock3: Evaluating cluster 27/33
sib.fastconf.EADock3: Evaluating binding mode 0/8 with FACTS
sib.fastconf.EADock3: Evaluating binding mode 1/8 with FACTS
sib.fastconf.EADock3: Evaluating binding mode 2/8 with FACTS
sib.fastconf.EADock3: Evaluating binding mode 3/8 with FACTS
sib.fastconf.EADock3: Evaluating binding mode 4/8 with FACTS
sib.fastconf.EADock3: Evaluating binding mode 5/8 with FACTS
sib.fastconf.EADock3: Evaluating binding mode 6/8 with FACTS
sib.fastconf.EADock3: Evaluating binding mode 7/8 with FACTS
sib.fastconf.EADock3: Evaluating cluster 28/33
sib.fastconf.EADock3: Evaluating binding mode 0/8 with FACTS
sib.fastconf.EADock3: Evaluating binding mode 1/8 with FACTS
sib.fastconf.EADock3: Evaluating binding mode 2/8 with FACTS
sib.fastconf.EADock3: Evaluating binding mode 3/8 with FACTS
sib.fastconf.EADock3: Evaluating binding mode 4/8 with FACTS
sib.fastconf.EADock3: Evaluating binding mode 5/8 with FACTS
sib.fastconf.EADock3: Evaluating binding mode 6/8 with FACTS
sib.fastconf.EADock3: Evaluating binding mode 7/8 with FACTS
sib.fastconf.EADock3: Evaluating cluster 29/33
sib.fastconf.EADock3: Evaluating binding mode 0/8 with FACTS
sib.fastconf.EADock3: Evaluating binding mode 1/8 with FACTS
sib.fastconf.EADock3: Evaluating binding mode 2/8 with FACTS
sib.fastconf.EADock3: Evaluating binding mode 3/8 with FACTS
sib.fastconf.EADock3: Evaluating binding mode 4/8 with FACTS
sib.fastconf.EADock3: Evaluating binding mode 5/8 with FACTS
sib.fastconf.EADock3: Evaluating binding mode 6/8 with FACTS
sib.fastconf.EADock3: Evaluating binding mode 7/8 with FACTS
sib.fastconf.EADock3: Evaluating cluster 30/33
sib.fastconf.EADock3: Evaluating binding mode 0/8 with FACTS
sib.fastconf.EADock3: Evaluating binding mode 1/8 with FACTS
sib.fastconf.EADock3: Evaluating binding mode 2/8 with FACTS
sib.fastconf.EADock3: Evaluating binding mode 3/8 with FACTS
sib.fastconf.EADock3: Evaluating binding mode 4/8 with FACTS
sib.fastconf.EADock3: Evaluating binding mode 5/8 with FACTS
sib.fastconf.EADock3: Evaluating binding mode 6/8 with FACTS
sib.fastconf.EADock3: Evaluating binding mode 7/8 with FACTS
sib.fastconf.EADock3: Evaluating cluster 31/33
sib.fastconf.EADock3: Evaluating binding mode 0/8 with FACTS
sib.fastconf.EADock3: Evaluating binding mode 1/8 with FACTS
sib.fastconf.EADock3: Evaluating binding mode 2/8 with FACTS
sib.fastconf.EADock3: Evaluating binding mode 3/8 with FACTS
sib.fastconf.EADock3: Evaluating binding mode 4/8 with FACTS
sib.fastconf.EADock3: Evaluating binding mode 5/8 with FACTS
sib.fastconf.EADock3: Evaluating binding mode 6/8 with FACTS
sib.fastconf.EADock3: Evaluating binding mode 7/8 with FACTS
sib.fastconf.EADock3: Evaluating cluster 32/33
sib.fastconf.EADock3: Evaluating binding mode 0/8 with FACTS
sib.fastconf.EADock3: Evaluating binding mode 1/8 with FACTS
sib.fastconf.EADock3: Evaluating binding mode 2/8 with FACTS
sib.fastconf.EADock3: Evaluating binding mode 3/8 with FACTS
sib.fastconf.EADock3: Evaluating binding mode 4/8 with FACTS
sib.fastconf.EADock3: Evaluating binding mode 5/8 with FACTS
sib.fastconf.EADock3: Evaluating binding mode 6/8 with FACTS
sib.fastconf.EADock3: Evaluating binding mode 7/8 with FACTS
sib.wrappers.md.charmm.ExtendedCharmmWrapper: CHARMM timers: CPU time: 30.14 seconds
sib.wrappers.md.charmm.ExtendedCharmmWrapper: CHARMM timers: Elapsed time: 30.5476 seconds.
sib.fastconf.EADock3: EADock3Cluster 0 : 8 elements, SimpleFitness: 55.075127, FullFitness: -1174.0338 , RMSD: 18.089285 , elements: [ 54.5859 -1174.0338 18.089285 ] [ 54.5859 -1174.0338 18.089285 ] [ 54.771 -1173.85 18.103441 ] [ 54.771 -1173.85 18.103441 ] [ 55.4718 -1173.3577 18.121878 ] [ 55.4718 -1173.3577 18.121878 ] [ 55.4718 -1173.3577 18.121878 ] [ 55.4718 -1173.3577 18.121878 ] 
sib.fastconf.EADock3: EADock3Cluster 1 : 8 elements, SimpleFitness: 63.20821, FullFitness: -1171.7612 , RMSD: 26.688934 , elements: [ 62.8978 -1171.7612 26.688934 ] [ 63.0561 -1171.6458 26.724428 ] [ 63.0561 -1171.6458 26.724428 ] [ 63.0561 -1171.6458 26.724428 ] [ 63.0561 -1171.6458 26.724428 ] [ 63.5145 -1171.2001 26.609068 ] [ 63.5145 -1171.2001 26.609068 ] [ 63.5145 -1171.2001 26.609068 ] 
sib.fastconf.EADock3: EADock3Cluster 2 : 8 elements, SimpleFitness: 67.96064, FullFitness: -1169.0586 , RMSD: 26.956907 , elements: [ 66.9821 -1169.0586 26.956907 ] [ 66.9821 -1169.0586 26.956907 ] [ 66.9821 -1169.0586 26.956907 ] [ 66.9821 -1169.0586 26.956907 ] [ 68.3094 -1167.7113 27.204834 ] [ 69.1491 -1167.0444 27.347582 ] [ 69.1491 -1167.0444 27.347582 ] [ 69.1491 -1167.0444 27.347582 ] 
sib.fastconf.EADock3: EADock3Cluster 3 : 8 elements, SimpleFitness: 68.7899, FullFitness: -1168.2705 , RMSD: 26.085741 , elements: [ 68.6706 -1168.2705 26.085741 ] [ 68.6706 -1168.2705 26.085741 ] [ 68.6706 -1168.2705 26.085741 ] [ 68.7348 -1168.0352 26.012634 ] [ 68.7348 -1168.0352 26.012634 ] [ 68.7348 -1168.0352 26.012634 ] [ 69.0515 -1167.7396 26.009556 ] [ 69.0515 -1167.7396 26.009556 ] 
sib.fastconf.EADock3: EADock3Cluster 4 : 8 elements, SimpleFitness: 59.848953, FullFitness: -1167.8594 , RMSD: 17.831427 , elements: [ 58.4252 -1167.8594 17.831427 ] [ 58.4252 -1167.8594 17.831427 ] [ 58.4252 -1167.8594 17.831427 ] [ 61.0332 -1166.5039 17.657303 ] [ 61.0332 -1166.5039 17.657303 ] [ 60.4832 -1166.0902 17.691833 ] [ 60.4832 -1166.0902 17.691833 ] [ 60.4832 -1166.0902 17.691833 ] 
sib.fastconf.EADock3: EADock3Cluster 5 : 8 elements, SimpleFitness: 53.718933, FullFitness: -1166.3269 , RMSD: 18.57048 , elements: [ 48.7608 -1166.3269 18.57048 ] [ 48.7608 -1166.3269 18.57048 ] [ 50.4709 -1165.412 18.495058 ] [ 50.9074 -1165.0735 18.414019 ] [ 50.9074 -1165.0735 18.414019 ] [ 57.9014 -1158.8049 18.32668 ] [ 60.6211 -1155.2346 18.125097 ] [ 61.4217 -1154.9923 18.031937 ] 
sib.fastconf.EADock3: EADock3Cluster 6 : 8 elements, SimpleFitness: 72.26195, FullFitness: -1164.9949 , RMSD: 30.261936 , elements: [ 71.686 -1164.9949 30.261936 ] [ 71.686 -1164.9949 30.261936 ] [ 71.686 -1164.9949 30.261936 ] [ 71.686 -1164.9949 30.261936 ] [ 71.686 -1164.9949 30.261936 ] [ 72.8902 -1163.7095 30.092405 ] [ 73.3877 -1163.1213 30.041967 ] [ 73.3877 -1163.1213 30.041967 ] 
sib.fastconf.EADock3: EADock3Cluster 7 : 8 elements, SimpleFitness: 54.161625, FullFitness: -1164.3527 , RMSD: 16.415703 , elements: [ 52.8151 -1164.3527 16.415703 ] [ 52.8151 -1164.3527 16.415703 ] [ 54.2612 -1162.175 16.537695 ] [ 54.2612 -1162.175 16.537695 ] [ 54.7851 -1159.5258 16.495197 ] [ 54.7851 -1159.5258 16.495197 ] [ 54.7851 -1159.5258 16.495197 ] [ 54.7851 -1159.5258 16.495197 ] 
sib.fastconf.EADock3: EADock3Cluster 8 : 8 elements, SimpleFitness: 74.04992, FullFitness: -1164.1677 , RMSD: 26.826132 , elements: [ 72.9211 -1164.1677 26.826132 ] [ 72.9211 -1164.1677 26.826132 ] [ 72.9211 -1164.1677 26.826132 ] [ 72.9211 -1164.1677 26.826132 ] [ 72.9211 -1164.1677 26.826132 ] [ 76.0514 -1160.5896 26.453035 ] [ 76.0514 -1160.5896 26.453035 ] [ 75.6911 -1160.3496 26.47445 ] 
sib.fastconf.EADock3: EADock3Cluster 9 : 8 elements, SimpleFitness: 71.46848, FullFitness: -1163.4677 , RMSD: 26.292305 , elements: [ 71.4993 -1163.4677 26.292305 ] [ 71.4529 -1162.0234 26.30043 ] [ 71.4529 -1162.0234 26.30043 ] [ 71.4529 -1162.0234 26.30043 ] [ 71.4529 -1162.0234 26.30043 ] [ 71.4529 -1162.0234 26.30043 ] [ 71.492 -1162.0164 26.249521 ] [ 71.492 -1162.0164 26.249521 ] 
sib.fastconf.EADock3: EADock3Cluster 10 : 5 elements, SimpleFitness: 59.440742, FullFitness: -1160.9832 , RMSD: 17.271404 , elements: [ 56.6474 -1160.9832 17.271404 ] [ 57.5806 -1159.0183 17.249342 ] [ 58.912 -1157.9586 17.108862 ] [ 61.0504 -1154.6106 17.71297 ] [ 63.0133 -1153.1873 17.68028 ] 
sib.fastconf.EADock3: EADock3Cluster 11 : 8 elements, SimpleFitness: 63.332977, FullFitness: -1159.8093 , RMSD: 15.641847 , elements: [ 61.3846 -1159.8093 15.641847 ] [ 61.3846 -1159.8093 15.641847 ] [ 61.3846 -1159.8093 15.641847 ] [ 61.3846 -1159.8093 15.641847 ] [ 64.4436 -1156.7426 15.722695 ] [ 64.4436 -1156.7426 15.722695 ] [ 66.1191 -1155.4264 15.836775 ] [ 66.1191 -1155.4264 15.836775 ] 
sib.fastconf.EADock3: EADock3Cluster 12 : 8 elements, SimpleFitness: 77.559906, FullFitness: -1158.6311 , RMSD: 26.280643 , elements: [ 77.5499 -1158.6311 26.280643 ] [ 77.5499 -1158.6311 26.280643 ] [ 77.5499 -1158.6311 26.280643 ] [ 77.5499 -1158.6311 26.280643 ] [ 77.5499 -1158.6311 26.280643 ] [ 77.558 -1158.5969 26.281656 ] [ 77.558 -1158.5969 26.281656 ] [ 77.6138 -1158.5232 26.236782 ] 
sib.fastconf.EADock3: EADock3Cluster 13 : 8 elements, SimpleFitness: 70.0314, FullFitness: -1156.9578 , RMSD: 17.795387 , elements: [ 67.2079 -1156.9578 17.795387 ] [ 67.2079 -1156.9578 17.795387 ] [ 67.2079 -1156.9578 17.795387 ] [ 67.2079 -1156.9578 17.795387 ] [ 67.4067 -1156.9076 17.774908 ] [ 67.4067 -1156.9076 17.774908 ] [ 78.3031 -1143.656 17.753918 ] [ 78.3031 -1143.656 17.753918 ] 
sib.fastconf.EADock3: EADock3Cluster 14 : 8 elements, SimpleFitness: 57.6895, FullFitness: -1156.1544 , RMSD: 18.975842 , elements: [ 56.4101 -1156.1544 18.975842 ] [ 56.4101 -1156.1544 18.975842 ] [ 56.4101 -1156.1544 18.975842 ] [ 57.5275 -1156.0902 18.926935 ] [ 57.5275 -1156.0902 18.926935 ] [ 57.5275 -1156.0902 18.926935 ] [ 59.8516 -1154.3391 18.903105 ] [ 59.8516 -1154.3391 18.903105 ] 
sib.fastconf.EADock3: EADock3Cluster 15 : 8 elements, SimpleFitness: 62.57661, FullFitness: -1155.7723 , RMSD: 17.18996 , elements: [ 60.5473 -1155.7723 17.18996 ] [ 60.5473 -1155.7723 17.18996 ] [ 61.9609 -1153.8848 17.196692 ] [ 61.9609 -1153.8848 17.196692 ] [ 61.9609 -1153.8848 17.196692 ] [ 64.5452 -1150.9893 17.214437 ] [ 64.5452 -1150.9893 17.214437 ] [ 64.5452 -1150.9893 17.214437 ] 
sib.fastconf.EADock3: EADock3Cluster 16 : 3 elements, SimpleFitness: 62.572636, FullFitness: -1155.584 , RMSD: 16.363585 , elements: [ 62.3879 -1155.584 16.363585 ] [ 62.4686 -1155.3805 16.394402 ] [ 62.8614 -1154.6353 16.507944 ] 
sib.fastconf.EADock3: EADock3Cluster 17 : 8 elements, SimpleFitness: 62.170723, FullFitness: -1154.6255 , RMSD: 19.288067 , elements: [ 61.6743 -1154.6255 19.288067 ] [ 61.6743 -1154.6255 19.288067 ] [ 61.6743 -1154.6255 19.288067 ] [ 61.6743 -1154.6255 19.288067 ] [ 62.4212 -1154.0511 19.20898 ] [ 62.4212 -1154.0511 19.20898 ] [ 62.9131 -1152.7291 19.327253 ] [ 62.9131 -1152.7291 19.327253 ] 
sib.fastconf.EADock3: EADock3Cluster 18 : 8 elements, SimpleFitness: 63.9328, FullFitness: -1153.8302 , RMSD: 16.914082 , elements: [ 63.1302 -1153.8302 16.914082 ] [ 63.1302 -1153.8302 16.914082 ] [ 63.1302 -1153.8302 16.914082 ] [ 63.1618 -1153.7236 16.897505 ] [ 63.1618 -1153.7236 16.897505 ] [ 63.1618 -1153.7236 16.897505 ] [ 66.2932 -1146.9819 16.933565 ] [ 66.2932 -1146.9819 16.933565 ] 
sib.fastconf.EADock3: EADock3Cluster 19 : 8 elements, SimpleFitness: 63.377537, FullFitness: -1152.751 , RMSD: 18.139708 , elements: [ 62.881 -1152.751 18.139708 ] [ 62.881 -1152.751 18.139708 ] [ 62.881 -1152.751 18.139708 ] [ 63.6327 -1150.3875 18.135542 ] [ 63.6327 -1150.3875 18.135542 ] [ 63.6327 -1150.3875 18.135542 ] [ 63.6327 -1150.3875 18.135542 ] [ 63.8465 -1149.6501 18.146412 ] 
sib.fastconf.EADock3: EADock3Cluster 20 : 8 elements, SimpleFitness: 73.473724, FullFitness: -1152.147 , RMSD: 17.254166 , elements: [ 69.0297 -1152.147 17.254166 ] [ 69.0297 -1152.147 17.254166 ] [ 69.0297 -1152.147 17.254166 ] [ 70.1978 -1150.4628 17.374634 ] [ 70.1978 -1150.4628 17.374634 ] [ 80.1017 -1141.2812 17.583422 ] [ 80.1017 -1141.2812 17.583422 ] [ 80.1017 -1141.2812 17.583422 ] 
sib.fastconf.EADock3: EADock3Cluster 21 : 8 elements, SimpleFitness: 69.594215, FullFitness: -1150.7878 , RMSD: 17.8172 , elements: [ 68.6818 -1150.7878 17.8172 ] [ 68.6818 -1150.7878 17.8172 ] [ 68.6818 -1150.7878 17.8172 ] [ 70.1015 -1149.2552 17.978033 ] [ 70.1015 -1149.2552 17.978033 ] [ 70.1015 -1149.2552 17.978033 ] [ 70.2019 -1148.7394 17.96761 ] [ 70.2019 -1148.7394 17.96761 ] 
sib.fastconf.EADock3: EADock3Cluster 22 : 8 elements, SimpleFitness: 72.93562, FullFitness: -1150.4573 , RMSD: 16.959974 , elements: [ 73.0496 -1150.4573 16.959974 ] [ 73.0496 -1150.4573 16.959974 ] [ 73.0496 -1150.4573 16.959974 ] [ 73.0496 -1150.4573 16.959974 ] [ 72.8077 -1150.4138 17.10694 ] [ 72.8263 -1150.2606 17.163052 ] [ 72.8263 -1150.2606 17.163052 ] [ 72.8263 -1150.2606 17.163052 ] 
sib.fastconf.EADock3: EADock3Cluster 23 : 8 elements, SimpleFitness: 89.83845, FullFitness: -1148.4722 , RMSD: 49.972237 , elements: [ 89.4432 -1148.4722 49.972237 ] [ 89.4432 -1148.4722 49.972237 ] [ 89.4432 -1148.4722 49.972237 ] [ 89.4432 -1148.4722 49.972237 ] [ 90.3944 -1148.0272 50.025455 ] [ 90.3944 -1148.0272 50.025455 ] [ 90.3944 -1148.0272 50.025455 ] [ 89.7516 -1147.8547 49.994263 ] 
sib.fastconf.EADock3: EADock3Cluster 24 : 8 elements, SimpleFitness: 74.42503, FullFitness: -1147.7605 , RMSD: 18.22349 , elements: [ 70.3441 -1147.7605 18.22349 ] [ 70.4817 -1147.3962 18.175772 ] [ 70.4817 -1147.3962 18.175772 ] [ 71.5591 -1144.6119 18.20814 ] [ 77.5339 -1138.4758 17.437927 ] [ 78.0908 -1136.8877 17.411097 ] [ 78.0908 -1136.8877 17.411097 ] [ 78.8182 -1134.0663 17.413406 ] 
sib.fastconf.EADock3: EADock3Cluster 25 : 8 elements, SimpleFitness: 76.731316, FullFitness: -1146.6812 , RMSD: 15.107805 , elements: [ 75.3536 -1146.6812 15.107805 ] [ 75.3536 -1146.6812 15.107805 ] [ 75.597 -1146.4203 15.127265 ] [ 75.597 -1146.4203 15.127265 ] [ 75.597 -1146.4203 15.127265 ] [ 78.7841 -1142.4387 15.236696 ] [ 78.7841 -1142.4387 15.236696 ] [ 78.7841 -1142.4387 15.236696 ] 
sib.fastconf.EADock3: EADock3Cluster 26 : 8 elements, SimpleFitness: 73.02978, FullFitness: -1144.3827 , RMSD: 17.460169 , elements: [ 72.0559 -1144.3827 17.460169 ] [ 72.0559 -1144.3827 17.460169 ] [ 72.0559 -1144.3827 17.460169 ] [ 73.0753 -1143.1295 17.456236 ] [ 73.7488 -1142.3137 17.488564 ] [ 73.7488 -1142.3137 17.488564 ] [ 73.7488 -1142.3137 17.488564 ] [ 73.7488 -1142.3137 17.488564 ] 
sib.fastconf.EADock3: EADock3Cluster 27 : 8 elements, SimpleFitness: 71.35982, FullFitness: -1142.309 , RMSD: 16.148836 , elements: [ 70.3895 -1142.309 16.148836 ] [ 70.3895 -1142.309 16.148836 ] [ 71.5295 -1141.4213 16.142365 ] [ 71.5295 -1141.4213 16.142365 ] [ 71.5295 -1141.4213 16.142365 ] [ 71.837 -1140.4105 16.239382 ] [ 71.837 -1140.4105 16.239382 ] [ 71.837 -1140.4105 16.239382 ] 
sib.fastconf.EADock3: EADock3Cluster 28 : 8 elements, SimpleFitness: 77.87109, FullFitness: -1142.1206 , RMSD: 17.544228 , elements: [ 77.5023 -1142.1206 17.544228 ] [ 77.5023 -1142.1206 17.544228 ] [ 77.5281 -1141.913 17.47997 ] [ 77.5281 -1141.913 17.47997 ] [ 77.5281 -1141.913 17.47997 ] [ 77.5281 -1141.913 17.47997 ] [ 77.5281 -1141.913 17.47997 ] [ 80.3237 -1137.5327 17.611818 ] 
sib.fastconf.EADock3: EADock3Cluster 29 : 8 elements, SimpleFitness: 73.514656, FullFitness: -1141.6702 , RMSD: 16.738989 , elements: [ 72.0949 -1141.6702 16.738989 ] [ 73.2913 -1141.2913 16.543428 ] [ 73.2913 -1141.2913 16.543428 ] [ 74.2234 -1140.3004 16.762068 ] [ 72.8381 -1140.245 16.790771 ] [ 74.0139 -1139.3756 16.698704 ] [ 74.1822 -1139.212 16.707184 ] [ 74.1822 -1139.212 16.707184 ] 
sib.fastconf.EADock3: EADock3Cluster 30 : 8 elements, SimpleFitness: 81.68292, FullFitness: -1141.0907 , RMSD: 17.859081 , elements: [ 80.4305 -1141.0907 17.859081 ] [ 80.4305 -1141.0907 17.859081 ] [ 80.4305 -1141.0907 17.859081 ] [ 80.4305 -1141.0907 17.859081 ] [ 82.9498 -1138.5737 17.606388 ] [ 82.9498 -1138.5737 17.606388 ] [ 82.9498 -1138.5737 17.606388 ] [ 82.892 -1138.2549 17.641102 ] 
sib.fastconf.EADock3: EADock3Cluster 31 : 8 elements, SimpleFitness: 78.31739, FullFitness: -1138.3473 , RMSD: 17.032785 , elements: [ 78.3832 -1138.3473 17.032785 ] [ 78.3832 -1138.3473 17.032785 ] [ 78.3832 -1138.3473 17.032785 ] [ 78.1909 -1137.9946 17.059822 ] [ 78.1909 -1137.9946 17.059822 ] [ 78.3359 -1137.5354 17.131485 ] [ 78.3359 -1137.5354 17.131485 ] [ 78.3359 -1137.5354 17.131485 ] 
sib.fastconf.EADock3: EADock3Cluster 32 : 8 elements, SimpleFitness: 83.43213, FullFitness: -1135.633 , RMSD: 17.669449 , elements: [ 83.1649 -1135.633 17.669449 ] [ 83.1649 -1135.633 17.669449 ] [ 83.1649 -1135.633 17.669449 ] [ 83.1649 -1135.633 17.669449 ] [ 83.1649 -1135.633 17.669449 ] [ 83.8027 -1134.9452 17.71202 ] [ 83.9149 -1134.7502 17.691042 ] [ 83.9149 -1134.7502 17.691042 ] 
sib.wrappers.md.charmm.ExtendedCharmmWrapper: CHARMM timers: CPU time: 1.93 seconds
sib.wrappers.md.charmm.ExtendedCharmmWrapper: CHARMM timers: Elapsed time: 1.93983 seconds.
sib.wrappers.md.charmm.ExtendedCharmmWrapper: CHARMM timers: CPU time: 18.26 seconds
sib.wrappers.md.charmm.ExtendedCharmmWrapper: CHARMM timers: Elapsed time: 18.4074 seconds.
sib.fastconf.EADock3$Flusher: Closing java.util.zip.ZipOutputStream@6284506d
sib.fastconf.EADock3$Flusher: Closing java.util.zip.ZipOutputStream@5cbc56a2
