# Supplementary material for: Exploring the mechanism of Alisma orientale for the treatment of pregnancy induced hypertension and potential hepato-nephrotoxicity by using network pharmacology, network toxicology, molecular docking and molecular dynamics simulation
Source: Front Pharmacol. 2022 Nov 15;13:1027112. doi: 10.3389/fphar.2022.1027112 (PMC9705790; doi:10.3389/fphar.2022.1027112)
Supplement: Supplementary file 6 [file DataSheet4.zip › BCL2L1/BCLalisolB/clusters.dock4.csv]

Cluster ClusterRank deltaG deltaGelec deltaGvdw deltaGligsolvnonpol deltaGligsolvpol deltaGprotsolvnonpol deltaGprotsolvpol deltaGcompsolvnonpol deltaGcompsolvpol extraFull surfFull solvFull IntraFull InterFull FullFitness SimpleFitness Energy
0 0 -6.444785 0.0 -24.5825 14.1757 -9.85213 254.074 -1512.07 255.858 -1504.88 0.0 255.858 -1504.88 285.491 -24.5825 -988.1134 254.248 254.248
0 1 -6.444785 0.0 -24.5825 14.1757 -9.85213 254.074 -1512.07 255.858 -1504.88 0.0 255.858 -1504.88 285.491 -24.5825 -988.1134 254.248 254.248
0 2 -6.3923845 0.0 -23.7941 14.2073 -9.85515 254.074 -1512.07 255.899 -1505.26 0.0 255.899 -1505.26 285.388 -23.7941 -987.76715 254.63 254.63
0 3 -6.3923845 0.0 -23.7941 14.2073 -9.85515 254.074 -1512.07 255.899 -1505.26 0.0 255.899 -1505.26 285.388 -23.7941 -987.76715 254.63 254.63
0 4 -6.3986297 0.0 -24.0686 14.146 -9.84606 254.074 -1512.07 255.845 -1504.94 0.0 255.845 -1504.94 285.816 -24.0686 -987.34753 254.806 254.806
0 5 -6.3986297 0.0 -24.0686 14.146 -9.84606 254.074 -1512.07 255.845 -1504.94 0.0 255.845 -1504.94 285.816 -24.0686 -987.34753 254.806 254.806
0 6 -6.3986297 0.0 -24.0686 14.146 -9.84606 254.074 -1512.07 255.845 -1504.94 0.0 255.845 -1504.94 285.816 -24.0686 -987.34753 254.806 254.806
0 7 -6.3986297 0.0 -24.0686 14.146 -9.84606 254.074 -1512.07 255.845 -1504.94 0.0 255.845 -1504.94 285.816 -24.0686 -987.34753 254.806 254.806
1 0 -5.962457 0.0 -23.8675 14.2744 -9.03399 254.074 -1512.07 256.671 -1498.39 0.0 256.671 -1498.39 282.026 -23.8675 -983.5604 251.91 251.91
1 1 -5.962457 0.0 -23.8675 14.2744 -9.03399 254.074 -1512.07 256.671 -1498.39 0.0 256.671 -1498.39 282.026 -23.8675 -983.5604 251.91 251.91
1 2 -5.962457 0.0 -23.8675 14.2744 -9.03399 254.074 -1512.07 256.671 -1498.39 0.0 256.671 -1498.39 282.026 -23.8675 -983.5604 251.91 251.91
1 3 -5.921004 0.0 -23.3652 14.2753 -9.06945 254.074 -1512.07 256.546 -1498.33 0.0 256.546 -1498.33 282.084 -23.3652 -983.06506 252.105 252.105
1 4 -5.946027 0.0 -24.4189 14.2716 -9.60592 254.074 -1512.07 256.441 -1497.49 0.0 256.441 -1497.49 282.678 -24.4189 -982.7899 251.755 251.755
1 5 -5.946027 0.0 -24.4189 14.2716 -9.60592 254.074 -1512.07 256.441 -1497.49 0.0 256.441 -1497.49 282.678 -24.4189 -982.7899 251.755 251.755
1 6 -5.946027 0.0 -24.4189 14.2716 -9.60592 254.074 -1512.07 256.441 -1497.49 0.0 256.441 -1497.49 282.678 -24.4189 -982.7899 251.755 251.755
1 7 -5.946027 0.0 -24.4189 14.2716 -9.60592 254.074 -1512.07 256.441 -1497.49 0.0 256.441 -1497.49 282.678 -24.4189 -982.7899 251.755 251.755
2 0 -6.356266 0.0 -26.303 14.5366 -8.54896 254.074 -1512.07 255.319 -1498.08 0.0 255.319 -1498.08 286.384 -26.303 -982.68005 251.841 251.841
2 1 -6.137235 0.0 -24.5309 14.5589 -8.59902 254.074 -1512.07 255.464 -1497.48 0.0 255.464 -1497.48 286.399 -24.5309 -980.1478 253.526 253.526
2 2 -6.137235 0.0 -24.5309 14.5589 -8.59902 254.074 -1512.07 255.464 -1497.48 0.0 255.464 -1497.48 286.399 -24.5309 -980.1478 253.526 253.526
2 3 -6.137235 0.0 -24.5309 14.5589 -8.59902 254.074 -1512.07 255.464 -1497.48 0.0 255.464 -1497.48 286.399 -24.5309 -980.1478 253.526 253.526
2 4 -6.137235 0.0 -24.5309 14.5589 -8.59902 254.074 -1512.07 255.464 -1497.48 0.0 255.464 -1497.48 286.399 -24.5309 -980.1478 253.526 253.526
2 5 -5.6791687 0.0 -18.7853 14.6111 -8.78303 254.074 -1512.07 256.124 -1500.0 0.0 256.124 -1500.0 285.501 -18.7853 -977.1603 257.817 257.817
2 6 -5.6791687 0.0 -18.7853 14.6111 -8.78303 254.074 -1512.07 256.124 -1500.0 0.0 256.124 -1500.0 285.501 -18.7853 -977.1603 257.817 257.817
2 7 -5.6791687 0.0 -18.7853 14.6111 -8.78303 254.074 -1512.07 256.124 -1500.0 0.0 256.124 -1500.0 285.501 -18.7853 -977.1603 257.817 257.817
3 0 -6.0468383 0.0 -18.0069 14.3397 -8.13847 254.074 -1512.07 257.634 -1509.32 0.0 257.634 -1509.32 288.739 -18.0069 -980.95386 262.084 262.084
3 1 -6.0468383 0.0 -18.0069 14.3397 -8.13847 254.074 -1512.07 257.634 -1509.32 0.0 257.634 -1509.32 288.739 -18.0069 -980.95386 262.084 262.084
3 2 -6.0383577 0.0 -18.0281 14.3532 -8.1119 254.074 -1512.07 257.782 -1509.33 0.0 257.782 -1509.33 288.842 -18.0281 -980.73413 262.378 262.378
3 3 -6.0383577 0.0 -18.0281 14.3532 -8.1119 254.074 -1512.07 257.782 -1509.33 0.0 257.782 -1509.33 288.842 -18.0281 -980.73413 262.378 262.378
3 4 -6.0385137 0.0 -17.7114 14.2818 -8.13883 254.074 -1512.07 257.556 -1509.61 0.0 257.556 -1509.61 289.478 -17.7114 -980.28735 262.935 262.935
3 5 -6.0385137 0.0 -17.7114 14.2818 -8.13883 254.074 -1512.07 257.556 -1509.61 0.0 257.556 -1509.61 289.478 -17.7114 -980.28735 262.935 262.935
3 6 -6.0385137 0.0 -17.7114 14.2818 -8.13883 254.074 -1512.07 257.556 -1509.61 0.0 257.556 -1509.61 289.478 -17.7114 -980.28735 262.935 262.935
3 7 -6.0385137 0.0 -17.7114 14.2818 -8.13883 254.074 -1512.07 257.556 -1509.61 0.0 257.556 -1509.61 289.478 -17.7114 -980.28735 262.935 262.935
3 8 -6.055436 0.0 -18.7229 14.1776 -8.78926 254.074 -1512.07 257.359 -1508.83 0.0 257.359 -1508.83 293.003 -18.7229 -977.1908 265.955 265.955
3 9 -6.055436 0.0 -18.7229 14.1776 -8.78926 254.074 -1512.07 257.359 -1508.83 0.0 257.359 -1508.83 293.003 -18.7229 -977.1908 265.955 265.955
3 10 -6.055436 0.0 -18.7229 14.1776 -8.78926 254.074 -1512.07 257.359 -1508.83 0.0 257.359 -1508.83 293.003 -18.7229 -977.1908 265.955 265.955
3 11 -6.055436 0.0 -18.7229 14.1776 -8.78926 254.074 -1512.07 257.359 -1508.83 0.0 257.359 -1508.83 293.003 -18.7229 -977.1908 265.955 265.955
3 12 -6.004487 0.0 -18.3261 14.1187 -8.86548 254.074 -1512.07 257.522 -1509.03 0.0 257.522 -1509.03 293.556 -18.3261 -976.2782 267.049 267.049
3 13 -6.004487 0.0 -18.3261 14.1187 -8.86548 254.074 -1512.07 257.522 -1509.03 0.0 257.522 -1509.03 293.556 -18.3261 -976.2782 267.049 267.049
3 14 -5.9876614 0.0 -19.2527 14.1168 -9.42675 254.074 -1512.07 257.621 -1508.04 0.0 257.621 -1508.04 295.237 -19.2527 -974.4347 268.639 268.639
3 15 -5.9876614 0.0 -19.2527 14.1168 -9.42675 254.074 -1512.07 257.621 -1508.04 0.0 257.621 -1508.04 295.237 -19.2527 -974.4347 268.639 268.639
4 0 -6.2091413 0.0 -28.0661 14.2917 -8.40819 254.074 -1512.07 255.54 -1493.53 0.0 255.54 -1493.53 285.301 -28.0661 -980.7552 251.906 251.906
4 1 -6.2091413 0.0 -28.0661 14.2917 -8.40819 254.074 -1512.07 255.54 -1493.53 0.0 255.54 -1493.53 285.301 -28.0661 -980.7552 251.906 251.906
4 2 -5.9446797 0.0 -24.3561 14.293 -8.5268 254.074 -1512.07 255.624 -1495.19 0.0 255.624 -1495.19 285.446 -24.3561 -978.4761 253.337 253.337
4 3 -5.9446797 0.0 -24.3561 14.293 -8.5268 254.074 -1512.07 255.624 -1495.19 0.0 255.624 -1495.19 285.446 -24.3561 -978.4761 253.337 253.337
4 4 -5.9446797 0.0 -24.3561 14.293 -8.5268 254.074 -1512.07 255.624 -1495.19 0.0 255.624 -1495.19 285.446 -24.3561 -978.4761 253.337 253.337
4 5 -5.9011993 0.0 -23.5462 14.2938 -8.51042 254.074 -1512.07 255.628 -1495.72 0.0 255.628 -1495.72 285.23 -23.5462 -978.40814 253.379 253.379
4 6 -5.9011993 0.0 -23.5462 14.2938 -8.51042 254.074 -1512.07 255.628 -1495.72 0.0 255.628 -1495.72 285.23 -23.5462 -978.40814 253.379 253.379
4 7 -5.9011993 0.0 -23.5462 14.2938 -8.51042 254.074 -1512.07 255.628 -1495.72 0.0 255.628 -1495.72 285.23 -23.5462 -978.40814 253.379 253.379
5 0 -6.7803802 0.0 -39.5128 14.4479 -10.046 254.074 -1512.07 255.898 -1487.12 0.0 255.898 -1487.12 292.69 -39.5128 -978.04474 252.485 252.485
5 1 -6.7803802 0.0 -39.5128 14.4479 -10.046 254.074 -1512.07 255.898 -1487.12 0.0 255.898 -1487.12 292.69 -39.5128 -978.04474 252.485 252.485
5 2 -6.7803802 0.0 -39.5128 14.4479 -10.046 254.074 -1512.07 255.898 -1487.12 0.0 255.898 -1487.12 292.69 -39.5128 -978.04474 252.485 252.485
5 3 -6.7463794 0.0 -39.4881 14.4461 -10.0244 254.074 -1512.07 255.902 -1486.59 0.0 255.902 -1486.59 292.975 -39.4881 -977.20105 252.759 252.759
5 4 -6.7463794 0.0 -39.4881 14.4461 -10.0244 254.074 -1512.07 255.902 -1486.59 0.0 255.902 -1486.59 292.975 -39.4881 -977.20105 252.759 252.759
5 5 -6.6811323 0.0 -39.207 14.4164 -10.0512 254.074 -1512.07 255.856 -1485.96 0.0 255.856 -1485.96 293.544 -39.207 -975.7669 253.441 253.441
5 6 -6.6811323 0.0 -39.207 14.4164 -10.0512 254.074 -1512.07 255.856 -1485.96 0.0 255.856 -1485.96 293.544 -39.207 -975.7669 253.441 253.441
5 7 -6.6811323 0.0 -39.207 14.4164 -10.0512 254.074 -1512.07 255.856 -1485.96 0.0 255.856 -1485.96 293.544 -39.207 -975.7669 253.441 253.441
6 0 -5.5697 0.0 -17.1029 14.1318 -9.96334 254.074 -1512.07 259.719 -1508.29 0.0 259.719 -1508.29 290.787 -17.1029 -974.88696 268.406 268.406
6 1 -5.535834 0.0 -16.1637 14.1056 -10.0363 254.074 -1512.07 259.776 -1509.39 0.0 259.776 -1509.39 291.142 -16.1637 -974.63574 268.31 268.31
6 2 -5.535834 0.0 -16.1637 14.1056 -10.0363 254.074 -1512.07 259.776 -1509.39 0.0 259.776 -1509.39 291.142 -16.1637 -974.63574 268.31 268.31
6 3 -5.535834 0.0 -16.1637 14.1056 -10.0363 254.074 -1512.07 259.776 -1509.39 0.0 259.776 -1509.39 291.142 -16.1637 -974.63574 268.31 268.31
6 4 -5.535834 0.0 -16.1637 14.1056 -10.0363 254.074 -1512.07 259.776 -1509.39 0.0 259.776 -1509.39 291.142 -16.1637 -974.63574 268.31 268.31
6 5 -5.535834 0.0 -16.1637 14.1056 -10.0363 254.074 -1512.07 259.776 -1509.39 0.0 259.776 -1509.39 291.142 -16.1637 -974.63574 268.31 268.31
6 6 -5.4877224 0.0 -15.1629 14.1208 -9.91829 254.074 -1512.07 259.757 -1509.98 0.0 259.757 -1509.98 291.528 -15.1629 -973.8579 269.303 269.303
6 7 -5.4877224 0.0 -15.1629 14.1208 -9.91829 254.074 -1512.07 259.757 -1509.98 0.0 259.757 -1509.98 291.528 -15.1629 -973.8579 269.303 269.303
7 0 -6.064917 0.0 -29.5055 14.7395 -9.23756 254.074 -1512.07 255.284 -1488.69 0.0 255.284 -1488.69 288.689 -29.5055 -974.2225 250.489 250.489
7 1 -6.042696 0.0 -29.0844 14.7408 -9.16049 254.074 -1512.07 255.246 -1488.84 0.0 255.246 -1488.84 288.8 -29.0844 -973.8784 250.644 250.644
7 2 -6.0350237 0.0 -29.05 14.7512 -9.20494 254.074 -1512.07 255.255 -1488.81 0.0 255.255 -1488.81 288.846 -29.05 -973.75903 250.746 250.746
7 3 -6.0350237 0.0 -29.05 14.7512 -9.20494 254.074 -1512.07 255.255 -1488.81 0.0 255.255 -1488.81 288.846 -29.05 -973.75903 250.746 250.746
7 4 -5.74623 0.0 -26.5003 14.2994 -8.401 254.074 -1512.07 255.794 -1488.76 0.0 255.794 -1488.76 286.656 -26.5003 -972.81024 253.207 253.207
7 5 -5.74623 0.0 -26.5003 14.2994 -8.401 254.074 -1512.07 255.794 -1488.76 0.0 255.794 -1488.76 286.656 -26.5003 -972.81024 253.207 253.207
7 6 -5.767525 0.0 -27.4776 14.3383 -8.53142 254.074 -1512.07 256.022 -1488.02 0.0 256.022 -1488.02 286.741 -27.4776 -972.7346 252.929 252.929
7 7 -5.518931 0.0 -22.0415 14.2761 -9.25145 254.074 -1512.07 255.694 -1492.67 0.0 255.694 -1492.67 287.657 -22.0415 -971.3606 254.878 254.878
8 0 -6.0458484 0.0 -27.2704 14.3878 -9.20948 254.074 -1512.07 254.696 -1491.44 0.0 254.696 -1491.44 290.537 -27.2704 -973.47736 256.992 256.992
8 1 -6.0458484 0.0 -27.2704 14.3878 -9.20948 254.074 -1512.07 254.696 -1491.44 0.0 254.696 -1491.44 290.537 -27.2704 -973.47736 256.992 256.992
8 2 -6.005946 0.0 -27.0174 14.3899 -9.2249 254.074 -1512.07 254.637 -1491.1 0.0 254.637 -1491.1 290.552 -27.0174 -972.92847 257.361 257.361
8 3 -6.005946 0.0 -27.0174 14.3899 -9.2249 254.074 -1512.07 254.637 -1491.1 0.0 254.637 -1491.1 290.552 -27.0174 -972.92847 257.361 257.361
8 4 -5.8871584 0.0 -25.686 14.4268 -9.25224 254.074 -1512.07 254.891 -1491.58 0.0 254.891 -1491.58 290.088 -25.686 -972.287 258.534 258.534
8 5 -5.8871584 0.0 -25.686 14.4268 -9.25224 254.074 -1512.07 254.891 -1491.58 0.0 254.891 -1491.58 290.088 -25.686 -972.287 258.534 258.534
8 6 -5.8871584 0.0 -25.686 14.4268 -9.25224 254.074 -1512.07 254.891 -1491.58 0.0 254.891 -1491.58 290.088 -25.686 -972.287 258.534 258.534
8 7 -5.8871584 0.0 -25.686 14.4268 -9.25224 254.074 -1512.07 254.891 -1491.58 0.0 254.891 -1491.58 290.088 -25.686 -972.287 258.534 258.534
8 8 -6.155967 0.0 -28.5893 14.0942 -8.06588 254.074 -1512.07 254.896 -1490.82 0.0 254.896 -1490.82 294.19 -28.5893 -970.32324 260.448 260.448
8 9 -6.155967 0.0 -28.5893 14.0942 -8.06588 254.074 -1512.07 254.896 -1490.82 0.0 254.896 -1490.82 294.19 -28.5893 -970.32324 260.448 260.448
8 10 -6.155967 0.0 -28.5893 14.0942 -8.06588 254.074 -1512.07 254.896 -1490.82 0.0 254.896 -1490.82 294.19 -28.5893 -970.32324 260.448 260.448
8 11 -6.1077056 0.0 -27.3084 14.1035 -8.07763 254.074 -1512.07 254.968 -1492.12 0.0 254.968 -1492.12 294.29 -27.3084 -970.1704 261.045 261.045
8 12 -6.1077056 0.0 -27.3084 14.1035 -8.07763 254.074 -1512.07 254.968 -1492.12 0.0 254.968 -1492.12 294.29 -27.3084 -970.1704 261.045 261.045
8 13 -6.1077056 0.0 -27.3084 14.1035 -8.07763 254.074 -1512.07 254.968 -1492.12 0.0 254.968 -1492.12 294.29 -27.3084 -970.1704 261.045 261.045
8 14 -5.8983197 0.0 -23.2316 14.0363 -8.13306 254.074 -1512.07 255.007 -1495.22 0.0 255.007 -1495.22 298.246 -23.2316 -965.19855 265.55 265.55
8 15 -5.8983197 0.0 -23.2316 14.0363 -8.13306 254.074 -1512.07 255.007 -1495.22 0.0 255.007 -1495.22 298.246 -23.2316 -965.19855 265.55 265.55
9 0 -5.7947936 0.0 -28.9419 14.5879 -8.51855 254.074 -1512.07 256.078 -1485.89 0.0 256.078 -1485.89 285.312 -28.9419 -973.4419 253.596 253.596
9 1 -5.7947936 0.0 -28.9419 14.5879 -8.51855 254.074 -1512.07 256.078 -1485.89 0.0 256.078 -1485.89 285.312 -28.9419 -973.4419 253.596 253.596
9 2 -5.793808 0.0 -28.81 14.574 -8.55666 254.074 -1512.07 256.112 -1486.19 0.0 256.112 -1486.19 285.642 -28.81 -973.2459 254.057 254.057
9 3 -5.793808 0.0 -28.81 14.574 -8.55666 254.074 -1512.07 256.112 -1486.19 0.0 256.112 -1486.19 285.642 -28.81 -973.2459 254.057 254.057
9 4 -5.793808 0.0 -28.81 14.574 -8.55666 254.074 -1512.07 256.112 -1486.19 0.0 256.112 -1486.19 285.642 -28.81 -973.2459 254.057 254.057
9 5 -5.793808 0.0 -28.81 14.574 -8.55666 254.074 -1512.07 256.112 -1486.19 0.0 256.112 -1486.19 285.642 -28.81 -973.2459 254.057 254.057
9 6 -5.7964664 0.0 -29.7644 14.5763 -9.1564 254.074 -1512.07 256.161 -1485.43 0.0 256.161 -1485.43 286.648 -29.7644 -972.3854 254.637 254.637
9 7 -5.7964664 0.0 -29.7644 14.5763 -9.1564 254.074 -1512.07 256.161 -1485.43 0.0 256.161 -1485.43 286.648 -29.7644 -972.3854 254.637 254.637
10 0 -5.5916486 0.0 -22.1716 14.2077 -8.25858 254.074 -1512.07 256.218 -1493.58 0.0 256.218 -1493.58 286.949 -22.1716 -972.5845 261.36 261.36
10 1 -5.5916486 0.0 -22.1716 14.2077 -8.25858 254.074 -1512.07 256.218 -1493.58 0.0 256.218 -1493.58 286.949 -22.1716 -972.5845 261.36 261.36
10 2 -5.5286345 0.0 -21.6434 14.2128 -8.24728 254.074 -1512.07 256.116 -1493.19 0.0 256.116 -1493.19 287.297 -21.6434 -971.4204 262.237 262.237
10 3 -5.5286345 0.0 -21.6434 14.2128 -8.24728 254.074 -1512.07 256.116 -1493.19 0.0 256.116 -1493.19 287.297 -21.6434 -971.4204 262.237 262.237
10 4 -5.5286345 0.0 -21.6434 14.2128 -8.24728 254.074 -1512.07 256.116 -1493.19 0.0 256.116 -1493.19 287.297 -21.6434 -971.4204 262.237 262.237
10 5 -5.5286345 0.0 -21.6434 14.2128 -8.24728 254.074 -1512.07 256.116 -1493.19 0.0 256.116 -1493.19 287.297 -21.6434 -971.4204 262.237 262.237
10 6 -5.472902 0.0 -21.069 14.2385 -8.19745 254.074 -1512.07 256.124 -1493.09 0.0 256.124 -1493.09 287.392 -21.069 -970.64294 262.733 262.733
10 7 -5.472902 0.0 -21.069 14.2385 -8.19745 254.074 -1512.07 256.124 -1493.09 0.0 256.124 -1493.09 287.392 -21.069 -970.64294 262.733 262.733
11 0 -5.912371 0.0 -30.5376 14.1209 -8.46125 254.074 -1512.07 257.45 -1488.13 0.0 257.45 -1488.13 288.682 -30.5376 -972.5356 255.241 255.241
11 1 -5.912371 0.0 -30.5376 14.1209 -8.46125 254.074 -1512.07 257.45 -1488.13 0.0 257.45 -1488.13 288.682 -30.5376 -972.5356 255.241 255.241
11 2 -5.866551 0.0 -30.435 14.1111 -8.41078 254.074 -1512.07 257.143 -1487.03 0.0 257.143 -1487.03 288.551 -30.435 -971.77106 255.693 255.693
11 3 -5.875035 0.0 -30.671 14.1112 -8.45115 254.074 -1512.07 257.121 -1486.81 0.0 257.121 -1486.81 289.312 -30.671 -971.0481 255.927 255.927
11 4 -5.7539315 0.0 -30.984 14.015 -10.0352 254.074 -1512.07 255.937 -1484.25 0.0 255.937 -1484.25 301.898 -30.984 -957.3989 266.837 266.837
11 5 -5.702955 0.0 -32.0537 14.0065 -10.3871 254.074 -1512.07 255.912 -1482.09 0.0 255.912 -1482.09 301.529 -32.0537 -956.70276 266.736 266.736
11 6 -5.5625086 0.0 -29.6856 14.0126 -10.2702 254.074 -1512.07 256.016 -1483.49 0.0 256.016 -1483.49 300.934 -29.6856 -956.2256 266.796 266.796
11 7 -5.5625086 0.0 -29.6856 14.0126 -10.2702 254.074 -1512.07 256.016 -1483.49 0.0 256.016 -1483.49 300.934 -29.6856 -956.2256 266.796 266.796
12 0 -5.353971 0.0 -20.1981 14.0334 -8.45508 254.074 -1512.07 255.828 -1492.61 0.0 255.828 -1492.61 285.841 -20.1981 -971.13904 259.528 259.528
12 1 -5.4551597 0.0 -22.665 14.0223 -8.67761 254.074 -1512.07 255.841 -1490.71 0.0 255.841 -1490.71 287.253 -22.665 -970.28094 259.94 259.94
12 2 -5.4551597 0.0 -22.665 14.0223 -8.67761 254.074 -1512.07 255.841 -1490.71 0.0 255.841 -1490.71 287.253 -22.665 -970.28094 259.94 259.94
12 3 -5.4551597 0.0 -22.665 14.0223 -8.67761 254.074 -1512.07 255.841 -1490.71 0.0 255.841 -1490.71 287.253 -22.665 -970.28094 259.94 259.94
12 4 -5.3700995 0.0 -21.5113 14.029 -8.66536 254.074 -1512.07 256.054 -1491.41 0.0 256.054 -1491.41 286.712 -21.5113 -970.1554 260.227 260.227
12 5 -5.3700995 0.0 -21.5113 14.029 -8.66536 254.074 -1512.07 256.054 -1491.41 0.0 256.054 -1491.41 286.712 -21.5113 -970.1554 260.227 260.227
12 6 -5.3700995 0.0 -21.5113 14.029 -8.66536 254.074 -1512.07 256.054 -1491.41 0.0 256.054 -1491.41 286.712 -21.5113 -970.1554 260.227 260.227
12 7 -5.3700995 0.0 -21.5113 14.029 -8.66536 254.074 -1512.07 256.054 -1491.41 0.0 256.054 -1491.41 286.712 -21.5113 -970.1554 260.227 260.227
13 0 -5.283824 0.0 -11.8079 14.3923 -8.50604 254.074 -1512.07 259.115 -1509.01 0.0 259.115 -1509.01 290.735 -11.8079 -970.9679 270.386 270.386
13 1 -5.283824 0.0 -11.8079 14.3923 -8.50604 254.074 -1512.07 259.115 -1509.01 0.0 259.115 -1509.01 290.735 -11.8079 -970.9679 270.386 270.386
13 2 -5.283824 0.0 -11.8079 14.3923 -8.50604 254.074 -1512.07 259.115 -1509.01 0.0 259.115 -1509.01 290.735 -11.8079 -970.9679 270.386 270.386
13 3 -5.283824 0.0 -11.8079 14.3923 -8.50604 254.074 -1512.07 259.115 -1509.01 0.0 259.115 -1509.01 290.735 -11.8079 -970.9679 270.386 270.386
13 4 -5.264276 0.0 -11.7258 14.3618 -8.50386 254.074 -1512.07 259.191 -1508.98 0.0 259.191 -1508.98 290.849 -11.7258 -970.6658 270.727 270.727
13 5 -5.264276 0.0 -11.7258 14.3618 -8.50386 254.074 -1512.07 259.191 -1508.98 0.0 259.191 -1508.98 290.849 -11.7258 -970.6658 270.727 270.727
13 6 -5.2919283 0.0 -12.0144 14.3904 -8.43257 254.074 -1512.07 259.068 -1508.68 0.0 259.068 -1508.68 291.053 -12.0144 -970.5735 270.711 270.711
13 7 -5.2919283 0.0 -12.0144 14.3904 -8.43257 254.074 -1512.07 259.068 -1508.68 0.0 259.068 -1508.68 291.053 -12.0144 -970.5735 270.711 270.711
14 0 -6.14086 0.0 -22.6352 14.2142 -9.67506 254.074 -1512.07 258.331 -1506.51 0.0 258.331 -1506.51 300.446 -22.6352 -970.3682 271.492 271.492
14 1 -6.14086 0.0 -22.6352 14.2142 -9.67506 254.074 -1512.07 258.331 -1506.51 0.0 258.331 -1506.51 300.446 -22.6352 -970.3682 271.492 271.492
14 2 -6.14086 0.0 -22.6352 14.2142 -9.67506 254.074 -1512.07 258.331 -1506.51 0.0 258.331 -1506.51 300.446 -22.6352 -970.3682 271.492 271.492
14 3 -6.14086 0.0 -22.6352 14.2142 -9.67506 254.074 -1512.07 258.331 -1506.51 0.0 258.331 -1506.51 300.446 -22.6352 -970.3682 271.492 271.492
14 4 -6.1593146 0.0 -22.7218 14.2007 -9.48213 254.074 -1512.07 258.198 -1506.3 0.0 258.198 -1506.3 300.83 -22.7218 -969.9939 271.907 271.907
14 5 -6.1593146 0.0 -22.7218 14.2007 -9.48213 254.074 -1512.07 258.198 -1506.3 0.0 258.198 -1506.3 300.83 -22.7218 -969.9939 271.907 271.907
14 6 -6.1593146 0.0 -22.7218 14.2007 -9.48213 254.074 -1512.07 258.198 -1506.3 0.0 258.198 -1506.3 300.83 -22.7218 -969.9939 271.907 271.907
14 7 -6.138118 0.0 -22.4571 14.2518 -9.56712 254.074 -1512.07 258.244 -1506.44 0.0 258.244 -1506.44 301.158 -22.4571 -969.495 272.359 272.359
15 0 -6.104573 0.0 -29.8158 14.1238 -9.52303 254.074 -1512.07 254.433 -1488.78 0.0 254.433 -1488.78 294.228 -29.8158 -969.9348 257.518 257.518
15 1 -6.104573 0.0 -29.8158 14.1238 -9.52303 254.074 -1512.07 254.433 -1488.78 0.0 254.433 -1488.78 294.228 -29.8158 -969.9348 257.518 257.518
15 2 -6.013846 0.0 -27.9233 14.1299 -9.84812 254.074 -1512.07 254.421 -1490.52 0.0 254.421 -1490.52 294.127 -27.9233 -969.89526 257.587 257.587
15 3 -6.013846 0.0 -27.9233 14.1299 -9.84812 254.074 -1512.07 254.421 -1490.52 0.0 254.421 -1490.52 294.127 -27.9233 -969.89526 257.587 257.587
15 4 -5.510899 0.0 -20.0719 14.1229 -9.5351 254.074 -1512.07 254.333 -1494.0 0.0 254.333 -1494.0 293.425 -20.0719 -966.31396 259.846 259.846
15 5 -5.510899 0.0 -20.0719 14.1229 -9.5351 254.074 -1512.07 254.333 -1494.0 0.0 254.333 -1494.0 293.425 -20.0719 -966.31396 259.846 259.846
15 6 -5.510899 0.0 -20.0719 14.1229 -9.5351 254.074 -1512.07 254.333 -1494.0 0.0 254.333 -1494.0 293.425 -20.0719 -966.31396 259.846 259.846
15 7 -5.510899 0.0 -20.0719 14.1229 -9.5351 254.074 -1512.07 254.333 -1494.0 0.0 254.333 -1494.0 293.425 -20.0719 -966.31396 259.846 259.846
16 0 -5.8308296 0.0 -28.9457 14.002 -8.32247 254.074 -1512.07 253.825 -1483.7 0.0 253.825 -1483.7 289.432 -28.9457 -969.3886 255.625 255.625
16 1 -5.8308296 0.0 -28.9457 14.002 -8.32247 254.074 -1512.07 253.825 -1483.7 0.0 253.825 -1483.7 289.432 -28.9457 -969.3886 255.625 255.625
16 2 -5.814232 0.0 -28.7727 13.9743 -8.32949 254.074 -1512.07 253.627 -1483.44 0.0 253.627 -1483.44 289.999 -28.7727 -968.5866 255.827 255.827
16 3 -5.814232 0.0 -28.7727 13.9743 -8.32949 254.074 -1512.07 253.627 -1483.44 0.0 253.627 -1483.44 289.999 -28.7727 -968.5866 255.827 255.827
16 4 -5.814232 0.0 -28.7727 13.9743 -8.32949 254.074 -1512.07 253.627 -1483.44 0.0 253.627 -1483.44 289.999 -28.7727 -968.5866 255.827 255.827
16 5 -5.814232 0.0 -28.7727 13.9743 -8.32949 254.074 -1512.07 253.627 -1483.44 0.0 253.627 -1483.44 289.999 -28.7727 -968.5866 255.827 255.827
16 6 -5.8018684 0.0 -28.7233 13.9644 -8.32866 254.074 -1512.07 253.589 -1483.27 0.0 253.589 -1483.27 290.164 -28.7233 -968.24036 255.954 255.954
16 7 -5.8018684 0.0 -28.7233 13.9644 -8.32866 254.074 -1512.07 253.589 -1483.27 0.0 253.589 -1483.27 290.164 -28.7233 -968.24036 255.954 255.954
17 0 -5.865192 0.0 -28.5694 14.4916 -11.2836 254.074 -1512.07 255.858 -1490.19 0.0 255.858 -1490.19 294.395 -28.5694 -968.50635 261.158 261.158
17 1 -5.6419163 0.0 -21.8939 14.2183 -9.92388 254.074 -1512.07 255.759 -1495.77 0.0 255.759 -1495.77 293.994 -21.8939 -967.9109 262.94 262.94
17 2 -5.918243 0.0 -28.1549 14.2258 -11.6881 254.074 -1512.07 255.785 -1492.4 0.0 255.785 -1492.4 297.048 -28.1549 -967.7219 262.874 262.874
17 3 -5.918243 0.0 -28.1549 14.2258 -11.6881 254.074 -1512.07 255.785 -1492.4 0.0 255.785 -1492.4 297.048 -28.1549 -967.7219 262.874 262.874
17 4 -5.896873 0.0 -27.84 14.2171 -11.6749 254.074 -1512.07 255.877 -1492.68 0.0 255.877 -1492.68 296.966 -27.84 -967.67706 263.029 263.029
17 5 -5.896873 0.0 -27.84 14.2171 -11.6749 254.074 -1512.07 255.877 -1492.68 0.0 255.877 -1492.68 296.966 -27.84 -967.67706 263.029 263.029
17 6 -5.881499 0.0 -28.5267 14.4639 -11.2956 254.074 -1512.07 255.821 -1490.52 0.0 255.821 -1490.52 295.797 -28.5267 -967.4288 262.842 262.842
17 7 -5.807294 0.0 -27.8714 14.5016 -10.9825 254.074 -1512.07 255.951 -1490.15 0.0 255.951 -1490.15 295.571 -27.8714 -966.49945 263.677 263.677
18 0 -5.623102 0.0 -30.2119 14.1581 -9.80221 254.074 -1512.07 256.984 -1484.47 0.0 256.984 -1484.47 289.455 -30.2119 -968.2429 258.567 258.567
19 0 -5.4957795 0.0 -27.6277 14.3624 -9.93928 254.074 -1512.07 258.158 -1488.02 0.0 258.158 -1488.02 289.86 -27.6277 -967.62976 260.358 260.358
19 1 -5.4957795 0.0 -27.6277 14.3624 -9.93928 254.074 -1512.07 258.158 -1488.02 0.0 258.158 -1488.02 289.86 -27.6277 -967.62976 260.358 260.358
19 2 -5.4957795 0.0 -27.6277 14.3624 -9.93928 254.074 -1512.07 258.158 -1488.02 0.0 258.158 -1488.02 289.86 -27.6277 -967.62976 260.358 260.358
19 3 -5.4957795 0.0 -27.6277 14.3624 -9.93928 254.074 -1512.07 258.158 -1488.02 0.0 258.158 -1488.02 289.86 -27.6277 -967.62976 260.358 260.358
19 4 -5.4957795 0.0 -27.6277 14.3624 -9.93928 254.074 -1512.07 258.158 -1488.02 0.0 258.158 -1488.02 289.86 -27.6277 -967.62976 260.358 260.358
19 5 -5.1733747 0.0 -22.0846 14.4053 -9.28067 254.074 -1512.07 258.161 -1490.6 0.0 258.161 -1490.6 292.109 -22.0846 -962.41455 265.283 265.283
19 6 -5.1733747 0.0 -22.0846 14.4053 -9.28067 254.074 -1512.07 258.161 -1490.6 0.0 258.161 -1490.6 292.109 -22.0846 -962.41455 265.283 265.283
19 7 -5.2613125 0.0 -25.2225 14.5209 -8.82271 254.074 -1512.07 257.553 -1485.61 0.0 257.553 -1485.61 302.237 -25.2225 -951.0425 275.551 275.551
20 0 -5.1745095 0.0 -21.6472 14.2214 -7.92483 254.074 -1512.07 256.587 -1487.79 0.0 256.587 -1487.79 285.882 -21.6472 -966.96814 257.398 257.398
20 1 -5.1745095 0.0 -21.6472 14.2214 -7.92483 254.074 -1512.07 256.587 -1487.79 0.0 256.587 -1487.79 285.882 -21.6472 -966.96814 257.398 257.398
20 2 -5.031948 0.0 -18.1467 14.2602 -9.11834 254.074 -1512.07 256.629 -1492.07 0.0 256.629 -1492.07 287.669 -18.1467 -965.9186 258.877 258.877
20 3 -5.031948 0.0 -18.1467 14.2602 -9.11834 254.074 -1512.07 256.629 -1492.07 0.0 256.629 -1492.07 287.669 -18.1467 -965.9186 258.877 258.877
20 4 -5.0306416 0.0 -19.6676 14.205 -9.25752 254.074 -1512.07 256.233 -1489.31 0.0 256.233 -1489.31 287.989 -19.6676 -964.7556 257.238 257.238
20 5 -5.0306416 0.0 -19.6676 14.205 -9.25752 254.074 -1512.07 256.233 -1489.31 0.0 256.233 -1489.31 287.989 -19.6676 -964.7556 257.238 257.238
20 6 -5.0306416 0.0 -19.6676 14.205 -9.25752 254.074 -1512.07 256.233 -1489.31 0.0 256.233 -1489.31 287.989 -19.6676 -964.7556 257.238 257.238
20 7 -5.0306416 0.0 -19.6676 14.205 -9.25752 254.074 -1512.07 256.233 -1489.31 0.0 256.233 -1489.31 287.989 -19.6676 -964.7556 257.238 257.238
20 8 -5.8532143 0.0 -30.5463 14.1863 -9.33123 254.074 -1512.07 255.083 -1484.26 0.0 255.083 -1484.26 301.132 -30.5463 -958.5913 263.037 263.037
20 9 -5.8278446 0.0 -30.1543 14.1186 -9.34967 254.074 -1512.07 255.093 -1484.59 0.0 255.093 -1484.59 301.406 -30.1543 -958.24524 263.804 263.804
20 10 -5.8378215 0.0 -30.3423 14.1313 -9.34803 254.074 -1512.07 255.047 -1484.37 0.0 255.047 -1484.37 301.651 -30.3423 -958.0143 263.771 263.771
21 0 -5.9107957 0.0 -32.8708 14.0359 -9.36161 254.074 -1512.07 255.846 -1483.05 0.0 255.846 -1483.05 293.576 -32.8708 -966.49884 260.89 260.89
21 1 -5.9107957 0.0 -32.8708 14.0359 -9.36161 254.074 -1512.07 255.846 -1483.05 0.0 255.846 -1483.05 293.576 -32.8708 -966.49884 260.89 260.89
21 2 -5.9482675 0.0 -33.9151 14.0334 -9.41563 254.074 -1512.07 255.758 -1481.97 0.0 255.758 -1481.97 293.957 -33.9151 -966.1701 260.804 260.804
21 3 -5.9482675 0.0 -33.9151 14.0334 -9.41563 254.074 -1512.07 255.758 -1481.97 0.0 255.758 -1481.97 293.957 -33.9151 -966.1701 260.804 260.804
21 4 -5.9482675 0.0 -33.9151 14.0334 -9.41563 254.074 -1512.07 255.758 -1481.97 0.0 255.758 -1481.97 293.957 -33.9151 -966.1701 260.804 260.804
21 5 -5.9482675 0.0 -33.9151 14.0334 -9.41563 254.074 -1512.07 255.758 -1481.97 0.0 255.758 -1481.97 293.957 -33.9151 -966.1701 260.804 260.804
21 6 -5.9096575 0.0 -33.3794 14.0241 -9.42058 254.074 -1512.07 255.825 -1482.29 0.0 255.825 -1482.29 293.74 -33.3794 -966.10443 260.787 260.787
21 7 -5.9096575 0.0 -33.3794 14.0241 -9.42058 254.074 -1512.07 255.825 -1482.29 0.0 255.825 -1482.29 293.74 -33.3794 -966.10443 260.787 260.787
22 0 -5.4028735 0.0 -21.5507 14.1867 -8.55758 254.074 -1512.07 256.369 -1492.02 0.0 256.369 -1492.02 294.317 -21.5507 -962.88464 264.919 264.919
22 1 -5.4028735 0.0 -21.5507 14.1867 -8.55758 254.074 -1512.07 256.369 -1492.02 0.0 256.369 -1492.02 294.317 -21.5507 -962.88464 264.919 264.919
22 2 -5.3847637 0.0 -21.3628 14.1901 -8.58153 254.074 -1512.07 256.341 -1491.99 0.0 256.341 -1491.99 294.292 -21.3628 -962.7198 265.081 265.081
22 3 -5.3847637 0.0 -21.3628 14.1901 -8.58153 254.074 -1512.07 256.341 -1491.99 0.0 256.341 -1491.99 294.292 -21.3628 -962.7198 265.081 265.081
22 4 -5.3847637 0.0 -21.3628 14.1901 -8.58153 254.074 -1512.07 256.341 -1491.99 0.0 256.341 -1491.99 294.292 -21.3628 -962.7198 265.081 265.081
22 5 -5.3847637 0.0 -21.3628 14.1901 -8.58153 254.074 -1512.07 256.341 -1491.99 0.0 256.341 -1491.99 294.292 -21.3628 -962.7198 265.081 265.081
22 6 -5.34358 0.0 -21.028 14.2028 -8.613 254.074 -1512.07 256.408 -1491.95 0.0 256.408 -1491.95 294.057 -21.028 -962.51294 265.29 265.29
22 7 -5.34358 0.0 -21.028 14.2028 -8.613 254.074 -1512.07 256.408 -1491.95 0.0 256.408 -1491.95 294.057 -21.028 -962.51294 265.29 265.29
23 0 -4.9990025 0.0 -15.8302 14.2883 -8.5335 254.074 -1512.07 258.813 -1497.86 0.0 258.813 -1497.86 292.68 -15.8302 -962.19727 268.899 268.899
23 1 -4.9990025 0.0 -15.8302 14.2883 -8.5335 254.074 -1512.07 258.813 -1497.86 0.0 258.813 -1497.86 292.68 -15.8302 -962.19727 268.899 268.899
23 2 -4.9990025 0.0 -15.8302 14.2883 -8.5335 254.074 -1512.07 258.813 -1497.86 0.0 258.813 -1497.86 292.68 -15.8302 -962.19727 268.899 268.899
23 3 -5.115189 0.0 -18.3972 14.4243 -8.36714 254.074 -1512.07 258.06 -1494.25 0.0 258.06 -1494.25 296.635 -18.3972 -957.9522 271.095 271.095
23 4 -5.115189 0.0 -18.3972 14.4243 -8.36714 254.074 -1512.07 258.06 -1494.25 0.0 258.06 -1494.25 296.635 -18.3972 -957.9522 271.095 271.095
23 5 -5.1066318 0.0 -18.0681 14.4174 -8.29666 254.074 -1512.07 258.507 -1495.25 0.0 258.507 -1495.25 299.103 -18.0681 -955.7081 274.101 274.101
23 6 -5.1066318 0.0 -18.0681 14.4174 -8.29666 254.074 -1512.07 258.507 -1495.25 0.0 258.507 -1495.25 299.103 -18.0681 -955.7081 274.101 274.101
23 7 -5.1066318 0.0 -18.0681 14.4174 -8.29666 254.074 -1512.07 258.507 -1495.25 0.0 258.507 -1495.25 299.103 -18.0681 -955.7081 274.101 274.101
24 0 -5.9595566 0.0 -31.2363 14.3213 -10.8992 254.074 -1512.07 254.934 -1486.06 0.0 254.934 -1486.06 300.174 -31.2363 -962.1883 264.143 264.143
24 1 -5.9595566 0.0 -31.2363 14.3213 -10.8992 254.074 -1512.07 254.934 -1486.06 0.0 254.934 -1486.06 300.174 -31.2363 -962.1883 264.143 264.143
24 2 -5.966095 0.0 -31.3826 14.3227 -10.9176 254.074 -1512.07 254.826 -1485.79 0.0 254.826 -1485.79 300.456 -31.3826 -961.8907 264.102 264.102
24 3 -5.966095 0.0 -31.3826 14.3227 -10.9176 254.074 -1512.07 254.826 -1485.79 0.0 254.826 -1485.79 300.456 -31.3826 -961.8907 264.102 264.102
24 4 -5.7880425 0.0 -28.0597 14.3193 -10.4847 254.074 -1512.07 254.807 -1487.56 0.0 254.807 -1487.56 300.339 -28.0597 -960.47375 264.352 264.352
24 5 -5.7880425 0.0 -28.0597 14.3193 -10.4847 254.074 -1512.07 254.807 -1487.56 0.0 254.807 -1487.56 300.339 -28.0597 -960.47375 264.352 264.352
24 6 -5.7880425 0.0 -28.0597 14.3193 -10.4847 254.074 -1512.07 254.807 -1487.56 0.0 254.807 -1487.56 300.339 -28.0597 -960.47375 264.352 264.352
24 7 -5.7880425 0.0 -28.0597 14.3193 -10.4847 254.074 -1512.07 254.807 -1487.56 0.0 254.807 -1487.56 300.339 -28.0597 -960.47375 264.352 264.352
25 0 -5.4010353 0.0 -18.226 13.8344 -8.69401 254.074 -1512.07 255.295 -1496.15 0.0 255.295 -1496.15 297.212 -18.226 -961.8691 267.968 267.968
25 1 -5.4010353 0.0 -18.226 13.8344 -8.69401 254.074 -1512.07 255.295 -1496.15 0.0 255.295 -1496.15 297.212 -18.226 -961.8691 267.968 267.968
25 2 -5.4010353 0.0 -18.226 13.8344 -8.69401 254.074 -1512.07 255.295 -1496.15 0.0 255.295 -1496.15 297.212 -18.226 -961.8691 267.968 267.968
25 3 -5.504773 0.0 -21.1426 13.8462 -8.68196 254.074 -1512.07 255.252 -1493.24 0.0 255.252 -1493.24 297.982 -21.1426 -961.1486 268.352 268.352
25 4 -5.464065 0.0 -21.5337 13.9139 -8.80291 254.074 -1512.07 255.196 -1491.9 0.0 255.196 -1491.9 299.699 -21.5337 -958.53876 270.286 270.286
25 5 -5.464065 0.0 -21.5337 13.9139 -8.80291 254.074 -1512.07 255.196 -1491.9 0.0 255.196 -1491.9 299.699 -21.5337 -958.53876 270.286 270.286
25 6 -5.464065 0.0 -21.5337 13.9139 -8.80291 254.074 -1512.07 255.196 -1491.9 0.0 255.196 -1491.9 299.699 -21.5337 -958.53876 270.286 270.286
25 7 -5.464065 0.0 -21.5337 13.9139 -8.80291 254.074 -1512.07 255.196 -1491.9 0.0 255.196 -1491.9 299.699 -21.5337 -958.53876 270.286 270.286
26 0 -5.941458 0.0 -35.719 13.912 -9.78464 254.074 -1512.07 255.747 -1479.61 0.0 255.747 -1479.61 298.758 -35.719 -960.82404 260.091 260.091
26 1 -5.915988 0.0 -35.0748 13.9333 -9.79646 254.074 -1512.07 255.638 -1480.0 0.0 255.638 -1480.0 298.775 -35.0748 -960.6618 260.002 260.002
27 0 -5.3766074 0.0 -23.8369 14.2306 -8.57964 254.074 -1512.07 257.785 -1490.2 0.0 257.785 -1490.2 295.745 -23.8369 -960.50684 269.012 269.012
27 1 -5.3766074 0.0 -23.8369 14.2306 -8.57964 254.074 -1512.07 257.785 -1490.2 0.0 257.785 -1490.2 295.745 -23.8369 -960.50684 269.012 269.012
27 2 -5.2983828 0.0 -21.6771 14.2351 -8.66409 254.074 -1512.07 257.67 -1492.16 0.0 257.67 -1492.16 296.248 -21.6771 -959.91907 269.679 269.679
27 3 -5.2829533 0.0 -21.6188 14.2357 -8.63518 254.074 -1512.07 257.6 -1491.86 0.0 257.6 -1491.86 296.385 -21.6188 -959.4938 269.904 269.904
27 4 -5.2829533 0.0 -21.6188 14.2357 -8.63518 254.074 -1512.07 257.6 -1491.86 0.0 257.6 -1491.86 296.385 -21.6188 -959.4938 269.904 269.904
27 5 -5.2829533 0.0 -21.6188 14.2357 -8.63518 254.074 -1512.07 257.6 -1491.86 0.0 257.6 -1491.86 296.385 -21.6188 -959.4938 269.904 269.904
27 6 -5.2829533 0.0 -21.6188 14.2357 -8.63518 254.074 -1512.07 257.6 -1491.86 0.0 257.6 -1491.86 296.385 -21.6188 -959.4938 269.904 269.904
27 7 -5.2829533 0.0 -21.6188 14.2357 -8.63518 254.074 -1512.07 257.6 -1491.86 0.0 257.6 -1491.86 296.385 -21.6188 -959.4938 269.904 269.904
28 0 -5.490214 0.0 -26.2941 14.4647 -10.227 254.074 -1512.07 254.878 -1485.05 0.0 254.878 -1485.05 296.377 -26.2941 -960.0892 261.987 261.987
28 1 -5.490214 0.0 -26.2941 14.4647 -10.227 254.074 -1512.07 254.878 -1485.05 0.0 254.878 -1485.05 296.377 -26.2941 -960.0892 261.987 261.987
28 2 -5.501206 0.0 -26.303 14.4675 -10.2337 254.074 -1512.07 254.795 -1485.09 0.0 254.795 -1485.09 296.562 -26.303 -960.03595 262.049 262.049
28 3 -5.501206 0.0 -26.303 14.4675 -10.2337 254.074 -1512.07 254.795 -1485.09 0.0 254.795 -1485.09 296.562 -26.303 -960.03595 262.049 262.049
28 4 -5.501206 0.0 -26.303 14.4675 -10.2337 254.074 -1512.07 254.795 -1485.09 0.0 254.795 -1485.09 296.562 -26.303 -960.03595 262.049 262.049
28 5 -5.501206 0.0 -26.303 14.4675 -10.2337 254.074 -1512.07 254.795 -1485.09 0.0 254.795 -1485.09 296.562 -26.303 -960.03595 262.049 262.049
28 6 -5.485445 0.0 -26.3115 14.4723 -10.2012 254.074 -1512.07 254.886 -1484.92 0.0 254.886 -1484.92 296.319 -26.3115 -960.0266 261.954 261.954
28 7 -5.485445 0.0 -26.3115 14.4723 -10.2012 254.074 -1512.07 254.886 -1484.92 0.0 254.886 -1484.92 296.319 -26.3115 -960.0266 261.954 261.954
29 0 -4.774252 0.0 -17.0535 14.2555 -9.40199 254.074 -1512.07 258.227 -1492.31 0.0 258.227 -1492.31 294.298 -17.0535 -956.83856 270.881 270.881
29 1 -4.774252 0.0 -17.0535 14.2555 -9.40199 254.074 -1512.07 258.227 -1492.31 0.0 258.227 -1492.31 294.298 -17.0535 -956.83856 270.881 270.881
29 2 -4.774252 0.0 -17.0535 14.2555 -9.40199 254.074 -1512.07 258.227 -1492.31 0.0 258.227 -1492.31 294.298 -17.0535 -956.83856 270.881 270.881
29 3 -4.774252 0.0 -17.0535 14.2555 -9.40199 254.074 -1512.07 258.227 -1492.31 0.0 258.227 -1492.31 294.298 -17.0535 -956.83856 270.881 270.881
29 4 -4.8010173 0.0 -17.698 14.2629 -9.39589 254.074 -1512.07 258.147 -1491.61 0.0 258.147 -1491.61 294.389 -17.698 -956.772 270.599 270.599
29 5 -4.8010173 0.0 -17.698 14.2629 -9.39589 254.074 -1512.07 258.147 -1491.61 0.0 258.147 -1491.61 294.389 -17.698 -956.772 270.599 270.599
29 6 -4.8010173 0.0 -17.698 14.2629 -9.39589 254.074 -1512.07 258.147 -1491.61 0.0 258.147 -1491.61 294.389 -17.698 -956.772 270.599 270.599
29 7 -4.6862984 0.0 -17.3709 14.2648 -9.34682 254.074 -1512.07 257.96 -1489.9 0.0 257.96 -1489.9 294.769 -17.3709 -954.542 271.592 271.592
30 0 -5.231512 0.0 -24.8088 14.4319 -9.31669 254.074 -1512.07 255.092 -1482.59 0.0 255.092 -1482.59 295.906 -24.8088 -956.4008 264.647 264.647
30 1 -5.231512 0.0 -24.8088 14.4319 -9.31669 254.074 -1512.07 255.092 -1482.59 0.0 255.092 -1482.59 295.906 -24.8088 -956.4008 264.647 264.647
30 2 -5.1958027 0.0 -24.4568 14.4274 -9.3234 254.074 -1512.07 255.031 -1482.47 0.0 255.031 -1482.47 295.894 -24.4568 -956.0017 264.697 264.697
30 3 -5.1958027 0.0 -24.4568 14.4274 -9.3234 254.074 -1512.07 255.031 -1482.47 0.0 255.031 -1482.47 295.894 -24.4568 -956.0017 264.697 264.697
30 4 -5.1958027 0.0 -24.4568 14.4274 -9.3234 254.074 -1512.07 255.031 -1482.47 0.0 255.031 -1482.47 295.894 -24.4568 -956.0017 264.697 264.697
30 5 -5.1958027 0.0 -24.4568 14.4274 -9.3234 254.074 -1512.07 255.031 -1482.47 0.0 255.031 -1482.47 295.894 -24.4568 -956.0017 264.697 264.697
30 6 -5.1958027 0.0 -24.4568 14.4274 -9.3234 254.074 -1512.07 255.031 -1482.47 0.0 255.031 -1482.47 295.894 -24.4568 -956.0017 264.697 264.697
30 7 -5.1521416 0.0 -24.1468 14.4297 -8.7729 254.074 -1512.07 255.017 -1481.66 0.0 255.017 -1481.66 296.128 -24.1468 -954.66187 265.299 265.299
31 0 -3.5607443 0.0 -9.01626 14.5037 -9.46015 254.074 -1512.07 255.122 -1479.78 0.0 255.122 -1479.78 316.416 -9.01626 -917.25836 301.283 301.283
31 1 -3.5539093 0.0 -8.92127 14.5043 -9.44529 254.074 -1512.07 255.103 -1479.77 0.0 255.103 -1479.77 316.503 -8.92127 -917.0852 301.332 301.332
