# Supplementary material for: Exploring the mechanism of Alisma orientale for the treatment of pregnancy induced hypertension and potential hepato-nephrotoxicity by using network pharmacology, network toxicology, molecular docking and molecular dynamics simulation
Source: Front Pharmacol. 2022 Nov 15;13:1027112. doi: 10.3389/fphar.2022.1027112 (PMC9705790; doi:10.3389/fphar.2022.1027112)
Supplement: Supplementary file 6 [file DataSheet4.zip › BCL2L1/BCLalisolB/clusters.dock4.pdb]

REMARK  Energy: 254.248
REMARK  SimpleFitness: 254.248
REMARK  FullFitness: -988.1134
REMARK  InterFull: -24.5825
REMARK  IntraFull: 285.491
REMARK  solvFull: -1504.88
REMARK  surfFull: 255.858
REMARK  extraFull: 0.0
REMARK  deltaGcompsolvpol: -1504.88
REMARK  deltaGcompsolvnonpol: 255.858
REMARK  deltaGprotsolvpol: -1512.07
REMARK  deltaGprotsolvnonpol: 254.074
REMARK  deltaGligsolvpol: -9.85213
REMARK  deltaGligsolvnonpol: 14.1757
REMARK  deltaGvdw: -24.5825
REMARK  deltaGelec: 0.0
REMARK  deltaG: -6.444785
REMARK  Cluster: 0
REMARK  ClusterRank: 0
ATOM   5287 C    LIG     1      29.967  -2.378   9.930  1.00  0.00      LIG  
ATOM   5288 C1   LIG     1      29.480  -0.127  10.863  1.00  0.00      LIG  
ATOM   5289 C2   LIG     1      29.982  -0.926   9.623  1.00  0.00      LIG  
ATOM   5290 O    LIG     1      31.363  -6.635   5.964  1.00  0.00      LIG  
ATOM   5291 C3   LIG     1      32.240  -6.935   7.074  1.00  0.00      LIG  
ATOM   5292 C4   LIG     1      31.591  -8.024   6.299  1.00  0.00      LIG  
ATOM   5293 C5   LIG     1      28.066  -0.644  11.265  1.00  0.00      LIG  
ATOM   5294 C6   LIG     1      31.139  -2.972   9.703  1.00  0.00      LIG  
ATOM   5295 C7   LIG     1      27.260   0.253  12.259  1.00  0.00      LIG  
ATOM   5296 C8   LIG     1      28.698  -2.965  10.445  1.00  0.00      LIG  
ATOM   5297 C9   LIG     1      28.120  -2.155  11.600  1.00  0.00      LIG  
ATOM   5298 C10  LIG     1      27.840   1.664  12.302  1.00  0.00      LIG  
ATOM   5299 C11  LIG     1      31.740  -6.469   8.404  1.00  0.00      LIG  
ATOM   5300 C12  LIG     1      31.440  -0.665   9.232  1.00  0.00      LIG  
ATOM   5301 C13  LIG     1      29.493   1.380  10.540  1.00  0.00      LIG  
ATOM   5302 C14  LIG     1      32.153  -2.004   9.215  1.00  0.00      LIG  
ATOM   5303 C15  LIG     1      31.486  -4.423   9.880  1.00  0.00      LIG  
ATOM   5304 C16  LIG     1      27.268  -0.196  13.721  1.00  0.00      LIG  
ATOM   5305 C17  LIG     1      32.072  -4.995   8.588  1.00  0.00      LIG  
ATOM   5306 C18  LIG     1      26.955   2.662  13.018  1.00  0.00      LIG  
ATOM   5307 C19  LIG     1      28.229   2.117  10.923  1.00  0.00      LIG  
ATOM   5308 C20  LIG     1      26.765   2.192  14.430  1.00  0.00      LIG  
ATOM   5309 O1   LIG     1      26.508   3.000  15.310  1.00  0.00      LIG  
ATOM   5310 C21  LIG     1      30.466  -0.337  12.033  1.00  0.00      LIG  
ATOM   5311 C22  LIG     1      26.468   0.732  14.628  1.00  0.00      LIG  
ATOM   5312 O2   LIG     1      26.825  -2.700  11.837  1.00  0.00      LIG  
ATOM   5313 C23  LIG     1      29.156  -0.710   8.351  1.00  0.00      LIG  
ATOM   5314 C24  LIG     1      30.391  -8.738   6.820  1.00  0.00      LIG  
ATOM   5315 C25  LIG     1      32.406  -8.761   5.297  1.00  0.00      LIG  
ATOM   5316 O3   LIG     1      32.374  -7.249   9.408  1.00  0.00      LIG  
ATOM   5317 C26  LIG     1      25.809   0.268  11.747  1.00  0.00      LIG  
ATOM   5318 C27  LIG     1      32.473  -4.548  11.032  1.00  0.00      LIG  
ATOM   5319 H    LIG     1      33.300  -6.764   6.939  1.00  0.00      LIG  
ATOM   5320 H1   LIG     1      28.765   1.635  12.885  1.00  0.00      LIG  
ATOM   5321 H2   LIG     1      27.462  -0.591  10.359  1.00  0.00      LIG  
ATOM   5322 H3   LIG     1      28.827  -4.003  10.759  1.00  0.00      LIG  
ATOM   5323 H4   LIG     1      27.969  -2.997   9.631  1.00  0.00      LIG  
ATOM   5324 H5   LIG     1      28.709  -2.327  12.505  1.00  0.00      LIG  
ATOM   5325 H6   LIG     1      30.660  -6.605   8.503  1.00  0.00      LIG  
ATOM   5326 H7   LIG     1      31.957   0.026   9.899  1.00  0.00      LIG  
ATOM   5327 H8   LIG     1      31.499  -0.209   8.240  1.00  0.00      LIG  
ATOM   5328 H9   LIG     1      29.704   1.588   9.492  1.00  0.00      LIG  
ATOM   5329 H10  LIG     1      30.319   1.844  11.086  1.00  0.00      LIG  
ATOM   5330 H11  LIG     1      32.480  -2.246   8.200  1.00  0.00      LIG  
ATOM   5331 H12  LIG     1      33.028  -1.977   9.870  1.00  0.00      LIG  
ATOM   5332 H13  LIG     1      30.588  -4.992  10.131  1.00  0.00      LIG  
ATOM   5333 H14  LIG     1      28.299  -0.236  14.081  1.00  0.00      LIG  
ATOM   5334 H15  LIG     1      26.855  -1.200  13.830  1.00  0.00      LIG  
ATOM   5335 H16  LIG     1      31.683  -4.459   7.715  1.00  0.00      LIG  
ATOM   5336 H17  LIG     1      33.158  -4.856   8.593  1.00  0.00      LIG  
ATOM   5337 H18  LIG     1      25.985   2.796  12.536  1.00  0.00      LIG  
ATOM   5338 H19  LIG     1      27.456   3.634  13.054  1.00  0.00      LIG  
ATOM   5339 H20  LIG     1      28.425   3.192  10.919  1.00  0.00      LIG  
ATOM   5340 H21  LIG     1      27.434   1.926  10.199  1.00  0.00      LIG  
ATOM   5341 H22  LIG     1      31.421   0.161  11.851  1.00  0.00      LIG  
ATOM   5342 H23  LIG     1      30.684  -1.390  12.227  1.00  0.00      LIG  
ATOM   5343 H24  LIG     1      30.084   0.080  12.963  1.00  0.00      LIG  
ATOM   5344 H25  LIG     1      26.678   0.484  15.672  1.00  0.00      LIG  
ATOM   5345 H26  LIG     1      25.400   0.592  14.457  1.00  0.00      LIG  
ATOM   5346 H27  LIG     1      26.947  -3.651  11.993  1.00  0.00      LIG  
ATOM   5347 H28  LIG     1      29.520  -1.348   7.538  1.00  0.00      LIG  
ATOM   5348 H29  LIG     1      29.225   0.318   7.991  1.00  0.00      LIG  
ATOM   5349 H30  LIG     1      28.100  -0.946   8.490  1.00  0.00      LIG  
ATOM   5350 H31  LIG     1      29.669  -8.057   7.280  1.00  0.00      LIG  
ATOM   5351 H32  LIG     1      30.690  -9.481   7.564  1.00  0.00      LIG  
ATOM   5352 H33  LIG     1      29.883  -9.257   6.003  1.00  0.00      LIG  
ATOM   5353 H34  LIG     1      33.242  -8.155   4.933  1.00  0.00      LIG  
ATOM   5354 H35  LIG     1      31.787  -9.041   4.441  1.00  0.00      LIG  
ATOM   5355 H36  LIG     1      32.812  -9.672   5.743  1.00  0.00      LIG  
ATOM   5356 H37  LIG     1      33.329  -7.096   9.311  1.00  0.00      LIG  
ATOM   5357 H38  LIG     1      25.381  -0.735  11.749  1.00  0.00      LIG  
ATOM   5358 H39  LIG     1      25.761   0.640  10.722  1.00  0.00      LIG  
ATOM   5359 H40  LIG     1      25.132   0.885  12.340  1.00  0.00      LIG  
ATOM   5360 H41  LIG     1      32.097  -4.050  11.931  1.00  0.00      LIG  
ATOM   5361 H42  LIG     1      33.440  -4.106  10.776  1.00  0.00      LIG  
ATOM   5362 H43  LIG     1      32.644  -5.596  11.286  1.00  0.00      LIG  
TER
REMARK  Energy: 254.248
REMARK  SimpleFitness: 254.248
REMARK  FullFitness: -988.1134
REMARK  InterFull: -24.5825
REMARK  IntraFull: 285.491
REMARK  solvFull: -1504.88
REMARK  surfFull: 255.858
REMARK  extraFull: 0.0
REMARK  deltaGcompsolvpol: -1504.88
REMARK  deltaGcompsolvnonpol: 255.858
REMARK  deltaGprotsolvpol: -1512.07
REMARK  deltaGprotsolvnonpol: 254.074
REMARK  deltaGligsolvpol: -9.85213
REMARK  deltaGligsolvnonpol: 14.1757
REMARK  deltaGvdw: -24.5825
REMARK  deltaGelec: 0.0
REMARK  deltaG: -6.444785
REMARK  Cluster: 0
REMARK  ClusterRank: 1
ATOM   5287 C    LIG     1      29.967  -2.378   9.930  1.00  0.00      LIG  
ATOM   5288 C1   LIG     1      29.480  -0.127  10.863  1.00  0.00      LIG  
ATOM   5289 C2   LIG     1      29.982  -0.926   9.623  1.00  0.00      LIG  
ATOM   5290 O    LIG     1      31.363  -6.635   5.964  1.00  0.00      LIG  
ATOM   5291 C3   LIG     1      32.240  -6.935   7.074  1.00  0.00      LIG  
ATOM   5292 C4   LIG     1      31.591  -8.024   6.299  1.00  0.00      LIG  
ATOM   5293 C5   LIG     1      28.066  -0.644  11.265  1.00  0.00      LIG  
ATOM   5294 C6   LIG     1      31.139  -2.972   9.703  1.00  0.00      LIG  
ATOM   5295 C7   LIG     1      27.260   0.253  12.259  1.00  0.00      LIG  
ATOM   5296 C8   LIG     1      28.698  -2.965  10.445  1.00  0.00      LIG  
ATOM   5297 C9   LIG     1      28.120  -2.155  11.600  1.00  0.00      LIG  
ATOM   5298 C10  LIG     1      27.840   1.664  12.302  1.00  0.00      LIG  
ATOM   5299 C11  LIG     1      31.740  -6.469   8.404  1.00  0.00      LIG  
ATOM   5300 C12  LIG     1      31.440  -0.665   9.232  1.00  0.00      LIG  
ATOM   5301 C13  LIG     1      29.493   1.380  10.540  1.00  0.00      LIG  
ATOM   5302 C14  LIG     1      32.153  -2.004   9.215  1.00  0.00      LIG  
ATOM   5303 C15  LIG     1      31.486  -4.423   9.880  1.00  0.00      LIG  
ATOM   5304 C16  LIG     1      27.268  -0.196  13.721  1.00  0.00      LIG  
ATOM   5305 C17  LIG     1      32.072  -4.995   8.588  1.00  0.00      LIG  
ATOM   5306 C18  LIG     1      26.955   2.662  13.018  1.00  0.00      LIG  
ATOM   5307 C19  LIG     1      28.229   2.117  10.923  1.00  0.00      LIG  
ATOM   5308 C20  LIG     1      26.765   2.192  14.430  1.00  0.00      LIG  
ATOM   5309 O1   LIG     1      26.508   3.000  15.310  1.00  0.00      LIG  
ATOM   5310 C21  LIG     1      30.466  -0.337  12.033  1.00  0.00      LIG  
ATOM   5311 C22  LIG     1      26.468   0.732  14.628  1.00  0.00      LIG  
ATOM   5312 O2   LIG     1      26.825  -2.700  11.837  1.00  0.00      LIG  
ATOM   5313 C23  LIG     1      29.156  -0.710   8.351  1.00  0.00      LIG  
ATOM   5314 C24  LIG     1      30.391  -8.738   6.820  1.00  0.00      LIG  
ATOM   5315 C25  LIG     1      32.406  -8.761   5.297  1.00  0.00      LIG  
ATOM   5316 O3   LIG     1      32.374  -7.249   9.408  1.00  0.00      LIG  
ATOM   5317 C26  LIG     1      25.809   0.268  11.747  1.00  0.00      LIG  
ATOM   5318 C27  LIG     1      32.473  -4.548  11.032  1.00  0.00      LIG  
ATOM   5319 H    LIG     1      33.300  -6.764   6.939  1.00  0.00      LIG  
ATOM   5320 H1   LIG     1      28.765   1.635  12.885  1.00  0.00      LIG  
ATOM   5321 H2   LIG     1      27.462  -0.591  10.359  1.00  0.00      LIG  
ATOM   5322 H3   LIG     1      28.827  -4.003  10.759  1.00  0.00      LIG  
ATOM   5323 H4   LIG     1      27.969  -2.997   9.631  1.00  0.00      LIG  
ATOM   5324 H5   LIG     1      28.709  -2.327  12.505  1.00  0.00      LIG  
ATOM   5325 H6   LIG     1      30.660  -6.605   8.503  1.00  0.00      LIG  
ATOM   5326 H7   LIG     1      31.957   0.026   9.899  1.00  0.00      LIG  
ATOM   5327 H8   LIG     1      31.499  -0.209   8.240  1.00  0.00      LIG  
ATOM   5328 H9   LIG     1      29.704   1.588   9.492  1.00  0.00      LIG  
ATOM   5329 H10  LIG     1      30.319   1.844  11.086  1.00  0.00      LIG  
ATOM   5330 H11  LIG     1      32.480  -2.246   8.200  1.00  0.00      LIG  
ATOM   5331 H12  LIG     1      33.028  -1.977   9.870  1.00  0.00      LIG  
ATOM   5332 H13  LIG     1      30.588  -4.992  10.131  1.00  0.00      LIG  
ATOM   5333 H14  LIG     1      28.299  -0.236  14.081  1.00  0.00      LIG  
ATOM   5334 H15  LIG     1      26.855  -1.200  13.830  1.00  0.00      LIG  
ATOM   5335 H16  LIG     1      31.683  -4.459   7.715  1.00  0.00      LIG  
ATOM   5336 H17  LIG     1      33.158  -4.856   8.593  1.00  0.00      LIG  
ATOM   5337 H18  LIG     1      25.985   2.796  12.536  1.00  0.00      LIG  
ATOM   5338 H19  LIG     1      27.456   3.634  13.054  1.00  0.00      LIG  
ATOM   5339 H20  LIG     1      28.425   3.192  10.919  1.00  0.00      LIG  
ATOM   5340 H21  LIG     1      27.434   1.926  10.199  1.00  0.00      LIG  
ATOM   5341 H22  LIG     1      31.421   0.161  11.851  1.00  0.00      LIG  
ATOM   5342 H23  LIG     1      30.684  -1.390  12.227  1.00  0.00      LIG  
ATOM   5343 H24  LIG     1      30.084   0.080  12.963  1.00  0.00      LIG  
ATOM   5344 H25  LIG     1      26.678   0.484  15.672  1.00  0.00      LIG  
ATOM   5345 H26  LIG     1      25.400   0.592  14.457  1.00  0.00      LIG  
ATOM   5346 H27  LIG     1      26.947  -3.651  11.993  1.00  0.00      LIG  
ATOM   5347 H28  LIG     1      29.520  -1.348   7.538  1.00  0.00      LIG  
ATOM   5348 H29  LIG     1      29.225   0.318   7.991  1.00  0.00      LIG  
ATOM   5349 H30  LIG     1      28.100  -0.946   8.490  1.00  0.00      LIG  
ATOM   5350 H31  LIG     1      29.669  -8.057   7.280  1.00  0.00      LIG  
ATOM   5351 H32  LIG     1      30.690  -9.481   7.564  1.00  0.00      LIG  
ATOM   5352 H33  LIG     1      29.883  -9.257   6.003  1.00  0.00      LIG  
ATOM   5353 H34  LIG     1      33.242  -8.155   4.933  1.00  0.00      LIG  
ATOM   5354 H35  LIG     1      31.787  -9.041   4.441  1.00  0.00      LIG  
ATOM   5355 H36  LIG     1      32.812  -9.672   5.743  1.00  0.00      LIG  
ATOM   5356 H37  LIG     1      33.329  -7.096   9.311  1.00  0.00      LIG  
ATOM   5357 H38  LIG     1      25.381  -0.735  11.749  1.00  0.00      LIG  
ATOM   5358 H39  LIG     1      25.761   0.640  10.722  1.00  0.00      LIG  
ATOM   5359 H40  LIG     1      25.132   0.885  12.340  1.00  0.00      LIG  
ATOM   5360 H41  LIG     1      32.097  -4.050  11.931  1.00  0.00      LIG  
ATOM   5361 H42  LIG     1      33.440  -4.106  10.776  1.00  0.00      LIG  
ATOM   5362 H43  LIG     1      32.644  -5.596  11.286  1.00  0.00      LIG  
TER
REMARK  Energy: 254.63
REMARK  SimpleFitness: 254.63
REMARK  FullFitness: -987.76715
REMARK  InterFull: -23.7941
REMARK  IntraFull: 285.388
REMARK  solvFull: -1505.26
REMARK  surfFull: 255.899
REMARK  extraFull: 0.0
REMARK  deltaGcompsolvpol: -1505.26
REMARK  deltaGcompsolvnonpol: 255.899
REMARK  deltaGprotsolvpol: -1512.07
REMARK  deltaGprotsolvnonpol: 254.074
REMARK  deltaGligsolvpol: -9.85515
REMARK  deltaGligsolvnonpol: 14.2073
REMARK  deltaGvdw: -23.7941
REMARK  deltaGelec: 0.0
REMARK  deltaG: -6.3923845
REMARK  Cluster: 0
REMARK  ClusterRank: 2
ATOM   5287 C    LIG     1      30.062  -2.476   9.942  1.00  0.00      LIG  
ATOM   5288 C1   LIG     1      29.564  -0.246  10.902  1.00  0.00      LIG  
ATOM   5289 C2   LIG     1      30.085  -1.021   9.655  1.00  0.00      LIG  
ATOM   5290 O    LIG     1      31.325  -6.679   6.079  1.00  0.00      LIG  
ATOM   5291 C3   LIG     1      32.251  -7.030   7.133  1.00  0.00      LIG  
ATOM   5292 C4   LIG     1      31.519  -8.080   6.379  1.00  0.00      LIG  
ATOM   5293 C5   LIG     1      28.140  -0.763  11.267  1.00  0.00      LIG  
ATOM   5294 C6   LIG     1      31.245  -3.066   9.765  1.00  0.00      LIG  
ATOM   5295 C7   LIG     1      27.325   0.113  12.270  1.00  0.00      LIG  
ATOM   5296 C8   LIG     1      28.775  -3.066  10.404  1.00  0.00      LIG  
ATOM   5297 C9   LIG     1      28.176  -2.282  11.564  1.00  0.00      LIG  
ATOM   5298 C10  LIG     1      27.914   1.518  12.359  1.00  0.00      LIG  
ATOM   5299 C11  LIG     1      31.842  -6.567   8.494  1.00  0.00      LIG  
ATOM   5300 C12  LIG     1      31.551  -0.760   9.297  1.00  0.00      LIG  
ATOM   5301 C13  LIG     1      29.587   1.268  10.612  1.00  0.00      LIG  
ATOM   5302 C14  LIG     1      32.278  -2.091   9.335  1.00  0.00      LIG  
ATOM   5303 C15  LIG     1      31.586  -4.517   9.949  1.00  0.00      LIG  
ATOM   5304 C16  LIG     1      27.309  -0.378  13.718  1.00  0.00      LIG  
ATOM   5305 C17  LIG     1      32.175  -5.091   8.661  1.00  0.00      LIG  
ATOM   5306 C18  LIG     1      27.029   2.502  13.094  1.00  0.00      LIG  
ATOM   5307 C19  LIG     1      28.323   2.004  10.998  1.00  0.00      LIG  
ATOM   5308 C20  LIG     1      26.830   1.993  14.490  1.00  0.00      LIG  
ATOM   5309 O1   LIG     1      26.586   2.776  15.396  1.00  0.00      LIG  
ATOM   5310 C21  LIG     1      30.531  -0.485  12.084  1.00  0.00      LIG  
ATOM   5311 C22  LIG     1      26.507   0.533  14.639  1.00  0.00      LIG  
ATOM   5312 O2   LIG     1      26.873  -2.824  11.758  1.00  0.00      LIG  
ATOM   5313 C23  LIG     1      29.283  -0.778   8.371  1.00  0.00      LIG  
ATOM   5314 C24  LIG     1      30.321  -8.758   6.952  1.00  0.00      LIG  
ATOM   5315 C25  LIG     1      32.248  -8.828   5.320  1.00  0.00      LIG  
ATOM   5316 O3   LIG     1      32.548  -7.343   9.453  1.00  0.00      LIG  
ATOM   5317 C26  LIG     1      25.882   0.151  11.736  1.00  0.00      LIG  
ATOM   5318 C27  LIG     1      32.561  -4.652  11.109  1.00  0.00      LIG  
ATOM   5319 H    LIG     1      33.307  -6.890   6.940  1.00  0.00      LIG  
ATOM   5320 H1   LIG     1      28.830   1.468  12.953  1.00  0.00      LIG  
ATOM   5321 H2   LIG     1      27.550  -0.680  10.353  1.00  0.00      LIG  
ATOM   5322 H3   LIG     1      28.884  -4.116  10.687  1.00  0.00      LIG  
ATOM   5323 H4   LIG     1      28.067  -3.065   9.572  1.00  0.00      LIG  
ATOM   5324 H5   LIG     1      28.744  -2.481  12.477  1.00  0.00      LIG  
ATOM   5325 H6   LIG     1      30.773  -6.712   8.667  1.00  0.00      LIG  
ATOM   5326 H7   LIG     1      32.041  -0.040   9.954  1.00  0.00      LIG  
ATOM   5327 H8   LIG     1      31.633  -0.334   8.292  1.00  0.00      LIG  
ATOM   5328 H9   LIG     1      29.811   1.496   9.571  1.00  0.00      LIG  
ATOM   5329 H10  LIG     1      30.411   1.716  11.174  1.00  0.00      LIG  
ATOM   5330 H11  LIG     1      32.674  -2.338   8.347  1.00  0.00      LIG  
ATOM   5331 H12  LIG     1      33.107  -2.052  10.047  1.00  0.00      LIG  
ATOM   5332 H13  LIG     1      30.684  -5.081  10.195  1.00  0.00      LIG  
ATOM   5333 H14  LIG     1      28.335  -0.440  14.090  1.00  0.00      LIG  
ATOM   5334 H15  LIG     1      26.882  -1.379  13.792  1.00  0.00      LIG  
ATOM   5335 H16  LIG     1      31.777  -4.562   7.788  1.00  0.00      LIG  
ATOM   5336 H17  LIG     1      33.260  -4.947   8.660  1.00  0.00      LIG  
ATOM   5337 H18  LIG     1      26.062   2.655  12.610  1.00  0.00      LIG  
ATOM   5338 H19  LIG     1      27.537   3.468  13.158  1.00  0.00      LIG  
ATOM   5339 H20  LIG     1      28.525   3.078  11.023  1.00  0.00      LIG  
ATOM   5340 H21  LIG     1      27.536   1.835  10.259  1.00  0.00      LIG  
ATOM   5341 H22  LIG     1      31.499  -0.008  11.919  1.00  0.00      LIG  
ATOM   5342 H23  LIG     1      30.721  -1.542  12.277  1.00  0.00      LIG  
ATOM   5343 H24  LIG     1      30.147  -0.065  13.013  1.00  0.00      LIG  
ATOM   5344 H25  LIG     1      26.694   0.249  15.678  1.00  0.00      LIG  
ATOM   5345 H26  LIG     1      25.440   0.418  14.443  1.00  0.00      LIG  
ATOM   5346 H27  LIG     1      26.982  -3.785  11.854  1.00  0.00      LIG  
ATOM   5347 H28  LIG     1      29.653  -1.410   7.557  1.00  0.00      LIG  
ATOM   5348 H29  LIG     1      29.373   0.253   8.027  1.00  0.00      LIG  
ATOM   5349 H30  LIG     1      28.220  -1.000   8.486  1.00  0.00      LIG  
ATOM   5350 H31  LIG     1      29.652  -8.060   7.463  1.00  0.00      LIG  
ATOM   5351 H32  LIG     1      30.631  -9.526   7.666  1.00  0.00      LIG  
ATOM   5352 H33  LIG     1      29.750  -9.242   6.155  1.00  0.00      LIG  
ATOM   5353 H34  LIG     1      33.090  -8.250   4.927  1.00  0.00      LIG  
ATOM   5354 H35  LIG     1      31.574  -9.061   4.491  1.00  0.00      LIG  
ATOM   5355 H36  LIG     1      32.635  -9.766   5.725  1.00  0.00      LIG  
ATOM   5356 H37  LIG     1      33.492  -7.163   9.308  1.00  0.00      LIG  
ATOM   5357 H38  LIG     1      25.444  -0.848  11.713  1.00  0.00      LIG  
ATOM   5358 H39  LIG     1      25.851   0.542  10.718  1.00  0.00      LIG  
ATOM   5359 H40  LIG     1      25.204   0.762  12.332  1.00  0.00      LIG  
ATOM   5360 H41  LIG     1      32.181  -4.150  12.005  1.00  0.00      LIG  
ATOM   5361 H42  LIG     1      33.535  -4.222  10.861  1.00  0.00      LIG  
ATOM   5362 H43  LIG     1      32.717  -5.703  11.364  1.00  0.00      LIG  
TER
REMARK  Energy: 254.63
REMARK  SimpleFitness: 254.63
REMARK  FullFitness: -987.76715
REMARK  InterFull: -23.7941
REMARK  IntraFull: 285.388
REMARK  solvFull: -1505.26
REMARK  surfFull: 255.899
REMARK  extraFull: 0.0
REMARK  deltaGcompsolvpol: -1505.26
REMARK  deltaGcompsolvnonpol: 255.899
REMARK  deltaGprotsolvpol: -1512.07
REMARK  deltaGprotsolvnonpol: 254.074
REMARK  deltaGligsolvpol: -9.85515
REMARK  deltaGligsolvnonpol: 14.2073
REMARK  deltaGvdw: -23.7941
REMARK  deltaGelec: 0.0
REMARK  deltaG: -6.3923845
REMARK  Cluster: 0
REMARK  ClusterRank: 3
ATOM   5287 C    LIG     1      30.062  -2.476   9.942  1.00  0.00      LIG  
ATOM   5288 C1   LIG     1      29.564  -0.246  10.902  1.00  0.00      LIG  
ATOM   5289 C2   LIG     1      30.085  -1.021   9.655  1.00  0.00      LIG  
ATOM   5290 O    LIG     1      31.325  -6.679   6.079  1.00  0.00      LIG  
ATOM   5291 C3   LIG     1      32.251  -7.030   7.133  1.00  0.00      LIG  
ATOM   5292 C4   LIG     1      31.519  -8.080   6.379  1.00  0.00      LIG  
ATOM   5293 C5   LIG     1      28.140  -0.763  11.267  1.00  0.00      LIG  
ATOM   5294 C6   LIG     1      31.245  -3.066   9.765  1.00  0.00      LIG  
ATOM   5295 C7   LIG     1      27.325   0.113  12.270  1.00  0.00      LIG  
ATOM   5296 C8   LIG     1      28.775  -3.066  10.404  1.00  0.00      LIG  
ATOM   5297 C9   LIG     1      28.176  -2.282  11.564  1.00  0.00      LIG  
ATOM   5298 C10  LIG     1      27.914   1.518  12.359  1.00  0.00      LIG  
ATOM   5299 C11  LIG     1      31.842  -6.567   8.494  1.00  0.00      LIG  
ATOM   5300 C12  LIG     1      31.551  -0.760   9.297  1.00  0.00      LIG  
ATOM   5301 C13  LIG     1      29.587   1.268  10.612  1.00  0.00      LIG  
ATOM   5302 C14  LIG     1      32.278  -2.091   9.335  1.00  0.00      LIG  
ATOM   5303 C15  LIG     1      31.586  -4.517   9.949  1.00  0.00      LIG  
ATOM   5304 C16  LIG     1      27.309  -0.378  13.718  1.00  0.00      LIG  
ATOM   5305 C17  LIG     1      32.175  -5.091   8.661  1.00  0.00      LIG  
ATOM   5306 C18  LIG     1      27.029   2.502  13.094  1.00  0.00      LIG  
ATOM   5307 C19  LIG     1      28.323   2.004  10.998  1.00  0.00      LIG  
ATOM   5308 C20  LIG     1      26.830   1.993  14.490  1.00  0.00      LIG  
ATOM   5309 O1   LIG     1      26.586   2.776  15.396  1.00  0.00      LIG  
ATOM   5310 C21  LIG     1      30.531  -0.485  12.084  1.00  0.00      LIG  
ATOM   5311 C22  LIG     1      26.507   0.533  14.639  1.00  0.00      LIG  
ATOM   5312 O2   LIG     1      26.873  -2.824  11.758  1.00  0.00      LIG  
ATOM   5313 C23  LIG     1      29.283  -0.778   8.371  1.00  0.00      LIG  
ATOM   5314 C24  LIG     1      30.321  -8.758   6.952  1.00  0.00      LIG  
ATOM   5315 C25  LIG     1      32.248  -8.828   5.320  1.00  0.00      LIG  
ATOM   5316 O3   LIG     1      32.548  -7.343   9.453  1.00  0.00      LIG  
ATOM   5317 C26  LIG     1      25.882   0.151  11.736  1.00  0.00      LIG  
ATOM   5318 C27  LIG     1      32.561  -4.652  11.109  1.00  0.00      LIG  
ATOM   5319 H    LIG     1      33.307  -6.890   6.940  1.00  0.00      LIG  
ATOM   5320 H1   LIG     1      28.830   1.468  12.953  1.00  0.00      LIG  
ATOM   5321 H2   LIG     1      27.550  -0.680  10.353  1.00  0.00      LIG  
ATOM   5322 H3   LIG     1      28.884  -4.116  10.687  1.00  0.00      LIG  
ATOM   5323 H4   LIG     1      28.067  -3.065   9.572  1.00  0.00      LIG  
ATOM   5324 H5   LIG     1      28.744  -2.481  12.477  1.00  0.00      LIG  
ATOM   5325 H6   LIG     1      30.773  -6.712   8.667  1.00  0.00      LIG  
ATOM   5326 H7   LIG     1      32.041  -0.040   9.954  1.00  0.00      LIG  
ATOM   5327 H8   LIG     1      31.633  -0.334   8.292  1.00  0.00      LIG  
ATOM   5328 H9   LIG     1      29.811   1.496   9.571  1.00  0.00      LIG  
ATOM   5329 H10  LIG     1      30.411   1.716  11.174  1.00  0.00      LIG  
ATOM   5330 H11  LIG     1      32.674  -2.338   8.347  1.00  0.00      LIG  
ATOM   5331 H12  LIG     1      33.107  -2.052  10.047  1.00  0.00      LIG  
ATOM   5332 H13  LIG     1      30.684  -5.081  10.195  1.00  0.00      LIG  
ATOM   5333 H14  LIG     1      28.335  -0.440  14.090  1.00  0.00      LIG  
ATOM   5334 H15  LIG     1      26.882  -1.379  13.792  1.00  0.00      LIG  
ATOM   5335 H16  LIG     1      31.777  -4.562   7.788  1.00  0.00      LIG  
ATOM   5336 H17  LIG     1      33.260  -4.947   8.660  1.00  0.00      LIG  
ATOM   5337 H18  LIG     1      26.062   2.655  12.610  1.00  0.00      LIG  
ATOM   5338 H19  LIG     1      27.537   3.468  13.158  1.00  0.00      LIG  
ATOM   5339 H20  LIG     1      28.525   3.078  11.023  1.00  0.00      LIG  
ATOM   5340 H21  LIG     1      27.536   1.835  10.259  1.00  0.00      LIG  
ATOM   5341 H22  LIG     1      31.499  -0.008  11.919  1.00  0.00      LIG  
ATOM   5342 H23  LIG     1      30.721  -1.542  12.277  1.00  0.00      LIG  
ATOM   5343 H24  LIG     1      30.147  -0.065  13.013  1.00  0.00      LIG  
ATOM   5344 H25  LIG     1      26.694   0.249  15.678  1.00  0.00      LIG  
ATOM   5345 H26  LIG     1      25.440   0.418  14.443  1.00  0.00      LIG  
ATOM   5346 H27  LIG     1      26.982  -3.785  11.854  1.00  0.00      LIG  
ATOM   5347 H28  LIG     1      29.653  -1.410   7.557  1.00  0.00      LIG  
ATOM   5348 H29  LIG     1      29.373   0.253   8.027  1.00  0.00      LIG  
ATOM   5349 H30  LIG     1      28.220  -1.000   8.486  1.00  0.00      LIG  
ATOM   5350 H31  LIG     1      29.652  -8.060   7.463  1.00  0.00      LIG  
ATOM   5351 H32  LIG     1      30.631  -9.526   7.666  1.00  0.00      LIG  
ATOM   5352 H33  LIG     1      29.750  -9.242   6.155  1.00  0.00      LIG  
ATOM   5353 H34  LIG     1      33.090  -8.250   4.927  1.00  0.00      LIG  
ATOM   5354 H35  LIG     1      31.574  -9.061   4.491  1.00  0.00      LIG  
ATOM   5355 H36  LIG     1      32.635  -9.766   5.725  1.00  0.00      LIG  
ATOM   5356 H37  LIG     1      33.492  -7.163   9.308  1.00  0.00      LIG  
ATOM   5357 H38  LIG     1      25.444  -0.848  11.713  1.00  0.00      LIG  
ATOM   5358 H39  LIG     1      25.851   0.542  10.718  1.00  0.00      LIG  
ATOM   5359 H40  LIG     1      25.204   0.762  12.332  1.00  0.00      LIG  
ATOM   5360 H41  LIG     1      32.181  -4.150  12.005  1.00  0.00      LIG  
ATOM   5361 H42  LIG     1      33.535  -4.222  10.861  1.00  0.00      LIG  
ATOM   5362 H43  LIG     1      32.717  -5.703  11.364  1.00  0.00      LIG  
TER
REMARK  Energy: 254.806
REMARK  SimpleFitness: 254.806
REMARK  FullFitness: -987.34753
REMARK  InterFull: -24.0686
REMARK  IntraFull: 285.816
REMARK  solvFull: -1504.94
REMARK  surfFull: 255.845
REMARK  extraFull: 0.0
REMARK  deltaGcompsolvpol: -1504.94
REMARK  deltaGcompsolvnonpol: 255.845
REMARK  deltaGprotsolvpol: -1512.07
REMARK  deltaGprotsolvnonpol: 254.074
REMARK  deltaGligsolvpol: -9.84606
REMARK  deltaGligsolvnonpol: 14.146
REMARK  deltaGvdw: -24.0686
REMARK  deltaGelec: 0.0
REMARK  deltaG: -6.3986297
REMARK  Cluster: 0
REMARK  ClusterRank: 4
ATOM   5287 C    LIG     1      29.939  -2.532   9.865  1.00  0.00      LIG  
ATOM   5288 C1   LIG     1      29.503  -0.285  10.841  1.00  0.00      LIG  
ATOM   5289 C2   LIG     1      29.986  -1.075   9.589  1.00  0.00      LIG  
ATOM   5290 O    LIG     1      31.353  -6.746   5.687  1.00  0.00      LIG  
ATOM   5291 C3   LIG     1      32.187  -7.053   6.827  1.00  0.00      LIG  
ATOM   5292 C4   LIG     1      31.588  -8.137   6.005  1.00  0.00      LIG  
ATOM   5293 C5   LIG     1      28.079  -0.778  11.238  1.00  0.00      LIG  
ATOM   5294 C6   LIG     1      31.087  -3.153   9.584  1.00  0.00      LIG  
ATOM   5295 C7   LIG     1      27.287   0.126  12.238  1.00  0.00      LIG  
ATOM   5296 C8   LIG     1      28.667  -3.100  10.394  1.00  0.00      LIG  
ATOM   5297 C9   LIG     1      28.107  -2.292  11.559  1.00  0.00      LIG  
ATOM   5298 C10  LIG     1      27.894   1.525  12.293  1.00  0.00      LIG  
ATOM   5299 C11  LIG     1      31.628  -6.616   8.144  1.00  0.00      LIG  
ATOM   5300 C12  LIG     1      31.448  -0.838   9.198  1.00  0.00      LIG  
ATOM   5301 C13  LIG     1      29.550   1.225  10.540  1.00  0.00      LIG  
ATOM   5302 C14  LIG     1      32.110  -2.198   9.087  1.00  0.00      LIG  
ATOM   5303 C15  LIG     1      31.401  -4.618   9.704  1.00  0.00      LIG  
ATOM   5304 C16  LIG     1      27.284  -0.332  13.697  1.00  0.00      LIG  
ATOM   5305 C17  LIG     1      31.975  -5.154   8.390  1.00  0.00      LIG  
ATOM   5306 C18  LIG     1      27.024   2.537  13.010  1.00  0.00      LIG  
ATOM   5307 C19  LIG     1      28.296   1.981  10.920  1.00  0.00      LIG  
ATOM   5308 C20  LIG     1      26.807   2.060  14.416  1.00  0.00      LIG  
ATOM   5309 O1   LIG     1      26.540   2.866  15.296  1.00  0.00      LIG  
ATOM   5310 C21  LIG     1      30.483  -0.534  12.008  1.00  0.00      LIG  
ATOM   5311 C22  LIG     1      26.491   0.602  14.604  1.00  0.00      LIG  
ATOM   5312 O2   LIG     1      26.803  -2.815  11.795  1.00  0.00      LIG  
ATOM   5313 C23  LIG     1      29.165  -0.817   8.322  1.00  0.00      LIG  
ATOM   5314 C24  LIG     1      30.379  -8.880   6.462  1.00  0.00      LIG  
ATOM   5315 C25  LIG     1      32.450  -8.841   5.019  1.00  0.00      LIG  
ATOM   5316 O3   LIG     1      32.194  -7.439   9.153  1.00  0.00      LIG  
ATOM   5317 C26  LIG     1      25.837   0.170  11.724  1.00  0.00      LIG  
ATOM   5318 C27  LIG     1      32.392  -4.800  10.845  1.00  0.00      LIG  
ATOM   5319 H    LIG     1      33.250  -6.868   6.740  1.00  0.00      LIG  
ATOM   5320 H1   LIG     1      28.814   1.473  12.881  1.00  0.00      LIG  
ATOM   5321 H2   LIG     1      27.476  -0.707  10.333  1.00  0.00      LIG  
ATOM   5322 H3   LIG     1      28.781  -4.144  10.695  1.00  0.00      LIG  
ATOM   5323 H4   LIG     1      27.927  -3.110   9.590  1.00  0.00      LIG  
ATOM   5324 H5   LIG     1      28.693  -2.485  12.461  1.00  0.00      LIG  
ATOM   5325 H6   LIG     1      30.542  -6.734   8.183  1.00  0.00      LIG  
ATOM   5326 H7   LIG     1      31.998  -0.217   9.906  1.00  0.00      LIG  
ATOM   5327 H8   LIG     1      31.517  -0.317   8.239  1.00  0.00      LIG  
ATOM   5328 H9   LIG     1      29.778   1.444   9.497  1.00  0.00      LIG  
ATOM   5329 H10  LIG     1      30.379   1.665  11.102  1.00  0.00      LIG  
ATOM   5330 H11  LIG     1      32.374  -2.407   8.047  1.00  0.00      LIG  
ATOM   5331 H12  LIG     1      33.019  -2.231   9.694  1.00  0.00      LIG  
ATOM   5332 H13  LIG     1      30.491  -5.176   9.940  1.00  0.00      LIG  
ATOM   5333 H14  LIG     1      28.312  -0.386  14.063  1.00  0.00      LIG  
ATOM   5334 H15  LIG     1      26.858  -1.331  13.800  1.00  0.00      LIG  
ATOM   5335 H16  LIG     1      31.597  -4.581   7.535  1.00  0.00      LIG  
ATOM   5336 H17  LIG     1      33.063  -5.030   8.400  1.00  0.00      LIG  
ATOM   5337 H18  LIG     1      26.062   2.696  12.519  1.00  0.00      LIG  
ATOM   5338 H19  LIG     1      27.546   3.496  13.060  1.00  0.00      LIG  
ATOM   5339 H20  LIG     1      28.510   3.053  10.925  1.00  0.00      LIG  
ATOM   5340 H21  LIG     1      27.502   1.808  10.190  1.00  0.00      LIG  
ATOM   5341 H22  LIG     1      31.442  -0.042  11.841  1.00  0.00      LIG  
ATOM   5342 H23  LIG     1      30.689  -1.593  12.176  1.00  0.00      LIG  
ATOM   5343 H24  LIG     1      30.101  -0.136  12.947  1.00  0.00      LIG  
ATOM   5344 H25  LIG     1      26.696   0.346  15.647  1.00  0.00      LIG  
ATOM   5345 H26  LIG     1      25.422   0.476  14.427  1.00  0.00      LIG  
ATOM   5346 H27  LIG     1      26.905  -3.772  11.932  1.00  0.00      LIG  
ATOM   5347 H28  LIG     1      29.508  -1.453   7.499  1.00  0.00      LIG  
ATOM   5348 H29  LIG     1      29.262   0.214   7.976  1.00  0.00      LIG  
ATOM   5349 H30  LIG     1      28.102  -1.024   8.461  1.00  0.00      LIG  
ATOM   5350 H31  LIG     1      29.646  -8.229   6.946  1.00  0.00      LIG  
ATOM   5351 H32  LIG     1      30.666  -9.663   7.169  1.00  0.00      LIG  
ATOM   5352 H33  LIG     1      29.890  -9.355   5.608  1.00  0.00      LIG  
ATOM   5353 H34  LIG     1      33.297  -8.222   4.707  1.00  0.00      LIG  
ATOM   5354 H35  LIG     1      31.870  -9.101   4.129  1.00  0.00      LIG  
ATOM   5355 H36  LIG     1      32.842  -9.764   5.455  1.00  0.00      LIG  
ATOM   5356 H37  LIG     1      33.156  -7.306   9.109  1.00  0.00      LIG  
ATOM   5357 H38  LIG     1      25.388  -0.823  11.728  1.00  0.00      LIG  
ATOM   5358 H39  LIG     1      25.798   0.541  10.698  1.00  0.00      LIG  
ATOM   5359 H40  LIG     1      25.172   0.803  12.313  1.00  0.00      LIG  
ATOM   5360 H41  LIG     1      32.050  -4.296  11.754  1.00  0.00      LIG  
ATOM   5361 H42  LIG     1      33.376  -4.399  10.582  1.00  0.00      LIG  
ATOM   5362 H43  LIG     1      32.518  -5.858  11.085  1.00  0.00      LIG  
TER
REMARK  Energy: 254.806
REMARK  SimpleFitness: 254.806
REMARK  FullFitness: -987.34753
REMARK  InterFull: -24.0686
REMARK  IntraFull: 285.816
REMARK  solvFull: -1504.94
REMARK  surfFull: 255.845
REMARK  extraFull: 0.0
REMARK  deltaGcompsolvpol: -1504.94
REMARK  deltaGcompsolvnonpol: 255.845
REMARK  deltaGprotsolvpol: -1512.07
REMARK  deltaGprotsolvnonpol: 254.074
REMARK  deltaGligsolvpol: -9.84606
REMARK  deltaGligsolvnonpol: 14.146
REMARK  deltaGvdw: -24.0686
REMARK  deltaGelec: 0.0
REMARK  deltaG: -6.3986297
REMARK  Cluster: 0
REMARK  ClusterRank: 5
ATOM   5287 C    LIG     1      29.939  -2.532   9.865  1.00  0.00      LIG  
ATOM   5288 C1   LIG     1      29.503  -0.285  10.841  1.00  0.00      LIG  
ATOM   5289 C2   LIG     1      29.986  -1.075   9.589  1.00  0.00      LIG  
ATOM   5290 O    LIG     1      31.353  -6.746   5.687  1.00  0.00      LIG  
ATOM   5291 C3   LIG     1      32.187  -7.053   6.827  1.00  0.00      LIG  
ATOM   5292 C4   LIG     1      31.588  -8.137   6.005  1.00  0.00      LIG  
ATOM   5293 C5   LIG     1      28.079  -0.778  11.238  1.00  0.00      LIG  
ATOM   5294 C6   LIG     1      31.087  -3.153   9.584  1.00  0.00      LIG  
ATOM   5295 C7   LIG     1      27.287   0.126  12.238  1.00  0.00      LIG  
ATOM   5296 C8   LIG     1      28.667  -3.100  10.394  1.00  0.00      LIG  
ATOM   5297 C9   LIG     1      28.107  -2.292  11.559  1.00  0.00      LIG  
ATOM   5298 C10  LIG     1      27.894   1.525  12.293  1.00  0.00      LIG  
ATOM   5299 C11  LIG     1      31.628  -6.616   8.144  1.00  0.00      LIG  
ATOM   5300 C12  LIG     1      31.448  -0.838   9.198  1.00  0.00      LIG  
ATOM   5301 C13  LIG     1      29.550   1.225  10.540  1.00  0.00      LIG  
ATOM   5302 C14  LIG     1      32.110  -2.198   9.087  1.00  0.00      LIG  
ATOM   5303 C15  LIG     1      31.401  -4.618   9.704  1.00  0.00      LIG  
ATOM   5304 C16  LIG     1      27.284  -0.332  13.697  1.00  0.00      LIG  
ATOM   5305 C17  LIG     1      31.975  -5.154   8.390  1.00  0.00      LIG  
ATOM   5306 C18  LIG     1      27.024   2.537  13.010  1.00  0.00      LIG  
ATOM   5307 C19  LIG     1      28.296   1.981  10.920  1.00  0.00      LIG  
ATOM   5308 C20  LIG     1      26.807   2.060  14.416  1.00  0.00      LIG  
ATOM   5309 O1   LIG     1      26.540   2.866  15.296  1.00  0.00      LIG  
ATOM   5310 C21  LIG     1      30.483  -0.534  12.008  1.00  0.00      LIG  
ATOM   5311 C22  LIG     1      26.491   0.602  14.604  1.00  0.00      LIG  
ATOM   5312 O2   LIG     1      26.803  -2.815  11.795  1.00  0.00      LIG  
ATOM   5313 C23  LIG     1      29.165  -0.817   8.322  1.00  0.00      LIG  
ATOM   5314 C24  LIG     1      30.379  -8.880   6.462  1.00  0.00      LIG  
ATOM   5315 C25  LIG     1      32.450  -8.841   5.019  1.00  0.00      LIG  
ATOM   5316 O3   LIG     1      32.194  -7.439   9.153  1.00  0.00      LIG  
ATOM   5317 C26  LIG     1      25.837   0.170  11.724  1.00  0.00      LIG  
ATOM   5318 C27  LIG     1      32.392  -4.800  10.845  1.00  0.00      LIG  
ATOM   5319 H    LIG     1      33.250  -6.868   6.740  1.00  0.00      LIG  
ATOM   5320 H1   LIG     1      28.814   1.473  12.881  1.00  0.00      LIG  
ATOM   5321 H2   LIG     1      27.476  -0.707  10.333  1.00  0.00      LIG  
ATOM   5322 H3   LIG     1      28.781  -4.144  10.695  1.00  0.00      LIG  
ATOM   5323 H4   LIG     1      27.927  -3.110   9.590  1.00  0.00      LIG  
ATOM   5324 H5   LIG     1      28.693  -2.485  12.461  1.00  0.00      LIG  
ATOM   5325 H6   LIG     1      30.542  -6.734   8.183  1.00  0.00      LIG  
ATOM   5326 H7   LIG     1      31.998  -0.217   9.906  1.00  0.00      LIG  
ATOM   5327 H8   LIG     1      31.517  -0.317   8.239  1.00  0.00      LIG  
ATOM   5328 H9   LIG     1      29.778   1.444   9.497  1.00  0.00      LIG  
ATOM   5329 H10  LIG     1      30.379   1.665  11.102  1.00  0.00      LIG  
ATOM   5330 H11  LIG     1      32.374  -2.407   8.047  1.00  0.00      LIG  
ATOM   5331 H12  LIG     1      33.019  -2.231   9.694  1.00  0.00      LIG  
ATOM   5332 H13  LIG     1      30.491  -5.176   9.940  1.00  0.00      LIG  
ATOM   5333 H14  LIG     1      28.312  -0.386  14.063  1.00  0.00      LIG  
ATOM   5334 H15  LIG     1      26.858  -1.331  13.800  1.00  0.00      LIG  
ATOM   5335 H16  LIG     1      31.597  -4.581   7.535  1.00  0.00      LIG  
ATOM   5336 H17  LIG     1      33.063  -5.030   8.400  1.00  0.00      LIG  
ATOM   5337 H18  LIG     1      26.062   2.696  12.519  1.00  0.00      LIG  
ATOM   5338 H19  LIG     1      27.546   3.496  13.060  1.00  0.00      LIG  
ATOM   5339 H20  LIG     1      28.510   3.053  10.925  1.00  0.00      LIG  
ATOM   5340 H21  LIG     1      27.502   1.808  10.190  1.00  0.00      LIG  
ATOM   5341 H22  LIG     1      31.442  -0.042  11.841  1.00  0.00      LIG  
ATOM   5342 H23  LIG     1      30.689  -1.593  12.176  1.00  0.00      LIG  
ATOM   5343 H24  LIG     1      30.101  -0.136  12.947  1.00  0.00      LIG  
ATOM   5344 H25  LIG     1      26.696   0.346  15.647  1.00  0.00      LIG  
ATOM   5345 H26  LIG     1      25.422   0.476  14.427  1.00  0.00      LIG  
ATOM   5346 H27  LIG     1      26.905  -3.772  11.932  1.00  0.00      LIG  
ATOM   5347 H28  LIG     1      29.508  -1.453   7.499  1.00  0.00      LIG  
ATOM   5348 H29  LIG     1      29.262   0.214   7.976  1.00  0.00      LIG  
ATOM   5349 H30  LIG     1      28.102  -1.024   8.461  1.00  0.00      LIG  
ATOM   5350 H31  LIG     1      29.646  -8.229   6.946  1.00  0.00      LIG  
ATOM   5351 H32  LIG     1      30.666  -9.663   7.169  1.00  0.00      LIG  
ATOM   5352 H33  LIG     1      29.890  -9.355   5.608  1.00  0.00      LIG  
ATOM   5353 H34  LIG     1      33.297  -8.222   4.707  1.00  0.00      LIG  
ATOM   5354 H35  LIG     1      31.870  -9.101   4.129  1.00  0.00      LIG  
ATOM   5355 H36  LIG     1      32.842  -9.764   5.455  1.00  0.00      LIG  
ATOM   5356 H37  LIG     1      33.156  -7.306   9.109  1.00  0.00      LIG  
ATOM   5357 H38  LIG     1      25.388  -0.823  11.728  1.00  0.00      LIG  
ATOM   5358 H39  LIG     1      25.798   0.541  10.698  1.00  0.00      LIG  
ATOM   5359 H40  LIG     1      25.172   0.803  12.313  1.00  0.00      LIG  
ATOM   5360 H41  LIG     1      32.050  -4.296  11.754  1.00  0.00      LIG  
ATOM   5361 H42  LIG     1      33.376  -4.399  10.582  1.00  0.00      LIG  
ATOM   5362 H43  LIG     1      32.518  -5.858  11.085  1.00  0.00      LIG  
TER
REMARK  Energy: 254.806
REMARK  SimpleFitness: 254.806
REMARK  FullFitness: -987.34753
REMARK  InterFull: -24.0686
REMARK  IntraFull: 285.816
REMARK  solvFull: -1504.94
REMARK  surfFull: 255.845
REMARK  extraFull: 0.0
REMARK  deltaGcompsolvpol: -1504.94
REMARK  deltaGcompsolvnonpol: 255.845
REMARK  deltaGprotsolvpol: -1512.07
REMARK  deltaGprotsolvnonpol: 254.074
REMARK  deltaGligsolvpol: -9.84606
REMARK  deltaGligsolvnonpol: 14.146
REMARK  deltaGvdw: -24.0686
REMARK  deltaGelec: 0.0
REMARK  deltaG: -6.3986297
REMARK  Cluster: 0
REMARK  ClusterRank: 6
ATOM   5287 C    LIG     1      29.939  -2.532   9.865  1.00  0.00      LIG  
ATOM   5288 C1   LIG     1      29.503  -0.285  10.841  1.00  0.00      LIG  
ATOM   5289 C2   LIG     1      29.986  -1.075   9.589  1.00  0.00      LIG  
ATOM   5290 O    LIG     1      31.353  -6.746   5.687  1.00  0.00      LIG  
ATOM   5291 C3   LIG     1      32.187  -7.053   6.827  1.00  0.00      LIG  
ATOM   5292 C4   LIG     1      31.588  -8.137   6.005  1.00  0.00      LIG  
ATOM   5293 C5   LIG     1      28.079  -0.778  11.238  1.00  0.00      LIG  
ATOM   5294 C6   LIG     1      31.087  -3.153   9.584  1.00  0.00      LIG  
ATOM   5295 C7   LIG     1      27.287   0.126  12.238  1.00  0.00      LIG  
ATOM   5296 C8   LIG     1      28.667  -3.100  10.394  1.00  0.00      LIG  
ATOM   5297 C9   LIG     1      28.107  -2.292  11.559  1.00  0.00      LIG  
ATOM   5298 C10  LIG     1      27.894   1.525  12.293  1.00  0.00      LIG  
ATOM   5299 C11  LIG     1      31.628  -6.616   8.144  1.00  0.00      LIG  
ATOM   5300 C12  LIG     1      31.448  -0.838   9.198  1.00  0.00      LIG  
ATOM   5301 C13  LIG     1      29.550   1.225  10.540  1.00  0.00      LIG  
ATOM   5302 C14  LIG     1      32.110  -2.198   9.087  1.00  0.00      LIG  
ATOM   5303 C15  LIG     1      31.401  -4.618   9.704  1.00  0.00      LIG  
ATOM   5304 C16  LIG     1      27.284  -0.332  13.697  1.00  0.00      LIG  
ATOM   5305 C17  LIG     1      31.975  -5.154   8.390  1.00  0.00      LIG  
ATOM   5306 C18  LIG     1      27.024   2.537  13.010  1.00  0.00      LIG  
ATOM   5307 C19  LIG     1      28.296   1.981  10.920  1.00  0.00      LIG  
ATOM   5308 C20  LIG     1      26.807   2.060  14.416  1.00  0.00      LIG  
ATOM   5309 O1   LIG     1      26.540   2.866  15.296  1.00  0.00      LIG  
ATOM   5310 C21  LIG     1      30.483  -0.534  12.008  1.00  0.00      LIG  
ATOM   5311 C22  LIG     1      26.491   0.602  14.604  1.00  0.00      LIG  
ATOM   5312 O2   LIG     1      26.803  -2.815  11.795  1.00  0.00      LIG  
ATOM   5313 C23  LIG     1      29.165  -0.817   8.322  1.00  0.00      LIG  
ATOM   5314 C24  LIG     1      30.379  -8.880   6.462  1.00  0.00      LIG  
ATOM   5315 C25  LIG     1      32.450  -8.841   5.019  1.00  0.00      LIG  
ATOM   5316 O3   LIG     1      32.194  -7.439   9.153  1.00  0.00      LIG  
ATOM   5317 C26  LIG     1      25.837   0.170  11.724  1.00  0.00      LIG  
ATOM   5318 C27  LIG     1      32.392  -4.800  10.845  1.00  0.00      LIG  
ATOM   5319 H    LIG     1      33.250  -6.868   6.740  1.00  0.00      LIG  
ATOM   5320 H1   LIG     1      28.814   1.473  12.881  1.00  0.00      LIG  
ATOM   5321 H2   LIG     1      27.476  -0.707  10.333  1.00  0.00      LIG  
ATOM   5322 H3   LIG     1      28.781  -4.144  10.695  1.00  0.00      LIG  
ATOM   5323 H4   LIG     1      27.927  -3.110   9.590  1.00  0.00      LIG  
ATOM   5324 H5   LIG     1      28.693  -2.485  12.461  1.00  0.00      LIG  
ATOM   5325 H6   LIG     1      30.542  -6.734   8.183  1.00  0.00      LIG  
ATOM   5326 H7   LIG     1      31.998  -0.217   9.906  1.00  0.00      LIG  
ATOM   5327 H8   LIG     1      31.517  -0.317   8.239  1.00  0.00      LIG  
ATOM   5328 H9   LIG     1      29.778   1.444   9.497  1.00  0.00      LIG  
ATOM   5329 H10  LIG     1      30.379   1.665  11.102  1.00  0.00      LIG  
ATOM   5330 H11  LIG     1      32.374  -2.407   8.047  1.00  0.00      LIG  
ATOM   5331 H12  LIG     1      33.019  -2.231   9.694  1.00  0.00      LIG  
ATOM   5332 H13  LIG     1      30.491  -5.176   9.940  1.00  0.00      LIG  
ATOM   5333 H14  LIG     1      28.312  -0.386  14.063  1.00  0.00      LIG  
ATOM   5334 H15  LIG     1      26.858  -1.331  13.800  1.00  0.00      LIG  
ATOM   5335 H16  LIG     1      31.597  -4.581   7.535  1.00  0.00      LIG  
ATOM   5336 H17  LIG     1      33.063  -5.030   8.400  1.00  0.00      LIG  
ATOM   5337 H18  LIG     1      26.062   2.696  12.519  1.00  0.00      LIG  
ATOM   5338 H19  LIG     1      27.546   3.496  13.060  1.00  0.00      LIG  
ATOM   5339 H20  LIG     1      28.510   3.053  10.925  1.00  0.00      LIG  
ATOM   5340 H21  LIG     1      27.502   1.808  10.190  1.00  0.00      LIG  
ATOM   5341 H22  LIG     1      31.442  -0.042  11.841  1.00  0.00      LIG  
ATOM   5342 H23  LIG     1      30.689  -1.593  12.176  1.00  0.00      LIG  
ATOM   5343 H24  LIG     1      30.101  -0.136  12.947  1.00  0.00      LIG  
ATOM   5344 H25  LIG     1      26.696   0.346  15.647  1.00  0.00      LIG  
ATOM   5345 H26  LIG     1      25.422   0.476  14.427  1.00  0.00      LIG  
ATOM   5346 H27  LIG     1      26.905  -3.772  11.932  1.00  0.00      LIG  
ATOM   5347 H28  LIG     1      29.508  -1.453   7.499  1.00  0.00      LIG  
ATOM   5348 H29  LIG     1      29.262   0.214   7.976  1.00  0.00      LIG  
ATOM   5349 H30  LIG     1      28.102  -1.024   8.461  1.00  0.00      LIG  
ATOM   5350 H31  LIG     1      29.646  -8.229   6.946  1.00  0.00      LIG  
ATOM   5351 H32  LIG     1      30.666  -9.663   7.169  1.00  0.00      LIG  
ATOM   5352 H33  LIG     1      29.890  -9.355   5.608  1.00  0.00      LIG  
ATOM   5353 H34  LIG     1      33.297  -8.222   4.707  1.00  0.00      LIG  
ATOM   5354 H35  LIG     1      31.870  -9.101   4.129  1.00  0.00      LIG  
ATOM   5355 H36  LIG     1      32.842  -9.764   5.455  1.00  0.00      LIG  
ATOM   5356 H37  LIG     1      33.156  -7.306   9.109  1.00  0.00      LIG  
ATOM   5357 H38  LIG     1      25.388  -0.823  11.728  1.00  0.00      LIG  
ATOM   5358 H39  LIG     1      25.798   0.541  10.698  1.00  0.00      LIG  
ATOM   5359 H40  LIG     1      25.172   0.803  12.313  1.00  0.00      LIG  
ATOM   5360 H41  LIG     1      32.050  -4.296  11.754  1.00  0.00      LIG  
ATOM   5361 H42  LIG     1      33.376  -4.399  10.582  1.00  0.00      LIG  
ATOM   5362 H43  LIG     1      32.518  -5.858  11.085  1.00  0.00      LIG  
TER
REMARK  Energy: 254.806
REMARK  SimpleFitness: 254.806
REMARK  FullFitness: -987.34753
REMARK  InterFull: -24.0686
REMARK  IntraFull: 285.816
REMARK  solvFull: -1504.94
REMARK  surfFull: 255.845
REMARK  extraFull: 0.0
REMARK  deltaGcompsolvpol: -1504.94
REMARK  deltaGcompsolvnonpol: 255.845
REMARK  deltaGprotsolvpol: -1512.07
REMARK  deltaGprotsolvnonpol: 254.074
REMARK  deltaGligsolvpol: -9.84606
REMARK  deltaGligsolvnonpol: 14.146
REMARK  deltaGvdw: -24.0686
REMARK  deltaGelec: 0.0
REMARK  deltaG: -6.3986297
REMARK  Cluster: 0
REMARK  ClusterRank: 7
ATOM   5287 C    LIG     1      29.939  -2.532   9.865  1.00  0.00      LIG  
ATOM   5288 C1   LIG     1      29.503  -0.285  10.841  1.00  0.00      LIG  
ATOM   5289 C2   LIG     1      29.986  -1.075   9.589  1.00  0.00      LIG  
ATOM   5290 O    LIG     1      31.353  -6.746   5.687  1.00  0.00      LIG  
ATOM   5291 C3   LIG     1      32.187  -7.053   6.827  1.00  0.00      LIG  
ATOM   5292 C4   LIG     1      31.588  -8.137   6.005  1.00  0.00      LIG  
ATOM   5293 C5   LIG     1      28.079  -0.778  11.238  1.00  0.00      LIG  
ATOM   5294 C6   LIG     1      31.087  -3.153   9.584  1.00  0.00      LIG  
ATOM   5295 C7   LIG     1      27.287   0.126  12.238  1.00  0.00      LIG  
ATOM   5296 C8   LIG     1      28.667  -3.100  10.394  1.00  0.00      LIG  
ATOM   5297 C9   LIG     1      28.107  -2.292  11.559  1.00  0.00      LIG  
ATOM   5298 C10  LIG     1      27.894   1.525  12.293  1.00  0.00      LIG  
ATOM   5299 C11  LIG     1      31.628  -6.616   8.144  1.00  0.00      LIG  
ATOM   5300 C12  LIG     1      31.448  -0.838   9.198  1.00  0.00      LIG  
ATOM   5301 C13  LIG     1      29.550   1.225  10.540  1.00  0.00      LIG  
ATOM   5302 C14  LIG     1      32.110  -2.198   9.087  1.00  0.00      LIG  
ATOM   5303 C15  LIG     1      31.401  -4.618   9.704  1.00  0.00      LIG  
ATOM   5304 C16  LIG     1      27.284  -0.332  13.697  1.00  0.00      LIG  
ATOM   5305 C17  LIG     1      31.975  -5.154   8.390  1.00  0.00      LIG  
ATOM   5306 C18  LIG     1      27.024   2.537  13.010  1.00  0.00      LIG  
ATOM   5307 C19  LIG     1      28.296   1.981  10.920  1.00  0.00      LIG  
ATOM   5308 C20  LIG     1      26.807   2.060  14.416  1.00  0.00      LIG  
ATOM   5309 O1   LIG     1      26.540   2.866  15.296  1.00  0.00      LIG  
ATOM   5310 C21  LIG     1      30.483  -0.534  12.008  1.00  0.00      LIG  
ATOM   5311 C22  LIG     1      26.491   0.602  14.604  1.00  0.00      LIG  
ATOM   5312 O2   LIG     1      26.803  -2.815  11.795  1.00  0.00      LIG  
ATOM   5313 C23  LIG     1      29.165  -0.817   8.322  1.00  0.00      LIG  
ATOM   5314 C24  LIG     1      30.379  -8.880   6.462  1.00  0.00      LIG  
ATOM   5315 C25  LIG     1      32.450  -8.841   5.019  1.00  0.00      LIG  
ATOM   5316 O3   LIG     1      32.194  -7.439   9.153  1.00  0.00      LIG  
ATOM   5317 C26  LIG     1      25.837   0.170  11.724  1.00  0.00      LIG  
ATOM   5318 C27  LIG     1      32.392  -4.800  10.845  1.00  0.00      LIG  
ATOM   5319 H    LIG     1      33.250  -6.868   6.740  1.00  0.00      LIG  
ATOM   5320 H1   LIG     1      28.814   1.473  12.881  1.00  0.00      LIG  
ATOM   5321 H2   LIG     1      27.476  -0.707  10.333  1.00  0.00      LIG  
ATOM   5322 H3   LIG     1      28.781  -4.144  10.695  1.00  0.00      LIG  
ATOM   5323 H4   LIG     1      27.927  -3.110   9.590  1.00  0.00      LIG  
ATOM   5324 H5   LIG     1      28.693  -2.485  12.461  1.00  0.00      LIG  
ATOM   5325 H6   LIG     1      30.542  -6.734   8.183  1.00  0.00      LIG  
ATOM   5326 H7   LIG     1      31.998  -0.217   9.906  1.00  0.00      LIG  
ATOM   5327 H8   LIG     1      31.517  -0.317   8.239  1.00  0.00      LIG  
ATOM   5328 H9   LIG     1      29.778   1.444   9.497  1.00  0.00      LIG  
ATOM   5329 H10  LIG     1      30.379   1.665  11.102  1.00  0.00      LIG  
ATOM   5330 H11  LIG     1      32.374  -2.407   8.047  1.00  0.00      LIG  
ATOM   5331 H12  LIG     1      33.019  -2.231   9.694  1.00  0.00      LIG  
ATOM   5332 H13  LIG     1      30.491  -5.176   9.940  1.00  0.00      LIG  
ATOM   5333 H14  LIG     1      28.312  -0.386  14.063  1.00  0.00      LIG  
ATOM   5334 H15  LIG     1      26.858  -1.331  13.800  1.00  0.00      LIG  
ATOM   5335 H16  LIG     1      31.597  -4.581   7.535  1.00  0.00      LIG  
ATOM   5336 H17  LIG     1      33.063  -5.030   8.400  1.00  0.00      LIG  
ATOM   5337 H18  LIG     1      26.062   2.696  12.519  1.00  0.00      LIG  
ATOM   5338 H19  LIG     1      27.546   3.496  13.060  1.00  0.00      LIG  
ATOM   5339 H20  LIG     1      28.510   3.053  10.925  1.00  0.00      LIG  
ATOM   5340 H21  LIG     1      27.502   1.808  10.190  1.00  0.00      LIG  
ATOM   5341 H22  LIG     1      31.442  -0.042  11.841  1.00  0.00      LIG  
ATOM   5342 H23  LIG     1      30.689  -1.593  12.176  1.00  0.00      LIG  
ATOM   5343 H24  LIG     1      30.101  -0.136  12.947  1.00  0.00      LIG  
ATOM   5344 H25  LIG     1      26.696   0.346  15.647  1.00  0.00      LIG  
ATOM   5345 H26  LIG     1      25.422   0.476  14.427  1.00  0.00      LIG  
ATOM   5346 H27  LIG     1      26.905  -3.772  11.932  1.00  0.00      LIG  
ATOM   5347 H28  LIG     1      29.508  -1.453   7.499  1.00  0.00      LIG  
ATOM   5348 H29  LIG     1      29.262   0.214   7.976  1.00  0.00      LIG  
ATOM   5349 H30  LIG     1      28.102  -1.024   8.461  1.00  0.00      LIG  
ATOM   5350 H31  LIG     1      29.646  -8.229   6.946  1.00  0.00      LIG  
ATOM   5351 H32  LIG     1      30.666  -9.663   7.169  1.00  0.00      LIG  
ATOM   5352 H33  LIG     1      29.890  -9.355   5.608  1.00  0.00      LIG  
ATOM   5353 H34  LIG     1      33.297  -8.222   4.707  1.00  0.00      LIG  
ATOM   5354 H35  LIG     1      31.870  -9.101   4.129  1.00  0.00      LIG  
ATOM   5355 H36  LIG     1      32.842  -9.764   5.455  1.00  0.00      LIG  
ATOM   5356 H37  LIG     1      33.156  -7.306   9.109  1.00  0.00      LIG  
ATOM   5357 H38  LIG     1      25.388  -0.823  11.728  1.00  0.00      LIG  
ATOM   5358 H39  LIG     1      25.798   0.541  10.698  1.00  0.00      LIG  
ATOM   5359 H40  LIG     1      25.172   0.803  12.313  1.00  0.00      LIG  
ATOM   5360 H41  LIG     1      32.050  -4.296  11.754  1.00  0.00      LIG  
ATOM   5361 H42  LIG     1      33.376  -4.399  10.582  1.00  0.00      LIG  
ATOM   5362 H43  LIG     1      32.518  -5.858  11.085  1.00  0.00      LIG  
TER
REMARK  Energy: 251.91
REMARK  SimpleFitness: 251.91
REMARK  FullFitness: -983.5604
REMARK  InterFull: -23.8675
REMARK  IntraFull: 282.026
REMARK  solvFull: -1498.39
REMARK  surfFull: 256.671
REMARK  extraFull: 0.0
REMARK  deltaGcompsolvpol: -1498.39
REMARK  deltaGcompsolvnonpol: 256.671
REMARK  deltaGprotsolvpol: -1512.07
REMARK  deltaGprotsolvnonpol: 254.074
REMARK  deltaGligsolvpol: -9.03399
REMARK  deltaGligsolvnonpol: 14.2744
REMARK  deltaGvdw: -23.8675
REMARK  deltaGelec: 0.0
REMARK  deltaG: -5.962457
REMARK  Cluster: 1
REMARK  ClusterRank: 0
ATOM   5287 C    LIG     1       4.434 -15.242   2.095  1.00  0.00      LIG  
ATOM   5288 C1   LIG     1       2.609 -13.567   2.132  1.00  0.00      LIG  
ATOM   5289 C2   LIG     1       4.074 -13.881   2.556  1.00  0.00      LIG  
ATOM   5290 O    LIG     1       7.612 -15.428   1.216  1.00  0.00      LIG  
ATOM   5291 C3   LIG     1       8.016 -15.881   2.531  1.00  0.00      LIG  
ATOM   5292 C4   LIG     1       9.001 -15.291   1.583  1.00  0.00      LIG  
ATOM   5293 C5   LIG     1       2.487 -13.692   0.587  1.00  0.00      LIG  
ATOM   5294 C6   LIG     1       4.867 -16.036   3.080  1.00  0.00      LIG  
ATOM   5295 C7   LIG     1       1.180 -13.107  -0.044  1.00  0.00      LIG  
ATOM   5296 C8   LIG     1       4.256 -15.547   0.648  1.00  0.00      LIG  
ATOM   5297 C9   LIG     1       2.883 -15.119   0.131  1.00  0.00      LIG  
ATOM   5298 C10  LIG     1       0.485 -12.158   0.932  1.00  0.00      LIG  
ATOM   5299 C11  LIG     1       7.883 -17.355   2.759  1.00  0.00      LIG  
ATOM   5300 C12  LIG     1       4.294 -13.952   4.068  1.00  0.00      LIG  
ATOM   5301 C13  LIG     1       2.216 -12.171   2.646  1.00  0.00      LIG  
ATOM   5302 C14  LIG     1       4.823 -15.336   4.390  1.00  0.00      LIG  
ATOM   5303 C15  LIG     1       5.327 -17.464   2.975  1.00  0.00      LIG  
ATOM   5304 C16  LIG     1       0.101 -14.128  -0.413  1.00  0.00      LIG  
ATOM   5305 C17  LIG     1       6.684 -17.725   3.629  1.00  0.00      LIG  
ATOM   5306 C18  LIG     1      -0.639 -11.357   0.310  1.00  0.00      LIG  
ATOM   5307 C19  LIG     1       1.495 -11.301   1.641  1.00  0.00      LIG  
ATOM   5308 C20  LIG     1      -1.663 -12.325  -0.211  1.00  0.00      LIG  
ATOM   5309 O1   LIG     1      -2.840 -12.002  -0.270  1.00  0.00      LIG  
ATOM   5310 C21  LIG     1       1.663 -14.574   2.815  1.00  0.00      LIG  
ATOM   5311 C22  LIG     1      -1.150 -13.490  -1.012  1.00  0.00      LIG  
ATOM   5312 O2   LIG     1       2.957 -15.215  -1.288  1.00  0.00      LIG  
ATOM   5313 C23  LIG     1       5.125 -12.906   2.010  1.00  0.00      LIG  
ATOM   5314 C24  LIG     1       9.919 -16.138   0.770  1.00  0.00      LIG  
ATOM   5315 C25  LIG     1       9.430 -13.883   1.800  1.00  0.00      LIG  
ATOM   5316 O3   LIG     1       9.042 -17.800   3.452  1.00  0.00      LIG  
ATOM   5317 C26  LIG     1       1.614 -12.364  -1.318  1.00  0.00      LIG  
ATOM   5318 C27  LIG     1       4.303 -18.363   3.643  1.00  0.00      LIG  
ATOM   5319 H    LIG     1       7.731 -15.293   3.394  1.00  0.00      LIG  
ATOM   5320 H1   LIG     1      -0.002 -12.755   1.706  1.00  0.00      LIG  
ATOM   5321 H2   LIG     1       3.262 -13.046   0.174  1.00  0.00      LIG  
ATOM   5322 H3   LIG     1       4.400 -16.610   0.437  1.00  0.00      LIG  
ATOM   5323 H4   LIG     1       5.037 -15.031   0.081  1.00  0.00      LIG  
ATOM   5324 H5   LIG     1       2.134 -15.844   0.461  1.00  0.00      LIG  
ATOM   5325 H6   LIG     1       7.829 -17.902   1.813  1.00  0.00      LIG  
ATOM   5326 H7   LIG     1       3.398 -13.742   4.655  1.00  0.00      LIG  
ATOM   5327 H8   LIG     1       5.030 -13.207   4.384  1.00  0.00      LIG  
ATOM   5328 H9   LIG     1       3.073 -11.612   3.020  1.00  0.00      LIG  
ATOM   5329 H10  LIG     1       1.561 -12.291   3.513  1.00  0.00      LIG  
ATOM   5330 H11  LIG     1       5.816 -15.265   4.841  1.00  0.00      LIG  
ATOM   5331 H12  LIG     1       4.153 -15.846   5.088  1.00  0.00      LIG  
ATOM   5332 H13  LIG     1       5.399 -17.763   1.926  1.00  0.00      LIG  
ATOM   5333 H14  LIG     1      -0.185 -14.685   0.482  1.00  0.00      LIG  
ATOM   5334 H15  LIG     1       0.476 -14.855  -1.134  1.00  0.00      LIG  
ATOM   5335 H16  LIG     1       6.763 -17.235   4.604  1.00  0.00      LIG  
ATOM   5336 H17  LIG     1       6.754 -18.794   3.854  1.00  0.00      LIG  
ATOM   5337 H18  LIG     1      -0.303 -10.700  -0.495  1.00  0.00      LIG  
ATOM   5338 H19  LIG     1      -1.118 -10.743   1.077  1.00  0.00      LIG  
ATOM   5339 H20  LIG     1       0.998 -10.480   2.164  1.00  0.00      LIG  
ATOM   5340 H21  LIG     1       2.206 -10.857   0.940  1.00  0.00      LIG  
ATOM   5341 H22  LIG     1       1.632 -14.430   3.894  1.00  0.00      LIG  
ATOM   5342 H23  LIG     1       1.946 -15.613   2.640  1.00  0.00      LIG  
ATOM   5343 H24  LIG     1       0.634 -14.476   2.472  1.00  0.00      LIG  
ATOM   5344 H25  LIG     1      -1.945 -14.238  -1.062  1.00  0.00      LIG  
ATOM   5345 H26  LIG     1      -0.956 -13.138  -2.028  1.00  0.00      LIG  
ATOM   5346 H27  LIG     1       3.379 -16.068  -1.487  1.00  0.00      LIG  
ATOM   5347 H28  LIG     1       6.128 -13.199   2.337  1.00  0.00      LIG  
ATOM   5348 H29  LIG     1       4.964 -11.892   2.378  1.00  0.00      LIG  
ATOM   5349 H30  LIG     1       5.147 -12.864   0.919  1.00  0.00      LIG  
ATOM   5350 H31  LIG     1       9.451 -17.076   0.457  1.00  0.00      LIG  
ATOM   5351 H32  LIG     1      10.816 -16.377   1.346  1.00  0.00      LIG  
ATOM   5352 H33  LIG     1      10.225 -15.600  -0.131  1.00  0.00      LIG  
ATOM   5353 H34  LIG     1       8.688 -13.319   2.372  1.00  0.00      LIG  
ATOM   5354 H35  LIG     1       9.579 -13.379   0.841  1.00  0.00      LIG  
ATOM   5355 H36  LIG     1      10.375 -13.862   2.349  1.00  0.00      LIG  
ATOM   5356 H37  LIG     1       9.802 -17.564   2.893  1.00  0.00      LIG  
ATOM   5357 H38  LIG     1       2.064 -13.051  -2.035  1.00  0.00      LIG  
ATOM   5358 H39  LIG     1       2.358 -11.596  -1.091  1.00  0.00      LIG  
ATOM   5359 H40  LIG     1       0.797 -11.870  -1.845  1.00  0.00      LIG  
ATOM   5360 H41  LIG     1       3.307 -18.220   3.212  1.00  0.00      LIG  
ATOM   5361 H42  LIG     1       4.245 -18.171   4.718  1.00  0.00      LIG  
ATOM   5362 H43  LIG     1       4.582 -19.412   3.508  1.00  0.00      LIG  
TER
REMARK  Energy: 251.91
REMARK  SimpleFitness: 251.91
REMARK  FullFitness: -983.5604
REMARK  InterFull: -23.8675
REMARK  IntraFull: 282.026
REMARK  solvFull: -1498.39
REMARK  surfFull: 256.671
REMARK  extraFull: 0.0
REMARK  deltaGcompsolvpol: -1498.39
REMARK  deltaGcompsolvnonpol: 256.671
REMARK  deltaGprotsolvpol: -1512.07
REMARK  deltaGprotsolvnonpol: 254.074
REMARK  deltaGligsolvpol: -9.03399
REMARK  deltaGligsolvnonpol: 14.2744
REMARK  deltaGvdw: -23.8675
REMARK  deltaGelec: 0.0
REMARK  deltaG: -5.962457
REMARK  Cluster: 1
REMARK  ClusterRank: 1
ATOM   5287 C    LIG     1       4.434 -15.242   2.095  1.00  0.00      LIG  
ATOM   5288 C1   LIG     1       2.609 -13.567   2.132  1.00  0.00      LIG  
ATOM   5289 C2   LIG     1       4.074 -13.881   2.556  1.00  0.00      LIG  
ATOM   5290 O    LIG     1       7.612 -15.428   1.216  1.00  0.00      LIG  
ATOM   5291 C3   LIG     1       8.016 -15.881   2.531  1.00  0.00      LIG  
ATOM   5292 C4   LIG     1       9.001 -15.291   1.583  1.00  0.00      LIG  
ATOM   5293 C5   LIG     1       2.487 -13.692   0.587  1.00  0.00      LIG  
ATOM   5294 C6   LIG     1       4.867 -16.036   3.080  1.00  0.00      LIG  
ATOM   5295 C7   LIG     1       1.180 -13.107  -0.044  1.00  0.00      LIG  
ATOM   5296 C8   LIG     1       4.256 -15.547   0.648  1.00  0.00      LIG  
ATOM   5297 C9   LIG     1       2.883 -15.119   0.131  1.00  0.00      LIG  
ATOM   5298 C10  LIG     1       0.485 -12.158   0.932  1.00  0.00      LIG  
ATOM   5299 C11  LIG     1       7.883 -17.355   2.759  1.00  0.00      LIG  
ATOM   5300 C12  LIG     1       4.294 -13.952   4.068  1.00  0.00      LIG  
ATOM   5301 C13  LIG     1       2.216 -12.171   2.646  1.00  0.00      LIG  
ATOM   5302 C14  LIG     1       4.823 -15.336   4.390  1.00  0.00      LIG  
ATOM   5303 C15  LIG     1       5.327 -17.464   2.975  1.00  0.00      LIG  
ATOM   5304 C16  LIG     1       0.101 -14.128  -0.413  1.00  0.00      LIG  
ATOM   5305 C17  LIG     1       6.684 -17.725   3.629  1.00  0.00      LIG  
ATOM   5306 C18  LIG     1      -0.639 -11.357   0.310  1.00  0.00      LIG  
ATOM   5307 C19  LIG     1       1.495 -11.301   1.641  1.00  0.00      LIG  
ATOM   5308 C20  LIG     1      -1.663 -12.325  -0.211  1.00  0.00      LIG  
ATOM   5309 O1   LIG     1      -2.840 -12.002  -0.270  1.00  0.00      LIG  
ATOM   5310 C21  LIG     1       1.663 -14.574   2.815  1.00  0.00      LIG  
ATOM   5311 C22  LIG     1      -1.150 -13.490  -1.012  1.00  0.00      LIG  
ATOM   5312 O2   LIG     1       2.957 -15.215  -1.288  1.00  0.00      LIG  
ATOM   5313 C23  LIG     1       5.125 -12.906   2.010  1.00  0.00      LIG  
ATOM   5314 C24  LIG     1       9.919 -16.138   0.770  1.00  0.00      LIG  
ATOM   5315 C25  LIG     1       9.430 -13.883   1.800  1.00  0.00      LIG  
ATOM   5316 O3   LIG     1       9.042 -17.800   3.452  1.00  0.00      LIG  
ATOM   5317 C26  LIG     1       1.614 -12.364  -1.318  1.00  0.00      LIG  
ATOM   5318 C27  LIG     1       4.303 -18.363   3.643  1.00  0.00      LIG  
ATOM   5319 H    LIG     1       7.731 -15.293   3.394  1.00  0.00      LIG  
ATOM   5320 H1   LIG     1      -0.002 -12.755   1.706  1.00  0.00      LIG  
ATOM   5321 H2   LIG     1       3.262 -13.046   0.174  1.00  0.00      LIG  
ATOM   5322 H3   LIG     1       4.400 -16.610   0.437  1.00  0.00      LIG  
ATOM   5323 H4   LIG     1       5.037 -15.031   0.081  1.00  0.00      LIG  
ATOM   5324 H5   LIG     1       2.134 -15.844   0.461  1.00  0.00      LIG  
ATOM   5325 H6   LIG     1       7.829 -17.902   1.813  1.00  0.00      LIG  
ATOM   5326 H7   LIG     1       3.398 -13.742   4.655  1.00  0.00      LIG  
ATOM   5327 H8   LIG     1       5.030 -13.207   4.384  1.00  0.00      LIG  
ATOM   5328 H9   LIG     1       3.073 -11.612   3.020  1.00  0.00      LIG  
ATOM   5329 H10  LIG     1       1.561 -12.291   3.513  1.00  0.00      LIG  
ATOM   5330 H11  LIG     1       5.816 -15.265   4.841  1.00  0.00      LIG  
ATOM   5331 H12  LIG     1       4.153 -15.846   5.088  1.00  0.00      LIG  
ATOM   5332 H13  LIG     1       5.399 -17.763   1.926  1.00  0.00      LIG  
ATOM   5333 H14  LIG     1      -0.185 -14.685   0.482  1.00  0.00      LIG  
ATOM   5334 H15  LIG     1       0.476 -14.855  -1.134  1.00  0.00      LIG  
ATOM   5335 H16  LIG     1       6.763 -17.235   4.604  1.00  0.00      LIG  
ATOM   5336 H17  LIG     1       6.754 -18.794   3.854  1.00  0.00      LIG  
ATOM   5337 H18  LIG     1      -0.303 -10.700  -0.495  1.00  0.00      LIG  
ATOM   5338 H19  LIG     1      -1.118 -10.743   1.077  1.00  0.00      LIG  
ATOM   5339 H20  LIG     1       0.998 -10.480   2.164  1.00  0.00      LIG  
ATOM   5340 H21  LIG     1       2.206 -10.857   0.940  1.00  0.00      LIG  
ATOM   5341 H22  LIG     1       1.632 -14.430   3.894  1.00  0.00      LIG  
ATOM   5342 H23  LIG     1       1.946 -15.613   2.640  1.00  0.00      LIG  
ATOM   5343 H24  LIG     1       0.634 -14.476   2.472  1.00  0.00      LIG  
ATOM   5344 H25  LIG     1      -1.945 -14.238  -1.062  1.00  0.00      LIG  
ATOM   5345 H26  LIG     1      -0.956 -13.138  -2.028  1.00  0.00      LIG  
ATOM   5346 H27  LIG     1       3.379 -16.068  -1.487  1.00  0.00      LIG  
ATOM   5347 H28  LIG     1       6.128 -13.199   2.337  1.00  0.00      LIG  
ATOM   5348 H29  LIG     1       4.964 -11.892   2.378  1.00  0.00      LIG  
ATOM   5349 H30  LIG     1       5.147 -12.864   0.919  1.00  0.00      LIG  
ATOM   5350 H31  LIG     1       9.451 -17.076   0.457  1.00  0.00      LIG  
ATOM   5351 H32  LIG     1      10.816 -16.377   1.346  1.00  0.00      LIG  
ATOM   5352 H33  LIG     1      10.225 -15.600  -0.131  1.00  0.00      LIG  
ATOM   5353 H34  LIG     1       8.688 -13.319   2.372  1.00  0.00      LIG  
ATOM   5354 H35  LIG     1       9.579 -13.379   0.841  1.00  0.00      LIG  
ATOM   5355 H36  LIG     1      10.375 -13.862   2.349  1.00  0.00      LIG  
ATOM   5356 H37  LIG     1       9.802 -17.564   2.893  1.00  0.00      LIG  
ATOM   5357 H38  LIG     1       2.064 -13.051  -2.035  1.00  0.00      LIG  
ATOM   5358 H39  LIG     1       2.358 -11.596  -1.091  1.00  0.00      LIG  
ATOM   5359 H40  LIG     1       0.797 -11.870  -1.845  1.00  0.00      LIG  
ATOM   5360 H41  LIG     1       3.307 -18.220   3.212  1.00  0.00      LIG  
ATOM   5361 H42  LIG     1       4.245 -18.171   4.718  1.00  0.00      LIG  
ATOM   5362 H43  LIG     1       4.582 -19.412   3.508  1.00  0.00      LIG  
TER
REMARK  Energy: 251.91
REMARK  SimpleFitness: 251.91
REMARK  FullFitness: -983.5604
REMARK  InterFull: -23.8675
REMARK  IntraFull: 282.026
REMARK  solvFull: -1498.39
REMARK  surfFull: 256.671
REMARK  extraFull: 0.0
REMARK  deltaGcompsolvpol: -1498.39
REMARK  deltaGcompsolvnonpol: 256.671
REMARK  deltaGprotsolvpol: -1512.07
REMARK  deltaGprotsolvnonpol: 254.074
REMARK  deltaGligsolvpol: -9.03399
REMARK  deltaGligsolvnonpol: 14.2744
REMARK  deltaGvdw: -23.8675
REMARK  deltaGelec: 0.0
REMARK  deltaG: -5.962457
REMARK  Cluster: 1
REMARK  ClusterRank: 2
ATOM   5287 C    LIG     1       4.434 -15.242   2.095  1.00  0.00      LIG  
ATOM   5288 C1   LIG     1       2.609 -13.567   2.132  1.00  0.00      LIG  
ATOM   5289 C2   LIG     1       4.074 -13.881   2.556  1.00  0.00      LIG  
ATOM   5290 O    LIG     1       7.612 -15.428   1.216  1.00  0.00      LIG  
ATOM   5291 C3   LIG     1       8.016 -15.881   2.531  1.00  0.00      LIG  
ATOM   5292 C4   LIG     1       9.001 -15.291   1.583  1.00  0.00      LIG  
ATOM   5293 C5   LIG     1       2.487 -13.692   0.587  1.00  0.00      LIG  
ATOM   5294 C6   LIG     1       4.867 -16.036   3.080  1.00  0.00      LIG  
ATOM   5295 C7   LIG     1       1.180 -13.107  -0.044  1.00  0.00      LIG  
ATOM   5296 C8   LIG     1       4.256 -15.547   0.648  1.00  0.00      LIG  
ATOM   5297 C9   LIG     1       2.883 -15.119   0.131  1.00  0.00      LIG  
ATOM   5298 C10  LIG     1       0.485 -12.158   0.932  1.00  0.00      LIG  
ATOM   5299 C11  LIG     1       7.883 -17.355   2.759  1.00  0.00      LIG  
ATOM   5300 C12  LIG     1       4.294 -13.952   4.068  1.00  0.00      LIG  
ATOM   5301 C13  LIG     1       2.216 -12.171   2.646  1.00  0.00      LIG  
ATOM   5302 C14  LIG     1       4.823 -15.336   4.390  1.00  0.00      LIG  
ATOM   5303 C15  LIG     1       5.327 -17.464   2.975  1.00  0.00      LIG  
ATOM   5304 C16  LIG     1       0.101 -14.128  -0.413  1.00  0.00      LIG  
ATOM   5305 C17  LIG     1       6.684 -17.725   3.629  1.00  0.00      LIG  
ATOM   5306 C18  LIG     1      -0.639 -11.357   0.310  1.00  0.00      LIG  
ATOM   5307 C19  LIG     1       1.495 -11.301   1.641  1.00  0.00      LIG  
ATOM   5308 C20  LIG     1      -1.663 -12.325  -0.211  1.00  0.00      LIG  
ATOM   5309 O1   LIG     1      -2.840 -12.002  -0.270  1.00  0.00      LIG  
ATOM   5310 C21  LIG     1       1.663 -14.574   2.815  1.00  0.00      LIG  
ATOM   5311 C22  LIG     1      -1.150 -13.490  -1.012  1.00  0.00      LIG  
ATOM   5312 O2   LIG     1       2.957 -15.215  -1.288  1.00  0.00      LIG  
ATOM   5313 C23  LIG     1       5.125 -12.906   2.010  1.00  0.00      LIG  
ATOM   5314 C24  LIG     1       9.919 -16.138   0.770  1.00  0.00      LIG  
ATOM   5315 C25  LIG     1       9.430 -13.883   1.800  1.00  0.00      LIG  
ATOM   5316 O3   LIG     1       9.042 -17.800   3.452  1.00  0.00      LIG  
ATOM   5317 C26  LIG     1       1.614 -12.364  -1.318  1.00  0.00      LIG  
ATOM   5318 C27  LIG     1       4.303 -18.363   3.643  1.00  0.00      LIG  
ATOM   5319 H    LIG     1       7.731 -15.293   3.394  1.00  0.00      LIG  
ATOM   5320 H1   LIG     1      -0.002 -12.755   1.706  1.00  0.00      LIG  
ATOM   5321 H2   LIG     1       3.262 -13.046   0.174  1.00  0.00      LIG  
ATOM   5322 H3   LIG     1       4.400 -16.610   0.437  1.00  0.00      LIG  
ATOM   5323 H4   LIG     1       5.037 -15.031   0.081  1.00  0.00      LIG  
ATOM   5324 H5   LIG     1       2.134 -15.844   0.461  1.00  0.00      LIG  
ATOM   5325 H6   LIG     1       7.829 -17.902   1.813  1.00  0.00      LIG  
ATOM   5326 H7   LIG     1       3.398 -13.742   4.655  1.00  0.00      LIG  
ATOM   5327 H8   LIG     1       5.030 -13.207   4.384  1.00  0.00      LIG  
ATOM   5328 H9   LIG     1       3.073 -11.612   3.020  1.00  0.00      LIG  
ATOM   5329 H10  LIG     1       1.561 -12.291   3.513  1.00  0.00      LIG  
ATOM   5330 H11  LIG     1       5.816 -15.265   4.841  1.00  0.00      LIG  
ATOM   5331 H12  LIG     1       4.153 -15.846   5.088  1.00  0.00      LIG  
ATOM   5332 H13  LIG     1       5.399 -17.763   1.926  1.00  0.00      LIG  
ATOM   5333 H14  LIG     1      -0.185 -14.685   0.482  1.00  0.00      LIG  
ATOM   5334 H15  LIG     1       0.476 -14.855  -1.134  1.00  0.00      LIG  
ATOM   5335 H16  LIG     1       6.763 -17.235   4.604  1.00  0.00      LIG  
ATOM   5336 H17  LIG     1       6.754 -18.794   3.854  1.00  0.00      LIG  
ATOM   5337 H18  LIG     1      -0.303 -10.700  -0.495  1.00  0.00      LIG  
ATOM   5338 H19  LIG     1      -1.118 -10.743   1.077  1.00  0.00      LIG  
ATOM   5339 H20  LIG     1       0.998 -10.480   2.164  1.00  0.00      LIG  
ATOM   5340 H21  LIG     1       2.206 -10.857   0.940  1.00  0.00      LIG  
ATOM   5341 H22  LIG     1       1.632 -14.430   3.894  1.00  0.00      LIG  
ATOM   5342 H23  LIG     1       1.946 -15.613   2.640  1.00  0.00      LIG  
ATOM   5343 H24  LIG     1       0.634 -14.476   2.472  1.00  0.00      LIG  
ATOM   5344 H25  LIG     1      -1.945 -14.238  -1.062  1.00  0.00      LIG  
ATOM   5345 H26  LIG     1      -0.956 -13.138  -2.028  1.00  0.00      LIG  
ATOM   5346 H27  LIG     1       3.379 -16.068  -1.487  1.00  0.00      LIG  
ATOM   5347 H28  LIG     1       6.128 -13.199   2.337  1.00  0.00      LIG  
ATOM   5348 H29  LIG     1       4.964 -11.892   2.378  1.00  0.00      LIG  
ATOM   5349 H30  LIG     1       5.147 -12.864   0.919  1.00  0.00      LIG  
ATOM   5350 H31  LIG     1       9.451 -17.076   0.457  1.00  0.00      LIG  
ATOM   5351 H32  LIG     1      10.816 -16.377   1.346  1.00  0.00      LIG  
ATOM   5352 H33  LIG     1      10.225 -15.600  -0.131  1.00  0.00      LIG  
ATOM   5353 H34  LIG     1       8.688 -13.319   2.372  1.00  0.00      LIG  
ATOM   5354 H35  LIG     1       9.579 -13.379   0.841  1.00  0.00      LIG  
ATOM   5355 H36  LIG     1      10.375 -13.862   2.349  1.00  0.00      LIG  
ATOM   5356 H37  LIG     1       9.802 -17.564   2.893  1.00  0.00      LIG  
ATOM   5357 H38  LIG     1       2.064 -13.051  -2.035  1.00  0.00      LIG  
ATOM   5358 H39  LIG     1       2.358 -11.596  -1.091  1.00  0.00      LIG  
ATOM   5359 H40  LIG     1       0.797 -11.870  -1.845  1.00  0.00      LIG  
ATOM   5360 H41  LIG     1       3.307 -18.220   3.212  1.00  0.00      LIG  
ATOM   5361 H42  LIG     1       4.245 -18.171   4.718  1.00  0.00      LIG  
ATOM   5362 H43  LIG     1       4.582 -19.412   3.508  1.00  0.00      LIG  
TER
REMARK  Energy: 252.105
REMARK  SimpleFitness: 252.105
REMARK  FullFitness: -983.06506
REMARK  InterFull: -23.3652
REMARK  IntraFull: 282.084
REMARK  solvFull: -1498.33
REMARK  surfFull: 256.546
REMARK  extraFull: 0.0
REMARK  deltaGcompsolvpol: -1498.33
REMARK  deltaGcompsolvnonpol: 256.546
REMARK  deltaGprotsolvpol: -1512.07
REMARK  deltaGprotsolvnonpol: 254.074
REMARK  deltaGligsolvpol: -9.06945
REMARK  deltaGligsolvnonpol: 14.2753
REMARK  deltaGvdw: -23.3652
REMARK  deltaGelec: 0.0
REMARK  deltaG: -5.921004
REMARK  Cluster: 1
REMARK  ClusterRank: 3
ATOM   5287 C    LIG     1       4.569 -15.268   2.115  1.00  0.00      LIG  
ATOM   5288 C1   LIG     1       2.737 -13.606   2.201  1.00  0.00      LIG  
ATOM   5289 C2   LIG     1       4.223 -13.897   2.559  1.00  0.00      LIG  
ATOM   5290 O    LIG     1       7.774 -15.395   1.319  1.00  0.00      LIG  
ATOM   5291 C3   LIG     1       8.171 -15.906   2.616  1.00  0.00      LIG  
ATOM   5292 C4   LIG     1       9.167 -15.307   1.686  1.00  0.00      LIG  
ATOM   5293 C5   LIG     1       2.538 -13.774   0.669  1.00  0.00      LIG  
ATOM   5294 C6   LIG     1       5.015 -16.047   3.103  1.00  0.00      LIG  
ATOM   5295 C7   LIG     1       1.196 -13.216   0.091  1.00  0.00      LIG  
ATOM   5296 C8   LIG     1       4.333 -15.602   0.682  1.00  0.00      LIG  
ATOM   5297 C9   LIG     1       2.928 -15.208   0.229  1.00  0.00      LIG  
ATOM   5298 C10  LIG     1       0.539 -12.248   1.075  1.00  0.00      LIG  
ATOM   5299 C11  LIG     1       8.004 -17.383   2.790  1.00  0.00      LIG  
ATOM   5300 C12  LIG     1       4.521 -13.932   4.059  1.00  0.00      LIG  
ATOM   5301 C13  LIG     1       2.355 -12.200   2.698  1.00  0.00      LIG  
ATOM   5302 C14  LIG     1       4.990 -15.331   4.404  1.00  0.00      LIG  
ATOM   5303 C15  LIG     1       5.449 -17.483   3.014  1.00  0.00      LIG  
ATOM   5304 C16  LIG     1       0.112 -14.257  -0.200  1.00  0.00      LIG  
ATOM   5305 C17  LIG     1       6.805 -17.757   3.660  1.00  0.00      LIG  
ATOM   5306 C18  LIG     1      -0.620 -11.473   0.485  1.00  0.00      LIG  
ATOM   5307 C19  LIG     1       1.572 -11.363   1.711  1.00  0.00      LIG  
ATOM   5308 C20  LIG     1      -1.657 -12.464   0.042  1.00  0.00      LIG  
ATOM   5309 O1   LIG     1      -2.839 -12.155   0.034  1.00  0.00      LIG  
ATOM   5310 C21  LIG     1       1.839 -14.602   2.959  1.00  0.00      LIG  
ATOM   5311 C22  LIG     1      -1.172 -13.646  -0.752  1.00  0.00      LIG  
ATOM   5312 O2   LIG     1       2.927 -15.343  -1.188  1.00  0.00      LIG  
ATOM   5313 C23  LIG     1       5.233 -12.927   1.935  1.00  0.00      LIG  
ATOM   5314 C24  LIG     1      10.062 -16.151   0.845  1.00  0.00      LIG  
ATOM   5315 C25  LIG     1       9.633 -13.919   1.951  1.00  0.00      LIG  
ATOM   5316 O3   LIG     1       9.159 -17.880   3.454  1.00  0.00      LIG  
ATOM   5317 C26  LIG     1       1.564 -12.500  -1.218  1.00  0.00      LIG  
ATOM   5318 C27  LIG     1       4.411 -18.355   3.698  1.00  0.00      LIG  
ATOM   5319 H    LIG     1       7.910 -15.342   3.502  1.00  0.00      LIG  
ATOM   5320 H1   LIG     1       0.096 -12.828   1.887  1.00  0.00      LIG  
ATOM   5321 H2   LIG     1       3.285 -13.131   0.201  1.00  0.00      LIG  
ATOM   5322 H3   LIG     1       4.487 -16.666   0.483  1.00  0.00      LIG  
ATOM   5323 H4   LIG     1       5.077 -15.084   0.069  1.00  0.00      LIG  
ATOM   5324 H5   LIG     1       2.208 -15.932   0.619  1.00  0.00      LIG  
ATOM   5325 H6   LIG     1       7.927 -17.894   1.826  1.00  0.00      LIG  
ATOM   5326 H7   LIG     1       3.671 -13.645   4.682  1.00  0.00      LIG  
ATOM   5327 H8   LIG     1       5.317 -13.224   4.305  1.00  0.00      LIG  
ATOM   5328 H9   LIG     1       3.223 -11.622   3.012  1.00  0.00      LIG  
ATOM   5329 H10  LIG     1       1.747 -12.303   3.601  1.00  0.00      LIG  
ATOM   5330 H11  LIG     1       5.979 -15.293   4.868  1.00  0.00      LIG  
ATOM   5331 H12  LIG     1       4.292 -15.806   5.100  1.00  0.00      LIG  
ATOM   5332 H13  LIG     1       5.509 -17.796   1.968  1.00  0.00      LIG  
ATOM   5333 H14  LIG     1      -0.123 -14.798   0.720  1.00  0.00      LIG  
ATOM   5334 H15  LIG     1       0.460 -14.997  -0.923  1.00  0.00      LIG  
ATOM   5335 H16  LIG     1       6.890 -17.276   4.639  1.00  0.00      LIG  
ATOM   5336 H17  LIG     1       6.867 -18.828   3.873  1.00  0.00      LIG  
ATOM   5337 H18  LIG     1      -0.330 -10.836  -0.353  1.00  0.00      LIG  
ATOM   5338 H19  LIG     1      -1.067 -10.841   1.257  1.00  0.00      LIG  
ATOM   5339 H20  LIG     1       1.092 -10.536   2.240  1.00  0.00      LIG  
ATOM   5340 H21  LIG     1       2.241 -10.926   0.965  1.00  0.00      LIG  
ATOM   5341 H22  LIG     1       1.871 -14.428   4.033  1.00  0.00      LIG  
ATOM   5342 H23  LIG     1       2.121 -15.643   2.798  1.00  0.00      LIG  
ATOM   5343 H24  LIG     1       0.792 -14.520   2.671  1.00  0.00      LIG  
ATOM   5344 H25  LIG     1      -1.962 -14.401  -0.746  1.00  0.00      LIG  
ATOM   5345 H26  LIG     1      -1.029 -13.317  -1.785  1.00  0.00      LIG  
ATOM   5346 H27  LIG     1       3.340 -16.200  -1.386  1.00  0.00      LIG  
ATOM   5347 H28  LIG     1       6.254 -13.197   2.221  1.00  0.00      LIG  
ATOM   5348 H29  LIG     1       5.075 -11.904   2.280  1.00  0.00      LIG  
ATOM   5349 H30  LIG     1       5.201 -12.917   0.843  1.00  0.00      LIG  
ATOM   5350 H31  LIG     1       9.566 -17.062   0.496  1.00  0.00      LIG  
ATOM   5351 H32  LIG     1      10.949 -16.439   1.415  1.00  0.00      LIG  
ATOM   5352 H33  LIG     1      10.388 -15.589  -0.034  1.00  0.00      LIG  
ATOM   5353 H34  LIG     1       8.911 -13.361   2.554  1.00  0.00      LIG  
ATOM   5354 H35  LIG     1       9.780 -13.384   1.009  1.00  0.00      LIG  
ATOM   5355 H36  LIG     1      10.585 -13.941   2.488  1.00  0.00      LIG  
ATOM   5356 H37  LIG     1       9.919 -17.641   2.896  1.00  0.00      LIG  
ATOM   5357 H38  LIG     1       2.001 -13.197  -1.933  1.00  0.00      LIG  
ATOM   5358 H39  LIG     1       2.301 -11.713  -1.039  1.00  0.00      LIG  
ATOM   5359 H40  LIG     1       0.717 -12.036  -1.724  1.00  0.00      LIG  
ATOM   5360 H41  LIG     1       3.416 -18.196   3.270  1.00  0.00      LIG  
ATOM   5361 H42  LIG     1       4.362 -18.147   4.771  1.00  0.00      LIG  
ATOM   5362 H43  LIG     1       4.667 -19.410   3.576  1.00  0.00      LIG  
TER
REMARK  Energy: 251.755
REMARK  SimpleFitness: 251.755
REMARK  FullFitness: -982.7899
REMARK  InterFull: -24.4189
REMARK  IntraFull: 282.678
REMARK  solvFull: -1497.49
REMARK  surfFull: 256.441
REMARK  extraFull: 0.0
REMARK  deltaGcompsolvpol: -1497.49
REMARK  deltaGcompsolvnonpol: 256.441
REMARK  deltaGprotsolvpol: -1512.07
REMARK  deltaGprotsolvnonpol: 254.074
REMARK  deltaGligsolvpol: -9.60592
REMARK  deltaGligsolvnonpol: 14.2716
REMARK  deltaGvdw: -24.4189
REMARK  deltaGelec: 0.0
REMARK  deltaG: -5.946027
REMARK  Cluster: 1
REMARK  ClusterRank: 4
ATOM   5287 C    LIG     1       4.659 -15.358   2.194  1.00  0.00      LIG  
ATOM   5288 C1   LIG     1       2.878 -13.641   2.212  1.00  0.00      LIG  
ATOM   5289 C2   LIG     1       4.354 -13.963   2.590  1.00  0.00      LIG  
ATOM   5290 O    LIG     1       7.857 -15.622   1.404  1.00  0.00      LIG  
ATOM   5291 C3   LIG     1       8.224 -16.095   2.723  1.00  0.00      LIG  
ATOM   5292 C4   LIG     1       9.245 -15.551   1.788  1.00  0.00      LIG  
ATOM   5293 C5   LIG     1       2.685 -13.849   0.684  1.00  0.00      LIG  
ATOM   5294 C6   LIG     1       5.073 -16.118   3.210  1.00  0.00      LIG  
ATOM   5295 C7   LIG     1       1.362 -13.275   0.080  1.00  0.00      LIG  
ATOM   5296 C8   LIG     1       4.426 -15.729   0.770  1.00  0.00      LIG  
ATOM   5297 C9   LIG     1       3.039 -15.305   0.289  1.00  0.00      LIG  
ATOM   5298 C10  LIG     1       0.721 -12.264   1.030  1.00  0.00      LIG  
ATOM   5299 C11  LIG     1       8.015 -17.561   2.944  1.00  0.00      LIG  
ATOM   5300 C12  LIG     1       4.641 -13.957   4.092  1.00  0.00      LIG  
ATOM   5301 C13  LIG     1       2.533 -12.210   2.662  1.00  0.00      LIG  
ATOM   5302 C14  LIG     1       5.076 -15.355   4.485  1.00  0.00      LIG  
ATOM   5303 C15  LIG     1       5.456 -17.571   3.173  1.00  0.00      LIG  
ATOM   5304 C16  LIG     1       0.255 -14.298  -0.187  1.00  0.00      LIG  
ATOM   5305 C17  LIG     1       6.805 -17.867   3.826  1.00  0.00      LIG  
ATOM   5306 C18  LIG     1      -0.417 -11.481   0.410  1.00  0.00      LIG  
ATOM   5307 C19  LIG     1       1.770 -11.385   1.647  1.00  0.00      LIG  
ATOM   5308 C20  LIG     1      -1.473 -12.458  -0.017  1.00  0.00      LIG  
ATOM   5309 O1   LIG     1      -2.646 -12.119  -0.051  1.00  0.00      LIG  
ATOM   5310 C21  LIG     1       1.947 -14.591   2.992  1.00  0.00      LIG  
ATOM   5311 C22  LIG     1      -1.009 -13.675  -0.770  1.00  0.00      LIG  
ATOM   5312 O2   LIG     1       3.051 -15.479  -1.125  1.00  0.00      LIG  
ATOM   5313 C23  LIG     1       5.397 -13.041   1.948  1.00  0.00      LIG  
ATOM   5314 C24  LIG     1      10.136 -16.444   0.994  1.00  0.00      LIG  
ATOM   5315 C25  LIG     1       9.736 -14.164   2.008  1.00  0.00      LIG  
ATOM   5316 O3   LIG     1       9.158 -18.073   3.620  1.00  0.00      LIG  
ATOM   5317 C26  LIG     1       1.755 -12.607  -1.247  1.00  0.00      LIG  
ATOM   5318 C27  LIG     1       4.392 -18.379   3.894  1.00  0.00      LIG  
ATOM   5319 H    LIG     1       7.967 -15.494   3.586  1.00  0.00      LIG  
ATOM   5320 H1   LIG     1       0.258 -12.809   1.855  1.00  0.00      LIG  
ATOM   5321 H2   LIG     1       3.452 -13.241   0.203  1.00  0.00      LIG  
ATOM   5322 H3   LIG     1       4.547 -16.804   0.607  1.00  0.00      LIG  
ATOM   5323 H4   LIG     1       5.193 -15.255   0.150  1.00  0.00      LIG  
ATOM   5324 H5   LIG     1       2.293 -15.998   0.688  1.00  0.00      LIG  
ATOM   5325 H6   LIG     1       7.922 -18.094   1.994  1.00  0.00      LIG  
ATOM   5326 H7   LIG     1       3.793 -13.633   4.698  1.00  0.00      LIG  
ATOM   5327 H8   LIG     1       5.450 -13.258   4.323  1.00  0.00      LIG  
ATOM   5328 H9   LIG     1       3.413 -11.642   2.958  1.00  0.00      LIG  
ATOM   5329 H10  LIG     1       1.922 -12.270   3.567  1.00  0.00      LIG  
ATOM   5330 H11  LIG     1       6.069 -15.327   4.939  1.00  0.00      LIG  
ATOM   5331 H12  LIG     1       4.372 -15.785   5.203  1.00  0.00      LIG  
ATOM   5332 H13  LIG     1       5.500 -17.925   2.140  1.00  0.00      LIG  
ATOM   5333 H14  LIG     1      -0.001 -14.801   0.750  1.00  0.00      LIG  
ATOM   5334 H15  LIG     1       0.591 -15.071  -0.881  1.00  0.00      LIG  
ATOM   5335 H16  LIG     1       6.906 -17.357   4.788  1.00  0.00      LIG  
ATOM   5336 H17  LIG     1       6.831 -18.932   4.075  1.00  0.00      LIG  
ATOM   5337 H18  LIG     1      -0.105 -10.873  -0.442  1.00  0.00      LIG  
ATOM   5338 H19  LIG     1      -0.855 -10.819   1.161  1.00  0.00      LIG  
ATOM   5339 H20  LIG     1       1.305 -10.534   2.151  1.00  0.00      LIG  
ATOM   5340 H21  LIG     1       2.450 -10.983   0.892  1.00  0.00      LIG  
ATOM   5341 H22  LIG     1       1.997 -14.408   4.064  1.00  0.00      LIG  
ATOM   5342 H23  LIG     1       2.182 -15.645   2.839  1.00  0.00      LIG  
ATOM   5343 H24  LIG     1       0.901 -14.468   2.714  1.00  0.00      LIG  
ATOM   5344 H25  LIG     1      -1.816 -14.412  -0.747  1.00  0.00      LIG  
ATOM   5345 H26  LIG     1      -0.850 -13.383  -1.811  1.00  0.00      LIG  
ATOM   5346 H27  LIG     1       3.414 -16.365  -1.292  1.00  0.00      LIG  
ATOM   5347 H28  LIG     1       6.409 -13.346   2.232  1.00  0.00      LIG  
ATOM   5348 H29  LIG     1       5.280 -12.010   2.283  1.00  0.00      LIG  
ATOM   5349 H30  LIG     1       5.360 -13.043   0.857  1.00  0.00      LIG  
ATOM   5350 H31  LIG     1       9.631 -17.362   0.679  1.00  0.00      LIG  
ATOM   5351 H32  LIG     1      11.013 -16.718   1.586  1.00  0.00      LIG  
ATOM   5352 H33  LIG     1      10.479 -15.925   0.095  1.00  0.00      LIG  
ATOM   5353 H34  LIG     1       9.002 -13.556   2.546  1.00  0.00      LIG  
ATOM   5354 H35  LIG     1       9.943 -13.680   1.049  1.00  0.00      LIG  
ATOM   5355 H36  LIG     1      10.660 -14.181   2.592  1.00  0.00      LIG  
ATOM   5356 H37  LIG     1       8.977 -19.012   3.809  1.00  0.00      LIG  
ATOM   5357 H38  LIG     1       2.171 -13.337  -1.943  1.00  0.00      LIG  
ATOM   5358 H39  LIG     1       2.516 -11.838  -1.089  1.00  0.00      LIG  
ATOM   5359 H40  LIG     1       0.924 -12.131  -1.768  1.00  0.00      LIG  
ATOM   5360 H41  LIG     1       3.400 -18.201   3.466  1.00  0.00      LIG  
ATOM   5361 H42  LIG     1       4.357 -18.132   4.959  1.00  0.00      LIG  
ATOM   5362 H43  LIG     1       4.609 -19.448   3.809  1.00  0.00      LIG  
TER
REMARK  Energy: 251.755
REMARK  SimpleFitness: 251.755
REMARK  FullFitness: -982.7899
REMARK  InterFull: -24.4189
REMARK  IntraFull: 282.678
REMARK  solvFull: -1497.49
REMARK  surfFull: 256.441
REMARK  extraFull: 0.0
REMARK  deltaGcompsolvpol: -1497.49
REMARK  deltaGcompsolvnonpol: 256.441
REMARK  deltaGprotsolvpol: -1512.07
REMARK  deltaGprotsolvnonpol: 254.074
REMARK  deltaGligsolvpol: -9.60592
REMARK  deltaGligsolvnonpol: 14.2716
REMARK  deltaGvdw: -24.4189
REMARK  deltaGelec: 0.0
REMARK  deltaG: -5.946027
REMARK  Cluster: 1
REMARK  ClusterRank: 5
ATOM   5287 C    LIG     1       4.659 -15.358   2.194  1.00  0.00      LIG  
ATOM   5288 C1   LIG     1       2.878 -13.641   2.212  1.00  0.00      LIG  
ATOM   5289 C2   LIG     1       4.354 -13.963   2.590  1.00  0.00      LIG  
ATOM   5290 O    LIG     1       7.857 -15.622   1.404  1.00  0.00      LIG  
ATOM   5291 C3   LIG     1       8.224 -16.095   2.723  1.00  0.00      LIG  
ATOM   5292 C4   LIG     1       9.245 -15.551   1.788  1.00  0.00      LIG  
ATOM   5293 C5   LIG     1       2.685 -13.849   0.684  1.00  0.00      LIG  
ATOM   5294 C6   LIG     1       5.073 -16.118   3.210  1.00  0.00      LIG  
ATOM   5295 C7   LIG     1       1.362 -13.275   0.080  1.00  0.00      LIG  
ATOM   5296 C8   LIG     1       4.426 -15.729   0.770  1.00  0.00      LIG  
ATOM   5297 C9   LIG     1       3.039 -15.305   0.289  1.00  0.00      LIG  
ATOM   5298 C10  LIG     1       0.721 -12.264   1.030  1.00  0.00      LIG  
ATOM   5299 C11  LIG     1       8.015 -17.561   2.944  1.00  0.00      LIG  
ATOM   5300 C12  LIG     1       4.641 -13.957   4.092  1.00  0.00      LIG  
ATOM   5301 C13  LIG     1       2.533 -12.210   2.662  1.00  0.00      LIG  
ATOM   5302 C14  LIG     1       5.076 -15.355   4.485  1.00  0.00      LIG  
ATOM   5303 C15  LIG     1       5.456 -17.571   3.173  1.00  0.00      LIG  
ATOM   5304 C16  LIG     1       0.255 -14.298  -0.187  1.00  0.00      LIG  
ATOM   5305 C17  LIG     1       6.805 -17.867   3.826  1.00  0.00      LIG  
ATOM   5306 C18  LIG     1      -0.417 -11.481   0.410  1.00  0.00      LIG  
ATOM   5307 C19  LIG     1       1.770 -11.385   1.647  1.00  0.00      LIG  
ATOM   5308 C20  LIG     1      -1.473 -12.458  -0.017  1.00  0.00      LIG  
ATOM   5309 O1   LIG     1      -2.646 -12.119  -0.051  1.00  0.00      LIG  
ATOM   5310 C21  LIG     1       1.947 -14.591   2.992  1.00  0.00      LIG  
ATOM   5311 C22  LIG     1      -1.009 -13.675  -0.770  1.00  0.00      LIG  
ATOM   5312 O2   LIG     1       3.051 -15.479  -1.125  1.00  0.00      LIG  
ATOM   5313 C23  LIG     1       5.397 -13.041   1.948  1.00  0.00      LIG  
ATOM   5314 C24  LIG     1      10.136 -16.444   0.994  1.00  0.00      LIG  
ATOM   5315 C25  LIG     1       9.736 -14.164   2.008  1.00  0.00      LIG  
ATOM   5316 O3   LIG     1       9.158 -18.073   3.620  1.00  0.00      LIG  
ATOM   5317 C26  LIG     1       1.755 -12.607  -1.247  1.00  0.00      LIG  
ATOM   5318 C27  LIG     1       4.392 -18.379   3.894  1.00  0.00      LIG  
ATOM   5319 H    LIG     1       7.967 -15.494   3.586  1.00  0.00      LIG  
ATOM   5320 H1   LIG     1       0.258 -12.809   1.855  1.00  0.00      LIG  
ATOM   5321 H2   LIG     1       3.452 -13.241   0.203  1.00  0.00      LIG  
ATOM   5322 H3   LIG     1       4.547 -16.804   0.607  1.00  0.00      LIG  
ATOM   5323 H4   LIG     1       5.193 -15.255   0.150  1.00  0.00      LIG  
ATOM   5324 H5   LIG     1       2.293 -15.998   0.688  1.00  0.00      LIG  
ATOM   5325 H6   LIG     1       7.922 -18.094   1.994  1.00  0.00      LIG  
ATOM   5326 H7   LIG     1       3.793 -13.633   4.698  1.00  0.00      LIG  
ATOM   5327 H8   LIG     1       5.450 -13.258   4.323  1.00  0.00      LIG  
ATOM   5328 H9   LIG     1       3.413 -11.642   2.958  1.00  0.00      LIG  
ATOM   5329 H10  LIG     1       1.922 -12.270   3.567  1.00  0.00      LIG  
ATOM   5330 H11  LIG     1       6.069 -15.327   4.939  1.00  0.00      LIG  
ATOM   5331 H12  LIG     1       4.372 -15.785   5.203  1.00  0.00      LIG  
ATOM   5332 H13  LIG     1       5.500 -17.925   2.140  1.00  0.00      LIG  
ATOM   5333 H14  LIG     1      -0.001 -14.801   0.750  1.00  0.00      LIG  
ATOM   5334 H15  LIG     1       0.591 -15.071  -0.881  1.00  0.00      LIG  
ATOM   5335 H16  LIG     1       6.906 -17.357   4.788  1.00  0.00      LIG  
ATOM   5336 H17  LIG     1       6.831 -18.932   4.075  1.00  0.00      LIG  
ATOM   5337 H18  LIG     1      -0.105 -10.873  -0.442  1.00  0.00      LIG  
ATOM   5338 H19  LIG     1      -0.855 -10.819   1.161  1.00  0.00      LIG  
ATOM   5339 H20  LIG     1       1.305 -10.534   2.151  1.00  0.00      LIG  
ATOM   5340 H21  LIG     1       2.450 -10.983   0.892  1.00  0.00      LIG  
ATOM   5341 H22  LIG     1       1.997 -14.408   4.064  1.00  0.00      LIG  
ATOM   5342 H23  LIG     1       2.182 -15.645   2.839  1.00  0.00      LIG  
ATOM   5343 H24  LIG     1       0.901 -14.468   2.714  1.00  0.00      LIG  
ATOM   5344 H25  LIG     1      -1.816 -14.412  -0.747  1.00  0.00      LIG  
ATOM   5345 H26  LIG     1      -0.850 -13.383  -1.811  1.00  0.00      LIG  
ATOM   5346 H27  LIG     1       3.414 -16.365  -1.292  1.00  0.00      LIG  
ATOM   5347 H28  LIG     1       6.409 -13.346   2.232  1.00  0.00      LIG  
ATOM   5348 H29  LIG     1       5.280 -12.010   2.283  1.00  0.00      LIG  
ATOM   5349 H30  LIG     1       5.360 -13.043   0.857  1.00  0.00      LIG  
ATOM   5350 H31  LIG     1       9.631 -17.362   0.679  1.00  0.00      LIG  
ATOM   5351 H32  LIG     1      11.013 -16.718   1.586  1.00  0.00      LIG  
ATOM   5352 H33  LIG     1      10.479 -15.925   0.095  1.00  0.00      LIG  
ATOM   5353 H34  LIG     1       9.002 -13.556   2.546  1.00  0.00      LIG  
ATOM   5354 H35  LIG     1       9.943 -13.680   1.049  1.00  0.00      LIG  
ATOM   5355 H36  LIG     1      10.660 -14.181   2.592  1.00  0.00      LIG  
ATOM   5356 H37  LIG     1       8.977 -19.012   3.809  1.00  0.00      LIG  
ATOM   5357 H38  LIG     1       2.171 -13.337  -1.943  1.00  0.00      LIG  
ATOM   5358 H39  LIG     1       2.516 -11.838  -1.089  1.00  0.00      LIG  
ATOM   5359 H40  LIG     1       0.924 -12.131  -1.768  1.00  0.00      LIG  
ATOM   5360 H41  LIG     1       3.400 -18.201   3.466  1.00  0.00      LIG  
ATOM   5361 H42  LIG     1       4.357 -18.132   4.959  1.00  0.00      LIG  
ATOM   5362 H43  LIG     1       4.609 -19.448   3.809  1.00  0.00      LIG  
TER
REMARK  Energy: 251.755
REMARK  SimpleFitness: 251.755
REMARK  FullFitness: -982.7899
REMARK  InterFull: -24.4189
REMARK  IntraFull: 282.678
REMARK  solvFull: -1497.49
REMARK  surfFull: 256.441
REMARK  extraFull: 0.0
REMARK  deltaGcompsolvpol: -1497.49
REMARK  deltaGcompsolvnonpol: 256.441
REMARK  deltaGprotsolvpol: -1512.07
REMARK  deltaGprotsolvnonpol: 254.074
REMARK  deltaGligsolvpol: -9.60592
REMARK  deltaGligsolvnonpol: 14.2716
REMARK  deltaGvdw: -24.4189
REMARK  deltaGelec: 0.0
REMARK  deltaG: -5.946027
REMARK  Cluster: 1
REMARK  ClusterRank: 6
ATOM   5287 C    LIG     1       4.659 -15.358   2.194  1.00  0.00      LIG  
ATOM   5288 C1   LIG     1       2.878 -13.641   2.212  1.00  0.00      LIG  
ATOM   5289 C2   LIG     1       4.354 -13.963   2.590  1.00  0.00      LIG  
ATOM   5290 O    LIG     1       7.857 -15.622   1.404  1.00  0.00      LIG  
ATOM   5291 C3   LIG     1       8.224 -16.095   2.723  1.00  0.00      LIG  
ATOM   5292 C4   LIG     1       9.245 -15.551   1.788  1.00  0.00      LIG  
ATOM   5293 C5   LIG     1       2.685 -13.849   0.684  1.00  0.00      LIG  
ATOM   5294 C6   LIG     1       5.073 -16.118   3.210  1.00  0.00      LIG  
ATOM   5295 C7   LIG     1       1.362 -13.275   0.080  1.00  0.00      LIG  
ATOM   5296 C8   LIG     1       4.426 -15.729   0.770  1.00  0.00      LIG  
ATOM   5297 C9   LIG     1       3.039 -15.305   0.289  1.00  0.00      LIG  
ATOM   5298 C10  LIG     1       0.721 -12.264   1.030  1.00  0.00      LIG  
ATOM   5299 C11  LIG     1       8.015 -17.561   2.944  1.00  0.00      LIG  
ATOM   5300 C12  LIG     1       4.641 -13.957   4.092  1.00  0.00      LIG  
ATOM   5301 C13  LIG     1       2.533 -12.210   2.662  1.00  0.00      LIG  
ATOM   5302 C14  LIG     1       5.076 -15.355   4.485  1.00  0.00      LIG  
ATOM   5303 C15  LIG     1       5.456 -17.571   3.173  1.00  0.00      LIG  
ATOM   5304 C16  LIG     1       0.255 -14.298  -0.187  1.00  0.00      LIG  
ATOM   5305 C17  LIG     1       6.805 -17.867   3.826  1.00  0.00      LIG  
ATOM   5306 C18  LIG     1      -0.417 -11.481   0.410  1.00  0.00      LIG  
ATOM   5307 C19  LIG     1       1.770 -11.385   1.647  1.00  0.00      LIG  
ATOM   5308 C20  LIG     1      -1.473 -12.458  -0.017  1.00  0.00      LIG  
ATOM   5309 O1   LIG     1      -2.646 -12.119  -0.051  1.00  0.00      LIG  
ATOM   5310 C21  LIG     1       1.947 -14.591   2.992  1.00  0.00      LIG  
ATOM   5311 C22  LIG     1      -1.009 -13.675  -0.770  1.00  0.00      LIG  
ATOM   5312 O2   LIG     1       3.051 -15.479  -1.125  1.00  0.00      LIG  
ATOM   5313 C23  LIG     1       5.397 -13.041   1.948  1.00  0.00      LIG  
ATOM   5314 C24  LIG     1      10.136 -16.444   0.994  1.00  0.00      LIG  
ATOM   5315 C25  LIG     1       9.736 -14.164   2.008  1.00  0.00      LIG  
ATOM   5316 O3   LIG     1       9.158 -18.073   3.620  1.00  0.00      LIG  
ATOM   5317 C26  LIG     1       1.755 -12.607  -1.247  1.00  0.00      LIG  
ATOM   5318 C27  LIG     1       4.392 -18.379   3.894  1.00  0.00      LIG  
ATOM   5319 H    LIG     1       7.967 -15.494   3.586  1.00  0.00      LIG  
ATOM   5320 H1   LIG     1       0.258 -12.809   1.855  1.00  0.00      LIG  
ATOM   5321 H2   LIG     1       3.452 -13.241   0.203  1.00  0.00      LIG  
ATOM   5322 H3   LIG     1       4.547 -16.804   0.607  1.00  0.00      LIG  
ATOM   5323 H4   LIG     1       5.193 -15.255   0.150  1.00  0.00      LIG  
ATOM   5324 H5   LIG     1       2.293 -15.998   0.688  1.00  0.00      LIG  
ATOM   5325 H6   LIG     1       7.922 -18.094   1.994  1.00  0.00      LIG  
ATOM   5326 H7   LIG     1       3.793 -13.633   4.698  1.00  0.00      LIG  
ATOM   5327 H8   LIG     1       5.450 -13.258   4.323  1.00  0.00      LIG  
ATOM   5328 H9   LIG     1       3.413 -11.642   2.958  1.00  0.00      LIG  
ATOM   5329 H10  LIG     1       1.922 -12.270   3.567  1.00  0.00      LIG  
ATOM   5330 H11  LIG     1       6.069 -15.327   4.939  1.00  0.00      LIG  
ATOM   5331 H12  LIG     1       4.372 -15.785   5.203  1.00  0.00      LIG  
ATOM   5332 H13  LIG     1       5.500 -17.925   2.140  1.00  0.00      LIG  
ATOM   5333 H14  LIG     1      -0.001 -14.801   0.750  1.00  0.00      LIG  
ATOM   5334 H15  LIG     1       0.591 -15.071  -0.881  1.00  0.00      LIG  
ATOM   5335 H16  LIG     1       6.906 -17.357   4.788  1.00  0.00      LIG  
ATOM   5336 H17  LIG     1       6.831 -18.932   4.075  1.00  0.00      LIG  
ATOM   5337 H18  LIG     1      -0.105 -10.873  -0.442  1.00  0.00      LIG  
ATOM   5338 H19  LIG     1      -0.855 -10.819   1.161  1.00  0.00      LIG  
ATOM   5339 H20  LIG     1       1.305 -10.534   2.151  1.00  0.00      LIG  
ATOM   5340 H21  LIG     1       2.450 -10.983   0.892  1.00  0.00      LIG  
ATOM   5341 H22  LIG     1       1.997 -14.408   4.064  1.00  0.00      LIG  
ATOM   5342 H23  LIG     1       2.182 -15.645   2.839  1.00  0.00      LIG  
ATOM   5343 H24  LIG     1       0.901 -14.468   2.714  1.00  0.00      LIG  
ATOM   5344 H25  LIG     1      -1.816 -14.412  -0.747  1.00  0.00      LIG  
ATOM   5345 H26  LIG     1      -0.850 -13.383  -1.811  1.00  0.00      LIG  
ATOM   5346 H27  LIG     1       3.414 -16.365  -1.292  1.00  0.00      LIG  
ATOM   5347 H28  LIG     1       6.409 -13.346   2.232  1.00  0.00      LIG  
ATOM   5348 H29  LIG     1       5.280 -12.010   2.283  1.00  0.00      LIG  
ATOM   5349 H30  LIG     1       5.360 -13.043   0.857  1.00  0.00      LIG  
ATOM   5350 H31  LIG     1       9.631 -17.362   0.679  1.00  0.00      LIG  
ATOM   5351 H32  LIG     1      11.013 -16.718   1.586  1.00  0.00      LIG  
ATOM   5352 H33  LIG     1      10.479 -15.925   0.095  1.00  0.00      LIG  
ATOM   5353 H34  LIG     1       9.002 -13.556   2.546  1.00  0.00      LIG  
ATOM   5354 H35  LIG     1       9.943 -13.680   1.049  1.00  0.00      LIG  
ATOM   5355 H36  LIG     1      10.660 -14.181   2.592  1.00  0.00      LIG  
ATOM   5356 H37  LIG     1       8.977 -19.012   3.809  1.00  0.00      LIG  
ATOM   5357 H38  LIG     1       2.171 -13.337  -1.943  1.00  0.00      LIG  
ATOM   5358 H39  LIG     1       2.516 -11.838  -1.089  1.00  0.00      LIG  
ATOM   5359 H40  LIG     1       0.924 -12.131  -1.768  1.00  0.00      LIG  
ATOM   5360 H41  LIG     1       3.400 -18.201   3.466  1.00  0.00      LIG  
ATOM   5361 H42  LIG     1       4.357 -18.132   4.959  1.00  0.00      LIG  
ATOM   5362 H43  LIG     1       4.609 -19.448   3.809  1.00  0.00      LIG  
TER
REMARK  Energy: 251.755
REMARK  SimpleFitness: 251.755
REMARK  FullFitness: -982.7899
REMARK  InterFull: -24.4189
REMARK  IntraFull: 282.678
REMARK  solvFull: -1497.49
REMARK  surfFull: 256.441
REMARK  extraFull: 0.0
REMARK  deltaGcompsolvpol: -1497.49
REMARK  deltaGcompsolvnonpol: 256.441
REMARK  deltaGprotsolvpol: -1512.07
REMARK  deltaGprotsolvnonpol: 254.074
REMARK  deltaGligsolvpol: -9.60592
REMARK  deltaGligsolvnonpol: 14.2716
REMARK  deltaGvdw: -24.4189
REMARK  deltaGelec: 0.0
REMARK  deltaG: -5.946027
REMARK  Cluster: 1
REMARK  ClusterRank: 7
ATOM   5287 C    LIG     1       4.659 -15.358   2.194  1.00  0.00      LIG  
ATOM   5288 C1   LIG     1       2.878 -13.641   2.212  1.00  0.00      LIG  
ATOM   5289 C2   LIG     1       4.354 -13.963   2.590  1.00  0.00      LIG  
ATOM   5290 O    LIG     1       7.857 -15.622   1.404  1.00  0.00      LIG  
ATOM   5291 C3   LIG     1       8.224 -16.095   2.723  1.00  0.00      LIG  
ATOM   5292 C4   LIG     1       9.245 -15.551   1.788  1.00  0.00      LIG  
ATOM   5293 C5   LIG     1       2.685 -13.849   0.684  1.00  0.00      LIG  
ATOM   5294 C6   LIG     1       5.073 -16.118   3.210  1.00  0.00      LIG  
ATOM   5295 C7   LIG     1       1.362 -13.275   0.080  1.00  0.00      LIG  
ATOM   5296 C8   LIG     1       4.426 -15.729   0.770  1.00  0.00      LIG  
ATOM   5297 C9   LIG     1       3.039 -15.305   0.289  1.00  0.00      LIG  
ATOM   5298 C10  LIG     1       0.721 -12.264   1.030  1.00  0.00      LIG  
ATOM   5299 C11  LIG     1       8.015 -17.561   2.944  1.00  0.00      LIG  
ATOM   5300 C12  LIG     1       4.641 -13.957   4.092  1.00  0.00      LIG  
ATOM   5301 C13  LIG     1       2.533 -12.210   2.662  1.00  0.00      LIG  
ATOM   5302 C14  LIG     1       5.076 -15.355   4.485  1.00  0.00      LIG  
ATOM   5303 C15  LIG     1       5.456 -17.571   3.173  1.00  0.00      LIG  
ATOM   5304 C16  LIG     1       0.255 -14.298  -0.187  1.00  0.00      LIG  
ATOM   5305 C17  LIG     1       6.805 -17.867   3.826  1.00  0.00      LIG  
ATOM   5306 C18  LIG     1      -0.417 -11.481   0.410  1.00  0.00      LIG  
ATOM   5307 C19  LIG     1       1.770 -11.385   1.647  1.00  0.00      LIG  
ATOM   5308 C20  LIG     1      -1.473 -12.458  -0.017  1.00  0.00      LIG  
ATOM   5309 O1   LIG     1      -2.646 -12.119  -0.051  1.00  0.00      LIG  
ATOM   5310 C21  LIG     1       1.947 -14.591   2.992  1.00  0.00      LIG  
ATOM   5311 C22  LIG     1      -1.009 -13.675  -0.770  1.00  0.00      LIG  
ATOM   5312 O2   LIG     1       3.051 -15.479  -1.125  1.00  0.00      LIG  
ATOM   5313 C23  LIG     1       5.397 -13.041   1.948  1.00  0.00      LIG  
ATOM   5314 C24  LIG     1      10.136 -16.444   0.994  1.00  0.00      LIG  
ATOM   5315 C25  LIG     1       9.736 -14.164   2.008  1.00  0.00      LIG  
ATOM   5316 O3   LIG     1       9.158 -18.073   3.620  1.00  0.00      LIG  
ATOM   5317 C26  LIG     1       1.755 -12.607  -1.247  1.00  0.00      LIG  
ATOM   5318 C27  LIG     1       4.392 -18.379   3.894  1.00  0.00      LIG  
ATOM   5319 H    LIG     1       7.967 -15.494   3.586  1.00  0.00      LIG  
ATOM   5320 H1   LIG     1       0.258 -12.809   1.855  1.00  0.00      LIG  
ATOM   5321 H2   LIG     1       3.452 -13.241   0.203  1.00  0.00      LIG  
ATOM   5322 H3   LIG     1       4.547 -16.804   0.607  1.00  0.00      LIG  
ATOM   5323 H4   LIG     1       5.193 -15.255   0.150  1.00  0.00      LIG  
ATOM   5324 H5   LIG     1       2.293 -15.998   0.688  1.00  0.00      LIG  
ATOM   5325 H6   LIG     1       7.922 -18.094   1.994  1.00  0.00      LIG  
ATOM   5326 H7   LIG     1       3.793 -13.633   4.698  1.00  0.00      LIG  
ATOM   5327 H8   LIG     1       5.450 -13.258   4.323  1.00  0.00      LIG  
ATOM   5328 H9   LIG     1       3.413 -11.642   2.958  1.00  0.00      LIG  
ATOM   5329 H10  LIG     1       1.922 -12.270   3.567  1.00  0.00      LIG  
ATOM   5330 H11  LIG     1       6.069 -15.327   4.939  1.00  0.00      LIG  
ATOM   5331 H12  LIG     1       4.372 -15.785   5.203  1.00  0.00      LIG  
ATOM   5332 H13  LIG     1       5.500 -17.925   2.140  1.00  0.00      LIG  
ATOM   5333 H14  LIG     1      -0.001 -14.801   0.750  1.00  0.00      LIG  
ATOM   5334 H15  LIG     1       0.591 -15.071  -0.881  1.00  0.00      LIG  
ATOM   5335 H16  LIG     1       6.906 -17.357   4.788  1.00  0.00      LIG  
ATOM   5336 H17  LIG     1       6.831 -18.932   4.075  1.00  0.00      LIG  
ATOM   5337 H18  LIG     1      -0.105 -10.873  -0.442  1.00  0.00      LIG  
ATOM   5338 H19  LIG     1      -0.855 -10.819   1.161  1.00  0.00      LIG  
ATOM   5339 H20  LIG     1       1.305 -10.534   2.151  1.00  0.00      LIG  
ATOM   5340 H21  LIG     1       2.450 -10.983   0.892  1.00  0.00      LIG  
ATOM   5341 H22  LIG     1       1.997 -14.408   4.064  1.00  0.00      LIG  
ATOM   5342 H23  LIG     1       2.182 -15.645   2.839  1.00  0.00      LIG  
ATOM   5343 H24  LIG     1       0.901 -14.468   2.714  1.00  0.00      LIG  
ATOM   5344 H25  LIG     1      -1.816 -14.412  -0.747  1.00  0.00      LIG  
ATOM   5345 H26  LIG     1      -0.850 -13.383  -1.811  1.00  0.00      LIG  
ATOM   5346 H27  LIG     1       3.414 -16.365  -1.292  1.00  0.00      LIG  
ATOM   5347 H28  LIG     1       6.409 -13.346   2.232  1.00  0.00      LIG  
ATOM   5348 H29  LIG     1       5.280 -12.010   2.283  1.00  0.00      LIG  
ATOM   5349 H30  LIG     1       5.360 -13.043   0.857  1.00  0.00      LIG  
ATOM   5350 H31  LIG     1       9.631 -17.362   0.679  1.00  0.00      LIG  
ATOM   5351 H32  LIG     1      11.013 -16.718   1.586  1.00  0.00      LIG  
ATOM   5352 H33  LIG     1      10.479 -15.925   0.095  1.00  0.00      LIG  
ATOM   5353 H34  LIG     1       9.002 -13.556   2.546  1.00  0.00      LIG  
ATOM   5354 H35  LIG     1       9.943 -13.680   1.049  1.00  0.00      LIG  
ATOM   5355 H36  LIG     1      10.660 -14.181   2.592  1.00  0.00      LIG  
ATOM   5356 H37  LIG     1       8.977 -19.012   3.809  1.00  0.00      LIG  
ATOM   5357 H38  LIG     1       2.171 -13.337  -1.943  1.00  0.00      LIG  
ATOM   5358 H39  LIG     1       2.516 -11.838  -1.089  1.00  0.00      LIG  
ATOM   5359 H40  LIG     1       0.924 -12.131  -1.768  1.00  0.00      LIG  
ATOM   5360 H41  LIG     1       3.400 -18.201   3.466  1.00  0.00      LIG  
ATOM   5361 H42  LIG     1       4.357 -18.132   4.959  1.00  0.00      LIG  
ATOM   5362 H43  LIG     1       4.609 -19.448   3.809  1.00  0.00      LIG  
TER
REMARK  Energy: 251.841
REMARK  SimpleFitness: 251.841
REMARK  FullFitness: -982.68005
REMARK  InterFull: -26.303
REMARK  IntraFull: 286.384
REMARK  solvFull: -1498.08
REMARK  surfFull: 255.319
REMARK  extraFull: 0.0
REMARK  deltaGcompsolvpol: -1498.08
REMARK  deltaGcompsolvnonpol: 255.319
REMARK  deltaGprotsolvpol: -1512.07
REMARK  deltaGprotsolvnonpol: 254.074
REMARK  deltaGligsolvpol: -8.54896
REMARK  deltaGligsolvnonpol: 14.5366
REMARK  deltaGvdw: -26.303
REMARK  deltaGelec: 0.0
REMARK  deltaG: -6.356266
REMARK  Cluster: 2
REMARK  ClusterRank: 0
ATOM   5287 C    LIG     1       5.247 -15.285   1.975  1.00  0.00      LIG  
ATOM   5288 C1   LIG     1       3.230 -13.937   2.553  1.00  0.00      LIG  
ATOM   5289 C2   LIG     1       4.784 -13.952   2.440  1.00  0.00      LIG  
ATOM   5290 O    LIG     1       4.437 -19.421   0.827  1.00  0.00      LIG  
ATOM   5291 C3   LIG     1       4.703 -19.773   2.207  1.00  0.00      LIG  
ATOM   5292 C4   LIG     1       3.480 -20.256   1.509  1.00  0.00      LIG  
ATOM   5293 C5   LIG     1       2.617 -14.290   1.168  1.00  0.00      LIG  
ATOM   5294 C6   LIG     1       6.099 -15.870   2.829  1.00  0.00      LIG  
ATOM   5295 C7   LIG     1       1.082 -14.040   1.007  1.00  0.00      LIG  
ATOM   5296 C8   LIG     1       4.655 -15.765   0.693  1.00  0.00      LIG  
ATOM   5297 C9   LIG     1       3.132 -15.667   0.688  1.00  0.00      LIG  
ATOM   5298 C10  LIG     1       0.557 -13.131   2.119  1.00  0.00      LIG  
ATOM   5299 C11  LIG     1       4.711 -18.620   3.167  1.00  0.00      LIG  
ATOM   5300 C12  LIG     1       5.515 -13.767   3.769  1.00  0.00      LIG  
ATOM   5301 C13  LIG     1       2.749 -12.565   3.066  1.00  0.00      LIG  
ATOM   5302 C14  LIG     1       6.325 -15.019   4.022  1.00  0.00      LIG  
ATOM   5303 C15  LIG     1       6.840 -17.180   2.810  1.00  0.00      LIG  
ATOM   5304 C16  LIG     1       0.199 -15.287   1.075  1.00  0.00      LIG  
ATOM   5305 C17  LIG     1       6.126 -18.256   3.627  1.00  0.00      LIG  
ATOM   5306 C18  LIG     1      -0.865 -12.658   1.892  1.00  0.00      LIG  
ATOM   5307 C19  LIG     1       1.520 -12.006   2.376  1.00  0.00      LIG  
ATOM   5308 C20  LIG     1      -1.746 -13.872   1.835  1.00  0.00      LIG  
ATOM   5309 O1   LIG     1      -2.904 -13.815   2.221  1.00  0.00      LIG  
ATOM   5310 C21  LIG     1       2.810 -14.976   3.614  1.00  0.00      LIG  
ATOM   5311 C22  LIG     1      -1.290 -14.991   0.944  1.00  0.00      LIG  
ATOM   5312 O2   LIG     1       2.739 -15.943  -0.653  1.00  0.00      LIG  
ATOM   5313 C23  LIG     1       5.355 -12.900   1.488  1.00  0.00      LIG  
ATOM   5314 C24  LIG     1       2.149 -19.610   1.694  1.00  0.00      LIG  
ATOM   5315 C25  LIG     1       3.463 -21.662   1.022  1.00  0.00      LIG  
ATOM   5316 O3   LIG     1       3.986 -19.000   4.329  1.00  0.00      LIG  
ATOM   5317 C26  LIG     1       0.898 -13.386  -0.371  1.00  0.00      LIG  
ATOM   5318 C27  LIG     1       7.304 -17.680   1.454  1.00  0.00      LIG  
ATOM   5319 H    LIG     1       5.476 -20.501   2.418  1.00  0.00      LIG  
ATOM   5320 H1   LIG     1       0.507 -13.704   3.046  1.00  0.00      LIG  
ATOM   5321 H2   LIG     1       3.048 -13.576   0.464  1.00  0.00      LIG  
ATOM   5322 H3   LIG     1       4.925 -16.798   0.482  1.00  0.00      LIG  
ATOM   5323 H4   LIG     1       5.069 -15.183  -0.135  1.00  0.00      LIG  
ATOM   5324 H5   LIG     1       2.718 -16.460   1.314  1.00  0.00      LIG  
ATOM   5325 H6   LIG     1       4.197 -17.757   2.745  1.00  0.00      LIG  
ATOM   5326 H7   LIG     1       4.853 -13.559   4.612  1.00  0.00      LIG  
ATOM   5327 H8   LIG     1       6.195 -12.914   3.712  1.00  0.00      LIG  
ATOM   5328 H9   LIG     1       3.527 -11.804   3.021  1.00  0.00      LIG  
ATOM   5329 H10  LIG     1       2.518 -12.658   4.130  1.00  0.00      LIG  
ATOM   5330 H11  LIG     1       7.385 -14.777   4.138  1.00  0.00      LIG  
ATOM   5331 H12  LIG     1       5.978 -15.523   4.928  1.00  0.00      LIG  
ATOM   5332 H13  LIG     1       7.774 -16.979   3.342  1.00  0.00      LIG  
ATOM   5333 H14  LIG     1       0.375 -15.781   2.029  1.00  0.00      LIG  
ATOM   5334 H15  LIG     1       0.459 -16.002   0.293  1.00  0.00      LIG  
ATOM   5335 H16  LIG     1       6.749 -19.153   3.641  1.00  0.00      LIG  
ATOM   5336 H17  LIG     1       6.094 -17.913   4.667  1.00  0.00      LIG  
ATOM   5337 H18  LIG     1      -0.984 -12.067   0.982  1.00  0.00      LIG  
ATOM   5338 H19  LIG     1      -1.189 -12.049   2.739  1.00  0.00      LIG  
ATOM   5339 H20  LIG     1       1.058 -11.254   3.020  1.00  0.00      LIG  
ATOM   5340 H21  LIG     1       1.800 -11.504   1.447  1.00  0.00      LIG  
ATOM   5341 H22  LIG     1       3.118 -14.678   4.618  1.00  0.00      LIG  
ATOM   5342 H23  LIG     1       3.219 -15.969   3.430  1.00  0.00      LIG  
ATOM   5343 H24  LIG     1       1.731 -15.097   3.657  1.00  0.00      LIG  
ATOM   5344 H25  LIG     1      -1.859 -15.886   1.209  1.00  0.00      LIG  
ATOM   5345 H26  LIG     1      -1.541 -14.722  -0.085  1.00  0.00      LIG  
ATOM   5346 H27  LIG     1       3.181 -16.771  -0.905  1.00  0.00      LIG  
ATOM   5347 H28  LIG     1       6.446 -12.979   1.434  1.00  0.00      LIG  
ATOM   5348 H29  LIG     1       5.132 -11.891   1.837  1.00  0.00      LIG  
ATOM   5349 H30  LIG     1       4.979 -12.988   0.467  1.00  0.00      LIG  
ATOM   5350 H31  LIG     1       2.231 -18.540   1.899  1.00  0.00      LIG  
ATOM   5351 H32  LIG     1       1.614 -20.077   2.524  1.00  0.00      LIG  
ATOM   5352 H33  LIG     1       1.546 -19.733   0.790  1.00  0.00      LIG  
ATOM   5353 H34  LIG     1       4.466 -22.010   0.758  1.00  0.00      LIG  
ATOM   5354 H35  LIG     1       2.826 -21.747   0.139  1.00  0.00      LIG  
ATOM   5355 H36  LIG     1       3.070 -22.321   1.799  1.00  0.00      LIG  
ATOM   5356 H37  LIG     1       4.337 -18.464   5.059  1.00  0.00      LIG  
ATOM   5357 H38  LIG     1       1.240 -14.051  -1.165  1.00  0.00      LIG  
ATOM   5358 H39  LIG     1       1.477 -12.463  -0.449  1.00  0.00      LIG  
ATOM   5359 H40  LIG     1      -0.137 -13.136  -0.607  1.00  0.00      LIG  
ATOM   5360 H41  LIG     1       7.843 -16.895   0.916  1.00  0.00      LIG  
ATOM   5361 H42  LIG     1       6.480 -18.014   0.828  1.00  0.00      LIG  
ATOM   5362 H43  LIG     1       7.981 -18.529   1.584  1.00  0.00      LIG  
TER
REMARK  Energy: 253.526
REMARK  SimpleFitness: 253.526
REMARK  FullFitness: -980.1478
REMARK  InterFull: -24.5309
REMARK  IntraFull: 286.399
REMARK  solvFull: -1497.48
REMARK  surfFull: 255.464
REMARK  extraFull: 0.0
REMARK  deltaGcompsolvpol: -1497.48
REMARK  deltaGcompsolvnonpol: 255.464
REMARK  deltaGprotsolvpol: -1512.07
REMARK  deltaGprotsolvnonpol: 254.074
REMARK  deltaGligsolvpol: -8.59902
REMARK  deltaGligsolvnonpol: 14.5589
REMARK  deltaGvdw: -24.5309
REMARK  deltaGelec: 0.0
REMARK  deltaG: -6.137235
REMARK  Cluster: 2
REMARK  ClusterRank: 1
ATOM   5287 C    LIG     1       5.488 -15.353   2.264  1.00  0.00      LIG  
ATOM   5288 C1   LIG     1       3.379 -14.027   2.471  1.00  0.00      LIG  
ATOM   5289 C2   LIG     1       4.929 -14.027   2.642  1.00  0.00      LIG  
ATOM   5290 O    LIG     1       4.739 -19.463   1.154  1.00  0.00      LIG  
ATOM   5291 C3   LIG     1       4.817 -19.800   2.562  1.00  0.00      LIG  
ATOM   5292 C4   LIG     1       3.673 -20.252   1.720  1.00  0.00      LIG  
ATOM   5293 C5   LIG     1       3.032 -14.393   1.000  1.00  0.00      LIG  
ATOM   5294 C6   LIG     1       6.182 -15.928   3.257  1.00  0.00      LIG  
ATOM   5295 C7   LIG     1       1.546 -14.171   0.567  1.00  0.00      LIG  
ATOM   5296 C8   LIG     1       5.144 -15.832   0.895  1.00  0.00      LIG  
ATOM   5297 C9   LIG     1       3.645 -15.763   0.624  1.00  0.00      LIG  
ATOM   5298 C10  LIG     1       0.825 -13.247   1.547  1.00  0.00      LIG  
ATOM   5299 C11  LIG     1       4.749 -18.628   3.496  1.00  0.00      LIG  
ATOM   5300 C12  LIG     1       5.404 -13.840   4.080  1.00  0.00      LIG  
ATOM   5301 C13  LIG     1       2.795 -12.659   2.882  1.00  0.00      LIG  
ATOM   5302 C14  LIG     1       6.173 -15.081   4.473  1.00  0.00      LIG  
ATOM   5303 C15  LIG     1       6.929 -17.230   3.375  1.00  0.00      LIG  
ATOM   5304 C16  LIG     1       0.674 -15.429   0.513  1.00  0.00      LIG  
ATOM   5305 C17  LIG     1       6.110 -18.287   4.115  1.00  0.00      LIG  
ATOM   5306 C18  LIG     1      -0.533 -12.787   1.058  1.00  0.00      LIG  
ATOM   5307 C19  LIG     1       1.722 -12.112   1.960  1.00  0.00      LIG  
ATOM   5308 C20  LIG     1      -1.386 -14.005   0.840  1.00  0.00      LIG  
ATOM   5309 O1   LIG     1      -2.600 -13.935   0.965  1.00  0.00      LIG  
ATOM   5310 C21  LIG     1       2.778 -15.064   3.440  1.00  0.00      LIG  
ATOM   5311 C22  LIG     1      -0.762 -15.146   0.086  1.00  0.00      LIG  
ATOM   5312 O2   LIG     1       3.497 -16.055  -0.762  1.00  0.00      LIG  
ATOM   5313 C23  LIG     1       5.649 -12.960   1.819  1.00  0.00      LIG  
ATOM   5314 C24  LIG     1       2.354 -19.556   1.733  1.00  0.00      LIG  
ATOM   5315 C25  LIG     1       3.659 -21.662   1.243  1.00  0.00      LIG  
ATOM   5316 O3   LIG     1       3.876 -18.952   4.570  1.00  0.00      LIG  
ATOM   5317 C26  LIG     1       1.604 -13.543  -0.835  1.00  0.00      LIG  
ATOM   5318 C27  LIG     1       7.575 -17.770   2.113  1.00  0.00      LIG  
ATOM   5319 H    LIG     1       5.534 -20.546   2.877  1.00  0.00      LIG  
ATOM   5320 H1   LIG     1       0.607 -13.807   2.458  1.00  0.00      LIG  
ATOM   5321 H2   LIG     1       3.571 -13.674   0.382  1.00  0.00      LIG  
ATOM   5322 H3   LIG     1       5.470 -16.856   0.723  1.00  0.00      LIG  
ATOM   5323 H4   LIG     1       5.682 -15.230   0.156  1.00  0.00      LIG  
ATOM   5324 H5   LIG     1       3.141 -16.561   1.174  1.00  0.00      LIG  
ATOM   5325 H6   LIG     1       4.318 -17.765   2.993  1.00  0.00      LIG  
ATOM   5326 H7   LIG     1       4.593 -13.647   4.783  1.00  0.00      LIG  
ATOM   5327 H8   LIG     1       6.072 -12.979   4.152  1.00  0.00      LIG  
ATOM   5328 H9   LIG     1       3.559 -11.891   2.997  1.00  0.00      LIG  
ATOM   5329 H10  LIG     1       2.353 -12.757   3.877  1.00  0.00      LIG  
ATOM   5330 H11  LIG     1       7.189 -14.823   4.784  1.00  0.00      LIG  
ATOM   5331 H12  LIG     1       5.673 -15.593   5.299  1.00  0.00      LIG  
ATOM   5332 H13  LIG     1       7.779 -17.002   4.025  1.00  0.00      LIG  
ATOM   5333 H14  LIG     1       0.662 -15.899   1.500  1.00  0.00      LIG  
ATOM   5334 H15  LIG     1       1.081 -16.165  -0.183  1.00  0.00      LIG  
ATOM   5335 H16  LIG     1       6.709 -19.194   4.213  1.00  0.00      LIG  
ATOM   5336 H17  LIG     1       5.966 -17.933   5.142  1.00  0.00      LIG  
ATOM   5337 H18  LIG     1      -0.482 -12.199   0.140  1.00  0.00      LIG  
ATOM   5338 H19  LIG     1      -1.009 -12.177   1.830  1.00  0.00      LIG  
ATOM   5339 H20  LIG     1       1.147 -11.349   2.490  1.00  0.00      LIG  
ATOM   5340 H21  LIG     1       2.175 -11.627   1.092  1.00  0.00      LIG  
ATOM   5341 H22  LIG     1       2.901 -14.767   4.483  1.00  0.00      LIG  
ATOM   5342 H23  LIG     1       3.216 -16.055   3.332  1.00  0.00      LIG  
ATOM   5343 H24  LIG     1       1.710 -15.188   3.290  1.00  0.00      LIG  
ATOM   5344 H25  LIG     1      -1.371 -16.037   0.259  1.00  0.00      LIG  
ATOM   5345 H26  LIG     1      -0.809 -14.909  -0.979  1.00  0.00      LIG  
ATOM   5346 H27  LIG     1       4.015 -16.860  -0.932  1.00  0.00      LIG  
ATOM   5347 H28  LIG     1       6.734 -13.041   1.942  1.00  0.00      LIG  
ATOM   5348 H29  LIG     1       5.375 -11.958   2.150  1.00  0.00      LIG  
ATOM   5349 H30  LIG     1       5.444 -13.025   0.749  1.00  0.00      LIG  
ATOM   5350 H31  LIG     1       2.448 -18.496   1.981  1.00  0.00      LIG  
ATOM   5351 H32  LIG     1       1.689 -20.021   2.464  1.00  0.00      LIG  
ATOM   5352 H33  LIG     1       1.881 -19.630   0.751  1.00  0.00      LIG  
ATOM   5353 H34  LIG     1       4.672 -22.070   1.171  1.00  0.00      LIG  
ATOM   5354 H35  LIG     1       3.189 -21.728   0.258  1.00  0.00      LIG  
ATOM   5355 H36  LIG     1       3.088 -22.283   1.937  1.00  0.00      LIG  
ATOM   5356 H37  LIG     1       4.192 -18.453   5.341  1.00  0.00      LIG  
ATOM   5357 H38  LIG     1       2.084 -14.217  -1.545  1.00  0.00      LIG  
ATOM   5358 H39  LIG     1       2.184 -12.616  -0.824  1.00  0.00      LIG  
ATOM   5359 H40  LIG     1       0.626 -13.305  -1.256  1.00  0.00      LIG  
ATOM   5360 H41  LIG     1       8.151 -16.989   1.607  1.00  0.00      LIG  
ATOM   5361 H42  LIG     1       6.843 -18.163   1.409  1.00  0.00      LIG  
ATOM   5362 H43  LIG     1       8.257 -18.586   2.366  1.00  0.00      LIG  
TER
REMARK  Energy: 253.526
REMARK  SimpleFitness: 253.526
REMARK  FullFitness: -980.1478
REMARK  InterFull: -24.5309
REMARK  IntraFull: 286.399
REMARK  solvFull: -1497.48
REMARK  surfFull: 255.464
REMARK  extraFull: 0.0
REMARK  deltaGcompsolvpol: -1497.48
REMARK  deltaGcompsolvnonpol: 255.464
REMARK  deltaGprotsolvpol: -1512.07
REMARK  deltaGprotsolvnonpol: 254.074
REMARK  deltaGligsolvpol: -8.59902
REMARK  deltaGligsolvnonpol: 14.5589
REMARK  deltaGvdw: -24.5309
REMARK  deltaGelec: 0.0
REMARK  deltaG: -6.137235
REMARK  Cluster: 2
REMARK  ClusterRank: 2
ATOM   5287 C    LIG     1       5.488 -15.353   2.264  1.00  0.00      LIG  
ATOM   5288 C1   LIG     1       3.379 -14.027   2.471  1.00  0.00      LIG  
ATOM   5289 C2   LIG     1       4.929 -14.027   2.642  1.00  0.00      LIG  
ATOM   5290 O    LIG     1       4.739 -19.463   1.154  1.00  0.00      LIG  
ATOM   5291 C3   LIG     1       4.817 -19.800   2.562  1.00  0.00      LIG  
ATOM   5292 C4   LIG     1       3.673 -20.252   1.720  1.00  0.00      LIG  
ATOM   5293 C5   LIG     1       3.032 -14.393   1.000  1.00  0.00      LIG  
ATOM   5294 C6   LIG     1       6.182 -15.928   3.257  1.00  0.00      LIG  
ATOM   5295 C7   LIG     1       1.546 -14.171   0.567  1.00  0.00      LIG  
ATOM   5296 C8   LIG     1       5.144 -15.832   0.895  1.00  0.00      LIG  
ATOM   5297 C9   LIG     1       3.645 -15.763   0.624  1.00  0.00      LIG  
ATOM   5298 C10  LIG     1       0.825 -13.247   1.547  1.00  0.00      LIG  
ATOM   5299 C11  LIG     1       4.749 -18.628   3.496  1.00  0.00      LIG  
ATOM   5300 C12  LIG     1       5.404 -13.840   4.080  1.00  0.00      LIG  
ATOM   5301 C13  LIG     1       2.795 -12.659   2.882  1.00  0.00      LIG  
ATOM   5302 C14  LIG     1       6.173 -15.081   4.473  1.00  0.00      LIG  
ATOM   5303 C15  LIG     1       6.929 -17.230   3.375  1.00  0.00      LIG  
ATOM   5304 C16  LIG     1       0.674 -15.429   0.513  1.00  0.00      LIG  
ATOM   5305 C17  LIG     1       6.110 -18.287   4.115  1.00  0.00      LIG  
ATOM   5306 C18  LIG     1      -0.533 -12.787   1.058  1.00  0.00      LIG  
ATOM   5307 C19  LIG     1       1.722 -12.112   1.960  1.00  0.00      LIG  
ATOM   5308 C20  LIG     1      -1.386 -14.005   0.840  1.00  0.00      LIG  
ATOM   5309 O1   LIG     1      -2.600 -13.935   0.965  1.00  0.00      LIG  
ATOM   5310 C21  LIG     1       2.778 -15.064   3.440  1.00  0.00      LIG  
ATOM   5311 C22  LIG     1      -0.762 -15.146   0.086  1.00  0.00      LIG  
ATOM   5312 O2   LIG     1       3.497 -16.055  -0.762  1.00  0.00      LIG  
ATOM   5313 C23  LIG     1       5.649 -12.960   1.819  1.00  0.00      LIG  
ATOM   5314 C24  LIG     1       2.354 -19.556   1.733  1.00  0.00      LIG  
ATOM   5315 C25  LIG     1       3.659 -21.662   1.243  1.00  0.00      LIG  
ATOM   5316 O3   LIG     1       3.876 -18.952   4.570  1.00  0.00      LIG  
ATOM   5317 C26  LIG     1       1.604 -13.543  -0.835  1.00  0.00      LIG  
ATOM   5318 C27  LIG     1       7.575 -17.770   2.113  1.00  0.00      LIG  
ATOM   5319 H    LIG     1       5.534 -20.546   2.877  1.00  0.00      LIG  
ATOM   5320 H1   LIG     1       0.607 -13.807   2.458  1.00  0.00      LIG  
ATOM   5321 H2   LIG     1       3.571 -13.674   0.382  1.00  0.00      LIG  
ATOM   5322 H3   LIG     1       5.470 -16.856   0.723  1.00  0.00      LIG  
ATOM   5323 H4   LIG     1       5.682 -15.230   0.156  1.00  0.00      LIG  
ATOM   5324 H5   LIG     1       3.141 -16.561   1.174  1.00  0.00      LIG  
ATOM   5325 H6   LIG     1       4.318 -17.765   2.993  1.00  0.00      LIG  
ATOM   5326 H7   LIG     1       4.593 -13.647   4.783  1.00  0.00      LIG  
ATOM   5327 H8   LIG     1       6.072 -12.979   4.152  1.00  0.00      LIG  
ATOM   5328 H9   LIG     1       3.559 -11.891   2.997  1.00  0.00      LIG  
ATOM   5329 H10  LIG     1       2.353 -12.757   3.877  1.00  0.00      LIG  
ATOM   5330 H11  LIG     1       7.189 -14.823   4.784  1.00  0.00      LIG  
ATOM   5331 H12  LIG     1       5.673 -15.593   5.299  1.00  0.00      LIG  
ATOM   5332 H13  LIG     1       7.779 -17.002   4.025  1.00  0.00      LIG  
ATOM   5333 H14  LIG     1       0.662 -15.899   1.500  1.00  0.00      LIG  
ATOM   5334 H15  LIG     1       1.081 -16.165  -0.183  1.00  0.00      LIG  
ATOM   5335 H16  LIG     1       6.709 -19.194   4.213  1.00  0.00      LIG  
ATOM   5336 H17  LIG     1       5.966 -17.933   5.142  1.00  0.00      LIG  
ATOM   5337 H18  LIG     1      -0.482 -12.199   0.140  1.00  0.00      LIG  
ATOM   5338 H19  LIG     1      -1.009 -12.177   1.830  1.00  0.00      LIG  
ATOM   5339 H20  LIG     1       1.147 -11.349   2.490  1.00  0.00      LIG  
ATOM   5340 H21  LIG     1       2.175 -11.627   1.092  1.00  0.00      LIG  
ATOM   5341 H22  LIG     1       2.901 -14.767   4.483  1.00  0.00      LIG  
ATOM   5342 H23  LIG     1       3.216 -16.055   3.332  1.00  0.00      LIG  
ATOM   5343 H24  LIG     1       1.710 -15.188   3.290  1.00  0.00      LIG  
ATOM   5344 H25  LIG     1      -1.371 -16.037   0.259  1.00  0.00      LIG  
ATOM   5345 H26  LIG     1      -0.809 -14.909  -0.979  1.00  0.00      LIG  
ATOM   5346 H27  LIG     1       4.015 -16.860  -0.932  1.00  0.00      LIG  
ATOM   5347 H28  LIG     1       6.734 -13.041   1.942  1.00  0.00      LIG  
ATOM   5348 H29  LIG     1       5.375 -11.958   2.150  1.00  0.00      LIG  
ATOM   5349 H30  LIG     1       5.444 -13.025   0.749  1.00  0.00      LIG  
ATOM   5350 H31  LIG     1       2.448 -18.496   1.981  1.00  0.00      LIG  
ATOM   5351 H32  LIG     1       1.689 -20.021   2.464  1.00  0.00      LIG  
ATOM   5352 H33  LIG     1       1.881 -19.630   0.751  1.00  0.00      LIG  
ATOM   5353 H34  LIG     1       4.672 -22.070   1.171  1.00  0.00      LIG  
ATOM   5354 H35  LIG     1       3.189 -21.728   0.258  1.00  0.00      LIG  
ATOM   5355 H36  LIG     1       3.088 -22.283   1.937  1.00  0.00      LIG  
ATOM   5356 H37  LIG     1       4.192 -18.453   5.341  1.00  0.00      LIG  
ATOM   5357 H38  LIG     1       2.084 -14.217  -1.545  1.00  0.00      LIG  
ATOM   5358 H39  LIG     1       2.184 -12.616  -0.824  1.00  0.00      LIG  
ATOM   5359 H40  LIG     1       0.626 -13.305  -1.256  1.00  0.00      LIG  
ATOM   5360 H41  LIG     1       8.151 -16.989   1.607  1.00  0.00      LIG  
ATOM   5361 H42  LIG     1       6.843 -18.163   1.409  1.00  0.00      LIG  
ATOM   5362 H43  LIG     1       8.257 -18.586   2.366  1.00  0.00      LIG  
TER
REMARK  Energy: 253.526
REMARK  SimpleFitness: 253.526
REMARK  FullFitness: -980.1478
REMARK  InterFull: -24.5309
REMARK  IntraFull: 286.399
REMARK  solvFull: -1497.48
REMARK  surfFull: 255.464
REMARK  extraFull: 0.0
REMARK  deltaGcompsolvpol: -1497.48
REMARK  deltaGcompsolvnonpol: 255.464
REMARK  deltaGprotsolvpol: -1512.07
REMARK  deltaGprotsolvnonpol: 254.074
REMARK  deltaGligsolvpol: -8.59902
REMARK  deltaGligsolvnonpol: 14.5589
REMARK  deltaGvdw: -24.5309
REMARK  deltaGelec: 0.0
REMARK  deltaG: -6.137235
REMARK  Cluster: 2
REMARK  ClusterRank: 3
ATOM   5287 C    LIG     1       5.488 -15.353   2.264  1.00  0.00      LIG  
ATOM   5288 C1   LIG     1       3.379 -14.027   2.471  1.00  0.00      LIG  
ATOM   5289 C2   LIG     1       4.929 -14.027   2.642  1.00  0.00      LIG  
ATOM   5290 O    LIG     1       4.739 -19.463   1.154  1.00  0.00      LIG  
ATOM   5291 C3   LIG     1       4.817 -19.800   2.562  1.00  0.00      LIG  
ATOM   5292 C4   LIG     1       3.673 -20.252   1.720  1.00  0.00      LIG  
ATOM   5293 C5   LIG     1       3.032 -14.393   1.000  1.00  0.00      LIG  
ATOM   5294 C6   LIG     1       6.182 -15.928   3.257  1.00  0.00      LIG  
ATOM   5295 C7   LIG     1       1.546 -14.171   0.567  1.00  0.00      LIG  
ATOM   5296 C8   LIG     1       5.144 -15.832   0.895  1.00  0.00      LIG  
ATOM   5297 C9   LIG     1       3.645 -15.763   0.624  1.00  0.00      LIG  
ATOM   5298 C10  LIG     1       0.825 -13.247   1.547  1.00  0.00      LIG  
ATOM   5299 C11  LIG     1       4.749 -18.628   3.496  1.00  0.00      LIG  
ATOM   5300 C12  LIG     1       5.404 -13.840   4.080  1.00  0.00      LIG  
ATOM   5301 C13  LIG     1       2.795 -12.659   2.882  1.00  0.00      LIG  
ATOM   5302 C14  LIG     1       6.173 -15.081   4.473  1.00  0.00      LIG  
ATOM   5303 C15  LIG     1       6.929 -17.230   3.375  1.00  0.00      LIG  
ATOM   5304 C16  LIG     1       0.674 -15.429   0.513  1.00  0.00      LIG  
ATOM   5305 C17  LIG     1       6.110 -18.287   4.115  1.00  0.00      LIG  
ATOM   5306 C18  LIG     1      -0.533 -12.787   1.058  1.00  0.00      LIG  
ATOM   5307 C19  LIG     1       1.722 -12.112   1.960  1.00  0.00      LIG  
ATOM   5308 C20  LIG     1      -1.386 -14.005   0.840  1.00  0.00      LIG  
ATOM   5309 O1   LIG     1      -2.600 -13.935   0.965  1.00  0.00      LIG  
ATOM   5310 C21  LIG     1       2.778 -15.064   3.440  1.00  0.00      LIG  
ATOM   5311 C22  LIG     1      -0.762 -15.146   0.086  1.00  0.00      LIG  
ATOM   5312 O2   LIG     1       3.497 -16.055  -0.762  1.00  0.00      LIG  
ATOM   5313 C23  LIG     1       5.649 -12.960   1.819  1.00  0.00      LIG  
ATOM   5314 C24  LIG     1       2.354 -19.556   1.733  1.00  0.00      LIG  
ATOM   5315 C25  LIG     1       3.659 -21.662   1.243  1.00  0.00      LIG  
ATOM   5316 O3   LIG     1       3.876 -18.952   4.570  1.00  0.00      LIG  
ATOM   5317 C26  LIG     1       1.604 -13.543  -0.835  1.00  0.00      LIG  
ATOM   5318 C27  LIG     1       7.575 -17.770   2.113  1.00  0.00      LIG  
ATOM   5319 H    LIG     1       5.534 -20.546   2.877  1.00  0.00      LIG  
ATOM   5320 H1   LIG     1       0.607 -13.807   2.458  1.00  0.00      LIG  
ATOM   5321 H2   LIG     1       3.571 -13.674   0.382  1.00  0.00      LIG  
ATOM   5322 H3   LIG     1       5.470 -16.856   0.723  1.00  0.00      LIG  
ATOM   5323 H4   LIG     1       5.682 -15.230   0.156  1.00  0.00      LIG  
ATOM   5324 H5   LIG     1       3.141 -16.561   1.174  1.00  0.00      LIG  
ATOM   5325 H6   LIG     1       4.318 -17.765   2.993  1.00  0.00      LIG  
ATOM   5326 H7   LIG     1       4.593 -13.647   4.783  1.00  0.00      LIG  
ATOM   5327 H8   LIG     1       6.072 -12.979   4.152  1.00  0.00      LIG  
ATOM   5328 H9   LIG     1       3.559 -11.891   2.997  1.00  0.00      LIG  
ATOM   5329 H10  LIG     1       2.353 -12.757   3.877  1.00  0.00      LIG  
ATOM   5330 H11  LIG     1       7.189 -14.823   4.784  1.00  0.00      LIG  
ATOM   5331 H12  LIG     1       5.673 -15.593   5.299  1.00  0.00      LIG  
ATOM   5332 H13  LIG     1       7.779 -17.002   4.025  1.00  0.00      LIG  
ATOM   5333 H14  LIG     1       0.662 -15.899   1.500  1.00  0.00      LIG  
ATOM   5334 H15  LIG     1       1.081 -16.165  -0.183  1.00  0.00      LIG  
ATOM   5335 H16  LIG     1       6.709 -19.194   4.213  1.00  0.00      LIG  
ATOM   5336 H17  LIG     1       5.966 -17.933   5.142  1.00  0.00      LIG  
ATOM   5337 H18  LIG     1      -0.482 -12.199   0.140  1.00  0.00      LIG  
ATOM   5338 H19  LIG     1      -1.009 -12.177   1.830  1.00  0.00      LIG  
ATOM   5339 H20  LIG     1       1.147 -11.349   2.490  1.00  0.00      LIG  
ATOM   5340 H21  LIG     1       2.175 -11.627   1.092  1.00  0.00      LIG  
ATOM   5341 H22  LIG     1       2.901 -14.767   4.483  1.00  0.00      LIG  
ATOM   5342 H23  LIG     1       3.216 -16.055   3.332  1.00  0.00      LIG  
ATOM   5343 H24  LIG     1       1.710 -15.188   3.290  1.00  0.00      LIG  
ATOM   5344 H25  LIG     1      -1.371 -16.037   0.259  1.00  0.00      LIG  
ATOM   5345 H26  LIG     1      -0.809 -14.909  -0.979  1.00  0.00      LIG  
ATOM   5346 H27  LIG     1       4.015 -16.860  -0.932  1.00  0.00      LIG  
ATOM   5347 H28  LIG     1       6.734 -13.041   1.942  1.00  0.00      LIG  
ATOM   5348 H29  LIG     1       5.375 -11.958   2.150  1.00  0.00      LIG  
ATOM   5349 H30  LIG     1       5.444 -13.025   0.749  1.00  0.00      LIG  
ATOM   5350 H31  LIG     1       2.448 -18.496   1.981  1.00  0.00      LIG  
ATOM   5351 H32  LIG     1       1.689 -20.021   2.464  1.00  0.00      LIG  
ATOM   5352 H33  LIG     1       1.881 -19.630   0.751  1.00  0.00      LIG  
ATOM   5353 H34  LIG     1       4.672 -22.070   1.171  1.00  0.00      LIG  
ATOM   5354 H35  LIG     1       3.189 -21.728   0.258  1.00  0.00      LIG  
ATOM   5355 H36  LIG     1       3.088 -22.283   1.937  1.00  0.00      LIG  
ATOM   5356 H37  LIG     1       4.192 -18.453   5.341  1.00  0.00      LIG  
ATOM   5357 H38  LIG     1       2.084 -14.217  -1.545  1.00  0.00      LIG  
ATOM   5358 H39  LIG     1       2.184 -12.616  -0.824  1.00  0.00      LIG  
ATOM   5359 H40  LIG     1       0.626 -13.305  -1.256  1.00  0.00      LIG  
ATOM   5360 H41  LIG     1       8.151 -16.989   1.607  1.00  0.00      LIG  
ATOM   5361 H42  LIG     1       6.843 -18.163   1.409  1.00  0.00      LIG  
ATOM   5362 H43  LIG     1       8.257 -18.586   2.366  1.00  0.00      LIG  
TER
REMARK  Energy: 253.526
REMARK  SimpleFitness: 253.526
REMARK  FullFitness: -980.1478
REMARK  InterFull: -24.5309
REMARK  IntraFull: 286.399
REMARK  solvFull: -1497.48
REMARK  surfFull: 255.464
REMARK  extraFull: 0.0
REMARK  deltaGcompsolvpol: -1497.48
REMARK  deltaGcompsolvnonpol: 255.464
REMARK  deltaGprotsolvpol: -1512.07
REMARK  deltaGprotsolvnonpol: 254.074
REMARK  deltaGligsolvpol: -8.59902
REMARK  deltaGligsolvnonpol: 14.5589
REMARK  deltaGvdw: -24.5309
REMARK  deltaGelec: 0.0
REMARK  deltaG: -6.137235
REMARK  Cluster: 2
REMARK  ClusterRank: 4
ATOM   5287 C    LIG     1       5.488 -15.353   2.264  1.00  0.00      LIG  
ATOM   5288 C1   LIG     1       3.379 -14.027   2.471  1.00  0.00      LIG  
ATOM   5289 C2   LIG     1       4.929 -14.027   2.642  1.00  0.00      LIG  
ATOM   5290 O    LIG     1       4.739 -19.463   1.154  1.00  0.00      LIG  
ATOM   5291 C3   LIG     1       4.817 -19.800   2.562  1.00  0.00      LIG  
ATOM   5292 C4   LIG     1       3.673 -20.252   1.720  1.00  0.00      LIG  
ATOM   5293 C5   LIG     1       3.032 -14.393   1.000  1.00  0.00      LIG  
ATOM   5294 C6   LIG     1       6.182 -15.928   3.257  1.00  0.00      LIG  
ATOM   5295 C7   LIG     1       1.546 -14.171   0.567  1.00  0.00      LIG  
ATOM   5296 C8   LIG     1       5.144 -15.832   0.895  1.00  0.00      LIG  
ATOM   5297 C9   LIG     1       3.645 -15.763   0.624  1.00  0.00      LIG  
ATOM   5298 C10  LIG     1       0.825 -13.247   1.547  1.00  0.00      LIG  
ATOM   5299 C11  LIG     1       4.749 -18.628   3.496  1.00  0.00      LIG  
ATOM   5300 C12  LIG     1       5.404 -13.840   4.080  1.00  0.00      LIG  
ATOM   5301 C13  LIG     1       2.795 -12.659   2.882  1.00  0.00      LIG  
ATOM   5302 C14  LIG     1       6.173 -15.081   4.473  1.00  0.00      LIG  
ATOM   5303 C15  LIG     1       6.929 -17.230   3.375  1.00  0.00      LIG  
ATOM   5304 C16  LIG     1       0.674 -15.429   0.513  1.00  0.00      LIG  
ATOM   5305 C17  LIG     1       6.110 -18.287   4.115  1.00  0.00      LIG  
ATOM   5306 C18  LIG     1      -0.533 -12.787   1.058  1.00  0.00      LIG  
ATOM   5307 C19  LIG     1       1.722 -12.112   1.960  1.00  0.00      LIG  
ATOM   5308 C20  LIG     1      -1.386 -14.005   0.840  1.00  0.00      LIG  
ATOM   5309 O1   LIG     1      -2.600 -13.935   0.965  1.00  0.00      LIG  
ATOM   5310 C21  LIG     1       2.778 -15.064   3.440  1.00  0.00      LIG  
ATOM   5311 C22  LIG     1      -0.762 -15.146   0.086  1.00  0.00      LIG  
ATOM   5312 O2   LIG     1       3.497 -16.055  -0.762  1.00  0.00      LIG  
ATOM   5313 C23  LIG     1       5.649 -12.960   1.819  1.00  0.00      LIG  
ATOM   5314 C24  LIG     1       2.354 -19.556   1.733  1.00  0.00      LIG  
ATOM   5315 C25  LIG     1       3.659 -21.662   1.243  1.00  0.00      LIG  
ATOM   5316 O3   LIG     1       3.876 -18.952   4.570  1.00  0.00      LIG  
ATOM   5317 C26  LIG     1       1.604 -13.543  -0.835  1.00  0.00      LIG  
ATOM   5318 C27  LIG     1       7.575 -17.770   2.113  1.00  0.00      LIG  
ATOM   5319 H    LIG     1       5.534 -20.546   2.877  1.00  0.00      LIG  
ATOM   5320 H1   LIG     1       0.607 -13.807   2.458  1.00  0.00      LIG  
ATOM   5321 H2   LIG     1       3.571 -13.674   0.382  1.00  0.00      LIG  
ATOM   5322 H3   LIG     1       5.470 -16.856   0.723  1.00  0.00      LIG  
ATOM   5323 H4   LIG     1       5.682 -15.230   0.156  1.00  0.00      LIG  
ATOM   5324 H5   LIG     1       3.141 -16.561   1.174  1.00  0.00      LIG  
ATOM   5325 H6   LIG     1       4.318 -17.765   2.993  1.00  0.00      LIG  
ATOM   5326 H7   LIG     1       4.593 -13.647   4.783  1.00  0.00      LIG  
ATOM   5327 H8   LIG     1       6.072 -12.979   4.152  1.00  0.00      LIG  
ATOM   5328 H9   LIG     1       3.559 -11.891   2.997  1.00  0.00      LIG  
ATOM   5329 H10  LIG     1       2.353 -12.757   3.877  1.00  0.00      LIG  
ATOM   5330 H11  LIG     1       7.189 -14.823   4.784  1.00  0.00      LIG  
ATOM   5331 H12  LIG     1       5.673 -15.593   5.299  1.00  0.00      LIG  
ATOM   5332 H13  LIG     1       7.779 -17.002   4.025  1.00  0.00      LIG  
ATOM   5333 H14  LIG     1       0.662 -15.899   1.500  1.00  0.00      LIG  
ATOM   5334 H15  LIG     1       1.081 -16.165  -0.183  1.00  0.00      LIG  
ATOM   5335 H16  LIG     1       6.709 -19.194   4.213  1.00  0.00      LIG  
ATOM   5336 H17  LIG     1       5.966 -17.933   5.142  1.00  0.00      LIG  
ATOM   5337 H18  LIG     1      -0.482 -12.199   0.140  1.00  0.00      LIG  
ATOM   5338 H19  LIG     1      -1.009 -12.177   1.830  1.00  0.00      LIG  
ATOM   5339 H20  LIG     1       1.147 -11.349   2.490  1.00  0.00      LIG  
ATOM   5340 H21  LIG     1       2.175 -11.627   1.092  1.00  0.00      LIG  
ATOM   5341 H22  LIG     1       2.901 -14.767   4.483  1.00  0.00      LIG  
ATOM   5342 H23  LIG     1       3.216 -16.055   3.332  1.00  0.00      LIG  
ATOM   5343 H24  LIG     1       1.710 -15.188   3.290  1.00  0.00      LIG  
ATOM   5344 H25  LIG     1      -1.371 -16.037   0.259  1.00  0.00      LIG  
ATOM   5345 H26  LIG     1      -0.809 -14.909  -0.979  1.00  0.00      LIG  
ATOM   5346 H27  LIG     1       4.015 -16.860  -0.932  1.00  0.00      LIG  
ATOM   5347 H28  LIG     1       6.734 -13.041   1.942  1.00  0.00      LIG  
ATOM   5348 H29  LIG     1       5.375 -11.958   2.150  1.00  0.00      LIG  
ATOM   5349 H30  LIG     1       5.444 -13.025   0.749  1.00  0.00      LIG  
ATOM   5350 H31  LIG     1       2.448 -18.496   1.981  1.00  0.00      LIG  
ATOM   5351 H32  LIG     1       1.689 -20.021   2.464  1.00  0.00      LIG  
ATOM   5352 H33  LIG     1       1.881 -19.630   0.751  1.00  0.00      LIG  
ATOM   5353 H34  LIG     1       4.672 -22.070   1.171  1.00  0.00      LIG  
ATOM   5354 H35  LIG     1       3.189 -21.728   0.258  1.00  0.00      LIG  
ATOM   5355 H36  LIG     1       3.088 -22.283   1.937  1.00  0.00      LIG  
ATOM   5356 H37  LIG     1       4.192 -18.453   5.341  1.00  0.00      LIG  
ATOM   5357 H38  LIG     1       2.084 -14.217  -1.545  1.00  0.00      LIG  
ATOM   5358 H39  LIG     1       2.184 -12.616  -0.824  1.00  0.00      LIG  
ATOM   5359 H40  LIG     1       0.626 -13.305  -1.256  1.00  0.00      LIG  
ATOM   5360 H41  LIG     1       8.151 -16.989   1.607  1.00  0.00      LIG  
ATOM   5361 H42  LIG     1       6.843 -18.163   1.409  1.00  0.00      LIG  
ATOM   5362 H43  LIG     1       8.257 -18.586   2.366  1.00  0.00      LIG  
TER
REMARK  Energy: 257.817
REMARK  SimpleFitness: 257.817
REMARK  FullFitness: -977.1603
REMARK  InterFull: -18.7853
REMARK  IntraFull: 285.501
REMARK  solvFull: -1500.0
REMARK  surfFull: 256.124
REMARK  extraFull: 0.0
REMARK  deltaGcompsolvpol: -1500.0
REMARK  deltaGcompsolvnonpol: 256.124
REMARK  deltaGprotsolvpol: -1512.07
REMARK  deltaGprotsolvnonpol: 254.074
REMARK  deltaGligsolvpol: -8.78303
REMARK  deltaGligsolvnonpol: 14.6111
REMARK  deltaGvdw: -18.7853
REMARK  deltaGelec: 0.0
REMARK  deltaG: -5.6791687
REMARK  Cluster: 2
REMARK  ClusterRank: 5
ATOM   5287 C    LIG     1       5.438 -15.039   1.993  1.00  0.00      LIG  
ATOM   5288 C1   LIG     1       3.081 -14.221   2.143  1.00  0.00      LIG  
ATOM   5289 C2   LIG     1       4.562 -13.964   2.537  1.00  0.00      LIG  
ATOM   5290 O    LIG     1       5.096 -18.687   0.739  1.00  0.00      LIG  
ATOM   5291 C3   LIG     1       5.596 -19.368   1.915  1.00  0.00      LIG  
ATOM   5292 C4   LIG     1       4.394 -19.865   1.187  1.00  0.00      LIG  
ATOM   5293 C5   LIG     1       2.967 -14.298   0.596  1.00  0.00      LIG  
ATOM   5294 C6   LIG     1       6.187 -15.625   2.941  1.00  0.00      LIG  
ATOM   5295 C7   LIG     1       1.516 -14.257   0.012  1.00  0.00      LIG  
ATOM   5296 C8   LIG     1       5.331 -15.272   0.521  1.00  0.00      LIG  
ATOM   5297 C9   LIG     1       3.885 -15.417   0.052  1.00  0.00      LIG  
ATOM   5298 C10  LIG     1       0.528 -13.732   1.053  1.00  0.00      LIG  
ATOM   5299 C11  LIG     1       5.509 -18.600   3.199  1.00  0.00      LIG  
ATOM   5300 C12  LIG     1       4.823 -14.010   4.041  1.00  0.00      LIG  
ATOM   5301 C13  LIG     1       2.177 -13.128   2.749  1.00  0.00      LIG  
ATOM   5302 C14  LIG     1       5.909 -15.035   4.274  1.00  0.00      LIG  
ATOM   5303 C15  LIG     1       7.261 -16.682   2.914  1.00  0.00      LIG  
ATOM   5304 C16  LIG     1       0.933 -15.604  -0.427  1.00  0.00      LIG  
ATOM   5305 C17  LIG     1       6.844 -17.974   3.617  1.00  0.00      LIG  
ATOM   5306 C18  LIG     1      -0.844 -13.427   0.488  1.00  0.00      LIG  
ATOM   5307 C19  LIG     1       1.125 -12.577   1.809  1.00  0.00      LIG  
ATOM   5308 C20  LIG     1      -1.401 -14.696  -0.090  1.00  0.00      LIG  
ATOM   5309 O1   LIG     1      -2.609 -14.883  -0.113  1.00  0.00      LIG  
ATOM   5310 C21  LIG     1       2.643 -15.558   2.761  1.00  0.00      LIG  
ATOM   5311 C22  LIG     1      -0.487 -15.495  -0.975  1.00  0.00      LIG  
ATOM   5312 O2   LIG     1       3.942 -15.408  -1.371  1.00  0.00      LIG  
ATOM   5313 C23  LIG     1       5.113 -12.624   2.046  1.00  0.00      LIG  
ATOM   5314 C24  LIG     1       3.003 -19.580   1.642  1.00  0.00      LIG  
ATOM   5315 C25  LIG     1       4.552 -21.042   0.290  1.00  0.00      LIG  
ATOM   5316 O3   LIG     1       5.155 -19.519   4.226  1.00  0.00      LIG  
ATOM   5317 C26  LIG     1       1.577 -13.323  -1.207  1.00  0.00      LIG  
ATOM   5318 C27  LIG     1       7.945 -16.965   1.589  1.00  0.00      LIG  
ATOM   5319 H    LIG     1       6.511 -19.939   1.830  1.00  0.00      LIG  
ATOM   5320 H1   LIG     1       0.352 -14.518   1.791  1.00  0.00      LIG  
ATOM   5321 H2   LIG     1       3.405 -13.374   0.217  1.00  0.00      LIG  
ATOM   5322 H3   LIG     1       5.879 -16.157   0.203  1.00  0.00      LIG  
ATOM   5323 H4   LIG     1       5.806 -14.439  -0.005  1.00  0.00      LIG  
ATOM   5324 H5   LIG     1       3.505 -16.398   0.349  1.00  0.00      LIG  
ATOM   5325 H6   LIG     1       4.724 -17.844   3.163  1.00  0.00      LIG  
ATOM   5326 H7   LIG     1       3.942 -14.255   4.636  1.00  0.00      LIG  
ATOM   5327 H8   LIG     1       5.161 -13.039   4.407  1.00  0.00      LIG  
ATOM   5328 H9   LIG     1       2.740 -12.287   3.155  1.00  0.00      LIG  
ATOM   5329 H10  LIG     1       1.653 -13.551   3.610  1.00  0.00      LIG  
ATOM   5330 H11  LIG     1       6.807 -14.559   4.681  1.00  0.00      LIG  
ATOM   5331 H12  LIG     1       5.566 -15.794   4.982  1.00  0.00      LIG  
ATOM   5332 H13  LIG     1       8.066 -16.267   3.527  1.00  0.00      LIG  
ATOM   5333 H14  LIG     1       0.928 -16.289   0.424  1.00  0.00      LIG  
ATOM   5334 H15  LIG     1       1.547 -16.065  -1.203  1.00  0.00      LIG  
ATOM   5335 H16  LIG     1       7.644 -18.706   3.495  1.00  0.00      LIG  
ATOM   5336 H17  LIG     1       6.808 -17.772   4.693  1.00  0.00      LIG  
ATOM   5337 H18  LIG     1      -0.832 -12.645  -0.274  1.00  0.00      LIG  
ATOM   5338 H19  LIG     1      -1.507 -13.106   1.296  1.00  0.00      LIG  
ATOM   5339 H20  LIG     1       0.354 -12.065   2.392  1.00  0.00      LIG  
ATOM   5340 H21  LIG     1       1.563 -11.837   1.134  1.00  0.00      LIG  
ATOM   5341 H22  LIG     1       2.524 -15.486   3.844  1.00  0.00      LIG  
ATOM   5342 H23  LIG     1       3.337 -16.374   2.565  1.00  0.00      LIG  
ATOM   5343 H24  LIG     1       1.683 -15.884   2.369  1.00  0.00      LIG  
ATOM   5344 H25  LIG     1      -0.910 -16.498  -1.077  1.00  0.00      LIG  
ATOM   5345 H26  LIG     1      -0.485 -15.027  -1.962  1.00  0.00      LIG  
ATOM   5346 H27  LIG     1       4.625 -16.052  -1.624  1.00  0.00      LIG  
ATOM   5347 H28  LIG     1       6.156 -12.501   2.356  1.00  0.00      LIG  
ATOM   5348 H29  LIG     1       4.563 -11.781   2.466  1.00  0.00      LIG  
ATOM   5349 H30  LIG     1       5.091 -12.519   0.959  1.00  0.00      LIG  
ATOM   5350 H31  LIG     1       2.928 -18.645   2.204  1.00  0.00      LIG  
ATOM   5351 H32  LIG     1       2.643 -20.393   2.276  1.00  0.00      LIG  
ATOM   5352 H33  LIG     1       2.337 -19.503   0.779  1.00  0.00      LIG  
ATOM   5353 H34  LIG     1       5.584 -21.150  -0.057  1.00  0.00      LIG  
ATOM   5354 H35  LIG     1       3.905 -20.941  -0.586  1.00  0.00      LIG  
ATOM   5355 H36  LIG     1       4.272 -21.957   0.820  1.00  0.00      LIG  
ATOM   5356 H37  LIG     1       5.299 -19.058   5.069  1.00  0.00      LIG  
ATOM   5357 H38  LIG     1       2.254 -13.718  -1.966  1.00  0.00      LIG  
ATOM   5358 H39  LIG     1       1.947 -12.334  -0.926  1.00  0.00      LIG  
ATOM   5359 H40  LIG     1       0.617 -13.177  -1.702  1.00  0.00      LIG  
ATOM   5360 H41  LIG     1       8.258 -16.035   1.106  1.00  0.00      LIG  
ATOM   5361 H42  LIG     1       7.297 -17.507   0.902  1.00  0.00      LIG  
ATOM   5362 H43  LIG     1       8.835 -17.579   1.751  1.00  0.00      LIG  
TER
REMARK  Energy: 257.817
REMARK  SimpleFitness: 257.817
REMARK  FullFitness: -977.1603
REMARK  InterFull: -18.7853
REMARK  IntraFull: 285.501
REMARK  solvFull: -1500.0
REMARK  surfFull: 256.124
REMARK  extraFull: 0.0
REMARK  deltaGcompsolvpol: -1500.0
REMARK  deltaGcompsolvnonpol: 256.124
REMARK  deltaGprotsolvpol: -1512.07
REMARK  deltaGprotsolvnonpol: 254.074
REMARK  deltaGligsolvpol: -8.78303
REMARK  deltaGligsolvnonpol: 14.6111
REMARK  deltaGvdw: -18.7853
REMARK  deltaGelec: 0.0
REMARK  deltaG: -5.6791687
REMARK  Cluster: 2
REMARK  ClusterRank: 6
ATOM   5287 C    LIG     1       5.438 -15.039   1.993  1.00  0.00      LIG  
ATOM   5288 C1   LIG     1       3.081 -14.221   2.143  1.00  0.00      LIG  
ATOM   5289 C2   LIG     1       4.562 -13.964   2.537  1.00  0.00      LIG  
ATOM   5290 O    LIG     1       5.096 -18.687   0.739  1.00  0.00      LIG  
ATOM   5291 C3   LIG     1       5.596 -19.368   1.915  1.00  0.00      LIG  
ATOM   5292 C4   LIG     1       4.394 -19.865   1.187  1.00  0.00      LIG  
ATOM   5293 C5   LIG     1       2.967 -14.298   0.596  1.00  0.00      LIG  
ATOM   5294 C6   LIG     1       6.187 -15.625   2.941  1.00  0.00      LIG  
ATOM   5295 C7   LIG     1       1.516 -14.257   0.012  1.00  0.00      LIG  
ATOM   5296 C8   LIG     1       5.331 -15.272   0.521  1.00  0.00      LIG  
ATOM   5297 C9   LIG     1       3.885 -15.417   0.052  1.00  0.00      LIG  
ATOM   5298 C10  LIG     1       0.528 -13.732   1.053  1.00  0.00      LIG  
ATOM   5299 C11  LIG     1       5.509 -18.600   3.199  1.00  0.00      LIG  
ATOM   5300 C12  LIG     1       4.823 -14.010   4.041  1.00  0.00      LIG  
ATOM   5301 C13  LIG     1       2.177 -13.128   2.749  1.00  0.00      LIG  
ATOM   5302 C14  LIG     1       5.909 -15.035   4.274  1.00  0.00      LIG  
ATOM   5303 C15  LIG     1       7.261 -16.682   2.914  1.00  0.00      LIG  
ATOM   5304 C16  LIG     1       0.933 -15.604  -0.427  1.00  0.00      LIG  
ATOM   5305 C17  LIG     1       6.844 -17.974   3.617  1.00  0.00      LIG  
ATOM   5306 C18  LIG     1      -0.844 -13.427   0.488  1.00  0.00      LIG  
ATOM   5307 C19  LIG     1       1.125 -12.577   1.809  1.00  0.00      LIG  
ATOM   5308 C20  LIG     1      -1.401 -14.696  -0.090  1.00  0.00      LIG  
ATOM   5309 O1   LIG     1      -2.609 -14.883  -0.113  1.00  0.00      LIG  
ATOM   5310 C21  LIG     1       2.643 -15.558   2.761  1.00  0.00      LIG  
ATOM   5311 C22  LIG     1      -0.487 -15.495  -0.975  1.00  0.00      LIG  
ATOM   5312 O2   LIG     1       3.942 -15.408  -1.371  1.00  0.00      LIG  
ATOM   5313 C23  LIG     1       5.113 -12.624   2.046  1.00  0.00      LIG  
ATOM   5314 C24  LIG     1       3.003 -19.580   1.642  1.00  0.00      LIG  
ATOM   5315 C25  LIG     1       4.552 -21.042   0.290  1.00  0.00      LIG  
ATOM   5316 O3   LIG     1       5.155 -19.519   4.226  1.00  0.00      LIG  
ATOM   5317 C26  LIG     1       1.577 -13.323  -1.207  1.00  0.00      LIG  
ATOM   5318 C27  LIG     1       7.945 -16.965   1.589  1.00  0.00      LIG  
ATOM   5319 H    LIG     1       6.511 -19.939   1.830  1.00  0.00      LIG  
ATOM   5320 H1   LIG     1       0.352 -14.518   1.791  1.00  0.00      LIG  
ATOM   5321 H2   LIG     1       3.405 -13.374   0.217  1.00  0.00      LIG  
ATOM   5322 H3   LIG     1       5.879 -16.157   0.203  1.00  0.00      LIG  
ATOM   5323 H4   LIG     1       5.806 -14.439  -0.005  1.00  0.00      LIG  
ATOM   5324 H5   LIG     1       3.505 -16.398   0.349  1.00  0.00      LIG  
ATOM   5325 H6   LIG     1       4.724 -17.844   3.163  1.00  0.00      LIG  
ATOM   5326 H7   LIG     1       3.942 -14.255   4.636  1.00  0.00      LIG  
ATOM   5327 H8   LIG     1       5.161 -13.039   4.407  1.00  0.00      LIG  
ATOM   5328 H9   LIG     1       2.740 -12.287   3.155  1.00  0.00      LIG  
ATOM   5329 H10  LIG     1       1.653 -13.551   3.610  1.00  0.00      LIG  
ATOM   5330 H11  LIG     1       6.807 -14.559   4.681  1.00  0.00      LIG  
ATOM   5331 H12  LIG     1       5.566 -15.794   4.982  1.00  0.00      LIG  
ATOM   5332 H13  LIG     1       8.066 -16.267   3.527  1.00  0.00      LIG  
ATOM   5333 H14  LIG     1       0.928 -16.289   0.424  1.00  0.00      LIG  
ATOM   5334 H15  LIG     1       1.547 -16.065  -1.203  1.00  0.00      LIG  
ATOM   5335 H16  LIG     1       7.644 -18.706   3.495  1.00  0.00      LIG  
ATOM   5336 H17  LIG     1       6.808 -17.772   4.693  1.00  0.00      LIG  
ATOM   5337 H18  LIG     1      -0.832 -12.645  -0.274  1.00  0.00      LIG  
ATOM   5338 H19  LIG     1      -1.507 -13.106   1.296  1.00  0.00      LIG  
ATOM   5339 H20  LIG     1       0.354 -12.065   2.392  1.00  0.00      LIG  
ATOM   5340 H21  LIG     1       1.563 -11.837   1.134  1.00  0.00      LIG  
ATOM   5341 H22  LIG     1       2.524 -15.486   3.844  1.00  0.00      LIG  
ATOM   5342 H23  LIG     1       3.337 -16.374   2.565  1.00  0.00      LIG  
ATOM   5343 H24  LIG     1       1.683 -15.884   2.369  1.00  0.00      LIG  
ATOM   5344 H25  LIG     1      -0.910 -16.498  -1.077  1.00  0.00      LIG  
ATOM   5345 H26  LIG     1      -0.485 -15.027  -1.962  1.00  0.00      LIG  
ATOM   5346 H27  LIG     1       4.625 -16.052  -1.624  1.00  0.00      LIG  
ATOM   5347 H28  LIG     1       6.156 -12.501   2.356  1.00  0.00      LIG  
ATOM   5348 H29  LIG     1       4.563 -11.781   2.466  1.00  0.00      LIG  
ATOM   5349 H30  LIG     1       5.091 -12.519   0.959  1.00  0.00      LIG  
ATOM   5350 H31  LIG     1       2.928 -18.645   2.204  1.00  0.00      LIG  
ATOM   5351 H32  LIG     1       2.643 -20.393   2.276  1.00  0.00      LIG  
ATOM   5352 H33  LIG     1       2.337 -19.503   0.779  1.00  0.00      LIG  
ATOM   5353 H34  LIG     1       5.584 -21.150  -0.057  1.00  0.00      LIG  
ATOM   5354 H35  LIG     1       3.905 -20.941  -0.586  1.00  0.00      LIG  
ATOM   5355 H36  LIG     1       4.272 -21.957   0.820  1.00  0.00      LIG  
ATOM   5356 H37  LIG     1       5.299 -19.058   5.069  1.00  0.00      LIG  
ATOM   5357 H38  LIG     1       2.254 -13.718  -1.966  1.00  0.00      LIG  
ATOM   5358 H39  LIG     1       1.947 -12.334  -0.926  1.00  0.00      LIG  
ATOM   5359 H40  LIG     1       0.617 -13.177  -1.702  1.00  0.00      LIG  
ATOM   5360 H41  LIG     1       8.258 -16.035   1.106  1.00  0.00      LIG  
ATOM   5361 H42  LIG     1       7.297 -17.507   0.902  1.00  0.00      LIG  
ATOM   5362 H43  LIG     1       8.835 -17.579   1.751  1.00  0.00      LIG  
TER
REMARK  Energy: 257.817
REMARK  SimpleFitness: 257.817
REMARK  FullFitness: -977.1603
REMARK  InterFull: -18.7853
REMARK  IntraFull: 285.501
REMARK  solvFull: -1500.0
REMARK  surfFull: 256.124
REMARK  extraFull: 0.0
REMARK  deltaGcompsolvpol: -1500.0
REMARK  deltaGcompsolvnonpol: 256.124
REMARK  deltaGprotsolvpol: -1512.07
REMARK  deltaGprotsolvnonpol: 254.074
REMARK  deltaGligsolvpol: -8.78303
REMARK  deltaGligsolvnonpol: 14.6111
REMARK  deltaGvdw: -18.7853
REMARK  deltaGelec: 0.0
REMARK  deltaG: -5.6791687
REMARK  Cluster: 2
REMARK  ClusterRank: 7
ATOM   5287 C    LIG     1       5.438 -15.039   1.993  1.00  0.00      LIG  
ATOM   5288 C1   LIG     1       3.081 -14.221   2.143  1.00  0.00      LIG  
ATOM   5289 C2   LIG     1       4.562 -13.964   2.537  1.00  0.00      LIG  
ATOM   5290 O    LIG     1       5.096 -18.687   0.739  1.00  0.00      LIG  
ATOM   5291 C3   LIG     1       5.596 -19.368   1.915  1.00  0.00      LIG  
ATOM   5292 C4   LIG     1       4.394 -19.865   1.187  1.00  0.00      LIG  
ATOM   5293 C5   LIG     1       2.967 -14.298   0.596  1.00  0.00      LIG  
ATOM   5294 C6   LIG     1       6.187 -15.625   2.941  1.00  0.00      LIG  
ATOM   5295 C7   LIG     1       1.516 -14.257   0.012  1.00  0.00      LIG  
ATOM   5296 C8   LIG     1       5.331 -15.272   0.521  1.00  0.00      LIG  
ATOM   5297 C9   LIG     1       3.885 -15.417   0.052  1.00  0.00      LIG  
ATOM   5298 C10  LIG     1       0.528 -13.732   1.053  1.00  0.00      LIG  
ATOM   5299 C11  LIG     1       5.509 -18.600   3.199  1.00  0.00      LIG  
ATOM   5300 C12  LIG     1       4.823 -14.010   4.041  1.00  0.00      LIG  
ATOM   5301 C13  LIG     1       2.177 -13.128   2.749  1.00  0.00      LIG  
ATOM   5302 C14  LIG     1       5.909 -15.035   4.274  1.00  0.00      LIG  
ATOM   5303 C15  LIG     1       7.261 -16.682   2.914  1.00  0.00      LIG  
ATOM   5304 C16  LIG     1       0.933 -15.604  -0.427  1.00  0.00      LIG  
ATOM   5305 C17  LIG     1       6.844 -17.974   3.617  1.00  0.00      LIG  
ATOM   5306 C18  LIG     1      -0.844 -13.427   0.488  1.00  0.00      LIG  
ATOM   5307 C19  LIG     1       1.125 -12.577   1.809  1.00  0.00      LIG  
ATOM   5308 C20  LIG     1      -1.401 -14.696  -0.090  1.00  0.00      LIG  
ATOM   5309 O1   LIG     1      -2.609 -14.883  -0.113  1.00  0.00      LIG  
ATOM   5310 C21  LIG     1       2.643 -15.558   2.761  1.00  0.00      LIG  
ATOM   5311 C22  LIG     1      -0.487 -15.495  -0.975  1.00  0.00      LIG  
ATOM   5312 O2   LIG     1       3.942 -15.408  -1.371  1.00  0.00      LIG  
ATOM   5313 C23  LIG     1       5.113 -12.624   2.046  1.00  0.00      LIG  
ATOM   5314 C24  LIG     1       3.003 -19.580   1.642  1.00  0.00      LIG  
ATOM   5315 C25  LIG     1       4.552 -21.042   0.290  1.00  0.00      LIG  
ATOM   5316 O3   LIG     1       5.155 -19.519   4.226  1.00  0.00      LIG  
ATOM   5317 C26  LIG     1       1.577 -13.323  -1.207  1.00  0.00      LIG  
ATOM   5318 C27  LIG     1       7.945 -16.965   1.589  1.00  0.00      LIG  
ATOM   5319 H    LIG     1       6.511 -19.939   1.830  1.00  0.00      LIG  
ATOM   5320 H1   LIG     1       0.352 -14.518   1.791  1.00  0.00      LIG  
ATOM   5321 H2   LIG     1       3.405 -13.374   0.217  1.00  0.00      LIG  
ATOM   5322 H3   LIG     1       5.879 -16.157   0.203  1.00  0.00      LIG  
ATOM   5323 H4   LIG     1       5.806 -14.439  -0.005  1.00  0.00      LIG  
ATOM   5324 H5   LIG     1       3.505 -16.398   0.349  1.00  0.00      LIG  
ATOM   5325 H6   LIG     1       4.724 -17.844   3.163  1.00  0.00      LIG  
ATOM   5326 H7   LIG     1       3.942 -14.255   4.636  1.00  0.00      LIG  
ATOM   5327 H8   LIG     1       5.161 -13.039   4.407  1.00  0.00      LIG  
ATOM   5328 H9   LIG     1       2.740 -12.287   3.155  1.00  0.00      LIG  
ATOM   5329 H10  LIG     1       1.653 -13.551   3.610  1.00  0.00      LIG  
ATOM   5330 H11  LIG     1       6.807 -14.559   4.681  1.00  0.00      LIG  
ATOM   5331 H12  LIG     1       5.566 -15.794   4.982  1.00  0.00      LIG  
ATOM   5332 H13  LIG     1       8.066 -16.267   3.527  1.00  0.00      LIG  
ATOM   5333 H14  LIG     1       0.928 -16.289   0.424  1.00  0.00      LIG  
ATOM   5334 H15  LIG     1       1.547 -16.065  -1.203  1.00  0.00      LIG  
ATOM   5335 H16  LIG     1       7.644 -18.706   3.495  1.00  0.00      LIG  
ATOM   5336 H17  LIG     1       6.808 -17.772   4.693  1.00  0.00      LIG  
ATOM   5337 H18  LIG     1      -0.832 -12.645  -0.274  1.00  0.00      LIG  
ATOM   5338 H19  LIG     1      -1.507 -13.106   1.296  1.00  0.00      LIG  
ATOM   5339 H20  LIG     1       0.354 -12.065   2.392  1.00  0.00      LIG  
ATOM   5340 H21  LIG     1       1.563 -11.837   1.134  1.00  0.00      LIG  
ATOM   5341 H22  LIG     1       2.524 -15.486   3.844  1.00  0.00      LIG  
ATOM   5342 H23  LIG     1       3.337 -16.374   2.565  1.00  0.00      LIG  
ATOM   5343 H24  LIG     1       1.683 -15.884   2.369  1.00  0.00      LIG  
ATOM   5344 H25  LIG     1      -0.910 -16.498  -1.077  1.00  0.00      LIG  
ATOM   5345 H26  LIG     1      -0.485 -15.027  -1.962  1.00  0.00      LIG  
ATOM   5346 H27  LIG     1       4.625 -16.052  -1.624  1.00  0.00      LIG  
ATOM   5347 H28  LIG     1       6.156 -12.501   2.356  1.00  0.00      LIG  
ATOM   5348 H29  LIG     1       4.563 -11.781   2.466  1.00  0.00      LIG  
ATOM   5349 H30  LIG     1       5.091 -12.519   0.959  1.00  0.00      LIG  
ATOM   5350 H31  LIG     1       2.928 -18.645   2.204  1.00  0.00      LIG  
ATOM   5351 H32  LIG     1       2.643 -20.393   2.276  1.00  0.00      LIG  
ATOM   5352 H33  LIG     1       2.337 -19.503   0.779  1.00  0.00      LIG  
ATOM   5353 H34  LIG     1       5.584 -21.150  -0.057  1.00  0.00      LIG  
ATOM   5354 H35  LIG     1       3.905 -20.941  -0.586  1.00  0.00      LIG  
ATOM   5355 H36  LIG     1       4.272 -21.957   0.820  1.00  0.00      LIG  
ATOM   5356 H37  LIG     1       5.299 -19.058   5.069  1.00  0.00      LIG  
ATOM   5357 H38  LIG     1       2.254 -13.718  -1.966  1.00  0.00      LIG  
ATOM   5358 H39  LIG     1       1.947 -12.334  -0.926  1.00  0.00      LIG  
ATOM   5359 H40  LIG     1       0.617 -13.177  -1.702  1.00  0.00      LIG  
ATOM   5360 H41  LIG     1       8.258 -16.035   1.106  1.00  0.00      LIG  
ATOM   5361 H42  LIG     1       7.297 -17.507   0.902  1.00  0.00      LIG  
ATOM   5362 H43  LIG     1       8.835 -17.579   1.751  1.00  0.00      LIG  
TER
REMARK  Energy: 262.084
REMARK  SimpleFitness: 262.084
REMARK  FullFitness: -980.95386
REMARK  InterFull: -18.0069
REMARK  IntraFull: 288.739
REMARK  solvFull: -1509.32
REMARK  surfFull: 257.634
REMARK  extraFull: 0.0
REMARK  deltaGcompsolvpol: -1509.32
REMARK  deltaGcompsolvnonpol: 257.634
REMARK  deltaGprotsolvpol: -1512.07
REMARK  deltaGprotsolvnonpol: 254.074
REMARK  deltaGligsolvpol: -8.13847
REMARK  deltaGligsolvnonpol: 14.3397
REMARK  deltaGvdw: -18.0069
REMARK  deltaGelec: 0.0
REMARK  deltaG: -6.0468383
REMARK  Cluster: 3
REMARK  ClusterRank: 0
ATOM   5287 C    LIG     1      29.642   1.548  13.367  1.00  0.00      LIG  
ATOM   5288 C1   LIG     1      27.754   3.210  13.283  1.00  0.00      LIG  
ATOM   5289 C2   LIG     1      28.712   2.375  14.187  1.00  0.00      LIG  
ATOM   5290 O    LIG     1      26.768  -2.559  12.467  1.00  0.00      LIG  
ATOM   5291 C3   LIG     1      27.612  -1.470  12.027  1.00  0.00      LIG  
ATOM   5292 C4   LIG     1      26.418  -1.871  11.243  1.00  0.00      LIG  
ATOM   5293 C5   LIG     1      28.609   4.098  12.335  1.00  0.00      LIG  
ATOM   5294 C6   LIG     1      29.739   0.290  13.831  1.00  0.00      LIG  
ATOM   5295 C7   LIG     1      27.858   5.260  11.606  1.00  0.00      LIG  
ATOM   5296 C8   LIG     1      30.368   2.242  12.260  1.00  0.00      LIG  
ATOM   5297 C9   LIG     1      29.506   3.207  11.447  1.00  0.00      LIG  
ATOM   5298 C10  LIG     1      26.516   5.538  12.278  1.00  0.00      LIG  
ATOM   5299 C11  LIG     1      29.007  -1.850  11.639  1.00  0.00      LIG  
ATOM   5300 C12  LIG     1      28.013   1.344  15.073  1.00  0.00      LIG  
ATOM   5301 C13  LIG     1      26.792   4.026  14.168  1.00  0.00      LIG  
ATOM   5302 C14  LIG     1      28.856   0.090  15.008  1.00  0.00      LIG  
ATOM   5303 C15  LIG     1      30.634  -0.871  13.485  1.00  0.00      LIG  
ATOM   5304 C16  LIG     1      27.509   5.014  10.136  1.00  0.00      LIG  
ATOM   5305 C17  LIG     1      29.918  -2.071  12.851  1.00  0.00      LIG  
ATOM   5306 C18  LIG     1      25.843   6.807  11.794  1.00  0.00      LIG  
ATOM   5307 C19  LIG     1      26.651   5.480  13.774  1.00  0.00      LIG  
ATOM   5308 C20  LIG     1      25.619   6.687  10.315  1.00  0.00      LIG  
ATOM   5309 O1   LIG     1      24.684   7.270   9.783  1.00  0.00      LIG  
ATOM   5310 C21  LIG     1      26.878   2.258  12.443  1.00  0.00      LIG  
ATOM   5311 C22  LIG     1      26.769   6.181   9.490  1.00  0.00      LIG  
ATOM   5312 O2   LIG     1      30.423   3.981  10.680  1.00  0.00      LIG  
ATOM   5313 C23  LIG     1      29.581   3.218  15.134  1.00  0.00      LIG  
ATOM   5314 C24  LIG     1      26.515  -2.726  10.029  1.00  0.00      LIG  
ATOM   5315 C25  LIG     1      25.213  -1.004  11.335  1.00  0.00      LIG  
ATOM   5316 O3   LIG     1      29.522  -0.859  10.763  1.00  0.00      LIG  
ATOM   5317 C26  LIG     1      28.781   6.486  11.695  1.00  0.00      LIG  
ATOM   5318 C27  LIG     1      31.936  -0.560  12.763  1.00  0.00      LIG  
ATOM   5319 H    LIG     1      27.555  -0.544  12.575  1.00  0.00      LIG  
ATOM   5320 H1   LIG     1      25.830   4.735  12.006  1.00  0.00      LIG  
ATOM   5321 H2   LIG     1      29.308   4.636  12.976  1.00  0.00      LIG  
ATOM   5322 H3   LIG     1      30.800   1.527  11.559  1.00  0.00      LIG  
ATOM   5323 H4   LIG     1      31.215   2.785  12.691  1.00  0.00      LIG  
ATOM   5324 H5   LIG     1      28.899   2.640  10.737  1.00  0.00      LIG  
ATOM   5325 H6   LIG     1      28.994  -2.790  11.084  1.00  0.00      LIG  
ATOM   5326 H7   LIG     1      27.001   1.102  14.747  1.00  0.00      LIG  
ATOM   5327 H8   LIG     1      27.925   1.694  16.105  1.00  0.00      LIG  
ATOM   5328 H9   LIG     1      27.051   3.984  15.226  1.00  0.00      LIG  
ATOM   5329 H10  LIG     1      25.798   3.575  14.109  1.00  0.00      LIG  
ATOM   5330 H11  LIG     1      29.456  -0.024  15.915  1.00  0.00      LIG  
ATOM   5331 H12  LIG     1      28.221  -0.793  14.893  1.00  0.00      LIG  
ATOM   5332 H13  LIG     1      30.980  -1.236  14.456  1.00  0.00      LIG  
ATOM   5333 H14  LIG     1      26.889   4.118  10.060  1.00  0.00      LIG  
ATOM   5334 H15  LIG     1      28.405   4.830   9.542  1.00  0.00      LIG  
ATOM   5335 H16  LIG     1      30.704  -2.764  12.539  1.00  0.00      LIG  
ATOM   5336 H17  LIG     1      29.351  -2.596  13.625  1.00  0.00      LIG  
ATOM   5337 H18  LIG     1      26.423   7.707  12.011  1.00  0.00      LIG  
ATOM   5338 H19  LIG     1      24.866   6.904  12.274  1.00  0.00      LIG  
ATOM   5339 H20  LIG     1      25.759   5.897  14.250  1.00  0.00      LIG  
ATOM   5340 H21  LIG     1      27.508   6.059  14.125  1.00  0.00      LIG  
ATOM   5341 H22  LIG     1      26.124   1.757  13.053  1.00  0.00      LIG  
ATOM   5342 H23  LIG     1      27.456   1.481  11.940  1.00  0.00      LIG  
ATOM   5343 H24  LIG     1      26.333   2.789  11.664  1.00  0.00      LIG  
ATOM   5344 H25  LIG     1      26.372   5.861   8.523  1.00  0.00      LIG  
ATOM   5345 H26  LIG     1      27.448   7.019   9.313  1.00  0.00      LIG  
ATOM   5346 H27  LIG     1      31.026   3.353  10.249  1.00  0.00      LIG  
ATOM   5347 H28  LIG     1      30.230   2.579  15.741  1.00  0.00      LIG  
ATOM   5348 H29  LIG     1      28.975   3.793  15.837  1.00  0.00      LIG  
ATOM   5349 H30  LIG     1      30.234   3.917  14.608  1.00  0.00      LIG  
ATOM   5350 H31  LIG     1      26.691  -2.109   9.144  1.00  0.00      LIG  
ATOM   5351 H32  LIG     1      25.580  -3.270   9.888  1.00  0.00      LIG  
ATOM   5352 H33  LIG     1      27.312  -3.471  10.100  1.00  0.00      LIG  
ATOM   5353 H34  LIG     1      25.264  -0.214  10.581  1.00  0.00      LIG  
ATOM   5354 H35  LIG     1      25.127  -0.532  12.319  1.00  0.00      LIG  
ATOM   5355 H36  LIG     1      24.309  -1.589  11.152  1.00  0.00      LIG  
ATOM   5356 H37  LIG     1      29.656  -0.065  11.308  1.00  0.00      LIG  
ATOM   5357 H38  LIG     1      29.723   6.301  11.176  1.00  0.00      LIG  
ATOM   5358 H39  LIG     1      29.024   6.722  12.734  1.00  0.00      LIG  
ATOM   5359 H40  LIG     1      28.363   7.390  11.251  1.00  0.00      LIG  
ATOM   5360 H41  LIG     1      32.465   0.265  13.250  1.00  0.00      LIG  
ATOM   5361 H42  LIG     1      31.774  -0.294  11.717  1.00  0.00      LIG  
ATOM   5362 H43  LIG     1      32.592  -1.435  12.778  1.00  0.00      LIG  
TER
REMARK  Energy: 262.084
REMARK  SimpleFitness: 262.084
REMARK  FullFitness: -980.95386
REMARK  InterFull: -18.0069
REMARK  IntraFull: 288.739
REMARK  solvFull: -1509.32
REMARK  surfFull: 257.634
REMARK  extraFull: 0.0
REMARK  deltaGcompsolvpol: -1509.32
REMARK  deltaGcompsolvnonpol: 257.634
REMARK  deltaGprotsolvpol: -1512.07
REMARK  deltaGprotsolvnonpol: 254.074
REMARK  deltaGligsolvpol: -8.13847
REMARK  deltaGligsolvnonpol: 14.3397
REMARK  deltaGvdw: -18.0069
REMARK  deltaGelec: 0.0
REMARK  deltaG: -6.0468383
REMARK  Cluster: 3
REMARK  ClusterRank: 1
ATOM   5287 C    LIG     1      29.642   1.548  13.367  1.00  0.00      LIG  
ATOM   5288 C1   LIG     1      27.754   3.210  13.283  1.00  0.00      LIG  
ATOM   5289 C2   LIG     1      28.712   2.375  14.187  1.00  0.00      LIG  
ATOM   5290 O    LIG     1      26.768  -2.559  12.467  1.00  0.00      LIG  
ATOM   5291 C3   LIG     1      27.612  -1.470  12.027  1.00  0.00      LIG  
ATOM   5292 C4   LIG     1      26.418  -1.871  11.243  1.00  0.00      LIG  
ATOM   5293 C5   LIG     1      28.609   4.098  12.335  1.00  0.00      LIG  
ATOM   5294 C6   LIG     1      29.739   0.290  13.831  1.00  0.00      LIG  
ATOM   5295 C7   LIG     1      27.858   5.260  11.606  1.00  0.00      LIG  
ATOM   5296 C8   LIG     1      30.368   2.242  12.260  1.00  0.00      LIG  
ATOM   5297 C9   LIG     1      29.506   3.207  11.447  1.00  0.00      LIG  
ATOM   5298 C10  LIG     1      26.516   5.538  12.278  1.00  0.00      LIG  
ATOM   5299 C11  LIG     1      29.007  -1.850  11.639  1.00  0.00      LIG  
ATOM   5300 C12  LIG     1      28.013   1.344  15.073  1.00  0.00      LIG  
ATOM   5301 C13  LIG     1      26.792   4.026  14.168  1.00  0.00      LIG  
ATOM   5302 C14  LIG     1      28.856   0.090  15.008  1.00  0.00      LIG  
ATOM   5303 C15  LIG     1      30.634  -0.871  13.485  1.00  0.00      LIG  
ATOM   5304 C16  LIG     1      27.509   5.014  10.136  1.00  0.00      LIG  
ATOM   5305 C17  LIG     1      29.918  -2.071  12.851  1.00  0.00      LIG  
ATOM   5306 C18  LIG     1      25.843   6.807  11.794  1.00  0.00      LIG  
ATOM   5307 C19  LIG     1      26.651   5.480  13.774  1.00  0.00      LIG  
ATOM   5308 C20  LIG     1      25.619   6.687  10.315  1.00  0.00      LIG  
ATOM   5309 O1   LIG     1      24.684   7.270   9.783  1.00  0.00      LIG  
ATOM   5310 C21  LIG     1      26.878   2.258  12.443  1.00  0.00      LIG  
ATOM   5311 C22  LIG     1      26.769   6.181   9.490  1.00  0.00      LIG  
ATOM   5312 O2   LIG     1      30.423   3.981  10.680  1.00  0.00      LIG  
ATOM   5313 C23  LIG     1      29.581   3.218  15.134  1.00  0.00      LIG  
ATOM   5314 C24  LIG     1      26.515  -2.726  10.029  1.00  0.00      LIG  
ATOM   5315 C25  LIG     1      25.213  -1.004  11.335  1.00  0.00      LIG  
ATOM   5316 O3   LIG     1      29.522  -0.859  10.763  1.00  0.00      LIG  
ATOM   5317 C26  LIG     1      28.781   6.486  11.695  1.00  0.00      LIG  
ATOM   5318 C27  LIG     1      31.936  -0.560  12.763  1.00  0.00      LIG  
ATOM   5319 H    LIG     1      27.555  -0.544  12.575  1.00  0.00      LIG  
ATOM   5320 H1   LIG     1      25.830   4.735  12.006  1.00  0.00      LIG  
ATOM   5321 H2   LIG     1      29.308   4.636  12.976  1.00  0.00      LIG  
ATOM   5322 H3   LIG     1      30.800   1.527  11.559  1.00  0.00      LIG  
ATOM   5323 H4   LIG     1      31.215   2.785  12.691  1.00  0.00      LIG  
ATOM   5324 H5   LIG     1      28.899   2.640  10.737  1.00  0.00      LIG  
ATOM   5325 H6   LIG     1      28.994  -2.790  11.084  1.00  0.00      LIG  
ATOM   5326 H7   LIG     1      27.001   1.102  14.747  1.00  0.00      LIG  
ATOM   5327 H8   LIG     1      27.925   1.694  16.105  1.00  0.00      LIG  
ATOM   5328 H9   LIG     1      27.051   3.984  15.226  1.00  0.00      LIG  
ATOM   5329 H10  LIG     1      25.798   3.575  14.109  1.00  0.00      LIG  
ATOM   5330 H11  LIG     1      29.456  -0.024  15.915  1.00  0.00      LIG  
ATOM   5331 H12  LIG     1      28.221  -0.793  14.893  1.00  0.00      LIG  
ATOM   5332 H13  LIG     1      30.980  -1.236  14.456  1.00  0.00      LIG  
ATOM   5333 H14  LIG     1      26.889   4.118  10.060  1.00  0.00      LIG  
ATOM   5334 H15  LIG     1      28.405   4.830   9.542  1.00  0.00      LIG  
ATOM   5335 H16  LIG     1      30.704  -2.764  12.539  1.00  0.00      LIG  
ATOM   5336 H17  LIG     1      29.351  -2.596  13.625  1.00  0.00      LIG  
ATOM   5337 H18  LIG     1      26.423   7.707  12.011  1.00  0.00      LIG  
ATOM   5338 H19  LIG     1      24.866   6.904  12.274  1.00  0.00      LIG  
ATOM   5339 H20  LIG     1      25.759   5.897  14.250  1.00  0.00      LIG  
ATOM   5340 H21  LIG     1      27.508   6.059  14.125  1.00  0.00      LIG  
ATOM   5341 H22  LIG     1      26.124   1.757  13.053  1.00  0.00      LIG  
ATOM   5342 H23  LIG     1      27.456   1.481  11.940  1.00  0.00      LIG  
ATOM   5343 H24  LIG     1      26.333   2.789  11.664  1.00  0.00      LIG  
ATOM   5344 H25  LIG     1      26.372   5.861   8.523  1.00  0.00      LIG  
ATOM   5345 H26  LIG     1      27.448   7.019   9.313  1.00  0.00      LIG  
ATOM   5346 H27  LIG     1      31.026   3.353  10.249  1.00  0.00      LIG  
ATOM   5347 H28  LIG     1      30.230   2.579  15.741  1.00  0.00      LIG  
ATOM   5348 H29  LIG     1      28.975   3.793  15.837  1.00  0.00      LIG  
ATOM   5349 H30  LIG     1      30.234   3.917  14.608  1.00  0.00      LIG  
ATOM   5350 H31  LIG     1      26.691  -2.109   9.144  1.00  0.00      LIG  
ATOM   5351 H32  LIG     1      25.580  -3.270   9.888  1.00  0.00      LIG  
ATOM   5352 H33  LIG     1      27.312  -3.471  10.100  1.00  0.00      LIG  
ATOM   5353 H34  LIG     1      25.264  -0.214  10.581  1.00  0.00      LIG  
ATOM   5354 H35  LIG     1      25.127  -0.532  12.319  1.00  0.00      LIG  
ATOM   5355 H36  LIG     1      24.309  -1.589  11.152  1.00  0.00      LIG  
ATOM   5356 H37  LIG     1      29.656  -0.065  11.308  1.00  0.00      LIG  
ATOM   5357 H38  LIG     1      29.723   6.301  11.176  1.00  0.00      LIG  
ATOM   5358 H39  LIG     1      29.024   6.722  12.734  1.00  0.00      LIG  
ATOM   5359 H40  LIG     1      28.363   7.390  11.251  1.00  0.00      LIG  
ATOM   5360 H41  LIG     1      32.465   0.265  13.250  1.00  0.00      LIG  
ATOM   5361 H42  LIG     1      31.774  -0.294  11.717  1.00  0.00      LIG  
ATOM   5362 H43  LIG     1      32.592  -1.435  12.778  1.00  0.00      LIG  
TER
REMARK  Energy: 262.378
REMARK  SimpleFitness: 262.378
REMARK  FullFitness: -980.73413
REMARK  InterFull: -18.0281
REMARK  IntraFull: 288.842
REMARK  solvFull: -1509.33
REMARK  surfFull: 257.782
REMARK  extraFull: 0.0
REMARK  deltaGcompsolvpol: -1509.33
REMARK  deltaGcompsolvnonpol: 257.782
REMARK  deltaGprotsolvpol: -1512.07
REMARK  deltaGprotsolvnonpol: 254.074
REMARK  deltaGligsolvpol: -8.1119
REMARK  deltaGligsolvnonpol: 14.3532
REMARK  deltaGvdw: -18.0281
REMARK  deltaGelec: 0.0
REMARK  deltaG: -6.0383577
REMARK  Cluster: 3
REMARK  ClusterRank: 2
ATOM   5287 C    LIG     1      29.656   1.829  13.170  1.00  0.00      LIG  
ATOM   5288 C1   LIG     1      27.760   3.476  13.143  1.00  0.00      LIG  
ATOM   5289 C2   LIG     1      28.766   2.670  14.019  1.00  0.00      LIG  
ATOM   5290 O    LIG     1      26.717  -2.411  12.303  1.00  0.00      LIG  
ATOM   5291 C3   LIG     1      27.509  -1.254  11.946  1.00  0.00      LIG  
ATOM   5292 C4   LIG     1      26.289  -1.612  11.175  1.00  0.00      LIG  
ATOM   5293 C5   LIG     1      28.559   4.353  12.138  1.00  0.00      LIG  
ATOM   5294 C6   LIG     1      29.757   0.572  13.631  1.00  0.00      LIG  
ATOM   5295 C7   LIG     1      27.758   5.486  11.416  1.00  0.00      LIG  
ATOM   5296 C8   LIG     1      30.338   2.521  12.032  1.00  0.00      LIG  
ATOM   5297 C9   LIG     1      29.429   3.451  11.233  1.00  0.00      LIG  
ATOM   5298 C10  LIG     1      26.444   5.761  12.142  1.00  0.00      LIG  
ATOM   5299 C11  LIG     1      28.899  -1.565  11.486  1.00  0.00      LIG  
ATOM   5300 C12  LIG     1      28.115   1.658  14.960  1.00  0.00      LIG  
ATOM   5301 C13  LIG     1      26.833   4.303  14.055  1.00  0.00      LIG  
ATOM   5302 C14  LIG     1      28.928   0.388  14.849  1.00  0.00      LIG  
ATOM   5303 C15  LIG     1      30.620  -0.604  13.251  1.00  0.00      LIG  
ATOM   5304 C16  LIG     1      27.352   5.202   9.967  1.00  0.00      LIG  
ATOM   5305 C17  LIG     1      29.863  -1.797  12.656  1.00  0.00      LIG  
ATOM   5306 C18  LIG     1      25.730   7.007  11.659  1.00  0.00      LIG  
ATOM   5307 C19  LIG     1      26.646   5.744  13.630  1.00  0.00      LIG  
ATOM   5308 C20  LIG     1      25.431   6.838  10.197  1.00  0.00      LIG  
ATOM   5309 O1   LIG     1      24.461   7.386   9.699  1.00  0.00      LIG  
ATOM   5310 C21  LIG     1      26.858   2.493  12.368  1.00  0.00      LIG  
ATOM   5311 C22  LIG     1      26.552   6.334   9.330  1.00  0.00      LIG  
ATOM   5312 O2   LIG     1      30.301   4.220  10.409  1.00  0.00      LIG  
ATOM   5313 C23  LIG     1      29.675   3.541  14.900  1.00  0.00      LIG  
ATOM   5314 C24  LIG     1      26.347  -2.341   9.877  1.00  0.00      LIG  
ATOM   5315 C25  LIG     1      25.050  -0.823  11.422  1.00  0.00      LIG  
ATOM   5316 O3   LIG     1      29.339  -0.526  10.624  1.00  0.00      LIG  
ATOM   5317 C26  LIG     1      28.665   6.727  11.434  1.00  0.00      LIG  
ATOM   5318 C27  LIG     1      31.890  -0.314  12.465  1.00  0.00      LIG  
ATOM   5319 H    LIG     1      27.452  -0.390  12.588  1.00  0.00      LIG  
ATOM   5320 H1   LIG     1      25.758   4.941  11.922  1.00  0.00      LIG  
ATOM   5321 H2   LIG     1      29.278   4.915  12.733  1.00  0.00      LIG  
ATOM   5322 H3   LIG     1      30.775   1.808  11.332  1.00  0.00      LIG  
ATOM   5323 H4   LIG     1      31.181   3.093  12.432  1.00  0.00      LIG  
ATOM   5324 H5   LIG     1      28.800   2.859  10.564  1.00  0.00      LIG  
ATOM   5325 H6   LIG     1      28.895  -2.487  10.900  1.00  0.00      LIG  
ATOM   5326 H7   LIG     1      27.076   1.435  14.714  1.00  0.00      LIG  
ATOM   5327 H8   LIG     1      28.108   2.018  15.993  1.00  0.00      LIG  
ATOM   5328 H9   LIG     1      27.149   4.296  15.098  1.00  0.00      LIG  
ATOM   5329 H10  LIG     1      25.845   3.835  14.063  1.00  0.00      LIG  
ATOM   5330 H11  LIG     1      29.569   0.260  15.725  1.00  0.00      LIG  
ATOM   5331 H12  LIG     1      28.271  -0.482  14.765  1.00  0.00      LIG  
ATOM   5332 H13  LIG     1      31.005  -0.968  14.208  1.00  0.00      LIG  
ATOM   5333 H14  LIG     1      26.757   4.286   9.935  1.00  0.00      LIG  
ATOM   5334 H15  LIG     1      28.226   5.029   9.339  1.00  0.00      LIG  
ATOM   5335 H16  LIG     1      30.625  -2.500  12.308  1.00  0.00      LIG  
ATOM   5336 H17  LIG     1      29.327  -2.318  13.456  1.00  0.00      LIG  
ATOM   5337 H18  LIG     1      26.308   7.920  11.819  1.00  0.00      LIG  
ATOM   5338 H19  LIG     1      24.777   7.108  12.187  1.00  0.00      LIG  
ATOM   5339 H20  LIG     1      25.770   6.158  14.137  1.00  0.00      LIG  
ATOM   5340 H21  LIG     1      27.508   6.347  13.926  1.00  0.00      LIG  
ATOM   5341 H22  LIG     1      26.131   2.008  13.024  1.00  0.00      LIG  
ATOM   5342 H23  LIG     1      27.418   1.703  11.865  1.00  0.00      LIG  
ATOM   5343 H24  LIG     1      26.280   2.998  11.597  1.00  0.00      LIG  
ATOM   5344 H25  LIG     1      26.115   5.981   8.392  1.00  0.00      LIG  
ATOM   5345 H26  LIG     1      27.201   7.183   9.100  1.00  0.00      LIG  
ATOM   5346 H27  LIG     1      30.916   3.593   9.991  1.00  0.00      LIG  
ATOM   5347 H28  LIG     1      30.349   2.919  15.498  1.00  0.00      LIG  
ATOM   5348 H29  LIG     1      29.101   4.140  15.609  1.00  0.00      LIG  
ATOM   5349 H30  LIG     1      30.306   4.222  14.324  1.00  0.00      LIG  
ATOM   5350 H31  LIG     1      26.139  -1.657   9.052  1.00  0.00      LIG  
ATOM   5351 H32  LIG     1      25.588  -3.125   9.866  1.00  0.00      LIG  
ATOM   5352 H33  LIG     1      27.309  -2.819   9.687  1.00  0.00      LIG  
ATOM   5353 H34  LIG     1      25.038   0.067  10.787  1.00  0.00      LIG  
ATOM   5354 H35  LIG     1      24.973  -0.499  12.464  1.00  0.00      LIG  
ATOM   5355 H36  LIG     1      24.167  -1.421  11.183  1.00  0.00      LIG  
ATOM   5356 H37  LIG     1      29.434   0.263  11.185  1.00  0.00      LIG  
ATOM   5357 H38  LIG     1      29.591   6.539  10.887  1.00  0.00      LIG  
ATOM   5358 H39  LIG     1      28.941   6.999  12.455  1.00  0.00      LIG  
ATOM   5359 H40  LIG     1      28.216   7.610  10.977  1.00  0.00      LIG  
ATOM   5360 H41  LIG     1      32.446   0.515  12.913  1.00  0.00      LIG  
ATOM   5361 H42  LIG     1      31.681  -0.066  11.424  1.00  0.00      LIG  
ATOM   5362 H43  LIG     1      32.540  -1.194  12.468  1.00  0.00      LIG  
TER
REMARK  Energy: 262.378
REMARK  SimpleFitness: 262.378
REMARK  FullFitness: -980.73413
REMARK  InterFull: -18.0281
REMARK  IntraFull: 288.842
REMARK  solvFull: -1509.33
REMARK  surfFull: 257.782
REMARK  extraFull: 0.0
REMARK  deltaGcompsolvpol: -1509.33
REMARK  deltaGcompsolvnonpol: 257.782
REMARK  deltaGprotsolvpol: -1512.07
REMARK  deltaGprotsolvnonpol: 254.074
REMARK  deltaGligsolvpol: -8.1119
REMARK  deltaGligsolvnonpol: 14.3532
REMARK  deltaGvdw: -18.0281
REMARK  deltaGelec: 0.0
REMARK  deltaG: -6.0383577
REMARK  Cluster: 3
REMARK  ClusterRank: 3
ATOM   5287 C    LIG     1      29.656   1.829  13.170  1.00  0.00      LIG  
ATOM   5288 C1   LIG     1      27.760   3.476  13.143  1.00  0.00      LIG  
ATOM   5289 C2   LIG     1      28.766   2.670  14.019  1.00  0.00      LIG  
ATOM   5290 O    LIG     1      26.717  -2.411  12.303  1.00  0.00      LIG  
ATOM   5291 C3   LIG     1      27.509  -1.254  11.946  1.00  0.00      LIG  
ATOM   5292 C4   LIG     1      26.289  -1.612  11.175  1.00  0.00      LIG  
ATOM   5293 C5   LIG     1      28.559   4.353  12.138  1.00  0.00      LIG  
ATOM   5294 C6   LIG     1      29.757   0.572  13.631  1.00  0.00      LIG  
ATOM   5295 C7   LIG     1      27.758   5.486  11.416  1.00  0.00      LIG  
ATOM   5296 C8   LIG     1      30.338   2.521  12.032  1.00  0.00      LIG  
ATOM   5297 C9   LIG     1      29.429   3.451  11.233  1.00  0.00      LIG  
ATOM   5298 C10  LIG     1      26.444   5.761  12.142  1.00  0.00      LIG  
ATOM   5299 C11  LIG     1      28.899  -1.565  11.486  1.00  0.00      LIG  
ATOM   5300 C12  LIG     1      28.115   1.658  14.960  1.00  0.00      LIG  
ATOM   5301 C13  LIG     1      26.833   4.303  14.055  1.00  0.00      LIG  
ATOM   5302 C14  LIG     1      28.928   0.388  14.849  1.00  0.00      LIG  
ATOM   5303 C15  LIG     1      30.620  -0.604  13.251  1.00  0.00      LIG  
ATOM   5304 C16  LIG     1      27.352   5.202   9.967  1.00  0.00      LIG  
ATOM   5305 C17  LIG     1      29.863  -1.797  12.656  1.00  0.00      LIG  
ATOM   5306 C18  LIG     1      25.730   7.007  11.659  1.00  0.00      LIG  
ATOM   5307 C19  LIG     1      26.646   5.744  13.630  1.00  0.00      LIG  
ATOM   5308 C20  LIG     1      25.431   6.838  10.197  1.00  0.00      LIG  
ATOM   5309 O1   LIG     1      24.461   7.386   9.699  1.00  0.00      LIG  
ATOM   5310 C21  LIG     1      26.858   2.493  12.368  1.00  0.00      LIG  
ATOM   5311 C22  LIG     1      26.552   6.334   9.330  1.00  0.00      LIG  
ATOM   5312 O2   LIG     1      30.301   4.220  10.409  1.00  0.00      LIG  
ATOM   5313 C23  LIG     1      29.675   3.541  14.900  1.00  0.00      LIG  
ATOM   5314 C24  LIG     1      26.347  -2.341   9.877  1.00  0.00      LIG  
ATOM   5315 C25  LIG     1      25.050  -0.823  11.422  1.00  0.00      LIG  
ATOM   5316 O3   LIG     1      29.339  -0.526  10.624  1.00  0.00      LIG  
ATOM   5317 C26  LIG     1      28.665   6.727  11.434  1.00  0.00      LIG  
ATOM   5318 C27  LIG     1      31.890  -0.314  12.465  1.00  0.00      LIG  
ATOM   5319 H    LIG     1      27.452  -0.390  12.588  1.00  0.00      LIG  
ATOM   5320 H1   LIG     1      25.758   4.941  11.922  1.00  0.00      LIG  
ATOM   5321 H2   LIG     1      29.278   4.915  12.733  1.00  0.00      LIG  
ATOM   5322 H3   LIG     1      30.775   1.808  11.332  1.00  0.00      LIG  
ATOM   5323 H4   LIG     1      31.181   3.093  12.432  1.00  0.00      LIG  
ATOM   5324 H5   LIG     1      28.800   2.859  10.564  1.00  0.00      LIG  
ATOM   5325 H6   LIG     1      28.895  -2.487  10.900  1.00  0.00      LIG  
ATOM   5326 H7   LIG     1      27.076   1.435  14.714  1.00  0.00      LIG  
ATOM   5327 H8   LIG     1      28.108   2.018  15.993  1.00  0.00      LIG  
ATOM   5328 H9   LIG     1      27.149   4.296  15.098  1.00  0.00      LIG  
ATOM   5329 H10  LIG     1      25.845   3.835  14.063  1.00  0.00      LIG  
ATOM   5330 H11  LIG     1      29.569   0.260  15.725  1.00  0.00      LIG  
ATOM   5331 H12  LIG     1      28.271  -0.482  14.765  1.00  0.00      LIG  
ATOM   5332 H13  LIG     1      31.005  -0.968  14.208  1.00  0.00      LIG  
ATOM   5333 H14  LIG     1      26.757   4.286   9.935  1.00  0.00      LIG  
ATOM   5334 H15  LIG     1      28.226   5.029   9.339  1.00  0.00      LIG  
ATOM   5335 H16  LIG     1      30.625  -2.500  12.308  1.00  0.00      LIG  
ATOM   5336 H17  LIG     1      29.327  -2.318  13.456  1.00  0.00      LIG  
ATOM   5337 H18  LIG     1      26.308   7.920  11.819  1.00  0.00      LIG  
ATOM   5338 H19  LIG     1      24.777   7.108  12.187  1.00  0.00      LIG  
ATOM   5339 H20  LIG     1      25.770   6.158  14.137  1.00  0.00      LIG  
ATOM   5340 H21  LIG     1      27.508   6.347  13.926  1.00  0.00      LIG  
ATOM   5341 H22  LIG     1      26.131   2.008  13.024  1.00  0.00      LIG  
ATOM   5342 H23  LIG     1      27.418   1.703  11.865  1.00  0.00      LIG  
ATOM   5343 H24  LIG     1      26.280   2.998  11.597  1.00  0.00      LIG  
ATOM   5344 H25  LIG     1      26.115   5.981   8.392  1.00  0.00      LIG  
ATOM   5345 H26  LIG     1      27.201   7.183   9.100  1.00  0.00      LIG  
ATOM   5346 H27  LIG     1      30.916   3.593   9.991  1.00  0.00      LIG  
ATOM   5347 H28  LIG     1      30.349   2.919  15.498  1.00  0.00      LIG  
ATOM   5348 H29  LIG     1      29.101   4.140  15.609  1.00  0.00      LIG  
ATOM   5349 H30  LIG     1      30.306   4.222  14.324  1.00  0.00      LIG  
ATOM   5350 H31  LIG     1      26.139  -1.657   9.052  1.00  0.00      LIG  
ATOM   5351 H32  LIG     1      25.588  -3.125   9.866  1.00  0.00      LIG  
ATOM   5352 H33  LIG     1      27.309  -2.819   9.687  1.00  0.00      LIG  
ATOM   5353 H34  LIG     1      25.038   0.067  10.787  1.00  0.00      LIG  
ATOM   5354 H35  LIG     1      24.973  -0.499  12.464  1.00  0.00      LIG  
ATOM   5355 H36  LIG     1      24.167  -1.421  11.183  1.00  0.00      LIG  
ATOM   5356 H37  LIG     1      29.434   0.263  11.185  1.00  0.00      LIG  
ATOM   5357 H38  LIG     1      29.591   6.539  10.887  1.00  0.00      LIG  
ATOM   5358 H39  LIG     1      28.941   6.999  12.455  1.00  0.00      LIG  
ATOM   5359 H40  LIG     1      28.216   7.610  10.977  1.00  0.00      LIG  
ATOM   5360 H41  LIG     1      32.446   0.515  12.913  1.00  0.00      LIG  
ATOM   5361 H42  LIG     1      31.681  -0.066  11.424  1.00  0.00      LIG  
ATOM   5362 H43  LIG     1      32.540  -1.194  12.468  1.00  0.00      LIG  
TER
REMARK  Energy: 262.935
REMARK  SimpleFitness: 262.935
REMARK  FullFitness: -980.28735
REMARK  InterFull: -17.7114
REMARK  IntraFull: 289.478
REMARK  solvFull: -1509.61
REMARK  surfFull: 257.556
REMARK  extraFull: 0.0
REMARK  deltaGcompsolvpol: -1509.61
REMARK  deltaGcompsolvnonpol: 257.556
REMARK  deltaGprotsolvpol: -1512.07
REMARK  deltaGprotsolvnonpol: 254.074
REMARK  deltaGligsolvpol: -8.13883
REMARK  deltaGligsolvnonpol: 14.2818
REMARK  deltaGvdw: -17.7114
REMARK  deltaGelec: 0.0
REMARK  deltaG: -6.0385137
REMARK  Cluster: 3
REMARK  ClusterRank: 4
ATOM   5287 C    LIG     1      29.599   1.492  13.186  1.00  0.00      LIG  
ATOM   5288 C1   LIG     1      27.722   3.172  13.205  1.00  0.00      LIG  
ATOM   5289 C2   LIG     1      28.683   2.285  14.052  1.00  0.00      LIG  
ATOM   5290 O    LIG     1      26.836  -2.547  12.453  1.00  0.00      LIG  
ATOM   5291 C3   LIG     1      27.611  -1.509  11.809  1.00  0.00      LIG  
ATOM   5292 C4   LIG     1      26.378  -2.037  11.180  1.00  0.00      LIG  
ATOM   5293 C5   LIG     1      28.573   4.102  12.296  1.00  0.00      LIG  
ATOM   5294 C6   LIG     1      29.708   0.219  13.602  1.00  0.00      LIG  
ATOM   5295 C7   LIG     1      27.822   5.304  11.635  1.00  0.00      LIG  
ATOM   5296 C8   LIG     1      30.319   2.238  12.108  1.00  0.00      LIG  
ATOM   5297 C9   LIG     1      29.456   3.250  11.355  1.00  0.00      LIG  
ATOM   5298 C10  LIG     1      26.489   5.555  12.335  1.00  0.00      LIG  
ATOM   5299 C11  LIG     1      28.992  -1.901  11.383  1.00  0.00      LIG  
ATOM   5300 C12  LIG     1      27.986   1.218  14.896  1.00  0.00      LIG  
ATOM   5301 C13  LIG     1      26.777   3.950  14.143  1.00  0.00      LIG  
ATOM   5302 C14  LIG     1      28.827  -0.032  14.771  1.00  0.00      LIG  
ATOM   5303 C15  LIG     1      30.623  -0.917  13.219  1.00  0.00      LIG  
ATOM   5304 C16  LIG     1      27.458   5.138  10.156  1.00  0.00      LIG  
ATOM   5305 C17  LIG     1      29.932  -2.123  12.572  1.00  0.00      LIG  
ATOM   5306 C18  LIG     1      25.813   6.846  11.921  1.00  0.00      LIG  
ATOM   5307 C19  LIG     1      26.640   5.423  13.824  1.00  0.00      LIG  
ATOM   5308 C20  LIG     1      25.562   6.785  10.442  1.00  0.00      LIG  
ATOM   5309 O1   LIG     1      24.609   7.372   9.952  1.00  0.00      LIG  
ATOM   5310 C21  LIG     1      26.829   2.271  12.327  1.00  0.00      LIG  
ATOM   5311 C22  LIG     1      26.707   6.334   9.580  1.00  0.00      LIG  
ATOM   5312 O2   LIG     1      30.371   4.057  10.620  1.00  0.00      LIG  
ATOM   5313 C23  LIG     1      29.573   3.074  15.026  1.00  0.00      LIG  
ATOM   5314 C24  LIG     1      26.403  -3.054  10.093  1.00  0.00      LIG  
ATOM   5315 C25  LIG     1      25.170  -1.169  11.246  1.00  0.00      LIG  
ATOM   5316 O3   LIG     1      29.487  -0.912  10.492  1.00  0.00      LIG  
ATOM   5317 C26  LIG     1      28.753   6.519  11.775  1.00  0.00      LIG  
ATOM   5318 C27  LIG     1      31.906  -0.565  12.483  1.00  0.00      LIG  
ATOM   5319 H    LIG     1      27.564  -0.519  12.232  1.00  0.00      LIG  
ATOM   5320 H1   LIG     1      25.795   4.768  12.032  1.00  0.00      LIG  
ATOM   5321 H2   LIG     1      29.282   4.602  12.956  1.00  0.00      LIG  
ATOM   5322 H3   LIG     1      30.742   1.556  11.368  1.00  0.00      LIG  
ATOM   5323 H4   LIG     1      31.172   2.755  12.560  1.00  0.00      LIG  
ATOM   5324 H5   LIG     1      28.837   2.725  10.622  1.00  0.00      LIG  
ATOM   5325 H6   LIG     1      28.965  -2.839  10.826  1.00  0.00      LIG  
ATOM   5326 H7   LIG     1      26.973   0.991  14.563  1.00  0.00      LIG  
ATOM   5327 H8   LIG     1      27.903   1.523  15.943  1.00  0.00      LIG  
ATOM   5328 H9   LIG     1      27.052   3.854  15.193  1.00  0.00      LIG  
ATOM   5329 H10  LIG     1      25.780   3.506  14.076  1.00  0.00      LIG  
ATOM   5330 H11  LIG     1      29.428  -0.188  15.672  1.00  0.00      LIG  
ATOM   5331 H12  LIG     1      28.190  -0.908  14.620  1.00  0.00      LIG  
ATOM   5332 H13  LIG     1      30.991  -1.291  14.178  1.00  0.00      LIG  
ATOM   5333 H14  LIG     1      26.843   4.243  10.037  1.00  0.00      LIG  
ATOM   5334 H15  LIG     1      28.350   4.990   9.545  1.00  0.00      LIG  
ATOM   5335 H16  LIG     1      30.730  -2.787  12.229  1.00  0.00      LIG  
ATOM   5336 H17  LIG     1      29.395  -2.681  13.345  1.00  0.00      LIG  
ATOM   5337 H18  LIG     1      26.400   7.735  12.163  1.00  0.00      LIG  
ATOM   5338 H19  LIG     1      24.846   6.929  12.423  1.00  0.00      LIG  
ATOM   5339 H20  LIG     1      25.756   5.820  14.331  1.00  0.00      LIG  
ATOM   5340 H21  LIG     1      27.507   5.979  14.191  1.00  0.00      LIG  
ATOM   5341 H22  LIG     1      26.084   1.738  12.921  1.00  0.00      LIG  
ATOM   5342 H23  LIG     1      27.396   1.526  11.769  1.00  0.00      LIG  
ATOM   5343 H24  LIG     1      26.272   2.847  11.591  1.00  0.00      LIG  
ATOM   5344 H25  LIG     1      26.303   6.066   8.600  1.00  0.00      LIG  
ATOM   5345 H26  LIG     1      27.380   7.185   9.448  1.00  0.00      LIG  
ATOM   5346 H27  LIG     1      30.970   3.448  10.156  1.00  0.00      LIG  
ATOM   5347 H28  LIG     1      30.205   2.399  15.613  1.00  0.00      LIG  
ATOM   5348 H29  LIG     1      28.983   3.644  15.746  1.00  0.00      LIG  
ATOM   5349 H30  LIG     1      30.245   3.772  14.521  1.00  0.00      LIG  
ATOM   5350 H31  LIG     1      26.466  -2.562   9.120  1.00  0.00      LIG  
ATOM   5351 H32  LIG     1      25.486  -3.647  10.125  1.00  0.00      LIG  
ATOM   5352 H33  LIG     1      27.238  -3.753  10.189  1.00  0.00      LIG  
ATOM   5353 H34  LIG     1      25.274  -0.338  10.544  1.00  0.00      LIG  
ATOM   5354 H35  LIG     1      25.024  -0.758  12.250  1.00  0.00      LIG  
ATOM   5355 H36  LIG     1      24.277  -1.734  10.973  1.00  0.00      LIG  
ATOM   5356 H37  LIG     1      29.645  -0.119  11.032  1.00  0.00      LIG  
ATOM   5357 H38  LIG     1      29.688   6.354  11.238  1.00  0.00      LIG  
ATOM   5358 H39  LIG     1      29.007   6.701  12.822  1.00  0.00      LIG  
ATOM   5359 H40  LIG     1      28.335   7.446  11.381  1.00  0.00      LIG  
ATOM   5360 H41  LIG     1      32.422   0.267  12.970  1.00  0.00      LIG  
ATOM   5361 H42  LIG     1      31.721  -0.292  11.443  1.00  0.00      LIG  
ATOM   5362 H43  LIG     1      32.582  -1.424  12.480  1.00  0.00      LIG  
TER
REMARK  Energy: 262.935
REMARK  SimpleFitness: 262.935
REMARK  FullFitness: -980.28735
REMARK  InterFull: -17.7114
REMARK  IntraFull: 289.478
REMARK  solvFull: -1509.61
REMARK  surfFull: 257.556
REMARK  extraFull: 0.0
REMARK  deltaGcompsolvpol: -1509.61
REMARK  deltaGcompsolvnonpol: 257.556
REMARK  deltaGprotsolvpol: -1512.07
REMARK  deltaGprotsolvnonpol: 254.074
REMARK  deltaGligsolvpol: -8.13883
REMARK  deltaGligsolvnonpol: 14.2818
REMARK  deltaGvdw: -17.7114
REMARK  deltaGelec: 0.0
REMARK  deltaG: -6.0385137
REMARK  Cluster: 3
REMARK  ClusterRank: 5
ATOM   5287 C    LIG     1      29.599   1.492  13.186  1.00  0.00      LIG  
ATOM   5288 C1   LIG     1      27.722   3.172  13.205  1.00  0.00      LIG  
ATOM   5289 C2   LIG     1      28.683   2.285  14.052  1.00  0.00      LIG  
ATOM   5290 O    LIG     1      26.836  -2.547  12.453  1.00  0.00      LIG  
ATOM   5291 C3   LIG     1      27.611  -1.509  11.809  1.00  0.00      LIG  
ATOM   5292 C4   LIG     1      26.378  -2.037  11.180  1.00  0.00      LIG  
ATOM   5293 C5   LIG     1      28.573   4.102  12.296  1.00  0.00      LIG  
ATOM   5294 C6   LIG     1      29.708   0.219  13.602  1.00  0.00      LIG  
ATOM   5295 C7   LIG     1      27.822   5.304  11.635  1.00  0.00      LIG  
ATOM   5296 C8   LIG     1      30.319   2.238  12.108  1.00  0.00      LIG  
ATOM   5297 C9   LIG     1      29.456   3.250  11.355  1.00  0.00      LIG  
ATOM   5298 C10  LIG     1      26.489   5.555  12.335  1.00  0.00      LIG  
ATOM   5299 C11  LIG     1      28.992  -1.901  11.383  1.00  0.00      LIG  
ATOM   5300 C12  LIG     1      27.986   1.218  14.896  1.00  0.00      LIG  
ATOM   5301 C13  LIG     1      26.777   3.950  14.143  1.00  0.00      LIG  
ATOM   5302 C14  LIG     1      28.827  -0.032  14.771  1.00  0.00      LIG  
ATOM   5303 C15  LIG     1      30.623  -0.917  13.219  1.00  0.00      LIG  
ATOM   5304 C16  LIG     1      27.458   5.138  10.156  1.00  0.00      LIG  
ATOM   5305 C17  LIG     1      29.932  -2.123  12.572  1.00  0.00      LIG  
ATOM   5306 C18  LIG     1      25.813   6.846  11.921  1.00  0.00      LIG  
ATOM   5307 C19  LIG     1      26.640   5.423  13.824  1.00  0.00      LIG  
ATOM   5308 C20  LIG     1      25.562   6.785  10.442  1.00  0.00      LIG  
ATOM   5309 O1   LIG     1      24.609   7.372   9.952  1.00  0.00      LIG  
ATOM   5310 C21  LIG     1      26.829   2.271  12.327  1.00  0.00      LIG  
ATOM   5311 C22  LIG     1      26.707   6.334   9.580  1.00  0.00      LIG  
ATOM   5312 O2   LIG     1      30.371   4.057  10.620  1.00  0.00      LIG  
ATOM   5313 C23  LIG     1      29.573   3.074  15.026  1.00  0.00      LIG  
ATOM   5314 C24  LIG     1      26.403  -3.054  10.093  1.00  0.00      LIG  
ATOM   5315 C25  LIG     1      25.170  -1.169  11.246  1.00  0.00      LIG  
ATOM   5316 O3   LIG     1      29.487  -0.912  10.492  1.00  0.00      LIG  
ATOM   5317 C26  LIG     1      28.753   6.519  11.775  1.00  0.00      LIG  
ATOM   5318 C27  LIG     1      31.906  -0.565  12.483  1.00  0.00      LIG  
ATOM   5319 H    LIG     1      27.564  -0.519  12.232  1.00  0.00      LIG  
ATOM   5320 H1   LIG     1      25.795   4.768  12.032  1.00  0.00      LIG  
ATOM   5321 H2   LIG     1      29.282   4.602  12.956  1.00  0.00      LIG  
ATOM   5322 H3   LIG     1      30.742   1.556  11.368  1.00  0.00      LIG  
ATOM   5323 H4   LIG     1      31.172   2.755  12.560  1.00  0.00      LIG  
ATOM   5324 H5   LIG     1      28.837   2.725  10.622  1.00  0.00      LIG  
ATOM   5325 H6   LIG     1      28.965  -2.839  10.826  1.00  0.00      LIG  
ATOM   5326 H7   LIG     1      26.973   0.991  14.563  1.00  0.00      LIG  
ATOM   5327 H8   LIG     1      27.903   1.523  15.943  1.00  0.00      LIG  
ATOM   5328 H9   LIG     1      27.052   3.854  15.193  1.00  0.00      LIG  
ATOM   5329 H10  LIG     1      25.780   3.506  14.076  1.00  0.00      LIG  
ATOM   5330 H11  LIG     1      29.428  -0.188  15.672  1.00  0.00      LIG  
ATOM   5331 H12  LIG     1      28.190  -0.908  14.620  1.00  0.00      LIG  
ATOM   5332 H13  LIG     1      30.991  -1.291  14.178  1.00  0.00      LIG  
ATOM   5333 H14  LIG     1      26.843   4.243  10.037  1.00  0.00      LIG  
ATOM   5334 H15  LIG     1      28.350   4.990   9.545  1.00  0.00      LIG  
ATOM   5335 H16  LIG     1      30.730  -2.787  12.229  1.00  0.00      LIG  
ATOM   5336 H17  LIG     1      29.395  -2.681  13.345  1.00  0.00      LIG  
ATOM   5337 H18  LIG     1      26.400   7.735  12.163  1.00  0.00      LIG  
ATOM   5338 H19  LIG     1      24.846   6.929  12.423  1.00  0.00      LIG  
ATOM   5339 H20  LIG     1      25.756   5.820  14.331  1.00  0.00      LIG  
ATOM   5340 H21  LIG     1      27.507   5.979  14.191  1.00  0.00      LIG  
ATOM   5341 H22  LIG     1      26.084   1.738  12.921  1.00  0.00      LIG  
ATOM   5342 H23  LIG     1      27.396   1.526  11.769  1.00  0.00      LIG  
ATOM   5343 H24  LIG     1      26.272   2.847  11.591  1.00  0.00      LIG  
ATOM   5344 H25  LIG     1      26.303   6.066   8.600  1.00  0.00      LIG  
ATOM   5345 H26  LIG     1      27.380   7.185   9.448  1.00  0.00      LIG  
ATOM   5346 H27  LIG     1      30.970   3.448  10.156  1.00  0.00      LIG  
ATOM   5347 H28  LIG     1      30.205   2.399  15.613  1.00  0.00      LIG  
ATOM   5348 H29  LIG     1      28.983   3.644  15.746  1.00  0.00      LIG  
ATOM   5349 H30  LIG     1      30.245   3.772  14.521  1.00  0.00      LIG  
ATOM   5350 H31  LIG     1      26.466  -2.562   9.120  1.00  0.00      LIG  
ATOM   5351 H32  LIG     1      25.486  -3.647  10.125  1.00  0.00      LIG  
ATOM   5352 H33  LIG     1      27.238  -3.753  10.189  1.00  0.00      LIG  
ATOM   5353 H34  LIG     1      25.274  -0.338  10.544  1.00  0.00      LIG  
ATOM   5354 H35  LIG     1      25.024  -0.758  12.250  1.00  0.00      LIG  
ATOM   5355 H36  LIG     1      24.277  -1.734  10.973  1.00  0.00      LIG  
ATOM   5356 H37  LIG     1      29.645  -0.119  11.032  1.00  0.00      LIG  
ATOM   5357 H38  LIG     1      29.688   6.354  11.238  1.00  0.00      LIG  
ATOM   5358 H39  LIG     1      29.007   6.701  12.822  1.00  0.00      LIG  
ATOM   5359 H40  LIG     1      28.335   7.446  11.381  1.00  0.00      LIG  
ATOM   5360 H41  LIG     1      32.422   0.267  12.970  1.00  0.00      LIG  
ATOM   5361 H42  LIG     1      31.721  -0.292  11.443  1.00  0.00      LIG  
ATOM   5362 H43  LIG     1      32.582  -1.424  12.480  1.00  0.00      LIG  
TER
REMARK  Energy: 262.935
REMARK  SimpleFitness: 262.935
REMARK  FullFitness: -980.28735
REMARK  InterFull: -17.7114
REMARK  IntraFull: 289.478
REMARK  solvFull: -1509.61
REMARK  surfFull: 257.556
REMARK  extraFull: 0.0
REMARK  deltaGcompsolvpol: -1509.61
REMARK  deltaGcompsolvnonpol: 257.556
REMARK  deltaGprotsolvpol: -1512.07
REMARK  deltaGprotsolvnonpol: 254.074
REMARK  deltaGligsolvpol: -8.13883
REMARK  deltaGligsolvnonpol: 14.2818
REMARK  deltaGvdw: -17.7114
REMARK  deltaGelec: 0.0
REMARK  deltaG: -6.0385137
REMARK  Cluster: 3
REMARK  ClusterRank: 6
ATOM   5287 C    LIG     1      29.599   1.492  13.186  1.00  0.00      LIG  
ATOM   5288 C1   LIG     1      27.722   3.172  13.205  1.00  0.00      LIG  
ATOM   5289 C2   LIG     1      28.683   2.285  14.052  1.00  0.00      LIG  
ATOM   5290 O    LIG     1      26.836  -2.547  12.453  1.00  0.00      LIG  
ATOM   5291 C3   LIG     1      27.611  -1.509  11.809  1.00  0.00      LIG  
ATOM   5292 C4   LIG     1      26.378  -2.037  11.180  1.00  0.00      LIG  
ATOM   5293 C5   LIG     1      28.573   4.102  12.296  1.00  0.00      LIG  
ATOM   5294 C6   LIG     1      29.708   0.219  13.602  1.00  0.00      LIG  
ATOM   5295 C7   LIG     1      27.822   5.304  11.635  1.00  0.00      LIG  
ATOM   5296 C8   LIG     1      30.319   2.238  12.108  1.00  0.00      LIG  
ATOM   5297 C9   LIG     1      29.456   3.250  11.355  1.00  0.00      LIG  
ATOM   5298 C10  LIG     1      26.489   5.555  12.335  1.00  0.00      LIG  
ATOM   5299 C11  LIG     1      28.992  -1.901  11.383  1.00  0.00      LIG  
ATOM   5300 C12  LIG     1      27.986   1.218  14.896  1.00  0.00      LIG  
ATOM   5301 C13  LIG     1      26.777   3.950  14.143  1.00  0.00      LIG  
ATOM   5302 C14  LIG     1      28.827  -0.032  14.771  1.00  0.00      LIG  
ATOM   5303 C15  LIG     1      30.623  -0.917  13.219  1.00  0.00      LIG  
ATOM   5304 C16  LIG     1      27.458   5.138  10.156  1.00  0.00      LIG  
ATOM   5305 C17  LIG     1      29.932  -2.123  12.572  1.00  0.00      LIG  
ATOM   5306 C18  LIG     1      25.813   6.846  11.921  1.00  0.00      LIG  
ATOM   5307 C19  LIG     1      26.640   5.423  13.824  1.00  0.00      LIG  
ATOM   5308 C20  LIG     1      25.562   6.785  10.442  1.00  0.00      LIG  
ATOM   5309 O1   LIG     1      24.609   7.372   9.952  1.00  0.00      LIG  
ATOM   5310 C21  LIG     1      26.829   2.271  12.327  1.00  0.00      LIG  
ATOM   5311 C22  LIG     1      26.707   6.334   9.580  1.00  0.00      LIG  
ATOM   5312 O2   LIG     1      30.371   4.057  10.620  1.00  0.00      LIG  
ATOM   5313 C23  LIG     1      29.573   3.074  15.026  1.00  0.00      LIG  
ATOM   5314 C24  LIG     1      26.403  -3.054  10.093  1.00  0.00      LIG  
ATOM   5315 C25  LIG     1      25.170  -1.169  11.246  1.00  0.00      LIG  
ATOM   5316 O3   LIG     1      29.487  -0.912  10.492  1.00  0.00      LIG  
ATOM   5317 C26  LIG     1      28.753   6.519  11.775  1.00  0.00      LIG  
ATOM   5318 C27  LIG     1      31.906  -0.565  12.483  1.00  0.00      LIG  
ATOM   5319 H    LIG     1      27.564  -0.519  12.232  1.00  0.00      LIG  
ATOM   5320 H1   LIG     1      25.795   4.768  12.032  1.00  0.00      LIG  
ATOM   5321 H2   LIG     1      29.282   4.602  12.956  1.00  0.00      LIG  
ATOM   5322 H3   LIG     1      30.742   1.556  11.368  1.00  0.00      LIG  
ATOM   5323 H4   LIG     1      31.172   2.755  12.560  1.00  0.00      LIG  
ATOM   5324 H5   LIG     1      28.837   2.725  10.622  1.00  0.00      LIG  
ATOM   5325 H6   LIG     1      28.965  -2.839  10.826  1.00  0.00      LIG  
ATOM   5326 H7   LIG     1      26.973   0.991  14.563  1.00  0.00      LIG  
ATOM   5327 H8   LIG     1      27.903   1.523  15.943  1.00  0.00      LIG  
ATOM   5328 H9   LIG     1      27.052   3.854  15.193  1.00  0.00      LIG  
ATOM   5329 H10  LIG     1      25.780   3.506  14.076  1.00  0.00      LIG  
ATOM   5330 H11  LIG     1      29.428  -0.188  15.672  1.00  0.00      LIG  
ATOM   5331 H12  LIG     1      28.190  -0.908  14.620  1.00  0.00      LIG  
ATOM   5332 H13  LIG     1      30.991  -1.291  14.178  1.00  0.00      LIG  
ATOM   5333 H14  LIG     1      26.843   4.243  10.037  1.00  0.00      LIG  
ATOM   5334 H15  LIG     1      28.350   4.990   9.545  1.00  0.00      LIG  
ATOM   5335 H16  LIG     1      30.730  -2.787  12.229  1.00  0.00      LIG  
ATOM   5336 H17  LIG     1      29.395  -2.681  13.345  1.00  0.00      LIG  
ATOM   5337 H18  LIG     1      26.400   7.735  12.163  1.00  0.00      LIG  
ATOM   5338 H19  LIG     1      24.846   6.929  12.423  1.00  0.00      LIG  
ATOM   5339 H20  LIG     1      25.756   5.820  14.331  1.00  0.00      LIG  
ATOM   5340 H21  LIG     1      27.507   5.979  14.191  1.00  0.00      LIG  
ATOM   5341 H22  LIG     1      26.084   1.738  12.921  1.00  0.00      LIG  
ATOM   5342 H23  LIG     1      27.396   1.526  11.769  1.00  0.00      LIG  
ATOM   5343 H24  LIG     1      26.272   2.847  11.591  1.00  0.00      LIG  
ATOM   5344 H25  LIG     1      26.303   6.066   8.600  1.00  0.00      LIG  
ATOM   5345 H26  LIG     1      27.380   7.185   9.448  1.00  0.00      LIG  
ATOM   5346 H27  LIG     1      30.970   3.448  10.156  1.00  0.00      LIG  
ATOM   5347 H28  LIG     1      30.205   2.399  15.613  1.00  0.00      LIG  
ATOM   5348 H29  LIG     1      28.983   3.644  15.746  1.00  0.00      LIG  
ATOM   5349 H30  LIG     1      30.245   3.772  14.521  1.00  0.00      LIG  
ATOM   5350 H31  LIG     1      26.466  -2.562   9.120  1.00  0.00      LIG  
ATOM   5351 H32  LIG     1      25.486  -3.647  10.125  1.00  0.00      LIG  
ATOM   5352 H33  LIG     1      27.238  -3.753  10.189  1.00  0.00      LIG  
ATOM   5353 H34  LIG     1      25.274  -0.338  10.544  1.00  0.00      LIG  
ATOM   5354 H35  LIG     1      25.024  -0.758  12.250  1.00  0.00      LIG  
ATOM   5355 H36  LIG     1      24.277  -1.734  10.973  1.00  0.00      LIG  
ATOM   5356 H37  LIG     1      29.645  -0.119  11.032  1.00  0.00      LIG  
ATOM   5357 H38  LIG     1      29.688   6.354  11.238  1.00  0.00      LIG  
ATOM   5358 H39  LIG     1      29.007   6.701  12.822  1.00  0.00      LIG  
ATOM   5359 H40  LIG     1      28.335   7.446  11.381  1.00  0.00      LIG  
ATOM   5360 H41  LIG     1      32.422   0.267  12.970  1.00  0.00      LIG  
ATOM   5361 H42  LIG     1      31.721  -0.292  11.443  1.00  0.00      LIG  
ATOM   5362 H43  LIG     1      32.582  -1.424  12.480  1.00  0.00      LIG  
TER
REMARK  Energy: 262.935
REMARK  SimpleFitness: 262.935
REMARK  FullFitness: -980.28735
REMARK  InterFull: -17.7114
REMARK  IntraFull: 289.478
REMARK  solvFull: -1509.61
REMARK  surfFull: 257.556
REMARK  extraFull: 0.0
REMARK  deltaGcompsolvpol: -1509.61
REMARK  deltaGcompsolvnonpol: 257.556
REMARK  deltaGprotsolvpol: -1512.07
REMARK  deltaGprotsolvnonpol: 254.074
REMARK  deltaGligsolvpol: -8.13883
REMARK  deltaGligsolvnonpol: 14.2818
REMARK  deltaGvdw: -17.7114
REMARK  deltaGelec: 0.0
REMARK  deltaG: -6.0385137
REMARK  Cluster: 3
REMARK  ClusterRank: 7
ATOM   5287 C    LIG     1      29.599   1.492  13.186  1.00  0.00      LIG  
ATOM   5288 C1   LIG     1      27.722   3.172  13.205  1.00  0.00      LIG  
ATOM   5289 C2   LIG     1      28.683   2.285  14.052  1.00  0.00      LIG  
ATOM   5290 O    LIG     1      26.836  -2.547  12.453  1.00  0.00      LIG  
ATOM   5291 C3   LIG     1      27.611  -1.509  11.809  1.00  0.00      LIG  
ATOM   5292 C4   LIG     1      26.378  -2.037  11.180  1.00  0.00      LIG  
ATOM   5293 C5   LIG     1      28.573   4.102  12.296  1.00  0.00      LIG  
ATOM   5294 C6   LIG     1      29.708   0.219  13.602  1.00  0.00      LIG  
ATOM   5295 C7   LIG     1      27.822   5.304  11.635  1.00  0.00      LIG  
ATOM   5296 C8   LIG     1      30.319   2.238  12.108  1.00  0.00      LIG  
ATOM   5297 C9   LIG     1      29.456   3.250  11.355  1.00  0.00      LIG  
ATOM   5298 C10  LIG     1      26.489   5.555  12.335  1.00  0.00      LIG  
ATOM   5299 C11  LIG     1      28.992  -1.901  11.383  1.00  0.00      LIG  
ATOM   5300 C12  LIG     1      27.986   1.218  14.896  1.00  0.00      LIG  
ATOM   5301 C13  LIG     1      26.777   3.950  14.143  1.00  0.00      LIG  
ATOM   5302 C14  LIG     1      28.827  -0.032  14.771  1.00  0.00      LIG  
ATOM   5303 C15  LIG     1      30.623  -0.917  13.219  1.00  0.00      LIG  
ATOM   5304 C16  LIG     1      27.458   5.138  10.156  1.00  0.00      LIG  
ATOM   5305 C17  LIG     1      29.932  -2.123  12.572  1.00  0.00      LIG  
ATOM   5306 C18  LIG     1      25.813   6.846  11.921  1.00  0.00      LIG  
ATOM   5307 C19  LIG     1      26.640   5.423  13.824  1.00  0.00      LIG  
ATOM   5308 C20  LIG     1      25.562   6.785  10.442  1.00  0.00      LIG  
ATOM   5309 O1   LIG     1      24.609   7.372   9.952  1.00  0.00      LIG  
ATOM   5310 C21  LIG     1      26.829   2.271  12.327  1.00  0.00      LIG  
ATOM   5311 C22  LIG     1      26.707   6.334   9.580  1.00  0.00      LIG  
ATOM   5312 O2   LIG     1      30.371   4.057  10.620  1.00  0.00      LIG  
ATOM   5313 C23  LIG     1      29.573   3.074  15.026  1.00  0.00      LIG  
ATOM   5314 C24  LIG     1      26.403  -3.054  10.093  1.00  0.00      LIG  
ATOM   5315 C25  LIG     1      25.170  -1.169  11.246  1.00  0.00      LIG  
ATOM   5316 O3   LIG     1      29.487  -0.912  10.492  1.00  0.00      LIG  
ATOM   5317 C26  LIG     1      28.753   6.519  11.775  1.00  0.00      LIG  
ATOM   5318 C27  LIG     1      31.906  -0.565  12.483  1.00  0.00      LIG  
ATOM   5319 H    LIG     1      27.564  -0.519  12.232  1.00  0.00      LIG  
ATOM   5320 H1   LIG     1      25.795   4.768  12.032  1.00  0.00      LIG  
ATOM   5321 H2   LIG     1      29.282   4.602  12.956  1.00  0.00      LIG  
ATOM   5322 H3   LIG     1      30.742   1.556  11.368  1.00  0.00      LIG  
ATOM   5323 H4   LIG     1      31.172   2.755  12.560  1.00  0.00      LIG  
ATOM   5324 H5   LIG     1      28.837   2.725  10.622  1.00  0.00      LIG  
ATOM   5325 H6   LIG     1      28.965  -2.839  10.826  1.00  0.00      LIG  
ATOM   5326 H7   LIG     1      26.973   0.991  14.563  1.00  0.00      LIG  
ATOM   5327 H8   LIG     1      27.903   1.523  15.943  1.00  0.00      LIG  
ATOM   5328 H9   LIG     1      27.052   3.854  15.193  1.00  0.00      LIG  
ATOM   5329 H10  LIG     1      25.780   3.506  14.076  1.00  0.00      LIG  
ATOM   5330 H11  LIG     1      29.428  -0.188  15.672  1.00  0.00      LIG  
ATOM   5331 H12  LIG     1      28.190  -0.908  14.620  1.00  0.00      LIG  
ATOM   5332 H13  LIG     1      30.991  -1.291  14.178  1.00  0.00      LIG  
ATOM   5333 H14  LIG     1      26.843   4.243  10.037  1.00  0.00      LIG  
ATOM   5334 H15  LIG     1      28.350   4.990   9.545  1.00  0.00      LIG  
ATOM   5335 H16  LIG     1      30.730  -2.787  12.229  1.00  0.00      LIG  
ATOM   5336 H17  LIG     1      29.395  -2.681  13.345  1.00  0.00      LIG  
ATOM   5337 H18  LIG     1      26.400   7.735  12.163  1.00  0.00      LIG  
ATOM   5338 H19  LIG     1      24.846   6.929  12.423  1.00  0.00      LIG  
ATOM   5339 H20  LIG     1      25.756   5.820  14.331  1.00  0.00      LIG  
ATOM   5340 H21  LIG     1      27.507   5.979  14.191  1.00  0.00      LIG  
ATOM   5341 H22  LIG     1      26.084   1.738  12.921  1.00  0.00      LIG  
ATOM   5342 H23  LIG     1      27.396   1.526  11.769  1.00  0.00      LIG  
ATOM   5343 H24  LIG     1      26.272   2.847  11.591  1.00  0.00      LIG  
ATOM   5344 H25  LIG     1      26.303   6.066   8.600  1.00  0.00      LIG  
ATOM   5345 H26  LIG     1      27.380   7.185   9.448  1.00  0.00      LIG  
ATOM   5346 H27  LIG     1      30.970   3.448  10.156  1.00  0.00      LIG  
ATOM   5347 H28  LIG     1      30.205   2.399  15.613  1.00  0.00      LIG  
ATOM   5348 H29  LIG     1      28.983   3.644  15.746  1.00  0.00      LIG  
ATOM   5349 H30  LIG     1      30.245   3.772  14.521  1.00  0.00      LIG  
ATOM   5350 H31  LIG     1      26.466  -2.562   9.120  1.00  0.00      LIG  
ATOM   5351 H32  LIG     1      25.486  -3.647  10.125  1.00  0.00      LIG  
ATOM   5352 H33  LIG     1      27.238  -3.753  10.189  1.00  0.00      LIG  
ATOM   5353 H34  LIG     1      25.274  -0.338  10.544  1.00  0.00      LIG  
ATOM   5354 H35  LIG     1      25.024  -0.758  12.250  1.00  0.00      LIG  
ATOM   5355 H36  LIG     1      24.277  -1.734  10.973  1.00  0.00      LIG  
ATOM   5356 H37  LIG     1      29.645  -0.119  11.032  1.00  0.00      LIG  
ATOM   5357 H38  LIG     1      29.688   6.354  11.238  1.00  0.00      LIG  
ATOM   5358 H39  LIG     1      29.007   6.701  12.822  1.00  0.00      LIG  
ATOM   5359 H40  LIG     1      28.335   7.446  11.381  1.00  0.00      LIG  
ATOM   5360 H41  LIG     1      32.422   0.267  12.970  1.00  0.00      LIG  
ATOM   5361 H42  LIG     1      31.721  -0.292  11.443  1.00  0.00      LIG  
ATOM   5362 H43  LIG     1      32.582  -1.424  12.480  1.00  0.00      LIG  
TER
REMARK  Energy: 265.955
REMARK  SimpleFitness: 265.955
REMARK  FullFitness: -977.1908
REMARK  InterFull: -18.7229
REMARK  IntraFull: 293.003
REMARK  solvFull: -1508.83
REMARK  surfFull: 257.359
REMARK  extraFull: 0.0
REMARK  deltaGcompsolvpol: -1508.83
REMARK  deltaGcompsolvnonpol: 257.359
REMARK  deltaGprotsolvpol: -1512.07
REMARK  deltaGprotsolvnonpol: 254.074
REMARK  deltaGligsolvpol: -8.78926
REMARK  deltaGligsolvnonpol: 14.1776
REMARK  deltaGvdw: -18.7229
REMARK  deltaGelec: 0.0
REMARK  deltaG: -6.055436
REMARK  Cluster: 3
REMARK  ClusterRank: 8
ATOM   5287 C    LIG     1      29.262   0.738  12.740  1.00  0.00      LIG  
ATOM   5288 C1   LIG     1      27.765   2.731  12.623  1.00  0.00      LIG  
ATOM   5289 C2   LIG     1      28.533   1.748  13.553  1.00  0.00      LIG  
ATOM   5290 O    LIG     1      25.951  -3.490   9.958  1.00  0.00      LIG  
ATOM   5291 C3   LIG     1      27.277  -3.784  10.444  1.00  0.00      LIG  
ATOM   5292 C4   LIG     1      26.223  -4.852  10.346  1.00  0.00      LIG  
ATOM   5293 C5   LIG     1      28.776   3.398  11.645  1.00  0.00      LIG  
ATOM   5294 C6   LIG     1      29.040  -0.515  13.157  1.00  0.00      LIG  
ATOM   5295 C7   LIG     1      28.268   4.659  10.872  1.00  0.00      LIG  
ATOM   5296 C8   LIG     1      30.139   1.244  11.644  1.00  0.00      LIG  
ATOM   5297 C9   LIG     1      29.476   2.318  10.790  1.00  0.00      LIG  
ATOM   5298 C10  LIG     1      27.023   5.227  11.544  1.00  0.00      LIG  
ATOM   5299 C11  LIG     1      27.638  -2.904  11.618  1.00  0.00      LIG  
ATOM   5300 C12  LIG     1      27.641   0.896  14.459  1.00  0.00      LIG  
ATOM   5301 C13  LIG     1      27.002   3.758  13.483  1.00  0.00      LIG  
ATOM   5302 C14  LIG     1      28.095  -0.540  14.299  1.00  0.00      LIG  
ATOM   5303 C15  LIG     1      29.674  -1.816  12.748  1.00  0.00      LIG  
ATOM   5304 C16  LIG     1      27.852   4.429   9.416  1.00  0.00      LIG  
ATOM   5305 C17  LIG     1      29.078  -2.414  11.474  1.00  0.00      LIG  
ATOM   5306 C18  LIG     1      26.592   6.576  11.004  1.00  0.00      LIG  
ATOM   5307 C19  LIG     1      27.162   5.197  13.041  1.00  0.00      LIG  
ATOM   5308 C20  LIG     1      26.310   6.422   9.537  1.00  0.00      LIG  
ATOM   5309 O1   LIG     1      25.474   7.126   8.991  1.00  0.00      LIG  
ATOM   5310 C21  LIG     1      26.707   1.942  11.822  1.00  0.00      LIG  
ATOM   5311 C22  LIG     1      27.339   5.688   8.724  1.00  0.00      LIG  
ATOM   5312 O2   LIG     1      30.522   2.868   9.995  1.00  0.00      LIG  
ATOM   5313 C23  LIG     1      29.561   2.418  14.477  1.00  0.00      LIG  
ATOM   5314 C24  LIG     1      25.448  -5.343  11.514  1.00  0.00      LIG  
ATOM   5315 C25  LIG     1      26.194  -5.789   9.186  1.00  0.00      LIG  
ATOM   5316 O3   LIG     1      27.538  -3.617  12.837  1.00  0.00      LIG  
ATOM   5317 C26  LIG     1      29.418   5.677  10.902  1.00  0.00      LIG  
ATOM   5318 C27  LIG     1      31.183  -1.741  12.591  1.00  0.00      LIG  
ATOM   5319 H    LIG     1      28.084  -3.822   9.726  1.00  0.00      LIG  
ATOM   5320 H1   LIG     1      26.194   4.559  11.314  1.00  0.00      LIG  
ATOM   5321 H2   LIG     1      29.571   3.808  12.270  1.00  0.00      LIG  
ATOM   5322 H3   LIG     1      30.454   0.434  10.982  1.00  0.00      LIG  
ATOM   5323 H4   LIG     1      31.057   1.643  12.088  1.00  0.00      LIG  
ATOM   5324 H5   LIG     1      28.765   1.850  10.104  1.00  0.00      LIG  
ATOM   5325 H6   LIG     1      26.968  -2.042  11.686  1.00  0.00      LIG  
ATOM   5326 H7   LIG     1      26.578   0.969  14.224  1.00  0.00      LIG  
ATOM   5327 H8   LIG     1      27.733   1.202  15.506  1.00  0.00      LIG  
ATOM   5328 H9   LIG     1      27.257   3.696  14.541  1.00  0.00      LIG  
ATOM   5329 H10  LIG     1      25.935   3.519  13.443  1.00  0.00      LIG  
ATOM   5330 H11  LIG     1      28.600  -0.892  15.203  1.00  0.00      LIG  
ATOM   5331 H12  LIG     1      27.241  -1.191  14.095  1.00  0.00      LIG  
ATOM   5332 H13  LIG     1      29.522  -2.506  13.581  1.00  0.00      LIG  
ATOM   5333 H14  LIG     1      27.062   3.676   9.391  1.00  0.00      LIG  
ATOM   5334 H15  LIG     1      28.681   4.042   8.820  1.00  0.00      LIG  
ATOM   5335 H16  LIG     1      29.145  -1.707  10.642  1.00  0.00      LIG  
ATOM   5336 H17  LIG     1      29.708  -3.265  11.198  1.00  0.00      LIG  
ATOM   5337 H18  LIG     1      27.341   7.357  11.155  1.00  0.00      LIG  
ATOM   5338 H19  LIG     1      25.663   6.882  11.492  1.00  0.00      LIG  
ATOM   5339 H20  LIG     1      26.380   5.803  13.505  1.00  0.00      LIG  
ATOM   5340 H21  LIG     1      28.127   5.595  13.368  1.00  0.00      LIG  
ATOM   5341 H22  LIG     1      25.859   1.656  12.447  1.00  0.00      LIG  
ATOM   5342 H23  LIG     1      27.098   1.028  11.371  1.00  0.00      LIG  
ATOM   5343 H24  LIG     1      26.298   2.535  11.007  1.00  0.00      LIG  
ATOM   5344 H25  LIG     1      26.878   5.411   7.771  1.00  0.00      LIG  
ATOM   5345 H26  LIG     1      28.159   6.381   8.517  1.00  0.00      LIG  
ATOM   5346 H27  LIG     1      31.020   2.117   9.631  1.00  0.00      LIG  
ATOM   5347 H28  LIG     1      30.072   1.672  15.093  1.00  0.00      LIG  
ATOM   5348 H29  LIG     1      29.090   3.118  15.170  1.00  0.00      LIG  
ATOM   5349 H30  LIG     1      30.336   2.962  13.932  1.00  0.00      LIG  
ATOM   5350 H31  LIG     1      24.428  -5.580  11.206  1.00  0.00      LIG  
ATOM   5351 H32  LIG     1      25.396  -4.613  12.320  1.00  0.00      LIG  
ATOM   5352 H33  LIG     1      25.909  -6.250  11.904  1.00  0.00      LIG  
ATOM   5353 H34  LIG     1      25.612  -5.385   8.353  1.00  0.00      LIG  
ATOM   5354 H35  LIG     1      25.747  -6.743   9.477  1.00  0.00      LIG  
ATOM   5355 H36  LIG     1      27.206  -5.995   8.830  1.00  0.00      LIG  
ATOM   5356 H37  LIG     1      26.624  -3.947  12.898  1.00  0.00      LIG  
ATOM   5357 H38  LIG     1      30.297   5.288  10.387  1.00  0.00      LIG  
ATOM   5358 H39  LIG     1      29.717   5.901  11.929  1.00  0.00      LIG  
ATOM   5359 H40  LIG     1      29.181   6.627  10.423  1.00  0.00      LIG  
ATOM   5360 H41  LIG     1      31.645  -1.219  13.435  1.00  0.00      LIG  
ATOM   5361 H42  LIG     1      31.466  -1.232  11.668  1.00  0.00      LIG  
ATOM   5362 H43  LIG     1      31.599  -2.750  12.545  1.00  0.00      LIG  
TER
REMARK  Energy: 265.955
REMARK  SimpleFitness: 265.955
REMARK  FullFitness: -977.1908
REMARK  InterFull: -18.7229
REMARK  IntraFull: 293.003
REMARK  solvFull: -1508.83
REMARK  surfFull: 257.359
REMARK  extraFull: 0.0
REMARK  deltaGcompsolvpol: -1508.83
REMARK  deltaGcompsolvnonpol: 257.359
REMARK  deltaGprotsolvpol: -1512.07
REMARK  deltaGprotsolvnonpol: 254.074
REMARK  deltaGligsolvpol: -8.78926
REMARK  deltaGligsolvnonpol: 14.1776
REMARK  deltaGvdw: -18.7229
REMARK  deltaGelec: 0.0
REMARK  deltaG: -6.055436
REMARK  Cluster: 3
REMARK  ClusterRank: 9
ATOM   5287 C    LIG     1      29.262   0.738  12.740  1.00  0.00      LIG  
ATOM   5288 C1   LIG     1      27.765   2.731  12.623  1.00  0.00      LIG  
ATOM   5289 C2   LIG     1      28.533   1.748  13.553  1.00  0.00      LIG  
ATOM   5290 O    LIG     1      25.951  -3.490   9.958  1.00  0.00      LIG  
ATOM   5291 C3   LIG     1      27.277  -3.784  10.444  1.00  0.00      LIG  
ATOM   5292 C4   LIG     1      26.223  -4.852  10.346  1.00  0.00      LIG  
ATOM   5293 C5   LIG     1      28.776   3.398  11.645  1.00  0.00      LIG  
ATOM   5294 C6   LIG     1      29.040  -0.515  13.157  1.00  0.00      LIG  
ATOM   5295 C7   LIG     1      28.268   4.659  10.872  1.00  0.00      LIG  
ATOM   5296 C8   LIG     1      30.139   1.244  11.644  1.00  0.00      LIG  
ATOM   5297 C9   LIG     1      29.476   2.318  10.790  1.00  0.00      LIG  
ATOM   5298 C10  LIG     1      27.023   5.227  11.544  1.00  0.00      LIG  
ATOM   5299 C11  LIG     1      27.638  -2.904  11.618  1.00  0.00      LIG  
ATOM   5300 C12  LIG     1      27.641   0.896  14.459  1.00  0.00      LIG  
ATOM   5301 C13  LIG     1      27.002   3.758  13.483  1.00  0.00      LIG  
ATOM   5302 C14  LIG     1      28.095  -0.540  14.299  1.00  0.00      LIG  
ATOM   5303 C15  LIG     1      29.674  -1.816  12.748  1.00  0.00      LIG  
ATOM   5304 C16  LIG     1      27.852   4.429   9.416  1.00  0.00      LIG  
ATOM   5305 C17  LIG     1      29.078  -2.414  11.474  1.00  0.00      LIG  
ATOM   5306 C18  LIG     1      26.592   6.576  11.004  1.00  0.00      LIG  
ATOM   5307 C19  LIG     1      27.162   5.197  13.041  1.00  0.00      LIG  
ATOM   5308 C20  LIG     1      26.310   6.422   9.537  1.00  0.00      LIG  
ATOM   5309 O1   LIG     1      25.474   7.126   8.991  1.00  0.00      LIG  
ATOM   5310 C21  LIG     1      26.707   1.942  11.822  1.00  0.00      LIG  
ATOM   5311 C22  LIG     1      27.339   5.688   8.724  1.00  0.00      LIG  
ATOM   5312 O2   LIG     1      30.522   2.868   9.995  1.00  0.00      LIG  
ATOM   5313 C23  LIG     1      29.561   2.418  14.477  1.00  0.00      LIG  
ATOM   5314 C24  LIG     1      25.448  -5.343  11.514  1.00  0.00      LIG  
ATOM   5315 C25  LIG     1      26.194  -5.789   9.186  1.00  0.00      LIG  
ATOM   5316 O3   LIG     1      27.538  -3.617  12.837  1.00  0.00      LIG  
ATOM   5317 C26  LIG     1      29.418   5.677  10.902  1.00  0.00      LIG  
ATOM   5318 C27  LIG     1      31.183  -1.741  12.591  1.00  0.00      LIG  
ATOM   5319 H    LIG     1      28.084  -3.822   9.726  1.00  0.00      LIG  
ATOM   5320 H1   LIG     1      26.194   4.559  11.314  1.00  0.00      LIG  
ATOM   5321 H2   LIG     1      29.571   3.808  12.270  1.00  0.00      LIG  
ATOM   5322 H3   LIG     1      30.454   0.434  10.982  1.00  0.00      LIG  
ATOM   5323 H4   LIG     1      31.057   1.643  12.088  1.00  0.00      LIG  
ATOM   5324 H5   LIG     1      28.765   1.850  10.104  1.00  0.00      LIG  
ATOM   5325 H6   LIG     1      26.968  -2.042  11.686  1.00  0.00      LIG  
ATOM   5326 H7   LIG     1      26.578   0.969  14.224  1.00  0.00      LIG  
ATOM   5327 H8   LIG     1      27.733   1.202  15.506  1.00  0.00      LIG  
ATOM   5328 H9   LIG     1      27.257   3.696  14.541  1.00  0.00      LIG  
ATOM   5329 H10  LIG     1      25.935   3.519  13.443  1.00  0.00      LIG  
ATOM   5330 H11  LIG     1      28.600  -0.892  15.203  1.00  0.00      LIG  
ATOM   5331 H12  LIG     1      27.241  -1.191  14.095  1.00  0.00      LIG  
ATOM   5332 H13  LIG     1      29.522  -2.506  13.581  1.00  0.00      LIG  
ATOM   5333 H14  LIG     1      27.062   3.676   9.391  1.00  0.00      LIG  
ATOM   5334 H15  LIG     1      28.681   4.042   8.820  1.00  0.00      LIG  
ATOM   5335 H16  LIG     1      29.145  -1.707  10.642  1.00  0.00      LIG  
ATOM   5336 H17  LIG     1      29.708  -3.265  11.198  1.00  0.00      LIG  
ATOM   5337 H18  LIG     1      27.341   7.357  11.155  1.00  0.00      LIG  
ATOM   5338 H19  LIG     1      25.663   6.882  11.492  1.00  0.00      LIG  
ATOM   5339 H20  LIG     1      26.380   5.803  13.505  1.00  0.00      LIG  
ATOM   5340 H21  LIG     1      28.127   5.595  13.368  1.00  0.00      LIG  
ATOM   5341 H22  LIG     1      25.859   1.656  12.447  1.00  0.00      LIG  
ATOM   5342 H23  LIG     1      27.098   1.028  11.371  1.00  0.00      LIG  
ATOM   5343 H24  LIG     1      26.298   2.535  11.007  1.00  0.00      LIG  
ATOM   5344 H25  LIG     1      26.878   5.411   7.771  1.00  0.00      LIG  
ATOM   5345 H26  LIG     1      28.159   6.381   8.517  1.00  0.00      LIG  
ATOM   5346 H27  LIG     1      31.020   2.117   9.631  1.00  0.00      LIG  
ATOM   5347 H28  LIG     1      30.072   1.672  15.093  1.00  0.00      LIG  
ATOM   5348 H29  LIG     1      29.090   3.118  15.170  1.00  0.00      LIG  
ATOM   5349 H30  LIG     1      30.336   2.962  13.932  1.00  0.00      LIG  
ATOM   5350 H31  LIG     1      24.428  -5.580  11.206  1.00  0.00      LIG  
ATOM   5351 H32  LIG     1      25.396  -4.613  12.320  1.00  0.00      LIG  
ATOM   5352 H33  LIG     1      25.909  -6.250  11.904  1.00  0.00      LIG  
ATOM   5353 H34  LIG     1      25.612  -5.385   8.353  1.00  0.00      LIG  
ATOM   5354 H35  LIG     1      25.747  -6.743   9.477  1.00  0.00      LIG  
ATOM   5355 H36  LIG     1      27.206  -5.995   8.830  1.00  0.00      LIG  
ATOM   5356 H37  LIG     1      26.624  -3.947  12.898  1.00  0.00      LIG  
ATOM   5357 H38  LIG     1      30.297   5.288  10.387  1.00  0.00      LIG  
ATOM   5358 H39  LIG     1      29.717   5.901  11.929  1.00  0.00      LIG  
ATOM   5359 H40  LIG     1      29.181   6.627  10.423  1.00  0.00      LIG  
ATOM   5360 H41  LIG     1      31.645  -1.219  13.435  1.00  0.00      LIG  
ATOM   5361 H42  LIG     1      31.466  -1.232  11.668  1.00  0.00      LIG  
ATOM   5362 H43  LIG     1      31.599  -2.750  12.545  1.00  0.00      LIG  
TER
REMARK  Energy: 265.955
REMARK  SimpleFitness: 265.955
REMARK  FullFitness: -977.1908
REMARK  InterFull: -18.7229
REMARK  IntraFull: 293.003
REMARK  solvFull: -1508.83
REMARK  surfFull: 257.359
REMARK  extraFull: 0.0
REMARK  deltaGcompsolvpol: -1508.83
REMARK  deltaGcompsolvnonpol: 257.359
REMARK  deltaGprotsolvpol: -1512.07
REMARK  deltaGprotsolvnonpol: 254.074
REMARK  deltaGligsolvpol: -8.78926
REMARK  deltaGligsolvnonpol: 14.1776
REMARK  deltaGvdw: -18.7229
REMARK  deltaGelec: 0.0
REMARK  deltaG: -6.055436
REMARK  Cluster: 3
REMARK  ClusterRank: 10
ATOM   5287 C    LIG     1      29.262   0.738  12.740  1.00  0.00      LIG  
ATOM   5288 C1   LIG     1      27.765   2.731  12.623  1.00  0.00      LIG  
ATOM   5289 C2   LIG     1      28.533   1.748  13.553  1.00  0.00      LIG  
ATOM   5290 O    LIG     1      25.951  -3.490   9.958  1.00  0.00      LIG  
ATOM   5291 C3   LIG     1      27.277  -3.784  10.444  1.00  0.00      LIG  
ATOM   5292 C4   LIG     1      26.223  -4.852  10.346  1.00  0.00      LIG  
ATOM   5293 C5   LIG     1      28.776   3.398  11.645  1.00  0.00      LIG  
ATOM   5294 C6   LIG     1      29.040  -0.515  13.157  1.00  0.00      LIG  
ATOM   5295 C7   LIG     1      28.268   4.659  10.872  1.00  0.00      LIG  
ATOM   5296 C8   LIG     1      30.139   1.244  11.644  1.00  0.00      LIG  
ATOM   5297 C9   LIG     1      29.476   2.318  10.790  1.00  0.00      LIG  
ATOM   5298 C10  LIG     1      27.023   5.227  11.544  1.00  0.00      LIG  
ATOM   5299 C11  LIG     1      27.638  -2.904  11.618  1.00  0.00      LIG  
ATOM   5300 C12  LIG     1      27.641   0.896  14.459  1.00  0.00      LIG  
ATOM   5301 C13  LIG     1      27.002   3.758  13.483  1.00  0.00      LIG  
ATOM   5302 C14  LIG     1      28.095  -0.540  14.299  1.00  0.00      LIG  
ATOM   5303 C15  LIG     1      29.674  -1.816  12.748  1.00  0.00      LIG  
ATOM   5304 C16  LIG     1      27.852   4.429   9.416  1.00  0.00      LIG  
ATOM   5305 C17  LIG     1      29.078  -2.414  11.474  1.00  0.00      LIG  
ATOM   5306 C18  LIG     1      26.592   6.576  11.004  1.00  0.00      LIG  
ATOM   5307 C19  LIG     1      27.162   5.197  13.041  1.00  0.00      LIG  
ATOM   5308 C20  LIG     1      26.310   6.422   9.537  1.00  0.00      LIG  
ATOM   5309 O1   LIG     1      25.474   7.126   8.991  1.00  0.00      LIG  
ATOM   5310 C21  LIG     1      26.707   1.942  11.822  1.00  0.00      LIG  
ATOM   5311 C22  LIG     1      27.339   5.688   8.724  1.00  0.00      LIG  
ATOM   5312 O2   LIG     1      30.522   2.868   9.995  1.00  0.00      LIG  
ATOM   5313 C23  LIG     1      29.561   2.418  14.477  1.00  0.00      LIG  
ATOM   5314 C24  LIG     1      25.448  -5.343  11.514  1.00  0.00      LIG  
ATOM   5315 C25  LIG     1      26.194  -5.789   9.186  1.00  0.00      LIG  
ATOM   5316 O3   LIG     1      27.538  -3.617  12.837  1.00  0.00      LIG  
ATOM   5317 C26  LIG     1      29.418   5.677  10.902  1.00  0.00      LIG  
ATOM   5318 C27  LIG     1      31.183  -1.741  12.591  1.00  0.00      LIG  
ATOM   5319 H    LIG     1      28.084  -3.822   9.726  1.00  0.00      LIG  
ATOM   5320 H1   LIG     1      26.194   4.559  11.314  1.00  0.00      LIG  
ATOM   5321 H2   LIG     1      29.571   3.808  12.270  1.00  0.00      LIG  
ATOM   5322 H3   LIG     1      30.454   0.434  10.982  1.00  0.00      LIG  
ATOM   5323 H4   LIG     1      31.057   1.643  12.088  1.00  0.00      LIG  
ATOM   5324 H5   LIG     1      28.765   1.850  10.104  1.00  0.00      LIG  
ATOM   5325 H6   LIG     1      26.968  -2.042  11.686  1.00  0.00      LIG  
ATOM   5326 H7   LIG     1      26.578   0.969  14.224  1.00  0.00      LIG  
ATOM   5327 H8   LIG     1      27.733   1.202  15.506  1.00  0.00      LIG  
ATOM   5328 H9   LIG     1      27.257   3.696  14.541  1.00  0.00      LIG  
ATOM   5329 H10  LIG     1      25.935   3.519  13.443  1.00  0.00      LIG  
ATOM   5330 H11  LIG     1      28.600  -0.892  15.203  1.00  0.00      LIG  
ATOM   5331 H12  LIG     1      27.241  -1.191  14.095  1.00  0.00      LIG  
ATOM   5332 H13  LIG     1      29.522  -2.506  13.581  1.00  0.00      LIG  
ATOM   5333 H14  LIG     1      27.062   3.676   9.391  1.00  0.00      LIG  
ATOM   5334 H15  LIG     1      28.681   4.042   8.820  1.00  0.00      LIG  
ATOM   5335 H16  LIG     1      29.145  -1.707  10.642  1.00  0.00      LIG  
ATOM   5336 H17  LIG     1      29.708  -3.265  11.198  1.00  0.00      LIG  
ATOM   5337 H18  LIG     1      27.341   7.357  11.155  1.00  0.00      LIG  
ATOM   5338 H19  LIG     1      25.663   6.882  11.492  1.00  0.00      LIG  
ATOM   5339 H20  LIG     1      26.380   5.803  13.505  1.00  0.00      LIG  
ATOM   5340 H21  LIG     1      28.127   5.595  13.368  1.00  0.00      LIG  
ATOM   5341 H22  LIG     1      25.859   1.656  12.447  1.00  0.00      LIG  
ATOM   5342 H23  LIG     1      27.098   1.028  11.371  1.00  0.00      LIG  
ATOM   5343 H24  LIG     1      26.298   2.535  11.007  1.00  0.00      LIG  
ATOM   5344 H25  LIG     1      26.878   5.411   7.771  1.00  0.00      LIG  
ATOM   5345 H26  LIG     1      28.159   6.381   8.517  1.00  0.00      LIG  
ATOM   5346 H27  LIG     1      31.020   2.117   9.631  1.00  0.00      LIG  
ATOM   5347 H28  LIG     1      30.072   1.672  15.093  1.00  0.00      LIG  
ATOM   5348 H29  LIG     1      29.090   3.118  15.170  1.00  0.00      LIG  
ATOM   5349 H30  LIG     1      30.336   2.962  13.932  1.00  0.00      LIG  
ATOM   5350 H31  LIG     1      24.428  -5.580  11.206  1.00  0.00      LIG  
ATOM   5351 H32  LIG     1      25.396  -4.613  12.320  1.00  0.00      LIG  
ATOM   5352 H33  LIG     1      25.909  -6.250  11.904  1.00  0.00      LIG  
ATOM   5353 H34  LIG     1      25.612  -5.385   8.353  1.00  0.00      LIG  
ATOM   5354 H35  LIG     1      25.747  -6.743   9.477  1.00  0.00      LIG  
ATOM   5355 H36  LIG     1      27.206  -5.995   8.830  1.00  0.00      LIG  
ATOM   5356 H37  LIG     1      26.624  -3.947  12.898  1.00  0.00      LIG  
ATOM   5357 H38  LIG     1      30.297   5.288  10.387  1.00  0.00      LIG  
ATOM   5358 H39  LIG     1      29.717   5.901  11.929  1.00  0.00      LIG  
ATOM   5359 H40  LIG     1      29.181   6.627  10.423  1.00  0.00      LIG  
ATOM   5360 H41  LIG     1      31.645  -1.219  13.435  1.00  0.00      LIG  
ATOM   5361 H42  LIG     1      31.466  -1.232  11.668  1.00  0.00      LIG  
ATOM   5362 H43  LIG     1      31.599  -2.750  12.545  1.00  0.00      LIG  
TER
REMARK  Energy: 265.955
REMARK  SimpleFitness: 265.955
REMARK  FullFitness: -977.1908
REMARK  InterFull: -18.7229
REMARK  IntraFull: 293.003
REMARK  solvFull: -1508.83
REMARK  surfFull: 257.359
REMARK  extraFull: 0.0
REMARK  deltaGcompsolvpol: -1508.83
REMARK  deltaGcompsolvnonpol: 257.359
REMARK  deltaGprotsolvpol: -1512.07
REMARK  deltaGprotsolvnonpol: 254.074
REMARK  deltaGligsolvpol: -8.78926
REMARK  deltaGligsolvnonpol: 14.1776
REMARK  deltaGvdw: -18.7229
REMARK  deltaGelec: 0.0
REMARK  deltaG: -6.055436
REMARK  Cluster: 3
REMARK  ClusterRank: 11
ATOM   5287 C    LIG     1      29.262   0.738  12.740  1.00  0.00      LIG  
ATOM   5288 C1   LIG     1      27.765   2.731  12.623  1.00  0.00      LIG  
ATOM   5289 C2   LIG     1      28.533   1.748  13.553  1.00  0.00      LIG  
ATOM   5290 O    LIG     1      25.951  -3.490   9.958  1.00  0.00      LIG  
ATOM   5291 C3   LIG     1      27.277  -3.784  10.444  1.00  0.00      LIG  
ATOM   5292 C4   LIG     1      26.223  -4.852  10.346  1.00  0.00      LIG  
ATOM   5293 C5   LIG     1      28.776   3.398  11.645  1.00  0.00      LIG  
ATOM   5294 C6   LIG     1      29.040  -0.515  13.157  1.00  0.00      LIG  
ATOM   5295 C7   LIG     1      28.268   4.659  10.872  1.00  0.00      LIG  
ATOM   5296 C8   LIG     1      30.139   1.244  11.644  1.00  0.00      LIG  
ATOM   5297 C9   LIG     1      29.476   2.318  10.790  1.00  0.00      LIG  
ATOM   5298 C10  LIG     1      27.023   5.227  11.544  1.00  0.00      LIG  
ATOM   5299 C11  LIG     1      27.638  -2.904  11.618  1.00  0.00      LIG  
ATOM   5300 C12  LIG     1      27.641   0.896  14.459  1.00  0.00      LIG  
ATOM   5301 C13  LIG     1      27.002   3.758  13.483  1.00  0.00      LIG  
ATOM   5302 C14  LIG     1      28.095  -0.540  14.299  1.00  0.00      LIG  
ATOM   5303 C15  LIG     1      29.674  -1.816  12.748  1.00  0.00      LIG  
ATOM   5304 C16  LIG     1      27.852   4.429   9.416  1.00  0.00      LIG  
ATOM   5305 C17  LIG     1      29.078  -2.414  11.474  1.00  0.00      LIG  
ATOM   5306 C18  LIG     1      26.592   6.576  11.004  1.00  0.00      LIG  
ATOM   5307 C19  LIG     1      27.162   5.197  13.041  1.00  0.00      LIG  
ATOM   5308 C20  LIG     1      26.310   6.422   9.537  1.00  0.00      LIG  
ATOM   5309 O1   LIG     1      25.474   7.126   8.991  1.00  0.00      LIG  
ATOM   5310 C21  LIG     1      26.707   1.942  11.822  1.00  0.00      LIG  
ATOM   5311 C22  LIG     1      27.339   5.688   8.724  1.00  0.00      LIG  
ATOM   5312 O2   LIG     1      30.522   2.868   9.995  1.00  0.00      LIG  
ATOM   5313 C23  LIG     1      29.561   2.418  14.477  1.00  0.00      LIG  
ATOM   5314 C24  LIG     1      25.448  -5.343  11.514  1.00  0.00      LIG  
ATOM   5315 C25  LIG     1      26.194  -5.789   9.186  1.00  0.00      LIG  
ATOM   5316 O3   LIG     1      27.538  -3.617  12.837  1.00  0.00      LIG  
ATOM   5317 C26  LIG     1      29.418   5.677  10.902  1.00  0.00      LIG  
ATOM   5318 C27  LIG     1      31.183  -1.741  12.591  1.00  0.00      LIG  
ATOM   5319 H    LIG     1      28.084  -3.822   9.726  1.00  0.00      LIG  
ATOM   5320 H1   LIG     1      26.194   4.559  11.314  1.00  0.00      LIG  
ATOM   5321 H2   LIG     1      29.571   3.808  12.270  1.00  0.00      LIG  
ATOM   5322 H3   LIG     1      30.454   0.434  10.982  1.00  0.00      LIG  
ATOM   5323 H4   LIG     1      31.057   1.643  12.088  1.00  0.00      LIG  
ATOM   5324 H5   LIG     1      28.765   1.850  10.104  1.00  0.00      LIG  
ATOM   5325 H6   LIG     1      26.968  -2.042  11.686  1.00  0.00      LIG  
ATOM   5326 H7   LIG     1      26.578   0.969  14.224  1.00  0.00      LIG  
ATOM   5327 H8   LIG     1      27.733   1.202  15.506  1.00  0.00      LIG  
ATOM   5328 H9   LIG     1      27.257   3.696  14.541  1.00  0.00      LIG  
ATOM   5329 H10  LIG     1      25.935   3.519  13.443  1.00  0.00      LIG  
ATOM   5330 H11  LIG     1      28.600  -0.892  15.203  1.00  0.00      LIG  
ATOM   5331 H12  LIG     1      27.241  -1.191  14.095  1.00  0.00      LIG  
ATOM   5332 H13  LIG     1      29.522  -2.506  13.581  1.00  0.00      LIG  
ATOM   5333 H14  LIG     1      27.062   3.676   9.391  1.00  0.00      LIG  
ATOM   5334 H15  LIG     1      28.681   4.042   8.820  1.00  0.00      LIG  
ATOM   5335 H16  LIG     1      29.145  -1.707  10.642  1.00  0.00      LIG  
ATOM   5336 H17  LIG     1      29.708  -3.265  11.198  1.00  0.00      LIG  
ATOM   5337 H18  LIG     1      27.341   7.357  11.155  1.00  0.00      LIG  
ATOM   5338 H19  LIG     1      25.663   6.882  11.492  1.00  0.00      LIG  
ATOM   5339 H20  LIG     1      26.380   5.803  13.505  1.00  0.00      LIG  
ATOM   5340 H21  LIG     1      28.127   5.595  13.368  1.00  0.00      LIG  
ATOM   5341 H22  LIG     1      25.859   1.656  12.447  1.00  0.00      LIG  
ATOM   5342 H23  LIG     1      27.098   1.028  11.371  1.00  0.00      LIG  
ATOM   5343 H24  LIG     1      26.298   2.535  11.007  1.00  0.00      LIG  
ATOM   5344 H25  LIG     1      26.878   5.411   7.771  1.00  0.00      LIG  
ATOM   5345 H26  LIG     1      28.159   6.381   8.517  1.00  0.00      LIG  
ATOM   5346 H27  LIG     1      31.020   2.117   9.631  1.00  0.00      LIG  
ATOM   5347 H28  LIG     1      30.072   1.672  15.093  1.00  0.00      LIG  
ATOM   5348 H29  LIG     1      29.090   3.118  15.170  1.00  0.00      LIG  
ATOM   5349 H30  LIG     1      30.336   2.962  13.932  1.00  0.00      LIG  
ATOM   5350 H31  LIG     1      24.428  -5.580  11.206  1.00  0.00      LIG  
ATOM   5351 H32  LIG     1      25.396  -4.613  12.320  1.00  0.00      LIG  
ATOM   5352 H33  LIG     1      25.909  -6.250  11.904  1.00  0.00      LIG  
ATOM   5353 H34  LIG     1      25.612  -5.385   8.353  1.00  0.00      LIG  
ATOM   5354 H35  LIG     1      25.747  -6.743   9.477  1.00  0.00      LIG  
ATOM   5355 H36  LIG     1      27.206  -5.995   8.830  1.00  0.00      LIG  
ATOM   5356 H37  LIG     1      26.624  -3.947  12.898  1.00  0.00      LIG  
ATOM   5357 H38  LIG     1      30.297   5.288  10.387  1.00  0.00      LIG  
ATOM   5358 H39  LIG     1      29.717   5.901  11.929  1.00  0.00      LIG  
ATOM   5359 H40  LIG     1      29.181   6.627  10.423  1.00  0.00      LIG  
ATOM   5360 H41  LIG     1      31.645  -1.219  13.435  1.00  0.00      LIG  
ATOM   5361 H42  LIG     1      31.466  -1.232  11.668  1.00  0.00      LIG  
ATOM   5362 H43  LIG     1      31.599  -2.750  12.545  1.00  0.00      LIG  
TER
REMARK  Energy: 267.049
REMARK  SimpleFitness: 267.049
REMARK  FullFitness: -976.2782
REMARK  InterFull: -18.3261
REMARK  IntraFull: 293.556
REMARK  solvFull: -1509.03
REMARK  surfFull: 257.522
REMARK  extraFull: 0.0
REMARK  deltaGcompsolvpol: -1509.03
REMARK  deltaGcompsolvnonpol: 257.522
REMARK  deltaGprotsolvpol: -1512.07
REMARK  deltaGprotsolvnonpol: 254.074
REMARK  deltaGligsolvpol: -8.86548
REMARK  deltaGligsolvnonpol: 14.1187
REMARK  deltaGvdw: -18.3261
REMARK  deltaGelec: 0.0
REMARK  deltaG: -6.004487
REMARK  Cluster: 3
REMARK  ClusterRank: 12
ATOM   5287 C    LIG     1      29.188   0.750  12.625  1.00  0.00      LIG  
ATOM   5288 C1   LIG     1      27.726   2.766  12.407  1.00  0.00      LIG  
ATOM   5289 C2   LIG     1      28.395   1.756  13.381  1.00  0.00      LIG  
ATOM   5290 O    LIG     1      25.977  -3.532   9.905  1.00  0.00      LIG  
ATOM   5291 C3   LIG     1      27.282  -3.858  10.432  1.00  0.00      LIG  
ATOM   5292 C4   LIG     1      26.197  -4.895  10.327  1.00  0.00      LIG  
ATOM   5293 C5   LIG     1      28.833   3.460  11.564  1.00  0.00      LIG  
ATOM   5294 C6   LIG     1      28.950  -0.498  13.048  1.00  0.00      LIG  
ATOM   5295 C7   LIG     1      28.412   4.757  10.796  1.00  0.00      LIG  
ATOM   5296 C8   LIG     1      30.151   1.262  11.602  1.00  0.00      LIG  
ATOM   5297 C9   LIG     1      29.606   2.404  10.743  1.00  0.00      LIG  
ATOM   5298 C10  LIG     1      27.089   5.292  11.335  1.00  0.00      LIG  
ATOM   5299 C11  LIG     1      27.631  -2.956  11.592  1.00  0.00      LIG  
ATOM   5300 C12  LIG     1      27.408   0.905  14.180  1.00  0.00      LIG  
ATOM   5301 C13  LIG     1      26.873   3.760  13.219  1.00  0.00      LIG  
ATOM   5302 C14  LIG     1      27.939  -0.511  14.137  1.00  0.00      LIG  
ATOM   5303 C15  LIG     1      29.624  -1.803  12.718  1.00  0.00      LIG  
ATOM   5304 C16  LIG     1      28.178   4.600   9.289  1.00  0.00      LIG  
ATOM   5305 C17  LIG     1      29.072  -2.468  11.457  1.00  0.00      LIG  
ATOM   5306 C18  LIG     1      26.715   6.663  10.811  1.00  0.00      LIG  
ATOM   5307 C19  LIG     1      27.045   5.212  12.834  1.00  0.00      LIG  
ATOM   5308 C20  LIG     1      26.621   6.583   9.316  1.00  0.00      LIG  
ATOM   5309 O1   LIG     1      25.859   7.317   8.705  1.00  0.00      LIG  
ATOM   5310 C21  LIG     1      26.765   2.003  11.469  1.00  0.00      LIG  
ATOM   5311 C22  LIG     1      27.753   5.897   8.607  1.00  0.00      LIG  
ATOM   5312 O2   LIG     1      30.741   2.974  10.097  1.00  0.00      LIG  
ATOM   5313 C23  LIG     1      29.339   2.387  14.417  1.00  0.00      LIG  
ATOM   5314 C24  LIG     1      25.389  -5.337  11.491  1.00  0.00      LIG  
ATOM   5315 C25  LIG     1      26.151  -5.844   9.176  1.00  0.00      LIG  
ATOM   5316 O3   LIG     1      27.516  -3.642  12.825  1.00  0.00      LIG  
ATOM   5317 C26  LIG     1      29.544   5.772  11.019  1.00  0.00      LIG  
ATOM   5318 C27  LIG     1      31.136  -1.709  12.606  1.00  0.00      LIG  
ATOM   5319 H    LIG     1      28.108  -3.943   9.741  1.00  0.00      LIG  
ATOM   5320 H1   LIG     1      26.302   4.632  10.975  1.00  0.00      LIG  
ATOM   5321 H2   LIG     1      29.564   3.838  12.277  1.00  0.00      LIG  
ATOM   5322 H3   LIG     1      30.474   0.461  10.932  1.00  0.00      LIG  
ATOM   5323 H4   LIG     1      31.054   1.598  12.122  1.00  0.00      LIG  
ATOM   5324 H5   LIG     1      28.968   1.991   9.958  1.00  0.00      LIG  
ATOM   5325 H6   LIG     1      26.963  -2.091  11.635  1.00  0.00      LIG  
ATOM   5326 H7   LIG     1      26.395   0.914  13.776  1.00  0.00      LIG  
ATOM   5327 H8   LIG     1      27.324   1.253  15.214  1.00  0.00      LIG  
ATOM   5328 H9   LIG     1      27.035   3.677  14.294  1.00  0.00      LIG  
ATOM   5329 H10  LIG     1      25.819   3.505  13.080  1.00  0.00      LIG  
ATOM   5330 H11  LIG     1      28.408  -0.781  15.088  1.00  0.00      LIG  
ATOM   5331 H12  LIG     1      27.128  -1.215  13.936  1.00  0.00      LIG  
ATOM   5332 H13  LIG     1      29.458  -2.459  13.575  1.00  0.00      LIG  
ATOM   5333 H14  LIG     1      27.405   3.846   9.123  1.00  0.00      LIG  
ATOM   5334 H15  LIG     1      29.080   4.250   8.784  1.00  0.00      LIG  
ATOM   5335 H16  LIG     1      29.155  -1.798  10.596  1.00  0.00      LIG  
ATOM   5336 H17  LIG     1      29.714  -3.326  11.236  1.00  0.00      LIG  
ATOM   5337 H18  LIG     1      27.431   7.438  11.098  1.00  0.00      LIG  
ATOM   5338 H19  LIG     1      25.731   6.943  11.195  1.00  0.00      LIG  
ATOM   5339 H20  LIG     1      26.196   5.785  13.218  1.00  0.00      LIG  
ATOM   5340 H21  LIG     1      27.950   5.626  13.283  1.00  0.00      LIG  
ATOM   5341 H22  LIG     1      25.848   1.707  11.984  1.00  0.00      LIG  
ATOM   5342 H23  LIG     1      27.201   1.097  11.044  1.00  0.00      LIG  
ATOM   5343 H24  LIG     1      26.459   2.618  10.625  1.00  0.00      LIG  
ATOM   5344 H25  LIG     1      27.429   5.679   7.586  1.00  0.00      LIG  
ATOM   5345 H26  LIG     1      28.589   6.599   8.551  1.00  0.00      LIG  
ATOM   5346 H27  LIG     1      31.238   2.237   9.704  1.00  0.00      LIG  
ATOM   5347 H28  LIG     1      29.790   1.619  15.054  1.00  0.00      LIG  
ATOM   5348 H29  LIG     1      28.809   3.069  15.085  1.00  0.00      LIG  
ATOM   5349 H30  LIG     1      30.165   2.940  13.964  1.00  0.00      LIG  
ATOM   5350 H31  LIG     1      24.356  -5.502  11.183  1.00  0.00      LIG  
ATOM   5351 H32  LIG     1      25.383  -4.606  12.298  1.00  0.00      LIG  
ATOM   5352 H33  LIG     1      25.784  -6.275  11.884  1.00  0.00      LIG  
ATOM   5353 H34  LIG     1      25.546  -5.453   8.354  1.00  0.00      LIG  
ATOM   5354 H35  LIG     1      25.714  -6.796   9.490  1.00  0.00      LIG  
ATOM   5355 H36  LIG     1      27.156  -6.046   8.798  1.00  0.00      LIG  
ATOM   5356 H37  LIG     1      26.574  -3.851  12.945  1.00  0.00      LIG  
ATOM   5357 H38  LIG     1      30.480   5.408  10.592  1.00  0.00      LIG  
ATOM   5358 H39  LIG     1      29.717   5.939  12.085  1.00  0.00      LIG  
ATOM   5359 H40  LIG     1      29.357   6.748  10.570  1.00  0.00      LIG  
ATOM   5360 H41  LIG     1      31.559  -1.116  13.422  1.00  0.00      LIG  
ATOM   5361 H42  LIG     1      31.439  -1.264  11.656  1.00  0.00      LIG  
ATOM   5362 H43  LIG     1      31.573  -2.709  12.651  1.00  0.00      LIG  
TER
REMARK  Energy: 267.049
REMARK  SimpleFitness: 267.049
REMARK  FullFitness: -976.2782
REMARK  InterFull: -18.3261
REMARK  IntraFull: 293.556
REMARK  solvFull: -1509.03
REMARK  surfFull: 257.522
REMARK  extraFull: 0.0
REMARK  deltaGcompsolvpol: -1509.03
REMARK  deltaGcompsolvnonpol: 257.522
REMARK  deltaGprotsolvpol: -1512.07
REMARK  deltaGprotsolvnonpol: 254.074
REMARK  deltaGligsolvpol: -8.86548
REMARK  deltaGligsolvnonpol: 14.1187
REMARK  deltaGvdw: -18.3261
REMARK  deltaGelec: 0.0
REMARK  deltaG: -6.004487
REMARK  Cluster: 3
REMARK  ClusterRank: 13
ATOM   5287 C    LIG     1      29.188   0.750  12.625  1.00  0.00      LIG  
ATOM   5288 C1   LIG     1      27.726   2.766  12.407  1.00  0.00      LIG  
ATOM   5289 C2   LIG     1      28.395   1.756  13.381  1.00  0.00      LIG  
ATOM   5290 O    LIG     1      25.977  -3.532   9.905  1.00  0.00      LIG  
ATOM   5291 C3   LIG     1      27.282  -3.858  10.432  1.00  0.00      LIG  
ATOM   5292 C4   LIG     1      26.197  -4.895  10.327  1.00  0.00      LIG  
ATOM   5293 C5   LIG     1      28.833   3.460  11.564  1.00  0.00      LIG  
ATOM   5294 C6   LIG     1      28.950  -0.498  13.048  1.00  0.00      LIG  
ATOM   5295 C7   LIG     1      28.412   4.757  10.796  1.00  0.00      LIG  
ATOM   5296 C8   LIG     1      30.151   1.262  11.602  1.00  0.00      LIG  
ATOM   5297 C9   LIG     1      29.606   2.404  10.743  1.00  0.00      LIG  
ATOM   5298 C10  LIG     1      27.089   5.292  11.335  1.00  0.00      LIG  
ATOM   5299 C11  LIG     1      27.631  -2.956  11.592  1.00  0.00      LIG  
ATOM   5300 C12  LIG     1      27.408   0.905  14.180  1.00  0.00      LIG  
ATOM   5301 C13  LIG     1      26.873   3.760  13.219  1.00  0.00      LIG  
ATOM   5302 C14  LIG     1      27.939  -0.511  14.137  1.00  0.00      LIG  
ATOM   5303 C15  LIG     1      29.624  -1.803  12.718  1.00  0.00      LIG  
ATOM   5304 C16  LIG     1      28.178   4.600   9.289  1.00  0.00      LIG  
ATOM   5305 C17  LIG     1      29.072  -2.468  11.457  1.00  0.00      LIG  
ATOM   5306 C18  LIG     1      26.715   6.663  10.811  1.00  0.00      LIG  
ATOM   5307 C19  LIG     1      27.045   5.212  12.834  1.00  0.00      LIG  
ATOM   5308 C20  LIG     1      26.621   6.583   9.316  1.00  0.00      LIG  
ATOM   5309 O1   LIG     1      25.859   7.317   8.705  1.00  0.00      LIG  
ATOM   5310 C21  LIG     1      26.765   2.003  11.469  1.00  0.00      LIG  
ATOM   5311 C22  LIG     1      27.753   5.897   8.607  1.00  0.00      LIG  
ATOM   5312 O2   LIG     1      30.741   2.974  10.097  1.00  0.00      LIG  
ATOM   5313 C23  LIG     1      29.339   2.387  14.417  1.00  0.00      LIG  
ATOM   5314 C24  LIG     1      25.389  -5.337  11.491  1.00  0.00      LIG  
ATOM   5315 C25  LIG     1      26.151  -5.844   9.176  1.00  0.00      LIG  
ATOM   5316 O3   LIG     1      27.516  -3.642  12.825  1.00  0.00      LIG  
ATOM   5317 C26  LIG     1      29.544   5.772  11.019  1.00  0.00      LIG  
ATOM   5318 C27  LIG     1      31.136  -1.709  12.606  1.00  0.00      LIG  
ATOM   5319 H    LIG     1      28.108  -3.943   9.741  1.00  0.00      LIG  
ATOM   5320 H1   LIG     1      26.302   4.632  10.975  1.00  0.00      LIG  
ATOM   5321 H2   LIG     1      29.564   3.838  12.277  1.00  0.00      LIG  
ATOM   5322 H3   LIG     1      30.474   0.461  10.932  1.00  0.00      LIG  
ATOM   5323 H4   LIG     1      31.054   1.598  12.122  1.00  0.00      LIG  
ATOM   5324 H5   LIG     1      28.968   1.991   9.958  1.00  0.00      LIG  
ATOM   5325 H6   LIG     1      26.963  -2.091  11.635  1.00  0.00      LIG  
ATOM   5326 H7   LIG     1      26.395   0.914  13.776  1.00  0.00      LIG  
ATOM   5327 H8   LIG     1      27.324   1.253  15.214  1.00  0.00      LIG  
ATOM   5328 H9   LIG     1      27.035   3.677  14.294  1.00  0.00      LIG  
ATOM   5329 H10  LIG     1      25.819   3.505  13.080  1.00  0.00      LIG  
ATOM   5330 H11  LIG     1      28.408  -0.781  15.088  1.00  0.00      LIG  
ATOM   5331 H12  LIG     1      27.128  -1.215  13.936  1.00  0.00      LIG  
ATOM   5332 H13  LIG     1      29.458  -2.459  13.575  1.00  0.00      LIG  
ATOM   5333 H14  LIG     1      27.405   3.846   9.123  1.00  0.00      LIG  
ATOM   5334 H15  LIG     1      29.080   4.250   8.784  1.00  0.00      LIG  
ATOM   5335 H16  LIG     1      29.155  -1.798  10.596  1.00  0.00      LIG  
ATOM   5336 H17  LIG     1      29.714  -3.326  11.236  1.00  0.00      LIG  
ATOM   5337 H18  LIG     1      27.431   7.438  11.098  1.00  0.00      LIG  
ATOM   5338 H19  LIG     1      25.731   6.943  11.195  1.00  0.00      LIG  
ATOM   5339 H20  LIG     1      26.196   5.785  13.218  1.00  0.00      LIG  
ATOM   5340 H21  LIG     1      27.950   5.626  13.283  1.00  0.00      LIG  
ATOM   5341 H22  LIG     1      25.848   1.707  11.984  1.00  0.00      LIG  
ATOM   5342 H23  LIG     1      27.201   1.097  11.044  1.00  0.00      LIG  
ATOM   5343 H24  LIG     1      26.459   2.618  10.625  1.00  0.00      LIG  
ATOM   5344 H25  LIG     1      27.429   5.679   7.586  1.00  0.00      LIG  
ATOM   5345 H26  LIG     1      28.589   6.599   8.551  1.00  0.00      LIG  
ATOM   5346 H27  LIG     1      31.238   2.237   9.704  1.00  0.00      LIG  
ATOM   5347 H28  LIG     1      29.790   1.619  15.054  1.00  0.00      LIG  
ATOM   5348 H29  LIG     1      28.809   3.069  15.085  1.00  0.00      LIG  
ATOM   5349 H30  LIG     1      30.165   2.940  13.964  1.00  0.00      LIG  
ATOM   5350 H31  LIG     1      24.356  -5.502  11.183  1.00  0.00      LIG  
ATOM   5351 H32  LIG     1      25.383  -4.606  12.298  1.00  0.00      LIG  
ATOM   5352 H33  LIG     1      25.784  -6.275  11.884  1.00  0.00      LIG  
ATOM   5353 H34  LIG     1      25.546  -5.453   8.354  1.00  0.00      LIG  
ATOM   5354 H35  LIG     1      25.714  -6.796   9.490  1.00  0.00      LIG  
ATOM   5355 H36  LIG     1      27.156  -6.046   8.798  1.00  0.00      LIG  
ATOM   5356 H37  LIG     1      26.574  -3.851  12.945  1.00  0.00      LIG  
ATOM   5357 H38  LIG     1      30.480   5.408  10.592  1.00  0.00      LIG  
ATOM   5358 H39  LIG     1      29.717   5.939  12.085  1.00  0.00      LIG  
ATOM   5359 H40  LIG     1      29.357   6.748  10.570  1.00  0.00      LIG  
ATOM   5360 H41  LIG     1      31.559  -1.116  13.422  1.00  0.00      LIG  
ATOM   5361 H42  LIG     1      31.439  -1.264  11.656  1.00  0.00      LIG  
ATOM   5362 H43  LIG     1      31.573  -2.709  12.651  1.00  0.00      LIG  
TER
REMARK  Energy: 268.639
REMARK  SimpleFitness: 268.639
REMARK  FullFitness: -974.4347
REMARK  InterFull: -19.2527
REMARK  IntraFull: 295.237
REMARK  solvFull: -1508.04
REMARK  surfFull: 257.621
REMARK  extraFull: 0.0
REMARK  deltaGcompsolvpol: -1508.04
REMARK  deltaGcompsolvnonpol: 257.621
REMARK  deltaGprotsolvpol: -1512.07
REMARK  deltaGprotsolvnonpol: 254.074
REMARK  deltaGligsolvpol: -9.42675
REMARK  deltaGligsolvnonpol: 14.1168
REMARK  deltaGvdw: -19.2527
REMARK  deltaGelec: 0.0
REMARK  deltaG: -5.9876614
REMARK  Cluster: 3
REMARK  ClusterRank: 14
ATOM   5287 C    LIG     1      29.022   0.766  12.948  1.00  0.00      LIG  
ATOM   5288 C1   LIG     1      27.679   2.798  12.424  1.00  0.00      LIG  
ATOM   5289 C2   LIG     1      28.109   1.787  13.527  1.00  0.00      LIG  
ATOM   5290 O    LIG     1      26.073  -3.596   9.726  1.00  0.00      LIG  
ATOM   5291 C3   LIG     1      27.290  -3.939  10.424  1.00  0.00      LIG  
ATOM   5292 C4   LIG     1      26.196  -4.958  10.201  1.00  0.00      LIG  
ATOM   5293 C5   LIG     1      28.943   3.460  11.810  1.00  0.00      LIG  
ATOM   5294 C6   LIG     1      28.643  -0.484  13.238  1.00  0.00      LIG  
ATOM   5295 C7   LIG     1      28.708   4.734  10.932  1.00  0.00      LIG  
ATOM   5296 C8   LIG     1      30.199   1.276  12.185  1.00  0.00      LIG  
ATOM   5297 C9   LIG     1      29.853   2.378  11.191  1.00  0.00      LIG  
ATOM   5298 C10  LIG     1      27.319   5.312  11.183  1.00  0.00      LIG  
ATOM   5299 C11  LIG     1      27.490  -3.065  11.640  1.00  0.00      LIG  
ATOM   5300 C12  LIG     1      26.963   0.956  14.105  1.00  0.00      LIG  
ATOM   5301 C13  LIG     1      26.710   3.828  13.028  1.00  0.00      LIG  
ATOM   5302 C14  LIG     1      27.406  -0.490  14.056  1.00  0.00      LIG  
ATOM   5303 C15  LIG     1      29.300  -1.812  12.977  1.00  0.00      LIG  
ATOM   5304 C16  LIG     1      28.763   4.527   9.415  1.00  0.00      LIG  
ATOM   5305 C17  LIG     1      28.879  -2.421  11.634  1.00  0.00      LIG  
ATOM   5306 C18  LIG     1      27.108   6.682  10.568  1.00  0.00      LIG  
ATOM   5307 C19  LIG     1      26.983   5.266  12.647  1.00  0.00      LIG  
ATOM   5308 C20  LIG     1      27.305   6.565   9.084  1.00  0.00      LIG  
ATOM   5309 O1   LIG     1      26.716   7.315   8.323  1.00  0.00      LIG  
ATOM   5310 C21  LIG     1      26.902   2.041  11.326  1.00  0.00      LIG  
ATOM   5311 C22  LIG     1      28.518   5.807   8.621  1.00  0.00      LIG  
ATOM   5312 O2   LIG     1      31.101   2.924  10.776  1.00  0.00      LIG  
ATOM   5313 C23  LIG     1      28.822   2.412  14.734  1.00  0.00      LIG  
ATOM   5314 C24  LIG     1      25.228  -5.347  11.259  1.00  0.00      LIG  
ATOM   5315 C25  LIG     1      26.237  -5.928   9.071  1.00  0.00      LIG  
ATOM   5316 O3   LIG     1      27.369  -3.841  12.819  1.00  0.00      LIG  
ATOM   5317 C26  LIG     1      29.801   5.735  11.334  1.00  0.00      LIG  
ATOM   5318 C27  LIG     1      30.817  -1.802  13.071  1.00  0.00      LIG  
ATOM   5319 H    LIG     1      28.199  -4.050   9.848  1.00  0.00      LIG  
ATOM   5320 H1   LIG     1      26.595   4.667  10.683  1.00  0.00      LIG  
ATOM   5321 H2   LIG     1      29.516   3.850  12.652  1.00  0.00      LIG  
ATOM   5322 H3   LIG     1      30.693   0.476  11.632  1.00  0.00      LIG  
ATOM   5323 H4   LIG     1      30.939   1.650  12.899  1.00  0.00      LIG  
ATOM   5324 H5   LIG     1      29.384   1.937  10.307  1.00  0.00      LIG  
ATOM   5325 H6   LIG     1      26.730  -2.279  11.685  1.00  0.00      LIG  
ATOM   5326 H7   LIG     1      26.020   1.067  13.568  1.00  0.00      LIG  
ATOM   5327 H8   LIG     1      26.748   1.248  15.137  1.00  0.00      LIG  
ATOM   5328 H9   LIG     1      26.656   3.770  14.115  1.00  0.00      LIG  
ATOM   5329 H10  LIG     1      25.702   3.584  12.687  1.00  0.00      LIG  
ATOM   5330 H11  LIG     1      27.616  -0.866  15.061  1.00  0.00      LIG  
ATOM   5331 H12  LIG     1      26.632  -1.111  13.599  1.00  0.00      LIG  
ATOM   5332 H13  LIG     1      28.995  -2.461  13.800  1.00  0.00      LIG  
ATOM   5333 H14  LIG     1      28.011   3.789   9.127  1.00  0.00      LIG  
ATOM   5334 H15  LIG     1      29.731   4.132   9.103  1.00  0.00      LIG  
ATOM   5335 H16  LIG     1      28.930  -1.678  10.833  1.00  0.00      LIG  
ATOM   5336 H17  LIG     1      29.615  -3.186  11.374  1.00  0.00      LIG  
ATOM   5337 H18  LIG     1      27.778   7.444  10.973  1.00  0.00      LIG  
ATOM   5338 H19  LIG     1      26.077   7.002  10.741  1.00  0.00      LIG  
ATOM   5339 H20  LIG     1      26.088   5.862  12.847  1.00  0.00      LIG  
ATOM   5340 H21  LIG     1      27.792   5.676  13.257  1.00  0.00      LIG  
ATOM   5341 H22  LIG     1      25.914   1.733  11.672  1.00  0.00      LIG  
ATOM   5342 H23  LIG     1      27.413   1.145  10.971  1.00  0.00      LIG  
ATOM   5343 H24  LIG     1      26.732   2.667  10.452  1.00  0.00      LIG  
ATOM   5344 H25  LIG     1      28.370   5.552   7.568  1.00  0.00      LIG  
ATOM   5345 H26  LIG     1      29.379   6.478   8.687  1.00  0.00      LIG  
ATOM   5346 H27  LIG     1      31.681   2.172  10.568  1.00  0.00      LIG  
ATOM   5347 H28  LIG     1      29.114   1.637  15.450  1.00  0.00      LIG  
ATOM   5348 H29  LIG     1      28.172   3.100  15.277  1.00  0.00      LIG  
ATOM   5349 H30  LIG     1      29.731   2.955  14.463  1.00  0.00      LIG  
ATOM   5350 H31  LIG     1      24.209  -5.256  10.880  1.00  0.00      LIG  
ATOM   5351 H32  LIG     1      25.293  -4.734  12.152  1.00  0.00      LIG  
ATOM   5352 H33  LIG     1      25.392  -6.385  11.559  1.00  0.00      LIG  
ATOM   5353 H34  LIG     1      25.645  -5.575   8.220  1.00  0.00      LIG  
ATOM   5354 H35  LIG     1      25.834  -6.894   9.388  1.00  0.00      LIG  
ATOM   5355 H36  LIG     1      27.265  -6.095   8.741  1.00  0.00      LIG  
ATOM   5356 H37  LIG     1      27.618  -3.279  13.571  1.00  0.00      LIG  
ATOM   5357 H38  LIG     1      30.793   5.335  11.118  1.00  0.00      LIG  
ATOM   5358 H39  LIG     1      29.761   5.948  12.404  1.00  0.00      LIG  
ATOM   5359 H40  LIG     1      29.740   6.692  10.813  1.00  0.00      LIG  
ATOM   5360 H41  LIG     1      31.162  -1.203  13.919  1.00  0.00      LIG  
ATOM   5361 H42  LIG     1      31.276  -1.417  12.159  1.00  0.00      LIG  
ATOM   5362 H43  LIG     1      31.186  -2.821  13.211  1.00  0.00      LIG  
TER
REMARK  Energy: 268.639
REMARK  SimpleFitness: 268.639
REMARK  FullFitness: -974.4347
REMARK  InterFull: -19.2527
REMARK  IntraFull: 295.237
REMARK  solvFull: -1508.04
REMARK  surfFull: 257.621
REMARK  extraFull: 0.0
REMARK  deltaGcompsolvpol: -1508.04
REMARK  deltaGcompsolvnonpol: 257.621
REMARK  deltaGprotsolvpol: -1512.07
REMARK  deltaGprotsolvnonpol: 254.074
REMARK  deltaGligsolvpol: -9.42675
REMARK  deltaGligsolvnonpol: 14.1168
REMARK  deltaGvdw: -19.2527
REMARK  deltaGelec: 0.0
REMARK  deltaG: -5.9876614
REMARK  Cluster: 3
REMARK  ClusterRank: 15
ATOM   5287 C    LIG     1      29.022   0.766  12.948  1.00  0.00      LIG  
ATOM   5288 C1   LIG     1      27.679   2.798  12.424  1.00  0.00      LIG  
ATOM   5289 C2   LIG     1      28.109   1.787  13.527  1.00  0.00      LIG  
ATOM   5290 O    LIG     1      26.073  -3.596   9.726  1.00  0.00      LIG  
ATOM   5291 C3   LIG     1      27.290  -3.939  10.424  1.00  0.00      LIG  
ATOM   5292 C4   LIG     1      26.196  -4.958  10.201  1.00  0.00      LIG  
ATOM   5293 C5   LIG     1      28.943   3.460  11.810  1.00  0.00      LIG  
ATOM   5294 C6   LIG     1      28.643  -0.484  13.238  1.00  0.00      LIG  
ATOM   5295 C7   LIG     1      28.708   4.734  10.932  1.00  0.00      LIG  
ATOM   5296 C8   LIG     1      30.199   1.276  12.185  1.00  0.00      LIG  
ATOM   5297 C9   LIG     1      29.853   2.378  11.191  1.00  0.00      LIG  
ATOM   5298 C10  LIG     1      27.319   5.312  11.183  1.00  0.00      LIG  
ATOM   5299 C11  LIG     1      27.490  -3.065  11.640  1.00  0.00      LIG  
ATOM   5300 C12  LIG     1      26.963   0.956  14.105  1.00  0.00      LIG  
ATOM   5301 C13  LIG     1      26.710   3.828  13.028  1.00  0.00      LIG  
ATOM   5302 C14  LIG     1      27.406  -0.490  14.056  1.00  0.00      LIG  
ATOM   5303 C15  LIG     1      29.300  -1.812  12.977  1.00  0.00      LIG  
ATOM   5304 C16  LIG     1      28.763   4.527   9.415  1.00  0.00      LIG  
ATOM   5305 C17  LIG     1      28.879  -2.421  11.634  1.00  0.00      LIG  
ATOM   5306 C18  LIG     1      27.108   6.682  10.568  1.00  0.00      LIG  
ATOM   5307 C19  LIG     1      26.983   5.266  12.647  1.00  0.00      LIG  
ATOM   5308 C20  LIG     1      27.305   6.565   9.084  1.00  0.00      LIG  
ATOM   5309 O1   LIG     1      26.716   7.315   8.323  1.00  0.00      LIG  
ATOM   5310 C21  LIG     1      26.902   2.041  11.326  1.00  0.00      LIG  
ATOM   5311 C22  LIG     1      28.518   5.807   8.621  1.00  0.00      LIG  
ATOM   5312 O2   LIG     1      31.101   2.924  10.776  1.00  0.00      LIG  
ATOM   5313 C23  LIG     1      28.822   2.412  14.734  1.00  0.00      LIG  
ATOM   5314 C24  LIG     1      25.228  -5.347  11.259  1.00  0.00      LIG  
ATOM   5315 C25  LIG     1      26.237  -5.928   9.071  1.00  0.00      LIG  
ATOM   5316 O3   LIG     1      27.369  -3.841  12.819  1.00  0.00      LIG  
ATOM   5317 C26  LIG     1      29.801   5.735  11.334  1.00  0.00      LIG  
ATOM   5318 C27  LIG     1      30.817  -1.802  13.071  1.00  0.00      LIG  
ATOM   5319 H    LIG     1      28.199  -4.050   9.848  1.00  0.00      LIG  
ATOM   5320 H1   LIG     1      26.595   4.667  10.683  1.00  0.00      LIG  
ATOM   5321 H2   LIG     1      29.516   3.850  12.652  1.00  0.00      LIG  
ATOM   5322 H3   LIG     1      30.693   0.476  11.632  1.00  0.00      LIG  
ATOM   5323 H4   LIG     1      30.939   1.650  12.899  1.00  0.00      LIG  
ATOM   5324 H5   LIG     1      29.384   1.937  10.307  1.00  0.00      LIG  
ATOM   5325 H6   LIG     1      26.730  -2.279  11.685  1.00  0.00      LIG  
ATOM   5326 H7   LIG     1      26.020   1.067  13.568  1.00  0.00      LIG  
ATOM   5327 H8   LIG     1      26.748   1.248  15.137  1.00  0.00      LIG  
ATOM   5328 H9   LIG     1      26.656   3.770  14.115  1.00  0.00      LIG  
ATOM   5329 H10  LIG     1      25.702   3.584  12.687  1.00  0.00      LIG  
ATOM   5330 H11  LIG     1      27.616  -0.866  15.061  1.00  0.00      LIG  
ATOM   5331 H12  LIG     1      26.632  -1.111  13.599  1.00  0.00      LIG  
ATOM   5332 H13  LIG     1      28.995  -2.461  13.800  1.00  0.00      LIG  
ATOM   5333 H14  LIG     1      28.011   3.789   9.127  1.00  0.00      LIG  
ATOM   5334 H15  LIG     1      29.731   4.132   9.103  1.00  0.00      LIG  
ATOM   5335 H16  LIG     1      28.930  -1.678  10.833  1.00  0.00      LIG  
ATOM   5336 H17  LIG     1      29.615  -3.186  11.374  1.00  0.00      LIG  
ATOM   5337 H18  LIG     1      27.778   7.444  10.973  1.00  0.00      LIG  
ATOM   5338 H19  LIG     1      26.077   7.002  10.741  1.00  0.00      LIG  
ATOM   5339 H20  LIG     1      26.088   5.862  12.847  1.00  0.00      LIG  
ATOM   5340 H21  LIG     1      27.792   5.676  13.257  1.00  0.00      LIG  
ATOM   5341 H22  LIG     1      25.914   1.733  11.672  1.00  0.00      LIG  
ATOM   5342 H23  LIG     1      27.413   1.145  10.971  1.00  0.00      LIG  
ATOM   5343 H24  LIG     1      26.732   2.667  10.452  1.00  0.00      LIG  
ATOM   5344 H25  LIG     1      28.370   5.552   7.568  1.00  0.00      LIG  
ATOM   5345 H26  LIG     1      29.379   6.478   8.687  1.00  0.00      LIG  
ATOM   5346 H27  LIG     1      31.681   2.172  10.568  1.00  0.00      LIG  
ATOM   5347 H28  LIG     1      29.114   1.637  15.450  1.00  0.00      LIG  
ATOM   5348 H29  LIG     1      28.172   3.100  15.277  1.00  0.00      LIG  
ATOM   5349 H30  LIG     1      29.731   2.955  14.463  1.00  0.00      LIG  
ATOM   5350 H31  LIG     1      24.209  -5.256  10.880  1.00  0.00      LIG  
ATOM   5351 H32  LIG     1      25.293  -4.734  12.152  1.00  0.00      LIG  
ATOM   5352 H33  LIG     1      25.392  -6.385  11.559  1.00  0.00      LIG  
ATOM   5353 H34  LIG     1      25.645  -5.575   8.220  1.00  0.00      LIG  
ATOM   5354 H35  LIG     1      25.834  -6.894   9.388  1.00  0.00      LIG  
ATOM   5355 H36  LIG     1      27.265  -6.095   8.741  1.00  0.00      LIG  
ATOM   5356 H37  LIG     1      27.618  -3.279  13.571  1.00  0.00      LIG  
ATOM   5357 H38  LIG     1      30.793   5.335  11.118  1.00  0.00      LIG  
ATOM   5358 H39  LIG     1      29.761   5.948  12.404  1.00  0.00      LIG  
ATOM   5359 H40  LIG     1      29.740   6.692  10.813  1.00  0.00      LIG  
ATOM   5360 H41  LIG     1      31.162  -1.203  13.919  1.00  0.00      LIG  
ATOM   5361 H42  LIG     1      31.276  -1.417  12.159  1.00  0.00      LIG  
ATOM   5362 H43  LIG     1      31.186  -2.821  13.211  1.00  0.00      LIG  
TER
REMARK  Energy: 251.906
REMARK  SimpleFitness: 251.906
REMARK  FullFitness: -980.7552
REMARK  InterFull: -28.0661
REMARK  IntraFull: 285.301
REMARK  solvFull: -1493.53
REMARK  surfFull: 255.54
REMARK  extraFull: 0.0
REMARK  deltaGcompsolvpol: -1493.53
REMARK  deltaGcompsolvnonpol: 255.54
REMARK  deltaGprotsolvpol: -1512.07
REMARK  deltaGprotsolvnonpol: 254.074
REMARK  deltaGligsolvpol: -8.40819
REMARK  deltaGligsolvnonpol: 14.2917
REMARK  deltaGvdw: -28.0661
REMARK  deltaGelec: 0.0
REMARK  deltaG: -6.2091413
REMARK  Cluster: 4
REMARK  ClusterRank: 0
ATOM   5287 C    LIG     1       6.164 -16.207   1.675  1.00  0.00      LIG  
ATOM   5288 C1   LIG     1       5.940 -17.473  -0.472  1.00  0.00      LIG  
ATOM   5289 C2   LIG     1       6.633 -16.287   0.266  1.00  0.00      LIG  
ATOM   5290 O    LIG     1       2.126 -12.407   3.698  1.00  0.00      LIG  
ATOM   5291 C3   LIG     1       2.683 -13.317   2.726  1.00  0.00      LIG  
ATOM   5292 C4   LIG     1       1.349 -12.699   2.514  1.00  0.00      LIG  
ATOM   5293 C5   LIG     1       6.235 -18.787   0.304  1.00  0.00      LIG  
ATOM   5294 C6   LIG     1       5.808 -14.965   2.027  1.00  0.00      LIG  
ATOM   5295 C7   LIG     1       5.921 -20.119  -0.453  1.00  0.00      LIG  
ATOM   5296 C8   LIG     1       6.246 -17.455   2.490  1.00  0.00      LIG  
ATOM   5297 C9   LIG     1       5.709 -18.684   1.757  1.00  0.00      LIG  
ATOM   5298 C10  LIG     1       5.749 -19.870  -1.950  1.00  0.00      LIG  
ATOM   5299 C11  LIG     1       2.860 -14.717   3.226  1.00  0.00      LIG  
ATOM   5300 C12  LIG     1       6.302 -14.902  -0.293  1.00  0.00      LIG  
ATOM   5301 C13  LIG     1       6.419 -17.519  -1.936  1.00  0.00      LIG  
ATOM   5302 C14  LIG     1       5.974 -14.021   0.895  1.00  0.00      LIG  
ATOM   5303 C15  LIG     1       5.434 -14.383   3.363  1.00  0.00      LIG  
ATOM   5304 C16  LIG     1       4.636 -20.843  -0.034  1.00  0.00      LIG  
ATOM   5305 C17  LIG     1       4.156 -14.921   4.009  1.00  0.00      LIG  
ATOM   5306 C18  LIG     1       5.699 -21.141  -2.774  1.00  0.00      LIG  
ATOM   5307 C19  LIG     1       6.782 -18.898  -2.445  1.00  0.00      LIG  
ATOM   5308 C20  LIG     1       4.534 -21.959  -2.300  1.00  0.00      LIG  
ATOM   5309 O1   LIG     1       3.947 -22.697  -3.077  1.00  0.00      LIG  
ATOM   5310 C21  LIG     1       4.417 -17.232  -0.516  1.00  0.00      LIG  
ATOM   5311 C22  LIG     1       4.384 -22.130  -0.815  1.00  0.00      LIG  
ATOM   5312 O2   LIG     1       6.110 -19.804   2.542  1.00  0.00      LIG  
ATOM   5313 C23  LIG     1       8.167 -16.369   0.302  1.00  0.00      LIG  
ATOM   5314 C24  LIG     1       0.096 -13.468   2.762  1.00  0.00      LIG  
ATOM   5315 C25  LIG     1       1.239 -11.551   1.575  1.00  0.00      LIG  
ATOM   5316 O3   LIG     1       2.802 -15.616   2.132  1.00  0.00      LIG  
ATOM   5317 C26  LIG     1       7.122 -21.038  -0.191  1.00  0.00      LIG  
ATOM   5318 C27  LIG     1       6.576 -14.530   4.353  1.00  0.00      LIG  
ATOM   5319 H    LIG     1       3.486 -12.967   2.094  1.00  0.00      LIG  
ATOM   5320 H1   LIG     1       4.778 -19.396  -2.111  1.00  0.00      LIG  
ATOM   5321 H2   LIG     1       7.319 -18.829   0.414  1.00  0.00      LIG  
ATOM   5322 H3   LIG     1       5.721 -17.348   3.442  1.00  0.00      LIG  
ATOM   5323 H4   LIG     1       7.294 -17.624   2.757  1.00  0.00      LIG  
ATOM   5324 H5   LIG     1       4.616 -18.662   1.768  1.00  0.00      LIG  
ATOM   5325 H6   LIG     1       2.038 -14.991   3.891  1.00  0.00      LIG  
ATOM   5326 H7   LIG     1       5.459 -14.898  -0.983  1.00  0.00      LIG  
ATOM   5327 H8   LIG     1       7.146 -14.485  -0.850  1.00  0.00      LIG  
ATOM   5328 H9   LIG     1       7.265 -16.858  -2.124  1.00  0.00      LIG  
ATOM   5329 H10  LIG     1       5.620 -17.133  -2.574  1.00  0.00      LIG  
ATOM   5330 H11  LIG     1       6.789 -13.322   1.101  1.00  0.00      LIG  
ATOM   5331 H12  LIG     1       5.060 -13.451   0.709  1.00  0.00      LIG  
ATOM   5332 H13  LIG     1       5.301 -13.309   3.213  1.00  0.00      LIG  
ATOM   5333 H14  LIG     1       3.786 -20.172  -0.182  1.00  0.00      LIG  
ATOM   5334 H15  LIG     1       4.656 -21.103   1.025  1.00  0.00      LIG  
ATOM   5335 H16  LIG     1       4.280 -15.985   4.225  1.00  0.00      LIG  
ATOM   5336 H17  LIG     1       4.044 -14.414   4.971  1.00  0.00      LIG  
ATOM   5337 H18  LIG     1       6.616 -21.730  -2.714  1.00  0.00      LIG  
ATOM   5338 H19  LIG     1       5.524 -20.887  -3.823  1.00  0.00      LIG  
ATOM   5339 H20  LIG     1       6.795 -18.885  -3.538  1.00  0.00      LIG  
ATOM   5340 H21  LIG     1       7.785 -19.176  -2.113  1.00  0.00      LIG  
ATOM   5341 H22  LIG     1       4.154 -16.411  -1.185  1.00  0.00      LIG  
ATOM   5342 H23  LIG     1       4.000 -17.003   0.462  1.00  0.00      LIG  
ATOM   5343 H24  LIG     1       3.875 -18.104  -0.881  1.00  0.00      LIG  
ATOM   5344 H25  LIG     1       3.367 -22.476  -0.617  1.00  0.00      LIG  
ATOM   5345 H26  LIG     1       5.074 -22.916  -0.499  1.00  0.00      LIG  
ATOM   5346 H27  LIG     1       5.925 -20.594   2.004  1.00  0.00      LIG  
ATOM   5347 H28  LIG     1       8.588 -15.521   0.852  1.00  0.00      LIG  
ATOM   5348 H29  LIG     1       8.598 -16.330  -0.700  1.00  0.00      LIG  
ATOM   5349 H30  LIG     1       8.537 -17.274   0.788  1.00  0.00      LIG  
ATOM   5350 H31  LIG     1       0.125 -14.012   3.709  1.00  0.00      LIG  
ATOM   5351 H32  LIG     1      -0.070 -14.186   1.955  1.00  0.00      LIG  
ATOM   5352 H33  LIG     1      -0.759 -12.788   2.794  1.00  0.00      LIG  
ATOM   5353 H34  LIG     1       2.192 -11.025   1.467  1.00  0.00      LIG  
ATOM   5354 H35  LIG     1       0.494 -10.837   1.938  1.00  0.00      LIG  
ATOM   5355 H36  LIG     1       0.928 -11.903   0.588  1.00  0.00      LIG  
ATOM   5356 H37  LIG     1       3.652 -15.531   1.664  1.00  0.00      LIG  
ATOM   5357 H38  LIG     1       7.222 -21.251   0.875  1.00  0.00      LIG  
ATOM   5358 H39  LIG     1       8.056 -20.572  -0.516  1.00  0.00      LIG  
ATOM   5359 H40  LIG     1       7.057 -22.003  -0.692  1.00  0.00      LIG  
ATOM   5360 H41  LIG     1       7.512 -14.144   3.938  1.00  0.00      LIG  
ATOM   5361 H42  LIG     1       6.729 -15.576   4.632  1.00  0.00      LIG  
ATOM   5362 H43  LIG     1       6.356 -13.971   5.266  1.00  0.00      LIG  
TER
REMARK  Energy: 251.906
REMARK  SimpleFitness: 251.906
REMARK  FullFitness: -980.7552
REMARK  InterFull: -28.0661
REMARK  IntraFull: 285.301
REMARK  solvFull: -1493.53
REMARK  surfFull: 255.54
REMARK  extraFull: 0.0
REMARK  deltaGcompsolvpol: -1493.53
REMARK  deltaGcompsolvnonpol: 255.54
REMARK  deltaGprotsolvpol: -1512.07
REMARK  deltaGprotsolvnonpol: 254.074
REMARK  deltaGligsolvpol: -8.40819
REMARK  deltaGligsolvnonpol: 14.2917
REMARK  deltaGvdw: -28.0661
REMARK  deltaGelec: 0.0
REMARK  deltaG: -6.2091413
REMARK  Cluster: 4
REMARK  ClusterRank: 1
ATOM   5287 C    LIG     1       6.164 -16.207   1.675  1.00  0.00      LIG  
ATOM   5288 C1   LIG     1       5.940 -17.473  -0.472  1.00  0.00      LIG  
ATOM   5289 C2   LIG     1       6.633 -16.287   0.266  1.00  0.00      LIG  
ATOM   5290 O    LIG     1       2.126 -12.407   3.698  1.00  0.00      LIG  
ATOM   5291 C3   LIG     1       2.683 -13.317   2.726  1.00  0.00      LIG  
ATOM   5292 C4   LIG     1       1.349 -12.699   2.514  1.00  0.00      LIG  
ATOM   5293 C5   LIG     1       6.235 -18.787   0.304  1.00  0.00      LIG  
ATOM   5294 C6   LIG     1       5.808 -14.965   2.027  1.00  0.00      LIG  
ATOM   5295 C7   LIG     1       5.921 -20.119  -0.453  1.00  0.00      LIG  
ATOM   5296 C8   LIG     1       6.246 -17.455   2.490  1.00  0.00      LIG  
ATOM   5297 C9   LIG     1       5.709 -18.684   1.757  1.00  0.00      LIG  
ATOM   5298 C10  LIG     1       5.749 -19.870  -1.950  1.00  0.00      LIG  
ATOM   5299 C11  LIG     1       2.860 -14.717   3.226  1.00  0.00      LIG  
ATOM   5300 C12  LIG     1       6.302 -14.902  -0.293  1.00  0.00      LIG  
ATOM   5301 C13  LIG     1       6.419 -17.519  -1.936  1.00  0.00      LIG  
ATOM   5302 C14  LIG     1       5.974 -14.021   0.895  1.00  0.00      LIG  
ATOM   5303 C15  LIG     1       5.434 -14.383   3.363  1.00  0.00      LIG  
ATOM   5304 C16  LIG     1       4.636 -20.843  -0.034  1.00  0.00      LIG  
ATOM   5305 C17  LIG     1       4.156 -14.921   4.009  1.00  0.00      LIG  
ATOM   5306 C18  LIG     1       5.699 -21.141  -2.774  1.00  0.00      LIG  
ATOM   5307 C19  LIG     1       6.782 -18.898  -2.445  1.00  0.00      LIG  
ATOM   5308 C20  LIG     1       4.534 -21.959  -2.300  1.00  0.00      LIG  
ATOM   5309 O1   LIG     1       3.947 -22.697  -3.077  1.00  0.00      LIG  
ATOM   5310 C21  LIG     1       4.417 -17.232  -0.516  1.00  0.00      LIG  
ATOM   5311 C22  LIG     1       4.384 -22.130  -0.815  1.00  0.00      LIG  
ATOM   5312 O2   LIG     1       6.110 -19.804   2.542  1.00  0.00      LIG  
ATOM   5313 C23  LIG     1       8.167 -16.369   0.302  1.00  0.00      LIG  
ATOM   5314 C24  LIG     1       0.096 -13.468   2.762  1.00  0.00      LIG  
ATOM   5315 C25  LIG     1       1.239 -11.551   1.575  1.00  0.00      LIG  
ATOM   5316 O3   LIG     1       2.802 -15.616   2.132  1.00  0.00      LIG  
ATOM   5317 C26  LIG     1       7.122 -21.038  -0.191  1.00  0.00      LIG  
ATOM   5318 C27  LIG     1       6.576 -14.530   4.353  1.00  0.00      LIG  
ATOM   5319 H    LIG     1       3.486 -12.967   2.094  1.00  0.00      LIG  
ATOM   5320 H1   LIG     1       4.778 -19.396  -2.111  1.00  0.00      LIG  
ATOM   5321 H2   LIG     1       7.319 -18.829   0.414  1.00  0.00      LIG  
ATOM   5322 H3   LIG     1       5.721 -17.348   3.442  1.00  0.00      LIG  
ATOM   5323 H4   LIG     1       7.294 -17.624   2.757  1.00  0.00      LIG  
ATOM   5324 H5   LIG     1       4.616 -18.662   1.768  1.00  0.00      LIG  
ATOM   5325 H6   LIG     1       2.038 -14.991   3.891  1.00  0.00      LIG  
ATOM   5326 H7   LIG     1       5.459 -14.898  -0.983  1.00  0.00      LIG  
ATOM   5327 H8   LIG     1       7.146 -14.485  -0.850  1.00  0.00      LIG  
ATOM   5328 H9   LIG     1       7.265 -16.858  -2.124  1.00  0.00      LIG  
ATOM   5329 H10  LIG     1       5.620 -17.133  -2.574  1.00  0.00      LIG  
ATOM   5330 H11  LIG     1       6.789 -13.322   1.101  1.00  0.00      LIG  
ATOM   5331 H12  LIG     1       5.060 -13.451   0.709  1.00  0.00      LIG  
ATOM   5332 H13  LIG     1       5.301 -13.309   3.213  1.00  0.00      LIG  
ATOM   5333 H14  LIG     1       3.786 -20.172  -0.182  1.00  0.00      LIG  
ATOM   5334 H15  LIG     1       4.656 -21.103   1.025  1.00  0.00      LIG  
ATOM   5335 H16  LIG     1       4.280 -15.985   4.225  1.00  0.00      LIG  
ATOM   5336 H17  LIG     1       4.044 -14.414   4.971  1.00  0.00      LIG  
ATOM   5337 H18  LIG     1       6.616 -21.730  -2.714  1.00  0.00      LIG  
ATOM   5338 H19  LIG     1       5.524 -20.887  -3.823  1.00  0.00      LIG  
ATOM   5339 H20  LIG     1       6.795 -18.885  -3.538  1.00  0.00      LIG  
ATOM   5340 H21  LIG     1       7.785 -19.176  -2.113  1.00  0.00      LIG  
ATOM   5341 H22  LIG     1       4.154 -16.411  -1.185  1.00  0.00      LIG  
ATOM   5342 H23  LIG     1       4.000 -17.003   0.462  1.00  0.00      LIG  
ATOM   5343 H24  LIG     1       3.875 -18.104  -0.881  1.00  0.00      LIG  
ATOM   5344 H25  LIG     1       3.367 -22.476  -0.617  1.00  0.00      LIG  
ATOM   5345 H26  LIG     1       5.074 -22.916  -0.499  1.00  0.00      LIG  
ATOM   5346 H27  LIG     1       5.925 -20.594   2.004  1.00  0.00      LIG  
ATOM   5347 H28  LIG     1       8.588 -15.521   0.852  1.00  0.00      LIG  
ATOM   5348 H29  LIG     1       8.598 -16.330  -0.700  1.00  0.00      LIG  
ATOM   5349 H30  LIG     1       8.537 -17.274   0.788  1.00  0.00      LIG  
ATOM   5350 H31  LIG     1       0.125 -14.012   3.709  1.00  0.00      LIG  
ATOM   5351 H32  LIG     1      -0.070 -14.186   1.955  1.00  0.00      LIG  
ATOM   5352 H33  LIG     1      -0.759 -12.788   2.794  1.00  0.00      LIG  
ATOM   5353 H34  LIG     1       2.192 -11.025   1.467  1.00  0.00      LIG  
ATOM   5354 H35  LIG     1       0.494 -10.837   1.938  1.00  0.00      LIG  
ATOM   5355 H36  LIG     1       0.928 -11.903   0.588  1.00  0.00      LIG  
ATOM   5356 H37  LIG     1       3.652 -15.531   1.664  1.00  0.00      LIG  
ATOM   5357 H38  LIG     1       7.222 -21.251   0.875  1.00  0.00      LIG  
ATOM   5358 H39  LIG     1       8.056 -20.572  -0.516  1.00  0.00      LIG  
ATOM   5359 H40  LIG     1       7.057 -22.003  -0.692  1.00  0.00      LIG  
ATOM   5360 H41  LIG     1       7.512 -14.144   3.938  1.00  0.00      LIG  
ATOM   5361 H42  LIG     1       6.729 -15.576   4.632  1.00  0.00      LIG  
ATOM   5362 H43  LIG     1       6.356 -13.971   5.266  1.00  0.00      LIG  
TER
REMARK  Energy: 253.337
REMARK  SimpleFitness: 253.337
REMARK  FullFitness: -978.4761
REMARK  InterFull: -24.3561
REMARK  IntraFull: 285.446
REMARK  solvFull: -1495.19
REMARK  surfFull: 255.624
REMARK  extraFull: 0.0
REMARK  deltaGcompsolvpol: -1495.19
REMARK  deltaGcompsolvnonpol: 255.624
REMARK  deltaGprotsolvpol: -1512.07
REMARK  deltaGprotsolvnonpol: 254.074
REMARK  deltaGligsolvpol: -8.5268
REMARK  deltaGligsolvnonpol: 14.293
REMARK  deltaGvdw: -24.3561
REMARK  deltaGelec: 0.0
REMARK  deltaG: -5.9446797
REMARK  Cluster: 4
REMARK  ClusterRank: 2
ATOM   5287 C    LIG     1       5.989 -16.037   1.424  1.00  0.00      LIG  
ATOM   5288 C1   LIG     1       5.667 -17.431  -0.628  1.00  0.00      LIG  
ATOM   5289 C2   LIG     1       6.353 -16.174  -0.011  1.00  0.00      LIG  
ATOM   5290 O    LIG     1       1.884 -12.297   3.593  1.00  0.00      LIG  
ATOM   5291 C3   LIG     1       2.443 -13.183   2.600  1.00  0.00      LIG  
ATOM   5292 C4   LIG     1       1.075 -12.628   2.442  1.00  0.00      LIG  
ATOM   5293 C5   LIG     1       6.086 -18.686   0.189  1.00  0.00      LIG  
ATOM   5294 C6   LIG     1       5.587 -14.800   1.738  1.00  0.00      LIG  
ATOM   5295 C7   LIG     1       5.772 -20.072  -0.465  1.00  0.00      LIG  
ATOM   5296 C8   LIG     1       6.200 -17.232   2.293  1.00  0.00      LIG  
ATOM   5297 C9   LIG     1       5.675 -18.526   1.673  1.00  0.00      LIG  
ATOM   5298 C10  LIG     1       5.481 -19.914  -1.957  1.00  0.00      LIG  
ATOM   5299 C11  LIG     1       2.700 -14.574   3.092  1.00  0.00      LIG  
ATOM   5300 C12  LIG     1       5.910 -14.838  -0.613  1.00  0.00      LIG  
ATOM   5301 C13  LIG     1       6.037 -17.542  -2.120  1.00  0.00      LIG  
ATOM   5302 C14  LIG     1       5.607 -13.914   0.549  1.00  0.00      LIG  
ATOM   5303 C15  LIG     1       5.268 -14.171   3.068  1.00  0.00      LIG  
ATOM   5304 C16  LIG     1       4.552 -20.812   0.089  1.00  0.00      LIG  
ATOM   5305 C17  LIG     1       4.044 -14.723   3.803  1.00  0.00      LIG  
ATOM   5306 C18  LIG     1       5.419 -21.228  -2.707  1.00  0.00      LIG  
ATOM   5307 C19  LIG     1       6.433 -18.930  -2.577  1.00  0.00      LIG  
ATOM   5308 C20  LIG     1       4.320 -22.053  -2.104  1.00  0.00      LIG  
ATOM   5309 O1   LIG     1       3.702 -22.848  -2.795  1.00  0.00      LIG  
ATOM   5310 C21  LIG     1       4.135 -17.262  -0.563  1.00  0.00      LIG  
ATOM   5311 C22  LIG     1       4.286 -22.146  -0.605  1.00  0.00      LIG  
ATOM   5312 O2   LIG     1       6.213 -19.574   2.473  1.00  0.00      LIG  
ATOM   5313 C23  LIG     1       7.887 -16.182  -0.093  1.00  0.00      LIG  
ATOM   5314 C24  LIG     1      -0.128 -13.457   2.738  1.00  0.00      LIG  
ATOM   5315 C25  LIG     1       0.872 -11.486   1.510  1.00  0.00      LIG  
ATOM   5316 O3   LIG     1       2.616 -15.478   2.004  1.00  0.00      LIG  
ATOM   5317 C26  LIG     1       7.021 -20.938  -0.243  1.00  0.00      LIG  
ATOM   5318 C27  LIG     1       6.461 -14.242   4.005  1.00  0.00      LIG  
ATOM   5319 H    LIG     1       3.203 -12.800   1.935  1.00  0.00      LIG  
ATOM   5320 H1   LIG     1       4.483 -19.484  -2.069  1.00  0.00      LIG  
ATOM   5321 H2   LIG     1       7.176 -18.676   0.208  1.00  0.00      LIG  
ATOM   5322 H3   LIG     1       5.743 -17.097   3.276  1.00  0.00      LIG  
ATOM   5323 H4   LIG     1       7.273 -17.332   2.486  1.00  0.00      LIG  
ATOM   5324 H5   LIG     1       4.588 -18.562   1.780  1.00  0.00      LIG  
ATOM   5325 H6   LIG     1       1.928 -14.876   3.804  1.00  0.00      LIG  
ATOM   5326 H7   LIG     1       5.029 -14.915  -1.249  1.00  0.00      LIG  
ATOM   5327 H8   LIG     1       6.694 -14.407  -1.243  1.00  0.00      LIG  
ATOM   5328 H9   LIG     1       6.828 -16.852  -2.412  1.00  0.00      LIG  
ATOM   5329 H10  LIG     1       5.171 -17.235  -2.714  1.00  0.00      LIG  
ATOM   5330 H11  LIG     1       6.385 -13.152   0.654  1.00  0.00      LIG  
ATOM   5331 H12  LIG     1       4.644 -13.417   0.403  1.00  0.00      LIG  
ATOM   5332 H13  LIG     1       5.095 -13.108   2.883  1.00  0.00      LIG  
ATOM   5333 H14  LIG     1       3.668 -20.179  -0.022  1.00  0.00      LIG  
ATOM   5334 H15  LIG     1       4.665 -21.016   1.155  1.00  0.00      LIG  
ATOM   5335 H16  LIG     1       4.210 -15.778   4.034  1.00  0.00      LIG  
ATOM   5336 H17  LIG     1       3.975 -14.196   4.759  1.00  0.00      LIG  
ATOM   5337 H18  LIG     1       6.359 -21.783  -2.682  1.00  0.00      LIG  
ATOM   5338 H19  LIG     1       5.160 -21.039  -3.752  1.00  0.00      LIG  
ATOM   5339 H20  LIG     1       6.372 -18.981  -3.667  1.00  0.00      LIG  
ATOM   5340 H21  LIG     1       7.467 -19.145  -2.300  1.00  0.00      LIG  
ATOM   5341 H22  LIG     1       3.782 -16.484  -1.243  1.00  0.00      LIG  
ATOM   5342 H23  LIG     1       3.783 -17.009   0.435  1.00  0.00      LIG  
ATOM   5343 H24  LIG     1       3.609 -18.171  -0.849  1.00  0.00      LIG  
ATOM   5344 H25  LIG     1       3.299 -22.510  -0.312  1.00  0.00      LIG  
ATOM   5345 H26  LIG     1       5.023 -22.893  -0.303  1.00  0.00      LIG  
ATOM   5346 H27  LIG     1       7.104 -19.745   2.121  1.00  0.00      LIG  
ATOM   5347 H28  LIG     1       8.306 -15.288   0.380  1.00  0.00      LIG  
ATOM   5348 H29  LIG     1       8.237 -16.176  -1.126  1.00  0.00      LIG  
ATOM   5349 H30  LIG     1       8.338 -17.042   0.407  1.00  0.00      LIG  
ATOM   5350 H31  LIG     1      -0.035 -13.998   3.684  1.00  0.00      LIG  
ATOM   5351 H32  LIG     1      -0.290 -14.184   1.937  1.00  0.00      LIG  
ATOM   5352 H33  LIG     1      -1.013 -12.820   2.805  1.00  0.00      LIG  
ATOM   5353 H34  LIG     1       1.794 -10.916   1.364  1.00  0.00      LIG  
ATOM   5354 H35  LIG     1       0.110 -10.809   1.906  1.00  0.00      LIG  
ATOM   5355 H36  LIG     1       0.537 -11.852   0.537  1.00  0.00      LIG  
ATOM   5356 H37  LIG     1       3.444 -15.378   1.503  1.00  0.00      LIG  
ATOM   5357 H38  LIG     1       7.203 -21.095   0.821  1.00  0.00      LIG  
ATOM   5358 H39  LIG     1       7.913 -20.461  -0.657  1.00  0.00      LIG  
ATOM   5359 H40  LIG     1       6.956 -21.931  -0.689  1.00  0.00      LIG  
ATOM   5360 H41  LIG     1       7.364 -13.852   3.526  1.00  0.00      LIG  
ATOM   5361 H42  LIG     1       6.656 -15.269   4.324  1.00  0.00      LIG  
ATOM   5362 H43  LIG     1       6.269 -13.647   4.901  1.00  0.00      LIG  
TER
REMARK  Energy: 253.337
REMARK  SimpleFitness: 253.337
REMARK  FullFitness: -978.4761
REMARK  InterFull: -24.3561
REMARK  IntraFull: 285.446
REMARK  solvFull: -1495.19
REMARK  surfFull: 255.624
REMARK  extraFull: 0.0
REMARK  deltaGcompsolvpol: -1495.19
REMARK  deltaGcompsolvnonpol: 255.624
REMARK  deltaGprotsolvpol: -1512.07
REMARK  deltaGprotsolvnonpol: 254.074
REMARK  deltaGligsolvpol: -8.5268
REMARK  deltaGligsolvnonpol: 14.293
REMARK  deltaGvdw: -24.3561
REMARK  deltaGelec: 0.0
REMARK  deltaG: -5.9446797
REMARK  Cluster: 4
REMARK  ClusterRank: 3
ATOM   5287 C    LIG     1       5.989 -16.037   1.424  1.00  0.00      LIG  
ATOM   5288 C1   LIG     1       5.667 -17.431  -0.628  1.00  0.00      LIG  
ATOM   5289 C2   LIG     1       6.353 -16.174  -0.011  1.00  0.00      LIG  
ATOM   5290 O    LIG     1       1.884 -12.297   3.593  1.00  0.00      LIG  
ATOM   5291 C3   LIG     1       2.443 -13.183   2.600  1.00  0.00      LIG  
ATOM   5292 C4   LIG     1       1.075 -12.628   2.442  1.00  0.00      LIG  
ATOM   5293 C5   LIG     1       6.086 -18.686   0.189  1.00  0.00      LIG  
ATOM   5294 C6   LIG     1       5.587 -14.800   1.738  1.00  0.00      LIG  
ATOM   5295 C7   LIG     1       5.772 -20.072  -0.465  1.00  0.00      LIG  
ATOM   5296 C8   LIG     1       6.200 -17.232   2.293  1.00  0.00      LIG  
ATOM   5297 C9   LIG     1       5.675 -18.526   1.673  1.00  0.00      LIG  
ATOM   5298 C10  LIG     1       5.481 -19.914  -1.957  1.00  0.00      LIG  
ATOM   5299 C11  LIG     1       2.700 -14.574   3.092  1.00  0.00      LIG  
ATOM   5300 C12  LIG     1       5.910 -14.838  -0.613  1.00  0.00      LIG  
ATOM   5301 C13  LIG     1       6.037 -17.542  -2.120  1.00  0.00      LIG  
ATOM   5302 C14  LIG     1       5.607 -13.914   0.549  1.00  0.00      LIG  
ATOM   5303 C15  LIG     1       5.268 -14.171   3.068  1.00  0.00      LIG  
ATOM   5304 C16  LIG     1       4.552 -20.812   0.089  1.00  0.00      LIG  
ATOM   5305 C17  LIG     1       4.044 -14.723   3.803  1.00  0.00      LIG  
ATOM   5306 C18  LIG     1       5.419 -21.228  -2.707  1.00  0.00      LIG  
ATOM   5307 C19  LIG     1       6.433 -18.930  -2.577  1.00  0.00      LIG  
ATOM   5308 C20  LIG     1       4.320 -22.053  -2.104  1.00  0.00      LIG  
ATOM   5309 O1   LIG     1       3.702 -22.848  -2.795  1.00  0.00      LIG  
ATOM   5310 C21  LIG     1       4.135 -17.262  -0.563  1.00  0.00      LIG  
ATOM   5311 C22  LIG     1       4.286 -22.146  -0.605  1.00  0.00      LIG  
ATOM   5312 O2   LIG     1       6.213 -19.574   2.473  1.00  0.00      LIG  
ATOM   5313 C23  LIG     1       7.887 -16.182  -0.093  1.00  0.00      LIG  
ATOM   5314 C24  LIG     1      -0.128 -13.457   2.738  1.00  0.00      LIG  
ATOM   5315 C25  LIG     1       0.872 -11.486   1.510  1.00  0.00      LIG  
ATOM   5316 O3   LIG     1       2.616 -15.478   2.004  1.00  0.00      LIG  
ATOM   5317 C26  LIG     1       7.021 -20.938  -0.243  1.00  0.00      LIG  
ATOM   5318 C27  LIG     1       6.461 -14.242   4.005  1.00  0.00      LIG  
ATOM   5319 H    LIG     1       3.203 -12.800   1.935  1.00  0.00      LIG  
ATOM   5320 H1   LIG     1       4.483 -19.484  -2.069  1.00  0.00      LIG  
ATOM   5321 H2   LIG     1       7.176 -18.676   0.208  1.00  0.00      LIG  
ATOM   5322 H3   LIG     1       5.743 -17.097   3.276  1.00  0.00      LIG  
ATOM   5323 H4   LIG     1       7.273 -17.332   2.486  1.00  0.00      LIG  
ATOM   5324 H5   LIG     1       4.588 -18.562   1.780  1.00  0.00      LIG  
ATOM   5325 H6   LIG     1       1.928 -14.876   3.804  1.00  0.00      LIG  
ATOM   5326 H7   LIG     1       5.029 -14.915  -1.249  1.00  0.00      LIG  
ATOM   5327 H8   LIG     1       6.694 -14.407  -1.243  1.00  0.00      LIG  
ATOM   5328 H9   LIG     1       6.828 -16.852  -2.412  1.00  0.00      LIG  
ATOM   5329 H10  LIG     1       5.171 -17.235  -2.714  1.00  0.00      LIG  
ATOM   5330 H11  LIG     1       6.385 -13.152   0.654  1.00  0.00      LIG  
ATOM   5331 H12  LIG     1       4.644 -13.417   0.403  1.00  0.00      LIG  
ATOM   5332 H13  LIG     1       5.095 -13.108   2.883  1.00  0.00      LIG  
ATOM   5333 H14  LIG     1       3.668 -20.179  -0.022  1.00  0.00      LIG  
ATOM   5334 H15  LIG     1       4.665 -21.016   1.155  1.00  0.00      LIG  
ATOM   5335 H16  LIG     1       4.210 -15.778   4.034  1.00  0.00      LIG  
ATOM   5336 H17  LIG     1       3.975 -14.196   4.759  1.00  0.00      LIG  
ATOM   5337 H18  LIG     1       6.359 -21.783  -2.682  1.00  0.00      LIG  
ATOM   5338 H19  LIG     1       5.160 -21.039  -3.752  1.00  0.00      LIG  
ATOM   5339 H20  LIG     1       6.372 -18.981  -3.667  1.00  0.00      LIG  
ATOM   5340 H21  LIG     1       7.467 -19.145  -2.300  1.00  0.00      LIG  
ATOM   5341 H22  LIG     1       3.782 -16.484  -1.243  1.00  0.00      LIG  
ATOM   5342 H23  LIG     1       3.783 -17.009   0.435  1.00  0.00      LIG  
ATOM   5343 H24  LIG     1       3.609 -18.171  -0.849  1.00  0.00      LIG  
ATOM   5344 H25  LIG     1       3.299 -22.510  -0.312  1.00  0.00      LIG  
ATOM   5345 H26  LIG     1       5.023 -22.893  -0.303  1.00  0.00      LIG  
ATOM   5346 H27  LIG     1       7.104 -19.745   2.121  1.00  0.00      LIG  
ATOM   5347 H28  LIG     1       8.306 -15.288   0.380  1.00  0.00      LIG  
ATOM   5348 H29  LIG     1       8.237 -16.176  -1.126  1.00  0.00      LIG  
ATOM   5349 H30  LIG     1       8.338 -17.042   0.407  1.00  0.00      LIG  
ATOM   5350 H31  LIG     1      -0.035 -13.998   3.684  1.00  0.00      LIG  
ATOM   5351 H32  LIG     1      -0.290 -14.184   1.937  1.00  0.00      LIG  
ATOM   5352 H33  LIG     1      -1.013 -12.820   2.805  1.00  0.00      LIG  
ATOM   5353 H34  LIG     1       1.794 -10.916   1.364  1.00  0.00      LIG  
ATOM   5354 H35  LIG     1       0.110 -10.809   1.906  1.00  0.00      LIG  
ATOM   5355 H36  LIG     1       0.537 -11.852   0.537  1.00  0.00      LIG  
ATOM   5356 H37  LIG     1       3.444 -15.378   1.503  1.00  0.00      LIG  
ATOM   5357 H38  LIG     1       7.203 -21.095   0.821  1.00  0.00      LIG  
ATOM   5358 H39  LIG     1       7.913 -20.461  -0.657  1.00  0.00      LIG  
ATOM   5359 H40  LIG     1       6.956 -21.931  -0.689  1.00  0.00      LIG  
ATOM   5360 H41  LIG     1       7.364 -13.852   3.526  1.00  0.00      LIG  
ATOM   5361 H42  LIG     1       6.656 -15.269   4.324  1.00  0.00      LIG  
ATOM   5362 H43  LIG     1       6.269 -13.647   4.901  1.00  0.00      LIG  
TER
REMARK  Energy: 253.337
REMARK  SimpleFitness: 253.337
REMARK  FullFitness: -978.4761
REMARK  InterFull: -24.3561
REMARK  IntraFull: 285.446
REMARK  solvFull: -1495.19
REMARK  surfFull: 255.624
REMARK  extraFull: 0.0
REMARK  deltaGcompsolvpol: -1495.19
REMARK  deltaGcompsolvnonpol: 255.624
REMARK  deltaGprotsolvpol: -1512.07
REMARK  deltaGprotsolvnonpol: 254.074
REMARK  deltaGligsolvpol: -8.5268
REMARK  deltaGligsolvnonpol: 14.293
REMARK  deltaGvdw: -24.3561
REMARK  deltaGelec: 0.0
REMARK  deltaG: -5.9446797
REMARK  Cluster: 4
REMARK  ClusterRank: 4
ATOM   5287 C    LIG     1       5.989 -16.037   1.424  1.00  0.00      LIG  
ATOM   5288 C1   LIG     1       5.667 -17.431  -0.628  1.00  0.00      LIG  
ATOM   5289 C2   LIG     1       6.353 -16.174  -0.011  1.00  0.00      LIG  
ATOM   5290 O    LIG     1       1.884 -12.297   3.593  1.00  0.00      LIG  
ATOM   5291 C3   LIG     1       2.443 -13.183   2.600  1.00  0.00      LIG  
ATOM   5292 C4   LIG     1       1.075 -12.628   2.442  1.00  0.00      LIG  
ATOM   5293 C5   LIG     1       6.086 -18.686   0.189  1.00  0.00      LIG  
ATOM   5294 C6   LIG     1       5.587 -14.800   1.738  1.00  0.00      LIG  
ATOM   5295 C7   LIG     1       5.772 -20.072  -0.465  1.00  0.00      LIG  
ATOM   5296 C8   LIG     1       6.200 -17.232   2.293  1.00  0.00      LIG  
ATOM   5297 C9   LIG     1       5.675 -18.526   1.673  1.00  0.00      LIG  
ATOM   5298 C10  LIG     1       5.481 -19.914  -1.957  1.00  0.00      LIG  
ATOM   5299 C11  LIG     1       2.700 -14.574   3.092  1.00  0.00      LIG  
ATOM   5300 C12  LIG     1       5.910 -14.838  -0.613  1.00  0.00      LIG  
ATOM   5301 C13  LIG     1       6.037 -17.542  -2.120  1.00  0.00      LIG  
ATOM   5302 C14  LIG     1       5.607 -13.914   0.549  1.00  0.00      LIG  
ATOM   5303 C15  LIG     1       5.268 -14.171   3.068  1.00  0.00      LIG  
ATOM   5304 C16  LIG     1       4.552 -20.812   0.089  1.00  0.00      LIG  
ATOM   5305 C17  LIG     1       4.044 -14.723   3.803  1.00  0.00      LIG  
ATOM   5306 C18  LIG     1       5.419 -21.228  -2.707  1.00  0.00      LIG  
ATOM   5307 C19  LIG     1       6.433 -18.930  -2.577  1.00  0.00      LIG  
ATOM   5308 C20  LIG     1       4.320 -22.053  -2.104  1.00  0.00      LIG  
ATOM   5309 O1   LIG     1       3.702 -22.848  -2.795  1.00  0.00      LIG  
ATOM   5310 C21  LIG     1       4.135 -17.262  -0.563  1.00  0.00      LIG  
ATOM   5311 C22  LIG     1       4.286 -22.146  -0.605  1.00  0.00      LIG  
ATOM   5312 O2   LIG     1       6.213 -19.574   2.473  1.00  0.00      LIG  
ATOM   5313 C23  LIG     1       7.887 -16.182  -0.093  1.00  0.00      LIG  
ATOM   5314 C24  LIG     1      -0.128 -13.457   2.738  1.00  0.00      LIG  
ATOM   5315 C25  LIG     1       0.872 -11.486   1.510  1.00  0.00      LIG  
ATOM   5316 O3   LIG     1       2.616 -15.478   2.004  1.00  0.00      LIG  
ATOM   5317 C26  LIG     1       7.021 -20.938  -0.243  1.00  0.00      LIG  
ATOM   5318 C27  LIG     1       6.461 -14.242   4.005  1.00  0.00      LIG  
ATOM   5319 H    LIG     1       3.203 -12.800   1.935  1.00  0.00      LIG  
ATOM   5320 H1   LIG     1       4.483 -19.484  -2.069  1.00  0.00      LIG  
ATOM   5321 H2   LIG     1       7.176 -18.676   0.208  1.00  0.00      LIG  
ATOM   5322 H3   LIG     1       5.743 -17.097   3.276  1.00  0.00      LIG  
ATOM   5323 H4   LIG     1       7.273 -17.332   2.486  1.00  0.00      LIG  
ATOM   5324 H5   LIG     1       4.588 -18.562   1.780  1.00  0.00      LIG  
ATOM   5325 H6   LIG     1       1.928 -14.876   3.804  1.00  0.00      LIG  
ATOM   5326 H7   LIG     1       5.029 -14.915  -1.249  1.00  0.00      LIG  
ATOM   5327 H8   LIG     1       6.694 -14.407  -1.243  1.00  0.00      LIG  
ATOM   5328 H9   LIG     1       6.828 -16.852  -2.412  1.00  0.00      LIG  
ATOM   5329 H10  LIG     1       5.171 -17.235  -2.714  1.00  0.00      LIG  
ATOM   5330 H11  LIG     1       6.385 -13.152   0.654  1.00  0.00      LIG  
ATOM   5331 H12  LIG     1       4.644 -13.417   0.403  1.00  0.00      LIG  
ATOM   5332 H13  LIG     1       5.095 -13.108   2.883  1.00  0.00      LIG  
ATOM   5333 H14  LIG     1       3.668 -20.179  -0.022  1.00  0.00      LIG  
ATOM   5334 H15  LIG     1       4.665 -21.016   1.155  1.00  0.00      LIG  
ATOM   5335 H16  LIG     1       4.210 -15.778   4.034  1.00  0.00      LIG  
ATOM   5336 H17  LIG     1       3.975 -14.196   4.759  1.00  0.00      LIG  
ATOM   5337 H18  LIG     1       6.359 -21.783  -2.682  1.00  0.00      LIG  
ATOM   5338 H19  LIG     1       5.160 -21.039  -3.752  1.00  0.00      LIG  
ATOM   5339 H20  LIG     1       6.372 -18.981  -3.667  1.00  0.00      LIG  
ATOM   5340 H21  LIG     1       7.467 -19.145  -2.300  1.00  0.00      LIG  
ATOM   5341 H22  LIG     1       3.782 -16.484  -1.243  1.00  0.00      LIG  
ATOM   5342 H23  LIG     1       3.783 -17.009   0.435  1.00  0.00      LIG  
ATOM   5343 H24  LIG     1       3.609 -18.171  -0.849  1.00  0.00      LIG  
ATOM   5344 H25  LIG     1       3.299 -22.510  -0.312  1.00  0.00      LIG  
ATOM   5345 H26  LIG     1       5.023 -22.893  -0.303  1.00  0.00      LIG  
ATOM   5346 H27  LIG     1       7.104 -19.745   2.121  1.00  0.00      LIG  
ATOM   5347 H28  LIG     1       8.306 -15.288   0.380  1.00  0.00      LIG  
ATOM   5348 H29  LIG     1       8.237 -16.176  -1.126  1.00  0.00      LIG  
ATOM   5349 H30  LIG     1       8.338 -17.042   0.407  1.00  0.00      LIG  
ATOM   5350 H31  LIG     1      -0.035 -13.998   3.684  1.00  0.00      LIG  
ATOM   5351 H32  LIG     1      -0.290 -14.184   1.937  1.00  0.00      LIG  
ATOM   5352 H33  LIG     1      -1.013 -12.820   2.805  1.00  0.00      LIG  
ATOM   5353 H34  LIG     1       1.794 -10.916   1.364  1.00  0.00      LIG  
ATOM   5354 H35  LIG     1       0.110 -10.809   1.906  1.00  0.00      LIG  
ATOM   5355 H36  LIG     1       0.537 -11.852   0.537  1.00  0.00      LIG  
ATOM   5356 H37  LIG     1       3.444 -15.378   1.503  1.00  0.00      LIG  
ATOM   5357 H38  LIG     1       7.203 -21.095   0.821  1.00  0.00      LIG  
ATOM   5358 H39  LIG     1       7.913 -20.461  -0.657  1.00  0.00      LIG  
ATOM   5359 H40  LIG     1       6.956 -21.931  -0.689  1.00  0.00      LIG  
ATOM   5360 H41  LIG     1       7.364 -13.852   3.526  1.00  0.00      LIG  
ATOM   5361 H42  LIG     1       6.656 -15.269   4.324  1.00  0.00      LIG  
ATOM   5362 H43  LIG     1       6.269 -13.647   4.901  1.00  0.00      LIG  
TER
REMARK  Energy: 253.379
REMARK  SimpleFitness: 253.379
REMARK  FullFitness: -978.40814
REMARK  InterFull: -23.5462
REMARK  IntraFull: 285.23
REMARK  solvFull: -1495.72
REMARK  surfFull: 255.628
REMARK  extraFull: 0.0
REMARK  deltaGcompsolvpol: -1495.72
REMARK  deltaGcompsolvnonpol: 255.628
REMARK  deltaGprotsolvpol: -1512.07
REMARK  deltaGprotsolvnonpol: 254.074
REMARK  deltaGligsolvpol: -8.51042
REMARK  deltaGligsolvnonpol: 14.2938
REMARK  deltaGvdw: -23.5462
REMARK  deltaGelec: 0.0
REMARK  deltaG: -5.9011993
REMARK  Cluster: 4
REMARK  ClusterRank: 5
ATOM   5287 C    LIG     1       5.936 -15.950   1.482  1.00  0.00      LIG  
ATOM   5288 C1   LIG     1       5.713 -17.351  -0.577  1.00  0.00      LIG  
ATOM   5289 C2   LIG     1       6.364 -16.087   0.064  1.00  0.00      LIG  
ATOM   5290 O    LIG     1       1.754 -12.260   3.530  1.00  0.00      LIG  
ATOM   5291 C3   LIG     1       2.309 -13.157   2.543  1.00  0.00      LIG  
ATOM   5292 C4   LIG     1       0.939 -12.606   2.387  1.00  0.00      LIG  
ATOM   5293 C5   LIG     1       6.105 -18.600   0.262  1.00  0.00      LIG  
ATOM   5294 C6   LIG     1       5.504 -14.717   1.774  1.00  0.00      LIG  
ATOM   5295 C7   LIG     1       5.823 -19.989  -0.398  1.00  0.00      LIG  
ATOM   5296 C8   LIG     1       6.126 -17.138   2.363  1.00  0.00      LIG  
ATOM   5297 C9   LIG     1       5.634 -18.437   1.728  1.00  0.00      LIG  
ATOM   5298 C10  LIG     1       5.598 -19.840  -1.901  1.00  0.00      LIG  
ATOM   5299 C11  LIG     1       2.576 -14.540   3.050  1.00  0.00      LIG  
ATOM   5300 C12  LIG     1       5.939 -14.756  -0.560  1.00  0.00      LIG  
ATOM   5301 C13  LIG     1       6.149 -17.466  -2.050  1.00  0.00      LIG  
ATOM   5302 C14  LIG     1       5.558 -13.836   0.583  1.00  0.00      LIG  
ATOM   5303 C15  LIG     1       5.133 -14.089   3.089  1.00  0.00      LIG  
ATOM   5304 C16  LIG     1       4.578 -20.726   0.104  1.00  0.00      LIG  
ATOM   5305 C17  LIG     1       3.903 -14.661   3.796  1.00  0.00      LIG  
ATOM   5306 C18  LIG     1       5.572 -21.159  -2.646  1.00  0.00      LIG  
ATOM   5307 C19  LIG     1       6.571 -18.855  -2.483  1.00  0.00      LIG  
ATOM   5308 C20  LIG     1       4.451 -21.986  -2.087  1.00  0.00      LIG  
ATOM   5309 O1   LIG     1       3.878 -22.797  -2.797  1.00  0.00      LIG  
ATOM   5310 C21  LIG     1       4.179 -17.189  -0.580  1.00  0.00      LIG  
ATOM   5311 C22  LIG     1       4.347 -22.065  -0.590  1.00  0.00      LIG  
ATOM   5312 O2   LIG     1       6.149 -19.475   2.554  1.00  0.00      LIG  
ATOM   5313 C23  LIG     1       7.900 -16.086   0.050  1.00  0.00      LIG  
ATOM   5314 C24  LIG     1      -0.263 -13.431   2.701  1.00  0.00      LIG  
ATOM   5315 C25  LIG     1       0.729 -11.477   1.440  1.00  0.00      LIG  
ATOM   5316 O3   LIG     1       2.536 -15.451   1.965  1.00  0.00      LIG  
ATOM   5317 C26  LIG     1       7.061 -20.854  -0.116  1.00  0.00      LIG  
ATOM   5318 C27  LIG     1       6.305 -14.130   4.054  1.00  0.00      LIG  
ATOM   5319 H    LIG     1       3.065 -12.780   1.869  1.00  0.00      LIG  
ATOM   5320 H1   LIG     1       4.604 -19.416  -2.059  1.00  0.00      LIG  
ATOM   5321 H2   LIG     1       7.194 -18.585   0.324  1.00  0.00      LIG  
ATOM   5322 H3   LIG     1       5.634 -17.005   3.329  1.00  0.00      LIG  
ATOM   5323 H4   LIG     1       7.192 -17.229   2.595  1.00  0.00      LIG  
ATOM   5324 H5   LIG     1       4.544 -18.481   1.791  1.00  0.00      LIG  
ATOM   5325 H6   LIG     1       1.791 -14.852   3.743  1.00  0.00      LIG  
ATOM   5326 H7   LIG     1       5.098 -14.843  -1.248  1.00  0.00      LIG  
ATOM   5327 H8   LIG     1       6.752 -14.314  -1.141  1.00  0.00      LIG  
ATOM   5328 H9   LIG     1       6.951 -16.775  -2.309  1.00  0.00      LIG  
ATOM   5329 H10  LIG     1       5.310 -17.165  -2.684  1.00  0.00      LIG  
ATOM   5330 H11  LIG     1       6.309 -13.054   0.720  1.00  0.00      LIG  
ATOM   5331 H12  LIG     1       4.590 -13.366   0.391  1.00  0.00      LIG  
ATOM   5332 H13  LIG     1       4.943 -13.031   2.892  1.00  0.00      LIG  
ATOM   5333 H14  LIG     1       3.701 -20.094  -0.056  1.00  0.00      LIG  
ATOM   5334 H15  LIG     1       4.640 -20.919   1.177  1.00  0.00      LIG  
ATOM   5335 H16  LIG     1       4.082 -15.712   4.037  1.00  0.00      LIG  
ATOM   5336 H17  LIG     1       3.800 -14.132   4.747  1.00  0.00      LIG  
ATOM   5337 H18  LIG     1       6.512 -21.712  -2.579  1.00  0.00      LIG  
ATOM   5338 H19  LIG     1       5.359 -20.975  -3.702  1.00  0.00      LIG  
ATOM   5339 H20  LIG     1       6.558 -18.911  -3.574  1.00  0.00      LIG  
ATOM   5340 H21  LIG     1       7.594 -19.063  -2.160  1.00  0.00      LIG  
ATOM   5341 H22  LIG     1       3.853 -16.415  -1.277  1.00  0.00      LIG  
ATOM   5342 H23  LIG     1       3.783 -16.934   0.401  1.00  0.00      LIG  
ATOM   5343 H24  LIG     1       3.670 -18.101  -0.886  1.00  0.00      LIG  
ATOM   5344 H25  LIG     1       3.347 -22.430  -0.341  1.00  0.00      LIG  
ATOM   5345 H26  LIG     1       5.069 -22.808  -0.247  1.00  0.00      LIG  
ATOM   5346 H27  LIG     1       7.097 -19.531   2.348  1.00  0.00      LIG  
ATOM   5347 H28  LIG     1       8.291 -15.187   0.539  1.00  0.00      LIG  
ATOM   5348 H29  LIG     1       8.295 -16.079  -0.967  1.00  0.00      LIG  
ATOM   5349 H30  LIG     1       8.335 -16.941   0.571  1.00  0.00      LIG  
ATOM   5350 H31  LIG     1      -0.156 -13.977   3.642  1.00  0.00      LIG  
ATOM   5351 H32  LIG     1      -0.444 -14.151   1.900  1.00  0.00      LIG  
ATOM   5352 H33  LIG     1      -1.144 -12.790   2.788  1.00  0.00      LIG  
ATOM   5353 H34  LIG     1       1.650 -10.908   1.283  1.00  0.00      LIG  
ATOM   5354 H35  LIG     1      -0.033 -10.796   1.828  1.00  0.00      LIG  
ATOM   5355 H36  LIG     1       0.391 -11.859   0.473  1.00  0.00      LIG  
ATOM   5356 H37  LIG     1       3.373 -15.335   1.483  1.00  0.00      LIG  
ATOM   5357 H38  LIG     1       7.188 -21.013   0.956  1.00  0.00      LIG  
ATOM   5358 H39  LIG     1       7.970 -20.373  -0.485  1.00  0.00      LIG  
ATOM   5359 H40  LIG     1       7.019 -21.846  -0.566  1.00  0.00      LIG  
ATOM   5360 H41  LIG     1       7.213 -13.732   3.592  1.00  0.00      LIG  
ATOM   5361 H42  LIG     1       6.509 -15.150   4.390  1.00  0.00      LIG  
ATOM   5362 H43  LIG     1       6.084 -13.527   4.938  1.00  0.00      LIG  
TER
REMARK  Energy: 253.379
REMARK  SimpleFitness: 253.379
REMARK  FullFitness: -978.40814
REMARK  InterFull: -23.5462
REMARK  IntraFull: 285.23
REMARK  solvFull: -1495.72
REMARK  surfFull: 255.628
REMARK  extraFull: 0.0
REMARK  deltaGcompsolvpol: -1495.72
REMARK  deltaGcompsolvnonpol: 255.628
REMARK  deltaGprotsolvpol: -1512.07
REMARK  deltaGprotsolvnonpol: 254.074
REMARK  deltaGligsolvpol: -8.51042
REMARK  deltaGligsolvnonpol: 14.2938
REMARK  deltaGvdw: -23.5462
REMARK  deltaGelec: 0.0
REMARK  deltaG: -5.9011993
REMARK  Cluster: 4
REMARK  ClusterRank: 6
ATOM   5287 C    LIG     1       5.936 -15.950   1.482  1.00  0.00      LIG  
ATOM   5288 C1   LIG     1       5.713 -17.351  -0.577  1.00  0.00      LIG  
ATOM   5289 C2   LIG     1       6.364 -16.087   0.064  1.00  0.00      LIG  
ATOM   5290 O    LIG     1       1.754 -12.260   3.530  1.00  0.00      LIG  
ATOM   5291 C3   LIG     1       2.309 -13.157   2.543  1.00  0.00      LIG  
ATOM   5292 C4   LIG     1       0.939 -12.606   2.387  1.00  0.00      LIG  
ATOM   5293 C5   LIG     1       6.105 -18.600   0.262  1.00  0.00      LIG  
ATOM   5294 C6   LIG     1       5.504 -14.717   1.774  1.00  0.00      LIG  
ATOM   5295 C7   LIG     1       5.823 -19.989  -0.398  1.00  0.00      LIG  
ATOM   5296 C8   LIG     1       6.126 -17.138   2.363  1.00  0.00      LIG  
ATOM   5297 C9   LIG     1       5.634 -18.437   1.728  1.00  0.00      LIG  
ATOM   5298 C10  LIG     1       5.598 -19.840  -1.901  1.00  0.00      LIG  
ATOM   5299 C11  LIG     1       2.576 -14.540   3.050  1.00  0.00      LIG  
ATOM   5300 C12  LIG     1       5.939 -14.756  -0.560  1.00  0.00      LIG  
ATOM   5301 C13  LIG     1       6.149 -17.466  -2.050  1.00  0.00      LIG  
ATOM   5302 C14  LIG     1       5.558 -13.836   0.583  1.00  0.00      LIG  
ATOM   5303 C15  LIG     1       5.133 -14.089   3.089  1.00  0.00      LIG  
ATOM   5304 C16  LIG     1       4.578 -20.726   0.104  1.00  0.00      LIG  
ATOM   5305 C17  LIG     1       3.903 -14.661   3.796  1.00  0.00      LIG  
ATOM   5306 C18  LIG     1       5.572 -21.159  -2.646  1.00  0.00      LIG  
ATOM   5307 C19  LIG     1       6.571 -18.855  -2.483  1.00  0.00      LIG  
ATOM   5308 C20  LIG     1       4.451 -21.986  -2.087  1.00  0.00      LIG  
ATOM   5309 O1   LIG     1       3.878 -22.797  -2.797  1.00  0.00      LIG  
ATOM   5310 C21  LIG     1       4.179 -17.189  -0.580  1.00  0.00      LIG  
ATOM   5311 C22  LIG     1       4.347 -22.065  -0.590  1.00  0.00      LIG  
ATOM   5312 O2   LIG     1       6.149 -19.475   2.554  1.00  0.00      LIG  
ATOM   5313 C23  LIG     1       7.900 -16.086   0.050  1.00  0.00      LIG  
ATOM   5314 C24  LIG     1      -0.263 -13.431   2.701  1.00  0.00      LIG  
ATOM   5315 C25  LIG     1       0.729 -11.477   1.440  1.00  0.00      LIG  
ATOM   5316 O3   LIG     1       2.536 -15.451   1.965  1.00  0.00      LIG  
ATOM   5317 C26  LIG     1       7.061 -20.854  -0.116  1.00  0.00      LIG  
ATOM   5318 C27  LIG     1       6.305 -14.130   4.054  1.00  0.00      LIG  
ATOM   5319 H    LIG     1       3.065 -12.780   1.869  1.00  0.00      LIG  
ATOM   5320 H1   LIG     1       4.604 -19.416  -2.059  1.00  0.00      LIG  
ATOM   5321 H2   LIG     1       7.194 -18.585   0.324  1.00  0.00      LIG  
ATOM   5322 H3   LIG     1       5.634 -17.005   3.329  1.00  0.00      LIG  
ATOM   5323 H4   LIG     1       7.192 -17.229   2.595  1.00  0.00      LIG  
ATOM   5324 H5   LIG     1       4.544 -18.481   1.791  1.00  0.00      LIG  
ATOM   5325 H6   LIG     1       1.791 -14.852   3.743  1.00  0.00      LIG  
ATOM   5326 H7   LIG     1       5.098 -14.843  -1.248  1.00  0.00      LIG  
ATOM   5327 H8   LIG     1       6.752 -14.314  -1.141  1.00  0.00      LIG  
ATOM   5328 H9   LIG     1       6.951 -16.775  -2.309  1.00  0.00      LIG  
ATOM   5329 H10  LIG     1       5.310 -17.165  -2.684  1.00  0.00      LIG  
ATOM   5330 H11  LIG     1       6.309 -13.054   0.720  1.00  0.00      LIG  
ATOM   5331 H12  LIG     1       4.590 -13.366   0.391  1.00  0.00      LIG  
ATOM   5332 H13  LIG     1       4.943 -13.031   2.892  1.00  0.00      LIG  
ATOM   5333 H14  LIG     1       3.701 -20.094  -0.056  1.00  0.00      LIG  
ATOM   5334 H15  LIG     1       4.640 -20.919   1.177  1.00  0.00      LIG  
ATOM   5335 H16  LIG     1       4.082 -15.712   4.037  1.00  0.00      LIG  
ATOM   5336 H17  LIG     1       3.800 -14.132   4.747  1.00  0.00      LIG  
ATOM   5337 H18  LIG     1       6.512 -21.712  -2.579  1.00  0.00      LIG  
ATOM   5338 H19  LIG     1       5.359 -20.975  -3.702  1.00  0.00      LIG  
ATOM   5339 H20  LIG     1       6.558 -18.911  -3.574  1.00  0.00      LIG  
ATOM   5340 H21  LIG     1       7.594 -19.063  -2.160  1.00  0.00      LIG  
ATOM   5341 H22  LIG     1       3.853 -16.415  -1.277  1.00  0.00      LIG  
ATOM   5342 H23  LIG     1       3.783 -16.934   0.401  1.00  0.00      LIG  
ATOM   5343 H24  LIG     1       3.670 -18.101  -0.886  1.00  0.00      LIG  
ATOM   5344 H25  LIG     1       3.347 -22.430  -0.341  1.00  0.00      LIG  
ATOM   5345 H26  LIG     1       5.069 -22.808  -0.247  1.00  0.00      LIG  
ATOM   5346 H27  LIG     1       7.097 -19.531   2.348  1.00  0.00      LIG  
ATOM   5347 H28  LIG     1       8.291 -15.187   0.539  1.00  0.00      LIG  
ATOM   5348 H29  LIG     1       8.295 -16.079  -0.967  1.00  0.00      LIG  
ATOM   5349 H30  LIG     1       8.335 -16.941   0.571  1.00  0.00      LIG  
ATOM   5350 H31  LIG     1      -0.156 -13.977   3.642  1.00  0.00      LIG  
ATOM   5351 H32  LIG     1      -0.444 -14.151   1.900  1.00  0.00      LIG  
ATOM   5352 H33  LIG     1      -1.144 -12.790   2.788  1.00  0.00      LIG  
ATOM   5353 H34  LIG     1       1.650 -10.908   1.283  1.00  0.00      LIG  
ATOM   5354 H35  LIG     1      -0.033 -10.796   1.828  1.00  0.00      LIG  
ATOM   5355 H36  LIG     1       0.391 -11.859   0.473  1.00  0.00      LIG  
ATOM   5356 H37  LIG     1       3.373 -15.335   1.483  1.00  0.00      LIG  
ATOM   5357 H38  LIG     1       7.188 -21.013   0.956  1.00  0.00      LIG  
ATOM   5358 H39  LIG     1       7.970 -20.373  -0.485  1.00  0.00      LIG  
ATOM   5359 H40  LIG     1       7.019 -21.846  -0.566  1.00  0.00      LIG  
ATOM   5360 H41  LIG     1       7.213 -13.732   3.592  1.00  0.00      LIG  
ATOM   5361 H42  LIG     1       6.509 -15.150   4.390  1.00  0.00      LIG  
ATOM   5362 H43  LIG     1       6.084 -13.527   4.938  1.00  0.00      LIG  
TER
REMARK  Energy: 253.379
REMARK  SimpleFitness: 253.379
REMARK  FullFitness: -978.40814
REMARK  InterFull: -23.5462
REMARK  IntraFull: 285.23
REMARK  solvFull: -1495.72
REMARK  surfFull: 255.628
REMARK  extraFull: 0.0
REMARK  deltaGcompsolvpol: -1495.72
REMARK  deltaGcompsolvnonpol: 255.628
REMARK  deltaGprotsolvpol: -1512.07
REMARK  deltaGprotsolvnonpol: 254.074
REMARK  deltaGligsolvpol: -8.51042
REMARK  deltaGligsolvnonpol: 14.2938
REMARK  deltaGvdw: -23.5462
REMARK  deltaGelec: 0.0
REMARK  deltaG: -5.9011993
REMARK  Cluster: 4
REMARK  ClusterRank: 7
ATOM   5287 C    LIG     1       5.936 -15.950   1.482  1.00  0.00      LIG  
ATOM   5288 C1   LIG     1       5.713 -17.351  -0.577  1.00  0.00      LIG  
ATOM   5289 C2   LIG     1       6.364 -16.087   0.064  1.00  0.00      LIG  
ATOM   5290 O    LIG     1       1.754 -12.260   3.530  1.00  0.00      LIG  
ATOM   5291 C3   LIG     1       2.309 -13.157   2.543  1.00  0.00      LIG  
ATOM   5292 C4   LIG     1       0.939 -12.606   2.387  1.00  0.00      LIG  
ATOM   5293 C5   LIG     1       6.105 -18.600   0.262  1.00  0.00      LIG  
ATOM   5294 C6   LIG     1       5.504 -14.717   1.774  1.00  0.00      LIG  
ATOM   5295 C7   LIG     1       5.823 -19.989  -0.398  1.00  0.00      LIG  
ATOM   5296 C8   LIG     1       6.126 -17.138   2.363  1.00  0.00      LIG  
ATOM   5297 C9   LIG     1       5.634 -18.437   1.728  1.00  0.00      LIG  
ATOM   5298 C10  LIG     1       5.598 -19.840  -1.901  1.00  0.00      LIG  
ATOM   5299 C11  LIG     1       2.576 -14.540   3.050  1.00  0.00      LIG  
ATOM   5300 C12  LIG     1       5.939 -14.756  -0.560  1.00  0.00      LIG  
ATOM   5301 C13  LIG     1       6.149 -17.466  -2.050  1.00  0.00      LIG  
ATOM   5302 C14  LIG     1       5.558 -13.836   0.583  1.00  0.00      LIG  
ATOM   5303 C15  LIG     1       5.133 -14.089   3.089  1.00  0.00      LIG  
ATOM   5304 C16  LIG     1       4.578 -20.726   0.104  1.00  0.00      LIG  
ATOM   5305 C17  LIG     1       3.903 -14.661   3.796  1.00  0.00      LIG  
ATOM   5306 C18  LIG     1       5.572 -21.159  -2.646  1.00  0.00      LIG  
ATOM   5307 C19  LIG     1       6.571 -18.855  -2.483  1.00  0.00      LIG  
ATOM   5308 C20  LIG     1       4.451 -21.986  -2.087  1.00  0.00      LIG  
ATOM   5309 O1   LIG     1       3.878 -22.797  -2.797  1.00  0.00      LIG  
ATOM   5310 C21  LIG     1       4.179 -17.189  -0.580  1.00  0.00      LIG  
ATOM   5311 C22  LIG     1       4.347 -22.065  -0.590  1.00  0.00      LIG  
ATOM   5312 O2   LIG     1       6.149 -19.475   2.554  1.00  0.00      LIG  
ATOM   5313 C23  LIG     1       7.900 -16.086   0.050  1.00  0.00      LIG  
ATOM   5314 C24  LIG     1      -0.263 -13.431   2.701  1.00  0.00      LIG  
ATOM   5315 C25  LIG     1       0.729 -11.477   1.440  1.00  0.00      LIG  
ATOM   5316 O3   LIG     1       2.536 -15.451   1.965  1.00  0.00      LIG  
ATOM   5317 C26  LIG     1       7.061 -20.854  -0.116  1.00  0.00      LIG  
ATOM   5318 C27  LIG     1       6.305 -14.130   4.054  1.00  0.00      LIG  
ATOM   5319 H    LIG     1       3.065 -12.780   1.869  1.00  0.00      LIG  
ATOM   5320 H1   LIG     1       4.604 -19.416  -2.059  1.00  0.00      LIG  
ATOM   5321 H2   LIG     1       7.194 -18.585   0.324  1.00  0.00      LIG  
ATOM   5322 H3   LIG     1       5.634 -17.005   3.329  1.00  0.00      LIG  
ATOM   5323 H4   LIG     1       7.192 -17.229   2.595  1.00  0.00      LIG  
ATOM   5324 H5   LIG     1       4.544 -18.481   1.791  1.00  0.00      LIG  
ATOM   5325 H6   LIG     1       1.791 -14.852   3.743  1.00  0.00      LIG  
ATOM   5326 H7   LIG     1       5.098 -14.843  -1.248  1.00  0.00      LIG  
ATOM   5327 H8   LIG     1       6.752 -14.314  -1.141  1.00  0.00      LIG  
ATOM   5328 H9   LIG     1       6.951 -16.775  -2.309  1.00  0.00      LIG  
ATOM   5329 H10  LIG     1       5.310 -17.165  -2.684  1.00  0.00      LIG  
ATOM   5330 H11  LIG     1       6.309 -13.054   0.720  1.00  0.00      LIG  
ATOM   5331 H12  LIG     1       4.590 -13.366   0.391  1.00  0.00      LIG  
ATOM   5332 H13  LIG     1       4.943 -13.031   2.892  1.00  0.00      LIG  
ATOM   5333 H14  LIG     1       3.701 -20.094  -0.056  1.00  0.00      LIG  
ATOM   5334 H15  LIG     1       4.640 -20.919   1.177  1.00  0.00      LIG  
ATOM   5335 H16  LIG     1       4.082 -15.712   4.037  1.00  0.00      LIG  
ATOM   5336 H17  LIG     1       3.800 -14.132   4.747  1.00  0.00      LIG  
ATOM   5337 H18  LIG     1       6.512 -21.712  -2.579  1.00  0.00      LIG  
ATOM   5338 H19  LIG     1       5.359 -20.975  -3.702  1.00  0.00      LIG  
ATOM   5339 H20  LIG     1       6.558 -18.911  -3.574  1.00  0.00      LIG  
ATOM   5340 H21  LIG     1       7.594 -19.063  -2.160  1.00  0.00      LIG  
ATOM   5341 H22  LIG     1       3.853 -16.415  -1.277  1.00  0.00      LIG  
ATOM   5342 H23  LIG     1       3.783 -16.934   0.401  1.00  0.00      LIG  
ATOM   5343 H24  LIG     1       3.670 -18.101  -0.886  1.00  0.00      LIG  
ATOM   5344 H25  LIG     1       3.347 -22.430  -0.341  1.00  0.00      LIG  
ATOM   5345 H26  LIG     1       5.069 -22.808  -0.247  1.00  0.00      LIG  
ATOM   5346 H27  LIG     1       7.097 -19.531   2.348  1.00  0.00      LIG  
ATOM   5347 H28  LIG     1       8.291 -15.187   0.539  1.00  0.00      LIG  
ATOM   5348 H29  LIG     1       8.295 -16.079  -0.967  1.00  0.00      LIG  
ATOM   5349 H30  LIG     1       8.335 -16.941   0.571  1.00  0.00      LIG  
ATOM   5350 H31  LIG     1      -0.156 -13.977   3.642  1.00  0.00      LIG  
ATOM   5351 H32  LIG     1      -0.444 -14.151   1.900  1.00  0.00      LIG  
ATOM   5352 H33  LIG     1      -1.144 -12.790   2.788  1.00  0.00      LIG  
ATOM   5353 H34  LIG     1       1.650 -10.908   1.283  1.00  0.00      LIG  
ATOM   5354 H35  LIG     1      -0.033 -10.796   1.828  1.00  0.00      LIG  
ATOM   5355 H36  LIG     1       0.391 -11.859   0.473  1.00  0.00      LIG  
ATOM   5356 H37  LIG     1       3.373 -15.335   1.483  1.00  0.00      LIG  
ATOM   5357 H38  LIG     1       7.188 -21.013   0.956  1.00  0.00      LIG  
ATOM   5358 H39  LIG     1       7.970 -20.373  -0.485  1.00  0.00      LIG  
ATOM   5359 H40  LIG     1       7.019 -21.846  -0.566  1.00  0.00      LIG  
ATOM   5360 H41  LIG     1       7.213 -13.732   3.592  1.00  0.00      LIG  
ATOM   5361 H42  LIG     1       6.509 -15.150   4.390  1.00  0.00      LIG  
ATOM   5362 H43  LIG     1       6.084 -13.527   4.938  1.00  0.00      LIG  
TER
REMARK  Energy: 252.485
REMARK  SimpleFitness: 252.485
REMARK  FullFitness: -978.04474
REMARK  InterFull: -39.5128
REMARK  IntraFull: 292.69
REMARK  solvFull: -1487.12
REMARK  surfFull: 255.898
REMARK  extraFull: 0.0
REMARK  deltaGcompsolvpol: -1487.12
REMARK  deltaGcompsolvnonpol: 255.898
REMARK  deltaGprotsolvpol: -1512.07
REMARK  deltaGprotsolvnonpol: 254.074
REMARK  deltaGligsolvpol: -10.046
REMARK  deltaGligsolvnonpol: 14.4479
REMARK  deltaGvdw: -39.5128
REMARK  deltaGelec: 0.0
REMARK  deltaG: -6.7803802
REMARK  Cluster: 5
REMARK  ClusterRank: 0
ATOM   5287 C    LIG     1       2.506 -13.889   1.061  1.00  0.00      LIG  
ATOM   5288 C1   LIG     1       0.185 -13.074   1.404  1.00  0.00      LIG  
ATOM   5289 C2   LIG     1       1.625 -12.696   0.961  1.00  0.00      LIG  
ATOM   5290 O    LIG     1       3.524 -17.323   5.949  1.00  0.00      LIG  
ATOM   5291 C3   LIG     1       3.807 -17.257   4.528  1.00  0.00      LIG  
ATOM   5292 C4   LIG     1       4.889 -17.563   5.510  1.00  0.00      LIG  
ATOM   5293 C5   LIG     1      -0.333 -14.209   0.478  1.00  0.00      LIG  
ATOM   5294 C6   LIG     1       3.613 -13.641   1.768  1.00  0.00      LIG  
ATOM   5295 C7   LIG     1      -1.873 -14.473   0.514  1.00  0.00      LIG  
ATOM   5296 C8   LIG     1       2.061 -15.120   0.343  1.00  0.00      LIG  
ATOM   5297 C9   LIG     1       0.586 -15.451   0.589  1.00  0.00      LIG  
ATOM   5298 C10  LIG     1      -2.611 -13.303   1.161  1.00  0.00      LIG  
ATOM   5299 C11  LIG     1       3.625 -15.937   3.816  1.00  0.00      LIG  
ATOM   5300 C12  LIG     1       2.306 -11.663   1.858  1.00  0.00      LIG  
ATOM   5301 C13  LIG     1      -0.699 -11.812   1.372  1.00  0.00      LIG  
ATOM   5302 C14  LIG     1       3.644 -12.244   2.255  1.00  0.00      LIG  
ATOM   5303 C15  LIG     1       4.826 -14.471   2.065  1.00  0.00      LIG  
ATOM   5304 C16  LIG     1      -2.319 -15.692   1.319  1.00  0.00      LIG  
ATOM   5305 C17  LIG     1       4.594 -15.862   2.641  1.00  0.00      LIG  
ATOM   5306 C18  LIG     1      -4.116 -13.371   1.003  1.00  0.00      LIG  
ATOM   5307 C19  LIG     1      -2.038 -11.995   0.695  1.00  0.00      LIG  
ATOM   5308 C20  LIG     1      -4.596 -14.642   1.639  1.00  0.00      LIG  
ATOM   5309 O1   LIG     1      -5.724 -14.710   2.103  1.00  0.00      LIG  
ATOM   5310 C21  LIG     1       0.209 -13.567   2.868  1.00  0.00      LIG  
ATOM   5311 C22  LIG     1      -3.832 -15.891   1.309  1.00  0.00      LIG  
ATOM   5312 O2   LIG     1       0.247 -16.441  -0.377  1.00  0.00      LIG  
ATOM   5313 C23  LIG     1       1.738 -12.145  -0.468  1.00  0.00      LIG  
ATOM   5314 C24  LIG     1       5.871 -16.554   6.004  1.00  0.00      LIG  
ATOM   5315 C25  LIG     1       5.343 -18.976   5.608  1.00  0.00      LIG  
ATOM   5316 O3   LIG     1       3.750 -14.802   4.668  1.00  0.00      LIG  
ATOM   5317 C26  LIG     1      -2.304 -14.659  -0.950  1.00  0.00      LIG  
ATOM   5318 C27  LIG     1       5.684 -14.594   0.821  1.00  0.00      LIG  
ATOM   5319 H    LIG     1       3.460 -18.076   3.912  1.00  0.00      LIG  
ATOM   5320 H1   LIG     1      -2.442 -13.346   2.239  1.00  0.00      LIG  
ATOM   5321 H2   LIG     1      -0.186 -13.854  -0.541  1.00  0.00      LIG  
ATOM   5322 H3   LIG     1       2.675 -15.984   0.607  1.00  0.00      LIG  
ATOM   5323 H4   LIG     1       2.226 -14.976  -0.729  1.00  0.00      LIG  
ATOM   5324 H5   LIG     1       0.475 -15.918   1.570  1.00  0.00      LIG  
ATOM   5325 H6   LIG     1       2.606 -15.906   3.423  1.00  0.00      LIG  
ATOM   5326 H7   LIG     1       1.734 -11.412   2.752  1.00  0.00      LIG  
ATOM   5327 H8   LIG     1       2.451 -10.717   1.329  1.00  0.00      LIG  
ATOM   5328 H9   LIG     1      -0.201 -10.959   0.910  1.00  0.00      LIG  
ATOM   5329 H10  LIG     1      -0.891 -11.499   2.402  1.00  0.00      LIG  
ATOM   5330 H11  LIG     1       4.464 -11.696   1.784  1.00  0.00      LIG  
ATOM   5331 H12  LIG     1       3.772 -12.209   3.340  1.00  0.00      LIG  
ATOM   5332 H13  LIG     1       5.409 -13.919   2.807  1.00  0.00      LIG  
ATOM   5333 H14  LIG     1      -1.980 -15.582   2.352  1.00  0.00      LIG  
ATOM   5334 H15  LIG     1      -1.866 -16.605   0.929  1.00  0.00      LIG  
ATOM   5335 H16  LIG     1       4.269 -16.555   1.861  1.00  0.00      LIG  
ATOM   5336 H17  LIG     1       5.571 -16.235   2.961  1.00  0.00      LIG  
ATOM   5337 H18  LIG     1      -4.439 -13.331  -0.040  1.00  0.00      LIG  
ATOM   5338 H19  LIG     1      -4.576 -12.535   1.537  1.00  0.00      LIG  
ATOM   5339 H20  LIG     1      -2.699 -11.170   0.973  1.00  0.00      LIG  
ATOM   5340 H21  LIG     1      -1.927 -11.971  -0.392  1.00  0.00      LIG  
ATOM   5341 H22  LIG     1       0.497 -12.771   3.554  1.00  0.00      LIG  
ATOM   5342 H23  LIG     1       0.901 -14.392   3.039  1.00  0.00      LIG  
ATOM   5343 H24  LIG     1      -0.771 -13.912   3.198  1.00  0.00      LIG  
ATOM   5344 H25  LIG     1      -4.100 -16.648   2.049  1.00  0.00      LIG  
ATOM   5345 H26  LIG     1      -4.170 -16.245   0.332  1.00  0.00      LIG  
ATOM   5346 H27  LIG     1       0.919 -17.140  -0.309  1.00  0.00      LIG  
ATOM   5347 H28  LIG     1       2.775 -11.881  -0.697  1.00  0.00      LIG  
ATOM   5348 H29  LIG     1       1.147 -11.237  -0.599  1.00  0.00      LIG  
ATOM   5349 H30  LIG     1       1.421 -12.860  -1.231  1.00  0.00      LIG  
ATOM   5350 H31  LIG     1       5.383 -15.643   6.356  1.00  0.00      LIG  
ATOM   5351 H32  LIG     1       6.575 -16.292   5.210  1.00  0.00      LIG  
ATOM   5352 H33  LIG     1       6.442 -16.965   6.841  1.00  0.00      LIG  
ATOM   5353 H34  LIG     1       4.596 -19.671   5.216  1.00  0.00      LIG  
ATOM   5354 H35  LIG     1       5.545 -19.235   6.650  1.00  0.00      LIG  
ATOM   5355 H36  LIG     1       6.266 -19.108   5.037  1.00  0.00      LIG  
ATOM   5356 H37  LIG     1       3.745 -14.024   4.085  1.00  0.00      LIG  
ATOM   5357 H38  LIG     1      -1.815 -15.529  -1.390  1.00  0.00      LIG  
ATOM   5358 H39  LIG     1      -2.028 -13.791  -1.554  1.00  0.00      LIG  
ATOM   5359 H40  LIG     1      -3.375 -14.812  -1.084  1.00  0.00      LIG  
ATOM   5360 H41  LIG     1       5.944 -13.609   0.422  1.00  0.00      LIG  
ATOM   5361 H42  LIG     1       5.164 -15.154   0.039  1.00  0.00      LIG  
ATOM   5362 H43  LIG     1       6.613 -15.121   1.055  1.00  0.00      LIG  
TER
REMARK  Energy: 252.485
REMARK  SimpleFitness: 252.485
REMARK  FullFitness: -978.04474
REMARK  InterFull: -39.5128
REMARK  IntraFull: 292.69
REMARK  solvFull: -1487.12
REMARK  surfFull: 255.898
REMARK  extraFull: 0.0
REMARK  deltaGcompsolvpol: -1487.12
REMARK  deltaGcompsolvnonpol: 255.898
REMARK  deltaGprotsolvpol: -1512.07
REMARK  deltaGprotsolvnonpol: 254.074
REMARK  deltaGligsolvpol: -10.046
REMARK  deltaGligsolvnonpol: 14.4479
REMARK  deltaGvdw: -39.5128
REMARK  deltaGelec: 0.0
REMARK  deltaG: -6.7803802
REMARK  Cluster: 5
REMARK  ClusterRank: 1
ATOM   5287 C    LIG     1       2.506 -13.889   1.061  1.00  0.00      LIG  
ATOM   5288 C1   LIG     1       0.185 -13.074   1.404  1.00  0.00      LIG  
ATOM   5289 C2   LIG     1       1.625 -12.696   0.961  1.00  0.00      LIG  
ATOM   5290 O    LIG     1       3.524 -17.323   5.949  1.00  0.00      LIG  
ATOM   5291 C3   LIG     1       3.807 -17.257   4.528  1.00  0.00      LIG  
ATOM   5292 C4   LIG     1       4.889 -17.563   5.510  1.00  0.00      LIG  
ATOM   5293 C5   LIG     1      -0.333 -14.209   0.478  1.00  0.00      LIG  
ATOM   5294 C6   LIG     1       3.613 -13.641   1.768  1.00  0.00      LIG  
ATOM   5295 C7   LIG     1      -1.873 -14.473   0.514  1.00  0.00      LIG  
ATOM   5296 C8   LIG     1       2.061 -15.120   0.343  1.00  0.00      LIG  
ATOM   5297 C9   LIG     1       0.586 -15.451   0.589  1.00  0.00      LIG  
ATOM   5298 C10  LIG     1      -2.611 -13.303   1.161  1.00  0.00      LIG  
ATOM   5299 C11  LIG     1       3.625 -15.937   3.816  1.00  0.00      LIG  
ATOM   5300 C12  LIG     1       2.306 -11.663   1.858  1.00  0.00      LIG  
ATOM   5301 C13  LIG     1      -0.699 -11.812   1.372  1.00  0.00      LIG  
ATOM   5302 C14  LIG     1       3.644 -12.244   2.255  1.00  0.00      LIG  
ATOM   5303 C15  LIG     1       4.826 -14.471   2.065  1.00  0.00      LIG  
ATOM   5304 C16  LIG     1      -2.319 -15.692   1.319  1.00  0.00      LIG  
ATOM   5305 C17  LIG     1       4.594 -15.862   2.641  1.00  0.00      LIG  
ATOM   5306 C18  LIG     1      -4.116 -13.371   1.003  1.00  0.00      LIG  
ATOM   5307 C19  LIG     1      -2.038 -11.995   0.695  1.00  0.00      LIG  
ATOM   5308 C20  LIG     1      -4.596 -14.642   1.639  1.00  0.00      LIG  
ATOM   5309 O1   LIG     1      -5.724 -14.710   2.103  1.00  0.00      LIG  
ATOM   5310 C21  LIG     1       0.209 -13.567   2.868  1.00  0.00      LIG  
ATOM   5311 C22  LIG     1      -3.832 -15.891   1.309  1.00  0.00      LIG  
ATOM   5312 O2   LIG     1       0.247 -16.441  -0.377  1.00  0.00      LIG  
ATOM   5313 C23  LIG     1       1.738 -12.145  -0.468  1.00  0.00      LIG  
ATOM   5314 C24  LIG     1       5.871 -16.554   6.004  1.00  0.00      LIG  
ATOM   5315 C25  LIG     1       5.343 -18.976   5.608  1.00  0.00      LIG  
ATOM   5316 O3   LIG     1       3.750 -14.802   4.668  1.00  0.00      LIG  
ATOM   5317 C26  LIG     1      -2.304 -14.659  -0.950  1.00  0.00      LIG  
ATOM   5318 C27  LIG     1       5.684 -14.594   0.821  1.00  0.00      LIG  
ATOM   5319 H    LIG     1       3.460 -18.076   3.912  1.00  0.00      LIG  
ATOM   5320 H1   LIG     1      -2.442 -13.346   2.239  1.00  0.00      LIG  
ATOM   5321 H2   LIG     1      -0.186 -13.854  -0.541  1.00  0.00      LIG  
ATOM   5322 H3   LIG     1       2.675 -15.984   0.607  1.00  0.00      LIG  
ATOM   5323 H4   LIG     1       2.226 -14.976  -0.729  1.00  0.00      LIG  
ATOM   5324 H5   LIG     1       0.475 -15.918   1.570  1.00  0.00      LIG  
ATOM   5325 H6   LIG     1       2.606 -15.906   3.423  1.00  0.00      LIG  
ATOM   5326 H7   LIG     1       1.734 -11.412   2.752  1.00  0.00      LIG  
ATOM   5327 H8   LIG     1       2.451 -10.717   1.329  1.00  0.00      LIG  
ATOM   5328 H9   LIG     1      -0.201 -10.959   0.910  1.00  0.00      LIG  
ATOM   5329 H10  LIG     1      -0.891 -11.499   2.402  1.00  0.00      LIG  
ATOM   5330 H11  LIG     1       4.464 -11.696   1.784  1.00  0.00      LIG  
ATOM   5331 H12  LIG     1       3.772 -12.209   3.340  1.00  0.00      LIG  
ATOM   5332 H13  LIG     1       5.409 -13.919   2.807  1.00  0.00      LIG  
ATOM   5333 H14  LIG     1      -1.980 -15.582   2.352  1.00  0.00      LIG  
ATOM   5334 H15  LIG     1      -1.866 -16.605   0.929  1.00  0.00      LIG  
ATOM   5335 H16  LIG     1       4.269 -16.555   1.861  1.00  0.00      LIG  
ATOM   5336 H17  LIG     1       5.571 -16.235   2.961  1.00  0.00      LIG  
ATOM   5337 H18  LIG     1      -4.439 -13.331  -0.040  1.00  0.00      LIG  
ATOM   5338 H19  LIG     1      -4.576 -12.535   1.537  1.00  0.00      LIG  
ATOM   5339 H20  LIG     1      -2.699 -11.170   0.973  1.00  0.00      LIG  
ATOM   5340 H21  LIG     1      -1.927 -11.971  -0.392  1.00  0.00      LIG  
ATOM   5341 H22  LIG     1       0.497 -12.771   3.554  1.00  0.00      LIG  
ATOM   5342 H23  LIG     1       0.901 -14.392   3.039  1.00  0.00      LIG  
ATOM   5343 H24  LIG     1      -0.771 -13.912   3.198  1.00  0.00      LIG  
ATOM   5344 H25  LIG     1      -4.100 -16.648   2.049  1.00  0.00      LIG  
ATOM   5345 H26  LIG     1      -4.170 -16.245   0.332  1.00  0.00      LIG  
ATOM   5346 H27  LIG     1       0.919 -17.140  -0.309  1.00  0.00      LIG  
ATOM   5347 H28  LIG     1       2.775 -11.881  -0.697  1.00  0.00      LIG  
ATOM   5348 H29  LIG     1       1.147 -11.237  -0.599  1.00  0.00      LIG  
ATOM   5349 H30  LIG     1       1.421 -12.860  -1.231  1.00  0.00      LIG  
ATOM   5350 H31  LIG     1       5.383 -15.643   6.356  1.00  0.00      LIG  
ATOM   5351 H32  LIG     1       6.575 -16.292   5.210  1.00  0.00      LIG  
ATOM   5352 H33  LIG     1       6.442 -16.965   6.841  1.00  0.00      LIG  
ATOM   5353 H34  LIG     1       4.596 -19.671   5.216  1.00  0.00      LIG  
ATOM   5354 H35  LIG     1       5.545 -19.235   6.650  1.00  0.00      LIG  
ATOM   5355 H36  LIG     1       6.266 -19.108   5.037  1.00  0.00      LIG  
ATOM   5356 H37  LIG     1       3.745 -14.024   4.085  1.00  0.00      LIG  
ATOM   5357 H38  LIG     1      -1.815 -15.529  -1.390  1.00  0.00      LIG  
ATOM   5358 H39  LIG     1      -2.028 -13.791  -1.554  1.00  0.00      LIG  
ATOM   5359 H40  LIG     1      -3.375 -14.812  -1.084  1.00  0.00      LIG  
ATOM   5360 H41  LIG     1       5.944 -13.609   0.422  1.00  0.00      LIG  
ATOM   5361 H42  LIG     1       5.164 -15.154   0.039  1.00  0.00      LIG  
ATOM   5362 H43  LIG     1       6.613 -15.121   1.055  1.00  0.00      LIG  
TER
REMARK  Energy: 252.485
REMARK  SimpleFitness: 252.485
REMARK  FullFitness: -978.04474
REMARK  InterFull: -39.5128
REMARK  IntraFull: 292.69
REMARK  solvFull: -1487.12
REMARK  surfFull: 255.898
REMARK  extraFull: 0.0
REMARK  deltaGcompsolvpol: -1487.12
REMARK  deltaGcompsolvnonpol: 255.898
REMARK  deltaGprotsolvpol: -1512.07
REMARK  deltaGprotsolvnonpol: 254.074
REMARK  deltaGligsolvpol: -10.046
REMARK  deltaGligsolvnonpol: 14.4479
REMARK  deltaGvdw: -39.5128
REMARK  deltaGelec: 0.0
REMARK  deltaG: -6.7803802
REMARK  Cluster: 5
REMARK  ClusterRank: 2
ATOM   5287 C    LIG     1       2.506 -13.889   1.061  1.00  0.00      LIG  
ATOM   5288 C1   LIG     1       0.185 -13.074   1.404  1.00  0.00      LIG  
ATOM   5289 C2   LIG     1       1.625 -12.696   0.961  1.00  0.00      LIG  
ATOM   5290 O    LIG     1       3.524 -17.323   5.949  1.00  0.00      LIG  
ATOM   5291 C3   LIG     1       3.807 -17.257   4.528  1.00  0.00      LIG  
ATOM   5292 C4   LIG     1       4.889 -17.563   5.510  1.00  0.00      LIG  
ATOM   5293 C5   LIG     1      -0.333 -14.209   0.478  1.00  0.00      LIG  
ATOM   5294 C6   LIG     1       3.613 -13.641   1.768  1.00  0.00      LIG  
ATOM   5295 C7   LIG     1      -1.873 -14.473   0.514  1.00  0.00      LIG  
ATOM   5296 C8   LIG     1       2.061 -15.120   0.343  1.00  0.00      LIG  
ATOM   5297 C9   LIG     1       0.586 -15.451   0.589  1.00  0.00      LIG  
ATOM   5298 C10  LIG     1      -2.611 -13.303   1.161  1.00  0.00      LIG  
ATOM   5299 C11  LIG     1       3.625 -15.937   3.816  1.00  0.00      LIG  
ATOM   5300 C12  LIG     1       2.306 -11.663   1.858  1.00  0.00      LIG  
ATOM   5301 C13  LIG     1      -0.699 -11.812   1.372  1.00  0.00      LIG  
ATOM   5302 C14  LIG     1       3.644 -12.244   2.255  1.00  0.00      LIG  
ATOM   5303 C15  LIG     1       4.826 -14.471   2.065  1.00  0.00      LIG  
ATOM   5304 C16  LIG     1      -2.319 -15.692   1.319  1.00  0.00      LIG  
ATOM   5305 C17  LIG     1       4.594 -15.862   2.641  1.00  0.00      LIG  
ATOM   5306 C18  LIG     1      -4.116 -13.371   1.003  1.00  0.00      LIG  
ATOM   5307 C19  LIG     1      -2.038 -11.995   0.695  1.00  0.00      LIG  
ATOM   5308 C20  LIG     1      -4.596 -14.642   1.639  1.00  0.00      LIG  
ATOM   5309 O1   LIG     1      -5.724 -14.710   2.103  1.00  0.00      LIG  
ATOM   5310 C21  LIG     1       0.209 -13.567   2.868  1.00  0.00      LIG  
ATOM   5311 C22  LIG     1      -3.832 -15.891   1.309  1.00  0.00      LIG  
ATOM   5312 O2   LIG     1       0.247 -16.441  -0.377  1.00  0.00      LIG  
ATOM   5313 C23  LIG     1       1.738 -12.145  -0.468  1.00  0.00      LIG  
ATOM   5314 C24  LIG     1       5.871 -16.554   6.004  1.00  0.00      LIG  
ATOM   5315 C25  LIG     1       5.343 -18.976   5.608  1.00  0.00      LIG  
ATOM   5316 O3   LIG     1       3.750 -14.802   4.668  1.00  0.00      LIG  
ATOM   5317 C26  LIG     1      -2.304 -14.659  -0.950  1.00  0.00      LIG  
ATOM   5318 C27  LIG     1       5.684 -14.594   0.821  1.00  0.00      LIG  
ATOM   5319 H    LIG     1       3.460 -18.076   3.912  1.00  0.00      LIG  
ATOM   5320 H1   LIG     1      -2.442 -13.346   2.239  1.00  0.00      LIG  
ATOM   5321 H2   LIG     1      -0.186 -13.854  -0.541  1.00  0.00      LIG  
ATOM   5322 H3   LIG     1       2.675 -15.984   0.607  1.00  0.00      LIG  
ATOM   5323 H4   LIG     1       2.226 -14.976  -0.729  1.00  0.00      LIG  
ATOM   5324 H5   LIG     1       0.475 -15.918   1.570  1.00  0.00      LIG  
ATOM   5325 H6   LIG     1       2.606 -15.906   3.423  1.00  0.00      LIG  
ATOM   5326 H7   LIG     1       1.734 -11.412   2.752  1.00  0.00      LIG  
ATOM   5327 H8   LIG     1       2.451 -10.717   1.329  1.00  0.00      LIG  
ATOM   5328 H9   LIG     1      -0.201 -10.959   0.910  1.00  0.00      LIG  
ATOM   5329 H10  LIG     1      -0.891 -11.499   2.402  1.00  0.00      LIG  
ATOM   5330 H11  LIG     1       4.464 -11.696   1.784  1.00  0.00      LIG  
ATOM   5331 H12  LIG     1       3.772 -12.209   3.340  1.00  0.00      LIG  
ATOM   5332 H13  LIG     1       5.409 -13.919   2.807  1.00  0.00      LIG  
ATOM   5333 H14  LIG     1      -1.980 -15.582   2.352  1.00  0.00      LIG  
ATOM   5334 H15  LIG     1      -1.866 -16.605   0.929  1.00  0.00      LIG  
ATOM   5335 H16  LIG     1       4.269 -16.555   1.861  1.00  0.00      LIG  
ATOM   5336 H17  LIG     1       5.571 -16.235   2.961  1.00  0.00      LIG  
ATOM   5337 H18  LIG     1      -4.439 -13.331  -0.040  1.00  0.00      LIG  
ATOM   5338 H19  LIG     1      -4.576 -12.535   1.537  1.00  0.00      LIG  
ATOM   5339 H20  LIG     1      -2.699 -11.170   0.973  1.00  0.00      LIG  
ATOM   5340 H21  LIG     1      -1.927 -11.971  -0.392  1.00  0.00      LIG  
ATOM   5341 H22  LIG     1       0.497 -12.771   3.554  1.00  0.00      LIG  
ATOM   5342 H23  LIG     1       0.901 -14.392   3.039  1.00  0.00      LIG  
ATOM   5343 H24  LIG     1      -0.771 -13.912   3.198  1.00  0.00      LIG  
ATOM   5344 H25  LIG     1      -4.100 -16.648   2.049  1.00  0.00      LIG  
ATOM   5345 H26  LIG     1      -4.170 -16.245   0.332  1.00  0.00      LIG  
ATOM   5346 H27  LIG     1       0.919 -17.140  -0.309  1.00  0.00      LIG  
ATOM   5347 H28  LIG     1       2.775 -11.881  -0.697  1.00  0.00      LIG  
ATOM   5348 H29  LIG     1       1.147 -11.237  -0.599  1.00  0.00      LIG  
ATOM   5349 H30  LIG     1       1.421 -12.860  -1.231  1.00  0.00      LIG  
ATOM   5350 H31  LIG     1       5.383 -15.643   6.356  1.00  0.00      LIG  
ATOM   5351 H32  LIG     1       6.575 -16.292   5.210  1.00  0.00      LIG  
ATOM   5352 H33  LIG     1       6.442 -16.965   6.841  1.00  0.00      LIG  
ATOM   5353 H34  LIG     1       4.596 -19.671   5.216  1.00  0.00      LIG  
ATOM   5354 H35  LIG     1       5.545 -19.235   6.650  1.00  0.00      LIG  
ATOM   5355 H36  LIG     1       6.266 -19.108   5.037  1.00  0.00      LIG  
ATOM   5356 H37  LIG     1       3.745 -14.024   4.085  1.00  0.00      LIG  
ATOM   5357 H38  LIG     1      -1.815 -15.529  -1.390  1.00  0.00      LIG  
ATOM   5358 H39  LIG     1      -2.028 -13.791  -1.554  1.00  0.00      LIG  
ATOM   5359 H40  LIG     1      -3.375 -14.812  -1.084  1.00  0.00      LIG  
ATOM   5360 H41  LIG     1       5.944 -13.609   0.422  1.00  0.00      LIG  
ATOM   5361 H42  LIG     1       5.164 -15.154   0.039  1.00  0.00      LIG  
ATOM   5362 H43  LIG     1       6.613 -15.121   1.055  1.00  0.00      LIG  
TER
REMARK  Energy: 252.759
REMARK  SimpleFitness: 252.759
REMARK  FullFitness: -977.20105
REMARK  InterFull: -39.4881
REMARK  IntraFull: 292.975
REMARK  solvFull: -1486.59
REMARK  surfFull: 255.902
REMARK  extraFull: 0.0
REMARK  deltaGcompsolvpol: -1486.59
REMARK  deltaGcompsolvnonpol: 255.902
REMARK  deltaGprotsolvpol: -1512.07
REMARK  deltaGprotsolvnonpol: 254.074
REMARK  deltaGligsolvpol: -10.0244
REMARK  deltaGligsolvnonpol: 14.4461
REMARK  deltaGvdw: -39.4881
REMARK  deltaGelec: 0.0
REMARK  deltaG: -6.7463794
REMARK  Cluster: 5
REMARK  ClusterRank: 3
ATOM   5287 C    LIG     1       2.642 -13.956   1.162  1.00  0.00      LIG  
ATOM   5288 C1   LIG     1       0.317 -13.113   1.425  1.00  0.00      LIG  
ATOM   5289 C2   LIG     1       1.777 -12.754   1.033  1.00  0.00      LIG  
ATOM   5290 O    LIG     1       3.559 -17.414   6.085  1.00  0.00      LIG  
ATOM   5291 C3   LIG     1       3.866 -17.344   4.671  1.00  0.00      LIG  
ATOM   5292 C4   LIG     1       4.938 -17.614   5.673  1.00  0.00      LIG  
ATOM   5293 C5   LIG     1      -0.182 -14.251   0.493  1.00  0.00      LIG  
ATOM   5294 C6   LIG     1       3.730 -13.719   1.903  1.00  0.00      LIG  
ATOM   5295 C7   LIG     1      -1.725 -14.500   0.484  1.00  0.00      LIG  
ATOM   5296 C8   LIG     1       2.205 -15.181   0.429  1.00  0.00      LIG  
ATOM   5297 C9   LIG     1       0.723 -15.499   0.646  1.00  0.00      LIG  
ATOM   5298 C10  LIG     1      -2.470 -13.308   1.082  1.00  0.00      LIG  
ATOM   5299 C11  LIG     1       3.673 -16.034   3.946  1.00  0.00      LIG  
ATOM   5300 C12  LIG     1       2.436 -11.730   1.954  1.00  0.00      LIG  
ATOM   5301 C13  LIG     1      -0.551 -11.841   1.349  1.00  0.00      LIG  
ATOM   5302 C14  LIG     1       3.749 -12.327   2.404  1.00  0.00      LIG  
ATOM   5303 C15  LIG     1       4.927 -14.559   2.237  1.00  0.00      LIG  
ATOM   5304 C16  LIG     1      -2.215 -15.694   1.301  1.00  0.00      LIG  
ATOM   5305 C17  LIG     1       4.671 -15.951   2.796  1.00  0.00      LIG  
ATOM   5306 C18  LIG     1      -3.968 -13.357   0.866  1.00  0.00      LIG  
ATOM   5307 C19  LIG     1      -1.860 -12.017   0.616  1.00  0.00      LIG  
ATOM   5308 C20  LIG     1      -4.493 -14.607   1.509  1.00  0.00      LIG  
ATOM   5309 O1   LIG     1      -5.642 -14.650   1.921  1.00  0.00      LIG  
ATOM   5310 C21  LIG     1       0.284 -13.591   2.893  1.00  0.00      LIG  
ATOM   5311 C22  LIG     1      -3.730 -15.874   1.246  1.00  0.00      LIG  
ATOM   5312 O2   LIG     1       0.397 -16.505  -0.308  1.00  0.00      LIG  
ATOM   5313 C23  LIG     1       1.947 -12.206  -0.391  1.00  0.00      LIG  
ATOM   5314 C24  LIG     1       5.876 -16.575   6.190  1.00  0.00      LIG  
ATOM   5315 C25  LIG     1       5.438 -19.011   5.776  1.00  0.00      LIG  
ATOM   5316 O3   LIG     1       3.752 -14.892   4.795  1.00  0.00      LIG  
ATOM   5317 C26  LIG     1      -2.111 -14.713  -0.989  1.00  0.00      LIG  
ATOM   5318 C27  LIG     1       5.826 -14.691   1.023  1.00  0.00      LIG  
ATOM   5319 H    LIG     1       3.552 -18.174   4.051  1.00  0.00      LIG  
ATOM   5320 H1   LIG     1      -2.341 -13.334   2.167  1.00  0.00      LIG  
ATOM   5321 H2   LIG     1       0.003 -13.908  -0.525  1.00  0.00      LIG  
ATOM   5322 H3   LIG     1       2.803 -16.052   0.703  1.00  0.00      LIG  
ATOM   5323 H4   LIG     1       2.391 -15.033  -0.639  1.00  0.00      LIG  
ATOM   5324 H5   LIG     1       0.588 -15.947   1.633  1.00  0.00      LIG  
ATOM   5325 H6   LIG     1       2.665 -16.025   3.525  1.00  0.00      LIG  
ATOM   5326 H7   LIG     1       1.833 -11.468   2.824  1.00  0.00      LIG  
ATOM   5327 H8   LIG     1       2.614 -10.788   1.428  1.00  0.00      LIG  
ATOM   5328 H9   LIG     1      -0.025 -10.996   0.905  1.00  0.00      LIG  
ATOM   5329 H10  LIG     1      -0.784 -11.520   2.368  1.00  0.00      LIG  
ATOM   5330 H11  LIG     1       4.595 -11.777   1.984  1.00  0.00      LIG  
ATOM   5331 H12  LIG     1       3.821 -12.310   3.495  1.00  0.00      LIG  
ATOM   5332 H13  LIG     1       5.491 -14.014   3.000  1.00  0.00      LIG  
ATOM   5333 H14  LIG     1      -1.912 -15.565   2.343  1.00  0.00      LIG  
ATOM   5334 H15  LIG     1      -1.760 -16.621   0.950  1.00  0.00      LIG  
ATOM   5335 H16  LIG     1       4.361 -16.637   2.003  1.00  0.00      LIG  
ATOM   5336 H17  LIG     1       5.638 -16.333   3.137  1.00  0.00      LIG  
ATOM   5337 H18  LIG     1      -4.249 -13.334  -0.189  1.00  0.00      LIG  
ATOM   5338 H19  LIG     1      -4.435 -12.503   1.364  1.00  0.00      LIG  
ATOM   5339 H20  LIG     1      -2.520 -11.178   0.852  1.00  0.00      LIG  
ATOM   5340 H21  LIG     1      -1.701 -12.014  -0.465  1.00  0.00      LIG  
ATOM   5341 H22  LIG     1       0.521 -12.782   3.584  1.00  0.00      LIG  
ATOM   5342 H23  LIG     1       0.988 -14.398   3.104  1.00  0.00      LIG  
ATOM   5343 H24  LIG     1      -0.701 -13.955   3.181  1.00  0.00      LIG  
ATOM   5344 H25  LIG     1      -4.033 -16.603   2.000  1.00  0.00      LIG  
ATOM   5345 H26  LIG     1      -4.038 -16.255   0.269  1.00  0.00      LIG  
ATOM   5346 H27  LIG     1       1.025 -17.234  -0.172  1.00  0.00      LIG  
ATOM   5347 H28  LIG     1       2.996 -11.963  -0.588  1.00  0.00      LIG  
ATOM   5348 H29  LIG     1       1.381 -11.285  -0.540  1.00  0.00      LIG  
ATOM   5349 H30  LIG     1       1.638 -12.913  -1.165  1.00  0.00      LIG  
ATOM   5350 H31  LIG     1       5.353 -15.689   6.558  1.00  0.00      LIG  
ATOM   5351 H32  LIG     1       6.574 -16.271   5.406  1.00  0.00      LIG  
ATOM   5352 H33  LIG     1       6.457 -16.982   7.022  1.00  0.00      LIG  
ATOM   5353 H34  LIG     1       4.736 -19.727   5.338  1.00  0.00      LIG  
ATOM   5354 H35  LIG     1       5.595 -19.278   6.824  1.00  0.00      LIG  
ATOM   5355 H36  LIG     1       6.392 -19.106   5.251  1.00  0.00      LIG  
ATOM   5356 H37  LIG     1       3.761 -14.118   4.206  1.00  0.00      LIG  
ATOM   5357 H38  LIG     1      -1.613 -15.593  -1.398  1.00  0.00      LIG  
ATOM   5358 H39  LIG     1      -1.813 -13.857  -1.600  1.00  0.00      LIG  
ATOM   5359 H40  LIG     1      -3.179 -14.865  -1.152  1.00  0.00      LIG  
ATOM   5360 H41  LIG     1       6.108 -13.710   0.629  1.00  0.00      LIG  
ATOM   5361 H42  LIG     1       5.327 -15.251   0.227  1.00  0.00      LIG  
ATOM   5362 H43  LIG     1       6.741 -15.227   1.289  1.00  0.00      LIG  
TER
REMARK  Energy: 252.759
REMARK  SimpleFitness: 252.759
REMARK  FullFitness: -977.20105
REMARK  InterFull: -39.4881
REMARK  IntraFull: 292.975
REMARK  solvFull: -1486.59
REMARK  surfFull: 255.902
REMARK  extraFull: 0.0
REMARK  deltaGcompsolvpol: -1486.59
REMARK  deltaGcompsolvnonpol: 255.902
REMARK  deltaGprotsolvpol: -1512.07
REMARK  deltaGprotsolvnonpol: 254.074
REMARK  deltaGligsolvpol: -10.0244
REMARK  deltaGligsolvnonpol: 14.4461
REMARK  deltaGvdw: -39.4881
REMARK  deltaGelec: 0.0
REMARK  deltaG: -6.7463794
REMARK  Cluster: 5
REMARK  ClusterRank: 4
ATOM   5287 C    LIG     1       2.642 -13.956   1.162  1.00  0.00      LIG  
ATOM   5288 C1   LIG     1       0.317 -13.113   1.425  1.00  0.00      LIG  
ATOM   5289 C2   LIG     1       1.777 -12.754   1.033  1.00  0.00      LIG  
ATOM   5290 O    LIG     1       3.559 -17.414   6.085  1.00  0.00      LIG  
ATOM   5291 C3   LIG     1       3.866 -17.344   4.671  1.00  0.00      LIG  
ATOM   5292 C4   LIG     1       4.938 -17.614   5.673  1.00  0.00      LIG  
ATOM   5293 C5   LIG     1      -0.182 -14.251   0.493  1.00  0.00      LIG  
ATOM   5294 C6   LIG     1       3.730 -13.719   1.903  1.00  0.00      LIG  
ATOM   5295 C7   LIG     1      -1.725 -14.500   0.484  1.00  0.00      LIG  
ATOM   5296 C8   LIG     1       2.205 -15.181   0.429  1.00  0.00      LIG  
ATOM   5297 C9   LIG     1       0.723 -15.499   0.646  1.00  0.00      LIG  
ATOM   5298 C10  LIG     1      -2.470 -13.308   1.082  1.00  0.00      LIG  
ATOM   5299 C11  LIG     1       3.673 -16.034   3.946  1.00  0.00      LIG  
ATOM   5300 C12  LIG     1       2.436 -11.730   1.954  1.00  0.00      LIG  
ATOM   5301 C13  LIG     1      -0.551 -11.841   1.349  1.00  0.00      LIG  
ATOM   5302 C14  LIG     1       3.749 -12.327   2.404  1.00  0.00      LIG  
ATOM   5303 C15  LIG     1       4.927 -14.559   2.237  1.00  0.00      LIG  
ATOM   5304 C16  LIG     1      -2.215 -15.694   1.301  1.00  0.00      LIG  
ATOM   5305 C17  LIG     1       4.671 -15.951   2.796  1.00  0.00      LIG  
ATOM   5306 C18  LIG     1      -3.968 -13.357   0.866  1.00  0.00      LIG  
ATOM   5307 C19  LIG     1      -1.860 -12.017   0.616  1.00  0.00      LIG  
ATOM   5308 C20  LIG     1      -4.493 -14.607   1.509  1.00  0.00      LIG  
ATOM   5309 O1   LIG     1      -5.642 -14.650   1.921  1.00  0.00      LIG  
ATOM   5310 C21  LIG     1       0.284 -13.591   2.893  1.00  0.00      LIG  
ATOM   5311 C22  LIG     1      -3.730 -15.874   1.246  1.00  0.00      LIG  
ATOM   5312 O2   LIG     1       0.397 -16.505  -0.308  1.00  0.00      LIG  
ATOM   5313 C23  LIG     1       1.947 -12.206  -0.391  1.00  0.00      LIG  
ATOM   5314 C24  LIG     1       5.876 -16.575   6.190  1.00  0.00      LIG  
ATOM   5315 C25  LIG     1       5.438 -19.011   5.776  1.00  0.00      LIG  
ATOM   5316 O3   LIG     1       3.752 -14.892   4.795  1.00  0.00      LIG  
ATOM   5317 C26  LIG     1      -2.111 -14.713  -0.989  1.00  0.00      LIG  
ATOM   5318 C27  LIG     1       5.826 -14.691   1.023  1.00  0.00      LIG  
ATOM   5319 H    LIG     1       3.552 -18.174   4.051  1.00  0.00      LIG  
ATOM   5320 H1   LIG     1      -2.341 -13.334   2.167  1.00  0.00      LIG  
ATOM   5321 H2   LIG     1       0.003 -13.908  -0.525  1.00  0.00      LIG  
ATOM   5322 H3   LIG     1       2.803 -16.052   0.703  1.00  0.00      LIG  
ATOM   5323 H4   LIG     1       2.391 -15.033  -0.639  1.00  0.00      LIG  
ATOM   5324 H5   LIG     1       0.588 -15.947   1.633  1.00  0.00      LIG  
ATOM   5325 H6   LIG     1       2.665 -16.025   3.525  1.00  0.00      LIG  
ATOM   5326 H7   LIG     1       1.833 -11.468   2.824  1.00  0.00      LIG  
ATOM   5327 H8   LIG     1       2.614 -10.788   1.428  1.00  0.00      LIG  
ATOM   5328 H9   LIG     1      -0.025 -10.996   0.905  1.00  0.00      LIG  
ATOM   5329 H10  LIG     1      -0.784 -11.520   2.368  1.00  0.00      LIG  
ATOM   5330 H11  LIG     1       4.595 -11.777   1.984  1.00  0.00      LIG  
ATOM   5331 H12  LIG     1       3.821 -12.310   3.495  1.00  0.00      LIG  
ATOM   5332 H13  LIG     1       5.491 -14.014   3.000  1.00  0.00      LIG  
ATOM   5333 H14  LIG     1      -1.912 -15.565   2.343  1.00  0.00      LIG  
ATOM   5334 H15  LIG     1      -1.760 -16.621   0.950  1.00  0.00      LIG  
ATOM   5335 H16  LIG     1       4.361 -16.637   2.003  1.00  0.00      LIG  
ATOM   5336 H17  LIG     1       5.638 -16.333   3.137  1.00  0.00      LIG  
ATOM   5337 H18  LIG     1      -4.249 -13.334  -0.189  1.00  0.00      LIG  
ATOM   5338 H19  LIG     1      -4.435 -12.503   1.364  1.00  0.00      LIG  
ATOM   5339 H20  LIG     1      -2.520 -11.178   0.852  1.00  0.00      LIG  
ATOM   5340 H21  LIG     1      -1.701 -12.014  -0.465  1.00  0.00      LIG  
ATOM   5341 H22  LIG     1       0.521 -12.782   3.584  1.00  0.00      LIG  
ATOM   5342 H23  LIG     1       0.988 -14.398   3.104  1.00  0.00      LIG  
ATOM   5343 H24  LIG     1      -0.701 -13.955   3.181  1.00  0.00      LIG  
ATOM   5344 H25  LIG     1      -4.033 -16.603   2.000  1.00  0.00      LIG  
ATOM   5345 H26  LIG     1      -4.038 -16.255   0.269  1.00  0.00      LIG  
ATOM   5346 H27  LIG     1       1.025 -17.234  -0.172  1.00  0.00      LIG  
ATOM   5347 H28  LIG     1       2.996 -11.963  -0.588  1.00  0.00      LIG  
ATOM   5348 H29  LIG     1       1.381 -11.285  -0.540  1.00  0.00      LIG  
ATOM   5349 H30  LIG     1       1.638 -12.913  -1.165  1.00  0.00      LIG  
ATOM   5350 H31  LIG     1       5.353 -15.689   6.558  1.00  0.00      LIG  
ATOM   5351 H32  LIG     1       6.574 -16.271   5.406  1.00  0.00      LIG  
ATOM   5352 H33  LIG     1       6.457 -16.982   7.022  1.00  0.00      LIG  
ATOM   5353 H34  LIG     1       4.736 -19.727   5.338  1.00  0.00      LIG  
ATOM   5354 H35  LIG     1       5.595 -19.278   6.824  1.00  0.00      LIG  
ATOM   5355 H36  LIG     1       6.392 -19.106   5.251  1.00  0.00      LIG  
ATOM   5356 H37  LIG     1       3.761 -14.118   4.206  1.00  0.00      LIG  
ATOM   5357 H38  LIG     1      -1.613 -15.593  -1.398  1.00  0.00      LIG  
ATOM   5358 H39  LIG     1      -1.813 -13.857  -1.600  1.00  0.00      LIG  
ATOM   5359 H40  LIG     1      -3.179 -14.865  -1.152  1.00  0.00      LIG  
ATOM   5360 H41  LIG     1       6.108 -13.710   0.629  1.00  0.00      LIG  
ATOM   5361 H42  LIG     1       5.327 -15.251   0.227  1.00  0.00      LIG  
ATOM   5362 H43  LIG     1       6.741 -15.227   1.289  1.00  0.00      LIG  
TER
REMARK  Energy: 253.441
REMARK  SimpleFitness: 253.441
REMARK  FullFitness: -975.7669
REMARK  InterFull: -39.207
REMARK  IntraFull: 293.544
REMARK  solvFull: -1485.96
REMARK  surfFull: 255.856
REMARK  extraFull: 0.0
REMARK  deltaGcompsolvpol: -1485.96
REMARK  deltaGcompsolvnonpol: 255.856
REMARK  deltaGprotsolvpol: -1512.07
REMARK  deltaGprotsolvnonpol: 254.074
REMARK  deltaGligsolvpol: -10.0512
REMARK  deltaGligsolvnonpol: 14.4164
REMARK  deltaGvdw: -39.207
REMARK  deltaGelec: 0.0
REMARK  deltaG: -6.6811323
REMARK  Cluster: 5
REMARK  ClusterRank: 5
ATOM   5287 C    LIG     1       2.742 -14.043   1.321  1.00  0.00      LIG  
ATOM   5288 C1   LIG     1       0.403 -13.202   1.468  1.00  0.00      LIG  
ATOM   5289 C2   LIG     1       1.880 -12.844   1.152  1.00  0.00      LIG  
ATOM   5290 O    LIG     1       3.681 -17.491   6.284  1.00  0.00      LIG  
ATOM   5291 C3   LIG     1       4.002 -17.421   4.872  1.00  0.00      LIG  
ATOM   5292 C4   LIG     1       5.074 -17.630   5.891  1.00  0.00      LIG  
ATOM   5293 C5   LIG     1      -0.049 -14.335   0.508  1.00  0.00      LIG  
ATOM   5294 C6   LIG     1       3.806 -13.790   2.091  1.00  0.00      LIG  
ATOM   5295 C7   LIG     1      -1.591 -14.579   0.417  1.00  0.00      LIG  
ATOM   5296 C8   LIG     1       2.339 -15.273   0.576  1.00  0.00      LIG  
ATOM   5297 C9   LIG     1       0.845 -15.586   0.707  1.00  0.00      LIG  
ATOM   5298 C10  LIG     1      -2.363 -13.389   0.983  1.00  0.00      LIG  
ATOM   5299 C11  LIG     1       3.761 -16.127   4.133  1.00  0.00      LIG  
ATOM   5300 C12  LIG     1       2.484 -11.820   2.108  1.00  0.00      LIG  
ATOM   5301 C13  LIG     1      -0.457 -11.928   1.355  1.00  0.00      LIG  
ATOM   5302 C14  LIG     1       3.802 -12.393   2.573  1.00  0.00      LIG  
ATOM   5303 C15  LIG     1       5.011 -14.604   2.460  1.00  0.00      LIG  
ATOM   5304 C16  LIG     1      -2.129 -15.777   1.196  1.00  0.00      LIG  
ATOM   5305 C17  LIG     1       4.774 -16.007   2.999  1.00  0.00      LIG  
ATOM   5306 C18  LIG     1      -3.848 -13.430   0.689  1.00  0.00      LIG  
ATOM   5307 C19  LIG     1      -1.729 -12.097   0.557  1.00  0.00      LIG  
ATOM   5308 C20  LIG     1      -4.410 -14.681   1.294  1.00  0.00      LIG  
ATOM   5309 O1   LIG     1      -5.580 -14.722   1.645  1.00  0.00      LIG  
ATOM   5310 C21  LIG     1       0.293 -13.689   2.930  1.00  0.00      LIG  
ATOM   5311 C22  LIG     1      -3.640 -15.949   1.061  1.00  0.00      LIG  
ATOM   5312 O2   LIG     1       0.569 -16.589  -0.265  1.00  0.00      LIG  
ATOM   5313 C23  LIG     1       2.124 -12.290  -0.260  1.00  0.00      LIG  
ATOM   5314 C24  LIG     1       5.956 -16.542   6.407  1.00  0.00      LIG  
ATOM   5315 C25  LIG     1       5.640 -19.000   6.010  1.00  0.00      LIG  
ATOM   5316 O3   LIG     1       3.771 -14.977   4.975  1.00  0.00      LIG  
ATOM   5317 C26  LIG     1      -1.898 -14.780  -1.076  1.00  0.00      LIG  
ATOM   5318 C27  LIG     1       5.956 -14.693   1.278  1.00  0.00      LIG  
ATOM   5319 H    LIG     1       3.732 -18.270   4.259  1.00  0.00      LIG  
ATOM   5320 H1   LIG     1      -2.289 -13.423   2.074  1.00  0.00      LIG  
ATOM   5321 H2   LIG     1       0.191 -13.990  -0.497  1.00  0.00      LIG  
ATOM   5322 H3   LIG     1       2.917 -16.143   0.892  1.00  0.00      LIG  
ATOM   5323 H4   LIG     1       2.586 -15.133  -0.481  1.00  0.00      LIG  
ATOM   5324 H5   LIG     1       0.654 -16.035   1.684  1.00  0.00      LIG  
ATOM   5325 H6   LIG     1       2.762 -16.167   3.695  1.00  0.00      LIG  
ATOM   5326 H7   LIG     1       1.860 -11.602   2.975  1.00  0.00      LIG  
ATOM   5327 H8   LIG     1       2.643 -10.860   1.611  1.00  0.00      LIG  
ATOM   5328 H9   LIG     1       0.091 -11.081   0.942  1.00  0.00      LIG  
ATOM   5329 H10  LIG     1      -0.741 -11.610   2.362  1.00  0.00      LIG  
ATOM   5330 H11  LIG     1       4.641 -11.835   2.149  1.00  0.00      LIG  
ATOM   5331 H12  LIG     1       3.866 -12.362   3.664  1.00  0.00      LIG  
ATOM   5332 H13  LIG     1       5.533 -14.053   3.249  1.00  0.00      LIG  
ATOM   5333 H14  LIG     1      -1.880 -15.661   2.253  1.00  0.00      LIG  
ATOM   5334 H15  LIG     1      -1.661 -16.703   0.858  1.00  0.00      LIG  
ATOM   5335 H16  LIG     1       4.495 -16.691   2.194  1.00  0.00      LIG  
ATOM   5336 H17  LIG     1       5.745 -16.369   3.350  1.00  0.00      LIG  
ATOM   5337 H18  LIG     1      -4.073 -13.399  -0.379  1.00  0.00      LIG  
ATOM   5338 H19  LIG     1      -4.338 -12.577   1.168  1.00  0.00      LIG  
ATOM   5339 H20  LIG     1      -2.397 -11.257   0.764  1.00  0.00      LIG  
ATOM   5340 H21  LIG     1      -1.516 -12.087  -0.515  1.00  0.00      LIG  
ATOM   5341 H22  LIG     1       0.460 -12.876   3.636  1.00  0.00      LIG  
ATOM   5342 H23  LIG     1       1.008 -14.474   3.182  1.00  0.00      LIG  
ATOM   5343 H24  LIG     1      -0.696 -14.087   3.153  1.00  0.00      LIG  
ATOM   5344 H25  LIG     1      -3.987 -16.682   1.793  1.00  0.00      LIG  
ATOM   5345 H26  LIG     1      -3.899 -16.321   0.066  1.00  0.00      LIG  
ATOM   5346 H27  LIG     1       1.193 -17.317  -0.103  1.00  0.00      LIG  
ATOM   5347 H28  LIG     1       3.182 -12.046  -0.401  1.00  0.00      LIG  
ATOM   5348 H29  LIG     1       1.567 -11.368  -0.435  1.00  0.00      LIG  
ATOM   5349 H30  LIG     1       1.856 -12.996  -1.050  1.00  0.00      LIG  
ATOM   5350 H31  LIG     1       5.383 -15.700   6.802  1.00  0.00      LIG  
ATOM   5351 H32  LIG     1       6.614 -16.177   5.615  1.00  0.00      LIG  
ATOM   5352 H33  LIG     1       6.581 -16.923   7.220  1.00  0.00      LIG  
ATOM   5353 H34  LIG     1       4.963 -19.758   5.607  1.00  0.00      LIG  
ATOM   5354 H35  LIG     1       5.840 -19.235   7.058  1.00  0.00      LIG  
ATOM   5355 H36  LIG     1       6.584 -19.062   5.462  1.00  0.00      LIG  
ATOM   5356 H37  LIG     1       3.774 -14.206   4.383  1.00  0.00      LIG  
ATOM   5357 H38  LIG     1      -1.380 -15.659  -1.463  1.00  0.00      LIG  
ATOM   5358 H39  LIG     1      -1.567 -13.922  -1.665  1.00  0.00      LIG  
ATOM   5359 H40  LIG     1      -2.956 -14.929  -1.296  1.00  0.00      LIG  
ATOM   5360 H41  LIG     1       6.228 -13.698   0.911  1.00  0.00      LIG  
ATOM   5361 H42  LIG     1       5.500 -15.250   0.455  1.00  0.00      LIG  
ATOM   5362 H43  LIG     1       6.875 -15.210   1.568  1.00  0.00      LIG  
TER
REMARK  Energy: 253.441
REMARK  SimpleFitness: 253.441
REMARK  FullFitness: -975.7669
REMARK  InterFull: -39.207
REMARK  IntraFull: 293.544
REMARK  solvFull: -1485.96
REMARK  surfFull: 255.856
REMARK  extraFull: 0.0
REMARK  deltaGcompsolvpol: -1485.96
REMARK  deltaGcompsolvnonpol: 255.856
REMARK  deltaGprotsolvpol: -1512.07
REMARK  deltaGprotsolvnonpol: 254.074
REMARK  deltaGligsolvpol: -10.0512
REMARK  deltaGligsolvnonpol: 14.4164
REMARK  deltaGvdw: -39.207
REMARK  deltaGelec: 0.0
REMARK  deltaG: -6.6811323
REMARK  Cluster: 5
REMARK  ClusterRank: 6
ATOM   5287 C    LIG     1       2.742 -14.043   1.321  1.00  0.00      LIG  
ATOM   5288 C1   LIG     1       0.403 -13.202   1.468  1.00  0.00      LIG  
ATOM   5289 C2   LIG     1       1.880 -12.844   1.152  1.00  0.00      LIG  
ATOM   5290 O    LIG     1       3.681 -17.491   6.284  1.00  0.00      LIG  
ATOM   5291 C3   LIG     1       4.002 -17.421   4.872  1.00  0.00      LIG  
ATOM   5292 C4   LIG     1       5.074 -17.630   5.891  1.00  0.00      LIG  
ATOM   5293 C5   LIG     1      -0.049 -14.335   0.508  1.00  0.00      LIG  
ATOM   5294 C6   LIG     1       3.806 -13.790   2.091  1.00  0.00      LIG  
ATOM   5295 C7   LIG     1      -1.591 -14.579   0.417  1.00  0.00      LIG  
ATOM   5296 C8   LIG     1       2.339 -15.273   0.576  1.00  0.00      LIG  
ATOM   5297 C9   LIG     1       0.845 -15.586   0.707  1.00  0.00      LIG  
ATOM   5298 C10  LIG     1      -2.363 -13.389   0.983  1.00  0.00      LIG  
ATOM   5299 C11  LIG     1       3.761 -16.127   4.133  1.00  0.00      LIG  
ATOM   5300 C12  LIG     1       2.484 -11.820   2.108  1.00  0.00      LIG  
ATOM   5301 C13  LIG     1      -0.457 -11.928   1.355  1.00  0.00      LIG  
ATOM   5302 C14  LIG     1       3.802 -12.393   2.573  1.00  0.00      LIG  
ATOM   5303 C15  LIG     1       5.011 -14.604   2.460  1.00  0.00      LIG  
ATOM   5304 C16  LIG     1      -2.129 -15.777   1.196  1.00  0.00      LIG  
ATOM   5305 C17  LIG     1       4.774 -16.007   2.999  1.00  0.00      LIG  
ATOM   5306 C18  LIG     1      -3.848 -13.430   0.689  1.00  0.00      LIG  
ATOM   5307 C19  LIG     1      -1.729 -12.097   0.557  1.00  0.00      LIG  
ATOM   5308 C20  LIG     1      -4.410 -14.681   1.294  1.00  0.00      LIG  
ATOM   5309 O1   LIG     1      -5.580 -14.722   1.645  1.00  0.00      LIG  
ATOM   5310 C21  LIG     1       0.293 -13.689   2.930  1.00  0.00      LIG  
ATOM   5311 C22  LIG     1      -3.640 -15.949   1.061  1.00  0.00      LIG  
ATOM   5312 O2   LIG     1       0.569 -16.589  -0.265  1.00  0.00      LIG  
ATOM   5313 C23  LIG     1       2.124 -12.290  -0.260  1.00  0.00      LIG  
ATOM   5314 C24  LIG     1       5.956 -16.542   6.407  1.00  0.00      LIG  
ATOM   5315 C25  LIG     1       5.640 -19.000   6.010  1.00  0.00      LIG  
ATOM   5316 O3   LIG     1       3.771 -14.977   4.975  1.00  0.00      LIG  
ATOM   5317 C26  LIG     1      -1.898 -14.780  -1.076  1.00  0.00      LIG  
ATOM   5318 C27  LIG     1       5.956 -14.693   1.278  1.00  0.00      LIG  
ATOM   5319 H    LIG     1       3.732 -18.270   4.259  1.00  0.00      LIG  
ATOM   5320 H1   LIG     1      -2.289 -13.423   2.074  1.00  0.00      LIG  
ATOM   5321 H2   LIG     1       0.191 -13.990  -0.497  1.00  0.00      LIG  
ATOM   5322 H3   LIG     1       2.917 -16.143   0.892  1.00  0.00      LIG  
ATOM   5323 H4   LIG     1       2.586 -15.133  -0.481  1.00  0.00      LIG  
ATOM   5324 H5   LIG     1       0.654 -16.035   1.684  1.00  0.00      LIG  
ATOM   5325 H6   LIG     1       2.762 -16.167   3.695  1.00  0.00      LIG  
ATOM   5326 H7   LIG     1       1.860 -11.602   2.975  1.00  0.00      LIG  
ATOM   5327 H8   LIG     1       2.643 -10.860   1.611  1.00  0.00      LIG  
ATOM   5328 H9   LIG     1       0.091 -11.081   0.942  1.00  0.00      LIG  
ATOM   5329 H10  LIG     1      -0.741 -11.610   2.362  1.00  0.00      LIG  
ATOM   5330 H11  LIG     1       4.641 -11.835   2.149  1.00  0.00      LIG  
ATOM   5331 H12  LIG     1       3.866 -12.362   3.664  1.00  0.00      LIG  
ATOM   5332 H13  LIG     1       5.533 -14.053   3.249  1.00  0.00      LIG  
ATOM   5333 H14  LIG     1      -1.880 -15.661   2.253  1.00  0.00      LIG  
ATOM   5334 H15  LIG     1      -1.661 -16.703   0.858  1.00  0.00      LIG  
ATOM   5335 H16  LIG     1       4.495 -16.691   2.194  1.00  0.00      LIG  
ATOM   5336 H17  LIG     1       5.745 -16.369   3.350  1.00  0.00      LIG  
ATOM   5337 H18  LIG     1      -4.073 -13.399  -0.379  1.00  0.00      LIG  
ATOM   5338 H19  LIG     1      -4.338 -12.577   1.168  1.00  0.00      LIG  
ATOM   5339 H20  LIG     1      -2.397 -11.257   0.764  1.00  0.00      LIG  
ATOM   5340 H21  LIG     1      -1.516 -12.087  -0.515  1.00  0.00      LIG  
ATOM   5341 H22  LIG     1       0.460 -12.876   3.636  1.00  0.00      LIG  
ATOM   5342 H23  LIG     1       1.008 -14.474   3.182  1.00  0.00      LIG  
ATOM   5343 H24  LIG     1      -0.696 -14.087   3.153  1.00  0.00      LIG  
ATOM   5344 H25  LIG     1      -3.987 -16.682   1.793  1.00  0.00      LIG  
ATOM   5345 H26  LIG     1      -3.899 -16.321   0.066  1.00  0.00      LIG  
ATOM   5346 H27  LIG     1       1.193 -17.317  -0.103  1.00  0.00      LIG  
ATOM   5347 H28  LIG     1       3.182 -12.046  -0.401  1.00  0.00      LIG  
ATOM   5348 H29  LIG     1       1.567 -11.368  -0.435  1.00  0.00      LIG  
ATOM   5349 H30  LIG     1       1.856 -12.996  -1.050  1.00  0.00      LIG  
ATOM   5350 H31  LIG     1       5.383 -15.700   6.802  1.00  0.00      LIG  
ATOM   5351 H32  LIG     1       6.614 -16.177   5.615  1.00  0.00      LIG  
ATOM   5352 H33  LIG     1       6.581 -16.923   7.220  1.00  0.00      LIG  
ATOM   5353 H34  LIG     1       4.963 -19.758   5.607  1.00  0.00      LIG  
ATOM   5354 H35  LIG     1       5.840 -19.235   7.058  1.00  0.00      LIG  
ATOM   5355 H36  LIG     1       6.584 -19.062   5.462  1.00  0.00      LIG  
ATOM   5356 H37  LIG     1       3.774 -14.206   4.383  1.00  0.00      LIG  
ATOM   5357 H38  LIG     1      -1.380 -15.659  -1.463  1.00  0.00      LIG  
ATOM   5358 H39  LIG     1      -1.567 -13.922  -1.665  1.00  0.00      LIG  
ATOM   5359 H40  LIG     1      -2.956 -14.929  -1.296  1.00  0.00      LIG  
ATOM   5360 H41  LIG     1       6.228 -13.698   0.911  1.00  0.00      LIG  
ATOM   5361 H42  LIG     1       5.500 -15.250   0.455  1.00  0.00      LIG  
ATOM   5362 H43  LIG     1       6.875 -15.210   1.568  1.00  0.00      LIG  
TER
REMARK  Energy: 253.441
REMARK  SimpleFitness: 253.441
REMARK  FullFitness: -975.7669
REMARK  InterFull: -39.207
REMARK  IntraFull: 293.544
REMARK  solvFull: -1485.96
REMARK  surfFull: 255.856
REMARK  extraFull: 0.0
REMARK  deltaGcompsolvpol: -1485.96
REMARK  deltaGcompsolvnonpol: 255.856
REMARK  deltaGprotsolvpol: -1512.07
REMARK  deltaGprotsolvnonpol: 254.074
REMARK  deltaGligsolvpol: -10.0512
REMARK  deltaGligsolvnonpol: 14.4164
REMARK  deltaGvdw: -39.207
REMARK  deltaGelec: 0.0
REMARK  deltaG: -6.6811323
REMARK  Cluster: 5
REMARK  ClusterRank: 7
ATOM   5287 C    LIG     1       2.742 -14.043   1.321  1.00  0.00      LIG  
ATOM   5288 C1   LIG     1       0.403 -13.202   1.468  1.00  0.00      LIG  
ATOM   5289 C2   LIG     1       1.880 -12.844   1.152  1.00  0.00      LIG  
ATOM   5290 O    LIG     1       3.681 -17.491   6.284  1.00  0.00      LIG  
ATOM   5291 C3   LIG     1       4.002 -17.421   4.872  1.00  0.00      LIG  
ATOM   5292 C4   LIG     1       5.074 -17.630   5.891  1.00  0.00      LIG  
ATOM   5293 C5   LIG     1      -0.049 -14.335   0.508  1.00  0.00      LIG  
ATOM   5294 C6   LIG     1       3.806 -13.790   2.091  1.00  0.00      LIG  
ATOM   5295 C7   LIG     1      -1.591 -14.579   0.417  1.00  0.00      LIG  
ATOM   5296 C8   LIG     1       2.339 -15.273   0.576  1.00  0.00      LIG  
ATOM   5297 C9   LIG     1       0.845 -15.586   0.707  1.00  0.00      LIG  
ATOM   5298 C10  LIG     1      -2.363 -13.389   0.983  1.00  0.00      LIG  
ATOM   5299 C11  LIG     1       3.761 -16.127   4.133  1.00  0.00      LIG  
ATOM   5300 C12  LIG     1       2.484 -11.820   2.108  1.00  0.00      LIG  
ATOM   5301 C13  LIG     1      -0.457 -11.928   1.355  1.00  0.00      LIG  
ATOM   5302 C14  LIG     1       3.802 -12.393   2.573  1.00  0.00      LIG  
ATOM   5303 C15  LIG     1       5.011 -14.604   2.460  1.00  0.00      LIG  
ATOM   5304 C16  LIG     1      -2.129 -15.777   1.196  1.00  0.00      LIG  
ATOM   5305 C17  LIG     1       4.774 -16.007   2.999  1.00  0.00      LIG  
ATOM   5306 C18  LIG     1      -3.848 -13.430   0.689  1.00  0.00      LIG  
ATOM   5307 C19  LIG     1      -1.729 -12.097   0.557  1.00  0.00      LIG  
ATOM   5308 C20  LIG     1      -4.410 -14.681   1.294  1.00  0.00      LIG  
ATOM   5309 O1   LIG     1      -5.580 -14.722   1.645  1.00  0.00      LIG  
ATOM   5310 C21  LIG     1       0.293 -13.689   2.930  1.00  0.00      LIG  
ATOM   5311 C22  LIG     1      -3.640 -15.949   1.061  1.00  0.00      LIG  
ATOM   5312 O2   LIG     1       0.569 -16.589  -0.265  1.00  0.00      LIG  
ATOM   5313 C23  LIG     1       2.124 -12.290  -0.260  1.00  0.00      LIG  
ATOM   5314 C24  LIG     1       5.956 -16.542   6.407  1.00  0.00      LIG  
ATOM   5315 C25  LIG     1       5.640 -19.000   6.010  1.00  0.00      LIG  
ATOM   5316 O3   LIG     1       3.771 -14.977   4.975  1.00  0.00      LIG  
ATOM   5317 C26  LIG     1      -1.898 -14.780  -1.076  1.00  0.00      LIG  
ATOM   5318 C27  LIG     1       5.956 -14.693   1.278  1.00  0.00      LIG  
ATOM   5319 H    LIG     1       3.732 -18.270   4.259  1.00  0.00      LIG  
ATOM   5320 H1   LIG     1      -2.289 -13.423   2.074  1.00  0.00      LIG  
ATOM   5321 H2   LIG     1       0.191 -13.990  -0.497  1.00  0.00      LIG  
ATOM   5322 H3   LIG     1       2.917 -16.143   0.892  1.00  0.00      LIG  
ATOM   5323 H4   LIG     1       2.586 -15.133  -0.481  1.00  0.00      LIG  
ATOM   5324 H5   LIG     1       0.654 -16.035   1.684  1.00  0.00      LIG  
ATOM   5325 H6   LIG     1       2.762 -16.167   3.695  1.00  0.00      LIG  
ATOM   5326 H7   LIG     1       1.860 -11.602   2.975  1.00  0.00      LIG  
ATOM   5327 H8   LIG     1       2.643 -10.860   1.611  1.00  0.00      LIG  
ATOM   5328 H9   LIG     1       0.091 -11.081   0.942  1.00  0.00      LIG  
ATOM   5329 H10  LIG     1      -0.741 -11.610   2.362  1.00  0.00      LIG  
ATOM   5330 H11  LIG     1       4.641 -11.835   2.149  1.00  0.00      LIG  
ATOM   5331 H12  LIG     1       3.866 -12.362   3.664  1.00  0.00      LIG  
ATOM   5332 H13  LIG     1       5.533 -14.053   3.249  1.00  0.00      LIG  
ATOM   5333 H14  LIG     1      -1.880 -15.661   2.253  1.00  0.00      LIG  
ATOM   5334 H15  LIG     1      -1.661 -16.703   0.858  1.00  0.00      LIG  
ATOM   5335 H16  LIG     1       4.495 -16.691   2.194  1.00  0.00      LIG  
ATOM   5336 H17  LIG     1       5.745 -16.369   3.350  1.00  0.00      LIG  
ATOM   5337 H18  LIG     1      -4.073 -13.399  -0.379  1.00  0.00      LIG  
ATOM   5338 H19  LIG     1      -4.338 -12.577   1.168  1.00  0.00      LIG  
ATOM   5339 H20  LIG     1      -2.397 -11.257   0.764  1.00  0.00      LIG  
ATOM   5340 H21  LIG     1      -1.516 -12.087  -0.515  1.00  0.00      LIG  
ATOM   5341 H22  LIG     1       0.460 -12.876   3.636  1.00  0.00      LIG  
ATOM   5342 H23  LIG     1       1.008 -14.474   3.182  1.00  0.00      LIG  
ATOM   5343 H24  LIG     1      -0.696 -14.087   3.153  1.00  0.00      LIG  
ATOM   5344 H25  LIG     1      -3.987 -16.682   1.793  1.00  0.00      LIG  
ATOM   5345 H26  LIG     1      -3.899 -16.321   0.066  1.00  0.00      LIG  
ATOM   5346 H27  LIG     1       1.193 -17.317  -0.103  1.00  0.00      LIG  
ATOM   5347 H28  LIG     1       3.182 -12.046  -0.401  1.00  0.00      LIG  
ATOM   5348 H29  LIG     1       1.567 -11.368  -0.435  1.00  0.00      LIG  
ATOM   5349 H30  LIG     1       1.856 -12.996  -1.050  1.00  0.00      LIG  
ATOM   5350 H31  LIG     1       5.383 -15.700   6.802  1.00  0.00      LIG  
ATOM   5351 H32  LIG     1       6.614 -16.177   5.615  1.00  0.00      LIG  
ATOM   5352 H33  LIG     1       6.581 -16.923   7.220  1.00  0.00      LIG  
ATOM   5353 H34  LIG     1       4.963 -19.758   5.607  1.00  0.00      LIG  
ATOM   5354 H35  LIG     1       5.840 -19.235   7.058  1.00  0.00      LIG  
ATOM   5355 H36  LIG     1       6.584 -19.062   5.462  1.00  0.00      LIG  
ATOM   5356 H37  LIG     1       3.774 -14.206   4.383  1.00  0.00      LIG  
ATOM   5357 H38  LIG     1      -1.380 -15.659  -1.463  1.00  0.00      LIG  
ATOM   5358 H39  LIG     1      -1.567 -13.922  -1.665  1.00  0.00      LIG  
ATOM   5359 H40  LIG     1      -2.956 -14.929  -1.296  1.00  0.00      LIG  
ATOM   5360 H41  LIG     1       6.228 -13.698   0.911  1.00  0.00      LIG  
ATOM   5361 H42  LIG     1       5.500 -15.250   0.455  1.00  0.00      LIG  
ATOM   5362 H43  LIG     1       6.875 -15.210   1.568  1.00  0.00      LIG  
TER
REMARK  Energy: 268.406
REMARK  SimpleFitness: 268.406
REMARK  FullFitness: -974.88696
REMARK  InterFull: -17.1029
REMARK  IntraFull: 290.787
REMARK  solvFull: -1508.29
REMARK  surfFull: 259.719
REMARK  extraFull: 0.0
REMARK  deltaGcompsolvpol: -1508.29
REMARK  deltaGcompsolvnonpol: 259.719
REMARK  deltaGprotsolvpol: -1512.07
REMARK  deltaGprotsolvnonpol: 254.074
REMARK  deltaGligsolvpol: -9.96334
REMARK  deltaGligsolvnonpol: 14.1318
REMARK  deltaGvdw: -17.1029
REMARK  deltaGelec: 0.0
REMARK  deltaG: -5.5697
REMARK  Cluster: 6
REMARK  ClusterRank: 0
ATOM   5287 C    LIG     1      28.467   1.534  11.250  1.00  0.00      LIG  
ATOM   5288 C1   LIG     1      30.664   2.510  11.894  1.00  0.00      LIG  
ATOM   5289 C2   LIG     1      29.657   2.259  10.729  1.00  0.00      LIG  
ATOM   5290 O    LIG     1      25.828  -3.641   9.831  1.00  0.00      LIG  
ATOM   5291 C3   LIG     1      27.014  -3.835  10.608  1.00  0.00      LIG  
ATOM   5292 C4   LIG     1      26.097  -4.984  10.298  1.00  0.00      LIG  
ATOM   5293 C5   LIG     1      29.961   3.341  13.003  1.00  0.00      LIG  
ATOM   5294 C6   LIG     1      28.249   0.374  10.610  1.00  0.00      LIG  
ATOM   5295 C7   LIG     1      30.894   3.971  14.091  1.00  0.00      LIG  
ATOM   5296 C8   LIG     1      27.770   2.160  12.414  1.00  0.00      LIG  
ATOM   5297 C9   LIG     1      28.725   2.578  13.530  1.00  0.00      LIG  
ATOM   5298 C10  LIG     1      32.348   3.975  13.625  1.00  0.00      LIG  
ATOM   5299 C11  LIG     1      26.957  -3.019  11.867  1.00  0.00      LIG  
ATOM   5300 C12  LIG     1      30.192   1.335   9.633  1.00  0.00      LIG  
ATOM   5301 C13  LIG     1      31.921   3.211  11.345  1.00  0.00      LIG  
ATOM   5302 C14  LIG     1      29.265   0.140   9.558  1.00  0.00      LIG  
ATOM   5303 C15  LIG     1      27.235  -0.720  10.798  1.00  0.00      LIG  
ATOM   5304 C16  LIG     1      30.923   3.252  15.442  1.00  0.00      LIG  
ATOM   5305 C17  LIG     1      27.791  -1.747  11.779  1.00  0.00      LIG  
ATOM   5306 C18  LIG     1      33.272   4.782  14.517  1.00  0.00      LIG  
ATOM   5307 C19  LIG     1      32.430   4.369  12.178  1.00  0.00      LIG  
ATOM   5308 C20  LIG     1      33.218   4.188  15.894  1.00  0.00      LIG  
ATOM   5309 O1   LIG     1      34.195   4.243  16.629  1.00  0.00      LIG  
ATOM   5310 C21  LIG     1      31.128   1.149  12.465  1.00  0.00      LIG  
ATOM   5311 C22  LIG     1      31.853   3.912  16.456  1.00  0.00      LIG  
ATOM   5312 O2   LIG     1      27.948   3.381  14.414  1.00  0.00      LIG  
ATOM   5313 C23  LIG     1      29.165   3.525  10.014  1.00  0.00      LIG  
ATOM   5314 C24  LIG     1      25.168  -5.508  11.336  1.00  0.00      LIG  
ATOM   5315 C25  LIG     1      26.271  -5.893   9.127  1.00  0.00      LIG  
ATOM   5316 O3   LIG     1      27.496  -3.793  12.914  1.00  0.00      LIG  
ATOM   5317 C26  LIG     1      30.384   5.404  14.302  1.00  0.00      LIG  
ATOM   5318 C27  LIG     1      25.849  -0.258  11.225  1.00  0.00      LIG  
ATOM   5319 H    LIG     1      27.979  -3.812  10.120  1.00  0.00      LIG  
ATOM   5320 H1   LIG     1      32.731   2.954  13.684  1.00  0.00      LIG  
ATOM   5321 H2   LIG     1      29.550   4.218  12.504  1.00  0.00      LIG  
ATOM   5322 H3   LIG     1      27.021   1.497  12.846  1.00  0.00      LIG  
ATOM   5323 H4   LIG     1      27.215   3.035  12.061  1.00  0.00      LIG  
ATOM   5324 H5   LIG     1      29.035   1.693  14.092  1.00  0.00      LIG  
ATOM   5325 H6   LIG     1      25.925  -2.790  12.146  1.00  0.00      LIG  
ATOM   5326 H7   LIG     1      31.223   1.013   9.792  1.00  0.00      LIG  
ATOM   5327 H8   LIG     1      30.192   1.851   8.669  1.00  0.00      LIG  
ATOM   5328 H9   LIG     1      31.792   3.561  10.320  1.00  0.00      LIG  
ATOM   5329 H10  LIG     1      32.726   2.472  11.292  1.00  0.00      LIG  
ATOM   5330 H11  LIG     1      28.801   0.076   8.570  1.00  0.00      LIG  
ATOM   5331 H12  LIG     1      29.807  -0.790   9.754  1.00  0.00      LIG  
ATOM   5332 H13  LIG     1      27.114  -1.199   9.822  1.00  0.00      LIG  
ATOM   5333 H14  LIG     1      31.247   2.220  15.290  1.00  0.00      LIG  
ATOM   5334 H15  LIG     1      29.929   3.214  15.890  1.00  0.00      LIG  
ATOM   5335 H16  LIG     1      28.817  -2.021  11.509  1.00  0.00      LIG  
ATOM   5336 H17  LIG     1      27.865  -1.293  12.773  1.00  0.00      LIG  
ATOM   5337 H18  LIG     1      33.011   5.843  14.562  1.00  0.00      LIG  
ATOM   5338 H19  LIG     1      34.300   4.694  14.156  1.00  0.00      LIG  
ATOM   5339 H20  LIG     1      33.467   4.576  11.903  1.00  0.00      LIG  
ATOM   5340 H21  LIG     1      31.855   5.276  11.974  1.00  0.00      LIG  
ATOM   5341 H22  LIG     1      31.753   0.609  11.752  1.00  0.00      LIG  
ATOM   5342 H23  LIG     1      30.301   0.488  12.733  1.00  0.00      LIG  
ATOM   5343 H24  LIG     1      31.726   1.269  13.368  1.00  0.00      LIG  
ATOM   5344 H25  LIG     1      31.970   3.250  17.318  1.00  0.00      LIG  
ATOM   5345 H26  LIG     1      31.437   4.859  16.812  1.00  0.00      LIG  
ATOM   5346 H27  LIG     1      27.188   2.839  14.682  1.00  0.00      LIG  
ATOM   5347 H28  LIG     1      28.416   3.270   9.256  1.00  0.00      LIG  
ATOM   5348 H29  LIG     1      29.978   4.031   9.489  1.00  0.00      LIG  
ATOM   5349 H30  LIG     1      28.701   4.248  10.689  1.00  0.00      LIG  
ATOM   5350 H31  LIG     1      24.139  -5.277  11.061  1.00  0.00      LIG  
ATOM   5351 H32  LIG     1      25.360  -5.101  12.330  1.00  0.00      LIG  
ATOM   5352 H33  LIG     1      25.256  -6.595  11.410  1.00  0.00      LIG  
ATOM   5353 H34  LIG     1      27.322  -5.965   8.842  1.00  0.00      LIG  
ATOM   5354 H35  LIG     1      25.703  -5.546   8.259  1.00  0.00      LIG  
ATOM   5355 H36  LIG     1      25.923  -6.900   9.366  1.00  0.00      LIG  
ATOM   5356 H37  LIG     1      27.341  -3.321  13.750  1.00  0.00      LIG  
ATOM   5357 H38  LIG     1      29.360   5.396  14.678  1.00  0.00      LIG  
ATOM   5358 H39  LIG     1      30.381   5.961  13.362  1.00  0.00      LIG  
ATOM   5359 H40  LIG     1      30.973   5.982  15.017  1.00  0.00      LIG  
ATOM   5360 H41  LIG     1      25.563   0.673  10.727  1.00  0.00      LIG  
ATOM   5361 H42  LIG     1      25.802  -0.106  12.306  1.00  0.00      LIG  
ATOM   5362 H43  LIG     1      25.103  -1.013  10.968  1.00  0.00      LIG  
TER
REMARK  Energy: 268.31
REMARK  SimpleFitness: 268.31
REMARK  FullFitness: -974.63574
REMARK  InterFull: -16.1637
REMARK  IntraFull: 291.142
REMARK  solvFull: -1509.39
REMARK  surfFull: 259.776
REMARK  extraFull: 0.0
REMARK  deltaGcompsolvpol: -1509.39
REMARK  deltaGcompsolvnonpol: 259.776
REMARK  deltaGprotsolvpol: -1512.07
REMARK  deltaGprotsolvnonpol: 254.074
REMARK  deltaGligsolvpol: -10.0363
REMARK  deltaGligsolvnonpol: 14.1056
REMARK  deltaGvdw: -16.1637
REMARK  deltaGelec: 0.0
REMARK  deltaG: -5.535834
REMARK  Cluster: 6
REMARK  ClusterRank: 1
ATOM   5287 C    LIG     1      28.577   1.526  11.179  1.00  0.00      LIG  
ATOM   5288 C1   LIG     1      30.732   2.580  11.877  1.00  0.00      LIG  
ATOM   5289 C2   LIG     1      29.768   2.275  10.687  1.00  0.00      LIG  
ATOM   5290 O    LIG     1      25.875  -3.627   9.799  1.00  0.00      LIG  
ATOM   5291 C3   LIG     1      27.053  -3.836  10.585  1.00  0.00      LIG  
ATOM   5292 C4   LIG     1      26.107  -4.966  10.291  1.00  0.00      LIG  
ATOM   5293 C5   LIG     1      29.955   3.370  12.969  1.00  0.00      LIG  
ATOM   5294 C6   LIG     1      28.394   0.364  10.544  1.00  0.00      LIG  
ATOM   5295 C7   LIG     1      30.812   4.051  14.085  1.00  0.00      LIG  
ATOM   5296 C8   LIG     1      27.824   2.145  12.311  1.00  0.00      LIG  
ATOM   5297 C9   LIG     1      28.737   2.556  13.458  1.00  0.00      LIG  
ATOM   5298 C10  LIG     1      32.277   4.135  13.668  1.00  0.00      LIG  
ATOM   5299 C11  LIG     1      27.012  -2.988  11.825  1.00  0.00      LIG  
ATOM   5300 C12  LIG     1      30.356   1.343   9.626  1.00  0.00      LIG  
ATOM   5301 C13  LIG     1      31.969   3.348  11.368  1.00  0.00      LIG  
ATOM   5302 C14  LIG     1      29.440   0.141   9.519  1.00  0.00      LIG  
ATOM   5303 C15  LIG     1      27.373  -0.732  10.703  1.00  0.00      LIG  
ATOM   5304 C16  LIG     1      30.848   3.334  15.439  1.00  0.00      LIG  
ATOM   5305 C17  LIG     1      27.890  -1.751  11.709  1.00  0.00      LIG  
ATOM   5306 C18  LIG     1      33.116   5.011  14.578  1.00  0.00      LIG  
ATOM   5307 C19  LIG     1      32.387   4.528  12.221  1.00  0.00      LIG  
ATOM   5308 C20  LIG     1      33.048   4.455  15.972  1.00  0.00      LIG  
ATOM   5309 O1   LIG     1      33.973   4.633  16.750  1.00  0.00      LIG  
ATOM   5310 C21  LIG     1      31.253   1.248  12.460  1.00  0.00      LIG  
ATOM   5311 C22  LIG     1      31.689   4.064  16.482  1.00  0.00      LIG  
ATOM   5312 O2   LIG     1      27.915   3.313  14.341  1.00  0.00      LIG  
ATOM   5313 C23  LIG     1      29.269   3.517   9.935  1.00  0.00      LIG  
ATOM   5314 C24  LIG     1      25.164  -5.446  11.333  1.00  0.00      LIG  
ATOM   5315 C25  LIG     1      26.250  -5.903   9.140  1.00  0.00      LIG  
ATOM   5316 O3   LIG     1      27.510  -3.735  12.911  1.00  0.00      LIG  
ATOM   5317 C26  LIG     1      30.214   5.455  14.273  1.00  0.00      LIG  
ATOM   5318 C27  LIG     1      25.966  -0.281  11.070  1.00  0.00      LIG  
ATOM   5319 H    LIG     1      28.018  -3.833  10.095  1.00  0.00      LIG  
ATOM   5320 H1   LIG     1      32.717   3.139  13.753  1.00  0.00      LIG  
ATOM   5321 H2   LIG     1      29.518   4.225  12.451  1.00  0.00      LIG  
ATOM   5322 H3   LIG     1      27.056   1.479  12.707  1.00  0.00      LIG  
ATOM   5323 H4   LIG     1      27.286   3.023  11.940  1.00  0.00      LIG  
ATOM   5324 H5   LIG     1      29.065   1.665  14.001  1.00  0.00      LIG  
ATOM   5325 H6   LIG     1      25.984  -2.719  12.085  1.00  0.00      LIG  
ATOM   5326 H7   LIG     1      31.375   1.019   9.842  1.00  0.00      LIG  
ATOM   5327 H8   LIG     1      30.410   1.844   8.656  1.00  0.00      LIG  
ATOM   5328 H9   LIG     1      31.857   3.698  10.342  1.00  0.00      LIG  
ATOM   5329 H10  LIG     1      32.816   2.658  11.332  1.00  0.00      LIG  
ATOM   5330 H11  LIG     1      28.997   0.076   8.521  1.00  0.00      LIG  
ATOM   5331 H12  LIG     1      29.991  -0.781   9.721  1.00  0.00      LIG  
ATOM   5332 H13  LIG     1      27.292  -1.216   9.726  1.00  0.00      LIG  
ATOM   5333 H14  LIG     1      31.256   2.329  15.301  1.00  0.00      LIG  
ATOM   5334 H15  LIG     1      29.847   3.216  15.856  1.00  0.00      LIG  
ATOM   5335 H16  LIG     1      28.906  -2.065  11.445  1.00  0.00      LIG  
ATOM   5336 H17  LIG     1      27.979  -1.278  12.692  1.00  0.00      LIG  
ATOM   5337 H18  LIG     1      32.796   6.055  14.580  1.00  0.00      LIG  
ATOM   5338 H19  LIG     1      34.161   4.973  14.256  1.00  0.00      LIG  
ATOM   5339 H20  LIG     1      33.420   4.797  11.982  1.00  0.00      LIG  
ATOM   5340 H21  LIG     1      31.769   5.400  11.995  1.00  0.00      LIG  
ATOM   5341 H22  LIG     1      31.969   0.770  11.787  1.00  0.00      LIG  
ATOM   5342 H23  LIG     1      30.459   0.525  12.654  1.00  0.00      LIG  
ATOM   5343 H24  LIG     1      31.776   1.393  13.403  1.00  0.00      LIG  
ATOM   5344 H25  LIG     1      31.833   3.412  17.348  1.00  0.00      LIG  
ATOM   5345 H26  LIG     1      31.183   4.971  16.823  1.00  0.00      LIG  
ATOM   5346 H27  LIG     1      28.517   3.746  14.969  1.00  0.00      LIG  
ATOM   5347 H28  LIG     1      28.570   3.234   9.142  1.00  0.00      LIG  
ATOM   5348 H29  LIG     1      30.088   4.049   9.448  1.00  0.00      LIG  
ATOM   5349 H30  LIG     1      28.748   4.228  10.580  1.00  0.00      LIG  
ATOM   5350 H31  LIG     1      24.138  -5.250  11.018  1.00  0.00      LIG  
ATOM   5351 H32  LIG     1      25.320  -4.980  12.307  1.00  0.00      LIG  
ATOM   5352 H33  LIG     1      25.270  -6.525  11.469  1.00  0.00      LIG  
ATOM   5353 H34  LIG     1      27.292  -5.984   8.827  1.00  0.00      LIG  
ATOM   5354 H35  LIG     1      25.653  -5.581   8.282  1.00  0.00      LIG  
ATOM   5355 H36  LIG     1      25.907  -6.903   9.419  1.00  0.00      LIG  
ATOM   5356 H37  LIG     1      27.437  -3.175  13.703  1.00  0.00      LIG  
ATOM   5357 H38  LIG     1      29.178   5.395  14.608  1.00  0.00      LIG  
ATOM   5358 H39  LIG     1      30.218   6.010  13.331  1.00  0.00      LIG  
ATOM   5359 H40  LIG     1      30.738   6.068  15.008  1.00  0.00      LIG  
ATOM   5360 H41  LIG     1      25.721   0.689  10.630  1.00  0.00      LIG  
ATOM   5361 H42  LIG     1      25.844  -0.209  12.153  1.00  0.00      LIG  
ATOM   5362 H43  LIG     1      25.233  -1.005  10.703  1.00  0.00      LIG  
TER
REMARK  Energy: 268.31
REMARK  SimpleFitness: 268.31
REMARK  FullFitness: -974.63574
REMARK  InterFull: -16.1637
REMARK  IntraFull: 291.142
REMARK  solvFull: -1509.39
REMARK  surfFull: 259.776
REMARK  extraFull: 0.0
REMARK  deltaGcompsolvpol: -1509.39
REMARK  deltaGcompsolvnonpol: 259.776
REMARK  deltaGprotsolvpol: -1512.07
REMARK  deltaGprotsolvnonpol: 254.074
REMARK  deltaGligsolvpol: -10.0363
REMARK  deltaGligsolvnonpol: 14.1056
REMARK  deltaGvdw: -16.1637
REMARK  deltaGelec: 0.0
REMARK  deltaG: -5.535834
REMARK  Cluster: 6
REMARK  ClusterRank: 2
ATOM   5287 C    LIG     1      28.577   1.526  11.179  1.00  0.00      LIG  
ATOM   5288 C1   LIG     1      30.732   2.580  11.877  1.00  0.00      LIG  
ATOM   5289 C2   LIG     1      29.768   2.275  10.687  1.00  0.00      LIG  
ATOM   5290 O    LIG     1      25.875  -3.627   9.799  1.00  0.00      LIG  
ATOM   5291 C3   LIG     1      27.053  -3.836  10.585  1.00  0.00      LIG  
ATOM   5292 C4   LIG     1      26.107  -4.966  10.291  1.00  0.00      LIG  
ATOM   5293 C5   LIG     1      29.955   3.370  12.969  1.00  0.00      LIG  
ATOM   5294 C6   LIG     1      28.394   0.364  10.544  1.00  0.00      LIG  
ATOM   5295 C7   LIG     1      30.812   4.051  14.085  1.00  0.00      LIG  
ATOM   5296 C8   LIG     1      27.824   2.145  12.311  1.00  0.00      LIG  
ATOM   5297 C9   LIG     1      28.737   2.556  13.458  1.00  0.00      LIG  
ATOM   5298 C10  LIG     1      32.277   4.135  13.668  1.00  0.00      LIG  
ATOM   5299 C11  LIG     1      27.012  -2.988  11.825  1.00  0.00      LIG  
ATOM   5300 C12  LIG     1      30.356   1.343   9.626  1.00  0.00      LIG  
ATOM   5301 C13  LIG     1      31.969   3.348  11.368  1.00  0.00      LIG  
ATOM   5302 C14  LIG     1      29.440   0.141   9.519  1.00  0.00      LIG  
ATOM   5303 C15  LIG     1      27.373  -0.732  10.703  1.00  0.00      LIG  
ATOM   5304 C16  LIG     1      30.848   3.334  15.439  1.00  0.00      LIG  
ATOM   5305 C17  LIG     1      27.890  -1.751  11.709  1.00  0.00      LIG  
ATOM   5306 C18  LIG     1      33.116   5.011  14.578  1.00  0.00      LIG  
ATOM   5307 C19  LIG     1      32.387   4.528  12.221  1.00  0.00      LIG  
ATOM   5308 C20  LIG     1      33.048   4.455  15.972  1.00  0.00      LIG  
ATOM   5309 O1   LIG     1      33.973   4.633  16.750  1.00  0.00      LIG  
ATOM   5310 C21  LIG     1      31.253   1.248  12.460  1.00  0.00      LIG  
ATOM   5311 C22  LIG     1      31.689   4.064  16.482  1.00  0.00      LIG  
ATOM   5312 O2   LIG     1      27.915   3.313  14.341  1.00  0.00      LIG  
ATOM   5313 C23  LIG     1      29.269   3.517   9.935  1.00  0.00      LIG  
ATOM   5314 C24  LIG     1      25.164  -5.446  11.333  1.00  0.00      LIG  
ATOM   5315 C25  LIG     1      26.250  -5.903   9.140  1.00  0.00      LIG  
ATOM   5316 O3   LIG     1      27.510  -3.735  12.911  1.00  0.00      LIG  
ATOM   5317 C26  LIG     1      30.214   5.455  14.273  1.00  0.00      LIG  
ATOM   5318 C27  LIG     1      25.966  -0.281  11.070  1.00  0.00      LIG  
ATOM   5319 H    LIG     1      28.018  -3.833  10.095  1.00  0.00      LIG  
ATOM   5320 H1   LIG     1      32.717   3.139  13.753  1.00  0.00      LIG  
ATOM   5321 H2   LIG     1      29.518   4.225  12.451  1.00  0.00      LIG  
ATOM   5322 H3   LIG     1      27.056   1.479  12.707  1.00  0.00      LIG  
ATOM   5323 H4   LIG     1      27.286   3.023  11.940  1.00  0.00      LIG  
ATOM   5324 H5   LIG     1      29.065   1.665  14.001  1.00  0.00      LIG  
ATOM   5325 H6   LIG     1      25.984  -2.719  12.085  1.00  0.00      LIG  
ATOM   5326 H7   LIG     1      31.375   1.019   9.842  1.00  0.00      LIG  
ATOM   5327 H8   LIG     1      30.410   1.844   8.656  1.00  0.00      LIG  
ATOM   5328 H9   LIG     1      31.857   3.698  10.342  1.00  0.00      LIG  
ATOM   5329 H10  LIG     1      32.816   2.658  11.332  1.00  0.00      LIG  
ATOM   5330 H11  LIG     1      28.997   0.076   8.521  1.00  0.00      LIG  
ATOM   5331 H12  LIG     1      29.991  -0.781   9.721  1.00  0.00      LIG  
ATOM   5332 H13  LIG     1      27.292  -1.216   9.726  1.00  0.00      LIG  
ATOM   5333 H14  LIG     1      31.256   2.329  15.301  1.00  0.00      LIG  
ATOM   5334 H15  LIG     1      29.847   3.216  15.856  1.00  0.00      LIG  
ATOM   5335 H16  LIG     1      28.906  -2.065  11.445  1.00  0.00      LIG  
ATOM   5336 H17  LIG     1      27.979  -1.278  12.692  1.00  0.00      LIG  
ATOM   5337 H18  LIG     1      32.796   6.055  14.580  1.00  0.00      LIG  
ATOM   5338 H19  LIG     1      34.161   4.973  14.256  1.00  0.00      LIG  
ATOM   5339 H20  LIG     1      33.420   4.797  11.982  1.00  0.00      LIG  
ATOM   5340 H21  LIG     1      31.769   5.400  11.995  1.00  0.00      LIG  
ATOM   5341 H22  LIG     1      31.969   0.770  11.787  1.00  0.00      LIG  
ATOM   5342 H23  LIG     1      30.459   0.525  12.654  1.00  0.00      LIG  
ATOM   5343 H24  LIG     1      31.776   1.393  13.403  1.00  0.00      LIG  
ATOM   5344 H25  LIG     1      31.833   3.412  17.348  1.00  0.00      LIG  
ATOM   5345 H26  LIG     1      31.183   4.971  16.823  1.00  0.00      LIG  
ATOM   5346 H27  LIG     1      28.517   3.746  14.969  1.00  0.00      LIG  
ATOM   5347 H28  LIG     1      28.570   3.234   9.142  1.00  0.00      LIG  
ATOM   5348 H29  LIG     1      30.088   4.049   9.448  1.00  0.00      LIG  
ATOM   5349 H30  LIG     1      28.748   4.228  10.580  1.00  0.00      LIG  
ATOM   5350 H31  LIG     1      24.138  -5.250  11.018  1.00  0.00      LIG  
ATOM   5351 H32  LIG     1      25.320  -4.980  12.307  1.00  0.00      LIG  
ATOM   5352 H33  LIG     1      25.270  -6.525  11.469  1.00  0.00      LIG  
ATOM   5353 H34  LIG     1      27.292  -5.984   8.827  1.00  0.00      LIG  
ATOM   5354 H35  LIG     1      25.653  -5.581   8.282  1.00  0.00      LIG  
ATOM   5355 H36  LIG     1      25.907  -6.903   9.419  1.00  0.00      LIG  
ATOM   5356 H37  LIG     1      27.437  -3.175  13.703  1.00  0.00      LIG  
ATOM   5357 H38  LIG     1      29.178   5.395  14.608  1.00  0.00      LIG  
ATOM   5358 H39  LIG     1      30.218   6.010  13.331  1.00  0.00      LIG  
ATOM   5359 H40  LIG     1      30.738   6.068  15.008  1.00  0.00      LIG  
ATOM   5360 H41  LIG     1      25.721   0.689  10.630  1.00  0.00      LIG  
ATOM   5361 H42  LIG     1      25.844  -0.209  12.153  1.00  0.00      LIG  
ATOM   5362 H43  LIG     1      25.233  -1.005  10.703  1.00  0.00      LIG  
TER
REMARK  Energy: 268.31
REMARK  SimpleFitness: 268.31
REMARK  FullFitness: -974.63574
REMARK  InterFull: -16.1637
REMARK  IntraFull: 291.142
REMARK  solvFull: -1509.39
REMARK  surfFull: 259.776
REMARK  extraFull: 0.0
REMARK  deltaGcompsolvpol: -1509.39
REMARK  deltaGcompsolvnonpol: 259.776
REMARK  deltaGprotsolvpol: -1512.07
REMARK  deltaGprotsolvnonpol: 254.074
REMARK  deltaGligsolvpol: -10.0363
REMARK  deltaGligsolvnonpol: 14.1056
REMARK  deltaGvdw: -16.1637
REMARK  deltaGelec: 0.0
REMARK  deltaG: -5.535834
REMARK  Cluster: 6
REMARK  ClusterRank: 3
ATOM   5287 C    LIG     1      28.577   1.526  11.179  1.00  0.00      LIG  
ATOM   5288 C1   LIG     1      30.732   2.580  11.877  1.00  0.00      LIG  
ATOM   5289 C2   LIG     1      29.768   2.275  10.687  1.00  0.00      LIG  
ATOM   5290 O    LIG     1      25.875  -3.627   9.799  1.00  0.00      LIG  
ATOM   5291 C3   LIG     1      27.053  -3.836  10.585  1.00  0.00      LIG  
ATOM   5292 C4   LIG     1      26.107  -4.966  10.291  1.00  0.00      LIG  
ATOM   5293 C5   LIG     1      29.955   3.370  12.969  1.00  0.00      LIG  
ATOM   5294 C6   LIG     1      28.394   0.364  10.544  1.00  0.00      LIG  
ATOM   5295 C7   LIG     1      30.812   4.051  14.085  1.00  0.00      LIG  
ATOM   5296 C8   LIG     1      27.824   2.145  12.311  1.00  0.00      LIG  
ATOM   5297 C9   LIG     1      28.737   2.556  13.458  1.00  0.00      LIG  
ATOM   5298 C10  LIG     1      32.277   4.135  13.668  1.00  0.00      LIG  
ATOM   5299 C11  LIG     1      27.012  -2.988  11.825  1.00  0.00      LIG  
ATOM   5300 C12  LIG     1      30.356   1.343   9.626  1.00  0.00      LIG  
ATOM   5301 C13  LIG     1      31.969   3.348  11.368  1.00  0.00      LIG  
ATOM   5302 C14  LIG     1      29.440   0.141   9.519  1.00  0.00      LIG  
ATOM   5303 C15  LIG     1      27.373  -0.732  10.703  1.00  0.00      LIG  
ATOM   5304 C16  LIG     1      30.848   3.334  15.439  1.00  0.00      LIG  
ATOM   5305 C17  LIG     1      27.890  -1.751  11.709  1.00  0.00      LIG  
ATOM   5306 C18  LIG     1      33.116   5.011  14.578  1.00  0.00      LIG  
ATOM   5307 C19  LIG     1      32.387   4.528  12.221  1.00  0.00      LIG  
ATOM   5308 C20  LIG     1      33.048   4.455  15.972  1.00  0.00      LIG  
ATOM   5309 O1   LIG     1      33.973   4.633  16.750  1.00  0.00      LIG  
ATOM   5310 C21  LIG     1      31.253   1.248  12.460  1.00  0.00      LIG  
ATOM   5311 C22  LIG     1      31.689   4.064  16.482  1.00  0.00      LIG  
ATOM   5312 O2   LIG     1      27.915   3.313  14.341  1.00  0.00      LIG  
ATOM   5313 C23  LIG     1      29.269   3.517   9.935  1.00  0.00      LIG  
ATOM   5314 C24  LIG     1      25.164  -5.446  11.333  1.00  0.00      LIG  
ATOM   5315 C25  LIG     1      26.250  -5.903   9.140  1.00  0.00      LIG  
ATOM   5316 O3   LIG     1      27.510  -3.735  12.911  1.00  0.00      LIG  
ATOM   5317 C26  LIG     1      30.214   5.455  14.273  1.00  0.00      LIG  
ATOM   5318 C27  LIG     1      25.966  -0.281  11.070  1.00  0.00      LIG  
ATOM   5319 H    LIG     1      28.018  -3.833  10.095  1.00  0.00      LIG  
ATOM   5320 H1   LIG     1      32.717   3.139  13.753  1.00  0.00      LIG  
ATOM   5321 H2   LIG     1      29.518   4.225  12.451  1.00  0.00      LIG  
ATOM   5322 H3   LIG     1      27.056   1.479  12.707  1.00  0.00      LIG  
ATOM   5323 H4   LIG     1      27.286   3.023  11.940  1.00  0.00      LIG  
ATOM   5324 H5   LIG     1      29.065   1.665  14.001  1.00  0.00      LIG  
ATOM   5325 H6   LIG     1      25.984  -2.719  12.085  1.00  0.00      LIG  
ATOM   5326 H7   LIG     1      31.375   1.019   9.842  1.00  0.00      LIG  
ATOM   5327 H8   LIG     1      30.410   1.844   8.656  1.00  0.00      LIG  
ATOM   5328 H9   LIG     1      31.857   3.698  10.342  1.00  0.00      LIG  
ATOM   5329 H10  LIG     1      32.816   2.658  11.332  1.00  0.00      LIG  
ATOM   5330 H11  LIG     1      28.997   0.076   8.521  1.00  0.00      LIG  
ATOM   5331 H12  LIG     1      29.991  -0.781   9.721  1.00  0.00      LIG  
ATOM   5332 H13  LIG     1      27.292  -1.216   9.726  1.00  0.00      LIG  
ATOM   5333 H14  LIG     1      31.256   2.329  15.301  1.00  0.00      LIG  
ATOM   5334 H15  LIG     1      29.847   3.216  15.856  1.00  0.00      LIG  
ATOM   5335 H16  LIG     1      28.906  -2.065  11.445  1.00  0.00      LIG  
ATOM   5336 H17  LIG     1      27.979  -1.278  12.692  1.00  0.00      LIG  
ATOM   5337 H18  LIG     1      32.796   6.055  14.580  1.00  0.00      LIG  
ATOM   5338 H19  LIG     1      34.161   4.973  14.256  1.00  0.00      LIG  
ATOM   5339 H20  LIG     1      33.420   4.797  11.982  1.00  0.00      LIG  
ATOM   5340 H21  LIG     1      31.769   5.400  11.995  1.00  0.00      LIG  
ATOM   5341 H22  LIG     1      31.969   0.770  11.787  1.00  0.00      LIG  
ATOM   5342 H23  LIG     1      30.459   0.525  12.654  1.00  0.00      LIG  
ATOM   5343 H24  LIG     1      31.776   1.393  13.403  1.00  0.00      LIG  
ATOM   5344 H25  LIG     1      31.833   3.412  17.348  1.00  0.00      LIG  
ATOM   5345 H26  LIG     1      31.183   4.971  16.823  1.00  0.00      LIG  
ATOM   5346 H27  LIG     1      28.517   3.746  14.969  1.00  0.00      LIG  
ATOM   5347 H28  LIG     1      28.570   3.234   9.142  1.00  0.00      LIG  
ATOM   5348 H29  LIG     1      30.088   4.049   9.448  1.00  0.00      LIG  
ATOM   5349 H30  LIG     1      28.748   4.228  10.580  1.00  0.00      LIG  
ATOM   5350 H31  LIG     1      24.138  -5.250  11.018  1.00  0.00      LIG  
ATOM   5351 H32  LIG     1      25.320  -4.980  12.307  1.00  0.00      LIG  
ATOM   5352 H33  LIG     1      25.270  -6.525  11.469  1.00  0.00      LIG  
ATOM   5353 H34  LIG     1      27.292  -5.984   8.827  1.00  0.00      LIG  
ATOM   5354 H35  LIG     1      25.653  -5.581   8.282  1.00  0.00      LIG  
ATOM   5355 H36  LIG     1      25.907  -6.903   9.419  1.00  0.00      LIG  
ATOM   5356 H37  LIG     1      27.437  -3.175  13.703  1.00  0.00      LIG  
ATOM   5357 H38  LIG     1      29.178   5.395  14.608  1.00  0.00      LIG  
ATOM   5358 H39  LIG     1      30.218   6.010  13.331  1.00  0.00      LIG  
ATOM   5359 H40  LIG     1      30.738   6.068  15.008  1.00  0.00      LIG  
ATOM   5360 H41  LIG     1      25.721   0.689  10.630  1.00  0.00      LIG  
ATOM   5361 H42  LIG     1      25.844  -0.209  12.153  1.00  0.00      LIG  
ATOM   5362 H43  LIG     1      25.233  -1.005  10.703  1.00  0.00      LIG  
TER
REMARK  Energy: 268.31
REMARK  SimpleFitness: 268.31
REMARK  FullFitness: -974.63574
REMARK  InterFull: -16.1637
REMARK  IntraFull: 291.142
REMARK  solvFull: -1509.39
REMARK  surfFull: 259.776
REMARK  extraFull: 0.0
REMARK  deltaGcompsolvpol: -1509.39
REMARK  deltaGcompsolvnonpol: 259.776
REMARK  deltaGprotsolvpol: -1512.07
REMARK  deltaGprotsolvnonpol: 254.074
REMARK  deltaGligsolvpol: -10.0363
REMARK  deltaGligsolvnonpol: 14.1056
REMARK  deltaGvdw: -16.1637
REMARK  deltaGelec: 0.0
REMARK  deltaG: -5.535834
REMARK  Cluster: 6
REMARK  ClusterRank: 4
ATOM   5287 C    LIG     1      28.577   1.526  11.179  1.00  0.00      LIG  
ATOM   5288 C1   LIG     1      30.732   2.580  11.877  1.00  0.00      LIG  
ATOM   5289 C2   LIG     1      29.768   2.275  10.687  1.00  0.00      LIG  
ATOM   5290 O    LIG     1      25.875  -3.627   9.799  1.00  0.00      LIG  
ATOM   5291 C3   LIG     1      27.053  -3.836  10.585  1.00  0.00      LIG  
ATOM   5292 C4   LIG     1      26.107  -4.966  10.291  1.00  0.00      LIG  
ATOM   5293 C5   LIG     1      29.955   3.370  12.969  1.00  0.00      LIG  
ATOM   5294 C6   LIG     1      28.394   0.364  10.544  1.00  0.00      LIG  
ATOM   5295 C7   LIG     1      30.812   4.051  14.085  1.00  0.00      LIG  
ATOM   5296 C8   LIG     1      27.824   2.145  12.311  1.00  0.00      LIG  
ATOM   5297 C9   LIG     1      28.737   2.556  13.458  1.00  0.00      LIG  
ATOM   5298 C10  LIG     1      32.277   4.135  13.668  1.00  0.00      LIG  
ATOM   5299 C11  LIG     1      27.012  -2.988  11.825  1.00  0.00      LIG  
ATOM   5300 C12  LIG     1      30.356   1.343   9.626  1.00  0.00      LIG  
ATOM   5301 C13  LIG     1      31.969   3.348  11.368  1.00  0.00      LIG  
ATOM   5302 C14  LIG     1      29.440   0.141   9.519  1.00  0.00      LIG  
ATOM   5303 C15  LIG     1      27.373  -0.732  10.703  1.00  0.00      LIG  
ATOM   5304 C16  LIG     1      30.848   3.334  15.439  1.00  0.00      LIG  
ATOM   5305 C17  LIG     1      27.890  -1.751  11.709  1.00  0.00      LIG  
ATOM   5306 C18  LIG     1      33.116   5.011  14.578  1.00  0.00      LIG  
ATOM   5307 C19  LIG     1      32.387   4.528  12.221  1.00  0.00      LIG  
ATOM   5308 C20  LIG     1      33.048   4.455  15.972  1.00  0.00      LIG  
ATOM   5309 O1   LIG     1      33.973   4.633  16.750  1.00  0.00      LIG  
ATOM   5310 C21  LIG     1      31.253   1.248  12.460  1.00  0.00      LIG  
ATOM   5311 C22  LIG     1      31.689   4.064  16.482  1.00  0.00      LIG  
ATOM   5312 O2   LIG     1      27.915   3.313  14.341  1.00  0.00      LIG  
ATOM   5313 C23  LIG     1      29.269   3.517   9.935  1.00  0.00      LIG  
ATOM   5314 C24  LIG     1      25.164  -5.446  11.333  1.00  0.00      LIG  
ATOM   5315 C25  LIG     1      26.250  -5.903   9.140  1.00  0.00      LIG  
ATOM   5316 O3   LIG     1      27.510  -3.735  12.911  1.00  0.00      LIG  
ATOM   5317 C26  LIG     1      30.214   5.455  14.273  1.00  0.00      LIG  
ATOM   5318 C27  LIG     1      25.966  -0.281  11.070  1.00  0.00      LIG  
ATOM   5319 H    LIG     1      28.018  -3.833  10.095  1.00  0.00      LIG  
ATOM   5320 H1   LIG     1      32.717   3.139  13.753  1.00  0.00      LIG  
ATOM   5321 H2   LIG     1      29.518   4.225  12.451  1.00  0.00      LIG  
ATOM   5322 H3   LIG     1      27.056   1.479  12.707  1.00  0.00      LIG  
ATOM   5323 H4   LIG     1      27.286   3.023  11.940  1.00  0.00      LIG  
ATOM   5324 H5   LIG     1      29.065   1.665  14.001  1.00  0.00      LIG  
ATOM   5325 H6   LIG     1      25.984  -2.719  12.085  1.00  0.00      LIG  
ATOM   5326 H7   LIG     1      31.375   1.019   9.842  1.00  0.00      LIG  
ATOM   5327 H8   LIG     1      30.410   1.844   8.656  1.00  0.00      LIG  
ATOM   5328 H9   LIG     1      31.857   3.698  10.342  1.00  0.00      LIG  
ATOM   5329 H10  LIG     1      32.816   2.658  11.332  1.00  0.00      LIG  
ATOM   5330 H11  LIG     1      28.997   0.076   8.521  1.00  0.00      LIG  
ATOM   5331 H12  LIG     1      29.991  -0.781   9.721  1.00  0.00      LIG  
ATOM   5332 H13  LIG     1      27.292  -1.216   9.726  1.00  0.00      LIG  
ATOM   5333 H14  LIG     1      31.256   2.329  15.301  1.00  0.00      LIG  
ATOM   5334 H15  LIG     1      29.847   3.216  15.856  1.00  0.00      LIG  
ATOM   5335 H16  LIG     1      28.906  -2.065  11.445  1.00  0.00      LIG  
ATOM   5336 H17  LIG     1      27.979  -1.278  12.692  1.00  0.00      LIG  
ATOM   5337 H18  LIG     1      32.796   6.055  14.580  1.00  0.00      LIG  
ATOM   5338 H19  LIG     1      34.161   4.973  14.256  1.00  0.00      LIG  
ATOM   5339 H20  LIG     1      33.420   4.797  11.982  1.00  0.00      LIG  
ATOM   5340 H21  LIG     1      31.769   5.400  11.995  1.00  0.00      LIG  
ATOM   5341 H22  LIG     1      31.969   0.770  11.787  1.00  0.00      LIG  
ATOM   5342 H23  LIG     1      30.459   0.525  12.654  1.00  0.00      LIG  
ATOM   5343 H24  LIG     1      31.776   1.393  13.403  1.00  0.00      LIG  
ATOM   5344 H25  LIG     1      31.833   3.412  17.348  1.00  0.00      LIG  
ATOM   5345 H26  LIG     1      31.183   4.971  16.823  1.00  0.00      LIG  
ATOM   5346 H27  LIG     1      28.517   3.746  14.969  1.00  0.00      LIG  
ATOM   5347 H28  LIG     1      28.570   3.234   9.142  1.00  0.00      LIG  
ATOM   5348 H29  LIG     1      30.088   4.049   9.448  1.00  0.00      LIG  
ATOM   5349 H30  LIG     1      28.748   4.228  10.580  1.00  0.00      LIG  
ATOM   5350 H31  LIG     1      24.138  -5.250  11.018  1.00  0.00      LIG  
ATOM   5351 H32  LIG     1      25.320  -4.980  12.307  1.00  0.00      LIG  
ATOM   5352 H33  LIG     1      25.270  -6.525  11.469  1.00  0.00      LIG  
ATOM   5353 H34  LIG     1      27.292  -5.984   8.827  1.00  0.00      LIG  
ATOM   5354 H35  LIG     1      25.653  -5.581   8.282  1.00  0.00      LIG  
ATOM   5355 H36  LIG     1      25.907  -6.903   9.419  1.00  0.00      LIG  
ATOM   5356 H37  LIG     1      27.437  -3.175  13.703  1.00  0.00      LIG  
ATOM   5357 H38  LIG     1      29.178   5.395  14.608  1.00  0.00      LIG  
ATOM   5358 H39  LIG     1      30.218   6.010  13.331  1.00  0.00      LIG  
ATOM   5359 H40  LIG     1      30.738   6.068  15.008  1.00  0.00      LIG  
ATOM   5360 H41  LIG     1      25.721   0.689  10.630  1.00  0.00      LIG  
ATOM   5361 H42  LIG     1      25.844  -0.209  12.153  1.00  0.00      LIG  
ATOM   5362 H43  LIG     1      25.233  -1.005  10.703  1.00  0.00      LIG  
TER
REMARK  Energy: 268.31
REMARK  SimpleFitness: 268.31
REMARK  FullFitness: -974.63574
REMARK  InterFull: -16.1637
REMARK  IntraFull: 291.142
REMARK  solvFull: -1509.39
REMARK  surfFull: 259.776
REMARK  extraFull: 0.0
REMARK  deltaGcompsolvpol: -1509.39
REMARK  deltaGcompsolvnonpol: 259.776
REMARK  deltaGprotsolvpol: -1512.07
REMARK  deltaGprotsolvnonpol: 254.074
REMARK  deltaGligsolvpol: -10.0363
REMARK  deltaGligsolvnonpol: 14.1056
REMARK  deltaGvdw: -16.1637
REMARK  deltaGelec: 0.0
REMARK  deltaG: -5.535834
REMARK  Cluster: 6
REMARK  ClusterRank: 5
ATOM   5287 C    LIG     1      28.577   1.526  11.179  1.00  0.00      LIG  
ATOM   5288 C1   LIG     1      30.732   2.580  11.877  1.00  0.00      LIG  
ATOM   5289 C2   LIG     1      29.768   2.275  10.687  1.00  0.00      LIG  
ATOM   5290 O    LIG     1      25.875  -3.627   9.799  1.00  0.00      LIG  
ATOM   5291 C3   LIG     1      27.053  -3.836  10.585  1.00  0.00      LIG  
ATOM   5292 C4   LIG     1      26.107  -4.966  10.291  1.00  0.00      LIG  
ATOM   5293 C5   LIG     1      29.955   3.370  12.969  1.00  0.00      LIG  
ATOM   5294 C6   LIG     1      28.394   0.364  10.544  1.00  0.00      LIG  
ATOM   5295 C7   LIG     1      30.812   4.051  14.085  1.00  0.00      LIG  
ATOM   5296 C8   LIG     1      27.824   2.145  12.311  1.00  0.00      LIG  
ATOM   5297 C9   LIG     1      28.737   2.556  13.458  1.00  0.00      LIG  
ATOM   5298 C10  LIG     1      32.277   4.135  13.668  1.00  0.00      LIG  
ATOM   5299 C11  LIG     1      27.012  -2.988  11.825  1.00  0.00      LIG  
ATOM   5300 C12  LIG     1      30.356   1.343   9.626  1.00  0.00      LIG  
ATOM   5301 C13  LIG     1      31.969   3.348  11.368  1.00  0.00      LIG  
ATOM   5302 C14  LIG     1      29.440   0.141   9.519  1.00  0.00      LIG  
ATOM   5303 C15  LIG     1      27.373  -0.732  10.703  1.00  0.00      LIG  
ATOM   5304 C16  LIG     1      30.848   3.334  15.439  1.00  0.00      LIG  
ATOM   5305 C17  LIG     1      27.890  -1.751  11.709  1.00  0.00      LIG  
ATOM   5306 C18  LIG     1      33.116   5.011  14.578  1.00  0.00      LIG  
ATOM   5307 C19  LIG     1      32.387   4.528  12.221  1.00  0.00      LIG  
ATOM   5308 C20  LIG     1      33.048   4.455  15.972  1.00  0.00      LIG  
ATOM   5309 O1   LIG     1      33.973   4.633  16.750  1.00  0.00      LIG  
ATOM   5310 C21  LIG     1      31.253   1.248  12.460  1.00  0.00      LIG  
ATOM   5311 C22  LIG     1      31.689   4.064  16.482  1.00  0.00      LIG  
ATOM   5312 O2   LIG     1      27.915   3.313  14.341  1.00  0.00      LIG  
ATOM   5313 C23  LIG     1      29.269   3.517   9.935  1.00  0.00      LIG  
ATOM   5314 C24  LIG     1      25.164  -5.446  11.333  1.00  0.00      LIG  
ATOM   5315 C25  LIG     1      26.250  -5.903   9.140  1.00  0.00      LIG  
ATOM   5316 O3   LIG     1      27.510  -3.735  12.911  1.00  0.00      LIG  
ATOM   5317 C26  LIG     1      30.214   5.455  14.273  1.00  0.00      LIG  
ATOM   5318 C27  LIG     1      25.966  -0.281  11.070  1.00  0.00      LIG  
ATOM   5319 H    LIG     1      28.018  -3.833  10.095  1.00  0.00      LIG  
ATOM   5320 H1   LIG     1      32.717   3.139  13.753  1.00  0.00      LIG  
ATOM   5321 H2   LIG     1      29.518   4.225  12.451  1.00  0.00      LIG  
ATOM   5322 H3   LIG     1      27.056   1.479  12.707  1.00  0.00      LIG  
ATOM   5323 H4   LIG     1      27.286   3.023  11.940  1.00  0.00      LIG  
ATOM   5324 H5   LIG     1      29.065   1.665  14.001  1.00  0.00      LIG  
ATOM   5325 H6   LIG     1      25.984  -2.719  12.085  1.00  0.00      LIG  
ATOM   5326 H7   LIG     1      31.375   1.019   9.842  1.00  0.00      LIG  
ATOM   5327 H8   LIG     1      30.410   1.844   8.656  1.00  0.00      LIG  
ATOM   5328 H9   LIG     1      31.857   3.698  10.342  1.00  0.00      LIG  
ATOM   5329 H10  LIG     1      32.816   2.658  11.332  1.00  0.00      LIG  
ATOM   5330 H11  LIG     1      28.997   0.076   8.521  1.00  0.00      LIG  
ATOM   5331 H12  LIG     1      29.991  -0.781   9.721  1.00  0.00      LIG  
ATOM   5332 H13  LIG     1      27.292  -1.216   9.726  1.00  0.00      LIG
[truncated: 1,261,304 more chars]
