# Supplementary material for: Exploring the mechanism of Alisma orientale for the treatment of pregnancy induced hypertension and potential hepato-nephrotoxicity by using network pharmacology, network toxicology, molecular docking and molecular dynamics simulation
Source: Front Pharmacol. 2022 Nov 15;13:1027112. doi: 10.3389/fphar.2022.1027112 (PMC9705790; doi:10.3389/fphar.2022.1027112)
Supplement: Supplementary file 6 [file DataSheet4.zip › BCL2L1/BCLalisolB/eadock3.err]

sib.fastconf.EADock3: running @ selenium/127.0.1.1 development version. /home/swissdock/swissdock/tmp//cache/eadock3/eadock3.jar MD5: 6b55cadf59de6f950f604b9d6d6562d2
sib.fastconf.EADock3: 5000 binding modes will be generated
sib.fastconf.EADock3: the 5000 with the most favorable SimpleFitness will be evaluated with FACTS.
sib.fastconf.EADock3: 250 binding modes will be retained
sib.fastconf.EADock3: minimize with 100 steps of SD then 250 steps of ABNR
sib.fastconf.EADock3: side chains closer than 0.0 A to any atom of the ligand will be optimized.
sib.fastconf.EADock3: Clustering radius is 2.0
sib.fastconf.EADock3: Maximum cluster size is 8
sib.fastconf.EADock3: clusters will have the exact size.
sib.fastconf.EADock3: Output file is clusters.zip
sib.fastconf.EADock3: Ligand selection is SEGID LIG
sib.fastconf.EADock3: temporary files will be kept.
sib.fastconf.EADock3: Translations allowed.
sib.fastconf.EADock3: solvation model is FACTS
sib.fastconf.EADock3: Centering rotations on the whole ligand.
sib.fastconf.EADock3: System  : 5362 atoms
sib.fastconf.EADock3: Ligand  : 76 atoms
sib.fastconf.EADock3: Receptor: 5286 atoms
sib.fastconf.EADock3:   Fixed part   : 5286 atoms
sib.fastconf.EADock3:   Flexible part: 0 atoms
sib.fastconf.EADock3: Blind docking
sib.fastconf.biodatastructures.molecules.FlexibleMoleculeBuilder: No RotateBond directive found.
sib.fastconf.biodatastructures.molecules.FlexibleMoleculeBuilder: Multiple keyword found in RotateBond directive.
sib.fastconf.biodatastructures.molecules.FlexibleMoleculeBuilder: Identify bonds.
sib.fastconf.biodatastructures.molecules.FlexibleMolecule: Total of 80 bonds found.
sib.fastconf.biodatastructures.molecules.FlexibleMolecule: Restricting dihedral rotations based on the number of atom on each side.
sib.fastconf.biodatastructures.molecules.FlexibleMolecule: 12 rotatable dihedral angles found.
sib.fastconf.biodatastructures.molecules.FlexibleMolecule: no user specified bond list.
sib.fastconf.biodatastructures.molecules.FlexibleMolecule: Filtering out dihedrals defined with an hydrogen.
sib.fastconf.biodatastructures.molecules.FlexibleMolecule: accepting bond 5305_5299_5291_5290
sib.fastconf.biodatastructures.molecules.FlexibleMolecule: accepting bond 5287_5294_5303_5305
sib.fastconf.biodatastructures.molecules.FlexibleMolecule: accepting bond 5303_5305_5299_5291
sib.fastconf.biodatastructures.molecules.FlexibleMolecule: accepting bond 5294_5303_5305_5299
sib.fastconf.biodatastructures.molecules.FlexibleMolecule: found # 52 core atoms : [ 5287 5288 5289 5293 5294 5295 5296 5297 5298 5300 5301 5302 5303 5304 5306 5307 5308 5309 5310 5311 5312 5313 5317 5320 5321 5322 5323 5324 5326 5327 5328 5329 5330 5331 5333 5334 5337 5338 5339 5340 5341 5342 5343 5344 5345 5346 5347 5348 5349 5357 5358 5359 ]
sib.fastconf.biodatastructures.molecules.FlexibleMolecule: found rotatable bond # 0 between 5299 5291
sib.fastconf.biodatastructures.molecules.FlexibleMolecule: Group FIX (63): [ 5287 5289 5294 5296 5288 5300 5313 5302 5303 5297 5322 5323 5293 5301 5310 5326 5327 5347 5348 5349 5330 5331 5305 5318 5332 5312 5324 5295 5321 5307 5328 5329 5341 5342 5343 5335 5336 5360 5361 5362 5346 5298 5304 5317 5339 5340 5316 5325 5306 5320 5311 5333 5334 5357 5358 5359 5356 5308 5337 5338 5344 5345 5309 ] 
sib.fastconf.biodatastructures.molecules.FlexibleMolecule: Group ROTATABLE (11): [ 5290 5292 5319 5314 5315 5350 5351 5352 5353 5354 5355 ] 
sib.fastconf.biodatastructures.molecules.FlexibleMolecule: Group ROTATABLE (Validation) (4): [ 5290 5292 5314 5315 ] 
sib.fastconf.biodatastructures.molecules.FlexibleMolecule: Group ROTATABLE (Non Validation) (0): [ ] 
sib.fastconf.biodatastructures.molecules.FlexibleMolecule: found rotatable bond # 1 between 5294 5303
sib.fastconf.biodatastructures.molecules.FlexibleMolecule: Group FIX (50): [ 5287 5289 5296 5288 5300 5313 5302 5297 5322 5323 5293 5301 5310 5326 5327 5347 5348 5349 5330 5331 5312 5324 5295 5321 5307 5328 5329 5341 5342 5343 5346 5298 5304 5317 5339 5340 5306 5320 5311 5333 5334 5357 5358 5359 5308 5337 5338 5344 5345 5309 ] 
sib.fastconf.biodatastructures.molecules.FlexibleMolecule: Group ROTATABLE (24): [ 5290 5291 5292 5299 5319 5314 5315 5305 5316 5325 5318 5332 5335 5336 5350 5351 5352 5353 5354 5355 5356 5360 5361 5362 ] 
sib.fastconf.biodatastructures.molecules.FlexibleMolecule: Group ROTATABLE (Validation) (2): [ 5305 5318 ] 
sib.fastconf.biodatastructures.molecules.FlexibleMolecule: Group ROTATABLE (Non Validation) (18): [ 5290 5291 5292 5299 5319 5314 5315 5316 5325 5335 5336 5350 5351 5352 5353 5354 5355 5356 ] 
sib.fastconf.biodatastructures.molecules.FlexibleMolecule: found rotatable bond # 2 between 5305 5299
sib.fastconf.biodatastructures.molecules.FlexibleMolecule: Group FIX (59): [ 5287 5289 5294 5296 5288 5300 5313 5302 5303 5297 5322 5323 5293 5301 5310 5326 5327 5347 5348 5349 5330 5331 5318 5332 5312 5324 5295 5321 5307 5328 5329 5341 5342 5343 5335 5336 5360 5361 5362 5346 5298 5304 5317 5339 5340 5306 5320 5311 5333 5334 5357 5358 5359 5308 5337 5338 5344 5345 5309 ] 
sib.fastconf.biodatastructures.molecules.FlexibleMolecule: Group ROTATABLE (15): [ 5290 5291 5292 5319 5314 5315 5316 5325 5350 5351 5352 5353 5354 5355 5356 ] 
sib.fastconf.biodatastructures.molecules.FlexibleMolecule: Group ROTATABLE (Validation) (2): [ 5291 5316 ] 
sib.fastconf.biodatastructures.molecules.FlexibleMolecule: Group ROTATABLE (Non Validation) (11): [ 5290 5292 5319 5314 5315 5350 5351 5352 5353 5354 5355 ] 
sib.fastconf.biodatastructures.molecules.FlexibleMolecule: found rotatable bond # 3 between 5303 5305
sib.fastconf.biodatastructures.molecules.FlexibleMolecule: Group FIX (56): [ 5287 5289 5294 5296 5288 5300 5313 5302 5297 5322 5323 5293 5301 5310 5326 5327 5347 5348 5349 5330 5331 5318 5332 5312 5324 5295 5321 5307 5328 5329 5341 5342 5343 5360 5361 5362 5346 5298 5304 5317 5339 5340 5306 5320 5311 5333 5334 5357 5358 5359 5308 5337 5338 5344 5345 5309 ] 
sib.fastconf.biodatastructures.molecules.FlexibleMolecule: Group ROTATABLE (18): [ 5290 5291 5292 5299 5319 5314 5315 5316 5325 5335 5336 5350 5351 5352 5353 5354 5355 5356 ] 
sib.fastconf.biodatastructures.molecules.FlexibleMolecule: Group ROTATABLE (Validation) (1): [ 5299 ] 
sib.fastconf.biodatastructures.molecules.FlexibleMolecule: Group ROTATABLE (Non Validation) (15): [ 5290 5291 5292 5319 5314 5315 5316 5325 5350 5351 5352 5353 5354 5355 5356 ] 
sib.fastconf.biodatastructures.molecules.FlexibleMolecule: Bond 5294 5303 has no putative parent, best bet is root node
sib.fastconf.biodatastructures.molecules.FlexibleMoleculeRotatable bond tree initialized 5 elements
sib.fastconf.biodatastructures.molecules.FlexibleMolecule: Detecting chiral carbons
sib.fastconf.biodatastructures.molecules.FlexibleMolecule: Atom 5288 C1   [ -1.86 1.264 0.112 ] is chiral
sib.fastconf.biodatastructures.molecules.FlexibleMolecule: Atom 5289 C2   [ -0.365 1.697 0.015 ] is chiral
sib.fastconf.biodatastructures.molecules.FlexibleMolecule: Atom 5291 C3   [ 5.469 -1.992 1.421 ] is chiral
sib.fastconf.biodatastructures.molecules.FlexibleMolecule: Atom 5297 C9   [ -1.406 -0.575 -1.595 ] is chiral
sib.fastconf.biodatastructures.molecules.FlexibleMolecule: Atom 5299 C11  [ 4.975 -1.294 0.188 ] is chiral
sib.fastconf.biodatastructures.molecules.FlexibleMolecule: Atom 5303 C15  [ 2.42 -0.872 0.507 ] is chiral
sib.fastconf.FastconfBuilder: Initialize non bonded list.
sib.fastconf.biodatastructures.scoring.moleculargrids.grids.InsideMolecularGrid: Calculating inside grid [387][486][398]
sib.fastconf.biodatastructures.scoring.moleculargrids.grids.InsideMolecularGrid: Inside grid calculated in 800 ms
sib.fastconf.biodatastructures.scoring.moleculargrids.grids.InsideMolecularGrid: Smoothing inside grid.
sib.fastconf.biodatastructures.scoring.moleculargrids.grids.InsideMolecularGrid: Inside grid smoothed in 860 ms
sib.fastconf.biodatastructures.scoring.EvaluatorBuilder: generation of the electrostatic grid took 10 ms.
sib.fastconf.FastconfBuilder: Initial energy: 7158.1973
sib.fastconf.EADock3: EADock3 starting
sib.fastconf.EADock3: Box volume 407301.97 ?
sib.fastconf.EADock3: Xmin: -25.272 Xmax: 41.980 Xsize: 67.251
sib.fastconf.EADock3: Ymin: -59.289 Ymax: 27.795 Ysize: 87.084
sib.fastconf.EADock3: Zmin: -24.553 Zmax: 44.994 Zsize: 69.546
sib.fastconf.EADock3: Calculating pocket bias.
sib.fastconf.EADock3: 2 cavities identified.
sib.fastconf.EADock3: 30 magic points identified.
sib.fastconf.EADock3: 30 pocket points were identified in 1700 ms
sib.fastconf.EADock3: Calculating surface bias.
sib.fastconf.EADock3: 9454 surface points were identified in 4990 ms
sib.fastconf.EADock3: 0.0 % done
sib.fastconf.EADock3: 0.1 % done
sib.fastconf.EADock3: 0.2 % done
sib.fastconf.EADock3: 0.3 % done
sib.fastconf.EADock3: 0.4 % done
sib.fastconf.EADock3: 0.5 % done
sib.fastconf.EADock3: 0.6 % done
sib.fastconf.EADock3: 0.7 % done
sib.fastconf.EADock3: 0.8 % done
sib.fastconf.EADock3: 0.9 % done
sib.fastconf.EADock3: 1.0 % done
sib.fastconf.EADock3: 1.1 % done
sib.fastconf.EADock3: 1.2 % done
sib.fastconf.EADock3: 1.3 % done
sib.fastconf.EADock3: 1.4 % done
sib.fastconf.EADock3: only 52/500001 BM accepted, exiting DSS.
sib.fastconf.EADock3: The generation of 52 conformations took 1104190 s
sib.fastconf.EADock3: The DSS engine failed 495001 times to find a suitable BMs within the allowed time limit of 500 ms
sib.fastconf.EADock3: Minimizing binding mode 0, energy is 247.90587, rmsd is 3.0607939
sib.fastconf.EADock3: Minimizing binding mode 1, energy is 409.09433, rmsd is 20.403873
sib.fastconf.EADock3: Minimizing binding mode 2, energy is 441.21005, rmsd is 21.759834
sib.fastconf.EADock3: Minimizing binding mode 3, energy is 588.2173, rmsd is 30.568424
sib.fastconf.EADock3: Minimizing binding mode 4, energy is 598.5207, rmsd is 20.305513
sib.fastconf.EADock3: Minimizing binding mode 5, energy is 627.6252, rmsd is 17.94679
sib.fastconf.EADock3: Minimizing binding mode 6, energy is 642.39014, rmsd is 31.516327
sib.fastconf.EADock3: Minimizing binding mode 7, energy is 826.02203, rmsd is 19.104319
sib.fastconf.EADock3: Minimizing binding mode 8, energy is 840.43146, rmsd is 20.690643
sib.fastconf.EADock3: Minimizing binding mode 9, energy is 897.6639, rmsd is 19.74048
sib.fastconf.EADock3: Minimizing binding mode 10, energy is 928.5552, rmsd is 20.509533
sib.fastconf.EADock3: Minimizing binding mode 11, energy is 933.31274, rmsd is 20.053314
sib.fastconf.EADock3: Minimizing binding mode 12, energy is 945.93896, rmsd is 19.794092
sib.fastconf.EADock3: Minimizing binding mode 13, energy is 958.3575, rmsd is 20.397287
sib.fastconf.EADock3: Minimizing binding mode 14, energy is 975.2492, rmsd is 20.781202
sib.fastconf.EADock3: Minimizing binding mode 15, energy is 994.3899, rmsd is 18.176867
sib.fastconf.EADock3: Minimizing binding mode 16, energy is 1024.9598, rmsd is 19.83178
sib.fastconf.EADock3: Minimizing binding mode 17, energy is 1047.7053, rmsd is 21.777098
sib.fastconf.EADock3: Minimizing binding mode 18, energy is 1101.7041, rmsd is 32.260124
sib.fastconf.EADock3: Minimizing binding mode 19, energy is 1108.9835, rmsd is 2.899317
sib.fastconf.EADock3: Minimizing binding mode 20, energy is 1126.6057, rmsd is 3.413819
sib.fastconf.EADock3: Minimizing binding mode 21, energy is 1165.0634, rmsd is 3.2472425
sib.fastconf.EADock3: Minimizing binding mode 22, energy is 1213.2247, rmsd is 15.589843
sib.fastconf.EADock3: Minimizing binding mode 23, energy is 1268.9075, rmsd is 19.554928
sib.fastconf.EADock3: Minimizing binding mode 24, energy is 1347.8907, rmsd is 20.08173
sib.fastconf.EADock3: Minimizing binding mode 25, energy is 1399.7152, rmsd is 19.31044
sib.fastconf.EADock3: Minimizing binding mode 26, energy is 1458.0542, rmsd is 19.964607
sib.fastconf.EADock3: Minimizing binding mode 27, energy is 1476.4381, rmsd is 20.033901
sib.fastconf.EADock3: Minimizing binding mode 28, energy is 1557.8035, rmsd is 20.73101
sib.fastconf.EADock3: Minimizing binding mode 29, energy is 1560.9594, rmsd is 21.395338
sib.fastconf.EADock3: Minimizing binding mode 30, energy is 1567.1514, rmsd is 19.247307
sib.fastconf.EADock3: Minimizing binding mode 31, energy is 1567.9225, rmsd is 19.810837
sib.fastconf.EADock3: Minimizing binding mode 32, energy is 1648.079, rmsd is 17.862713
sib.fastconf.EADock3: Minimizing binding mode 33, energy is 1701.809, rmsd is 19.156858
sib.fastconf.EADock3: Minimizing binding mode 34, energy is 1745.8276, rmsd is 21.146622
sib.fastconf.EADock3: Minimizing binding mode 35, energy is 1747.2692, rmsd is 30.497429
sib.fastconf.EADock3: Minimizing binding mode 36, energy is 1871.4352, rmsd is 30.839424
sib.fastconf.EADock3: Minimizing binding mode 37, energy is 2009.6412, rmsd is 19.062605
sib.fastconf.EADock3: Minimizing binding mode 38, energy is 2052.1943, rmsd is 3.2358003
sib.fastconf.EADock3: Minimizing binding mode 39, energy is 2106.6072, rmsd is 20.912546
sib.fastconf.EADock3: Minimizing binding mode 40, energy is 2162.385, rmsd is 21.626547
sib.fastconf.EADock3: Minimizing binding mode 41, energy is 2228.6255, rmsd is 18.88284
sib.fastconf.EADock3: Minimizing binding mode 42, energy is 2236.119, rmsd is 20.199394
sib.fastconf.EADock3: Minimizing binding mode 43, energy is 2400.5256, rmsd is 19.477177
sib.fastconf.EADock3: Minimizing binding mode 44, energy is 2513.49, rmsd is 30.405756
sib.fastconf.EADock3: Minimizing binding mode 45, energy is 2623.0295, rmsd is 18.936394
sib.fastconf.EADock3: Minimizing binding mode 46, energy is 3155.7402, rmsd is 20.86944
sib.fastconf.EADock3: Minimizing binding mode 47, energy is 3635.8352, rmsd is 20.2741
sib.fastconf.EADock3: Minimizing binding mode 48, energy is 4077.7852, rmsd is 31.290764
sib.fastconf.EADock3: Minimizing binding mode 49, energy is 4161.93, rmsd is 21.087545
sib.fastconf.EADock3: Minimizing binding mode 50, energy is 4238.9717, rmsd is 18.824396
sib.fastconf.EADock3: Minimizing binding mode 51, energy is 5531.547, rmsd is 31.035826
sib.fastconf.EADock3: Filter out binding modes with an energy above 3.4028235E38 (3.4028235E38 above the most favorable binding mode, which has an energy of 251.756)
sib.wrappers.md.charmm.ExtendedCharmmWrapper: CHARMM timers: CPU time: 24.22 seconds
sib.wrappers.md.charmm.ExtendedCharmmWrapper: CHARMM timers: Elapsed time: 1153.94 seconds.
sib.fastconf.EADock3: Starting clustering
sib.fastconf.EADock3: Clustering iteration 0 took 0 ms and merged 8 clusters.
sib.fastconf.EADock3: Clustering iteration 1 took 0 ms and merged 0 clusters.
sib.fastconf.EADock3: Clustering took 10 ms.
sib.fastconf.EADock3: 52 elements were gathered in 44 clusters.
sib.fastconf.EADock3: Evaluating cluster 0/44
sib.fastconf.EADock3: Evaluating binding mode 0/1 with FACTS
sib.fastconf.EADock3: Evaluating cluster 1/44
sib.fastconf.EADock3: Evaluating binding mode 0/1 with FACTS
sib.fastconf.EADock3: Evaluating cluster 2/44
sib.fastconf.EADock3: Evaluating binding mode 0/2 with FACTS
sib.fastconf.EADock3: Evaluating binding mode 1/2 with FACTS
sib.fastconf.EADock3: Evaluating cluster 3/44
sib.fastconf.EADock3: Evaluating binding mode 0/1 with FACTS
sib.fastconf.EADock3: Evaluating cluster 4/44
sib.fastconf.EADock3: Evaluating binding mode 0/1 with FACTS
sib.fastconf.EADock3: Evaluating cluster 5/44
sib.fastconf.EADock3: Evaluating binding mode 0/1 with FACTS
sib.fastconf.EADock3: Evaluating cluster 6/44
sib.fastconf.EADock3: Evaluating binding mode 0/1 with FACTS
sib.fastconf.EADock3: Evaluating cluster 7/44
sib.fastconf.EADock3: Evaluating binding mode 0/1 with FACTS
sib.fastconf.EADock3: Evaluating cluster 8/44
sib.fastconf.EADock3: Evaluating binding mode 0/1 with FACTS
sib.fastconf.EADock3: Evaluating cluster 9/44
sib.fastconf.EADock3: Evaluating binding mode 0/1 with FACTS
sib.fastconf.EADock3: Evaluating cluster 10/44
sib.fastconf.EADock3: Evaluating binding mode 0/1 with FACTS
sib.fastconf.EADock3: Evaluating cluster 11/44
sib.fastconf.EADock3: Evaluating binding mode 0/2 with FACTS
sib.fastconf.EADock3: Evaluating binding mode 1/2 with FACTS
sib.fastconf.EADock3: Evaluating cluster 12/44
sib.fastconf.EADock3: Evaluating binding mode 0/1 with FACTS
sib.fastconf.EADock3: Evaluating cluster 13/44
sib.fastconf.EADock3: Evaluating binding mode 0/1 with FACTS
sib.fastconf.EADock3: Evaluating cluster 14/44
sib.fastconf.EADock3: Evaluating binding mode 0/1 with FACTS
sib.fastconf.EADock3: Evaluating cluster 15/44
sib.fastconf.EADock3: Evaluating binding mode 0/1 with FACTS
sib.fastconf.EADock3: Evaluating cluster 16/44
sib.fastconf.EADock3: Evaluating binding mode 0/1 with FACTS
sib.fastconf.EADock3: Evaluating cluster 17/44
sib.fastconf.EADock3: Evaluating binding mode 0/1 with FACTS
sib.fastconf.EADock3: Evaluating cluster 18/44
sib.fastconf.EADock3: Evaluating binding mode 0/1 with FACTS
sib.fastconf.EADock3: Evaluating cluster 19/44
sib.fastconf.EADock3: Evaluating binding mode 0/1 with FACTS
sib.fastconf.EADock3: Evaluating cluster 20/44
sib.fastconf.EADock3: Evaluating binding mode 0/2 with FACTS
sib.fastconf.EADock3: Evaluating binding mode 1/2 with FACTS
sib.fastconf.EADock3: Evaluating cluster 21/44
sib.fastconf.EADock3: Evaluating binding mode 0/1 with FACTS
sib.fastconf.EADock3: Evaluating cluster 22/44
sib.fastconf.EADock3: Evaluating binding mode 0/4 with FACTS
sib.fastconf.EADock3: Evaluating binding mode 1/4 with FACTS
sib.fastconf.EADock3: Evaluating binding mode 2/4 with FACTS
sib.fastconf.EADock3: Evaluating binding mode 3/4 with FACTS
sib.fastconf.EADock3: Evaluating cluster 23/44
sib.fastconf.EADock3: Evaluating binding mode 0/1 with FACTS
sib.fastconf.EADock3: Evaluating cluster 24/44
sib.fastconf.EADock3: Evaluating binding mode 0/1 with FACTS
sib.fastconf.EADock3: Evaluating cluster 25/44
sib.fastconf.EADock3: Evaluating binding mode 0/1 with FACTS
sib.fastconf.EADock3: Evaluating cluster 26/44
sib.fastconf.EADock3: Evaluating binding mode 0/1 with FACTS
sib.fastconf.EADock3: Evaluating cluster 27/44
sib.fastconf.EADock3: Evaluating binding mode 0/1 with FACTS
sib.fastconf.EADock3: Evaluating cluster 28/44
sib.fastconf.EADock3: Evaluating binding mode 0/1 with FACTS
sib.fastconf.EADock3: Evaluating cluster 29/44
sib.fastconf.EADock3: Evaluating binding mode 0/1 with FACTS
sib.fastconf.EADock3: Evaluating cluster 30/44
sib.fastconf.EADock3: Evaluating binding mode 0/2 with FACTS
sib.fastconf.EADock3: Evaluating binding mode 1/2 with FACTS
sib.fastconf.EADock3: Evaluating cluster 31/44
sib.fastconf.EADock3: Evaluating binding mode 0/1 with FACTS
sib.fastconf.EADock3: Evaluating cluster 32/44
sib.fastconf.EADock3: Evaluating binding mode 0/1 with FACTS
sib.fastconf.EADock3: Evaluating cluster 33/44
sib.fastconf.EADock3: Evaluating binding mode 0/1 with FACTS
sib.fastconf.EADock3: Evaluating cluster 34/44
sib.fastconf.EADock3: Evaluating binding mode 0/1 with FACTS
sib.fastconf.EADock3: Evaluating cluster 35/44
sib.fastconf.EADock3: Evaluating binding mode 0/1 with FACTS
sib.fastconf.EADock3: Evaluating cluster 36/44
sib.fastconf.EADock3: Evaluating binding mode 0/1 with FACTS
sib.fastconf.EADock3: Evaluating cluster 37/44
sib.fastconf.EADock3: Evaluating binding mode 0/1 with FACTS
sib.fastconf.EADock3: Evaluating cluster 38/44
sib.fastconf.EADock3: Evaluating binding mode 0/1 with FACTS
sib.fastconf.EADock3: Evaluating cluster 39/44
sib.fastconf.EADock3: Evaluating binding mode 0/1 with FACTS
sib.fastconf.EADock3: Evaluating cluster 40/44
sib.fastconf.EADock3: Evaluating binding mode 0/1 with FACTS
sib.fastconf.EADock3: Evaluating cluster 41/44
sib.fastconf.EADock3: Evaluating binding mode 0/1 with FACTS
sib.fastconf.EADock3: Evaluating cluster 42/44
sib.fastconf.EADock3: Evaluating binding mode 0/2 with FACTS
sib.fastconf.EADock3: Evaluating binding mode 1/2 with FACTS
sib.fastconf.EADock3: Evaluating cluster 43/44
sib.fastconf.EADock3: Evaluating binding mode 0/1 with FACTS
sib.wrappers.md.charmm.ExtendedCharmmWrapper: CHARMM timers: CPU time: 13.36 seconds
sib.wrappers.md.charmm.ExtendedCharmmWrapper: CHARMM timers: Elapsed time: 13.5301 seconds.
sib.fastconf.EADock3: Starting cluster expansion.
sib.fastconf.EADock3: System  : 5362 atoms
sib.fastconf.EADock3: Ligand  : 76 atoms
sib.fastconf.EADock3: Receptor: 5286 atoms
sib.fastconf.EADock3:   Fixed part   : 5286 atoms
sib.fastconf.EADock3:   Flexible part: 0 atoms
sib.fastconf.EADock3: Expanding cluster 0/32
sib.fastconf.EADock3: Expanding cluster 1/32
sib.fastconf.EADock3: Expanding cluster 2/32
sib.fastconf.EADock3: Expanding cluster 3/32
sib.fastconf.EADock3: Expanding cluster 4/32
sib.fastconf.EADock3: Expanding cluster 5/32
sib.fastconf.EADock3: Expanding cluster 6/32
sib.fastconf.EADock3: Expanding cluster 7/32
sib.fastconf.EADock3: Expanding cluster 8/32
sib.fastconf.EADock3: Expanding cluster 9/32
sib.fastconf.EADock3: Expanding cluster 10/32
sib.fastconf.EADock3: Expanding cluster 11/32
sib.fastconf.EADock3: Expanding cluster 12/32
sib.fastconf.EADock3: Expanding cluster 13/32
sib.fastconf.EADock3: Expanding cluster 14/32
sib.fastconf.EADock3: Expanding cluster 15/32
sib.fastconf.EADock3: Expanding cluster 16/32
sib.fastconf.EADock3: Expanding cluster 17/32
sib.fastconf.EADock3: Expanding cluster 18/32
sib.fastconf.EADock3: Expanding cluster 19/32
sib.fastconf.EADock3: Expanding cluster 20/32
sib.fastconf.EADock3: Expanding cluster 21/32
sib.fastconf.EADock3: Expanding cluster 22/32
sib.fastconf.EADock3: Expanding cluster 23/32
sib.fastconf.EADock3: Expanding cluster 24/32
sib.fastconf.EADock3: Expanding cluster 25/32
sib.fastconf.EADock3: Expanding cluster 26/32
sib.fastconf.EADock3: Expanding cluster 27/32
sib.fastconf.EADock3: Expanding cluster 28/32
sib.fastconf.EADock3: Expanding cluster 29/32
sib.fastconf.EADock3: Expanding cluster 30/32
sib.fastconf.EADock3: Expanding cluster 31/32
sib.wrappers.md.charmm.ExtendedCharmmWrapper: CHARMM timers: CPU time: 137.62 seconds
sib.wrappers.md.charmm.ExtendedCharmmWrapper: CHARMM timers: Elapsed time: 138.356 seconds.
sib.fastconf.EADock3: Starting clustering
sib.fastconf.EADock3: Clustering iteration 0 took 0 ms and merged 224 clusters.
sib.fastconf.EADock3: Clustering iteration 1 took 0 ms and merged 0 clusters.
sib.fastconf.EADock3: Clustering took 10 ms.
sib.fastconf.EADock3: 256 elements were gathered in 32 clusters.
sib.fastconf.EADock3: clusters expanded, 256 binding modes generated
sib.fastconf.EADock3: Evaluating cluster 0/32
sib.fastconf.EADock3: Evaluating binding mode 0/8 with FACTS
sib.fastconf.EADock3: Evaluating binding mode 1/8 with FACTS
sib.fastconf.EADock3: Evaluating binding mode 2/8 with FACTS
sib.fastconf.EADock3: Evaluating binding mode 3/8 with FACTS
sib.fastconf.EADock3: Evaluating binding mode 4/8 with FACTS
sib.fastconf.EADock3: Evaluating binding mode 5/8 with FACTS
sib.fastconf.EADock3: Evaluating binding mode 6/8 with FACTS
sib.fastconf.EADock3: Evaluating binding mode 7/8 with FACTS
sib.fastconf.EADock3: Evaluating cluster 1/32
sib.fastconf.EADock3: Evaluating binding mode 0/8 with FACTS
sib.fastconf.EADock3: Evaluating binding mode 1/8 with FACTS
sib.fastconf.EADock3: Evaluating binding mode 2/8 with FACTS
sib.fastconf.EADock3: Evaluating binding mode 3/8 with FACTS
sib.fastconf.EADock3: Evaluating binding mode 4/8 with FACTS
sib.fastconf.EADock3: Evaluating binding mode 5/8 with FACTS
sib.fastconf.EADock3: Evaluating binding mode 6/8 with FACTS
sib.fastconf.EADock3: Evaluating binding mode 7/8 with FACTS
sib.fastconf.EADock3: Evaluating cluster 2/32
sib.fastconf.EADock3: Evaluating binding mode 0/16 with FACTS
sib.fastconf.EADock3: Evaluating binding mode 1/16 with FACTS
sib.fastconf.EADock3: Evaluating binding mode 2/16 with FACTS
sib.fastconf.EADock3: Evaluating binding mode 3/16 with FACTS
sib.fastconf.EADock3: Evaluating binding mode 4/16 with FACTS
sib.fastconf.EADock3: Evaluating binding mode 5/16 with FACTS
sib.fastconf.EADock3: Evaluating binding mode 6/16 with FACTS
sib.fastconf.EADock3: Evaluating binding mode 7/16 with FACTS
sib.fastconf.EADock3: Evaluating binding mode 8/16 with FACTS
sib.fastconf.EADock3: Evaluating binding mode 9/16 with FACTS
sib.fastconf.EADock3: Evaluating binding mode 10/16 with FACTS
sib.fastconf.EADock3: Evaluating binding mode 11/16 with FACTS
sib.fastconf.EADock3: Evaluating binding mode 12/16 with FACTS
sib.fastconf.EADock3: Evaluating binding mode 13/16 with FACTS
sib.fastconf.EADock3: Evaluating binding mode 14/16 with FACTS
sib.fastconf.EADock3: Evaluating binding mode 15/16 with FACTS
sib.fastconf.EADock3: Evaluating cluster 3/32
sib.fastconf.EADock3: Evaluating binding mode 0/8 with FACTS
sib.fastconf.EADock3: Evaluating binding mode 1/8 with FACTS
sib.fastconf.EADock3: Evaluating binding mode 2/8 with FACTS
sib.fastconf.EADock3: Evaluating binding mode 3/8 with FACTS
sib.fastconf.EADock3: Evaluating binding mode 4/8 with FACTS
sib.fastconf.EADock3: Evaluating binding mode 5/8 with FACTS
sib.fastconf.EADock3: Evaluating binding mode 6/8 with FACTS
sib.fastconf.EADock3: Evaluating binding mode 7/8 with FACTS
sib.fastconf.EADock3: Evaluating cluster 4/32
sib.fastconf.EADock3: Evaluating binding mode 0/8 with FACTS
sib.fastconf.EADock3: Evaluating binding mode 1/8 with FACTS
sib.fastconf.EADock3: Evaluating binding mode 2/8 with FACTS
sib.fastconf.EADock3: Evaluating binding mode 3/8 with FACTS
sib.fastconf.EADock3: Evaluating binding mode 4/8 with FACTS
sib.fastconf.EADock3: Evaluating binding mode 5/8 with FACTS
sib.fastconf.EADock3: Evaluating binding mode 6/8 with FACTS
sib.fastconf.EADock3: Evaluating binding mode 7/8 with FACTS
sib.fastconf.EADock3: Evaluating cluster 5/32
sib.fastconf.EADock3: Evaluating binding mode 0/8 with FACTS
sib.fastconf.EADock3: Evaluating binding mode 1/8 with FACTS
sib.fastconf.EADock3: Evaluating binding mode 2/8 with FACTS
sib.fastconf.EADock3: Evaluating binding mode 3/8 with FACTS
sib.fastconf.EADock3: Evaluating binding mode 4/8 with FACTS
sib.fastconf.EADock3: Evaluating binding mode 5/8 with FACTS
sib.fastconf.EADock3: Evaluating binding mode 6/8 with FACTS
sib.fastconf.EADock3: Evaluating binding mode 7/8 with FACTS
sib.fastconf.EADock3: Evaluating cluster 6/32
sib.fastconf.EADock3: Evaluating binding mode 0/8 with FACTS
sib.fastconf.EADock3: Evaluating binding mode 1/8 with FACTS
sib.fastconf.EADock3: Evaluating binding mode 2/8 with FACTS
sib.fastconf.EADock3: Evaluating binding mode 3/8 with FACTS
sib.fastconf.EADock3: Evaluating binding mode 4/8 with FACTS
sib.fastconf.EADock3: Evaluating binding mode 5/8 with FACTS
sib.fastconf.EADock3: Evaluating binding mode 6/8 with FACTS
sib.fastconf.EADock3: Evaluating binding mode 7/8 with FACTS
sib.fastconf.EADock3: Evaluating cluster 7/32
sib.fastconf.EADock3: Evaluating binding mode 0/8 with FACTS
sib.fastconf.EADock3: Evaluating binding mode 1/8 with FACTS
sib.fastconf.EADock3: Evaluating binding mode 2/8 with FACTS
sib.fastconf.EADock3: Evaluating binding mode 3/8 with FACTS
sib.fastconf.EADock3: Evaluating binding mode 4/8 with FACTS
sib.fastconf.EADock3: Evaluating binding mode 5/8 with FACTS
sib.fastconf.EADock3: Evaluating binding mode 6/8 with FACTS
sib.fastconf.EADock3: Evaluating binding mode 7/8 with FACTS
sib.fastconf.EADock3: Evaluating cluster 8/32
sib.fastconf.EADock3: Evaluating binding mode 0/8 with FACTS
sib.fastconf.EADock3: Evaluating binding mode 1/8 with FACTS
sib.fastconf.EADock3: Evaluating binding mode 2/8 with FACTS
sib.fastconf.EADock3: Evaluating binding mode 3/8 with FACTS
sib.fastconf.EADock3: Evaluating binding mode 4/8 with FACTS
sib.fastconf.EADock3: Evaluating binding mode 5/8 with FACTS
sib.fastconf.EADock3: Evaluating binding mode 6/8 with FACTS
sib.fastconf.EADock3: Evaluating binding mode 7/8 with FACTS
sib.fastconf.EADock3: Evaluating cluster 9/32
sib.fastconf.EADock3: Evaluating binding mode 0/8 with FACTS
sib.fastconf.EADock3: Evaluating binding mode 1/8 with FACTS
sib.fastconf.EADock3: Evaluating binding mode 2/8 with FACTS
sib.fastconf.EADock3: Evaluating binding mode 3/8 with FACTS
sib.fastconf.EADock3: Evaluating binding mode 4/8 with FACTS
sib.fastconf.EADock3: Evaluating binding mode 5/8 with FACTS
sib.fastconf.EADock3: Evaluating binding mode 6/8 with FACTS
sib.fastconf.EADock3: Evaluating binding mode 7/8 with FACTS
sib.fastconf.EADock3: Evaluating cluster 10/32
sib.fastconf.EADock3: Evaluating binding mode 0/16 with FACTS
sib.fastconf.EADock3: Evaluating binding mode 1/16 with FACTS
sib.fastconf.EADock3: Evaluating binding mode 2/16 with FACTS
sib.fastconf.EADock3: Evaluating binding mode 3/16 with FACTS
sib.fastconf.EADock3: Evaluating binding mode 4/16 with FACTS
sib.fastconf.EADock3: Evaluating binding mode 5/16 with FACTS
sib.fastconf.EADock3: Evaluating binding mode 6/16 with FACTS
sib.fastconf.EADock3: Evaluating binding mode 7/16 with FACTS
sib.fastconf.EADock3: Evaluating binding mode 8/16 with FACTS
sib.fastconf.EADock3: Evaluating binding mode 9/16 with FACTS
sib.fastconf.EADock3: Evaluating binding mode 10/16 with FACTS
sib.fastconf.EADock3: Evaluating binding mode 11/16 with FACTS
sib.fastconf.EADock3: Evaluating binding mode 12/16 with FACTS
sib.fastconf.EADock3: Evaluating binding mode 13/16 with FACTS
sib.fastconf.EADock3: Evaluating binding mode 14/16 with FACTS
sib.fastconf.EADock3: Evaluating binding mode 15/16 with FACTS
sib.fastconf.EADock3: Evaluating cluster 11/32
sib.fastconf.EADock3: Evaluating binding mode 0/8 with FACTS
sib.fastconf.EADock3: Evaluating binding mode 1/8 with FACTS
sib.fastconf.EADock3: Evaluating binding mode 2/8 with FACTS
sib.fastconf.EADock3: Evaluating binding mode 3/8 with FACTS
sib.fastconf.EADock3: Evaluating binding mode 4/8 with FACTS
sib.fastconf.EADock3: Evaluating binding mode 5/8 with FACTS
sib.fastconf.EADock3: Evaluating binding mode 6/8 with FACTS
sib.fastconf.EADock3: Evaluating binding mode 7/8 with FACTS
sib.fastconf.EADock3: Evaluating cluster 12/32
sib.fastconf.EADock3: Evaluating binding mode 0/11 with FACTS
sib.fastconf.EADock3: Evaluating binding mode 1/11 with FACTS
sib.fastconf.EADock3: Evaluating binding mode 2/11 with FACTS
sib.fastconf.EADock3: Evaluating binding mode 3/11 with FACTS
sib.fastconf.EADock3: Evaluating binding mode 4/11 with FACTS
sib.fastconf.EADock3: Evaluating binding mode 5/11 with FACTS
sib.fastconf.EADock3: Evaluating binding mode 6/11 with FACTS
sib.fastconf.EADock3: Evaluating binding mode 7/11 with FACTS
sib.fastconf.EADock3: Evaluating binding mode 8/11 with FACTS
sib.fastconf.EADock3: Evaluating binding mode 9/11 with FACTS
sib.fastconf.EADock3: Evaluating binding mode 10/11 with FACTS
sib.fastconf.EADock3: Evaluating cluster 13/32
sib.fastconf.EADock3: Evaluating binding mode 0/2 with FACTS
sib.fastconf.EADock3: Evaluating binding mode 1/2 with FACTS
sib.fastconf.EADock3: Evaluating cluster 14/32
sib.fastconf.EADock3: Evaluating binding mode 0/1 with FACTS
sib.fastconf.EADock3: Evaluating cluster 15/32
sib.fastconf.EADock3: Evaluating binding mode 0/2 with FACTS
sib.fastconf.EADock3: Evaluating binding mode 1/2 with FACTS
sib.fastconf.EADock3: Evaluating cluster 16/32
sib.fastconf.EADock3: Evaluating binding mode 0/8 with FACTS
sib.fastconf.EADock3: Evaluating binding mode 1/8 with FACTS
sib.fastconf.EADock3: Evaluating binding mode 2/8 with FACTS
sib.fastconf.EADock3: Evaluating binding mode 3/8 with FACTS
sib.fastconf.EADock3: Evaluating binding mode 4/8 with FACTS
sib.fastconf.EADock3: Evaluating binding mode 5/8 with FACTS
sib.fastconf.EADock3: Evaluating binding mode 6/8 with FACTS
sib.fastconf.EADock3: Evaluating binding mode 7/8 with FACTS
sib.fastconf.EADock3: Evaluating cluster 17/32
sib.fastconf.EADock3: Evaluating binding mode 0/8 with FACTS
sib.fastconf.EADock3: Evaluating binding mode 1/8 with FACTS
sib.fastconf.EADock3: Evaluating binding mode 2/8 with FACTS
sib.fastconf.EADock3: Evaluating binding mode 3/8 with FACTS
sib.fastconf.EADock3: Evaluating binding mode 4/8 with FACTS
sib.fastconf.EADock3: Evaluating binding mode 5/8 with FACTS
sib.fastconf.EADock3: Evaluating binding mode 6/8 with FACTS
sib.fastconf.EADock3: Evaluating binding mode 7/8 with FACTS
sib.fastconf.EADock3: Evaluating cluster 18/32
sib.fastconf.EADock3: Evaluating binding mode 0/8 with FACTS
sib.fastconf.EADock3: Evaluating binding mode 1/8 with FACTS
sib.fastconf.EADock3: Evaluating binding mode 2/8 with FACTS
sib.fastconf.EADock3: Evaluating binding mode 3/8 with FACTS
sib.fastconf.EADock3: Evaluating binding mode 4/8 with FACTS
sib.fastconf.EADock3: Evaluating binding mode 5/8 with FACTS
sib.fastconf.EADock3: Evaluating binding mode 6/8 with FACTS
sib.fastconf.EADock3: Evaluating binding mode 7/8 with FACTS
sib.fastconf.EADock3: Evaluating cluster 19/32
sib.fastconf.EADock3: Evaluating binding mode 0/8 with FACTS
sib.fastconf.EADock3: Evaluating binding mode 1/8 with FACTS
sib.fastconf.EADock3: Evaluating binding mode 2/8 with FACTS
sib.fastconf.EADock3: Evaluating binding mode 3/8 with FACTS
sib.fastconf.EADock3: Evaluating binding mode 4/8 with FACTS
sib.fastconf.EADock3: Evaluating binding mode 5/8 with FACTS
sib.fastconf.EADock3: Evaluating binding mode 6/8 with FACTS
sib.fastconf.EADock3: Evaluating binding mode 7/8 with FACTS
sib.fastconf.EADock3: Evaluating cluster 20/32
sib.fastconf.EADock3: Evaluating binding mode 0/8 with FACTS
sib.fastconf.EADock3: Evaluating binding mode 1/8 with FACTS
sib.fastconf.EADock3: Evaluating binding mode 2/8 with FACTS
sib.fastconf.EADock3: Evaluating binding mode 3/8 with FACTS
sib.fastconf.EADock3: Evaluating binding mode 4/8 with FACTS
sib.fastconf.EADock3: Evaluating binding mode 5/8 with FACTS
sib.fastconf.EADock3: Evaluating binding mode 6/8 with FACTS
sib.fastconf.EADock3: Evaluating binding mode 7/8 with FACTS
sib.fastconf.EADock3: Evaluating cluster 21/32
sib.fastconf.EADock3: Evaluating binding mode 0/8 with FACTS
sib.fastconf.EADock3: Evaluating binding mode 1/8 with FACTS
sib.fastconf.EADock3: Evaluating binding mode 2/8 with FACTS
sib.fastconf.EADock3: Evaluating binding mode 3/8 with FACTS
sib.fastconf.EADock3: Evaluating binding mode 4/8 with FACTS
sib.fastconf.EADock3: Evaluating binding mode 5/8 with FACTS
sib.fastconf.EADock3: Evaluating binding mode 6/8 with FACTS
sib.fastconf.EADock3: Evaluating binding mode 7/8 with FACTS
sib.fastconf.EADock3: Evaluating cluster 22/32
sib.fastconf.EADock3: Evaluating binding mode 0/8 with FACTS
sib.fastconf.EADock3: Evaluating binding mode 1/8 with FACTS
sib.fastconf.EADock3: Evaluating binding mode 2/8 with FACTS
sib.fastconf.EADock3: Evaluating binding mode 3/8 with FACTS
sib.fastconf.EADock3: Evaluating binding mode 4/8 with FACTS
sib.fastconf.EADock3: Evaluating binding mode 5/8 with FACTS
sib.fastconf.EADock3: Evaluating binding mode 6/8 with FACTS
sib.fastconf.EADock3: Evaluating binding mode 7/8 with FACTS
sib.fastconf.EADock3: Evaluating cluster 23/32
sib.fastconf.EADock3: Evaluating binding mode 0/8 with FACTS
sib.fastconf.EADock3: Evaluating binding mode 1/8 with FACTS
sib.fastconf.EADock3: Evaluating binding mode 2/8 with FACTS
sib.fastconf.EADock3: Evaluating binding mode 3/8 with FACTS
sib.fastconf.EADock3: Evaluating binding mode 4/8 with FACTS
sib.fastconf.EADock3: Evaluating binding mode 5/8 with FACTS
sib.fastconf.EADock3: Evaluating binding mode 6/8 with FACTS
sib.fastconf.EADock3: Evaluating binding mode 7/8 with FACTS
sib.fastconf.EADock3: Evaluating cluster 24/32
sib.fastconf.EADock3: Evaluating binding mode 0/8 with FACTS
sib.fastconf.EADock3: Evaluating binding mode 1/8 with FACTS
sib.fastconf.EADock3: Evaluating binding mode 2/8 with FACTS
sib.fastconf.EADock3: Evaluating binding mode 3/8 with FACTS
sib.fastconf.EADock3: Evaluating binding mode 4/8 with FACTS
sib.fastconf.EADock3: Evaluating binding mode 5/8 with FACTS
sib.fastconf.EADock3: Evaluating binding mode 6/8 with FACTS
sib.fastconf.EADock3: Evaluating binding mode 7/8 with FACTS
sib.fastconf.EADock3: Evaluating cluster 25/32
sib.fastconf.EADock3: Evaluating binding mode 0/8 with FACTS
sib.fastconf.EADock3: Evaluating binding mode 1/8 with FACTS
sib.fastconf.EADock3: Evaluating binding mode 2/8 with FACTS
sib.fastconf.EADock3: Evaluating binding mode 3/8 with FACTS
sib.fastconf.EADock3: Evaluating binding mode 4/8 with FACTS
sib.fastconf.EADock3: Evaluating binding mode 5/8 with FACTS
sib.fastconf.EADock3: Evaluating binding mode 6/8 with FACTS
sib.fastconf.EADock3: Evaluating binding mode 7/8 with FACTS
sib.fastconf.EADock3: Evaluating cluster 26/32
sib.fastconf.EADock3: Evaluating binding mode 0/8 with FACTS
sib.fastconf.EADock3: Evaluating binding mode 1/8 with FACTS
sib.fastconf.EADock3: Evaluating binding mode 2/8 with FACTS
sib.fastconf.EADock3: Evaluating binding mode 3/8 with FACTS
sib.fastconf.EADock3: Evaluating binding mode 4/8 with FACTS
sib.fastconf.EADock3: Evaluating binding mode 5/8 with FACTS
sib.fastconf.EADock3: Evaluating binding mode 6/8 with FACTS
sib.fastconf.EADock3: Evaluating binding mode 7/8 with FACTS
sib.fastconf.EADock3: Evaluating cluster 27/32
sib.fastconf.EADock3: Evaluating binding mode 0/8 with FACTS
sib.fastconf.EADock3: Evaluating binding mode 1/8 with FACTS
sib.fastconf.EADock3: Evaluating binding mode 2/8 with FACTS
sib.fastconf.EADock3: Evaluating binding mode 3/8 with FACTS
sib.fastconf.EADock3: Evaluating binding mode 4/8 with FACTS
sib.fastconf.EADock3: Evaluating binding mode 5/8 with FACTS
sib.fastconf.EADock3: Evaluating binding mode 6/8 with FACTS
sib.fastconf.EADock3: Evaluating binding mode 7/8 with FACTS
sib.fastconf.EADock3: Evaluating cluster 28/32
sib.fastconf.EADock3: Evaluating binding mode 0/8 with FACTS
sib.fastconf.EADock3: Evaluating binding mode 1/8 with FACTS
sib.fastconf.EADock3: Evaluating binding mode 2/8 with FACTS
sib.fastconf.EADock3: Evaluating binding mode 3/8 with FACTS
sib.fastconf.EADock3: Evaluating binding mode 4/8 with FACTS
sib.fastconf.EADock3: Evaluating binding mode 5/8 with FACTS
sib.fastconf.EADock3: Evaluating binding mode 6/8 with FACTS
sib.fastconf.EADock3: Evaluating binding mode 7/8 with FACTS
sib.fastconf.EADock3: Evaluating cluster 29/32
sib.fastconf.EADock3: Evaluating binding mode 0/8 with FACTS
sib.fastconf.EADock3: Evaluating binding mode 1/8 with FACTS
sib.fastconf.EADock3: Evaluating binding mode 2/8 with FACTS
sib.fastconf.EADock3: Evaluating binding mode 3/8 with FACTS
sib.fastconf.EADock3: Evaluating binding mode 4/8 with FACTS
sib.fastconf.EADock3: Evaluating binding mode 5/8 with FACTS
sib.fastconf.EADock3: Evaluating binding mode 6/8 with FACTS
sib.fastconf.EADock3: Evaluating binding mode 7/8 with FACTS
sib.fastconf.EADock3: Evaluating cluster 30/32
sib.fastconf.EADock3: Evaluating binding mode 0/8 with FACTS
sib.fastconf.EADock3: Evaluating binding mode 1/8 with FACTS
sib.fastconf.EADock3: Evaluating binding mode 2/8 with FACTS
sib.fastconf.EADock3: Evaluating binding mode 3/8 with FACTS
sib.fastconf.EADock3: Evaluating binding mode 4/8 with FACTS
sib.fastconf.EADock3: Evaluating binding mode 5/8 with FACTS
sib.fastconf.EADock3: Evaluating binding mode 6/8 with FACTS
sib.fastconf.EADock3: Evaluating binding mode 7/8 with FACTS
sib.fastconf.EADock3: Evaluating cluster 31/32
sib.fastconf.EADock3: Evaluating binding mode 0/8 with FACTS
sib.fastconf.EADock3: Evaluating binding mode 1/8 with FACTS
sib.fastconf.EADock3: Evaluating binding mode 2/8 with FACTS
sib.fastconf.EADock3: Evaluating binding mode 3/8 with FACTS
sib.fastconf.EADock3: Evaluating binding mode 4/8 with FACTS
sib.fastconf.EADock3: Evaluating binding mode 5/8 with FACTS
sib.fastconf.EADock3: Evaluating binding mode 6/8 with FACTS
sib.fastconf.EADock3: Evaluating binding mode 7/8 with FACTS
sib.wrappers.md.charmm.ExtendedCharmmWrapper: CHARMM timers: CPU time: 27.64 seconds
sib.wrappers.md.charmm.ExtendedCharmmWrapper: CHARMM timers: Elapsed time: 28.0229 seconds.
sib.fastconf.EADock3: EADock3Cluster 0 : 8 elements, SimpleFitness: 254.62251, FullFitness: -988.1134 , RMSD: 31.950977 , elements: [ 254.248 -988.1134 31.950977 ] [ 254.248 -988.1134 31.950977 ] [ 254.63 -987.76715 32.028393 ] [ 254.63 -987.76715 32.028393 ] [ 254.806 -987.34753 31.930323 ] [ 254.806 -987.34753 31.930323 ] [ 254.806 -987.34753 31.930323 ] [ 254.806 -987.34753 31.930323 ] 
sib.fastconf.EADock3: EADock3Cluster 1 : 8 elements, SimpleFitness: 251.85687, FullFitness: -983.5604 , RMSD: 15.269869 , elements: [ 251.91 -983.5604 15.269869 ] [ 251.91 -983.5604 15.269869 ] [ 251.91 -983.5604 15.269869 ] [ 252.105 -983.06506 15.346448 ] [ 251.755 -982.7899 15.476198 ] [ 251.755 -982.7899 15.476198 ] [ 251.755 -982.7899 15.476198 ] [ 251.755 -982.7899 15.476198 ] 
sib.fastconf.EADock3: EADock3Cluster 2 : 8 elements, SimpleFitness: 254.92451, FullFitness: -982.68005 , RMSD: 16.619724 , elements: [ 251.841 -982.68005 16.619724 ] [ 253.526 -980.1478 16.735388 ] [ 253.526 -980.1478 16.735388 ] [ 253.526 -980.1478 16.735388 ] [ 253.526 -980.1478 16.735388 ] [ 257.817 -977.1603 16.61822 ] [ 257.817 -977.1603 16.61822 ] [ 257.817 -977.1603 16.61822 ] 
sib.fastconf.EADock3: EADock3Cluster 3 : 16 elements, SimpleFitness: 264.7413, FullFitness: -980.95386 , RMSD: 31.300053 , elements: [ 262.084 -980.95386 31.300053 ] [ 262.084 -980.95386 31.300053 ] [ 262.378 -980.73413 31.190643 ] [ 262.378 -980.73413 31.190643 ] [ 262.935 -980.28735 31.243227 ] [ 262.935 -980.28735 31.243227 ] [ 262.935 -980.28735 31.243227 ] [ 262.935 -980.28735 31.243227 ] [ 265.955 -977.1908 30.96018 ] [ 265.955 -977.1908 30.96018 ] [ 265.955 -977.1908 30.96018 ] [ 265.955 -977.1908 30.96018 ] [ 267.049 -976.2782 30.971739 ] [ 267.049 -976.2782 30.971739 ] [ 268.639 -974.4347 31.078169 ] [ 268.639 -974.4347 31.078169 ] 
sib.fastconf.EADock3: EADock3Cluster 4 : 8 elements, SimpleFitness: 252.99503, FullFitness: -980.7552 , RMSD: 19.187914 , elements: [ 251.906 -980.7552 19.187914 ] [ 251.906 -980.7552 19.187914 ] [ 253.337 -978.4761 19.067772 ] [ 253.337 -978.4761 19.067772 ] [ 253.337 -978.4761 19.067772 ] [ 253.379 -978.40814 19.026556 ] [ 253.379 -978.40814 19.026556 ] [ 253.379 -978.40814 19.026556 ] 
sib.fastconf.EADock3: EADock3Cluster 5 : 8 elements, SimpleFitness: 252.91202, FullFitness: -978.04474 , RMSD: 14.961152 , elements: [ 252.485 -978.04474 14.961152 ] [ 252.485 -978.04474 14.961152 ] [ 252.485 -978.04474 14.961152 ] [ 252.759 -977.20105 15.028181 ] [ 252.759 -977.20105 15.028181 ] [ 253.441 -975.7669 15.116185 ] [ 253.441 -975.7669 15.116185 ] [ 253.441 -975.7669 15.116185 ] 
sib.fastconf.EADock3: EADock3Cluster 6 : 8 elements, SimpleFitness: 268.57025, FullFitness: -974.88696 , RMSD: 32.863537 , elements: [ 268.406 -974.88696 32.863537 ] [ 268.31 -974.63574 32.864338 ] [ 268.31 -974.63574 32.864338 ] [ 268.31 -974.63574 32.864338 ] [ 268.31 -974.63574 32.864338 ] [ 268.31 -974.63574 32.864338 ] [ 269.303 -973.8579 32.858852 ] [ 269.303 -973.8579 32.858852 ] 
sib.fastconf.EADock3: EADock3Cluster 7 : 8 elements, SimpleFitness: 252.10576, FullFitness: -974.2225 , RMSD: 16.068823 , elements: [ 250.489 -974.2225 16.068823 ] [ 250.644 -973.8784 16.10704 ] [ 250.746 -973.75903 16.116175 ] [ 250.746 -973.75903 16.116175 ] [ 253.207 -972.81024 15.985447 ] [ 253.207 -972.81024 15.985447 ] [ 252.929 -972.7346 15.824572 ] [ 254.878 -971.3606 16.048418 ] 
sib.fastconf.EADock3: EADock3Cluster 8 : 16 elements, SimpleFitness: 259.90128, FullFitness: -973.47736 , RMSD: 18.412079 , elements: [ 256.992 -973.47736 18.412079 ] [ 256.992 -973.47736 18.412079 ] [ 257.361 -972.92847 18.503176 ] [ 257.361 -972.92847 18.503176 ] [ 258.534 -972.287 18.578138 ] [ 258.534 -972.287 18.578138 ] [ 258.534 -972.287 18.578138 ] [ 258.534 -972.287 18.578138 ] [ 260.448 -970.32324 17.966635 ] [ 260.448 -970.32324 17.966635 ] [ 260.448 -970.32324 17.966635 ] [ 261.045 -970.1704 17.885036 ] [ 261.045 -970.1704 17.885036 ] [ 261.045 -970.1704 17.885036 ] [ 265.55 -965.19855 17.909025 ] [ 265.55 -965.19855 17.909025 ] 
sib.fastconf.EADock3: EADock3Cluster 9 : 8 elements, SimpleFitness: 254.08675, FullFitness: -973.4419 , RMSD: 18.460964 , elements: [ 253.596 -973.4419 18.460964 ] [ 253.596 -973.4419 18.460964 ] [ 254.057 -973.2459 18.495575 ] [ 254.057 -973.2459 18.495575 ] [ 254.057 -973.2459 18.495575 ] [ 254.057 -973.2459 18.495575 ] [ 254.637 -972.3854 18.379896 ] [ 254.637 -972.3854 18.379896 ] 
sib.fastconf.EADock3: EADock3Cluster 10 : 8 elements, SimpleFitness: 262.14175, FullFitness: -972.5845 , RMSD: 16.610847 , elements: [ 261.36 -972.5845 16.610847 ] [ 261.36 -972.5845 16.610847 ] [ 262.237 -971.4204 16.506079 ] [ 262.237 -971.4204 16.506079 ] [ 262.237 -971.4204 16.506079 ] [ 262.237 -971.4204 16.506079 ] [ 262.733 -970.64294 16.658974 ] [ 262.733 -970.64294 16.658974 ] 
sib.fastconf.EADock3: EADock3Cluster 11 : 8 elements, SimpleFitness: 261.15836, FullFitness: -972.5356 , RMSD: 18.414862 , elements: [ 255.241 -972.5356 18.414862 ] [ 255.241 -972.5356 18.414862 ] [ 255.693 -971.77106 18.556305 ] [ 255.927 -971.0481 18.62362 ] [ 266.837 -957.3989 19.17553 ] [ 266.736 -956.70276 19.159765 ] [ 266.796 -956.2256 19.097607 ] [ 266.796 -956.2256 19.097607 ] 
sib.fastconf.EADock3: EADock3Cluster 12 : 8 elements, SimpleFitness: 260.032, FullFitness: -971.13904 , RMSD: 18.69536 , elements: [ 259.528 -971.13904 18.69536 ] [ 259.94 -970.28094 18.777481 ] [ 259.94 -970.28094 18.777481 ] [ 259.94 -970.28094 18.777481 ] [ 260.227 -970.1554 18.732498 ] [ 260.227 -970.1554 18.732498 ] [ 260.227 -970.1554 18.732498 ] [ 260.227 -970.1554 18.732498 ] 
sib.fastconf.EADock3: EADock3Cluster 13 : 8 elements, SimpleFitness: 270.5525, FullFitness: -970.9679 , RMSD: 32.841557 , elements: [ 270.386 -970.9679 32.841557 ] [ 270.386 -970.9679 32.841557 ] [ 270.386 -970.9679 32.841557 ] [ 270.386 -970.9679 32.841557 ] [ 270.727 -970.6658 32.871136 ] [ 270.727 -970.6658 32.871136 ] [ 270.711 -970.5735 32.786655 ] [ 270.711 -970.5735 32.786655 ] 
sib.fastconf.EADock3: EADock3Cluster 14 : 8 elements, SimpleFitness: 271.75598, FullFitness: -970.3682 , RMSD: 33.106796 , elements: [ 271.492 -970.3682 33.106796 ] [ 271.492 -970.3682 33.106796 ] [ 271.492 -970.3682 33.106796 ] [ 271.492 -970.3682 33.106796 ] [ 271.907 -969.9939 33.11552 ] [ 271.907 -969.9939 33.11552 ] [ 271.907 -969.9939 33.11552 ] [ 272.359 -969.495 33.089478 ] 
sib.fastconf.EADock3: EADock3Cluster 15 : 8 elements, SimpleFitness: 258.69925, FullFitness: -969.9348 , RMSD: 20.005033 , elements: [ 257.518 -969.9348 20.005033 ] [ 257.518 -969.9348 20.005033 ] [ 257.587 -969.89526 20.0351 ] [ 257.587 -969.89526 20.0351 ] [ 259.846 -966.31396 19.97504 ] [ 259.846 -966.31396 19.97504 ] [ 259.846 -966.31396 19.97504 ] [ 259.846 -966.31396 19.97504 ] 
sib.fastconf.EADock3: EADock3Cluster 16 : 8 elements, SimpleFitness: 255.80826, FullFitness: -969.3886 , RMSD: 19.509668 , elements: [ 255.625 -969.3886 19.509668 ] [ 255.625 -969.3886 19.509668 ] [ 255.827 -968.5866 19.45746 ] [ 255.827 -968.5866 19.45746 ] [ 255.827 -968.5866 19.45746 ] [ 255.827 -968.5866 19.45746 ] [ 255.954 -968.24036 19.435781 ] [ 255.954 -968.24036 19.435781 ] 
sib.fastconf.EADock3: EADock3Cluster 17 : 8 elements, SimpleFitness: 262.8029, FullFitness: -968.50635 , RMSD: 19.285067 , elements: [ 261.158 -968.50635 19.285067 ] [ 262.94 -967.9109 18.722776 ] [ 262.874 -967.7219 18.768007 ] [ 262.874 -967.7219 18.768007 ] [ 263.029 -967.67706 18.758488 ] [ 263.029 -967.67706 18.758488 ] [ 262.842 -967.4288 19.170551 ] [ 263.677 -966.49945 19.234219 ] 
sib.fastconf.EADock3: EADock3Cluster 18 : 1 elements, SimpleFitness: 258.567, FullFitness: -968.2429 , RMSD: 20.378933 , elements: [ 258.567 -968.2429 20.378933 ] 
sib.fastconf.EADock3: EADock3Cluster 19 : 8 elements, SimpleFitness: 263.48837, FullFitness: -967.62976 , RMSD: 20.473715 , elements: [ 260.358 -967.62976 20.473715 ] [ 260.358 -967.62976 20.473715 ] [ 260.358 -967.62976 20.473715 ] [ 260.358 -967.62976 20.473715 ] [ 260.358 -967.62976 20.473715 ] [ 265.283 -962.41455 20.381687 ] [ 265.283 -962.41455 20.381687 ] [ 275.551 -951.0425 20.574282 ] 
sib.fastconf.EADock3: EADock3Cluster 20 : 11 elements, SimpleFitness: 259.28308, FullFitness: -966.96814 , RMSD: 19.748367 , elements: [ 257.398 -966.96814 19.748367 ] [ 257.398 -966.96814 19.748367 ] [ 258.877 -965.9186 19.892532 ] [ 258.877 -965.9186 19.892532 ] [ 257.238 -964.7556 20.193584 ] [ 257.238 -964.7556 20.193584 ] [ 257.238 -964.7556 20.193584 ] [ 257.238 -964.7556 20.193584 ] [ 263.037 -958.5913 19.939432 ] [ 263.804 -958.24524 20.125952 ] [ 263.771 -958.0143 20.057793 ] 
sib.fastconf.EADock3: EADock3Cluster 21 : 8 elements, SimpleFitness: 260.82123, FullFitness: -966.49884 , RMSD: 20.305973 , elements: [ 260.89 -966.49884 20.305973 ] [ 260.89 -966.49884 20.305973 ] [ 260.804 -966.1701 20.260958 ] [ 260.804 -966.1701 20.260958 ] [ 260.804 -966.1701 20.260958 ] [ 260.804 -966.1701 20.260958 ] [ 260.787 -966.10443 20.250975 ] [ 260.787 -966.10443 20.250975 ] 
sib.fastconf.EADock3: EADock3Cluster 22 : 8 elements, SimpleFitness: 265.09277, FullFitness: -962.88464 , RMSD: 19.978401 , elements: [ 264.919 -962.88464 19.978401 ] [ 264.919 -962.88464 19.978401 ] [ 265.081 -962.7198 19.98606 ] [ 265.081 -962.7198 19.98606 ] [ 265.081 -962.7198 19.98606 ] [ 265.081 -962.7198 19.98606 ] [ 265.29 -962.51294 19.93571 ] [ 265.29 -962.51294 19.93571 ] 
sib.fastconf.EADock3: EADock3Cluster 23 : 8 elements, SimpleFitness: 271.39877, FullFitness: -962.19727 , RMSD: 17.272125 , elements: [ 268.899 -962.19727 17.272125 ] [ 268.899 -962.19727 17.272125 ] [ 268.899 -962.19727 17.272125 ] [ 271.095 -957.9522 17.233887 ] [ 271.095 -957.9522 17.233887 ] [ 274.101 -955.7081 17.388586 ] [ 274.101 -955.7081 17.388586 ] [ 274.101 -955.7081 17.388586 ] 
sib.fastconf.EADock3: EADock3Cluster 24 : 8 elements, SimpleFitness: 264.23727, FullFitness: -962.1883 , RMSD: 19.110903 , elements: [ 264.143 -962.1883 19.110903 ] [ 264.143 -962.1883 19.110903 ] [ 264.102 -961.8907 19.084347 ] [ 264.102 -961.8907 19.084347 ] [ 264.352 -960.47375 19.085985 ] [ 264.352 -960.47375 19.085985 ] [ 264.352 -960.47375 19.085985 ] [ 264.352 -960.47375 19.085985 ] 
sib.fastconf.EADock3: EADock3Cluster 25 : 8 elements, SimpleFitness: 269.175, FullFitness: -961.8691 , RMSD: 17.624327 , elements: [ 267.968 -961.8691 17.624327 ] [ 267.968 -961.8691 17.624327 ] [ 267.968 -961.8691 17.624327 ] [ 268.352 -961.1486 17.67833 ] [ 270.286 -958.53876 17.942257 ] [ 270.286 -958.53876 17.942257 ] [ 270.286 -958.53876 17.942257 ] [ 270.286 -958.53876 17.942257 ] 
sib.fastconf.EADock3: EADock3Cluster 26 : 2 elements, SimpleFitness: 260.0465, FullFitness: -960.82404 , RMSD: 20.23015 , elements: [ 260.091 -960.82404 20.23015 ] [ 260.002 -960.6618 20.180027 ] 
sib.fastconf.EADock3: EADock3Cluster 27 : 8 elements, SimpleFitness: 269.6529, FullFitness: -960.50684 , RMSD: 19.274624 , elements: [ 269.012 -960.50684 19.274624 ] [ 269.012 -960.50684 19.274624 ] [ 269.679 -959.91907 19.29539 ] [ 269.904 -959.4938 19.30623 ] [ 269.904 -959.4938 19.30623 ] [ 269.904 -959.4938 19.30623 ] [ 269.904 -959.4938 19.30623 ] [ 269.904 -959.4938 19.30623 ] 
sib.fastconf.EADock3: EADock3Cluster 28 : 8 elements, SimpleFitness: 262.00977, FullFitness: -960.0892 , RMSD: 20.034395 , elements: [ 261.987 -960.0892 20.034395 ] [ 261.987 -960.0892 20.034395 ] [ 262.049 -960.03595 20.018133 ] [ 262.049 -960.03595 20.018133 ] [ 262.049 -960.03595 20.018133 ] [ 262.049 -960.03595 20.018133 ] [ 261.954 -960.0266 20.04582 ] [ 261.954 -960.0266 20.04582 ] 
sib.fastconf.EADock3: EADock3Cluster 29 : 8 elements, SimpleFitness: 270.86414, FullFitness: -956.83856 , RMSD: 20.567026 , elements: [ 270.881 -956.83856 20.567026 ] [ 270.881 -956.83856 20.567026 ] [ 270.881 -956.83856 20.567026 ] [ 270.881 -956.83856 20.567026 ] [ 270.599 -956.772 20.69344 ] [ 270.599 -956.772 20.69344 ] [ 270.599 -956.772 20.69344 ] [ 271.592 -954.542 20.648952 ] 
sib.fastconf.EADock3: EADock3Cluster 30 : 8 elements, SimpleFitness: 264.75977, FullFitness: -956.4008 , RMSD: 19.307158 , elements: [ 264.647 -956.4008 19.307158 ] [ 264.647 -956.4008 19.307158 ] [ 264.697 -956.0017 19.306492 ] [ 264.697 -956.0017 19.306492 ] [ 264.697 -956.0017 19.306492 ] [ 264.697 -956.0017 19.306492 ] [ 264.697 -956.0017 19.306492 ] [ 265.299 -954.66187 19.325188 ] 
sib.fastconf.EADock3: EADock3Cluster 31 : 2 elements, SimpleFitness: 301.3075, FullFitness: -917.25836 , RMSD: 20.125631 , elements: [ 301.283 -917.25836 20.125631 ] [ 301.332 -917.0852 20.150229 ] 
sib.wrappers.md.charmm.ExtendedCharmmWrapper: CHARMM timers: CPU time: 1.89 seconds
sib.wrappers.md.charmm.ExtendedCharmmWrapper: CHARMM timers: Elapsed time: 1.89645 seconds.
sib.wrappers.md.charmm.ExtendedCharmmWrapper: CHARMM timers: CPU time: 17.38 seconds
sib.wrappers.md.charmm.ExtendedCharmmWrapper: CHARMM timers: Elapsed time: 17.4849 seconds.
sib.fastconf.EADock3$Flusher: Closing java.util.zip.ZipOutputStream@71c03ae1
sib.fastconf.EADock3$Flusher: Closing java.util.zip.ZipOutputStream@359c41f
