# Supplementary material for: Exploring the mechanism of Alisma orientale for the treatment of pregnancy induced hypertension and potential hepato-nephrotoxicity by using network pharmacology, network toxicology, molecular docking and molecular dynamics simulation
Source: Front Pharmacol. 2022 Nov 15;13:1027112. doi: 10.3389/fphar.2022.1027112 (PMC9705790; doi:10.3389/fphar.2022.1027112)
Supplement: Supplementary file 6 [file DataSheet4.zip › BCL2L1/BCLb23/clusters.dock4.csv]

Cluster ClusterRank deltaG deltaGelec deltaGvdw deltaGligsolvnonpol deltaGligsolvpol deltaGprotsolvnonpol deltaGprotsolvpol deltaGcompsolvnonpol deltaGcompsolvpol extraFull surfFull solvFull IntraFull InterFull FullFitness SimpleFitness Energy
0 0 -6.0480485 0.0 -19.5157 14.6094 -11.1586 254.074 -1512.07 257.006 -1508.64 0.0 257.006 -1508.64 302.286 -19.5157 -968.86365 278.441 278.441
0 1 -6.0480485 0.0 -19.5157 14.6094 -11.1586 254.074 -1512.07 257.006 -1508.64 0.0 257.006 -1508.64 302.286 -19.5157 -968.86365 278.441 278.441
0 2 -6.0480485 0.0 -19.5157 14.6094 -11.1586 254.074 -1512.07 257.006 -1508.64 0.0 257.006 -1508.64 302.286 -19.5157 -968.86365 278.441 278.441
0 3 -6.059509 0.0 -19.6428 14.6243 -11.1735 254.074 -1512.07 257.056 -1508.7 0.0 257.056 -1508.7 302.44 -19.6428 -968.8467 278.492 278.492
0 4 -6.059509 0.0 -19.6428 14.6243 -11.1735 254.074 -1512.07 257.056 -1508.7 0.0 257.056 -1508.7 302.44 -19.6428 -968.8467 278.492 278.492
0 5 -6.059509 0.0 -19.6428 14.6243 -11.1735 254.074 -1512.07 257.056 -1508.7 0.0 257.056 -1508.7 302.44 -19.6428 -968.8467 278.492 278.492
0 6 -6.0489607 0.0 -19.5199 14.6303 -11.1682 254.074 -1512.07 257.067 -1508.72 0.0 257.067 -1508.72 302.34 -19.5199 -968.8329 278.485 278.485
0 7 -6.0489607 0.0 -19.5199 14.6303 -11.1682 254.074 -1512.07 257.067 -1508.72 0.0 257.067 -1508.72 302.34 -19.5199 -968.8329 278.485 278.485
1 0 -5.8794556 0.0 -18.6532 14.6155 -9.24615 254.074 -1512.07 257.804 -1506.53 0.0 257.804 -1506.53 298.593 -18.6532 -968.78625 277.434 277.434
1 1 -5.8672686 0.0 -18.4276 14.5935 -9.14348 254.074 -1512.07 257.564 -1506.24 0.0 257.564 -1506.24 299.358 -18.4276 -967.7456 278.181 278.181
1 2 -5.878497 0.0 -18.6183 14.549 -9.10503 254.074 -1512.07 257.377 -1505.87 0.0 257.377 -1505.87 299.727 -18.6183 -967.3842 278.464 278.464
1 3 -6.0784364 0.0 -22.669 14.6056 -9.551 254.074 -1512.07 257.025 -1502.69 0.0 257.025 -1502.69 302.003 -22.669 -966.33093 278.086 278.086
1 4 -6.0753155 0.0 -22.6431 14.6082 -9.54126 254.074 -1512.07 257.041 -1502.69 0.0 257.041 -1502.69 301.985 -22.6431 -966.307 278.107 278.107
1 5 -6.076048 0.0 -22.6412 14.6075 -9.55757 254.074 -1512.07 257.046 -1502.73 0.0 257.046 -1502.73 302.022 -22.6412 -966.3031 278.147 278.147
1 6 -6.134557 0.0 -21.1217 14.2557 -8.05067 254.074 -1512.07 256.495 -1504.22 0.0 256.495 -1504.22 311.15 -21.1217 -957.69666 286.362 286.362
1 7 -6.1429853 0.0 -21.2471 14.258 -8.05579 254.074 -1512.07 256.498 -1504.17 0.0 256.498 -1504.17 311.265 -21.2471 -957.6541 286.374 286.374
2 0 -6.397123 0.0 -25.4898 14.3325 -11.3266 254.074 -1512.07 255.631 -1503.58 0.0 255.631 -1503.58 304.851 -25.4898 -968.58777 277.499 277.499
2 1 -6.397123 0.0 -25.4898 14.3325 -11.3266 254.074 -1512.07 255.631 -1503.58 0.0 255.631 -1503.58 304.851 -25.4898 -968.58777 277.499 277.499
2 2 -6.397123 0.0 -25.4898 14.3325 -11.3266 254.074 -1512.07 255.631 -1503.58 0.0 255.631 -1503.58 304.851 -25.4898 -968.58777 277.499 277.499
2 3 -6.397123 0.0 -25.4898 14.3325 -11.3266 254.074 -1512.07 255.631 -1503.58 0.0 255.631 -1503.58 304.851 -25.4898 -968.58777 277.499 277.499
2 4 -6.3684225 0.0 -24.656 14.311 -11.2731 254.074 -1512.07 255.683 -1504.46 0.0 255.683 -1504.46 304.89 -24.656 -968.54297 277.756 277.756
2 5 -6.3684225 0.0 -24.656 14.311 -11.2731 254.074 -1512.07 255.683 -1504.46 0.0 255.683 -1504.46 304.89 -24.656 -968.54297 277.756 277.756
2 6 -6.3684225 0.0 -24.656 14.311 -11.2731 254.074 -1512.07 255.683 -1504.46 0.0 255.683 -1504.46 304.89 -24.656 -968.54297 277.756 277.756
2 7 -6.4069753 0.0 -25.5796 14.305 -11.3131 254.074 -1512.07 255.585 -1503.56 0.0 255.585 -1503.56 305.358 -25.5796 -968.1966 277.892 277.892
3 0 -6.0029354 0.0 -18.5836 14.241 -7.84069 254.074 -1512.07 259.461 -1510.39 0.0 259.461 -1510.39 304.126 -18.5836 -965.38666 283.614 283.614
3 1 -6.004084 0.0 -18.3903 14.236 -7.91152 254.074 -1512.07 259.47 -1510.8 0.0 259.47 -1510.8 304.739 -18.3903 -964.9813 283.873 283.873
3 2 -6.004084 0.0 -18.3903 14.236 -7.91152 254.074 -1512.07 259.47 -1510.8 0.0 259.47 -1510.8 304.739 -18.3903 -964.9813 283.873 283.873
3 3 -6.004084 0.0 -18.3903 14.236 -7.91152 254.074 -1512.07 259.47 -1510.8 0.0 259.47 -1510.8 304.739 -18.3903 -964.9813 283.873 283.873
3 4 -6.004084 0.0 -18.3903 14.236 -7.91152 254.074 -1512.07 259.47 -1510.8 0.0 259.47 -1510.8 304.739 -18.3903 -964.9813 283.873 283.873
3 5 -5.97555 0.0 -18.1567 14.2268 -7.75289 254.074 -1512.07 259.502 -1510.6 0.0 259.502 -1510.6 304.343 -18.1567 -964.9117 283.853 283.853
3 6 -5.97555 0.0 -18.1567 14.2268 -7.75289 254.074 -1512.07 259.502 -1510.6 0.0 259.502 -1510.6 304.343 -18.1567 -964.9117 283.853 283.853
3 7 -5.97555 0.0 -18.1567 14.2268 -7.75289 254.074 -1512.07 259.502 -1510.6 0.0 259.502 -1510.6 304.343 -18.1567 -964.9117 283.853 283.853
4 0 -5.7893214 0.0 -21.6302 14.6386 -9.39074 254.074 -1512.07 256.876 -1499.13 0.0 256.876 -1499.13 299.725 -21.6302 -964.1592 274.73 274.73
4 1 -5.7893214 0.0 -21.6302 14.6386 -9.39074 254.074 -1512.07 256.876 -1499.13 0.0 256.876 -1499.13 299.725 -21.6302 -964.1592 274.73 274.73
4 2 -5.7893214 0.0 -21.6302 14.6386 -9.39074 254.074 -1512.07 256.876 -1499.13 0.0 256.876 -1499.13 299.725 -21.6302 -964.1592 274.73 274.73
4 3 -5.757218 0.0 -21.1045 14.6311 -9.40353 254.074 -1512.07 256.758 -1499.26 0.0 256.758 -1499.26 300.145 -21.1045 -963.4615 274.863 274.863
4 4 -5.757218 0.0 -21.1045 14.6311 -9.40353 254.074 -1512.07 256.758 -1499.26 0.0 256.758 -1499.26 300.145 -21.1045 -963.4615 274.863 274.863
4 5 -5.7242374 0.0 -20.7016 14.6159 -9.42078 254.074 -1512.07 256.645 -1499.21 0.0 256.645 -1499.21 300.43 -20.7016 -962.83655 274.914 274.914
4 6 -5.7242374 0.0 -20.7016 14.6159 -9.42078 254.074 -1512.07 256.645 -1499.21 0.0 256.645 -1499.21 300.43 -20.7016 -962.83655 274.914 274.914
4 7 -5.7242374 0.0 -20.7016 14.6159 -9.42078 254.074 -1512.07 256.645 -1499.21 0.0 256.645 -1499.21 300.43 -20.7016 -962.83655 274.914 274.914
5 0 -5.557817 0.0 -15.6485 14.6002 -8.36417 254.074 -1512.07 260.456 -1509.16 0.0 260.456 -1509.16 300.455 -15.6485 -963.8975 283.812 283.812
5 1 -5.557817 0.0 -15.6485 14.6002 -8.36417 254.074 -1512.07 260.456 -1509.16 0.0 260.456 -1509.16 300.455 -15.6485 -963.8975 283.812 283.812
5 2 -5.557817 0.0 -15.6485 14.6002 -8.36417 254.074 -1512.07 260.456 -1509.16 0.0 260.456 -1509.16 300.455 -15.6485 -963.8975 283.812 283.812
5 3 -5.557817 0.0 -15.6485 14.6002 -8.36417 254.074 -1512.07 260.456 -1509.16 0.0 260.456 -1509.16 300.455 -15.6485 -963.8975 283.812 283.812
5 4 -5.5488915 0.0 -15.4996 14.6001 -8.42661 254.074 -1512.07 260.458 -1509.31 0.0 260.458 -1509.31 300.642 -15.4996 -963.7097 284.106 284.106
5 5 -5.5488915 0.0 -15.4996 14.6001 -8.42661 254.074 -1512.07 260.458 -1509.31 0.0 260.458 -1509.31 300.642 -15.4996 -963.7097 284.106 284.106
5 6 -5.5488915 0.0 -15.4996 14.6001 -8.42661 254.074 -1512.07 260.458 -1509.31 0.0 260.458 -1509.31 300.642 -15.4996 -963.7097 284.106 284.106
5 7 -5.56512 0.0 -15.7821 14.611 -8.51628 254.074 -1512.07 260.373 -1509.08 0.0 260.373 -1509.08 301.04 -15.7821 -963.44904 284.411 284.411
6 0 -5.847765 0.0 -16.3325 14.3415 -6.97906 254.074 -1512.07 258.79 -1509.28 0.0 258.79 -1509.28 303.243 -16.3325 -963.57947 284.011 284.011
6 1 -5.847765 0.0 -16.3325 14.3415 -6.97906 254.074 -1512.07 258.79 -1509.28 0.0 258.79 -1509.28 303.243 -16.3325 -963.57947 284.011 284.011
6 2 -5.847765 0.0 -16.3325 14.3415 -6.97906 254.074 -1512.07 258.79 -1509.28 0.0 258.79 -1509.28 303.243 -16.3325 -963.57947 284.011 284.011
6 3 -5.847765 0.0 -16.3325 14.3415 -6.97906 254.074 -1512.07 258.79 -1509.28 0.0 258.79 -1509.28 303.243 -16.3325 -963.57947 284.011 284.011
6 4 -5.881858 0.0 -17.155 14.3766 -7.02732 254.074 -1512.07 258.719 -1508.45 0.0 258.719 -1508.45 303.533 -17.155 -963.353 283.862 283.862
6 5 -5.881858 0.0 -17.155 14.3766 -7.02732 254.074 -1512.07 258.719 -1508.45 0.0 258.719 -1508.45 303.533 -17.155 -963.353 283.862 283.862
6 6 -5.881858 0.0 -17.155 14.3766 -7.02732 254.074 -1512.07 258.719 -1508.45 0.0 258.719 -1508.45 303.533 -17.155 -963.353 283.862 283.862
6 7 -5.875608 0.0 -16.9883 14.3997 -7.05359 254.074 -1512.07 258.728 -1508.61 0.0 258.728 -1508.61 303.863 -16.9883 -963.0073 284.26 284.26
7 0 -6.426772 0.0 -36.2936 14.4822 -10.3686 254.074 -1512.07 257.051 -1488.37 0.0 257.051 -1488.37 304.169 -36.2936 -963.4436 274.278 274.278
7 1 -6.3763556 0.0 -35.938 14.5023 -10.3474 254.074 -1512.07 257.081 -1488.09 0.0 257.081 -1488.09 304.368 -35.938 -962.5789 274.822 274.822
7 2 -6.3763556 0.0 -35.938 14.5023 -10.3474 254.074 -1512.07 257.081 -1488.09 0.0 257.081 -1488.09 304.368 -35.938 -962.5789 274.822 274.822
7 3 -5.990085 0.0 -29.2721 14.4767 -9.38257 254.074 -1512.07 257.083 -1491.16 0.0 257.083 -1491.16 303.288 -29.2721 -960.06116 276.232 276.232
7 4 -5.990085 0.0 -29.2721 14.4767 -9.38257 254.074 -1512.07 257.083 -1491.16 0.0 257.083 -1491.16 303.288 -29.2721 -960.06116 276.232 276.232
7 5 -5.990085 0.0 -29.2721 14.4767 -9.38257 254.074 -1512.07 257.083 -1491.16 0.0 257.083 -1491.16 303.288 -29.2721 -960.06116 276.232 276.232
7 6 -5.990085 0.0 -29.2721 14.4767 -9.38257 254.074 -1512.07 257.083 -1491.16 0.0 257.083 -1491.16 303.288 -29.2721 -960.06116 276.232 276.232
7 7 -5.990085 0.0 -29.2721 14.4767 -9.38257 254.074 -1512.07 257.083 -1491.16 0.0 257.083 -1491.16 303.288 -29.2721 -960.06116 276.232 276.232
8 0 -6.357497 0.0 -26.0029 14.2786 -10.075 254.074 -1512.07 256.109 -1501.71 0.0 256.109 -1501.71 308.766 -26.0029 -962.8379 279.44 279.44
8 1 -6.357497 0.0 -26.0029 14.2786 -10.075 254.074 -1512.07 256.109 -1501.71 0.0 256.109 -1501.71 308.766 -26.0029 -962.8379 279.44 279.44
8 2 -6.3604965 0.0 -26.3284 14.2675 -10.101 254.074 -1512.07 256.142 -1501.35 0.0 256.142 -1501.35 308.968 -26.3284 -962.5685 279.479 279.479
8 3 -6.3604965 0.0 -26.3284 14.2675 -10.101 254.074 -1512.07 256.142 -1501.35 0.0 256.142 -1501.35 308.968 -26.3284 -962.5685 279.479 279.479
8 4 -6.3604965 0.0 -26.3284 14.2675 -10.101 254.074 -1512.07 256.142 -1501.35 0.0 256.142 -1501.35 308.968 -26.3284 -962.5685 279.479 279.479
8 5 -6.38428 0.0 -26.9997 14.2621 -9.03768 254.074 -1512.07 256.274 -1499.85 0.0 256.274 -1499.85 308.337 -26.9997 -962.2387 279.577 279.577
8 6 -6.38428 0.0 -26.9997 14.2621 -9.03768 254.074 -1512.07 256.274 -1499.85 0.0 256.274 -1499.85 308.337 -26.9997 -962.2387 279.577 279.577
8 7 -6.38428 0.0 -26.9997 14.2621 -9.03768 254.074 -1512.07 256.274 -1499.85 0.0 256.274 -1499.85 308.337 -26.9997 -962.2387 279.577 279.577
9 0 -6.0204782 0.0 -23.9943 14.5586 -9.14061 254.074 -1512.07 255.908 -1497.63 0.0 255.908 -1497.63 303.313 -23.9943 -962.40326 275.977 275.977
9 1 -6.0204782 0.0 -23.9943 14.5586 -9.14061 254.074 -1512.07 255.908 -1497.63 0.0 255.908 -1497.63 303.313 -23.9943 -962.40326 275.977 275.977
9 2 -6.0204782 0.0 -23.9943 14.5586 -9.14061 254.074 -1512.07 255.908 -1497.63 0.0 255.908 -1497.63 303.313 -23.9943 -962.40326 275.977 275.977
9 3 -6.0404134 0.0 -24.1267 14.5769 -9.12933 254.074 -1512.07 255.907 -1497.71 0.0 255.907 -1497.71 303.873 -24.1267 -962.05664 276.455 276.455
9 4 -6.0404134 0.0 -24.1267 14.5769 -9.12933 254.074 -1512.07 255.907 -1497.71 0.0 255.907 -1497.71 303.873 -24.1267 -962.05664 276.455 276.455
9 5 -6.0404134 0.0 -24.1267 14.5769 -9.12933 254.074 -1512.07 255.907 -1497.71 0.0 255.907 -1497.71 303.873 -24.1267 -962.05664 276.455 276.455
9 6 -5.896998 0.0 -22.9811 14.563 -9.09338 254.074 -1512.07 255.821 -1496.99 0.0 255.821 -1496.99 303.404 -22.9811 -960.74615 277.781 277.781
9 7 -5.896998 0.0 -22.9811 14.563 -9.09338 254.074 -1512.07 255.821 -1496.99 0.0 255.821 -1496.99 303.404 -22.9811 -960.74615 277.781 277.781
10 0 -5.738426 0.0 -18.6731 14.2219 -9.87616 254.074 -1512.07 259.458 -1507.99 0.0 259.458 -1507.99 304.882 -18.6731 -962.3231 284.639 284.639
10 1 -5.738426 0.0 -18.6731 14.2219 -9.87616 254.074 -1512.07 259.458 -1507.99 0.0 259.458 -1507.99 304.882 -18.6731 -962.3231 284.639 284.639
10 2 -5.712458 0.0 -18.2767 14.2189 -9.8787 254.074 -1512.07 259.435 -1508.15 0.0 259.435 -1508.15 305.603 -18.2767 -961.38873 285.394 285.394
10 3 -5.712458 0.0 -18.2767 14.2189 -9.8787 254.074 -1512.07 259.435 -1508.15 0.0 259.435 -1508.15 305.603 -18.2767 -961.38873 285.394 285.394
10 4 -5.600617 0.0 -17.5378 14.225 -9.88836 254.074 -1512.07 259.71 -1507.89 0.0 259.71 -1507.89 304.542 -17.5378 -961.1759 285.523 285.523
10 5 -5.600617 0.0 -17.5378 14.225 -9.88836 254.074 -1512.07 259.71 -1507.89 0.0 259.71 -1507.89 304.542 -17.5378 -961.1759 285.523 285.523
10 6 -5.600617 0.0 -17.5378 14.225 -9.88836 254.074 -1512.07 259.71 -1507.89 0.0 259.71 -1507.89 304.542 -17.5378 -961.1759 285.523 285.523
10 7 -5.600617 0.0 -17.5378 14.225 -9.88836 254.074 -1512.07 259.71 -1507.89 0.0 259.71 -1507.89 304.542 -17.5378 -961.1759 285.523 285.523
11 0 -6.6138654 0.0 -43.4533 14.3985 -10.1 254.074 -1512.07 255.679 -1478.1 0.0 255.679 -1478.1 304.235 -43.4533 -961.63934 267.966 267.966
11 1 -6.6138654 0.0 -43.4533 14.3985 -10.1 254.074 -1512.07 255.679 -1478.1 0.0 255.679 -1478.1 304.235 -43.4533 -961.63934 267.966 267.966
11 2 -6.6138654 0.0 -43.4533 14.3985 -10.1 254.074 -1512.07 255.679 -1478.1 0.0 255.679 -1478.1 304.235 -43.4533 -961.63934 267.966 267.966
11 3 -6.6138654 0.0 -43.4533 14.3985 -10.1 254.074 -1512.07 255.679 -1478.1 0.0 255.679 -1478.1 304.235 -43.4533 -961.63934 267.966 267.966
11 4 -6.6018033 0.0 -43.337 14.4007 -10.0921 254.074 -1512.07 255.704 -1478.11 0.0 255.704 -1478.11 304.175 -43.337 -961.568 268.002 268.002
11 5 -6.6018033 0.0 -43.337 14.4007 -10.0921 254.074 -1512.07 255.704 -1478.11 0.0 255.704 -1478.11 304.175 -43.337 -961.568 268.002 268.002
11 6 -6.4651084 0.0 -41.9792 14.3794 -10.0239 254.074 -1512.07 255.924 -1478.28 0.0 255.924 -1478.28 304.025 -41.9792 -960.31024 268.97 268.97
11 7 -6.4651084 0.0 -41.9792 14.3794 -10.0239 254.074 -1512.07 255.924 -1478.28 0.0 255.924 -1478.28 304.025 -41.9792 -960.31024 268.97 268.97
12 0 -6.48817 0.0 -35.8527 14.891 -11.4008 254.074 -1512.07 255.191 -1487.58 0.0 255.191 -1487.58 307.209 -35.8527 -961.03265 267.33 267.33
12 1 -6.48817 0.0 -35.8527 14.891 -11.4008 254.074 -1512.07 255.191 -1487.58 0.0 255.191 -1487.58 307.209 -35.8527 -961.03265 267.33 267.33
12 2 -6.48817 0.0 -35.8527 14.891 -11.4008 254.074 -1512.07 255.191 -1487.58 0.0 255.191 -1487.58 307.209 -35.8527 -961.03265 267.33 267.33
12 3 -6.481663 0.0 -35.7745 14.893 -11.3978 254.074 -1512.07 255.192 -1487.59 0.0 255.192 -1487.59 307.149 -35.7745 -961.02344 267.326 267.326
12 4 -6.49101 0.0 -35.8864 14.8903 -11.4085 254.074 -1512.07 255.189 -1487.58 0.0 255.189 -1487.58 307.283 -35.8864 -960.9944 267.369 267.369
12 5 -6.49101 0.0 -35.8864 14.8903 -11.4085 254.074 -1512.07 255.189 -1487.58 0.0 255.189 -1487.58 307.283 -35.8864 -960.9944 267.369 267.369
12 6 -6.49101 0.0 -35.8864 14.8903 -11.4085 254.074 -1512.07 255.189 -1487.58 0.0 255.189 -1487.58 307.283 -35.8864 -960.9944 267.369 267.369
12 7 -6.49101 0.0 -35.8864 14.8903 -11.4085 254.074 -1512.07 255.189 -1487.58 0.0 255.189 -1487.58 307.283 -35.8864 -960.9944 267.369 267.369
13 0 -6.366159 0.0 -31.8571 14.7098 -9.4017 254.074 -1512.07 255.551 -1490.6 0.0 255.551 -1490.6 306.625 -31.8571 -960.281 277.995 277.995
13 1 -6.366159 0.0 -31.8571 14.7098 -9.4017 254.074 -1512.07 255.551 -1490.6 0.0 255.551 -1490.6 306.625 -31.8571 -960.281 277.995 277.995
13 2 -6.366159 0.0 -31.8571 14.7098 -9.4017 254.074 -1512.07 255.551 -1490.6 0.0 255.551 -1490.6 306.625 -31.8571 -960.281 277.995 277.995
13 3 -6.310541 0.0 -31.6 14.7214 -9.4463 254.074 -1512.07 255.457 -1489.97 0.0 255.457 -1489.97 306.644 -31.6 -959.469 278.496 278.496
13 4 -6.310541 0.0 -31.6 14.7214 -9.4463 254.074 -1512.07 255.457 -1489.97 0.0 255.457 -1489.97 306.644 -31.6 -959.469 278.496 278.496
13 5 -6.116586 0.0 -28.5096 14.7471 -9.13817 254.074 -1512.07 255.58 -1491.42 0.0 255.58 -1491.42 305.238 -28.5096 -959.11163 278.05 278.05
13 6 -6.116586 0.0 -28.5096 14.7471 -9.13817 254.074 -1512.07 255.58 -1491.42 0.0 255.58 -1491.42 305.238 -28.5096 -959.11163 278.05 278.05
13 7 -6.116586 0.0 -28.5096 14.7471 -9.13817 254.074 -1512.07 255.58 -1491.42 0.0 255.58 -1491.42 305.238 -28.5096 -959.11163 278.05 278.05
14 0 -5.8343906 0.0 -20.9959 14.8983 -9.4905 254.074 -1512.07 256.892 -1500.57 0.0 256.892 -1500.57 304.813 -20.9959 -959.86096 281.384 281.384
14 1 -5.8343906 0.0 -20.9959 14.8983 -9.4905 254.074 -1512.07 256.892 -1500.57 0.0 256.892 -1500.57 304.813 -20.9959 -959.86096 281.384 281.384
14 2 -5.7517014 0.0 -21.5747 14.455 -7.68953 254.074 -1512.07 256.382 -1496.42 0.0 256.382 -1496.42 310.18 -21.5747 -951.43274 287.394 287.394
14 3 -5.7517014 0.0 -21.5747 14.455 -7.68953 254.074 -1512.07 256.382 -1496.42 0.0 256.382 -1496.42 310.18 -21.5747 -951.43274 287.394 287.394
14 4 -5.7517014 0.0 -21.5747 14.455 -7.68953 254.074 -1512.07 256.382 -1496.42 0.0 256.382 -1496.42 310.18 -21.5747 -951.43274 287.394 287.394
14 5 -5.7517304 0.0 -21.9942 14.4324 -7.66539 254.074 -1512.07 256.309 -1495.67 0.0 256.309 -1495.67 309.978 -21.9942 -951.3773 286.921 286.921
14 6 -5.7517304 0.0 -21.9942 14.4324 -7.66539 254.074 -1512.07 256.309 -1495.67 0.0 256.309 -1495.67 309.978 -21.9942 -951.3773 286.921 286.921
14 7 -5.7517304 0.0 -21.9942 14.4324 -7.66539 254.074 -1512.07 256.309 -1495.67 0.0 256.309 -1495.67 309.978 -21.9942 -951.3773 286.921 286.921
15 0 -5.9302998 0.0 -33.5724 14.7005 -10.9093 254.074 -1512.07 256.367 -1483.61 0.0 256.367 -1483.61 301.024 -33.5724 -959.79144 273.438 273.438
15 1 -5.9302998 0.0 -33.5724 14.7005 -10.9093 254.074 -1512.07 256.367 -1483.61 0.0 256.367 -1483.61 301.024 -33.5724 -959.79144 273.438 273.438
15 2 -5.9302998 0.0 -33.5724 14.7005 -10.9093 254.074 -1512.07 256.367 -1483.61 0.0 256.367 -1483.61 301.024 -33.5724 -959.79144 273.438 273.438
15 3 -5.9089975 0.0 -31.9398 14.7135 -10.2002 254.074 -1512.07 256.35 -1485.03 0.0 256.35 -1485.03 300.926 -31.9398 -959.69385 273.603 273.603
15 4 -5.9089975 0.0 -31.9398 14.7135 -10.2002 254.074 -1512.07 256.35 -1485.03 0.0 256.35 -1485.03 300.926 -31.9398 -959.69385 273.603 273.603
15 5 -5.9245806 0.0 -33.7478 14.7156 -10.8768 254.074 -1512.07 256.322 -1483.12 0.0 256.322 -1483.12 301.203 -33.7478 -959.3428 273.65 273.65
15 6 -5.9245806 0.0 -33.7478 14.7156 -10.8768 254.074 -1512.07 256.322 -1483.12 0.0 256.322 -1483.12 301.203 -33.7478 -959.3428 273.65 273.65
15 7 -5.9245806 0.0 -33.7478 14.7156 -10.8768 254.074 -1512.07 256.322 -1483.12 0.0 256.322 -1483.12 301.203 -33.7478 -959.3428 273.65 273.65
16 0 -6.0784836 0.0 -20.0619 14.1363 -8.36187 254.074 -1512.07 256.283 -1505.11 0.0 256.283 -1505.11 309.405 -20.0619 -959.4839 285.57 285.57
16 1 -6.0517397 0.0 -19.7811 14.1179 -8.40644 254.074 -1512.07 256.283 -1505.18 0.0 256.283 -1505.18 309.368 -19.7811 -959.3102 285.767 285.767
16 2 -6.0517397 0.0 -19.7811 14.1179 -8.40644 254.074 -1512.07 256.283 -1505.18 0.0 256.283 -1505.18 309.368 -19.7811 -959.3102 285.767 285.767
16 3 -6.0517397 0.0 -19.7811 14.1179 -8.40644 254.074 -1512.07 256.283 -1505.18 0.0 256.283 -1505.18 309.368 -19.7811 -959.3102 285.767 285.767
16 4 -6.0517397 0.0 -19.7811 14.1179 -8.40644 254.074 -1512.07 256.283 -1505.18 0.0 256.283 -1505.18 309.368 -19.7811 -959.3102 285.767 285.767
16 5 -6.041798 0.0 -19.7643 14.1086 -8.40104 254.074 -1512.07 256.249 -1505.0 0.0 256.249 -1505.0 309.654 -19.7643 -958.8613 286.101 286.101
16 6 -6.041798 0.0 -19.7643 14.1086 -8.40104 254.074 -1512.07 256.249 -1505.0 0.0 256.249 -1505.0 309.654 -19.7643 -958.8613 286.101 286.101
16 7 -6.041798 0.0 -19.7643 14.1086 -8.40104 254.074 -1512.07 256.249 -1505.0 0.0 256.249 -1505.0 309.654 -19.7643 -958.8613 286.101 286.101
17 0 -5.9153805 0.0 -31.8833 14.5427 -11.1774 254.074 -1512.07 255.009 -1484.39 0.0 255.009 -1484.39 303.389 -31.8833 -957.87524 272.97 272.97
17 1 -5.9153805 0.0 -31.8833 14.5427 -11.1774 254.074 -1512.07 255.009 -1484.39 0.0 255.009 -1484.39 303.389 -31.8833 -957.87524 272.97 272.97
17 2 -5.8953896 0.0 -31.6239 14.5425 -11.1668 254.074 -1512.07 254.987 -1484.42 0.0 254.987 -1484.42 303.267 -31.6239 -957.79 272.993 272.993
17 3 -5.8953896 0.0 -31.6239 14.5425 -11.1668 254.074 -1512.07 254.987 -1484.42 0.0 254.987 -1484.42 303.267 -31.6239 -957.79 272.993 272.993
17 4 -5.8953896 0.0 -31.6239 14.5425 -11.1668 254.074 -1512.07 254.987 -1484.42 0.0 254.987 -1484.42 303.267 -31.6239 -957.79 272.993 272.993
17 5 -5.702974 0.0 -27.808 14.5473 -10.9711 254.074 -1512.07 255.025 -1487.03 0.0 255.025 -1487.03 303.003 -27.808 -956.81006 273.674 273.674
17 6 -5.702974 0.0 -27.808 14.5473 -10.9711 254.074 -1512.07 255.025 -1487.03 0.0 255.025 -1487.03 303.003 -27.808 -956.81006 273.674 273.674
17 7 -5.702974 0.0 -27.808 14.5473 -10.9711 254.074 -1512.07 255.025 -1487.03 0.0 255.025 -1487.03 303.003 -27.808 -956.81006 273.674 273.674
18 0 -6.0515757 0.0 -29.1757 14.9061 -10.677 254.074 -1512.07 256.899 -1492.66 0.0 256.899 -1492.66 307.257 -29.1757 -957.67975 280.228 280.228
18 1 -6.0515757 0.0 -29.1757 14.9061 -10.677 254.074 -1512.07 256.899 -1492.66 0.0 256.899 -1492.66 307.257 -29.1757 -957.67975 280.228 280.228
18 2 -6.0515757 0.0 -29.1757 14.9061 -10.677 254.074 -1512.07 256.899 -1492.66 0.0 256.899 -1492.66 307.257 -29.1757 -957.67975 280.228 280.228
18 3 -6.046313 0.0 -29.181 14.9044 -10.69 254.074 -1512.07 256.898 -1492.58 0.0 256.898 -1492.58 307.206 -29.181 -957.6569 280.203 280.203
18 4 -6.029188 0.0 -29.248 14.8804 -10.6473 254.074 -1512.07 256.878 -1492.16 0.0 256.878 -1492.16 307.244 -29.248 -957.2861 280.136 280.136
18 5 -6.029188 0.0 -29.248 14.8804 -10.6473 254.074 -1512.07 256.878 -1492.16 0.0 256.878 -1492.16 307.244 -29.248 -957.2861 280.136 280.136
18 6 -6.029188 0.0 -29.248 14.8804 -10.6473 254.074 -1512.07 256.878 -1492.16 0.0 256.878 -1492.16 307.244 -29.248 -957.2861 280.136 280.136
18 7 -6.029188 0.0 -29.248 14.8804 -10.6473 254.074 -1512.07 256.878 -1492.16 0.0 256.878 -1492.16 307.244 -29.248 -957.2861 280.136 280.136
19 0 -5.730182 0.0 -17.0789 14.3285 -8.20185 254.074 -1512.07 258.772 -1507.42 0.0 258.772 -1507.42 309.077 -17.0789 -956.6499 288.936 288.936
19 1 -5.730182 0.0 -17.0789 14.3285 -8.20185 254.074 -1512.07 258.772 -1507.42 0.0 258.772 -1507.42 309.077 -17.0789 -956.6499 288.936 288.936
19 2 -5.730182 0.0 -17.0789 14.3285 -8.20185 254.074 -1512.07 258.772 -1507.42 0.0 258.772 -1507.42 309.077 -17.0789 -956.6499 288.936 288.936
19 3 -5.768822 0.0 -17.3202 14.3254 -7.74719 254.074 -1512.07 258.663 -1507.06 0.0 258.663 -1507.06 309.197 -17.3202 -956.52026 289.029 289.029
19 4 -5.768822 0.0 -17.3202 14.3254 -7.74719 254.074 -1512.07 258.663 -1507.06 0.0 258.663 -1507.06 309.197 -17.3202 -956.52026 289.029 289.029
19 5 -5.768822 0.0 -17.3202 14.3254 -7.74719 254.074 -1512.07 258.663 -1507.06 0.0 258.663 -1507.06 309.197 -17.3202 -956.52026 289.029 289.029
19 6 -5.768822 0.0 -17.3202 14.3254 -7.74719 254.074 -1512.07 258.663 -1507.06 0.0 258.663 -1507.06 309.197 -17.3202 -956.52026 289.029 289.029
19 7 -5.5800753 0.0 -15.9284 14.2959 -8.49066 254.074 -1512.07 258.937 -1507.34 0.0 258.937 -1507.34 308.561 -15.9284 -955.7704 289.3 289.3
20 0 -5.7929173 0.0 -28.6852 14.8875 -10.7446 254.074 -1512.07 256.622 -1488.86 0.0 256.622 -1488.86 304.646 -28.6852 -956.27716 276.342 276.342
20 1 -5.7929173 0.0 -28.6852 14.8875 -10.7446 254.074 -1512.07 256.622 -1488.86 0.0 256.622 -1488.86 304.646 -28.6852 -956.27716 276.342 276.342
20 2 -5.6265 0.0 -25.9456 14.8796 -10.7574 254.074 -1512.07 257.081 -1491.11 0.0 257.081 -1491.11 304.588 -25.9456 -955.38654 278.072 278.072
20 3 -5.6265 0.0 -25.9456 14.8796 -10.7574 254.074 -1512.07 257.081 -1491.11 0.0 257.081 -1491.11 304.588 -25.9456 -955.38654 278.072 278.072
20 4 -5.6265 0.0 -25.9456 14.8796 -10.7574 254.074 -1512.07 257.081 -1491.11 0.0 257.081 -1491.11 304.588 -25.9456 -955.38654 278.072 278.072
20 5 -5.403892 0.0 -22.3639 14.8562 -10.7998 254.074 -1512.07 257.723 -1494.08 0.0 257.723 -1494.08 304.258 -22.3639 -954.46277 280.293 280.293
20 6 -5.403892 0.0 -22.3639 14.8562 -10.7998 254.074 -1512.07 257.723 -1494.08 0.0 257.723 -1494.08 304.258 -22.3639 -954.46277 280.293 280.293
20 7 -5.403892 0.0 -22.3639 14.8562 -10.7998 254.074 -1512.07 257.723 -1494.08 0.0 257.723 -1494.08 304.258 -22.3639 -954.46277 280.293 280.293
21 0 -5.7461424 0.0 -24.9552 14.7629 -11.0232 254.074 -1512.07 255.857 -1493.15 0.0 255.857 -1493.15 307.411 -24.9552 -954.8372 278.568 278.568
21 1 -5.7461424 0.0 -24.9552 14.7629 -11.0232 254.074 -1512.07 255.857 -1493.15 0.0 255.857 -1493.15 307.411 -24.9552 -954.8372 278.568 278.568
21 2 -5.748912 0.0 -25.1035 14.7488 -11.0417 254.074 -1512.07 255.827 -1492.96 0.0 255.827 -1492.96 307.461 -25.1035 -954.7755 278.554 278.554
21 3 -5.748912 0.0 -25.1035 14.7488 -11.0417 254.074 -1512.07 255.827 -1492.96 0.0 255.827 -1492.96 307.461 -25.1035 -954.7755 278.554 278.554
21 4 -5.748912 0.0 -25.1035 14.7488 -11.0417 254.074 -1512.07 255.827 -1492.96 0.0 255.827 -1492.96 307.461 -25.1035 -954.7755 278.554 278.554
21 5 -5.748912 0.0 -25.1035 14.7488 -11.0417 254.074 -1512.07 255.827 -1492.96 0.0 255.827 -1492.96 307.461 -25.1035 -954.7755 278.554 278.554
21 6 -5.7521877 0.0 -25.5204 14.6661 -10.9239 254.074 -1512.07 255.737 -1492.24 0.0 255.737 -1492.24 307.669 -25.5204 -954.3543 278.793 278.793
21 7 -5.7521877 0.0 -25.5204 14.6661 -10.9239 254.074 -1512.07 255.737 -1492.24 0.0 255.737 -1492.24 307.669 -25.5204 -954.3543 278.793 278.793
22 0 -5.2782626 0.0 -15.1477 14.3311 -8.56927 254.074 -1512.07 257.663 -1501.67 0.0 257.663 -1501.67 304.943 -15.1477 -954.2118 286.661 286.661
22 1 -5.2782626 0.0 -15.1477 14.3311 -8.56927 254.074 -1512.07 257.663 -1501.67 0.0 257.663 -1501.67 304.943 -15.1477 -954.2118 286.661 286.661
22 2 -5.282213 0.0 -15.2805 14.3172 -8.55707 254.074 -1512.07 257.528 -1501.33 0.0 257.528 -1501.33 305.229 -15.2805 -953.85345 286.993 286.993
22 3 -5.282213 0.0 -15.2805 14.3172 -8.55707 254.074 -1512.07 257.528 -1501.33 0.0 257.528 -1501.33 305.229 -15.2805 -953.85345 286.993 286.993
22 4 -5.282213 0.0 -15.2805 14.3172 -8.55707 254.074 -1512.07 257.528 -1501.33 0.0 257.528 -1501.33 305.229 -15.2805 -953.85345 286.993 286.993
22 5 -5.282213 0.0 -15.2805 14.3172 -8.55707 254.074 -1512.07 257.528 -1501.33 0.0 257.528 -1501.33 305.229 -15.2805 -953.85345 286.993 286.993
22 6 -5.282213 0.0 -15.2805 14.3172 -8.55707 254.074 -1512.07 257.528 -1501.33 0.0 257.528 -1501.33 305.229 -15.2805 -953.85345 286.993 286.993
22 7 -5.288839 0.0 -15.3192 14.3114 -8.53671 254.074 -1512.07 257.517 -1501.35 0.0 257.517 -1501.35 305.397 -15.3192 -953.75525 287.075 287.075
23 0 -6.088001 0.0 -33.9357 14.2654 -9.55821 254.074 -1512.07 256.712 -1485.48 0.0 256.712 -1485.48 308.945 -33.9357 -953.75867 278.555 278.555
23 1 -6.088001 0.0 -33.9357 14.2654 -9.55821 254.074 -1512.07 256.712 -1485.48 0.0 256.712 -1485.48 308.945 -33.9357 -953.75867 278.555 278.555
23 2 -6.088001 0.0 -33.9357 14.2654 -9.55821 254.074 -1512.07 256.712 -1485.48 0.0 256.712 -1485.48 308.945 -33.9357 -953.75867 278.555 278.555
23 3 -5.38297 0.0 -23.2426 14.3256 -8.42205 254.074 -1512.07 256.57 -1489.04 0.0 256.57 -1489.04 308.629 -23.2426 -947.08356 284.084 284.084
23 4 -5.38297 0.0 -23.2426 14.3256 -8.42205 254.074 -1512.07 256.57 -1489.04 0.0 256.57 -1489.04 308.629 -23.2426 -947.08356 284.084 284.084
23 5 -5.38297 0.0 -23.2426 14.3256 -8.42205 254.074 -1512.07 256.57 -1489.04 0.0 256.57 -1489.04 308.629 -23.2426 -947.08356 284.084 284.084
23 6 -5.251866 0.0 -20.3366 14.236 -7.95181 254.074 -1512.07 256.416 -1490.82 0.0 256.416 -1490.82 311.452 -20.3366 -943.2886 287.227 287.227
23 7 -5.251866 0.0 -20.3366 14.236 -7.95181 254.074 -1512.07 256.416 -1490.82 0.0 256.416 -1490.82 311.452 -20.3366 -943.2886 287.227 287.227
24 0 -5.6574697 0.0 -22.5235 14.1894 -9.26967 254.074 -1512.07 256.942 -1496.27 0.0 256.942 -1496.27 308.151 -22.5235 -953.70056 282.265 282.265
24 1 -5.6574697 0.0 -22.5235 14.1894 -9.26967 254.074 -1512.07 256.942 -1496.27 0.0 256.942 -1496.27 308.151 -22.5235 -953.70056 282.265 282.265
24 2 -5.6574697 0.0 -22.5235 14.1894 -9.26967 254.074 -1512.07 256.942 -1496.27 0.0 256.942 -1496.27 308.151 -22.5235 -953.70056 282.265 282.265
24 3 -5.6574697 0.0 -22.5235 14.1894 -9.26967 254.074 -1512.07 256.942 -1496.27 0.0 256.942 -1496.27 308.151 -22.5235 -953.70056 282.265 282.265
24 4 -5.5622525 0.0 -21.7164 14.1922 -9.35712 254.074 -1512.07 257.01 -1496.15 0.0 257.01 -1496.15 308.342 -21.7164 -952.5144 283.148 283.148
24 5 -5.5622525 0.0 -21.7164 14.1922 -9.35712 254.074 -1512.07 257.01 -1496.15 0.0 257.01 -1496.15 308.342 -21.7164 -952.5144 283.148 283.148
24 6 -5.5622525 0.0 -21.7164 14.1922 -9.35712 254.074 -1512.07 257.01 -1496.15 0.0 257.01 -1496.15 308.342 -21.7164 -952.5144 283.148 283.148
24 7 -5.5875163 0.0 -21.9158 14.2151 -8.9408 254.074 -1512.07 257.034 -1495.84 0.0 257.034 -1495.84 309.295 -21.9158 -951.4267 283.997 283.997
25 0 -6.014147 0.0 -26.7318 14.075 -7.59035 254.074 -1512.07 254.645 -1490.54 0.0 254.645 -1490.54 309.575 -26.7318 -953.05176 279.884 279.884
25 1 -6.014147 0.0 -26.7318 14.075 -7.59035 254.074 -1512.07 254.645 -1490.54 0.0 254.645 -1490.54 309.575 -26.7318 -953.05176 279.884 279.884
25 2 -6.014147 0.0 -26.7318 14.075 -7.59035 254.074 -1512.07 254.645 -1490.54 0.0 254.645 -1490.54 309.575 -26.7318 -953.05176 279.884 279.884
25 3 -6.0530534 0.0 -27.1683 14.103 -7.69084 254.074 -1512.07 254.672 -1490.6 0.0 254.672 -1490.6 310.247 -27.1683 -952.84924 280.413 280.413
25 4 -6.0530534 0.0 -27.1683 14.103 -7.69084 254.074 -1512.07 254.672 -1490.6 0.0 254.672 -1490.6 310.247 -27.1683 -952.84924 280.413 280.413
25 5 -6.0530534 0.0 -27.1683 14.103 -7.69084 254.074 -1512.07 254.672 -1490.6 0.0 254.672 -1490.6 310.247 -27.1683 -952.84924 280.413 280.413
25 6 -5.986088 0.0 -26.3351 14.0565 -7.5847 254.074 -1512.07 254.64 -1490.71 0.0 254.64 -1490.71 309.64 -26.3351 -952.765 280.129 280.129
25 7 -5.986088 0.0 -26.3351 14.0565 -7.5847 254.074 -1512.07 254.64 -1490.71 0.0 254.64 -1490.71 309.64 -26.3351 -952.765 280.129 280.129
26 0 -5.973501 0.0 -25.1154 14.1398 -8.47676 254.074 -1512.07 256.126 -1495.45 0.0 256.126 -1495.45 314.5 -25.1154 -949.93933 288.198 288.198
26 1 -5.937265 0.0 -25.0436 14.1477 -8.54717 254.074 -1512.07 256.115 -1495.01 0.0 256.115 -1495.01 315.526 -25.0436 -948.4126 289.257 289.257
26 2 -5.937265 0.0 -25.0436 14.1477 -8.54717 254.074 -1512.07 256.115 -1495.01 0.0 256.115 -1495.01 315.526 -25.0436 -948.4126 289.257 289.257
26 3 -5.937265 0.0 -25.0436 14.1477 -8.54717 254.074 -1512.07 256.115 -1495.01 0.0 256.115 -1495.01 315.526 -25.0436 -948.4126 289.257 289.257
26 4 -5.8914537 0.0 -24.787 14.1477 -8.43338 254.074 -1512.07 256.151 -1494.6 0.0 256.151 -1494.6 315.494 -24.787 -947.74194 289.723 289.723
26 5 -5.8914537 0.0 -24.787 14.1477 -8.43338 254.074 -1512.07 256.151 -1494.6 0.0 256.151 -1494.6 315.494 -24.787 -947.74194 289.723 289.723
26 6 -5.8914537 0.0 -24.787 14.1477 -8.43338 254.074 -1512.07 256.151 -1494.6 0.0 256.151 -1494.6 315.494 -24.787 -947.74194 289.723 289.723
26 7 -5.8914537 0.0 -24.787 14.1477 -8.43338 254.074 -1512.07 256.151 -1494.6 0.0 256.151 -1494.6 315.494 -24.787 -947.74194 289.723 289.723
27 0 -5.709844 0.0 -25.0659 14.0564 -8.62335 254.074 -1512.07 256.24 -1491.67 0.0 256.24 -1491.67 310.627 -25.0659 -949.8689 286.645 286.645
27 1 -5.709844 0.0 -25.0659 14.0564 -8.62335 254.074 -1512.07 256.24 -1491.67 0.0 256.24 -1491.67 310.627 -25.0659 -949.8689 286.645 286.645
27 2 -5.709844 0.0 -25.0659 14.0564 -8.62335 254.074 -1512.07 256.24 -1491.67 0.0 256.24 -1491.67 310.627 -25.0659 -949.8689 286.645 286.645
27 3 -5.709844 0.0 -25.0659 14.0564 -8.62335 254.074 -1512.07 256.24 -1491.67 0.0 256.24 -1491.67 310.627 -25.0659 -949.8689 286.645 286.645
27 4 -5.712745 0.0 -25.4138 14.0826 -8.69337 254.074 -1512.07 256.234 -1491.2 0.0 256.234 -1491.2 310.652 -25.4138 -949.72766 286.589 286.589
27 5 -5.6229014 0.0 -24.1321 14.07 -8.59 254.074 -1512.07 256.241 -1491.64 0.0 256.241 -1491.64 310.417 -24.1321 -949.11414 287.099 287.099
27 6 -5.6229014 0.0 -24.1321 14.07 -8.59 254.074 -1512.07 256.241 -1491.64 0.0 256.241 -1491.64 310.417 -24.1321 -949.11414 287.099 287.099
27 7 -5.6229014 0.0 -24.1321 14.07 -8.59 254.074 -1512.07 256.241 -1491.64 0.0 256.241 -1491.64 310.417 -24.1321 -949.11414 287.099 287.099
28 0 -5.3872705 0.0 -21.101 14.72 -9.22379 254.074 -1512.07 258.082 -1494.95 0.0 258.082 -1494.95 308.306 -21.101 -949.66296 287.365 287.365
28 1 -5.3872705 0.0 -21.101 14.72 -9.22379 254.074 -1512.07 258.082 -1494.95 0.0 258.082 -1494.95 308.306 -21.101 -949.66296 287.365 287.365
28 2 -5.3872705 0.0 -21.101 14.72 -9.22379 254.074 -1512.07 258.082 -1494.95 0.0 258.082 -1494.95 308.306 -21.101 -949.66296 287.365 287.365
28 3 -5.3872705 0.0 -21.101 14.72 -9.22379 254.074 -1512.07 258.082 -1494.95 0.0 258.082 -1494.95 308.306 -21.101 -949.66296 287.365 287.365
28 4 -5.3872705 0.0 -21.101 14.72 -9.22379 254.074 -1512.07 258.082 -1494.95 0.0 258.082 -1494.95 308.306 -21.101 -949.66296 287.365 287.365
28 5 -5.4900937 0.0 -22.5166 14.7502 -9.28191 254.074 -1512.07 258.054 -1494.41 0.0 258.054 -1494.41 309.967 -22.5166 -948.90564 288.161 288.161
28 6 -5.4900937 0.0 -22.5166 14.7502 -9.28191 254.074 -1512.07 258.054 -1494.41 0.0 258.054 -1494.41 309.967 -22.5166 -948.90564 288.161 288.161
28 7 -5.573373 0.0 -22.357 14.8336 -9.08527 254.074 -1512.07 258.415 -1496.25 0.0 258.415 -1496.25 312.81 -22.357 -947.38196 290.783 290.783
29 0 -5.4390025 0.0 -19.7546 14.2674 -9.25633 254.074 -1512.07 255.631 -1494.82 0.0 255.631 -1494.82 310.43 -19.7546 -948.51355 287.36 287.36
29 1 -5.4390025 0.0 -19.7546 14.2674 -9.25633 254.074 -1512.07 255.631 -1494.82 0.0 255.631 -1494.82 310.43 -19.7546 -948.51355 287.36 287.36
29 2 -5.4390025 0.0 -19.7546 14.2674 -9.25633 254.074 -1512.07 255.631 -1494.82 0.0 255.631 -1494.82 310.43 -19.7546 -948.51355 287.36 287.36
29 3 -5.6015577 0.0 -23.1138 14.2497 -9.38997 254.074 -1512.07 255.421 -1492.12 0.0 255.421 -1492.12 312.319 -23.1138 -947.4938 287.628 287.628
29 4 -5.6015577 0.0 -23.1138 14.2497 -9.38997 254.074 -1512.07 255.421 -1492.12 0.0 255.421 -1492.12 312.319 -23.1138 -947.4938 287.628 287.628
29 5 -5.087508 0.0 -14.9969 14.2528 -9.6957 254.074 -1512.07 255.985 -1497.44 0.0 255.985 -1497.44 309.82 -14.9969 -946.63184 288.395 288.395
29 6 -5.087508 0.0 -14.9969 14.2528 -9.6957 254.074 -1512.07 255.985 -1497.44 0.0 255.985 -1497.44 309.82 -14.9969 -946.63184 288.395 288.395
29 7 -5.087508 0.0 -14.9969 14.2528 -9.6957 254.074 -1512.07 255.985 -1497.44 0.0 255.985 -1497.44 309.82 -14.9969 -946.63184 288.395 288.395
30 0 -5.079795 0.0 -23.9033 14.3078 -10.4525 254.074 -1512.07 255.436 -1483.37 0.0 255.436 -1483.37 304.574 -23.9033 -947.2632 277.54 277.54
30 1 -5.075454 0.0 -23.9932 14.299 -10.4546 254.074 -1512.07 255.374 -1483.08 0.0 255.374 -1483.08 304.727 -23.9932 -946.97217 277.629 277.629
30 2 -5.075454 0.0 -23.9932 14.299 -10.4546 254.074 -1512.07 255.374 -1483.08 0.0 255.374 -1483.08 304.727 -23.9932 -946.97217 277.629 277.629
30 3 -5.075454 0.0 -23.9932 14.299 -10.4546 254.074 -1512.07 255.374 -1483.08 0.0 255.374 -1483.08 304.727 -23.9932 -946.97217 277.629 277.629
30 4 -5.075454 0.0 -23.9932 14.299 -10.4546 254.074 -1512.07 255.374 -1483.08 0.0 255.374 -1483.08 304.727 -23.9932 -946.97217 277.629 277.629
30 5 -5.073109 0.0 -24.023 14.3005 -10.4553 254.074 -1512.07 255.352 -1482.96 0.0 255.352 -1482.96 304.787 -24.023 -946.84406 277.671 277.671
30 6 -5.073109 0.0 -24.023 14.3005 -10.4553 254.074 -1512.07 255.352 -1482.96 0.0 255.352 -1482.96 304.787 -24.023 -946.84406 277.671 277.671
30 7 -5.073109 0.0 -24.023 14.3005 -10.4553 254.074 -1512.07 255.352 -1482.96 0.0 255.352 -1482.96 304.787 -24.023 -946.84406 277.671 277.671
31 0 -5.264183 0.0 -22.1818 14.2418 -7.33239 254.074 -1512.07 257.483 -1489.19 0.0 257.483 -1489.19 316.252 -22.1818 -937.6367 293.729 293.729
31 1 -5.264183 0.0 -22.1818 14.2418 -7.33239 254.074 -1512.07 257.483 -1489.19 0.0 257.483 -1489.19 316.252 -22.1818 -937.6367 293.729 293.729
31 2 -5.264183 0.0 -22.1818 14.2418 -7.33239 254.074 -1512.07 257.483 -1489.19 0.0 257.483 -1489.19 316.252 -22.1818 -937.6367 293.729 293.729
31 3 -5.26828 0.0 -22.6327 14.2441 -7.33968 254.074 -1512.07 257.306 -1488.29 0.0 257.306 -1488.29 316.264 -22.6327 -937.35266 293.444 293.444
31 4 -5.26828 0.0 -22.6327 14.2441 -7.33968 254.074 -1512.07 257.306 -1488.29 0.0 257.306 -1488.29 316.264 -22.6327 -937.35266 293.444 293.444
31 5 -5.26828 0.0 -22.6327 14.2441 -7.33968 254.074 -1512.07 257.306 -1488.29 0.0 257.306 -1488.29 316.264 -22.6327 -937.35266 293.444 293.444
31 6 -5.2773347 0.0 -23.0181 14.2649 -6.84416 254.074 -1512.07 257.096 -1486.99 0.0 257.096 -1486.99 316.902 -23.0181 -936.0101 293.651 293.651
31 7 -5.2773347 0.0 -23.0181 14.2649 -6.84416 254.074 -1512.07 257.096 -1486.99 0.0 257.096 -1486.99 316.902 -23.0181 -936.0101 293.651 293.651
