# Supplementary material for: Exploring the mechanism of Alisma orientale for the treatment of pregnancy induced hypertension and potential hepato-nephrotoxicity by using network pharmacology, network toxicology, molecular docking and molecular dynamics simulation
Source: Front Pharmacol. 2022 Nov 15;13:1027112. doi: 10.3389/fphar.2022.1027112 (PMC9705790; doi:10.3389/fphar.2022.1027112)
Supplement: Supplementary file 6 [file DataSheet4.zip › BCL2L1/BCLb23/clusters.dock4.pdb]

REMARK  Energy: 278.441
REMARK  SimpleFitness: 278.441
REMARK  FullFitness: -968.86365
REMARK  InterFull: -19.5157
REMARK  IntraFull: 302.286
REMARK  solvFull: -1508.64
REMARK  surfFull: 257.006
REMARK  extraFull: 0.0
REMARK  deltaGcompsolvpol: -1508.64
REMARK  deltaGcompsolvnonpol: 257.006
REMARK  deltaGprotsolvpol: -1512.07
REMARK  deltaGprotsolvnonpol: 254.074
REMARK  deltaGligsolvpol: -11.1586
REMARK  deltaGligsolvnonpol: 14.6094
REMARK  deltaGvdw: -19.5157
REMARK  deltaGelec: 0.0
REMARK  deltaG: -6.0480485
REMARK  Cluster: 0
REMARK  ClusterRank: 0
ATOM   5287 C    LIG     1      26.544  -0.218  14.233  1.00  0.00      LIG  
ATOM   5288 C1   LIG     1      26.505   1.278  14.096  1.00  0.00      LIG  
ATOM   5289 C2   LIG     1      26.618   1.821  12.703  1.00  0.00      LIG  
ATOM   5290 C3   LIG     1      27.781   1.122  12.029  1.00  0.00      LIG  
ATOM   5291 C4   LIG     1      27.613  -0.389  11.927  1.00  0.00      LIG  
ATOM   5292 C5   LIG     1      27.621  -0.873  13.377  1.00  0.00      LIG  
ATOM   5293 C6   LIG     1      28.103   1.704  10.684  1.00  0.00      LIG  
ATOM   5294 C7   LIG     1      29.545   1.370  10.395  1.00  0.00      LIG  
ATOM   5295 C8   LIG     1      29.923  -0.112  10.634  1.00  0.00      LIG  
ATOM   5296 C9   LIG     1      28.711  -1.006  11.000  1.00  0.00      LIG  
ATOM   5297 C10  LIG     1      30.555  -0.740   9.344  1.00  0.00      LIG  
ATOM   5298 C11  LIG     1      30.595  -2.277   9.308  1.00  0.00      LIG  
ATOM   5299 C12  LIG     1      30.388  -2.943  10.653  1.00  0.00      LIG  
ATOM   5300 C13  LIG     1      29.166  -2.424  11.400  1.00  0.00      LIG  
ATOM   5301 O    LIG     1      26.053   1.974  14.992  1.00  0.00      LIG  
ATOM   5302 C14  LIG     1      31.961  -2.669   8.733  1.00  0.00      LIG  
ATOM   5303 C15  LIG     1      32.550  -1.385   8.189  1.00  0.00      LIG  
ATOM   5304 C16  LIG     1      31.993  -0.312   9.080  1.00  0.00      LIG  
ATOM   5305 C17  LIG     1      34.457  -4.304   7.849  1.00  0.00      LIG  
ATOM   5306 C18  LIG     1      33.244  -4.002   6.958  1.00  0.00      LIG  
ATOM   5307 C19  LIG     1      31.901  -3.752   7.650  1.00  0.00      LIG  
ATOM   5308 C20  LIG     1      26.260  -0.773  11.309  1.00  0.00      LIG  
ATOM   5309 O1   LIG     1      28.106  -3.347  11.167  1.00  0.00      LIG  
ATOM   5310 C21  LIG     1      29.767  -0.371   8.076  1.00  0.00      LIG  
ATOM   5311 C22  LIG     1      30.920  -0.033  11.809  1.00  0.00      LIG  
ATOM   5312 C23  LIG     1      31.317  -5.055   8.158  1.00  0.00      LIG  
ATOM   5313 H    LIG     1      28.172  -1.143  10.061  1.00  0.00      LIG  
ATOM   5314 O2   LIG     1      35.604  -4.129   7.024  1.00  0.00      LIG  
ATOM   5315 C24  LIG     1      34.468  -5.717   8.363  1.00  0.00      LIG  
ATOM   5316 H1   LIG     1      34.175  -6.430   7.604  1.00  0.00      LIG  
ATOM   5317 H2   LIG     1      28.647   1.320  12.667  1.00  0.00      LIG  
ATOM   5318 C25  LIG     1      34.307  -6.088   9.799  1.00  0.00      LIG  
ATOM   5319 O3   LIG     1      35.612  -6.065   9.186  1.00  0.00      LIG  
ATOM   5320 C26  LIG     1      34.143  -5.076  10.881  1.00  0.00      LIG  
ATOM   5321 C27  LIG     1      33.816  -7.456  10.116  1.00  0.00      LIG  
ATOM   5322 H3   LIG     1      25.556  -0.603  13.970  1.00  0.00      LIG  
ATOM   5323 H4   LIG     1      26.728  -0.453  15.284  1.00  0.00      LIG  
ATOM   5324 H5   LIG     1      26.828   2.891  12.776  1.00  0.00      LIG  
ATOM   5325 H6   LIG     1      25.672   1.692  12.173  1.00  0.00      LIG  
ATOM   5326 H7   LIG     1      27.471  -1.954  13.427  1.00  0.00      LIG  
ATOM   5327 H8   LIG     1      28.600  -0.661  13.817  1.00  0.00      LIG  
ATOM   5328 H9   LIG     1      27.978   2.790  10.701  1.00  0.00      LIG  
ATOM   5329 H10  LIG     1      27.451   1.308   9.908  1.00  0.00      LIG  
ATOM   5330 H11  LIG     1      30.137   1.997  11.067  1.00  0.00      LIG  
ATOM   5331 H12  LIG     1      29.811   1.748   9.409  1.00  0.00      LIG  
ATOM   5332 H13  LIG     1      29.802  -2.639   8.649  1.00  0.00      LIG  
ATOM   5333 H14  LIG     1      31.279  -2.780  11.261  1.00  0.00      LIG  
ATOM   5334 H15  LIG     1      30.329  -4.026  10.518  1.00  0.00      LIG  
ATOM   5335 H16  LIG     1      29.408  -2.483  12.463  1.00  0.00      LIG  
ATOM   5336 H17  LIG     1      32.592  -3.011   9.555  1.00  0.00      LIG  
ATOM   5337 H18  LIG     1      32.231  -1.224   7.156  1.00  0.00      LIG  
ATOM   5338 H19  LIG     1      33.643  -1.391   8.208  1.00  0.00      LIG  
ATOM   5339 H20  LIG     1      32.609  -0.309   9.980  1.00  0.00      LIG  
ATOM   5340 H21  LIG     1      32.059   0.676   8.617  1.00  0.00      LIG  
ATOM   5341 H22  LIG     1      34.543  -3.575   8.656  1.00  0.00      LIG  
ATOM   5342 H23  LIG     1      33.118  -4.821   6.243  1.00  0.00      LIG  
ATOM   5343 H24  LIG     1      33.474  -3.131   6.337  1.00  0.00      LIG  
ATOM   5344 H25  LIG     1      31.223  -3.391   6.874  1.00  0.00      LIG  
ATOM   5345 H26  LIG     1      26.199  -0.454  10.268  1.00  0.00      LIG  
ATOM   5346 H27  LIG     1      25.397  -0.347  11.824  1.00  0.00      LIG  
ATOM   5347 H28  LIG     1      26.122  -1.855  11.328  1.00  0.00      LIG  
ATOM   5348 H29  LIG     1      27.307  -2.952  11.555  1.00  0.00      LIG  
ATOM   5349 H30  LIG     1      29.990   0.644   7.740  1.00  0.00      LIG  
ATOM   5350 H31  LIG     1      28.689  -0.449   8.228  1.00  0.00      LIG  
ATOM   5351 H32  LIG     1      30.010  -1.032   7.240  1.00  0.00      LIG  
ATOM   5352 H33  LIG     1      30.414   0.210  12.744  1.00  0.00      LIG  
ATOM   5353 H34  LIG     1      31.663   0.751  11.637  1.00  0.00      LIG  
ATOM   5354 H35  LIG     1      31.480  -0.950  11.977  1.00  0.00      LIG  
ATOM   5355 H36  LIG     1      30.257  -4.943   8.395  1.00  0.00      LIG  
ATOM   5356 H37  LIG     1      31.823  -5.385   9.065  1.00  0.00      LIG  
ATOM   5357 H38  LIG     1      31.410  -5.839   7.402  1.00  0.00      LIG  
ATOM   5358 H39  LIG     1      35.494  -3.272   6.578  1.00  0.00      LIG  
ATOM   5359 H40  LIG     1      33.088  -4.812  10.990  1.00  0.00      LIG  
ATOM   5360 H41  LIG     1      34.711  -4.163  10.686  1.00  0.00      LIG  
ATOM   5361 H42  LIG     1      34.489  -5.489  11.832  1.00  0.00      LIG  
ATOM   5362 H43  LIG     1      34.280  -7.821  11.036  1.00  0.00      LIG  
ATOM   5363 H44  LIG     1      34.042  -8.163   9.312  1.00  0.00      LIG  
ATOM   5364 H45  LIG     1      32.733  -7.437  10.260  1.00  0.00      LIG  
TER
REMARK  Energy: 278.441
REMARK  SimpleFitness: 278.441
REMARK  FullFitness: -968.86365
REMARK  InterFull: -19.5157
REMARK  IntraFull: 302.286
REMARK  solvFull: -1508.64
REMARK  surfFull: 257.006
REMARK  extraFull: 0.0
REMARK  deltaGcompsolvpol: -1508.64
REMARK  deltaGcompsolvnonpol: 257.006
REMARK  deltaGprotsolvpol: -1512.07
REMARK  deltaGprotsolvnonpol: 254.074
REMARK  deltaGligsolvpol: -11.1586
REMARK  deltaGligsolvnonpol: 14.6094
REMARK  deltaGvdw: -19.5157
REMARK  deltaGelec: 0.0
REMARK  deltaG: -6.0480485
REMARK  Cluster: 0
REMARK  ClusterRank: 1
ATOM   5287 C    LIG     1      26.544  -0.218  14.233  1.00  0.00      LIG  
ATOM   5288 C1   LIG     1      26.505   1.278  14.096  1.00  0.00      LIG  
ATOM   5289 C2   LIG     1      26.618   1.821  12.703  1.00  0.00      LIG  
ATOM   5290 C3   LIG     1      27.781   1.122  12.029  1.00  0.00      LIG  
ATOM   5291 C4   LIG     1      27.613  -0.389  11.927  1.00  0.00      LIG  
ATOM   5292 C5   LIG     1      27.621  -0.873  13.377  1.00  0.00      LIG  
ATOM   5293 C6   LIG     1      28.103   1.704  10.684  1.00  0.00      LIG  
ATOM   5294 C7   LIG     1      29.545   1.370  10.395  1.00  0.00      LIG  
ATOM   5295 C8   LIG     1      29.923  -0.112  10.634  1.00  0.00      LIG  
ATOM   5296 C9   LIG     1      28.711  -1.006  11.000  1.00  0.00      LIG  
ATOM   5297 C10  LIG     1      30.555  -0.740   9.344  1.00  0.00      LIG  
ATOM   5298 C11  LIG     1      30.595  -2.277   9.308  1.00  0.00      LIG  
ATOM   5299 C12  LIG     1      30.388  -2.943  10.653  1.00  0.00      LIG  
ATOM   5300 C13  LIG     1      29.166  -2.424  11.400  1.00  0.00      LIG  
ATOM   5301 O    LIG     1      26.053   1.974  14.992  1.00  0.00      LIG  
ATOM   5302 C14  LIG     1      31.961  -2.669   8.733  1.00  0.00      LIG  
ATOM   5303 C15  LIG     1      32.550  -1.385   8.189  1.00  0.00      LIG  
ATOM   5304 C16  LIG     1      31.993  -0.312   9.080  1.00  0.00      LIG  
ATOM   5305 C17  LIG     1      34.457  -4.304   7.849  1.00  0.00      LIG  
ATOM   5306 C18  LIG     1      33.244  -4.002   6.958  1.00  0.00      LIG  
ATOM   5307 C19  LIG     1      31.901  -3.752   7.650  1.00  0.00      LIG  
ATOM   5308 C20  LIG     1      26.260  -0.773  11.309  1.00  0.00      LIG  
ATOM   5309 O1   LIG     1      28.106  -3.347  11.167  1.00  0.00      LIG  
ATOM   5310 C21  LIG     1      29.767  -0.371   8.076  1.00  0.00      LIG  
ATOM   5311 C22  LIG     1      30.920  -0.033  11.809  1.00  0.00      LIG  
ATOM   5312 C23  LIG     1      31.317  -5.055   8.158  1.00  0.00      LIG  
ATOM   5313 H    LIG     1      28.172  -1.143  10.061  1.00  0.00      LIG  
ATOM   5314 O2   LIG     1      35.604  -4.129   7.024  1.00  0.00      LIG  
ATOM   5315 C24  LIG     1      34.468  -5.717   8.363  1.00  0.00      LIG  
ATOM   5316 H1   LIG     1      34.175  -6.430   7.604  1.00  0.00      LIG  
ATOM   5317 H2   LIG     1      28.647   1.320  12.667  1.00  0.00      LIG  
ATOM   5318 C25  LIG     1      34.307  -6.088   9.799  1.00  0.00      LIG  
ATOM   5319 O3   LIG     1      35.612  -6.065   9.186  1.00  0.00      LIG  
ATOM   5320 C26  LIG     1      34.143  -5.076  10.881  1.00  0.00      LIG  
ATOM   5321 C27  LIG     1      33.816  -7.456  10.116  1.00  0.00      LIG  
ATOM   5322 H3   LIG     1      25.556  -0.603  13.970  1.00  0.00      LIG  
ATOM   5323 H4   LIG     1      26.728  -0.453  15.284  1.00  0.00      LIG  
ATOM   5324 H5   LIG     1      26.828   2.891  12.776  1.00  0.00      LIG  
ATOM   5325 H6   LIG     1      25.672   1.692  12.173  1.00  0.00      LIG  
ATOM   5326 H7   LIG     1      27.471  -1.954  13.427  1.00  0.00      LIG  
ATOM   5327 H8   LIG     1      28.600  -0.661  13.817  1.00  0.00      LIG  
ATOM   5328 H9   LIG     1      27.978   2.790  10.701  1.00  0.00      LIG  
ATOM   5329 H10  LIG     1      27.451   1.308   9.908  1.00  0.00      LIG  
ATOM   5330 H11  LIG     1      30.137   1.997  11.067  1.00  0.00      LIG  
ATOM   5331 H12  LIG     1      29.811   1.748   9.409  1.00  0.00      LIG  
ATOM   5332 H13  LIG     1      29.802  -2.639   8.649  1.00  0.00      LIG  
ATOM   5333 H14  LIG     1      31.279  -2.780  11.261  1.00  0.00      LIG  
ATOM   5334 H15  LIG     1      30.329  -4.026  10.518  1.00  0.00      LIG  
ATOM   5335 H16  LIG     1      29.408  -2.483  12.463  1.00  0.00      LIG  
ATOM   5336 H17  LIG     1      32.592  -3.011   9.555  1.00  0.00      LIG  
ATOM   5337 H18  LIG     1      32.231  -1.224   7.156  1.00  0.00      LIG  
ATOM   5338 H19  LIG     1      33.643  -1.391   8.208  1.00  0.00      LIG  
ATOM   5339 H20  LIG     1      32.609  -0.309   9.980  1.00  0.00      LIG  
ATOM   5340 H21  LIG     1      32.059   0.676   8.617  1.00  0.00      LIG  
ATOM   5341 H22  LIG     1      34.543  -3.575   8.656  1.00  0.00      LIG  
ATOM   5342 H23  LIG     1      33.118  -4.821   6.243  1.00  0.00      LIG  
ATOM   5343 H24  LIG     1      33.474  -3.131   6.337  1.00  0.00      LIG  
ATOM   5344 H25  LIG     1      31.223  -3.391   6.874  1.00  0.00      LIG  
ATOM   5345 H26  LIG     1      26.199  -0.454  10.268  1.00  0.00      LIG  
ATOM   5346 H27  LIG     1      25.397  -0.347  11.824  1.00  0.00      LIG  
ATOM   5347 H28  LIG     1      26.122  -1.855  11.328  1.00  0.00      LIG  
ATOM   5348 H29  LIG     1      27.307  -2.952  11.555  1.00  0.00      LIG  
ATOM   5349 H30  LIG     1      29.990   0.644   7.740  1.00  0.00      LIG  
ATOM   5350 H31  LIG     1      28.689  -0.449   8.228  1.00  0.00      LIG  
ATOM   5351 H32  LIG     1      30.010  -1.032   7.240  1.00  0.00      LIG  
ATOM   5352 H33  LIG     1      30.414   0.210  12.744  1.00  0.00      LIG  
ATOM   5353 H34  LIG     1      31.663   0.751  11.637  1.00  0.00      LIG  
ATOM   5354 H35  LIG     1      31.480  -0.950  11.977  1.00  0.00      LIG  
ATOM   5355 H36  LIG     1      30.257  -4.943   8.395  1.00  0.00      LIG  
ATOM   5356 H37  LIG     1      31.823  -5.385   9.065  1.00  0.00      LIG  
ATOM   5357 H38  LIG     1      31.410  -5.839   7.402  1.00  0.00      LIG  
ATOM   5358 H39  LIG     1      35.494  -3.272   6.578  1.00  0.00      LIG  
ATOM   5359 H40  LIG     1      33.088  -4.812  10.990  1.00  0.00      LIG  
ATOM   5360 H41  LIG     1      34.711  -4.163  10.686  1.00  0.00      LIG  
ATOM   5361 H42  LIG     1      34.489  -5.489  11.832  1.00  0.00      LIG  
ATOM   5362 H43  LIG     1      34.280  -7.821  11.036  1.00  0.00      LIG  
ATOM   5363 H44  LIG     1      34.042  -8.163   9.312  1.00  0.00      LIG  
ATOM   5364 H45  LIG     1      32.733  -7.437  10.260  1.00  0.00      LIG  
TER
REMARK  Energy: 278.441
REMARK  SimpleFitness: 278.441
REMARK  FullFitness: -968.86365
REMARK  InterFull: -19.5157
REMARK  IntraFull: 302.286
REMARK  solvFull: -1508.64
REMARK  surfFull: 257.006
REMARK  extraFull: 0.0
REMARK  deltaGcompsolvpol: -1508.64
REMARK  deltaGcompsolvnonpol: 257.006
REMARK  deltaGprotsolvpol: -1512.07
REMARK  deltaGprotsolvnonpol: 254.074
REMARK  deltaGligsolvpol: -11.1586
REMARK  deltaGligsolvnonpol: 14.6094
REMARK  deltaGvdw: -19.5157
REMARK  deltaGelec: 0.0
REMARK  deltaG: -6.0480485
REMARK  Cluster: 0
REMARK  ClusterRank: 2
ATOM   5287 C    LIG     1      26.544  -0.218  14.233  1.00  0.00      LIG  
ATOM   5288 C1   LIG     1      26.505   1.278  14.096  1.00  0.00      LIG  
ATOM   5289 C2   LIG     1      26.618   1.821  12.703  1.00  0.00      LIG  
ATOM   5290 C3   LIG     1      27.781   1.122  12.029  1.00  0.00      LIG  
ATOM   5291 C4   LIG     1      27.613  -0.389  11.927  1.00  0.00      LIG  
ATOM   5292 C5   LIG     1      27.621  -0.873  13.377  1.00  0.00      LIG  
ATOM   5293 C6   LIG     1      28.103   1.704  10.684  1.00  0.00      LIG  
ATOM   5294 C7   LIG     1      29.545   1.370  10.395  1.00  0.00      LIG  
ATOM   5295 C8   LIG     1      29.923  -0.112  10.634  1.00  0.00      LIG  
ATOM   5296 C9   LIG     1      28.711  -1.006  11.000  1.00  0.00      LIG  
ATOM   5297 C10  LIG     1      30.555  -0.740   9.344  1.00  0.00      LIG  
ATOM   5298 C11  LIG     1      30.595  -2.277   9.308  1.00  0.00      LIG  
ATOM   5299 C12  LIG     1      30.388  -2.943  10.653  1.00  0.00      LIG  
ATOM   5300 C13  LIG     1      29.166  -2.424  11.400  1.00  0.00      LIG  
ATOM   5301 O    LIG     1      26.053   1.974  14.992  1.00  0.00      LIG  
ATOM   5302 C14  LIG     1      31.961  -2.669   8.733  1.00  0.00      LIG  
ATOM   5303 C15  LIG     1      32.550  -1.385   8.189  1.00  0.00      LIG  
ATOM   5304 C16  LIG     1      31.993  -0.312   9.080  1.00  0.00      LIG  
ATOM   5305 C17  LIG     1      34.457  -4.304   7.849  1.00  0.00      LIG  
ATOM   5306 C18  LIG     1      33.244  -4.002   6.958  1.00  0.00      LIG  
ATOM   5307 C19  LIG     1      31.901  -3.752   7.650  1.00  0.00      LIG  
ATOM   5308 C20  LIG     1      26.260  -0.773  11.309  1.00  0.00      LIG  
ATOM   5309 O1   LIG     1      28.106  -3.347  11.167  1.00  0.00      LIG  
ATOM   5310 C21  LIG     1      29.767  -0.371   8.076  1.00  0.00      LIG  
ATOM   5311 C22  LIG     1      30.920  -0.033  11.809  1.00  0.00      LIG  
ATOM   5312 C23  LIG     1      31.317  -5.055   8.158  1.00  0.00      LIG  
ATOM   5313 H    LIG     1      28.172  -1.143  10.061  1.00  0.00      LIG  
ATOM   5314 O2   LIG     1      35.604  -4.129   7.024  1.00  0.00      LIG  
ATOM   5315 C24  LIG     1      34.468  -5.717   8.363  1.00  0.00      LIG  
ATOM   5316 H1   LIG     1      34.175  -6.430   7.604  1.00  0.00      LIG  
ATOM   5317 H2   LIG     1      28.647   1.320  12.667  1.00  0.00      LIG  
ATOM   5318 C25  LIG     1      34.307  -6.088   9.799  1.00  0.00      LIG  
ATOM   5319 O3   LIG     1      35.612  -6.065   9.186  1.00  0.00      LIG  
ATOM   5320 C26  LIG     1      34.143  -5.076  10.881  1.00  0.00      LIG  
ATOM   5321 C27  LIG     1      33.816  -7.456  10.116  1.00  0.00      LIG  
ATOM   5322 H3   LIG     1      25.556  -0.603  13.970  1.00  0.00      LIG  
ATOM   5323 H4   LIG     1      26.728  -0.453  15.284  1.00  0.00      LIG  
ATOM   5324 H5   LIG     1      26.828   2.891  12.776  1.00  0.00      LIG  
ATOM   5325 H6   LIG     1      25.672   1.692  12.173  1.00  0.00      LIG  
ATOM   5326 H7   LIG     1      27.471  -1.954  13.427  1.00  0.00      LIG  
ATOM   5327 H8   LIG     1      28.600  -0.661  13.817  1.00  0.00      LIG  
ATOM   5328 H9   LIG     1      27.978   2.790  10.701  1.00  0.00      LIG  
ATOM   5329 H10  LIG     1      27.451   1.308   9.908  1.00  0.00      LIG  
ATOM   5330 H11  LIG     1      30.137   1.997  11.067  1.00  0.00      LIG  
ATOM   5331 H12  LIG     1      29.811   1.748   9.409  1.00  0.00      LIG  
ATOM   5332 H13  LIG     1      29.802  -2.639   8.649  1.00  0.00      LIG  
ATOM   5333 H14  LIG     1      31.279  -2.780  11.261  1.00  0.00      LIG  
ATOM   5334 H15  LIG     1      30.329  -4.026  10.518  1.00  0.00      LIG  
ATOM   5335 H16  LIG     1      29.408  -2.483  12.463  1.00  0.00      LIG  
ATOM   5336 H17  LIG     1      32.592  -3.011   9.555  1.00  0.00      LIG  
ATOM   5337 H18  LIG     1      32.231  -1.224   7.156  1.00  0.00      LIG  
ATOM   5338 H19  LIG     1      33.643  -1.391   8.208  1.00  0.00      LIG  
ATOM   5339 H20  LIG     1      32.609  -0.309   9.980  1.00  0.00      LIG  
ATOM   5340 H21  LIG     1      32.059   0.676   8.617  1.00  0.00      LIG  
ATOM   5341 H22  LIG     1      34.543  -3.575   8.656  1.00  0.00      LIG  
ATOM   5342 H23  LIG     1      33.118  -4.821   6.243  1.00  0.00      LIG  
ATOM   5343 H24  LIG     1      33.474  -3.131   6.337  1.00  0.00      LIG  
ATOM   5344 H25  LIG     1      31.223  -3.391   6.874  1.00  0.00      LIG  
ATOM   5345 H26  LIG     1      26.199  -0.454  10.268  1.00  0.00      LIG  
ATOM   5346 H27  LIG     1      25.397  -0.347  11.824  1.00  0.00      LIG  
ATOM   5347 H28  LIG     1      26.122  -1.855  11.328  1.00  0.00      LIG  
ATOM   5348 H29  LIG     1      27.307  -2.952  11.555  1.00  0.00      LIG  
ATOM   5349 H30  LIG     1      29.990   0.644   7.740  1.00  0.00      LIG  
ATOM   5350 H31  LIG     1      28.689  -0.449   8.228  1.00  0.00      LIG  
ATOM   5351 H32  LIG     1      30.010  -1.032   7.240  1.00  0.00      LIG  
ATOM   5352 H33  LIG     1      30.414   0.210  12.744  1.00  0.00      LIG  
ATOM   5353 H34  LIG     1      31.663   0.751  11.637  1.00  0.00      LIG  
ATOM   5354 H35  LIG     1      31.480  -0.950  11.977  1.00  0.00      LIG  
ATOM   5355 H36  LIG     1      30.257  -4.943   8.395  1.00  0.00      LIG  
ATOM   5356 H37  LIG     1      31.823  -5.385   9.065  1.00  0.00      LIG  
ATOM   5357 H38  LIG     1      31.410  -5.839   7.402  1.00  0.00      LIG  
ATOM   5358 H39  LIG     1      35.494  -3.272   6.578  1.00  0.00      LIG  
ATOM   5359 H40  LIG     1      33.088  -4.812  10.990  1.00  0.00      LIG  
ATOM   5360 H41  LIG     1      34.711  -4.163  10.686  1.00  0.00      LIG  
ATOM   5361 H42  LIG     1      34.489  -5.489  11.832  1.00  0.00      LIG  
ATOM   5362 H43  LIG     1      34.280  -7.821  11.036  1.00  0.00      LIG  
ATOM   5363 H44  LIG     1      34.042  -8.163   9.312  1.00  0.00      LIG  
ATOM   5364 H45  LIG     1      32.733  -7.437  10.260  1.00  0.00      LIG  
TER
REMARK  Energy: 278.492
REMARK  SimpleFitness: 278.492
REMARK  FullFitness: -968.8467
REMARK  InterFull: -19.6428
REMARK  IntraFull: 302.44
REMARK  solvFull: -1508.7
REMARK  surfFull: 257.056
REMARK  extraFull: 0.0
REMARK  deltaGcompsolvpol: -1508.7
REMARK  deltaGcompsolvnonpol: 257.056
REMARK  deltaGprotsolvpol: -1512.07
REMARK  deltaGprotsolvnonpol: 254.074
REMARK  deltaGligsolvpol: -11.1735
REMARK  deltaGligsolvnonpol: 14.6243
REMARK  deltaGvdw: -19.6428
REMARK  deltaGelec: 0.0
REMARK  deltaG: -6.059509
REMARK  Cluster: 0
REMARK  ClusterRank: 3
ATOM   5287 C    LIG     1      26.566  -0.589  14.041  1.00  0.00      LIG  
ATOM   5288 C1   LIG     1      26.520   0.912  13.965  1.00  0.00      LIG  
ATOM   5289 C2   LIG     1      26.662   1.515  12.600  1.00  0.00      LIG  
ATOM   5290 C3   LIG     1      27.842   0.847  11.926  1.00  0.00      LIG  
ATOM   5291 C4   LIG     1      27.679  -0.658  11.750  1.00  0.00      LIG  
ATOM   5292 C5   LIG     1      27.661  -1.206  13.176  1.00  0.00      LIG  
ATOM   5293 C6   LIG     1      28.209   1.493  10.622  1.00  0.00      LIG  
ATOM   5294 C7   LIG     1      29.664   1.175  10.379  1.00  0.00      LIG  
ATOM   5295 C8   LIG     1      30.026  -0.320  10.540  1.00  0.00      LIG  
ATOM   5296 C9   LIG     1      28.797  -1.224  10.813  1.00  0.00      LIG  
ATOM   5297 C10  LIG     1      30.696  -0.872   9.234  1.00  0.00      LIG  
ATOM   5298 C11  LIG     1      30.736  -2.404   9.108  1.00  0.00      LIG  
ATOM   5299 C12  LIG     1      30.476  -3.149  10.401  1.00  0.00      LIG  
ATOM   5300 C13  LIG     1      29.226  -2.670  11.130  1.00  0.00      LIG  
ATOM   5301 O    LIG     1      26.050   1.568  14.883  1.00  0.00      LIG  
ATOM   5302 C14  LIG     1      32.122  -2.763   8.562  1.00  0.00      LIG  
ATOM   5303 C15  LIG     1      32.726  -1.452   8.108  1.00  0.00      LIG  
ATOM   5304 C16  LIG     1      32.140  -0.431   9.040  1.00  0.00      LIG  
ATOM   5305 C17  LIG     1      34.647  -4.369   7.716  1.00  0.00      LIG  
ATOM   5306 C18  LIG     1      33.482  -4.011   6.783  1.00  0.00      LIG  
ATOM   5307 C19  LIG     1      32.107  -3.785   7.420  1.00  0.00      LIG  
ATOM   5308 C20  LIG     1      26.336  -1.020  11.097  1.00  0.00      LIG  
ATOM   5309 O1   LIG     1      28.172  -3.567  10.789  1.00  0.00      LIG  
ATOM   5310 C21  LIG     1      29.948  -0.423   7.966  1.00  0.00      LIG  
ATOM   5311 C22  LIG     1      30.986  -0.319  11.749  1.00  0.00      LIG  
ATOM   5312 C23  LIG     1      31.491  -5.109   7.828  1.00  0.00      LIG  
ATOM   5313 H    LIG     1      28.283  -1.292   9.852  1.00  0.00      LIG  
ATOM   5314 O2   LIG     1      35.834  -4.183   6.951  1.00  0.00      LIG  
ATOM   5315 C24  LIG     1      34.610  -5.799   8.177  1.00  0.00      LIG  
ATOM   5316 H1   LIG     1      34.331  -6.478   7.381  1.00  0.00      LIG  
ATOM   5317 H2   LIG     1      28.690   1.012  12.597  1.00  0.00      LIG  
ATOM   5318 C25  LIG     1      34.386  -6.219   9.591  1.00  0.00      LIG  
ATOM   5319 O3   LIG     1      35.714  -6.203   9.029  1.00  0.00      LIG  
ATOM   5320 C26  LIG     1      34.205  -5.245  10.704  1.00  0.00      LIG  
ATOM   5321 C27  LIG     1      33.854  -7.586   9.841  1.00  0.00      LIG  
ATOM   5322 H3   LIG     1      25.583  -0.969  13.751  1.00  0.00      LIG  
ATOM   5323 H4   LIG     1      26.737  -0.864  15.084  1.00  0.00      LIG  
ATOM   5324 H5   LIG     1      26.866   2.581  12.723  1.00  0.00      LIG  
ATOM   5325 H6   LIG     1      25.728   1.407  12.044  1.00  0.00      LIG  
ATOM   5326 H7   LIG     1      27.513  -2.288  13.175  1.00  0.00      LIG  
ATOM   5327 H8   LIG     1      28.630  -1.013  13.643  1.00  0.00      LIG  
ATOM   5328 H9   LIG     1      28.080   2.577  10.685  1.00  0.00      LIG  
ATOM   5329 H10  LIG     1      27.592   1.129   9.803  1.00  0.00      LIG  
ATOM   5330 H11  LIG     1      30.224   1.754  11.118  1.00  0.00      LIG  
ATOM   5331 H12  LIG     1      29.978   1.613   9.433  1.00  0.00      LIG  
ATOM   5332 H13  LIG     1      29.970  -2.722   8.397  1.00  0.00      LIG  
ATOM   5333 H14  LIG     1      31.343  -3.026  11.052  1.00  0.00      LIG  
ATOM   5334 H15  LIG     1      30.419  -4.223  10.204  1.00  0.00      LIG  
ATOM   5335 H16  LIG     1      29.423  -2.802  12.195  1.00  0.00      LIG  
ATOM   5336 H17  LIG     1      32.724  -3.148   9.387  1.00  0.00      LIG  
ATOM   5337 H18  LIG     1      32.438  -1.235   7.075  1.00  0.00      LIG  
ATOM   5338 H19  LIG     1      33.818  -1.458   8.159  1.00  0.00      LIG  
ATOM   5339 H20  LIG     1      32.728  -0.478   9.957  1.00  0.00      LIG  
ATOM   5340 H21  LIG     1      32.218   0.582   8.634  1.00  0.00      LIG  
ATOM   5341 H22  LIG     1      34.707  -3.671   8.553  1.00  0.00      LIG  
ATOM   5342 H23  LIG     1      33.387  -4.791   6.021  1.00  0.00      LIG  
ATOM   5343 H24  LIG     1      33.748  -3.112   6.220  1.00  0.00      LIG  
ATOM   5344 H25  LIG     1      31.469  -3.378   6.631  1.00  0.00      LIG  
ATOM   5345 H26  LIG     1      26.297  -0.677  10.063  1.00  0.00      LIG  
ATOM   5346 H27  LIG     1      25.464  -0.606  11.605  1.00  0.00      LIG  
ATOM   5347 H28  LIG     1      26.194  -2.102  11.086  1.00  0.00      LIG  
ATOM   5348 H29  LIG     1      27.358  -3.187  11.160  1.00  0.00      LIG  
ATOM   5349 H30  LIG     1      30.177   0.612   7.705  1.00  0.00      LIG  
ATOM   5350 H31  LIG     1      28.866  -0.515   8.073  1.00  0.00      LIG  
ATOM   5351 H32  LIG     1      30.226  -1.026   7.097  1.00  0.00      LIG  
ATOM   5352 H33  LIG     1      30.452  -0.119  12.679  1.00  0.00      LIG  
ATOM   5353 H34  LIG     1      31.743   0.463  11.644  1.00  0.00      LIG  
ATOM   5354 H35  LIG     1      31.529  -1.251  11.885  1.00  0.00      LIG  
ATOM   5355 H36  LIG     1      30.421  -5.001   8.013  1.00  0.00      LIG  
ATOM   5356 H37  LIG     1      31.946  -5.486   8.744  1.00  0.00      LIG  
ATOM   5357 H38  LIG     1      31.622  -5.854   7.039  1.00  0.00      LIG  
ATOM   5358 H39  LIG     1      35.758  -3.310   6.532  1.00  0.00      LIG  
ATOM   5359 H40  LIG     1      33.150  -4.975  10.798  1.00  0.00      LIG  
ATOM   5360 H41  LIG     1      34.785  -4.331  10.557  1.00  0.00      LIG  
ATOM   5361 H42  LIG     1      34.524  -5.695  11.648  1.00  0.00      LIG  
ATOM   5362 H43  LIG     1      34.282  -7.995  10.760  1.00  0.00      LIG  
ATOM   5363 H44  LIG     1      34.089  -8.267   9.018  1.00  0.00      LIG  
ATOM   5364 H45  LIG     1      32.768  -7.547   9.954  1.00  0.00      LIG  
TER
REMARK  Energy: 278.492
REMARK  SimpleFitness: 278.492
REMARK  FullFitness: -968.8467
REMARK  InterFull: -19.6428
REMARK  IntraFull: 302.44
REMARK  solvFull: -1508.7
REMARK  surfFull: 257.056
REMARK  extraFull: 0.0
REMARK  deltaGcompsolvpol: -1508.7
REMARK  deltaGcompsolvnonpol: 257.056
REMARK  deltaGprotsolvpol: -1512.07
REMARK  deltaGprotsolvnonpol: 254.074
REMARK  deltaGligsolvpol: -11.1735
REMARK  deltaGligsolvnonpol: 14.6243
REMARK  deltaGvdw: -19.6428
REMARK  deltaGelec: 0.0
REMARK  deltaG: -6.059509
REMARK  Cluster: 0
REMARK  ClusterRank: 4
ATOM   5287 C    LIG     1      26.566  -0.589  14.041  1.00  0.00      LIG  
ATOM   5288 C1   LIG     1      26.520   0.912  13.965  1.00  0.00      LIG  
ATOM   5289 C2   LIG     1      26.662   1.515  12.600  1.00  0.00      LIG  
ATOM   5290 C3   LIG     1      27.842   0.847  11.926  1.00  0.00      LIG  
ATOM   5291 C4   LIG     1      27.679  -0.658  11.750  1.00  0.00      LIG  
ATOM   5292 C5   LIG     1      27.661  -1.206  13.176  1.00  0.00      LIG  
ATOM   5293 C6   LIG     1      28.209   1.493  10.622  1.00  0.00      LIG  
ATOM   5294 C7   LIG     1      29.664   1.175  10.379  1.00  0.00      LIG  
ATOM   5295 C8   LIG     1      30.026  -0.320  10.540  1.00  0.00      LIG  
ATOM   5296 C9   LIG     1      28.797  -1.224  10.813  1.00  0.00      LIG  
ATOM   5297 C10  LIG     1      30.696  -0.872   9.234  1.00  0.00      LIG  
ATOM   5298 C11  LIG     1      30.736  -2.404   9.108  1.00  0.00      LIG  
ATOM   5299 C12  LIG     1      30.476  -3.149  10.401  1.00  0.00      LIG  
ATOM   5300 C13  LIG     1      29.226  -2.670  11.130  1.00  0.00      LIG  
ATOM   5301 O    LIG     1      26.050   1.568  14.883  1.00  0.00      LIG  
ATOM   5302 C14  LIG     1      32.122  -2.763   8.562  1.00  0.00      LIG  
ATOM   5303 C15  LIG     1      32.726  -1.452   8.108  1.00  0.00      LIG  
ATOM   5304 C16  LIG     1      32.140  -0.431   9.040  1.00  0.00      LIG  
ATOM   5305 C17  LIG     1      34.647  -4.369   7.716  1.00  0.00      LIG  
ATOM   5306 C18  LIG     1      33.482  -4.011   6.783  1.00  0.00      LIG  
ATOM   5307 C19  LIG     1      32.107  -3.785   7.420  1.00  0.00      LIG  
ATOM   5308 C20  LIG     1      26.336  -1.020  11.097  1.00  0.00      LIG  
ATOM   5309 O1   LIG     1      28.172  -3.567  10.789  1.00  0.00      LIG  
ATOM   5310 C21  LIG     1      29.948  -0.423   7.966  1.00  0.00      LIG  
ATOM   5311 C22  LIG     1      30.986  -0.319  11.749  1.00  0.00      LIG  
ATOM   5312 C23  LIG     1      31.491  -5.109   7.828  1.00  0.00      LIG  
ATOM   5313 H    LIG     1      28.283  -1.292   9.852  1.00  0.00      LIG  
ATOM   5314 O2   LIG     1      35.834  -4.183   6.951  1.00  0.00      LIG  
ATOM   5315 C24  LIG     1      34.610  -5.799   8.177  1.00  0.00      LIG  
ATOM   5316 H1   LIG     1      34.331  -6.478   7.381  1.00  0.00      LIG  
ATOM   5317 H2   LIG     1      28.690   1.012  12.597  1.00  0.00      LIG  
ATOM   5318 C25  LIG     1      34.386  -6.219   9.591  1.00  0.00      LIG  
ATOM   5319 O3   LIG     1      35.714  -6.203   9.029  1.00  0.00      LIG  
ATOM   5320 C26  LIG     1      34.205  -5.245  10.704  1.00  0.00      LIG  
ATOM   5321 C27  LIG     1      33.854  -7.586   9.841  1.00  0.00      LIG  
ATOM   5322 H3   LIG     1      25.583  -0.969  13.751  1.00  0.00      LIG  
ATOM   5323 H4   LIG     1      26.737  -0.864  15.084  1.00  0.00      LIG  
ATOM   5324 H5   LIG     1      26.866   2.581  12.723  1.00  0.00      LIG  
ATOM   5325 H6   LIG     1      25.728   1.407  12.044  1.00  0.00      LIG  
ATOM   5326 H7   LIG     1      27.513  -2.288  13.175  1.00  0.00      LIG  
ATOM   5327 H8   LIG     1      28.630  -1.013  13.643  1.00  0.00      LIG  
ATOM   5328 H9   LIG     1      28.080   2.577  10.685  1.00  0.00      LIG  
ATOM   5329 H10  LIG     1      27.592   1.129   9.803  1.00  0.00      LIG  
ATOM   5330 H11  LIG     1      30.224   1.754  11.118  1.00  0.00      LIG  
ATOM   5331 H12  LIG     1      29.978   1.613   9.433  1.00  0.00      LIG  
ATOM   5332 H13  LIG     1      29.970  -2.722   8.397  1.00  0.00      LIG  
ATOM   5333 H14  LIG     1      31.343  -3.026  11.052  1.00  0.00      LIG  
ATOM   5334 H15  LIG     1      30.419  -4.223  10.204  1.00  0.00      LIG  
ATOM   5335 H16  LIG     1      29.423  -2.802  12.195  1.00  0.00      LIG  
ATOM   5336 H17  LIG     1      32.724  -3.148   9.387  1.00  0.00      LIG  
ATOM   5337 H18  LIG     1      32.438  -1.235   7.075  1.00  0.00      LIG  
ATOM   5338 H19  LIG     1      33.818  -1.458   8.159  1.00  0.00      LIG  
ATOM   5339 H20  LIG     1      32.728  -0.478   9.957  1.00  0.00      LIG  
ATOM   5340 H21  LIG     1      32.218   0.582   8.634  1.00  0.00      LIG  
ATOM   5341 H22  LIG     1      34.707  -3.671   8.553  1.00  0.00      LIG  
ATOM   5342 H23  LIG     1      33.387  -4.791   6.021  1.00  0.00      LIG  
ATOM   5343 H24  LIG     1      33.748  -3.112   6.220  1.00  0.00      LIG  
ATOM   5344 H25  LIG     1      31.469  -3.378   6.631  1.00  0.00      LIG  
ATOM   5345 H26  LIG     1      26.297  -0.677  10.063  1.00  0.00      LIG  
ATOM   5346 H27  LIG     1      25.464  -0.606  11.605  1.00  0.00      LIG  
ATOM   5347 H28  LIG     1      26.194  -2.102  11.086  1.00  0.00      LIG  
ATOM   5348 H29  LIG     1      27.358  -3.187  11.160  1.00  0.00      LIG  
ATOM   5349 H30  LIG     1      30.177   0.612   7.705  1.00  0.00      LIG  
ATOM   5350 H31  LIG     1      28.866  -0.515   8.073  1.00  0.00      LIG  
ATOM   5351 H32  LIG     1      30.226  -1.026   7.097  1.00  0.00      LIG  
ATOM   5352 H33  LIG     1      30.452  -0.119  12.679  1.00  0.00      LIG  
ATOM   5353 H34  LIG     1      31.743   0.463  11.644  1.00  0.00      LIG  
ATOM   5354 H35  LIG     1      31.529  -1.251  11.885  1.00  0.00      LIG  
ATOM   5355 H36  LIG     1      30.421  -5.001   8.013  1.00  0.00      LIG  
ATOM   5356 H37  LIG     1      31.946  -5.486   8.744  1.00  0.00      LIG  
ATOM   5357 H38  LIG     1      31.622  -5.854   7.039  1.00  0.00      LIG  
ATOM   5358 H39  LIG     1      35.758  -3.310   6.532  1.00  0.00      LIG  
ATOM   5359 H40  LIG     1      33.150  -4.975  10.798  1.00  0.00      LIG  
ATOM   5360 H41  LIG     1      34.785  -4.331  10.557  1.00  0.00      LIG  
ATOM   5361 H42  LIG     1      34.524  -5.695  11.648  1.00  0.00      LIG  
ATOM   5362 H43  LIG     1      34.282  -7.995  10.760  1.00  0.00      LIG  
ATOM   5363 H44  LIG     1      34.089  -8.267   9.018  1.00  0.00      LIG  
ATOM   5364 H45  LIG     1      32.768  -7.547   9.954  1.00  0.00      LIG  
TER
REMARK  Energy: 278.492
REMARK  SimpleFitness: 278.492
REMARK  FullFitness: -968.8467
REMARK  InterFull: -19.6428
REMARK  IntraFull: 302.44
REMARK  solvFull: -1508.7
REMARK  surfFull: 257.056
REMARK  extraFull: 0.0
REMARK  deltaGcompsolvpol: -1508.7
REMARK  deltaGcompsolvnonpol: 257.056
REMARK  deltaGprotsolvpol: -1512.07
REMARK  deltaGprotsolvnonpol: 254.074
REMARK  deltaGligsolvpol: -11.1735
REMARK  deltaGligsolvnonpol: 14.6243
REMARK  deltaGvdw: -19.6428
REMARK  deltaGelec: 0.0
REMARK  deltaG: -6.059509
REMARK  Cluster: 0
REMARK  ClusterRank: 5
ATOM   5287 C    LIG     1      26.566  -0.589  14.041  1.00  0.00      LIG  
ATOM   5288 C1   LIG     1      26.520   0.912  13.965  1.00  0.00      LIG  
ATOM   5289 C2   LIG     1      26.662   1.515  12.600  1.00  0.00      LIG  
ATOM   5290 C3   LIG     1      27.842   0.847  11.926  1.00  0.00      LIG  
ATOM   5291 C4   LIG     1      27.679  -0.658  11.750  1.00  0.00      LIG  
ATOM   5292 C5   LIG     1      27.661  -1.206  13.176  1.00  0.00      LIG  
ATOM   5293 C6   LIG     1      28.209   1.493  10.622  1.00  0.00      LIG  
ATOM   5294 C7   LIG     1      29.664   1.175  10.379  1.00  0.00      LIG  
ATOM   5295 C8   LIG     1      30.026  -0.320  10.540  1.00  0.00      LIG  
ATOM   5296 C9   LIG     1      28.797  -1.224  10.813  1.00  0.00      LIG  
ATOM   5297 C10  LIG     1      30.696  -0.872   9.234  1.00  0.00      LIG  
ATOM   5298 C11  LIG     1      30.736  -2.404   9.108  1.00  0.00      LIG  
ATOM   5299 C12  LIG     1      30.476  -3.149  10.401  1.00  0.00      LIG  
ATOM   5300 C13  LIG     1      29.226  -2.670  11.130  1.00  0.00      LIG  
ATOM   5301 O    LIG     1      26.050   1.568  14.883  1.00  0.00      LIG  
ATOM   5302 C14  LIG     1      32.122  -2.763   8.562  1.00  0.00      LIG  
ATOM   5303 C15  LIG     1      32.726  -1.452   8.108  1.00  0.00      LIG  
ATOM   5304 C16  LIG     1      32.140  -0.431   9.040  1.00  0.00      LIG  
ATOM   5305 C17  LIG     1      34.647  -4.369   7.716  1.00  0.00      LIG  
ATOM   5306 C18  LIG     1      33.482  -4.011   6.783  1.00  0.00      LIG  
ATOM   5307 C19  LIG     1      32.107  -3.785   7.420  1.00  0.00      LIG  
ATOM   5308 C20  LIG     1      26.336  -1.020  11.097  1.00  0.00      LIG  
ATOM   5309 O1   LIG     1      28.172  -3.567  10.789  1.00  0.00      LIG  
ATOM   5310 C21  LIG     1      29.948  -0.423   7.966  1.00  0.00      LIG  
ATOM   5311 C22  LIG     1      30.986  -0.319  11.749  1.00  0.00      LIG  
ATOM   5312 C23  LIG     1      31.491  -5.109   7.828  1.00  0.00      LIG  
ATOM   5313 H    LIG     1      28.283  -1.292   9.852  1.00  0.00      LIG  
ATOM   5314 O2   LIG     1      35.834  -4.183   6.951  1.00  0.00      LIG  
ATOM   5315 C24  LIG     1      34.610  -5.799   8.177  1.00  0.00      LIG  
ATOM   5316 H1   LIG     1      34.331  -6.478   7.381  1.00  0.00      LIG  
ATOM   5317 H2   LIG     1      28.690   1.012  12.597  1.00  0.00      LIG  
ATOM   5318 C25  LIG     1      34.386  -6.219   9.591  1.00  0.00      LIG  
ATOM   5319 O3   LIG     1      35.714  -6.203   9.029  1.00  0.00      LIG  
ATOM   5320 C26  LIG     1      34.205  -5.245  10.704  1.00  0.00      LIG  
ATOM   5321 C27  LIG     1      33.854  -7.586   9.841  1.00  0.00      LIG  
ATOM   5322 H3   LIG     1      25.583  -0.969  13.751  1.00  0.00      LIG  
ATOM   5323 H4   LIG     1      26.737  -0.864  15.084  1.00  0.00      LIG  
ATOM   5324 H5   LIG     1      26.866   2.581  12.723  1.00  0.00      LIG  
ATOM   5325 H6   LIG     1      25.728   1.407  12.044  1.00  0.00      LIG  
ATOM   5326 H7   LIG     1      27.513  -2.288  13.175  1.00  0.00      LIG  
ATOM   5327 H8   LIG     1      28.630  -1.013  13.643  1.00  0.00      LIG  
ATOM   5328 H9   LIG     1      28.080   2.577  10.685  1.00  0.00      LIG  
ATOM   5329 H10  LIG     1      27.592   1.129   9.803  1.00  0.00      LIG  
ATOM   5330 H11  LIG     1      30.224   1.754  11.118  1.00  0.00      LIG  
ATOM   5331 H12  LIG     1      29.978   1.613   9.433  1.00  0.00      LIG  
ATOM   5332 H13  LIG     1      29.970  -2.722   8.397  1.00  0.00      LIG  
ATOM   5333 H14  LIG     1      31.343  -3.026  11.052  1.00  0.00      LIG  
ATOM   5334 H15  LIG     1      30.419  -4.223  10.204  1.00  0.00      LIG  
ATOM   5335 H16  LIG     1      29.423  -2.802  12.195  1.00  0.00      LIG  
ATOM   5336 H17  LIG     1      32.724  -3.148   9.387  1.00  0.00      LIG  
ATOM   5337 H18  LIG     1      32.438  -1.235   7.075  1.00  0.00      LIG  
ATOM   5338 H19  LIG     1      33.818  -1.458   8.159  1.00  0.00      LIG  
ATOM   5339 H20  LIG     1      32.728  -0.478   9.957  1.00  0.00      LIG  
ATOM   5340 H21  LIG     1      32.218   0.582   8.634  1.00  0.00      LIG  
ATOM   5341 H22  LIG     1      34.707  -3.671   8.553  1.00  0.00      LIG  
ATOM   5342 H23  LIG     1      33.387  -4.791   6.021  1.00  0.00      LIG  
ATOM   5343 H24  LIG     1      33.748  -3.112   6.220  1.00  0.00      LIG  
ATOM   5344 H25  LIG     1      31.469  -3.378   6.631  1.00  0.00      LIG  
ATOM   5345 H26  LIG     1      26.297  -0.677  10.063  1.00  0.00      LIG  
ATOM   5346 H27  LIG     1      25.464  -0.606  11.605  1.00  0.00      LIG  
ATOM   5347 H28  LIG     1      26.194  -2.102  11.086  1.00  0.00      LIG  
ATOM   5348 H29  LIG     1      27.358  -3.187  11.160  1.00  0.00      LIG  
ATOM   5349 H30  LIG     1      30.177   0.612   7.705  1.00  0.00      LIG  
ATOM   5350 H31  LIG     1      28.866  -0.515   8.073  1.00  0.00      LIG  
ATOM   5351 H32  LIG     1      30.226  -1.026   7.097  1.00  0.00      LIG  
ATOM   5352 H33  LIG     1      30.452  -0.119  12.679  1.00  0.00      LIG  
ATOM   5353 H34  LIG     1      31.743   0.463  11.644  1.00  0.00      LIG  
ATOM   5354 H35  LIG     1      31.529  -1.251  11.885  1.00  0.00      LIG  
ATOM   5355 H36  LIG     1      30.421  -5.001   8.013  1.00  0.00      LIG  
ATOM   5356 H37  LIG     1      31.946  -5.486   8.744  1.00  0.00      LIG  
ATOM   5357 H38  LIG     1      31.622  -5.854   7.039  1.00  0.00      LIG  
ATOM   5358 H39  LIG     1      35.758  -3.310   6.532  1.00  0.00      LIG  
ATOM   5359 H40  LIG     1      33.150  -4.975  10.798  1.00  0.00      LIG  
ATOM   5360 H41  LIG     1      34.785  -4.331  10.557  1.00  0.00      LIG  
ATOM   5361 H42  LIG     1      34.524  -5.695  11.648  1.00  0.00      LIG  
ATOM   5362 H43  LIG     1      34.282  -7.995  10.760  1.00  0.00      LIG  
ATOM   5363 H44  LIG     1      34.089  -8.267   9.018  1.00  0.00      LIG  
ATOM   5364 H45  LIG     1      32.768  -7.547   9.954  1.00  0.00      LIG  
TER
REMARK  Energy: 278.485
REMARK  SimpleFitness: 278.485
REMARK  FullFitness: -968.8329
REMARK  InterFull: -19.5199
REMARK  IntraFull: 302.34
REMARK  solvFull: -1508.72
REMARK  surfFull: 257.067
REMARK  extraFull: 0.0
REMARK  deltaGcompsolvpol: -1508.72
REMARK  deltaGcompsolvnonpol: 257.067
REMARK  deltaGprotsolvpol: -1512.07
REMARK  deltaGprotsolvnonpol: 254.074
REMARK  deltaGligsolvpol: -11.1682
REMARK  deltaGligsolvnonpol: 14.6303
REMARK  deltaGvdw: -19.5199
REMARK  deltaGelec: 0.0
REMARK  deltaG: -6.0489607
REMARK  Cluster: 0
REMARK  ClusterRank: 6
ATOM   5287 C    LIG     1      26.544  -0.620  14.035  1.00  0.00      LIG  
ATOM   5288 C1   LIG     1      26.505   0.881  13.978  1.00  0.00      LIG  
ATOM   5289 C2   LIG     1      26.646   1.499  12.620  1.00  0.00      LIG  
ATOM   5290 C3   LIG     1      27.828   0.843  11.939  1.00  0.00      LIG  
ATOM   5291 C4   LIG     1      27.674  -0.662  11.751  1.00  0.00      LIG  
ATOM   5292 C5   LIG     1      27.647  -1.224  13.172  1.00  0.00      LIG  
ATOM   5293 C6   LIG     1      28.189   1.500  10.639  1.00  0.00      LIG  
ATOM   5294 C7   LIG     1      29.643   1.191  10.383  1.00  0.00      LIG  
ATOM   5295 C8   LIG     1      30.019  -0.301  10.544  1.00  0.00      LIG  
ATOM   5296 C9   LIG     1      28.799  -1.217  10.817  1.00  0.00      LIG  
ATOM   5297 C10  LIG     1      30.692  -0.847   9.236  1.00  0.00      LIG  
ATOM   5298 C11  LIG     1      30.740  -2.379   9.107  1.00  0.00      LIG  
ATOM   5299 C12  LIG     1      30.492  -3.127  10.401  1.00  0.00      LIG  
ATOM   5300 C13  LIG     1      29.242  -2.659  11.135  1.00  0.00      LIG  
ATOM   5301 O    LIG     1      26.046   1.529  14.906  1.00  0.00      LIG  
ATOM   5302 C14  LIG     1      32.125  -2.731   8.556  1.00  0.00      LIG  
ATOM   5303 C15  LIG     1      32.725  -1.415   8.106  1.00  0.00      LIG  
ATOM   5304 C16  LIG     1      32.135  -0.399   9.043  1.00  0.00      LIG  
ATOM   5305 C17  LIG     1      34.653  -4.328   7.714  1.00  0.00      LIG  
ATOM   5306 C18  LIG     1      33.490  -3.972   6.778  1.00  0.00      LIG  
ATOM   5307 C19  LIG     1      32.113  -3.749   7.410  1.00  0.00      LIG  
ATOM   5308 C20  LIG     1      26.338  -1.024  11.084  1.00  0.00      LIG  
ATOM   5309 O1   LIG     1      28.194  -3.564  10.802  1.00  0.00      LIG  
ATOM   5310 C21  LIG     1      29.941  -0.403   7.970  1.00  0.00      LIG  
ATOM   5311 C22  LIG     1      30.979  -0.292  11.751  1.00  0.00      LIG  
ATOM   5312 C23  LIG     1      31.497  -5.075   7.812  1.00  0.00      LIG  
ATOM   5313 H    LIG     1      28.288  -1.292   9.856  1.00  0.00      LIG  
ATOM   5314 O2   LIG     1      35.842  -4.142   6.952  1.00  0.00      LIG  
ATOM   5315 C24  LIG     1      34.617  -5.758   8.176  1.00  0.00      LIG  
ATOM   5316 H1   LIG     1      34.346  -6.438   7.379  1.00  0.00      LIG  
ATOM   5317 H2   LIG     1      28.676   1.007  12.611  1.00  0.00      LIG  
ATOM   5318 C25  LIG     1      34.387  -6.178   9.589  1.00  0.00      LIG  
ATOM   5319 O3   LIG     1      35.718  -6.158   9.034  1.00  0.00      LIG  
ATOM   5320 C26  LIG     1      34.197  -5.203  10.701  1.00  0.00      LIG  
ATOM   5321 C27  LIG     1      33.860  -7.547   9.837  1.00  0.00      LIG  
ATOM   5322 H3   LIG     1      25.563  -0.994  13.730  1.00  0.00      LIG  
ATOM   5323 H4   LIG     1      26.706  -0.908  15.075  1.00  0.00      LIG  
ATOM   5324 H5   LIG     1      26.848   2.565  12.756  1.00  0.00      LIG  
ATOM   5325 H6   LIG     1      25.713   1.395  12.062  1.00  0.00      LIG  
ATOM   5326 H7   LIG     1      27.503  -2.307  13.159  1.00  0.00      LIG  
ATOM   5327 H8   LIG     1      28.613  -1.032  13.648  1.00  0.00      LIG  
ATOM   5328 H9   LIG     1      28.054   2.582  10.710  1.00  0.00      LIG  
ATOM   5329 H10  LIG     1      27.569   1.139   9.820  1.00  0.00      LIG  
ATOM   5330 H11  LIG     1      30.206   1.776  11.116  1.00  0.00      LIG  
ATOM   5331 H12  LIG     1      29.944   1.630   9.434  1.00  0.00      LIG  
ATOM   5332 H13  LIG     1      29.972  -2.700   8.400  1.00  0.00      LIG  
ATOM   5333 H14  LIG     1      31.361  -2.998  11.048  1.00  0.00      LIG  
ATOM   5334 H15  LIG     1      30.442  -4.201  10.201  1.00  0.00      LIG  
ATOM   5335 H16  LIG     1      29.446  -2.786  12.200  1.00  0.00      LIG  
ATOM   5336 H17  LIG     1      32.731  -3.116   9.378  1.00  0.00      LIG  
ATOM   5337 H18  LIG     1      32.436  -1.195   7.075  1.00  0.00      LIG  
ATOM   5338 H19  LIG     1      33.817  -1.419   8.158  1.00  0.00      LIG  
ATOM   5339 H20  LIG     1      32.723  -0.448   9.960  1.00  0.00      LIG  
ATOM   5340 H21  LIG     1      32.210   0.615   8.641  1.00  0.00      LIG  
ATOM   5341 H22  LIG     1      34.711  -3.630   8.550  1.00  0.00      LIG  
ATOM   5342 H23  LIG     1      33.400  -4.750   6.014  1.00  0.00      LIG  
ATOM   5343 H24  LIG     1      33.757  -3.070   6.218  1.00  0.00      LIG  
ATOM   5344 H25  LIG     1      31.477  -3.340   6.621  1.00  0.00      LIG  
ATOM   5345 H26  LIG     1      26.307  -0.673  10.052  1.00  0.00      LIG  
ATOM   5346 H27  LIG     1      25.461  -0.614  11.587  1.00  0.00      LIG  
ATOM   5347 H28  LIG     1      26.199  -2.106  11.064  1.00  0.00      LIG  
ATOM   5348 H29  LIG     1      27.380  -3.195  11.184  1.00  0.00      LIG  
ATOM   5349 H30  LIG     1      30.168   0.632   7.705  1.00  0.00      LIG  
ATOM   5350 H31  LIG     1      28.859  -0.493   8.083  1.00  0.00      LIG  
ATOM   5351 H32  LIG     1      30.214  -1.009   7.102  1.00  0.00      LIG  
ATOM   5352 H33  LIG     1      30.444  -0.106  12.683  1.00  0.00      LIG  
ATOM   5353 H34  LIG     1      31.726   0.500  11.650  1.00  0.00      LIG  
ATOM   5354 H35  LIG     1      31.536  -1.218  11.882  1.00  0.00      LIG  
ATOM   5355 H36  LIG     1      30.427  -4.968   7.999  1.00  0.00      LIG  
ATOM   5356 H37  LIG     1      31.953  -5.458   8.724  1.00  0.00      LIG  
ATOM   5357 H38  LIG     1      31.627  -5.815   7.018  1.00  0.00      LIG  
ATOM   5358 H39  LIG     1      35.765  -3.270   6.530  1.00  0.00      LIG  
ATOM   5359 H40  LIG     1      33.143  -4.928  10.782  1.00  0.00      LIG  
ATOM   5360 H41  LIG     1      34.784  -4.292  10.561  1.00  0.00      LIG  
ATOM   5361 H42  LIG     1      34.504  -5.655  11.648  1.00  0.00      LIG  
ATOM   5362 H43  LIG     1      34.298  -7.961  10.749  1.00  0.00      LIG  
ATOM   5363 H44  LIG     1      34.087  -8.223   9.008  1.00  0.00      LIG  
ATOM   5364 H45  LIG     1      32.775  -7.511   9.962  1.00  0.00      LIG  
TER
REMARK  Energy: 278.485
REMARK  SimpleFitness: 278.485
REMARK  FullFitness: -968.8329
REMARK  InterFull: -19.5199
REMARK  IntraFull: 302.34
REMARK  solvFull: -1508.72
REMARK  surfFull: 257.067
REMARK  extraFull: 0.0
REMARK  deltaGcompsolvpol: -1508.72
REMARK  deltaGcompsolvnonpol: 257.067
REMARK  deltaGprotsolvpol: -1512.07
REMARK  deltaGprotsolvnonpol: 254.074
REMARK  deltaGligsolvpol: -11.1682
REMARK  deltaGligsolvnonpol: 14.6303
REMARK  deltaGvdw: -19.5199
REMARK  deltaGelec: 0.0
REMARK  deltaG: -6.0489607
REMARK  Cluster: 0
REMARK  ClusterRank: 7
ATOM   5287 C    LIG     1      26.544  -0.620  14.035  1.00  0.00      LIG  
ATOM   5288 C1   LIG     1      26.505   0.881  13.978  1.00  0.00      LIG  
ATOM   5289 C2   LIG     1      26.646   1.499  12.620  1.00  0.00      LIG  
ATOM   5290 C3   LIG     1      27.828   0.843  11.939  1.00  0.00      LIG  
ATOM   5291 C4   LIG     1      27.674  -0.662  11.751  1.00  0.00      LIG  
ATOM   5292 C5   LIG     1      27.647  -1.224  13.172  1.00  0.00      LIG  
ATOM   5293 C6   LIG     1      28.189   1.500  10.639  1.00  0.00      LIG  
ATOM   5294 C7   LIG     1      29.643   1.191  10.383  1.00  0.00      LIG  
ATOM   5295 C8   LIG     1      30.019  -0.301  10.544  1.00  0.00      LIG  
ATOM   5296 C9   LIG     1      28.799  -1.217  10.817  1.00  0.00      LIG  
ATOM   5297 C10  LIG     1      30.692  -0.847   9.236  1.00  0.00      LIG  
ATOM   5298 C11  LIG     1      30.740  -2.379   9.107  1.00  0.00      LIG  
ATOM   5299 C12  LIG     1      30.492  -3.127  10.401  1.00  0.00      LIG  
ATOM   5300 C13  LIG     1      29.242  -2.659  11.135  1.00  0.00      LIG  
ATOM   5301 O    LIG     1      26.046   1.529  14.906  1.00  0.00      LIG  
ATOM   5302 C14  LIG     1      32.125  -2.731   8.556  1.00  0.00      LIG  
ATOM   5303 C15  LIG     1      32.725  -1.415   8.106  1.00  0.00      LIG  
ATOM   5304 C16  LIG     1      32.135  -0.399   9.043  1.00  0.00      LIG  
ATOM   5305 C17  LIG     1      34.653  -4.328   7.714  1.00  0.00      LIG  
ATOM   5306 C18  LIG     1      33.490  -3.972   6.778  1.00  0.00      LIG  
ATOM   5307 C19  LIG     1      32.113  -3.749   7.410  1.00  0.00      LIG  
ATOM   5308 C20  LIG     1      26.338  -1.024  11.084  1.00  0.00      LIG  
ATOM   5309 O1   LIG     1      28.194  -3.564  10.802  1.00  0.00      LIG  
ATOM   5310 C21  LIG     1      29.941  -0.403   7.970  1.00  0.00      LIG  
ATOM   5311 C22  LIG     1      30.979  -0.292  11.751  1.00  0.00      LIG  
ATOM   5312 C23  LIG     1      31.497  -5.075   7.812  1.00  0.00      LIG  
ATOM   5313 H    LIG     1      28.288  -1.292   9.856  1.00  0.00      LIG  
ATOM   5314 O2   LIG     1      35.842  -4.142   6.952  1.00  0.00      LIG  
ATOM   5315 C24  LIG     1      34.617  -5.758   8.176  1.00  0.00      LIG  
ATOM   5316 H1   LIG     1      34.346  -6.438   7.379  1.00  0.00      LIG  
ATOM   5317 H2   LIG     1      28.676   1.007  12.611  1.00  0.00      LIG  
ATOM   5318 C25  LIG     1      34.387  -6.178   9.589  1.00  0.00      LIG  
ATOM   5319 O3   LIG     1      35.718  -6.158   9.034  1.00  0.00      LIG  
ATOM   5320 C26  LIG     1      34.197  -5.203  10.701  1.00  0.00      LIG  
ATOM   5321 C27  LIG     1      33.860  -7.547   9.837  1.00  0.00      LIG  
ATOM   5322 H3   LIG     1      25.563  -0.994  13.730  1.00  0.00      LIG  
ATOM   5323 H4   LIG     1      26.706  -0.908  15.075  1.00  0.00      LIG  
ATOM   5324 H5   LIG     1      26.848   2.565  12.756  1.00  0.00      LIG  
ATOM   5325 H6   LIG     1      25.713   1.395  12.062  1.00  0.00      LIG  
ATOM   5326 H7   LIG     1      27.503  -2.307  13.159  1.00  0.00      LIG  
ATOM   5327 H8   LIG     1      28.613  -1.032  13.648  1.00  0.00      LIG  
ATOM   5328 H9   LIG     1      28.054   2.582  10.710  1.00  0.00      LIG  
ATOM   5329 H10  LIG     1      27.569   1.139   9.820  1.00  0.00      LIG  
ATOM   5330 H11  LIG     1      30.206   1.776  11.116  1.00  0.00      LIG  
ATOM   5331 H12  LIG     1      29.944   1.630   9.434  1.00  0.00      LIG  
ATOM   5332 H13  LIG     1      29.972  -2.700   8.400  1.00  0.00      LIG  
ATOM   5333 H14  LIG     1      31.361  -2.998  11.048  1.00  0.00      LIG  
ATOM   5334 H15  LIG     1      30.442  -4.201  10.201  1.00  0.00      LIG  
ATOM   5335 H16  LIG     1      29.446  -2.786  12.200  1.00  0.00      LIG  
ATOM   5336 H17  LIG     1      32.731  -3.116   9.378  1.00  0.00      LIG  
ATOM   5337 H18  LIG     1      32.436  -1.195   7.075  1.00  0.00      LIG  
ATOM   5338 H19  LIG     1      33.817  -1.419   8.158  1.00  0.00      LIG  
ATOM   5339 H20  LIG     1      32.723  -0.448   9.960  1.00  0.00      LIG  
ATOM   5340 H21  LIG     1      32.210   0.615   8.641  1.00  0.00      LIG  
ATOM   5341 H22  LIG     1      34.711  -3.630   8.550  1.00  0.00      LIG  
ATOM   5342 H23  LIG     1      33.400  -4.750   6.014  1.00  0.00      LIG  
ATOM   5343 H24  LIG     1      33.757  -3.070   6.218  1.00  0.00      LIG  
ATOM   5344 H25  LIG     1      31.477  -3.340   6.621  1.00  0.00      LIG  
ATOM   5345 H26  LIG     1      26.307  -0.673  10.052  1.00  0.00      LIG  
ATOM   5346 H27  LIG     1      25.461  -0.614  11.587  1.00  0.00      LIG  
ATOM   5347 H28  LIG     1      26.199  -2.106  11.064  1.00  0.00      LIG  
ATOM   5348 H29  LIG     1      27.380  -3.195  11.184  1.00  0.00      LIG  
ATOM   5349 H30  LIG     1      30.168   0.632   7.705  1.00  0.00      LIG  
ATOM   5350 H31  LIG     1      28.859  -0.493   8.083  1.00  0.00      LIG  
ATOM   5351 H32  LIG     1      30.214  -1.009   7.102  1.00  0.00      LIG  
ATOM   5352 H33  LIG     1      30.444  -0.106  12.683  1.00  0.00      LIG  
ATOM   5353 H34  LIG     1      31.726   0.500  11.650  1.00  0.00      LIG  
ATOM   5354 H35  LIG     1      31.536  -1.218  11.882  1.00  0.00      LIG  
ATOM   5355 H36  LIG     1      30.427  -4.968   7.999  1.00  0.00      LIG  
ATOM   5356 H37  LIG     1      31.953  -5.458   8.724  1.00  0.00      LIG  
ATOM   5357 H38  LIG     1      31.627  -5.815   7.018  1.00  0.00      LIG  
ATOM   5358 H39  LIG     1      35.765  -3.270   6.530  1.00  0.00      LIG  
ATOM   5359 H40  LIG     1      33.143  -4.928  10.782  1.00  0.00      LIG  
ATOM   5360 H41  LIG     1      34.784  -4.292  10.561  1.00  0.00      LIG  
ATOM   5361 H42  LIG     1      34.504  -5.655  11.648  1.00  0.00      LIG  
ATOM   5362 H43  LIG     1      34.298  -7.961  10.749  1.00  0.00      LIG  
ATOM   5363 H44  LIG     1      34.087  -8.223   9.008  1.00  0.00      LIG  
ATOM   5364 H45  LIG     1      32.775  -7.511   9.962  1.00  0.00      LIG  
TER
REMARK  Energy: 277.434
REMARK  SimpleFitness: 277.434
REMARK  FullFitness: -968.78625
REMARK  InterFull: -18.6532
REMARK  IntraFull: 298.593
REMARK  solvFull: -1506.53
REMARK  surfFull: 257.804
REMARK  extraFull: 0.0
REMARK  deltaGcompsolvpol: -1506.53
REMARK  deltaGcompsolvnonpol: 257.804
REMARK  deltaGprotsolvpol: -1512.07
REMARK  deltaGprotsolvnonpol: 254.074
REMARK  deltaGligsolvpol: -9.24615
REMARK  deltaGligsolvnonpol: 14.6155
REMARK  deltaGvdw: -18.6532
REMARK  deltaGelec: 0.0
REMARK  deltaG: -5.8794556
REMARK  Cluster: 1
REMARK  ClusterRank: 0
ATOM   5287 C    LIG     1      28.087   7.025  13.232  1.00  0.00      LIG  
ATOM   5288 C1   LIG     1      27.864   7.158  14.712  1.00  0.00      LIG  
ATOM   5289 C2   LIG     1      28.446   6.075  15.570  1.00  0.00      LIG  
ATOM   5290 C3   LIG     1      28.040   4.741  14.974  1.00  0.00      LIG  
ATOM   5291 C4   LIG     1      28.539   4.528  13.548  1.00  0.00      LIG  
ATOM   5292 C5   LIG     1      27.827   5.609  12.728  1.00  0.00      LIG  
ATOM   5293 C6   LIG     1      28.426   3.581  15.846  1.00  0.00      LIG  
ATOM   5294 C7   LIG     1      27.515   2.434  15.478  1.00  0.00      LIG  
ATOM   5295 C8   LIG     1      27.363   2.186  13.957  1.00  0.00      LIG  
ATOM   5296 C9   LIG     1      28.304   3.053  13.083  1.00  0.00      LIG  
ATOM   5297 C10  LIG     1      27.673   0.693  13.615  1.00  0.00      LIG  
ATOM   5298 C11  LIG     1      27.882   0.402  12.121  1.00  0.00      LIG  
ATOM   5299 C12  LIG     1      27.520   1.507  11.149  1.00  0.00      LIG  
ATOM   5300 C13  LIG     1      27.985   2.894  11.578  1.00  0.00      LIG  
ATOM   5301 O    LIG     1      27.532   8.226  15.201  1.00  0.00      LIG  
ATOM   5302 C14  LIG     1      27.039  -0.834  11.816  1.00  0.00      LIG  
ATOM   5303 C15  LIG     1      26.746  -1.479  13.152  1.00  0.00      LIG  
ATOM   5304 C16  LIG     1      26.600  -0.295  14.069  1.00  0.00      LIG  
ATOM   5305 C17  LIG     1      29.683  -3.065  10.064  1.00  0.00      LIG  
ATOM   5306 C18  LIG     1      28.918  -2.455  11.235  1.00  0.00      LIG  
ATOM   5307 C19  LIG     1      27.635  -1.772  10.768  1.00  0.00      LIG  
ATOM   5308 C20  LIG     1      30.051   4.767  13.438  1.00  0.00      LIG  
ATOM   5309 O1   LIG     1      29.138   3.209  10.804  1.00  0.00      LIG  
ATOM   5310 C21  LIG     1      28.971   0.200  14.276  1.00  0.00      LIG  
ATOM   5311 C22  LIG     1      25.899   2.547  13.666  1.00  0.00      LIG  
ATOM   5312 C23  LIG     1      26.586  -2.805  10.401  1.00  0.00      LIG  
ATOM   5313 H    LIG     1      29.291   2.604  13.203  1.00  0.00      LIG  
ATOM   5314 O2   LIG     1      29.322  -4.431   9.930  1.00  0.00      LIG  
ATOM   5315 C24  LIG     1      31.157  -3.008  10.304  1.00  0.00      LIG  
ATOM   5316 H1   LIG     1      31.485  -3.647  11.116  1.00  0.00      LIG  
ATOM   5317 H2   LIG     1      26.946   4.759  14.948  1.00  0.00      LIG  
ATOM   5318 C25  LIG     1      31.965  -1.801   9.996  1.00  0.00      LIG  
ATOM   5319 O3   LIG     1      31.969  -2.942   9.107  1.00  0.00      LIG  
ATOM   5320 C26  LIG     1      31.345  -0.575   9.416  1.00  0.00      LIG  
ATOM   5321 C27  LIG     1      33.242  -1.599  10.728  1.00  0.00      LIG  
ATOM   5322 H3   LIG     1      29.111   7.336  13.013  1.00  0.00      LIG  
ATOM   5323 H4   LIG     1      27.410   7.720  12.727  1.00  0.00      LIG  
ATOM   5324 H5   LIG     1      28.016   6.176  16.570  1.00  0.00      LIG  
ATOM   5325 H6   LIG     1      29.528   6.200  15.647  1.00  0.00      LIG  
ATOM   5326 H7   LIG     1      28.132   5.568  11.681  1.00  0.00      LIG  
ATOM   5327 H8   LIG     1      26.750   5.421  12.757  1.00  0.00      LIG  
ATOM   5328 H9   LIG     1      28.274   3.837  16.898  1.00  0.00      LIG  
ATOM   5329 H10  LIG     1      29.476   3.307  15.721  1.00  0.00      LIG  
ATOM   5330 H11  LIG     1      26.535   2.682  15.893  1.00  0.00      LIG  
ATOM   5331 H12  LIG     1      27.808   1.554  16.048  1.00  0.00      LIG  
ATOM   5332 H13  LIG     1      28.942   0.199  11.953  1.00  0.00      LIG  
ATOM   5333 H14  LIG     1      26.434   1.530  11.041  1.00  0.00      LIG  
ATOM   5334 H15  LIG     1      27.903   1.243  10.158  1.00  0.00      LIG  
ATOM   5335 H16  LIG     1      27.201   3.586  11.263  1.00  0.00      LIG  
ATOM   5336 H17  LIG     1      26.078  -0.489  11.425  1.00  0.00      LIG  
ATOM   5337 H18  LIG     1      27.565  -2.114  13.494  1.00  0.00      LIG  
ATOM   5338 H19  LIG     1      25.836  -2.084  13.129  1.00  0.00      LIG  
ATOM   5339 H20  LIG     1      25.585   0.079  13.934  1.00  0.00      LIG  
ATOM   5340 H21  LIG     1      26.713  -0.582  15.117  1.00  0.00      LIG  
ATOM   5341 H22  LIG     1      29.413  -2.565   9.129  1.00  0.00      LIG  
ATOM   5342 H23  LIG     1      29.555  -1.723  11.736  1.00  0.00      LIG  
ATOM   5343 H24  LIG     1      28.673  -3.222  11.974  1.00  0.00      LIG  
ATOM   5344 H25  LIG     1      27.858  -1.181   9.876  1.00  0.00      LIG  
ATOM   5345 H26  LIG     1      30.608   4.023  14.013  1.00  0.00      LIG  
ATOM   5346 H27  LIG     1      30.371   5.749  13.787  1.00  0.00      LIG  
ATOM   5347 H28  LIG     1      30.374   4.689  12.399  1.00  0.00      LIG  
ATOM   5348 H29  LIG     1      29.468   4.061  11.134  1.00  0.00      LIG  
ATOM   5349 H30  LIG     1      28.833  -0.014  15.339  1.00  0.00      LIG  
ATOM   5350 H31  LIG     1      29.784   0.921  14.180  1.00  0.00      LIG  
ATOM   5351 H32  LIG     1      29.322  -0.732  13.825  1.00  0.00      LIG  
ATOM   5352 H33  LIG     1      25.748   3.627  13.657  1.00  0.00      LIG  
ATOM   5353 H34  LIG     1      25.245   2.141  14.436  1.00  0.00      LIG  
ATOM   5354 H35  LIG     1      25.527   2.160  12.719  1.00  0.00      LIG  
ATOM   5355 H36  LIG     1      25.642  -2.314  10.152  1.00  0.00      LIG  
ATOM   5356 H37  LIG     1      26.406  -3.497  11.228  1.00  0.00      LIG  
ATOM   5357 H38  LIG     1      26.896  -3.392   9.534  1.00  0.00      LIG  
ATOM   5358 H39  LIG     1      29.973  -4.819   9.320  1.00  0.00      LIG  
ATOM   5359 H40  LIG     1      30.881   0.018  10.208  1.00  0.00      LIG  
ATOM   5360 H41  LIG     1      30.585  -0.808   8.666  1.00  0.00      LIG  
ATOM   5361 H42  LIG     1      32.112   0.040   8.938  1.00  0.00      LIG  
ATOM   5362 H43  LIG     1      33.980  -1.129  10.071  1.00  0.00      LIG  
ATOM   5363 H44  LIG     1      33.652  -2.548  11.086  1.00  0.00      LIG  
ATOM   5364 H45  LIG     1      33.079  -0.944  11.589  1.00  0.00      LIG  
TER
REMARK  Energy: 278.181
REMARK  SimpleFitness: 278.181
REMARK  FullFitness: -967.7456
REMARK  InterFull: -18.4276
REMARK  IntraFull: 299.358
REMARK  solvFull: -1506.24
REMARK  surfFull: 257.564
REMARK  extraFull: 0.0
REMARK  deltaGcompsolvpol: -1506.24
REMARK  deltaGcompsolvnonpol: 257.564
REMARK  deltaGprotsolvpol: -1512.07
REMARK  deltaGprotsolvnonpol: 254.074
REMARK  deltaGligsolvpol: -9.14348
REMARK  deltaGligsolvnonpol: 14.5935
REMARK  deltaGvdw: -18.4276
REMARK  deltaGelec: 0.0
REMARK  deltaG: -5.8672686
REMARK  Cluster: 1
REMARK  ClusterRank: 1
ATOM   5287 C    LIG     1      28.000   7.016  13.249  1.00  0.00      LIG  
ATOM   5288 C1   LIG     1      27.606   7.139  14.693  1.00  0.00      LIG  
ATOM   5289 C2   LIG     1      28.119   6.071  15.612  1.00  0.00      LIG  
ATOM   5290 C3   LIG     1      27.829   4.728  14.975  1.00  0.00      LIG  
ATOM   5291 C4   LIG     1      28.489   4.534  13.614  1.00  0.00      LIG  
ATOM   5292 C5   LIG     1      27.851   5.595  12.715  1.00  0.00      LIG  
ATOM   5293 C6   LIG     1      28.156   3.577  15.881  1.00  0.00      LIG  
ATOM   5294 C7   LIG     1      27.314   2.412  15.423  1.00  0.00      LIG  
ATOM   5295 C8   LIG     1      27.325   2.167  13.897  1.00  0.00      LIG  
ATOM   5296 C9   LIG     1      28.336   3.054  13.128  1.00  0.00      LIG  
ATOM   5297 C10  LIG     1      27.701   0.682  13.598  1.00  0.00      LIG  
ATOM   5298 C11  LIG     1      28.002   0.385  12.123  1.00  0.00      LIG  
ATOM   5299 C12  LIG     1      27.775   1.500  11.118  1.00  0.00      LIG  
ATOM   5300 C13  LIG     1      28.187   2.889  11.599  1.00  0.00      LIG  
ATOM   5301 O    LIG     1      27.213   8.204  15.142  1.00  0.00      LIG  
ATOM   5302 C14  LIG     1      27.128  -0.812  11.766  1.00  0.00      LIG  
ATOM   5303 C15  LIG     1      26.823  -1.494  13.080  1.00  0.00      LIG  
ATOM   5304 C16  LIG     1      26.629  -0.327  14.008  1.00  0.00      LIG  
ATOM   5305 C17  LIG     1      29.648  -3.121   9.927  1.00  0.00      LIG  
ATOM   5306 C18  LIG     1      28.971  -2.450  11.115  1.00  0.00      LIG  
ATOM   5307 C19  LIG     1      27.698  -1.724  10.683  1.00  0.00      LIG  
ATOM   5308 C20  LIG     1      29.997   4.810  13.678  1.00  0.00      LIG  
ATOM   5309 O1   LIG     1      29.416   3.212  10.958  1.00  0.00      LIG  
ATOM   5310 C21  LIG     1      28.972   0.228  14.338  1.00  0.00      LIG  
ATOM   5311 C22  LIG     1      25.890   2.492  13.448  1.00  0.00      LIG  
ATOM   5312 C23  LIG     1      26.617  -2.714  10.290  1.00  0.00      LIG  
ATOM   5313 H    LIG     1      29.316   2.635  13.353  1.00  0.00      LIG  
ATOM   5314 O2   LIG     1      29.318  -4.503   9.919  1.00  0.00      LIG  
ATOM   5315 C24  LIG     1      31.135  -3.000  10.009  1.00  0.00      LIG  
ATOM   5316 H1   LIG     1      31.554  -3.469  10.889  1.00  0.00      LIG  
ATOM   5317 H2   LIG     1      26.745   4.710  14.827  1.00  0.00      LIG  
ATOM   5318 C25  LIG     1      31.871  -1.866   9.390  1.00  0.00      LIG  
ATOM   5319 O3   LIG     1      31.827  -3.161   8.746  1.00  0.00      LIG  
ATOM   5320 C26  LIG     1      31.160  -0.788   8.644  1.00  0.00      LIG  
ATOM   5321 C27  LIG     1      33.208  -1.510   9.936  1.00  0.00      LIG  
ATOM   5322 H3   LIG     1      29.032   7.362  13.151  1.00  0.00      LIG  
ATOM   5323 H4   LIG     1      27.361   7.687  12.668  1.00  0.00      LIG  
ATOM   5324 H5   LIG     1      27.573   6.151  16.556  1.00  0.00      LIG  
ATOM   5325 H6   LIG     1      29.180   6.230  15.812  1.00  0.00      LIG  
ATOM   5326 H7   LIG     1      28.292   5.571  11.716  1.00  0.00      LIG  
ATOM   5327 H8   LIG     1      26.786   5.372  12.604  1.00  0.00      LIG  
ATOM   5328 H9   LIG     1      27.897   3.823  16.914  1.00  0.00      LIG  
ATOM   5329 H10  LIG     1      29.219   3.324  15.860  1.00  0.00      LIG  
ATOM   5330 H11  LIG     1      26.291   2.636  15.736  1.00  0.00      LIG  
ATOM   5331 H12  LIG     1      27.571   1.534  16.014  1.00  0.00      LIG  
ATOM   5332 H13  LIG     1      29.059   0.126  12.038  1.00  0.00      LIG  
ATOM   5333 H14  LIG     1      26.712   1.532  10.874  1.00  0.00      LIG  
ATOM   5334 H15  LIG     1      28.275   1.239  10.180  1.00  0.00      LIG  
ATOM   5335 H16  LIG     1      27.438   3.575  11.200  1.00  0.00      LIG  
ATOM   5336 H17  LIG     1      26.176  -0.421  11.396  1.00  0.00      LIG  
ATOM   5337 H18  LIG     1      27.658  -2.106  13.428  1.00  0.00      LIG  
ATOM   5338 H19  LIG     1      25.930  -2.124  13.031  1.00  0.00      LIG  
ATOM   5339 H20  LIG     1      25.613   0.035  13.850  1.00  0.00      LIG  
ATOM   5340 H21  LIG     1      26.715  -0.628  15.055  1.00  0.00      LIG  
ATOM   5341 H22  LIG     1      29.274  -2.693   8.995  1.00  0.00      LIG  
ATOM   5342 H23  LIG     1      29.660  -1.730  11.560  1.00  0.00      LIG  
ATOM   5343 H24  LIG     1      28.729  -3.186  11.887  1.00  0.00      LIG  
ATOM   5344 H25  LIG     1      27.929  -1.110   9.808  1.00  0.00      LIG  
ATOM   5345 H26  LIG     1      30.505   4.085  14.319  1.00  0.00      LIG  
ATOM   5346 H27  LIG     1      30.249   5.802  14.056  1.00  0.00      LIG  
ATOM   5347 H28  LIG     1      30.443   4.736  12.685  1.00  0.00      LIG  
ATOM   5348 H29  LIG     1      29.727   4.042  11.358  1.00  0.00      LIG  
ATOM   5349 H30  LIG     1      28.808   0.104  15.410  1.00  0.00      LIG  
ATOM   5350 H31  LIG     1      29.805   0.920  14.202  1.00  0.00      LIG  
ATOM   5351 H32  LIG     1      29.317  -0.742  13.972  1.00  0.00      LIG  
ATOM   5352 H33  LIG     1      25.727   3.569  13.397  1.00  0.00      LIG  
ATOM   5353 H34  LIG     1      25.161   2.092  14.152  1.00  0.00      LIG  
ATOM   5354 H35  LIG     1      25.624   2.078  12.478  1.00  0.00      LIG  
ATOM   5355 H36  LIG     1      25.687  -2.188  10.060  1.00  0.00      LIG  
ATOM   5356 H37  LIG     1      26.420  -3.427  11.095  1.00  0.00      LIG  
ATOM   5357 H38  LIG     1      26.904  -3.281   9.405  1.00  0.00      LIG  
ATOM   5358 H39  LIG     1      29.888  -4.912   9.246  1.00  0.00      LIG  
ATOM   5359 H40  LIG     1      30.696  -0.089   9.345  1.00  0.00      LIG  
ATOM   5360 H41  LIG     1      30.383  -1.183   7.983  1.00  0.00      LIG  
ATOM   5361 H42  LIG     1      31.869  -0.231   8.026  1.00  0.00      LIG  
ATOM   5362 H43  LIG     1      33.858  -1.153   9.132  1.00  0.00      LIG  
ATOM   5363 H44  LIG     1      33.692  -2.369  10.411  1.00  0.00      LIG  
ATOM   5364 H45  LIG     1      33.110  -0.715  10.679  1.00  0.00      LIG  
TER
REMARK  Energy: 278.464
REMARK  SimpleFitness: 278.464
REMARK  FullFitness: -967.3842
REMARK  InterFull: -18.6183
REMARK  IntraFull: 299.727
REMARK  solvFull: -1505.87
REMARK  surfFull: 257.377
REMARK  extraFull: 0.0
REMARK  deltaGcompsolvpol: -1505.87
REMARK  deltaGcompsolvnonpol: 257.377
REMARK  deltaGprotsolvpol: -1512.07
REMARK  deltaGprotsolvnonpol: 254.074
REMARK  deltaGligsolvpol: -9.10503
REMARK  deltaGligsolvnonpol: 14.549
REMARK  deltaGvdw: -18.6183
REMARK  deltaGelec: 0.0
REMARK  deltaG: -5.878497
REMARK  Cluster: 1
REMARK  ClusterRank: 2
ATOM   5287 C    LIG     1      27.977   6.922  13.244  1.00  0.00      LIG  
ATOM   5288 C1   LIG     1      27.513   7.055  14.666  1.00  0.00      LIG  
ATOM   5289 C2   LIG     1      27.967   5.985  15.612  1.00  0.00      LIG  
ATOM   5290 C3   LIG     1      27.692   4.642  14.967  1.00  0.00      LIG  
ATOM   5291 C4   LIG     1      28.416   4.435  13.641  1.00  0.00      LIG  
ATOM   5292 C5   LIG     1      27.834   5.500  12.709  1.00  0.00      LIG  
ATOM   5293 C6   LIG     1      27.964   3.492  15.894  1.00  0.00      LIG  
ATOM   5294 C7   LIG     1      27.133   2.333  15.402  1.00  0.00      LIG  
ATOM   5295 C8   LIG     1      27.222   2.077  13.880  1.00  0.00      LIG  
ATOM   5296 C9   LIG     1      28.271   2.956  13.154  1.00  0.00      LIG  
ATOM   5297 C10  LIG     1      27.607   0.591  13.607  1.00  0.00      LIG  
ATOM   5298 C11  LIG     1      27.977   0.287  12.148  1.00  0.00      LIG  
ATOM   5299 C12  LIG     1      27.800   1.396  11.127  1.00  0.00      LIG  
ATOM   5300 C13  LIG     1      28.188   2.786  11.621  1.00  0.00      LIG  
ATOM   5301 O    LIG     1      27.114   8.128  15.091  1.00  0.00      LIG  
ATOM   5302 C14  LIG     1      27.112  -0.907  11.755  1.00  0.00      LIG  
ATOM   5303 C15  LIG     1      26.751  -1.588  13.054  1.00  0.00      LIG  
ATOM   5304 C16  LIG     1      26.521  -0.419  13.972  1.00  0.00      LIG  
ATOM   5305 C17  LIG     1      29.678  -3.211   9.941  1.00  0.00      LIG  
ATOM   5306 C18  LIG     1      29.017  -2.479  11.103  1.00  0.00      LIG  
ATOM   5307 C19  LIG     1      27.699  -1.826  10.685  1.00  0.00      LIG  
ATOM   5308 C20  LIG     1      29.923   4.695  13.778  1.00  0.00      LIG  
ATOM   5309 O1   LIG     1      29.443   3.110  11.032  1.00  0.00      LIG  
ATOM   5310 C21  LIG     1      28.837   0.137  14.412  1.00  0.00      LIG  
ATOM   5311 C22  LIG     1      25.814   2.404  13.359  1.00  0.00      LIG  
ATOM   5312 C23  LIG     1      26.649  -2.867  10.346  1.00  0.00      LIG  
ATOM   5313 H    LIG     1      29.237   2.529  13.422  1.00  0.00      LIG  
ATOM   5314 O2   LIG     1      29.257  -4.567   9.932  1.00  0.00      LIG  
ATOM   5315 C24  LIG     1      31.166  -3.197  10.076  1.00  0.00      LIG  
ATOM   5316 H1   LIG     1      31.509  -3.640  11.002  1.00  0.00      LIG  
ATOM   5317 H2   LIG     1      26.616   4.635  14.766  1.00  0.00      LIG  
ATOM   5318 C25  LIG     1      32.019  -2.178   9.410  1.00  0.00      LIG  
ATOM   5319 O3   LIG     1      31.891  -3.510   8.862  1.00  0.00      LIG  
ATOM   5320 C26  LIG     1      31.437  -1.111   8.547  1.00  0.00      LIG  
ATOM   5321 C27  LIG     1      33.358  -1.889   9.989  1.00  0.00      LIG  
ATOM   5322 H3   LIG     1      29.017   7.252  13.197  1.00  0.00      LIG  
ATOM   5323 H4   LIG     1      27.378   7.599  12.629  1.00  0.00      LIG  
ATOM   5324 H5   LIG     1      27.379   6.077  16.529  1.00  0.00      LIG  
ATOM   5325 H6   LIG     1      29.020   6.132  15.862  1.00  0.00      LIG  
ATOM   5326 H7   LIG     1      28.321   5.466  11.732  1.00  0.00      LIG  
ATOM   5327 H8   LIG     1      26.772   5.290  12.551  1.00  0.00      LIG  
ATOM   5328 H9   LIG     1      27.658   3.746  16.913  1.00  0.00      LIG  
ATOM   5329 H10  LIG     1      29.023   3.228  15.924  1.00  0.00      LIG  
ATOM   5330 H11  LIG     1      26.098   2.570  15.661  1.00  0.00      LIG  
ATOM   5331 H12  LIG     1      27.350   1.456  16.011  1.00  0.00      LIG  
ATOM   5332 H13  LIG     1      29.036   0.030  12.120  1.00  0.00      LIG  
ATOM   5333 H14  LIG     1      26.750   1.426  10.830  1.00  0.00      LIG  
ATOM   5334 H15  LIG     1      28.344   1.129  10.216  1.00  0.00      LIG  
ATOM   5335 H16  LIG     1      27.455   3.471  11.189  1.00  0.00      LIG  
ATOM   5336 H17  LIG     1      26.175  -0.509  11.355  1.00  0.00      LIG  
ATOM   5337 H18  LIG     1      27.570  -2.207  13.429  1.00  0.00      LIG  
ATOM   5338 H19  LIG     1      25.857  -2.210  12.970  1.00  0.00      LIG  
ATOM   5339 H20  LIG     1      25.512  -0.055  13.774  1.00  0.00      LIG  
ATOM   5340 H21  LIG     1      26.565  -0.718  15.022  1.00  0.00      LIG  
ATOM   5341 H22  LIG     1      29.362  -2.764   8.997  1.00  0.00      LIG  
ATOM   5342 H23  LIG     1      29.702  -1.709  11.459  1.00  0.00      LIG  
ATOM   5343 H24  LIG     1      28.841  -3.163  11.937  1.00  0.00      LIG  
ATOM   5344 H25  LIG     1      27.884  -1.226   9.790  1.00  0.00      LIG  
ATOM   5345 H26  LIG     1      30.390   3.968  14.447  1.00  0.00      LIG  
ATOM   5346 H27  LIG     1      30.168   5.686  14.161  1.00  0.00      LIG  
ATOM   5347 H28  LIG     1      30.415   4.609  12.807  1.00  0.00      LIG  
ATOM   5348 H29  LIG     1      29.737   3.939  11.446  1.00  0.00      LIG  
ATOM   5349 H30  LIG     1      28.615   0.020  15.475  1.00  0.00      LIG  
ATOM   5350 H31  LIG     1      29.678   0.825  14.316  1.00  0.00      LIG  
ATOM   5351 H32  LIG     1      29.194  -0.838  14.070  1.00  0.00      LIG  
ATOM   5352 H33  LIG     1      25.658   3.481  13.300  1.00  0.00      LIG  
ATOM   5353 H34  LIG     1      25.050   2.006  14.027  1.00  0.00      LIG  
ATOM   5354 H35  LIG     1      25.593   1.989  12.378  1.00  0.00      LIG  
ATOM   5355 H36  LIG     1      25.676  -2.393  10.192  1.00  0.00      LIG  
ATOM   5356 H37  LIG     1      26.551  -3.606  11.146  1.00  0.00      LIG  
ATOM   5357 H38  LIG     1      26.904  -3.400   9.430  1.00  0.00      LIG  
ATOM   5358 H39  LIG     1      29.831  -5.021   9.292  1.00  0.00      LIG  
ATOM   5359 H40  LIG     1      31.007  -0.319   9.166  1.00  0.00      LIG  
ATOM   5360 H41  LIG     1      30.657  -1.494   7.882  1.00  0.00      LIG  
ATOM   5361 H42  LIG     1      32.218  -0.671   7.922  1.00  0.00      LIG  
ATOM   5362 H43  LIG     1      34.081  -1.702   9.191  1.00  0.00      LIG  
ATOM   5363 H44  LIG     1      33.725  -2.725  10.592  1.00  0.00      LIG  
ATOM   5364 H45  LIG     1      33.306  -1.001  10.624  1.00  0.00      LIG  
TER
REMARK  Energy: 278.086
REMARK  SimpleFitness: 278.086
REMARK  FullFitness: -966.33093
REMARK  InterFull: -22.669
REMARK  IntraFull: 302.003
REMARK  solvFull: -1502.69
REMARK  surfFull: 257.025
REMARK  extraFull: 0.0
REMARK  deltaGcompsolvpol: -1502.69
REMARK  deltaGcompsolvnonpol: 257.025
REMARK  deltaGprotsolvpol: -1512.07
REMARK  deltaGprotsolvnonpol: 254.074
REMARK  deltaGligsolvpol: -9.551
REMARK  deltaGligsolvnonpol: 14.6056
REMARK  deltaGvdw: -22.669
REMARK  deltaGelec: 0.0
REMARK  deltaG: -6.0784364
REMARK  Cluster: 1
REMARK  ClusterRank: 3
ATOM   5287 C    LIG     1      26.771   6.621  13.163  1.00  0.00      LIG  
ATOM   5288 C1   LIG     1      27.177   6.867  14.589  1.00  0.00      LIG  
ATOM   5289 C2   LIG     1      28.303   6.028  15.116  1.00  0.00      LIG  
ATOM   5290 C3   LIG     1      28.023   4.584  14.754  1.00  0.00      LIG  
ATOM   5291 C4   LIG     1      27.914   4.338  13.255  1.00  0.00      LIG  
ATOM   5292 C5   LIG     1      26.684   5.137  12.822  1.00  0.00      LIG  
ATOM   5293 C6   LIG     1      29.008   3.629  15.368  1.00  0.00      LIG  
ATOM   5294 C7   LIG     1      28.305   2.296  15.454  1.00  0.00      LIG  
ATOM   5295 C8   LIG     1      27.622   1.845  14.141  1.00  0.00      LIG  
ATOM   5296 C9   LIG     1      27.867   2.806  12.948  1.00  0.00      LIG  
ATOM   5297 C10  LIG     1      28.150   0.444  13.686  1.00  0.00      LIG  
ATOM   5298 C11  LIG     1      27.865   0.096  12.218  1.00  0.00      LIG  
ATOM   5299 C12  LIG     1      26.802   0.926  11.537  1.00  0.00      LIG  
ATOM   5300 C13  LIG     1      26.998   2.422  11.733  1.00  0.00      LIG  
ATOM   5301 O    LIG     1      26.864   7.906  15.151  1.00  0.00      LIG  
ATOM   5302 C14  LIG     1      27.424  -1.365  12.194  1.00  0.00      LIG  
ATOM   5303 C15  LIG     1      27.784  -1.929  13.551  1.00  0.00      LIG  
ATOM   5304 C16  LIG     1      27.606  -0.747  14.470  1.00  0.00      LIG  
ATOM   5305 C17  LIG     1      30.045  -2.725   9.648  1.00  0.00      LIG  
ATOM   5306 C18  LIG     1      29.467  -2.327  11.003  1.00  0.00      LIG  
ATOM   5307 C19  LIG     1      27.946  -2.153  10.992  1.00  0.00      LIG  
ATOM   5308 C20  LIG     1      29.135   4.889  12.504  1.00  0.00      LIG  
ATOM   5309 O1   LIG     1      27.578   2.930  10.536  1.00  0.00      LIG  
ATOM   5310 C21  LIG     1      29.680   0.351  13.806  1.00  0.00      LIG  
ATOM   5311 C22  LIG     1      26.131   1.813  14.516  1.00  0.00      LIG  
ATOM   5312 C23  LIG     1      27.265  -3.508  10.961  1.00  0.00      LIG  
ATOM   5313 H    LIG     1      28.891   2.603  12.628  1.00  0.00      LIG  
ATOM   5314 O2   LIG     1      31.374  -3.198   9.833  1.00  0.00      LIG  
ATOM   5315 C24  LIG     1      30.021  -1.656   8.579  1.00  0.00      LIG  
ATOM   5316 H1   LIG     1      29.677  -2.053   7.634  1.00  0.00      LIG  
ATOM   5317 H2   LIG     1      27.049   4.359  15.199  1.00  0.00      LIG  
ATOM   5318 C25  LIG     1      30.914  -0.461   8.510  1.00  0.00      LIG  
ATOM   5319 O3   LIG     1      29.553  -0.339   8.972  1.00  0.00      LIG  
ATOM   5320 C26  LIG     1      31.935  -0.133   9.547  1.00  0.00      LIG  
ATOM   5321 C27  LIG     1      31.149   0.152   7.175  1.00  0.00      LIG  
ATOM   5322 H3   LIG     1      27.492   7.127  12.517  1.00  0.00      LIG  
ATOM   5323 H4   LIG     1      25.794   7.084  13.007  1.00  0.00      LIG  
ATOM   5324 H5   LIG     1      28.318   6.134  16.204  1.00  0.00      LIG  
ATOM   5325 H6   LIG     1      29.254   6.392  14.721  1.00  0.00      LIG  
ATOM   5326 H7   LIG     1      26.526   5.057  11.744  1.00  0.00      LIG  
ATOM   5327 H8   LIG     1      25.802   4.716  13.311  1.00  0.00      LIG  
ATOM   5328 H9   LIG     1      29.277   3.960  16.374  1.00  0.00      LIG  
ATOM   5329 H10  LIG     1      29.929   3.552  14.786  1.00  0.00      LIG  
ATOM   5330 H11  LIG     1      27.539   2.415  16.225  1.00  0.00      LIG  
ATOM   5331 H12  LIG     1      28.976   1.557  15.890  1.00  0.00      LIG  
ATOM   5332 H13  LIG     1      28.779   0.239  11.638  1.00  0.00      LIG  
ATOM   5333 H14  LIG     1      25.826   0.643  11.936  1.00  0.00      LIG  
ATOM   5334 H15  LIG     1      26.773   0.661  10.477  1.00  0.00      LIG  
ATOM   5335 H16  LIG     1      26.000   2.856  11.813  1.00  0.00      LIG  
ATOM   5336 H17  LIG     1      26.332  -1.381  12.138  1.00  0.00      LIG  
ATOM   5337 H18  LIG     1      28.816  -2.283  13.591  1.00  0.00      LIG  
ATOM   5338 H19  LIG     1      27.132  -2.760  13.835  1.00  0.00      LIG  
ATOM   5339 H20  LIG     1      26.537  -0.666  14.672  1.00  0.00      LIG  
ATOM   5340 H21  LIG     1      28.124  -0.893  15.422  1.00  0.00      LIG  
ATOM   5341 H22  LIG     1      29.482  -3.581   9.275  1.00  0.00      LIG  
ATOM   5342 H23  LIG     1      29.960  -1.416  11.337  1.00  0.00      LIG  
ATOM   5343 H24  LIG     1      29.735  -3.085  11.743  1.00  0.00      LIG  
ATOM   5344 H25  LIG     1      27.654  -1.614  10.089  1.00  0.00      LIG  
ATOM   5345 H26  LIG     1      30.047   4.361  12.793  1.00  0.00      LIG  
ATOM   5346 H27  LIG     1      29.314   5.952  12.669  1.00  0.00      LIG  
ATOM   5347 H28  LIG     1      29.013   4.763  11.427  1.00  0.00      LIG  
ATOM   5348 H29  LIG     1      27.766   3.870  10.699  1.00  0.00      LIG  
ATOM   5349 H30  LIG     1      30.000   0.205  14.840  1.00  0.00      LIG  
ATOM   5350 H31  LIG     1      30.176   1.244  13.419  1.00  0.00      LIG  
ATOM   5351 H32  LIG     1      30.082  -0.494  13.246  1.00  0.00      LIG  
ATOM   5352 H33  LIG     1      25.727   2.822  14.623  1.00  0.00      LIG  
ATOM   5353 H34  LIG     1      25.981   1.307  15.474  1.00  0.00      LIG  
ATOM   5354 H35  LIG     1      25.504   1.290  13.796  1.00  0.00      LIG  
ATOM   5355 H36  LIG     1      26.179  -3.388  10.994  1.00  0.00      LIG  
ATOM   5356 H37  LIG     1      27.565  -4.121  11.814  1.00  0.00      LIG  
ATOM   5357 H38  LIG     1      27.516  -4.054  10.049  1.00  0.00      LIG  
ATOM   5358 H39  LIG     1      31.361  -3.744  10.637  1.00  0.00      LIG  
ATOM   5359 H40  LIG     1      32.877  -0.634   9.312  1.00  0.00      LIG  
ATOM   5360 H41  LIG     1      31.626  -0.435  10.550  1.00  0.00      LIG  
ATOM   5361 H42  LIG     1      32.116   0.945   9.563  1.00  0.00      LIG  
ATOM   5362 H43  LIG     1      31.216   1.239   7.265  1.00  0.00      LIG  
ATOM   5363 H44  LIG     1      30.342  -0.086   6.474  1.00  0.00      LIG  
ATOM   5364 H45  LIG     1      32.088  -0.218   6.754  1.00  0.00      LIG  
TER
REMARK  Energy: 278.107
REMARK  SimpleFitness: 278.107
REMARK  FullFitness: -966.307
REMARK  InterFull: -22.6431
REMARK  IntraFull: 301.985
REMARK  solvFull: -1502.69
REMARK  surfFull: 257.041
REMARK  extraFull: 0.0
REMARK  deltaGcompsolvpol: -1502.69
REMARK  deltaGcompsolvnonpol: 257.041
REMARK  deltaGprotsolvpol: -1512.07
REMARK  deltaGprotsolvnonpol: 254.074
REMARK  deltaGligsolvpol: -9.54126
REMARK  deltaGligsolvnonpol: 14.6082
REMARK  deltaGvdw: -22.6431
REMARK  deltaGelec: 0.0
REMARK  deltaG: -6.0753155
REMARK  Cluster: 1
REMARK  ClusterRank: 4
ATOM   5287 C    LIG     1      26.792   6.604  13.165  1.00  0.00      LIG  
ATOM   5288 C1   LIG     1      27.193   6.847  14.592  1.00  0.00      LIG  
ATOM   5289 C2   LIG     1      28.314   6.004  15.122  1.00  0.00      LIG  
ATOM   5290 C3   LIG     1      28.030   4.561  14.757  1.00  0.00      LIG  
ATOM   5291 C4   LIG     1      27.924   4.317  13.258  1.00  0.00      LIG  
ATOM   5292 C5   LIG     1      26.699   5.121  12.821  1.00  0.00      LIG  
ATOM   5293 C6   LIG     1      29.009   3.601  15.373  1.00  0.00      LIG  
ATOM   5294 C7   LIG     1      28.300   2.271  15.456  1.00  0.00      LIG  
ATOM   5295 C8   LIG     1      27.620   1.824  14.140  1.00  0.00      LIG  
ATOM   5296 C9   LIG     1      27.873   2.786  12.949  1.00  0.00      LIG  
ATOM   5297 C10  LIG     1      28.146   0.422  13.685  1.00  0.00      LIG  
ATOM   5298 C11  LIG     1      27.865   0.077  12.215  1.00  0.00      LIG  
ATOM   5299 C12  LIG     1      26.806   0.911  11.532  1.00  0.00      LIG  
ATOM   5300 C13  LIG     1      27.006   2.406  11.731  1.00  0.00      LIG  
ATOM   5301 O    LIG     1      26.880   7.885  15.155  1.00  0.00      LIG  
ATOM   5302 C14  LIG     1      27.420  -1.382  12.187  1.00  0.00      LIG  
ATOM   5303 C15  LIG     1      27.772  -1.950  13.544  1.00  0.00      LIG  
ATOM   5304 C16  LIG     1      27.595  -0.768  14.464  1.00  0.00      LIG  
ATOM   5305 C17  LIG     1      30.050  -2.745   9.653  1.00  0.00      LIG  
ATOM   5306 C18  LIG     1      29.465  -2.349  11.005  1.00  0.00      LIG  
ATOM   5307 C19  LIG     1      27.946  -2.168  10.985  1.00  0.00      LIG  
ATOM   5308 C20  LIG     1      29.150   4.864  12.512  1.00  0.00      LIG  
ATOM   5309 O1   LIG     1      27.591   2.913  10.536  1.00  0.00      LIG  
ATOM   5310 C21  LIG     1      29.675   0.325  13.811  1.00  0.00      LIG  
ATOM   5311 C22  LIG     1      26.128   1.796  14.510  1.00  0.00      LIG  
ATOM   5312 C23  LIG     1      27.259  -3.520  10.946  1.00  0.00      LIG  
ATOM   5313 H    LIG     1      28.897   2.580  12.631  1.00  0.00      LIG  
ATOM   5314 O2   LIG     1      31.372  -3.232   9.844  1.00  0.00      LIG  
ATOM   5315 C24  LIG     1      30.044  -1.670   8.590  1.00  0.00      LIG  
ATOM   5316 H1   LIG     1      29.705  -2.058   7.639  1.00  0.00      LIG  
ATOM   5317 H2   LIG     1      27.054   4.339  15.199  1.00  0.00      LIG  
ATOM   5318 C25  LIG     1      30.950  -0.483   8.537  1.00  0.00      LIG  
ATOM   5319 O3   LIG     1      29.586  -0.351   8.988  1.00  0.00      LIG  
ATOM   5320 C26  LIG     1      31.964  -0.171   9.586  1.00  0.00      LIG  
ATOM   5321 C27  LIG     1      31.202   0.136   7.207  1.00  0.00      LIG  
ATOM   5322 H3   LIG     1      27.518   7.107  12.521  1.00  0.00      LIG  
ATOM   5323 H4   LIG     1      25.817   7.072  13.005  1.00  0.00      LIG  
ATOM   5324 H5   LIG     1      28.327   6.109  16.210  1.00  0.00      LIG  
ATOM   5325 H6   LIG     1      29.268   6.364  14.730  1.00  0.00      LIG  
ATOM   5326 H7   LIG     1      26.545   5.043  11.743  1.00  0.00      LIG  
ATOM   5327 H8   LIG     1      25.814   4.703  13.308  1.00  0.00      LIG  
ATOM   5328 H9   LIG     1      29.277   3.930  16.381  1.00  0.00      LIG  
ATOM   5329 H10  LIG     1      29.932   3.521  14.794  1.00  0.00      LIG  
ATOM   5330 H11  LIG     1      27.531   2.394  16.224  1.00  0.00      LIG  
ATOM   5331 H12  LIG     1      28.965   1.529  15.894  1.00  0.00      LIG  
ATOM   5332 H13  LIG     1      28.782   0.219  11.638  1.00  0.00      LIG  
ATOM   5333 H14  LIG     1      25.829   0.630  11.927  1.00  0.00      LIG  
ATOM   5334 H15  LIG     1      26.780   0.648  10.471  1.00  0.00      LIG  
ATOM   5335 H16  LIG     1      26.009   2.843  11.810  1.00  0.00      LIG  
ATOM   5336 H17  LIG     1      26.328  -1.395  12.126  1.00  0.00      LIG  
ATOM   5337 H18  LIG     1      28.803  -2.307  13.588  1.00  0.00      LIG  
ATOM   5338 H19  LIG     1      27.116  -2.779  13.824  1.00  0.00      LIG  
ATOM   5339 H20  LIG     1      26.526  -0.685  14.663  1.00  0.00      LIG  
ATOM   5340 H21  LIG     1      28.108  -0.917  15.418  1.00  0.00      LIG  
ATOM   5341 H22  LIG     1      29.482  -3.593   9.269  1.00  0.00      LIG  
ATOM   5342 H23  LIG     1      29.960  -1.442  11.346  1.00  0.00      LIG  
ATOM   5343 H24  LIG     1      29.725  -3.112  11.743  1.00  0.00      LIG  
ATOM   5344 H25  LIG     1      27.662  -1.625  10.081  1.00  0.00      LIG  
ATOM   5345 H26  LIG     1      30.059   4.333  12.804  1.00  0.00      LIG  
ATOM   5346 H27  LIG     1      29.333   5.926  12.679  1.00  0.00      LIG  
ATOM   5347 H28  LIG     1      29.031   4.740  11.434  1.00  0.00      LIG  
ATOM   5348 H29  LIG     1      27.797   3.848  10.707  1.00  0.00      LIG  
ATOM   5349 H30  LIG     1      29.989   0.177  14.847  1.00  0.00      LIG  
ATOM   5350 H31  LIG     1      30.175   1.216  13.426  1.00  0.00      LIG  
ATOM   5351 H32  LIG     1      30.077  -0.522  13.253  1.00  0.00      LIG  
ATOM   5352 H33  LIG     1      25.727   2.806  14.617  1.00  0.00      LIG  
ATOM   5353 H34  LIG     1      25.974   1.289  15.466  1.00  0.00      LIG  
ATOM   5354 H35  LIG     1      25.502   1.276  13.787  1.00  0.00      LIG  
ATOM   5355 H36  LIG     1      26.173  -3.395  10.974  1.00  0.00      LIG  
ATOM   5356 H37  LIG     1      27.552  -4.137  11.799  1.00  0.00      LIG  
ATOM   5357 H38  LIG     1      27.512  -4.064  10.034  1.00  0.00      LIG  
ATOM   5358 H39  LIG     1      31.347  -3.786  10.643  1.00  0.00      LIG  
ATOM   5359 H40  LIG     1      32.906  -0.675   9.354  1.00  0.00      LIG  
ATOM   5360 H41  LIG     1      31.646  -0.482  10.583  1.00  0.00      LIG  
ATOM   5361 H42  LIG     1      32.151   0.905   9.615  1.00  0.00      LIG  
ATOM   5362 H43  LIG     1      31.293   1.221   7.307  1.00  0.00      LIG  
ATOM   5363 H44  LIG     1      30.393  -0.078   6.502  1.00  0.00      LIG  
ATOM   5364 H45  LIG     1      32.134  -0.251   6.787  1.00  0.00      LIG  
TER
REMARK  Energy: 278.147
REMARK  SimpleFitness: 278.147
REMARK  FullFitness: -966.3031
REMARK  InterFull: -22.6412
REMARK  IntraFull: 302.022
REMARK  solvFull: -1502.73
REMARK  surfFull: 257.046
REMARK  extraFull: 0.0
REMARK  deltaGcompsolvpol: -1502.73
REMARK  deltaGcompsolvnonpol: 257.046
REMARK  deltaGprotsolvpol: -1512.07
REMARK  deltaGprotsolvnonpol: 254.074
REMARK  deltaGligsolvpol: -9.55757
REMARK  deltaGligsolvnonpol: 14.6075
REMARK  deltaGvdw: -22.6412
REMARK  deltaGelec: 0.0
REMARK  deltaG: -6.076048
REMARK  Cluster: 1
REMARK  ClusterRank: 5
ATOM   5287 C    LIG     1      26.814   6.599  13.157  1.00  0.00      LIG  
ATOM   5288 C1   LIG     1      27.200   6.837  14.589  1.00  0.00      LIG  
ATOM   5289 C2   LIG     1      28.308   5.985  15.132  1.00  0.00      LIG  
ATOM   5290 C3   LIG     1      28.021   4.545  14.759  1.00  0.00      LIG  
ATOM   5291 C4   LIG     1      27.934   4.306  13.258  1.00  0.00      LIG  
ATOM   5292 C5   LIG     1      26.720   5.118  12.806  1.00  0.00      LIG  
ATOM   5293 C6   LIG     1      28.989   3.583  15.387  1.00  0.00      LIG  
ATOM   5294 C7   LIG     1      28.281   2.252  15.453  1.00  0.00      LIG  
ATOM   5295 C8   LIG     1      27.613   1.813  14.127  1.00  0.00      LIG  
ATOM   5296 C9   LIG     1      27.880   2.777  12.942  1.00  0.00      LIG  
ATOM   5297 C10  LIG     1      28.141   0.412  13.673  1.00  0.00      LIG  
ATOM   5298 C11  LIG     1      27.871   0.071  12.201  1.00  0.00      LIG  
ATOM   5299 C12  LIG     1      26.823   0.910  11.506  1.00  0.00      LIG  
ATOM   5300 C13  LIG     1      27.020   2.405  11.716  1.00  0.00      LIG  
ATOM   5301 O    LIG     1      26.892   7.879  15.148  1.00  0.00      LIG  
ATOM   5302 C14  LIG     1      27.421  -1.387  12.170  1.00  0.00      LIG  
ATOM   5303 C15  LIG     1      27.766  -1.958  13.528  1.00  0.00      LIG  
ATOM   5304 C16  LIG     1      27.582  -0.777  14.447  1.00  0.00      LIG  
ATOM   5305 C17  LIG     1      30.066  -2.757   9.657  1.00  0.00      LIG  
ATOM   5306 C18  LIG     1      29.471  -2.357  11.003  1.00  0.00      LIG  
ATOM   5307 C19  LIG     1      27.952  -2.174  10.971  1.00  0.00      LIG  
ATOM   5308 C20  LIG     1      29.173   4.849  12.530  1.00  0.00      LIG  
ATOM   5309 O1   LIG     1      27.610   2.922  10.527  1.00  0.00      LIG  
ATOM   5310 C21  LIG     1      29.669   0.312  13.810  1.00  0.00      LIG  
ATOM   5311 C22  LIG     1      26.116   1.786  14.479  1.00  0.00      LIG  
ATOM   5312 C23  LIG     1      27.261  -3.523  10.930  1.00  0.00      LIG  
ATOM   5313 H    LIG     1      28.904   2.568  12.630  1.00  0.00      LIG  
ATOM   5314 O2   LIG     1      31.390  -3.236   9.860  1.00  0.00      LIG  
ATOM   5315 C24  LIG     1      30.061  -1.688   8.588  1.00  0.00      LIG  
ATOM   5316 H1   LIG     1      29.721  -2.083   7.640  1.00  0.00      LIG  
ATOM   5317 H2   LIG     1      27.039   4.326  15.188  1.00  0.00      LIG  
ATOM   5318 C25  LIG     1      30.967  -0.503   8.527  1.00  0.00      LIG  
ATOM   5319 O3   LIG     1      29.602  -0.366   8.973  1.00  0.00      LIG  
ATOM   5320 C26  LIG     1      31.975  -0.176   9.576  1.00  0.00      LIG  
ATOM   5321 C27  LIG     1      31.225   0.096   7.189  1.00  0.00      LIG  
ATOM   5322 H3   LIG     1      27.547   7.103  12.522  1.00  0.00      LIG  
ATOM   5323 H4   LIG     1      25.841   7.069  12.989  1.00  0.00      LIG  
ATOM   5324 H5   LIG     1      28.307   6.086  16.220  1.00  0.00      LIG  
ATOM   5325 H6   LIG     1      29.270   6.340  14.755  1.00  0.00      LIG  
ATOM   5326 H7   LIG     1      26.583   5.046  11.725  1.00  0.00      LIG  
ATOM   5327 H8   LIG     1      25.824   4.701  13.274  1.00  0.00      LIG  
ATOM   5328 H9   LIG     1      29.239   3.908  16.400  1.00  0.00      LIG  
ATOM   5329 H10  LIG     1      29.922   3.506  14.824  1.00  0.00      LIG  
ATOM   5330 H11  LIG     1      27.506   2.367  16.215  1.00  0.00      LIG  
ATOM   5331 H12  LIG     1      28.944   1.508  15.891  1.00  0.00      LIG  
ATOM   5332 H13  LIG     1      28.794   0.207  11.633  1.00  0.00      LIG  
ATOM   5333 H14  LIG     1      25.840   0.628  11.886  1.00  0.00      LIG  
ATOM   5334 H15  LIG     1      26.812   0.652  10.445  1.00  0.00      LIG  
ATOM   5335 H16  LIG     1      26.022   2.840  11.793  1.00  0.00      LIG  
ATOM   5336 H17  LIG     1      26.330  -1.397  12.102  1.00  0.00      LIG  
ATOM   5337 H18  LIG     1      28.796  -2.316  13.578  1.00  0.00      LIG  
ATOM   5338 H19  LIG     1      27.108  -2.787  13.804  1.00  0.00      LIG  
ATOM   5339 H20  LIG     1      26.511  -0.694  14.635  1.00  0.00      LIG  
ATOM   5340 H21  LIG     1      28.086  -0.927  15.405  1.00  0.00      LIG  
ATOM   5341 H22  LIG     1      29.504  -3.610   9.276  1.00  0.00      LIG  
ATOM   5342 H23  LIG     1      29.967  -1.450  11.345  1.00  0.00      LIG  
ATOM   5343 H24  LIG     1      29.723  -3.118  11.745  1.00  0.00      LIG  
ATOM   5344 H25  LIG     1      27.675  -1.629  10.066  1.00  0.00      LIG  
ATOM   5345 H26  LIG     1      30.074   4.308  12.829  1.00  0.00      LIG  
ATOM   5346 H27  LIG     1      29.361   5.908  12.706  1.00  0.00      LIG  
ATOM   5347 H28  LIG     1      29.065   4.731  11.450  1.00  0.00      LIG  
ATOM   5348 H29  LIG     1      27.809   3.857  10.702  1.00  0.00      LIG  
ATOM   5349 H30  LIG     1      29.975   0.156  14.847  1.00  0.00      LIG  
ATOM   5350 H31  LIG     1      30.174   1.205  13.436  1.00  0.00      LIG  
ATOM   5351 H32  LIG     1      30.075  -0.531  13.249  1.00  0.00      LIG  
ATOM   5352 H33  LIG     1      25.711   2.796  14.570  1.00  0.00      LIG  
ATOM   5353 H34  LIG     1      25.950   1.287  15.438  1.00  0.00      LIG  
ATOM   5354 H35  LIG     1      25.500   1.257  13.754  1.00  0.00      LIG  
ATOM   5355 H36  LIG     1      26.175  -3.394  10.957  1.00  0.00      LIG  
ATOM   5356 H37  LIG     1      27.552  -4.140  11.783  1.00  0.00      LIG  
ATOM   5357 H38  LIG     1      27.513  -4.067  10.018  1.00  0.00      LIG  
ATOM   5358 H39  LIG     1      31.360  -3.789  10.659  1.00  0.00      LIG  
ATOM   5359 H40  LIG     1      32.917  -0.687   9.359  1.00  0.00      LIG  
ATOM   5360 H41  LIG     1      31.650  -0.467  10.577  1.00  0.00      LIG  
ATOM   5361 H42  LIG     1      32.167   0.900   9.586  1.00  0.00      LIG  
ATOM   5362 H43  LIG     1      31.312   1.182   7.271  1.00  0.00      LIG  
ATOM   5363 H44  LIG     1      30.420  -0.133   6.483  1.00  0.00      LIG  
ATOM   5364 H45  LIG     1      32.160  -0.295   6.780  1.00  0.00      LIG  
TER
REMARK  Energy: 286.362
REMARK  SimpleFitness: 286.362
REMARK  FullFitness: -957.69666
REMARK  InterFull: -21.1217
REMARK  IntraFull: 311.15
REMARK  solvFull: -1504.22
REMARK  surfFull: 256.495
REMARK  extraFull: 0.0
REMARK  deltaGcompsolvpol: -1504.22
REMARK  deltaGcompsolvnonpol: 256.495
REMARK  deltaGprotsolvpol: -1512.07
REMARK  deltaGprotsolvnonpol: 254.074
REMARK  deltaGligsolvpol: -8.05067
REMARK  deltaGligsolvnonpol: 14.2557
REMARK  deltaGvdw: -21.1217
REMARK  deltaGelec: 0.0
REMARK  deltaG: -6.134557
REMARK  Cluster: 1
REMARK  ClusterRank: 6
ATOM   5287 C    LIG     1      26.826   6.546  14.308  1.00  0.00      LIG  
ATOM   5288 C1   LIG     1      27.490   6.613  15.654  1.00  0.00      LIG  
ATOM   5289 C2   LIG     1      28.686   5.729  15.854  1.00  0.00      LIG  
ATOM   5290 C3   LIG     1      28.331   4.339  15.367  1.00  0.00      LIG  
ATOM   5291 C4   LIG     1      27.933   4.286  13.898  1.00  0.00      LIG  
ATOM   5292 C5   LIG     1      26.650   5.115  13.811  1.00  0.00      LIG  
ATOM   5293 C6   LIG     1      29.413   3.334  15.648  1.00  0.00      LIG  
ATOM   5294 C7   LIG     1      28.740   1.984  15.690  1.00  0.00      LIG  
ATOM   5295 C8   LIG     1      27.809   1.690  14.490  1.00  0.00      LIG  
ATOM   5296 C9   LIG     1      27.817   2.807  13.410  1.00  0.00      LIG  
ATOM   5297 C10  LIG     1      28.247   0.378  13.755  1.00  0.00      LIG  
ATOM   5298 C11  LIG     1      27.617   0.180  12.365  1.00  0.00      LIG  
ATOM   5299 C12  LIG     1      26.474   1.107  12.000  1.00  0.00      LIG  
ATOM   5300 C13  LIG     1      26.748   2.568  12.324  1.00  0.00      LIG  
ATOM   5301 O    LIG     1      27.288   7.561  16.398  1.00  0.00      LIG  
ATOM   5302 C14  LIG     1      27.103  -1.260  12.334  1.00  0.00      LIG  
ATOM   5303 C15  LIG     1      27.863  -1.980  13.421  1.00  0.00      LIG  
ATOM   5304 C16  LIG     1      27.956  -0.923  14.497  1.00  0.00      LIG  
ATOM   5305 C17  LIG     1      29.213  -1.892   9.572  1.00  0.00      LIG  
ATOM   5306 C18  LIG     1      27.774  -1.419   9.776  1.00  0.00      LIG  
ATOM   5307 C19  LIG     1      26.974  -1.967  10.965  1.00  0.00      LIG  
ATOM   5308 C20  LIG     1      28.993   4.950  13.007  1.00  0.00      LIG  
ATOM   5309 O1   LIG     1      27.151   3.193  11.110  1.00  0.00      LIG  
ATOM   5310 C21  LIG     1      29.767   0.348  13.516  1.00  0.00      LIG  
ATOM   5311 C22  LIG     1      26.421   1.566  15.142  1.00  0.00      LIG  
ATOM   5312 C23  LIG     1      27.095  -3.476  11.068  1.00  0.00      LIG  
ATOM   5313 H    LIG     1      28.760   2.676  12.882  1.00  0.00      LIG  
ATOM   5314 O2   LIG     1      29.945  -1.801  10.786  1.00  0.00      LIG  
ATOM   5315 C24  LIG     1      29.847  -1.058   8.482  1.00  0.00      LIG  
ATOM   5316 H1   LIG     1      29.141  -0.382   8.016  1.00  0.00      LIG  
ATOM   5317 H2   LIG     1      27.461   4.037  15.958  1.00  0.00      LIG  
ATOM   5318 C25  LIG     1      30.982  -1.540   7.649  1.00  0.00      LIG  
ATOM   5319 O3   LIG     1      31.201  -0.579   8.702  1.00  0.00      LIG  
ATOM   5320 C26  LIG     1      31.626  -2.860   7.901  1.00  0.00      LIG  
ATOM   5321 C27  LIG     1      31.168  -0.967   6.288  1.00  0.00      LIG  
ATOM   5322 H3   LIG     1      27.424   7.132  13.606  1.00  0.00      LIG  
ATOM   5323 H4   LIG     1      25.845   7.020  14.391  1.00  0.00      LIG  
ATOM   5324 H5   LIG     1      28.902   5.696  16.925  1.00  0.00      LIG  
ATOM   5325 H6   LIG     1      29.552   6.154  15.342  1.00  0.00      LIG  
ATOM   5326 H7   LIG     1      26.290   5.166  12.781  1.00  0.00      LIG  
ATOM   5327 H8   LIG     1      25.872   4.626  14.404  1.00  0.00      LIG  
ATOM   5328 H9   LIG     1      29.875   3.538  16.617  1.00  0.00      LIG  
ATOM   5329 H10  LIG     1      30.204   3.356  14.894  1.00  0.00      LIG  
ATOM   5330 H11  LIG     1      28.143   1.980  16.607  1.00  0.00      LIG  
ATOM   5331 H12  LIG     1      29.483   1.211  15.879  1.00  0.00      LIG  
ATOM   5332 H13  LIG     1      28.407   0.333  11.628  1.00  0.00      LIG  
ATOM   5333 H14  LIG     1      25.581   0.792  12.543  1.00  0.00      LIG  
ATOM   5334 H15  LIG     1      26.227   0.975  10.943  1.00  0.00      LIG  
ATOM   5335 H16  LIG     1      25.788   3.005  12.606  1.00  0.00      LIG  
ATOM   5336 H17  LIG     1      26.082  -1.226  12.725  1.00  0.00      LIG  
ATOM   5337 H18  LIG     1      28.857  -2.281  13.082  1.00  0.00      LIG  
ATOM   5338 H19  LIG     1      27.334  -2.865  13.784  1.00  0.00      LIG  
ATOM   5339 H20  LIG     1      26.993  -0.902  15.008  1.00  0.00      LIG  
ATOM   5340 H21  LIG     1      28.724  -1.167  15.236  1.00  0.00      LIG  
ATOM   5341 H22  LIG     1      29.205  -2.944   9.277  1.00  0.00      LIG  
ATOM   5342 H23  LIG     1      27.228  -1.694   8.870  1.00  0.00      LIG  
ATOM   5343 H24  LIG     1      27.744  -0.328   9.783  1.00  0.00      LIG  
ATOM   5344 H25  LIG     1      25.936  -1.779  10.674  1.00  0.00      LIG  
ATOM   5345 H26  LIG     1      29.934   4.394  13.029  1.00  0.00      LIG  
ATOM   5346 H27  LIG     1      29.226   5.979  13.283  1.00  0.00      LIG  
ATOM   5347 H28  LIG     1      28.657   4.981  11.969  1.00  0.00      LIG  
ATOM   5348 H29  LIG     1      27.385   4.110  11.335  1.00  0.00      LIG  
ATOM   5349 H30  LIG     1      30.326   0.156  14.433  1.00  0.00      LIG  
ATOM   5350 H31  LIG     1      30.142   1.275  13.079  1.00  0.00      LIG  
ATOM   5351 H32  LIG     1      30.048  -0.450  12.831  1.00  0.00      LIG  
ATOM   5352 H33  LIG     1      26.039   2.543  15.446  1.00  0.00      LIG  
ATOM   5353 H34  LIG     1      26.466   0.945  16.041  1.00  0.00      LIG  
ATOM   5354 H35  LIG     1      25.671   1.112  14.499  1.00  0.00      LIG  
ATOM   5355 H36  LIG     1      26.393  -3.870  11.808  1.00  0.00      LIG  
ATOM   5356 H37  LIG     1      28.105  -3.780  11.353  1.00  0.00      LIG  
ATOM   5357 H38  LIG     1      26.865  -3.939  10.105  1.00  0.00      LIG  
ATOM   5358 H39  LIG     1      30.874  -1.679  10.524  1.00  0.00      LIG  
ATOM   5359 H40  LIG     1      31.077  -3.650   7.382  1.00  0.00      LIG  
ATOM   5360 H41  LIG     1      31.660  -3.107   8.966  1.00  0.00      LIG  
ATOM   5361 H42  LIG     1      32.652  -2.853   7.524  1.00  0.00      LIG  
ATOM   5362 H43  LIG     1      32.229  -0.785   6.098  1.00  0.00      LIG  
ATOM   5363 H44  LIG     1      30.632  -0.020   6.174  1.00  0.00      LIG  
ATOM   5364 H45  LIG     1      30.801  -1.660   5.529  1.00  0.00      LIG  
TER
REMARK  Energy: 286.374
REMARK  SimpleFitness: 286.374
REMARK  FullFitness: -957.6541
REMARK  InterFull: -21.2471
REMARK  IntraFull: 311.265
REMARK  solvFull: -1504.17
REMARK  surfFull: 256.498
REMARK  extraFull: 0.0
REMARK  deltaGcompsolvpol: -1504.17
REMARK  deltaGcompsolvnonpol: 256.498
REMARK  deltaGprotsolvpol: -1512.07
REMARK  deltaGprotsolvnonpol: 254.074
REMARK  deltaGligsolvpol: -8.05579
REMARK  deltaGligsolvnonpol: 14.258
REMARK  deltaGvdw: -21.2471
REMARK  deltaGelec: 0.0
REMARK  deltaG: -6.1429853
REMARK  Cluster: 1
REMARK  ClusterRank: 7
ATOM   5287 C    LIG     1      26.853   6.527  14.305  1.00  0.00      LIG  
ATOM   5288 C1   LIG     1      27.508   6.586  15.656  1.00  0.00      LIG  
ATOM   5289 C2   LIG     1      28.703   5.702  15.855  1.00  0.00      LIG  
ATOM   5290 C3   LIG     1      28.344   4.312  15.370  1.00  0.00      LIG  
ATOM   5291 C4   LIG     1      27.947   4.260  13.900  1.00  0.00      LIG  
ATOM   5292 C5   LIG     1      26.671   5.098  13.808  1.00  0.00      LIG  
ATOM   5293 C6   LIG     1      29.422   3.304  15.653  1.00  0.00      LIG  
ATOM   5294 C7   LIG     1      28.743   1.957  15.699  1.00  0.00      LIG  
ATOM   5295 C8   LIG     1      27.810   1.665  14.499  1.00  0.00      LIG  
ATOM   5296 C9   LIG     1      27.819   2.780  13.418  1.00  0.00      LIG  
ATOM   5297 C10  LIG     1      28.238   0.350  13.765  1.00  0.00      LIG  
ATOM   5298 C11  LIG     1      27.605   0.156  12.375  1.00  0.00      LIG  
ATOM   5299 C12  LIG     1      26.462   1.085  12.015  1.00  0.00      LIG  
ATOM   5300 C13  LIG     1      26.740   2.545  12.341  1.00  0.00      LIG  
ATOM   5301 O    LIG     1      27.296   7.525  16.409  1.00  0.00      LIG  
ATOM   5302 C14  LIG     1      27.092  -1.284  12.339  1.00  0.00      LIG  
ATOM   5303 C15  LIG     1      27.850  -2.005  13.426  1.00  0.00      LIG  
ATOM   5304 C16  LIG     1      27.939  -0.950  14.504  1.00  0.00      LIG  
ATOM   5305 C17  LIG     1      29.205  -1.902   9.573  1.00  0.00      LIG  
ATOM   5306 C18  LIG     1      27.765  -1.433   9.781  1.00  0.00      LIG  
ATOM   5307 C19  LIG     1      26.966  -1.988  10.968  1.00  0.00      LIG  
ATOM   5308 C20  LIG     1      29.014   4.913  13.008  1.00  0.00      LIG  
ATOM   5309 O1   LIG     1      27.133   3.172  11.124  1.00  0.00      LIG  
ATOM   5310 C21  LIG     1      29.757   0.314  13.524  1.00  0.00      LIG  
ATOM   5311 C22  LIG     1      26.424   1.545  15.157  1.00  0.00      LIG  
ATOM   5312 C23  LIG     1      27.089  -3.497  11.067  1.00  0.00      LIG  
ATOM   5313 H    LIG     1      28.758   2.642  12.883  1.00  0.00      LIG  
ATOM   5314 O2   LIG     1      29.940  -1.804  10.784  1.00  0.00      LIG  
ATOM   5315 C24  LIG     1      29.829  -1.066   8.478  1.00  0.00      LIG  
ATOM   5316 H1   LIG     1      29.115  -0.401   8.009  1.00  0.00      LIG  
ATOM   5317 H2   LIG     1      27.471   4.015  15.959  1.00  0.00      LIG  
ATOM   5318 C25  LIG     1      30.971  -1.535   7.647  1.00  0.00      LIG  
ATOM   5319 O3   LIG     1      31.177  -0.569   8.699  1.00  0.00      LIG  
ATOM   5320 C26  LIG     1      31.633  -2.845   7.898  1.00  0.00      LIG  
ATOM   5321 C27  LIG     1      31.156  -0.958   6.287  1.00  0.00      LIG  
ATOM   5322 H3   LIG     1      27.461   7.111  13.610  1.00  0.00      LIG  
ATOM   5323 H4   LIG     1      25.875   7.008  14.383  1.00  0.00      LIG  
ATOM   5324 H5   LIG     1      28.921   5.669  16.926  1.00  0.00      LIG  
ATOM   5325 H6   LIG     1      29.568   6.125  15.341  1.00  0.00      LIG  
ATOM   5326 H7   LIG     1      26.315   5.151  12.776  1.00  0.00      LIG  
ATOM   5327 H8   LIG     1      25.887   4.614  14.398  1.00  0.00      LIG  
ATOM   5328 H9   LIG     1      29.884   3.508  16.623  1.00  0.00      LIG  
ATOM   5329 H10  LIG     1      30.214   3.319  14.900  1.00  0.00      LIG  
ATOM   5330 H11  LIG     1      28.147   1.959  16.616  1.00  0.00      LIG  
ATOM   5331 H12  LIG     1      29.481   1.180  15.890  1.00  0.00      LIG  
ATOM   5332 H13  LIG     1      28.394   0.314  11.638  1.00  0.00      LIG  
ATOM   5333 H14  LIG     1      25.570   0.771  12.561  1.00  0.00      LIG  
ATOM   5334 H15  LIG     1      26.210   0.955  10.958  1.00  0.00      LIG  
ATOM   5335 H16  LIG     1      25.783   2.983  12.631  1.00  0.00      LIG  
ATOM   5336 H17  LIG     1      26.069  -1.251  12.727  1.00  0.00      LIG  
ATOM   5337 H18  LIG     1      28.844  -2.305  13.089  1.00  0.00      LIG  
ATOM   5338 H19  LIG     1      27.320  -2.891  13.785  1.00  0.00      LIG  
ATOM   5339 H20  LIG     1      26.971  -0.926  15.005  1.00  0.00      LIG  
ATOM   5340 H21  LIG     1      28.700  -1.196  15.249  1.00  0.00      LIG  
ATOM   5341 H22  LIG     1      29.203  -2.954   9.281  1.00  0.00      LIG  
ATOM   5342 H23  LIG     1      27.218  -1.705   8.875  1.00  0.00      LIG  
ATOM   5343 H24  LIG     1      27.734  -0.342   9.794  1.00  0.00      LIG  
ATOM   5344 H25  LIG     1      25.928  -1.801  10.677  1.00  0.00      LIG  
ATOM   5345 H26  LIG     1      29.954   4.356  13.041  1.00  0.00      LIG  
ATOM   5346 H27  LIG     1      29.247   5.944  13.277  1.00  0.00      LIG  
ATOM   5347 H28  LIG     1      28.684   4.936  11.969  1.00  0.00      LIG  
ATOM   5348 H29  LIG     1      27.346   4.094  11.345  1.00  0.00      LIG  
ATOM   5349 H30  LIG     1      30.317   0.127  14.442  1.00  0.00      LIG  
ATOM   5350 H31  LIG     1      30.134   1.237  13.080  1.00  0.00      LIG  
ATOM   5351 H32  LIG     1      30.036  -0.490  12.846  1.00  0.00      LIG  
ATOM   5352 H33  LIG     1      26.046   2.523  15.461  1.00  0.00      LIG  
ATOM   5353 H34  LIG     1      26.472   0.924  16.055  1.00  0.00      LIG  
ATOM   5354 H35  LIG     1      25.671   1.091  14.517  1.00  0.00      LIG  
ATOM   5355 H36  LIG     1      26.383  -3.892  11.803  1.00  0.00      LIG  
ATOM   5356 H37  LIG     1      28.097  -3.803  11.355  1.00  0.00      LIG  
ATOM   5357 H38  LIG     1      26.862  -3.957  10.101  1.00  0.00      LIG  
ATOM   5358 H39  LIG     1      30.868  -1.683  10.519  1.00  0.00      LIG  
ATOM   5359 H40  LIG     1      31.115  -3.638   7.353  1.00  0.00      LIG  
ATOM   5360 H41  LIG     1      31.645  -3.107   8.960  1.00  0.00      LIG  
ATOM   5361 H42  LIG     1      32.669  -2.811   7.550  1.00  0.00      LIG  
ATOM   5362 H43  LIG     1      32.216  -0.773   6.098  1.00  0.00      LIG  
ATOM   5363 H44  LIG     1      30.617  -0.013   6.175  1.00  0.00      LIG  
ATOM   5364 H45  LIG     1      30.791  -1.650   5.525  1.00  0.00      LIG  
TER
REMARK  Energy: 277.499
REMARK  SimpleFitness: 277.499
REMARK  FullFitness: -968.58777
REMARK  InterFull: -25.4898
REMARK  IntraFull: 304.851
REMARK  solvFull: -1503.58
REMARK  surfFull: 255.631
REMARK  extraFull: 0.0
REMARK  deltaGcompsolvpol: -1503.58
REMARK  deltaGcompsolvnonpol: 255.631
REMARK  deltaGprotsolvpol: -1512.07
REMARK  deltaGprotsolvnonpol: 254.074
REMARK  deltaGligsolvpol: -11.3266
REMARK  deltaGligsolvnonpol: 14.3325
REMARK  deltaGvdw: -25.4898
REMARK  deltaGelec: 0.0
REMARK  deltaG: -6.397123
REMARK  Cluster: 2
REMARK  ClusterRank: 0
ATOM   5287 C    LIG     1      27.736   1.591  15.509  1.00  0.00      LIG  
ATOM   5288 C1   LIG     1      26.595   2.204  14.746  1.00  0.00      LIG  
ATOM   5289 C2   LIG     1      25.993   1.359  13.663  1.00  0.00      LIG  
ATOM   5290 C3   LIG     1      27.117   0.792  12.824  1.00  0.00      LIG  
ATOM   5291 C4   LIG     1      28.097  -0.072  13.608  1.00  0.00      LIG  
ATOM   5292 C5   LIG     1      28.746   0.885  14.607  1.00  0.00      LIG  
ATOM   5293 C6   LIG     1      26.610   0.047  11.624  1.00  0.00      LIG  
ATOM   5294 C7   LIG     1      27.735   0.076  10.622  1.00  0.00      LIG  
ATOM   5295 C8   LIG     1      29.107  -0.365  11.174  1.00  0.00      LIG  
ATOM   5296 C9   LIG     1      29.076  -0.822  12.651  1.00  0.00      LIG  
ATOM   5297 C10  LIG     1      29.654  -1.588  10.366  1.00  0.00      LIG  
ATOM   5298 C11  LIG     1      30.750  -2.404  11.065  1.00  0.00      LIG  
ATOM   5299 C12  LIG     1      31.470  -1.654  12.169  1.00  0.00      LIG  
ATOM   5300 C13  LIG     1      30.510  -1.029  13.184  1.00  0.00      LIG  
ATOM   5301 O    LIG     1      25.968   3.145  15.209  1.00  0.00      LIG  
ATOM   5302 C14  LIG     1      31.735  -2.848   9.974  1.00  0.00      LIG  
ATOM   5303 C15  LIG     1      31.121  -2.390   8.664  1.00  0.00      LIG  
ATOM   5304 C16  LIG     1      30.248  -1.222   9.016  1.00  0.00      LIG  
ATOM   5305 C17  LIG     1      32.856  -6.258   8.478  1.00  0.00      LIG  
ATOM   5306 C18  LIG     1      32.888  -4.763   8.781  1.00  0.00      LIG  
ATOM   5307 C19  LIG     1      31.996  -4.360   9.959  1.00  0.00      LIG  
ATOM   5308 C20  LIG     1      27.362  -1.167  14.390  1.00  0.00      LIG  
ATOM   5309 O1   LIG     1      30.487  -1.878  14.327  1.00  0.00      LIG  
ATOM   5310 C21  LIG     1      28.558  -2.632  10.101  1.00  0.00      LIG  
ATOM   5311 C22  LIG     1      29.966   0.905  11.015  1.00  0.00      LIG  
ATOM   5312 C23  LIG     1      32.683  -4.793  11.244  1.00  0.00      LIG  
ATOM   5313 H    LIG     1      28.649  -1.826  12.630  1.00  0.00      LIG  
ATOM   5314 O2   LIG     1      33.940  -6.509   7.583  1.00  0.00      LIG  
ATOM   5315 C24  LIG     1      31.520  -6.667   7.892  1.00  0.00      LIG  
ATOM   5316 H1   LIG     1      30.737  -5.944   8.074  1.00  0.00      LIG  
ATOM   5317 H2   LIG     1      27.668   1.660  12.450  1.00  0.00      LIG  
ATOM   5318 C25  LIG     1      31.121  -8.098   7.777  1.00  0.00      LIG  
ATOM   5319 O3   LIG     1      31.507  -7.344   6.606  1.00  0.00      LIG  
ATOM   5320 C26  LIG     1      32.062  -9.202   8.119  1.00  0.00      LIG  
ATOM   5321 C27  LIG     1      29.677  -8.446   7.813  1.00  0.00      LIG  
ATOM   5322 H3   LIG     1      27.316   0.895  16.240  1.00  0.00      LIG  
ATOM   5323 H4   LIG     1      28.241   2.391  16.057  1.00  0.00      LIG  
ATOM   5324 H5   LIG     1      25.364   2.005  13.044  1.00  0.00      LIG  
ATOM   5325 H6   LIG     1      25.361   0.586  14.103  1.00  0.00      LIG  
ATOM   5326 H7   LIG     1      29.452   0.355  15.251  1.00  0.00      LIG  
ATOM   5327 H8   LIG     1      29.315   1.639  14.055  1.00  0.00      LIG  
ATOM   5328 H9   LIG     1      25.739   0.555  11.202  1.00  0.00      LIG  
ATOM   5329 H10  LIG     1      26.316  -0.978  11.859  1.00  0.00      LIG  
ATOM   5330 H11  LIG     1      27.807   1.115  10.290  1.00  0.00      LIG  
ATOM   5331 H12  LIG     1      27.433  -0.447   9.719  1.00  0.00      LIG  
ATOM   5332 H13  LIG     1      30.295  -3.282  11.528  1.00  0.00      LIG  
ATOM   5333 H14  LIG     1      32.075  -0.869  11.711  1.00  0.00      LIG  
ATOM   5334 H15  LIG     1      32.181  -2.323  12.661  1.00  0.00      LIG  
ATOM   5335 H16  LIG     1      30.949  -0.082  13.507  1.00  0.00      LIG  
ATOM   5336 H17  LIG     1      32.684  -2.324  10.115  1.00  0.00      LIG  
ATOM   5337 H18  LIG     1      30.517  -3.189   8.225  1.00  0.00      LIG  
ATOM   5338 H19  LIG     1      31.883  -2.109   7.932  1.00  0.00      LIG  
ATOM   5339 H20  LIG     1      30.903  -0.352   9.062  1.00  0.00      LIG  
ATOM   5340 H21  LIG     1      29.484  -1.042   8.255  1.00  0.00      LIG  
ATOM   5341 H22  LIG     1      33.049  -6.832   9.387  1.00  0.00      LIG  
ATOM   5342 H23  LIG     1      32.616  -4.246   7.859  1.00  0.00      LIG  
ATOM   5343 H24  LIG     1      33.915  -4.450   8.996  1.00  0.00      LIG  
ATOM   5344 H25  LIG     1      31.036  -4.876   9.887  1.00  0.00      LIG  
ATOM   5345 H26  LIG     1      26.860  -1.868  13.719  1.00  0.00      LIG  
ATOM   5346 H27  LIG     1      26.607  -0.787  15.078  1.00  0.00      LIG  
ATOM   5347 H28  LIG     1      28.068  -1.742  14.992  1.00  0.00      LIG  
ATOM   5348 H29  LIG     1      29.957  -2.658  14.091  1.00  0.00      LIG  
ATOM   5349 H30  LIG     1      27.905  -2.333   9.278  1.00  0.00      LIG  
ATOM   5350 H31  LIG     1      27.936  -2.803  10.982  1.00  0.00      LIG  
ATOM   5351 H32  LIG     1      28.975  -3.604   9.826  1.00  0.00      LIG  
ATOM   5352 H33  LIG     1      29.670   1.670  11.736  1.00  0.00      LIG  
ATOM   5353 H34  LIG     1      29.841   1.339  10.019  1.00  0.00      LIG  
ATOM   5354 H35  LIG     1      31.034   0.739  11.143  1.00  0.00      LIG  
ATOM   5355 H36  LIG     1      32.077  -4.560  12.121  1.00  0.00      LIG  
ATOM   5356 H37  LIG     1      33.644  -4.283  11.351  1.00  0.00      LIG  
ATOM   5357 H38  LIG     1      32.866  -5.870  11.254  1.00  0.00      LIG  
ATOM   5358 H39  LIG     1      34.706  -6.026   7.935  1.00  0.00      LIG  
ATOM   5359 H40  LIG     1      32.073  -9.364   9.200  1.00  0.00      LIG  
ATOM   5360 H41  LIG     1      33.083  -8.996   7.790  1.00  0.00      LIG  
ATOM   5361 H42  LIG     1      31.737 -10.129   7.640  1.00  0.00      LIG  
ATOM   5362 H43  LIG     1      29.445  -9.176   7.033  1.00  0.00      LIG  
ATOM   5363 H44  LIG     1      29.046  -7.566   7.662  1.00  0.00      LIG  
ATOM   5364 H45  LIG     1      29.423  -8.889   8.780  1.00  0.00      LIG  
TER
REMARK  Energy: 277.499
REMARK  SimpleFitness: 277.499
REMARK  FullFitness: -968.58777
REMARK  InterFull: -25.4898
REMARK  IntraFull: 304.851
REMARK  solvFull: -1503.58
REMARK  surfFull: 255.631
REMARK  extraFull: 0.0
REMARK  deltaGcompsolvpol: -1503.58
REMARK  deltaGcompsolvnonpol: 255.631
REMARK  deltaGprotsolvpol: -1512.07
REMARK  deltaGprotsolvnonpol: 254.074
REMARK  deltaGligsolvpol: -11.3266
REMARK  deltaGligsolvnonpol: 14.3325
REMARK  deltaGvdw: -25.4898
REMARK  deltaGelec: 0.0
REMARK  deltaG: -6.397123
REMARK  Cluster: 2
REMARK  ClusterRank: 1
ATOM   5287 C    LIG     1      27.736   1.591  15.509  1.00  0.00      LIG  
ATOM   5288 C1   LIG     1      26.595   2.204  14.746  1.00  0.00      LIG  
ATOM   5289 C2   LIG     1      25.993   1.359  13.663  1.00  0.00      LIG  
ATOM   5290 C3   LIG     1      27.117   0.792  12.824  1.00  0.00      LIG  
ATOM   5291 C4   LIG     1      28.097  -0.072  13.608  1.00  0.00      LIG  
ATOM   5292 C5   LIG     1      28.746   0.885  14.607  1.00  0.00      LIG  
ATOM   5293 C6   LIG     1      26.610   0.047  11.624  1.00  0.00      LIG  
ATOM   5294 C7   LIG     1      27.735   0.076  10.622  1.00  0.00      LIG  
ATOM   5295 C8   LIG     1      29.107  -0.365  11.174  1.00  0.00      LIG  
ATOM   5296 C9   LIG     1      29.076  -0.822  12.651  1.00  0.00      LIG  
ATOM   5297 C10  LIG     1      29.654  -1.588  10.366  1.00  0.00      LIG  
ATOM   5298 C11  LIG     1      30.750  -2.404  11.065  1.00  0.00      LIG  
ATOM   5299 C12  LIG     1      31.470  -1.654  12.169  1.00  0.00      LIG  
ATOM   5300 C13  LIG     1      30.510  -1.029  13.184  1.00  0.00      LIG  
ATOM   5301 O    LIG     1      25.968   3.145  15.209  1.00  0.00      LIG  
ATOM   5302 C14  LIG     1      31.735  -2.848   9.974  1.00  0.00      LIG  
ATOM   5303 C15  LIG     1      31.121  -2.390   8.664  1.00  0.00      LIG  
ATOM   5304 C16  LIG     1      30.248  -1.222   9.016  1.00  0.00      LIG  
ATOM   5305 C17  LIG     1      32.856  -6.258   8.478  1.00  0.00      LIG  
ATOM   5306 C18  LIG     1      32.888  -4.763   8.781  1.00  0.00      LIG  
ATOM   5307 C19  LIG     1      31.996  -4.360   9.959  1.00  0.00      LIG  
ATOM   5308 C20  LIG     1      27.362  -1.167  14.390  1.00  0.00      LIG  
ATOM   5309 O1   LIG     1      30.487  -1.878  14.327  1.00  0.00      LIG  
ATOM   5310 C21  LIG     1      28.558  -2.632  10.101  1.00  0.00      LIG  
ATOM   5311 C22  LIG     1      29.966   0.905  11.015  1.00  0.00      LIG  
ATOM   5312 C23  LIG     1      32.683  -4.793  11.244  1.00  0.00      LIG  
ATOM   5313 H    LIG     1      28.649  -1.826  12.630  1.00  0.00      LIG  
ATOM   5314 O2   LIG     1      33.940  -6.509   7.583  1.00  0.00      LIG  
ATOM   5315 C24  LIG     1      31.520  -6.667   7.892  1.00  0.00      LIG  
ATOM   5316 H1   LIG     1      30.737  -5.944   8.074  1.00  0.00      LIG  
ATOM   5317 H2   LIG     1      27.668   1.660  12.450  1.00  0.00      LIG  
ATOM   5318 C25  LIG     1      31.121  -8.098   7.777  1.00  0.00      LIG  
ATOM   5319 O3   LIG     1      31.507  -7.344   6.606  1.00  0.00      LIG  
ATOM   5320 C26  LIG     1      32.062  -9.202   8.119  1.00  0.00      LIG  
ATOM   5321 C27  LIG     1      29.677  -8.446   7.813  1.00  0.00      LIG  
ATOM   5322 H3   LIG     1      27.316   0.895  16.240  1.00  0.00      LIG  
ATOM   5323 H4   LIG     1      28.241   2.391  16.057  1.00  0.00      LIG  
ATOM   5324 H5   LIG     1      25.364   2.005  13.044  1.00  0.00      LIG  
ATOM   5325 H6   LIG     1      25.361   0.586  14.103  1.00  0.00      LIG  
ATOM   5326 H7   LIG     1      29.452   0.355  15.251  1.00  0.00      LIG  
ATOM   5327 H8   LIG     1      29.315   1.639  14.055  1.00  0.00      LIG  
ATOM   5328 H9   LIG     1      25.739   0.555  11.202  1.00  0.00      LIG  
ATOM   5329 H10  LIG     1      26.316  -0.978  11.859  1.00  0.00      LIG  
ATOM   5330 H11  LIG     1      27.807   1.115  10.290  1.00  0.00      LIG  
ATOM   5331 H12  LIG     1      27.433  -0.447   9.719  1.00  0.00      LIG  
ATOM   5332 H13  LIG     1      30.295  -3.282  11.528  1.00  0.00      LIG  
ATOM   5333 H14  LIG     1      32.075  -0.869  11.711  1.00  0.00      LIG  
ATOM   5334 H15  LIG     1      32.181  -2.323  12.661  1.00  0.00      LIG  
ATOM   5335 H16  LIG     1      30.949  -0.082  13.507  1.00  0.00      LIG  
ATOM   5336 H17  LIG     1      32.684  -2.324  10.115  1.00  0.00      LIG  
ATOM   5337 H18  LIG     1      30.517  -3.189   8.225  1.00  0.00      LIG  
ATOM   5338 H19  LIG     1      31.883  -2.109   7.932  1.00  0.00      LIG  
ATOM   5339 H20  LIG     1      30.903  -0.352   9.062  1.00  0.00      LIG  
ATOM   5340 H21  LIG     1      29.484  -1.042   8.255  1.00  0.00      LIG  
ATOM   5341 H22  LIG     1      33.049  -6.832   9.387  1.00  0.00      LIG  
ATOM   5342 H23  LIG     1      32.616  -4.246   7.859  1.00  0.00      LIG  
ATOM   5343 H24  LIG     1      33.915  -4.450   8.996  1.00  0.00      LIG  
ATOM   5344 H25  LIG     1      31.036  -4.876   9.887  1.00  0.00      LIG  
ATOM   5345 H26  LIG     1      26.860  -1.868  13.719  1.00  0.00      LIG  
ATOM   5346 H27  LIG     1      26.607  -0.787  15.078  1.00  0.00      LIG  
ATOM   5347 H28  LIG     1      28.068  -1.742  14.992  1.00  0.00      LIG  
ATOM   5348 H29  LIG     1      29.957  -2.658  14.091  1.00  0.00      LIG  
ATOM   5349 H30  LIG     1      27.905  -2.333   9.278  1.00  0.00      LIG  
ATOM   5350 H31  LIG     1      27.936  -2.803  10.982  1.00  0.00      LIG  
ATOM   5351 H32  LIG     1      28.975  -3.604   9.826  1.00  0.00      LIG  
ATOM   5352 H33  LIG     1      29.670   1.670  11.736  1.00  0.00      LIG  
ATOM   5353 H34  LIG     1      29.841   1.339  10.019  1.00  0.00      LIG  
ATOM   5354 H35  LIG     1      31.034   0.739  11.143  1.00  0.00      LIG  
ATOM   5355 H36  LIG     1      32.077  -4.560  12.121  1.00  0.00      LIG  
ATOM   5356 H37  LIG     1      33.644  -4.283  11.351  1.00  0.00      LIG  
ATOM   5357 H38  LIG     1      32.866  -5.870  11.254  1.00  0.00      LIG  
ATOM   5358 H39  LIG     1      34.706  -6.026   7.935  1.00  0.00      LIG  
ATOM   5359 H40  LIG     1      32.073  -9.364   9.200  1.00  0.00      LIG  
ATOM   5360 H41  LIG     1      33.083  -8.996   7.790  1.00  0.00      LIG  
ATOM   5361 H42  LIG     1      31.737 -10.129   7.640  1.00  0.00      LIG  
ATOM   5362 H43  LIG     1      29.445  -9.176   7.033  1.00  0.00      LIG  
ATOM   5363 H44  LIG     1      29.046  -7.566   7.662  1.00  0.00      LIG  
ATOM   5364 H45  LIG     1      29.423  -8.889   8.780  1.00  0.00      LIG  
TER
REMARK  Energy: 277.499
REMARK  SimpleFitness: 277.499
REMARK  FullFitness: -968.58777
REMARK  InterFull: -25.4898
REMARK  IntraFull: 304.851
REMARK  solvFull: -1503.58
REMARK  surfFull: 255.631
REMARK  extraFull: 0.0
REMARK  deltaGcompsolvpol: -1503.58
REMARK  deltaGcompsolvnonpol: 255.631
REMARK  deltaGprotsolvpol: -1512.07
REMARK  deltaGprotsolvnonpol: 254.074
REMARK  deltaGligsolvpol: -11.3266
REMARK  deltaGligsolvnonpol: 14.3325
REMARK  deltaGvdw: -25.4898
REMARK  deltaGelec: 0.0
REMARK  deltaG: -6.397123
REMARK  Cluster: 2
REMARK  ClusterRank: 2
ATOM   5287 C    LIG     1      27.736   1.591  15.509  1.00  0.00      LIG  
ATOM   5288 C1   LIG     1      26.595   2.204  14.746  1.00  0.00      LIG  
ATOM   5289 C2   LIG     1      25.993   1.359  13.663  1.00  0.00      LIG  
ATOM   5290 C3   LIG     1      27.117   0.792  12.824  1.00  0.00      LIG  
ATOM   5291 C4   LIG     1      28.097  -0.072  13.608  1.00  0.00      LIG  
ATOM   5292 C5   LIG     1      28.746   0.885  14.607  1.00  0.00      LIG  
ATOM   5293 C6   LIG     1      26.610   0.047  11.624  1.00  0.00      LIG  
ATOM   5294 C7   LIG     1      27.735   0.076  10.622  1.00  0.00      LIG  
ATOM   5295 C8   LIG     1      29.107  -0.365  11.174  1.00  0.00      LIG  
ATOM   5296 C9   LIG     1      29.076  -0.822  12.651  1.00  0.00      LIG  
ATOM   5297 C10  LIG     1      29.654  -1.588  10.366  1.00  0.00      LIG  
ATOM   5298 C11  LIG     1      30.750  -2.404  11.065  1.00  0.00      LIG  
ATOM   5299 C12  LIG     1      31.470  -1.654  12.169  1.00  0.00      LIG  
ATOM   5300 C13  LIG     1      30.510  -1.029  13.184  1.00  0.00      LIG  
ATOM   5301 O    LIG     1      25.968   3.145  15.209  1.00  0.00      LIG  
ATOM   5302 C14  LIG     1      31.735  -2.848   9.974  1.00  0.00      LIG  
ATOM   5303 C15  LIG     1      31.121  -2.390   8.664  1.00  0.00      LIG  
ATOM   5304 C16  LIG     1      30.248  -1.222   9.016  1.00  0.00      LIG  
ATOM   5305 C17  LIG     1      32.856  -6.258   8.478  1.00  0.00      LIG  
ATOM   5306 C18  LIG     1      32.888  -4.763   8.781  1.00  0.00      LIG  
ATOM   5307 C19  LIG     1      31.996  -4.360   9.959  1.00  0.00      LIG  
ATOM   5308 C20  LIG     1      27.362  -1.167  14.390  1.00  0.00      LIG  
ATOM   5309 O1   LIG     1      30.487  -1.878  14.327  1.00  0.00      LIG  
ATOM   5310 C21  LIG     1      28.558  -2.632  10.101  1.00  0.00      LIG  
ATOM   5311 C22  LIG     1      29.966   0.905  11.015  1.00  0.00      LIG  
ATOM   5312 C23  LIG     1      32.683  -4.793  11.244  1.00  0.00      LIG  
ATOM   5313 H    LIG     1      28.649  -1.826  12.630  1.00  0.00      LIG  
ATOM   5314 O2   LIG     1      33.940  -6.509   7.583  1.00  0.00      LIG  
ATOM   5315 C24  LIG     1      31.520  -6.667   7.892  1.00  0.00      LIG  
ATOM   5316 H1   LIG     1      30.737  -5.944   8.074  1.00  0.00      LIG  
ATOM   5317 H2   LIG     1      27.668   1.660  12.450  1.00  0.00      LIG  
ATOM   5318 C25  LIG     1      31.121  -8.098   7.777  1.00  0.00      LIG  
ATOM   5319 O3   LIG     1      31.507  -7.344   6.606  1.00  0.00      LIG  
ATOM   5320 C26  LIG     1      32.062  -9.202   8.119  1.00  0.00      LIG  
ATOM   5321 C27  LIG     1      29.677  -8.446   7.813  1.00  0.00      LIG  
ATOM   5322 H3   LIG     1      27.316   0.895  16.240  1.00  0.00      LIG  
ATOM   5323 H4   LIG     1      28.241   2.391  16.057  1.00  0.00      LIG  
ATOM   5324 H5   LIG     1      25.364   2.005  13.044  1.00  0.00      LIG  
ATOM   5325 H6   LIG     1      25.361   0.586  14.103  1.00  0.00      LIG  
ATOM   5326 H7   LIG     1      29.452   0.355  15.251  1.00  0.00      LIG  
ATOM   5327 H8   LIG     1      29.315   1.639  14.055  1.00  0.00      LIG  
ATOM   5328 H9   LIG     1      25.739   0.555  11.202  1.00  0.00      LIG  
ATOM   5329 H10  LIG     1      26.316  -0.978  11.859  1.00  0.00      LIG  
ATOM   5330 H11  LIG     1      27.807   1.115  10.290  1.00  0.00      LIG  
ATOM   5331 H12  LIG     1      27.433  -0.447   9.719  1.00  0.00      LIG  
ATOM   5332 H13  LIG     1      30.295  -3.282  11.528  1.00  0.00      LIG  
ATOM   5333 H14  LIG     1      32.075  -0.869  11.711  1.00  0.00      LIG  
ATOM   5334 H15  LIG     1      32.181  -2.323  12.661  1.00  0.00      LIG  
ATOM   5335 H16  LIG     1      30.949  -0.082  13.507  1.00  0.00      LIG  
ATOM   5336 H17  LIG     1      32.684  -2.324  10.115  1.00  0.00      LIG  
ATOM   5337 H18  LIG     1      30.517  -3.189   8.225  1.00  0.00      LIG  
ATOM   5338 H19  LIG     1      31.883  -2.109   7.932  1.00  0.00      LIG  
ATOM   5339 H20  LIG     1      30.903  -0.352   9.062  1.00  0.00      LIG  
ATOM   5340 H21  LIG     1      29.484  -1.042   8.255  1.00  0.00      LIG  
ATOM   5341 H22  LIG     1      33.049  -6.832   9.387  1.00  0.00      LIG  
ATOM   5342 H23  LIG     1      32.616  -4.246   7.859  1.00  0.00      LIG  
ATOM   5343 H24  LIG     1      33.915  -4.450   8.996  1.00  0.00      LIG  
ATOM   5344 H25  LIG     1      31.036  -4.876   9.887  1.00  0.00      LIG  
ATOM   5345 H26  LIG     1      26.860  -1.868  13.719  1.00  0.00      LIG  
ATOM   5346 H27  LIG     1      26.607  -0.787  15.078  1.00  0.00      LIG  
ATOM   5347 H28  LIG     1      28.068  -1.742  14.992  1.00  0.00      LIG  
ATOM   5348 H29  LIG     1      29.957  -2.658  14.091  1.00  0.00      LIG  
ATOM   5349 H30  LIG     1      27.905  -2.333   9.278  1.00  0.00      LIG  
ATOM   5350 H31  LIG     1      27.936  -2.803  10.982  1.00  0.00      LIG  
ATOM   5351 H32  LIG     1      28.975  -3.604   9.826  1.00  0.00      LIG  
ATOM   5352 H33  LIG     1      29.670   1.670  11.736  1.00  0.00      LIG  
ATOM   5353 H34  LIG     1      29.841   1.339  10.019  1.00  0.00      LIG  
ATOM   5354 H35  LIG     1      31.034   0.739  11.143  1.00  0.00      LIG  
ATOM   5355 H36  LIG     1      32.077  -4.560  12.121  1.00  0.00      LIG  
ATOM   5356 H37  LIG     1      33.644  -4.283  11.351  1.00  0.00      LIG  
ATOM   5357 H38  LIG     1      32.866  -5.870  11.254  1.00  0.00      LIG  
ATOM   5358 H39  LIG     1      34.706  -6.026   7.935  1.00  0.00      LIG  
ATOM   5359 H40  LIG     1      32.073  -9.364   9.200  1.00  0.00      LIG  
ATOM   5360 H41  LIG     1      33.083  -8.996   7.790  1.00  0.00      LIG  
ATOM   5361 H42  LIG     1      31.737 -10.129   7.640  1.00  0.00      LIG  
ATOM   5362 H43  LIG     1      29.445  -9.176   7.033  1.00  0.00      LIG  
ATOM   5363 H44  LIG     1      29.046  -7.566   7.662  1.00  0.00      LIG  
ATOM   5364 H45  LIG     1      29.423  -8.889   8.780  1.00  0.00      LIG  
TER
REMARK  Energy: 277.499
REMARK  SimpleFitness: 277.499
REMARK  FullFitness: -968.58777
REMARK  InterFull: -25.4898
REMARK  IntraFull: 304.851
REMARK  solvFull: -1503.58
REMARK  surfFull: 255.631
REMARK  extraFull: 0.0
REMARK  deltaGcompsolvpol: -1503.58
REMARK  deltaGcompsolvnonpol: 255.631
REMARK  deltaGprotsolvpol: -1512.07
REMARK  deltaGprotsolvnonpol: 254.074
REMARK  deltaGligsolvpol: -11.3266
REMARK  deltaGligsolvnonpol: 14.3325
REMARK  deltaGvdw: -25.4898
REMARK  deltaGelec: 0.0
REMARK  deltaG: -6.397123
REMARK  Cluster: 2
REMARK  ClusterRank: 3
ATOM   5287 C    LIG     1      27.736   1.591  15.509  1.00  0.00      LIG  
ATOM   5288 C1   LIG     1      26.595   2.204  14.746  1.00  0.00      LIG  
ATOM   5289 C2   LIG     1      25.993   1.359  13.663  1.00  0.00      LIG  
ATOM   5290 C3   LIG     1      27.117   0.792  12.824  1.00  0.00      LIG  
ATOM   5291 C4   LIG     1      28.097  -0.072  13.608  1.00  0.00      LIG  
ATOM   5292 C5   LIG     1      28.746   0.885  14.607  1.00  0.00      LIG  
ATOM   5293 C6   LIG     1      26.610   0.047  11.624  1.00  0.00      LIG  
ATOM   5294 C7   LIG     1      27.735   0.076  10.622  1.00  0.00      LIG  
ATOM   5295 C8   LIG     1      29.107  -0.365  11.174  1.00  0.00      LIG  
ATOM   5296 C9   LIG     1      29.076  -0.822  12.651  1.00  0.00      LIG  
ATOM   5297 C10  LIG     1      29.654  -1.588  10.366  1.00  0.00      LIG  
ATOM   5298 C11  LIG     1      30.750  -2.404  11.065  1.00  0.00      LIG  
ATOM   5299 C12  LIG     1      31.470  -1.654  12.169  1.00  0.00      LIG  
ATOM   5300 C13  LIG     1      30.510  -1.029  13.184  1.00  0.00      LIG  
ATOM   5301 O    LIG     1      25.968   3.145  15.209  1.00  0.00      LIG  
ATOM   5302 C14  LIG     1      31.735  -2.848   9.974  1.00  0.00      LIG  
ATOM   5303 C15  LIG     1      31.121  -2.390   8.664  1.00  0.00      LIG  
ATOM   5304 C16  LIG     1      30.248  -1.222   9.016  1.00  0.00      LIG  
ATOM   5305 C17  LIG     1      32.856  -6.258   8.478  1.00  0.00      LIG  
ATOM   5306 C18  LIG     1      32.888  -4.763   8.781  1.00  0.00      LIG  
ATOM   5307 C19  LIG     1      31.996  -4.360   9.959  1.00  0.00      LIG  
ATOM   5308 C20  LIG     1      27.362  -1.167  14.390  1.00  0.00      LIG  
ATOM   5309 O1   LIG     1      30.487  -1.878  14.327  1.00  0.00      LIG  
ATOM   5310 C21  LIG     1      28.558  -2.632  10.101  1.00  0.00      LIG  
ATOM   5311 C22  LIG     1      29.966   0.905  11.015  1.00  0.00      LIG  
ATOM   5312 C23  LIG     1      32.683  -4.793  11.244  1.00  0.00      LIG  
ATOM   5313 H    LIG     1      28.649  -1.826  12.630  1.00  0.00      LIG  
ATOM   5314 O2   LIG     1      33.940  -6.509   7.583  1.00  0.00      LIG  
ATOM   5315 C24  LIG     1      31.520  -6.667   7.892  1.00  0.00      LIG  
ATOM   5316 H1   LIG     1      30.737  -5.944   8.074  1.00  0.00      LIG  
ATOM   5317 H2   LIG     1      27.668   1.660  12.450  1.00  0.00      LIG  
ATOM   5318 C25  LIG     1      31.121  -8.098   7.777  1.00  0.00      LIG  
ATOM   5319 O3   LIG     1      31.507  -7.344   6.606  1.00  0.00      LIG  
ATOM   5320 C26  LIG     1      32.062  -9.202   8.119  1.00  0.00      LIG  
ATOM   5321 C27  LIG     1      29.677  -8.446   7.813  1.00  0.00      LIG  
ATOM   5322 H3   LIG     1      27.316   0.895  16.240  1.00  0.00      LIG  
ATOM   5323 H4   LIG     1      28.241   2.391  16.057  1.00  0.00      LIG  
ATOM   5324 H5   LIG     1      25.364   2.005  13.044  1.00  0.00      LIG  
ATOM   5325 H6   LIG     1      25.361   0.586  14.103  1.00  0.00      LIG  
ATOM   5326 H7   LIG     1      29.452   0.355  15.251  1.00  0.00      LIG  
ATOM   5327 H8   LIG     1      29.315   1.639  14.055  1.00  0.00      LIG  
ATOM   5328 H9   LIG     1      25.739   0.555  11.202  1.00  0.00      LIG  
ATOM   5329 H10  LIG     1      26.316  -0.978  11.859  1.00  0.00      LIG  
ATOM   5330 H11  LIG     1      27.807   1.115  10.290  1.00  0.00      LIG  
ATOM   5331 H12  LIG     1      27.433  -0.447   9.719  1.00  0.00      LIG  
ATOM   5332 H13  LIG     1      30.295  -3.282  11.528  1.00  0.00      LIG  
ATOM   5333 H14  LIG     1      32.075  -0.869  11.711  1.00  0.00      LIG  
ATOM   5334 H15  LIG     1      32.181  -2.323  12.661  1.00  0.00      LIG  
ATOM   5335 H16  LIG     1      30.949  -0.082  13.507  1.00  0.00      LIG  
ATOM   5336 H17  LIG     1      32.684  -2.324  10.115  1.00  0.00      LIG  
ATOM   5337 H18  LIG     1      30.517  -3.189   8.225  1.00  0.00      LIG  
ATOM   5338 H19  LIG     1      31.883  -2.109   7.932  1.00  0.00      LIG  
ATOM   5339 H20  LIG     1      30.903  -0.352   9.062  1.00  0.00      LIG  
ATOM   5340 H21  LIG     1      29.484  -1.042   8.255  1.00  0.00      LIG  
ATOM   5341 H22  LIG     1      33.049  -6.832   9.387  1.00  0.00      LIG  
ATOM   5342 H23  LIG     1      32.616  -4.246   7.859  1.00  0.00      LIG  
ATOM   5343 H24  LIG     1      33.915  -4.450   8.996  1.00  0.00      LIG  
ATOM   5344 H25  LIG     1      31.036  -4.876   9.887  1.00  0.00      LIG  
ATOM   5345 H26  LIG     1      26.860  -1.868  13.719  1.00  0.00      LIG  
ATOM   5346 H27  LIG     1      26.607  -0.787  15.078  1.00  0.00      LIG  
ATOM   5347 H28  LIG     1      28.068  -1.742  14.992  1.00  0.00      LIG  
ATOM   5348 H29  LIG     1      29.957  -2.658  14.091  1.00  0.00      LIG  
ATOM   5349 H30  LIG     1      27.905  -2.333   9.278  1.00  0.00      LIG  
ATOM   5350 H31  LIG     1      27.936  -2.803  10.982  1.00  0.00      LIG  
ATOM   5351 H32  LIG     1      28.975  -3.604   9.826  1.00  0.00      LIG  
ATOM   5352 H33  LIG     1      29.670   1.670  11.736  1.00  0.00      LIG  
ATOM   5353 H34  LIG     1      29.841   1.339  10.019  1.00  0.00      LIG  
ATOM   5354 H35  LIG     1      31.034   0.739  11.143  1.00  0.00      LIG  
ATOM   5355 H36  LIG     1      32.077  -4.560  12.121  1.00  0.00      LIG  
ATOM   5356 H37  LIG     1      33.644  -4.283  11.351  1.00  0.00      LIG  
ATOM   5357 H38  LIG     1      32.866  -5.870  11.254  1.00  0.00      LIG  
ATOM   5358 H39  LIG     1      34.706  -6.026   7.935  1.00  0.00      LIG  
ATOM   5359 H40  LIG     1      32.073  -9.364   9.200  1.00  0.00      LIG  
ATOM   5360 H41  LIG     1      33.083  -8.996   7.790  1.00  0.00      LIG  
ATOM   5361 H42  LIG     1      31.737 -10.129   7.640  1.00  0.00      LIG  
ATOM   5362 H43  LIG     1      29.445  -9.176   7.033  1.00  0.00      LIG  
ATOM   5363 H44  LIG     1      29.046  -7.566   7.662  1.00  0.00      LIG  
ATOM   5364 H45  LIG     1      29.423  -8.889   8.780  1.00  0.00      LIG  
TER
REMARK  Energy: 277.756
REMARK  SimpleFitness: 277.756
REMARK  FullFitness: -968.54297
REMARK  InterFull: -24.656
REMARK  IntraFull: 304.89
REMARK  solvFull: -1504.46
REMARK  surfFull: 255.683
REMARK  extraFull: 0.0
REMARK  deltaGcompsolvpol: -1504.46
REMARK  deltaGcompsolvnonpol: 255.683
REMARK  deltaGprotsolvpol: -1512.07
REMARK  deltaGprotsolvnonpol: 254.074
REMARK  deltaGligsolvpol: -11.2731
REMARK  deltaGligsolvnonpol: 14.311
REMARK  deltaGvdw: -24.656
REMARK  deltaGelec: 0.0
REMARK  deltaG: -6.3684225
REMARK  Cluster: 2
REMARK  ClusterRank: 4
ATOM   5287 C    LIG     1      27.970   1.646  15.571  1.00  0.00      LIG  
ATOM   5288 C1   LIG     1      26.866   2.349  14.829  1.00  0.00      LIG  
ATOM   5289 C2   LIG     1      26.205   1.575  13.728  1.00  0.00      LIG  
ATOM   5290 C3   LIG     1      27.287   0.951  12.873  1.00  0.00      LIG  
ATOM   5291 C4   LIG     1      28.203   0.000  13.635  1.00  0.00      LIG  
ATOM   5292 C5   LIG     1      28.922   0.886  14.651  1.00  0.00      LIG  
ATOM   5293 C6   LIG     1      26.733   0.274  11.652  1.00  0.00      LIG  
ATOM   5294 C7   LIG     1      27.859   0.244  10.650  1.00  0.00      LIG  
ATOM   5295 C8   LIG     1      29.199  -0.298  11.193  1.00  0.00      LIG  
ATOM   5296 C9   LIG     1      29.125  -0.795  12.656  1.00  0.00      LIG  
ATOM   5297 C10  LIG     1      29.674  -1.530  10.352  1.00  0.00      LIG  
ATOM   5298 C11  LIG     1      30.720  -2.428  11.028  1.00  0.00      LIG  
ATOM   5299 C12  LIG     1      31.472  -1.751  12.157  1.00  0.00      LIG  
ATOM   5300 C13  LIG     1      30.533  -1.134  13.193  1.00  0.00      LIG  
ATOM   5301 O    LIG     1      26.304   3.316  15.322  1.00  0.00      LIG  
ATOM   5302 C14  LIG     1      31.688  -2.890   9.931  1.00  0.00      LIG  
ATOM   5303 C15  LIG     1      31.098  -2.376   8.633  1.00  0.00      LIG  
ATOM   5304 C16  LIG     1      30.294  -1.167   9.012  1.00  0.00      LIG  
ATOM   5305 C17  LIG     1      32.755  -6.321   8.409  1.00  0.00      LIG  
ATOM   5306 C18  LIG     1      32.748  -4.820   8.683  1.00  0.00      LIG  
ATOM   5307 C19  LIG     1      31.893  -4.412   9.886  1.00  0.00      LIG  
ATOM   5308 C20  LIG     1      27.393  -1.054  14.400  1.00  0.00      LIG  
ATOM   5309 O1   LIG     1      30.429  -2.070  14.261  1.00  0.00      LIG  
ATOM   5310 C21  LIG     1      28.519  -2.498  10.055  1.00  0.00      LIG  
ATOM   5311 C22  LIG     1      30.136   0.922  11.074  1.00  0.00      LIG  
ATOM   5312 C23  LIG     1      32.587  -4.891  11.151  1.00  0.00      LIG  
ATOM   5313 H    LIG     1      28.617  -1.759  12.600  1.00  0.00      LIG  
ATOM   5314 O2   LIG     1      33.809  -6.550   7.473  1.00  0.00      LIG  
ATOM   5315 C24  LIG     1      31.412  -6.787   7.886  1.00  0.00      LIG  
ATOM   5316 H1   LIG     1      30.611  -6.094   8.101  1.00  0.00      LIG  
ATOM   5317 H2   LIG     1      27.897   1.788  12.520  1.00  0.00      LIG  
ATOM   5318 C25  LIG     1      31.063  -8.232   7.795  1.00  0.00      LIG  
ATOM   5319 O3   LIG     1      31.372  -7.473   6.605  1.00  0.00      LIG  
ATOM   5320 C26  LIG     1      32.054  -9.300   8.108  1.00  0.00      LIG  
ATOM   5321 C27  LIG     1      29.634  -8.630   7.888  1.00  0.00      LIG  
ATOM   5322 H3   LIG     1      27.510   0.968  16.293  1.00  0.00      LIG  
ATOM   5323 H4   LIG     1      28.534   2.400  16.127  1.00  0.00      LIG  
ATOM   5324 H5   LIG     1      25.625   2.280  13.126  1.00  0.00      LIG  
ATOM   5325 H6   LIG     1      25.519   0.839  14.152  1.00  0.00      LIG  
ATOM   5326 H7   LIG     1      29.588   0.291  15.280  1.00  0.00      LIG  
ATOM   5327 H8   LIG     1      29.544   1.608  14.112  1.00  0.00      LIG  
ATOM   5328 H9   LIG     1      25.902   0.854  11.242  1.00  0.00      LIG  
ATOM   5329 H10  LIG     1      26.364  -0.732  11.863  1.00  0.00      LIG  
ATOM   5330 H11  LIG     1      28.000   1.281  10.332  1.00  0.00      LIG  
ATOM   5331 H12  LIG     1      27.522  -0.246   9.740  1.00  0.00      LIG  
ATOM   5332 H13  LIG     1      30.216  -3.296  11.462  1.00  0.00      LIG  
ATOM   5333 H14  LIG     1      32.113  -0.977  11.731  1.00  0.00      LIG  
ATOM   5334 H15  LIG     1      32.153  -2.467  12.624  1.00  0.00      LIG  
ATOM   5335 H16  LIG     1      31.031  -0.248  13.594  1.00  0.00      LIG  
ATOM   5336 H17  LIG     1      32.657  -2.407  10.085  1.00  0.00      LIG  
ATOM   5337 H18  LIG     1      30.448  -3.132   8.184  1.00  0.00      LIG  
ATOM   5338 H19  LIG     1      31.871  -2.125   7.902  1.00  0.00      LIG  
ATOM   5339 H20  LIG     1      30.999  -0.338   9.082  1.00  0.00      LIG  
ATOM   5340 H21  LIG     1      29.545  -0.921   8.254  1.00  0.00      LIG  
ATOM   5341 H22  LIG     1      33.006  -6.875   9.316  1.00  0.00      LIG  
ATOM   5342 H23  LIG     1      32.418  -4.334   7.762  1.00  0.00      LIG  
ATOM   5343 H24  LIG     1      33.772  -4.468   8.847  1.00  0.00      LIG  
ATOM   5344 H25  LIG     1      30.913  -4.890   9.822  1.00  0.00      LIG  
ATOM   5345 H26  LIG     1      26.839  -1.703  13.718  1.00  0.00      LIG  
ATOM   5346 H27  LIG     1      26.669  -0.635  15.099  1.00  0.00      LIG  
ATOM   5347 H28  LIG     1      28.057  -1.691  14.987  1.00  0.00      LIG  
ATOM   5348 H29  LIG     1      29.664  -1.802  14.800  1.00  0.00      LIG  
ATOM   5349 H30  LIG     1      27.902  -2.148   9.224  1.00  0.00      LIG  
ATOM   5350 H31  LIG     1      27.870  -2.640  10.921  1.00  0.00      LIG  
ATOM   5351 H32  LIG     1      28.880  -3.492   9.776  1.00  0.00      LIG  
ATOM   5352 H33  LIG     1      29.881   1.688  11.808  1.00  0.00      LIG  
ATOM   5353 H34  LIG     1      30.049   1.385  10.087  1.00  0.00      LIG  
ATOM   5354 H35  LIG     1      31.190   0.689  11.209  1.00  0.00      LIG  
ATOM   5355 H36  LIG     1      32.035  -4.603  12.046  1.00  0.00      LIG  
ATOM   5356 H37  LIG     1      33.589  -4.459  11.220  1.00  0.00      LIG  
ATOM   5357 H38  LIG     1      32.680  -5.979  11.167  1.00  0.00      LIG  
ATOM   5358 H39  LIG     1      34.572  -6.041   7.789  1.00  0.00      LIG  
ATOM   5359 H40  LIG     1      32.097  -9.466   9.187  1.00  0.00      LIG  
ATOM   5360 H41  LIG     1      33.059  -9.052   7.757  1.00  0.00      LIG  
ATOM   5361 H42  LIG     1      31.755 -10.237   7.630  1.00  0.00      LIG  
ATOM   5362 H43  LIG     1      29.411  -9.409   7.155  1.00  0.00      LIG  
ATOM   5363 H44  LIG     1      28.966  -7.784   7.704  1.00  0.00      LIG  
ATOM   5364 H45  LIG     1      29.421  -9.028   8.884  1.00  0.00      LIG  
TER
REMARK  Energy: 277.756
REMARK  SimpleFitness: 277.756
REMARK  FullFitness: -968.54297
REMARK  InterFull: -24.656
REMARK  IntraFull: 304.89
REMARK  solvFull: -1504.46
REMARK  surfFull: 255.683
REMARK  extraFull: 0.0
REMARK  deltaGcompsolvpol: -1504.46
REMARK  deltaGcompsolvnonpol: 255.683
REMARK  deltaGprotsolvpol: -1512.07
REMARK  deltaGprotsolvnonpol: 254.074
REMARK  deltaGligsolvpol: -11.2731
REMARK  deltaGligsolvnonpol: 14.311
REMARK  deltaGvdw: -24.656
REMARK  deltaGelec: 0.0
REMARK  deltaG: -6.3684225
REMARK  Cluster: 2
REMARK  ClusterRank: 5
ATOM   5287 C    LIG     1      27.970   1.646  15.571  1.00  0.00      LIG  
ATOM   5288 C1   LIG     1      26.866   2.349  14.829  1.00  0.00      LIG  
ATOM   5289 C2   LIG     1      26.205   1.575  13.728  1.00  0.00      LIG  
ATOM   5290 C3   LIG     1      27.287   0.951  12.873  1.00  0.00      LIG  
ATOM   5291 C4   LIG     1      28.203   0.000  13.635  1.00  0.00      LIG  
ATOM   5292 C5   LIG     1      28.922   0.886  14.651  1.00  0.00      LIG  
ATOM   5293 C6   LIG     1      26.733   0.274  11.652  1.00  0.00      LIG  
ATOM   5294 C7   LIG     1      27.859   0.244  10.650  1.00  0.00      LIG  
ATOM   5295 C8   LIG     1      29.199  -0.298  11.193  1.00  0.00      LIG  
ATOM   5296 C9   LIG     1      29.125  -0.795  12.656  1.00  0.00      LIG  
ATOM   5297 C10  LIG     1      29.674  -1.530  10.352  1.00  0.00      LIG  
ATOM   5298 C11  LIG     1      30.720  -2.428  11.028  1.00  0.00      LIG  
ATOM   5299 C12  LIG     1      31.472  -1.751  12.157  1.00  0.00      LIG  
ATOM   5300 C13  LIG     1      30.533  -1.134  13.193  1.00  0.00      LIG  
ATOM   5301 O    LIG     1      26.304   3.316  15.322  1.00  0.00      LIG  
ATOM   5302 C14  LIG     1      31.688  -2.890   9.931  1.00  0.00      LIG  
ATOM   5303 C15  LIG     1      31.098  -2.376   8.633  1.00  0.00      LIG  
ATOM   5304 C16  LIG     1      30.294  -1.167   9.012  1.00  0.00      LIG  
ATOM   5305 C17  LIG     1      32.755  -6.321   8.409  1.00  0.00      LIG  
ATOM   5306 C18  LIG     1      32.748  -4.820   8.683  1.00  0.00      LIG  
ATOM   5307 C19  LIG     1      31.893  -4.412   9.886  1.00  0.00      LIG  
ATOM   5308 C20  LIG     1      27.393  -1.054  14.400  1.00  0.00      LIG  
ATOM   5309 O1   LIG     1      30.429  -2.070  14.261  1.00  0.00      LIG  
ATOM   5310 C21  LIG     1      28.519  -2.498  10.055  1.00  0.00      LIG  
ATOM   5311 C22  LIG     1      30.136   0.922  11.074  1.00  0.00      LIG  
ATOM   5312 C23  LIG     1      32.587  -4.891  11.151  1.00  0.00      LIG  
ATOM   5313 H    LIG     1      28.617  -1.759  12.600  1.00  0.00      LIG  
ATOM   5314 O2   LIG     1      33.809  -6.550   7.473  1.00  0.00      LIG  
ATOM   5315 C24  LIG     1      31.412  -6.787   7.886  1.00  0.00      LIG  
ATOM   5316 H1   LIG     1      30.611  -6.094   8.101  1.00  0.00      LIG  
ATOM   5317 H2   LIG     1      27.897   1.788  12.520  1.00  0.00      LIG  
ATOM   5318 C25  LIG     1      31.063  -8.232   7.795  1.00  0.00      LIG  
ATOM   5319 O3   LIG     1      31.372  -7.473   6.605  1.00  0.00      LIG  
ATOM   5320 C26  LIG     1      32.054  -9.300   8.108  1.00  0.00      LIG  
ATOM   5321 C27  LIG     1      29.634  -8.630   7.888  1.00  0.00      LIG  
ATOM   5322 H3   LIG     1      27.510   0.968  16.293  1.00  0.00      LIG  
ATOM   5323 H4   LIG     1      28.534   2.400  16.127  1.00  0.00      LIG  
ATOM   5324 H5   LIG     1      25.625   2.280  13.126  1.00  0.00      LIG  
ATOM   5325 H6   LIG     1      25.519   0.839  14.152  1.00  0.00      LIG  
ATOM   5326 H7   LIG     1      29.588   0.291  15.280  1.00  0.00      LIG  
ATOM   5327 H8   LIG     1      29.544   1.608  14.112  1.00  0.00      LIG  
ATOM   5328 H9   LIG     1      25.902   0.854  11.242  1.00  0.00      LIG  
ATOM   5329 H10  LIG     1      26.364  -0.732  11.863  1.00  0.00      LIG  
ATOM   5330 H11  LIG     1      28.000   1.281  10.332  1.00  0.00      LIG  
ATOM   5331 H12  LIG     1      27.522  -0.246   9.740  1.00  0.00      LIG  
ATOM   5332 H13  LIG     1      30.216  -3.296  11.462  1.00  0.00      LIG  
ATOM   5333 H14  LIG     1      32.113  -0.977  11.731  1.00  0.00      LIG  
ATOM   5334 H15  LIG     1      32.153  -2.467  12.624  1.00  0.00      LIG  
ATOM   5335 H16  LIG     1      31.031  -0.248  13.594  1.00  0.00      LIG  
ATOM   5336 H17  LIG     1      32.657  -2.407  10.085  1.00  0.00      LIG  
ATOM   5337 H18  LIG     1      30.448  -3.132   8.184  1.00  0.00      LIG  
ATOM   5338 H19  LIG     1      31.871  -2.125   7.902  1.00  0.00      LIG  
ATOM   5339 H20  LIG     1      30.999  -0.338   9.082  1.00  0.00      LIG  
ATOM   5340 H21  LIG     1      29.545  -0.921   8.254  1.00  0.00      LIG  
ATOM   5341 H22  LIG     1      33.006  -6.875   9.316  1.00  0.00      LIG  
ATOM   5342 H23  LIG     1      32.418  -4.334   7.762  1.00  0.00      LIG  
ATOM   5343 H24  LIG     1      33.772  -4.468   8.847  1.00  0.00      LIG  
ATOM   5344 H25  LIG     1      30.913  -4.890   9.822  1.00  0.00      LIG  
ATOM   5345 H26  LIG     1      26.839  -1.703  13.718  1.00  0.00      LIG  
ATOM   5346 H27  LIG     1      26.669  -0.635  15.099  1.00  0.00      LIG  
ATOM   5347 H28  LIG     1      28.057  -1.691  14.987  1.00  0.00      LIG  
ATOM   5348 H29  LIG     1      29.664  -1.802  14.800  1.00  0.00      LIG  
ATOM   5349 H30  LIG     1      27.902  -2.148   9.224  1.00  0.00      LIG  
ATOM   5350 H31  LIG     1      27.870  -2.640  10.921  1.00  0.00      LIG  
ATOM   5351 H32  LIG     1      28.880  -3.492   9.776  1.00  0.00      LIG  
ATOM   5352 H33  LIG     1      29.881   1.688  11.808  1.00  0.00      LIG  
ATOM   5353 H34  LIG     1      30.049   1.385  10.087  1.00  0.00      LIG  
ATOM   5354 H35  LIG     1      31.190   0.689  11.209  1.00  0.00      LIG  
ATOM   5355 H36  LIG     1      32.035  -4.603  12.046  1.00  0.00      LIG  
ATOM   5356 H37  LIG     1      33.589  -4.459  11.220  1.00  0.00      LIG  
ATOM   5357 H38  LIG     1      32.680  -5.979  11.167  1.00  0.00      LIG  
ATOM   5358 H39  LIG     1      34.572  -6.041   7.789  1.00  0.00      LIG  
ATOM   5359 H40  LIG     1      32.097  -9.466   9.187  1.00  0.00      LIG  
ATOM   5360 H41  LIG     1      33.059  -9.052   7.757  1.00  0.00      LIG  
ATOM   5361 H42  LIG     1      31.755 -10.237   7.630  1.00  0.00      LIG  
ATOM   5362 H43  LIG     1      29.411  -9.409   7.155  1.00  0.00      LIG  
ATOM   5363 H44  LIG     1      28.966  -7.784   7.704  1.00  0.00      LIG  
ATOM   5364 H45  LIG     1      29.421  -9.028   8.884  1.00  0.00      LIG  
TER
REMARK  Energy: 277.756
REMARK  SimpleFitness: 277.756
REMARK  FullFitness: -968.54297
REMARK  InterFull: -24.656
REMARK  IntraFull: 304.89
REMARK  solvFull: -1504.46
REMARK  surfFull: 255.683
REMARK  extraFull: 0.0
REMARK  deltaGcompsolvpol: -1504.46
REMARK  deltaGcompsolvnonpol: 255.683
REMARK  deltaGprotsolvpol: -1512.07
REMARK  deltaGprotsolvnonpol: 254.074
REMARK  deltaGligsolvpol: -11.2731
REMARK  deltaGligsolvnonpol: 14.311
REMARK  deltaGvdw: -24.656
REMARK  deltaGelec: 0.0
REMARK  deltaG: -6.3684225
REMARK  Cluster: 2
REMARK  ClusterRank: 6
ATOM   5287 C    LIG     1      27.970   1.646  15.571  1.00  0.00      LIG  
ATOM   5288 C1   LIG     1      26.866   2.349  14.829  1.00  0.00      LIG  
ATOM   5289 C2   LIG     1      26.205   1.575  13.728  1.00  0.00      LIG  
ATOM   5290 C3   LIG     1      27.287   0.951  12.873  1.00  0.00      LIG  
ATOM   5291 C4   LIG     1      28.203   0.000  13.635  1.00  0.00      LIG  
ATOM   5292 C5   LIG     1      28.922   0.886  14.651  1.00  0.00      LIG  
ATOM   5293 C6   LIG     1      26.733   0.274  11.652  1.00  0.00      LIG  
ATOM   5294 C7   LIG     1      27.859   0.244  10.650  1.00  0.00      LIG  
ATOM   5295 C8   LIG     1      29.199  -0.298  11.193  1.00  0.00      LIG  
ATOM   5296 C9   LIG     1      29.125  -0.795  12.656  1.00  0.00      LIG  
ATOM   5297 C10  LIG     1      29.674  -1.530  10.352  1.00  0.00      LIG  
ATOM   5298 C11  LIG     1      30.720  -2.428  11.028  1.00  0.00      LIG  
ATOM   5299 C12  LIG     1      31.472  -1.751  12.157  1.00  0.00      LIG  
ATOM   5300 C13  LIG     1      30.533  -1.134  13.193  1.00  0.00      LIG  
ATOM   5301 O    LIG     1      26.304   3.316  15.322  1.00  0.00      LIG  
ATOM   5302 C14  LIG     1      31.688  -2.890   9.931  1.00  0.00      LIG  
ATOM   5303 C15  LIG     1      31.098  -2.376   8.633  1.00  0.00      LIG  
ATOM   5304 C16  LIG     1      30.294  -1.167   9.012  1.00  0.00      LIG  
ATOM   5305 C17  LIG     1      32.755  -6.321   8.409  1.00  0.00      LIG  
ATOM   5306 C18  LIG     1      32.748  -4.820   8.683  1.00  0.00      LIG  
ATOM   5307 C19  LIG     1      31.893  -4.412   9.886  1.00  0.00      LIG  
ATOM   5308 C20  LIG     1      27.393  -1.054  14.400  1.00  0.00      LIG  
ATOM   5309 O1   LIG     1      30.429  -2.070  14.261  1.00  0.00      LIG  
ATOM   5310 C21  LIG     1      28.519  -2.498  10.055  1.00  0.00      LIG  
ATOM   5311 C22  LIG     1      30.136   0.922  11.074  1.00  0.00      LIG  
ATOM   5312 C23  LIG     1      32.587  -4.891  11.151  1.00  0.00      LIG  
ATOM   5313 H    LIG     1      28.617  -1.759  12.600  1.00  0.00      LIG  
ATOM   5314 O2   LIG     1      33.809  -6.550   7.473  1.00  0.00      LIG  
ATOM   5315 C24  LIG     1      31.412  -6.787   7.886  1.00  0.00      LIG  
ATOM   5316 H1   LIG     1      30.611  -6.094   8.101  1.00  0.00      LIG  
ATOM   5317 H2   LIG     1      27.897   1.788  12.520  1.00  0.00      LIG  
ATOM   5318 C25  LIG     1      31.063  -8.232   7.795  1.00  0.00      LIG  
ATOM   5319 O3   LIG     1      31.372  -7.473   6.605  1.00  0.00      LIG  
ATOM   5320 C26  LIG     1      32.054  -9.300   8.108  1.00  0.00      LIG  
ATOM   5321 C27  LIG     1      29.634  -8.630   7.888  1.00  0.00      LIG  
ATOM   5322 H3   LIG     1      27.510   0.968  16.293  1.00  0.00      LIG  
ATOM   5323 H4   LIG     1      28.534   2.400  16.127  1.00  0.00      LIG  
ATOM   5324 H5   LIG     1      25.625   2.280  13.126  1.00  0.00      LIG  
ATOM   5325 H6   LIG     1      25.519   0.839  14.152  1.00  0.00      LIG  
ATOM   5326 H7   LIG     1      29.588   0.291  15.280  1.00  0.00      LIG  
ATOM   5327 H8   LIG     1      29.544   1.608  14.112  1.00  0.00      LIG  
ATOM   5328 H9   LIG     1      25.902   0.854  11.242  1.00  0.00      LIG  
ATOM   5329 H10  LIG     1      26.364  -0.732  11.863  1.00  0.00      LIG  
ATOM   5330 H11  LIG     1      28.000   1.281  10.332  1.00  0.00      LIG  
ATOM   5331 H12  LIG     1      27.522  -0.246   9.740  1.00  0.00      LIG  
ATOM   5332 H13  LIG     1      30.216  -3.296  11.462  1.00  0.00      LIG  
ATOM   5333 H14  LIG     1      32.113  -0.977  11.731  1.00  0.00      LIG  
ATOM   5334 H15  LIG     1      32.153  -2.467  12.624  1.00  0.00      LIG  
ATOM   5335 H16  LIG     1      31.031  -0.248  13.594  1.00  0.00      LIG  
ATOM   5336 H17  LIG     1      32.657  -2.407  10.085  1.00  0.00      LIG  
ATOM   5337 H18  LIG     1      30.448  -3.132   8.184  1.00  0.00      LIG  
ATOM   5338 H19  LIG     1      31.871  -2.125   7.902  1.00  0.00      LIG  
ATOM   5339 H20  LIG     1      30.999  -0.338   9.082  1.00  0.00      LIG  
ATOM   5340 H21  LIG     1      29.545  -0.921   8.254  1.00  0.00      LIG  
ATOM   5341 H22  LIG     1      33.006  -6.875   9.316  1.00  0.00      LIG  
ATOM   5342 H23  LIG     1      32.418  -4.334   7.762  1.00  0.00      LIG  
ATOM   5343 H24  LIG     1      33.772  -4.468   8.847  1.00  0.00      LIG  
ATOM   5344 H25  LIG     1      30.913  -4.890   9.822  1.00  0.00      LIG  
ATOM   5345 H26  LIG     1      26.839  -1.703  13.718  1.00  0.00      LIG  
ATOM   5346 H27  LIG     1      26.669  -0.635  15.099  1.00  0.00      LIG  
ATOM   5347 H28  LIG     1      28.057  -1.691  14.987  1.00  0.00      LIG  
ATOM   5348 H29  LIG     1      29.664  -1.802  14.800  1.00  0.00      LIG  
ATOM   5349 H30  LIG     1      27.902  -2.148   9.224  1.00  0.00      LIG  
ATOM   5350 H31  LIG     1      27.870  -2.640  10.921  1.00  0.00      LIG  
ATOM   5351 H32  LIG     1      28.880  -3.492   9.776  1.00  0.00      LIG  
ATOM   5352 H33  LIG     1      29.881   1.688  11.808  1.00  0.00      LIG  
ATOM   5353 H34  LIG     1      30.049   1.385  10.087  1.00  0.00      LIG  
ATOM   5354 H35  LIG     1      31.190   0.689  11.209  1.00  0.00      LIG  
ATOM   5355 H36  LIG     1      32.035  -4.603  12.046  1.00  0.00      LIG  
ATOM   5356 H37  LIG     1      33.589  -4.459  11.220  1.00  0.00      LIG  
ATOM   5357 H38  LIG     1      32.680  -5.979  11.167  1.00  0.00      LIG  
ATOM   5358 H39  LIG     1      34.572  -6.041   7.789  1.00  0.00      LIG  
ATOM   5359 H40  LIG     1      32.097  -9.466   9.187  1.00  0.00      LIG  
ATOM   5360 H41  LIG     1      33.059  -9.052   7.757  1.00  0.00      LIG  
ATOM   5361 H42  LIG     1      31.755 -10.237   7.630  1.00  0.00      LIG  
ATOM   5362 H43  LIG     1      29.411  -9.409   7.155  1.00  0.00      LIG  
ATOM   5363 H44  LIG     1      28.966  -7.784   7.704  1.00  0.00      LIG  
ATOM   5364 H45  LIG     1      29.421  -9.028   8.884  1.00  0.00      LIG  
TER
REMARK  Energy: 277.892
REMARK  SimpleFitness: 277.892
REMARK  FullFitness: -968.1966
REMARK  InterFull: -25.5796
REMARK  IntraFull: 305.358
REMARK  solvFull: -1503.56
REMARK  surfFull: 255.585
REMARK  extraFull: 0.0
REMARK  deltaGcompsolvpol: -1503.56
REMARK  deltaGcompsolvnonpol: 255.585
REMARK  deltaGprotsolvpol: -1512.07
REMARK  deltaGprotsolvnonpol: 254.074
REMARK  deltaGligsolvpol: -11.3131
REMARK  deltaGligsolvnonpol: 14.305
REMARK  deltaGvdw: -25.5796
REMARK  deltaGelec: 0.0
REMARK  deltaG: -6.4069753
REMARK  Cluster: 2
REMARK  ClusterRank: 7
ATOM   5287 C    LIG     1      27.724   1.688  15.611  1.00  0.00      LIG  
ATOM   5288 C1   LIG     1      26.666   2.412  14.823  1.00  0.00      LIG  
ATOM   5289 C2   LIG     1      26.067   1.658  13.674  1.00  0.00      LIG  
ATOM   5290 C3   LIG     1      27.196   1.059  12.864  1.00  0.00      LIG  
ATOM   5291 C4   LIG     1      28.066   0.086  13.650  1.00  0.00      LIG  
ATOM   5292 C5   LIG     1      28.725   0.943  14.731  1.00  0.00      LIG  
ATOM   5293 C6   LIG     1      26.712   0.424  11.593  1.00  0.00      LIG  
ATOM   5294 C7   LIG     1      27.895   0.433  10.660  1.00  0.00      LIG  
ATOM   5295 C8   LIG     1      29.192  -0.150  11.258  1.00  0.00      LIG  
ATOM   5296 C9   LIG     1      29.041  -0.682  12.703  1.00  0.00      LIG  
ATOM   5297 C10  LIG     1      29.683  -1.369  10.410  1.00  0.00      LIG  
ATOM   5298 C11  LIG     1      30.676  -2.307  11.113  1.00  0.00      LIG  
ATOM   5299 C12  LIG     1      31.388  -1.672  12.295  1.00  0.00      LIG  
ATOM   5300 C13  LIG     1      30.427  -1.019  13.292  1.00  0.00      LIG  
ATOM   5301 O    LIG     1      26.081   3.371  15.299  1.00  0.00      LIG  
ATOM   5302 C14  LIG     1      31.680  -2.765  10.044  1.00  0.00      LIG  
ATOM   5303 C15  LIG     1      31.161  -2.201   8.735  1.00  0.00      LIG  
ATOM   5304 C16  LIG     1      30.376  -0.981   9.115  1.00  0.00      LIG  
ATOM   5305 C17  LIG     1      32.695  -6.201   8.478  1.00  0.00      LIG  
ATOM   5306 C18  LIG     1      32.703  -4.702   8.763  1.00  0.00      LIG  
ATOM   5307 C19  LIG     1      31.851  -4.289   9.969  1.00  0.00      LIG  
ATOM   5308 C20  LIG     1      27.212  -0.990  14.333  1.00  0.00      LIG  
ATOM   5309 O1   LIG     1      30.291  -1.907  14.397  1.00  0.00      LIG  
ATOM   5310 C21  LIG     1      28.523  -2.303  10.027  1.00  0.00      LIG  
ATOM   5311 C22  LIG     1      30.154   1.054  11.215  1.00  0.00      LIG  
ATOM   5312 C23  LIG     1      32.532  -4.797  11.229  1.00  0.00      LIG  
ATOM   5313 H    LIG     1      28.545  -1.649  12.603  1.00  0.00      LIG  
ATOM   5314 O2   LIG     1      33.763  -6.437   7.560  1.00  0.00      LIG  
ATOM   5315 C24  LIG     1      31.354  -6.646   7.928  1.00  0.00      LIG  
ATOM   5316 H1   LIG     1      30.550  -5.965   8.172  1.00  0.00      LIG  
ATOM   5317 H2   LIG     1      27.828   1.904  12.572  1.00  0.00      LIG  
ATOM   5318 C25  LIG     1      31.001  -8.085   7.769  1.00  0.00      LIG  
ATOM   5319 O3   LIG     1      31.322  -7.273   6.618  1.00  0.00      LIG  
ATOM   5320 C26  LIG     1      31.987  -9.168   8.044  1.00  0.00      LIG  
ATOM   5321 C27  LIG     1      29.572  -8.488   7.830  1.00  0.00      LIG  
ATOM   5322 H3   LIG     1      27.218   0.999  16.291  1.00  0.00      LIG  
ATOM   5323 H4   LIG     1      28.256   2.428  16.215  1.00  0.00      LIG  
ATOM   5324 H5   LIG     1      25.515   2.372  13.057  1.00  0.00      LIG  
ATOM   5325 H6   LIG     1      25.366   0.908  14.046  1.00  0.00      LIG  
ATOM   5326 H7   LIG     1      29.349   0.329  15.385  1.00  0.00      LIG  
ATOM   5327 H8   LIG     1      29.382   1.673  14.249  1.00  0.00      LIG  
ATOM   5328 H9   LIG     1      25.904   1.017  11.157  1.00  0.00      LIG  
ATOM   5329 H10  LIG     1      26.335  -0.590  11.747  1.00  0.00      LIG  
ATOM   5330 H11  LIG     1      28.062   1.483  10.406  1.00  0.00      LIG  
ATOM   5331 H12  LIG     1      27.621  -0.009   9.707  1.00  0.00      LIG  
ATOM   5332 H13  LIG     1      30.134  -3.173  11.502  1.00  0.00      LIG  
ATOM   5333 H14  LIG     1      32.078  -0.919  11.912  1.00  0.00      LIG  
ATOM   5334 H15  LIG     1      32.016  -2.418  12.789  1.00  0.00      LIG  
ATOM   5335 H16  LIG     1      30.918  -0.121  13.677  1.00  0.00      LIG  
ATOM   5336 H17  LIG     1      32.653  -2.310  10.252  1.00  0.00      LIG  
ATOM   5337 H18  LIG     1      30.510  -2.924   8.236  1.00  0.00      LIG  
ATOM   5338 H19  LIG     1      31.973  -1.951   8.047  1.00  0.00      LIG  
ATOM   5339 H20  LIG     1      31.098  -0.175   9.244  1.00  0.00      LIG  
ATOM   5340 H21  LIG     1      29.670  -0.692   8.332  1.00  0.00      LIG  
ATOM   5341 H22  LIG     1      32.922  -6.767   9.383  1.00  0.00      LIG  
ATOM   5342 H23  LIG     1      32.377  -4.208   7.846  1.00  0.00      LIG  
ATOM   5343 H24  LIG     1      33.730  -4.361   8.929  1.00  0.00      LIG  
ATOM   5344 H25  LIG     1      30.862  -4.747   9.893  1.00  0.00      LIG  
ATOM   5345 H26  LIG     1      26.663  -1.585  13.600  1.00  0.00      LIG  
ATOM   5346 H27  LIG     1      26.478  -0.592  15.035  1.00  0.00      LIG  
ATOM   5347 H28  LIG     1      27.845  -1.674  14.900  1.00  0.00      LIG  
ATOM   5348 H29  LIG     1      29.697  -2.624  14.116  1.00  0.00      LIG  
ATOM   5349 H30  LIG     1      27.960  -1.918   9.174  1.00  0.00      LIG  
ATOM   5350 H31  LIG     1      27.827  -2.449  10.856  1.00  0.00      LIG  
ATOM   5351 H32  LIG     1      28.876  -3.297   9.743  1.00  0.00      LIG  
ATOM   5352 H33  LIG     1      29.879   1.801  11.963  1.00  0.00      LIG  
ATOM   5353 H34  LIG     1      30.116   1.550  10.241  1.00  0.00      LIG  
ATOM   5354 H35  LIG     1      31.198   0.797  11.384  1.00  0.00      LIG  
ATOM   5355 H36  LIG     1      31.987  -4.500  12.126  1.00  0.00      LIG  
ATOM   5356 H37  LIG     1      33.546  -4.396  11.302  1.00  0.00      LIG  
ATOM   5357 H38  LIG     1      32.592  -5.887  11.238  1.00  0.00      LIG  
ATOM   5358 H39  LIG     1      34.534  -5.958   7.907  1.00  0.00      LIG  
ATOM   5359 H40  LIG     1      32.042  -9.361   9.118  1.00  0.00      LIG  
ATOM   5360 H41  LIG     1      32.989  -8.920   7.685  1.00  0.00      LIG  
ATOM   5361 H42  LIG     1      31.675 -10.090   7.547  1.00  0.00      LIG  
ATOM   5362 H43  LIG     1      29.349  -9.210   7.039  1.00  0.00      LIG  
ATOM   5363 H44  LIG     1      28.904  -7.630   7.710  1.00  0.00      LIG  
ATOM   5364 H45  LIG     1      29.356  -8.960   8.792  1.00  0.00      LIG  
TER
REMARK  Energy: 283.614
REMARK  SimpleFitness: 283.614
REMARK  FullFitness: -965.38666
REMARK  InterFull: -18.5836
REMARK  IntraFull: 304.126
REMARK  solvFull: -1510.39
REMARK  surfFull: 259.461
REMARK  extraFull: 0.0
REMARK  deltaGcompsolvpol: -1510.39
REMARK  deltaGcompsolvnonpol: 259.461
REMARK  deltaGprotsolvpol: -1512.07
REMARK  deltaGprotsolvnonpol: 254.074
REMARK  deltaGligsolvpol: -7.84069
REMARK  deltaGligsolvnonpol: 14.241
REMARK  deltaGvdw: -18.5836
REMARK  deltaGelec: 0.0
REMARK  deltaG: -6.0029354
REMARK  Cluster: 3
REMARK  ClusterRank: 0
ATOM   5287 C    LIG     1      18.754  14.947   1.635  1.00  0.00      LIG  
ATOM   5288 C1   LIG     1      19.161  15.947   0.589  1.00  0.00      LIG  
ATOM   5289 C2   LIG     1      19.935  15.414  -0.581  1.00  0.00      LIG  
ATOM   5290 C3   LIG     1      21.038  14.519  -0.054  1.00  0.00      LIG  
ATOM   5291 C4   LIG     1      20.531  13.339   0.762  1.00  0.00      LIG  
ATOM   5292 C5   LIG     1      19.870  13.970   1.987  1.00  0.00      LIG  
ATOM   5293 C6   LIG     1      21.970  14.042  -1.132  1.00  0.00      LIG  
ATOM   5294 C7   LIG     1      23.277  13.715  -0.449  1.00  0.00      LIG  
ATOM   5295 C8   LIG     1      23.143  12.809   0.800  1.00  0.00      LIG  
ATOM   5296 C9   LIG     1      21.691  12.333   1.059  1.00  0.00      LIG  
ATOM   5297 C10  LIG     1      24.000  11.500   0.652  1.00  0.00      LIG  
ATOM   5298 C11  LIG     1      23.590  10.335   1.572  1.00  0.00      LIG  
ATOM   5299 C12  LIG     1      22.795  10.770   2.784  1.00  0.00      LIG  
ATOM   5300 C13  LIG     1      21.582  11.608   2.415  1.00  0.00      LIG  
ATOM   5301 O    LIG     1      18.588  17.023   0.511  1.00  0.00      LIG  
ATOM   5302 C14  LIG     1      24.888   9.665   2.041  1.00  0.00      LIG  
ATOM   5303 C15  LIG     1      25.998  10.295   1.223  1.00  0.00      LIG  
ATOM   5304 C16  LIG     1      25.489  11.680   0.922  1.00  0.00      LIG  
ATOM   5305 C17  LIG     1      24.303   7.387   4.439  1.00  0.00      LIG  
ATOM   5306 C18  LIG     1      23.945   7.420   2.951  1.00  0.00      LIG  
ATOM   5307 C19  LIG     1      24.939   8.123   2.017  1.00  0.00      LIG  
ATOM   5308 C20  LIG     1      19.459  12.548  -0.003  1.00  0.00      LIG  
ATOM   5309 O1   LIG     1      20.473  10.721   2.388  1.00  0.00      LIG  
ATOM   5310 C21  LIG     1      23.885  10.913  -0.762  1.00  0.00      LIG  
ATOM   5311 C22  LIG     1      23.634  13.722   1.941  1.00  0.00      LIG  
ATOM   5312 C23  LIG     1      24.694   7.544   0.633  1.00  0.00      LIG  
ATOM   5313 H    LIG     1      21.518  11.556   0.312  1.00  0.00      LIG  
ATOM   5314 O2   LIG     1      24.258   8.698   4.991  1.00  0.00      LIG  
ATOM   5315 C24  LIG     1      25.631   6.714   4.692  1.00  0.00      LIG  
ATOM   5316 H1   LIG     1      26.116   6.377   3.788  1.00  0.00      LIG  
ATOM   5317 H2   LIG     1      21.629  15.154   0.613  1.00  0.00      LIG  
ATOM   5318 C25  LIG     1      25.897   5.935   5.933  1.00  0.00      LIG  
ATOM   5319 O3   LIG     1      26.466   7.249   5.755  1.00  0.00      LIG  
ATOM   5320 C26  LIG     1      24.898   5.855   7.032  1.00  0.00      LIG  
ATOM   5321 C27  LIG     1      26.894   4.835   5.888  1.00  0.00      LIG  
ATOM   5322 H3   LIG     1      17.873  14.415   1.267  1.00  0.00      LIG  
ATOM   5323 H4   LIG     1      18.463  15.498   2.533  1.00  0.00      LIG  
ATOM   5324 H5   LIG     1      20.376  16.266  -1.106  1.00  0.00      LIG  
ATOM   5325 H6   LIG     1      19.260  14.900  -1.269  1.00  0.00      LIG  
ATOM   5326 H7   LIG     1      19.442  13.202   2.635  1.00  0.00      LIG  
ATOM   5327 H8   LIG     1      20.632  14.497   2.569  1.00  0.00      LIG  
ATOM   5328 H9   LIG     1      22.136  14.836  -1.865  1.00  0.00      LIG  
ATOM   5329 H10  LIG     1      21.577  13.174  -1.666  1.00  0.00      LIG  
ATOM   5330 H11  LIG     1      23.695  14.677  -0.138  1.00  0.00      LIG  
ATOM   5331 H12  LIG     1      23.999  13.367  -1.186  1.00  0.00      LIG  
ATOM   5332 H13  LIG     1      22.964   9.634   1.014  1.00  0.00      LIG  
ATOM   5333 H14  LIG     1      23.448  11.344   3.443  1.00  0.00      LIG  
ATOM   5334 H15  LIG     1      22.497   9.892   3.362  1.00  0.00      LIG  
ATOM   5335 H16  LIG     1      21.414  12.310   3.234  1.00  0.00      LIG  
ATOM   5336 H17  LIG     1      25.068   9.986   3.067  1.00  0.00      LIG  
ATOM   5337 H18  LIG     1      26.183   9.762   0.290  1.00  0.00      LIG  
ATOM   5338 H19  LIG     1      26.939  10.324   1.779  1.00  0.00      LIG  
ATOM   5339 H20  LIG     1      25.687  12.282   1.810  1.00  0.00      LIG  
ATOM   5340 H21  LIG     1      26.016  12.132   0.076  1.00  0.00      LIG  
ATOM   5341 H22  LIG     1      23.514   6.816   4.936  1.00  0.00      LIG  
ATOM   5342 H23  LIG     1      22.956   7.866   2.824  1.00  0.00      LIG  
ATOM   5343 H24  LIG     1      23.858   6.381   2.622  1.00  0.00      LIG  
ATOM   5344 H25  LIG     1      25.953   7.834   2.301  1.00  0.00      LIG  
ATOM   5345 H26  LIG     1      19.879  12.070  -0.892  1.00  0.00      LIG  
ATOM   5346 H27  LIG     1      18.612  13.149  -0.334  1.00  0.00      LIG  
ATOM   5347 H28  LIG     1      19.043  11.761   0.628  1.00  0.00      LIG  
ATOM   5348 H29  LIG     1      20.422  10.318   3.273  1.00  0.00      LIG  
ATOM   5349 H30  LIG     1      24.507  11.455  -1.478  1.00  0.00      LIG  
ATOM   5350 H31  LIG     1      22.855  10.925  -1.125  1.00  0.00      LIG  
ATOM   5351 H32  LIG     1      24.214   9.873  -0.803  1.00  0.00      LIG  
ATOM   5352 H33  LIG     1      22.919  14.521   2.143  1.00  0.00      LIG  
ATOM   5353 H34  LIG     1      24.580  14.202   1.674  1.00  0.00      LIG  
ATOM   5354 H35  LIG     1      23.808  13.205   2.882  1.00  0.00      LIG  
ATOM   5355 H36  LIG     1      25.413   7.912  -0.100  1.00  0.00      LIG  
ATOM   5356 H37  LIG     1      23.687   7.776   0.279  1.00  0.00      LIG  
ATOM   5357 H38  LIG     1      24.790   6.457   0.661  1.00  0.00      LIG  
ATOM   5358 H39  LIG     1      24.790   8.662   5.805  1.00  0.00      LIG  
ATOM   5359 H40  LIG     1      24.158   5.084   6.804  1.00  0.00      LIG  
ATOM   5360 H41  LIG     1      24.375   6.803   7.184  1.00  0.00      LIG  
ATOM   5361 H42  LIG     1      25.390   5.589   7.971  1.00  0.00      LIG  
ATOM   5362 H43  LIG     1      27.306   4.654   6.884  1.00  0.00      LIG  
ATOM   5363 H44  LIG     1      27.722   5.069   5.212  1.00  0.00      LIG  
ATOM   5364 H45  LIG     1      26.416   3.917   5.539  1.00  0.00      LIG  
TER
REMARK  Energy: 283.873
REMARK  SimpleFitness: 283.873
REMARK  FullFitness: -964.9813
REMARK  InterFull: -18.3903
REMARK  IntraFull: 304.739
REMARK  solvFull: -1510.8
REMARK  surfFull: 259.47
REMARK  extraFull: 0.0
REMARK  deltaGcompsolvpol: -1510.8
REMARK  deltaGcompsolvnonpol: 259.47
REMARK  deltaGprotsolvpol: -1512.07
REMARK  deltaGprotsolvnonpol: 254.074
REMARK  deltaGligsolvpol: -7.91152
REMARK  deltaGligsolvnonpol: 14.236
REMARK  deltaGvdw: -18.3903
REMARK  deltaGelec: 0.0
REMARK  deltaG: -6.004084
REMARK  Cluster: 3
REMARK  ClusterRank: 1
ATOM   5287 C    LIG     1      18.716  14.942   1.460  1.00  0.00      LIG  
ATOM   5288 C1   LIG     1      19.158  15.932   0.419  1.00  0.00      LIG  
ATOM   5289 C2   LIG     1      19.995  15.392  -0.704  1.00  0.00      LIG  
ATOM   5290 C3   LIG     1      21.082  14.520  -0.111  1.00  0.00      LIG  
ATOM   5291 C4   LIG     1      20.551  13.346   0.700  1.00  0.00      LIG  
ATOM   5292 C5   LIG     1      19.828  13.989   1.883  1.00  0.00      LIG  
ATOM   5293 C6   LIG     1      22.071  14.036  -1.135  1.00  0.00      LIG  
ATOM   5294 C7   LIG     1      23.348  13.746  -0.380  1.00  0.00      LIG  
ATOM   5295 C8   LIG     1      23.167  12.848   0.869  1.00  0.00      LIG  
ATOM   5296 C9   LIG     1      21.708  12.362   1.066  1.00  0.00      LIG  
ATOM   5297 C10  LIG     1      24.038  11.543   0.774  1.00  0.00      LIG  
ATOM   5298 C11  LIG     1      23.575  10.377   1.667  1.00  0.00      LIG  
ATOM   5299 C12  LIG     1      22.743  10.823   2.850  1.00  0.00      LIG  
ATOM   5300 C13  LIG     1      21.544  11.653   2.425  1.00  0.00      LIG  
ATOM   5301 O    LIG     1      18.575  16.999   0.296  1.00  0.00      LIG  
ATOM   5302 C14  LIG     1      24.838   9.686   2.192  1.00  0.00      LIG  
ATOM   5303 C15  LIG     1      25.998  10.332   1.459  1.00  0.00      LIG  
ATOM   5304 C16  LIG     1      25.507  11.721   1.139  1.00  0.00      LIG  
ATOM   5305 C17  LIG     1      24.132   7.309   4.471  1.00  0.00      LIG  
ATOM   5306 C18  LIG     1      23.809   7.440   2.982  1.00  0.00      LIG  
ATOM   5307 C19  LIG     1      24.871   8.145   2.126  1.00  0.00      LIG  
ATOM   5308 C20  LIG     1      19.525  12.531  -0.103  1.00  0.00      LIG  
ATOM   5309 O1   LIG     1      20.440  10.761   2.362  1.00  0.00      LIG  
ATOM   5310 C21  LIG     1      24.012  10.962  -0.647  1.00  0.00      LIG  
ATOM   5311 C22  LIG     1      23.599  13.778   2.019  1.00  0.00      LIG  
ATOM   5312 C23  LIG     1      24.704   7.601   0.717  1.00  0.00      LIG  
ATOM   5313 H    LIG     1      21.579  11.573   0.322  1.00  0.00      LIG  
ATOM   5314 O2   LIG     1      24.101   8.589   5.095  1.00  0.00      LIG  
ATOM   5315 C24  LIG     1      25.442   6.587   4.678  1.00  0.00      LIG  
ATOM   5316 H1   LIG     1      25.775   6.077   3.787  1.00  0.00      LIG  
ATOM   5317 H2   LIG     1      21.633  15.173   0.573  1.00  0.00      LIG  
ATOM   5318 C25  LIG     1      25.823   5.967   5.974  1.00  0.00      LIG  
ATOM   5319 O3   LIG     1      26.432   7.205   5.545  1.00  0.00      LIG  
ATOM   5320 C26  LIG     1      24.958   6.085   7.178  1.00  0.00      LIG  
ATOM   5321 C27  LIG     1      26.741   4.800   5.953  1.00  0.00      LIG  
ATOM   5322 H3   LIG     1      17.862  14.390   1.060  1.00  0.00      LIG  
ATOM   5323 H4   LIG     1      18.372  15.504   2.333  1.00  0.00      LIG  
ATOM   5324 H5   LIG     1      20.450  16.241  -1.220  1.00  0.00      LIG  
ATOM   5325 H6   LIG     1      19.361  14.859  -1.417  1.00  0.00      LIG  
ATOM   5326 H7   LIG     1      19.382  13.228   2.527  1.00  0.00      LIG  
ATOM   5327 H8   LIG     1      20.556  14.539   2.487  1.00  0.00      LIG  
ATOM   5328 H9   LIG     1      22.259  14.817  -1.876  1.00  0.00      LIG  
ATOM   5329 H10  LIG     1      21.717  13.150  -1.667  1.00  0.00      LIG  
ATOM   5330 H11  LIG     1      23.724  14.719  -0.056  1.00  0.00      LIG  
ATOM   5331 H12  LIG     1      24.119  13.412  -1.072  1.00  0.00      LIG  
ATOM   5332 H13  LIG     1      22.962   9.687   1.082  1.00  0.00      LIG  
ATOM   5333 H14  LIG     1      23.376  11.406   3.521  1.00  0.00      LIG  
ATOM   5334 H15  LIG     1      22.426   9.952   3.428  1.00  0.00      LIG  
ATOM   5335 H16  LIG     1      21.340  12.365   3.228  1.00  0.00      LIG  
ATOM   5336 H17  LIG     1      24.959   9.973   3.237  1.00  0.00      LIG  
ATOM   5337 H18  LIG     1      26.248   9.810   0.535  1.00  0.00      LIG  
ATOM   5338 H19  LIG     1      26.899  10.357   2.076  1.00  0.00      LIG  
ATOM   5339 H20  LIG     1      25.646  12.314   2.044  1.00  0.00      LIG  
ATOM   5340 H21  LIG     1      26.086  12.181   0.333  1.00  0.00      LIG  
ATOM   5341 H22  LIG     1      23.331   6.718   4.925  1.00  0.00      LIG  
ATOM   5342 H23  LIG     1      22.846   7.939   2.854  1.00  0.00      LIG  
ATOM   5343 H24  LIG     1      23.684   6.427   2.591  1.00  0.00      LIG  
ATOM   5344 H25  LIG     1      25.861   7.832   2.464  1.00  0.00      LIG  
ATOM   5345 H26  LIG     1      19.990  12.048  -0.965  1.00  0.00      LIG  
ATOM   5346 H27  LIG     1      18.685  13.115  -0.480  1.00  0.00      LIG  
ATOM   5347 H28  LIG     1      19.090  11.746   0.518  1.00  0.00      LIG  
ATOM   5348 H29  LIG     1      20.354  10.367   3.249  1.00  0.00      LIG  
ATOM   5349 H30  LIG     1      24.682  11.505  -1.317  1.00  0.00      LIG  
ATOM   5350 H31  LIG     1      23.007  10.981  -1.073  1.00  0.00      LIG  
ATOM   5351 H32  LIG     1      24.339   9.922  -0.674  1.00  0.00      LIG  
ATOM   5352 H33  LIG     1      22.878  14.583   2.166  1.00  0.00      LIG  
ATOM   5353 H34  LIG     1      24.561  14.248   1.796  1.00  0.00      LIG  
ATOM   5354 H35  LIG     1      23.718  13.276   2.978  1.00  0.00      LIG  
ATOM   5355 H36  LIG     1      25.469   7.981   0.038  1.00  0.00      LIG  
ATOM   5356 H37  LIG     1      23.721   7.851   0.310  1.00  0.00      LIG  
ATOM   5357 H38  LIG     1      24.789   6.512   0.724  1.00  0.00      LIG  
ATOM   5358 H39  LIG     1      24.978   8.982   4.946  1.00  0.00      LIG  
ATOM   5359 H40  LIG     1      24.188   5.311   7.150  1.00  0.00      LIG  
ATOM   5360 H41  LIG     1      24.470   7.061   7.249  1.00  0.00      LIG  
ATOM   5361 H42  LIG     1      25.553   5.939   8.083  1.00  0.00      LIG  
ATOM   5362 H43  LIG     1      27.177   4.638   6.942  1.00  0.00      LIG  
ATOM   5363 H44  LIG     1      27.558   4.940   5.238  1.00  0.00      LIG  
ATOM   5364 H45  LIG     1      26.187   3.904   5.666  1.00  0.00      LIG  
TER
REMARK  Energy: 283.873
REMARK  SimpleFitness: 283.873
REMARK  FullFitness: -964.9813
REMARK  InterFull: -18.3903
REMARK  IntraFull: 304.739
REMARK  solvFull: -1510.8
REMARK  surfFull: 259.47
REMARK  extraFull: 0.0
REMARK  deltaGcompsolvpol: -1510.8
REMARK  deltaGcompsolvnonpol: 259.47
REMARK  deltaGprotsolvpol: -1512.07
REMARK  deltaGprotsolvnonpol: 254.074
REMARK  deltaGligsolvpol: -7.91152
REMARK  deltaGligsolvnonpol: 14.236
REMARK  deltaGvdw: -18.3903
REMARK  deltaGelec: 0.0
REMARK  deltaG: -6.004084
REMARK  Cluster: 3
REMARK  ClusterRank: 2
ATOM   5287 C    LIG     1      18.716  14.942   1.460  1.00  0.00      LIG  
ATOM   5288 C1   LIG     1      19.158  15.932   0.419  1.00  0.00      LIG  
ATOM   5289 C2   LIG     1      19.995  15.392  -0.704  1.00  0.00      LIG  
ATOM   5290 C3   LIG     1      21.082  14.520  -0.111  1.00  0.00      LIG  
ATOM   5291 C4   LIG     1      20.551  13.346   0.700  1.00  0.00      LIG  
ATOM   5292 C5   LIG     1      19.828  13.989   1.883  1.00  0.00      LIG  
ATOM   5293 C6   LIG     1      22.071  14.036  -1.135  1.00  0.00      LIG  
ATOM   5294 C7   LIG     1      23.348  13.746  -0.380  1.00  0.00      LIG  
ATOM   5295 C8   LIG     1      23.167  12.848   0.869  1.00  0.00      LIG  
ATOM   5296 C9   LIG     1      21.708  12.362   1.066  1.00  0.00      LIG  
ATOM   5297 C10  LIG     1      24.038  11.543   0.774  1.00  0.00      LIG  
ATOM   5298 C11  LIG     1      23.575  10.377   1.667  1.00  0.00      LIG  
ATOM   5299 C12  LIG     1      22.743  10.823   2.850  1.00  0.00      LIG  
ATOM   5300 C13  LIG     1      21.544  11.653   2.425  1.00  0.00      LIG  
ATOM   5301 O    LIG     1      18.575  16.999   0.296  1.00  0.00      LIG  
ATOM   5302 C14  LIG     1      24.838   9.686   2.192  1.00  0.00      LIG  
ATOM   5303 C15  LIG     1      25.998  10.332   1.459  1.00  0.00      LIG  
ATOM   5304 C16  LIG     1      25.507  11.721   1.139  1.00  0.00      LIG  
ATOM   5305 C17  LIG     1      24.132   7.309   4.471  1.00  0.00      LIG  
ATOM   5306 C18  LIG     1      23.809   7.440   2.982  1.00  0.00      LIG  
ATOM   5307 C19  LIG     1      24.871   8.145   2.126  1.00  0.00      LIG  
ATOM   5308 C20  LIG     1      19.525  12.531  -0.103  1.00  0.00      LIG  
ATOM   5309 O1   LIG     1      20.440  10.761   2.362  1.00  0.00      LIG  
ATOM   5310 C21  LIG     1      24.012  10.962  -0.647  1.00  0.00      LIG  
ATOM   5311 C22  LIG     1      23.599  13.778   2.019  1.00  0.00      LIG  
ATOM   5312 C23  LIG     1      24.704   7.601   0.717  1.00  0.00      LIG  
ATOM   5313 H    LIG     1      21.579  11.573   0.322  1.00  0.00      LIG  
ATOM   5314 O2   LIG     1      24.101   8.589   5.095  1.00  0.00      LIG  
ATOM   5315 C24  LIG     1      25.442   6.587   4.678  1.00  0.00      LIG  
ATOM   5316 H1   LIG     1      25.775   6.077   3.787  1.00  0.00      LIG  
ATOM   5317 H2   LIG     1      21.633  15.173   0.573  1.00  0.00      LIG  
ATOM   5318 C25  LIG     1      25.823   5.967   5.974  1.00  0.00      LIG  
ATOM   5319 O3   LIG     1      26.432   7.205   5.545  1.00  0.00      LIG  
ATOM   5320 C26  LIG     1      24.958   6.085   7.178  1.00  0.00      LIG  
ATOM   5321 C27  LIG     1      26.741   4.800   5.953  1.00  0.00      LIG  
ATOM   5322 H3   LIG     1      17.862  14.390   1.060  1.00  0.00      LIG  
ATOM   5323 H4   LIG     1      18.372  15.504   2.333  1.00  0.00      LIG  
ATOM   5324 H5   LIG     1      20.450  16.241  -1.220  1.00  0.00      LIG  
ATOM   5325 H6   LIG     1      19.361  14.859  -1.417  1.00  0.00      LIG  
ATOM   5326 H7   LIG     1      19.382  13.228   2.527  1.00  0.00      LIG  
ATOM   5327 H8   LIG     1      20.556  14.539   2.487  1.00  0.00      LIG  
ATOM   5328 H9   LIG     1      22.259  14.817  -1.876  1.00  0.00      LIG  
ATOM   5329 H10  LIG     1      21.717  13.150  -1.667  1.00  0.00      LIG  
ATOM   5330 H11  LIG     1      23.724  14.719  -0.056  1.00  0.00      LIG  
ATOM   5331 H12  LIG     1      24.119  13.412  -1.072  1.00  0.00      LIG  
ATOM   5332 H13  LIG     1      22.962   9.687   1.082  1.00  0.00      LIG  
ATOM   5333 H14  LIG     1      23.376  11.406   3.521  1.00  0.00      LIG  
ATOM   5334 H15  LIG     1      22.426   9.952   3.428  1.00  0.00      LIG  
ATOM   5335 H16  LIG     1      21.340  12.365   3.228  1.00  0.00      LIG  
ATOM   5336 H17  LIG     1      24.959   9.973   3.237  1.00  0.00      LIG  
ATOM   5337 H18  LIG     1      26.248   9.810   0.535  1.00  0.00      LIG  
ATOM   5338 H19  LIG     1      26.899  10.357   2.076  1.00  0.00      LIG  
ATOM   5339 H20  LIG     1      25.646  12.314   2.044  1.00  0.00      LIG  
ATOM   5340 H21  LIG     1      26.086  12.181   0.333  1.00  0.00      LIG  
ATOM   5341 H22  LIG     1      23.331   6.718   4.925  1.00  0.00      LIG  
ATOM   5342 H23  LIG     1      22.846   7.939   2.854  1.00  0.00      LIG  
ATOM   5343 H24  LIG     1      23.684   6.427   2.591  1.00  0.00      LIG  
ATOM   5344 H25  LIG     1      25.861   7.832   2.464  1.00  0.00      LIG  
ATOM   5345 H26  LIG     1      19.990  12.048  -0.965  1.00  0.00      LIG  
ATOM   5346 H27  LIG     1      18.685  13.115  -0.480  1.00  0.00      LIG  
ATOM   5347 H28  LIG     1      19.090  11.746   0.518  1.00  0.00      LIG  
ATOM   5348 H29  LIG     1      20.354  10.367   3.249  1.00  0.00      LIG  
ATOM   5349 H30  LIG     1      24.682  11.505  -1.317  1.00  0.00      LIG  
ATOM   5350 H31  LIG     1      23.007  10.981  -1.073  1.00  0.00      LIG  
ATOM   5351 H32  LIG     1      24.339   9.922  -0.674  1.00  0.00      LIG  
ATOM   5352 H33  LIG     1      22.878  14.583   2.166  1.00  0.00      LIG  
ATOM   5353 H34  LIG     1      24.561  14.248   1.796  1.00  0.00      LIG  
ATOM   5354 H35  LIG     1      23.718  13.276   2.978  1.00  0.00      LIG  
ATOM   5355 H36  LIG     1      25.469   7.981   0.038  1.00  0.00      LIG  
ATOM   5356 H37  LIG     1      23.721   7.851   0.310  1.00  0.00      LIG  
ATOM   5357 H38  LIG     1      24.789   6.512   0.724  1.00  0.00      LIG  
ATOM   5358 H39  LIG     1      24.978   8.982   4.946  1.00  0.00      LIG  
ATOM   5359 H40  LIG     1      24.188   5.311   7.150  1.00  0.00      LIG  
ATOM   5360 H41  LIG     1      24.470   7.061   7.249  1.00  0.00      LIG  
ATOM   5361 H42  LIG     1      25.553   5.939   8.083  1.00  0.00      LIG  
ATOM   5362 H43  LIG     1      27.177   4.638   6.942  1.00  0.00      LIG  
ATOM   5363 H44  LIG     1      27.558   4.940   5.238  1.00  0.00      LIG  
ATOM   5364 H45  LIG     1      26.187   3.904   5.666  1.00  0.00      LIG  
TER
REMARK  Energy: 283.873
REMARK  SimpleFitness: 283.873
REMARK  FullFitness: -964.9813
REMARK  InterFull: -18.3903
REMARK  IntraFull: 304.739
REMARK  solvFull: -1510.8
REMARK  surfFull: 259.47
REMARK  extraFull: 0.0
REMARK  deltaGcompsolvpol: -1510.8
REMARK  deltaGcompsolvnonpol: 259.47
REMARK  deltaGprotsolvpol: -1512.07
REMARK  deltaGprotsolvnonpol: 254.074
REMARK  deltaGligsolvpol: -7.91152
REMARK  deltaGligsolvnonpol: 14.236
REMARK  deltaGvdw: -18.3903
REMARK  deltaGelec: 0.0
REMARK  deltaG: -6.004084
REMARK  Cluster: 3
REMARK  ClusterRank: 3
ATOM   5287 C    LIG     1      18.716  14.942   1.460  1.00  0.00      LIG  
ATOM   5288 C1   LIG     1      19.158  15.932   0.419  1.00  0.00      LIG  
ATOM   5289 C2   LIG     1      19.995  15.392  -0.704  1.00  0.00      LIG  
ATOM   5290 C3   LIG     1      21.082  14.520  -0.111  1.00  0.00      LIG  
ATOM   5291 C4   LIG     1      20.551  13.346   0.700  1.00  0.00      LIG  
ATOM   5292 C5   LIG     1      19.828  13.989   1.883  1.00  0.00      LIG  
ATOM   5293 C6   LIG     1      22.071  14.036  -1.135  1.00  0.00      LIG  
ATOM   5294 C7   LIG     1      23.348  13.746  -0.380  1.00  0.00      LIG  
ATOM   5295 C8   LIG     1      23.167  12.848   0.869  1.00  0.00      LIG  
ATOM   5296 C9   LIG     1      21.708  12.362   1.066  1.00  0.00      LIG  
ATOM   5297 C10  LIG     1      24.038  11.543   0.774  1.00  0.00      LIG  
ATOM   5298 C11  LIG     1      23.575  10.377   1.667  1.00  0.00      LIG  
ATOM   5299 C12  LIG     1      22.743  10.823   2.850  1.00  0.00      LIG  
ATOM   5300 C13  LIG     1      21.544  11.653   2.425  1.00  0.00      LIG  
ATOM   5301 O    LIG     1      18.575  16.999   0.296  1.00  0.00      LIG  
ATOM   5302 C14  LIG     1      24.838   9.686   2.192  1.00  0.00      LIG  
ATOM   5303 C15  LIG     1      25.998  10.332   1.459  1.00  0.00      LIG  
ATOM   5304 C16  LIG     1      25.507  11.721   1.139  1.00  0.00      LIG  
ATOM   5305 C17  LIG     1      24.132   7.309   4.471  1.00  0.00      LIG  
ATOM   5306 C18  LIG     1      23.809   7.440   2.982  1.00  0.00      LIG  
ATOM   5307 C19  LIG     1      24.871   8.145   2.126  1.00  0.00      LIG  
ATOM   5308 C20  LIG     1      19.525  12.531  -0.103  1.00  0.00      LIG  
ATOM   5309 O1   LIG     1      20.440  10.761   2.362  1.00  0.00      LIG  
ATOM   5310 C21  LIG     1      24.012  10.962  -0.647  1.00  0.00      LIG  
ATOM   5311 C22  LIG     1      23.599  13.778   2.019  1.00  0.00      LIG  
ATOM   5312 C23  LIG     1      24.704   7.601   0.717  1.00  0.00      LIG  
ATOM   5313 H    LIG     1      21.579  11.573   0.322  1.00  0.00      LIG  
ATOM   5314 O2   LIG     1      24.101   8.589   5.095  1.00  0.00      LIG  
ATOM   5315 C24  LIG     1      25.442   6.587   4.678  1.00  0.00      LIG  
ATOM   5316 H1   LIG     1      25.775   6.077   3.787  1.00  0.00      LIG  
ATOM   5317 H2   LIG     1      21.633  15.173   0.573  1.00  0.00      LIG  
ATOM   5318 C25  LIG     1      25.823   5.967   5.974  1.00  0.00      LIG  
ATOM   5319 O3   LIG     1      26.432   7.205   5.545  1.00  0.00      LIG  
ATOM   5320 C26  LIG     1      24.958   6.085   7.178  1.00  0.00      LIG  
ATOM   5321 C27  LIG     1      26.741   4.800   5.953  1.00  0.00      LIG  
ATOM   5322 H3   LIG     1      17.862  14.390   1.060  1.00  0.00      LIG  
ATOM   5323 H4   LIG     1      18.372  15.504   2.333  1.00  0.00      LIG  
ATOM   5324 H5   LIG     1      20.450  16.241  -1.220  1.00  0.00      LIG  
ATOM   5325 H6   LIG     1      19.361  14.859  -1.417  1.00  0.00      LIG  
ATOM   5326 H7   LIG     1      19.382  13.228   2.527  1.00  0.00      LIG  
ATOM   5327 H8   LIG     1      20.556  14.539   2.487  1.00  0.00      LIG  
ATOM   5328 H9   LIG     1      22.259  14.817  -1.876  1.00  0.00      LIG  
ATOM   5329 H10  LIG     1      21.717  13.150  -1.667  1.00  0.00      LIG  
ATOM   5330 H11  LIG     1      23.724  14.719  -0.056  1.00  0.00      LIG  
ATOM   5331 H12  LIG     1      24.119  13.412  -1.072  1.00  0.00      LIG  
ATOM   5332 H13  LIG     1      22.962   9.687   1.082  1.00  0.00      LIG  
ATOM   5333 H14  LIG     1      23.376  11.406   3.521  1.00  0.00      LIG  
ATOM   5334 H15  LIG     1      22.426   9.952   3.428  1.00  0.00      LIG  
ATOM   5335 H16  LIG     1      21.340  12.365   3.228  1.00  0.00      LIG  
ATOM   5336 H17  LIG     1      24.959   9.973   3.237  1.00  0.00      LIG  
ATOM   5337 H18  LIG     1      26.248   9.810   0.535  1.00  0.00      LIG  
ATOM   5338 H19  LIG     1      26.899  10.357   2.076  1.00  0.00      LIG  
ATOM   5339 H20  LIG     1      25.646  12.314   2.044  1.00  0.00      LIG  
ATOM   5340 H21  LIG     1      26.086  12.181   0.333  1.00  0.00      LIG  
ATOM   5341 H22  LIG     1      23.331   6.718   4.925  1.00  0.00      LIG  
ATOM   5342 H23  LIG     1      22.846   7.939   2.854  1.00  0.00      LIG  
ATOM   5343 H24  LIG     1      23.684   6.427   2.591  1.00  0.00      LIG  
ATOM   5344 H25  LIG     1      25.861   7.832   2.464  1.00  0.00      LIG  
ATOM   5345 H26  LIG     1      19.990  12.048  -0.965  1.00  0.00      LIG  
ATOM   5346 H27  LIG     1      18.685  13.115  -0.480  1.00  0.00      LIG  
ATOM   5347 H28  LIG     1      19.090  11.746   0.518  1.00  0.00      LIG  
ATOM   5348 H29  LIG     1      20.354  10.367   3.249  1.00  0.00      LIG  
ATOM   5349 H30  LIG     1      24.682  11.505  -1.317  1.00  0.00      LIG  
ATOM   5350 H31  LIG     1      23.007  10.981  -1.073  1.00  0.00      LIG  
ATOM   5351 H32  LIG     1      24.339   9.922  -0.674  1.00  0.00      LIG  
ATOM   5352 H33  LIG     1      22.878  14.583   2.166  1.00  0.00      LIG  
ATOM   5353 H34  LIG     1      24.561  14.248   1.796  1.00  0.00      LIG  
ATOM   5354 H35  LIG     1      23.718  13.276   2.978  1.00  0.00      LIG  
ATOM   5355 H36  LIG     1      25.469   7.981   0.038  1.00  0.00      LIG  
ATOM   5356 H37  LIG     1      23.721   7.851   0.310  1.00  0.00      LIG  
ATOM   5357 H38  LIG     1      24.789   6.512   0.724  1.00  0.00      LIG  
ATOM   5358 H39  LIG     1      24.978   8.982   4.946  1.00  0.00      LIG  
ATOM   5359 H40  LIG     1      24.188   5.311   7.150  1.00  0.00      LIG  
ATOM   5360 H41  LIG     1      24.470   7.061   7.249  1.00  0.00      LIG  
ATOM   5361 H42  LIG     1      25.553   5.939   8.083  1.00  0.00      LIG  
ATOM   5362 H43  LIG     1      27.177   4.638   6.942  1.00  0.00      LIG  
ATOM   5363 H44  LIG     1      27.558   4.940   5.238  1.00  0.00      LIG  
ATOM   5364 H45  LIG     1      26.187   3.904   5.666  1.00  0.00      LIG  
TER
REMARK  Energy: 283.873
REMARK  SimpleFitness: 283.873
REMARK  FullFitness: -964.9813
REMARK  InterFull: -18.3903
REMARK  IntraFull: 304.739
REMARK  solvFull: -1510.8
REMARK  surfFull: 259.47
REMARK  extraFull: 0.0
REMARK  deltaGcompsolvpol: -1510.8
REMARK  deltaGcompsolvnonpol: 259.47
REMARK  deltaGprotsolvpol: -1512.07
REMARK  deltaGprotsolvnonpol: 254.074
REMARK  deltaGligsolvpol: -7.91152
REMARK  deltaGligsolvnonpol: 14.236
REMARK  deltaGvdw: -18.3903
REMARK  deltaGelec: 0.0
REMARK  deltaG: -6.004084
REMARK  Cluster: 3
REMARK  ClusterRank: 4
ATOM   5287 C    LIG     1      18.716  14.942   1.460  1.00  0.00      LIG  
ATOM   5288 C1   LIG     1      19.158  15.932   0.419  1.00  0.00      LIG  
ATOM   5289 C2   LIG     1      19.995  15.392  -0.704  1.00  0.00      LIG  
ATOM   5290 C3   LIG     1      21.082  14.520  -0.111  1.00  0.00      LIG  
ATOM   5291 C4   LIG     1      20.551  13.346   0.700  1.00  0.00      LIG  
ATOM   5292 C5   LIG     1      19.828  13.989   1.883  1.00  0.00      LIG  
ATOM   5293 C6   LIG     1      22.071  14.036  -1.135  1.00  0.00      LIG  
ATOM   5294 C7   LIG     1      23.348  13.746  -0.380  1.00  0.00      LIG  
ATOM   5295 C8   LIG     1      23.167  12.848   0.869  1.00  0.00      LIG  
ATOM   5296 C9   LIG     1      21.708  12.362   1.066  1.00  0.00      LIG  
ATOM   5297 C10  LIG     1      24.038  11.543   0.774  1.00  0.00      LIG  
ATOM   5298 C11  LIG     1      23.575  10.377   1.667  1.00  0.00      LIG  
ATOM   5299 C12  LIG     1      22.743  10.823   2.850  1.00  0.00      LIG  
ATOM   5300 C13  LIG     1      21.544  11.653   2.425  1.00  0.00      LIG  
ATOM   5301 O    LIG     1      18.575  16.999   0.296  1.00  0.00      LIG  
ATOM   5302 C14  LIG     1      24.838   9.686   2.192  1.00  0.00      LIG  
ATOM   5303 C15  LIG     1      25.998  10.332   1.459  1.00  0.00      LIG  
ATOM   5304 C16  LIG     1      25.507  11.721   1.139  1.00  0.00      LIG  
ATOM   5305 C17  LIG     1      24.132   7.309   4.471  1.00  0.00      LIG  
ATOM   5306 C18  LIG     1      23.809   7.440   2.982  1.00  0.00      LIG  
ATOM   5307 C19  LIG     1      24.871   8.145   2.126  1.00  0.00      LIG  
ATOM   5308 C20  LIG     1      19.525  12.531  -0.103  1.00  0.00      LIG  
ATOM   5309 O1   LIG     1      20.440  10.761   2.362  1.00  0.00      LIG  
ATOM   5310 C21  LIG     1      24.012  10.962  -0.647  1.00  0.00      LIG  
ATOM   5311 C22  LIG     1      23.599  13.778   2.019  1.00  0.00      LIG  
ATOM   5312 C23  LIG     1      24.704   7.601   0.717  1.00  0.00      LIG  
ATOM   5313 H    LIG     1      21.579  11.573   0.322  1.00  0.00      LIG  
ATOM   5314 O2   LIG     1      24.101   8.589   5.095  1.00  0.00      LIG  
ATOM   5315 C24  LIG     1      25.442   6.587   4.678  1.00  0.00      LIG  
ATOM   5316 H1   LIG     1      25.775   6.077   3.787  1.00  0.00      LIG  
ATOM   5317 H2   LIG     1      21.633  15.173   0.573  1.00  0.00      LIG  
ATOM   5318 C25  LIG     1      25.823   5.967   5.974  1.00  0.00      LIG  
ATOM   5319 O3   LIG     1      26.432   7.205   5.545  1.00  0.00      LIG  
ATOM   5320 C26  LIG     1      24.958   6.085   7.178  1.00  0.00      LIG  
ATOM   5321 C27  LIG     1      26.741   4.800   5.953  1.00  0.00      LIG  
ATOM   5322 H3   LIG     1      17.862  14.390   1.060  1.00  0.00      LIG  
ATOM   5323 H4   LIG     1      18.372  15.504   2.333  1.00  0.00      LIG  
ATOM   5324 H5   LIG     1      20.450  16.241  -1.220  1.00  0.00      LIG  
ATOM   5325 H6   LIG     1      19.361  14.859  -1.417  1.00  0.00      LIG  
ATOM   5326 H7   LIG     1      19.382  13.228   2.527  1.00  0.00      LIG  
ATOM   5327 H8   LIG     1      20.556  14.539   2.487  1.00  0.00      LIG  
ATOM   5328 H9   LIG     1      22.259  14.817  -1.876  1.00  0.00      LIG  
ATOM   5329 H10  LIG     1      21.717  13.150  -1.667  1.00  0.00      LIG  
ATOM   5330 H11  LIG     1      23.724  14.719  -0.056  1.00  0.00      LIG  
ATOM   5331 H12  LIG     1      24.119  13.412  -1.072  1.00  0.00      LIG  
ATOM   5332 H13  LIG     1      22.962   9.687   1.082  1.00  0.00      LIG  
ATOM   5333 H14  LIG     1      23.376  11.406   3.521  1.00  0.00      LIG  
ATOM   5334 H15  LIG     1      22.426   9.952   3.428  1.00  0.00      LIG  
ATOM   5335 H16  LIG     1      21.340  12.365   3.228  1.00  0.00      LIG  
ATOM   5336 H17  LIG     1      24.959   9.973   3.237  1.00  0.00      LIG  
ATOM   5337 H18  LIG     1      26.248   9.810   0.535  1.00  0.00      LIG  
ATOM   5338 H19  LIG     1      26.899  10.357   2.076  1.00  0.00      LIG  
ATOM   5339 H20  LIG     1      25.646  12.314   2.044  1.00  0.00      LIG  
ATOM   5340 H21  LIG     1      26.086  12.181   0.333  1.00  0.00      LIG  
ATOM   5341 H22  LIG     1      23.331   6.718   4.925  1.00  0.00      LIG  
ATOM   5342 H23  LIG     1      22.846   7.939   2.854  1.00  0.00      LIG  
ATOM   5343 H24  LIG     1      23.684   6.427   2.591  1.00  0.00      LIG  
ATOM   5344 H25  LIG     1      25.861   7.832   2.464  1.00  0.00      LIG  
ATOM   5345 H26  LIG     1      19.990  12.048  -0.965  1.00  0.00      LIG  
ATOM   5346 H27  LIG     1      18.685  13.115  -0.480  1.00  0.00      LIG  
ATOM   5347 H28  LIG     1      19.090  11.746   0.518  1.00  0.00      LIG  
ATOM   5348 H29  LIG     1      20.354  10.367   3.249  1.00  0.00      LIG  
ATOM   5349 H30  LIG     1      24.682  11.505  -1.317  1.00  0.00      LIG  
ATOM   5350 H31  LIG     1      23.007  10.981  -1.073  1.00  0.00      LIG  
ATOM   5351 H32  LIG     1      24.339   9.922  -0.674  1.00  0.00      LIG  
ATOM   5352 H33  LIG     1      22.878  14.583   2.166  1.00  0.00      LIG  
ATOM   5353 H34  LIG     1      24.561  14.248   1.796  1.00  0.00      LIG  
ATOM   5354 H35  LIG     1      23.718  13.276   2.978  1.00  0.00      LIG  
ATOM   5355 H36  LIG     1      25.469   7.981   0.038  1.00  0.00      LIG  
ATOM   5356 H37  LIG     1      23.721   7.851   0.310  1.00  0.00      LIG  
ATOM   5357 H38  LIG     1      24.789   6.512   0.724  1.00  0.00      LIG  
ATOM   5358 H39  LIG     1      24.978   8.982   4.946  1.00  0.00      LIG  
ATOM   5359 H40  LIG     1      24.188   5.311   7.150  1.00  0.00      LIG  
ATOM   5360 H41  LIG     1      24.470   7.061   7.249  1.00  0.00      LIG  
ATOM   5361 H42  LIG     1      25.553   5.939   8.083  1.00  0.00      LIG  
ATOM   5362 H43  LIG     1      27.177   4.638   6.942  1.00  0.00      LIG  
ATOM   5363 H44  LIG     1      27.558   4.940   5.238  1.00  0.00      LIG  
ATOM   5364 H45  LIG     1      26.187   3.904   5.666  1.00  0.00      LIG  
TER
REMARK  Energy: 283.853
REMARK  SimpleFitness: 283.853
REMARK  FullFitness: -964.9117
REMARK  InterFull: -18.1567
REMARK  IntraFull: 304.343
REMARK  solvFull: -1510.6
REMARK  surfFull: 259.502
REMARK  extraFull: 0.0
REMARK  deltaGcompsolvpol: -1510.6
REMARK  deltaGcompsolvnonpol: 259.502
REMARK  deltaGprotsolvpol: -1512.07
REMARK  deltaGprotsolvnonpol: 254.074
REMARK  deltaGligsolvpol: -7.75289
REMARK  deltaGligsolvnonpol: 14.2268
REMARK  deltaGvdw: -18.1567
REMARK  deltaGelec: 0.0
REMARK  deltaG: -5.97555
REMARK  Cluster: 3
REMARK  ClusterRank: 5
ATOM   5287 C    LIG     1      18.690  14.960   1.508  1.00  0.00      LIG  
ATOM   5288 C1   LIG     1      19.152  15.988   0.514  1.00  0.00      LIG  
ATOM   5289 C2   LIG     1      20.004  15.488  -0.616  1.00  0.00      LIG  
ATOM   5290 C3   LIG     1      21.083  14.594  -0.040  1.00  0.00      LIG  
ATOM   5291 C4   LIG     1      20.540  13.392   0.718  1.00  0.00      LIG  
ATOM   5292 C5   LIG     1      19.794  13.990   1.912  1.00  0.00      LIG  
ATOM   5293 C6   LIG     1      22.083  14.147  -1.071  1.00  0.00      LIG  
ATOM   5294 C7   LIG     1      23.350  13.815  -0.320  1.00  0.00      LIG  
ATOM   5295 C8   LIG     1      23.151  12.877   0.896  1.00  0.00      LIG  
ATOM   5296 C9   LIG     1      21.689  12.393   1.068  1.00  0.00      LIG  
ATOM   5297 C10  LIG     1      24.015  11.570   0.766  1.00  0.00      LIG  
ATOM   5298 C11  LIG     1      23.545  10.381   1.625  1.00  0.00      LIG  
ATOM   5299 C12  LIG     1      22.701  10.795   2.811  1.00  0.00      LIG  
ATOM   5300 C13  LIG     1      21.515  11.654   2.408  1.00  0.00      LIG  
ATOM   5301 O    LIG     1      18.575  17.061   0.423  1.00  0.00      LIG  
ATOM   5302 C14  LIG     1      24.807   9.677   2.139  1.00  0.00      LIG  
ATOM   5303 C15  LIG     1      25.968  10.334   1.417  1.00  0.00      LIG  
ATOM   5304 C16  LIG     1      25.484  11.733   1.137  1.00  0.00      LIG  
ATOM   5305 C17  LIG     1      24.079   7.300   4.392  1.00  0.00      LIG  
ATOM   5306 C18  LIG     1      23.784   7.414   2.895  1.00  0.00      LIG  
ATOM   5307 C19  LIG     1      24.843   8.137   2.050  1.00  0.00      LIG  
ATOM   5308 C20  LIG     1      19.530  12.604  -0.131  1.00  0.00      LIG  
ATOM   5309 O1   LIG     1      20.397  10.783   2.328  1.00  0.00      LIG  
ATOM   5310 C21  LIG     1      23.987  11.027  -0.671  1.00  0.00      LIG  
ATOM   5311 C22  LIG     1      23.580  13.765   2.081  1.00  0.00      LIG  
ATOM   5312 C23  LIG     1      24.678   7.617   0.632  1.00  0.00      LIG  
ATOM   5313 H    LIG     1      21.560  11.622   0.305  1.00  0.00      LIG  
ATOM   5314 O2   LIG     1      23.964   8.578   5.013  1.00  0.00      LIG  
ATOM   5315 C24  LIG     1      25.416   6.643   4.638  1.00  0.00      LIG  
ATOM   5316 H1   LIG     1      25.752   6.077   3.781  1.00  0.00      LIG  
ATOM   5317 H2   LIG     1      21.626  15.219   0.675  1.00  0.00      LIG  
ATOM   5318 C25  LIG     1      25.850   6.147   5.971  1.00  0.00      LIG  
ATOM   5319 O3   LIG     1      26.398   7.368   5.425  1.00  0.00      LIG  
ATOM   5320 C26  LIG     1      25.009   6.330   7.184  1.00  0.00      LIG  
ATOM   5321 C27  LIG     1      26.821   5.023   6.029  1.00  0.00      LIG  
ATOM   5322 H3   LIG     1      17.843  14.426   1.069  1.00  0.00      LIG  
ATOM   5323 H4   LIG     1      18.332  15.488   2.395  1.00  0.00      LIG  
ATOM   5324 H5   LIG     1      20.466  16.355  -1.096  1.00  0.00      LIG  
ATOM   5325 H6   LIG     1      19.379  14.982  -1.355  1.00  0.00      LIG  
ATOM   5326 H7   LIG     1      19.335  13.205   2.517  1.00  0.00      LIG  
ATOM   5327 H8   LIG     1      20.511  14.516   2.549  1.00  0.00      LIG  
ATOM   5328 H9   LIG     1      22.284  14.959  -1.775  1.00  0.00      LIG  
ATOM   5329 H10  LIG     1      21.729  13.289  -1.647  1.00  0.00      LIG  
ATOM   5330 H11  LIG     1      23.737  14.773   0.038  1.00  0.00      LIG  
ATOM   5331 H12  LIG     1      24.119  13.493  -1.020  1.00  0.00      LIG  
ATOM   5332 H13  LIG     1      22.937   9.707   1.016  1.00  0.00      LIG  
ATOM   5333 H14  LIG     1      23.331  11.347   3.510  1.00  0.00      LIG  
ATOM   5334 H15  LIG     1      22.370   9.906   3.355  1.00  0.00      LIG  
ATOM   5335 H16  LIG     1      21.322  12.350   3.228  1.00  0.00      LIG  
ATOM   5336 H17  LIG     1      24.929   9.948   3.189  1.00  0.00      LIG  
ATOM   5337 H18  LIG     1      26.209   9.834   0.478  1.00  0.00      LIG  
ATOM   5338 H19  LIG     1      26.873  10.335   2.030  1.00  0.00      LIG  
ATOM   5339 H20  LIG     1      25.622  12.298   2.060  1.00  0.00      LIG  
ATOM   5340 H21  LIG     1      26.065  12.215   0.347  1.00  0.00      LIG  
ATOM   5341 H22  LIG     1      23.300   6.669   4.829  1.00  0.00      LIG  
ATOM   5342 H23  LIG     1      22.812   7.887   2.743  1.00  0.00      LIG  
ATOM   5343 H24  LIG     1      23.694   6.395   2.510  1.00  0.00      LIG  
ATOM   5344 H25  LIG     1      25.834   7.820   2.383  1.00  0.00      LIG  
ATOM   5345 H26  LIG     1      20.011  12.154  -1.002  1.00  0.00      LIG  
ATOM   5346 H27  LIG     1      18.695  13.201  -0.500  1.00  0.00      LIG  
ATOM   5347 H28  LIG     1      19.088  11.796   0.454  1.00  0.00      LIG  
ATOM   5348 H29  LIG     1      20.306  10.374   3.207  1.00  0.00      LIG  
ATOM   5349 H30  LIG     1      24.650  11.592  -1.331  1.00  0.00      LIG  
ATOM   5350 H31  LIG     1      22.980  11.052  -1.094  1.00  0.00      LIG  
ATOM   5351 H32  LIG     1      24.319   9.991  -0.727  1.00  0.00      LIG  
ATOM   5352 H33  LIG     1      22.851  14.559   2.260  1.00  0.00      LIG  
ATOM   5353 H34  LIG     1      24.538  14.251   1.875  1.00  0.00      LIG  
ATOM   5354 H35  LIG     1      23.704  13.229   3.019  1.00  0.00      LIG  
ATOM   5355 H36  LIG     1      25.443   8.010  -0.040  1.00  0.00      LIG  
ATOM   5356 H37  LIG     1      23.696   7.873   0.229  1.00  0.00      LIG  
ATOM   5357 H38  LIG     1      24.765   6.528   0.619  1.00  0.00      LIG  
ATOM   5358 H39  LIG     1      24.825   9.012   4.891  1.00  0.00      LIG  
ATOM   5359 H40  LIG     1      24.281   5.517   7.249  1.00  0.00      LIG  
ATOM   5360 H41  LIG     1      24.471   7.280   7.184  1.00  0.00      LIG  
ATOM   5361 H42  LIG     1      25.633   6.300   8.081  1.00  0.00      LIG  
ATOM   5362 H43  LIG     1      27.402   5.073   6.953  1.00  0.00      LIG  
ATOM   5363 H44  LIG     1      27.517   5.048   5.186  1.00  0.00      LIG  
ATOM   5364 H45  LIG     1      26.286   4.071   6.006  1.00  0.00      LIG  
TER
REMARK  Energy: 283.853
REMARK  SimpleFitness: 283.853
REMARK  FullFitness: -964.9117
REMARK  InterFull: -18.1567
REMARK  IntraFull: 304.343
REMARK  solvFull: -1510.6
REMARK  surfFull: 259.502
REMARK  extraFull: 0.0
REMARK  deltaGcompsolvpol: -1510.6
REMARK  deltaGcompsolvnonpol: 259.502
REMARK  deltaGprotsolvpol: -1512.07
REMARK  deltaGprotsolvnonpol: 254.074
REMARK  deltaGligsolvpol: -7.75289
REMARK  deltaGligsolvnonpol: 14.2268
REMARK  deltaGvdw: -18.1567
REMARK  deltaGelec: 0.0
REMARK  deltaG: -5.97555
REMARK  Cluster: 3
REMARK  ClusterRank: 6
ATOM   5287 C    LIG     1      18.690  14.960   1.508  1.00  0.00      LIG  
ATOM   5288 C1   LIG     1      19.152  15.988   0.514  1.00  0.00      LIG  
ATOM   5289 C2   LIG     1      20.004  15.488  -0.616  1.00  0.00      LIG  
ATOM   5290 C3   LIG     1      21.083  14.594  -0.040  1.00  0.00      LIG  
ATOM   5291 C4   LIG     1      20.540  13.392   0.718  1.00  0.00      LIG  
ATOM   5292 C5   LIG     1      19.794  13.990   1.912  1.00  0.00      LIG  
ATOM   5293 C6   LIG     1      22.083  14.147  -1.071  1.00  0.00      LIG  
ATOM   5294 C7   LIG     1      23.350  13.815  -0.320  1.00  0.00      LIG  
ATOM   5295 C8   LIG     1      23.151  12.877   0.896  1.00  0.00      LIG  
ATOM   5296 C9   LIG     1      21.689  12.393   1.068  1.00  0.00      LIG  
ATOM   5297 C10  LIG     1      24.015  11.570   0.766  1.00  0.00      LIG  
ATOM   5298 C11  LIG     1      23.545  10.381   1.625  1.00  0.00      LIG  
ATOM   5299 C12  LIG     1      22.701  10.795   2.811  1.00  0.00      LIG  
ATOM   5300 C13  LIG     1      21.515  11.654   2.408  1.00  0.00      LIG  
ATOM   5301 O    LIG     1      18.575  17.061   0.423  1.00  0.00      LIG  
ATOM   5302 C14  LIG     1      24.807   9.677   2.139  1.00  0.00      LIG  
ATOM   5303 C15  LIG     1      25.968  10.334   1.417  1.00  0.00      LIG  
ATOM   5304 C16  LIG     1      25.484  11.733   1.137  1.00  0.00      LIG  
ATOM   5305 C17  LIG     1      24.079   7.300   4.392  1.00  0.00      LIG  
ATOM   5306 C18  LIG     1      23.784   7.414   2.895  1.00  0.00      LIG  
ATOM   5307 C19  LIG     1      24.843   8.137   2.050  1.00  0.00      LIG  
ATOM   5308 C20  LIG     1      19.530  12.604  -0.131  1.00  0.00      LIG  
ATOM   5309 O1   LIG     1      20.397  10.783   2.328  1.00  0.00      LIG  
ATOM   5310 C21  LIG     1      23.987  11.027  -0.671  1.00  0.00      LIG  
ATOM   5311 C22  LIG     1      23.580  13.765   2.081  1.00  0.00      LIG  
ATOM   5312 C23  LIG     1      24.678   7.617   0.632  1.00  0.00      LIG  
ATOM   5313 H    LIG     1      21.560  11.622   0.305  1.00  0.00      LIG  
ATOM   5314 O2   LIG     1      23.964   8.578   5.013  1.00  0.00      LIG  
ATOM   5315 C24  LIG     1      25.416   6.643   4.638  1.00  0.00      LIG  
ATOM   5316 H1   LIG     1      25.752   6.077   3.781  1.00  0.00      LIG  
ATOM   5317 H2   LIG     1      21.626  15.219   0.675  1.00  0.00      LIG  
ATOM   5318 C25  LIG     1      25.850   6.147   5.971  1.00  0.00      LIG  
ATOM   5319 O3   LIG     1      26.398   7.368   5.425  1.00  0.00      LIG  
ATOM   5320 C26  LIG     1      25.009   6.330   7.184  1.00  0.00      LIG  
ATOM   5321 C27  LIG     1      26.821   5.023   6.029  1.00  0.00      LIG  
ATOM   5322 H3   LIG     1      17.843  14.426   1.069  1.00  0.00      LIG  
ATOM   5323 H4   LIG     1      18.332  15.488   2.395  1.00  0.00      LIG  
ATOM   5324 H5   LIG     1      20.466  16.355  -1.096  1.00  0.00      LIG  
ATOM   5325 H6   LIG     1      19.379  14.982  -1.355  1.00  0.00      LIG  
ATOM   5326 H7   LIG     1      19.335  13.205   2.517  1.00  0.00      LIG  
ATOM   5327 H8   LIG     1      20.511  14.516   2.549  1.00  0.00      LIG  
ATOM   5328 H9   LIG     1      22.284  14.959  -1.775  1.00  0.00      LIG  
ATOM   5329 H10  LIG     1      21.729  13.289  -1.647  1.00  0.00      LIG  
ATOM   5330 H11  LIG     1      23.737  14.773   0.038  1.00  0.00      LIG  
ATOM   5331 H12  LIG     1      24.119  13.493  -1.020  1.00  0.00      LIG  
ATOM   5332 H13  LIG     1      22.937   9.707   1.016  1.00  0.00      LIG  
ATOM   5333 H14  LIG     1      23.331  11.347   3.510  1.00  0.00      LIG  
ATOM   5334 H15  LIG     1      22.370   9.906   3.355  1.00  0.00      LIG  
ATOM   5335 H16  LIG     1      21.322  12.350   3.228  1.00  0.00      LIG  
ATOM   5336 H17  LIG     1      24.929   9.948   3.189  1.00  0.00      LIG  
ATOM   5337 H18  LIG     1      26.209   9.834   0.478  1.00  0.00      LIG  
ATOM   5338 H19  LIG     1      26.873  10.335   2.030  1.00  0.00      LIG  
ATOM   5339 H20  LIG     1      25.622  12.298   2.060  1.00  0.00      LIG  
ATOM   5340 H21  LIG     1      26.065  12.215   0.347  1.00  0.00      LIG  
ATOM   5341 H22  LIG     1      23.300   6.669   4.829  1.00  0.00      LIG  
ATOM   5342 H23  LIG     1      22.812   7.887   2.743  1.00  0.00      LIG  
ATOM   5343 H24  LIG     1      23.694   6.395   2.510  1.00  0.00      LIG  
ATOM   5344 H25  LIG     1      25.834   7.820   2.383  1.00  0.00      LIG  
ATOM   5345 H26  LIG     1      20.011  12.154  -1.002  1.00  0.00      LIG  
ATOM   5346 H27  LIG     1      18.695  13.201  -0.500  1.00  0.00      LIG  
ATOM   5347 H28  LIG     1      19.088  11.796   0.454  1.00  0.00      LIG  
ATOM   5348 H29  LIG     1      20.306  10.374   3.207  1.00  0.00      LIG  
ATOM   5349 H30  LIG     1      24.650  11.592  -1.331  1.00  0.00      LIG  
ATOM   5350 H31  LIG     1      22.980  11.052  -1.094  1.00  0.00      LIG  
ATOM   5351 H32  LIG     1      24.319   9.991  -0.727  1.00  0.00      LIG  
ATOM   5352 H33  LIG     1      22.851  14.559   2.260  1.00  0.00      LIG  
ATOM   5353 H34  LIG     1      24.538  14.251   1.875  1.00  0.00      LIG  
ATOM   5354 H35  LIG     1      23.704  13.229   3.019  1.00  0.00      LIG  
ATOM   5355 H36  LIG     1      25.443   8.010  -0.040  1.00  0.00      LIG  
ATOM   5356 H37  LIG     1      23.696   7.873   0.229  1.00  0.00      LIG  
ATOM   5357 H38  LIG     1      24.765   6.528   0.619  1.00  0.00      LIG  
ATOM   5358 H39  LIG     1      24.825   9.012   4.891  1.00  0.00      LIG  
ATOM   5359 H40  LIG     1      24.281   5.517   7.249  1.00  0.00      LIG  
ATOM   5360 H41  LIG     1      24.471   7.280   7.184  1.00  0.00      LIG  
ATOM   5361 H42  LIG     1      25.633   6.300   8.081  1.00  0.00      LIG  
ATOM   5362 H43  LIG     1      27.402   5.073   6.953  1.00  0.00      LIG  
ATOM   5363 H44  LIG     1      27.517   5.048   5.186  1.00  0.00      LIG  
ATOM   5364 H45  LIG     1      26.286   4.071   6.006  1.00  0.00      LIG  
TER
REMARK  Energy: 283.853
REMARK  SimpleFitness: 283.853
REMARK  FullFitness: -964.9117
REMARK  InterFull: -18.1567
REMARK  IntraFull: 304.343
REMARK  solvFull: -1510.6
REMARK  surfFull: 259.502
REMARK  extraFull: 0.0
REMARK  deltaGcompsolvpol: -1510.6
REMARK  deltaGcompsolvnonpol: 259.502
REMARK  deltaGprotsolvpol: -1512.07
REMARK  deltaGprotsolvnonpol: 254.074
REMARK  deltaGligsolvpol: -7.75289
REMARK  deltaGligsolvnonpol: 14.2268
REMARK  deltaGvdw: -18.1567
REMARK  deltaGelec: 0.0
REMARK  deltaG: -5.97555
REMARK  Cluster: 3
REMARK  ClusterRank: 7
ATOM   5287 C    LIG     1      18.690  14.960   1.508  1.00  0.00      LIG  
ATOM   5288 C1   LIG     1      19.152  15.988   0.514  1.00  0.00      LIG  
ATOM   5289 C2   LIG     1      20.004  15.488  -0.616  1.00  0.00      LIG  
ATOM   5290 C3   LIG     1      21.083  14.594  -0.040  1.00  0.00      LIG  
ATOM   5291 C4   LIG     1      20.540  13.392   0.718  1.00  0.00      LIG  
ATOM   5292 C5   LIG     1      19.794  13.990   1.912  1.00  0.00      LIG  
ATOM   5293 C6   LIG     1      22.083  14.147  -1.071  1.00  0.00      LIG  
ATOM   5294 C7   LIG     1      23.350  13.815  -0.320  1.00  0.00      LIG  
ATOM   5295 C8   LIG     1      23.151  12.877   0.896  1.00  0.00      LIG  
ATOM   5296 C9   LIG     1      21.689  12.393   1.068  1.00  0.00      LIG  
ATOM   5297 C10  LIG     1      24.015  11.570   0.766  1.00  0.00      LIG  
ATOM   5298 C11  LIG     1      23.545  10.381   1.625  1.00  0.00      LIG  
ATOM   5299 C12  LIG     1      22.701  10.795   2.811  1.00  0.00      LIG  
ATOM   5300 C13  LIG     1      21.515  11.654   2.408  1.00  0.00      LIG  
ATOM   5301 O    LIG     1      18.575  17.061   0.423  1.00  0.00      LIG  
ATOM   5302 C14  LIG     1      24.807   9.677   2.139  1.00  0.00      LIG  
ATOM   5303 C15  LIG     1      25.968  10.334   1.417  1.00  0.00      LIG  
ATOM   5304 C16  LIG     1      25.484  11.733   1.137  1.00  0.00      LIG  
ATOM   5305 C17  LIG     1      24.079   7.300   4.392  1.00  0.00      LIG  
ATOM   5306 C18  LIG     1      23.784   7.414   2.895  1.00  0.00      LIG  
ATOM   5307 C19  LIG     1      24.843   8.137   2.050  1.00  0.00      LIG  
ATOM   5308 C20  LIG     1      19.530  12.604  -0.131  1.00  0.00      LIG  
ATOM   5309 O1   LIG     1      20.397  10.783   2.328  1.00  0.00      LIG  
ATOM   5310 C21  LIG     1      23.987  11.027  -0.671  1.00  0.00      LIG  
ATOM   5311 C22  LIG     1      23.580  13.765   2.081  1.00  0.00      LIG  
ATOM   5312 C23  LIG     1      24.678   7.617   0.632  1.00  0.00      LIG  
ATOM   5313 H    LIG     1      21.560  11.622   0.305  1.00  0.00      LIG  
ATOM   5314 O2   LIG     1      23.964   8.578   5.013  1.00  0.00      LIG  
ATOM   5315 C24  LIG     1      25.416   6.643   4.638  1.00  0.00      LIG  
ATOM   5316 H1   LIG     1      25.752   6.077   3.781  1.00  0.00      LIG  
ATOM   5317 H2   LIG     1      21.626  15.219   0.675  1.00  0.00      LIG  
ATOM   5318 C25  LIG     1      25.850   6.147   5.971  1.00  0.00      LIG  
ATOM   5319 O3   LIG     1      26.398   7.368   5.425  1.00  0.00      LIG  
ATOM   5320 C26  LIG     1      25.009   6.330   7.184  1.00  0.00      LIG  
ATOM   5321 C27  LIG     1      26.821   5.023   6.029  1.00  0.00      LIG  
ATOM   5322 H3   LIG     1      17.843  14.426   1.069  1.00  0.00      LIG  
ATOM   5323 H4   LIG     1      18.332  15.488   2.395  1.00  0.00      LIG  
ATOM   5324 H5   LIG     1      20.466  16.355  -1.096  1.00  0.00      LIG  
ATOM   5325 H6   LIG     1      19.379  14.982  -1.355  1.00  0.00      LIG  
ATOM   5326 H7   LIG     1      19.335  13.205   2.517  1.00  0.00      LIG  
ATOM   5327 H8   LIG     1      20.511  14.516   2.549  1.00  0.00      LIG  
ATOM   5328 H9   LIG     1      22.284  14.959  -1.775  1.00  0.00      LIG  
ATOM   5329 H10  LIG     1      21.729  13.289  -1.647  1.00  0.00      LIG  
ATOM   5330 H11  LIG     1      23.737  14.773   0.038  1.00  0.00      LIG  
ATOM   5331 H12  LIG     1      24.119  13.493  -1.020  1.00  0.00      LIG  
ATOM   5332 H13  LIG     1      22.937   9.707   1.016  1.00  0.00      LIG  
ATOM   5333 H14  LIG     1      23.331  11.347   3.510  1.00  0.00      LIG  
ATOM   5334 H15  LIG     1      22.370   9.906   3.355  1.00  0.00      LIG  
ATOM   5335 H16  LIG     1      21.322  12.350   3.228  1.00  0.00      LIG  
ATOM   5336 H17  LIG     1      24.929   9.948   3.189  1.00  0.00      LIG  
ATOM   5337 H18  LIG     1      26.209   9.834   0.478  1.00  0.00      LIG  
ATOM   5338 H19  LIG     1      26.873  10.335   2.030  1.00  0.00      LIG  
ATOM   5339 H20  LIG     1      25.622  12.298   2.060  1.00  0.00      LIG  
ATOM   5340 H21  LIG     1      26.065  12.215   0.347  1.00  0.00      LIG  
ATOM   5341 H22  LIG     1      23.300   6.669   4.829  1.00  0.00      LIG  
ATOM   5342 H23  LIG     1      22.812   7.887   2.743  1.00  0.00      LIG  
ATOM   5343 H24  LIG     1      23.694   6.395   2.510  1.00  0.00      LIG  
ATOM   5344 H25  LIG     1      25.834   7.820   2.383  1.00  0.00      LIG  
ATOM   5345 H26  LIG     1      20.011  12.154  -1.002  1.00  0.00      LIG  
ATOM   5346 H27  LIG     1      18.695  13.201  -0.500  1.00  0.00      LIG  
ATOM   5347 H28  LIG     1      19.088  11.796   0.454  1.00  0.00      LIG  
ATOM   5348 H29  LIG     1      20.306  10.374   3.207  1.00  0.00      LIG  
ATOM   5349 H30  LIG     1      24.650  11.592  -1.331  1.00  0.00      LIG  
ATOM   5350 H31  LIG     1      22.980  11.052  -1.094  1.00  0.00      LIG  
ATOM   5351 H32  LIG     1      24.319   9.991  -0.727  1.00  0.00      LIG  
ATOM   5352 H33  LIG     1      22.851  14.559   2.260  1.00  0.00      LIG  
ATOM   5353 H34  LIG     1      24.538  14.251   1.875  1.00  0.00      LIG  
ATOM   5354 H35  LIG     1      23.704  13.229   3.019  1.00  0.00      LIG  
ATOM   5355 H36  LIG     1      25.443   8.010  -0.040  1.00  0.00      LIG  
ATOM   5356 H37  LIG     1      23.696   7.873   0.229  1.00  0.00      LIG  
ATOM   5357 H38  LIG     1      24.765   6.528   0.619  1.00  0.00      LIG  
ATOM   5358 H39  LIG     1      24.825   9.012   4.891  1.00  0.00      LIG  
ATOM   5359 H40  LIG     1      24.281   5.517   7.249  1.00  0.00      LIG  
ATOM   5360 H41  LIG     1      24.471   7.280   7.184  1.00  0.00      LIG  
ATOM   5361 H42  LIG     1      25.633   6.300   8.081  1.00  0.00      LIG  
ATOM   5362 H43  LIG     1      27.402   5.073   6.953  1.00  0.00      LIG  
ATOM   5363 H44  LIG     1      27.517   5.048   5.186  1.00  0.00      LIG  
ATOM   5364 H45  LIG     1      26.286   4.071   6.006  1.00  0.00      LIG  
TER
REMARK  Energy: 274.73
REMARK  SimpleFitness: 274.73
REMARK  FullFitness: -964.1592
REMARK  InterFull: -21.6302
REMARK  IntraFull: 299.725
REMARK  solvFull: -1499.13
REMARK  surfFull: 256.876
REMARK  extraFull: 0.0
REMARK  deltaGcompsolvpol: -1499.13
REMARK  deltaGcompsolvnonpol: 256.876
REMARK  deltaGprotsolvpol: -1512.07
REMARK  deltaGprotsolvnonpol: 254.074
REMARK  deltaGligsolvpol: -9.39074
REMARK  deltaGligsolvnonpol: 14.6386
REMARK  deltaGvdw: -21.6302
REMARK  deltaGelec: 0.0
REMARK  deltaG: -5.7893214
REMARK  Cluster: 4
REMARK  ClusterRank: 0
ATOM   5287 C    LIG     1       0.564 -14.016  -2.607  1.00  0.00      LIG  
ATOM   5288 C1   LIG     1       0.363 -12.548  -2.371  1.00  0.00      LIG  
ATOM   5289 C2   LIG     1       1.496 -11.819  -1.715  1.00  0.00      LIG  
ATOM   5290 C3   LIG     1       1.947 -12.615  -0.507  1.00  0.00      LIG  
ATOM   5291 C4   LIG     1       2.416 -14.022  -0.849  1.00  0.00      LIG  
ATOM   5292 C5   LIG     1       1.176 -14.724  -1.404  1.00  0.00      LIG  
ATOM   5293 C6   LIG     1       2.991 -11.902   0.305  1.00  0.00      LIG  
ATOM   5294 C7   LIG     1       2.918 -12.465   1.704  1.00  0.00      LIG  
ATOM   5295 C8   LIG     1       2.886 -14.010   1.774  1.00  0.00      LIG  
ATOM   5296 C9   LIG     1       3.075 -14.701   0.395  1.00  0.00      LIG  
ATOM   5297 C10  LIG     1       4.036 -14.547   2.690  1.00  0.00      LIG  
ATOM   5298 C11  LIG     1       4.316 -16.050   2.550  1.00  0.00      LIG  
ATOM   5299 C12  LIG     1       3.310 -16.873   1.773  1.00  0.00      LIG  
ATOM   5300 C13  LIG     1       2.847 -16.224   0.480  1.00  0.00      LIG  
ATOM   5301 O    LIG     1      -0.484 -11.930  -2.999  1.00  0.00      LIG  
ATOM   5302 C14  LIG     1       4.394 -16.603   3.967  1.00  0.00      LIG  
ATOM   5303 C15  LIG     1       4.668 -15.407   4.847  1.00  0.00      LIG  
ATOM   5304 C16  LIG     1       3.839 -14.331   4.188  1.00  0.00      LIG  
ATOM   5305 C17  LIG     1       7.144 -18.154   2.407  1.00  0.00      LIG  
ATOM   5306 C18  LIG     1       6.777 -17.612   3.788  1.00  0.00      LIG  
ATOM   5307 C19  LIG     1       5.308 -17.818   4.165  1.00  0.00      LIG  
ATOM   5308 C20  LIG     1       3.490 -14.003  -1.948  1.00  0.00      LIG  
ATOM   5309 O1   LIG     1       3.531 -16.879  -0.584  1.00  0.00      LIG  
ATOM   5310 C21  LIG     1       5.382 -13.874   2.377  1.00  0.00      LIG  
ATOM   5311 C22  LIG     1       1.493 -14.314   2.353  1.00  0.00      LIG  
ATOM   5312 C23  LIG     1       5.258 -18.233   5.622  1.00  0.00      LIG  
ATOM   5313 H    LIG     1       4.138 -14.601   0.173  1.00  0.00      LIG  
ATOM   5314 O2   LIG     1       6.772 -19.524   2.317  1.00  0.00      LIG  
ATOM   5315 C24  LIG     1       8.621 -18.058   2.193  1.00  0.00      LIG  
ATOM   5316 H1   LIG     1       9.187 -18.689   2.866  1.00  0.00      LIG  
ATOM   5317 H2   LIG     1       1.060 -12.704   0.127  1.00  0.00      LIG  
ATOM   5318 C25  LIG     1       9.286 -16.843   1.657  1.00  0.00      LIG  
ATOM   5319 O3   LIG     1       9.039 -17.989   0.809  1.00  0.00      LIG  
ATOM   5320 C26  LIG     1       8.520 -15.627   1.266  1.00  0.00      LIG  
ATOM   5321 C27  LIG     1      10.721 -16.628   1.988  1.00  0.00      LIG  
ATOM   5322 H3   LIG     1       1.196 -14.132  -3.490  1.00  0.00      LIG  
ATOM   5323 H4   LIG     1      -0.411 -14.459  -2.828  1.00  0.00      LIG  
ATOM   5324 H5   LIG     1       1.113 -10.852  -1.387  1.00  0.00      LIG  
ATOM   5325 H6   LIG     1       2.297 -11.647  -2.437  1.00  0.00      LIG  
ATOM   5326 H7   LIG     1       1.411 -15.745  -1.714  1.00  0.00      LIG  
ATOM   5327 H8   LIG     1       0.423 -14.790  -0.613  1.00  0.00      LIG  
ATOM   5328 H9   LIG     1       2.776 -10.831   0.340  1.00  0.00      LIG  
ATOM   5329 H10  LIG     1       3.994 -12.021  -0.112  1.00  0.00      LIG  
ATOM   5330 H11  LIG     1       1.991 -12.076   2.135  1.00  0.00      LIG  
ATOM   5331 H12  LIG     1       3.688 -12.004   2.320  1.00  0.00      LIG  
ATOM   5332 H13  LIG     1       5.270 -16.158   2.037  1.00  0.00      LIG  
ATOM   5333 H14  LIG     1       2.435 -17.033   2.404  1.00  0.00      LIG  
ATOM   5334 H15  LIG     1       3.724 -17.871   1.596  1.00  0.00      LIG  
ATOM   5335 H16  LIG     1       1.788 -16.474   0.376  1.00  0.00      LIG  
ATOM   5336 H17  LIG     1       3.388 -16.932   4.242  1.00  0.00      LIG  
ATOM   5337 H18  LIG     1       5.728 -15.141   4.842  1.00  0.00      LIG  
ATOM   5338 H19  LIG     1       4.356 -15.570   5.882  1.00  0.00      LIG  
ATOM   5339 H20  LIG     1       2.808 -14.494   4.502  1.00  0.00      LIG  
ATOM   5340 H21  LIG     1       4.138 -13.331   4.511  1.00  0.00      LIG  
ATOM   5341 H22  LIG     1       6.595 -17.628   1.624  1.00  0.00      LIG  
ATOM   5342 H23  LIG     1       7.056 -16.557   3.857  1.00  0.00      LIG  
ATOM   5343 H24  LIG     1       7.391 -18.140   4.525  1.00  0.00      LIG  
ATOM   5344 H25  LIG     1       4.890 -18.640   3.580  1.00  0.00      LIG  
ATOM   5345 H26  LIG     1       4.399 -13.502  -1.605  1.00  0.00      LIG  
ATOM   5346 H27  LIG     1       3.177 -13.504  -2.865  1.00  0.00      LIG  
ATOM   5347 H28  LIG     1       3.766 -15.020  -2.232  1.00  0.00      LIG  
ATOM   5348 H29  LIG     1       3.305 -16.396  -1.396  1.00  0.00      LIG  
ATOM   5349 H30  LIG     1       5.434 -12.855   2.769  1.00  0.00      LIG  
ATOM   5350 H31  LIG     1       5.589 -13.834   1.307  1.00  0.00      LIG  
ATOM   5351 H32  LIG     1       6.214 -14.415   2.835  1.00  0.00      LIG  
ATOM   5352 H33  LIG     1       0.708 -14.134   1.617  1.00  0.00      LIG  
ATOM   5353 H34  LIG     1       1.278 -13.676   3.215  1.00  0.00      LIG  
ATOM   5354 H35  LIG     1       1.384 -15.338   2.697  1.00  0.00      LIG  
ATOM   5355 H36  LIG     1       4.223 -18.320   5.962  1.00  0.00      LIG  
ATOM   5356 H37  LIG     1       5.774 -17.509   6.258  1.00  0.00      LIG  
ATOM   5357 H38  LIG     1       5.747 -19.202   5.756  1.00  0.00      LIG  
ATOM   5358 H39  LIG     1       7.128 -19.844   1.470  1.00  0.00      LIG  
ATOM   5359 H40  LIG     1       8.358 -14.994   2.142  1.00  0.00      LIG  
ATOM   5360 H41  LIG     1       7.549 -15.868   0.826  1.00  0.00      LIG  
ATOM   5361 H42  LIG     1       9.087 -15.051   0.530  1.00  0.00      LIG  
ATOM   5362 H43  LIG     1      11.245 -16.192   1.134  1.00  0.00      LIG  
ATOM   5363 H44  LIG     1      11.218 -17.565   2.255  1.00  0.00      LIG  
ATOM   5364 H45  LIG     1      10.809 -15.942   2.834  1.00  0.00      LIG  
TER
REMARK  Energy: 274.73
REMARK  SimpleFitness: 274.73
REMARK  FullFitness: -964.1592
REMARK  InterFull: -21.6302
REMARK  IntraFull: 299.725
REMARK  solvFull: -1499.13
REMARK  surfFull: 256.876
REMARK  extraFull: 0.0
REMARK  deltaGcompsolvpol: -1499.13
REMARK  deltaGcompsolvnonpol: 256.876
REMARK  deltaGprotsolvpol: -1512.07
REMARK  deltaGprotsolvnonpol: 254.074
REMARK  deltaGligsolvpol: -9.39074
REMARK  deltaGligsolvnonpol: 14.6386
REMARK  deltaGvdw: -21.6302
REMARK  deltaGelec: 0.0
REMARK  deltaG: -5.7893214
REMARK  Cluster: 4
REMARK  ClusterRank: 1
ATOM   5287 C    LIG     1       0.564 -14.016  -2.607  1.00  0.00      LIG  
ATOM   5288 C1   LIG     1       0.363 -12.548  -2.371  1.00  0.00      LIG  
ATOM   5289 C2   LIG     1       1.496 -11.819  -1.715  1.00  0.00      LIG  
ATOM   5290 C3   LIG     1       1.947 -12.615  -0.507  1.00  0.00      LIG  
ATOM   5291 C4   LIG     1       2.416 -14.022  -0.849  1.00  0.00      LIG  
ATOM   5292 C5   LIG     1       1.176 -14.724  -1.404  1.00  0.00      LIG  
ATOM   5293 C6   LIG     1       2.991 -11.902   0.305  1.00  0.00      LIG  
ATOM   5294 C7   LIG     1       2.918 -12.465   1.704  1.00  0.00      LIG  
ATOM   5295 C8   LIG     1       2.886 -14.010   1.774  1.00  0.00      LIG  
ATOM   5296 C9   LIG     1       3.075 -14.701   0.395  1.00  0.00      LIG  
ATOM   5297 C10  LIG     1       4.036 -14.547   2.690  1.00  0.00      LIG  
ATOM   5298 C11  LIG     1       4.316 -16.050   2.550  1.00  0.00      LIG  
ATOM   5299 C12  LIG     1       3.310 -16.873   1.773  1.00  0.00      LIG  
ATOM   5300 C13  LIG     1       2.847 -16.224   0.480  1.00  0.00      LIG  
ATOM   5301 O    LIG     1      -0.484 -11.930  -2.999  1.00  0.00      LIG  
ATOM   5302 C14  LIG     1       4.394 -16.603   3.967  1.00  0.00      LIG  
ATOM   5303 C15  LIG     1       4.668 -15.407   4.847  1.00  0.00      LIG  
ATOM   5304 C16  LIG     1       3.839 -14.331   4.188  1.00  0.00      LIG  
ATOM   5305 C17  LIG     1       7.144 -18.154   2.407  1.00  0.00      LIG  
ATOM   5306 C18  LIG     1       6.777 -17.612   3.788  1.00  0.00      LIG  
ATOM   5307 C19  LIG     1       5.308 -17.818   4.165  1.00  0.00      LIG  
ATOM   5308 C20  LIG     1       3.490 -14.003  -1.948  1.00  0.00      LIG  
ATOM   5309 O1   LIG     1       3.531 -16.879  -0.584  1.00  0.00      LIG  
ATOM   5310 C21  LIG     1       5.382 -13.874   2.377  1.00  0.00      LIG  
ATOM   5311 C22  LIG     1       1.493 -14.314   2.353  1.00  0.00      LIG  
ATOM   5312 C23  LIG     1       5.258 -18.233   5.622  1.00  0.00      LIG  
ATOM   5313 H    LIG     1       4.138 -14.601   0.173  1.00  0.00      LIG  
ATOM   5314 O2   LIG     1       6.772 -19.524   2.317  1.00  0.00      LIG  
ATOM   5315 C24  LIG     1       8.621 -18.058   2.193  1.00  0.00      LIG  
ATOM   5316 H1   LIG     1       9.187 -18.689   2.866  1.00  0.00      LIG  
ATOM   5317 H2   LIG     1       1.060 -12.704   0.127  1.00  0.00      LIG  
ATOM   5318 C25  LIG     1       9.286 -16.843   1.657  1.00  0.00      LIG  
ATOM   5319 O3   LIG     1       9.039 -17.989   0.809  1.00  0.00      LIG  
ATOM   5320 C26  LIG     1       8.520 -15.627   1.266  1.00  0.00      LIG  
ATOM   5321 C27  LIG     1      10.721 -16.628   1.988  1.00  0.00      LIG  
ATOM   5322 H3   LIG     1       1.196 -14.132  -3.490  1.00  0.00      LIG  
ATOM   5323 H4   LIG     1      -0.411 -14.459  -2.828  1.00  0.00      LIG  
ATOM   5324 H5   LIG     1       1.113 -10.852  -1.387  1.00  0.00      LIG  
ATOM   5325 H6   LIG     1       2.297 -11.647  -2.437  1.00  0.00      LIG  
ATOM   5326 H7   LIG     1       1.411 -15.745  -1.714  1.00  0.00      LIG  
ATOM   5327 H8   LIG     1       0.423 -14.790  -0.613  1.00  0.00      LIG  
ATOM   5328 H9   LIG     1       2.776 -10.831   0.340  1.00  0.00      LIG  
ATOM   5329 H10  LIG     1       3.994 -12.021  -0.112  1.00  0.00      LIG  
ATOM   5330 H11  LIG     1       1.991 -12.076   2.135  1.00  0.00      LIG  
ATOM   5331 H12  LIG     1       3.688 -12.004   2.320  1.00  0.00      LIG  
ATOM   5332 H13  LIG     1       5.270 -16.158   2.037  1.00  0.00      LIG  
ATOM   5333 H14  LIG     1       2.435 -17.033   2.404  1.00  0.00      LIG  
ATOM   5334 H15  LIG     1       3.724 -17.871   1.596  1.00  0.00      LIG  
ATOM   5335 H16  LIG     1       1.788 -16.474   0.376  1.00  0.00      LIG  
ATOM   5336 H17  LIG     1       3.388 -16.932   4.242  1.00  0.00      LIG  
ATOM   5337 H18  LIG     1       5.728 -15.141   4.842  1.00  0.00      LIG  
ATOM   5338 H19  LIG     1       4.356 -15.570   5.882  1.00  0.00      LIG  
ATOM   5339 H20  LIG     1       2.808 -14.494   4.502  1.00  0.00      LIG  
ATOM   5340 H21  LIG     1       4.138 -13.331   4.511  1.00  0.00      LIG  
ATOM   5341 H22  LIG     1       6.595 -17.628   1.624  1.00  0.00      LIG  
ATOM   5342 H23  LIG     1       7.056 -16.557   3.857  1.00  0.00      LIG  
ATOM   5343 H24  LIG     1       7.391 -18.140   4.525  1.00  0.00      LIG  
ATOM   5344 H25  LIG     1       4.890 -18.640   3.580  1.00  0.00      LIG  
ATOM   5345 H26  LIG     1       4.399 -13.502  -1.605  1.00  0.00      LIG  
ATOM   5346 H27  LIG     1       3.177 -13.504  -2.865  1.00  0.00      LIG  
ATOM   5347 H28  LIG     1       3.766 -15.020  -2.232  1.00  0.00      LIG  
ATOM   5348 H29  LIG     1       3.305 -16.396  -1.396  1.00  0.00      LIG  
ATOM   5349 H30  LIG     1       5.434 -12.855   2.769  1.00  0.00      LIG  
ATOM   5350 H31  LIG     1       5.589 -13.834   1.307  1.00  0.00      LIG  
ATOM   5351 H32  LIG     1       6.214 -14.415   2.835  1.00  0.00      LIG  
ATOM   5352 H33  LIG     1       0.708 -14.134   1.617  1.00  0.00      LIG  
ATOM   5353 H34  LIG     1       1.278 -13.676   3.215  1.00  0.00      LIG  
ATOM   5354 H35  LIG     1       1.384 -15.338   2.697  1.00  0.00      LIG  
ATOM   5355 H36  LIG     1       4.223 -18.320   5.962  1.00  0.00      LIG  
ATOM   5356 H37  LIG     1       5.774 -17.509   6.258  1.00  0.00      LIG  
ATOM   5357 H38  LIG     1       5.747 -19.202   5.756  1.00  0.00      LIG  
ATOM   5358 H39  LIG     1       7.128 -19.844   1.470  1.00  0.00      LIG  
ATOM   5359 H40  LIG     1       8.358 -14.994   2.142  1.00  0.00      LIG  
ATOM   5360 H41  LIG     1       7.549 -15.868   0.826  1.00  0.00      LIG  
ATOM   5361 H42  LIG     1       9.087 -15.051   0.530  1.00  0.00      LIG  
ATOM   5362 H43  LIG     1      11.245 -16.192   1.134  1.00  0.00      LIG  
ATOM   5363 H44  LIG     1      11.218 -17.565   2.255  1.00  0.00      LIG  
ATOM   5364 H45  LIG     1      10.809 -15.942   2.834  1.00  0.00      LIG  
TER
REMARK  Energy: 274.73
REMARK  SimpleFitness: 274.73
REMARK  FullFitness: -964.1592
REMARK  InterFull: -21.6302
REMARK  IntraFull: 299.725
REMARK  solvFull: -1499.13
REMARK  surfFull: 256.876
REMARK  extraFull: 0.0
REMARK  deltaGcompsolvpol: -1499.13
REMARK  deltaGcompsolvnonpol: 256.876
REMARK  deltaGprotsolvpol: -1512.07
REMARK  deltaGprotsolvnonpol: 254.074
REMARK  deltaGligsolvpol: -9.39074
REMARK  deltaGligsolvnonpol: 14.6386
REMARK  deltaGvdw: -21.6302
REMARK  deltaGelec: 0.0
REMARK  deltaG: -5.7893214
REMARK  Cluster: 4
REMARK  ClusterRank: 2
ATOM   5287 C    LIG     1       0.564 -14.016  -2.607  1.00  0.00      LIG  
ATOM   5288 C1   LIG     1       0.363 -12.548  -2.371  1.00  0.00      LIG  
ATOM   5289 C2   LIG     1       1.496 -11.819  -1.715  1.00  0.00      LIG  
ATOM   5290 C3   LIG     1       1.947 -12.615  -0.507  1.00  0.00      LIG  
ATOM   5291 C4   LIG     1       2.416 -14.022  -0.849  1.00  0.00      LIG  
ATOM   5292 C5   LIG     1       1.176 -14.724  -1.404  1.00  0.00      LIG  
ATOM   5293 C6   LIG     1       2.991 -11.902   0.305  1.00  0.00      LIG  
ATOM   5294 C7   LIG     1       2.918 -12.465   1.704  1.00  0.00      LIG  
ATOM   5295 C8   LIG     1       2.886 -14.010   1.774  1.00  0.00      LIG  
ATOM   5296 C9   LIG     1       3.075 -14.701   0.395  1.00  0.00      LIG  
ATOM   5297 C10  LIG     1       4.036 -14.547   2.690  1.00  0.00      LIG  
ATOM   5298 C11  LIG     1       4.316 -16.050   2.550  1.00  0.00      LIG  
ATOM   5299 C12  LIG     1       3.310 -16.873   1.773  1.00  0.00      LIG  
ATOM   5300 C13  LIG     1       2.847 -16.224   0.480  1.00  0.00      LIG  
ATOM   5301 O    LIG     1      -0.484 -11.930  -2.999  1.00  0.00      LIG  
ATOM   5302 C14  LIG     1       4.394 -16.603   3.967  1.00  0.00      LIG  
ATOM   5303 C15  LIG     1       4.668 -15.407   4.847  1.00  0.00      LIG  
ATOM   5304 C16  LIG     1       3.839 -14.331   4.188  1.00  0.00      LIG  
ATOM   5305 C17  LIG     1       7.144 -18.154   2.407  1.00  0.00      LIG  
ATOM   5306 C18  LIG     1       6.777 -17.612   3.788  1.00  0.00      LIG  
ATOM   5307 C19  LIG     1       5.308 -17.818   4.165  1.00  0.00      LIG  
ATOM   5308 C20  LIG     1       3.490 -14.003  -1.948  1.00  0.00      LIG  
ATOM   5309 O1   LIG     1       3.531 -16.879  -0.584  1.00  0.00      LIG  
ATOM   5310 C21  LIG     1       5.382 -13.874   2.377  1.00  0.00      LIG  
ATOM   5311 C22  LIG     1       1.493 -14.314   2.353  1.00  0.00      LIG  
ATOM   5312 C23  LIG     1       5.258 -18.233   5.622  1.00  0.00      LIG  
ATOM   5313 H    LIG     1       4.138 -14.601   0.173  1.00  0.00      LIG  
ATOM   5314 O2   LIG     1       6.772 -19.524   2.317  1.00  0.00      LIG  
ATOM   5315 C24  LIG     1       8.621 -18.058   2.193  1.00  0.00      LIG  
ATOM   5316 H1   LIG     1       9.187 -18.689   2.866  1.00  0.00      LIG  
ATOM   5317 H2   LIG     1       1.060 -12.704   0.127  1.00  0.00      LIG  
ATOM   5318 C25  LIG     1       9.286 -16.843   1.657  1.00  0.00      LIG  
ATOM   5319 O3   LIG     1       9.039 -17.989   0.809  1.00  0.00      LIG  
ATOM   5320 C26  LIG     1       8.520 -15.627   1.266  1.00  0.00      LIG  
ATOM   5321 C27  LIG     1      10.721 -16.628   1.988  1.00  0.00      LIG  
ATOM   5322 H3   LIG     1       1.196 -14.132  -3.490  1.00  0.00      LIG  
ATOM   5323 H4   LIG     1      -0.411 -14.459  -2.828  1.00  0.00      LIG  
ATOM   5324 H5   LIG     1       1.113 -10.852  -1.387  1.00  0.00      LIG  
ATOM   5325 H6   LIG     1       2.297 -11.647  -2.437  1.00  0.00      LIG  
ATOM   5326 H7   LIG     1       1.411 -15.745  -1.714  1.00  0.00      LIG  
ATOM   5327 H8   LIG     1       0.423 -14.790  -0.613  1.00  0.00      LIG  
ATOM   5328 H9   LIG     1       2.776 -10.831   0.340  1.00  0.00      LIG  
ATOM   5329 H10  LIG     1       3.994 -12.021  -0.112  1.00  0.00      LIG  
ATOM   5330 H11  LIG     1       1.991 -12.076   2.135  1.00  0.00      LIG  
ATOM   5331 H12  LIG     1       3.688 -12.004   2.320  1.00  0.00      LIG  
ATOM   5332 H13  LIG     1       5.270 -16.158   2.037  1.00  0.00      LIG  
ATOM   5333 H14  LIG     1       2.435 -17.033   2.404  1.00  0.00      LIG  
ATOM   5334 H15  LIG     1       3.724 -17.871   1.596  1.00  0.00      LIG  
ATOM   5335 H16  LIG     1       1.788 -16.474   0.376  1.00  0.00      LIG  
ATOM   5336 H17  LIG     1       3.388 -16.932   4.242  1.00  0.00      LIG  
ATOM   5337 H18  LIG     1       5.728 -15.141   4.842  1.00  0.00      LIG  
ATOM   5338 H19  LIG     1       4.356 -15.570   5.882  1.00  0.00      LIG  
ATOM   5339 H20  LIG     1       2.808 -14.494   4.502  1.00  0.00      LIG  
ATOM   5340 H21  LIG     1       4.138 -13.331   4.511  1.00  0.00      LIG  
ATOM   5341 H22  LIG     1       6.595 -17.628   1.624  1.00  0.00      LIG  
ATOM   5342 H23  LIG     1       7.056 -16.557   3.857  1.00  0.00      LIG  
ATOM   5343 H24  LIG     1       7.391 -18.140   4.525  1.00  0.00      LIG  
ATOM   5344 H25  LIG     1       4.890 -18.640   3.580  1.00  0.00      LIG  
ATOM   5345 H26  LIG     1       4.399 -13.502  -1.605  1.00  0.00      LIG  
ATOM   5346 H27  LIG     1       3.177 -13.504  -2.865  1.00  0.00      LIG  
ATOM   5347 H28  LIG     1       3.766 -15.020  -2.232  1.00  0.00      LIG  
ATOM   5348 H29  LIG     1       3.305 -16.396  -1.396  1.00  0.00      LIG  
ATOM   5349 H30  LIG     1       5.434 -12.855   2.769  1.00  0.00      LIG  
ATOM   5350 H31  LIG     1       5.589 -13.834   1.307  1.00  0.00      LIG  
ATOM   5351 H32  LIG     1       6.214 -14.415   2.835  1.00  0.00      LIG  
ATOM   5352 H33  LIG     1       0.708 -14.134   1.617  1.00  0.00      LIG  
ATOM   5353 H34  LIG     1       1.278 -13.676   3.215  1.00  0.00      LIG  
ATOM   5354 H35  LIG     1       1.384 -15.338   2.697  1.00  0.00      LIG  
ATOM   5355 H36  LIG     1       4.223 -18.320   5.962  1.00  0.00      LIG  
ATOM   5356 H37  LIG     1       5.774 -17.509   6.258  1.00  0.00      LIG  
ATOM   5357 H38  LIG     1       5.747 -19.202   5.756  1.00  0.00      LIG  
ATOM   5358 H39  LIG     1       7.128 -19.844   1.470  1.00  0.00      LIG  
ATOM   5359 H40  LIG     1       8.358 -14.994   2.142  1.00  0.00      LIG  
ATOM   5360 H41  LIG     1       7.549 -15.868   0.826  1.00  0.00      LIG  
ATOM   5361 H42  LIG     1       9.087 -15.051   0.530  1.00  0.00      LIG  
ATOM   5362 H43  LIG     1      11.245 -16.192   1.134  1.00  0.00      LIG  
ATOM   5363 H44  LIG     1      11.218 -17.565   2.255  1.00  0.00      LIG  
ATOM   5364 H45  LIG     1      10.809 -15.942   2.834  1.00  0.00      LIG  
TER
REMARK  Energy: 274.863
REMARK  SimpleFitness: 274.863
REMARK  FullFitness: -963.4615
REMARK  InterFull: -21.1045
REMARK  IntraFull: 300.145
REMARK  solvFull: -1499.26
REMARK  surfFull: 256.758
REMARK  extraFull: 0.0
REMARK  deltaGcompsolvpol: -1499.26
REMARK  deltaGcompsolvnonpol: 256.758
REMARK  deltaGprotsolvpol: -1512.07
REMARK  deltaGprotsolvnonpol: 254.074
REMARK  deltaGligsolvpol: -9.40353
REMARK  deltaGligsolvnonpol: 14.6311
REMARK  deltaGvdw: -21.1045
REMARK  deltaGelec: 0.0
REMARK  deltaG: -5.757218
REMARK  Cluster: 4
REMARK  ClusterRank: 3
ATOM   5287 C    LIG     1       0.868 -14.023  -2.788  1.00  0.00      LIG  
ATOM   5288 C1   LIG     1       0.659 -12.554  -2.566  1.00  0.00      LIG  
ATOM   5289 C2   LIG     1       1.751 -11.830  -1.836  1.00  0.00      LIG  
ATOM   5290 C3   LIG     1       2.117 -12.630  -0.603  1.00  0.00      LIG  
ATOM   5291 C4   LIG     1       2.605 -14.037  -0.915  1.00  0.00      LIG  
ATOM   5292 C5   LIG     1       1.400 -14.735  -1.549  1.00  0.00      LIG  
ATOM   5293 C6   LIG     1       3.106 -11.920   0.279  1.00  0.00      LIG  
ATOM   5294 C7   LIG     1       2.936 -12.486   1.668  1.00  0.00      LIG  
ATOM   5295 C8   LIG     1       2.905 -14.032   1.732  1.00  0.00      LIG  
ATOM   5296 C9   LIG     1       3.181 -14.719   0.366  1.00  0.00      LIG  
ATOM   5297 C10  LIG     1       4.000 -14.569   2.714  1.00  0.00      LIG  
ATOM   5298 C11  LIG     1       4.313 -16.065   2.565  1.00  0.00      LIG  
ATOM   5299 C12  LIG     1       3.338 -16.890   1.753  1.00  0.00      LIG  
ATOM   5300 C13  LIG     1       2.947 -16.243   0.435  1.00  0.00      LIG  
ATOM   5301 O    LIG     1      -0.143 -11.933  -3.247  1.00  0.00      LIG  
ATOM   5302 C14  LIG     1       4.362 -16.634   3.978  1.00  0.00      LIG  
ATOM   5303 C15  LIG     1       4.528 -15.443   4.891  1.00  0.00      LIG  
ATOM   5304 C16  LIG     1       3.701 -14.388   4.198  1.00  0.00      LIG  
ATOM   5305 C17  LIG     1       7.333 -17.911   2.577  1.00  0.00      LIG  
ATOM   5306 C18  LIG     1       6.815 -17.506   3.958  1.00  0.00      LIG  
ATOM   5307 C19  LIG     1       5.331 -17.803   4.196  1.00  0.00      LIG  
ATOM   5308 C20  LIG     1       3.747 -14.018  -1.943  1.00  0.00      LIG  
ATOM   5309 O1   LIG     1       3.694 -16.896  -0.587  1.00  0.00      LIG  
ATOM   5310 C21  LIG     1       5.354 -13.874   2.497  1.00  0.00      LIG  
ATOM   5311 C22  LIG     1       1.479 -14.338   2.224  1.00  0.00      LIG  
ATOM   5312 C23  LIG     1       5.186 -18.280   5.626  1.00  0.00      LIG  
ATOM   5313 H    LIG     1       4.256 -14.619   0.213  1.00  0.00      LIG  
ATOM   5314 O2   LIG     1       6.976 -19.260   2.307  1.00  0.00      LIG  
ATOM   5315 C24  LIG     1       8.825 -17.809   2.534  1.00  0.00      LIG  
ATOM   5316 H1   LIG     1       9.315 -18.521   3.186  1.00  0.00      LIG  
ATOM   5317 H2   LIG     1       1.190 -12.718  -0.028  1.00  0.00      LIG  
ATOM   5318 C25  LIG     1       9.547 -16.552   2.210  1.00  0.00      LIG  
ATOM   5319 O3   LIG     1       9.383 -17.591   1.217  1.00  0.00      LIG  
ATOM   5320 C26  LIG     1       8.826 -15.289   1.890  1.00  0.00      LIG  
ATOM   5321 C27  LIG     1      10.942 -16.399   2.703  1.00  0.00      LIG  
ATOM   5322 H3   LIG     1       1.554 -14.142  -3.630  1.00  0.00      LIG  
ATOM   5323 H4   LIG     1      -0.093 -14.462  -3.070  1.00  0.00      LIG  
ATOM   5324 H5   LIG     1       1.353 -10.860  -1.534  1.00  0.00      LIG  
ATOM   5325 H6   LIG     1       2.598 -11.662  -2.504  1.00  0.00      LIG  
ATOM   5326 H7   LIG     1       1.653 -15.756  -1.845  1.00  0.00      LIG  
ATOM   5327 H8   LIG     1       0.599 -14.800  -0.807  1.00  0.00      LIG  
ATOM   5328 H9   LIG     1       2.890 -10.849   0.301  1.00  0.00      LIG  
ATOM   5329 H10  LIG     1       4.134 -12.040  -0.070  1.00  0.00      LIG  
ATOM   5330 H11  LIG     1       1.979 -12.101   2.032  1.00  0.00      LIG  
ATOM   5331 H12  LIG     1       3.657 -12.023   2.340  1.00  0.00      LIG  
ATOM   5332 H13  LIG     1       5.280 -16.154   2.075  1.00  0.00      LIG  
ATOM   5333 H14  LIG     1       2.433 -17.039   2.344  1.00  0.00      LIG  
ATOM   5334 H15  LIG     1       3.754 -17.891   1.602  1.00  0.00      LIG  
ATOM   5335 H16  LIG     1       1.897 -16.492   0.269  1.00  0.00      LIG  
ATOM   5336 H17  LIG     1       3.365 -17.024   4.200  1.00  0.00      LIG  
ATOM   5337 H18  LIG     1       5.572 -15.132   4.963  1.00  0.00      LIG  
ATOM   5338 H19  LIG     1       4.156 -15.639   5.901  1.00  0.00      LIG  
ATOM   5339 H20  LIG     1       2.659 -14.600   4.440  1.00  0.00      LIG  
ATOM   5340 H21  LIG     1       3.937 -13.383   4.555  1.00  0.00      LIG  
ATOM   5341 H22  LIG     1       6.877 -17.302   1.796  1.00  0.00      LIG  
ATOM   5342 H23  LIG     1       7.042 -16.454   4.143  1.00  0.00      LIG  
ATOM   5343 H24  LIG     1       7.387 -18.072   4.699  1.00  0.00      LIG  
ATOM   5344 H25  LIG     1       5.007 -18.622   3.549  1.00  0.00      LIG  
ATOM   5345 H26  LIG     1       4.631 -13.516  -1.543  1.00  0.00      LIG  
ATOM   5346 H27  LIG     1       3.493 -13.520  -2.880  1.00  0.00      LIG  
ATOM   5347 H28  LIG     1       4.042 -15.035  -2.208  1.00  0.00      LIG  
ATOM   5348 H29  LIG     1       3.528 -16.403  -1.408  1.00  0.00      LIG  
ATOM   5349 H30  LIG     1       5.372 -12.870   2.926  1.00  0.00      LIG  
ATOM   5350 H31  LIG     1       5.615 -13.795   1.440  1.00  0.00      LIG  
ATOM   5351 H32  LIG     1       6.167 -14.423   2.977  1.00  0.00      LIG  
ATOM   5352 H33  LIG     1       0.741 -14.147   1.443  1.00  0.00      LIG  
ATOM   5353 H34  LIG     1       1.215 -13.708   3.078  1.00  0.00      LIG  
ATOM   5354 H35  LIG     1       1.344 -15.366   2.550  1.00  0.00      LIG  
ATOM   5355 H36  LIG     1       4.134 -18.442   5.872  1.00  0.00      LIG  
ATOM   5356 H37  LIG     1       5.600 -17.554   6.330  1.00  0.00      LIG  
ATOM   5357 H38  LIG     1       5.721 -19.224   5.766  1.00  0.00      LIG  
ATOM   5358 H39  LIG     1       7.438 -19.500   1.484  1.00  0.00      LIG  
ATOM   5359 H40  LIG     1       8.548 -14.774   2.813  1.00  0.00      LIG  
ATOM   5360 H41  LIG     1       7.919 -15.464   1.305  1.00  0.00      LIG  
ATOM   5361 H42  LIG     1       9.474 -14.625   1.312  1.00  0.00      LIG  
ATOM   5362 H43  LIG     1      11.538 -15.836   1.980  1.00  0.00      LIG  
ATOM   5363 H44  LIG     1      11.423 -17.369   2.862  1.00  0.00      LIG  
ATOM   5364 H45  LIG     1      10.946 -15.855   3.651  1.00  0.00      LIG  
TER
REMARK  Energy: 274.863
REMARK  SimpleFitness: 274.863
REMARK  FullFitness: -963.4615
REMARK  InterFull: -21.1045
REMARK  IntraFull: 300.145
REMARK  solvFull: -1499.26
REMARK  surfFull: 256.758
REMARK  extraFull: 0.0
REMARK  deltaGcompsolvpol: -1499.26
REMARK  deltaGcompsolvnonpol: 256.758
REMARK  deltaGprotsolvpol: -1512.07
REMARK  deltaGprotsolvnonpol: 254.074
REMARK  deltaGligsolvpol: -9.40353
REMARK  deltaGligsolvnonpol: 14.6311
REMARK  deltaGvdw: -21.1045
REMARK  deltaGelec: 0.0
REMARK  deltaG: -5.757218
REMARK  Cluster: 4
REMARK  ClusterRank: 4
ATOM   5287 C    LIG     1       0.868 -14.023  -2.788  1.00  0.00      LIG  
ATOM   5288 C1   LIG     1       0.659 -12.554  -2.566  1.00  0.00      LIG  
ATOM   5289 C2   LIG     1       1.751 -11.830  -1.836  1.00  0.00      LIG  
ATOM   5290 C3   LIG     1       2.117 -12.630  -0.603  1.00  0.00      LIG  
ATOM   5291 C4   LIG     1       2.605 -14.037  -0.915  1.00  0.00      LIG  
ATOM   5292 C5   LIG     1       1.400 -14.735  -1.549  1.00  0.00      LIG  
ATOM   5293 C6   LIG     1       3.106 -11.920   0.279  1.00  0.00      LIG  
ATOM   5294 C7   LIG     1       2.936 -12.486   1.668  1.00  0.00      LIG  
ATOM   5295 C8   LIG     1       2.905 -14.032   1.732  1.00  0.00      LIG  
ATOM   5296 C9   LIG     1       3.181 -14.719   0.366  1.00  0.00      LIG  
ATOM   5297 C10  LIG     1       4.000 -14.569   2.714  1.00  0.00      LIG  
ATOM   5298 C11  LIG     1       4.313 -16.065   2.565  1.00  0.00      LIG  
ATOM   5299 C12  LIG     1       3.338 -16.890   1.753  1.00  0.00      LIG  
ATOM   5300 C13  LIG     1       2.947 -16.243   0.435  1.00  0.00      LIG  
ATOM   5301 O    LIG     1      -0.143 -11.933  -3.247  1.00  0.00      LIG  
ATOM   5302 C14  LIG     1       4.362 -16.634   3.978  1.00  0.00      LIG  
ATOM   5303 C15  LIG     1       4.528 -15.443   4.891  1.00  0.00      LIG  
ATOM   5304 C16  LIG     1       3.701 -14.388   4.198  1.00  0.00      LIG  
ATOM   5305 C17  LIG     1       7.333 -17.911   2.577  1.00  0.00      LIG  
ATOM   5306 C18  LIG     1       6.815 -17.506   3.958  1.00  0.00      LIG  
ATOM   5307 C19  LIG     1       5.331 -17.803   4.196  1.00  0.00      LIG  
ATOM   5308 C20  LIG     1       3.747 -14.018  -1.943  1.00  0.00      LIG  
ATOM   5309 O1   LIG     1       3.694 -16.896  -0.587  1.00  0.00      LIG  
ATOM   5310 C21  LIG     1       5.354 -13.874   2.497  1.00  0.00      LIG  
ATOM   5311 C22  LIG     1       1.479 -14.338   2.224  1.00  0.00      LIG  
ATOM   5312 C23  LIG     1       5.186 -18.280   5.626  1.00  0.00      LIG  
ATOM   5313 H    LIG     1       4.256 -14.619   0.213  1.00  0.00      LIG  
ATOM   5314 O2   LIG     1       6.976 -19.260   2.307  1.00  0.00      LIG  
ATOM   5315 C24  LIG     1       8.825 -17.809   2.534  1.00  0.00      LIG  
ATOM   5316 H1   LIG     1       9.315 -18.521   3.186  1.00  0.00      LIG  
ATOM   5317 H2   LIG     1       1.190 -12.718  -0.028  1.00  0.00      LIG  
ATOM   5318 C25  LIG     1       9.547 -16.552   2.210  1.00  0.00      LIG  
ATOM   5319 O3   LIG     1       9.383 -17.591   1.217  1.00  0.00      LIG  
ATOM   5320 C26  LIG     1       8.826 -15.289   1.890  1.00  0.00      LIG  
ATOM   5321 C27  LIG     1      10.942 -16.399   2.703  1.00  0.00      LIG  
ATOM   5322 H3   LIG     1       1.554 -14.142  -3.630  1.00  0.00      LIG  
ATOM   5323 H4   LIG     1      -0.093 -14.462  -3.070  1.00  0.00      LIG  
ATOM   5324 H5   LIG     1       1.353 -10.860  -1.534  1.00  0.00      LIG  
ATOM   5325 H6   LIG     1       2.598 -11.662  -2.504  1.00  0.00      LIG  
ATOM   5326 H7   LIG     1       1.653 -15.756  -1.845  1.00  0.00      LIG  
ATOM   5327 H8   LIG     1       0.599 -14.800  -0.807  1.00  0.00      LIG  
ATOM   5328 H9   LIG     1       2.890 -10.849   0.301  1.00  0.00      LIG  
ATOM   5329 H10  LIG     1       4.134 -12.040  -0.070  1.00  0.00      LIG  
ATOM   5330 H11  LIG     1       1.979 -12.101   2.032  1.00  0.00      LIG  
ATOM   5331 H12  LIG     1       3.657 -12.023   2.340  1.00  0.00      LIG  
ATOM   5332 H13  LIG     1       5.280 -16.154   2.075  1.00  0.00      LIG  
ATOM   5333 H14  LIG     1       2.433 -17.039   2.344  1.00  0.00      LIG  
ATOM   5334 H15  LIG     1       3.754 -17.891   1.602  1.00  0.00      LIG  
ATOM   5335 H16  LIG     1       1.897 -16.492   0.269  1.00  0.00      LIG  
ATOM   5336 H17  LIG     1       3.365 -17.024   4.200  1.00  0.00      LIG  
ATOM   5337 H18  LIG     1       5.572 -15.132   4.963  1.00  0.00      LIG  
ATOM   5338 H19  LIG     1       4.156 -15.639   5.901  1.00  0.00      LIG  
ATOM   5339 H20  LIG     1       2.659 -14.600   4.440  1.00  0.00      LIG  
ATOM   5340 H21  LIG     1       3.937 -13.383   4.555  1.00  0.00      LIG  
ATOM   5341 H22  LIG     1       6.877 -17.302   1.796  1.00  0.00      LIG  
ATOM   5342 H23  LIG     1       7.042 -16.454   4.143  1.00  0.00      LIG  
ATOM   5343 H24  LIG     1       7.387 -18.072   4.699  1.00  0.00      LIG  
ATOM   5344 H25  LIG     1       5.007 -18.622   3.549  1.00  0.00      LIG  
ATOM   5345 H26  LIG     1       4.631 -13.516  -1.543  1.00  0.00      LIG  
ATOM   5346 H27  LIG     1       3.493 -13.520  -2.880  1.00  0.00      LIG  
ATOM   5347 H28  LIG     1       4.042 -15.035  -2.208  1.00  0.00      LIG  
ATOM   5348 H29  LIG     1       3.528 -16.403  -1.408  1.00  0.00      LIG  
ATOM   5349 H30  LIG     1       5.372 -12.870   2.926  1.00  0.00      LIG  
ATOM   5350 H31  LIG     1       5.615 -13.795   1.440  1.00  0.00      LIG  
ATOM   5351 H32  LIG     1       6.167 -14.423   2.977  1.00  0.00      LIG  
ATOM   5352 H33  LIG     1       0.741 -14.147   1.443  1.00  0.00      LIG  
ATOM   5353 H34  LIG     1       1.215 -13.708   3.078  1.00  0.00      LIG  
ATOM   5354 H35  LIG     1       1.344 -15.366   2.550  1.00  0.00      LIG  
ATOM   5355 H36  LIG     1       4.134 -18.442   5.872  1.00  0.00      LIG  
ATOM   5356 H37  LIG     1       5.600 -17.554   6.330  1.00  0.00      LIG  
ATOM   5357 H38  LIG     1       5.721 -19.224   5.766  1.00  0.00      LIG  
ATOM   5358 H39  LIG     1       7.438 -19.500   1.484  1.00  0.00      LIG  
ATOM   5359 H40  LIG     1       8.548 -14.774   2.813  1.00  0.00      LIG  
ATOM   5360 H41  LIG     1       7.919 -15.464   1.305  1.00  0.00      LIG  
ATOM   5361 H42  LIG     1       9.474 -14.625   1.312  1.00  0.00      LIG  
ATOM   5362 H43  LIG     1      11.538 -15.836   1.980  1.00  0.00      LIG  
ATOM   5363 H44  LIG     1      11.423 -17.369   2.862  1.00  0.00      LIG  
ATOM   5364 H45  LIG     1      10.946 -15.855   3.651  1.00  0.00      LIG  
TER
REMARK  Energy: 274.914
REMARK  SimpleFitness: 274.914
REMARK  FullFitness: -962.83655
REMARK  InterFull: -20.7016
REMARK  IntraFull: 300.43
REMARK  solvFull: -1499.21
REMARK  surfFull: 256.645
REMARK  extraFull: 0.0
REMARK  deltaGcompsolvpol: -1499.21
REMARK  deltaGcompsolvnonpol: 256.645
REMARK  deltaGprotsolvpol: -1512.07
REMARK  deltaGprotsolvnonpol: 254.074
REMARK  deltaGligsolvpol: -9.42078
REMARK  deltaGligsolvnonpol: 14.6159
REMARK  deltaGvdw: -20.7016
REMARK  deltaGelec: 0.0
REMARK  deltaG: -5.7242374
REMARK  Cluster: 4
REMARK  ClusterRank: 5
ATOM   5287 C    LIG     1       0.925 -14.048  -2.773  1.00  0.00      LIG  
ATOM   5288 C1   LIG     1       0.704 -12.580  -2.548  1.00  0.00      LIG  
ATOM   5289 C2   LIG     1       1.785 -11.851  -1.808  1.00  0.00      LIG  
ATOM   5290 C3   LIG     1       2.149 -12.652  -0.575  1.00  0.00      LIG  
ATOM   5291 C4   LIG     1       2.649 -14.054  -0.889  1.00  0.00      LIG  
ATOM   5292 C5   LIG     1       1.454 -14.759  -1.533  1.00  0.00      LIG  
ATOM   5293 C6   LIG     1       3.126 -11.937   0.316  1.00  0.00      LIG  
ATOM   5294 C7   LIG     1       2.953 -12.510   1.702  1.00  0.00      LIG  
ATOM   5295 C8   LIG     1       2.932 -14.057   1.760  1.00  0.00      LIG  
ATOM   5296 C9   LIG     1       3.222 -14.737   0.394  1.00  0.00      LIG  
ATOM   5297 C10  LIG     1       4.021 -14.592   2.749  1.00  0.00      LIG  
ATOM   5298 C11  LIG     1       4.353 -16.084   2.594  1.00  0.00      LIG  
ATOM   5299 C12  LIG     1       3.385 -16.912   1.777  1.00  0.00      LIG  
ATOM   5300 C13  LIG     1       2.997 -16.263   0.458  1.00  0.00      LIG  
ATOM   5301 O    LIG     1      -0.098 -11.963  -3.232  1.00  0.00      LIG  
ATOM   5302 C14  LIG     1       4.407 -16.657   4.005  1.00  0.00      LIG  
ATOM   5303 C15  LIG     1       4.539 -15.468   4.927  1.00  0.00      LIG  
ATOM   5304 C16  LIG     1       3.701 -14.425   4.230  1.00  0.00      LIG  
ATOM   5305 C17  LIG     1       7.475 -17.756   2.691  1.00  0.00      LIG  
ATOM   5306 C18  LIG     1       6.886 -17.474   4.073  1.00  0.00      LIG  
ATOM   5307 C19  LIG     1       5.398 -17.808   4.229  1.00  0.00      LIG  
ATOM   5308 C20  LIG     1       3.798 -14.024  -1.909  1.00  0.00      LIG  
ATOM   5309 O1   LIG     1       3.752 -16.908  -0.562  1.00  0.00      LIG  
ATOM   5310 C21  LIG     1       5.371 -13.884   2.551  1.00  0.00      LIG  
ATOM   5311 C22  LIG     1       1.503 -14.373   2.237  1.00  0.00      LIG  
ATOM   5312 C23  LIG     1       5.202 -18.324   5.640  1.00  0.00      LIG  
ATOM   5313 H    LIG     1       4.298 -14.629   0.250  1.00  0.00      LIG  
ATOM   5314 O2   LIG     1       7.132 -19.074   2.283  1.00  0.00      LIG  
ATOM   5315 C24  LIG     1       8.968 -17.660   2.736  1.00  0.00      LIG  
ATOM   5316 H1   LIG     1       9.422 -18.432   3.344  1.00  0.00      LIG  
ATOM   5317 H2   LIG     1       1.218 -12.747  -0.008  1.00  0.00      LIG  
ATOM   5318 C25  LIG     1       9.707 -16.383   2.562  1.00  0.00      LIG  
ATOM   5319 O3   LIG     1       9.594 -17.328   1.473  1.00  0.00      LIG  
ATOM   5320 C26  LIG     1       9.002 -15.093   2.320  1.00  0.00      LIG  
ATOM   5321 C27  LIG     1      11.077 -16.279   3.132  1.00  0.00      LIG  
ATOM   5322 H3   LIG     1       1.617 -14.159  -3.611  1.00  0.00      LIG  
ATOM   5323 H4   LIG     1      -0.031 -14.492  -3.063  1.00  0.00      LIG  
ATOM   5324 H5   LIG     1       1.378 -10.884  -1.505  1.00  0.00      LIG  
ATOM   5325 H6   LIG     1       2.635 -11.674  -2.470  1.00  0.00      LIG  
ATOM   5326 H7   LIG     1       1.715 -15.777  -1.829  1.00  0.00      LIG  
ATOM   5327 H8   LIG     1       0.648 -14.832  -0.797  1.00  0.00      LIG  
ATOM   5328 H9   LIG     1       2.900 -10.868   0.340  1.00  0.00      LIG  
ATOM   5329 H10  LIG     1       4.157 -12.047  -0.027  1.00  0.00      LIG  
ATOM   5330 H11  LIG     1       1.992 -12.134   2.063  1.00  0.00      LIG  
ATOM   5331 H12  LIG     1       3.668 -12.044   2.378  1.00  0.00      LIG  
ATOM   5332 H13  LIG     1       5.319 -16.164   2.103  1.00  0.00      LIG  
ATOM   5333 H14  LIG     1       2.479 -17.067   2.364  1.00  0.00      LIG  
ATOM   5334 H15  LIG     1       3.807 -17.910   1.625  1.00  0.00      LIG  
ATOM   5335 H16  LIG     1       1.949 -16.518   0.286  1.00  0.00      LIG  
ATOM   5336 H17  LIG     1       3.416 -17.070   4.217  1.00  0.00      LIG  
ATOM   5337 H18  LIG     1       5.575 -15.135   5.015  1.00  0.00      LIG  
ATOM   5338 H19  LIG     1       4.159 -15.677   5.931  1.00  0.00      LIG  
ATOM   5339 H20  LIG     1       2.662 -14.658   4.460  1.00  0.00      LIG  
ATOM   5340 H21  LIG     1       3.915 -13.417   4.595  1.00  0.00      LIG  
ATOM   5341 H22  LIG     1       7.065 -17.075   1.946  1.00  0.00      LIG  
ATOM   5342 H23  LIG     1       7.094 -16.441   4.359  1.00  0.00      LIG  
ATOM   5343 H24  LIG     1       7.433 -18.097   4.789  1.00  0.00      LIG  
ATOM   5344 H25  LIG     1       5.124 -18.618   3.550  1.00  0.00      LIG  
ATOM   5345 H26  LIG     1       4.675 -13.516  -1.501  1.00  0.00      LIG  
ATOM   5346 H27  LIG     1       3.547 -13.526  -2.846  1.00  0.00      LIG  
ATOM   5347 H28  LIG     1       4.102 -15.038  -2.174  1.00  0.00      LIG  
ATOM   5348 H29  LIG     1       3.586 -16.414  -1.383  1.00  0.00      LIG  
ATOM   5349 H30  LIG     1       5.377 -12.885   2.992  1.00  0.00      LIG  
ATOM   5350 H31  LIG     1       5.638 -13.790   1.496  1.00  0.00      LIG  
ATOM   5351 H32  LIG     1       6.186 -14.433   3.029  1.00  0.00      LIG  
ATOM   5352 H33  LIG     1       0.769 -14.173   1.455  1.00  0.00      LIG  
ATOM   5353 H34  LIG     1       1.230 -13.754   3.097  1.00  0.00      LIG  
ATOM   5354 H35  LIG     1       1.367 -15.405   2.547  1.00  0.00      LIG  
ATOM   5355 H36  LIG     1       4.143 -18.515   5.834  1.00  0.00      LIG  
ATOM   5356 H37  LIG     1       5.567 -17.606   6.378  1.00  0.00      LIG  
ATOM   5357 H38  LIG     1       5.751 -19.258   5.782  1.00  0.00      LIG  
ATOM   5358 H39  LIG     1       7.650 -19.250   1.478  1.00  0.00      LIG  
ATOM   5359 H40  LIG     1       8.655 -14.672   3.267  1.00  0.00      LIG  
ATOM   5360 H41  LIG     1       8.141 -15.209   1.656  1.00  0.00      LIG  
ATOM   5361 H42  LIG     1       9.686 -14.375   1.858  1.00  0.00      LIG  
ATOM   5362 H43  LIG     1      11.712 -15.673   2.480  1.00  0.00      LIG  
ATOM   5363 H44  LIG     1      11.542 -17.263   3.245  1.00  0.00      LIG  
ATOM   5364 H45  LIG     1      11.038 -15.803   4.115  1.00  0.00      LIG  
TER
REMARK  Energy: 274.914
REMARK  SimpleFitness: 274.914
REMARK  FullFitness: -962.83655
REMARK  InterFull: -20.7016
REMARK  IntraFull: 300.43
REMARK  solvFull: -1499.21
REMARK  surfFull: 256.645
REMARK  extraFull: 0.0
REMARK  deltaGcompsolvpol: -1499.21
REMARK  deltaGcompsolvnonpol: 256.645
REMARK  deltaGprotsolvpol: -1512.07
REMARK  deltaGprotsolvnonpol: 254.074
REMARK  deltaGligsolvpol: -9.42078
REMARK  deltaGligsolvnonpol: 14.6159
REMARK  deltaGvdw: -20.7016
REMARK  deltaGelec: 0.0
REMARK  deltaG: -5.7242374
REMARK  Cluster: 4
REMARK  ClusterRank: 6
ATOM   5287 C    LIG     1       0.925 -14.048  -2.773  1.00  0.00      LIG  
ATOM   5288 C1   LIG     1       0.704 -12.580  -2.548  1.00  0.00      LIG  
ATOM   5289 C2   LIG     1       1.785 -11.851  -1.808  1.00  0.00      LIG  
ATOM   5290 C3   LIG     1       2.149 -12.652  -0.575  1.00  0.00      LIG  
ATOM   5291 C4   LIG     1       2.649 -14.054  -0.889  1.00  0.00      LIG  
ATOM   5292 C5   LIG     1       1.454 -14.759  -1.533  1.00  0.00      LIG  
ATOM   5293 C6   LIG     1       3.126 -11.937   0.316  1.00  0.00      LIG  
ATOM   5294 C7   LIG     1       2.953 -12.510   1.702  1.00  0.00      LIG  
ATOM   5295 C8   LIG     1       2.932 -14.057   1.760  1.00  0.00      LIG  
ATOM   5296 C9   LIG     1       3.222 -14.737   0.394  1.00  0.00      LIG  
ATOM   5297 C10  LIG     1       4.021 -14.592   2.749  1.00  0.00      LIG  
ATOM   5298 C11  LIG     1       4.353 -16.084   2.594  1.00  0.00      LIG  
ATOM   5299 C12  LIG     1       3.385 -16.912   1.777  1.00  0.00      LIG  
ATOM   5300 C13  LIG     1       2.997 -16.263   0.458  1.00  0.00      LIG  
ATOM   5301 O    LIG     1      -0.098 -11.963  -3.232  1.00  0.00      LIG  
ATOM   5302 C14  LIG     1       4.407 -16.657   4.005  1.00  0.00      LIG  
ATOM   5303 C15  LIG     1       4.539 -15.468   4.927  1.00  0.00      LIG  
ATOM   5304 C16  LIG     1       3.701 -14.425   4.230  1.00  0.00      LIG  
ATOM   5305 C17  LIG     1       7.475 -17.756   2.691  1.00  0.00      LIG  
ATOM   5306 C18  LIG     1       6.886 -17.474   4.073  1.00  0.00      LIG  
ATOM   5307 C19  LIG     1       5.398 -17.808   4.229  1.00  0.00      LIG  
ATOM   5308 C20  LIG     1       3.798 -14.024  -1.909  1.00  0.00      LIG  
ATOM   5309 O1   LIG     1       3.752 -16.908  -0.562  1.00  0.00      LIG  
ATOM   5310 C21  LIG     1       5.371 -13.884   2.551  1.00  0.00      LIG  
ATOM   5311 C22  LIG     1       1.503 -14.373   2.237  1.00  0.00      LIG  
ATOM   5312 C23  LIG     1       5.202 -18.324   5.640  1.00  0.00      LIG  
ATOM   5313 H    LIG     1       4.298 -14.629   0.250  1.00  0.00      LIG  
ATOM   5314 O2   LIG     1       7.132 -19.074   2.283  1.00  0.00      LIG  
ATOM   5315 C24  LIG     1       8.968 -17.660   2.736  1.00  0.00      LIG  
ATOM   5316 H1   LIG     1       9.422 -18.432   3.344  1.00  0.00      LIG  
ATOM   5317 H2   LIG     1       1.218 -12.747  -0.008  1.00  0.00      LIG  
ATOM   5318 C25  LIG     1       9.707 -16.383   2.562  1.00  0.00      LIG  
ATOM   5319 O3   LIG     1       9.594 -17.328   1.473  1.00  0.00      LIG  
ATOM   5320 C26  LIG     1       9.002 -15.093   2.320  1.00  0.00      LIG  
ATOM   5321 C27  LIG     1      11.077 -16.279   3.132  1.00  0.00      LIG  
ATOM   5322 H3   LIG     1       1.617 -14.159  -3.611  1.00  0.00      LIG  
ATOM   5323 H4   LIG     1      -0.031 -14.492  -3.063  1.00  0.00      LIG  
ATOM   5324 H5   LIG     1       1.378 -10.884  -1.505  1.00  0.00      LIG  
ATOM   5325 H6   LIG     1       2.635 -11.674  -2.470  1.00  0.00      LIG  
ATOM   5326 H7   LIG     1       1.715 -15.777  -1.829  1.00  0.00      LIG  
ATOM   5327 H8   LIG     1       0.648 -14.832  -0.797  1.00  0.00      LIG  
ATOM   5328 H9   LIG     1       2.900 -10.868   0.340  1.00  0.00      LIG  
ATOM   5329 H10  LIG     1       4.157 -12.047  -0.027  1.00  0.00      LIG  
ATOM   5330 H11  LIG     1       1.992 -12.134   2.063  1.00  0.00      LIG  
ATOM   5331 H12  LIG     1       3.668 -12.044   2.378  1.00  0.00      LIG  
ATOM   5332 H13  LIG     1       5.319 -16.164   2.103  1.00  0.00      LIG  
ATOM   5333 H14  LIG     1       2.479 -17.067   2.364  1.00  0.00      LIG  
ATOM   5334 H15  LIG     1       3.807 -17.910   1.625  1.00  0.00      LIG  
ATOM   5335 H16  LIG     1       1.949 -16.518   0.286  1.00  0.00      LIG  
ATOM   5336 H17  LIG     1       3.416 -17.070   4.217  1.00  0.00      LIG  
ATOM   5337 H18  LIG     1       5.575 -15.135   5.015  1.00  0.00      LIG  
ATOM   5338 H19  LIG     1       4.159 -15.677   5.931  1.00  0.00      LIG  
ATOM   5339 H20  LIG     1       2.662 -14.658   4.460  1.00  0.00      LIG  
ATOM   5340 H21  LIG     1       3.915 -13.417   4.595  1.00  0.00      LIG  
ATOM   5341 H22  LIG     1       7.065 -17.075   1.946  1.00  0.00      LIG  
ATOM   5342 H23  LIG     1       7.094 -16.441   4.359  1.00  0.00      LIG  
ATOM   5343 H24  LIG     1       7.433 -18.097   4.789  1.00  0.00      LIG  
ATOM   5344 H25  LIG     1       5.124 -18.618   3.550  1.00  0.00      LIG  
ATOM   5345 H26  LIG     1       4.675 -13.516  -1.501  1.00  0.00      LIG  
ATOM   5346 H27  LIG     1       3.547 -13.526  -2.846  1.00  0.00      LIG  
ATOM   5347 H28  LIG     1       4.102 -15.038  -2.174  1.00  0.00      LIG  
ATOM   5348 H29  LIG     1       3.586 -16.414  -1.383  1.00  0.00      LIG  
ATOM   5349 H30  LIG     1       5.377 -12.885   2.992  1.00  0.00      LIG  
ATOM   5350 H31  LIG     1       5.638 -13.790   1.496  1.00  0.00      LIG  
ATOM   5351 H32  LIG     1       6.186 -14.433   3.029  1.00  0.00      LIG  
ATOM   5352 H33  LIG     1       0.769 -14.173   1.455  1.00  0.00      LIG  
ATOM   5353 H34  LIG     1       1.230 -13.754   3.097  1.00  0.00      LIG  
ATOM   5354 H35  LIG     1       1.367 -15.405   2.547  1.00  0.00      LIG  
ATOM   5355 H36  LIG     1       4.143 -18.515   5.834  1.00  0.00      LIG  
ATOM   5356 H37  LIG     1       5.567 -17.606   6.378  1.00  0.00      LIG  
ATOM   5357 H38  LIG     1       5.751 -19.258   5.782  1.00  0.00      LIG  
ATOM   5358 H39  LIG     1       7.650 -19.250   1.478  1.00  0.00      LIG  
ATOM   5359 H40  LIG     1       8.655 -14.672   3.267  1.00  0.00      LIG  
ATOM   5360 H41  LIG     1       8.141 -15.209   1.656  1.00  0.00      LIG  
ATOM   5361 H42  LIG     1       9.686 -14.375   1.858  1.00  0.00      LIG  
ATOM   5362 H43  LIG     1      11.712 -15.673   2.480  1.00  0.00      LIG  
ATOM   5363 H44  LIG     1      11.542 -17.263   3.245  1.00  0.00      LIG  
ATOM   5364 H45  LIG     1      11.038 -15.803   4.115  1.00  0.00      LIG  
TER
REMARK  Energy: 274.914
REMARK  SimpleFitness: 274.914
REMARK  FullFitness: -962.83655
REMARK  InterFull: -20.7016
REMARK  IntraFull: 300.43
REMARK  solvFull: -1499.21
REMARK  surfFull: 256.645
REMARK  extraFull: 0.0
REMARK  deltaGcompsolvpol: -1499.21
REMARK  deltaGcompsolvnonpol: 256.645
REMARK  deltaGprotsolvpol: -1512.07
REMARK  deltaGprotsolvnonpol: 254.074
REMARK  deltaGligsolvpol: -9.42078
REMARK  deltaGligsolvnonpol: 14.6159
REMARK  deltaGvdw: -20.7016
REMARK  deltaGelec: 0.0
REMARK  deltaG: -5.7242374
REMARK  Cluster: 4
REMARK  ClusterRank: 7
ATOM   5287 C    LIG     1       0.925 -14.048  -2.773  1.00  0.00      LIG  
ATOM   5288 C1   LIG     1       0.704 -12.580  -2.548  1.00  0.00      LIG  
ATOM   5289 C2   LIG     1       1.785 -11.851  -1.808  1.00  0.00      LIG  
ATOM   5290 C3   LIG     1       2.149 -12.652  -0.575  1.00  0.00      LIG  
ATOM   5291 C4   LIG     1       2.649 -14.054  -0.889  1.00  0.00      LIG  
ATOM   5292 C5   LIG     1       1.454 -14.759  -1.533  1.00  0.00      LIG  
ATOM   5293 C6   LIG     1       3.126 -11.937   0.316  1.00  0.00      LIG  
ATOM   5294 C7   LIG     1       2.953 -12.510   1.702  1.00  0.00      LIG  
ATOM   5295 C8   LIG     1       2.932 -14.057   1.760  1.00  0.00      LIG  
ATOM   5296 C9   LIG     1       3.222 -14.737   0.394  1.00  0.00      LIG  
ATOM   5297 C10  LIG     1       4.021 -14.592   2.749  1.00  0.00      LIG  
ATOM   5298 C11  LIG     1       4.353 -16.084   2.594  1.00  0.00      LIG  
ATOM   5299 C12  LIG     1       3.385 -16.912   1.777  1.00  0.00      LIG  
ATOM   5300 C13  LIG     1       2.997 -16.263   0.458  1.00  0.00      LIG  
ATOM   5301 O    LIG     1      -0.098 -11.963  -3.232  1.00  0.00      LIG  
ATOM   5302 C14  LIG     1       4.407 -16.657   4.005  1.00  0.00      LIG  
ATOM   5303 C15  LIG     1       4.539 -15.468   4.927  1.00  0.00      LIG  
ATOM   5304 C16  LIG     1       3.701 -14.425   4.230  1.00  0.00      LIG  
ATOM   5305 C17  LIG     1       7.475 -17.756   2.691  1.00  0.00      LIG  
ATOM   5306 C18  LIG     1       6.886 -17.474   4.073  1.00  0.00      LIG  
ATOM   5307 C19  LIG     1       5.398 -17.808   4.229  1.00  0.00      LIG  
ATOM   5308 C20  LIG     1       3.798 -14.024  -1.909  1.00  0.00      LIG  
ATOM   5309 O1   LIG     1       3.752 -16.908  -0.562  1.00  0.00      LIG  
ATOM   5310 C21  LIG     1       5.371 -13.884   2.551  1.00  0.00      LIG  
ATOM   5311 C22  LIG     1       1.503 -14.373   2.237  1.00  0.00      LIG  
ATOM   5312 C23  LIG     1       5.202 -18.324   5.640  1.00  0.00      LIG  
ATOM   5313 H    LIG     1       4.298 -14.629   0.250  1.00  0.00      LIG  
ATOM   5314 O2   LIG     1       7.132 -19.074   2.283  1.00  0.00      LIG  
ATOM   5315 C24  LIG     1       8.968 -17.660   2.736  1.00  0.00      LIG  
ATOM   5316 H1   LIG     1       9.422 -18.432   3.344  1.00  0.00      LIG  
ATOM   5317 H2   LIG     1       1.218 -12.747  -0.008  1.00  0.00      LIG  
ATOM   5318 C25  LIG     1       9.707 -16.383   2.562  1.00  0.00      LIG  
ATOM   5319 O3   LIG     1       9.594 -17.328   1.473  1.00  0.00      LIG  
ATOM   5320 C26  LIG     1       9.002 -15.093   2.320  1.00  0.00      LIG  
ATOM   5321 C27  LIG     1      11.077 -16.279   3.132  1.00  0.00      LIG  
ATOM   5322 H3   LIG     1       1.617 -14.159  -3.611  1.00  0.00      LIG  
ATOM   5323 H4   LIG     1      -0.031 -14.492  -3.063  1.00  0.00      LIG  
ATOM   5324 H5   LIG     1       1.378 -10.884  -1.505  1.00  0.00      LIG  
ATOM   5325 H6   LIG     1       2.635 -11.674  -2.470  1.00  0.00      LIG  
ATOM   5326 H7   LIG     1       1.715 -15.777  -1.829  1.00  0.00      LIG  
ATOM   5327 H8   LIG     1       0.648 -14.832  -0.797  1.00  0.00      LIG  
ATOM   5328 H9   LIG     1       2.900 -10.868   0.340  1.00  0.00      LIG  
ATOM   5329 H10  LIG     1       4.157 -12.047  -0.027  1.00  0.00      LIG  
ATOM   5330 H11  LIG     1       1.992 -12.134   2.063  1.00  0.00      LIG  
ATOM   5331 H12  LIG     1       3.668 -12.044   2.378  1.00  0.00      LIG  
ATOM   5332 H13  LIG     1       5.319 -16.164   2.103  1.00  0.00      LIG  
ATOM   5333 H14  LIG     1       2.479 -17.067   2.364  1.00  0.00      LIG  
ATOM   5334 H15  LIG     1       3.807 -17.910   1.625  1.00  0.00      LIG  
ATOM   5335 H16  LIG     1       1.949 -16.518   0.286  1.00  0.00      LIG  
ATOM   5336 H17  LIG     1       3.416 -17.070   4.217  1.00  0.00      LIG  
ATOM   5337 H18  LIG     1       5.575 -15.135   5.015  1.00  0.00      LIG  
ATOM   5338 H19  LIG     1       4.159 -15.677   5.931  1.00  0.00      LIG  
ATOM   5339 H20  LIG     1       2.662 -14.658   4.460  1.00  0.00      LIG  
ATOM   5340 H21  LIG     1       3.915 -13.417   4.595  1.00  0.00      LIG  
ATOM   5341 H22  LIG     1       7.065 -17.075   1.946  1.00  0.00      LIG  
ATOM   5342 H23  LIG     1       7.094 -16.441   4.359  1.00  0.00      LIG  
ATOM   5343 H24  LIG     1       7.433 -18.097   4.789  1.00  0.00      LIG  
ATOM   5344 H25  LIG     1       5.124 -18.618   3.550  1.00  0.00      LIG  
ATOM   5345 H26  LIG     1       4.675 -13.516  -1.501  1.00  0.00      LIG  
ATOM   5346 H27  LIG     1       3.547 -13.526  -2.846  1.00  0.00      LIG  
ATOM   5347 H28  LIG     1       4.102 -15.038  -2.174  1.00  0.00      LIG  
ATOM   5348 H29  LIG     1       3.586 -16.414  -1.383  1.00  0.00      LIG  
ATOM   5349 H30  LIG     1       5.377 -12.885   2.992  1.00  0.00      LIG  
ATOM   5350 H31  LIG     1       5.638 -13.790   1.496  1.00  0.00      LIG  
ATOM   5351 H32  LIG     1       6.186 -14.433   3.029  1.00  0.00      LIG  
ATOM   5352 H33  LIG     1       0.769 -14.173   1.455  1.00  0.00      LIG  
ATOM   5353 H34  LIG     1       1.230 -13.754   3.097  1.00  0.00      LIG  
ATOM   5354 H35  LIG     1       1.367 -15.405   2.547  1.00  0.00      LIG  
ATOM   5355 H36  LIG     1       4.143 -18.515   5.834  1.00  0.00      LIG  
ATOM   5356 H37  LIG     1       5.567 -17.606   6.378  1.00  0.00      LIG  
ATOM   5357 H38  LIG     1       5.751 -19.258   5.782  1.00  0.00      LIG  
ATOM   5358 H39  LIG     1       7.650 -19.250   1.478  1.00  0.00      LIG  
ATOM   5359 H40  LIG     1       8.655 -14.672   3.267  1.00  0.00      LIG  
ATOM   5360 H41  LIG     1       8.141 -15.209   1.656  1.00  0.00      LIG  
ATOM   5361 H42  LIG     1       9.686 -14.375   1.858  1.00  0.00      LIG  
ATOM   5362 H43  LIG     1      11.712 -15.673   2.480  1.00  0.00      LIG  
ATOM   5363 H44  LIG     1      11.542 -17.263   3.245  1.00  0.00      LIG  
ATOM   5364 H45  LIG     1      11.038 -15.803   4.115  1.00  0.00      LIG  
TER
REMARK  Energy: 283.812
REMARK  SimpleFitness: 283.812
REMARK  FullFitness: -963.8975
REMARK  InterFull: -15.6485
REMARK  IntraFull: 300.455
REMARK  solvFull: -1509.16
REMARK  surfFull: 260.456
REMARK  extraFull: 0.0
REMARK  deltaGcompsolvpol: -1509.16
REMARK  deltaGcompsolvnonpol: 260.456
REMARK  deltaGprotsolvpol: -1512.07
REMARK  deltaGprotsolvnonpol: 254.074
REMARK  deltaGligsolvpol: -8.36417
REMARK  deltaGligsolvnonpol: 14.6002
REMARK  deltaGvdw: -15.6485
REMARK  deltaGelec: 0.0
REMARK  deltaG: -5.557817
REMARK  Cluster: 5
REMARK  ClusterRank: 0
ATOM   5287 C    LIG     1      33.957   5.149  14.033  1.00  0.00      LIG  
ATOM   5288 C1   LIG     1      34.065   6.303  13.079  1.00  0.00      LIG  
ATOM   5289 C2   LIG     1      32.971   6.430  12.061  1.00  0.00      LIG  
ATOM   5290 C3   LIG     1      32.750   5.071  11.427  1.00  0.00      LIG  
ATOM   5291 C4   LIG     1      32.351   3.988  12.422  1.00  0.00      LIG  
ATOM   5292 C5   LIG     1      33.563   3.846  13.344  1.00  0.00      LIG  
ATOM   5293 C6   LIG     1      31.773   5.116  10.287  1.00  0.00      LIG  
ATOM   5294 C7   LIG     1      32.083   3.928   9.407  1.00  0.00      LIG  
ATOM   5295 C8   LIG     1      32.233   2.585  10.162  1.00  0.00      LIG  
ATOM   5296 C9   LIG     1      31.910   2.686  11.677  1.00  0.00      LIG  
ATOM   5297 C10  LIG     1      31.255   1.511   9.577  1.00  0.00      LIG  
ATOM   5298 C11  LIG     1      31.031   0.286  10.476  1.00  0.00      LIG  
ATOM   5299 C12  LIG     1      32.010   0.105  11.618  1.00  0.00      LIG  
ATOM   5300 C13  LIG     1      32.256   1.376  12.417  1.00  0.00      LIG  
ATOM   5301 O    LIG     1      34.769   7.264  13.350  1.00  0.00      LIG  
ATOM   5302 C14  LIG     1      31.123  -0.931   9.563  1.00  0.00      LIG  
ATOM   5303 C15  LIG     1      30.971  -0.405   8.152  1.00  0.00      LIG  
ATOM   5304 C16  LIG     1      31.668   0.929   8.226  1.00  0.00      LIG  
ATOM   5305 C17  LIG     1      27.756  -2.705  10.388  1.00  0.00      LIG  
ATOM   5306 C18  LIG     1      28.716  -1.771   9.650  1.00  0.00      LIG  
ATOM   5307 C19  LIG     1      30.183  -2.069   9.958  1.00  0.00      LIG  
ATOM   5308 C20  LIG     1      31.148   4.424  13.272  1.00  0.00      LIG  
ATOM   5309 O1   LIG     1      31.484   1.275  13.610  1.00  0.00      LIG  
ATOM   5310 C21  LIG     1      29.842   2.078   9.361  1.00  0.00      LIG  
ATOM   5311 C22  LIG     1      33.712   2.214   9.941  1.00  0.00      LIG  
ATOM   5312 C23  LIG     1      30.626  -3.325   9.233  1.00  0.00      LIG  
ATOM   5313 H    LIG     1      30.823   2.748  11.729  1.00  0.00      LIG  
ATOM   5314 O2   LIG     1      26.479  -2.651   9.762  1.00  0.00      LIG  
ATOM   5315 C24  LIG     1      27.621  -2.453  11.868  1.00  0.00      LIG  
ATOM   5316 H1   LIG     1      27.707  -3.373  12.432  1.00  0.00      LIG  
ATOM   5317 H2   LIG     1      33.718   4.791  11.001  1.00  0.00      LIG  
ATOM   5318 C25  LIG     1      26.847  -1.342  12.497  1.00  0.00      LIG  
ATOM   5319 O3   LIG     1      28.285  -1.274  12.395  1.00  0.00      LIG  
ATOM   5320 C26  LIG     1      26.139  -0.283  11.719  1.00  0.00      LIG  
ATOM   5321 C27  LIG     1      26.352  -1.557  13.879  1.00  0.00      LIG  
ATOM   5322 H3   LIG     1      33.230   5.417  14.804  1.00  0.00      LIG  
ATOM   5323 H4   LIG     1      34.928   5.020  14.517  1.00  0.00      LIG  
ATOM   5324 H5   LIG     1      33.304   7.138  11.297  1.00  0.00      LIG  
ATOM   5325 H6   LIG     1      32.071   6.833  12.532  1.00  0.00      LIG  
ATOM   5326 H7   LIG     1      33.372   3.107  14.126  1.00  0.00      LIG  
ATOM   5327 H8   LIG     1      34.413   3.486  12.758  1.00  0.00      LIG  
ATOM   5328 H9   LIG     1      31.909   6.035   9.711  1.00  0.00      LIG  
ATOM   5329 H10  LIG     1      30.736   5.092  10.630  1.00  0.00      LIG  
ATOM   5330 H11  LIG     1      33.031   4.161   8.916  1.00  0.00      LIG  
ATOM   5331 H12  LIG     1      31.378   3.901   8.577  1.00  0.00      LIG  
ATOM   5332 H13  LIG     1      30.037   0.351  10.926  1.00  0.00      LIG  
ATOM   5333 H14  LIG     1      32.963  -0.235  11.208  1.00  0.00      LIG  
ATOM   5334 H15  LIG     1      31.663  -0.711  12.260  1.00  0.00      LIG  
ATOM   5335 H16  LIG     1      33.306   1.357  12.717  1.00  0.00      LIG  
ATOM   5336 H17  LIG     1      32.144  -1.317   9.635  1.00  0.00      LIG  
ATOM   5337 H18  LIG     1      29.926  -0.262   7.870  1.00  0.00      LIG  
ATOM   5338 H19  LIG     1      31.436  -1.064   7.415  1.00  0.00      LIG  
ATOM   5339 H20  LIG     1      32.737   0.726   8.162  1.00  0.00      LIG  
ATOM   5340 H21  LIG     1      31.394   1.576   7.389  1.00  0.00      LIG  
ATOM   5341 H22  LIG     1      28.099  -3.734  10.263  1.00  0.00      LIG  
ATOM   5342 H23  LIG     1      28.475  -0.735   9.894  1.00  0.00      LIG  
ATOM   5343 H24  LIG     1      28.551  -1.862   8.573  1.00  0.00      LIG  
ATOM   5344 H25  LIG     1      30.295  -2.245  11.030  1.00  0.00      LIG  
ATOM   5345 H26  LIG     1      30.255   4.554  12.656  1.00  0.00      LIG  
ATOM   5346 H27  LIG     1      31.303   5.359  13.812  1.00  0.00      LIG  
ATOM   5347 H28  LIG     1      30.919   3.670  14.027  1.00  0.00      LIG  
ATOM   5348 H29  LIG     1      30.563   1.138  13.330  1.00  0.00      LIG  
ATOM   5349 H30  LIG     1      29.784   2.692   8.460  1.00  0.00      LIG  
ATOM   5350 H31  LIG     1      29.507   2.683  10.205  1.00  0.00      LIG  
ATOM   5351 H32  LIG     1      29.102   1.285   9.234  1.00  0.00      LIG  
ATOM   5352 H33  LIG     1      34.373   2.854  10.530  1.00  0.00      LIG  
ATOM   5353 H34  LIG     1      33.995   2.343   8.893  1.00  0.00      LIG  
ATOM   5354 H35  LIG     1      33.950   1.183  10.197  1.00  0.00      LIG  
ATOM   5355 H36  LIG     1      30.497  -3.220   8.153  1.00  0.00      LIG  
ATOM   5356 H37  LIG     1      30.051  -4.194   9.561  1.00  0.00      LIG  
ATOM   5357 H38  LIG     1      31.682  -3.525   9.432  1.00  0.00      LIG  
ATOM   5358 H39  LIG     1      25.865  -3.119  10.353  1.00  0.00      LIG  
ATOM   5359 H40  LIG     1      26.653  -0.035  10.789  1.00  0.00      LIG  
ATOM   5360 H41  LIG     1      26.064   0.631  12.315  1.00  0.00      LIG  
ATOM   5361 H42  LIG     1      25.126  -0.614  11.474  1.00  0.00      LIG  
ATOM   5362 H43  LIG     1      26.330  -0.611  14.427  1.00  0.00      LIG  
ATOM   5363 H44  LIG     1      26.986  -2.258  14.428  1.00  0.00      LIG  
ATOM   5364 H45  LIG     1      25.339  -1.965  13.850  1.00  0.00      LIG  
TER
REMARK  Energy: 283.812
REMARK  SimpleFitness: 283.812
REMARK  FullFitness: -963.8975
REMARK  InterFull: -15.6485
REMARK  IntraFull: 300.455
REMARK  solvFull: -1509.16
REMARK  surfFull: 260.456
REMARK  extraFull: 0.0
REMARK  deltaGcompsolvpol: -1509.16
REMARK  deltaGcompsolvnonpol: 260.456
REMARK  deltaGprotsolvpol: -1512.07
REMARK  deltaGprotsolvnonpol: 254.074
REMARK  deltaGligsolvpol: -8.36417
REMARK  deltaGligsolvnonpol: 14.6002
REMARK  deltaGvdw: -15.6485
REMARK  deltaGelec: 0.0
REMARK  deltaG: -5.557817
REMARK  Cluster: 5
REMARK  ClusterRank: 1
ATOM   5287 C    LIG     1      33.957   5.149  14.033  1.00  0.00      LIG  
ATOM   5288 C1   LIG     1      34.065   6.303  13.079  1.00  0.00      LIG  
ATOM   5289 C2   LIG     1      32.971   6.430  12.061  1.00  0.00      LIG  
ATOM   5290 C3   LIG     1      32.750   5.071  11.427  1.00  0.00      LIG  
ATOM   5291 C4   LIG     1      32.351   3.988  12.422  1.00  0.00      LIG  
ATOM   5292 C5   LIG     1      33.563   3.846  13.344  1.00  0.00      LIG  
ATOM   5293 C6   LIG     1      31.773   5.116  10.287  1.00  0.00      LIG  
ATOM   5294 C7   LIG     1      32.083   3.928   9.407  1.00  0.00      LIG  
ATOM   5295 C8   LIG     1      32.233   2.585  10.162  1.00  0.00      LIG  
ATOM   5296 C9   LIG     1      31.910   2.686  11.677  1.00  0.00      LIG  
ATOM   5297 C10  LIG     1      31.255   1.511   9.577  1.00  0.00      LIG  
ATOM   5298 C11  LIG     1      31.031   0.286  10.476  1.00  0.00      LIG  
ATOM   5299 C12  LIG     1      32.010   0.105  11.618  1.00  0.00      LIG  
ATOM   5300 C13  LIG     1      32.256   1.376  12.417  1.00  0.00      LIG  
ATOM   5301 O    LIG     1      34.769   7.264  13.350  1.00  0.00      LIG  
ATOM   5302 C14  LIG     1      31.123  -0.931   9.563  1.00  0.00      LIG  
ATOM   5303 C15  LIG     1      30.971  -0.405   8.152  1.00  0.00      LIG  
ATOM   5304 C16  LIG     1      31.668   0.929   8.226  1.00  0.00      LIG  
ATOM   5305 C17  LIG     1      27.756  -2.705  10.388  1.00  0.00      LIG  
ATOM   5306 C18  LIG     1      28.716  -1.771   9.650  1.00  0.00      LIG  
ATOM   5307 C19  LIG     1      30.183  -2.069   9.958  1.00  0.00      LIG  
ATOM   5308 C20  LIG     1      31.148   4.424  13.272  1.00  0.00      LIG  
ATOM   5309 O1   LIG     1      31.484   1.275  13.610  1.00  0.00      LIG  
ATOM   5310 C21  LIG     1      29.842   2.078   9.361  1.00  0.00      LIG  
ATOM   5311 C22  LIG     1      33.712   2.214   9.941  1.00  0.00      LIG  
ATOM   5312 C23  LIG     1      30.626  -3.325   9.233  1.00  0.00      LIG  
ATOM   5313 H    LIG     1      30.823   2.748  11.729  1.00  0.00      LIG  
ATOM   5314 O2   LIG     1      26.479  -2.651   9.762  1.00  0.00      LIG  
ATOM   5315 C24  LIG     1      27.621  -2.453  11.868  1.00  0.00      LIG  
ATOM   5316 H1   LIG     1      27.707  -3.373  12.432  1.00  0.00      LIG  
ATOM   5317 H2   LIG     1      33.718   4.791  11.001  1.00  0.00      LIG  
ATOM   5318 C25  LIG     1      26.847  -1.342  12.497  1.00  0.00      LIG  
ATOM   5319 O3   LIG     1      28.285  -1.274  12.395  1.00  0.00      LIG  
ATOM   5320 C26  LIG     1      26.139  -0.283  11.719  1.00  0.00      LIG  
ATOM   5321 C27  LIG     1      26.352  -1.557  13.879  1.00  0.00      LIG  
ATOM   5322 H3   LIG     1      33.230   5.417  14.804  1.00  0.00      LIG  
ATOM   5323 H4   LIG     1      34.928   5.020  14.517  1.00  0.00      LIG  
ATOM   5324 H5   LIG     1      33.304   7.138  11.297  1.00  0.00      LIG  
ATOM   5325 H6   LIG     1      32.071   6.833  12.532  1.00  0.00      LIG  
ATOM   5326 H7   LIG     1      33.372   3.107  14.126  1.00  0.00      LIG  
ATOM   5327 H8   LIG     1      34.413   3.486  12.758  1.00  0.00      LIG  
ATOM   5328 H9   LIG     1      31.909   6.035   9.711  1.00  0.00      LIG  
ATOM   5329 H10  LIG     1      30.736   5.092  10.630  1.00  0.00      LIG  
ATOM   5330 H11  LIG     1      33.031   4.161   8.916  1.00  0.00      LIG  
ATOM   5331 H12  LIG     1      31.378   3.901   8.577  1.00  0.00      LIG  
ATOM   5332 H13  LIG     1      30.037   0.351  10.926  1.00  0.00      LIG  
ATOM   5333 H14  LIG     1      32.963  -0.235  11.208  1.00  0.00      LIG  
ATOM   5334 H15  LIG     1      31.663  -0.711  12.260  1.00  0.00      LIG  
ATOM   5335 H16  LIG     1      33.306   1.357  12.717  1.00  0.00      LIG  
ATOM   5336 H17  LIG     1      32.144  -1.317   9.635  1.00  0.00      LIG  
ATOM   5337 H18  LIG     1      29.926  -0.262   7.870  1.00  0.00      LIG  
ATOM   5338 H19  LIG     1      31.436  -1.064   7.415  1.00  0.00      LIG  
ATOM   5339 H20  LIG     1      32.737   0.726   8.162  1.00  0.00      LIG  
ATOM   5340 H21  LIG     1      31.394   1.576   7.389  1.00  0.00      LIG  
ATOM   5341 H22  LIG     1      28.099  -3.734  10.263  1.00  0.00      LIG  
ATOM   5342 H23  LIG     1      28.475  -0.735   9.894  1.00  0.00      LIG  
ATOM   5343 H24  LIG     1      28.551  -1.862   8.573  1.00  0.00      LIG  
ATOM   5344 H25  LIG     1      30.295  -2.245  11.030  1.00  0.00      LIG  
ATOM   5345 H26  LIG     1      30.255   4.554  12.656  1.00  0.00      LIG  
ATOM   5346 H27  LIG     1      31.303   5.359  13.812  1.00  0.00      LIG  
ATOM   5347 H28  LIG     1      30.919   3.670  14.027  1.00  0.00      LIG  
ATOM   5348 H29  LIG     1      30.563   1.138  13.330  1.00  0.00      LIG  
ATOM   5349 H30  LIG     1      29.784   2.692   8.460  1.00  0.00      LIG  
ATOM   5350 H31  LIG     1      29.507   2.683  10.205  1.00  0.00      LIG  
ATOM   5351 H32  LIG     1      29.102   1.285   9.234  1.00  0.00      LIG  
ATOM   5352 H33  LIG     1      34.373   2.854  10.530  1.00  0.00      LIG  
ATOM   5353 H34  LIG     1      33.995   2.343   8.893  1.00  0.00      LIG  
ATOM   5354 H35  LIG     1      33.950   1.183  10.197  1.00  0.00      LIG  
ATOM   5355 H36  LIG     1      30.497  -3.220   8.153  1.00  0.00      LIG  
ATOM   5356 H37  LIG     1      30.051  -4.194   9.561  1.00  0.00      LIG  
ATOM   5357 H38  LIG     1      31.682  -3.525   9.432  1.00  0.00      LIG  
ATOM   5358 H39  LIG     1      25.865  -3.119  10.353  1.00  0.00      LIG  
ATOM   5359 H40  LIG     1      26.653  -0.035  10.789  1.00  0.00      LIG  
ATOM   5360 H41  LIG     1      26.064   0.631  12.315  1.00  0.00      LIG  
ATOM   5361 H42  LIG     1      25.126  -0.614  11.474  1.00  0.00      LIG  
ATOM   5362 H43  LIG     1      26.330  -0.611  14.427  1.00  0.00      LIG  
ATOM   5363 H44  LIG     1      26.986  -2.258  14.428  1.00  0.00      LIG  
ATOM   5364 H45  LIG     1      25.339  -1.965  13.850  1.00  0.00      LIG  
TER
REMARK  Energy: 283.812
REMARK  SimpleFitness: 283.812
REMARK  FullFitness: -963.8975
REMARK  InterFull: -15.6485
REMARK  IntraFull: 300.455
REMARK  solvFull: -1509.16
REMARK  surfFull: 260.456
REMARK  extraFull: 0.0
REMARK  deltaGcompsolvpol: -1509.16
REMARK  deltaGcompsolvnonpol: 260.456
REMARK  deltaGprotsolvpol: -1512.07
REMARK  deltaGprotsolvnonpol: 254.074
REMARK  deltaGligsolvpol: -8.36417
REMARK  deltaGligsolvnonpol: 14.6002
REMARK  deltaGvdw: -15.6485
REMARK  deltaGelec: 0.0
REMARK  deltaG: -5.557817
REMARK  Cluster: 5
REMARK  ClusterRank: 2
ATOM   5287 C    LIG     1      33.957   5.149  14.033  1.00  0.00      LIG  
ATOM   5288 C1   LIG     1      34.065   6.303  13.079  1.00  0.00      LIG  
ATOM   5289 C2   LIG     1      32.971   6.430  12.061  1.00  0.00      LIG  
ATOM   5290 C3   LIG     1      32.750   5.071  11.427  1.00  0.00      LIG  
ATOM   5291 C4   LIG     1      32.351   3.988  12.422  1.00  0.00      LIG  
ATOM   5292 C5   LIG     1      33.563   3.846  13.344  1.00  0.00      LIG  
ATOM   5293 C6   LIG     1      31.773   5.116  10.287  1.00  0.00      LIG  
ATOM   5294 C7   LIG     1      32.083   3.928   9.407  1.00  0.00      LIG  
ATOM   5295 C8   LIG     1      32.233   2.585  10.162  1.00  0.00      LIG  
ATOM   5296 C9   LIG     1      31.910   2.686  11.677  1.00  0.00      LIG  
ATOM   5297 C10  LIG     1      31.255   1.511   9.577  1.00  0.00      LIG  
ATOM   5298 C11  LIG     1      31.031   0.286  10.476  1.00  0.00      LIG  
ATOM   5299 C12  LIG     1      32.010   0.105  11.618  1.00  0.00      LIG  
ATOM   5300 C13  LIG     1      32.256   1.376  12.417  1.00  0.00      LIG  
ATOM   5301 O    LIG     1      34.769   7.264  13.350  1.00  0.00      LIG  
ATOM   5302 C14  LIG     1      31.123  -0.931   9.563  1.00  0.00      LIG  
ATOM   5303 C15  LIG     1      30.971  -0.405   8.152  1.00  0.00      LIG  
ATOM   5304 C16  LIG     1      31.668   0.929   8.226  1.00  0.00      LIG  
ATOM   5305 C17  LIG     1      27.756  -2.705  10.388  1.00  0.00      LIG  
ATOM   5306 C18  LIG     1      28.716  -1.771   9.650  1.00  0.00      LIG  
ATOM   5307 C19  LIG     1      30.183  -2.069   9.958  1.00  0.00      LIG  
ATOM   5308 C20  LIG     1      31.148   4.424  13.272  1.00  0.00      LIG  
ATOM   5309 O1   LIG     1      31.484   1.275  13.610  1.00  0.00      LIG  
ATOM   5310 C21  LIG     1      29.842   2.078   9.361  1.00  0.00      LIG  
ATOM   5311 C22  LIG     1      33.712   2.214   9.941  1.00  0.00      LIG  
ATOM   5312 C23  LIG     1      30.626  -3.325   9.233  1.00  0.00      LIG  
ATOM   5313 H    LIG     1      30.823   2.748  11.729  1.00  0.00      LIG  
ATOM   5314 O2   LIG     1      26.479  -2.651   9.762  1.00  0.00      LIG  
ATOM   5315 C24  LIG     1      27.621  -2.453  11.868  1.00  0.00      LIG  
ATOM   5316 H1   LIG     1      27.707  -3.373  12.432  1.00  0.00      LIG  
ATOM   5317 H2   LIG     1      33.718   4.791  11.001  1.00  0.00      LIG  
ATOM   5318 C25  LIG     1      26.847  -1.342  12.497  1.00  0.00      LIG  
ATOM   5319 O3   LIG     1      28.285  -1.274  12.395  1.00  0.00      LIG  
ATOM   5320 C26  LIG     1      26.139  -0.283  11.719  1.00  0.00      LIG  
ATOM   5321 C27  LIG     1      26.352  -1.557  13.879  1.00  0.00      LIG  
ATOM   5322 H3   LIG     1      33.230   5.417  14.804  1.00  0.00      LIG  
ATOM   5323 H4   LIG     1      34.928   5.020  14.517  1.00  0.00      LIG  
ATOM   5324 H5   LIG     1      33.304   7.138  11.297  1.00  0.00      LIG  
ATOM   5325 H6   LIG     1      32.071   6.833  12.532  1.00  0.00      LIG  
ATOM   5326 H7   LIG     1      33.372   3.107  14.126  1.00  0.00      LIG  
ATOM   5327 H8   LIG     1      34.413   3.486  12.758  1.00  0.00      LIG  
ATOM   5328 H9   LIG     1      31.909   6.035   9.711  1.00  0.00      LIG  
ATOM   5329 H10  LIG     1      30.736   5.092  10.630  1.00  0.00      LIG  
ATOM   5330 H11  LIG     1      33.031   4.161   8.916  1.00  0.00      LIG  
ATOM   5331 H12  LIG     1      31.378   3.901   8.577  1.00  0.00      LIG  
ATOM   5332 H13  LIG     1      30.037   0.351  10.926  1.00  0.00      LIG  
ATOM   5333 H14  LIG     1      32.963  -0.235  11.208  1.00  0.00      LIG  
ATOM   5334 H15  LIG     1      31.663  -0.711  12.260  1.00  0.00      LIG  
ATOM   5335 H16  LIG     1      33.306   1.357  12.717  1.00  0.00      LIG  
ATOM   5336 H17  LIG     1      32.144  -1.317   9.635  1.00  0.00      LIG  
ATOM   5337 H18  LIG     1      29.926  -0.262   7.870  1.00  0.00      LIG  
ATOM   5338 H19  LIG     1      31.436  -1.064   7.415  1.00  0.00      LIG  
ATOM   5339 H20  LIG     1      32.737   0.726   8.162  1.00  0.00      LIG  
ATOM   5340 H21  LIG     1      31.394   1.576   7.389  1.00  0.00      LIG  
ATOM   5341 H22  LIG     1      28.099  -3.734  10.263  1.00  0.00      LIG  
ATOM   5342 H23  LIG     1      28.475  -0.735   9.894  1.00  0.00      LIG  
ATOM   5343 H24  LIG     1      28.551  -1.862   8.573  1.00  0.00      LIG  
ATOM   5344 H25  LIG     1      30.295  -2.245  11.030  1.00  0.00      LIG  
ATOM   5345 H26  LIG     1      30.255   4.554  12.656  1.00  0.00      LIG  
ATOM   5346 H27  LIG     1      31.303   5.359  13.812  1.00  0.00      LIG  
ATOM   5347 H28  LIG     1      30.919   3.670  14.027  1.00  0.00      LIG  
ATOM   5348 H29  LIG     1      30.563   1.138  13.330  1.00  0.00      LIG  
ATOM   5349 H30  LIG     1      29.784   2.692   8.460  1.00  0.00      LIG  
ATOM   5350 H31  LIG     1      29.507   2.683  10.205  1.00  0.00      LIG  
ATOM   5351 H32  LIG     1      29.102   1.285   9.234  1.00  0.00      LIG  
ATOM   5352 H33  LIG     1      34.373   2.854  10.530  1.00  0.00      LIG  
ATOM   5353 H34  LIG     1      33.995   2.343   8.893  1.00  0.00      LIG  
ATOM   5354 H35  LIG     1      33.950   1.183  10.197  1.00  0.00      LIG  
ATOM   5355 H36  LIG     1      30.497  -3.220   8.153  1.00  0.00      LIG  
ATOM   5356 H37  LIG     1      30.051  -4.194   9.561  1.00  0.00      LIG  
ATOM   5357 H38  LIG     1      31.682  -3.525   9.432  1.00  0.00      LIG  
ATOM   5358 H39  LIG     1      25.865  -3.119  10.353  1.00  0.00      LIG  
ATOM   5359 H40  LIG     1      26.653  -0.035  10.789  1.00  0.00      LIG  
ATOM   5360 H41  LIG     1      26.064   0.631  12.315  1.00  0.00      LIG  
ATOM   5361 H42  LIG     1      25.126  -0.614  11.474  1.00  0.00      LIG  
ATOM   5362 H43  LIG     1      26.330  -0.611  14.427  1.00  0.00      LIG  
ATOM   5363 H44  LIG     1      26.986  -2.258  14.428  1.00  0.00      LIG  
ATOM   5364 H45  LIG     1      25.339  -1.965  13.850  1.00  0.00      LIG  
TER
REMARK  Energy: 283.812
REMARK  SimpleFitness: 283.812
REMARK  FullFitness: -963.8975
REMARK  InterFull: -15.6485
REMARK  IntraFull: 300.455
REMARK  solvFull: -1509.16
REMARK  surfFull: 260.456
REMARK  extraFull: 0.0
REMARK  deltaGcompsolvpol: -1509.16
REMARK  deltaGcompsolvnonpol: 260.456
REMARK  deltaGprotsolvpol: -1512.07
REMARK  deltaGprotsolvnonpol: 254.074
REMARK  deltaGligsolvpol: -8.36417
REMARK  deltaGligsolvnonpol: 14.6002
REMARK  deltaGvdw: -15.6485
REMARK  deltaGelec: 0.0
REMARK  deltaG: -5.557817
REMARK  Cluster: 5
REMARK  ClusterRank: 3
ATOM   5287 C    LIG     1      33.957   5.149  14.033  1.00  0.00      LIG  
ATOM   5288 C1   LIG     1      34.065   6.303  13.079  1.00  0.00      LIG  
ATOM   5289 C2   LIG     1      32.971   6.430  12.061  1.00  0.00      LIG  
ATOM   5290 C3   LIG     1      32.750   5.071  11.427  1.00  0.00      LIG  
ATOM   5291 C4   LIG     1      32.351   3.988  12.422  1.00  0.00      LIG  
ATOM   5292 C5   LIG     1      33.563   3.846  13.344  1.00  0.00      LIG  
ATOM   5293 C6   LIG     1      31.773   5.116  10.287  1.00  0.00      LIG  
ATOM   5294 C7   LIG     1      32.083   3.928   9.407  1.00  0.00      LIG  
ATOM   5295 C8   LIG     1      32.233   2.585  10.162  1.00  0.00      LIG  
ATOM   5296 C9   LIG     1      31.910   2.686  11.677  1.00  0.00      LIG  
ATOM   5297 C10  LIG     1      31.255   1.511   9.577  1.00  0.00      LIG  
ATOM   5298 C11  LIG     1      31.031   0.286  10.476  1.00  0.00      LIG  
ATOM   5299 C12  LIG     1      32.010   0.105  11.618  1.00  0.00      LIG  
ATOM   5300 C13  LIG     1      32.256   1.376  12.417  1.00  0.00      LIG  
ATOM   5301 O    LIG     1      34.769   7.264  13.350  1.00  0.00      LIG  
ATOM   5302 C14  LIG     1      31.123  -0.931   9.563  1.00  0.00      LIG  
ATOM   5303 C15  LIG     1      30.971  -0.405   8.152  1.00  0.00      LIG  
ATOM   5304 C16  LIG     1      31.668   0.929   8.226  1.00  0.00      LIG  
ATOM   5305 C17  LIG     1      27.756  -2.705  10.388  1.00  0.00      LIG  
ATOM   5306 C18  LIG     1      28.716  -1.771   9.650  1.00  0.00      LIG  
ATOM   5307 C19  LIG     1      30.183  -2.069   9.958  1.00  0.00      LIG  
ATOM   5308 C20  LIG     1      31.148   4.424  13.272  1.00  0.00      LIG  
ATOM   5309 O1   LIG     1      31.484   1.275  13.610  1.00  0.00      LIG  
ATOM   5310 C21  LIG     1      29.842   2.078   9.361  1.00  0.00      LIG  
ATOM   5311 C22  LIG     1      33.712   2.214   9.941  1.00  0.00      LIG  
ATOM   5312 C23  LIG     1      30.626  -3.325   9.233  1.00  0.00      LIG  
ATOM   5313 H    LIG     1      30.823   2.748  11.729  1.00  0.00      LIG  
ATOM   5314 O2   LIG     1      26.479  -2.651   9.762  1.00  0.00      LIG  
ATOM   5315 C24  LIG     1      27.621  -2.453  11.868  1.00  0.00      LIG  
ATOM   5316 H1   LIG     1      27.707  -3.373  12.432  1.00  0.00      LIG  
ATOM   5317 H2   LIG     1      33.718   4.791  11.001  1.00  0.00      LIG  
ATOM   5318 C25  LIG     1      26.847  -1.342  12.497  1.00  0.00      LIG  
ATOM   5319 O3   LIG     1      28.285  -1.274  12.395  1.00  0.00      LIG  
ATOM   5320 C26  LIG     1      26.139  -0.283  11.719  1.00  0.00      LIG  
ATOM   5321 C27  LIG     1      26.352  -1.557  13.879  1.00  0.00      LIG  
ATOM   5322 H3   LIG     1      33.230   5.417  14.804  1.00  0.00      LIG  
ATOM   5323 H4   LIG     1      34.928   5.020  14.517  1.00  0.00      LIG  
ATOM   5324 H5   LIG     1      33.304   7.138  11.297  1.00  0.00      LIG  
ATOM   5325 H6   LIG     1      32.071   6.833  12.532  1.00  0.00      LIG  
ATOM   5326 H7   LIG     1      33.372   3.107  14.126  1.00  0.00      LIG  
ATOM   5327 H8   LIG     1      34.413   3.486  12.758  1.00  0.00      LIG  
ATOM   5328 H9   LIG     1      31.909   6.035   9.711  1.00  0.00      LIG  
ATOM   5329 H10  LIG     1      30.736   5.092  10.630  1.00  0.00      LIG  
ATOM   5330 H11  LIG     1      33.031   4.161   8.916  1.00  0.00      LIG  
ATOM   5331 H12  LIG     1      31.378   3.901   8.577  1.00  0.00      LIG  
ATOM   5332 H13  LIG     1      30.037   0.351  10.926  1.00  0.00      LIG  
ATOM   5333 H14  LIG     1      32.963  -0.235  11.208  1.00  0.00      LIG  
ATOM   5334 H15  LIG     1      31.663  -0.711  12.260  1.00  0.00      LIG  
ATOM   5335 H16  LIG     1      33.306   1.357  12.717  1.00  0.00      LIG  
ATOM   5336 H17  LIG     1      32.144  -1.317   9.635  1.00  0.00      LIG  
ATOM   5337 H18  LIG     1      29.926  -0.262   7.870  1.00  0.00      LIG  
ATOM   5338 H19  LIG     1      31.436  -1.064   7.415  1.00  0.00      LIG  
ATOM   5339 H20  LIG     1      32.737   0.726   8.162  1.00  0.00      LIG  
ATOM   5340 H21  LIG     1      31.394   1.576   7.389  1.00  0.00      LIG  
ATOM   5341 H22  LIG     1      28.099  -3.734  10.263  1.00  0.00      LIG  
ATOM   5342 H23  LIG     1      28.475  -0.735   9.894  1.00  0.00      LIG  
ATOM   5343 H24  LIG     1      28.551  -1.862   8.573  1.00  0.00      LIG  
ATOM   5344 H25  LIG     1      30.295  -2.245  11.030  1.00  0.00      LIG  
ATOM   5345 H26  LIG     1      30.255   4.554  12.656  1.00  0.00      LIG  
ATOM   5346 H27  LIG     1      31.303   5.359  13.812  1.00  0.00      LIG  
ATOM   5347 H28  LIG     1      30.919   3.670  14.027  1.00  0.00      LIG  
ATOM   5348 H29  LIG     1      30.563   1.138  13.330  1.00  0.00      LIG  
ATOM   5349 H30  LIG     1      29.784   2.692   8.460  1.00  0.00      LIG  
ATOM   5350 H31  LIG     1      29.507   2.683  10.205  1.00  0.00      LIG  
ATOM   5351 H32  LIG     1      29.102   1.285   9.234  1.00  0.00      LIG  
ATOM   5352 H33  LIG     1      34.373   2.854  10.530  1.00  0.00      LIG  
ATOM   5353 H34  LIG     1      33.995   2.343   8.893  1.00  0.00      LIG  
ATOM   5354 H35  LIG     1      33.950   1.183  10.197  1.00  0.00      LIG  
ATOM   5355 H36  LIG     1      30.497  -3.220   8.153  1.00  0.00      LIG  
ATOM   5356 H37  LIG     1      30.051  -4.194   9.561  1.00  0.00      LIG  
ATOM   5357 H38  LIG     1      31.682  -3.525   9.432  1.00  0.00      LIG  
ATOM   5358 H39  LIG     1      25.865  -3.119  10.353  1.00  0.00      LIG  
ATOM   5359 H40  LIG     1      26.653  -0.035  10.789  1.00  0.00      LIG  
ATOM   5360 H41  LIG     1      26.064   0.631  12.315  1.00  0.00      LIG  
ATOM   5361 H42  LIG     1      25.126  -0.614  11.474  1.00  0.00      LIG  
ATOM   5362 H43  LIG     1      26.330  -0.611  14.427  1.00  0.00      LIG  
ATOM   5363 H44  LIG     1      26.986  -2.258  14.428  1.00  0.00      LIG  
ATOM   5364 H45  LIG     1      25.339  -1.965  13.850  1.00  0.00      LIG  
TER
REMARK  Energy: 284.106
REMARK  SimpleFitness: 284.106
REMARK  FullFitness: -963.7097
REMARK  InterFull: -15.4996
REMARK  IntraFull: 300.642
REMARK  solvFull: -1509.31
REMARK  surfFull: 260.458
REMARK  extraFull: 0.0
REMARK  deltaGcompsolvpol: -1509.31
REMARK  deltaGcompsolvnonpol: 260.458
REMARK  deltaGprotsolvpol: -1512.07
REMARK  deltaGprotsolvnonpol: 254.074
REMARK  deltaGligsolvpol: -8.42661
REMARK  deltaGligsolvnonpol: 14.6001
REMARK  deltaGvdw: -15.4996
REMARK  deltaGelec: 0.0
REMARK  deltaG: -5.5488915
REMARK  Cluster: 5
REMARK  ClusterRank: 4
ATOM   5287 C    LIG     1      34.258   4.872  14.087  1.00  0.00      LIG  
ATOM   5288 C1   LIG     1      34.380   6.033  13.141  1.00  0.00      LIG  
ATOM   5289 C2   LIG     1      33.262   6.211  12.159  1.00  0.00      LIG  
ATOM   5290 C3   LIG     1      32.982   4.869  11.516  1.00  0.00      LIG  
ATOM   5291 C4   LIG     1      32.571   3.787  12.506  1.00  0.00      LIG  
ATOM   5292 C5   LIG     1      33.799   3.591  13.397  1.00  0.00      LIG  
ATOM   5293 C6   LIG     1      31.980   4.961  10.402  1.00  0.00      LIG  
ATOM   5294 C7   LIG     1      32.238   3.781   9.497  1.00  0.00      LIG  
ATOM   5295 C8   LIG     1      32.355   2.424  10.230  1.00  0.00      LIG  
ATOM   5296 C9   LIG     1      32.067   2.512  11.752  1.00  0.00      LIG  
ATOM   5297 C10  LIG     1      31.328   1.395   9.646  1.00  0.00      LIG  
ATOM   5298 C11  LIG     1      31.089   0.156  10.523  1.00  0.00      LIG  
ATOM   5299 C12  LIG     1      32.075  -0.070  11.651  1.00  0.00      LIG  
ATOM   5300 C13  LIG     1      32.379   1.180  12.466  1.00  0.00      LIG  
ATOM   5301 O    LIG     1      35.128   6.965  13.401  1.00  0.00      LIG  
ATOM   5302 C14  LIG     1      31.142  -1.045   9.586  1.00  0.00      LIG  
ATOM   5303 C15  LIG     1      30.981  -0.486   8.189  1.00  0.00      LIG  
ATOM   5304 C16  LIG     1      31.693   0.838   8.271  1.00  0.00      LIG  
ATOM   5305 C17  LIG     1      27.733  -2.755  10.380  1.00  0.00      LIG  
ATOM   5306 C18  LIG     1      28.714  -1.828   9.662  1.00  0.00      LIG  
ATOM   5307 C19  LIG     1      30.173  -2.163   9.970  1.00  0.00      LIG  
ATOM   5308 C20  LIG     1      31.404   4.252  13.391  1.00  0.00      LIG  
ATOM   5309 O1   LIG     1      31.624   1.087  13.669  1.00  0.00      LIG  
ATOM   5310 C21  LIG     1      29.925   2.006   9.480  1.00  0.00      LIG  
ATOM   5311 C22  LIG     1      33.816   2.002   9.979  1.00  0.00      LIG  
ATOM   5312 C23  LIG     1      30.591  -3.427   9.242  1.00  0.00      LIG  
ATOM   5313 H    LIG     1      30.984   2.612  11.828  1.00  0.00      LIG  
ATOM   5314 O2   LIG     1      26.461  -2.673   9.747  1.00  0.00      LIG  
ATOM   5315 C24  LIG     1      27.588  -2.518  11.860  1.00  0.00      LIG  
ATOM   5316 H1   LIG     1      27.646  -3.447  12.412  1.00  0.00      LIG  
ATOM   5317 H2   LIG     1      33.930   4.562  11.062  1.00  0.00      LIG  
ATOM   5318 C25  LIG     1      26.830  -1.397  12.494  1.00  0.00      LIG  
ATOM   5319 O3   LIG     1      28.271  -1.362  12.413  1.00  0.00      LIG  
ATOM   5320 C26  LIG     1      26.162  -0.303  11.727  1.00  0.00      LIG  
ATOM   5321 C27  LIG     1      26.310  -1.623  13.866  1.00  0.00      LIG  
ATOM   5322 H3   LIG     1      33.560   5.158  14.878  1.00  0.00      LIG  
ATOM   5323 H4   LIG     1      35.237   4.706  14.542  1.00  0.00      LIG  
ATOM   5324 H5   LIG     1      33.595   6.919  11.395  1.00  0.00      LIG  
ATOM   5325 H6   LIG     1      32.389   6.634  12.662  1.00  0.00      LIG  
ATOM   5326 H7   LIG     1      33.598   2.852  14.177  1.00  0.00      LIG  
ATOM   5327 H8   LIG     1      34.621   3.204  12.788  1.00  0.00      LIG  
ATOM   5328 H9   LIG     1      32.127   5.887   9.839  1.00  0.00      LIG  
ATOM   5329 H10  LIG     1      30.951   4.957  10.769  1.00  0.00      LIG  
ATOM   5330 H11  LIG     1      33.186   3.992   8.996  1.00  0.00      LIG  
ATOM   5331 H12  LIG     1      31.520   3.787   8.679  1.00  0.00      LIG  
ATOM   5332 H13  LIG     1      30.101   0.231  10.983  1.00  0.00      LIG  
ATOM   5333 H14  LIG     1      33.010  -0.441  11.228  1.00  0.00      LIG  
ATOM   5334 H15  LIG     1      31.706  -0.881  12.287  1.00  0.00      LIG  
ATOM   5335 H16  LIG     1      33.432   1.119  12.748  1.00  0.00      LIG  
ATOM   5336 H17  LIG     1      32.152  -1.461   9.639  1.00  0.00      LIG  
ATOM   5337 H18  LIG     1      29.935  -0.320   7.924  1.00  0.00      LIG  
ATOM   5338 H19  LIG     1      31.423  -1.139   7.432  1.00  0.00      LIG  
ATOM   5339 H20  LIG     1      32.758   0.630   8.163  1.00  0.00      LIG  
ATOM   5340 H21  LIG     1      31.396   1.505   7.457  1.00  0.00      LIG  
ATOM   5341 H22  LIG     1      28.060  -3.788  10.246  1.00  0.00      LIG  
ATOM   5342 H23  LIG     1      28.492  -0.791   9.920  1.00  0.00      LIG  
ATOM   5343 H24  LIG     1      28.549  -1.900   8.584  1.00  0.00      LIG  
ATOM   5344 H25  LIG     1      30.274  -2.349  11.041  1.00  0.00      LIG  
ATOM   5345 H26  LIG     1      30.502   4.424  12.798  1.00  0.00      LIG  
ATOM   5346 H27  LIG     1      31.605   5.171  13.942  1.00  0.00      LIG  
ATOM   5347 H28  LIG     1      31.163   3.494  14.139  1.00  0.00      LIG  
ATOM   5348 H29  LIG     1      30.693   1.009  13.401  1.00  0.00      LIG  
ATOM   5349 H30  LIG     1      29.863   2.662   8.609  1.00  0.00      LIG  
ATOM   5350 H31  LIG     1      29.618   2.580  10.357  1.00  0.00      LIG  
ATOM   5351 H32  LIG     1      29.165   1.236   9.332  1.00  0.00      LIG  
ATOM   5352 H33  LIG     1      34.508   2.589  10.585  1.00  0.00      LIG  
ATOM   5353 H34  LIG     1      34.095   2.159   8.933  1.00  0.00      LIG  
ATOM   5354 H35  LIG     1      34.012   0.952  10.189  1.00  0.00      LIG  
ATOM   5355 H36  LIG     1      30.469  -3.313   8.162  1.00  0.00      LIG  
ATOM   5356 H37  LIG     1      29.997  -4.286   9.562  1.00  0.00      LIG  
ATOM   5357 H38  LIG     1      31.641  -3.651   9.444  1.00  0.00      LIG  
ATOM   5358 H39  LIG     1      25.834  -3.116  10.342  1.00  0.00      LIG  
ATOM   5359 H40  LIG     1      26.654  -0.098  10.774  1.00  0.00      LIG  
ATOM   5360 H41  LIG     1      26.168   0.621  12.312  1.00  0.00      LIG  
ATOM   5361 H42  LIG     1      25.121  -0.570  11.523  1.00  0.00      LIG  
ATOM   5362 H43  LIG     1      26.340  -0.695  14.443  1.00  0.00      LIG  
ATOM   5363 H44  LIG     1      26.896  -2.379  14.398  1.00  0.00      LIG  
ATOM   5364 H45  LIG     1      25.275  -1.969  13.816  1.00  0.00      LIG  
TER
REMARK  Energy: 284.106
REMARK  SimpleFitness: 284.106
REMARK  FullFitness: -963.7097
REMARK  InterFull: -15.4996
REMARK  IntraFull: 300.642
REMARK  solvFull: -1509.31
REMARK  surfFull: 260.458
REMARK  extraFull: 0.0
REMARK  deltaGcompsolvpol: -1509.31
REMARK  deltaGcompsolvnonpol: 260.458
REMARK  deltaGprotsolvpol: -1512.07
REMARK  deltaGprotsolvnonpol: 254.074
REMARK  deltaGligsolvpol: -8.42661
REMARK  deltaGligsolvnonpol: 14.6001
REMARK  deltaGvdw: -15.4996
REMARK  deltaGelec: 0.0
REMARK  deltaG: -5.5488915
REMARK  Cluster: 5
REMARK  ClusterRank: 5
ATOM   5287 C    LIG     1      34.258   4.872  14.087  1.00  0.00      LIG  
ATOM   5288 C1   LIG     1      34.380   6.033  13.141  1.00  0.00      LIG  
ATOM   5289 C2   LIG     1      33.262   6.211  12.159  1.00  0.00      LIG  
ATOM   5290 C3   LIG     1      32.982   4.869  11.516  1.00  0.00      LIG  
ATOM   5291 C4   LIG     1      32.571   3.787  12.506  1.00  0.00      LIG  
ATOM   5292 C5   LIG     1      33.799   3.591  13.397  1.00  0.00      LIG  
ATOM   5293 C6   LIG     1      31.980   4.961  10.402  1.00  0.00      LIG  
ATOM   5294 C7   LIG     1      32.238   3.781   9.497  1.00  0.00      LIG  
ATOM   5295 C8   LIG     1      32.355   2.424  10.230  1.00  0.00      LIG  
ATOM   5296 C9   LIG     1      32.067   2.512  11.752  1.00  0.00      LIG  
ATOM   5297 C10  LIG     1      31.328   1.395   9.646  1.00  0.00      LIG  
ATOM   5298 C11  LIG     1      31.089   0.156  10.523  1.00  0.00      LIG  
ATOM   5299 C12  LIG     1      32.075  -0.070  11.651  1.00  0.00      LIG  
ATOM   5300 C13  LIG     1      32.379   1.180  12.466  1.00  0.00      LIG  
ATOM   5301 O    LIG     1      35.128   6.965  13.401  1.00  0.00      LIG  
ATOM   5302 C14  LIG     1      31.142  -1.045   9.586  1.00  0.00      LIG  
ATOM   5303 C15  LIG     1      30.981  -0.486   8.189  1.00  0.00      LIG  
ATOM   5304 C16  LIG     1      31.693   0.838   8.271  1.00  0.00      LIG  
ATOM   5305 C17  LIG     1      27.733  -2.755  10.380  1.00  0.00      LIG  
ATOM   5306 C18  LIG     1      28.714  -1.828   9.662  1.00  0.00      LIG  
ATOM   5307 C19  LIG     1      30.173  -2.163   9.970  1.00  0.00      LIG  
ATOM   5308 C20  LIG     1      31.404   4.252  13.391  1.00  0.00      LIG  
ATOM   5309 O1   LIG     1      31.624   1.087  13.669  1.00  0.00      LIG  
ATOM   5310 C21  LIG     1      29.925   2.006   9.480  1.00  0.00      LIG  
ATOM   5311 C22  LIG     1      33.816   2.002   9.979  1.00  0.00      LIG  
ATOM   5312 C23  LIG     1      30.591  -3.427   9.242  1.00  0.00      LIG  
ATOM   5313 H    LIG     1      30.984   2.612  11.828  1.00  0.00      LIG  
ATOM   5314 O2   LIG     1      26.461  -2.673   9.747  1.00  0.00      LIG  
ATOM   5315 C24  LIG     1      27.588  -2.518  11.860  1.00  0.00      LIG  
ATOM   5316 H1   LIG     1      27.646  -3.447  12.412  1.00  0.00      LIG  
ATOM   5317 H2   LIG     1      33.930   4.562  11.062  1.00  0.00      LIG  
ATOM   5318 C25  LIG     1      26.830  -1.397  12.494  1.00  0.00      LIG  
ATOM   5319 O3   LIG     1      28.271  -1.362  12.413  1.00  0.00      LIG  
ATOM   5320 C26  LIG     1      26.162  -0.303  11.727  1.00  0.00      LIG  
ATOM   5321 C27  LIG     1      26.310  -1.623  13.866  1.00  0.00      LIG  
ATOM   5322 H3   LIG     1      33.560   5.158  14.878  1.00  0.00      LIG  
ATOM   5323 H4   LIG     1      35.237   4.706  14.542  1.00  0.00      LIG  
ATOM   5324 H5   LIG     1      33.595   6.919  11.395  1.00  0.00      LIG  
ATOM   5325 H6   LIG     1      32.389   6.634  12.662  1.00  0.00      LIG  
ATOM   5326 H7   LIG     1      33.598   2.852  14.177  1.00  0.00      LIG  
ATOM   5327 H8   LIG     1      34.621   3.204  12.788  1.00  0.00      LIG  
ATOM   5328 H9   LIG     1      32.127   5.887   9.839  1.00  0.00      LIG  
ATOM   5329 H10  LIG     1      30.951   4.957  10.769  1.00  0.00      LIG  
ATOM   5330 H11  LIG     1      33.186   3.992   8.996  1.00  0.00      LIG  
ATOM   5331 H12  LIG     1      31.520   3.787   8.679  1.00  0.00      LIG  
ATOM   5332 H13  LIG     1      30.101   0.231  10.983  1.00  0.00      LIG  
ATOM   5333 H14  LIG     1      33.010  -0.441  11.228  1.00  0.00      LIG  
ATOM   5334 H15  LIG     1      31.706  -0.881  12.287  1.00  0.00      LIG  
ATOM   5335 H16  LIG     1      33.432   1.119  12.748  1.00  0.00      LIG  
ATOM   5336 H17  LIG     1      32.152  -1.461   9.639  1.00  0.00      LIG  
ATOM   5337 H18  LIG     1      29.935  -0.320   7.924  1.00  0.00      LIG  
ATOM   5338 H19  LIG     1      31.423  -1.139   7.432  1.00  0.00      LIG  
ATOM   5339 H20  LIG     1      32.758   0.630   8.163  1.00  0.00      LIG  
ATOM   5340 H21  LIG     1      31.396   1.505   7.457  1.00  0.00      LIG  
ATOM   5341 H22  LIG     1      28.060  -3.788  10.246  1.00  0.00      LIG  
ATOM   5342 H23  LIG     1      28.492  -0.791   9.920  1.00  0.00      LIG  
ATOM   5343 H24  LIG     1      28.549  -1.900   8.584  1.00  0.00      LIG  
ATOM   5344 H25  LIG     1      30.274  -2.349  11.041  1.00  0.00      LIG  
ATOM   5345 H26  LIG     1      30.502   4.424  12.798  1.00  0.00      LIG  
ATOM   5346 H27  LIG     1      31.605   5.171  13.942  1.00  0.00      LIG  
ATOM   5347 H28  LIG     1      31.163   3.494  14.139  1.00  0.00      LIG  
ATOM   5348 H29  LIG     1      30.693   1.009  13.401  1.00  0.00      LIG  
ATOM   5349 H30  LIG     1      29.863   2.662   8.609  1.00  0.00      LIG  
ATOM   5350 H31  LIG     1      29.618   2.580  10.357  1.00  0.00      LIG  
ATOM   5351 H32  LIG     1      29.165   1.236   9.332  1.00  0.00      LIG  
ATOM   5352 H33  LIG     1      34.508   2.589  10.585  1.00  0.00      LIG  
ATOM   5353 H34  LIG     1      34.095   2.159   8.933  1.00  0.00      LIG  
ATOM   5354 H35  LIG     1      34.012   0.952  10.189  1.00  0.00      LIG  
ATOM   5355 H36  LIG     1      30.469  -3.313   8.162  1.00  0.00      LIG  
ATOM   5356 H37  LIG     1      29.997  -4.286   9.562  1.00  0.00      LIG  
ATOM   5357 H38  LIG     1      31.641  -3.651   9.444  1.00  0.00      LIG  
ATOM   5358 H39  LIG     1      25.834  -3.116  10.342  1.00  0.00      LIG  
ATOM   5359 H40  LIG     1      26.654  -0.098  10.774  1.00  0.00      LIG  
ATOM   5360 H41  LIG     1      26.168   0.621  12.312  1.00  0.00      LIG  
ATOM   5361 H42  LIG     1      25.121  -0.570  11.523  1.00  0.00      LIG  
ATOM   5362 H43  LIG     1      26.340  -0.695  14.443  1.00  0.00      LIG  
ATOM   5363 H44  LIG     1      26.896  -2.379  14.398  1.00  0.00      LIG  
ATOM   5364 H45  LIG     1      25.275  -1.969  13.816  1.00  0.00      LIG  
TER
REMARK  Energy: 284.106
REMARK  SimpleFitness: 284.106
REMARK  FullFitness: -963.7097
REMARK  InterFull: -15.4996
REMARK  IntraFull: 300.642
REMARK  solvFull: -1509.31
REMARK  surfFull: 260.458
REMARK  extraFull: 0.0
REMARK  deltaGcompsolvpol: -1509.31
REMARK  deltaGcompsolvnonpol: 260.458
REMARK  deltaGprotsolvpol: -1512.07
REMARK  deltaGprotsolvnonpol: 254.074
REMARK  deltaGligsolvpol: -8.42661
REMARK  deltaGligsolvnonpol: 14.6001
REMARK  deltaGvdw: -15.4996
REMARK  deltaGelec: 0.0
REMARK  deltaG: -5.5488915
REMARK  Cluster: 5
REMARK  ClusterRank: 6
ATOM   5287 C    LIG     1      34.258   4.872  14.087  1.00  0.00      LIG  
ATOM   5288 C1   LIG     1      34.380   6.033  13.141  1.00  0.00      LIG  
ATOM   5289 C2   LIG     1      33.262   6.211  12.159  1.00  0.00      LIG  
ATOM   5290 C3   LIG     1      32.982   4.869  11.516  1.00  0.00      LIG  
ATOM   5291 C4   LIG     1      32.571   3.787  12.506  1.00  0.00      LIG  
ATOM   5292 C5   LIG     1      33.799   3.591  13.397  1.00  0.00      LIG  
ATOM   5293 C6   LIG     1      31.980   4.961  10.402  1.00  0.00      LIG  
ATOM   5294 C7   LIG     1      32.238   3.781   9.497  1.00  0.00      LIG  
ATOM   5295 C8   LIG     1      32.355   2.424  10.230  1.00  0.00      LIG  
ATOM   5296 C9   LIG     1      32.067   2.512  11.752  1.00  0.00      LIG  
ATOM   5297 C10  LIG     1      31.328   1.395   9.646  1.00  0.00      LIG  
ATOM   5298 C11  LIG     1      31.089   0.156  10.523  1.00  0.00      LIG  
ATOM   5299 C12  LIG     1      32.075  -0.070  11.651  1.00  0.00      LIG  
ATOM   5300 C13  LIG     1      32.379   1.180  12.466  1.00  0.00      LIG  
ATOM   5301 O    LIG     1      35.128   6.965  13.401  1.00  0.00      LIG  
ATOM   5302 C14  LIG     1      31.142  -1.045   9.586  1.00  0.00      LIG  
ATOM   5303 C15  LIG     1      30.981  -0.486   8.189  1.00  0.00      LIG  
ATOM   5304 C16  LIG     1      31.693   0.838   8.271  1.00  0.00      LIG  
ATOM   5305 C17  LIG     1      27.733  -2.755  10.380  1.00  0.00      LIG  
ATOM   5306 C18  LIG     1      28.714  -1.828   9.662  1.00  0.00      LIG  
ATOM   5307 C19  LIG     1      30.173  -2.163   9.970  1.00  0.00      LIG  
ATOM   5308 C20  LIG     1      31.404   4.252  13.391  1.00  0.00      LIG  
ATOM   5309 O1   LIG     1      31.624   1.087  13.669  1.00  0.00      LIG  
ATOM   5310 C21  LIG     1      29.925   2.006   9.480  1.00  0.00      LIG  
ATOM   5311 C22  LIG     1      33.816   2.002   9.979  1.00  0.00      LIG  
ATOM   5312 C23  LIG     1      30.591  -3.427   9.242  1.00  0.00      LIG  
ATOM   5313 H    LIG     1      30.984   2.612  11.828  1.00  0.00      LIG  
ATOM   5314 O2   LIG     1      26.461  -2.673   9.747  1.00  0.00      LIG  
ATOM   5315 C24  LIG     1      27.588  -2.518  11.860  1.00  0.00      LIG  
ATOM   5316 H1   LIG     1      27.646  -3.447  12.412  1.00  0.00      LIG  
ATOM   5317 H2   LIG     1      33.930   4.562  11.062  1.00  0.00      LIG  
ATOM   5318 C25  LIG     1      26.830  -1.397  12.494  1.00  0.00      LIG  
ATOM   5319 O3   LIG     1      28.271  -1.362  12.413  1.00  0.00      LIG  
ATOM   5320 C26  LIG     1      26.162  -0.303  11.727  1.00  0.00      LIG  
ATOM   5321 C27  LIG     1      26.310  -1.623  13.866  1.00  0.00      LIG  
ATOM   5322 H3   LIG     1      33.560   5.158  14.878  1.00  0.00      LIG  
ATOM   5323 H4   LIG     1      35.237   4.706  14.542  1.00  0.00      LIG  
ATOM   5324 H5   LIG     1      33.595   6.919  11.395  1.00  0.00      LIG  
ATOM   5325 H6   LIG     1      32.389   6.634  12.662  1.00  0.00      LIG  
ATOM   5326 H7   LIG     1      33.598   2.852  14.177  1.00  0.00      LIG  
ATOM   5327 H8   LIG     1      34.621   3.204  12.788  1.00  0.00      LIG  
ATOM   5328 H9   LIG     1      32.127   5.887   9.839  1.00  0.00      LIG  
ATOM   5329 H10  LIG     1      30.951   4.957  10.769  1.00  0.00      LIG  
ATOM   5330 H11  LIG     1      33.186   3.992   8.996  1.00  0.00      LIG  
ATOM   5331 H12  LIG     1      31.520   3.787   8.679  1.00  0.00      LIG  
ATOM   5332 H13  LIG     1      30.101   0.231  10.983  1.00  0.00      LIG  
ATOM   5333 H14  LIG     1      33.010  -0.441  11.228  1.00  0.00      LIG  
ATOM   5334 H15  LIG     1      31.706  -0.881  12.287  1.00  0.00      LIG  
ATOM   5335 H16  LIG     1      33.432   1.119  12.748  1.00  0.00      LIG  
ATOM   5336 H17  LIG     1      32.152  -1.461   9.639  1.00  0.00      LIG  
ATOM   5337 H18  LIG     1      29.935  -0.320   7.924  1.00  0.00      LIG  
ATOM   5338 H19  LIG     1      31.423  -1.139   7.432  1.00  0.00      LIG  
ATOM   5339 H20  LIG     1      32.758   0.630   8.163  1.00  0.00      LIG  
ATOM   5340 H21  LIG     1      31.396   1.505   7.457  1.00  0.00      LIG  
ATOM   5341 H22  LIG     1      28.060  -3.788  10.246  1.00  0.00      LIG  
ATOM   5342 H23  LIG     1      28.492  -0.791   9.920  1.00  0.00      LIG  
ATOM   5343 H24  LIG     1      28.549  -1.900   8.584  1.00  0.00      LIG  
ATOM   5344 H25  LIG     1      30.274  -2.349  11.041  1.00  0.00      LIG  
ATOM   5345 H26  LIG     1      30.502   4.424  12.798  1.00  0.00      LIG  
ATOM   5346 H27  LIG     1      31.605   5.171  13.942  1.00  0.00      LIG  
ATOM   5347 H28  LIG     1      31.163   3.494  14.139  1.00  0.00      LIG  
ATOM   5348 H29  LIG     1      30.693   1.009  13.401  1.00  0.00      LIG  
ATOM   5349 H30  LIG     1      29.863   2.662   8.609  1.00  0.00      LIG  
ATOM   5350 H31  LIG     1      29.618   2.580  10.357  1.00  0.00      LIG  
ATOM   5351 H32  LIG     1      29.165   1.236   9.332  1.00  0.00      LIG  
ATOM   5352 H33  LIG     1      34.508   2.589  10.585  1.00  0.00      LIG  
ATOM   5353 H34  LIG     1      34.095   2.159   8.933  1.00  0.00      LIG  
ATOM   5354 H35  LIG     1      34.012   0.952  10.189  1.00  0.00      LIG  
ATOM   5355 H36  LIG     1      30.469  -3.313   8.162  1.00  0.00      LIG  
ATOM   5356 H37  LIG     1      29.997  -4.286   9.562  1.00  0.00      LIG  
ATOM   5357 H38  LIG     1      31.641  -3.651   9.444  1.00  0.00      LIG  
ATOM   5358 H39  LIG     1      25.834  -3.116  10.342  1.00  0.00      LIG  
ATOM   5359 H40  LIG     1      26.654  -0.098  10.774  1.00  0.00      LIG  
ATOM   5360 H41  LIG     1      26.168   0.621  12.312  1.00  0.00      LIG  
ATOM   5361 H42  LIG     1      25.121  -0.570  11.523  1.00  0.00      LIG  
ATOM   5362 H43  LIG     1      26.340  -0.695  14.443  1.00  0.00      LIG  
ATOM   5363 H44  LIG     1      26.896  -2.379  14.398  1.00  0.00      LIG  
ATOM   5364 H45  LIG     1      25.275  -1.969  13.816  1.00  0.00      LIG  
TER
REMARK  Energy: 284.411
REMARK  SimpleFitness: 284.411
REMARK  FullFitness: -963.44904
REMARK  InterFull: -15.7821
REMARK  IntraFull: 301.04
REMARK  solvFull: -1509.08
REMARK  surfFull: 260.373
REMARK  extraFull: 0.0
REMARK  deltaGcompsolvpol: -1509.08
REMARK  deltaGcompsolvnonpol: 260.373
REMARK  deltaGprotsolvpol: -1512.07
REMARK  deltaGprotsolvnonpol: 254.074
REMARK  deltaGligsolvpol: -8.51628
REMARK  deltaGligsolvnonpol: 14.611
REMARK  deltaGvdw: -15.7821
REMARK  deltaGelec: 0.0
REMARK  deltaG: -5.56512
REMARK  Cluster: 5
REMARK  ClusterRank: 7
ATOM   5287 C    LIG     1      34.452   4.854  13.848  1.00  0.00      LIG  
ATOM   5288 C1   LIG     1      34.442   6.057  12.948  1.00  0.00      LIG  
ATOM   5289 C2   LIG     1      33.222   6.239  12.093  1.00  0.00      LIG  
ATOM   5290 C3   LIG     1      32.911   4.914  11.426  1.00  0.00      LIG  
ATOM   5291 C4   LIG     1      32.634   3.783  12.408  1.00  0.00      LIG  
ATOM   5292 C5   LIG     1      33.955   3.589  13.155  1.00  0.00      LIG  
ATOM   5293 C6   LIG     1      31.798   5.015  10.422  1.00  0.00      LIG  
ATOM   5294 C7   LIG     1      31.999   3.876   9.451  1.00  0.00      LIG  
ATOM   5295 C8   LIG     1      32.224   2.497  10.114  1.00  0.00      LIG  
ATOM   5296 C9   LIG     1      32.087   2.523  11.661  1.00  0.00      LIG  
ATOM   5297 C10  LIG     1      31.173   1.458   9.595  1.00  0.00      LIG  
ATOM   5298 C11  LIG     1      31.045   0.189  10.450  1.00  0.00      LIG  
ATOM   5299 C12  LIG     1      32.146  -0.052  11.464  1.00  0.00      LIG  
ATOM   5300 C13  LIG     1      32.503   1.176  12.289  1.00  0.00      LIG  
ATOM   5301 O    LIG     1      35.186   7.000  13.170  1.00  0.00      LIG  
ATOM   5302 C14  LIG     1      31.031  -0.978   9.474  1.00  0.00      LIG  
ATOM   5303 C15  LIG     1      30.722  -0.384   8.115  1.00  0.00      LIG  
ATOM   5304 C16  LIG     1      31.419   0.950   8.175  1.00  0.00      LIG  
ATOM   5305 C17  LIG     1      27.740  -2.826  10.446  1.00  0.00      LIG  
ATOM   5306 C18  LIG     1      28.653  -1.863   9.686  1.00  0.00      LIG  
ATOM   5307 C19  LIG     1      30.137  -2.133   9.924  1.00  0.00      LIG  
ATOM   5308 C20  LIG     1      31.558   4.179  13.430  1.00  0.00      LIG  
ATOM   5309 O1   LIG     1      31.882   1.019  13.560  1.00  0.00      LIG  
ATOM   5310 C21  LIG     1      29.748   2.037   9.581  1.00  0.00      LIG  
ATOM   5311 C22  LIG     1      33.663   2.128   9.702  1.00  0.00      LIG  
ATOM   5312 C23  LIG     1      30.576  -3.377   9.177  1.00  0.00      LIG  
ATOM   5313 H    LIG     1      31.014   2.590  11.848  1.00  0.00      LIG  
ATOM   5314 O2   LIG     1      26.454  -2.831   9.838  1.00  0.00      LIG  
ATOM   5315 C24  LIG     1      27.610  -2.559  11.924  1.00  0.00      LIG  
ATOM   5316 H1   LIG     1      27.710  -3.469  12.500  1.00  0.00      LIG  
ATOM   5317 H2   LIG     1      33.815   4.655  10.866  1.00  0.00      LIG  
ATOM   5318 C25  LIG     1      26.817  -1.454  12.540  1.00  0.00      LIG  
ATOM   5319 O3   LIG     1      28.254  -1.361  12.431  1.00  0.00      LIG  
ATOM   5320 C26  LIG     1      26.080  -0.424  11.752  1.00  0.00      LIG  
ATOM   5321 C27  LIG     1      26.331  -1.664  13.925  1.00  0.00      LIG  
ATOM   5322 H3   LIG     1      33.838   5.083  14.722  1.00  0.00      LIG  
ATOM   5323 H4   LIG     1      35.479   4.697  14.188  1.00  0.00      LIG  
ATOM   5324 H5   LIG     1      33.456   6.985  11.329  1.00  0.00      LIG  
ATOM   5325 H6   LIG     1      32.396   6.616  12.700  1.00  0.00      LIG  
ATOM   5326 H7   LIG     1      33.860   2.813  13.918  1.00  0.00      LIG  
ATOM   5327 H8   LIG     1      34.717   3.254  12.445  1.00  0.00      LIG  
ATOM   5328 H9   LIG     1      31.860   5.964   9.883  1.00  0.00      LIG  
ATOM   5329 H10  LIG     1      30.812   4.963  10.890  1.00  0.00      LIG  
ATOM   5330 H11  LIG     1      32.888   4.134   8.869  1.00  0.00      LIG  
ATOM   5331 H12  LIG     1      31.205   3.892   8.706  1.00  0.00      LIG  
ATOM   5332 H13  LIG     1      30.105   0.224  11.008  1.00  0.00      LIG  
ATOM   5333 H14  LIG     1      33.041  -0.378  10.931  1.00  0.00      LIG  
ATOM   5334 H15  LIG     1      31.866  -0.896  12.102  1.00  0.00      LIG  
ATOM   5335 H16  LIG     1      33.582   1.134  12.456  1.00  0.00      LIG  
ATOM   5336 H17  LIG     1      32.052  -1.363   9.412  1.00  0.00      LIG  
ATOM   5337 H18  LIG     1      29.654  -0.226   7.953  1.00  0.00      LIG  
ATOM   5338 H19  LIG     1      31.101  -1.005   7.299  1.00  0.00      LIG  
ATOM   5339 H20  LIG     1      32.472   0.761   7.966  1.00  0.00      LIG  
ATOM   5340 H21  LIG     1      31.041   1.638   7.413  1.00  0.00      LIG  
ATOM   5341 H22  LIG     1      28.122  -3.843  10.333  1.00  0.00      LIG  
ATOM   5342 H23  LIG     1      28.410  -0.834   9.956  1.00  0.00      LIG  
ATOM   5343 H24  LIG     1      28.443  -1.938   8.616  1.00  0.00      LIG  
ATOM   5344 H25  LIG     1      30.303  -2.305  10.990  1.00  0.00      LIG  
ATOM   5345 H26  LIG     1      30.594   4.345  12.944  1.00  0.00      LIG  
ATOM   5346 H27  LIG     1      31.792   5.083  13.993  1.00  0.00      LIG  
ATOM   5347 H28  LIG     1      31.420   3.387  14.168  1.00  0.00      LIG  
ATOM   5348 H29  LIG     1      30.928   0.941  13.392  1.00  0.00      LIG  
ATOM   5349 H30  LIG     1      29.590   2.713   8.737  1.00  0.00      LIG  
ATOM   5350 H31  LIG     1      29.515   2.580  10.499  1.00  0.00      LIG  
ATOM   5351 H32  LIG     1      28.994   1.253   9.484  1.00  0.00      LIG  
ATOM   5352 H33  LIG     1      34.396   2.726  10.246  1.00  0.00      LIG  
ATOM   5353 H34  LIG     1      33.825   2.317   8.638  1.00  0.00      LIG  
ATOM   5354 H35  LIG     1      33.913   1.082   9.867  1.00  0.00      LIG  
ATOM   5355 H36  LIG     1      30.426  -3.258   8.102  1.00  0.00      LIG  
ATOM   5356 H37  LIG     1      30.019  -4.257   9.505  1.00  0.00      LIG  
ATOM   5357 H38  LIG     1      31.638  -3.567   9.352  1.00  0.00      LIG  
ATOM   5358 H39  LIG     1      25.865  -3.308  10.447  1.00  0.00      LIG  
ATOM   5359 H40  LIG     1      26.583  -0.173  10.816  1.00  0.00      LIG  
ATOM   5360 H41  LIG     1      25.983   0.495  12.336  1.00  0.00      LIG  
ATOM   5361 H42  LIG     1      25.075  -0.784  11.515  1.00  0.00      LIG  
ATOM   5362 H43  LIG     1      26.296  -0.713  14.464  1.00  0.00      LIG  
ATOM   5363 H44  LIG     1      26.979  -2.350  14.478  1.00  0.00      LIG  
ATOM   5364 H45  LIG     1      25.325  -2.088  13.904  1.00  0.00      LIG  
TER
REMARK  Energy: 284.011
REMARK  SimpleFitness: 284.011
REMARK  FullFitness: -963.57947
REMARK  InterFull: -16.3325
REMARK  IntraFull: 303.243
REMARK  solvFull: -1509.28
REMARK  surfFull: 258.79
REMARK  extraFull: 0.0
REMARK  deltaGcompsolvpol: -1509.28
REMARK  deltaGcompsolvnonpol: 258.79
REMARK  deltaGprotsolvpol: -1512.07
REMARK  deltaGprotsolvnonpol: 254.074
REMARK  deltaGligsolvpol: -6.97906
REMARK  deltaGligsolvnonpol: 14.3415
REMARK  deltaGvdw: -16.3325
REMARK  deltaGelec: 0.0
REMARK  deltaG: -5.847765
REMARK  Cluster: 6
REMARK  ClusterRank: 0
ATOM   5287 C    LIG     1      33.979   4.131  12.687  1.00  0.00      LIG  
ATOM   5288 C1   LIG     1      34.281   4.272  14.152  1.00  0.00      LIG  
ATOM   5289 C2   LIG     1      33.890   3.118  15.028  1.00  0.00      LIG  
ATOM   5290 C3   LIG     1      32.470   2.716  14.681  1.00  0.00      LIG  
ATOM   5291 C4   LIG     1      32.291   2.295  13.229  1.00  0.00      LIG  
ATOM   5292 C5   LIG     1      32.592   3.556  12.419  1.00  0.00      LIG  
ATOM   5293 C6   LIG     1      31.925   1.659  15.600  1.00  0.00      LIG  
ATOM   5294 C7   LIG     1      30.423   1.797  15.557  1.00  0.00      LIG  
ATOM   5295 C8   LIG     1      29.821   1.852  14.133  1.00  0.00      LIG  
ATOM   5296 C9   LIG     1      30.875   1.675  13.003  1.00  0.00      LIG  
ATOM   5297 C10  LIG     1      28.773   0.707  13.924  1.00  0.00      LIG  
ATOM   5298 C11  LIG     1      28.418   0.432  12.455  1.00  0.00      LIG  
ATOM   5299 C12  LIG     1      28.824   1.491  11.452  1.00  0.00      LIG  
ATOM   5300 C13  LIG     1      30.266   1.948  11.612  1.00  0.00      LIG  
ATOM   5301 O    LIG     1      35.109   5.083  14.536  1.00  0.00      LIG  
ATOM   5302 C14  LIG     1      26.903   0.273  12.396  1.00  0.00      LIG  
ATOM   5303 C15  LIG     1      26.458   0.052  13.823  1.00  0.00      LIG  
ATOM   5304 C16  LIG     1      27.423   0.908  14.609  1.00  0.00      LIG  
ATOM   5305 C17  LIG     1      27.426  -2.922  10.501  1.00  0.00      LIG  
ATOM   5306 C18  LIG     1      26.834  -2.198  11.706  1.00  0.00      LIG  
ATOM   5307 C19  LIG     1      26.428  -0.763  11.376  1.00  0.00      LIG  
ATOM   5308 C20  LIG     1      33.306   1.211  12.831  1.00  0.00      LIG  
ATOM   5309 O1   LIG     1      31.025   1.278  10.611  1.00  0.00      LIG  
ATOM   5310 C21  LIG     1      29.298  -0.637  14.459  1.00  0.00      LIG  
ATOM   5311 C22  LIG     1      29.183   3.253  14.078  1.00  0.00      LIG  
ATOM   5312 C23  LIG     1      24.920  -0.695  11.264  1.00  0.00      LIG  
ATOM   5313 H    LIG     1      31.098   0.607  12.991  1.00  0.00      LIG  
ATOM   5314 O2   LIG     1      27.481  -4.301  10.840  1.00  0.00      LIG  
ATOM   5315 C24  LIG     1      28.779  -2.344  10.131  1.00  0.00      LIG  
ATOM   5316 H1   LIG     1      28.672  -1.324   9.790  1.00  0.00      LIG  
ATOM   5317 H2   LIG     1      31.867   3.614  14.841  1.00  0.00      LIG  
ATOM   5318 C25  LIG     1      30.038  -3.032   9.694  1.00  0.00      LIG  
ATOM   5319 O3   LIG     1      29.846  -2.621  11.070  1.00  0.00      LIG  
ATOM   5320 C26  LIG     1      30.227  -4.507   9.548  1.00  0.00      LIG  
ATOM   5321 C27  LIG     1      31.047  -2.210   8.973  1.00  0.00      LIG  
ATOM   5322 H3   LIG     1      34.753   3.500  12.244  1.00  0.00      LIG  
ATOM   5323 H4   LIG     1      34.050   5.123  12.233  1.00  0.00      LIG  
ATOM   5324 H5   LIG     1      33.928   3.458  16.066  1.00  0.00      LIG  
ATOM   5325 H6   LIG     1      34.606   2.302  14.908  1.00  0.00      LIG  
ATOM   5326 H7   LIG     1      32.523   3.357  11.347  1.00  0.00      LIG  
ATOM   5327 H8   LIG     1      31.842   4.316  12.657  1.00  0.00      LIG  
ATOM   5328 H9   LIG     1      32.274   1.832  16.622  1.00  0.00      LIG  
ATOM   5329 H10  LIG     1      32.237   0.653  15.309  1.00  0.00      LIG  
ATOM   5330 H11  LIG     1      30.201   2.739  16.067  1.00  0.00      LIG  
ATOM   5331 H12  LIG     1      29.965   1.053  16.207  1.00  0.00      LIG  
ATOM   5332 H13  LIG     1      28.912  -0.489  12.150  1.00  0.00      LIG  
ATOM   5333 H14  LIG     1      28.169   2.355  11.575  1.00  0.00      LIG  
ATOM   5334 H15  LIG     1      28.630   1.121  10.440  1.00  0.00      LIG  
ATOM   5335 H16  LIG     1      30.288   3.013  11.369  1.00  0.00      LIG  
ATOM   5336 H17  LIG     1      26.480   1.235  12.093  1.00  0.00      LIG  
ATOM   5337 H18  LIG     1      26.546  -0.995  14.120  1.00  0.00      LIG  
ATOM   5338 H19  LIG     1      25.422   0.365  13.982  1.00  0.00      LIG  
ATOM   5339 H20  LIG     1      27.067   1.936  14.538  1.00  0.00      LIG  
ATOM   5340 H21  LIG     1      27.443   0.628  15.665  1.00  0.00      LIG  
ATOM   5341 H22  LIG     1      26.750  -2.823   9.647  1.00  0.00      LIG  
ATOM   5342 H23  LIG     1      27.561  -2.227  12.519  1.00  0.00      LIG  
ATOM   5343 H24  LIG     1      25.962  -2.749  12.074  1.00  0.00      LIG  
ATOM   5344 H25  LIG     1      26.839  -0.486  10.403  1.00  0.00      LIG  
ATOM   5345 H26  LIG     1      33.142   0.290  13.395  1.00  0.00      LIG  
ATOM   5346 H27  LIG     1      34.346   1.499  12.986  1.00  0.00      LIG  
ATOM   5347 H28  LIG     1      33.211   0.966  11.772  1.00  0.00      LIG  
ATOM   5348 H29  LIG     1      31.002   0.332  10.835  1.00  0.00      LIG  
ATOM   5349 H30  LIG     1      29.233  -0.694  15.547  1.00  0.00      LIG  
ATOM   5350 H31  LIG     1      28.719  -1.480  14.079  1.00  0.00      LIG  
ATOM   5351 H32  LIG     1      30.335  -0.820  14.173  1.00  0.00      LIG  
ATOM   5352 H33  LIG     1      29.947   4.030  14.022  1.00  0.00      LIG  
ATOM   5353 H34  LIG     1      28.594   3.446  14.979  1.00  0.00      LIG  
ATOM   5354 H35  LIG     1      28.508   3.400  13.237  1.00  0.00      LIG  
ATOM   5355 H36  LIG     1      24.596   0.323  11.033  1.00  0.00      LIG  
ATOM   5356 H37  LIG     1      24.437  -1.005  12.194  1.00  0.00      LIG  
ATOM   5357 H38  LIG     1      24.571  -1.355  10.467  1.00  0.00      LIG  
ATOM   5358 H39  LIG     1      28.260  -4.400  11.413  1.00  0.00      LIG  
ATOM   5359 H40  LIG     1      29.285  -5.031   9.385  1.00  0.00      LIG  
ATOM   5360 H41  LIG     1      30.719  -4.931  10.427  1.00  0.00      LIG  
ATOM   5361 H42  LIG     1      30.862  -4.713   8.683  1.00  0.00      LIG  
ATOM   5362 H43  LIG     1      30.912  -1.142   9.166  1.00  0.00      LIG  
ATOM   5363 H44  LIG     1      30.959  -2.375   7.896  1.00  0.00      LIG  
ATOM   5364 H45  LIG     1      32.056  -2.492   9.284  1.00  0.00      LIG  
TER
REMARK  Energy: 284.011
REMARK  SimpleFitness: 284.011
REMARK  FullFitness: -963.57947
REMARK  InterFull: -16.3325
REMARK  IntraFull: 303.243
REMARK  solvFull: -1509.28
REMARK  surfFull: 258.79
REMARK  extraFull: 0.0
REMARK  deltaGcompsolvpol: -1509.28
REMARK  deltaGcompsolvnonpol: 258.79
REMARK  deltaGprotsolvpol: -1512.07
REMARK  deltaGprotsolvnonpol: 254.074
REMARK  deltaGligsolvpol: -6.97906
REMARK  deltaGligsolvnonpol: 14.3415
REMARK  deltaGvdw: -16.3325
REMARK  deltaGelec: 0.0
REMARK  deltaG: -5.847765
REMARK  Cluster: 6
REMARK  ClusterRank: 1
ATOM   5287 C    LIG     1      33.979   4.131  12.687  1.00  0.00      LIG  
ATOM   5288 C1   LIG     1      34.281   4.272  14.152  1.00  0.00      LIG  
ATOM   5289 C2   LIG     1      33.890   3.118  15.028  1.00  0.00      LIG  
ATOM   5290 C3   LIG     1      32.470   2.716  14.681  1.00  0.00      LIG  
ATOM   5291 C4   LIG     1      32.291   2.295  13.229  1.00  0.00      LIG  
ATOM   5292 C5   LIG     1      32.592   3.556  12.419  1.00  0.00      LIG  
ATOM   5293 C6   LIG     1      31.925   1.659  15.600  1.00  0.00      LIG  
ATOM   5294 C7   LIG     1      30.423   1.797  15.557  1.00  0.00      LIG  
ATOM   5295 C8   LIG     1      29.821   1.852  14.133  1.00  0.00      LIG  
ATOM   5296 C9   LIG     1      30.875   1.675  13.003  1.00  0.00      LIG  
ATOM   5297 C10  LIG     1      28.773   0.707  13.924  1.00  0.00      LIG  
ATOM   5298 C11  LIG     1      28.418   0.432  12.455  1.00  0.00      LIG  
ATOM   5299 C12  LIG     1      28.824   1.491  11.452  1.00  0.00      LIG  
ATOM   5300 C13  LIG     1      30.266   1.948  11.612  1.00  0.00      LIG  
ATOM   5301 O    LIG     1      35.109   5.083  14.536  1.00  0.00      LIG  
ATOM   5302 C14  LIG     1      26.903   0.273  12.396  1.00  0.00      LIG  
ATOM   5303 C15  LIG     1      26.458   0.052  13.823  1.00  0.00      LIG  
ATOM   5304 C16  LIG     1      27.423   0.908  14.609  1.00  0.00      LIG  
ATOM   5305 C17  LIG     1      27.426  -2.922  10.501  1.00  0.00      LIG  
ATOM   5306 C18  LIG     1      26.834  -2.198  11.706  1.00  0.00      LIG  
ATOM   5307 C19  LIG     1      26.428  -0.763  11.376  1.00  0.00      LIG  
ATOM   5308 C20  LIG     1      33.306   1.211  12.831  1.00  0.00      LIG  
ATOM   5309 O1   LIG     1      31.025   1.278  10.611  1.00  0.00      LIG  
ATOM   5310 C21  LIG     1      29.298  -0.637  14.459  1.00  0.00      LIG  
ATOM   5311 C22  LIG     1      29.183   3.253  14.078  1.00  0.00      LIG  
ATOM   5312 C23  LIG     1      24.920  -0.695  11.264  1.00  0.00      LIG  
ATOM   5313 H    LIG     1      31.098   0.607  12.991  1.00  0.00      LIG  
ATOM   5314 O2   LIG     1      27.481  -4.301  10.840  1.00  0.00      LIG  
ATOM   5315 C24  LIG     1      28.779  -2.344  10.131  1.00  0.00      LIG  
ATOM   5316 H1   LIG     1      28.672  -1.324   9.790  1.00  0.00      LIG  
ATOM   5317 H2   LIG     1      31.867   3.614  14.841  1.00  0.00      LIG  
ATOM   5318 C25  LIG     1      30.038  -3.032   9.694  1.00  0.00      LIG  
ATOM   5319 O3   LIG     1      29.846  -2.621  11.070  1.00  0.00      LIG  
ATOM   5320 C26  LIG     1      30.227  -4.507   9.548  1.00  0.00      LIG  
ATOM   5321 C27  LIG     1      31.047  -2.210   8.973  1.00  0.00      LIG  
ATOM   5322 H3   LIG     1      34.753   3.500  12.244  1.00  0.00      LIG  
ATOM   5323 H4   LIG     1      34.050   5.123  12.233  1.00  0.00      LIG  
ATOM   5324 H5   LIG     1      33.928   3.458  16.066  1.00  0.00      LIG  
ATOM   5325 H6   LIG     1      34.606   2.302  14.908  1.00  0.00      LIG  
ATOM   5326 H7   LIG     1      32.523   3.357  11.347  1.00  0.00      LIG  
ATOM   5327 H8   LIG     1      31.842   4.316  12.657  1.00  0.00      LIG  
ATOM   5328 H9   LIG     1      32.274   1.832  16.622  1.00  0.00      LIG  
ATOM   5329 H10  LIG     1      32.237   0.653  15.309  1.00  0.00      LIG  
ATOM   5330 H11  LIG     1      30.201   2.739  16.067  1.00  0.00      LIG  
ATOM   5331 H12  LIG     1      29.965   1.053  16.207  1.00  0.00      LIG  
ATOM   5332 H13  LIG     1      28.912  -0.489  12.150  1.00  0.00      LIG  
ATOM   5333 H14  LIG     1      28.169   2.355  11.575  1.00  0.00      LIG  
ATOM   5334 H15  LIG     1      28.630   1.121  10.440  1.00  0.00      LIG  
ATOM   5335 H16  LIG     1      30.288   3.013  11.369  1.00  0.00      LIG  
ATOM   5336 H17  LIG     1      26.480   1.235  12.093  1.00  0.00      LIG  
ATOM   5337 H18  LIG     1      26.546  -0.995  14.120  1.00  0.00      LIG  
ATOM   5338 H19  LIG     1      25.422   0.365  13.982  1.00  0.00      LIG  
ATOM   5339 H20  LIG     1      27.067   1.936  14.538  1.00  0.00      LIG  
ATOM   5340 H21  LIG     1      27.443   0.628  15.665  1.00  0.00      LIG  
ATOM   5341 H22  LIG     1      26.750  -2.823   9.647  1.00  0.00      LIG  
ATOM   5342 H23  LIG     1      27.561  -2.227  12.519  1.00  0.00      LIG  
ATOM   5343 H24  LIG     1      25.962  -2.749  12.074  1.00  0.00      LIG  
ATOM   5344 H25  LIG     1      26.839  -0.486  10.403  1.00  0.00      LIG  
ATOM   5345 H26  LIG     1      33.142   0.290  13.395  1.00  0.00      LIG  
ATOM   5346 H27  LIG     1      34.346   1.499  12.986  1.00  0.00      LIG  
ATOM   5347 H28  LIG     1      33.211   0.966  11.772  1.00  0.00      LIG  
ATOM   5348 H29  LIG     1      31.002   0.332  10.835  1.00  0.00      LIG  
ATOM   5349 H30  LIG     1      29.233  -0.694  15.547  1.00  0.00      LIG  
ATOM   5350 H31  LIG     1      28.719  -1.480  14.079  1.00  0.00      LIG  
ATOM   5351 H32  LIG     1      30.335  -0.820  14.173  1.00  0.00      LIG  
ATOM   5352 H33  LIG     1      29.947   4.030  14.022  1.00  0.00      LIG  
ATOM   5353 H34  LIG     1      28.594   3.446  14.979  1.00  0.00      LIG  
ATOM   5354 H35  LIG     1      28.508   3.400  13.237  1.00  0.00      LIG  
ATOM   5355 H36  LIG     1      24.596   0.323  11.033  1.00  0.00      LIG  
ATOM   5356 H37  LIG     1      24.437  -1.005  12.194  1.00  0.00      LIG  
ATOM   5357 H38  LIG     1      24.571  -1.355  10.467  1.00  0.00      LIG  
ATOM   5358 H39  LIG     1      28.260  -4.400  11.413  1.00  0.00      LIG  
ATOM   5359 H40  LIG     1      29.285  -5.031   9.385  1.00  0.00      LIG  
ATOM   5360 H41  LIG     1      30.719  -4.931  10.427  1.00  0.00      LIG  
ATOM   5361 H42  LIG     1      30.862  -4.713   8.683  1.00  0.00      LIG  
ATOM   5362 H43  LIG     1      30.912  -1.142   9.166  1.00  0.00      LIG  
ATOM   5363 H44  LIG     1      30.959  -2.375   7.896  1.00  0.00      LIG  
ATOM   5364 H45  LIG     1      32.056  -2.492   9.284  1.00  0.00      LIG  
TER
REMARK  Energy: 284.011
REMARK  SimpleFitness: 284.011
REMARK  FullFitness: -963.57947
REMARK  InterFull: -16.3325
REMARK  IntraFull: 303.243
REMARK  solvFull: -1509.28
REMARK  surfFull: 258.79
REMARK  extraFull: 0.0
REMARK  deltaGcompsolvpol: -1509.28
REMARK  deltaGcompsolvnonpol: 258.79
REMARK  deltaGprotsolvpol: -1512.07
REMARK  deltaGprotsolvnonpol: 254.074
REMARK  deltaGligsolvpol: -6.97906
REMARK  deltaGligsolvnonpol: 14.3415
REMARK  deltaGvdw: -16.3325
REMARK  deltaGelec: 0.0
REMARK  deltaG: -5.847765
REMARK  Cluster: 6
REMARK  ClusterRank: 2
ATOM   5287 C    LIG     1      33.979   4.131  12.687  1.00  0.00      LIG  
ATOM   5288 C1   LIG     1      34.281   4.272  14.152  1.00  0.00      LIG  
ATOM   5289 C2   LIG     1      33.890   3.118  15.028  1.00  0.00      LIG  
ATOM   5290 C3   LIG     1      32.470   2.716  14.681  1.00  0.00      LIG  
ATOM   5291 C4   LIG     1      32.291   2.295  13.229  1.00  0.00      LIG  
ATOM   5292 C5   LIG     1      32.592   3.556  12.419  1.00  0.00      LIG  
ATOM   5293 C6   LIG     1      31.925   1.659  15.600  1.00  0.00      LIG  
ATOM   5294 C7   LIG     1      30.423   1.797  15.557  1.00  0.00      LIG  
ATOM   5295 C8   LIG     1      29.821   1.852  14.133  1.00  0.00      LIG  
ATOM   5296 C9   LIG     1      30.875   1.675  13.003  1.00  0.00      LIG  
ATOM   5297 C10  LIG     1      28.773   0.707  13.924  1.00  0.00      LIG  
ATOM   5298 C11  LIG     1      28.418   0.432  12.455  1.00  0.00      LIG  
ATOM   5299 C12  LIG     1      28.824   1.491  11.452  1.00  0.00      LIG  
ATOM   5300 C13  LIG     1      30.266   1.948  11.612  1.00  0.00      LIG  
ATOM   5301 O    LIG     1      35.109   5.083  14.536  1.00  0.00      LIG  
ATOM   5302 C14  LIG     1      26.903   0.273  12.396  1.00  0.00      LIG  
ATOM   5303 C15  LIG     1      26.458   0.052  13.823  1.00  0.00      LIG  
ATOM   5304 C16  LIG     1      27.423   0.908  14.609  1.00  0.00      LIG  
ATOM   5305 C17  LIG     1      27.426  -2.922  10.501  1.00  0.00      LIG  
ATOM   5306 C18  LIG     1      26.834  -2.198  11.706  1.00  0.00      LIG  
ATOM   5307 C19  LIG     1      26.428  -0.763  11.376  1.00  0.00      LIG  
ATOM   5308 C20  LIG     1      33.306   1.211  12.831  1.00  0.00      LIG  
ATOM   5309 O1   LIG     1      31.025   1.278  10.611  1.00  0.00      LIG  
ATOM   5310 C21  LIG     1      29.298  -0.637  14.459  1.00  0.00      LIG  
ATOM   5311 C22  LIG     1      29.183   3.253  14.078  1.00  0.00      LIG  
ATOM   5312 C23  LIG     1      24.920  -0.695  11.264  1.00  0.00      LIG  
ATOM   5313 H    LIG     1      31.098   0.607  12.991  1.00  0.00      LIG  
ATOM   5314 O2   LIG     1      27.481  -4.301  10.840  1.00  0.00      LIG  
ATOM   5315 C24  LIG     1      28.779  -2.344  10.131  1.00  0.00      LIG  
ATOM   5316 H1   LIG     1      28.672  -1.324   9.790  1.00  0.00      LIG  
ATOM   5317 H2   LIG     1      31.867   3.614  14.841  1.00  0.00      LIG  
ATOM   5318 C25  LIG     1      30.038  -3.032   9.694  1.00  0.00      LIG  
ATOM   5319 O3   LIG     1      29.846  -2.621  11.070  1.00  0.00      LIG  
ATOM   5320 C26  LIG     1      30.227  -4.507   9.548  1.00  0.00      LIG  
ATOM   5321 C27  LIG     1      31.047  -2.210   8.973  1.00  0.00      LIG  
ATOM   5322 H3   LIG     1      34.753   3.500  12.244  1.00  0.00      LIG  
ATOM   5323 H4   LIG     1      34.050   5.123  12.233  1.00  0.00      LIG  
ATOM   5324 H5   LIG     1      33.928   3.458  16.066  1.00  0.00      LIG  
ATOM   5325 H6   LIG     1      34.606   2.302  14.908  1.00  0.00      LIG  
ATOM   5326 H7   LIG     1      32.523   3.357  11.347  1.00  0.00      LIG  
ATOM   5327 H8   LIG     1      31.842   4.316  12.657  1.00  0.00      LIG  
ATOM   5328 H9   LIG     1      32.274   1.832  16.622  1.00  0.00      LIG  
ATOM   5329 H10  LIG     1      32.237   0.653  15.309  1.00  0.00      LIG  
ATOM   5330 H11  LIG     1      30.201   2.739  16.067  1.00  0.00      LIG  
ATOM   5331 H12  LIG     1      29.965   1.053  16.207  1.00  0.00      LIG  
ATOM   5332 H13  LIG     1      28.912  -0.489  12.150  1.00  0.00      LIG  
ATOM   5333 H14  LIG     1      28.169   2.355  11.575  1.00  0.00      LIG  
ATOM   5334 H15  LIG     1      28.630   1.121  10.440  1.00  0.00      LIG  
ATOM   5335 H16  LIG     1      30.288   3.013  11.369  1.00  0.00      LIG  
ATOM   5336 H17  LIG     1      26.480   1.235  12.093  1.00  0.00      LIG  
ATOM   5337 H18  LIG     1      26.546  -0.995  14.120  1.00  0.00      LIG  
ATOM   5338 H19  LIG     1      25.422   0.365  13.982  1.00  0.00      LIG  
ATOM   5339 H20  LIG     1      27.067   1.936  14.538  1.00  0.00      LIG  
ATOM   5340 H21  LIG     1      27.443   0.628  15.665  1.00  0.00      LIG  
ATOM   5341 H22  LIG     1      26.750  -2.823   9.647  1.00  0.00      LIG  
ATOM   5342 H23  LIG     1      27.561  -2.227  12.519  1.00  0.00      LIG  
ATOM   5343 H24  LIG     1      25.962  -2.749  12.074  1.00  0.00      LIG  
ATOM   5344 H25  LIG     1      26.839  -0.486  10.403  1.00  0.00      LIG  
ATOM   5345 H26  LIG     1      33.142   0.290  13.395  1.00  0.00      LIG  
ATOM   5346 H27  LIG     1      34.346   1.499  12.986  1.00  0.00      LIG  
ATOM   5347 H28  LIG     1      33.211   0.966  11.772  1.00  0.00      LIG  
ATOM   5348 H29  LIG     1      31.002   0.332  10.835  1.00  0.00      LIG  
ATOM   5349 H30  LIG     1      29.233  -0.694  15.547  1.00  0.00      LIG  
ATOM   5350 H31  LIG     1      28.719  -1.480  14.079  1.00  0.00      LIG  
ATOM   5351 H32  LIG     1      30.335  -0.820  14.173  1.00  0.00      LIG  
ATOM   5352 H33  LIG     1      29.947   4.030  14.022  1.00  0.00      LIG  
ATOM   5353 H34  LIG     1      28.594   3.446  14.979  1.00  0.00      LIG  
ATOM   5354 H35  LIG     1      28.508   3.400  13.237  1.00  0.00      LIG  
ATOM   5355 H36  LIG     1      24.596   0.323  11.033  1.00  0.00      LIG  
ATOM   5356 H37  LIG     1      24.437  -1.005  12.194  1.00  0.00      LIG  
ATOM   5357 H38  LIG     1      24.571  -1.355  10.467  1.00  0.00      LIG  
ATOM   5358 H39  LIG     1      28.260  -4.400  11.413  1.00  0.00      LIG  
ATOM   5359 H40  LIG     1      29.285  -5.031   9.385  1.00  0.00      LIG  
ATOM   5360 H41  LIG     1      30.719  -4.931  10.427  1.00  0.00      LIG  
ATOM   5361 H42  LIG     1      30.862  -4.713   8.683  1.00  0.00      LIG  
ATOM   5362 H43  LIG     1      30.912  -1.142   9.166  1.00  0.00      LIG  
ATOM   5363 H44  LIG     1      30.959  -2.375   7.896  1.00  0.00      LIG  
ATOM   5364 H45  LIG     1      32.056  -2.492   9.284  1.00  0.00      LIG  
TER
REMARK  Energy: 284.011
REMARK  SimpleFitness: 284.011
REMARK  FullFitness: -963.57947
REMARK  InterFull: -16.3325
REMARK  IntraFull: 303.243
REMARK  solvFull: -1509.28
REMARK  surfFull: 258.79
REMARK  extraFull: 0.0
REMARK  deltaGcompsolvpol: -1509.28
REMARK  deltaGcompsolvnonpol: 258.79
REMARK  deltaGprotsolvpol: -1512.07
REMARK  deltaGprotsolvnonpol: 254.074
REMARK  deltaGligsolvpol: -6.97906
REMARK  deltaGligsolvnonpol: 14.3415
REMARK  deltaGvdw: -16.3325
REMARK  deltaGelec: 0.0
REMARK  deltaG: -5.847765
REMARK  Cluster: 6
REMARK  ClusterRank: 3
ATOM   5287 C    LIG     1      33.979   4.131  12.687  1.00  0.00      LIG  
ATOM   5288 C1   LIG     1      34.281   4.272  14.152  1.00  0.00      LIG  
ATOM   5289 C2   LIG     1      33.890   3.118  15.028  1.00  0.00      LIG  
ATOM   5290 C3   LIG     1      32.470   2.716  14.681  1.00  0.00      LIG  
ATOM   5291 C4   LIG     1      32.291   2.295  13.229  1.00  0.00      LIG  
ATOM   5292 C5   LIG     1      32.592   3.556  12.419  1.00  0.00      LIG  
ATOM   5293 C6   LIG     1      31.925   1.659  15.600  1.00  0.00      LIG  
ATOM   5294 C7   LIG     1      30.423   1.797  15.557  1.00  0.00      LIG  
ATOM   5295 C8   LIG     1      29.821   1.852  14.133  1.00  0.00      LIG  
ATOM   5296 C9   LIG     1      30.875   1.675  13.003  1.00  0.00      LIG  
ATOM   5297 C10  LIG     1      28.773   0.707  13.924  1.00  0.00      LIG  
ATOM   5298 C11  LIG     1      28.418   0.432  12.455  1.00  0.00      LIG  
ATOM   5299 C12  LIG     1      28.824   1.491  11.452  1.00  0.00      LIG  
ATOM   5300 C13  LIG     1      30.266   1.948  11.612  1.00  0.00      LIG  
ATOM   5301 O    LIG     1      35.109   5.083  14.536  1.00  0.00      LIG  
ATOM   5302 C14  LIG     1      26.903   0.273  12.396  1.00  0.00      LIG  
ATOM   5303 C15  LIG     1      26.458   0.052  13.823  1.00  0.00      LIG  
ATOM   5304 C16  LIG     1      27.423   0.908  14.609  1.00  0.00      LIG  
ATOM   5305 C17  LIG     1      27.426  -2.922  10.501  1.00  0.00      LIG  
ATOM   5306 C18  LIG     1      26.834  -2.198  11.706  1.00  0.00      LIG  
ATOM   5307 C19  LIG     1      26.428  -0.763  11.376  1.00  0.00      LIG  
ATOM   5308 C20  LIG     1      33.306   1.211  12.831  1.00  0.00      LIG  
ATOM   5309 O1   LIG     1      31.025   1.278  10.611  1.00  0.00      LIG  
ATOM   5310 C21  LIG     1      29.298  -0.637  14.459  1.00  0.00      LIG  
ATOM   5311 C22  LIG     1      29.183   3.253  14.078  1.00  0.00      LIG  
ATOM   5312 C23  LIG     1      24.920  -0.695  11.264  1.00  0.00      LIG  
ATOM   5313 H    LIG     1      31.098   0.607  12.991  1.00  0.00      LIG  
ATOM   5314 O2   LIG     1      27.481  -4.301  10.840  1.00  0.00      LIG  
ATOM   5315 C24  LIG     1      28.779  -2.344  10.131  1.00  0.00      LIG  
ATOM   5316 H1   LIG     1      28.672  -1.324   9.790  1.00  0.00      LIG  
ATOM   5317 H2   LIG     1      31.867   3.614  14.841  1.00  0.00      LIG  
ATOM   5318 C25  LIG     1      30.038  -3.032   9.694  1.00  0.00      LIG  
ATOM   5319 O3   LIG     1      29.846  -2.621  11.070  1.00  0.00      LIG  
ATOM   5320 C26  LIG     1      30.227  -4.507   9.548  1.00  0.00      LIG  
ATOM   5321 C27  LIG     1      31.047  -2.210   8.973  1.00  0.00      LIG  
ATOM   5322 H3   LIG     1      34.753   3.500  12.244  1.00  0.00      LIG  
ATOM   5323 H4   LIG     1      34.050   5.123  12.233  1.00  0.00      LIG  
ATOM   5324 H5   LIG     1      33.928   3.458  16.066  1.00  0.00      LIG  
ATOM   5325 H6   LIG     1      34.606   2.302  14.908  1.00  0.00      LIG  
ATOM   5326 H7   LIG     1      32.523   3.357  11.347  1.00  0.00      LIG  
ATOM   5327 H8   LIG     1      31.842   4.316  12.657  1.00  0.00      LIG  
ATOM   5328 H9   LIG     1      32.274   1.832  16.622  1.00  0.00      LIG  
ATOM   5329 H10  LIG     1      32.237   0.653  15.309  1.00  0.00      LIG  
ATOM   5330 H11  LIG     1      30.201   2.739  16.067  1.00  0.00      LIG  
ATOM   5331 H12  LIG     1      29.965   1.053  16.207  1.00  0.00      LIG  
ATOM   5332 H13  LIG     1      28.912  -0.489  12.150  1.00  0.00      LIG  
ATOM   5333 H14  LIG     1      28.169   2.355  11.575  1.00  0.00      LIG  
ATOM   5334 H15  LIG     1      28.630   1.121  10.440  1.00  0.00      LIG  
ATOM   5335 H16  LIG     1      30.288   3.013  11.369  1.00  0.00      LIG  
ATOM   5336 H17  LIG     1      26.480   1.235  12.093  1.00  0.00      LIG  
ATOM   5337 H18  LIG     1      26.546  -0.995  14.120  1.00  0.00      LIG  
ATOM   5338 H19  LIG     1      25.422   0.365  13.982  1.00  0.00      LIG  
ATOM   5339 H20  LIG     1      27.067   1.936  14.538  1.00  0.00      LIG  
ATOM   5340 H21  LIG     1      27.443   0.628  15.665  1.00  0.00      LIG  
ATOM   5341 H22  LIG     1      26.750  -2.823   9.647  1.00  0.00      LIG  
ATOM   5342 H23  LIG     1      27.561  -2.227  12.519  1.00  0.00      LIG  
ATOM   5343 H24  LIG     1      25.962  -2.749  12.074  1.00  0.00      LIG  
ATOM   5344 H25  LIG     1      26.839  -0.486  10.403  1.00  0.00      LIG  
ATOM   5345 H26  LIG     1      33.142   0.290  13.395  1.00  0.00      LIG  
ATOM   5346 H27  LIG     1      34.346   1.499  12.986  1.00  0.00      LIG  
ATOM   5347 H28  LIG     1      33.211   0.966  11.772  1.00  0.00      LIG  
ATOM   5348 H29  LIG     1      31.002   0.332  10.835  1.00  0.00      LIG  
ATOM   5349 H30  LIG     1      29.233  -0.694  15.547  1.00  0.00      LIG  
ATOM   5350 H31  LIG     1      28.719  -1.480  14.079  1.00  0.00      LIG  
ATOM   5351 H32  LIG     1      30.335  -0.820  14.173  1.00  0.00      LIG  
ATOM   5352 H33  LIG     1      29.947   4.030  14.022  1.00  0.00      LIG  
ATOM   5353 H34  LIG     1      28.594   3.446  14.979  1.00  0.00      LIG  
ATOM   5354 H35  LIG     1      28.508   3.400  13.237  1.00  0.00      LIG  
ATOM   5355 H36  LIG     1      24.596   0.323  11.033  1.00  0.00      LIG  
ATOM   5356 H37  LIG     1      24.437  -1.005  12.194  1.00  0.00      LIG  
ATOM   5357 H38  LIG     1      24.571  -1.355  10.467  1.00  0.00      LIG  
ATOM   5358 H39  LIG     1      28.260  -4.400  11.413  1.00  0.00      LIG  
ATOM   5359 H40  LIG     1      29.285  -5.031   9.385  1.00  0.00      LIG  
ATOM   5360 H41  LIG     1      30.719  -4.931  10.427  1.00  0.00      LIG  
ATOM   5361 H42  LIG     1      30.862  -4.713   8.683  1.00  0.00      LIG  
ATOM   5362 H43  LIG     1      30.912  -1.142   9.166  1.00  0.00      LIG  
ATOM   5363 H44  LIG     1      30.959  -2.375   7.896  1.00  0.00      LIG  
ATOM   5364 H45  LIG     1      32.056  -2.492   9.284  1.00  0.00      LIG  
TER
REMARK  Energy: 283.862
REMARK  SimpleFitness: 283.862
REMARK  FullFitness: -963.353
REMARK  InterFull: -17.155
REMARK  IntraFull: 303.533
REMARK  solvFull: -1508.45
REMARK  surfFull: 258.719
REMARK  extraFull: 0.0
REMARK  deltaGcompsolvpol: -1508.45
REMARK  deltaGcompsolvnonpol: 258.719
REMARK  deltaGprotsolvpol: -1512.07
REMARK  deltaGprotsolvnonpol: 254.074
REMARK  deltaGligsolvpol: -7.02732
REMARK  deltaGligsolvnonpol: 14.3766
REMARK  deltaGvdw: -17.155
REMARK  deltaGelec: 0.0
REMARK  deltaG: -5.881858
REMARK  Cluster: 6
REMARK  ClusterRank: 4
ATOM   5287 C    LIG     1      33.959   4.007  12.567  1.00  0.00      LIG  
ATOM   5288 C1   LIG     1      34.336   4.054  14.021  1.00  0.00      LIG  
ATOM   5289 C2   LIG     1      33.951   2.862  14.848  1.00  0.00      LIG  
ATOM   5290 C3   LIG     1      32.504   2.524  14.550  1.00  0.00      LIG  
ATOM   5291 C4   LIG     1      32.242   2.194  13.088  1.00  0.00      LIG  
ATOM   5292 C5   LIG     1      32.542   3.493  12.339  1.00  0.00      LIG  
ATOM   5293 C6   LIG     1      31.971   1.431  15.434  1.00  0.00      LIG  
ATOM   5294 C7   LIG     1      30.474   1.619  15.476  1.00  0.00      LIG  
ATOM   5295 C8   LIG     1      29.806   1.763  14.088  1.00  0.00      LIG  
ATOM   5296 C9   LIG     1      30.799   1.626  12.899  1.00  0.00      LIG  
ATOM   5297 C10  LIG     1      28.725   0.651  13.869  1.00  0.00      LIG  
ATOM   5298 C11  LIG     1      28.314   0.451  12.404  1.00  0.00      LIG  
ATOM   5299 C12  LIG     1      28.677   1.563  11.443  1.00  0.00      LIG  
ATOM   5300 C13  LIG     1      30.130   1.999  11.560  1.00  0.00      LIG  
ATOM   5301 O    LIG     1      35.208   4.817  14.407  1.00  0.00      LIG  
ATOM   5302 C14  LIG     1      26.802   0.279  12.391  1.00  0.00      LIG  
ATOM   5303 C15  LIG     1      26.405   0.016  13.826  1.00  0.00      LIG  
ATOM   5304 C16  LIG     1      27.401   0.848  14.602  1.00  0.00      LIG  
ATOM   5305 C17  LIG     1      27.322  -2.846  10.388  1.00  0.00      LIG  
ATOM   5306 C18  LIG     1      26.716  -2.176  11.619  1.00  0.00      LIG  
ATOM   5307 C19  LIG     1      26.309  -0.728  11.350  1.00  0.00      LIG  
ATOM   5308 C20  LIG     1      33.202   1.107  12.577  1.00  0.00      LIG  
ATOM   5309 O1   LIG     1      30.831   1.391  10.480  1.00  0.00      LIG  
ATOM   5310 C21  LIG     1      29.241  -0.726  14.323  1.00  0.00      LIG  
ATOM   5311 C22  LIG     1      29.197   3.176  14.140  1.00  0.00      LIG  
ATOM   5312 C23  LIG     1      24.798  -0.650  11.277  1.00  0.00      LIG  
ATOM   5313 H    LIG     1      30.990   0.555  12.813  1.00  0.00      LIG  
ATOM   5314 O2   LIG     1      27.345  -4.243  10.637  1.00  0.00      LIG  
ATOM   5315 C24  LIG     1      28.689  -2.272  10.064  1.00  0.00      LIG  
ATOM   5316 H1   LIG     1      28.585  -1.257   9.708  1.00  0.00      LIG  
ATOM   5317 H2   LIG     1      31.937   3.428  14.791  1.00  0.00      LIG  
ATOM   5318 C25  LIG     1      29.981  -2.948   9.710  1.00  0.00      LIG  
ATOM   5319 O3   LIG     1      29.711  -2.521  11.063  1.00  0.00      LIG  
ATOM   5320 C26  LIG     1      30.229  -4.416   9.608  1.00  0.00      LIG  
ATOM   5321 C27  LIG     1      31.004  -2.118   9.016  1.00  0.00      LIG  
ATOM   5322 H3   LIG     1      34.688   3.378  12.051  1.00  0.00      LIG  
ATOM   5323 H4   LIG     1      34.043   5.020  12.165  1.00  0.00      LIG  
ATOM   5324 H5   LIG     1      34.051   3.140  15.900  1.00  0.00      LIG  
ATOM   5325 H6   LIG     1      34.633   2.034  14.645  1.00  0.00      LIG  
ATOM   5326 H7   LIG     1      32.410   3.362  11.262  1.00  0.00      LIG  
ATOM   5327 H8   LIG     1      31.831   4.259  12.662  1.00  0.00      LIG  
ATOM   5328 H9   LIG     1      32.375   1.533  16.445  1.00  0.00      LIG  
ATOM   5329 H10  LIG     1      32.234   0.435  15.070  1.00  0.00      LIG  
ATOM   5330 H11  LIG     1      30.309   2.541  16.040  1.00  0.00      LIG  
ATOM   5331 H12  LIG     1      30.022   0.860  16.114  1.00  0.00      LIG  
ATOM   5332 H13  LIG     1      28.802  -0.448  12.035  1.00  0.00      LIG  
ATOM   5333 H14  LIG     1      28.034   2.422  11.646  1.00  0.00      LIG  
ATOM   5334 H15  LIG     1      28.432   1.250  10.423  1.00  0.00      LIG  
ATOM   5335 H16  LIG     1      30.154   3.077  11.389  1.00  0.00      LIG  
ATOM   5336 H17  LIG     1      26.363   1.246  12.130  1.00  0.00      LIG  
ATOM   5337 H18  LIG     1      26.499  -1.040  14.089  1.00  0.00      LIG  
ATOM   5338 H19  LIG     1      25.377   0.326  14.028  1.00  0.00      LIG  
ATOM   5339 H20  LIG     1      27.052   1.881  14.560  1.00  0.00      LIG  
ATOM   5340 H21  LIG     1      27.452   0.546  15.651  1.00  0.00      LIG  
ATOM   5341 H22  LIG     1      26.662  -2.687   9.530  1.00  0.00      LIG  
ATOM   5342 H23  LIG     1      27.433  -2.240  12.438  1.00  0.00      LIG  
ATOM   5343 H24  LIG     1      25.842  -2.744  11.951  1.00  0.00      LIG  
ATOM   5344 H25  LIG     1      26.702  -0.423  10.378  1.00  0.00      LIG  
ATOM   5345 H26  LIG     1      33.038   0.159  13.095  1.00  0.00      LIG  
ATOM   5346 H27  LIG     1      34.258   1.356  12.696  1.00  0.00      LIG  
ATOM   5347 H28  LIG     1      33.049   0.927  11.512  1.00  0.00      LIG  
ATOM   5348 H29  LIG     1      30.813   0.434  10.645  1.00  0.00      LIG  
ATOM   5349 H30  LIG     1      29.228  -0.828  15.410  1.00  0.00      LIG  
ATOM   5350 H31  LIG     1      28.626  -1.541  13.941  1.00  0.00      LIG  
ATOM   5351 H32  LIG     1      30.257  -0.921  13.975  1.00  0.00      LIG  
ATOM   5352 H33  LIG     1      29.977   3.939  14.093  1.00  0.00      LIG  
ATOM   5353 H34  LIG     1      28.652   3.329  15.075  1.00  0.00      LIG  
ATOM   5354 H35  LIG     1      28.491   3.383  13.338  1.00  0.00      LIG  
ATOM   5355 H36  LIG     1      24.476   0.377  11.082  1.00  0.00      LIG  
ATOM   5356 H37  LIG     1      24.339  -0.981  12.211  1.00  0.00      LIG  
ATOM   5357 H38  LIG     1      24.425  -1.285  10.471  1.00  0.00      LIG  
ATOM   5358 H39  LIG     1      28.002  -4.375  11.342  1.00  0.00      LIG  
ATOM   5359 H40  LIG     1      29.563  -5.008  10.233  1.00  0.00      LIG  
ATOM   5360 H41  LIG     1      31.252  -4.638   9.921  1.00  0.00      LIG  
ATOM   5361 H42  LIG     1      30.122  -4.750   8.574  1.00  0.00      LIG  
ATOM   5362 H43  LIG     1      30.829  -1.049   9.168  1.00  0.00      LIG  
ATOM   5363 H44  LIG     1      30.981  -2.319   7.942  1.00  0.00      LIG  
ATOM   5364 H45  LIG     1      32.002  -2.357   9.391  1.00  0.00      LIG  
TER
REMARK  Energy: 283.862
REMARK  SimpleFitness: 283.862
REMARK  FullFitness: -963.353
REMARK  InterFull: -17.155
REMARK  IntraFull: 303.533
REMARK  solvFull: -1508.45
REMARK  surfFull: 258.719
REMARK  extraFull: 0.0
REMARK  deltaGcompsolvpol: -1508.45
REMARK  deltaGcompsolvnonpol: 258.719
REMARK  deltaGprotsolvpol: -1512.07
REMARK  deltaGprotsolvnonpol: 254.074
REMARK  deltaGligsolvpol: -7.02732
REMARK  deltaGligsolvnonpol: 14.3766
REMARK  deltaGvdw: -17.155
REMARK  deltaGelec: 0.0
REMARK  deltaG: -5.881858
REMARK  Cluster: 6
REMARK  ClusterRank: 5
ATOM   5287 C    LIG     1      33.959   4.007  12.567  1.00  0.00      LIG  
ATOM   5288 C1   LIG     1      34.336   4.054  14.021  1.00  0.00      LIG  
ATOM   5289 C2   LIG     1      33.951   2.862  14.848  1.00  0.00      LIG  
ATOM   5290 C3   LIG     1      32.504   2.524  14.550  1.00  0.00      LIG  
ATOM   5291 C4   LIG     1      32.242   2.194  13.088  1.00  0.00      LIG  
ATOM   5292 C5   LIG     1      32.542   3.493  12.339  1.00  0.00      LIG  
ATOM   5293 C6   LIG     1      31.971   1.431  15.434  1.00  0.00      LIG  
ATOM   5294 C7   LIG     1      30.474   1.619  15.476  1.00  0.00      LIG  
ATOM   5295 C8   LIG     1      29.806   1.763  14.088  1.00  0.00      LIG  
ATOM   5296 C9   LIG     1      30.799   1.626  12.899  1.00  0.00      LIG  
ATOM   5297 C10  LIG     1      28.725   0.651  13.869  1.00  0.00      LIG  
ATOM   5298 C11  LIG     1      28.314   0.451  12.404  1.00  0.00      LIG  
ATOM   5299 C12  LIG     1      28.677   1.563  11.443  1.00  0.00      LIG  
ATOM   5300 C13  LIG     1      30.130   1.999  11.560  1.00  0.00      LIG  
ATOM   5301 O    LIG     1      35.208   4.817  14.407  1.00  0.00      LIG  
ATOM   5302 C14  LIG     1      26.802   0.279  12.391  1.00  0.00      LIG  
ATOM   5303 C15  LIG     1      26.405   0.016  13.826  1.00  0.00      LIG  
ATOM   5304 C16  LIG     1      27.401   0.848  14.602  1.00  0.00      LIG  
ATOM   5305 C17  LIG     1      27.322  -2.846  10.388  1.00  0.00      LIG  
ATOM   5306 C18  LIG     1      26.716  -2.176  11.619  1.00  0.00      LIG  
ATOM   5307 C19  LIG     1      26.309  -0.728  11.350  1.00  0.00      LIG  
ATOM   5308 C20  LIG     1      33.202   1.107  12.577  1.00  0.00      LIG  
ATOM   5309 O1   LIG     1      30.831   1.391  10.480  1.00  0.00      LIG  
ATOM   5310 C21  LIG     1      29.241  -0.726  14.323  1.00  0.00      LIG  
ATOM   5311 C22  LIG     1      29.197   3.176  14.140  1.00  0.00      LIG  
ATOM   5312 C23  LIG     1      24.798  -0.650  11.277  1.00  0.00      LIG  
ATOM   5313 H    LIG     1      30.990   0.555  12.813  1.00  0.00      LIG  
ATOM   5314 O2   LIG     1      27.345  -4.243  10.637  1.00  0.00      LIG  
ATOM   5315 C24  LIG     1      28.689  -2.272  10.064  1.00  0.00      LIG  
ATOM   5316 H1   LIG     1      28.585  -1.257   9.708  1.00  0.00      LIG  
ATOM   5317 H2   LIG     1      31.937   3.428  14.791  1.00  0.00      LIG  
ATOM   5318 C25  LIG     1      29.981  -2.948   9.710  1.00  0.00      LIG  
ATOM   5319 O3   LIG     1      29.711  -2.521  11.063  1.00  0.00      LIG  
ATOM   5320 C26  LIG     1      30.229  -4.416   9.608  1.00  0.00      LIG  
ATOM   5321 C27  LIG     1      31.004  -2.118   9.016  1.00  0.00      LIG  
ATOM   5322 H3   LIG     1      34.688   3.378  12.051  1.00  0.00      LIG  
ATOM   5323 H4   LIG     1      34.043   5.020  12.165  1.00  0.00      LIG  
ATOM   5324 H5   LIG     1      34.051   3.140  15.900  1.00  0.00      LIG  
ATOM   5325 H6   LIG     1      34.633   2.034  14.645  1.00  0.00      LIG  
ATOM   5326 H7   LIG     1      32.410   3.362  11.262  1.00  0.00      LIG  
ATOM   5327 H8   LIG     1      31.831   4.259  12.662  1.00  0.00      LIG  
ATOM   5328 H9   LIG     1      32.375   1.533  16.445  1.00  0.00      LIG  
ATOM   5329 H10  LIG     1      32.234   0.435  15.070  1.00  0.00      LIG  
ATOM   5330 H11  LIG     1      30.309   2.541  16.040  1.00  0.00      LIG  
ATOM   5331 H12  LIG     1      30.022   0.860  16.114  1.00  0.00      LIG  
ATOM   5332 H13  LIG     1      28.802  -0.448  12.035  1.00  0.00      LIG  
ATOM   5333 H14  LIG     1      28.034   2.422  11.646  1.00  0.00      LIG  
ATOM   5334 H15  LIG     1      28.432   1.250  10.423  1.00  0.00      LIG  
ATOM   5335 H16  LIG     1      30.154   3.077  11.389  1.00  0.00      LIG  
ATOM   5336 H17  LIG     1      26.363   1.246  12.130  1.00  0.00      LIG  
ATOM   5337 H18  LIG     1      26.499  -1.040  14.089  1.00  0.00      LIG  
ATOM   5338 H19  LIG     1      25.377   0.326  14.028  1.00  0.00      LIG  
ATOM   5339 H20  LIG     1      27.052   1.881  14.560  1.00  0.00      LIG  
ATOM   5340 H21  LIG     1      27.452   0.546  15.651  1.00  0.00      LIG  
ATOM   5341 H22  LIG     1      26.662  -2.687   9.530  1.00  0.00      LIG  
ATOM   5342 H23  LIG     1      27.433  -2.240  12.438  1.00  0.00      LIG  
ATOM   5343 H24  LIG     1      25.842  -2.744  11.951  1.00  0.00      LIG  
ATOM   5344 H25  LIG     1      26.702  -0.423  10.378  1.00  0.00      LIG  
ATOM   5345 H26  LIG     1      33.038   0.159  13.095  1.00  0.00      LIG  
ATOM   5346 H27  LIG     1      34.258   1.356  12.696  1.00  0.00      LIG  
ATOM   5347 H28  LIG     1      33.049   0.927  11.512  1.00  0.00      LIG  
ATOM   5348 H29  LIG     1      30.813   0.434  10.645  1.00  0.00      LIG  
ATOM   5349 H30  LIG     1      29.228  -0.828  15.410  1.00  0.00      LIG  
ATOM   5350 H31  LIG     1      28.626  -1.541  13.941  1.00  0.00      LIG  
ATOM   5351 H32  LIG     1      30.257  -0.921  13.975  1.00  0.00      LIG  
ATOM   5352 H33  LIG     1      29.977   3.939  14.093  1.00  0.00      LIG  
ATOM   5353 H34  LIG     1      28.652   3.329  15.075  1.00  0.00      LIG  
ATOM   5354 H35  LIG     1      28.491   3.383  13.338  1.00  0.00      LIG  
ATOM   5355 H36  LIG     1      24.476   0.377  11.082  1.00  0.00      LIG  
ATOM   5356 H37  LIG     1      24.339  -0.981  12.211  1.00  0.00      LIG  
ATOM   5357 H38  LIG     1      24.425  -1.285  10.471  1.00  0.00      LIG  
ATOM   5358 H39  LIG     1      28.002  -4.375  11.342  1.00  0.00      LIG  
ATOM   5359 H40  LIG     1      29.563  -5.008  10.233  1.00  0.00      LIG  
ATOM   5360 H41  LIG     1      31.252  -4.638   9.921  1.00  0.00      LIG  
ATOM   5361 H42  LIG     1      30.122  -4.750   8.574  1.00  0.00      LIG  
ATOM   5362 H43  LIG     1      30.829  -1.049   9.168  1.00  0.00      LIG  
ATOM   5363 H44  LIG     1      30.981  -2.319   7.942  1.00  0.00      LIG  
ATOM   5364 H45  LIG     1      32.002  -2.357   9.391  1.00  0.00      LIG  
TER
REMARK  Energy: 283.862
REMARK  SimpleFitness: 283.862
REMARK  FullFitness: -963.353
REMARK  InterFull: -17.155
REMARK  IntraFull: 303.533
REMARK  solvFull: -1508.45
REMARK  surfFull: 258.719
REMARK  extraFull: 0.0
REMARK  deltaGcompsolvpol: -1508.45
REMARK  deltaGcompsolvnonpol: 258.719
REMARK  deltaGprotsolvpol: -1512.07
REMARK  deltaGprotsolvnonpol: 254.074
REMARK  deltaGligsolvpol: -7.02732
REMARK  deltaGligsolvnonpol: 14.3766
REMARK  deltaGvdw: -17.155
REMARK  deltaGelec: 0.0
REMARK  deltaG: -5.881858
REMARK  Cluster: 6
REMARK  ClusterRank: 6
ATOM   5287 C    LIG     1      33.959   4.007  12.567  1.00  0.00      LIG  
ATOM   5288 C1   LIG     1      34.336   4.054  14.021  1.00  0.00      LIG  
ATOM   5289 C2   LIG     1      33.951   2.862  14.848  1.00  0.00      LIG  
ATOM   5290 C3   LIG     1      32.504   2.524  14.550  1.00  0.00      LIG  
ATOM   5291 C4   LIG     1      32.242   2.194  13.088  1.00  0.00      LIG  
ATOM   5292 C5   LIG     1      32.542   3.493  12.339  1.00  0.00      LIG  
ATOM   5293 C6   LIG     1      31.971   1.431  15.434  1.00  0.00      LIG  
ATOM   5294 C7   LIG     1      30.474   1.619  15.476  1.00  0.00      LIG  
ATOM   5295 C8   LIG     1      29.806   1.763  14.088  1.00  0.00      LIG  
ATOM   5296 C9   LIG     1      30.799   1.626  12.899  1.00  0.00      LIG  
ATOM   5297 C10  LIG     1      28.725   0.651  13.869  1.00  0.00      LIG  
ATOM   5298 C11  LIG     1      28.314   0.451  12.404  1.00  0.00      LIG  
ATOM   5299 C12  LIG     1      28.677   1.563  11.443  1.00  0.00      LIG  
ATOM   5300 C13  LIG     1      30.130   1.999  11.560  1.00  0.00      LIG  
ATOM   5301 O    LIG     1      35.208   4.817  14.407  1.00  0.00      LIG  
ATOM   5302 C14  LIG     1      26.802   0.279  12.391  1.00  0.00      LIG  
ATOM   5303 C15  LIG     1      26.405   0.016  13.826  1.00  0.00      LIG  
ATOM   5304 C16  LIG     1      27.401   0.848  14.602  1.00  0.00      LIG  
ATOM   5305 C17  LIG     1      27.322  -2.846  10.388  1.00  0.00      LIG  
ATOM   5306 C18  LIG     1      26.716  -2.176  11.619  1.00  0.00      LIG  
ATOM   5307 C19  LIG     1      26.309  -0.728  11.350  1.00  0.00      LIG  
ATOM   5308 C20  LIG     1      33.202   1.107  12.577  1.00  0.00      LIG  
ATOM   5309 O1   LIG     1      30.831   1.391  10.480  1.00  0.00      LIG  
ATOM   5310 C21  LIG     1      29.241  -0.726  14.323  1.00  0.00      LIG  
ATOM   5311 C22  LIG     1      29.197   3.176  14.140  1.00  0.00      LIG  
ATOM   5312 C23  LIG     1      24.798  -0.650  11.277  1.00  0.00      LIG  
ATOM   5313 H    LIG     1      30.990   0.555  12.813  1.00  0.00      LIG  
ATOM   5314 O2   LIG     1      27.345  -4.243  10.637  1.00  0.00      LIG  
ATOM   5315 C24  LIG     1      28.689  -2.272  10.064  1.00  0.00      LIG  
ATOM   5316 H1   LIG     1      28.585  -1.257   9.708  1.00  0.00      LIG  
ATOM   5317 H2   LIG     1      31.937   3.428  14.791  1.00  0.00      LIG  
ATOM   5318 C25  LIG     1      29.981  -2.948   9.710  1.00  0.00      LIG  
ATOM   5319 O3   LIG     1      29.711  -2.521  11.063  1.00  0.00      LIG  
ATOM   5320 C26  LIG     1      30.229  -4.416   9.608  1.00  0.00      LIG  
ATOM   5321 C27  LIG     1      31.004  -2.118   9.016  1.00  0.00      LIG  
ATOM   5322 H3   LIG     1      34.688   3.378  12.051  1.00  0.00      LIG  
ATOM   5323 H4   LIG     1      34.043   5.020  12.165  1.00  0.00      LIG  
ATOM   5324 H5   LIG     1      34.051   3.140  15.900  1.00  0.00      LIG  
ATOM   5325 H6   LIG     1      34.633   2.034  14.645  1.00  0.00      LIG  
ATOM   5326 H7   LIG     1      32.410   3.362  11.262  1.00  0.00      LIG  
ATOM   5327 H8   LIG     1      31.831   4.259  12.662  1.00  0.00      LIG  
ATOM   5328 H9   LIG     1      32.375   1.533  16.445  1.00  0.00      LIG  
ATOM   5329 H10  LIG     1      32.234   0.435  15.070  1.00  0.00      LIG  
ATOM   5330 H11  LIG     1      30.309   2.541  16.040  1.00  0.00      LIG  
ATOM   5331 H12  LIG     1      30.022   0.860  16.114  1.00  0.00      LIG  
ATOM   5332 H13  LIG     1      28.802  -0.448  12.035  1.00  0.00      LIG  
ATOM   5333 H14  LIG     1      28.034   2.422  11.646  1.00  0.00      LIG  
ATOM   5334 H15  LIG     1      28.432   1.250  10.423  1.00  0.00      LIG  
ATOM   5335 H16  LIG     1      30.154   3.077  11.389  1.00  0.00      LIG  
ATOM   5336 H17  LIG     1      26.363   1.246  12.130  1.00  0.00      LIG  
ATOM   5337 H18  LIG     1      26.499  -1.040  14.089  1.00  0.00      LIG  
ATOM   5338 H19  LIG     1      25.377   0.326  14.028  1.00  0.00      LIG  
ATOM   5339 H20  LIG     1      27.052   1.881  14.560  1.00  0.00      LIG  
ATOM   5340 H21  LIG     1      27.452   0.546  15.651  1.00  0.00      LIG  
ATOM   5341 H22  LIG     1      26.662  -2.687   9.530  1.00  0.00      LIG  
ATOM   5342 H23  LIG     1      27.433  -2.240  12.438  1.00  0.00      LIG  
ATOM   5343 H24  LIG     1      25.842  -2.744  11.951  1.00  0.00      LIG  
ATOM   5344 H25  LIG     1      26.702  -0.423  10.378  1.00  0.00      LIG  
ATOM   5345 H26  LIG     1      33.038   0.159  13.095  1.00  0.00      LIG  
ATOM   5346 H27  LIG     1      34.258   1.356  12.696  1.00  0.00      LIG  
ATOM   5347 H28  LIG     1      33.049   0.927  11.512  1.00  0.00      LIG  
ATOM   5348 H29  LIG     1      30.813   0.434  10.645  1.00  0.00      LIG  
ATOM   5349 H30  LIG     1      29.228  -0.828  15.410  1.00  0.00      LIG  
ATOM   5350 H31  LIG     1      28.626  -1.541  13.941  1.00  0.00      LIG  
ATOM   5351 H32  LIG     1      30.257  -0.921  13.975  1.00  0.00      LIG  
ATOM   5352 H33  LIG     1      29.977   3.939  14.093  1.00  0.00      LIG  
ATOM   5353 H34  LIG     1      28.652   3.329  15.075  1.00  0.00      LIG  
ATOM   5354 H35  LIG     1      28.491   3.383  13.338  1.00  0.00      LIG  
ATOM   5355 H36  LIG     1      24.476   0.377  11.082  1.00  0.00      LIG  
ATOM   5356 H37  LIG     1      24.339  -0.981  12.211  1.00  0.00      LIG  
ATOM   5357 H38  LIG     1      24.425  -1.285  10.471  1.00  0.00      LIG  
ATOM   5358 H39  LIG     1      28.002  -4.375  11.342  1.00  0.00      LIG  
ATOM   5359 H40  LIG     1      29.563  -5.008  10.233  1.00  0.00      LIG  
ATOM   5360 H41  LIG     1      31.252  -4.638   9.921  1.00  0.00      LIG  
ATOM   5361 H42  LIG     1      30.122  -4.750   8.574  1.00  0.00      LIG  
ATOM   5362 H43  LIG     1      30.829  -1.049   9.168  1.00  0.00      LIG  
ATOM   5363 H44  LIG     1      30.981  -2.319   7.942  1.00  0.00      LIG  
ATOM   5364 H45  LIG     1      32.002  -2.357   9.391  1.00  0.00      LIG  
TER
REMARK  Energy: 284.26
REMARK  SimpleFitness: 284.26
REMARK  FullFitness: -963.0073
REMARK  InterFull: -16.9883
REMARK  IntraFull: 303.863
REMARK  solvFull: -1508.61
REMARK  surfFull: 258.728
REMARK  extraFull: 0.0
REMARK  deltaGcompsolvpol: -1508.61
REMARK  deltaGcompsolvnonpol: 258.728
REMARK  deltaGprotsolvpol: -1512.07
REMARK  deltaGprotsolvnonpol: 254.074
REMARK  deltaGligsolvpol: -7.05359
REMARK  deltaGligsolvnonpol: 14.3997
REMARK  deltaGvdw: -16.9883
REMARK  deltaGelec: 0.0
REMARK  deltaG: -5.875608
REMARK  Cluster: 6
REMARK  ClusterRank: 7
ATOM   5287 C    LIG     1      34.076   3.839  12.467  1.00  0.00      LIG  
ATOM   5288 C1   LIG     1      34.498   3.830  13.909  1.00  0.00      LIG  
ATOM   5289 C2   LIG     1      34.108   2.624  14.710  1.00  0.00      LIG  
ATOM   5290 C3   LIG     1      32.643   2.335  14.449  1.00  0.00      LIG  
ATOM   5291 C4   LIG     1      32.327   2.057  12.986  1.00  0.00      LIG  
ATOM   5292 C5   LIG     1      32.640   3.369  12.266  1.00  0.00      LIG  
ATOM   5293 C6   LIG     1      32.108   1.231  15.317  1.00  0.00      LIG  
ATOM   5294 C7   LIG     1      30.621   1.464  15.414  1.00  0.00      LIG  
ATOM   5295 C8   LIG     1      29.914   1.658  14.053  1.00  0.00      LIG  
ATOM   5296 C9   LIG     1      30.864   1.534  12.828  1.00  0.00      LIG  
ATOM   5297 C10  LIG     1      28.807   0.571  13.838  1.00  0.00      LIG  
ATOM   5298 C11  LIG     1      28.353   0.416  12.380  1.00  0.00      LIG  
ATOM   5299 C12  LIG     1      28.696   1.556  11.445  1.00  0.00      LIG  
ATOM   5300 C13  LIG     1      30.159   1.965  11.525  1.00  0.00      LIG  
ATOM   5301 O    LIG     1      35.401   4.560  14.292  1.00  0.00      LIG  
ATOM   5302 C14  LIG     1      26.841   0.253  12.401  1.00  0.00      LIG  
ATOM   5303 C15  LIG     1      26.474  -0.020  13.843  1.00  0.00      LIG  
ATOM   5304 C16  LIG     1      27.508   0.770  14.614  1.00  0.00      LIG  
ATOM   5305 C17  LIG     1      27.313  -2.873  10.389  1.00  0.00      LIG  
ATOM   5306 C18  LIG     1      26.707  -2.201  11.620  1.00  0.00      LIG  
ATOM   5307 C19  LIG     1      26.320  -0.744  11.363  1.00  0.00      LIG  
ATOM   5308 C20  LIG     1      33.239   0.960  12.413  1.00  0.00      LIG  
ATOM   5309 O1   LIG     1      30.811   1.385  10.400  1.00  0.00      LIG  
ATOM   5310 C21  LIG     1      29.314  -0.824  14.242  1.00  0.00      LIG  
ATOM   5311 C22  LIG     1      29.335   3.080  14.164  1.00  0.00      LIG  
ATOM   5312 C23  LIG     1      24.811  -0.642  11.311  1.00  0.00      LIG  
ATOM   5313 H    LIG     1      31.026   0.463  12.700  1.00  0.00      LIG  
ATOM   5314 O2   LIG     1      27.327  -4.271  10.636  1.00  0.00      LIG  
ATOM   5315 C24  LIG     1      28.683  -2.309  10.063  1.00  0.00      LIG  
ATOM   5316 H1   LIG     1      28.586  -1.294   9.704  1.00  0.00      LIG  
ATOM   5317 H2   LIG     1      32.110   3.247  14.733  1.00  0.00      LIG  
ATOM   5318 C25  LIG     1      29.973  -2.992   9.710  1.00  0.00      LIG  
ATOM   5319 O3   LIG     1      29.704  -2.564  11.063  1.00  0.00      LIG  
ATOM   5320 C26  LIG     1      30.212  -4.462   9.609  1.00  0.00      LIG  
ATOM   5321 C27  LIG     1      30.999  -2.166   9.018  1.00  0.00      LIG  
ATOM   5322 H3   LIG     1      34.772   3.208  11.909  1.00  0.00      LIG  
ATOM   5323 H4   LIG     1      34.176   4.861  12.092  1.00  0.00      LIG  
ATOM   5324 H5   LIG     1      34.248   2.863  15.767  1.00  0.00      LIG  
ATOM   5325 H6   LIG     1      34.760   1.784  14.459  1.00  0.00      LIG  
ATOM   5326 H7   LIG     1      32.473   3.273  11.191  1.00  0.00      LIG  
ATOM   5327 H8   LIG     1      31.959   4.143  12.631  1.00  0.00      LIG  
ATOM   5328 H9   LIG     1      32.548   1.290  16.316  1.00  0.00      LIG  
ATOM   5329 H10  LIG     1      32.328   0.240  14.915  1.00  0.00      LIG  
ATOM   5330 H11  LIG     1      30.505   2.379  16.002  1.00  0.00      LIG  
ATOM   5331 H12  LIG     1      30.166   0.706  16.051  1.00  0.00      LIG  
ATOM   5332 H13  LIG     1      28.825  -0.473  11.971  1.00  0.00      LIG  
ATOM   5333 H14  LIG     1      28.074   2.415  11.702  1.00  0.00      LIG  
ATOM   5334 H15  LIG     1      28.410   1.281  10.424  1.00  0.00      LIG  
ATOM   5335 H16  LIG     1      30.199   3.049  11.393  1.00  0.00      LIG  
ATOM   5336 H17  LIG     1      26.403   1.225  12.157  1.00  0.00      LIG  
ATOM   5337 H18  LIG     1      26.546  -1.082  14.088  1.00  0.00      LIG  
ATOM   5338 H19  LIG     1      25.459   0.311  14.076  1.00  0.00      LIG  
ATOM   5339 H20  LIG     1      27.179   1.810  14.615  1.00  0.00      LIG  
ATOM   5340 H21  LIG     1      27.583   0.434  15.651  1.00  0.00      LIG  
ATOM   5341 H22  LIG     1      26.654  -2.706   9.532  1.00  0.00      LIG  
ATOM   5342 H23  LIG     1      27.415  -2.284  12.444  1.00  0.00      LIG  
ATOM   5343 H24  LIG     1      25.823  -2.759  11.943  1.00  0.00      LIG  
ATOM   5344 H25  LIG     1      26.706  -0.441  10.387  1.00  0.00      LIG  
ATOM   5345 H26  LIG     1      33.065   0.002  12.909  1.00  0.00      LIG  
ATOM   5346 H27  LIG     1      34.304   1.177  12.502  1.00  0.00      LIG  
ATOM   5347 H28  LIG     1      33.043   0.815  11.349  1.00  0.00      LIG  
ATOM   5348 H29  LIG     1      30.720   0.422  10.496  1.00  0.00      LIG  
ATOM   5349 H30  LIG     1      29.333  -0.955  15.326  1.00  0.00      LIG  
ATOM   5350 H31  LIG     1      28.674  -1.619  13.860  1.00  0.00      LIG  
ATOM   5351 H32  LIG     1      30.315  -1.026  13.857  1.00  0.00      LIG  
ATOM   5352 H33  LIG     1      30.128   3.829  14.111  1.00  0.00      LIG  
ATOM   5353 H34  LIG     1      28.826   3.217  15.121  1.00  0.00      LIG  
ATOM   5354 H35  LIG     1      28.606   3.324  13.394  1.00  0.00      LIG  
ATOM   5355 H36  LIG     1      24.501   0.390  11.125  1.00  0.00      LIG  
ATOM   5356 H37  LIG     1      24.360  -0.970  12.251  1.00  0.00      LIG  
ATOM   5357 H38  LIG     1      24.417  -1.269  10.509  1.00  0.00      LIG  
ATOM   5358 H39  LIG     1      28.010  -4.412  11.312  1.00  0.00      LIG  
ATOM   5359 H40  LIG     1      29.558  -5.046  10.252  1.00  0.00      LIG  
ATOM   5360 H41  LIG     1      31.241  -4.686   9.904  1.00  0.00      LIG  
ATOM   5361 H42  LIG     1      30.081  -4.804   8.581  1.00  0.00      LIG  
ATOM   5362 H43  LIG     1      30.830  -1.096   9.172  1.00  0.00      LIG  
ATOM   5363 H44  LIG     1      30.974  -2.365   7.944  1.00  0.00      LIG  
ATOM   5364 H45  LIG     1      31.998  -2.411   9.390  1.00  0.00      LIG  
TER
REMARK  Energy: 274.278
REMARK  SimpleFitness: 274.278
REMARK  FullFitness: -963.4436
REMARK  InterFull: -36.2936
REMARK  IntraFull: 304.169
REMARK  solvFull: -1488.37
REMARK  surfFull: 257.051
REMARK  extraFull: 0.0
REMARK  deltaGcompsolvpol: -1488.37
REMARK  deltaGcompsolvnonpol: 257.051
REMARK  deltaGprotsolvpol: -1512.07
REMARK  deltaGprotsolvnonpol: 254.074
REMARK  deltaGligsolvpol: -10.3686
REMARK  deltaGligsolvnonpol: 14.4822
REMARK  deltaGvdw: -36.2936
REMARK  deltaGelec: 0.0
REMARK  deltaG: -6.426772
REMARK  Cluster: 7
REMARK  ClusterRank: 0
ATOM   5287 C    LIG     1       4.127 -12.741  -1.407  1.00  0.00      LIG  
ATOM   5288 C1   LIG     1       4.194 -12.346  -2.855  1.00  0.00      LIG  
ATOM   5289 C2   LIG     1       5.300 -12.965  -3.660  1.00  0.00      LIG  
ATOM   5290 C3   LIG     1       6.591 -12.820  -2.881  1.00  0.00      LIG  
ATOM   5291 C4   LIG     1       6.562 -13.498  -1.518  1.00  0.00      LIG  
ATOM   5292 C5   LIG     1       5.493 -12.740  -0.731  1.00  0.00      LIG  
ATOM   5293 C6   LIG     1       7.798 -13.270  -3.657  1.00  0.00      LIG  
ATOM   5294 C7   LIG     1       8.981 -12.540  -3.066  1.00  0.00      LIG  
ATOM   5295 C8   LIG     1       9.078 -12.612  -1.522  1.00  0.00      LIG  
ATOM   5296 C9   LIG     1       7.987 -13.511  -0.878  1.00  0.00      LIG  
ATOM   5297 C10  LIG     1      10.455 -13.214  -1.065  1.00  0.00      LIG  
ATOM   5298 C11  LIG     1      10.488 -13.771   0.370  1.00  0.00      LIG  
ATOM   5299 C12  LIG     1       9.388 -13.224   1.261  1.00  0.00      LIG  
ATOM   5300 C13  LIG     1       8.002 -13.392   0.658  1.00  0.00      LIG  
ATOM   5301 O    LIG     1       3.215 -11.873  -3.409  1.00  0.00      LIG  
ATOM   5302 C14  LIG     1      11.859 -13.394   0.952  1.00  0.00      LIG  
ATOM   5303 C15  LIG     1      12.666 -12.841  -0.204  1.00  0.00      LIG  
ATOM   5304 C16  LIG     1      11.629 -12.243  -1.118  1.00  0.00      LIG  
ATOM   5305 C17  LIG     1      12.626 -15.229   4.223  1.00  0.00      LIG  
ATOM   5306 C18  LIG     1      11.813 -14.853   2.989  1.00  0.00      LIG  
ATOM   5307 C19  LIG     1      12.612 -14.480   1.742  1.00  0.00      LIG  
ATOM   5308 C20  LIG     1       6.124 -14.966  -1.629  1.00  0.00      LIG  
ATOM   5309 O1   LIG     1       7.430 -14.559   1.241  1.00  0.00      LIG  
ATOM   5310 C21  LIG     1      10.852 -14.415  -1.936  1.00  0.00      LIG  
ATOM   5311 C22  LIG     1       8.906 -11.139  -1.103  1.00  0.00      LIG  
ATOM   5312 C23  LIG     1      12.880 -15.734   0.920  1.00  0.00      LIG  
ATOM   5313 H    LIG     1       8.319 -14.532  -1.077  1.00  0.00      LIG  
ATOM   5314 O2   LIG     1      13.437 -14.121   4.596  1.00  0.00      LIG  
ATOM   5315 C24  LIG     1      13.503 -16.432   4.058  1.00  0.00      LIG  
ATOM   5316 H1   LIG     1      14.422 -16.221   3.530  1.00  0.00      LIG  
ATOM   5317 H2   LIG     1       6.708 -11.745  -2.716  1.00  0.00      LIG  
ATOM   5318 C25  LIG     1      13.037 -17.843   4.035  1.00  0.00      LIG  
ATOM   5319 O3   LIG     1      13.554 -17.254   5.248  1.00  0.00      LIG  
ATOM   5320 C26  LIG     1      11.591 -18.193   4.094  1.00  0.00      LIG  
ATOM   5321 C27  LIG     1      13.941 -18.885   3.476  1.00  0.00      LIG  
ATOM   5322 H3   LIG     1       3.667 -13.730  -1.352  1.00  0.00      LIG  
ATOM   5323 H4   LIG     1       3.470 -12.034  -0.895  1.00  0.00      LIG  
ATOM   5324 H5   LIG     1       5.377 -12.416  -4.602  1.00  0.00      LIG  
ATOM   5325 H6   LIG     1       5.051 -14.003  -3.888  1.00  0.00      LIG  
ATOM   5326 H7   LIG     1       5.366 -13.166   0.267  1.00  0.00      LIG  
ATOM   5327 H8   LIG     1       5.818 -11.705  -0.604  1.00  0.00      LIG  
ATOM   5328 H9   LIG     1       7.694 -12.994  -4.709  1.00  0.00      LIG  
ATOM   5329 H10  LIG     1       7.940 -14.353  -3.611  1.00  0.00      LIG  
ATOM   5330 H11  LIG     1       8.856 -11.494  -3.358  1.00  0.00      LIG  
ATOM   5331 H12  LIG     1       9.889 -12.828  -3.592  1.00  0.00      LIG  
ATOM   5332 H13  LIG     1      10.359 -14.855   0.340  1.00  0.00      LIG  
ATOM   5333 H14  LIG     1       9.581 -12.166   1.442  1.00  0.00      LIG  
ATOM   5334 H15  LIG     1       9.433 -13.700   2.243  1.00  0.00      LIG  
ATOM   5335 H16  LIG     1       7.408 -12.546   1.002  1.00  0.00      LIG  
ATOM   5336 H17  LIG     1      11.700 -12.558   1.639  1.00  0.00      LIG  
ATOM   5337 H18  LIG     1      13.220 -13.617  -0.734  1.00  0.00      LIG  
ATOM   5338 H19  LIG     1      13.387 -12.094   0.133  1.00  0.00      LIG  
ATOM   5339 H20  LIG     1      11.386 -11.261  -0.710  1.00  0.00      LIG  
ATOM   5340 H21  LIG     1      12.015 -12.105  -2.132  1.00  0.00      LIG  
ATOM   5341 H22  LIG     1      11.924 -15.393   5.046  1.00  0.00      LIG  
ATOM   5342 H23  LIG     1      11.224 -13.979   3.278  1.00  0.00      LIG  
ATOM   5343 H24  LIG     1      11.112 -15.655   2.741  1.00  0.00      LIG  
ATOM   5344 H25  LIG     1      13.575 -14.059   2.041  1.00  0.00      LIG  
ATOM   5345 H26  LIG     1       6.859 -15.557  -2.181  1.00  0.00      LIG  
ATOM   5346 H27  LIG     1       5.163 -15.106  -2.126  1.00  0.00      LIG  
ATOM   5347 H28  LIG     1       6.022 -15.413  -0.638  1.00  0.00      LIG  
ATOM   5348 H29  LIG     1       6.585 -14.706   0.784  1.00  0.00      LIG  
ATOM   5349 H30  LIG     1      11.275 -14.098  -2.893  1.00  0.00      LIG  
ATOM   5350 H31  LIG     1      10.001 -15.068  -2.139  1.00  0.00      LIG  
ATOM   5351 H32  LIG     1      11.612 -15.036  -1.459  1.00  0.00      LIG  
ATOM   5352 H33  LIG     1       7.882 -10.800  -1.271  1.00  0.00      LIG  
ATOM   5353 H34  LIG     1       9.558 -10.487  -1.690  1.00  0.00      LIG  
ATOM   5354 H35  LIG     1       9.140 -10.947  -0.058  1.00  0.00      LIG  
ATOM   5355 H36  LIG     1      13.423 -15.508   0.000  1.00  0.00      LIG  
ATOM   5356 H37  LIG     1      11.949 -16.240   0.653  1.00  0.00      LIG  
ATOM   5357 H38  LIG     1      13.488 -16.445   1.480  1.00  0.00      LIG  
ATOM   5358 H39  LIG     1      12.871 -13.333   4.526  1.00  0.00      LIG  
ATOM   5359 H40  LIG     1      10.953 -17.321   4.239  1.00  0.00      LIG  
ATOM   5360 H41  LIG     1      11.405 -18.881   4.921  1.00  0.00      LIG  
ATOM   5361 H42  LIG     1      11.283 -18.678   3.166  1.00  0.00      LIG  
ATOM   5362 H43  LIG     1      13.768 -19.844   3.971  1.00  0.00      LIG  
ATOM   5363 H44  LIG     1      14.993 -18.617   3.607  1.00  0.00      LIG  
ATOM   5364 H45  LIG     1      13.760 -19.007   2.406  1.00  0.00      LIG  
TER
REMARK  Energy: 274.822
REMARK  SimpleFitness: 274.822
REMARK  FullFitness: -962.5789
REMARK  InterFull: -35.938
REMARK  IntraFull: 304.368
REMARK  solvFull: -1488.09
REMARK  surfFull: 257.081
REMARK  extraFull: 0.0
REMARK  deltaGcompsolvpol: -1488.09
REMARK  deltaGcompsolvnonpol: 257.081
REMARK  deltaGprotsolvpol: -1512.07
REMARK  deltaGprotsolvnonpol: 254.074
REMARK  deltaGligsolvpol: -10.3474
REMARK  deltaGligsolvnonpol: 14.5023
REMARK  deltaGvdw: -35.938
REMARK  deltaGelec: 0.0
REMARK  deltaG: -6.3763556
REMARK  Cluster: 7
REMARK  ClusterRank: 1
ATOM   5287 C    LIG     1       4.100 -12.897  -1.249  1.00  0.00      LIG  
ATOM   5288 C1   LIG     1       4.133 -12.578  -2.718  1.00  0.00      LIG  
ATOM   5289 C2   LIG     1       5.234 -13.218  -3.511  1.00  0.00      LIG  
ATOM   5290 C3   LIG     1       6.535 -13.004  -2.765  1.00  0.00      LIG  
ATOM   5291 C4   LIG     1       6.547 -13.614  -1.372  1.00  0.00      LIG  
ATOM   5292 C5   LIG     1       5.479 -12.837  -0.601  1.00  0.00      LIG  
ATOM   5293 C6   LIG     1       7.738 -13.458  -3.543  1.00  0.00      LIG  
ATOM   5294 C7   LIG     1       8.908 -12.664  -3.011  1.00  0.00      LIG  
ATOM   5295 C8   LIG     1       9.043 -12.673  -1.468  1.00  0.00      LIG  
ATOM   5296 C9   LIG     1       7.988 -13.570  -0.767  1.00  0.00      LIG  
ATOM   5297 C10  LIG     1      10.444 -13.224  -1.019  1.00  0.00      LIG  
ATOM   5298 C11  LIG     1      10.519 -13.725   0.435  1.00  0.00      LIG  
ATOM   5299 C12  LIG     1       9.424 -13.165   1.326  1.00  0.00      LIG  
ATOM   5300 C13  LIG     1       8.032 -13.399   0.764  1.00  0.00      LIG  
ATOM   5301 O    LIG     1       3.138 -12.146  -3.278  1.00  0.00      LIG  
ATOM   5302 C14  LIG     1      11.895 -13.303   0.973  1.00  0.00      LIG  
ATOM   5303 C15  LIG     1      12.663 -12.767  -0.219  1.00  0.00      LIG  
ATOM   5304 C16  LIG     1      11.590 -12.224  -1.126  1.00  0.00      LIG  
ATOM   5305 C17  LIG     1      12.668 -15.151   4.267  1.00  0.00      LIG  
ATOM   5306 C18  LIG     1      11.876 -14.717   3.037  1.00  0.00      LIG  
ATOM   5307 C19  LIG     1      12.678 -14.352   1.788  1.00  0.00      LIG  
ATOM   5308 C20  LIG     1       6.136 -15.095  -1.399  1.00  0.00      LIG  
ATOM   5309 O1   LIG     1       7.512 -14.565   1.397  1.00  0.00      LIG  
ATOM   5310 C21  LIG     1      10.860 -14.445  -1.856  1.00  0.00      LIG  
ATOM   5311 C22  LIG     1       8.844 -11.189  -1.104  1.00  0.00      LIG  
ATOM   5312 C23  LIG     1      12.983 -15.611   0.985  1.00  0.00      LIG  
ATOM   5313 H    LIG     1       8.340 -14.589  -0.941  1.00  0.00      LIG  
ATOM   5314 O2   LIG     1      13.519 -14.082   4.664  1.00  0.00      LIG  
ATOM   5315 C24  LIG     1      13.494 -16.388   4.086  1.00  0.00      LIG  
ATOM   5316 H1   LIG     1      14.435 -16.204   3.589  1.00  0.00      LIG  
ATOM   5317 H2   LIG     1       6.627 -11.919  -2.653  1.00  0.00      LIG  
ATOM   5318 C25  LIG     1      12.957 -17.773   4.000  1.00  0.00      LIG  
ATOM   5319 O3   LIG     1      13.477 -17.256   5.245  1.00  0.00      LIG  
ATOM   5320 C26  LIG     1      11.494 -18.052   4.011  1.00  0.00      LIG  
ATOM   5321 C27  LIG     1      13.817 -18.833   3.409  1.00  0.00      LIG  
ATOM   5322 H3   LIG     1       3.658 -13.889  -1.132  1.00  0.00      LIG  
ATOM   5323 H4   LIG     1       3.442 -12.173  -0.762  1.00  0.00      LIG  
ATOM   5324 H5   LIG     1       5.285 -12.717  -4.482  1.00  0.00      LIG  
ATOM   5325 H6   LIG     1       5.006 -14.273  -3.680  1.00  0.00      LIG  
ATOM   5326 H7   LIG     1       5.379 -13.217   0.419  1.00  0.00      LIG  
ATOM   5327 H8   LIG     1       5.786 -11.791  -0.531  1.00  0.00      LIG  
ATOM   5328 H9   LIG     1       7.604 -13.235  -4.605  1.00  0.00      LIG  
ATOM   5329 H10  LIG     1       7.912 -14.532  -3.449  1.00  0.00      LIG  
ATOM   5330 H11  LIG     1       8.736 -11.635  -3.341  1.00  0.00      LIG  
ATOM   5331 H12  LIG     1       9.814 -12.939  -3.548  1.00  0.00      LIG  
ATOM   5332 H13  LIG     1      10.412 -14.812   0.449  1.00  0.00      LIG  
ATOM   5333 H14  LIG     1       9.590 -12.094   1.456  1.00  0.00      LIG  
ATOM   5334 H15  LIG     1       9.503 -13.594   2.327  1.00  0.00      LIG  
ATOM   5335 H16  LIG     1       7.414 -12.564   1.093  1.00  0.00      LIG  
ATOM   5336 H17  LIG     1      11.735 -12.449   1.637  1.00  0.00      LIG  
ATOM   5337 H18  LIG     1      13.229 -13.540  -0.739  1.00  0.00      LIG  
ATOM   5338 H19  LIG     1      13.370 -11.989   0.077  1.00  0.00      LIG  
ATOM   5339 H20  LIG     1      11.328 -11.240  -0.734  1.00  0.00      LIG  
ATOM   5340 H21  LIG     1      11.947 -12.102  -2.152  1.00  0.00      LIG  
ATOM   5341 H22  LIG     1      11.958 -15.301   5.086  1.00  0.00      LIG  
ATOM   5342 H23  LIG     1      11.324 -13.824   3.339  1.00  0.00      LIG  
ATOM   5343 H24  LIG     1      11.142 -15.484   2.779  1.00  0.00      LIG  
ATOM   5344 H25  LIG     1      13.628 -13.899   2.083  1.00  0.00      LIG  
ATOM   5345 H26  LIG     1       6.868 -15.700  -1.939  1.00  0.00      LIG  
ATOM   5346 H27  LIG     1       5.165 -15.278  -1.860  1.00  0.00      LIG  
ATOM   5347 H28  LIG     1       6.068 -15.493  -0.385  1.00  0.00      LIG  
ATOM   5348 H29  LIG     1       6.662 -14.753   0.965  1.00  0.00      LIG  
ATOM   5349 H30  LIG     1      11.231 -14.154  -2.842  1.00  0.00      LIG  
ATOM   5350 H31  LIG     1      10.030 -15.141  -1.995  1.00  0.00      LIG  
ATOM   5351 H32  LIG     1      11.664 -15.012  -1.388  1.00  0.00      LIG  
ATOM   5352 H33  LIG     1       7.808 -10.881  -1.254  1.00  0.00      LIG  
ATOM   5353 H34  LIG     1       9.463 -10.544  -1.734  1.00  0.00      LIG  
ATOM   5354 H35  LIG     1       9.102 -10.950  -0.074  1.00  0.00      LIG  
ATOM   5355 H36  LIG     1      13.497 -15.382   0.050  1.00  0.00      LIG  
ATOM   5356 H37  LIG     1      12.068 -16.159   0.749  1.00  0.00      LIG  
ATOM   5357 H38  LIG     1      13.634 -16.286   1.540  1.00  0.00      LIG  
ATOM   5358 H39  LIG     1      12.982 -13.272   4.618  1.00  0.00      LIG  
ATOM   5359 H40  LIG     1      11.167 -18.392   3.027  1.00  0.00      LIG  
ATOM   5360 H41  LIG     1      10.900 -17.174   4.269  1.00  0.00      LIG  
ATOM   5361 H42  LIG     1      11.269 -18.834   4.740  1.00  0.00      LIG  
ATOM   5362 H43  LIG     1      13.497 -19.818   3.758  1.00  0.00      LIG  
ATOM   5363 H44  LIG     1      14.868 -18.698   3.679  1.00  0.00      LIG  
ATOM   5364 H45  LIG     1      13.746 -18.811   2.319  1.00  0.00      LIG  
TER
REMARK  Energy: 274.822
REMARK  SimpleFitness: 274.822
REMARK  FullFitness: -962.5789
REMARK  InterFull: -35.938
REMARK  IntraFull: 304.368
REMARK  solvFull: -1488.09
REMARK  surfFull: 257.081
REMARK  extraFull: 0.0
REMARK  deltaGcompsolvpol: -1488.09
REMARK  deltaGcompsolvnonpol: 257.081
REMARK  deltaGprotsolvpol: -1512.07
REMARK  deltaGprotsolvnonpol: 254.074
REMARK  deltaGligsolvpol: -10.3474
REMARK  deltaGligsolvnonpol: 14.5023
REMARK  deltaGvdw: -35.938
REMARK  deltaGelec: 0.0
REMARK  deltaG: -6.3763556
REMARK  Cluster: 7
REMARK  ClusterRank: 2
ATOM   5287 C    LIG     1       4.100 -12.897  -1.249  1.00  0.00      LIG  
ATOM   5288 C1   LIG     1       4.133 -12.578  -2.718  1.00  0.00      LIG  
ATOM   5289 C2   LIG     1       5.234 -13.218  -3.511  1.00  0.00      LIG  
ATOM   5290 C3   LIG     1       6.535 -13.004  -2.765  1.00  0.00      LIG  
ATOM   5291 C4   LIG     1       6.547 -13.614  -1.372  1.00  0.00      LIG  
ATOM   5292 C5   LIG     1       5.479 -12.837  -0.601  1.00  0.00      LIG  
ATOM   5293 C6   LIG     1       7.738 -13.458  -3.543  1.00  0.00      LIG  
ATOM   5294 C7   LIG     1       8.908 -12.664  -3.011  1.00  0.00      LIG  
ATOM   5295 C8   LIG     1       9.043 -12.673  -1.468  1.00  0.00      LIG  
ATOM   5296 C9   LIG     1       7.988 -13.570  -0.767  1.00  0.00      LIG  
ATOM   5297 C10  LIG     1      10.444 -13.224  -1.019  1.00  0.00      LIG  
ATOM   5298 C11  LIG     1      10.519 -13.725   0.435  1.00  0.00      LIG  
ATOM   5299 C12  LIG     1       9.424 -13.165   1.326  1.00  0.00      LIG  
ATOM   5300 C13  LIG     1       8.032 -13.399   0.764  1.00  0.00      LIG  
ATOM   5301 O    LIG     1       3.138 -12.146  -3.278  1.00  0.00      LIG  
ATOM   5302 C14  LIG     1      11.895 -13.303   0.973  1.00  0.00      LIG  
ATOM   5303 C15  LIG     1      12.663 -12.767  -0.219  1.00  0.00      LIG  
ATOM   5304 C16  LIG     1      11.590 -12.224  -1.126  1.00  0.00      LIG  
ATOM   5305 C17  LIG     1      12.668 -15.151   4.267  1.00  0.00      LIG  
ATOM   5306 C18  LIG     1      11.876 -14.717   3.037  1.00  0.00      LIG  
ATOM   5307 C19  LIG     1      12.678 -14.352   1.788  1.00  0.00      LIG  
ATOM   5308 C20  LIG     1       6.136 -15.095  -1.399  1.00  0.00      LIG  
ATOM   5309 O1   LIG     1       7.512 -14.565   1.397  1.00  0.00      LIG  
ATOM   5310 C21  LIG     1      10.860 -14.445  -1.856  1.00  0.00      LIG  
ATOM   5311 C22  LIG     1       8.844 -11.189  -1.104  1.00  0.00      LIG  
ATOM   5312 C23  LIG     1      12.983 -15.611   0.985  1.00  0.00      LIG  
ATOM   5313 H    LIG     1       8.340 -14.589  -0.941  1.00  0.00      LIG  
ATOM   5314 O2   LIG     1      13.519 -14.082   4.664  1.00  0.00      LIG  
ATOM   5315 C24  LIG     1      13.494 -16.388   4.086  1.00  0.00      LIG  
ATOM   5316 H1   LIG     1      14.435 -16.204   3.589  1.00  0.00      LIG  
ATOM   5317 H2   LIG     1       6.627 -11.919  -2.653  1.00  0.00      LIG  
ATOM   5318 C25  LIG     1      12.957 -17.773   4.000  1.00  0.00      LIG  
ATOM   5319 O3   LIG     1      13.477 -17.256   5.245  1.00  0.00      LIG  
ATOM   5320 C26  LIG     1      11.494 -18.052   4.011  1.00  0.00      LIG  
ATOM   5321 C27  LIG     1      13.817 -18.833   3.409  1.00  0.00      LIG  
ATOM   5322 H3   LIG     1       3.658 -13.889  -1.132  1.00  0.00      LIG  
ATOM   5323 H4   LIG     1       3.442 -12.173  -0.762  1.00  0.00      LIG  
ATOM   5324 H5   LIG     1       5.285 -12.717  -4.482  1.00  0.00      LIG  
ATOM   5325 H6   LIG     1       5.006 -14.273  -3.680  1.00  0.00      LIG  
ATOM   5326 H7   LIG     1       5.379 -13.217   0.419  1.00  0.00      LIG  
ATOM   5327 H8   LIG     1       5.786 -11.791  -0.531  1.00  0.00      LIG  
ATOM   5328 H9   LIG     1       7.604 -13.235  -4.605  1.00  0.00      LIG  
ATOM   5329 H10  LIG     1       7.912 -14.532  -3.449  1.00  0.00      LIG  
ATOM   5330 H11  LIG     1       8.736 -11.635  -3.341  1.00  0.00      LIG  
ATOM   5331 H12  LIG     1       9.814 -12.939  -3.548  1.00  0.00      LIG  
ATOM   5332 H13  LIG     1      10.412 -14.812   0.449  1.00  0.00      LIG  
ATOM   5333 H14  LIG     1       9.590 -12.094   1.456  1.00  0.00      LIG  
ATOM   5334 H15  LIG     1       9.503 -13.594   2.327  1.00  0.00      LIG  
ATOM   5335 H16  LIG     1       7.414 -12.564   1.093  1.00  0.00      LIG  
ATOM   5336 H17  LIG     1      11.735 -12.449   1.637  1.00  0.00      LIG  
ATOM   5337 H18  LIG     1      13.229 -13.540  -0.739  1.00  0.00      LIG  
ATOM   5338 H19  LIG     1      13.370 -11.989   0.077  1.00  0.00      LIG  
ATOM   5339 H20  LIG     1      11.328 -11.240  -0.734  1.00  0.00      LIG  
ATOM   5340 H21  LIG     1      11.947 -12.102  -2.152  1.00  0.00      LIG  
ATOM   5341 H22  LIG     1      11.958 -15.301   5.086  1.00  0.00      LIG  
ATOM   5342 H23  LIG     1      11.324 -13.824   3.339  1.00  0.00      LIG  
ATOM   5343 H24  LIG     1      11.142 -15.484   2.779  1.00  0.00      LIG  
ATOM   5344 H25  LIG     1      13.628 -13.899   2.083  1.00  0.00      LIG  
ATOM   5345 H26  LIG     1       6.868 -15.700  -1.939  1.00  0.00      LIG  
ATOM   5346 H27  LIG     1       5.165 -15.278  -1.860  1.00  0.00      LIG  
ATOM   5347 H28  LIG     1       6.068 -15.493  -0.385  1.00  0.00      LIG  
ATOM   5348 H29  LIG     1       6.662 -14.753   0.965  1.00  0.00      LIG  
ATOM   5349 H30  LIG     1      11.231 -14.154  -2.842  1.00  0.00      LIG  
ATOM   5350 H31  LIG     1      10.030 -15.141  -1.995  1.00  0.00      LIG  
ATOM   5351 H32  LIG     1      11.664 -15.012  -1.388  1.00  0.00      LIG  
ATOM   5352 H33  LIG     1       7.808 -10.881  -1.254  1.00  0.00      LIG  
ATOM   5353 H34  LIG     1       9.463 -10.544  -1.734  1.00  0.00      LIG  
ATOM   5354 H35  LIG     1       9.102 -10.950  -0.074  1.00  0.00      LIG  
ATOM   5355 H36  LIG     1      13.497 -15.382   0.050  1.00  0.00      LIG  
ATOM   5356 H37  LIG     1      12.068 -16.159   0.749  1.00  0.00      LIG  
ATOM   5357 H38  LIG     1      13.634 -16.286   1.540  1.00  0.00      LIG  
ATOM   5358 H39  LIG     1      12.982 -13.272   4.618  1.00  0.00      LIG  
ATOM   5359 H40  LIG     1      11.167 -18.392   3.027  1.00  0.00      LIG  
ATOM   5360 H41  LIG     1      10.900 -17.174   4.269  1.00  0.00      LIG  
ATOM   5361 H42  LIG     1      11.269 -18.834   4.740  1.00  0.00      LIG  
ATOM   5362 H43  LIG     1      13.497 -19.818   3.758  1.00  0.00      LIG  
ATOM   5363 H44  LIG     1      14.868 -18.698   3.679  1.00  0.00      LIG  
ATOM   5364 H45  LIG     1      13.746 -18.811   2.319  1.00  0.00      LIG  
TER
REMARK  Energy: 276.232
REMARK  SimpleFitness: 276.232
REMARK  FullFitness: -960.06116
REMARK  InterFull: -29.2721
REMARK  IntraFull: 303.288
REMARK  solvFull: -1491.16
REMARK  surfFull: 257.083
REMARK  extraFull: 0.0
REMARK  deltaGcompsolvpol: -1491.16
REMARK  deltaGcompsolvnonpol: 257.083
REMARK  deltaGprotsolvpol: -1512.07
REMARK  deltaGprotsolvnonpol: 254.074
REMARK  deltaGligsolvpol: -9.38257
REMARK  deltaGligsolvnonpol: 14.4767
REMARK  deltaGvdw: -29.2721
REMARK  deltaGelec: 0.0
REMARK  deltaG: -5.990085
REMARK  Cluster: 7
REMARK  ClusterRank: 3
ATOM   5287 C    LIG     1       4.099 -12.752  -1.450  1.00  0.00      LIG  
ATOM   5288 C1   LIG     1       4.168 -12.351  -2.896  1.00  0.00      LIG  
ATOM   5289 C2   LIG     1       5.277 -12.963  -3.703  1.00  0.00      LIG  
ATOM   5290 C3   LIG     1       6.568 -12.818  -2.922  1.00  0.00      LIG  
ATOM   5291 C4   LIG     1       6.537 -13.496  -1.559  1.00  0.00      LIG  
ATOM   5292 C5   LIG     1       5.464 -12.739  -0.775  1.00  0.00      LIG  
ATOM   5293 C6   LIG     1       7.775 -13.271  -3.695  1.00  0.00      LIG  
ATOM   5294 C7   LIG     1       8.964 -12.552  -3.102  1.00  0.00      LIG  
ATOM   5295 C8   LIG     1       9.056 -12.616  -1.557  1.00  0.00      LIG  
ATOM   5296 C9   LIG     1       7.961 -13.510  -0.916  1.00  0.00      LIG  
ATOM   5297 C10  LIG     1      10.431 -13.216  -1.087  1.00  0.00      LIG  
ATOM   5298 C11  LIG     1      10.453 -13.764   0.352  1.00  0.00      LIG  
ATOM   5299 C12  LIG     1       9.348 -13.209   1.230  1.00  0.00      LIG  
ATOM   5300 C13  LIG     1       7.968 -13.393   0.621  1.00  0.00      LIG  
ATOM   5301 O    LIG     1       3.191 -11.870  -3.450  1.00  0.00      LIG  
ATOM   5302 C14  LIG     1      11.820 -13.387   0.944  1.00  0.00      LIG  
ATOM   5303 C15  LIG     1      12.635 -12.838  -0.209  1.00  0.00      LIG  
ATOM   5304 C16  LIG     1      11.604 -12.243  -1.132  1.00  0.00      LIG  
ATOM   5305 C17  LIG     1      12.536 -15.230   4.227  1.00  0.00      LIG  
ATOM   5306 C18  LIG     1      11.746 -14.849   2.979  1.00  0.00      LIG  
ATOM   5307 C19  LIG     1      12.564 -14.472   1.747  1.00  0.00      LIG  
ATOM   5308 C20  LIG     1       6.104 -14.966  -1.673  1.00  0.00      LIG  
ATOM   5309 O1   LIG     1       7.409 -14.571   1.195  1.00  0.00      LIG  
ATOM   5310 C21  LIG     1      10.838 -14.422  -1.948  1.00  0.00      LIG  
ATOM   5311 C22  LIG     1       8.884 -11.141  -1.148  1.00  0.00      LIG  
ATOM   5312 C23  LIG     1      12.848 -15.724   0.927  1.00  0.00      LIG  
ATOM   5313 H    LIG     1       8.292 -14.531  -1.115  1.00  0.00      LIG  
ATOM   5314 O2   LIG     1      13.312 -14.112   4.640  1.00  0.00      LIG  
ATOM   5315 C24  LIG     1      13.444 -16.409   4.067  1.00  0.00      LIG  
ATOM   5316 H1   LIG     1      14.357 -16.174   3.539  1.00  0.00      LIG  
ATOM   5317 H2   LIG     1       6.685 -11.743  -2.757  1.00  0.00      LIG  
ATOM   5318 C25  LIG     1      13.009 -17.832   4.047  1.00  0.00      LIG  
ATOM   5319 O3   LIG     1      13.518 -17.227   5.258  1.00  0.00      LIG  
ATOM   5320 C26  LIG     1      11.573 -18.217   4.114  1.00  0.00      LIG  
ATOM   5321 C27  LIG     1      13.931 -18.856   3.486  1.00  0.00      LIG  
ATOM   5322 H3   LIG     1       3.647 -13.745  -1.397  1.00  0.00      LIG  
ATOM   5323 H4   LIG     1       3.436 -12.051  -0.937  1.00  0.00      LIG  
ATOM   5324 H5   LIG     1       5.355 -12.406  -4.641  1.00  0.00      LIG  
ATOM   5325 H6   LIG     1       5.034 -14.001  -3.939  1.00  0.00      LIG  
ATOM   5326 H7   LIG     1       5.340 -13.160   0.225  1.00  0.00      LIG  
ATOM   5327 H8   LIG     1       5.785 -11.701  -0.654  1.00  0.00      LIG  
ATOM   5328 H9   LIG     1       7.675 -12.990  -4.747  1.00  0.00      LIG  
ATOM   5329 H10  LIG     1       7.912 -14.354  -3.655  1.00  0.00      LIG  
ATOM   5330 H11  LIG     1       8.852 -11.506  -3.401  1.00  0.00      LIG  
ATOM   5331 H12  LIG     1       9.869 -12.855  -3.623  1.00  0.00      LIG  
ATOM   5332 H13  LIG     1      10.323 -14.849   0.329  1.00  0.00      LIG  
ATOM   5333 H14  LIG     1       9.536 -12.148   1.398  1.00  0.00      LIG  
ATOM   5334 H15  LIG     1       9.388 -13.671   2.218  1.00  0.00      LIG  
ATOM   5335 H16  LIG     1       7.360 -12.557   0.966  1.00  0.00      LIG  
ATOM   5336 H17  LIG     1      11.655 -12.549   1.627  1.00  0.00      LIG  
ATOM   5337 H18  LIG     1      13.193 -13.616  -0.732  1.00  0.00      LIG  
ATOM   5338 H19  LIG     1      13.354 -12.088   0.130  1.00  0.00      LIG  
ATOM   5339 H20  LIG     1      11.355 -11.262  -0.724  1.00  0.00      LIG  
ATOM   5340 H21  LIG     1      11.997 -12.106  -2.143  1.00  0.00      LIG  
ATOM   5341 H22  LIG     1      11.813 -15.418   5.027  1.00  0.00      LIG  
ATOM   5342 H23  LIG     1      11.152 -13.978   3.261  1.00  0.00      LIG  
ATOM   5343 H24  LIG     1      11.050 -15.650   2.717  1.00  0.00      LIG  
ATOM   5344 H25  LIG     1      13.520 -14.049   2.064  1.00  0.00      LIG  
ATOM   5345 H26  LIG     1       6.832 -15.550  -2.241  1.00  0.00      LIG  
ATOM   5346 H27  LIG     1       5.136 -15.107  -2.156  1.00  0.00      LIG  
ATOM   5347 H28  LIG     1       6.021 -15.420  -0.684  1.00  0.00      LIG  
ATOM   5348 H29  LIG     1       6.579 -14.738   0.719  1.00  0.00      LIG  
ATOM   5349 H30  LIG     1      11.255 -14.111  -2.908  1.00  0.00      LIG  
ATOM   5350 H31  LIG     1       9.992 -15.086  -2.142  1.00  0.00      LIG  
ATOM   5351 H32  LIG     1      11.605 -15.031  -1.468  1.00  0.00      LIG  
ATOM   5352 H33  LIG     1       7.861 -10.801  -1.318  1.00  0.00      LIG  
ATOM   5353 H34  LIG     1       9.537 -10.494  -1.740  1.00  0.00      LIG  
ATOM   5354 H35  LIG     1       9.118 -10.940  -0.105  1.00  0.00      LIG  
ATOM   5355 H36  LIG     1      13.415 -15.498   0.023  1.00  0.00      LIG  
ATOM   5356 H37  LIG     1      11.921 -16.225   0.636  1.00  0.00      LIG  
ATOM   5357 H38  LIG     1      13.437 -16.441   1.500  1.00  0.00      LIG  
ATOM   5358 H39  LIG     1      13.434 -14.212   5.599  1.00  0.00      LIG  
ATOM   5359 H40  LIG     1      10.906 -17.357   4.182  1.00  0.00      LIG  
ATOM   5360 H41  LIG     1      11.393 -18.850   4.986  1.00  0.00      LIG  
ATOM   5361 H42  LIG     1      11.294 -18.781   3.221  1.00  0.00      LIG  
ATOM   5362 H43  LIG     1      13.793 -19.811   3.999  1.00  0.00      LIG  
ATOM   5363 H44  LIG     1      14.978 -18.557   3.590  1.00  0.00      LIG  
ATOM   5364 H45  LIG     1      13.730 -18.999   2.423  1.00  0.00      LIG  
TER
REMARK  Energy: 276.232
REMARK  SimpleFitness: 276.232
REMARK  FullFitness: -960.06116
REMARK  InterFull: -29.2721
REMARK  IntraFull: 303.288
REMARK  solvFull: -1491.16
REMARK  surfFull: 257.083
REMARK  extraFull: 0.0
REMARK  deltaGcompsolvpol: -1491.16
REMARK  deltaGcompsolvnonpol: 257.083
REMARK  deltaGprotsolvpol: -1512.07
REMARK  deltaGprotsolvnonpol: 254.074
REMARK  deltaGligsolvpol: -9.38257
REMARK  deltaGligsolvnonpol: 14.4767
REMARK  deltaGvdw: -29.2721
REMARK  deltaGelec: 0.0
REMARK  deltaG: -5.990085
REMARK  Cluster: 7
REMARK  ClusterRank: 4
ATOM   5287 C    LIG     1       4.099 -12.752  -1.450  1.00  0.00      LIG  
ATOM   5288 C1   LIG     1       4.168 -12.351  -2.896  1.00  0.00      LIG  
ATOM   5289 C2   LIG     1       5.277 -12.963  -3.703  1.00  0.00      LIG  
ATOM   5290 C3   LIG     1       6.568 -12.818  -2.922  1.00  0.00      LIG  
ATOM   5291 C4   LIG     1       6.537 -13.496  -1.559  1.00  0.00      LIG  
ATOM   5292 C5   LIG     1       5.464 -12.739  -0.775  1.00  0.00      LIG  
ATOM   5293 C6   LIG     1       7.775 -13.271  -3.695  1.00  0.00      LIG  
ATOM   5294 C7   LIG     1       8.964 -12.552  -3.102  1.00  0.00      LIG  
ATOM   5295 C8   LIG     1       9.056 -12.616  -1.557  1.00  0.00      LIG  
ATOM   5296 C9   LIG     1       7.961 -13.510  -0.916  1.00  0.00      LIG
[truncated: 1,301,144 more chars]
