# Supplementary material for: Exploring the mechanism of Alisma orientale for the treatment of pregnancy induced hypertension and potential hepato-nephrotoxicity by using network pharmacology, network toxicology, molecular docking and molecular dynamics simulation
Source: Front Pharmacol. 2022 Nov 15;13:1027112. doi: 10.3389/fphar.2022.1027112 (PMC9705790; doi:10.3389/fphar.2022.1027112)
Supplement: Supplementary file 6 [file DataSheet4.zip › BCL2L1/BCLb23/eadock3.err]

sib.fastconf.EADock3: running @ selenium/127.0.1.1 development version. /home/swissdock/swissdock/tmp//cache/eadock3/eadock3.jar MD5: 6b55cadf59de6f950f604b9d6d6562d2
sib.fastconf.EADock3: 5000 binding modes will be generated
sib.fastconf.EADock3: the 5000 with the most favorable SimpleFitness will be evaluated with FACTS.
sib.fastconf.EADock3: 250 binding modes will be retained
sib.fastconf.EADock3: minimize with 100 steps of SD then 250 steps of ABNR
sib.fastconf.EADock3: side chains closer than 0.0 A to any atom of the ligand will be optimized.
sib.fastconf.EADock3: Clustering radius is 2.0
sib.fastconf.EADock3: Maximum cluster size is 8
sib.fastconf.EADock3: clusters will have the exact size.
sib.fastconf.EADock3: Output file is clusters.zip
sib.fastconf.EADock3: Ligand selection is SEGID LIG
sib.fastconf.EADock3: temporary files will be kept.
sib.fastconf.EADock3: Translations allowed.
sib.fastconf.EADock3: solvation model is FACTS
sib.fastconf.EADock3: Centering rotations on the whole ligand.
sib.fastconf.EADock3: System  : 5364 atoms
sib.fastconf.EADock3: Ligand  : 78 atoms
sib.fastconf.EADock3: Receptor: 5286 atoms
sib.fastconf.EADock3:   Fixed part   : 5286 atoms
sib.fastconf.EADock3:   Flexible part: 0 atoms
sib.fastconf.EADock3: Blind docking
sib.fastconf.biodatastructures.molecules.FlexibleMoleculeBuilder: No RotateBond directive found.
sib.fastconf.biodatastructures.molecules.FlexibleMoleculeBuilder: Multiple keyword found in RotateBond directive.
sib.fastconf.biodatastructures.molecules.FlexibleMoleculeBuilder: Identify bonds.
sib.fastconf.biodatastructures.molecules.FlexibleMolecule: Total of 82 bonds found.
sib.fastconf.biodatastructures.molecules.FlexibleMolecule: Restricting dihedral rotations based on the number of atom on each side.
sib.fastconf.biodatastructures.molecules.FlexibleMolecule: 12 rotatable dihedral angles found.
sib.fastconf.biodatastructures.molecules.FlexibleMolecule: no user specified bond list.
sib.fastconf.biodatastructures.molecules.FlexibleMolecule: Filtering out dihedrals defined with an hydrogen.
sib.fastconf.biodatastructures.molecules.FlexibleMolecule: accepting bond 5298_5302_5307_5306
sib.fastconf.biodatastructures.molecules.FlexibleMolecule: accepting bond 5307_5306_5305_5314
sib.fastconf.biodatastructures.molecules.FlexibleMolecule: accepting bond 5306_5305_5315_5318
sib.fastconf.biodatastructures.molecules.FlexibleMolecule: accepting bond 5302_5307_5306_5305
sib.fastconf.biodatastructures.molecules.FlexibleMolecule: found # 54 core atoms : [ 5287 5288 5289 5290 5291 5292 5293 5294 5295 5296 5297 5298 5299 5300 5301 5302 5303 5304 5307 5308 5309 5310 5311 5313 5317 5322 5323 5324 5325 5326 5327 5328 5329 5330 5331 5332 5333 5334 5335 5336 5337 5338 5339 5340 5345 5346 5347 5348 5349 5350 5351 5352 5353 5354 ]
sib.fastconf.biodatastructures.molecules.FlexibleMolecule: found rotatable bond # 0 between 5302 5307
sib.fastconf.biodatastructures.molecules.FlexibleMolecule: Group FIX (52): [ 5287 5288 5292 5322 5323 5289 5301 5291 5326 5327 5290 5324 5325 5296 5308 5293 5317 5295 5300 5313 5345 5346 5347 5294 5328 5329 5297 5311 5299 5309 5335 5330 5331 5298 5304 5310 5352 5353 5354 5333 5334 5348 5332 5303 5339 5340 5349 5350 5351 5336 5337 5338 ] 
sib.fastconf.biodatastructures.molecules.FlexibleMolecule: Group ROTATABLE (24): [ 5305 5306 5314 5315 5341 5342 5343 5312 5344 5355 5356 5357 5358 5316 5318 5319 5320 5321 5359 5360 5361 5362 5363 5364 ] 
sib.fastconf.biodatastructures.molecules.FlexibleMolecule: Group ROTATABLE (Validation) (2): [ 5306 5312 ] 
sib.fastconf.biodatastructures.molecules.FlexibleMolecule: Group ROTATABLE (Non Validation) (18): [ 5305 5314 5315 5341 5342 5343 5358 5316 5318 5319 5320 5321 5359 5360 5361 5362 5363 5364 ] 
sib.fastconf.biodatastructures.molecules.FlexibleMolecule: found rotatable bond # 1 between 5306 5305
sib.fastconf.biodatastructures.molecules.FlexibleMolecule: Group FIX (61): [ 5287 5288 5292 5322 5323 5289 5301 5291 5326 5327 5290 5324 5325 5296 5308 5293 5317 5295 5300 5313 5345 5346 5347 5294 5328 5329 5297 5311 5299 5309 5335 5330 5331 5298 5304 5310 5352 5353 5354 5333 5334 5348 5302 5332 5303 5339 5340 5349 5350 5351 5307 5336 5337 5338 5312 5344 5342 5343 5355 5356 5357 ] 
sib.fastconf.biodatastructures.molecules.FlexibleMolecule: Group ROTATABLE (15): [ 5314 5315 5341 5358 5316 5318 5319 5320 5321 5359 5360 5361 5362 5363 5364 ] 
sib.fastconf.biodatastructures.molecules.FlexibleMolecule: Group ROTATABLE (Validation) (2): [ 5314 5315 ] 
sib.fastconf.biodatastructures.molecules.FlexibleMolecule: Group ROTATABLE (Non Validation) (11): [ 5316 5318 5319 5320 5321 5359 5360 5361 5362 5363 5364 ] 
sib.fastconf.biodatastructures.molecules.FlexibleMolecule: found rotatable bond # 2 between 5305 5315
sib.fastconf.biodatastructures.molecules.FlexibleMolecule: Group FIX (65): [ 5287 5288 5292 5322 5323 5289 5301 5291 5326 5327 5290 5324 5325 5296 5308 5293 5317 5295 5300 5313 5345 5346 5347 5294 5328 5329 5297 5311 5299 5309 5335 5330 5331 5298 5304 5310 5352 5353 5354 5333 5334 5348 5302 5332 5303 5339 5340 5349 5350 5351 5307 5336 5337 5338 5306 5312 5344 5342 5343 5355 5356 5357 5314 5341 5358 ] 
sib.fastconf.biodatastructures.molecules.FlexibleMolecule: Group ROTATABLE (11): [ 5316 5318 5319 5320 5321 5359 5360 5361 5362 5363 5364 ] 
sib.fastconf.biodatastructures.molecules.FlexibleMolecule: Group ROTATABLE (Validation) (4): [ 5318 5319 5320 5321 ] 
sib.fastconf.biodatastructures.molecules.FlexibleMolecule: Group ROTATABLE (Non Validation) (0): [ ] 
sib.fastconf.biodatastructures.molecules.FlexibleMolecule: found rotatable bond # 3 between 5307 5306
sib.fastconf.biodatastructures.molecules.FlexibleMolecule: Group FIX (58): [ 5287 5288 5292 5322 5323 5289 5301 5291 5326 5327 5290 5324 5325 5296 5308 5293 5317 5295 5300 5313 5345 5346 5347 5294 5328 5329 5297 5311 5299 5309 5335 5330 5331 5298 5304 5310 5352 5353 5354 5333 5334 5348 5302 5332 5303 5339 5340 5349 5350 5351 5336 5337 5338 5312 5344 5355 5356 5357 ] 
sib.fastconf.biodatastructures.molecules.FlexibleMolecule: Group ROTATABLE (18): [ 5305 5314 5315 5341 5342 5343 5358 5316 5318 5319 5320 5321 5359 5360 5361 5362 5363 5364 ] 
sib.fastconf.biodatastructures.molecules.FlexibleMolecule: Group ROTATABLE (Validation) (1): [ 5305 ] 
sib.fastconf.biodatastructures.molecules.FlexibleMolecule: Group ROTATABLE (Non Validation) (15): [ 5314 5315 5341 5358 5316 5318 5319 5320 5321 5359 5360 5361 5362 5363 5364 ] 
sib.fastconf.biodatastructures.molecules.FlexibleMolecule: Bond 5302 5307 has no putative parent, best bet is root node
sib.fastconf.biodatastructures.molecules.FlexibleMoleculeRotatable bond tree initialized 5 elements
sib.fastconf.biodatastructures.molecules.FlexibleMolecule: Detecting chiral carbons
sib.fastconf.biodatastructures.molecules.FlexibleMolecule: Atom 5295 C8   [ -1.506 1.273 0.41 ] is chiral
sib.fastconf.biodatastructures.molecules.FlexibleMolecule: Atom 5297 C10  [ 0.021 1.036 0.134 ] is chiral
sib.fastconf.biodatastructures.molecules.FlexibleMolecule: Atom 5298 C11  [ 0.609 -0.229 0.771 ] is chiral
sib.fastconf.biodatastructures.molecules.FlexibleMolecule: Atom 5300 C13  [ -1.629 -0.931 1.681 ] is chiral
sib.fastconf.biodatastructures.molecules.FlexibleMolecule: Atom 5305 C17  [ 5.525 -1.048 -0.041 ] is chiral
sib.fastconf.biodatastructures.molecules.FlexibleMolecule: Atom 5307 C19  [ 3.071 -0.879 0.56 ] is chiral
sib.fastconf.biodatastructures.molecules.FlexibleMolecule: Atom 5315 C24  [ 5.434 -0.295 -1.336 ] is chiral
sib.fastconf.FastconfBuilder: Initialize non bonded list.
sib.fastconf.biodatastructures.scoring.moleculargrids.grids.InsideMolecularGrid: Calculating inside grid [387][486][398]
sib.fastconf.biodatastructures.scoring.moleculargrids.grids.InsideMolecularGrid: Inside grid calculated in 830 ms
sib.fastconf.biodatastructures.scoring.moleculargrids.grids.InsideMolecularGrid: Smoothing inside grid.
sib.fastconf.biodatastructures.scoring.moleculargrids.grids.InsideMolecularGrid: Inside grid smoothed in 880 ms
sib.fastconf.biodatastructures.scoring.EvaluatorBuilder: generation of the electrostatic grid took 10 ms.
sib.fastconf.FastconfBuilder: Initial energy: 8029.0137
sib.fastconf.EADock3: EADock3 starting
sib.fastconf.EADock3: Box volume 407301.97 ?
sib.fastconf.EADock3: Xmin: -25.272 Xmax: 41.980 Xsize: 67.251
sib.fastconf.EADock3: Ymin: -59.289 Ymax: 27.795 Ysize: 87.084
sib.fastconf.EADock3: Zmin: -24.553 Zmax: 44.994 Zsize: 69.546
sib.fastconf.EADock3: Calculating pocket bias.
sib.fastconf.EADock3: 2 cavities identified.
sib.fastconf.EADock3: 30 magic points identified.
sib.fastconf.EADock3: 30 pocket points were identified in 1770 ms
sib.fastconf.EADock3: Calculating surface bias.
sib.fastconf.EADock3: 9454 surface points were identified in 5140 ms
sib.fastconf.EADock3: 0.0 % done
sib.fastconf.EADock3: 0.1 % done
sib.fastconf.EADock3: 0.2 % done
sib.fastconf.EADock3: 0.3 % done
sib.fastconf.EADock3: 0.4 % done
sib.fastconf.EADock3: 0.5 % done
sib.fastconf.EADock3: 0.6 % done
sib.fastconf.EADock3: 0.7 % done
sib.fastconf.EADock3: 0.8 % done
sib.fastconf.EADock3: 0.9 % done
sib.fastconf.EADock3: 1.0 % done
sib.fastconf.EADock3: 1.1 % done
sib.fastconf.EADock3: 1.2 % done
sib.fastconf.EADock3: only 58/500001 BM accepted, exiting DSS.
sib.fastconf.EADock3: The generation of 58 conformations took 1092230 s
sib.fastconf.EADock3: The DSS engine failed 495001 times to find a suitable BMs within the allowed time limit of 500 ms
sib.fastconf.EADock3: Minimizing binding mode 0, energy is 354.1232, rmsd is 30.946543
sib.fastconf.EADock3: Minimizing binding mode 1, energy is 434.79846, rmsd is 19.247227
sib.fastconf.EADock3: Minimizing binding mode 2, energy is 454.4769, rmsd is 1.0675507
sib.fastconf.EADock3: Minimizing binding mode 3, energy is 517.3612, rmsd is 31.335361
sib.fastconf.EADock3: Minimizing binding mode 4, energy is 546.43243, rmsd is 31.154829
sib.fastconf.EADock3: Minimizing binding mode 5, energy is 547.7429, rmsd is 16.643904
sib.fastconf.EADock3: Minimizing binding mode 6, energy is 556.0885, rmsd is 19.768127
sib.fastconf.EADock3: Minimizing binding mode 7, energy is 612.74524, rmsd is 18.19536
sib.fastconf.EADock3: Minimizing binding mode 8, energy is 711.69305, rmsd is 31.306389
sib.fastconf.EADock3: Minimizing binding mode 9, energy is 729.302, rmsd is 19.132792
sib.fastconf.EADock3: Minimizing binding mode 10, energy is 823.10315, rmsd is 3.0353074
sib.fastconf.EADock3: Minimizing binding mode 11, energy is 967.32074, rmsd is 18.04239
sib.fastconf.EADock3: Minimizing binding mode 12, energy is 1057.6454, rmsd is 20.044186
sib.fastconf.EADock3: Minimizing binding mode 13, energy is 1073.6926, rmsd is 2.509211
sib.fastconf.EADock3: Minimizing binding mode 14, energy is 1079.0826, rmsd is 21.59548
sib.fastconf.EADock3: Minimizing binding mode 15, energy is 1111.2227, rmsd is 18.241194
sib.fastconf.EADock3: Minimizing binding mode 16, energy is 1144.109, rmsd is 31.674986
sib.fastconf.EADock3: Minimizing binding mode 17, energy is 1153.2339, rmsd is 18.414097
sib.fastconf.EADock3: Minimizing binding mode 18, energy is 1180.8121, rmsd is 19.820421
sib.fastconf.EADock3: Minimizing binding mode 19, energy is 1244.2666, rmsd is 18.345516
sib.fastconf.EADock3: Minimizing binding mode 20, energy is 1332.2706, rmsd is 18.387775
sib.fastconf.EADock3: Minimizing binding mode 21, energy is 1377.351, rmsd is 16.254038
sib.fastconf.EADock3: Minimizing binding mode 22, energy is 1412.8479, rmsd is 20.237621
sib.fastconf.EADock3: Minimizing binding mode 23, energy is 1431.9094, rmsd is 31.041924
sib.fastconf.EADock3: Minimizing binding mode 24, energy is 1432.0851, rmsd is 22.292744
sib.fastconf.EADock3: Minimizing binding mode 25, energy is 1460.4037, rmsd is 20.520975
sib.fastconf.EADock3: Minimizing binding mode 26, energy is 1498.277, rmsd is 19.861355
sib.fastconf.EADock3: Minimizing binding mode 27, energy is 1501.0968, rmsd is 20.37155
sib.fastconf.EADock3: Minimizing binding mode 28, energy is 1564.6594, rmsd is 19.149704
sib.fastconf.EADock3: Minimizing binding mode 29, energy is 1568.8567, rmsd is 18.309206
sib.fastconf.EADock3: Minimizing binding mode 30, energy is 1606.3218, rmsd is 30.280035
sib.fastconf.EADock3: Minimizing binding mode 31, energy is 1882.6222, rmsd is 24.878326
sib.fastconf.EADock3: Minimizing binding mode 32, energy is 1934.6951, rmsd is 17.548962
sib.fastconf.EADock3: Minimizing binding mode 33, energy is 1962.6984, rmsd is 18.377562
sib.fastconf.EADock3: Minimizing binding mode 34, energy is 1968.7937, rmsd is 19.624409
sib.fastconf.EADock3: Minimizing binding mode 35, energy is 1990.0902, rmsd is 20.51302
sib.fastconf.EADock3: Minimizing binding mode 36, energy is 2001.7808, rmsd is 20.487396
sib.fastconf.EADock3: Minimizing binding mode 37, energy is 2014.915, rmsd is 21.943373
sib.fastconf.EADock3: Minimizing binding mode 38, energy is 2060.9524, rmsd is 19.275412
sib.fastconf.EADock3: Minimizing binding mode 39, energy is 2070.3035, rmsd is 19.98808
sib.fastconf.EADock3: Minimizing binding mode 40, energy is 2148.53, rmsd is 20.405394
sib.fastconf.EADock3: Minimizing binding mode 41, energy is 2195.4382, rmsd is 19.788591
sib.fastconf.EADock3: Minimizing binding mode 42, energy is 2311.2593, rmsd is 19.909622
sib.fastconf.EADock3: Minimizing binding mode 43, energy is 2363.8254, rmsd is 20.520876
sib.fastconf.EADock3: Minimizing binding mode 44, energy is 2424.8826, rmsd is 20.561308
sib.fastconf.EADock3: Minimizing binding mode 45, energy is 2434.1716, rmsd is 24.179293
sib.fastconf.EADock3: Minimizing binding mode 46, energy is 2484.9336, rmsd is 18.174665
sib.fastconf.EADock3: Minimizing binding mode 47, energy is 2724.9773, rmsd is 19.456257
sib.fastconf.EADock3: Minimizing binding mode 48, energy is 2744.9265, rmsd is 19.776655
sib.fastconf.EADock3: Minimizing binding mode 49, energy is 2792.6829, rmsd is 20.24305
sib.fastconf.EADock3: Minimizing binding mode 50, energy is 2923.2534, rmsd is 31.099285
sib.fastconf.EADock3: Minimizing binding mode 51, energy is 2961.2727, rmsd is 19.791485
sib.fastconf.EADock3: Minimizing binding mode 52, energy is 3039.7568, rmsd is 31.594103
sib.fastconf.EADock3: Minimizing binding mode 53, energy is 3202.1301, rmsd is 19.302593
sib.fastconf.EADock3: Minimizing binding mode 54, energy is 3321.3767, rmsd is 21.148325
sib.fastconf.EADock3: Minimizing binding mode 55, energy is 4578.9414, rmsd is 18.120342
sib.fastconf.EADock3: Minimizing binding mode 56, energy is 4709.6406, rmsd is 21.26024
sib.fastconf.EADock3: Minimizing binding mode 57, energy is 5802.809, rmsd is 30.610611
sib.fastconf.EADock3: Filter out binding modes with an energy above 3.4028235E38 (3.4028235E38 above the most favorable binding mode, which has an energy of 271.681)
sib.wrappers.md.charmm.ExtendedCharmmWrapper: CHARMM timers: CPU time: 25.57 seconds
sib.wrappers.md.charmm.ExtendedCharmmWrapper: CHARMM timers: Elapsed time: 1140.38 seconds.
sib.fastconf.EADock3: Starting clustering
sib.fastconf.EADock3: Clustering iteration 0 took 0 ms and merged 3 clusters.
sib.fastconf.EADock3: Clustering iteration 1 took 0 ms and merged 0 clusters.
sib.fastconf.EADock3: Clustering took 0 ms.
sib.fastconf.EADock3: 58 elements were gathered in 55 clusters.
sib.fastconf.EADock3: Evaluating cluster 0/55
sib.fastconf.EADock3: Evaluating binding mode 0/1 with FACTS
sib.fastconf.EADock3: Evaluating cluster 1/55
sib.fastconf.EADock3: Evaluating binding mode 0/1 with FACTS
sib.fastconf.EADock3: Evaluating cluster 2/55
sib.fastconf.EADock3: Evaluating binding mode 0/2 with FACTS
sib.fastconf.EADock3: Evaluating binding mode 1/2 with FACTS
sib.fastconf.EADock3: Evaluating cluster 3/55
sib.fastconf.EADock3: Evaluating binding mode 0/1 with FACTS
sib.fastconf.EADock3: Evaluating cluster 4/55
sib.fastconf.EADock3: Evaluating binding mode 0/1 with FACTS
sib.fastconf.EADock3: Evaluating cluster 5/55
sib.fastconf.EADock3: Evaluating binding mode 0/1 with FACTS
sib.fastconf.EADock3: Evaluating cluster 6/55
sib.fastconf.EADock3: Evaluating binding mode 0/1 with FACTS
sib.fastconf.EADock3: Evaluating cluster 7/55
sib.fastconf.EADock3: Evaluating binding mode 0/1 with FACTS
sib.fastconf.EADock3: Evaluating cluster 8/55
sib.fastconf.EADock3: Evaluating binding mode 0/1 with FACTS
sib.fastconf.EADock3: Evaluating cluster 9/55
sib.fastconf.EADock3: Evaluating binding mode 0/1 with FACTS
sib.fastconf.EADock3: Evaluating cluster 10/55
sib.fastconf.EADock3: Evaluating binding mode 0/1 with FACTS
sib.fastconf.EADock3: Evaluating cluster 11/55
sib.fastconf.EADock3: Evaluating binding mode 0/1 with FACTS
sib.fastconf.EADock3: Evaluating cluster 12/55
sib.fastconf.EADock3: Evaluating binding mode 0/1 with FACTS
sib.fastconf.EADock3: Evaluating cluster 13/55
sib.fastconf.EADock3: Evaluating binding mode 0/1 with FACTS
sib.fastconf.EADock3: Evaluating cluster 14/55
sib.fastconf.EADock3: Evaluating binding mode 0/1 with FACTS
sib.fastconf.EADock3: Evaluating cluster 15/55
sib.fastconf.EADock3: Evaluating binding mode 0/1 with FACTS
sib.fastconf.EADock3: Evaluating cluster 16/55
sib.fastconf.EADock3: Evaluating binding mode 0/1 with FACTS
sib.fastconf.EADock3: Evaluating cluster 17/55
sib.fastconf.EADock3: Evaluating binding mode 0/1 with FACTS
sib.fastconf.EADock3: Evaluating cluster 18/55
sib.fastconf.EADock3: Evaluating binding mode 0/1 with FACTS
sib.fastconf.EADock3: Evaluating cluster 19/55
sib.fastconf.EADock3: Evaluating binding mode 0/1 with FACTS
sib.fastconf.EADock3: Evaluating cluster 20/55
sib.fastconf.EADock3: Evaluating binding mode 0/1 with FACTS
sib.fastconf.EADock3: Evaluating cluster 21/55
sib.fastconf.EADock3: Evaluating binding mode 0/1 with FACTS
sib.fastconf.EADock3: Evaluating cluster 22/55
sib.fastconf.EADock3: Evaluating binding mode 0/1 with FACTS
sib.fastconf.EADock3: Evaluating cluster 23/55
sib.fastconf.EADock3: Evaluating binding mode 0/1 with FACTS
sib.fastconf.EADock3: Evaluating cluster 24/55
sib.fastconf.EADock3: Evaluating binding mode 0/1 with FACTS
sib.fastconf.EADock3: Evaluating cluster 25/55
sib.fastconf.EADock3: Evaluating binding mode 0/1 with FACTS
sib.fastconf.EADock3: Evaluating cluster 26/55
sib.fastconf.EADock3: Evaluating binding mode 0/1 with FACTS
sib.fastconf.EADock3: Evaluating cluster 27/55
sib.fastconf.EADock3: Evaluating binding mode 0/1 with FACTS
sib.fastconf.EADock3: Evaluating cluster 28/55
sib.fastconf.EADock3: Evaluating binding mode 0/1 with FACTS
sib.fastconf.EADock3: Evaluating cluster 29/55
sib.fastconf.EADock3: Evaluating binding mode 0/1 with FACTS
sib.fastconf.EADock3: Evaluating cluster 30/55
sib.fastconf.EADock3: Evaluating binding mode 0/1 with FACTS
sib.fastconf.EADock3: Evaluating cluster 31/55
sib.fastconf.EADock3: Evaluating binding mode 0/1 with FACTS
sib.fastconf.EADock3: Evaluating cluster 32/55
sib.fastconf.EADock3: Evaluating binding mode 0/1 with FACTS
sib.fastconf.EADock3: Evaluating cluster 33/55
sib.fastconf.EADock3: Evaluating binding mode 0/1 with FACTS
sib.fastconf.EADock3: Evaluating cluster 34/55
sib.fastconf.EADock3: Evaluating binding mode 0/1 with FACTS
sib.fastconf.EADock3: Evaluating cluster 35/55
sib.fastconf.EADock3: Evaluating binding mode 0/1 with FACTS
sib.fastconf.EADock3: Evaluating cluster 36/55
sib.fastconf.EADock3: Evaluating binding mode 0/1 with FACTS
sib.fastconf.EADock3: Evaluating cluster 37/55
sib.fastconf.EADock3: Evaluating binding mode 0/1 with FACTS
sib.fastconf.EADock3: Evaluating cluster 38/55
sib.fastconf.EADock3: Evaluating binding mode 0/3 with FACTS
sib.fastconf.EADock3: Evaluating binding mode 1/3 with FACTS
sib.fastconf.EADock3: Evaluating binding mode 2/3 with FACTS
sib.fastconf.EADock3: Evaluating cluster 39/55
sib.fastconf.EADock3: Evaluating binding mode 0/1 with FACTS
sib.fastconf.EADock3: Evaluating cluster 40/55
sib.fastconf.EADock3: Evaluating binding mode 0/1 with FACTS
sib.fastconf.EADock3: Evaluating cluster 41/55
sib.fastconf.EADock3: Evaluating binding mode 0/1 with FACTS
sib.fastconf.EADock3: Evaluating cluster 42/55
sib.fastconf.EADock3: Evaluating binding mode 0/1 with FACTS
sib.fastconf.EADock3: Evaluating cluster 43/55
sib.fastconf.EADock3: Evaluating binding mode 0/1 with FACTS
sib.fastconf.EADock3: Evaluating cluster 44/55
sib.fastconf.EADock3: Evaluating binding mode 0/1 with FACTS
sib.fastconf.EADock3: Evaluating cluster 45/55
sib.fastconf.EADock3: Evaluating binding mode 0/1 with FACTS
sib.fastconf.EADock3: Evaluating cluster 46/55
sib.fastconf.EADock3: Evaluating binding mode 0/1 with FACTS
sib.fastconf.EADock3: Evaluating cluster 47/55
sib.fastconf.EADock3: Evaluating binding mode 0/1 with FACTS
sib.fastconf.EADock3: Evaluating cluster 48/55
sib.fastconf.EADock3: Evaluating binding mode 0/1 with FACTS
sib.fastconf.EADock3: Evaluating cluster 49/55
sib.fastconf.EADock3: Evaluating binding mode 0/1 with FACTS
sib.fastconf.EADock3: Evaluating cluster 50/55
sib.fastconf.EADock3: Evaluating binding mode 0/1 with FACTS
sib.fastconf.EADock3: Evaluating cluster 51/55
sib.fastconf.EADock3: Evaluating binding mode 0/1 with FACTS
sib.fastconf.EADock3: Evaluating cluster 52/55
sib.fastconf.EADock3: Evaluating binding mode 0/1 with FACTS
sib.fastconf.EADock3: Evaluating cluster 53/55
sib.fastconf.EADock3: Evaluating binding mode 0/1 with FACTS
sib.fastconf.EADock3: Evaluating cluster 54/55
sib.fastconf.EADock3: Evaluating binding mode 0/1 with FACTS
sib.wrappers.md.charmm.ExtendedCharmmWrapper: CHARMM timers: CPU time: 15.2 seconds
sib.wrappers.md.charmm.ExtendedCharmmWrapper: CHARMM timers: Elapsed time: 15.3834 seconds.
sib.fastconf.EADock3: Starting cluster expansion.
sib.fastconf.EADock3: System  : 5364 atoms
sib.fastconf.EADock3: Ligand  : 78 atoms
sib.fastconf.EADock3: Receptor: 5286 atoms
sib.fastconf.EADock3:   Fixed part   : 5286 atoms
sib.fastconf.EADock3:   Flexible part: 0 atoms
sib.fastconf.EADock3: Expanding cluster 0/32
sib.fastconf.EADock3: Expanding cluster 1/32
sib.fastconf.EADock3: Expanding cluster 2/32
sib.fastconf.EADock3: Expanding cluster 3/32
sib.fastconf.EADock3: Expanding cluster 4/32
sib.fastconf.EADock3: Expanding cluster 5/32
sib.fastconf.EADock3: Expanding cluster 6/32
sib.fastconf.EADock3: Expanding cluster 7/32
sib.fastconf.EADock3: Expanding cluster 8/32
sib.fastconf.EADock3: Expanding cluster 9/32
sib.fastconf.EADock3: Expanding cluster 10/32
sib.fastconf.EADock3: Expanding cluster 11/32
sib.fastconf.EADock3: Expanding cluster 12/32
sib.fastconf.EADock3: Expanding cluster 13/32
sib.fastconf.EADock3: Expanding cluster 14/32
sib.fastconf.EADock3: Expanding cluster 15/32
sib.fastconf.EADock3: Expanding cluster 16/32
sib.fastconf.EADock3: Expanding cluster 17/32
sib.fastconf.EADock3: Expanding cluster 18/32
sib.fastconf.EADock3: Expanding cluster 19/32
sib.fastconf.EADock3: Expanding cluster 20/32
sib.fastconf.EADock3: Expanding cluster 21/32
sib.fastconf.EADock3: Expanding cluster 22/32
sib.fastconf.EADock3: Expanding cluster 23/32
sib.fastconf.EADock3: Expanding cluster 24/32
sib.fastconf.EADock3: Expanding cluster 25/32
sib.fastconf.EADock3: Expanding cluster 26/32
sib.fastconf.EADock3: Expanding cluster 27/32
sib.fastconf.EADock3: Expanding cluster 28/32
sib.fastconf.EADock3: Expanding cluster 29/32
sib.fastconf.EADock3: Expanding cluster 30/32
sib.fastconf.EADock3: Expanding cluster 31/32
sib.wrappers.md.charmm.ExtendedCharmmWrapper: CHARMM timers: CPU time: 127.74 seconds
sib.wrappers.md.charmm.ExtendedCharmmWrapper: CHARMM timers: Elapsed time: 128.451 seconds.
sib.fastconf.EADock3: Starting clustering
sib.fastconf.EADock3: Clustering iteration 0 took 10 ms and merged 224 clusters.
sib.fastconf.EADock3: Clustering iteration 1 took 0 ms and merged 0 clusters.
sib.fastconf.EADock3: Clustering took 20 ms.
sib.fastconf.EADock3: 256 elements were gathered in 32 clusters.
sib.fastconf.EADock3: clusters expanded, 256 binding modes generated
sib.fastconf.EADock3: Evaluating cluster 0/32
sib.fastconf.EADock3: Evaluating binding mode 0/8 with FACTS
sib.fastconf.EADock3: Evaluating binding mode 1/8 with FACTS
sib.fastconf.EADock3: Evaluating binding mode 2/8 with FACTS
sib.fastconf.EADock3: Evaluating binding mode 3/8 with FACTS
sib.fastconf.EADock3: Evaluating binding mode 4/8 with FACTS
sib.fastconf.EADock3: Evaluating binding mode 5/8 with FACTS
sib.fastconf.EADock3: Evaluating binding mode 6/8 with FACTS
sib.fastconf.EADock3: Evaluating binding mode 7/8 with FACTS
sib.fastconf.EADock3: Evaluating cluster 1/32
sib.fastconf.EADock3: Evaluating binding mode 0/8 with FACTS
sib.fastconf.EADock3: Evaluating binding mode 1/8 with FACTS
sib.fastconf.EADock3: Evaluating binding mode 2/8 with FACTS
sib.fastconf.EADock3: Evaluating binding mode 3/8 with FACTS
sib.fastconf.EADock3: Evaluating binding mode 4/8 with FACTS
sib.fastconf.EADock3: Evaluating binding mode 5/8 with FACTS
sib.fastconf.EADock3: Evaluating binding mode 6/8 with FACTS
sib.fastconf.EADock3: Evaluating binding mode 7/8 with FACTS
sib.fastconf.EADock3: Evaluating cluster 2/32
sib.fastconf.EADock3: Evaluating binding mode 0/8 with FACTS
sib.fastconf.EADock3: Evaluating binding mode 1/8 with FACTS
sib.fastconf.EADock3: Evaluating binding mode 2/8 with FACTS
sib.fastconf.EADock3: Evaluating binding mode 3/8 with FACTS
sib.fastconf.EADock3: Evaluating binding mode 4/8 with FACTS
sib.fastconf.EADock3: Evaluating binding mode 5/8 with FACTS
sib.fastconf.EADock3: Evaluating binding mode 6/8 with FACTS
sib.fastconf.EADock3: Evaluating binding mode 7/8 with FACTS
sib.fastconf.EADock3: Evaluating cluster 3/32
sib.fastconf.EADock3: Evaluating binding mode 0/8 with FACTS
sib.fastconf.EADock3: Evaluating binding mode 1/8 with FACTS
sib.fastconf.EADock3: Evaluating binding mode 2/8 with FACTS
sib.fastconf.EADock3: Evaluating binding mode 3/8 with FACTS
sib.fastconf.EADock3: Evaluating binding mode 4/8 with FACTS
sib.fastconf.EADock3: Evaluating binding mode 5/8 with FACTS
sib.fastconf.EADock3: Evaluating binding mode 6/8 with FACTS
sib.fastconf.EADock3: Evaluating binding mode 7/8 with FACTS
sib.fastconf.EADock3: Evaluating cluster 4/32
sib.fastconf.EADock3: Evaluating binding mode 0/8 with FACTS
sib.fastconf.EADock3: Evaluating binding mode 1/8 with FACTS
sib.fastconf.EADock3: Evaluating binding mode 2/8 with FACTS
sib.fastconf.EADock3: Evaluating binding mode 3/8 with FACTS
sib.fastconf.EADock3: Evaluating binding mode 4/8 with FACTS
sib.fastconf.EADock3: Evaluating binding mode 5/8 with FACTS
sib.fastconf.EADock3: Evaluating binding mode 6/8 with FACTS
sib.fastconf.EADock3: Evaluating binding mode 7/8 with FACTS
sib.fastconf.EADock3: Evaluating cluster 5/32
sib.fastconf.EADock3: Evaluating binding mode 0/8 with FACTS
sib.fastconf.EADock3: Evaluating binding mode 1/8 with FACTS
sib.fastconf.EADock3: Evaluating binding mode 2/8 with FACTS
sib.fastconf.EADock3: Evaluating binding mode 3/8 with FACTS
sib.fastconf.EADock3: Evaluating binding mode 4/8 with FACTS
sib.fastconf.EADock3: Evaluating binding mode 5/8 with FACTS
sib.fastconf.EADock3: Evaluating binding mode 6/8 with FACTS
sib.fastconf.EADock3: Evaluating binding mode 7/8 with FACTS
sib.fastconf.EADock3: Evaluating cluster 6/32
sib.fastconf.EADock3: Evaluating binding mode 0/8 with FACTS
sib.fastconf.EADock3: Evaluating binding mode 1/8 with FACTS
sib.fastconf.EADock3: Evaluating binding mode 2/8 with FACTS
sib.fastconf.EADock3: Evaluating binding mode 3/8 with FACTS
sib.fastconf.EADock3: Evaluating binding mode 4/8 with FACTS
sib.fastconf.EADock3: Evaluating binding mode 5/8 with FACTS
sib.fastconf.EADock3: Evaluating binding mode 6/8 with FACTS
sib.fastconf.EADock3: Evaluating binding mode 7/8 with FACTS
sib.fastconf.EADock3: Evaluating cluster 7/32
sib.fastconf.EADock3: Evaluating binding mode 0/8 with FACTS
sib.fastconf.EADock3: Evaluating binding mode 1/8 with FACTS
sib.fastconf.EADock3: Evaluating binding mode 2/8 with FACTS
sib.fastconf.EADock3: Evaluating binding mode 3/8 with FACTS
sib.fastconf.EADock3: Evaluating binding mode 4/8 with FACTS
sib.fastconf.EADock3: Evaluating binding mode 5/8 with FACTS
sib.fastconf.EADock3: Evaluating binding mode 6/8 with FACTS
sib.fastconf.EADock3: Evaluating binding mode 7/8 with FACTS
sib.fastconf.EADock3: Evaluating cluster 8/32
sib.fastconf.EADock3: Evaluating binding mode 0/8 with FACTS
sib.fastconf.EADock3: Evaluating binding mode 1/8 with FACTS
sib.fastconf.EADock3: Evaluating binding mode 2/8 with FACTS
sib.fastconf.EADock3: Evaluating binding mode 3/8 with FACTS
sib.fastconf.EADock3: Evaluating binding mode 4/8 with FACTS
sib.fastconf.EADock3: Evaluating binding mode 5/8 with FACTS
sib.fastconf.EADock3: Evaluating binding mode 6/8 with FACTS
sib.fastconf.EADock3: Evaluating binding mode 7/8 with FACTS
sib.fastconf.EADock3: Evaluating cluster 9/32
sib.fastconf.EADock3: Evaluating binding mode 0/8 with FACTS
sib.fastconf.EADock3: Evaluating binding mode 1/8 with FACTS
sib.fastconf.EADock3: Evaluating binding mode 2/8 with FACTS
sib.fastconf.EADock3: Evaluating binding mode 3/8 with FACTS
sib.fastconf.EADock3: Evaluating binding mode 4/8 with FACTS
sib.fastconf.EADock3: Evaluating binding mode 5/8 with FACTS
sib.fastconf.EADock3: Evaluating binding mode 6/8 with FACTS
sib.fastconf.EADock3: Evaluating binding mode 7/8 with FACTS
sib.fastconf.EADock3: Evaluating cluster 10/32
sib.fastconf.EADock3: Evaluating binding mode 0/8 with FACTS
sib.fastconf.EADock3: Evaluating binding mode 1/8 with FACTS
sib.fastconf.EADock3: Evaluating binding mode 2/8 with FACTS
sib.fastconf.EADock3: Evaluating binding mode 3/8 with FACTS
sib.fastconf.EADock3: Evaluating binding mode 4/8 with FACTS
sib.fastconf.EADock3: Evaluating binding mode 5/8 with FACTS
sib.fastconf.EADock3: Evaluating binding mode 6/8 with FACTS
sib.fastconf.EADock3: Evaluating binding mode 7/8 with FACTS
sib.fastconf.EADock3: Evaluating cluster 11/32
sib.fastconf.EADock3: Evaluating binding mode 0/8 with FACTS
sib.fastconf.EADock3: Evaluating binding mode 1/8 with FACTS
sib.fastconf.EADock3: Evaluating binding mode 2/8 with FACTS
sib.fastconf.EADock3: Evaluating binding mode 3/8 with FACTS
sib.fastconf.EADock3: Evaluating binding mode 4/8 with FACTS
sib.fastconf.EADock3: Evaluating binding mode 5/8 with FACTS
sib.fastconf.EADock3: Evaluating binding mode 6/8 with FACTS
sib.fastconf.EADock3: Evaluating binding mode 7/8 with FACTS
sib.fastconf.EADock3: Evaluating cluster 12/32
sib.fastconf.EADock3: Evaluating binding mode 0/8 with FACTS
sib.fastconf.EADock3: Evaluating binding mode 1/8 with FACTS
sib.fastconf.EADock3: Evaluating binding mode 2/8 with FACTS
sib.fastconf.EADock3: Evaluating binding mode 3/8 with FACTS
sib.fastconf.EADock3: Evaluating binding mode 4/8 with FACTS
sib.fastconf.EADock3: Evaluating binding mode 5/8 with FACTS
sib.fastconf.EADock3: Evaluating binding mode 6/8 with FACTS
sib.fastconf.EADock3: Evaluating binding mode 7/8 with FACTS
sib.fastconf.EADock3: Evaluating cluster 13/32
sib.fastconf.EADock3: Evaluating binding mode 0/8 with FACTS
sib.fastconf.EADock3: Evaluating binding mode 1/8 with FACTS
sib.fastconf.EADock3: Evaluating binding mode 2/8 with FACTS
sib.fastconf.EADock3: Evaluating binding mode 3/8 with FACTS
sib.fastconf.EADock3: Evaluating binding mode 4/8 with FACTS
sib.fastconf.EADock3: Evaluating binding mode 5/8 with FACTS
sib.fastconf.EADock3: Evaluating binding mode 6/8 with FACTS
sib.fastconf.EADock3: Evaluating binding mode 7/8 with FACTS
sib.fastconf.EADock3: Evaluating cluster 14/32
sib.fastconf.EADock3: Evaluating binding mode 0/8 with FACTS
sib.fastconf.EADock3: Evaluating binding mode 1/8 with FACTS
sib.fastconf.EADock3: Evaluating binding mode 2/8 with FACTS
sib.fastconf.EADock3: Evaluating binding mode 3/8 with FACTS
sib.fastconf.EADock3: Evaluating binding mode 4/8 with FACTS
sib.fastconf.EADock3: Evaluating binding mode 5/8 with FACTS
sib.fastconf.EADock3: Evaluating binding mode 6/8 with FACTS
sib.fastconf.EADock3: Evaluating binding mode 7/8 with FACTS
sib.fastconf.EADock3: Evaluating cluster 15/32
sib.fastconf.EADock3: Evaluating binding mode 0/8 with FACTS
sib.fastconf.EADock3: Evaluating binding mode 1/8 with FACTS
sib.fastconf.EADock3: Evaluating binding mode 2/8 with FACTS
sib.fastconf.EADock3: Evaluating binding mode 3/8 with FACTS
sib.fastconf.EADock3: Evaluating binding mode 4/8 with FACTS
sib.fastconf.EADock3: Evaluating binding mode 5/8 with FACTS
sib.fastconf.EADock3: Evaluating binding mode 6/8 with FACTS
sib.fastconf.EADock3: Evaluating binding mode 7/8 with FACTS
sib.fastconf.EADock3: Evaluating cluster 16/32
sib.fastconf.EADock3: Evaluating binding mode 0/8 with FACTS
sib.fastconf.EADock3: Evaluating binding mode 1/8 with FACTS
sib.fastconf.EADock3: Evaluating binding mode 2/8 with FACTS
sib.fastconf.EADock3: Evaluating binding mode 3/8 with FACTS
sib.fastconf.EADock3: Evaluating binding mode 4/8 with FACTS
sib.fastconf.EADock3: Evaluating binding mode 5/8 with FACTS
sib.fastconf.EADock3: Evaluating binding mode 6/8 with FACTS
sib.fastconf.EADock3: Evaluating binding mode 7/8 with FACTS
sib.fastconf.EADock3: Evaluating cluster 17/32
sib.fastconf.EADock3: Evaluating binding mode 0/8 with FACTS
sib.fastconf.EADock3: Evaluating binding mode 1/8 with FACTS
sib.fastconf.EADock3: Evaluating binding mode 2/8 with FACTS
sib.fastconf.EADock3: Evaluating binding mode 3/8 with FACTS
sib.fastconf.EADock3: Evaluating binding mode 4/8 with FACTS
sib.fastconf.EADock3: Evaluating binding mode 5/8 with FACTS
sib.fastconf.EADock3: Evaluating binding mode 6/8 with FACTS
sib.fastconf.EADock3: Evaluating binding mode 7/8 with FACTS
sib.fastconf.EADock3: Evaluating cluster 18/32
sib.fastconf.EADock3: Evaluating binding mode 0/8 with FACTS
sib.fastconf.EADock3: Evaluating binding mode 1/8 with FACTS
sib.fastconf.EADock3: Evaluating binding mode 2/8 with FACTS
sib.fastconf.EADock3: Evaluating binding mode 3/8 with FACTS
sib.fastconf.EADock3: Evaluating binding mode 4/8 with FACTS
sib.fastconf.EADock3: Evaluating binding mode 5/8 with FACTS
sib.fastconf.EADock3: Evaluating binding mode 6/8 with FACTS
sib.fastconf.EADock3: Evaluating binding mode 7/8 with FACTS
sib.fastconf.EADock3: Evaluating cluster 19/32
sib.fastconf.EADock3: Evaluating binding mode 0/8 with FACTS
sib.fastconf.EADock3: Evaluating binding mode 1/8 with FACTS
sib.fastconf.EADock3: Evaluating binding mode 2/8 with FACTS
sib.fastconf.EADock3: Evaluating binding mode 3/8 with FACTS
sib.fastconf.EADock3: Evaluating binding mode 4/8 with FACTS
sib.fastconf.EADock3: Evaluating binding mode 5/8 with FACTS
sib.fastconf.EADock3: Evaluating binding mode 6/8 with FACTS
sib.fastconf.EADock3: Evaluating binding mode 7/8 with FACTS
sib.fastconf.EADock3: Evaluating cluster 20/32
sib.fastconf.EADock3: Evaluating binding mode 0/8 with FACTS
sib.fastconf.EADock3: Evaluating binding mode 1/8 with FACTS
sib.fastconf.EADock3: Evaluating binding mode 2/8 with FACTS
sib.fastconf.EADock3: Evaluating binding mode 3/8 with FACTS
sib.fastconf.EADock3: Evaluating binding mode 4/8 with FACTS
sib.fastconf.EADock3: Evaluating binding mode 5/8 with FACTS
sib.fastconf.EADock3: Evaluating binding mode 6/8 with FACTS
sib.fastconf.EADock3: Evaluating binding mode 7/8 with FACTS
sib.fastconf.EADock3: Evaluating cluster 21/32
sib.fastconf.EADock3: Evaluating binding mode 0/8 with FACTS
sib.fastconf.EADock3: Evaluating binding mode 1/8 with FACTS
sib.fastconf.EADock3: Evaluating binding mode 2/8 with FACTS
sib.fastconf.EADock3: Evaluating binding mode 3/8 with FACTS
sib.fastconf.EADock3: Evaluating binding mode 4/8 with FACTS
sib.fastconf.EADock3: Evaluating binding mode 5/8 with FACTS
sib.fastconf.EADock3: Evaluating binding mode 6/8 with FACTS
sib.fastconf.EADock3: Evaluating binding mode 7/8 with FACTS
sib.fastconf.EADock3: Evaluating cluster 22/32
sib.fastconf.EADock3: Evaluating binding mode 0/8 with FACTS
sib.fastconf.EADock3: Evaluating binding mode 1/8 with FACTS
sib.fastconf.EADock3: Evaluating binding mode 2/8 with FACTS
sib.fastconf.EADock3: Evaluating binding mode 3/8 with FACTS
sib.fastconf.EADock3: Evaluating binding mode 4/8 with FACTS
sib.fastconf.EADock3: Evaluating binding mode 5/8 with FACTS
sib.fastconf.EADock3: Evaluating binding mode 6/8 with FACTS
sib.fastconf.EADock3: Evaluating binding mode 7/8 with FACTS
sib.fastconf.EADock3: Evaluating cluster 23/32
sib.fastconf.EADock3: Evaluating binding mode 0/8 with FACTS
sib.fastconf.EADock3: Evaluating binding mode 1/8 with FACTS
sib.fastconf.EADock3: Evaluating binding mode 2/8 with FACTS
sib.fastconf.EADock3: Evaluating binding mode 3/8 with FACTS
sib.fastconf.EADock3: Evaluating binding mode 4/8 with FACTS
sib.fastconf.EADock3: Evaluating binding mode 5/8 with FACTS
sib.fastconf.EADock3: Evaluating binding mode 6/8 with FACTS
sib.fastconf.EADock3: Evaluating binding mode 7/8 with FACTS
sib.fastconf.EADock3: Evaluating cluster 24/32
sib.fastconf.EADock3: Evaluating binding mode 0/8 with FACTS
sib.fastconf.EADock3: Evaluating binding mode 1/8 with FACTS
sib.fastconf.EADock3: Evaluating binding mode 2/8 with FACTS
sib.fastconf.EADock3: Evaluating binding mode 3/8 with FACTS
sib.fastconf.EADock3: Evaluating binding mode 4/8 with FACTS
sib.fastconf.EADock3: Evaluating binding mode 5/8 with FACTS
sib.fastconf.EADock3: Evaluating binding mode 6/8 with FACTS
sib.fastconf.EADock3: Evaluating binding mode 7/8 with FACTS
sib.fastconf.EADock3: Evaluating cluster 25/32
sib.fastconf.EADock3: Evaluating binding mode 0/8 with FACTS
sib.fastconf.EADock3: Evaluating binding mode 1/8 with FACTS
sib.fastconf.EADock3: Evaluating binding mode 2/8 with FACTS
sib.fastconf.EADock3: Evaluating binding mode 3/8 with FACTS
sib.fastconf.EADock3: Evaluating binding mode 4/8 with FACTS
sib.fastconf.EADock3: Evaluating binding mode 5/8 with FACTS
sib.fastconf.EADock3: Evaluating binding mode 6/8 with FACTS
sib.fastconf.EADock3: Evaluating binding mode 7/8 with FACTS
sib.fastconf.EADock3: Evaluating cluster 26/32
sib.fastconf.EADock3: Evaluating binding mode 0/8 with FACTS
sib.fastconf.EADock3: Evaluating binding mode 1/8 with FACTS
sib.fastconf.EADock3: Evaluating binding mode 2/8 with FACTS
sib.fastconf.EADock3: Evaluating binding mode 3/8 with FACTS
sib.fastconf.EADock3: Evaluating binding mode 4/8 with FACTS
sib.fastconf.EADock3: Evaluating binding mode 5/8 with FACTS
sib.fastconf.EADock3: Evaluating binding mode 6/8 with FACTS
sib.fastconf.EADock3: Evaluating binding mode 7/8 with FACTS
sib.fastconf.EADock3: Evaluating cluster 27/32
sib.fastconf.EADock3: Evaluating binding mode 0/8 with FACTS
sib.fastconf.EADock3: Evaluating binding mode 1/8 with FACTS
sib.fastconf.EADock3: Evaluating binding mode 2/8 with FACTS
sib.fastconf.EADock3: Evaluating binding mode 3/8 with FACTS
sib.fastconf.EADock3: Evaluating binding mode 4/8 with FACTS
sib.fastconf.EADock3: Evaluating binding mode 5/8 with FACTS
sib.fastconf.EADock3: Evaluating binding mode 6/8 with FACTS
sib.fastconf.EADock3: Evaluating binding mode 7/8 with FACTS
sib.fastconf.EADock3: Evaluating cluster 28/32
sib.fastconf.EADock3: Evaluating binding mode 0/8 with FACTS
sib.fastconf.EADock3: Evaluating binding mode 1/8 with FACTS
sib.fastconf.EADock3: Evaluating binding mode 2/8 with FACTS
sib.fastconf.EADock3: Evaluating binding mode 3/8 with FACTS
sib.fastconf.EADock3: Evaluating binding mode 4/8 with FACTS
sib.fastconf.EADock3: Evaluating binding mode 5/8 with FACTS
sib.fastconf.EADock3: Evaluating binding mode 6/8 with FACTS
sib.fastconf.EADock3: Evaluating binding mode 7/8 with FACTS
sib.fastconf.EADock3: Evaluating cluster 29/32
sib.fastconf.EADock3: Evaluating binding mode 0/8 with FACTS
sib.fastconf.EADock3: Evaluating binding mode 1/8 with FACTS
sib.fastconf.EADock3: Evaluating binding mode 2/8 with FACTS
sib.fastconf.EADock3: Evaluating binding mode 3/8 with FACTS
sib.fastconf.EADock3: Evaluating binding mode 4/8 with FACTS
sib.fastconf.EADock3: Evaluating binding mode 5/8 with FACTS
sib.fastconf.EADock3: Evaluating binding mode 6/8 with FACTS
sib.fastconf.EADock3: Evaluating binding mode 7/8 with FACTS
sib.fastconf.EADock3: Evaluating cluster 30/32
sib.fastconf.EADock3: Evaluating binding mode 0/8 with FACTS
sib.fastconf.EADock3: Evaluating binding mode 1/8 with FACTS
sib.fastconf.EADock3: Evaluating binding mode 2/8 with FACTS
sib.fastconf.EADock3: Evaluating binding mode 3/8 with FACTS
sib.fastconf.EADock3: Evaluating binding mode 4/8 with FACTS
sib.fastconf.EADock3: Evaluating binding mode 5/8 with FACTS
sib.fastconf.EADock3: Evaluating binding mode 6/8 with FACTS
sib.fastconf.EADock3: Evaluating binding mode 7/8 with FACTS
sib.fastconf.EADock3: Evaluating cluster 31/32
sib.fastconf.EADock3: Evaluating binding mode 0/8 with FACTS
sib.fastconf.EADock3: Evaluating binding mode 1/8 with FACTS
sib.fastconf.EADock3: Evaluating binding mode 2/8 with FACTS
sib.fastconf.EADock3: Evaluating binding mode 3/8 with FACTS
sib.fastconf.EADock3: Evaluating binding mode 4/8 with FACTS
sib.fastconf.EADock3: Evaluating binding mode 5/8 with FACTS
sib.fastconf.EADock3: Evaluating binding mode 6/8 with FACTS
sib.fastconf.EADock3: Evaluating binding mode 7/8 with FACTS
sib.wrappers.md.charmm.ExtendedCharmmWrapper: CHARMM timers: CPU time: 26.29 seconds
sib.wrappers.md.charmm.ExtendedCharmmWrapper: CHARMM timers: Elapsed time: 26.7886 seconds.
sib.fastconf.EADock3: EADock3Cluster 0 : 8 elements, SimpleFitness: 278.4711, FullFitness: -968.86365 , RMSD: 32.521545 , elements: [ 278.441 -968.86365 32.521545 ] [ 278.441 -968.86365 32.521545 ] [ 278.441 -968.86365 32.521545 ] [ 278.492 -968.8467 32.57602 ] [ 278.492 -968.8467 32.57602 ] [ 278.492 -968.8467 32.57602 ] [ 278.485 -968.8329 32.573128 ] [ 278.485 -968.8329 32.573128 ] 
sib.fastconf.EADock3: EADock3Cluster 1 : 8 elements, SimpleFitness: 280.14438, FullFitness: -968.78625 , RMSD: 31.775309 , elements: [ 277.434 -968.78625 31.775309 ] [ 278.181 -967.7456 31.699968 ] [ 278.464 -967.3842 31.671253 ] [ 278.086 -966.33093 31.449682 ] [ 278.107 -966.307 31.45833 ] [ 278.147 -966.3031 31.460667 ] [ 286.362 -957.69666 31.494513 ] [ 286.374 -957.6541 31.494665 ] 
sib.fastconf.EADock3: EADock3Cluster 2 : 8 elements, SimpleFitness: 277.6445, FullFitness: -968.58777 , RMSD: 32.287827 , elements: [ 277.499 -968.58777 32.287827 ] [ 277.499 -968.58777 32.287827 ] [ 277.499 -968.58777 32.287827 ] [ 277.499 -968.58777 32.287827 ] [ 277.756 -968.54297 32.332348 ] [ 277.756 -968.54297 32.332348 ] [ 277.756 -968.54297 32.332348 ] [ 277.892 -968.1966 32.26331 ] 
sib.fastconf.EADock3: EADock3Cluster 3 : 8 elements, SimpleFitness: 283.83313, FullFitness: -965.38666 , RMSD: 26.02856 , elements: [ 283.614 -965.38666 26.02856 ] [ 283.873 -964.9813 26.022997 ] [ 283.873 -964.9813 26.022997 ] [ 283.873 -964.9813 26.022997 ] [ 283.873 -964.9813 26.022997 ] [ 283.853 -964.9117 26.026035 ] [ 283.853 -964.9117 26.026035 ] [ 283.853 -964.9117 26.026035 ] 
sib.fastconf.EADock3: EADock3Cluster 4 : 8 elements, SimpleFitness: 274.83228, FullFitness: -964.1592 , RMSD: 16.393646 , elements: [ 274.73 -964.1592 16.393646 ] [ 274.73 -964.1592 16.393646 ] [ 274.73 -964.1592 16.393646 ] [ 274.863 -963.4615 16.411512 ] [ 274.863 -963.4615 16.411512 ] [ 274.914 -962.83655 16.42085 ] [ 274.914 -962.83655 16.42085 ] [ 274.914 -962.83655 16.42085 ] 
sib.fastconf.EADock3: EADock3Cluster 5 : 8 elements, SimpleFitness: 283.99713, FullFitness: -963.8975 , RMSD: 33.693707 , elements: [ 283.812 -963.8975 33.693707 ] [ 283.812 -963.8975 33.693707 ] [ 283.812 -963.8975 33.693707 ] [ 283.812 -963.8975 33.693707 ] [ 284.106 -963.7097 33.815155 ] [ 284.106 -963.7097 33.815155 ] [ 284.106 -963.7097 33.815155 ] [ 284.411 -963.44904 33.77873 ] 
sib.fastconf.EADock3: EADock3Cluster 6 : 8 elements, SimpleFitness: 283.98627, FullFitness: -963.57947 , RMSD: 33.330963 , elements: [ 284.011 -963.57947 33.330963 ] [ 284.011 -963.57947 33.330963 ] [ 284.011 -963.57947 33.330963 ] [ 284.011 -963.57947 33.330963 ] [ 283.862 -963.353 33.25645 ] [ 283.862 -963.353 33.25645 ] [ 283.862 -963.353 33.25645 ] [ 284.26 -963.0073 33.29964 ] 
sib.fastconf.EADock3: EADock3Cluster 7 : 8 elements, SimpleFitness: 275.63522, FullFitness: -963.4436 , RMSD: 17.50253 , elements: [ 274.278 -963.4436 17.50253 ] [ 274.822 -962.5789 17.507006 ] [ 274.822 -962.5789 17.507006 ] [ 276.232 -960.06116 17.48868 ] [ 276.232 -960.06116 17.48868 ] [ 276.232 -960.06116 17.48868 ] [ 276.232 -960.06116 17.48868 ] [ 276.232 -960.06116 17.48868 ] 
sib.fastconf.EADock3: EADock3Cluster 8 : 8 elements, SimpleFitness: 279.506, FullFitness: -962.8379 , RMSD: 31.694372 , elements: [ 279.44 -962.8379 31.694372 ] [ 279.44 -962.8379 31.694372 ] [ 279.479 -962.5685 31.738712 ] [ 279.479 -962.5685 31.738712 ] [ 279.479 -962.5685 31.738712 ] [ 279.577 -962.2387 31.769073 ] [ 279.577 -962.2387 31.769073 ] [ 279.577 -962.2387 31.769073 ] 
sib.fastconf.EADock3: EADock3Cluster 9 : 8 elements, SimpleFitness: 276.60724, FullFitness: -962.40326 , RMSD: 18.30824 , elements: [ 275.977 -962.40326 18.30824 ] [ 275.977 -962.40326 18.30824 ] [ 275.977 -962.40326 18.30824 ] [ 276.455 -962.05664 18.298082 ] [ 276.455 -962.05664 18.298082 ] [ 276.455 -962.05664 18.298082 ] [ 277.781 -960.74615 18.67328 ] [ 277.781 -960.74615 18.67328 ] 
sib.fastconf.EADock3: EADock3Cluster 10 : 8 elements, SimpleFitness: 285.26974, FullFitness: -962.3231 , RMSD: 16.543049 , elements: [ 284.639 -962.3231 16.543049 ] [ 284.639 -962.3231 16.543049 ] [ 285.394 -961.38873 16.453306 ] [ 285.394 -961.38873 16.453306 ] [ 285.523 -961.1759 16.472082 ] [ 285.523 -961.1759 16.472082 ] [ 285.523 -961.1759 16.472082 ] [ 285.523 -961.1759 16.472082 ] 
sib.fastconf.EADock3: EADock3Cluster 11 : 8 elements, SimpleFitness: 268.22598, FullFitness: -961.63934 , RMSD: 20.542118 , elements: [ 267.966 -961.63934 20.542118 ] [ 267.966 -961.63934 20.542118 ] [ 267.966 -961.63934 20.542118 ] [ 267.966 -961.63934 20.542118 ] [ 268.002 -961.568 20.539242 ] [ 268.002 -961.568 20.539242 ] [ 268.97 -960.31024 20.527378 ] [ 268.97 -960.31024 20.527378 ] 
sib.fastconf.EADock3: EADock3Cluster 12 : 8 elements, SimpleFitness: 267.349, FullFitness: -961.03265 , RMSD: 16.45021 , elements: [ 267.33 -961.03265 16.45021 ] [ 267.33 -961.03265 16.45021 ] [ 267.33 -961.03265 16.45021 ] [ 267.326 -961.02344 16.45871 ] [ 267.369 -960.9944 16.452972 ] [ 267.369 -960.9944 16.452972 ] [ 267.369 -960.9944 16.452972 ] [ 267.369 -960.9944 16.452972 ] 
sib.fastconf.EADock3: EADock3Cluster 13 : 8 elements, SimpleFitness: 278.14087, FullFitness: -960.281 , RMSD: 16.485348 , elements: [ 277.995 -960.281 16.485348 ] [ 277.995 -960.281 16.485348 ] [ 277.995 -960.281 16.485348 ] [ 278.496 -959.469 16.582266 ] [ 278.496 -959.469 16.582266 ] [ 278.05 -959.11163 16.40571 ] [ 278.05 -959.11163 16.40571 ] [ 278.05 -959.11163 16.40571 ] 
sib.fastconf.EADock3: EADock3Cluster 14 : 8 elements, SimpleFitness: 285.71414, FullFitness: -959.86096 , RMSD: 17.221558 , elements: [ 281.384 -959.86096 17.221558 ] [ 281.384 -959.86096 17.221558 ] [ 287.394 -951.43274 17.723696 ] [ 287.394 -951.43274 17.723696 ] [ 287.394 -951.43274 17.723696 ] [ 286.921 -951.3773 17.736286 ] [ 286.921 -951.3773 17.736286 ] [ 286.921 -951.3773 17.736286 ] 
sib.fastconf.EADock3: EADock3Cluster 15 : 8 elements, SimpleFitness: 273.55875, FullFitness: -959.79144 , RMSD: 19.490925 , elements: [ 273.438 -959.79144 19.490925 ] [ 273.438 -959.79144 19.490925 ] [ 273.438 -959.79144 19.490925 ] [ 273.603 -959.69385 19.540945 ] [ 273.603 -959.69385 19.540945 ] [ 273.65 -959.3428 19.53285 ] [ 273.65 -959.3428 19.53285 ] [ 273.65 -959.3428 19.53285 ] 
sib.fastconf.EADock3: EADock3Cluster 16 : 8 elements, SimpleFitness: 285.86765, FullFitness: -959.4839 , RMSD: 32.996105 , elements: [ 285.57 -959.4839 32.996105 ] [ 285.767 -959.3102 33.011086 ] [ 285.767 -959.3102 33.011086 ] [ 285.767 -959.3102 33.011086 ] [ 285.767 -959.3102 33.011086 ] [ 286.101 -958.8613 33.03205 ] [ 286.101 -958.8613 33.03205 ] [ 286.101 -958.8613 33.03205 ] 
sib.fastconf.EADock3: EADock3Cluster 17 : 8 elements, SimpleFitness: 273.24265, FullFitness: -957.87524 , RMSD: 19.857937 , elements: [ 272.97 -957.87524 19.857937 ] [ 272.97 -957.87524 19.857937 ] [ 272.993 -957.79 19.862034 ] [ 272.993 -957.79 19.862034 ] [ 272.993 -957.79 19.862034 ] [ 273.674 -956.81006 19.837046 ] [ 273.674 -956.81006 19.837046 ] [ 273.674 -956.81006 19.837046 ] 
sib.fastconf.EADock3: EADock3Cluster 18 : 8 elements, SimpleFitness: 280.17886, FullFitness: -957.67975 , RMSD: 17.55657 , elements: [ 280.228 -957.67975 17.55657 ] [ 280.228 -957.67975 17.55657 ] [ 280.228 -957.67975 17.55657 ] [ 280.203 -957.6569 17.560741 ] [ 280.136 -957.2861 17.564285 ] [ 280.136 -957.2861 17.564285 ] [ 280.136 -957.2861 17.564285 ] [ 280.136 -957.2861 17.564285 ] 
sib.fastconf.EADock3: EADock3Cluster 19 : 8 elements, SimpleFitness: 289.028, FullFitness: -956.6499 , RMSD: 33.340073 , elements: [ 288.936 -956.6499 33.340073 ] [ 288.936 -956.6499 33.340073 ] [ 288.936 -956.6499 33.340073 ] [ 289.029 -956.52026 33.26143 ] [ 289.029 -956.52026 33.26143 ] [ 289.029 -956.52026 33.26143 ] [ 289.029 -956.52026 33.26143 ] [ 289.3 -955.7704 33.331593 ] 
sib.fastconf.EADock3: EADock3Cluster 20 : 8 elements, SimpleFitness: 278.47238, FullFitness: -956.27716 , RMSD: 19.105478 , elements: [ 276.342 -956.27716 19.105478 ] [ 276.342 -956.27716 19.105478 ] [ 278.072 -955.38654 19.063684 ] [ 278.072 -955.38654 19.063684 ] [ 278.072 -955.38654 19.063684 ] [ 280.293 -954.46277 18.907375 ] [ 280.293 -954.46277 18.907375 ] [ 280.293 -954.46277 18.907375 ] 
sib.fastconf.EADock3: EADock3Cluster 21 : 8 elements, SimpleFitness: 278.61722, FullFitness: -954.8372 , RMSD: 18.927938 , elements: [ 278.568 -954.8372 18.927938 ] [ 278.568 -954.8372 18.927938 ] [ 278.554 -954.7755 18.898117 ] [ 278.554 -954.7755 18.898117 ] [ 278.554 -954.7755 18.898117 ] [ 278.554 -954.7755 18.898117 ] [ 278.793 -954.3543 18.892763 ] [ 278.793 -954.3543 18.892763 ] 
sib.fastconf.EADock3: EADock3Cluster 22 : 8 elements, SimpleFitness: 286.9203, FullFitness: -954.2118 , RMSD: 18.471153 , elements: [ 286.661 -954.2118 18.471153 ] [ 286.661 -954.2118 18.471153 ] [ 286.993 -953.85345 18.485193 ] [ 286.993 -953.85345 18.485193 ] [ 286.993 -953.85345 18.485193 ] [ 286.993 -953.85345 18.485193 ] [ 286.993 -953.85345 18.485193 ] [ 287.075 -953.75525 18.477667 ] 
sib.fastconf.EADock3: EADock3Cluster 23 : 8 elements, SimpleFitness: 282.7964, FullFitness: -953.75867 , RMSD: 17.161663 , elements: [ 278.555 -953.75867 17.161663 ] [ 278.555 -953.75867 17.161663 ] [ 278.555 -953.75867 17.161663 ] [ 284.084 -947.08356 17.28215 ] [ 284.084 -947.08356 17.28215 ] [ 284.084 -947.08356 17.28215 ] [ 287.227 -943.2886 17.267609 ] [ 287.227 -943.2886 17.267609 ] 
sib.fastconf.EADock3: EADock3Cluster 24 : 8 elements, SimpleFitness: 282.81262, FullFitness: -953.70056 , RMSD: 16.599335 , elements: [ 282.265 -953.70056 16.599335 ] [ 282.265 -953.70056 16.599335 ] [ 282.265 -953.70056 16.599335 ] [ 282.265 -953.70056 16.599335 ] [ 283.148 -952.5144 16.752165 ] [ 283.148 -952.5144 16.752165 ] [ 283.148 -952.5144 16.752165 ] [ 283.997 -951.4267 16.900131 ] 
sib.fastconf.EADock3: EADock3Cluster 25 : 8 elements, SimpleFitness: 280.14362, FullFitness: -953.05176 , RMSD: 18.009413 , elements: [ 279.884 -953.05176 18.009413 ] [ 279.884 -953.05176 18.009413 ] [ 279.884 -953.05176 18.009413 ] [ 280.413 -952.84924 18.052338 ] [ 280.413 -952.84924 18.052338 ] [ 280.413 -952.84924 18.052338 ] [ 280.129 -952.765 18.064901 ] [ 280.129 -952.765 18.064901 ] 
sib.fastconf.EADock3: EADock3Cluster 26 : 8 elements, SimpleFitness: 289.3576, FullFitness: -949.93933 , RMSD: 18.993198 , elements: [ 288.198 -949.93933 18.993198 ] [ 289.257 -948.4126 19.066046 ] [ 289.257 -948.4126 19.066046 ] [ 289.257 -948.4126 19.066046 ] [ 289.723 -947.74194 19.11138 ] [ 289.723 -947.74194 19.11138 ] [ 289.723 -947.74194 19.11138 ] [ 289.723 -947.74194 19.11138 ] 
sib.fastconf.EADock3: EADock3Cluster 27 : 8 elements, SimpleFitness: 286.80823, FullFitness: -949.8689 , RMSD: 19.197409 , elements: [ 286.645 -949.8689 19.197409 ] [ 286.645 -949.8689 19.197409 ] [ 286.645 -949.8689 19.197409 ] [ 286.645 -949.8689 19.197409 ] [ 286.589 -949.72766 19.178886 ] [ 287.099 -949.11414 19.302652 ] [ 287.099 -949.11414 19.302652 ] [ 287.099 -949.11414 19.302652 ] 
sib.fastconf.EADock3: EADock3Cluster 28 : 8 elements, SimpleFitness: 287.99124, FullFitness: -949.66296 , RMSD: 17.432083 , elements: [ 287.365 -949.66296 17.432083 ] [ 287.365 -949.66296 17.432083 ] [ 287.365 -949.66296 17.432083 ] [ 287.365 -949.66296 17.432083 ] [ 287.365 -949.66296 17.432083 ] [ 288.161 -948.90564 17.497772 ] [ 288.161 -948.90564 17.497772 ] [ 290.783 -947.38196 18.022253 ] 
sib.fastconf.EADock3: EADock3Cluster 29 : 8 elements, SimpleFitness: 287.81512, FullFitness: -948.51355 , RMSD: 16.47686 , elements: [ 287.36 -948.51355 16.47686 ] [ 287.36 -948.51355 16.47686 ] [ 287.36 -948.51355 16.47686 ] [ 287.628 -947.4938 16.537502 ] [ 287.628 -947.4938 16.537502 ] [ 288.395 -946.63184 16.40285 ] [ 288.395 -946.63184 16.40285 ] [ 288.395 -946.63184 16.40285 ] 
sib.fastconf.EADock3: EADock3Cluster 30 : 8 elements, SimpleFitness: 277.63364, FullFitness: -947.2632 , RMSD: 21.015575 , elements: [ 277.54 -947.2632 21.015575 ] [ 277.629 -946.97217 21.001911 ] [ 277.629 -946.97217 21.001911 ] [ 277.629 -946.97217 21.001911 ] [ 277.629 -946.97217 21.001911 ] [ 277.671 -946.84406 21.005423 ] [ 277.671 -946.84406 21.005423 ] [ 277.671 -946.84406 21.005423 ] 
sib.fastconf.EADock3: EADock3Cluster 31 : 8 elements, SimpleFitness: 293.6026, FullFitness: -937.6367 , RMSD: 18.659052 , elements: [ 293.729 -937.6367 18.659052 ] [ 293.729 -937.6367 18.659052 ] [ 293.729 -937.6367 18.659052 ] [ 293.444 -937.35266 18.640959 ] [ 293.444 -937.35266 18.640959 ] [ 293.444 -937.35266 18.640959 ] [ 293.651 -936.0101 18.650099 ] [ 293.651 -936.0101 18.650099 ] 
sib.wrappers.md.charmm.ExtendedCharmmWrapper: CHARMM timers: CPU time: 1.82 seconds
sib.wrappers.md.charmm.ExtendedCharmmWrapper: CHARMM timers: Elapsed time: 1.82439 seconds.
sib.wrappers.md.charmm.ExtendedCharmmWrapper: CHARMM timers: CPU time: 16.38 seconds
sib.wrappers.md.charmm.ExtendedCharmmWrapper: CHARMM timers: Elapsed time: 16.475 seconds.
sib.fastconf.EADock3$Flusher: Closing java.util.zip.ZipOutputStream@7d4bf534
sib.fastconf.EADock3$Flusher: Closing java.util.zip.ZipOutputStream@7402d14a
