# Supplementary material for: Exploring the mechanism of Alisma orientale for the treatment of pregnancy induced hypertension and potential hepato-nephrotoxicity by using network pharmacology, network toxicology, molecular docking and molecular dynamics simulation
Source: Front Pharmacol. 2022 Nov 15;13:1027112. doi: 10.3389/fphar.2022.1027112 (PMC9705790; doi:10.3389/fphar.2022.1027112)
Supplement: Supplementary file 6 [file DataSheet4.zip › BCL2L1/BCLb23/ligand.rtf]

* ---- 
* Built RTF for tmpyujmoz.mol2 
*    by user swissdock     Tue Oct  4 16:08:25 CEST 2022 
* ---- 
*
   22    0

MASS   201 CR    12.011000
MASS   202 C=O   12.011000
MASS   203 O=C   15.999400
MASS   204 OR    15.999400
MASS   205 HCMM   1.007940
MASS   206 CR3R  12.011000
MASS   207 HOR    1.007940

AUTOGENERATE ANGLES DIHE
DEFA FIRS NONE LAST NONE

RESI LIG   0.000 
GROUP
ATOM C    CR    0.0610
ATOM C1   C=O   0.4480
ATOM C2   CR    0.0610
ATOM C3   CR    0.0000
ATOM C4   CR    0.0000
ATOM C5   CR    0.0000
ATOM C6   CR    0.0000
ATOM C7   CR    0.0000
ATOM C8   CR    0.0000
ATOM C9   CR    0.0000
ATOM C10  CR    0.0000
ATOM C11  CR    0.0000
ATOM C12  CR    0.0000
ATOM C13  CR    0.2800
ATOM O    O=C  -0.5700
ATOM C14  CR    0.0000
ATOM C15  CR    0.0000
ATOM C16  CR    0.0000
ATOM C17  CR    0.3750
ATOM C18  CR    0.0000
ATOM C19  CR    0.0000
ATOM C20  CR    0.0000
ATOM O1   OR   -0.6800
ATOM C21  CR    0.0000
ATOM C22  CR    0.0000
ATOM C23  CR    0.0000
ATOM H    HCMM  0.0000
ATOM O2   OR   -0.6800
ATOM C24  CR3R -0.0470
ATOM H1   HCMM  0.1000
ATOM H2   HCMM  0.0000
ATOM C25  CR3R -0.0420
ATOM O3   OR   -0.2960
ATOM C26  CR    0.0950
ATOM C27  CR    0.0950
ATOM H3   HCMM  0.0000
ATOM H4   HCMM  0.0000
ATOM H5   HCMM  0.0000
ATOM H6   HCMM  0.0000
ATOM H7   HCMM  0.0000
ATOM H8   HCMM  0.0000
ATOM H9   HCMM  0.0000
ATOM H10  HCMM  0.0000
ATOM H11  HCMM  0.0000
ATOM H12  HCMM  0.0000
ATOM H13  HCMM  0.0000
ATOM H14  HCMM  0.0000
ATOM H15  HCMM  0.0000
ATOM H16  HCMM  0.0000
ATOM H17  HCMM  0.0000
ATOM H18  HCMM  0.0000
ATOM H19  HCMM  0.0000
ATOM H20  HCMM  0.0000
ATOM H21  HCMM  0.0000
ATOM H22  HCMM  0.0000
ATOM H23  HCMM  0.0000
ATOM H24  HCMM  0.0000
ATOM H25  HCMM  0.0000
ATOM H26  HCMM  0.0000
ATOM H27  HCMM  0.0000
ATOM H28  HCMM  0.0000
ATOM H29  HOR   0.4000
ATOM H30  HCMM  0.0000
ATOM H31  HCMM  0.0000
ATOM H32  HCMM  0.0000
ATOM H33  HCMM  0.0000
ATOM H34  HCMM  0.0000
ATOM H35  HCMM  0.0000
ATOM H36  HCMM  0.0000
ATOM H37  HCMM  0.0000
ATOM H38  HCMM  0.0000
ATOM H39  HOR   0.4000
ATOM H40  HCMM  0.0000
ATOM H41  HCMM  0.0000
ATOM H42  HCMM  0.0000
ATOM H43  HCMM  0.0000
ATOM H44  HCMM  0.0000
ATOM H45  HCMM  0.0000
BOND C    C1  
BOND C5   C   
BOND C    H3  
BOND C    H4  
BOND C2   C1  
BOND C1   O   
BOND C3   C2  
BOND C2   H5  
BOND C2   H6  
BOND C4   C3  
BOND C6   C3  
BOND C3   H2  
BOND C4   C5  
BOND C9   C4  
BOND C4   C20 
BOND C5   H7  
BOND C5   H8  
BOND C7   C6  
BOND C6   H9  
BOND C6   H10 
BOND C8   C7  
BOND C7   H11 
BOND C7   H12 
BOND C8   C9  
BOND C10  C8  
BOND C8   C22 
BOND C13  C9  
BOND C9   H   
BOND C11  C10 
BOND C16  C10 
BOND C10  C21 
BOND C11  C12 
BOND C14  C11 
BOND C11  H13 
BOND C12  C13 
BOND C12  H14 
BOND C12  H15 
BOND C13  O1  
BOND C13  H16 
BOND C14  C15 
BOND C19  C14 
BOND C14  H17 
BOND C15  C16 
BOND C15  H18 
BOND C15  H19 
BOND C16  H20 
BOND C16  H21 
BOND C18  C17 
BOND C17  O2  
BOND C17  C24 
BOND C17  H22 
BOND C18  C19 
BOND C18  H23 
BOND C18  H24 
BOND C19  C23 
BOND C19  H25 
BOND C20  H26 
BOND C20  H27 
BOND C20  H28 
BOND O1   H29 
BOND C21  H30 
BOND C21  H31 
BOND C21  H32 
BOND C22  H33 
BOND C22  H34 
BOND C22  H35 
BOND C23  H36 
BOND C23  H37 
BOND C23  H38 
BOND O2   H39 
BOND C24  H1  
BOND C24  C25 
BOND C24  O3  
BOND C25  O3  
BOND C25  C26 
BOND C25  C27 
BOND C26  H40 
BOND C26  H41 
BOND C26  H42 
BOND C27  H43 
BOND C27  H44 
BOND C27  H45 
IMPH C    C1   C5   H3   
IMPH C    C1   C5   H4   
IMPH C1   C2   C    O    
IMPH C2   C3   C1   H5   
IMPH C2   C3   C1   H6   
IMPH C3   C4   C2   C6   
IMPH C3   C4   C2   H2   
IMPH C6   C7   C3   H9   
IMPH C6   C7   C3   H10  
IMPH C7   C8   C6   H11  
IMPH C7   C8   C6   H12  
IMPH C4   C5   C3   C9   
IMPH C4   C5   C3   C20  
IMPH C8   C9   C7   C10  
IMPH C8   C9   C7   C22  
IMPH C10  C11  C8   C16  
IMPH C10  C11  C8   C21  
IMPH C11  C14  C10  C12  
IMPH C11  C12  C10  H13  
IMPH C9   C8   C4   C13  
IMPH C9   C8   C4   H    
IMPH C14  C19  C11  C15  
IMPH C14  C15  C11  H17  
IMPH C19  C18  C14  C23  
IMPH C19  C18  C14  H25  
IMPH C18  C17  C19  H23  
IMPH C18  C17  C19  H24  
IMPH C13  C12  C9   O1   
IMPH C13  C12  C9   H16  
IMPH C17  C24  C18  O2   
IMPH C17  O2   C18  H22  
IMPH C24  C25  C17  O3   
IMPH C24  C25  C17  H1   
IMPH C25  O3   C24  C26  
IMPH C25  O3   C24  C27  
IMPH C5   C4   C    H7   
IMPH C5   C4   C    H8   
IMPH C12  C13  C11  H14  
IMPH C12  C13  C11  H15  
IMPH C15  C16  C14  H18  
IMPH C15  C16  C14  H19  
IMPH C16  C15  C10  H20  
IMPH C16  C15  C10  H21  
IMPH C20  H26  C4   H27  
IMPH C20  H26  C4   H28  
IMPH C21  H30  C10  H31  
IMPH C21  H30  C10  H32  
IMPH C22  H33  C8   H34  
IMPH C22  H33  C8   H35  
IMPH C23  H36  C19  H37  
IMPH C23  H36  C19  H38  
IMPH C26  H40  C25  H41  
IMPH C26  H40  C25  H42  
IMPH C27  H43  C25  H44  
IMPH C27  H43  C25  H45  
IC C    C1    C2   C3    1.50   117.25  -50.51  109.92  1.56  
IC C    C1    C2   H5    1.50   117.25   73.84  109.34  1.10  
IC C    C1    C2   H6    1.50   117.25 -169.83  108.64  1.10  
IC C    C5    C4   C3    1.56   115.11   52.59  106.80  1.56  
IC C    C5    C4   C9    1.56   115.11  173.54  112.99  1.60  
IC C    C5    C4   C20   1.56   115.11  -65.41  105.83  1.57  
IC C1   C     C5   C4    1.50   110.76  -50.63  115.11  1.57  
IC C1   C     C5   H7    1.50   110.76   71.04  105.77  1.10  
IC C1   C     C5   H8    1.50   110.76 -174.03  106.10  1.10  
IC C1   C2    C3   C4    1.50   109.92   53.52  114.91  1.56  
IC C1   C2    C3   C6    1.50   109.92 -176.25  110.43  1.56  
IC C1   C2    C3   H2    1.50   109.92  -58.88  101.47  1.10  
IC C2   C1    C    C5    1.50   117.25   49.37  110.76  1.56  
IC C2   C1    C    H3    1.50   117.25  169.30  108.92  1.10  
IC C2   C1    C    H4    1.50   117.25  -74.82  108.86  1.10  
IC C2   C3    C4   C5    1.56   114.91  -54.16  106.80  1.57  
IC C2   C3    C4   C9    1.56   114.91 -177.06  109.89  1.60  
IC C2   C3    C4   C20   1.56   114.91   60.60  110.70  1.57  
IC C2   C3    C6   C7    1.56   110.43 -157.91  115.11  1.56  
IC C2   C3    C6   H9    1.56   110.43  -36.23  109.44  1.10  
IC C2   C3    C6   H10   1.56   110.43   78.91  108.11  1.10  
IC C3   C2    C1   O     1.56   109.92  129.60  121.40  1.22  
IC C3   C4    C5   H7    1.56   106.80  -66.75  110.01  1.10  
IC C3   C4    C5   H8    1.56   106.80  173.26  111.17  1.10  
IC C3   C4    C9   C8    1.56   109.89  -25.60  118.53  1.58  
IC C3   C4    C9   C13   1.56   109.89  110.17  118.75  1.57  
IC C3   C4    C9   H     1.56   109.89 -141.68  101.29  1.10  
IC C3   C4    C20  H26   1.56   110.70 -173.72  109.99  1.10  
IC C3   C4    C20  H27   1.56   110.70   66.66  113.58  1.09  
IC C3   C4    C20  H28   1.56   110.70  -54.41  113.97  1.10  
IC C3   C6    C7   C8    1.56   115.11  -30.94  113.87  1.56  
IC C3   C6    C7   H11   1.56   115.11   92.15  106.54  1.09  
IC C3   C6    C7   H12   1.56   115.11 -154.95  109.33  1.10  
IC C4   C3    C2   H5    1.56   114.91  -68.79  112.82  1.10  
IC C4   C3    C2   H6    1.56   114.91  172.55  109.11  1.10  
IC C4   C3    C6   C7    1.56   113.70  -27.04  115.11  1.56  
IC C4   C3    C6   H9    1.56   113.70   94.64  109.44  1.10  
IC C4   C3    C6   H10   1.56   113.70 -150.23  108.11  1.10  
IC C4   C5    C    H3    1.57   115.11 -170.48  109.04  1.10  
IC C4   C5    C    H4    1.57   115.11   71.46  112.50  1.10  
IC C4   C9    C8   C7    1.60   118.53  -28.17  108.45  1.56  
IC C4   C9    C8   C10   1.60   118.53 -150.19  107.03  1.60  
IC C4   C9    C8   C22   1.60   118.53   86.65  114.25  1.58  
IC C4   C9    C13  C12   1.60   118.75  178.07  113.27  1.57  
IC C4   C9    C13  O1    1.60   118.75   57.91  108.85  1.44  
IC C4   C9    C13  H16   1.60   118.75  -61.05  108.47  1.10  
IC C5   C     C1   O     1.56   110.76 -130.74  121.35  1.22  
IC C5   C4    C3   C6    1.57   106.80  177.22  113.70  1.56  
IC C5   C4    C3   H2    1.57   106.80   56.27  104.77  1.10  
IC C5   C4    C9   C8    1.57   112.99 -144.78  118.53  1.58  
IC C5   C4    C9   C13   1.57   112.99   -9.01  118.75  1.57  
IC C5   C4    C9   H     1.57   112.99   99.15  101.29  1.10  
IC C5   C4    C20  H26   1.57   105.83  -58.35  109.99  1.10  
IC C5   C4    C20  H27   1.57   105.83 -177.98  113.58  1.09  
IC C5   C4    C20  H28   1.57   105.83   60.96  113.97  1.10  
IC C6   C3    C2   H5    1.56   110.43   61.43  112.82  1.10  
IC C6   C3    C2   H6    1.56   110.43  -57.22  109.11  1.10  
IC C6   C3    C4   C9    1.56   113.70   54.32  109.89  1.60  
IC C6   C3    C4   C20   1.56   113.70  -68.02  110.70  1.57  
IC C6   C7    C8   C9    1.56   113.87   57.59  108.45  1.58  
IC C6   C7    C8   C10   1.56   113.87  175.98  112.85  1.60  
IC C6   C7    C8   C22   1.56   113.87  -64.09  103.48  1.58  
IC C7   C6    C3   H2    1.56   115.11   90.55  110.66  1.10  
IC C7   C8    C9   C13   1.56   108.45 -167.93  108.80  1.57  
IC C7   C8    C9   H     1.56   108.45   85.05  106.57  1.10  
IC C7   C8    C10  C11   1.56   112.85 -154.80  113.73  1.57  
IC C7   C8    C10  C16   1.56   112.85   89.04  115.48  1.56  
IC C7   C8    C10  C21   1.56   112.85  -34.18  111.68  1.57  
IC C7   C8    C22  H33   1.56   103.48   62.42  115.63  1.09  
IC C7   C8    C22  H34   1.56   103.48  -55.20  110.08  1.10  
IC C7   C8    C22  H35   1.56   103.48 -176.10  115.30  1.09  
IC C8   C7    C6   H9    1.56   113.87 -153.45  107.89  1.10  
IC C8   C7    C6   H10   1.56   113.87   91.33  109.83  1.10  
IC C8   C9    C4   C20   1.58   118.53   96.85  110.50  1.57  
IC C8   C9    C13  C12   1.58   108.80  -42.27  113.27  1.57  
IC C8   C9    C13  O1    1.58   108.80 -162.43  108.85  1.44  
IC C8   C9    C13  H16   1.58   108.80   78.60  108.47  1.10  
IC C8   C10   C11  C12   1.60   113.73  -23.55  113.55  1.56  
IC C8   C10   C11  C14   1.60   113.73 -148.21  107.80  1.57  
IC C8   C10   C11  H13   1.60   113.73   93.32  108.48  1.10  
IC C8   C10   C16  C15   1.60   115.48  163.03  105.15  1.54  
IC C8   C10   C16  H20   1.60   115.48   50.76  112.96  1.10  
IC C8   C10   C16  H21   1.60   115.48  -73.26  113.32  1.10  
IC C8   C10   C21  H30   1.60   111.68 -166.73  113.63  1.10  
IC C8   C10   C21  H31   1.60   111.68   73.13  111.02  1.10  
IC C8   C10   C21  H32   1.60   111.68  -48.64  112.39  1.10  
IC C9   C4    C3   H2    1.60   109.89  -66.63  104.77  1.10  
IC C9   C4    C5   H7    1.60   112.99   54.19  110.01  1.10  
IC C9   C4    C5   H8    1.60   112.99  -65.80  111.17  1.10  
IC C9   C4    C20  H26   1.60   110.50   64.30  109.99  1.10  
IC C9   C4    C20  H27   1.60   110.50  -55.33  113.58  1.09  
IC C9   C4    C20  H28   1.60   110.50 -176.39  113.97  1.10  
IC C9   C8    C7   H11   1.58   108.45  -62.85  111.31  1.09  
IC C9   C8    C7   H12   1.58   108.45 -178.99  110.41  1.10  
IC C9   C8    C10  C11   1.58   107.03  -35.58  113.73  1.57  
IC C9   C8    C10  C16   1.58   107.03 -151.74  115.48  1.56  
IC C9   C8    C10  C21   1.58   107.03   85.04  111.68  1.57  
IC C9   C8    C22  H33   1.58   114.25  -55.29  115.63  1.09  
IC C9   C8    C22  H34   1.58   114.25 -172.91  110.08  1.10  
IC C9   C8    C22  H35   1.58   114.25   66.20  115.30  1.09  
IC C9   C13   C12  C11   1.57   113.27  -18.21  113.41  1.56  
IC C9   C13   C12  H14   1.57   113.27  106.38  111.46  1.10  
IC C9   C13   C12  H15   1.57   113.27 -138.84  109.65  1.10  
IC C9   C13   O1   H29   1.57   108.85 -172.44  114.17  0.95  
IC C10  C8    C7   H11   1.60   112.85   55.54  111.31  1.09  
IC C10  C8    C7   H12   1.60   112.85  -60.59  110.41  1.10  
IC C10  C8    C9   C13   1.60   107.03   70.05  108.80  1.57  
IC C10  C8    C9   H     1.60   107.03  -36.97  106.57  1.10  
IC C10  C8    C22  H33   1.60   110.89 -176.33  115.63  1.09  
IC C10  C8    C22  H34   1.60   110.89   66.05  110.08  1.10  
IC C10  C8    C22  H35   1.60   110.89  -54.84  115.30  1.09  
IC C10  C11   C12  C13   1.57   113.55   52.78  113.41  1.57  
IC C10  C11   C12  H14   1.57   113.55  -72.68  109.84  1.10  
IC C10  C11   C12  H15   1.57   113.55  174.41  107.87  1.10  
IC C10  C11   C14  C15   1.57   107.80   -0.23  105.42  1.56  
IC C10  C11   C14  C19   1.57   107.80 -126.42  115.00  1.57  
IC C10  C11   C14  H17   1.57   107.80  113.49  109.51  1.10  
IC C10  C16   C15  C14   1.56   105.15  -40.93  103.20  1.56  
IC C10  C16   C15  H18   1.56   105.15   79.79  110.85  1.10  
IC C10  C16   C15  H19   1.56   105.15 -161.93  110.87  1.10  
IC C11  C10   C8   C22   1.57   113.73   89.64  110.89  1.58  
IC C11  C10   C16  C15   1.57   101.03   39.86  105.15  1.54  
IC C11  C10   C16  H20   1.57   101.03  -72.40  112.96  1.10  
IC C11  C10   C16  H21   1.57   101.03  163.58  113.32  1.10  
IC C11  C10   C21  H30   1.57   106.53  -41.99  113.63  1.10  
IC C11  C10   C21  H31   1.57   106.53 -162.13  111.02  1.10  
IC C11  C10   C21  H32   1.57   106.53   76.10  112.39  1.10  
IC C11  C12   C13  O1    1.56   113.41  102.43  108.01  1.44  
IC C11  C12   C13  H16   1.56   113.41 -138.91  108.78  1.10  
IC C11  C14   C15  C16   1.57   105.42   24.68  103.20  1.54  
IC C11  C14   C15  H18   1.57   105.42  -94.87  112.55  1.10  
IC C11  C14   C15  H19   1.57   105.42  144.37  112.79  1.10  
IC C11  C14   C19  C18   1.57   115.00  176.74  111.69  1.56  
IC C11  C14   C19  C23   1.57   115.00  -60.80  110.75  1.56  
IC C11  C14   C19  H25   1.57   115.00   58.12  106.81  1.10  
IC C12  C11   C10  C16   1.56   113.55  100.81  101.03  1.56  
IC C12  C11   C10  C21   1.56   113.55 -147.02  106.53  1.57  
IC C12  C11   C14  C15   1.56   111.98 -125.83  105.42  1.56  
IC C12  C11   C14  C19   1.56   111.98  107.98  115.00  1.57  
IC C12  C11   C14  H17   1.56   111.98  -12.11  109.51  1.10  
IC C12  C13   C9   H     1.57   113.27   69.19  100.00  1.10  
IC C12  C13   O1   H29   1.57   108.01   64.20  114.17  0.95  
IC C13  C9    C4   C20   1.57   118.75 -127.38  110.50  1.57  
IC C13  C9    C8   C22   1.57   108.80  -53.11  114.25  1.58  
IC C13  C12   C11  C14   1.57   113.41  175.16  111.98  1.57  
IC C13  C12   C11  H13   1.57   113.41  -65.85  105.45  1.10  
IC O    C1    C    H3    1.22   121.35  -10.81  108.92  1.10  
IC O    C1    C    H4    1.22   121.35  105.07  108.86  1.10  
IC O    C1    C2   H5    1.22   121.40 -106.05  109.34  1.10  
IC O    C1    C2   H6    1.22   121.40   10.28  108.64  1.10  
IC C14  C11   C10  C16   1.57   107.80  -23.85  101.03  1.56  
IC C14  C11   C10  C21   1.57   107.80   88.32  106.53  1.57  
IC C14  C11   C12  H14   1.57   111.98   49.70  109.84  1.10  
IC C14  C11   C12  H15   1.57   111.98  -63.21  107.87  1.10  
IC C14  C15   C16  H20   1.56   103.20   77.84  103.57  1.10  
IC C14  C15   C16  H21   1.56   103.20 -164.94  112.87  1.10  
IC C14  C19   C18  C17   1.57   111.69 -162.58  115.15  1.56  
IC C14  C19   C18  H23   1.57   111.69   73.65  108.83  1.10  
IC C14  C19   C18  H24   1.57   111.69  -44.07  111.07  1.10  
IC C14  C19   C23  H36   1.57   110.75 -175.70  111.95  1.10  
IC C14  C19   C23  H37   1.57   110.75  -56.04  110.09  1.10  
IC C14  C19   C23  H38   1.57   110.75   64.59  112.28  1.10  
IC C15  C14   C11  H13   1.56   105.42  117.59  109.48  1.10  
IC C15  C14   C19  C18   1.56   113.80   54.98  111.69  1.56  
IC C15  C14   C19  C23   1.56   113.80  177.44  110.75  1.56  
IC C15  C14   C19  H25   1.56   113.80  -63.64  106.81  1.10  
IC C15  C16   C10  C21   1.54   105.15  -71.57  107.50  1.57  
IC C16  C10   C8   C22   1.56   115.48  -26.53  110.89  1.58  
IC C16  C10   C11  H13   1.56   101.03 -142.32  108.48  1.10  
IC C16  C10   C21  H30   1.56   107.50   65.63  113.63  1.10  
IC C16  C10   C21  H31   1.56   107.50  -54.51  111.02  1.10  
IC C16  C10   C21  H32   1.56   107.50 -176.28  112.39  1.10  
IC C16  C15   C14  C19   1.54   103.20  151.61  113.80  1.57  
IC C16  C15   C14  H17   1.54   103.20  -91.42  106.06  1.10  
IC C17  C18   C19  C23   1.56   115.15   74.30  109.60  1.56  
IC C17  C18   C19  H25   1.56   115.15  -45.04  108.61  1.10  
IC C17  C24   C25  O3    1.55   122.06 -101.19   55.67  1.40  
IC C17  C24   C25  C26   1.55   122.06   -6.53  123.95  1.55  
IC C17  C24   C25  C27   1.55   122.06  155.68  116.09  1.55  
IC C17  C24   O3   C25   1.55   115.95  112.40   69.07  1.40  
IC C18  C17   O2   H39   1.56   108.65   62.89  113.78  0.95  
IC C18  C17   C24  H1    1.56   109.97   62.37  117.69  1.10  
IC C18  C17   C24  C25   1.56   109.97  -97.10  122.06  1.59  
IC C18  C17   C24  O3    1.56   109.97 -160.81  115.95  1.41  
IC C18  C19   C14  H17   1.56   111.69  -61.63  106.69  1.10  
IC C18  C19   C23  H36   1.56   109.60  -52.02  111.95  1.10  
IC C18  C19   C23  H37   1.56   109.60   67.64  110.09  1.10  
IC C18  C19   C23  H38   1.56   109.60 -171.74  112.28  1.10  
IC C19  C14   C11  H13   1.57   115.00   -8.60  109.48  1.10  
IC C19  C14   C15  H18   1.57   113.80   32.06  112.55  1.10  
IC C19  C14   C15  H19   1.57   113.80  -88.70  112.79  1.10  
IC C19  C18   C17  O2    1.56   115.15  178.58  108.65  1.44  
IC C19  C18   C17  C24   1.56   115.15   62.59  109.97  1.55  
IC C19  C18   C17  H22   1.56   115.15  -62.31  112.41  1.10  
IC C20  C4    C3   H2    1.57   110.70  171.03  104.77  1.10  
IC C20  C4    C5   H7    1.57   105.83  175.25  110.01  1.10  
IC C20  C4    C5   H8    1.57   105.83   55.26  111.17  1.10  
IC C20  C4    C9   H     1.57   110.50  -19.22  101.29  1.10  
IC O1   C13   C9   H     1.44   108.85  -50.97  100.00  1.10  
IC O1   C13   C12  H14   1.44   108.01 -132.98  111.46  1.10  
IC O1   C13   C12  H15   1.44   108.01  -18.21  109.65  1.10  
IC C21  C10   C8   C22   1.57   111.68 -149.75  110.89  1.58  
IC C21  C10   C11  H13   1.57   106.53  -30.15  108.48  1.10  
IC C21  C10   C16  H20   1.57   107.50  176.17  112.96  1.10  
IC C21  C10   C16  H21   1.57   107.50   52.15  113.32  1.10  
IC C22  C8    C7   H11   1.58   103.48  175.47  111.31  1.09  
IC C22  C8    C7   H12   1.58   103.48   59.33  110.41  1.10  
IC C22  C8    C9   H     1.58   114.25 -160.13  106.57  1.10  
IC C23  C19   C14  H17   1.56   110.75   60.83  106.69  1.10  
IC C23  C19   C18  H23   1.56   109.60  -49.47  108.83  1.10  
IC C23  C19   C18  H24   1.56   109.60 -167.19  111.07  1.10  
IC H    C9    C13  H16   1.10   100.00 -169.93  108.47  1.10  
IC O2   C17   C18  H23   1.44   108.65  -58.17  109.83  1.10  
IC O2   C17   C18  H24   1.44   108.65   56.47  104.50  1.10  
IC O2   C17   C24  H1    1.44   106.32  -55.08  117.69  1.10  
IC O2   C17   C24  C25   1.44   106.32  145.45  122.06  1.59  
IC O2   C17   C24  O3    1.44   106.32   81.74  115.95  1.41  
IC C24  C17   C18  H23   1.55   109.97 -174.16  109.83  1.10  
IC C24  C17   C18  H24   1.55   109.97  -59.53  104.50  1.10  
IC C24  C17   O2   H39   1.55   106.32 -178.79  113.78  0.95  
IC C24  C25   C26  H40   1.59   123.95  -32.77  113.24  1.10  
IC C24  C25   C26  H41   1.59   123.95 -151.91  108.45  1.10  
IC C24  C25   C26  H42   1.59   123.95   90.06  109.63  1.10  
IC C24  C25   C27  H43   1.59   116.09   22.12  111.97  1.10  
IC C24  C25   C27  H44   1.59   116.09  -98.37  108.82  1.10  
IC C24  C25   C27  H45   1.59   116.09  142.44  109.49  1.10  
IC C24  O3    C25  C26   1.41    69.07 -117.10  111.75  1.55  
IC C24  O3    C25  C27   1.41    69.07  105.83  114.61  1.55  
IC H1   C24   C17  H22   1.10   117.69 -172.23  111.52  1.10  
IC H1   C24   C25  O3    1.10   117.14   99.24   55.67  1.40  
IC H1   C24   C25  C26   1.10   117.14 -166.11  123.95  1.55  
IC H1   C24   C25  C27   1.10   117.14   -3.89  116.09  1.55  
IC H1   C24   O3   C25   1.10   112.17 -108.47   69.07  1.40  
IC H2   C3    C2   H5    1.10   101.47  178.81  112.82  1.10  
IC H2   C3    C2   H6    1.10   101.47   60.15  109.11  1.10  
IC H2   C3    C6   H9    1.10   110.66 -147.77  109.44  1.10  
IC H2   C3    C6   H10   1.10   110.66  -32.64  108.11  1.10  
IC C25  C24   C17  H22   1.59   122.06   28.31  111.52  1.10  
IC O3   C24   C17  H22   1.41   115.95  -35.41  111.52  1.10  
IC O3   C24   C25  C26   1.41    55.27   94.65  123.95  1.55  
IC O3   C24   C25  C27   1.41    55.27 -103.13  116.09  1.55  
IC O3   C25   C26  H40   1.40   111.75   29.62  113.24  1.10  
IC O3   C25   C26  H41   1.40   111.75  -89.52  108.45  1.10  
IC O3   C25   C26  H42   1.40   111.75  152.44  109.63  1.10  
IC O3   C25   C27  H43   1.40   114.61  -40.08  111.97  1.10  
IC O3   C25   C27  H44   1.40   114.61 -160.56  108.82  1.10  
IC O3   C25   C27  H45   1.40   114.61   80.25  109.49  1.10  
IC C26  C25   C27  H43   1.55   117.64 -174.50  111.97  1.10  
IC C26  C25   C27  H44   1.55   117.64   65.01  108.82  1.10  
IC C26  C25   C27  H45   1.55   117.64  -54.18  109.49  1.10  
IC C27  C25   C26  H40   1.55   117.64  165.27  113.24  1.10  
IC C27  C25   C26  H41   1.55   117.64   46.13  108.45  1.10  
IC C27  C25   C26  H42   1.55   117.64  -71.90  109.63  1.10  
IC H3   C     C5   H7    1.10   109.04  -48.81  105.77  1.10  
IC H3   C     C5   H8    1.10   109.04   66.11  106.10  1.10  
IC H4   C     C5   H7    1.10   112.50 -166.87  105.77  1.10  
IC H4   C     C5   H8    1.10   112.50  -51.94  106.10  1.10  
IC H9   C6    C7   H11   1.10   107.89  -30.37  106.54  1.09  
IC H9   C6    C7   H12   1.10   107.89   82.54  109.33  1.10  
IC H10  C6    C7   H11   1.10   109.83 -145.58  106.54  1.09  
IC H10  C6    C7   H12   1.10   109.83  -32.68  109.33  1.10  
IC H13  C11   C12  H14   1.10   105.45  168.69  109.84  1.10  
IC H13  C11   C12  H15   1.10   105.45   55.79  107.87  1.10  
IC H13  C11   C14  H17   1.10   109.48 -128.69  109.51  1.10  
IC H14  C12   C13  H16   1.10   111.46  -14.32  108.78  1.10  
IC H15  C12   C13  H16   1.10   109.65  100.46  108.78  1.10  
IC H16  C13   O1   H29   1.10   109.41  -54.06  114.17  0.95  
IC H17  C14   C15  H18   1.10   106.06  149.03  112.55  1.10  
IC H17  C14   C15  H19   1.10   106.06   28.27  112.79  1.10  
IC H17  C14   C19  H25   1.10   106.69  179.76  106.81  1.10  
IC H18  C15   C16  H20   1.10   110.85 -161.45  103.57  1.10  
IC H18  C15   C16  H21   1.10   110.85  -44.22  112.87  1.10  
IC H19  C15   C16  H20   1.10   110.87  -43.17  103.57  1.10  
IC H19  C15   C16  H21   1.10   110.87   74.06  112.87  1.10  
IC H22  C17   C18  H23   1.10   112.41   60.94  109.83  1.10  
IC H22  C17   C18  H24   1.10   112.41  175.58  104.50  1.10  
IC H22  C17   O2   H39   1.10   107.71  -59.13  113.78  0.95  
IC H23  C18   C19  H25   1.10   108.83 -168.81  108.61  1.10  
IC H24  C18   C19  H25   1.10   111.07   73.47  108.61  1.10  
IC H25  C19   C23  H36   1.10   109.30   66.89  111.95  1.10  
IC H25  C19   C23  H37   1.10   109.30 -173.45  110.09  1.10  
IC H25  C19   C23  H38   1.10   109.30  -52.83  112.28  1.10  
IC C1   C5   *C    H3    0.00     0.00  120.00    0.00  0.00  
IC C1   C5   *C    H4    0.00     0.00 -120.00    0.00  0.00  
IC C2   C    *C1   O     0.00     0.00  180.00    0.00  0.00  
IC C3   C1   *C2   H5    0.00     0.00  120.00    0.00  0.00  
IC C3   C1   *C2   H6    0.00     0.00 -120.00    0.00  0.00  
IC C4   C2   *C3   C6    0.00     0.00  120.00    0.00  0.00  
IC C4   C2   *C3   H2    0.00     0.00 -120.00    0.00  0.00  
IC C7   C3   *C6   H9    0.00     0.00  120.00    0.00  0.00  
IC C7   C3   *C6   H10   0.00     0.00 -120.00    0.00  0.00  
IC C8   C6   *C7   H11   0.00     0.00  120.00    0.00  0.00  
IC C8   C6   *C7   H12   0.00     0.00 -120.00    0.00  0.00  
IC C5   C3   *C4   C9    0.00     0.00  120.00    0.00  0.00  
IC C5   C3   *C4   C20   0.00     0.00 -120.00    0.00  0.00  
IC C9   C7   *C8   C10   0.00     0.00  120.00    0.00  0.00  
IC C9   C7   *C8   C22   0.00     0.00 -120.00    0.00  0.00  
IC C11  C8   *C10  C16   0.00     0.00  120.00    0.00  0.00  
IC C11  C8   *C10  C21   0.00     0.00 -120.00    0.00  0.00  
IC C14  C10  *C11  C12   0.00     0.00  120.00    0.00  0.00  
IC C12  C10  *C11  H13   0.00     0.00 -120.00    0.00  0.00  
IC C8   C4   *C9   C13   0.00     0.00  120.00    0.00  0.00  
IC C8   C4   *C9   H     0.00     0.00 -120.00    0.00  0.00  
IC C19  C11  *C14  C15   0.00     0.00  120.00    0.00  0.00  
IC C15  C11  *C14  H17   0.00     0.00 -120.00    0.00  0.00  
IC C18  C14  *C19  C23   0.00     0.00  120.00    0.00  0.00  
IC C18  C14  *C19  H25   0.00     0.00 -120.00    0.00  0.00  
IC C17  C19  *C18  H23   0.00     0.00  120.00    0.00  0.00  
IC C17  C19  *C18  H24   0.00     0.00 -120.00    0.00  0.00  
IC C12  C9   *C13  O1    0.00     0.00  120.00    0.00  0.00  
IC C12  C9   *C13  H16   0.00     0.00 -120.00    0.00  0.00  
IC C24  C18  *C17  O2    0.00     0.00  120.00    0.00  0.00  
IC O2   C18  *C17  H22   0.00     0.00 -120.00    0.00  0.00  
IC C25  C17  *C24  O3    0.00     0.00  120.00    0.00  0.00  
IC C25  C17  *C24  H1    0.00     0.00 -120.00    0.00  0.00  
IC O3   C24  *C25  C26   0.00     0.00  120.00    0.00  0.00  
IC O3   C24  *C25  C27   0.00     0.00 -120.00    0.00  0.00  
IC C4   C    *C5   H7    0.00     0.00  120.00    0.00  0.00  
IC C4   C    *C5   H8    0.00     0.00 -120.00    0.00  0.00  
IC C13  C11  *C12  H14   0.00     0.00  120.00    0.00  0.00  
IC C13  C11  *C12  H15   0.00     0.00 -120.00    0.00  0.00  
IC C16  C14  *C15  H18   0.00     0.00  120.00    0.00  0.00  
IC C16  C14  *C15  H19   0.00     0.00 -120.00    0.00  0.00  
IC C15  C10  *C16  H20   0.00     0.00  120.00    0.00  0.00  
IC C15  C10  *C16  H21   0.00     0.00 -120.00    0.00  0.00  
IC H26  C4   *C20  H27   0.00     0.00  120.00    0.00  0.00  
IC H26  C4   *C20  H28   0.00     0.00 -120.00    0.00  0.00  
IC H30  C10  *C21  H31   0.00     0.00  120.00    0.00  0.00  
IC H30  C10  *C21  H32   0.00     0.00 -120.00    0.00  0.00  
IC H33  C8   *C22  H34   0.00     0.00  120.00    0.00  0.00  
IC H33  C8   *C22  H35   0.00     0.00 -120.00    0.00  0.00  
IC H36  C19  *C23  H37   0.00     0.00  120.00    0.00  0.00  
IC H36  C19  *C23  H38   0.00     0.00 -120.00    0.00  0.00  
IC H40  C25  *C26  H41   0.00     0.00  120.00    0.00  0.00  
IC H40  C25  *C26  H42   0.00     0.00 -120.00    0.00  0.00  
IC H43  C25  *C27  H44   0.00     0.00  120.00    0.00  0.00  
IC H43  C25  *C27  H45   0.00     0.00 -120.00    0.00  0.00  

END
