# Supplementary material for: Exploring the mechanism of Alisma orientale for the treatment of pregnancy induced hypertension and potential hepato-nephrotoxicity by using network pharmacology, network toxicology, molecular docking and molecular dynamics simulation
Source: Front Pharmacol. 2022 Nov 15;13:1027112. doi: 10.3389/fphar.2022.1027112 (PMC9705790; doi:10.3389/fphar.2022.1027112)
Supplement: Supplementary file 6 [file DataSheet4.zip › BCL2L1/BCLb23/target.crd]

* PYCHARMM CRD
*  DATE:    10/ 5/22      4: 4:52      CREATED BY USER: root
*
 5364
    1    1 SER  N     17.08167  11.07456  17.42015 1S   2      1.00000
    2    1 SER  HT1   17.58639  10.38323  16.82566 1S   2      0.00000
    3    1 SER  HT2   17.13765  12.01544  16.98433 1S   2      0.00000
    4    1 SER  HT3   16.08122  10.78479  17.49330 1S   2      0.00000
    5    1 SER  CA    17.69136  11.09165  18.78005 1S   2      1.00000
    6    1 SER  HA    18.20576  12.03611  18.87932 1S   2      0.00000
    7    1 SER  CB    16.58775  10.96398  19.86771 1S   2      1.00000
    8    1 SER  HB1   15.79222  11.71875  19.68213 1S   2      0.00000
    9    1 SER  HB2   17.02021  11.15786  20.87209 1S   2      0.00000
   10    1 SER  OG    15.98464   9.67251  19.87675 1S   2      1.00000
   11    1 SER  HG1   15.28249   9.69994  20.54007 1S   2      0.00000
   12    1 SER  C     18.69258   9.97969  18.92362 1S   2      1.00000
   13    1 SER  O     18.62036   8.99380  18.19648 1S   2      1.00000
   14    2 GLN  N     19.64145  10.09089  19.88709 1S   3      1.00000
   15    2 GLN  HN    19.69187  10.88696  20.48492 1S   3      0.00000
   16    2 GLN  CA    20.66749   9.08842  20.10401 1S   3      1.00000
   17    2 GLN  HA    21.15346   8.91618  19.15498 1S   3      0.00000
   18    2 GLN  CB    21.73069   9.53524  21.14019 1S   3      1.00000
   19    2 GLN  HB1   21.23181   9.72331  22.11640 1S   3      0.00000
   20    2 GLN  HB2   22.16167  10.50369  20.80168 1S   3      0.00000
   21    2 GLN  CG    22.89276   8.54009  21.37447 1S   3      1.00000
   22    2 GLN  HG1   22.49601   7.58580  21.78085 1S   3      0.00000
   23    2 GLN  HG2   23.59414   8.96684  22.12264 1S   3      0.00000
   24    2 GLN  CD    23.67013   8.27963  20.07805 1S   3      1.00000
   25    2 GLN  OE1   23.93621   9.19655  19.29427 1S   3      1.00000
   26    2 GLN  NE2   24.05355   6.99121  19.84793 1S   3      1.00000
   27    2 GLN  HE21  23.90831   6.27851  20.53851 1S   3      0.00000
   28    2 GLN  HE22  24.50037   6.76024  18.98677 1S   3      0.00000
   29    2 GLN  C     20.06289   7.78500  20.54355 1S   3      1.00000
   30    2 GLN  O     20.45912   6.72818  20.06829 1S   3      1.00000
   31    3 SER  N     19.04338   7.83683  21.42424 1S   4      1.00000
   32    3 SER  HN    18.70319   8.70712  21.77109 1S   4      0.00000
   33    3 SER  CA    18.35927   6.67250  21.92944 1S   4      1.00000
   34    3 SER  HA    19.10694   6.01694  22.35438 1S   4      0.00000
   35    3 SER  CB    17.36295   7.04945  23.04212 1S   4      1.00000
   36    3 SER  HB1   17.92211   7.43506  23.92173 1S   4      0.00000
   37    3 SER  HB2   16.78783   6.15622  23.35637 1S   4      0.00000
   38    3 SER  OG    16.45545   8.05595  22.61112 1S   4      1.00000
   39    3 SER  HG1   15.88908   8.25176  23.36391 1S   4      0.00000
   40    3 SER  C     17.64604   5.89663  20.84474 1S   4      1.00000
   41    3 SER  O     17.69804   4.67158  20.83795 1S   4      1.00000
   42    4 ASN  N     16.99205   6.58323  19.87868 1S   5      1.00000
   43    4 ASN  HN    16.94230   7.58070  19.89202 1S   5      0.00000
   44    4 ASN  CA    16.32815   5.92658  18.77284 1S   5      1.00000
   45    4 ASN  HA    15.78954   5.07570  19.16824 1S   5      0.00000
   46    4 ASN  CB    15.36070   6.86280  18.01636 1S   5      1.00000
   47    4 ASN  HB1   15.13377   6.47436  17.00256 1S   5      0.00000
   48    4 ASN  HB2   15.81771   7.86850  17.91071 1S   5      0.00000
   49    4 ASN  CG    14.04433   6.93708  18.79327 1S   5      1.00000
   50    4 ASN  OD1   13.61299   5.96887  19.42664 1S   5      1.00000
   51    4 ASN  ND2   13.37123   8.11389  18.72897 1S   5      1.00000
   52    4 ASN  HD21  13.73022   8.87374  18.17917 1S   5      0.00000
   53    4 ASN  HD22  12.51199   8.21607  19.22732 1S   5      0.00000
   54    4 ASN  C     17.31620   5.34168  17.80236 1S   5      1.00000
   55    4 ASN  O     17.05345   4.28019  17.24734 1S   5      1.00000
   56    5 ARG  N     18.50056   5.96934  17.61585 1S   6      1.00000
   57    5 ARG  HN    18.69739   6.84778  18.04773 1S   6      0.00000
   58    5 ARG  CA    19.57219   5.40002  16.82352 1S   6      1.00000
   59    5 ARG  HA    19.16513   5.16052  15.85066 1S   6      0.00000
   60    5 ARG  CB    20.74954   6.38137  16.62275 1S   6      1.00000
   61    5 ARG  HB1   21.57806   5.85380  16.09833 1S   6      0.00000
   62    5 ARG  HB2   21.13256   6.73407  17.60347 1S   6      0.00000
   63    5 ARG  CG    20.34075   7.58022  15.75246 1S   6      1.00000
   64    5 ARG  HG1   19.60098   8.20945  16.27971 1S   6      0.00000
   65    5 ARG  HG2   19.83196   7.17060  14.85354 1S   6      0.00000
   66    5 ARG  CD    21.50064   8.45452  15.26130 1S   6      1.00000
   67    5 ARG  HD1   21.14379   9.18410  14.50210 1S   6      0.00000
   68    5 ARG  HD2   22.28246   7.81786  14.79379 1S   6      0.00000
   69    5 ARG  NE    22.12457   9.18461  16.41592 1S   6      1.00000
   70    5 ARG  HE    22.91217   8.76209  16.86654 1S   6      0.00000
   71    5 ARG  CZ    21.76565  10.44682  16.79022 1S   6      1.00000
   72    5 ARG  NH1   20.70035  11.08069  16.23572 1S   6      1.00000
   73    5 ARG  HH11  20.13242  10.60471  15.56229 1S   6      0.00000
   74    5 ARG  HH12  20.48424  12.01530  16.50681 1S   6      0.00000
   75    5 ARG  NH2   22.48592  11.08793  17.74863 1S   6      1.00000
   76    5 ARG  HH21  22.24407  12.01372  18.02831 1S   6      0.00000
   77    5 ARG  HH22  23.22611  10.59652  18.21601 1S   6      0.00000
   78    5 ARG  C     20.08647   4.11047  17.42737 1S   6      1.00000
   79    5 ARG  O     20.35233   3.15046  16.70972 1S   6      1.00000
   80    6 GLU  N     20.18624   4.04275  18.77385 1S   7      1.00000
   81    6 GLU  HN    19.97826   4.83832  19.34056 1S   7      0.00000
   82    6 GLU  CA    20.61040   2.86291  19.49463 1S   7      1.00000
   83    6 GLU  HA    21.52428   2.50512  19.04002 1S   7      0.00000
   84    6 GLU  CB    20.87820   3.16913  20.98480 1S   7      1.00000
   85    6 GLU  HB1   21.08172   2.23059  21.54314 1S   7      0.00000
   86    6 GLU  HB2   19.95409   3.61387  21.40933 1S   7      0.00000
   87    6 GLU  CG    22.01525   4.18402  21.23550 1S   7      1.00000
   88    6 GLU  HG1   21.88526   4.63483  22.24297 1S   7      0.00000
   89    6 GLU  HG2   21.96402   4.99740  20.48636 1S   7      0.00000
   90    6 GLU  CD    23.41611   3.57785  21.16975 1S   7      1.00000
   91    6 GLU  OE1   23.54411   2.32565  21.15569 1S   7      1.00000
   92    6 GLU  OE2   24.38447   4.38356  21.16477 1S   7      1.00000
   93    6 GLU  C     19.57980   1.75366  19.41376 1S   7      1.00000
   94    6 GLU  O     19.95106   0.58989  19.28380 1S   7      1.00000
   95    7 LEU  N     18.25929   2.07817  19.45938 1S   8      1.00000
   96    7 LEU  HN    17.96761   3.02537  19.58100 1S   8      0.00000
   97    7 LEU  CA    17.19035   1.09912  19.33213 1S   8      1.00000
   98    7 LEU  HA    17.38212   0.30716  20.04148 1S   8      0.00000
   99    7 LEU  CB    15.76506   1.67135  19.55325 1S   8      1.00000
  100    7 LEU  HB1   15.01436   0.89912  19.26481 1S   8      0.00000
  101    7 LEU  HB2   15.61708   2.54619  18.88222 1S   8      0.00000
  102    7 LEU  CG    15.42065   2.09701  20.99843 1S   8      1.00000
  103    7 LEU  HG    16.08741   2.93908  21.28219 1S   8      0.00000
  104    7 LEU  CD1   13.97326   2.61456  21.05496 1S   8      1.00000
  105    7 LEU  HD11  13.26264   1.80432  20.78436 1S   8      0.00000
  106    7 LEU  HD12  13.83559   3.45352  20.34115 1S   8      0.00000
  107    7 LEU  HD13  13.72676   2.97434  22.07576 1S   8      0.00000
  108    7 LEU  CD2   15.62916   0.97133  22.02772 1S   8      1.00000
  109    7 LEU  HD21  16.69053   0.65195  22.05813 1S   8      0.00000
  110    7 LEU  HD22  14.99885   0.09332  21.77068 1S   8      0.00000
  111    7 LEU  HD23  15.34690   1.32408  23.04228 1S   8      0.00000
  112    7 LEU  C     17.18289   0.47264  17.96069 1S   8      1.00000
  113    7 LEU  O     16.98122  -0.73325  17.83621 1S   8      1.00000
  114    8 VAL  N     17.42842   1.28296  16.90190 1S   9      1.00000
  115    8 VAL  HN    17.56479   2.26336  17.03621 1S   9      0.00000
  116    8 VAL  CA    17.51869   0.83263  15.52740 1S   9      1.00000
  117    8 VAL  HA    16.60993   0.29947  15.29370 1S   9      0.00000
  118    8 VAL  CB    17.65616   1.99001  14.54343 1S   9      1.00000
  119    8 VAL  HB    18.43341   2.69988  14.90610 1S   9      0.00000
  120    8 VAL  CG1   18.06217   1.49483  13.14064 1S   9      1.00000
  121    8 VAL  HG11  17.39740   0.67003  12.80892 1S   9      0.00000
  122    8 VAL  HG12  19.11479   1.14283  13.12696 1S   9      0.00000
  123    8 VAL  HG13  17.97417   2.32861  12.41639 1S   9      0.00000
  124    8 VAL  CG2   16.30768   2.73393  14.46402 1S   9      1.00000
  125    8 VAL  HG21  15.99051   3.10876  15.45600 1S   9      0.00000
  126    8 VAL  HG22  15.51551   2.05648  14.08251 1S   9      0.00000
  127    8 VAL  HG23  16.39173   3.59888  13.77191 1S   9      0.00000
  128    8 VAL  C     18.64432  -0.15781  15.37278 1S   9      1.00000
  129    8 VAL  O     18.41218  -1.27036  14.90934 1S   9      1.00000
  130    9 VAL  N     19.87949   0.20001  15.79680 1S   10     1.00000
  131    9 VAL  HN    20.04406   1.10265  16.19163 1S   10     0.00000
  132    9 VAL  CA    21.04870  -0.65067  15.67541 1S   10     1.00000
  133    9 VAL  HA    21.14851  -0.90070  14.62802 1S   10     0.00000
  134    9 VAL  CB    22.32379   0.06621  16.10968 1S   10     1.00000
  135    9 VAL  HB    22.18479   0.49341  17.12861 1S   10     0.00000
  136    9 VAL  CG1   23.53073  -0.89549  16.13964 1S   10     1.00000
  137    9 VAL  HG11  23.61133  -1.45117  15.18158 1S   10     0.00000
  138    9 VAL  HG12  23.43271  -1.62356  16.96939 1S   10     0.00000
  139    9 VAL  HG13  24.47033  -0.32559  16.29802 1S   10     0.00000
  140    9 VAL  CG2   22.59165   1.21987  15.11982 1S   10     1.00000
  141    9 VAL  HG21  21.75280   1.94284  15.09765 1S   10     0.00000
  142    9 VAL  HG22  22.73458   0.81910  14.09393 1S   10     0.00000
  143    9 VAL  HG23  23.51353   1.76433  15.41496 1S   10     0.00000
  144    9 VAL  C     20.86287  -1.95775  16.42132 1S   10     1.00000
  145    9 VAL  O     21.18176  -3.01561  15.88531 1S   10     1.00000
  146   10 ASP  N     20.28695  -1.92340  17.64752 1S   11     1.00000
  147   10 ASP  HN    20.01625  -1.05654  18.06291 1S   11     0.00000
  148   10 ASP  CA    20.02639  -3.10084  18.45017 1S   11     1.00000
  149   10 ASP  HA    20.97044  -3.61381  18.57844 1S   11     0.00000
  150   10 ASP  CB    19.46715  -2.71670  19.84518 1S   11     1.00000
  151   10 ASP  HB1   18.51775  -2.15165  19.73784 1S   11     0.00000
  152   10 ASP  HB2   20.20162  -2.06197  20.36026 1S   11     0.00000
  153   10 ASP  CG    19.23117  -3.95494  20.70864 1S   11     1.00000
  154   10 ASP  OD1   20.21497  -4.45087  21.31498 1S   11     1.00000
  155   10 ASP  OD2   18.06684  -4.43461  20.74357 1S   11     1.00000
  156   10 ASP  C     19.06597  -4.05463  17.76559 1S   11     1.00000
  157   10 ASP  O     19.32838  -5.25447  17.70931 1S   11     1.00000
  158   11 PHE  N     17.93286  -3.53778  17.23528 1S   12     1.00000
  159   11 PHE  HN    17.74220  -2.55847  17.29105 1S   12     0.00000
  160   11 PHE  CA    16.89875  -4.33519  16.61315 1S   12     1.00000
  161   11 PHE  HA    16.61838  -5.10249  17.32295 1S   12     0.00000
  162   11 PHE  CB    15.65134  -3.47477  16.27216 1S   12     1.00000
  163   11 PHE  HB1   15.89259  -2.72014  15.49338 1S   12     0.00000
  164   11 PHE  HB2   15.31886  -2.93332  17.18459 1S   12     0.00000
  165   11 PHE  CG    14.50110  -4.32775  15.79426 1S   12     1.00000
  166   11 PHE  CD1   14.38277  -4.66439  14.43346 1S   12     1.00000
  167   11 PHE  HD1   15.10214  -4.28634  13.72208 1S   12     0.00000
  168   11 PHE  CE1   13.36453  -5.51793  13.99631 1S   12     1.00000
  169   11 PHE  HE1   13.30211  -5.79244  12.95380 1S   12     0.00000
  170   11 PHE  CZ    12.41285  -5.99268  14.90388 1S   12     1.00000
  171   11 PHE  HZ    11.61166  -6.63109  14.56115 1S   12     0.00000
  172   11 PHE  CD2   13.56067  -4.83808  16.70358 1S   12     1.00000
  173   11 PHE  HD2   13.65001  -4.60453  17.75436 1S   12     0.00000
  174   11 PHE  CE2   12.50971  -5.64881  16.25759 1S   12     1.00000
  175   11 PHE  HE2   11.78205  -6.02353  16.95925 1S   12     0.00000
  176   11 PHE  C     17.42329  -5.01003  15.36412 1S   12     1.00000
  177   11 PHE  O     17.16306  -6.18952  15.13808 1S   12     1.00000
  178   12 LEU  N     18.19030  -4.27304  14.53033 1S   13     1.00000
  179   12 LEU  HN    18.38816  -3.31322  14.72622 1S   13     0.00000
  180   12 LEU  CA    18.74336  -4.78908  13.29954 1S   13     1.00000
  181   12 LEU  HA    17.94394  -5.27689  12.76060 1S   13     0.00000
  182   12 LEU  CB    19.35078  -3.67694  12.41733 1S   13     1.00000
  183   12 LEU  HB1   19.83067  -4.13318  11.52252 1S   13     0.00000
  184   12 LEU  HB2   20.14032  -3.14520  12.99380 1S   13     0.00000
  185   12 LEU  CG    18.32017  -2.63602  11.92049 1S   13     1.00000
  186   12 LEU  HG    17.86140  -2.14453  12.80570 1S   13     0.00000
  187   12 LEU  CD1   19.02415  -1.53465  11.11012 1S   13     1.00000
  188   12 LEU  HD11  19.54548  -1.96853  10.23231 1S   13     0.00000
  189   12 LEU  HD12  19.77518  -1.01913  11.74548 1S   13     0.00000
  190   12 LEU  HD13  18.28940  -0.78460  10.75184 1S   13     0.00000
  191   12 LEU  CD2   17.15859  -3.26924  11.13576 1S   13     1.00000
  192   12 LEU  HD21  16.56375  -3.94659  11.78289 1S   13     0.00000
  193   12 LEU  HD22  17.54179  -3.84995  10.27292 1S   13     0.00000
  194   12 LEU  HD23  16.47542  -2.48344  10.75650 1S   13     0.00000
  195   12 LEU  C     19.79427  -5.83834  13.55682 1S   13     1.00000
  196   12 LEU  O     19.83531  -6.84310  12.85326 1S   13     1.00000
  197   13 SER  N     20.64010  -5.65740  14.59915 1S   14     1.00000
  198   13 SER  HN    20.60817  -4.82355  15.14960 1S   14     0.00000
  199   13 SER  CA    21.64781  -6.62354  14.99372 1S   14     1.00000
  200   13 SER  HA    22.22901  -6.86809  14.11509 1S   14     0.00000
  201   13 SER  CB    22.59476  -6.08728  16.09251 1S   14     1.00000
  202   13 SER  HB1   23.28966  -6.88483  16.43348 1S   14     0.00000
  203   13 SER  HB2   22.00464  -5.72932  16.96430 1S   14     0.00000
  204   13 SER  OG    23.37598  -5.00826  15.59082 1S   14     1.00000
  205   13 SER  HG1   24.29683  -5.28617  15.64057 1S   14     0.00000
  206   13 SER  C     21.01834  -7.90079  15.49958 1S   14     1.00000
  207   13 SER  O     21.48470  -8.99298  15.18014 1S   14     1.00000
  208   14 TYR  N     19.90881  -7.78699  16.26995 1S   15     1.00000
  209   14 TYR  HN    19.56217  -6.88470  16.52506 1S   15     0.00000
  210   14 TYR  CA    19.12367  -8.89947  16.76199 1S   15     1.00000
  211   14 TYR  HA    19.78352  -9.54862  17.32076 1S   15     0.00000
  212   14 TYR  CB    17.97580  -8.40328  17.68817 1S   15     1.00000
  213   14 TYR  HB1   17.37088  -7.62983  17.17171 1S   15     0.00000
  214   14 TYR  HB2   18.41904  -7.93461  18.59205 1S   15     0.00000
  215   14 TYR  CG    17.04860  -9.50605  18.14472 1S   15     1.00000
  216   14 TYR  CD1   17.46611 -10.43576  19.10778 1S   15     1.00000
  217   14 TYR  HD1   18.45925 -10.36663  19.52334 1S   15     0.00000
  218   14 TYR  CE1   16.60542 -11.44976  19.54013 1S   15     1.00000
  219   14 TYR  HE1   16.93411 -12.14717  20.29702 1S   15     0.00000
  220   14 TYR  CZ    15.32329 -11.55937  18.99345 1S   15     1.00000
  221   14 TYR  OH    14.47810 -12.58852  19.45323 1S   15     1.00000
  222   14 TYR  HH    13.60360 -12.47422  19.05610 1S   15     0.00000
  223   14 TYR  CD2   15.76189  -9.63218  17.58880 1S   15     1.00000
  224   14 TYR  HD2   15.43372  -8.93367  16.83251 1S   15     0.00000
  225   14 TYR  CE2   14.90386 -10.65712  18.00712 1S   15     1.00000
  226   14 TYR  HE2   13.92131 -10.74439  17.57211 1S   15     0.00000
  227   14 TYR  C     18.54981  -9.68929  15.60934 1S   15     1.00000
  228   14 TYR  O     18.63403 -10.91388  15.59506 1S   15     1.00000
  229   15 LYS  N     17.95430  -8.99824  14.61518 1S   16     1.00000
  230   15 LYS  HN    17.90655  -8.00036  14.63618 1S   16     0.00000
  231   15 LYS  CA    17.26914  -9.63568  13.52155 1S   16     1.00000
  232   15 LYS  HA    16.63722 -10.39505  13.95945 1S   16     0.00000
  233   15 LYS  CB    16.39838  -8.63411  12.73476 1S   16     1.00000
  234   15 LYS  HB1   17.04840  -7.94137  12.15616 1S   16     0.00000
  235   15 LYS  HB2   15.84025  -8.00802  13.46640 1S   16     0.00000
  236   15 LYS  CG    15.38165  -9.29045  11.78390 1S   16     1.00000
  237   15 LYS  HG1   15.92289  -9.83287  10.97768 1S   16     0.00000
  238   15 LYS  HG2   14.79997  -8.47555  11.30291 1S   16     0.00000
  239   15 LYS  CD    14.39019 -10.26773  12.44847 1S   16     1.00000
  240   15 LYS  HD1   14.93695 -11.19784  12.71802 1S   16     0.00000
  241   15 LYS  HD2   13.62149 -10.54343  11.69195 1S   16     0.00000
  242   15 LYS  CE    13.69336  -9.71725  13.70150 1S   16     1.00000
  243   15 LYS  HE1   13.19885  -8.74625  13.48915 1S   16     0.00000
  244   15 LYS  HE2   14.42272  -9.58350  14.52929 1S   16     0.00000
  245   15 LYS  NZ    12.65816 -10.65439  14.18406 1S   16     1.00000
  246   15 LYS  HZ1   13.06422 -11.61020  14.27792 1S   16     0.00000
  247   15 LYS  HZ2   11.86317 -10.68744  13.50555 1S   16     0.00000
  248   15 LYS  HZ3   12.30315 -10.34132  15.11292 1S   16     0.00000
  249   15 LYS  C     18.23035 -10.32002  12.58755 1S   16     1.00000
  250   15 LYS  O     17.97376 -11.43389  12.14841 1S   16     1.00000
  251   16 LEU  N     19.39341  -9.69676  12.29767 1S   17     1.00000
  252   16 LEU  HN    19.58930  -8.78265  12.65143 1S   17     0.00000
  253   16 LEU  CA    20.42853 -10.28048  11.47100 1S   17     1.00000
  254   16 LEU  HA    19.97810 -10.55255  10.52764 1S   17     0.00000
  255   16 LEU  CB    21.59327  -9.29516  11.22968 1S   17     1.00000
  256   16 LEU  HB1   22.50291  -9.83524  10.88448 1S   17     0.00000
  257   16 LEU  HB2   21.84087  -8.79962  12.19452 1S   17     0.00000
  258   16 LEU  CG    21.26569  -8.21590  10.17380 1S   17     1.00000
  259   16 LEU  HG    20.25295  -7.80696  10.39755 1S   17     0.00000
  260   16 LEU  CD1   22.25814  -7.04335  10.26385 1S   17     1.00000
  261   16 LEU  HD11  23.29370  -7.40000  10.08053 1S   17     0.00000
  262   16 LEU  HD12  22.21426  -6.57989  11.27256 1S   17     0.00000
  263   16 LEU  HD13  22.00715  -6.26933   9.50843 1S   17     0.00000
  264   16 LEU  CD2   21.23216  -8.80536   8.74993 1S   17     1.00000
  265   16 LEU  HD21  20.45524  -9.59107   8.66231 1S   17     0.00000
  266   16 LEU  HD22  22.21549  -9.25556   8.49801 1S   17     0.00000
  267   16 LEU  HD23  21.00852  -8.01115   8.00828 1S   17     0.00000
  268   16 LEU  C     20.97967 -11.54668  12.07617 1S   17     1.00000
  269   16 LEU  O     21.11950 -12.54654  11.37792 1S   17     1.00000
  270   17 SER  N     21.25425 -11.54968  13.40165 1S   18     1.00000
  271   17 SER  HN    21.11342 -10.72884  13.95181 1S   18     0.00000
  272   17 SER  CA    21.76431 -12.70663  14.11534 1S   18     1.00000
  273   17 SER  HA    22.64979 -13.04957  13.60392 1S   18     0.00000
  274   17 SER  CB    22.12211 -12.38655  15.58055 1S   18     1.00000
  275   17 SER  HB1   22.50225 -13.29657  16.09191 1S   18     0.00000
  276   17 SER  HB2   21.23473 -12.00690  16.12684 1S   18     0.00000
  277   17 SER  OG    23.13839 -11.39832  15.63964 1S   18     1.00000
  278   17 SER  HG1   22.72090 -10.56654  15.39251 1S   18     0.00000
  279   17 SER  C     20.76789 -13.83752  14.11778 1S   18     1.00000
  280   17 SER  O     21.12801 -14.99614  13.91727 1S   18     1.00000
  281   18 GLN  N     19.47080 -13.50033  14.29551 1S   19     1.00000
  282   18 GLN  HN    19.21641 -12.54831  14.45750 1S   19     0.00000
  283   18 GLN  CA    18.36232 -14.42403  14.27396 1S   19     1.00000
  284   18 GLN  HA    18.56097 -15.19131  15.00616 1S   19     0.00000
  285   18 GLN  CB    17.05104 -13.68963  14.64410 1S   19     1.00000
  286   18 GLN  HB1   16.80301 -12.96357  13.83884 1S   19     0.00000
  287   18 GLN  HB2   17.23427 -13.10399  15.57340 1S   19     0.00000
  288   18 GLN  CG    15.85196 -14.61331  14.90368 1S   19     1.00000
  289   18 GLN  HG1   16.04557 -15.27091  15.77521 1S   19     0.00000
  290   18 GLN  HG2   15.67697 -15.24950  14.01360 1S   19     0.00000
  291   18 GLN  CD    14.60492 -13.75771  15.12634 1S   19     1.00000
  292   18 GLN  OE1   14.13092 -13.10960  14.18847 1S   19     1.00000
  293   18 GLN  NE2   14.06198 -13.75716  16.37550 1S   19     1.00000
  294   18 GLN  HE21  13.25321 -13.19416  16.56342 1S   19     0.00000
  295   18 GLN  HE22  14.44047 -14.34225  17.09338 1S   19     0.00000
  296   18 GLN  C     18.21535 -15.08994  12.92209 1S   19     1.00000
  297   18 GLN  O     17.83616 -16.25421  12.83605 1S   19     1.00000
  298   19 LYS  N     18.54160 -14.37233  11.82344 1S   20     1.00000
  299   19 LYS  HN    18.87031 -13.43239  11.89873 1S   20     0.00000
  300   19 LYS  CA    18.37941 -14.87577  10.47916 1S   20     1.00000
  301   19 LYS  HA    17.67758 -15.68694  10.49560 1S   20     0.00000
  302   19 LYS  CB    17.79909 -13.80510   9.53077 1S   20     1.00000
  303   19 LYS  HB1   17.68870 -14.22405   8.50719 1S   20     0.00000
  304   19 LYS  HB2   18.50146 -12.94451   9.47541 1S   20     0.00000
  305   19 LYS  CG    16.41576 -13.29215   9.97792 1S   20     1.00000
  306   19 LYS  HG1   16.04553 -12.55907   9.23062 1S   20     0.00000
  307   19 LYS  HG2   16.50936 -12.76544  10.94844 1S   20     0.00000
  308   19 LYS  CD    15.34387 -14.37512  10.14847 1S   20     1.00000
  309   19 LYS  HD1   15.69574 -15.13750  10.87883 1S   20     0.00000
  310   19 LYS  HD2   15.18137 -14.87722   9.16980 1S   20     0.00000
  311   19 LYS  CE    14.02718 -13.80527  10.67327 1S   20     1.00000
  312   19 LYS  HE1   13.62691 -13.02807   9.98920 1S   20     0.00000
  313   19 LYS  HE2   14.16805 -13.36769  11.68391 1S   20     0.00000
  314   19 LYS  NZ    13.03233 -14.88765  10.77820 1S   20     1.00000
  315   19 LYS  HZ1   13.33263 -15.55776  11.51971 1S   20     0.00000
  316   19 LYS  HZ2   12.95853 -15.38530   9.86898 1S   20     0.00000
  317   19 LYS  HZ3   12.10188 -14.48305  11.02456 1S   20     0.00000
  318   19 LYS  C     19.64505 -15.46576   9.91198 1S   20     1.00000
  319   19 LYS  O     19.70137 -15.75482   8.72019 1S   20     1.00000
  320   20 GLY  N     20.67141 -15.71975  10.75769 1S   21     1.00000
  321   20 GLY  HN    20.62675 -15.44381  11.71586 1S   21     0.00000
  322   20 GLY  CA    21.82407 -16.51142  10.37874 1S   21     1.00000
  323   20 GLY  HA1   21.52586 -17.22905   9.62817 1S   21     0.00000
  324   20 GLY  HA2   22.19067 -16.98331  11.27737 1S   21     0.00000
  325   20 GLY  C     22.93693 -15.69046   9.80178 1S   21     1.00000
  326   20 GLY  O     23.65799 -16.16622   8.92531 1S   21     1.00000
  327   21 TYR  N     23.11097 -14.43936  10.28248 1S   22     1.00000
  328   21 TYR  HN    22.51393 -14.06043  10.98739 1S   22     0.00000
  329   21 TYR  CA    24.11793 -13.54152   9.76622 1S   22     1.00000
  330   21 TYR  HA    24.82322 -14.09414   9.16102 1S   22     0.00000
  331   21 TYR  CB    23.50764 -12.37401   8.95105 1S   22     1.00000
  332   21 TYR  HB1   24.26946 -11.60766   8.69520 1S   22     0.00000
  333   21 TYR  HB2   22.68061 -11.88854   9.50914 1S   22     0.00000
  334   21 TYR  CG    22.98249 -12.92571   7.65999 1S   22     1.00000
  335   21 TYR  CD1   23.89038 -13.49707   6.75317 1S   22     1.00000
  336   21 TYR  HD1   24.94626 -13.51159   6.97991 1S   22     0.00000
  337   21 TYR  CE1   23.44718 -14.03998   5.54751 1S   22     1.00000
  338   21 TYR  HE1   24.15903 -14.46626   4.85541 1S   22     0.00000
  339   21 TYR  CZ    22.09024 -14.00570   5.23072 1S   22     1.00000
  340   21 TYR  OH    21.68764 -14.54006   3.99838 1S   22     1.00000
  341   21 TYR  HH    20.85881 -14.13135   3.73780 1S   22     0.00000
  342   21 TYR  CD2   21.61174 -12.91620   7.34361 1S   22     1.00000
  343   21 TYR  HD2   20.89937 -12.50000   8.04094 1S   22     0.00000
  344   21 TYR  CE2   21.16770 -13.45423   6.12716 1S   22     1.00000
  345   21 TYR  HE2   20.11921 -13.46032   5.88326 1S   22     0.00000
  346   21 TYR  C     24.92148 -12.97388  10.89229 1S   22     1.00000
  347   21 TYR  O     24.49654 -12.95040  12.04462 1S   22     1.00000
  348   22 SER  N     26.14351 -12.49642  10.55617 1S   23     1.00000
  349   22 SER  HN    26.46795 -12.53826   9.61494 1S   23     0.00000
  350   22 SER  CA    27.05183 -11.89130  11.49906 1S   23     1.00000
  351   22 SER  HA    27.05044 -12.48462  12.40394 1S   23     0.00000
  352   22 SER  CB    28.49508 -11.79913  10.94328 1S   23     1.00000
  353   22 SER  HB1   28.53717 -11.12197  10.06267 1S   23     0.00000
  354   22 SER  HB2   28.81051 -12.81261  10.61384 1S   23     0.00000
  355   22 SER  OG    29.42692 -11.35894  11.92666 1S   23     1.00000
  356   22 SER  HG1   29.50014 -10.40254  11.82743 1S   23     0.00000
  357   22 SER  C     26.54663 -10.51005  11.80275 1S   23     1.00000
  358   22 SER  O     26.16057  -9.76896  10.90046 1S   23     1.00000
  359   23 ALA  N     26.51926 -10.15485  13.10036 1S   24     1.00000
  360   23 ALA  HN    26.81669 -10.77319  13.82362 1S   24     0.00000
  361   23 ALA  CA    26.07861  -8.85942  13.52114 1S   24     1.00000
  362   23 ALA  HA    26.05682  -8.17395  12.68365 1S   24     0.00000
  363   23 ALA  CB    24.69667  -8.87336  14.18870 1S   24     1.00000
  364   23 ALA  HB1   24.70587  -9.51128  15.09646 1S   24     0.00000
  365   23 ALA  HB2   23.93866  -9.27541  13.48320 1S   24     0.00000
  366   23 ALA  HB3   24.39662  -7.84519  14.47993 1S   24     0.00000
  367   23 ALA  C     27.08990  -8.36211  14.49554 1S   24     1.00000
  368   23 ALA  O     27.08934  -8.71724  15.67359 1S   24     1.00000
  369   24 SER  N     27.97455  -7.48333  13.99547 1S   25     1.00000
  370   24 SER  HN    27.99948  -7.28019  13.02028 1S   25     0.00000
  371   24 SER  CA    28.82037  -6.65843  14.81067 1S   25     1.00000
  372   24 SER  HA    29.17271  -7.22950  15.65933 1S   25     0.00000
  373   24 SER  CB    30.04614  -6.16666  13.99632 1S   25     1.00000
  374   24 SER  HB1   30.65846  -7.04752  13.70478 1S   25     0.00000
  375   24 SER  HB2   30.68019  -5.48920  14.60512 1S   25     0.00000
  376   24 SER  OG    29.63600  -5.50312  12.80494 1S   25     1.00000
  377   24 SER  HG1   29.11797  -4.74889  13.10343 1S   25     0.00000
  378   24 SER  C     27.98558  -5.45726  15.33011 1S   25     1.00000
  379   24 SER  OT1   28.57356  -4.45019  15.73933 1S   25     1.00000
  380   24 SER  OT2   26.71479  -5.52682  15.30759 1S   25     0.00000
  381   25 GLY  N     22.54201  -0.01846  27.64973 2S   82     1.00000
  382   25 GLY  HT1   23.48174   0.14842  27.23455 2S   82     0.00000
  383   25 GLY  HT2   22.11090  -0.85057  27.20016 2S   82     0.00000
  384   25 GLY  HT3   22.64633  -0.19633  28.67070 2S   82     0.00000
  385   25 GLY  CA    21.68352   1.17817  27.43474 2S   82     1.00000
  386   25 GLY  HA1   21.68668   1.38564  26.37528 2S   82     0.00000
  387   25 GLY  HA2   22.09707   1.97462  28.03618 2S   82     0.00000
  388   25 GLY  C     20.27715   0.93013  27.87934 2S   82     1.00000
  389   25 GLY  O     20.04207   0.53217  29.01886 2S   82     1.00000
  390   26 MET  N     19.29779   1.16322  26.97200 2S   83     1.00000
  391   26 MET  HN    19.51278   1.50003  26.05839 2S   83     0.00000
  392   26 MET  CA    17.88336   1.01633  27.24542 2S   83     1.00000
  393   26 MET  HA    17.68735   1.30350  28.26945 2S   83     0.00000
  394   26 MET  CB    17.03946   1.91319  26.30990 2S   83     1.00000
  395   26 MET  HB1   15.96586   1.63299  26.37894 2S   83     0.00000
  396   26 MET  HB2   17.37141   1.75593  25.26056 2S   83     0.00000
  397   26 MET  CG    17.15634   3.40427  26.67400 2S   83     1.00000
  398   26 MET  HG1   18.23453   3.65907  26.76738 2S   83     0.00000
  399   26 MET  HG2   16.69961   3.54768  27.67796 2S   83     0.00000
  400   26 MET  SD    16.39517   4.55165  25.48748 2S   83     1.00000
  401   26 MET  CE    14.68821   3.94544  25.49048 2S   83     1.00000
  402   26 MET  HE1   14.29611   3.86973  26.52710 2S   83     0.00000
  403   26 MET  HE2   14.62159   2.94378  25.01657 2S   83     0.00000
  404   26 MET  HE3   14.02307   4.62968  24.92095 2S   83     0.00000
  405   26 MET  C     17.46202  -0.42264  27.07050 2S   83     1.00000
  406   26 MET  O     16.71385  -0.76006  26.15787 2S   83     1.00000
  407   27 ALA  N     17.93610  -1.30141  27.98250 2S   84     1.00000
  408   27 ALA  HN    18.52183  -0.96973  28.71954 2S   84     0.00000
  409   27 ALA  CA    17.78824  -2.73773  27.94367 2S   84     1.00000
  410   27 ALA  HA    18.23604  -3.08006  27.02100 2S   84     0.00000
  411   27 ALA  CB    18.53606  -3.38739  29.12297 2S   84     1.00000
  412   27 ALA  HB1   18.15822  -2.99751  30.09214 2S   84     0.00000
  413   27 ALA  HB2   19.61985  -3.15149  29.05446 2S   84     0.00000
  414   27 ALA  HB3   18.42195  -4.49229  29.11158 2S   84     0.00000
  415   27 ALA  C     16.35159  -3.20664  27.95309 2S   84     1.00000
  416   27 ALA  O     15.99752  -4.10238  27.19000 2S   84     1.00000
  417   28 ALA  N     15.48136  -2.59876  28.79625 2S   85     1.00000
  418   28 ALA  HN    15.78287  -1.88077  29.41802 2S   85     0.00000
  419   28 ALA  CA    14.08197  -2.96381  28.89180 2S   85     1.00000
  420   28 ALA  HA    14.03598  -4.03288  29.05087 2S   85     0.00000
  421   28 ALA  CB    13.38208  -2.27101  30.07687 2S   85     1.00000
  422   28 ALA  HB1   13.42617  -1.16609  29.97745 2S   85     0.00000
  423   28 ALA  HB2   13.88113  -2.55726  31.02754 2S   85     0.00000
  424   28 ALA  HB3   12.31705  -2.58289  30.14241 2S   85     0.00000
  425   28 ALA  C     13.31777  -2.65190  27.62036 2S   85     1.00000
  426   28 ALA  O     12.50724  -3.45765  27.16846 2S   85     1.00000
  427   29 VAL  N     13.58308  -1.48602  26.98199 2S   86     1.00000
  428   29 VAL  HN    14.25553  -0.84377  27.34059 2S   86     0.00000
  429   29 VAL  CA    12.93038  -1.09272  25.74532 2S   86     1.00000
  430   29 VAL  HA    11.86843  -1.24796  25.86680 2S   86     0.00000
  431   29 VAL  CB    13.16228   0.37044  25.39279 2S   86     1.00000
  432   29 VAL  HB    14.25446   0.58219  25.37195 2S   86     0.00000
  433   29 VAL  CG1   12.57098   0.71405  24.00585 2S   86     1.00000
  434   29 VAL  HG11  11.48665   0.47691  23.97739 2S   86     0.00000
  435   29 VAL  HG12  13.07723   0.15765  23.19128 2S   86     0.00000
  436   29 VAL  HG13  12.70294   1.79628  23.79907 2S   86     0.00000
  437   29 VAL  CG2   12.50650   1.23467  26.48968 2S   86     1.00000
  438   29 VAL  HG21  12.95600   1.04037  27.48466 2S   86     0.00000
  439   29 VAL  HG22  11.41782   1.02496  26.54063 2S   86     0.00000
  440   29 VAL  HG23  12.62881   2.31101  26.25509 2S   86     0.00000
  441   29 VAL  C     13.38499  -1.97622  24.61201 2S   86     1.00000
  442   29 VAL  O     12.56673  -2.42709  23.81364 2S   86     1.00000
  443   30 LYS  N     14.70297  -2.27107  24.53962 2S   87     1.00000
  444   30 LYS  HN    15.34804  -1.88825  25.19945 2S   87     0.00000
  445   30 LYS  CA    15.29159  -3.12648  23.53476 2S   87     1.00000
  446   30 LYS  HA    15.07362  -2.69521  22.56769 2S   87     0.00000
  447   30 LYS  CB    16.81943  -3.23678  23.70389 2S   87     1.00000
  448   30 LYS  HB1   17.22068  -4.07482  23.09126 2S   87     0.00000
  449   30 LYS  HB2   17.05466  -3.45326  24.76875 2S   87     0.00000
  450   30 LYS  CG    17.54360  -1.95582  23.27101 2S   87     1.00000
  451   30 LYS  HG1   17.06183  -1.07484  23.74578 2S   87     0.00000
  452   30 LYS  HG2   17.43945  -1.84100  22.16891 2S   87     0.00000
  453   30 LYS  CD    19.02863  -1.96356  23.64772 2S   87     1.00000
  454   30 LYS  HD1   19.50856  -2.85501  23.18903 2S   87     0.00000
  455   30 LYS  HD2   19.11288  -2.06535  24.75292 2S   87     0.00000
  456   30 LYS  CE    19.75242  -0.69408  23.19493 2S   87     1.00000
  457   30 LYS  HE1   19.33145   0.19336  23.71358 2S   87     0.00000
  458   30 LYS  HE2   19.66271  -0.55166  22.09695 2S   87     0.00000
  459   30 LYS  NZ    21.19019  -0.78089  23.52428 2S   87     1.00000
  460   30 LYS  HZ1   21.69546  -1.26271  22.75133 2S   87     0.00000
  461   30 LYS  HZ2   21.31799  -1.31145  24.40768 2S   87     0.00000
  462   30 LYS  HZ3   21.58235   0.18121  23.63288 2S   87     0.00000
  463   30 LYS  C     14.70312  -4.51177  23.56281 2S   87     1.00000
  464   30 LYS  O     14.32407  -5.03030  22.51837 2S   87     1.00000
  465   31 GLN  N     14.57131  -5.12448  24.76286 2S   88     1.00000
  466   31 GLN  HN    14.86609  -4.67409  25.60470 2S   88     0.00000
  467   31 GLN  CA    14.04176  -6.46142  24.92122 2S   88     1.00000
  468   31 GLN  HA    14.58576  -7.09633  24.23704 2S   88     0.00000
  469   31 GLN  CB    14.23209  -6.99606  26.36148 2S   88     1.00000
  470   31 GLN  HB1   13.65250  -6.36001  27.06695 2S   88     0.00000
  471   31 GLN  HB2   15.30448  -6.88839  26.63715 2S   88     0.00000
  472   31 GLN  CG    13.81728  -8.47020  26.57065 2S   88     1.00000
  473   31 GLN  HG1   12.73291  -8.58635  26.36001 2S   88     0.00000
  474   31 GLN  HG2   13.99220  -8.75056  27.63099 2S   88     0.00000
  475   31 GLN  CD    14.63120  -9.41912  25.67722 2S   88     1.00000
  476   31 GLN  OE1   15.80415  -9.18248  25.37406 2S   88     1.00000
  477   31 GLN  NE2   13.98939 -10.54444  25.25138 2S   88     1.00000
  478   31 GLN  HE21  13.03565 -10.70695  25.52916 2S   88     0.00000
  479   31 GLN  HE22  14.46169 -11.20555  24.67474 2S   88     0.00000
  480   31 GLN  C     12.58130  -6.53294  24.55053 2S   88     1.00000
  481   31 GLN  O     12.16095  -7.47040  23.87654 2S   88     1.00000
  482   32 ALA  N     11.77871  -5.51467  24.94275 2S   89     1.00000
  483   32 ALA  HN    12.13498  -4.75349  25.48159 2S   89     0.00000
  484   32 ALA  CA    10.37283  -5.43889  24.61184 2S   89     1.00000
  485   32 ALA  HA     9.90602  -6.35855  24.93821 2S   89     0.00000
  486   32 ALA  CB     9.68007  -4.25410  25.31196 2S   89     1.00000
  487   32 ALA  HB1   10.13797  -3.28931  25.00590 2S   89     0.00000
  488   32 ALA  HB2    9.78322  -4.35361  26.41351 2S   89     0.00000
  489   32 ALA  HB3    8.59582  -4.22871  25.06884 2S   89     0.00000
  490   32 ALA  C     10.16626  -5.30606  23.11986 2S   89     1.00000
  491   32 ALA  O      9.26513  -5.91262  22.55430 2S   89     1.00000
  492   33 LEU  N     11.02123  -4.52592  22.42516 2S   90     1.00000
  493   33 LEU  HN    11.75821  -4.02948  22.88189 2S   90     0.00000
  494   33 LEU  CA    10.88923  -4.29617  21.00580 2S   90     1.00000
  495   33 LEU  HA     9.84473  -4.09847  20.81123 2S   90     0.00000
  496   33 LEU  CB    11.71954  -3.07822  20.56146 2S   90     1.00000
  497   33 LEU  HB1   12.79869  -3.28496  20.73277 2S   90     0.00000
  498   33 LEU  HB2   11.44278  -2.21808  21.21207 2S   90     0.00000
  499   33 LEU  CG    11.51339  -2.64566  19.09460 2S   90     1.00000
  500   33 LEU  HG    11.80851  -3.49132  18.43303 2S   90     0.00000
  501   33 LEU  CD1   10.04680  -2.30314  18.76794 2S   90     1.00000
  502   33 LEU  HD11   9.66120  -1.53815  19.47396 2S   90     0.00000
  503   33 LEU  HD12   9.40984  -3.20937  18.84039 2S   90     0.00000
  504   33 LEU  HD13   9.96478  -1.90705  17.73376 2S   90     0.00000
  505   33 LEU  CD2   12.44338  -1.46928  18.76943 2S   90     1.00000
  506   33 LEU  HD21  13.50333  -1.75038  18.94541 2S   90     0.00000
  507   33 LEU  HD22  12.19381  -0.58959  19.39917 2S   90     0.00000
  508   33 LEU  HD23  12.32536  -1.18853  17.70660 2S   90     0.00000
  509   33 LEU  C     11.28729  -5.50845  20.20061 2S   90     1.00000
  510   33 LEU  O     10.63530  -5.83038  19.21056 2S   90     1.00000
  511   34 ARG  N     12.34321  -6.23872  20.63233 2S   91     1.00000
  512   34 ARG  HN    12.87309  -5.94519  21.42686 2S   91     0.00000
  513   34 ARG  CA    12.77478  -7.48390  20.02937 2S   91     1.00000
  514   34 ARG  HA    13.01524  -7.29520  18.99254 2S   91     0.00000
  515   34 ARG  CB    14.00294  -8.07472  20.75001 2S   91     1.00000
  516   34 ARG  HB1   14.17161  -9.12546  20.41985 2S   91     0.00000
  517   34 ARG  HB2   13.79737  -8.09512  21.84399 2S   91     0.00000
  518   34 ARG  CG    15.32309  -7.32171  20.51942 2S   91     1.00000
  519   34 ARG  HG1   15.18844  -6.23265  20.66922 2S   91     0.00000
  520   34 ARG  HG2   15.64851  -7.47303  19.46843 2S   91     0.00000
  521   34 ARG  CD    16.37838  -7.85913  21.49245 2S   91     1.00000
  522   34 ARG  HD1   16.43880  -8.96132  21.36296 2S   91     0.00000
  523   34 ARG  HD2   16.09128  -7.62538  22.53947 2S   91     0.00000
  524   34 ARG  NE    17.71467  -7.23971  21.22603 2S   91     1.00000
  525   34 ARG  HE    17.76229  -6.27744  20.93859 2S   91     0.00000
  526   34 ARG  CZ    18.88696  -7.89711  21.45444 2S   91     1.00000
  527   34 ARG  NH1   18.91344  -9.17590  21.91219 2S   91     1.00000
  528   34 ARG  HH11  19.78686  -9.63464  22.05460 2S   91     0.00000
  529   34 ARG  HH12  18.05816  -9.63968  22.15373 2S   91     0.00000
  530   34 ARG  NH2   20.06502  -7.26508  21.22165 2S   91     1.00000
  531   34 ARG  HH21  20.06871  -6.28283  21.00489 2S   91     0.00000
  532   34 ARG  HH22  20.92248  -7.75588  21.35855 2S   91     0.00000
  533   34 ARG  C     11.67926  -8.52707  20.08817 2S   91     1.00000
  534   34 ARG  O     11.37849  -9.17849  19.09221 2S   91     1.00000
  535   35 GLU  N     11.02791  -8.68696  21.26089 2S   92     1.00000
  536   35 GLU  HN    11.27676  -8.15575  22.06945 2S   92     0.00000
  537   35 GLU  CA     9.96034  -9.64429  21.44688 2S   92     1.00000
  538   35 GLU  HA    10.29667 -10.59543  21.05641 2S   92     0.00000
  539   35 GLU  CB     9.61098  -9.83149  22.93769 2S   92     1.00000
  540   35 GLU  HB1    8.68624 -10.44499  23.02926 2S   92     0.00000
  541   35 GLU  HB2    9.41745  -8.83716  23.39696 2S   92     0.00000
  542   35 GLU  CG    10.74283 -10.54094  23.70780 2S   92     1.00000
  543   35 GLU  HG1   11.67229  -9.93823  23.64198 2S   92     0.00000
  544   35 GLU  HG2   10.94005 -11.53365  23.24985 2S   92     0.00000
  545   35 GLU  CD    10.38720 -10.74575  25.18074 2S   92     1.00000
  546   35 GLU  OE1    9.17694 -10.74368  25.51931 2S   92     1.00000
  547   35 GLU  OE2   11.33027 -10.92218  25.99514 2S   92     1.00000
  548   35 GLU  C      8.71228  -9.25875  20.68725 2S   92     1.00000
  549   35 GLU  O      8.02501 -10.12062  20.14673 2S   92     1.00000
  550   36 ALA  N      8.39683  -7.94827  20.58840 2S   93     1.00000
  551   36 ALA  HN     8.93658  -7.24514  21.04941 2S   93     0.00000
  552   36 ALA  CA     7.24452  -7.47577  19.85494 2S   93     1.00000
  553   36 ALA  HA     6.38934  -8.05813  20.16604 2S   93     0.00000
  554   36 ALA  CB     6.94820  -5.99401  20.12363 2S   93     1.00000
  555   36 ALA  HB1    7.80495  -5.35674  19.81702 2S   93     0.00000
  556   36 ALA  HB2    6.76595  -5.83722  21.20852 2S   93     0.00000
  557   36 ALA  HB3    6.04036  -5.66762  19.57239 2S   93     0.00000
  558   36 ALA  C      7.41534  -7.66426  18.37132 2S   93     1.00000
  559   36 ALA  O      6.45320  -7.98763  17.68169 2S   93     1.00000
  560   37 GLY  N      8.65595  -7.50126  17.85080 2S   94     1.00000
  561   37 GLY  HN     9.41422  -7.21066  18.43342 2S   94     0.00000
  562   37 GLY  CA     8.98775  -7.71992  16.45860 2S   94     1.00000
  563   37 GLY  HA1   10.02764  -7.46341  16.33334 2S   94     0.00000
  564   37 GLY  HA2    8.32462  -7.12179  15.85122 2S   94     0.00000
  565   37 GLY  C      8.80932  -9.15722  16.07398 2S   94     1.00000
  566   37 GLY  O      8.28948  -9.45351  15.00427 2S   94     1.00000
  567   38 ASP  N      9.19952 -10.09031  16.96968 2S   95     1.00000
  568   38 ASP  HN     9.63208  -9.82326  17.82845 2S   95     0.00000
  569   38 ASP  CA     9.02391 -11.51450  16.78783 2S   95     1.00000
  570   38 ASP  HA     9.45044 -11.79123  15.83248 2S   95     0.00000
  571   38 ASP  CB     9.68795 -12.31757  17.93139 2S   95     1.00000
  572   38 ASP  HB1    9.35294 -13.37693  17.91792 2S   95     0.00000
  573   38 ASP  HB2    9.40502 -11.87613  18.91052 2S   95     0.00000
  574   38 ASP  CG    11.20970 -12.30686  17.80846 2S   95     1.00000
  575   38 ASP  OD1   11.74875 -11.85312  16.76515 2S   95     1.00000
  576   38 ASP  OD2   11.86359 -12.77944  18.77317 2S   95     1.00000
  577   38 ASP  C      7.56068 -11.87752  16.74040 2S   95     1.00000
  578   38 ASP  O      7.13941 -12.61205  15.85087 2S   95     1.00000
  579   39 GLU  N      6.74321 -11.33538  17.67428 2S   96     1.00000
  580   39 GLU  HN     7.10868 -10.75008  18.39671 2S   96     0.00000
  581   39 GLU  CA     5.31923 -11.58795  17.73500 2S   96     1.00000
  582   39 GLU  HA     5.19867 -12.66058  17.71721 2S   96     0.00000
  583   39 GLU  CB     4.68634 -11.02277  19.03088 2S   96     1.00000
  584   39 GLU  HB1    4.81293  -9.91669  19.03399 2S   96     0.00000
  585   39 GLU  HB2    5.25182 -11.41788  19.90349 2S   96     0.00000
  586   39 GLU  CG     3.18262 -11.33232  19.23726 2S   96     1.00000
  587   39 GLU  HG1    2.59695 -10.94661  18.37708 2S   96     0.00000
  588   39 GLU  HG2    2.83849 -10.79389  20.14708 2S   96     0.00000
  589   39 GLU  CD     2.85427 -12.81997  19.41767 2S   96     1.00000
  590   39 GLU  OE1    3.75883 -13.68584  19.32910 2S   96     1.00000
  591   39 GLU  OE2    1.65283 -13.11337  19.65422 2S   96     1.00000
  592   39 GLU  C      4.58837 -11.02993  16.53569 2S   96     1.00000
  593   39 GLU  O      3.65854 -11.65513  16.03183 2S   96     1.00000
  594   40 PHE  N      5.02363  -9.85659  16.01441 2S   97     1.00000
  595   40 PHE  HN     5.75978  -9.34831  16.46046 2S   97     0.00000
  596   40 PHE  CA     4.50378  -9.25404  14.80318 2S   97     1.00000
  597   40 PHE  HA     3.44504  -9.11520  14.93715 2S   97     0.00000
  598   40 PHE  CB     5.14485  -7.86252  14.52026 2S   97     1.00000
  599   40 PHE  HB1    6.25212  -7.94408  14.51624 2S   97     0.00000
  600   40 PHE  HB2    4.85338  -7.15476  15.32531 2S   97     0.00000
  601   40 PHE  CG     4.69651  -7.27687  13.20035 2S   97     1.00000
  602   40 PHE  CD1    3.38867  -6.79631  13.02435 2S   97     1.00000
  603   40 PHE  HD1    2.70536  -6.78257  13.86041 2S   97     0.00000
  604   40 PHE  CE1    2.95068  -6.37246  11.76257 2S   97     1.00000
  605   40 PHE  HE1    1.93824  -6.02019  11.63167 2S   97     0.00000
  606   40 PHE  CZ     3.82644  -6.40524  10.66997 2S   97     1.00000
  607   40 PHE  HZ     3.49060  -6.07687   9.69733 2S   97     0.00000
  608   40 PHE  CD2    5.56277  -7.30937  12.09523 2S   97     1.00000
  609   40 PHE  HD2    6.55798  -7.70862  12.21424 2S   97     0.00000
  610   40 PHE  CE2    5.13611  -6.86958  10.83791 2S   97     1.00000
  611   40 PHE  HE2    5.81331  -6.90086   9.99729 2S   97     0.00000
  612   40 PHE  C      4.69764 -10.18673  13.62838 2S   97     1.00000
  613   40 PHE  O      3.76436 -10.44548  12.87555 2S   97     1.00000
  614   41 GLU  N      5.91895 -10.72451  13.46135 2S   98     1.00000
  615   41 GLU  HN     6.65883 -10.52283  14.10183 2S   98     0.00000
  616   41 GLU  CA     6.28677 -11.54399  12.33274 2S   98     1.00000
  617   41 GLU  HA     5.97853 -11.03103  11.43245 2S   98     0.00000
  618   41 GLU  CB     7.81296 -11.72364  12.29424 2S   98     1.00000
  619   41 GLU  HB1    8.10233 -12.45715  11.51059 2S   98     0.00000
  620   41 GLU  HB2    8.15581 -12.10632  13.28178 2S   98     0.00000
  621   41 GLU  CG     8.48163 -10.37251  11.98342 2S   98     1.00000
  622   41 GLU  HG1    8.02077  -9.57337  12.60107 2S   98     0.00000
  623   41 GLU  HG2    8.30224 -10.10627  10.92299 2S   98     0.00000
  624   41 GLU  CD     9.97747 -10.35768  12.26483 2S   98     1.00000
  625   41 GLU  OE1   10.57360 -11.44067  12.48300 2S   98     1.00000
  626   41 GLU  OE2   10.55333  -9.23672  12.27553 2S   98     1.00000
  627   41 GLU  C      5.60583 -12.88553  12.35132 2S   98     1.00000
  628   41 GLU  O      5.27630 -13.42915  11.29949 2S   98     1.00000
  629   42 LEU  N      5.34550 -13.43851  13.55434 2S   99     1.00000
  630   42 LEU  HN     5.63832 -12.99525  14.40071 2S   99     0.00000
  631   42 LEU  CA     4.64649 -14.68873  13.71122 2S   99     1.00000
  632   42 LEU  HA     5.03370 -15.39268  12.98933 2S   99     0.00000
  633   42 LEU  CB     4.81345 -15.26596  15.13675 2S   99     1.00000
  634   42 LEU  HB1    4.10263 -16.10534  15.29278 2S   99     0.00000
  635   42 LEU  HB2    4.56288 -14.47192  15.87542 2S   99     0.00000
  636   42 LEU  CG     6.22891 -15.80184  15.45124 2S   99     1.00000
  637   42 LEU  HG     6.96909 -15.01940  15.16919 2S   99     0.00000
  638   42 LEU  CD1    6.37674 -16.04641  16.96283 2S   99     1.00000
  639   42 LEU  HD11   5.63463 -16.79786  17.30533 2S   99     0.00000
  640   42 LEU  HD12   6.20934 -15.10310  17.52457 2S   99     0.00000
  641   42 LEU  HD13   7.39414 -16.42119  17.19700 2S   99     0.00000
  642   42 LEU  CD2    6.57030 -17.07337  14.65000 2S   99     1.00000
  643   42 LEU  HD21   6.55066 -16.86862  13.56042 2S   99     0.00000
  644   42 LEU  HD22   5.84091 -17.88019  14.87588 2S   99     0.00000
  645   42 LEU  HD23   7.58623 -17.43440  14.91625 2S   99     0.00000
  646   42 LEU  C      3.16871 -14.52184  13.44888 2S   99     1.00000
  647   42 LEU  O      2.57495 -15.32042  12.73054 2S   99     1.00000
  648   43 ARG  N      2.52778 -13.49828  14.04843 2S   100    1.00000
  649   43 ARG  HN     3.02331 -12.80115  14.56527 2S   100    0.00000
  650   43 ARG  CA     1.09612 -13.50669  14.22461 2S   100    1.00000
  651   43 ARG  HA     0.71252 -14.47511  13.94890 2S   100    0.00000
  652   43 ARG  CB     0.77416 -13.33088  15.72246 2S   100    1.00000
  653   43 ARG  HB1    1.09704 -12.32531  16.06594 2S   100    0.00000
  654   43 ARG  HB2    1.39149 -14.07861  16.27240 2S   100    0.00000
  655   43 ARG  CG    -0.69537 -13.55946  16.10894 2S   100    1.00000
  656   43 ARG  HG1   -1.05912 -14.50663  15.65336 2S   100    0.00000
  657   43 ARG  HG2   -1.30589 -12.72839  15.69146 2S   100    0.00000
  658   43 ARG  CD    -0.90883 -13.59803  17.62805 2S   100    1.00000
  659   43 ARG  HD1   -1.98566 -13.56724  17.89408 2S   100    0.00000
  660   43 ARG  HD2   -0.40384 -12.72624  18.09642 2S   100    0.00000
  661   43 ARG  NE    -0.28634 -14.84542  18.18538 2S   100    1.00000
  662   43 ARG  HE     0.63999 -14.78165  18.56296 2S   100    0.00000
  663   43 ARG  CZ    -0.92101 -16.05010  18.22411 2S   100    1.00000
  664   43 ARG  NH1   -2.19424 -16.20062  17.77865 2S   100    1.00000
  665   43 ARG  HH11  -2.69293 -15.42330  17.38966 2S   100    0.00000
  666   43 ARG  HH12  -2.61049 -17.11055  17.79259 2S   100    0.00000
  667   43 ARG  NH2   -0.26638 -17.13782  18.70957 2S   100    1.00000
  668   43 ARG  HH21   0.68635 -17.04896  19.00691 2S   100    0.00000
  669   43 ARG  HH22  -0.72917 -18.02443  18.71253 2S   100    0.00000
  670   43 ARG  C      0.35440 -12.49263  13.38487 2S   100    1.00000
  671   43 ARG  O     -0.81026 -12.71771  13.06093 2S   100    1.00000
  672   44 TYR  N      0.97322 -11.34946  13.00915 2S   101    1.00000
  673   44 TYR  HN     1.93737 -11.17903  13.20581 2S   101    0.00000
  674   44 TYR  CA     0.22123 -10.23513  12.45392 2S   101    1.00000
  675   44 TYR  HA    -0.82546 -10.49469  12.37243 2S   101    0.00000
  676   44 TYR  CB     0.32609  -8.97664  13.34624 2S   101    1.00000
  677   44 TYR  HB1   -0.23795  -8.12660  12.90470 2S   101    0.00000
  678   44 TYR  HB2    1.38740  -8.68080  13.47969 2S   101    0.00000
  679   44 TYR  CG    -0.27806  -9.27159  14.69384 2S   101    1.00000
  680   44 TYR  CD1    0.53180  -9.44264  15.82936 2S   101    1.00000
  681   44 TYR  HD1    1.60057  -9.35318  15.74720 2S   101    0.00000
  682   44 TYR  CE1   -0.03196  -9.74782  17.07311 2S   101    1.00000
  683   44 TYR  HE1    0.60900  -9.87899  17.93201 2S   101    0.00000
  684   44 TYR  CZ    -1.42074  -9.87995  17.19412 2S   101    1.00000
  685   44 TYR  OH    -2.00732 -10.19207  18.43730 2S   101    1.00000
  686   44 TYR  HH    -1.29961 -10.37568  19.06702 2S   101    0.00000
  687   44 TYR  CD2   -1.67007  -9.41341  14.82842 2S   101    1.00000
  688   44 TYR  HD2   -2.30907  -9.29531  13.96558 2S   101    0.00000
  689   44 TYR  CE2   -2.23930  -9.71242  16.07170 2S   101    1.00000
  690   44 TYR  HE2   -3.31067  -9.81870  16.16061 2S   101    0.00000
  691   44 TYR  C      0.64223  -9.85051  11.05954 2S   101    1.00000
  692   44 TYR  O     -0.16753  -9.29361  10.32120 2S   101    1.00000
  693   45 ARG  N      1.90545 -10.11608  10.65410 2S   102    1.00000
  694   45 ARG  HN     2.54524 -10.59429  11.25302 2S   102    0.00000
  695   45 ARG  CA     2.48081  -9.58993   9.43193 2S   102    1.00000
  696   45 ARG  HA     2.40392  -8.51395   9.49038 2S   102    0.00000
  697   45 ARG  CB     3.97625  -9.95035   9.29375 2S   102    1.00000
  698   45 ARG  HB1    4.09436 -11.05474   9.30910 2S   102    0.00000
  699   45 ARG  HB2    4.51005  -9.54876  10.18308 2S   102    0.00000
  700   45 ARG  CG     4.63955  -9.37222   8.02656 2S   102    1.00000
  701   45 ARG  HG1    4.36726  -8.29631   7.94144 2S   102    0.00000
  702   45 ARG  HG2    4.23786  -9.89074   7.12745 2S   102    0.00000
  703   45 ARG  CD     6.16439  -9.47966   8.01409 2S   102    1.00000
  704   45 ARG  HD1    6.59990  -8.90457   8.85988 2S   102    0.00000
  705   45 ARG  HD2    6.57379  -9.10936   7.04851 2S   102    0.00000
  706   45 ARG  NE     6.52521 -10.92109   8.16517 2S   102    1.00000
  707   45 ARG  HE     5.80293 -11.61196   8.12346 2S   102    0.00000
  708   45 ARG  CZ     7.80868 -11.34145   8.32397 2S   102    1.00000
  709   45 ARG  NH1    8.82970 -10.44687   8.34650 2S   102    1.00000
  710   45 ARG  HH11   8.62950  -9.47258   8.27048 2S   102    0.00000
  711   45 ARG  HH12   9.77633 -10.75458   8.45539 2S   102    0.00000
  712   45 ARG  NH2    8.05564 -12.66943   8.46671 2S   102    1.00000
  713   45 ARG  HH21   8.99759 -12.99231   8.57894 2S   102    0.00000
  714   45 ARG  HH22   7.29728 -13.31847   8.44441 2S   102    0.00000
  715   45 ARG  C      1.77929 -10.01475   8.16680 2S   102    1.00000
  716   45 ARG  O      1.59447  -9.19710   7.26640 2S   102    1.00000
  717   46 ARG  N      1.36911 -11.30025   8.05781 2S   103    1.00000
  718   46 ARG  HN     1.48615 -11.94618   8.81000 2S   103    0.00000
  719   46 ARG  CA     0.88314 -11.85595   6.81128 2S   103    1.00000
  720   46 ARG  HA     1.60882 -11.57347   6.06088 2S   103    0.00000
  721   46 ARG  CB     0.87290 -13.40261   6.83000 2S   103    1.00000
  722   46 ARG  HB1    1.62435 -13.74831   7.57331 2S   103    0.00000
  723   46 ARG  HB2    1.21531 -13.75588   5.83194 2S   103    0.00000
  724   46 ARG  CG    -0.46579 -14.08826   7.14086 2S   103    1.00000
  725   46 ARG  HG1   -1.18655 -13.89578   6.31458 2S   103    0.00000
  726   46 ARG  HG2   -0.89228 -13.65934   8.07423 2S   103    0.00000
  727   46 ARG  CD    -0.32288 -15.60067   7.32365 2S   103    1.00000
  728   46 ARG  HD1   -1.31054 -16.06986   7.49146 2S   103    0.00000
  729   46 ARG  HD2    0.32777 -15.81474   8.19738 2S   103    0.00000
  730   46 ARG  NE     0.32317 -16.20290   6.11141 2S   103    1.00000
  731   46 ARG  HE     1.31876 -16.19184   6.05032 2S   103    0.00000
  732   46 ARG  CZ    -0.37720 -16.77104   5.08915 2S   103    1.00000
  733   46 ARG  NH1    0.29799 -17.32570   4.04748 2S   103    1.00000
  734   46 ARG  HH11  -0.21642 -17.80108   3.32538 2S   103    0.00000
  735   46 ARG  HH12   1.29363 -17.28723   4.01557 2S   103    0.00000
  736   46 ARG  NH2   -1.73423 -16.80641   5.09116 2S   103    1.00000
  737   46 ARG  HH21  -2.24425 -16.38080   5.83516 2S   103    0.00000
  738   46 ARG  HH22  -2.21382 -17.30483   4.36236 2S   103    0.00000
  739   46 ARG  C     -0.45358 -11.29310   6.36629 2S   103    1.00000
  740   46 ARG  O     -0.83362 -11.43311   5.20523 2S   103    1.00000
  741   47 ALA  N     -1.17313 -10.59315   7.27765 2S   104    1.00000
  742   47 ALA  HN    -0.84349 -10.49301   8.21381 2S   104    0.00000
  743   47 ALA  CA    -2.41656  -9.91583   6.99461 2S   104    1.00000
  744   47 ALA  HA    -3.07424 -10.61176   6.49232 2S   104    0.00000
  745   47 ALA  CB    -3.08019  -9.42589   8.29651 2S   104    1.00000
  746   47 ALA  HB1   -2.41705  -8.71304   8.83284 2S   104    0.00000
  747   47 ALA  HB2   -3.27807 -10.28729   8.96856 2S   104    0.00000
  748   47 ALA  HB3   -4.04743  -8.92093   8.08608 2S   104    0.00000
  749   47 ALA  C     -2.22998  -8.70127   6.11187 2S   104    1.00000
  750   47 ALA  O     -3.17590  -8.25075   5.46869 2S   104    1.00000
  751   48 PHE  N     -1.00669  -8.13088   6.07298 2S   105    1.00000
  752   48 PHE  HN    -0.23131  -8.53803   6.55344 2S   105    0.00000
  753   48 PHE  CA    -0.74031  -6.87623   5.41044 2S   105    1.00000
  754   48 PHE  HA    -1.67098  -6.38841   5.15327 2S   105    0.00000
  755   48 PHE  CB     0.10001  -5.92716   6.30050 2S   105    1.00000
  756   48 PHE  HB1    0.25739  -4.94507   5.80643 2S   105    0.00000
  757   48 PHE  HB2    1.08912  -6.38007   6.53038 2S   105    0.00000
  758   48 PHE  CG    -0.63440  -5.68602   7.59354 2S   105    1.00000
  759   48 PHE  CD1   -0.21120  -6.29839   8.78668 2S   105    1.00000
  760   48 PHE  HD1    0.65979  -6.93660   8.78272 2S   105    0.00000
  761   48 PHE  CE1   -0.92130  -6.10572   9.97789 2S   105    1.00000
  762   48 PHE  HE1   -0.59094  -6.58653  10.88683 2S   105    0.00000
  763   48 PHE  CZ    -2.06569  -5.29975   9.98746 2S   105    1.00000
  764   48 PHE  HZ    -2.61651  -5.15450  10.90515 2S   105    0.00000
  765   48 PHE  CD2   -1.78385  -4.87706   7.61608 2S   105    1.00000
  766   48 PHE  HD2   -2.12797  -4.40776   6.70622 2S   105    0.00000
  767   48 PHE  CE2   -2.49722  -4.68546   8.80574 2S   105    1.00000
  768   48 PHE  HE2   -3.38516  -4.07178   8.80900 2S   105    0.00000
  769   48 PHE  C      0.00883  -7.13350   4.13436 2S   105    1.00000
  770   48 PHE  O      0.50612  -8.23080   3.89495 2S   105    1.00000
  771   49 SER  N      0.10584  -6.08921   3.27706 2S   106    1.00000
  772   49 SER  HN    -0.37072  -5.23643   3.47102 2S   106    0.00000
  773   49 SER  CA     0.90418  -6.07432   2.06904 2S   106    1.00000
  774   49 SER  HA     0.60510  -6.91044   1.45136 2S   106    0.00000
  775   49 SER  CB     0.70037  -4.74229   1.29256 2S   106    1.00000
  776   49 SER  HB1    0.95404  -3.88365   1.95160 2S   106    0.00000
  777   49 SER  HB2   -0.37011  -4.65832   1.00742 2S   106    0.00000
  778   49 SER  OG     1.48078  -4.65310   0.10353 2S   106    1.00000
  779   49 SER  HG1    1.45981  -3.72943  -0.16429 2S   106    0.00000
  780   49 SER  C      2.36502  -6.22011   2.43526 2S   106    1.00000
  781   49 SER  O      2.83487  -5.63153   3.40795 2S   106    1.00000
  782   50 ASP  N      3.10891  -7.03437   1.65303 2S   107    1.00000
  783   50 ASP  HN     2.70213  -7.50154   0.86822 2S   107    0.00000
  784   50 ASP  CA     4.51827  -7.26256   1.84740 2S   107    1.00000
  785   50 ASP  HA     4.72329  -7.28633   2.90986 2S   107    0.00000
  786   50 ASP  CB     4.96513  -8.60868   1.20503 2S   107    1.00000
  787   50 ASP  HB1    4.80257  -8.58529   0.10730 2S   107    0.00000
  788   50 ASP  HB2    4.32608  -9.41692   1.62453 2S   107    0.00000
  789   50 ASP  CG     6.42436  -8.98105   1.48759 2S   107    1.00000
  790   50 ASP  OD1    7.18650  -8.12466   2.00691 2S   107    1.00000
  791   50 ASP  OD2    6.79174 -10.14757   1.18989 2S   107    1.00000
  792   50 ASP  C      5.23135  -6.08991   1.22283 2S   107    1.00000
  793   50 ASP  O      5.27847  -5.95152   0.00427 2S   107    1.00000
  794   51 LEU  N      5.80237  -5.20419   2.06751 2S   108    1.00000
  795   51 LEU  HN     5.75542  -5.33115   3.05499 2S   108    0.00000
  796   51 LEU  CA     6.40956  -3.97303   1.62187 2S   108    1.00000
  797   51 LEU  HA     5.78059  -3.55059   0.85183 2S   108    0.00000
  798   51 LEU  CB     6.54550  -2.95284   2.77314 2S   108    1.00000
  799   51 LEU  HB1    7.12447  -2.06856   2.42670 2S   108    0.00000
  800   51 LEU  HB2    7.11336  -3.42520   3.60445 2S   108    0.00000
  801   51 LEU  CG     5.20021  -2.43665   3.33166 2S   108    1.00000
  802   51 LEU  HG     4.59867  -3.31575   3.65982 2S   108    0.00000
  803   51 LEU  CD1    5.44709  -1.55726   4.57013 2S   108    1.00000
  804   51 LEU  HD11   6.06154  -0.67283   4.29696 2S   108    0.00000
  805   51 LEU  HD12   5.98543  -2.13461   5.35146 2S   108    0.00000
  806   51 LEU  HD13   4.48249  -1.20317   4.99071 2S   108    0.00000
  807   51 LEU  CD2    4.37651  -1.67166   2.27656 2S   108    1.00000
  808   51 LEU  HD21   4.11912  -2.32476   1.41731 2S   108    0.00000
  809   51 LEU  HD22   4.94916  -0.79776   1.90033 2S   108    0.00000
  810   51 LEU  HD23   3.42851  -1.30389   2.72253 2S   108    0.00000
  811   51 LEU  C      7.76915  -4.18483   1.00133 2S   108    1.00000
  812   51 LEU  O      8.28324  -3.28359   0.34084 2S   108    1.00000
  813   52 THR  N      8.37748  -5.39081   1.15303 2S   109    1.00000
  814   52 THR  HN     7.95545  -6.12244   1.68766 2S   109    0.00000
  815   52 THR  CA     9.65130  -5.71236   0.53127 2S   109    1.00000
  816   52 THR  HA    10.30815  -4.86966   0.69984 2S   109    0.00000
  817   52 THR  CB    10.35138  -6.94499   1.10909 2S   109    1.00000
  818   52 THR  HB    11.35996  -7.02688   0.64896 2S   109    0.00000
  819   52 THR  OG1    9.67814  -8.16615   0.82308 2S   109    1.00000
  820   52 THR  HG1    8.81362  -8.11803   1.25206 2S   109    0.00000
  821   52 THR  CG2   10.53767  -6.80572   2.63466 2S   109    1.00000
  822   52 THR  HG21   9.55714  -6.74346   3.15179 2S   109    0.00000
  823   52 THR  HG22  11.12623  -5.89564   2.87340 2S   109    0.00000
  824   52 THR  HG23  11.08571  -7.68554   3.03451 2S   109    0.00000
  825   52 THR  C      9.49097  -5.85915  -0.96964 2S   109    1.00000
  826   52 THR  O     10.43803  -5.65141  -1.72375 2S   109    1.00000
  827   53 SER  N      8.26031  -6.18788  -1.43617 2S   110    1.00000
  828   53 SER  HN     7.50754  -6.35841  -0.80392 2S   110    0.00000
  829   53 SER  CA     7.94679  -6.32143  -2.84321 2S   110    1.00000
  830   53 SER  HA     8.76359  -6.86190  -3.30101 2S   110    0.00000
  831   53 SER  CB     6.65612  -7.15809  -3.08332 2S   110    1.00000
  832   53 SER  HB1    6.73326  -8.11493  -2.52260 2S   110    0.00000
  833   53 SER  HB2    6.56776  -7.39858  -4.16428 2S   110    0.00000
  834   53 SER  OG     5.46296  -6.48938  -2.68183 2S   110    1.00000
  835   53 SER  HG1    5.46030  -6.47193  -1.71711 2S   110    0.00000
  836   53 SER  C      7.84418  -4.97184  -3.53820 2S   110    1.00000
  837   53 SER  O      7.84477  -4.90614  -4.76603 2S   110    1.00000
  838   54 GLN  N      7.75793  -3.86693  -2.75624 2S   111    1.00000
  839   54 GLN  HN     7.78468  -3.94623  -1.76202 2S   111    0.00000
  840   54 GLN  CA     7.58090  -2.52142  -3.25617 2S   111    1.00000
  841   54 GLN  HA     7.21200  -2.55870  -4.27216 2S   111    0.00000
  842   54 GLN  CB     6.58666  -1.71956  -2.37864 2S   111    1.00000
  843   54 GLN  HB1    6.42268  -0.71283  -2.82457 2S   111    0.00000
  844   54 GLN  HB2    7.03425  -1.56819  -1.37034 2S   111    0.00000
  845   54 GLN  CG     5.22164  -2.40813  -2.17162 2S   111    1.00000
  846   54 GLN  HG1    4.64008  -1.83442  -1.41769 2S   111    0.00000
  847   54 GLN  HG2    5.36199  -3.43745  -1.78154 2S   111    0.00000
  848   54 GLN  CD     4.41781  -2.42400  -3.47660 2S   111    1.00000
  849   54 GLN  OE1    4.15631  -1.37068  -4.06810 2S   111    1.00000
  850   54 GLN  NE2    4.00371  -3.64616  -3.92373 2S   111    1.00000
  851   54 GLN  HE21   4.25066  -4.47507  -3.42066 2S   111    0.00000
  852   54 GLN  HE22   3.45073  -3.70166  -4.75303 2S   111    0.00000
  853   54 GLN  C      8.88711  -1.76053  -3.25118 2S   111    1.00000
  854   54 GLN  O      8.97638  -0.69360  -3.85773 2S   111    1.00000
  855   55 LEU  N      9.92387  -2.27652  -2.54792 2S   112    1.00000
  856   55 LEU  HN     9.85591  -3.16077  -2.09171 2S   112    0.00000
  857   55 LEU  CA    11.17566  -1.57771  -2.38126 2S   112    1.00000
  858   55 LEU  HA    11.25157  -0.78479  -3.11278 2S   112    0.00000
  859   55 LEU  CB    11.32332  -0.99728  -0.95751 2S   112    1.00000
  860   55 LEU  HB1   11.36624  -1.83508  -0.22670 2S   112    0.00000
  861   55 LEU  HB2   10.40649  -0.42182  -0.71869 2S   112    0.00000
  862   55 LEU  CG    12.54107  -0.07184  -0.73197 2S   112    1.00000
  863   55 LEU  HG    13.45039  -0.62328  -1.06001 2S   112    0.00000
  864   55 LEU  CD1   12.48116   1.24154  -1.53662 2S   112    1.00000
  865   55 LEU  HD11  11.58302   1.82862  -1.25088 2S   112    0.00000
  866   55 LEU  HD12  12.44561   1.04142  -2.62728 2S   112    0.00000
  867   55 LEU  HD13  13.38194   1.85723  -1.32581 2S   112    0.00000
  868   55 LEU  CD2   12.69338   0.22437   0.76881 2S   112    1.00000
  869   55 LEU  HD21  12.79747  -0.72543   1.33414 2S   112    0.00000
  870   55 LEU  HD22  11.79981   0.76487   1.14701 2S   112    0.00000
  871   55 LEU  HD23  13.59385   0.84756   0.95195 2S   112    0.00000
  872   55 LEU  C     12.28732  -2.55385  -2.63210 2S   112    1.00000
  873   55 LEU  O     12.49148  -3.50521  -1.88066 2S   112    1.00000
  874   56 HSE  N     13.02991  -2.31373  -3.72834 2S   113    1.00000
  875   56 HSE  HN    12.81450  -1.54114  -4.32221 2S   113    0.00000
  876   56 HSE  CA    14.10161  -3.13768  -4.21972 2S   113    1.00000
  877   56 HSE  HA    14.13826  -4.06642  -3.66562 2S   113    0.00000
  878   56 HSE  CB    13.94473  -3.42773  -5.74851 2S   113    1.00000
  879   56 HSE  HB1   14.19956  -4.49316  -5.93223 2S   113    0.00000
  880   56 HSE  HB2   14.63582  -2.81722  -6.36488 2S   113    0.00000
  881   56 HSE  ND1   12.12002  -1.86380  -6.50463 2S   113    1.00000
  882   56 HSE  CG    12.54997  -3.16614  -6.28313 2S   113    1.00000
  883   56 HSE  CE1   10.86035  -1.98172  -6.87511 2S   113    1.00000
  884   56 HSE  HE1   10.19861  -1.14791  -7.10561 2S   113    0.00000
  885   56 HSE  NE2   10.45885  -3.27630  -6.91846 2S   113    1.00000
  886   56 HSE  HE2    9.55116  -3.62022  -7.16531 2S   113    0.00000
  887   56 HSE  CD2   11.54104  -4.04216  -6.54228 2S   113    1.00000
  888   56 HSE  HD2   11.51962  -5.12051  -6.47774 2S   113    0.00000
  889   56 HSE  C     15.34535  -2.32906  -3.94914 2S   113    1.00000
  890   56 HSE  O     15.68272  -1.43274  -4.72174 2S   113    1.00000
  891   57 ILE  N     16.04057  -2.58335  -2.81093 2S   114    1.00000
  892   57 ILE  HN    15.78804  -3.32000  -2.18447 2S   114    0.00000
  893   57 ILE  CA    17.13265  -1.72860  -2.38311 2S   114    1.00000
  894   57 ILE  HA    16.89266  -0.72430  -2.69579 2S   114    0.00000
  895   57 ILE  CB    17.35091  -1.65605  -0.87375 2S   114    1.00000
  896   57 ILE  HB    17.76296  -2.62031  -0.50183 2S   114    0.00000
  897   57 ILE  CG2   18.34797  -0.51700  -0.54959 2S   114    1.00000
  898   57 ILE  HG21  17.88438   0.45782  -0.80048 2S   114    0.00000
  899   57 ILE  HG22  19.29363  -0.61293  -1.11506 2S   114    0.00000
  900   57 ILE  HG23  18.61412  -0.51272   0.52681 2S   114    0.00000
  901   57 ILE  CG1   16.01067  -1.39408  -0.15686 2S   114    1.00000
  902   57 ILE  HG11  15.28374  -2.20090  -0.39771 2S   114    0.00000
  903   57 ILE  HG12  15.59233  -0.43384  -0.53154 2S   114    0.00000
  904   57 ILE  CD    16.14081  -1.32087   1.36260 2S   114    1.00000
  905   57 ILE  HD1   16.89431  -0.58047   1.68862 2S   114    0.00000
  906   57 ILE  HD2   16.43862  -2.31112   1.76441 2S   114    0.00000
  907   57 ILE  HD3   15.16449  -1.02849   1.79783 2S   114    0.00000
  908   57 ILE  C     18.40764  -2.15810  -3.06756 2S   114    1.00000
  909   57 ILE  O     18.76224  -3.33480  -3.07763 2S   114    1.00000
  910   58 THR  N     19.11104  -1.17410  -3.67034 2S   115    1.00000
  911   58 THR  HN    18.76893  -0.23484  -3.63930 2S   115    0.00000
  912   58 THR  CA    20.37819  -1.32939  -4.34111 2S   115    1.00000
  913   58 THR  HA    20.78193  -2.30154  -4.09902 2S   115    0.00000
  914   58 THR  CB    20.25849  -1.17078  -5.86375 2S   115    1.00000
  915   58 THR  HB    21.22173  -1.45204  -6.34181 2S   115    0.00000
  916   58 THR  OG1   19.95181   0.16237  -6.26691 2S   115    1.00000
  917   58 THR  HG1   19.06858   0.34358  -5.93544 2S   115    0.00000
  918   58 THR  CG2   19.17797  -2.11577  -6.42193 2S   115    1.00000
  919   58 THR  HG21  18.16445  -1.79453  -6.10022 2S   115    0.00000
  920   58 THR  HG22  19.34994  -3.15388  -6.06809 2S   115    0.00000
  921   58 THR  HG23  19.20678  -2.11111  -7.53241 2S   115    0.00000
  922   58 THR  C     21.28849  -0.26140  -3.75638 2S   115    1.00000
  923   58 THR  O     20.81217   0.54697  -2.95785 2S   115    1.00000
  924   59 PRO  N     22.56910  -0.15042  -4.12762 2S   116    1.00000
  925   59 PRO  CD    23.35436  -1.23242  -4.72189 2S   116    1.00000
  926   59 PRO  HD1   23.34034  -1.10393  -5.82609 2S   116    0.00000
  927   59 PRO  HD2   22.96908  -2.23273  -4.44698 2S   116    0.00000
  928   59 PRO  CA    23.42666   0.95203  -3.70614 2S   116    1.00000
  929   59 PRO  HA    23.34035   1.05270  -2.63475 2S   116    0.00000
  930   59 PRO  CB    24.83845   0.52068  -4.14317 2S   116    1.00000
  931   59 PRO  HB1   25.61680   0.87861  -3.43975 2S   116    0.00000
  932   59 PRO  HB2   25.06895   0.88897  -5.16770 2S   116    0.00000
  933   59 PRO  CG    24.76327  -1.00736  -4.18776 2S   116    1.00000
  934   59 PRO  HG1   25.54238  -1.45759  -4.83432 2S   116    0.00000
  935   59 PRO  HG2   24.84230  -1.42142  -3.15848 2S   116    0.00000
  936   59 PRO  C     23.04634   2.27531  -4.34207 2S   116    1.00000
  937   59 PRO  O     23.66809   3.28255  -4.01048 2S   116    1.00000
  938   60 GLY  N     22.03828   2.30050  -5.24306 2S   117    1.00000
  939   60 GLY  HN    21.57869   1.45814  -5.52093 2S   117    0.00000
  940   60 GLY  CA    21.55623   3.50650  -5.87268 2S   117    1.00000
  941   60 GLY  HA1   21.31378   3.24358  -6.89152 2S   117    0.00000
  942   60 GLY  HA2   22.30926   4.27979  -5.80988 2S   117    0.00000
  943   60 GLY  C     20.29981   4.01976  -5.22465 2S   117    1.00000
  944   60 GLY  O     19.81363   5.07989  -5.60638 2S   117    1.00000
  945   61 THR  N     19.73057   3.29268  -4.23209 2S   118    1.00000
  946   61 THR  HN    20.13645   2.43299  -3.92930 2S   118    0.00000
  947   61 THR  CA    18.46405   3.63926  -3.60759 2S   118    1.00000
  948   61 THR  HA    17.77277   3.90644  -4.39510 2S   118    0.00000
  949   61 THR  CB    17.87909   2.47710  -2.82805 2S   118    1.00000
  950   61 THR  HB    18.59805   2.15884  -2.04104 2S   118    0.00000
  951   61 THR  OG1   17.71251   1.37948  -3.70681 2S   118    1.00000
  952   61 THR  HG1   17.09916   1.67259  -4.39251 2S   118    0.00000
  953   61 THR  CG2   16.51977   2.79129  -2.16517 2S   118    1.00000
  954   61 THR  HG21  15.80910   3.21237  -2.90653 2S   118    0.00000
  955   61 THR  HG22  16.64500   3.51902  -1.33681 2S   118    0.00000
  956   61 THR  HG23  16.07744   1.86718  -1.73493 2S   118    0.00000
  957   61 THR  C     18.61971   4.82195  -2.68776 2S   118    1.00000
  958   61 THR  O     19.54948   4.88602  -1.88875 2S   118    1.00000
  959   62 ALA  N     17.69150   5.79454  -2.80639 2S   119    1.00000
  960   62 ALA  HN    16.95805   5.70977  -3.47958 2S   119    0.00000
  961   62 ALA  CA    17.66714   7.00843  -2.03559 2S   119    1.00000
  962   62 ALA  HA    18.67108   7.26039  -1.72329 2S   119    0.00000
  963   62 ALA  CB    17.08172   8.16397  -2.86982 2S   119    1.00000
  964   62 ALA  HB1   16.03916   7.93897  -3.18277 2S   119    0.00000
  965   62 ALA  HB2   17.69162   8.31324  -3.78652 2S   119    0.00000
  966   62 ALA  HB3   17.08718   9.11226  -2.29798 2S   119    0.00000
  967   62 ALA  C     16.79835   6.81018  -0.81930 2S   119    1.00000
  968   62 ALA  O     15.90741   5.96134  -0.81333 2S   119    1.00000
  969   63 TYR  N     17.02706   7.62968   0.24068 2S   120    1.00000
  970   63 TYR  HN    17.78527   8.28077   0.21387 2S   120    0.00000
  971   63 TYR  CA    16.24123   7.66435   1.46236 2S   120    1.00000
  972   63 TYR  HA    16.30854   6.68698   1.92132 2S   120    0.00000
  973   63 TYR  CB    16.75711   8.74592   2.47459 2S   120    1.00000
  974   63 TYR  HB1   16.95781   9.69268   1.92938 2S   120    0.00000
  975   63 TYR  HB2   17.70642   8.40322   2.93620 2S   120    0.00000
  976   63 TYR  CG    15.76133   9.03874   3.58716 2S   120    1.00000
  977   63 TYR  CD1   15.45264   8.06508   4.54694 2S   120    1.00000
  978   63 TYR  HD1   16.00842   7.14764   4.55512 2S   120    0.00000
  979   63 TYR  CE1   14.38066   8.23869   5.43046 2S   120    1.00000
  980   63 TYR  HE1   14.13806   7.46638   6.14262 2S   120    0.00000
  981   63 TYR  CZ    13.59858   9.39670   5.35991 2S   120    1.00000
  982   63 TYR  OH    12.49833   9.56317   6.22678 2S   120    1.00000
  983   63 TYR  HH    12.04311  10.37222   5.97301 2S   120    0.00000
  984   63 TYR  CD2   14.97433  10.20268   3.53463 2S   120    1.00000
  985   63 TYR  HD2   15.16777  10.94017   2.77196 2S   120    0.00000
  986   63 TYR  CE2   13.89344  10.37857   4.40640 2S   120    1.00000
  987   63 TYR  HE2   13.28035  11.26428   4.32564 2S   120    0.00000
  988   63 TYR  C     14.78563   7.92700   1.15120 2S   120    1.00000
  989   63 TYR  O     13.90862   7.29206   1.72603 2S   120    1.00000
  990   64 GLN  N     14.49365   8.88887   0.25202 2S   121    1.00000
  991   64 GLN  HN    15.21492   9.40720  -0.20671 2S   121    0.00000
  992   64 GLN  CA    13.14078   9.30649  -0.02643 2S   121    1.00000
  993   64 GLN  HA    12.65845   9.46389   0.92784 2S   121    0.00000
  994   64 GLN  CB    13.09864  10.67306  -0.75664 2S   121    1.00000
  995   64 GLN  HB1   12.09560  10.85144  -1.20148 2S   121    0.00000
  996   64 GLN  HB2   13.84610  10.66174  -1.57748 2S   121    0.00000
  997   64 GLN  CG    13.38708  11.81295   0.25194 2S   121    1.00000
  998   64 GLN  HG1   14.18918  11.48711   0.94556 2S   121    0.00000
  999   64 GLN  HG2   12.46797  11.98360   0.85142 2S   121    0.00000
 1000   64 GLN  CD    13.85824  13.12811  -0.38757 2S   121    1.00000
 1001   64 GLN  OE1   14.61652  13.13585  -1.36239 2S   121    1.00000
 1002   64 GLN  NE2   13.44396  14.27346   0.23079 2S   121    1.00000
 1003   64 GLN  HE21  12.84877  14.21613   1.03694 2S   121    0.00000
 1004   64 GLN  HE22  13.76552  15.15903  -0.09841 2S   121    0.00000
 1005   64 GLN  C     12.34084   8.22904  -0.72767 2S   121    1.00000
 1006   64 GLN  O     11.11866   8.24976  -0.66660 2S   121    1.00000
 1007   65 SER  N     12.99006   7.20900  -1.33964 2S   122    1.00000
 1008   65 SER  HN    13.98587   7.18608  -1.39926 2S   122    0.00000
 1009   65 SER  CA    12.29453   6.05381  -1.87759 2S   122    1.00000
 1010   65 SER  HA    11.39901   6.40297  -2.37359 2S   122    0.00000
 1011   65 SER  CB    13.13632   5.28806  -2.91427 2S   122    1.00000
 1012   65 SER  HB1   12.59632   4.38605  -3.27552 2S   122    0.00000
 1013   65 SER  HB2   14.10722   4.97549  -2.47434 2S   122    0.00000
 1014   65 SER  OG    13.38791   6.13666  -4.02688 2S   122    1.00000
 1015   65 SER  HG1   12.56702   6.16875  -4.53502 2S   122    0.00000
 1016   65 SER  C     11.85662   5.11068  -0.77500 2S   122    1.00000
 1017   65 SER  O     10.73905   4.59825  -0.80821 2S   122    1.00000
 1018   66 PHE  N     12.70922   4.90263   0.26050 2S   123    1.00000
 1019   66 PHE  HN    13.61834   5.31366   0.25202 2S   123    0.00000
 1020   66 PHE  CA    12.38528   4.17378   1.47751 2S   123    1.00000
 1021   66 PHE  HA    12.05530   3.18373   1.19576 2S   123    0.00000
 1022   66 PHE  CB    13.64313   4.05699   2.39557 2S   123    1.00000
 1023   66 PHE  HB1   14.13953   5.04415   2.47836 2S   123    0.00000
 1024   66 PHE  HB2   14.36940   3.36372   1.92008 2S   123    0.00000
 1025   66 PHE  CG    13.38552   3.57013   3.80651 2S   123    1.00000
 1026   66 PHE  CD1   13.32662   2.19974   4.10729 2S   123    1.00000
 1027   66 PHE  HD1   13.44160   1.47205   3.31902 2S   123    0.00000
 1028   66 PHE  CE1   13.14499   1.76856   5.42824 2S   123    1.00000
 1029   66 PHE  HE1   13.10403   0.71441   5.65462 2S   123    0.00000
 1030   66 PHE  CZ    13.01580   2.70444   6.46102 2S   123    1.00000
 1031   66 PHE  HZ    12.87219   2.37071   7.47763 2S   123    0.00000
 1032   66 PHE  CD2   13.23168   4.50100   4.85187 2S   123    1.00000
 1033   66 PHE  HD2   13.27191   5.55876   4.63643 2S   123    0.00000
 1034   66 PHE  CE2   13.05121   4.07261   6.17175 2S   123    1.00000
 1035   66 PHE  HE2   12.94646   4.79544   6.96643 2S   123    0.00000
 1036   66 PHE  C     11.24306   4.84982   2.20814 2S   123    1.00000
 1037   66 PHE  O     10.29964   4.18551   2.62815 2S   123    1.00000
 1038   67 GLU  N     11.30418   6.19378   2.35099 2S   124    1.00000
 1039   67 GLU  HN    12.09177   6.69662   1.99599 2S   124    0.00000
 1040   67 GLU  CA    10.32732   7.00543   3.04063 2S   124    1.00000
 1041   67 GLU  HA    10.31692   6.68808   4.07377 2S   124    0.00000
 1042   67 GLU  CB    10.70676   8.50002   2.97680 2S   124    1.00000
 1043   67 GLU  HB1   10.79956   8.80788   1.91274 2S   124    0.00000
 1044   67 GLU  HB2   11.70964   8.61332   3.44584 2S   124    0.00000
 1045   67 GLU  CG     9.71599   9.44056   3.68457 2S   124    1.00000
 1046   67 GLU  HG1    9.59005   9.12884   4.74197 2S   124    0.00000
 1047   67 GLU  HG2    8.72459   9.41870   3.18486 2S   124    0.00000
 1048   67 GLU  CD    10.25430  10.86215   3.63869 2S   124    1.00000
 1049   67 GLU  OE1   10.39535  11.41026   2.51440 2S   124    1.00000
 1050   67 GLU  OE2   10.54089  11.41715   4.73185 2S   124    1.00000
 1051   67 GLU  C      8.93841   6.82575   2.48317 2S   124    1.00000
 1052   67 GLU  O      7.99182   6.64445   3.24118 2S   124    1.00000
 1053   68 GLN  N      8.79193   6.82764   1.13919 2S   125    1.00000
 1054   68 GLN  HN     9.57825   6.97053   0.54129 2S   125    0.00000
 1055   68 GLN  CA     7.52033   6.66562   0.46754 2S   125    1.00000
 1056   68 GLN  HA     6.84950   7.42584   0.84142 2S   125    0.00000
 1057   68 GLN  CB     7.66906   6.83647  -1.05130 2S   125    1.00000
 1058   68 GLN  HB1    6.72083   6.54323  -1.55777 2S   125    0.00000
 1059   68 GLN  HB2    8.47574   6.16200  -1.41725 2S   125    0.00000
 1060   68 GLN  CG     7.98002   8.28772  -1.43289 2S   125    1.00000
 1061   68 GLN  HG1    8.88104   8.66485  -0.91911 2S   125    0.00000
 1062   68 GLN  HG2    7.13067   8.94187  -1.14169 2S   125    0.00000
 1063   68 GLN  CD     8.14870   8.34030  -2.94548 2S   125    1.00000
 1064   68 GLN  OE1    7.14252   8.39619  -3.65771 2S   125    1.00000
 1065   68 GLN  NE2    9.42053   8.29373  -3.43733 2S   125    1.00000
 1066   68 GLN  HE21   9.56720   8.29705  -4.42486 2S   125    0.00000
 1067   68 GLN  HE22  10.19681   8.24085  -2.80814 2S   125    0.00000
 1068   68 GLN  C      6.87672   5.32281   0.71061 2S   125    1.00000
 1069   68 GLN  O      5.66051   5.23885   0.86731 2S   125    1.00000
 1070   69 VAL  N      7.68215   4.23848   0.76587 2S   126    1.00000
 1071   69 VAL  HN     8.66705   4.32329   0.63008 2S   126    0.00000
 1072   69 VAL  CA     7.19790   2.89766   1.02446 2S   126    1.00000
 1073   69 VAL  HA     6.33129   2.73020   0.39894 2S   126    0.00000
 1074   69 VAL  CB     8.24574   1.84460   0.68267 2S   126    1.00000
 1075   69 VAL  HB     9.21003   2.09579   1.17959 2S   126    0.00000
 1076   69 VAL  CG1    7.80662   0.43931   1.14962 2S   126    1.00000
 1077   69 VAL  HG11   6.78344   0.21178   0.78340 2S   126    0.00000
 1078   69 VAL  HG12   7.81410   0.36708   2.25773 2S   126    0.00000
 1079   69 VAL  HG13   8.50132  -0.33103   0.75453 2S   126    0.00000
 1080   69 VAL  CG2    8.45330   1.88119  -0.84633 2S   126    1.00000
 1081   69 VAL  HG21   8.81786   2.87375  -1.17805 2S   126    0.00000
 1082   69 VAL  HG22   7.49894   1.66052  -1.36956 2S   126    0.00000
 1083   69 VAL  HG23   9.19754   1.12405  -1.15786 2S   126    0.00000
 1084   69 VAL  C      6.74669   2.78060   2.46411 2S   126    1.00000
 1085   69 VAL  O      5.69010   2.21845   2.74334 2S   126    1.00000
 1086   70 VAL  N      7.51988   3.34901   3.41763 2S   127    1.00000
 1087   70 VAL  HN     8.37835   3.80152   3.17896 2S   127    0.00000
 1088   70 VAL  CA     7.19511   3.32830   4.83012 2S   127    1.00000
 1089   70 VAL  HA     6.94389   2.30808   5.08725 2S   127    0.00000
 1090   70 VAL  CB     8.38310   3.74293   5.68991 2S   127    1.00000
 1091   70 VAL  HB     8.75826   4.73716   5.35851 2S   127    0.00000
 1092   70 VAL  CG1    8.00439   3.81846   7.18097 2S   127    1.00000
 1093   70 VAL  HG11   7.61135   2.84127   7.53190 2S   127    0.00000
 1094   70 VAL  HG12   7.23354   4.58974   7.36707 2S   127    0.00000
 1095   70 VAL  HG13   8.89756   4.08553   7.78363 2S   127    0.00000
 1096   70 VAL  CG2    9.50197   2.69861   5.51532 2S   127    1.00000
 1097   70 VAL  HG21   9.85256   2.63391   4.46718 2S   127    0.00000
 1098   70 VAL  HG22   9.13806   1.69774   5.82842 2S   127    0.00000
 1099   70 VAL  HG23  10.36435   2.96976   6.15781 2S   127    0.00000
 1100   70 VAL  C      5.96992   4.17881   5.12782 2S   127    1.00000
 1101   70 VAL  O      5.21718   3.87646   6.04881 2S   127    1.00000
 1102   71 ASN  N      5.69119   5.23687   4.32826 2S   128    1.00000
 1103   71 ASN  HN     6.32173   5.50611   3.60192 2S   128    0.00000
 1104   71 ASN  CA     4.49954   6.05916   4.46602 2S   128    1.00000
 1105   71 ASN  HA     4.48361   6.44072   5.47795 2S   128    0.00000
 1106   71 ASN  CB     4.45054   7.24027   3.45941 2S   128    1.00000
 1107   71 ASN  HB1    3.44581   7.71779   3.47774 2S   128    0.00000
 1108   71 ASN  HB2    4.63879   6.86176   2.43440 2S   128    0.00000
 1109   71 ASN  CG     5.47286   8.32997   3.80541 2S   128    1.00000
 1110   71 ASN  OD1    5.98131   8.41732   4.92570 2S   128    1.00000
 1111   71 ASN  ND2    5.75782   9.21308   2.80355 2S   128    1.00000
 1112   71 ASN  HD21   6.40522   9.95333   2.97396 2S   128    0.00000
 1113   71 ASN  HD22   5.31110   9.12056   1.91409 2S   128    0.00000
 1114   71 ASN  C      3.21746   5.26955   4.28291 2S   128    1.00000
 1115   71 ASN  O      2.20915   5.60653   4.89821 2S   128    1.00000
 1116   72 GLU  N      3.23216   4.18143   3.46776 2S   129    1.00000
 1117   72 GLU  HN     4.06023   3.92872   2.97091 2S   129    0.00000
 1118   72 GLU  CA     2.10027   3.28828   3.28081 2S   129    1.00000
 1119   72 GLU  HA     1.25019   3.88949   2.99110 2S   129    0.00000
 1120   72 GLU  CB     2.36083   2.22723   2.18069 2S   129    1.00000
 1121   72 GLU  HB1    3.32285   1.70889   2.38041 2S   129    0.00000
 1122   72 GLU  HB2    2.46363   2.77029   1.21573 2S   129    0.00000
 1123   72 GLU  CG     1.25430   1.15232   2.06576 2S   129    1.00000
 1124   72 GLU  HG1    0.25588   1.63687   2.08766 2S   129    0.00000
 1125   72 GLU  HG2    1.32928   0.46333   2.93628 2S   129    0.00000
 1126   72 GLU  CD     1.36089   0.31572   0.79108 2S   129    1.00000
 1127   72 GLU  OE1    2.06910   0.73297  -0.16094 2S   129    1.00000
 1128   72 GLU  OE2    0.70774  -0.76258   0.75846 2S   129    1.00000
 1129   72 GLU  C      1.74658   2.57081   4.56065 2S   129    1.00000
 1130   72 GLU  O      0.57448   2.38607   4.88076 2S   129    1.00000
 1131   73 LEU  N      2.77238   2.18207   5.34495 2S   130    1.00000
 1132   73 LEU  HN     3.71194   2.35437   5.05766 2S   130    0.00000
 1133   73 LEU  CA     2.64745   1.52930   6.62632 2S   130    1.00000
 1134   73 LEU  HA     2.11446   0.60235   6.46648 2S   130    0.00000
 1135   73 LEU  CB     4.07367   1.23010   7.15120 2S   130    1.00000
 1136   73 LEU  HB1    4.50882   2.13602   7.62492 2S   130    0.00000
 1137   73 LEU  HB2    4.70309   1.00201   6.25936 2S   130    0.00000
 1138   73 LEU  CG     4.23792   0.04097   8.11274 2S   130    1.00000
 1139   73 LEU  HG     3.73030  -0.84670   7.66939 2S   130    0.00000
 1140   73 LEU  CD1    5.73223  -0.30427   8.25152 2S   130    1.00000
 1141   73 LEU  HD11   6.28501   0.55817   8.68048 2S   130    0.00000
 1142   73 LEU  HD12   6.17103  -0.54546   7.26095 2S   130    0.00000
 1143   73 LEU  HD13   5.86423  -1.18160   8.91727 2S   130    0.00000
 1144   73 LEU  CD2    3.61794   0.31795   9.48569 2S   130    1.00000
 1145   73 LEU  HD21   2.51243   0.35073   9.42761 2S   130    0.00000
 1146   73 LEU  HD22   3.98921   1.28349   9.89116 2S   130    0.00000
 1147   73 LEU  HD23   3.89010  -0.48477  10.19223 2S   130    0.00000
 1148   73 LEU  C      1.86133   2.39591   7.59971 2S   130    1.00000
 1149   73 LEU  O      1.00528   1.90256   8.33136 2S   130    1.00000
 1150   74 PHE  N      2.11567   3.72588   7.58645 2S   131    1.00000
 1151   74 PHE  HN     2.78743   4.10447   6.95350 2S   131    0.00000
 1152   74 PHE  CA     1.50568   4.68132   8.48774 2S   131    1.00000
 1153   74 PHE  HA     1.02800   4.15896   9.30599 2S   131    0.00000
 1154   74 PHE  CB     2.56817   5.65871   9.04751 2S   131    1.00000
 1155   74 PHE  HB1    2.11038   6.42022   9.71465 2S   131    0.00000
 1156   74 PHE  HB2    3.09704   6.17559   8.21707 2S   131    0.00000
 1157   74 PHE  CG     3.56902   4.89838   9.86992 2S   131    1.00000
 1158   74 PHE  CD1    3.19959   4.38947  11.12508 2S   131    1.00000
 1159   74 PHE  HD1    2.19380   4.53994  11.48429 2S   131    0.00000
 1160   74 PHE  CE1    4.12471   3.69919  11.91501 2S   131    1.00000
 1161   74 PHE  HE1    3.83499   3.32774  12.88623 2S   131    0.00000
 1162   74 PHE  CZ     5.42481   3.48929  11.44386 2S   131    1.00000
 1163   74 PHE  HZ     6.13862   2.95747  12.05295 2S   131    0.00000
 1164   74 PHE  CD2    4.87650   4.68010   9.40577 2S   131    1.00000
 1165   74 PHE  HD2    5.16905   5.05736   8.43847 2S   131    0.00000
 1166   74 PHE  CE2    5.80025   3.97443  10.18598 2S   131    1.00000
 1167   74 PHE  HE2    6.80519   3.81554   9.82572 2S   131    0.00000
 1168   74 PHE  C      0.44194   5.51154   7.80177 2S   131    1.00000
 1169   74 PHE  O      0.16797   6.63473   8.22456 2S   131    1.00000
 1170   75 ARG  N     -0.21664   4.97808   6.74272 2S   132    1.00000
 1171   75 ARG  HN     0.01837   4.07012   6.40183 2S   132    0.00000
 1172   75 ARG  CA    -1.21498   5.68927   5.96198 2S   132    1.00000
 1173   75 ARG  HA    -0.73141   6.57365   5.57066 2S   132    0.00000
 1174   75 ARG  CB    -1.71601   4.85529   4.75496 2S   132    1.00000
 1175   75 ARG  HB1   -0.84065   4.60540   4.11545 2S   132    0.00000
 1176   75 ARG  HB2   -2.41317   5.46748   4.14121 2S   132    0.00000
 1177   75 ARG  CG    -2.41697   3.54922   5.15699 2S   132    1.00000
 1178   75 ARG  HG1   -3.30648   3.79775   5.77145 2S   132    0.00000
 1179   75 ARG  HG2   -1.72334   2.94992   5.78785 2S   132    0.00000
 1180   75 ARG  CD    -2.88149   2.69814   3.97861 2S   132    1.00000
 1181   75 ARG  HD1   -2.01150   2.44911   3.33282 2S   132    0.00000
 1182   75 ARG  HD2   -3.65860   3.22426   3.38390 2S   132    0.00000
 1183   75 ARG  NE    -3.49239   1.46178   4.57120 2S   132    1.00000
 1184   75 ARG  HE    -4.04391   1.56418   5.39909 2S   132    0.00000
 1185   75 ARG  CZ    -3.27350   0.20907   4.08269 2S   132    1.00000
 1186   75 ARG  NH1   -2.54777   0.02192   2.95179 2S   132    1.00000
 1187   75 ARG  HH11  -2.16774   0.81066   2.47481 2S   132    0.00000
 1188   75 ARG  HH12  -2.39728  -0.89866   2.58448 2S   132    0.00000
 1189   75 ARG  NH2   -3.79052  -0.86611   4.73442 2S   132    1.00000
 1190   75 ARG  HH21  -4.31689  -0.73099   5.57086 2S   132    0.00000
 1191   75 ARG  HH22  -3.63453  -1.78368   4.37476 2S   132    0.00000
 1192   75 ARG  C     -2.41634   6.14807   6.77034 2S   132    1.00000
 1193   75 ARG  O     -2.99064   7.19341   6.47250 2S   132    1.00000
 1194   76 ASP  N     -2.80926   5.38382   7.81982 2S   133    1.00000
 1195   76 ASP  HN    -2.31899   4.54452   8.05408 2S   133    0.00000
 1196   76 ASP  CA    -3.97114   5.67258   8.63167 2S   133    1.00000
 1197   76 ASP  HA    -4.51206   6.51357   8.21886 2S   133    0.00000
 1198   76 ASP  CB    -4.92258   4.45415   8.72969 2S   133    1.00000
 1199   76 ASP  HB1   -5.77645   4.67816   9.40391 2S   133    0.00000
 1200   76 ASP  HB2   -4.37755   3.56709   9.11527 2S   133    0.00000
 1201   76 ASP  CG    -5.49541   4.15325   7.34793 2S   133    1.00000
 1202   76 ASP  OD1   -6.07149   5.08728   6.73227 2S   133    1.00000
 1203   76 ASP  OD2   -5.36364   2.98724   6.89030 2S   133    1.00000
 1204   76 ASP  C     -3.54571   6.06590  10.02276 2S   133    1.00000
 1205   76 ASP  O     -4.31530   5.92875  10.97432 2S   133    1.00000
 1206   77 GLY  N     -2.30852   6.58847  10.17362 2S   134    1.00000
 1207   77 GLY  HN    -1.68276   6.66442   9.39927 2S   134    0.00000
 1208   77 GLY  CA    -1.82203   7.10783  11.42909 2S   134    1.00000
 1209   77 GLY  HA1   -2.63964   7.24844  12.12305 2S   134    0.00000
 1210   77 GLY  HA2   -1.30138   8.02729  11.20522 2S   134    0.00000
 1211   77 GLY  C     -0.84186   6.15748  12.03855 2S   134    1.00000
 1212   77 GLY  O     -0.52867   5.10385  11.48582 2S   134    1.00000
 1213   78 VAL  N     -0.32742   6.54167  13.22290 2S   135    1.00000
 1214   78 VAL  HN    -0.61757   7.39963  13.64758 2S   135    0.00000
 1215   78 VAL  CA     0.70501   5.83293  13.93280 2S   135    1.00000
 1216   78 VAL  HA     1.14456   5.08414  13.29129 2S   135    0.00000
 1217   78 VAL  CB     1.79866   6.78495  14.41366 2S   135    1.00000
 1218   78 VAL  HB     1.35860   7.51142  15.13146 2S   135    0.00000
 1219   78 VAL  CG1    2.93857   6.02230  15.11644 2S   135    1.00000
 1220   78 VAL  HG11   3.37386   5.26228  14.43496 2S   135    0.00000
 1221   78 VAL  HG12   2.58025   5.51756  16.03717 2S   135    0.00000
 1222   78 VAL  HG13   3.74077   6.73243  15.41057 2S   135    0.00000
 1223   78 VAL  CG2    2.34997   7.59288  13.21767 2S   135    1.00000
 1224   78 VAL  HG21   1.56487   8.22870  12.75911 2S   135    0.00000
 1225   78 VAL  HG22   2.75662   6.91062  12.44279 2S   135    0.00000
 1226   78 VAL  HG23   3.16861   8.26088  13.56110 2S   135    0.00000
 1227   78 VAL  C      0.05335   5.14077  15.10444 2S   135    1.00000
 1228   78 VAL  O     -0.83438   5.69050  15.75466 2S   135    1.00000
 1229   79 ASN  N      0.49557   3.89774  15.39483 2S   136    1.00000
 1230   79 ASN  HN     1.18143   3.44332  14.83180 2S   136    0.00000
 1231   79 ASN  CA     0.19194   3.22531  16.63158 2S   136    1.00000
 1232   79 ASN  HA     0.13035   3.96972  17.40868 2S   136    0.00000
 1233   79 ASN  CB    -1.15433   2.43876  16.63774 2S   136    1.00000
 1234   79 ASN  HB1   -1.96744   3.17278  16.44379 2S   136    0.00000
 1235   79 ASN  HB2   -1.33185   2.00623  17.64247 2S   136    0.00000
 1236   79 ASN  CG    -1.24816   1.30055  15.61280 2S   136    1.00000
 1237   79 ASN  OD1   -0.29089   0.56290  15.37328 2S   136    1.00000
 1238   79 ASN  ND2   -2.46666   1.12428  15.02435 2S   136    1.00000
 1239   79 ASN  HD21  -3.22615   1.73660  15.25674 2S   136    0.00000
 1240   79 ASN  HD22  -2.59726   0.37941  14.37503 2S   136    0.00000
 1241   79 ASN  C      1.41267   2.39225  16.93325 2S   136    1.00000
 1242   79 ASN  O      2.30867   2.29534  16.09645 2S   136    1.00000
 1243   80 TRP  N      1.49530   1.77269  18.13547 2S   137    1.00000
 1244   80 TRP  HN     0.76896   1.86214  18.81535 2S   137    0.00000
 1245   80 TRP  CA     2.66736   1.02555  18.55255 2S   137    1.00000
 1246   80 TRP  HA     3.52171   1.67618  18.42702 2S   137    0.00000
 1247   80 TRP  CB     2.61002   0.56527  20.02636 2S   137    1.00000
 1248   80 TRP  HB1    3.45038  -0.13349  20.23172 2S   137    0.00000
 1249   80 TRP  HB2    1.65831   0.01602  20.19928 2S   137    0.00000
 1250   80 TRP  CG     2.73489   1.68061  21.04496 2S   137    1.00000
 1251   80 TRP  CD1    1.82066   2.07393  21.97927 2S   137    1.00000
 1252   80 TRP  HD1    0.84151   1.63743  22.10702 2S   137    0.00000
 1253   80 TRP  NE1    2.32398   3.10273  22.73401 2S   137    1.00000
 1254   80 TRP  HE1    1.83646   3.58004  23.43799 2S   137    0.00000
 1255   80 TRP  CE2    3.59804   3.38630  22.31027 2S   137    1.00000
 1256   80 TRP  CD2    3.90087   2.50844  21.24499 2S   137    1.00000
 1257   80 TRP  CE3    5.14329   2.54891  20.61281 2S   137    1.00000
 1258   80 TRP  HE3    5.40214   1.88367  19.80406 2S   137    0.00000
 1259   80 TRP  CZ3    6.08620   3.47974  21.07565 2S   137    1.00000
 1260   80 TRP  HZ3    7.06420   3.52434  20.61909 2S   137    0.00000
 1261   80 TRP  CZ2    4.52669   4.31625  22.75806 2S   137    1.00000
 1262   80 TRP  HZ2    4.31121   4.98862  23.57554 2S   137    0.00000
 1263   80 TRP  CH2    5.78098   4.34289  22.13751 2S   137    1.00000
 1264   80 TRP  HH2    6.53265   5.02236  22.50143 2S   137    0.00000
 1265   80 TRP  C      2.91845  -0.19618  17.70327 2S   137    1.00000
 1266   80 TRP  O      4.06940  -0.51204  17.42205 2S   137    1.00000
 1267   81 GLY  N      1.85316  -0.89260  17.24531 2S   138    1.00000
 1268   81 GLY  HN     0.92192  -0.61949  17.48747 2S   138    0.00000
 1269   81 GLY  CA     1.95716  -2.06658  16.40175 2S   138    1.00000
 1270   81 GLY  HA1    0.95301  -2.43880  16.26344 2S   138    0.00000
 1271   81 GLY  HA2    2.60759  -2.77496  16.89579 2S   138    0.00000
 1272   81 GLY  C      2.52985  -1.76670  15.04007 2S   138    1.00000
 1273   81 GLY  O      3.26254  -2.57769  14.48009 2S   138    1.00000
 1274   82 ARG  N      2.21942  -0.57707  14.47786 2S   139    1.00000
 1275   82 ARG  HN     1.58750   0.04900  14.93427 2S   139    0.00000
 1276   82 ARG  CA     2.72829  -0.12624  13.20164 2S   139    1.00000
 1277   82 ARG  HA     2.70232  -0.95871  12.51237 2S   139    0.00000
 1278   82 ARG  CB     1.87862   1.01861  12.61322 2S   139    1.00000
 1279   82 ARG  HB1    2.37734   1.45438  11.72014 2S   139    0.00000
 1280   82 ARG  HB2    1.77567   1.82235  13.37501 2S   139    0.00000
 1281   82 ARG  CG     0.48325   0.54440  12.18228 2S   139    1.00000
 1282   82 ARG  HG1    0.04572  -0.06022  13.00699 2S   139    0.00000
 1283   82 ARG  HG2    0.57733  -0.11877  11.29402 2S   139    0.00000
 1284   82 ARG  CD    -0.45674   1.70800  11.86632 2S   139    1.00000
 1285   82 ARG  HD1   -0.15894   2.22627  10.92977 2S   139    0.00000
 1286   82 ARG  HD2   -0.45995   2.42888  12.71420 2S   139    0.00000
 1287   82 ARG  NE    -1.83298   1.14331  11.69985 2S   139    1.00000
 1288   82 ARG  HE    -1.94380   0.15371  11.63119 2S   139    0.00000
 1289   82 ARG  CZ    -2.95087   1.91945  11.73419 2S   139    1.00000
 1290   82 ARG  NH1   -2.86271   3.26961  11.84788 2S   139    1.00000
 1291   82 ARG  HH11  -1.96353   3.70955  11.84508 2S   139    0.00000
 1292   82 ARG  HH12  -3.68850   3.82957  11.81939 2S   139    0.00000
 1293   82 ARG  NH2   -4.17208   1.32840  11.66211 2S   139    1.00000
 1294   82 ARG  HH21  -4.99447   1.89369  11.73627 2S   139    0.00000
 1295   82 ARG  HH22  -4.24362   0.33800  11.54563 2S   139    0.00000
 1296   82 ARG  C      4.16253   0.32704  13.32876 2S   139    1.00000
 1297   82 ARG  O      4.94219   0.18484  12.39133 2S   139    1.00000
 1298   83 ILE  N      4.57271   0.84484  14.51223 2S   140    1.00000
 1299   83 ILE  HN     3.92838   0.99742  15.25948 2S   140    0.00000
 1300   83 ILE  CA     5.96121   1.15835  14.79757 2S   140    1.00000
 1301   83 ILE  HA     6.34448   1.73133  13.96540 2S   140    0.00000
 1302   83 ILE  CB     6.14275   2.00218  16.05742 2S   140    1.00000
 1303   83 ILE  HB     5.61098   1.51582  16.90493 2S   140    0.00000
 1304   83 ILE  CG2    7.64063   2.12524  16.42617 2S   140    1.00000
 1305   83 ILE  HG21   8.20470   2.59591  15.59341 2S   140    0.00000
 1306   83 ILE  HG22   8.08885   1.13556  16.64833 2S   140    0.00000
 1307   83 ILE  HG23   7.77002   2.74679  17.33539 2S   140    0.00000
 1308   83 ILE  CG1    5.52055   3.40103  15.82156 2S   140    1.00000
 1309   83 ILE  HG11   4.46900   3.28789  15.48500 2S   140    0.00000
 1310   83 ILE  HG12   6.07477   3.90417  14.99927 2S   140    0.00000
 1311   83 ILE  CD     5.53313   4.30438  17.05786 2S   140    1.00000
 1312   83 ILE  HD1    6.56900   4.49486  17.40532 2S   140    0.00000
 1313   83 ILE  HD2    4.95992   3.83398  17.88449 2S   140    0.00000
 1314   83 ILE  HD3    5.07079   5.28524  16.82148 2S   140    0.00000
 1315   83 ILE  C      6.75913  -0.12709  14.85836 2S   140    1.00000
 1316   83 ILE  O      7.83949  -0.20610  14.28585 2S   140    1.00000
 1317   84 VAL  N      6.22744  -1.19459  15.49635 2S   141    1.00000
 1318   84 VAL  HN     5.35099  -1.12287  15.97072 2S   141    0.00000
 1319   84 VAL  CA     6.85819  -2.50214  15.54009 2S   141    1.00000
 1320   84 VAL  HA     7.85110  -2.37162  15.94811 2S   141    0.00000
 1321   84 VAL  CB     6.08809  -3.46466  16.43451 2S   141    1.00000
 1322   84 VAL  HB     5.00821  -3.44587  16.16677 2S   141    0.00000
 1323   84 VAL  CG1    6.60137  -4.90772  16.28041 2S   141    1.00000
 1324   84 VAL  HG11   7.70087  -4.94438  16.43247 2S   141    0.00000
 1325   84 VAL  HG12   6.36251  -5.31902  15.27816 2S   141    0.00000
 1326   84 VAL  HG13   6.11395  -5.55620  17.03638 2S   141    0.00000
 1327   84 VAL  CG2    6.24317  -3.00190  17.89642 2S   141    1.00000
 1328   84 VAL  HG21   5.88261  -1.96561  18.03956 2S   141    0.00000
 1329   84 VAL  HG22   7.30939  -3.04275  18.19862 2S   141    0.00000
 1330   84 VAL  HG23   5.66360  -3.66795  18.56930 2S   141    0.00000
 1331   84 VAL  C      7.01654  -3.07637  14.14458 2S   141    1.00000
 1332   84 VAL  O      8.07068  -3.61315  13.80921 2S   141    1.00000
 1333   85 ALA  N      5.98132  -2.92800  13.28581 2S   142    1.00000
 1334   85 ALA  HN     5.12562  -2.51530  13.59424 2S   142    0.00000
 1335   85 ALA  CA     5.99216  -3.34376  11.90065 2S   142    1.00000
 1336   85 ALA  HA     6.19772  -4.40393  11.87989 2S   142    0.00000
 1337   85 ALA  CB     4.62620  -3.08729  11.24443 2S   142    1.00000
 1338   85 ALA  HB1    4.36597  -2.01589  11.31768 2S   142    0.00000
 1339   85 ALA  HB2    3.83580  -3.65903  11.77443 2S   142    0.00000
 1340   85 ALA  HB3    4.62462  -3.38955  10.17557 2S   142    0.00000
 1341   85 ALA  C      7.05838  -2.63866  11.08653 2S   142    1.00000
 1342   85 ALA  O      7.66698  -3.24308  10.20964 2S   142    1.00000
 1343   86 PHE  N      7.32847  -1.34734  11.38839 2S   143    1.00000
 1344   86 PHE  HN     6.78391  -0.87935  12.08223 2S   143    0.00000
 1345   86 PHE  CA     8.37137  -0.53269  10.79657 2S   143    1.00000
 1346   86 PHE  HA     8.26012  -0.57924   9.72251 2S   143    0.00000
 1347   86 PHE  CB     8.18317   0.94807  11.24629 2S   143    1.00000
 1348   86 PHE  HB1    7.82868   0.97765  12.29244 2S   143    0.00000
 1349   86 PHE  HB2    7.38627   1.41235  10.62740 2S   143    0.00000
 1350   86 PHE  CG     9.40208   1.82531  11.17214 2S   143    1.00000
 1351   86 PHE  CD1    9.80730   2.38710   9.95439 2S   143    1.00000
 1352   86 PHE  HD1    9.24954   2.16870   9.05799 2S   143    0.00000
 1353   86 PHE  CE1   10.92005   3.23306   9.89980 2S   143    1.00000
 1354   86 PHE  HE1   11.21474   3.68261   8.96301 2S   143    0.00000
 1355   86 PHE  CZ    11.64857   3.49434  11.06512 2S   143    1.00000
 1356   86 PHE  HZ    12.49634   4.15086  11.02885 2S   143    0.00000
 1357   86 PHE  CD2   10.15290   2.08253  12.33297 2S   143    1.00000
 1358   86 PHE  HD2    9.85958   1.63942  13.27320 2S   143    0.00000
 1359   86 PHE  CE2   11.27990   2.90546  12.27843 2S   143    1.00000
 1360   86 PHE  HE2   11.85748   3.08846  13.17142 2S   143    0.00000
 1361   86 PHE  C      9.74824  -1.08071  11.12101 2S   143    1.00000
 1362   86 PHE  O     10.58972  -1.19287  10.23067 2S   143    1.00000
 1363   87 PHE  N     10.00442  -1.45128  12.39920 2S   144    1.00000
 1364   87 PHE  HN     9.31641  -1.33418  13.11310 2S   144    0.00000
 1365   87 PHE  CA    11.26118  -2.03823  12.82297 2S   144    1.00000
 1366   87 PHE  HA    12.05662  -1.39165  12.48472 2S   144    0.00000
 1367   87 PHE  CB    11.35326  -2.22401  14.35968 2S   144    1.00000
 1368   87 PHE  HB1   12.08755  -3.01244  14.62591 2S   144    0.00000
 1369   87 PHE  HB2   10.36570  -2.51296  14.77835 2S   144    0.00000
 1370   87 PHE  CG    11.82467  -0.95433  15.02140 2S   144    1.00000
 1371   87 PHE  CD1   13.19790  -0.72276  15.22093 2S   144    1.00000
 1372   87 PHE  HD1   13.91820  -1.45060  14.88020 2S   144    0.00000
 1373   87 PHE  CE1   13.63591   0.42540  15.89459 2S   144    1.00000
 1374   87 PHE  HE1   14.68391   0.57473  16.08705 2S   144    0.00000
 1375   87 PHE  CZ    12.71166   1.37471  16.34397 2S   144    1.00000
 1376   87 PHE  HZ    13.05141   2.25955  16.86213 2S   144    0.00000
 1377   87 PHE  CD2   10.91094  -0.00027  15.49392 2S   144    1.00000
 1378   87 PHE  HD2    9.85974  -0.17820  15.38662 2S   144    0.00000
 1379   87 PHE  CE2   11.34574   1.16614  16.13318 2S   144    1.00000
 1380   87 PHE  HE2   10.62796   1.89401  16.47965 2S   144    0.00000
 1381   87 PHE  C     11.47453  -3.37483  12.15272 2S   144    1.00000
 1382   87 PHE  O     12.56261  -3.64643  11.64954 2S   144    1.00000
 1383   88 SER  N     10.41185  -4.21244  12.08735 2S   145    1.00000
 1384   88 SER  HN     9.54798  -3.94878  12.51554 2S   145    0.00000
 1385   88 SER  CA    10.39321  -5.49939  11.42046 2S   145    1.00000
 1386   88 SER  HA    11.14684  -6.11915  11.88570 2S   145    0.00000
 1387   88 SER  CB     9.00800  -6.17884  11.58074 2S   145    1.00000
 1388   88 SER  HB1    8.21170  -5.50897  11.19676 2S   145    0.00000
 1389   88 SER  HB2    8.81221  -6.36116  12.65984 2S   145    0.00000
 1390   88 SER  OG     8.91482  -7.41905  10.88768 2S   145    1.00000
 1391   88 SER  HG1    9.42213  -8.05692  11.40738 2S   145    0.00000
 1392   88 SER  C     10.73221  -5.36825   9.94951 2S   145    1.00000
 1393   88 SER  O     11.50655  -6.15634   9.41523 2S   145    1.00000
 1394   89 PHE  N     10.17806  -4.34476   9.26581 2S   146    1.00000
 1395   89 PHE  HN     9.54342  -3.71901   9.71708 2S   146    0.00000
 1396   89 PHE  CA    10.40728  -4.07874   7.86452 2S   146    1.00000
 1397   89 PHE  HA    10.17402  -4.98708   7.32636 2S   146    0.00000
 1398   89 PHE  CB     9.48706  -2.92738   7.37346 2S   146    1.00000
 1399   89 PHE  HB1    9.65985  -2.02273   7.99432 2S   146    0.00000
 1400   89 PHE  HB2    8.42623  -3.23334   7.49823 2S   146    0.00000
 1401   89 PHE  CG     9.67936  -2.56286   5.92154 2S   146    1.00000
 1402   89 PHE  CD1    9.73241  -3.54752   4.91955 2S   146    1.00000
 1403   89 PHE  HD1    9.62503  -4.59247   5.16995 2S   146    0.00000
 1404   89 PHE  CE1    9.93438  -3.18450   3.58448 2S   146    1.00000
 1405   89 PHE  HE1    9.99055  -3.94374   2.82496 2S   146    0.00000
 1406   89 PHE  CZ    10.05440  -1.83844   3.22714 2S   146    1.00000
 1407   89 PHE  HZ    10.19316  -1.56584   2.19126 2S   146    0.00000
 1408   89 PHE  CD2    9.82678  -1.21341   5.55605 2S   146    1.00000
 1409   89 PHE  HD2    9.80344  -0.44936   6.31866 2S   146    0.00000
 1410   89 PHE  CE2   10.00497  -0.85044   4.21563 2S   146    1.00000
 1411   89 PHE  HE2   10.11259   0.18873   3.94326 2S   146    0.00000
 1412   89 PHE  C     11.86170  -3.75034   7.61462 2S   146    1.00000
 1413   89 PHE  O     12.46308  -4.29163   6.69220 2S   146    1.00000
 1414   90 GLY  N     12.46936  -2.89152   8.46377 2S   147    1.00000
 1415   90 GLY  HN    11.95705  -2.46239   9.20666 2S   147    0.00000
 1416   90 GLY  CA    13.87015  -2.53871   8.38135 2S   147    1.00000
 1417   90 GLY  HA1   14.05184  -1.86397   9.19822 2S   147    0.00000
 1418   90 GLY  HA2   14.05451  -2.10296   7.40982 2S   147    0.00000
 1419   90 GLY  C     14.77597  -3.72575   8.55933 2S   147    1.00000
 1420   90 GLY  O     15.78415  -3.85464   7.86798 2S   147    1.00000
 1421   91 GLY  N     14.39937  -4.64236   9.48257 2S   148    1.00000
 1422   91 GLY  HN    13.59541  -4.47179  10.05097 2S   148    0.00000
 1423   91 GLY  CA    15.07048  -5.90012   9.72909 2S   148    1.00000
 1424   91 GLY  HA1   14.50657  -6.40161  10.50110 2S   148    0.00000
 1425   91 GLY  HA2   16.09094  -5.69060  10.01368 2S   148    0.00000
 1426   91 GLY  C     15.08744  -6.78741   8.51614 2S   148    1.00000
 1427   91 GLY  O     16.11990  -7.35884   8.17997 2S   148    1.00000
 1428   92 ALA  N     13.93720  -6.90022   7.81322 2S   149    1.00000
 1429   92 ALA  HN    13.11450  -6.41983   8.11273 2S   149    0.00000
 1430   92 ALA  CA    13.77561  -7.70940   6.62581 2S   149    1.00000
 1431   92 ALA  HA    14.13378  -8.70386   6.85355 2S   149    0.00000
 1432   92 ALA  CB    12.29843  -7.79183   6.19801 2S   149    1.00000
 1433   92 ALA  HB1   11.88843  -6.78103   5.98920 2S   149    0.00000
 1434   92 ALA  HB2   11.69648  -8.24751   7.01259 2S   149    0.00000
 1435   92 ALA  HB3   12.18251  -8.41931   5.28833 2S   149    0.00000
 1436   92 ALA  C     14.58141  -7.17535   5.46618 2S   149    1.00000
 1437   92 ALA  O     15.16139  -7.94340   4.70218 2S   149    1.00000
 1438   93 LEU  N     14.67184  -5.83376   5.32811 2S   150    1.00000
 1439   93 LEU  HN    14.18065  -5.21948   5.94415 2S   150    0.00000
 1440   93 LEU  CA    15.46413  -5.18951   4.30586 2S   150    1.00000
 1441   93 LEU  HA    15.18405  -5.60745   3.34918 2S   150    0.00000
 1442   93 LEU  CB    15.24975  -3.66191   4.29394 2S   150    1.00000
 1443   93 LEU  HB1   15.98379  -3.19319   3.60405 2S   150    0.00000
 1444   93 LEU  HB2   15.44737  -3.26071   5.31230 2S   150    0.00000
 1445   93 LEU  CG    13.84264  -3.20475   3.85034 2S   150    1.00000
 1446   93 LEU  HG    13.08473  -3.71069   4.48690 2S   150    0.00000
 1447   93 LEU  CD1   13.68698  -1.69340   4.09834 2S   150    1.00000
 1448   93 LEU  HD11  14.58150  -1.14102   3.74773 2S   150    0.00000
 1449   93 LEU  HD12  13.57328  -1.49934   5.18538 2S   150    0.00000
 1450   93 LEU  HD13  12.79413  -1.29807   3.57335 2S   150    0.00000
 1451   93 LEU  CD2   13.51270  -3.60675   2.39851 2S   150    1.00000
 1452   93 LEU  HD21  13.41380  -4.70925   2.32069 2S   150    0.00000
 1453   93 LEU  HD22  14.30805  -3.27868   1.70155 2S   150    0.00000
 1454   93 LEU  HD23  12.55196  -3.15163   2.07937 2S   150    0.00000
 1455   93 LEU  C     16.93869  -5.45457   4.50484 2S   150    1.00000
 1456   93 LEU  O     17.65860  -5.68049   3.53665 2S   150    1.00000
 1457   94 CYS  N     17.41391  -5.46388   5.77304 2S   151    1.00000
 1458   94 CYS  HN    16.80876  -5.26777   6.54270 2S   151    0.00000
 1459   94 CYS  CA    18.79426  -5.73533   6.11893 2S   151    1.00000
 1460   94 CYS  HA    19.42177  -5.10803   5.49980 2S   151    0.00000
 1461   94 CYS  CB    19.09548  -5.44085   7.60494 2S   151    1.00000
 1462   94 CYS  HB1   20.08328  -5.86845   7.88375 2S   151    0.00000
 1463   94 CYS  HB2   18.32755  -5.92917   8.24352 2S   151    0.00000
 1464   94 CYS  SG    19.13483  -3.65309   7.91555 2S   151    1.00000
 1465   94 CYS  HG1   17.84275  -3.46281   7.68465 2S   151    0.00000
 1466   94 CYS  C     19.17784  -7.16360   5.83528 2S   151    1.00000
 1467   94 CYS  O     20.25607  -7.41289   5.30351 2S   151    1.00000
 1468   95 VAL  N     18.29514  -8.13706   6.15901 2S   152    1.00000
 1469   95 VAL  HN    17.43274  -7.91351   6.61055 2S   152    0.00000
 1470   95 VAL  CA    18.51715  -9.54969   5.91326 2S   152    1.00000
 1471   95 VAL  HA    19.47633  -9.80940   6.34001 2S   152    0.00000
 1472   95 VAL  CB    17.44770 -10.40998   6.57931 2S   152    1.00000
 1473   95 VAL  HB    16.44044 -10.03653   6.28867 2S   152    0.00000
 1474   95 VAL  CG1   17.56501 -11.89366   6.17397 2S   152    1.00000
 1475   95 VAL  HG11  18.56710 -12.27203   6.45369 2S   152    0.00000
 1476   95 VAL  HG12  17.41298 -12.03894   5.08473 2S   152    0.00000
 1477   95 VAL  HG13  16.80638 -12.50100   6.70984 2S   152    0.00000
 1478   95 VAL  CG2   17.61416 -10.27476   8.10761 2S   152    1.00000
 1479   95 VAL  HG21  17.66703  -9.21761   8.43017 2S   152    0.00000
 1480   95 VAL  HG22  18.54545 -10.78314   8.43599 2S   152    0.00000
 1481   95 VAL  HG23  16.75421 -10.74349   8.62420 2S   152    0.00000
 1482   95 VAL  C     18.60518  -9.81255   4.42486 2S   152    1.00000
 1483   95 VAL  O     19.49505 -10.53878   3.98709 2S   152    1.00000
 1484   96 GLU  N     17.72341  -9.17585   3.61094 2S   153    1.00000
 1485   96 GLU  HN    17.00629  -8.59315   3.98927 2S   153    0.00000
 1486   96 GLU  CA    17.74757  -9.26756   2.16381 2S   153    1.00000
 1487   96 GLU  HA    17.71535 -10.31748   1.90995 2S   153    0.00000
 1488   96 GLU  CB    16.54406  -8.55145   1.49977 2S   153    1.00000
 1489   96 GLU  HB1   16.58354  -7.46795   1.74861 2S   153    0.00000
 1490   96 GLU  HB2   15.60590  -8.95014   1.94289 2S   153    0.00000
 1491   96 GLU  CG    16.47149  -8.69366  -0.04136 2S   153    1.00000
 1492   96 GLU  HG1   17.41390  -8.33152  -0.50267 2S   153    0.00000
 1493   96 GLU  HG2   15.64898  -8.06196  -0.43432 2S   153    0.00000
 1494   96 GLU  CD    16.21184 -10.13054  -0.50481 2S   153    1.00000
 1495   96 GLU  OE1   15.76209 -10.96930   0.32009 2S   153    1.00000
 1496   96 GLU  OE2   16.43472 -10.39159  -1.71766 2S   153    1.00000
 1497   96 GLU  C     19.01921  -8.68354   1.59635 2S   153    1.00000
 1498   96 GLU  O     19.62268  -9.25397   0.69522 2S   153    1.00000
 1499   97 SER  N     19.48603  -7.53937   2.13675 2S   154    1.00000
 1500   97 SER  HN    18.98715  -7.08350   2.87136 2S   154    0.00000
 1501   97 SER  CA    20.68902  -6.87429   1.68584 2S   154    1.00000
 1502   97 SER  HA    20.58044  -6.68334   0.62669 2S   154    0.00000
 1503   97 SER  CB    20.91516  -5.53850   2.41512 2S   154    1.00000
 1504   97 SER  HB1   21.87154  -5.08751   2.08089 2S   154    0.00000
 1505   97 SER  HB2   20.95484  -5.68461   3.51465 2S   154    0.00000
 1506   97 SER  OG    19.87132  -4.62446   2.10521 2S   154    1.00000
 1507   97 SER  HG1   19.06199  -5.00010   2.46907 2S   154    0.00000
 1508   97 SER  C     21.91770  -7.73083   1.86801 2S   154    1.00000
 1509   97 SER  O     22.72462  -7.84797   0.95124 2S   154    1.00000
 1510   98 VAL  N     22.06786  -8.39125   3.04026 2S   155    1.00000
 1511   98 VAL  HN    21.39800  -8.29059   3.77461 2S   155    0.00000
 1512   98 VAL  CA    23.18568  -9.27154   3.32637 2S   155    1.00000
 1513   98 VAL  HA    24.08910  -8.74019   3.06002 2S   155    0.00000
 1514   98 VAL  CB    23.27544  -9.62583   4.80686 2S   155    1.00000
 1515   98 VAL  HB    22.31269 -10.06505   5.15339 2S   155    0.00000
 1516   98 VAL  CG1   24.41007 -10.63755   5.06005 2S   155    1.00000
 1517   98 VAL  HG11  25.35959 -10.27835   4.61124 2S   155    0.00000
 1518   98 VAL  HG12  24.16203 -11.62529   4.62191 2S   155    0.00000
 1519   98 VAL  HG13  24.56402 -10.77098   6.15147 2S   155    0.00000
 1520   98 VAL  CG2   23.54920  -8.33332   5.60188 2S   155    1.00000
 1521   98 VAL  HG21  22.73285  -7.59633   5.47167 2S   155    0.00000
 1522   98 VAL  HG22  24.50082  -7.87025   5.26434 2S   155    0.00000
 1523   98 VAL  HG23  23.64015  -8.56459   6.68442 2S   155    0.00000
 1524   98 VAL  C     23.12836 -10.51709   2.45781 2S   155    1.00000
 1525   98 VAL  O     24.16279 -10.98439   1.98062 2S   155    1.00000
 1526   99 ASP  N     21.90553 -11.04026   2.18359 2S   156    1.00000
 1527   99 ASP  HN    21.08949 -10.64194   2.59930 2S   156    0.00000
 1528   99 ASP  CA    21.63108 -12.15536   1.29091 2S   156    1.00000
 1529   99 ASP  HA    22.10692 -13.02589   1.71931 2S   156    0.00000
 1530   99 ASP  CB    20.09076 -12.34161   1.11757 2S   156    1.00000
 1531   99 ASP  HB1   19.74732 -12.13619   0.08063 2S   156    0.00000
 1532   99 ASP  HB2   19.58198 -11.59918   1.76619 2S   156    0.00000
 1533   99 ASP  CG    19.56367 -13.71613   1.51491 2S   156    1.00000
 1534   99 ASP  OD1   20.34602 -14.69584   1.57790 2S   156    1.00000
 1535   99 ASP  OD2   18.33229 -13.79470   1.76290 2S   156    1.00000
 1536   99 ASP  C     22.21561 -11.92695  -0.08588 2S   156    1.00000
 1537   99 ASP  O     22.84493 -12.81029  -0.66594 2S   156    1.00000
 1538  100 LYS  N     22.01541 -10.70318  -0.62489 2S   157    1.00000
 1539  100 LYS  HN    21.51294 -10.00267  -0.12048 2S   157    0.00000
 1540  100 LYS  CA    22.41272 -10.34231  -1.96162 2S   157    1.00000
 1541  100 LYS  HA    22.44640 -11.23327  -2.57320 2S   157    0.00000
 1542  100 LYS  CB    21.40205  -9.36447  -2.58674 2S   157    1.00000
 1543  100 LYS  HB1   21.68753  -9.17210  -3.64514 2S   157    0.00000
 1544  100 LYS  HB2   21.43668  -8.40046  -2.03265 2S   157    0.00000
 1545  100 LYS  CG    19.95096  -9.86634  -2.55866 2S   157    1.00000
 1546  100 LYS  HG1   19.50210  -9.61594  -1.57754 2S   157    0.00000
 1547  100 LYS  HG2   19.92544 -10.97293  -2.66289 2S   157    0.00000
 1548  100 LYS  CD    19.08223  -9.23983  -3.65536 2S   157    1.00000
 1549  100 LYS  HD1   19.46429  -8.22190  -3.88655 2S   157    0.00000
 1550  100 LYS  HD2   18.04249  -9.13235  -3.27274 2S   157    0.00000
 1551  100 LYS  CE    19.05842 -10.11630  -4.91014 2S   157    1.00000
 1552  100 LYS  HE1   18.54971 -11.07962  -4.68915 2S   157    0.00000
 1553  100 LYS  HE2   20.09087 -10.32100  -5.26433 2S   157    0.00000
 1554  100 LYS  NZ    18.32363  -9.45399  -6.00775 2S   157    1.00000
 1555  100 LYS  HZ1   18.80361  -8.56537  -6.25571 2S   157    0.00000
 1556  100 LYS  HZ2   17.35135  -9.25068  -5.69918 2S   157    0.00000
 1557  100 LYS  HZ3   18.30276 -10.08181  -6.83665 2S   157    0.00000
 1558  100 LYS  C     23.77635  -9.68896  -2.00093 2S   157    1.00000
 1559  100 LYS  O     24.12488  -9.06201  -3.00038 2S   157    1.00000
 1560  101 LYS  N     24.58586  -9.84199  -0.92237 2S   158    1.00000
 1561  101 LYS  HN    24.25835 -10.34846  -0.12656 2S   158    0.00000
 1562  101 LYS  CA    25.96780  -9.40530  -0.83649 2S   158    1.00000
 1563  101 LYS  HA    26.29013  -9.67504   0.15794 2S   158    0.00000
 1564  101 LYS  CB    26.89933 -10.11458  -1.85439 2S   158    1.00000
 1565  101 LYS  HB1   27.95506  -9.81715  -1.66888 2S   158    0.00000
 1566  101 LYS  HB2   26.63078  -9.78507  -2.88299 2S   158    0.00000
 1567  101 LYS  CG    26.81620 -11.64966  -1.81285 2S   158    1.00000
 1568  101 LYS  HG1   27.41674 -12.04805  -2.66170 2S   158    0.00000
 1569  101 LYS  HG2   25.76537 -11.97842  -1.96602 2S   158    0.00000
 1570  101 LYS  CD    27.36022 -12.25566  -0.51165 2S   158    1.00000
 1571  101 LYS  HD1   26.74191 -11.91235   0.34742 2S   158    0.00000
 1572  101 LYS  HD2   28.39700 -11.87680  -0.36541 2S   158    0.00000
 1573  101 LYS  CE    27.37257 -13.78691  -0.54543 2S   158    1.00000
 1574  101 LYS  HE1   27.89756 -14.14819  -1.45545 2S   158    0.00000
 1575  101 LYS  HE2   26.33621 -14.18607  -0.53617 2S   158    0.00000
 1576  101 LYS  NZ    28.08741 -14.33097   0.63070 2S   158    1.00000
 1577  101 LYS  HZ1   27.61346 -14.01825   1.50187 2S   158    0.00000
 1578  101 LYS  HZ2   29.06800 -13.98362   0.62603 2S   158    0.00000
 1579  101 LYS  HZ3   28.08825 -15.37001   0.58763 2S   158    0.00000
 1580  101 LYS  C     26.12728  -7.90532  -0.94044 2S   158    1.00000
 1581  101 LYS  O     27.06577  -7.40490  -1.55867 2S   158    1.00000
 1582  102 MET  N     25.19770  -7.15593  -0.31399 2S   159    1.00000
 1583  102 MET  HN    24.43717  -7.58538   0.17275 2S   159    0.00000
 1584  102 MET  CA    25.17457  -5.71701  -0.33219 2S   159    1.00000
 1585  102 MET  HA    26.04747  -5.32545  -0.83602 2S   159    0.00000
 1586  102 MET  CB    23.89900  -5.17789  -1.02266 2S   159    1.00000
 1587  102 MET  HB1   23.87942  -4.07260  -0.92066 2S   159    0.00000
 1588  102 MET  HB2   22.99768  -5.59437  -0.52112 2S   159    0.00000
 1589  102 MET  CG    23.82158  -5.48919  -2.52872 2S   159    1.00000
 1590  102 MET  HG1   23.77214  -6.58794  -2.67582 2S   159    0.00000
 1591  102 MET  HG2   24.77068  -5.13636  -2.98925 2S   159    0.00000
 1592  102 MET  SD    22.42365  -4.68517  -3.37353 2S   159    1.00000
 1593  102 MET  CE    21.12363  -5.87508  -2.96658 2S   159    1.00000
 1594  102 MET  HE1   21.12837  -6.13431  -1.88609 2S   159    0.00000
 1595  102 MET  HE2   21.26964  -6.80424  -3.55276 2S   159    0.00000
 1596  102 MET  HE3   20.11904  -5.47828  -3.22270 2S   159    0.00000
 1597  102 MET  C     25.20843  -5.24714   1.10079 2S   159    1.00000
 1598  102 MET  O     24.25425  -4.64995   1.59470 2S   159    1.00000
 1599  103 GLN  N     26.34145  -5.49631   1.80614 2S   160    1.00000
 1600  103 GLN  HN    27.09539  -5.99089   1.38233 2S   160    0.00000
 1601  103 GLN  CA    26.53550  -5.17218   3.20880 2S   160    1.00000
 1602  103 GLN  HA    25.75489  -5.68577   3.75302 2S   160    0.00000
 1603  103 GLN  CB    27.90457  -5.66928   3.74114 2S   160    1.00000
 1604  103 GLN  HB1   28.73274  -5.08846   3.28555 2S   160    0.00000
 1605  103 GLN  HB2   28.02093  -6.71994   3.38896 2S   160    0.00000
 1606  103 GLN  CG    28.03799  -5.71591   5.28533 2S   160    1.00000
 1607  103 GLN  HG1   28.81830  -6.46067   5.55308 2S   160    0.00000
 1608  103 GLN  HG2   27.07265  -6.05401   5.71866 2S   160    0.00000
 1609  103 GLN  CD    28.45503  -4.37244   5.90564 2S   160    1.00000
 1610  103 GLN  OE1   29.18626  -3.58020   5.30302 2S   160    1.00000
 1611  103 GLN  NE2   27.97729  -4.12072   7.16101 2S   160    1.00000
 1612  103 GLN  HE21  28.17168  -3.23995   7.58856 2S   160    0.00000
 1613  103 GLN  HE22  27.40892  -4.79771   7.62813 2S   160    0.00000
 1614  103 GLN  C     26.40442  -3.69804   3.49753 2S   160    1.00000
 1615  103 GLN  O     25.87049  -3.33717   4.54241 2S   160    1.00000
 1616  104 VAL  N     26.84686  -2.81806   2.55833 2S   161    1.00000
 1617  104 VAL  HN    27.26397  -3.16097   1.71783 2S   161    0.00000
 1618  104 VAL  CA    26.79682  -1.36502   2.64217 2S   161    1.00000
 1619  104 VAL  HA    27.43871  -1.09034   3.46718 2S   161    0.00000
 1620  104 VAL  CB    27.35305  -0.69818   1.37533 2S   161    1.00000
 1621  104 VAL  HB    28.37993  -1.10432   1.21683 2S   161    0.00000
 1622  104 VAL  CG1   26.52135  -1.04316   0.11850 2S   161    1.00000
 1623  104 VAL  HG11  25.51925  -0.57094   0.16937 2S   161    0.00000
 1624  104 VAL  HG12  26.39572  -2.13957   0.00673 2S   161    0.00000
 1625  104 VAL  HG13  27.03491  -0.65825  -0.78824 2S   161    0.00000
 1626  104 VAL  CG2   27.49214   0.82955   1.56305 2S   161    1.00000
 1627  104 VAL  HG21  28.05218   1.05948   2.49337 2S   161    0.00000
 1628  104 VAL  HG22  26.49441   1.31311   1.61805 2S   161    0.00000
 1629  104 VAL  HG23  28.03856   1.27088   0.70290 2S   161    0.00000
 1630  104 VAL  C     25.40977  -0.84300   2.96035 2S   161    1.00000
 1631  104 VAL  O     25.25561   0.18340   3.62059 2S   161    1.00000
 1632  105 LEU  N     24.35812  -1.57771   2.53436 2S   162    1.00000
 1633  105 LEU  HN    24.49416  -2.43852   2.04750 2S   162    0.00000
 1634  105 LEU  CA    22.99133  -1.17331   2.70943 2S   162    1.00000
 1635  105 LEU  HA    22.92589  -0.12601   2.45261 2S   162    0.00000
 1636  105 LEU  CB    22.02454  -1.95665   1.80311 2S   162    1.00000
 1637  105 LEU  HB1   20.99272  -1.55780   1.92735 2S   162    0.00000
 1638  105 LEU  HB2   22.01979  -3.01761   2.12550 2S   162    0.00000
 1639  105 LEU  CG    22.37827  -1.92159   0.30226 2S   162    1.00000
 1640  105 LEU  HG    23.36453  -2.42180   0.17362 2S   162    0.00000
 1641  105 LEU  CD1   21.33924  -2.71779  -0.50559 2S   162    1.00000
 1642  105 LEU  HD11  20.31710  -2.35967  -0.27434 2S   162    0.00000
 1643  105 LEU  HD12  21.38833  -3.79626  -0.24813 2S   162    0.00000
 1644  105 LEU  HD13  21.51870  -2.59857  -1.59381 2S   162    0.00000
 1645  105 LEU  CD2   22.52984  -0.49780  -0.25524 2S   162    1.00000
 1646  105 LEU  HD21  23.34045   0.05459   0.26235 2S   162    0.00000
 1647  105 LEU  HD22  21.58087   0.06769  -0.14960 2S   162    0.00000
 1648  105 LEU  HD23  22.79463  -0.55844  -1.32973 2S   162    0.00000
 1649  105 LEU  C     22.50711  -1.31702   4.12764 2S   162    1.00000
 1650  105 LEU  O     21.57484  -0.61762   4.49579 2S   162    1.00000
 1651  106 VAL  N     23.11548  -2.18626   4.97572 2S   163    1.00000
 1652  106 VAL  HN    23.88839  -2.74274   4.67506 2S   163    0.00000
 1653  106 VAL  CA    22.69560  -2.38762   6.35793 2S   163    1.00000
 1654  106 VAL  HA    21.65363  -2.67531   6.33127 2S   163    0.00000
 1655  106 VAL  CB    23.47215  -3.50202   7.05976 2S   163    1.00000
 1656  106 VAL  HB    24.56582  -3.32670   6.94881 2S   163    0.00000
 1657  106 VAL  CG1   23.14324  -3.56545   8.57027 2S   163    1.00000
 1658  106 VAL  HG11  22.04531  -3.59006   8.73030 2S   163    0.00000
 1659  106 VAL  HG12  23.56428  -2.69150   9.10984 2S   163    0.00000
 1660  106 VAL  HG13  23.58396  -4.48139   9.01684 2S   163    0.00000
 1661  106 VAL  CG2   23.11963  -4.83940   6.37729 2S   163    1.00000
 1662  106 VAL  HG21  23.41318  -4.83748   5.30739 2S   163    0.00000
 1663  106 VAL  HG22  22.02802  -5.03215   6.44765 2S   163    0.00000
 1664  106 VAL  HG23  23.65222  -5.67187   6.88450 2S   163    0.00000
 1665  106 VAL  C     22.77814  -1.09895   7.15296 2S   163    1.00000
 1666  106 VAL  O     21.80452  -0.69685   7.78746 2S   163    1.00000
 1667  107 SER  N     23.93321  -0.39707   7.09916 2S   164    1.00000
 1668  107 SER  HN    24.72060  -0.74413   6.59564 2S   164    0.00000
 1669  107 SER  CA    24.13701   0.86751   7.77651 2S   164    1.00000
 1670  107 SER  HA    23.80485   0.73913   8.79759 2S   164    0.00000
 1671  107 SER  CB    25.62723   1.29218   7.82317 2S   164    1.00000
 1672  107 SER  HB1   26.20171   0.51479   8.37261 2S   164    0.00000
 1673  107 SER  HB2   25.74006   2.25408   8.36793 2S   164    0.00000
 1674  107 SER  OG    26.18940   1.42534   6.52038 2S   164    1.00000
 1675  107 SER  HG1   27.13516   1.53961   6.64742 2S   164    0.00000
 1676  107 SER  C     23.31276   1.98302   7.17053 2S   164    1.00000
 1677  107 SER  O     22.91296   2.90681   7.87399 2S   164    1.00000
 1678  108 ARG  N     23.00604   1.91665   5.85351 2S   165    1.00000
 1679  108 ARG  HN    23.34441   1.17455   5.27928 2S   165    0.00000
 1680  108 ARG  CA    22.16032   2.89524   5.20456 2S   165    1.00000
 1681  108 ARG  HA    22.50871   3.88058   5.48330 2S   165    0.00000
 1682  108 ARG  CB    22.17140   2.78911   3.67273 2S   165    1.00000
 1683  108 ARG  HB1   21.36854   3.43228   3.24282 2S   165    0.00000
 1684  108 ARG  HB2   21.97165   1.74099   3.36200 2S   165    0.00000
 1685  108 ARG  CG    23.49866   3.25864   3.07559 2S   165    1.00000
 1686  108 ARG  HG1   24.31781   2.59553   3.43101 2S   165    0.00000
 1687  108 ARG  HG2   23.70856   4.29090   3.43796 2S   165    0.00000
 1688  108 ARG  CD    23.44358   3.25866   1.55157 2S   165    1.00000
 1689  108 ARG  HD1   22.67919   3.97998   1.18706 2S   165    0.00000
 1690  108 ARG  HD2   23.21583   2.23890   1.17191 2S   165    0.00000
 1691  108 ARG  NE    24.78375   3.67794   1.05145 2S   165    1.00000
 1692  108 ARG  HE    25.49385   3.93725   1.70986 2S   165    0.00000
 1693  108 ARG  CZ    25.10011   3.69022  -0.27097 2S   165    1.00000
 1694  108 ARG  NH1   24.18112   3.34519  -1.20483 2S   165    1.00000
 1695  108 ARG  HH11  23.25301   3.09182  -0.92339 2S   165    0.00000
 1696  108 ARG  HH12  24.40499   3.38220  -2.17943 2S   165    0.00000
 1697  108 ARG  NH2   26.35091   4.05673  -0.65358 2S   165    1.00000
 1698  108 ARG  HH21  27.02069   4.30958   0.04387 2S   165    0.00000
 1699  108 ARG  HH22  26.59091   4.07199  -1.62179 2S   165    0.00000
 1700  108 ARG  C     20.73445   2.76908   5.65663 2S   165    1.00000
 1701  108 ARG  O     20.09917   3.77494   5.94444 2S   165    1.00000
 1702  109 ILE  N     20.21099   1.52722   5.76756 2S   166    1.00000
 1703  109 ILE  HN    20.75246   0.72742   5.50830 2S   166    0.00000
 1704  109 ILE  CA    18.87560   1.22844   6.24411 2S   166    1.00000
 1705  109 ILE  HA    18.18085   1.81628   5.66112 2S   166    0.00000
 1706  109 ILE  CB    18.52815  -0.24943   6.07244 2S   166    1.00000
 1707  109 ILE  HB    19.34804  -0.85644   6.52075 2S   166    0.00000
 1708  109 ILE  CG2   17.20502  -0.60944   6.78986 2S   166    1.00000
 1709  109 ILE  HG21  16.39360   0.07772   6.46972 2S   166    0.00000
 1710  109 ILE  HG22  17.31806  -0.54521   7.89181 2S   166    0.00000
 1711  109 ILE  HG23  16.90095  -1.64808   6.54579 2S   166    0.00000
 1712  109 ILE  CG1   18.43831  -0.60612   4.56772 2S   166    1.00000
 1713  109 ILE  HG11  19.21703  -0.05871   3.99562 2S   166    0.00000
 1714  109 ILE  HG12  17.45283  -0.27437   4.17498 2S   166    0.00000
 1715  109 ILE  CD    18.62534  -2.10318   4.30549 2S   166    1.00000
 1716  109 ILE  HD1   17.85977  -2.69330   4.84693 2S   166    0.00000
 1717  109 ILE  HD2   19.62567  -2.43614   4.65562 2S   166    0.00000
 1718  109 ILE  HD3   18.54331  -2.32186   3.21969 2S   166    0.00000
 1719  109 ILE  C     18.74622   1.66314   7.68651 2S   166    1.00000
 1720  109 ILE  O     17.72677   2.22912   8.06580 2S   166    1.00000
 1721  110 ALA  N     19.80278   1.46963   8.51297 2S   167    1.00000
 1722  110 ALA  HN    20.62099   0.99487   8.19249 2S   167    0.00000
 1723  110 ALA  CA    19.84265   1.92132   9.88861 2S   167    1.00000
 1724  110 ALA  HA    18.99952   1.47478  10.39570 2S   167    0.00000
 1725  110 ALA  CB    21.14180   1.48779  10.59474 2S   167    1.00000
 1726  110 ALA  HB1   22.03085   1.92877  10.09943 2S   167    0.00000
 1727  110 ALA  HB2   21.24228   0.38246  10.55551 2S   167    0.00000
 1728  110 ALA  HB3   21.13642   1.79862  11.66150 2S   167    0.00000
 1729  110 ALA  C     19.71646   3.42670   9.99909 2S   167    1.00000
 1730  110 ALA  O     18.96129   3.93709  10.82472 2S   167    1.00000
 1731  111 ALA  N     20.43275   4.17482   9.12873 2S   168    1.00000
 1732  111 ALA  HN    21.04526   3.74297   8.46873 2S   168    0.00000
 1733  111 ALA  CA    20.37491   5.61741   9.06253 2S   168    1.00000
 1734  111 ALA  HA    20.54576   6.00049  10.05849 2S   168    0.00000
 1735  111 ALA  CB    21.44955   6.18417   8.11655 2S   168    1.00000
 1736  111 ALA  HB1   21.31246   5.80124   7.08321 2S   168    0.00000
 1737  111 ALA  HB2   22.45845   5.87902   8.46773 2S   168    0.00000
 1738  111 ALA  HB3   21.41123   7.29444   8.09267 2S   168    0.00000
 1739  111 ALA  C     19.01923   6.09902   8.59913 2S   168    1.00000
 1740  111 ALA  O     18.48569   7.06270   9.13924 2S   168    1.00000
 1741  112 TRP  N     18.41160   5.40978   7.60788 2S   169    1.00000
 1742  112 TRP  HN    18.87272   4.63562   7.17515 2S   169    0.00000
 1743  112 TRP  CA    17.11582   5.73426   7.05177 2S   169    1.00000
 1744  112 TRP  HA    17.13590   6.77271   6.75034 2S   169    0.00000
 1745  112 TRP  CB    16.76815   4.84353   5.83434 2S   169    1.00000
 1746  112 TRP  HB1   15.73914   5.07797   5.49136 2S   169    0.00000
 1747  112 TRP  HB2   16.78507   3.77217   6.12707 2S   169    0.00000
 1748  112 TRP  CG    17.66630   5.03591   4.62609 2S   169    1.00000
 1749  112 TRP  CD1   18.56858   6.03034   4.36219 2S   169    1.00000
 1750  112 TRP  HD1   18.79585   6.84982   5.02100 2S   169    0.00000
 1751  112 TRP  NE1   19.16595   5.82834   3.14409 2S   169    1.00000
 1752  112 TRP  HE1   19.83194   6.41064   2.73097 2S   169    0.00000
 1753  112 TRP  CE2   18.65685   4.67896   2.59435 2S   169    1.00000
 1754  112 TRP  CD2   17.70239   4.15311   3.49407 2S   169    1.00000
 1755  112 TRP  CE3   17.00509   2.98698   3.20425 2S   169    1.00000
 1756  112 TRP  HE3   16.27117   2.57203   3.87750 2S   169    0.00000
 1757  112 TRP  CZ3   17.27674   2.35361   1.98492 2S   169    1.00000
 1758  112 TRP  HZ3   16.72623   1.46847   1.71701 2S   169    0.00000
 1759  112 TRP  CZ2   18.93690   4.03921   1.39700 2S   169    1.00000
 1760  112 TRP  HZ2   19.67161   4.42422   0.70763 2S   169    0.00000
 1761  112 TRP  CH2   18.23880   2.86404   1.10202 2S   169    1.00000
 1762  112 TRP  HH2   18.44610   2.34880   0.17883 2S   169    0.00000
 1763  112 TRP  C     16.01818   5.57711   8.06768 2S   169    1.00000
 1764  112 TRP  O     15.11301   6.40180   8.14382 2S   169    1.00000
 1765  113 MET  N     16.09281   4.52109   8.90256 2S   170    1.00000
 1766  113 MET  HN    16.82682   3.84898   8.81096 2S   170    0.00000
 1767  113 MET  CA    15.14348   4.26576   9.95738 2S   170    1.00000
 1768  113 MET  HA    14.15265   4.29006   9.52606 2S   170    0.00000
 1769  113 MET  CB    15.37833   2.89330  10.60921 2S   170    1.00000
 1770  113 MET  HB1   14.79852   2.81209  11.55594 2S   170    0.00000
 1771  113 MET  HB2   16.45864   2.79281  10.85527 2S   170    0.00000
 1772  113 MET  CG    14.95625   1.73717   9.69420 2S   170    1.00000
 1773  113 MET  HG1   15.38703   1.90032   8.68368 2S   170    0.00000
 1774  113 MET  HG2   13.85072   1.75543   9.57631 2S   170    0.00000
 1775  113 MET  SD    15.49896   0.12495  10.31173 2S   170    1.00000
 1776  113 MET  CE    14.30212  -0.01443  11.66857 2S   170    1.00000
 1777  113 MET  HE1   13.26877   0.18466  11.31024 2S   170    0.00000
 1778  113 MET  HE2   14.52828   0.70453  12.48378 2S   170    0.00000
 1779  113 MET  HE3   14.32165  -1.03709  12.10280 2S   170    0.00000
 1780  113 MET  C     15.21516   5.32327  11.02685 2S   170    1.00000
 1781  113 MET  O     14.18690   5.80159  11.49529 2S   170    1.00000
 1782  114 ALA  N     16.43692   5.75202  11.41142 2S   171    1.00000
 1783  114 ALA  HN    17.26846   5.34705  11.03528 2S   171    0.00000
 1784  114 ALA  CA    16.63283   6.81507  12.37074 2S   171    1.00000
 1785  114 ALA  HA    16.10140   6.54502  13.27290 2S   171    0.00000
 1786  114 ALA  CB    18.11795   6.99279  12.71143 2S   171    1.00000
 1787  114 ALA  HB1   18.71309   7.21761  11.80255 2S   171    0.00000
 1788  114 ALA  HB2   18.50886   6.05624  13.16049 2S   171    0.00000
 1789  114 ALA  HB3   18.25906   7.81264  13.44624 2S   171    0.00000
 1790  114 ALA  C     16.08361   8.13796  11.87844 2S   171    1.00000
 1791  114 ALA  O     15.47034   8.87775  12.64290 2S   171    1.00000
 1792  115 THR  N     16.25104   8.44510  10.57076 2S   172    1.00000
 1793  115 THR  HN    16.77049   7.83953   9.96936 2S   172    0.00000
 1794  115 THR  CA    15.72354   9.63957   9.93515 2S   172    1.00000
 1795  115 THR  HA    16.04762  10.49236  10.51589 2S   172    0.00000
 1796  115 THR  CB    16.21740   9.78663   8.50564 2S   172    1.00000
 1797  115 THR  HB    15.96338   8.87532   7.91986 2S   172    0.00000
 1798  115 THR  OG1   17.63025   9.91210   8.50962 2S   172    1.00000
 1799  115 THR  HG1   17.81312  10.81924   8.23909 2S   172    0.00000
 1800  115 THR  CG2   15.62212  11.02082   7.79669 2S   172    1.00000
 1801  115 THR  HG21  15.83255  11.94595   8.37305 2S   172    0.00000
 1802  115 THR  HG22  14.52255  10.92501   7.68134 2S   172    0.00000
 1803  115 THR  HG23  16.05536  11.12594   6.77928 2S   172    0.00000
 1804  115 THR  C     14.21584   9.62451   9.93966 2S   172    1.00000
 1805  115 THR  O     13.58681  10.62528  10.27141 2S   172    1.00000
 1806  116 TYR  N     13.59998   8.46929   9.59967 2S   173    1.00000
 1807  116 TYR  HN    14.13152   7.66748   9.33022 2S   173    0.00000
 1808  116 TYR  CA    12.16616   8.30526   9.54065 2S   173    1.00000
 1809  116 TYR  HA    11.79185   9.09802   8.90582 2S   173    0.00000
 1810  116 TYR  CB    11.78731   6.93155   8.92845 2S   173    1.00000
 1811  116 TYR  HB1   11.95753   6.10337   9.64722 2S   173    0.00000
 1812  116 TYR  HB2   12.41496   6.75131   8.02930 2S   173    0.00000
 1813  116 TYR  CG    10.34842   6.92910   8.49205 2S   173    1.00000
 1814  116 TYR  CD1    9.32175   6.71000   9.42704 2S   173    1.00000
 1815  116 TYR  HD1    9.56658   6.48573  10.45455 2S   173    0.00000
 1816  116 TYR  CE1    7.98161   6.83082   9.05304 2S   173    1.00000
 1817  116 TYR  HE1    7.20164   6.68123   9.78510 2S   173    0.00000
 1818  116 TYR  CZ     7.65875   7.13797   7.72919 2S   173    1.00000
 1819  116 TYR  OH     6.31224   7.21025   7.34704 2S   173    1.00000
 1820  116 TYR  HH     6.28838   7.50265   6.42742 2S   173    0.00000
 1821  116 TYR  CD2   10.00954   7.21893   7.15946 2S   173    1.00000
 1822  116 TYR  HD2   10.78761   7.39026   6.43030 2S   173    0.00000
 1823  116 TYR  CE2    8.66729   7.32144   6.77751 2S   173    1.00000
 1824  116 TYR  HE2    8.41397   7.53754   5.75110 2S   173    0.00000
 1825  116 TYR  C     11.54374   8.46491  10.91268 2S   173    1.00000
 1826  116 TYR  O     10.51631   9.12516  11.05115 2S   173    1.00000
 1827  117 LEU  N     12.17835   7.88987  11.96459 2S   174    1.00000
 1828  117 LEU  HN    12.99120   7.32719  11.81870 2S   174    0.00000
 1829  117 LEU  CA    11.77836   8.04942  13.34804 2S   174    1.00000
 1830  117 LEU  HA    10.76993   7.67634  13.43583 2S   174    0.00000
 1831  117 LEU  CB    12.69763   7.28034  14.32965 2S   174    1.00000
 1832  117 LEU  HB1   12.63574   7.70951  15.35440 2S   174    0.00000
 1833  117 LEU  HB2   13.74621   7.39263  13.97936 2S   174    0.00000
 1834  117 LEU  CG    12.35996   5.77604  14.43655 2S   174    1.00000
 1835  117 LEU  HG    12.03705   5.43377  13.42629 2S   174    0.00000
 1836  117 LEU  CD1   13.59475   4.94786  14.82587 2S   174    1.00000
 1837  117 LEU  HD11  13.96551   5.25559  15.82332 2S   174    0.00000
 1838  117 LEU  HD12  14.40585   5.08898  14.08175 2S   174    0.00000
 1839  117 LEU  HD13  13.33845   3.86859  14.86814 2S   174    0.00000
 1840  117 LEU  CD2   11.20849   5.50931  15.42518 2S   174    1.00000
 1841  117 LEU  HD21  10.32642   6.13129  15.18080 2S   174    0.00000
 1842  117 LEU  HD22  11.52797   5.74972  16.46157 2S   174    0.00000
 1843  117 LEU  HD23  10.90697   4.44102  15.38711 2S   174    0.00000
 1844  117 LEU  C     11.76084   9.50671  13.73412 2S   174    1.00000
 1845  117 LEU  O     10.73996   9.99854  14.19891 2S   174    1.00000
 1846  118 ASN  N     12.87036  10.24372  13.49872 2S   175    1.00000
 1847  118 ASN  HN    13.67767   9.82077  13.08988 2S   175    0.00000
 1848  118 ASN  CA    13.00437  11.65850  13.79165 2S   175    1.00000
 1849  118 ASN  HA    12.90327  11.77599  14.85792 2S   175    0.00000
 1850  118 ASN  CB    14.41113  12.15954  13.35581 2S   175    1.00000
 1851  118 ASN  HB1   14.55503  11.95990  12.27309 2S   175    0.00000
 1852  118 ASN  HB2   15.18214  11.58098  13.90830 2S   175    0.00000
 1853  118 ASN  CG    14.63660  13.66146  13.59673 2S   175    1.00000
 1854  118 ASN  OD1   14.44804  14.47588  12.68734 2S   175    1.00000
 1855  118 ASN  ND2   15.06106  14.02785  14.83929 2S   175    1.00000
 1856  118 ASN  HD21  15.24131  14.99165  15.02545 2S   175    0.00000
 1857  118 ASN  HD22  15.15714  13.34148  15.55946 2S   175    0.00000
 1858  118 ASN  C     11.91758  12.49135  13.13947 2S   175    1.00000
 1859  118 ASN  O     11.26013  13.29131  13.80320 2S   175    1.00000
 1860  119 ASP  N     11.71583  12.31029  11.82008 2S   176    1.00000
 1861  119 ASP  HN    12.24611  11.63697  11.30639 2S   176    0.00000
 1862  119 ASP  CA    10.85837  13.15057  11.02269 2S   176    1.00000
 1863  119 ASP  HA    11.04986  14.18164  11.29059 2S   176    0.00000
 1864  119 ASP  CB    11.12420  12.95170   9.50657 2S   176    1.00000
 1865  119 ASP  HB1   10.35622  13.48447   8.90454 2S   176    0.00000
 1866  119 ASP  HB2   11.07104  11.86861   9.26247 2S   176    0.00000
 1867  119 ASP  CG    12.49480  13.48024   9.07149 2S   176    1.00000
 1868  119 ASP  OD1   13.20746  14.12619   9.88316 2S   176    1.00000
 1869  119 ASP  OD2   12.83649  13.24537   7.88109 2S   176    1.00000
 1870  119 ASP  C      9.39196  12.88418  11.27372 2S   176    1.00000
 1871  119 ASP  O      8.59793  13.82325  11.26492 2S   176    1.00000
 1872  120 HSE  N      8.99015  11.60551  11.47031 2S   177    1.00000
 1873  120 HSE  HN     9.64647  10.85421  11.52188 2S   177    0.00000
 1874  120 HSE  CA     7.59357  11.23521  11.38991 2S   177    1.00000
 1875  120 HSE  HA     6.98399  12.11849  11.25698 2S   177    0.00000
 1876  120 HSE  CB     7.32832  10.30641  10.18308 2S   177    1.00000
 1877  120 HSE  HB1    6.24116  10.08930  10.09622 2S   177    0.00000
 1878  120 HSE  HB2    7.86437   9.34490  10.32988 2S   177    0.00000
 1879  120 HSE  ND1    7.15015  11.99415   8.33974 2S   177    1.00000
 1880  120 HSE  CG     7.78804  10.89028   8.87562 2S   177    1.00000
 1881  120 HSE  CE1    7.78480  12.23716   7.21033 2S   177    1.00000
 1882  120 HSE  HE1    7.54964  13.04801   6.52200 2S   177    0.00000
 1883  120 HSE  NE2    8.78896  11.35509   6.99215 2S   177    1.00000
 1884  120 HSE  HE2    9.40469  11.32206   6.19740 2S   177    0.00000
 1885  120 HSE  CD2    8.79990  10.49141   8.06215 2S   177    1.00000
 1886  120 HSE  HD2    9.50938   9.68821   8.18071 2S   177    0.00000
 1887  120 HSE  C      7.05657  10.53539  12.61158 2S   177    1.00000
 1888  120 HSE  O      5.84006  10.46729  12.74879 2S   177    1.00000
 1889  121 LEU  N      7.89013   9.96449  13.51479 2S   178    1.00000
 1890  121 LEU  HN     8.88391  10.03703  13.44507 2S   178    0.00000
 1891  121 LEU  CA     7.37270   9.09619  14.56428 2S   178    1.00000
 1892  121 LEU  HA     6.29669   9.03264  14.49628 2S   178    0.00000
 1893  121 LEU  CB     7.91194   7.65358  14.47244 2S   178    1.00000
 1894  121 LEU  HB1    7.47361   7.04185  15.29323 2S   178    0.00000
 1895  121 LEU  HB2    9.01164   7.67552  14.61649 2S   178    0.00000
 1896  121 LEU  CG     7.59780   6.94416  13.13288 2S   178    1.00000
 1897  121 LEU  HG     8.06488   7.53822  12.31324 2S   178    0.00000
 1898  121 LEU  CD1    8.22809   5.54070  13.09816 2S   178    1.00000
 1899  121 LEU  HD11   7.81052   4.91286  13.91332 2S   178    0.00000
 1900  121 LEU  HD12   9.32781   5.60661  13.22661 2S   178    0.00000
 1901  121 LEU  HD13   8.01832   5.04661  12.12631 2S   178    0.00000
 1902  121 LEU  CD2    6.08652   6.85476  12.84307 2S   178    1.00000
 1903  121 LEU  HD21   5.62340   7.86035  12.78750 2S   178    0.00000
 1904  121 LEU  HD22   5.57635   6.27232  13.63860 2S   178    0.00000
 1905  121 LEU  HD23   5.91389   6.34999  11.87010 2S   178    0.00000
 1906  121 LEU  C      7.63789   9.60585  15.95342 2S   178    1.00000
 1907  121 LEU  O      6.80814   9.39011  16.83079 2S   178    1.00000
 1908  122 GLU  N      8.77770  10.29117  16.20767 2S   179    1.00000
 1909  122 GLU  HN     9.45140  10.44801  15.48625 2S   179    0.00000
 1910  122 GLU  CA     9.13613  10.82714  17.51020 2S   179    1.00000
 1911  122 GLU  HA     9.21975   9.97122  18.16529 2S   179    0.00000
 1912  122 GLU  CB    10.51324  11.53827  17.53513 2S   179    1.00000
 1913  122 GLU  HB1   10.64516  12.07538  18.50205 2S   179    0.00000
 1914  122 GLU  HB2   10.56034  12.28458  16.71534 2S   179    0.00000
 1915  122 GLU  CG    11.67161  10.53496  17.40141 2S   179    1.00000
 1916  122 GLU  HG1   11.55646   9.94776  16.47033 2S   179    0.00000
 1917  122 GLU  HG2   11.60677   9.83339  18.25713 2S   179    0.00000
 1918  122 GLU  CD    13.05615  11.19001  17.39311 2S   179    1.00000
 1919  122 GLU  OE1   13.15270  12.42905  17.58334 2S   179    1.00000
 1920  122 GLU  OE2   14.04961  10.44321  17.17184 2S   179    1.00000
 1921  122 GLU  C      8.09220  11.73289  18.13713 2S   179    1.00000
 1922  122 GLU  O      7.88724  11.57413  19.34032 2S   179    1.00000
 1923  123 PRO  N      7.37276  12.64362  17.46954 2S   180    1.00000
 1924  123 PRO  CD     7.66595  13.14744  16.12425 2S   180    1.00000
 1925  123 PRO  HD1    7.13137  12.50446  15.39248 2S   180    0.00000
 1926  123 PRO  HD2    8.75328  13.15121  15.90237 2S   180    0.00000
 1927  123 PRO  CA     6.34495  13.44196  18.12217 2S   180    1.00000
 1928  123 PRO  HA     6.79565  13.93703  18.97170 2S   180    0.00000
 1929  123 PRO  CB     5.88165  14.43459  17.04434 2S   180    1.00000
 1930  123 PRO  HB1    5.58925  15.41058  17.48078 2S   180    0.00000
 1931  123 PRO  HB2    5.02898  14.02316  16.46034 2S   180    0.00000
 1932  123 PRO  CG     7.08964  14.55905  16.11046 2S   180    1.00000
 1933  123 PRO  HG1    6.81082  14.89316  15.09141 2S   180    0.00000
 1934  123 PRO  HG2    7.83192  15.26237  16.54736 2S   180    0.00000
 1935  123 PRO  C      5.19670  12.58833  18.61670 2S   180    1.00000
 1936  123 PRO  O      4.68695  12.85215  19.70290 2S   180    1.00000
 1937  124 TRP  N      4.80093  11.53680  17.86140 2S   181    1.00000
 1938  124 TRP  HN     5.20588  11.36599  16.96480 2S   181    0.00000
 1939  124 TRP  CA     3.76202  10.61537  18.26406 2S   181    1.00000
 1940  124 TRP  HA     2.90068  11.20300  18.54874 2S   181    0.00000
 1941  124 TRP  CB     3.34839   9.63064  17.13704 2S   181    1.00000
 1942  124 TRP  HB1    4.21176   8.98936  16.85929 2S   181    0.00000
 1943  124 TRP  HB2    3.06942  10.22960  16.24339 2S   181    0.00000
 1944  124 TRP  CG     2.15665   8.75053  17.48524 2S   181    1.00000
 1945  124 TRP  CD1    0.83009   9.00862  17.28762 2S   181    1.00000
 1946  124 TRP  HD1    0.44105   9.88275  16.78683 2S   181    0.00000
 1947  124 TRP  NE1    0.06414   7.99285  17.80969 2S   181    1.00000
 1948  124 TRP  HE1   -0.90942   7.92231  17.75775 2S   181    0.00000
 1949  124 TRP  CE2    0.89679   7.06298  18.38835 2S   181    1.00000
 1950  124 TRP  CD2    2.22466   7.49520  18.19300 2S   181    1.00000
 1951  124 TRP  CE3    3.29794   6.74480  18.66778 2S   181    1.00000
 1952  124 TRP  HE3    4.32080   7.04023  18.50704 2S   181    0.00000
 1953  124 TRP  CZ3    3.02011   5.56668  19.37305 2S   181    1.00000
 1954  124 TRP  HZ3    3.83540   4.97891  19.76531 2S   181    0.00000
 1955  124 TRP  CZ2    0.62214   5.88662  19.07544 2S   181    1.00000
 1956  124 TRP  HZ2   -0.38889   5.54516  19.23568 2S   181    0.00000
 1957  124 TRP  CH2    1.70025   5.14356  19.57419 2S   181    1.00000
 1958  124 TRP  HH2    1.50957   4.23014  20.11582 2S   181    0.00000
 1959  124 TRP  C      4.20331   9.81982  19.46464 2S   181    1.00000
 1960  124 TRP  O      3.43273   9.65024  20.40311 2S   181    1.00000
 1961  125 ILE  N      5.46594   9.32525  19.46728 2S   182    1.00000
 1962  125 ILE  HN     6.07032   9.48754  18.68832 2S   182    0.00000
 1963  125 ILE  CA     6.02592   8.51151  20.52980 2S   182    1.00000
 1964  125 ILE  HA     5.38382   7.64915  20.64620 2S   182    0.00000
 1965  125 ILE  CB     7.43745   8.01738  20.20747 2S   182    1.00000
 1966  125 ILE  HB     8.03925   8.87403  19.82940 2S   182    0.00000
 1967  125 ILE  CG2    8.13949   7.46419  21.47038 2S   182    1.00000
 1968  125 ILE  HG21   7.48197   6.74194  21.98872 2S   182    0.00000
 1969  125 ILE  HG22   8.38645   8.28327  22.17620 2S   182    0.00000
 1970  125 ILE  HG23   9.08627   6.95054  21.21246 2S   182    0.00000
 1971  125 ILE  CG1    7.36593   6.94866  19.08784 2S   182    1.00000
 1972  125 ILE  HG11   6.76460   7.34357  18.24165 2S   182    0.00000
 1973  125 ILE  HG12   6.83658   6.05116  19.47676 2S   182    0.00000
 1974  125 ILE  CD     8.73702   6.53192  18.54446 2S   182    1.00000
 1975  125 ILE  HD1    9.30869   5.96595  19.30909 2S   182    0.00000
 1976  125 ILE  HD2    9.32478   7.42770  18.25101 2S   182    0.00000
 1977  125 ILE  HD3    8.61653   5.88134  17.65224 2S   182    0.00000
 1978  125 ILE  C      5.98129   9.26862  21.83169 2S   182    1.00000
 1979  125 ILE  O      5.49163   8.73986  22.82508 2S   182    1.00000
 1980  126 GLN  N      6.42976  10.54613  21.83585 2S   183    1.00000
 1981  126 GLN  HN     6.79834  10.95901  21.00417 2S   183    0.00000
 1982  126 GLN  CA     6.41407  11.39539  23.00640 2S   183    1.00000
 1983  126 GLN  HA     6.96147  10.87895  23.78195 2S   183    0.00000
 1984  126 GLN  CB     7.09437  12.75744  22.73971 2S   183    1.00000
 1985  126 GLN  HB1    6.53801  13.29713  21.94187 2S   183    0.00000
 1986  126 GLN  HB2    8.12181  12.56558  22.35757 2S   183    0.00000
 1987  126 GLN  CG     7.19838  13.63648  24.00064 2S   183    1.00000
 1988  126 GLN  HG1    7.85894  13.14572  24.74634 2S   183    0.00000
 1989  126 GLN  HG2    6.19664  13.77024  24.46098 2S   183    0.00000
 1990  126 GLN  CD     7.78218  15.00392  23.63959 2S   183    1.00000
 1991  126 GLN  OE1    8.90172  15.10221  23.12706 2S   183    1.00000
 1992  126 GLN  NE2    6.99454  16.08358  23.92349 2S   183    1.00000
 1993  126 GLN  HE21   7.32633  17.00204  23.71880 2S   183    0.00000
 1994  126 GLN  HE22   6.09109  15.94669  24.32942 2S   183    0.00000
 1995  126 GLN  C      5.00958  11.63761  23.51629 2S   183    1.00000
 1996  126 GLN  O      4.75159  11.50013  24.71060 2S   183    1.00000
 1997  127 GLU  N      4.05775  11.96788  22.61241 2S   184    1.00000
 1998  127 GLU  HN     4.28453  12.05461  21.64362 2S   184    0.00000
 1999  127 GLU  CA     2.66936  12.22807  22.94280 2S   184    1.00000
 2000  127 GLU  HA     2.65609  13.02210  23.67590 2S   184    0.00000
 2001  127 GLU  CB     1.89390  12.69774  21.68031 2S   184    1.00000
 2002  127 GLU  HB1    2.10621  11.98240  20.85452 2S   184    0.00000
 2003  127 GLU  HB2    2.30655  13.68308  21.36962 2S   184    0.00000
 2004  127 GLU  CG     0.35518  12.82027  21.79558 2S   184    1.00000
 2005  127 GLU  HG1   -0.08072  11.81720  21.98974 2S   184    0.00000
 2006  127 GLU  HG2   -0.05009  13.18271  20.82655 2S   184    0.00000
 2007  127 GLU  CD    -0.10936  13.78228  22.89140 2S   184    1.00000
 2008  127 GLU  OE1    0.64327  14.73145  23.23079 2S   184    1.00000
 2009  127 GLU  OE2   -1.25659  13.59277  23.37875 2S   184    1.00000
 2010  127 GLU  C      1.98837  11.02375  23.56567 2S   184    1.00000
 2011  127 GLU  O      1.12078  11.17052  24.42515 2S   184    1.00000
 2012  128 ASN  N      2.39004   9.79685  23.16586 2S   185    1.00000
 2013  128 ASN  HN     3.11273   9.69260  22.48401 2S   185    0.00000
 2014  128 ASN  CA     1.76011   8.57069  23.60013 2S   185    1.00000
 2015  128 ASN  HA     0.80538   8.79908  24.05589 2S   185    0.00000
 2016  128 ASN  CB     1.50618   7.63059  22.39648 2S   185    1.00000
 2017  128 ASN  HB1    1.19667   6.61775  22.72798 2S   185    0.00000
 2018  128 ASN  HB2    2.42500   7.53677  21.78124 2S   185    0.00000
 2019  128 ASN  CG     0.38638   8.25659  21.55189 2S   185    1.00000
 2020  128 ASN  OD1    0.59589   9.18639  20.76661 2S   185    1.00000
 2021  128 ASN  ND2   -0.86406   7.74832  21.75637 2S   185    1.00000
 2022  128 ASN  HD21  -0.98390   6.93145  22.32255 2S   185    0.00000
 2023  128 ASN  HD22  -1.64876   8.19112  21.32903 2S   185    0.00000
 2024  128 ASN  C      2.57455   7.88121  24.67451 2S   185    1.00000
 2025  128 ASN  O      2.45558   6.67331  24.87423 2S   185    1.00000
 2026  129 GLY  N      3.37638   8.65325  25.44791 2S   186    1.00000
 2027  129 GLY  HN     3.50779   9.62078  25.24113 2S   186    0.00000
 2028  129 GLY  CA     3.91901   8.19719  26.71127 2S   186    1.00000
 2029  129 GLY  HA1    3.31886   7.37687  27.07425 2S   186    0.00000
 2030  129 GLY  HA2    3.88686   9.04390  27.37969 2S   186    0.00000
 2031  129 GLY  C      5.34782   7.73841  26.64252 2S   186    1.00000
 2032  129 GLY  O      5.93469   7.37954  27.66157 2S   186    1.00000
 2033  130 GLY  N      5.96275   7.73928  25.44350 2S   187    1.00000
 2034  130 GLY  HN     5.48788   8.03376  24.61467 2S   187    0.00000
 2035  130 GLY  CA     7.34612   7.36222  25.27408 2S   187    1.00000
 2036  130 GLY  HA1    7.91679   7.70760  26.12569 2S   187    0.00000
 2037  130 GLY  HA2    7.67742   7.79717  24.34405 2S   187    0.00000
 2038  130 GLY  C      7.48441   5.87296  25.17178 2S   187    1.00000
 2039  130 GLY  O      6.51185   5.12482  25.24891 2S   187    1.00000
 2040  131 TRP  N      8.73930   5.40024  25.01801 2S   188    1.00000
 2041  131 TRP  HN     9.51210   6.02997  24.93721 2S   188    0.00000
 2042  131 TRP  CA     9.07219   3.99765  24.94601 2S   188    1.00000
 2043  131 TRP  HA     8.39778   3.53581  24.23787 2S   188    0.00000
 2044  131 TRP  CB    10.52410   3.76562  24.47405 2S   188    1.00000
 2045  131 TRP  HB1   10.80300   2.70729  24.65688 2S   188    0.00000
 2046  131 TRP  HB2   11.21432   4.41189  25.05975 2S   188    0.00000
 2047  131 TRP  CG    10.73081   4.00636  22.99153 2S   188    1.00000
 2048  131 TRP  CD1   11.38638   5.03051  22.37391 2S   188    1.00000
 2049  131 TRP  HD1   11.85936   5.85146  22.88885 2S   188    0.00000
 2050  131 TRP  NE1   11.36855   4.85782  21.00898 2S   188    1.00000
 2051  131 TRP  HE1   11.85678   5.40152  20.35758 2S   188    0.00000
 2052  131 TRP  CE2   10.68203   3.70002  20.72000 2S   188    1.00000
 2053  131 TRP  CD2   10.26097   3.13647  21.94314 2S   188    1.00000
 2054  131 TRP  CE3    9.53620   1.94945  21.97334 2S   188    1.00000
 2055  131 TRP  HE3    9.21825   1.50309  22.90029 2S   188    0.00000
 2056  131 TRP  CZ3    9.22596   1.33382  20.75187 2S   188    1.00000
 2057  131 TRP  HZ3    8.65201   0.41865  20.74460 2S   188    0.00000
 2058  131 TRP  CZ2   10.39071   3.08112  19.50825 2S   188    1.00000
 2059  131 TRP  HZ2   10.71456   3.49542  18.56584 2S   188    0.00000
 2060  131 TRP  CH2    9.65265   1.88913  19.53750 2S   188    1.00000
 2061  131 TRP  HH2    9.41315   1.38523  18.61346 2S   188    0.00000
 2062  131 TRP  C      8.87360   3.29533  26.26917 2S   188    1.00000
 2063  131 TRP  O      8.71022   2.08006  26.29539 2S   188    1.00000
 2064  132 ALA  N      8.82578   4.03690  27.40116 2S   189    1.00000
 2065  132 ALA  HN     9.00681   5.01951  27.38509 2S   189    0.00000
 2066  132 ALA  CA     8.46872   3.49240  28.69308 2S   189    1.00000
 2067  132 ALA  HA     9.11954   2.65082  28.88900 2S   189    0.00000
 2068  132 ALA  CB     8.64186   4.52289  29.82501 2S   189    1.00000
 2069  132 ALA  HB1    8.01063   5.41926  29.64649 2S   189    0.00000
 2070  132 ALA  HB2    9.70269   4.84866  29.87764 2S   189    0.00000
 2071  132 ALA  HB3    8.36882   4.08040  30.80734 2S   189    0.00000
 2072  132 ALA  C      7.03990   2.99062  28.69696 2S   189    1.00000
 2073  132 ALA  O      6.75594   1.93761  29.25532 2S   189    1.00000
 2074  133 THR  N      6.10651   3.70238  28.02311 2S   190    1.00000
 2075  133 THR  HN     6.34107   4.55419  27.55842 2S   190    0.00000
 2076  133 THR  CA     4.71426   3.29832  27.92896 2S   190    1.00000
 2077  133 THR  HA     4.40450   2.96364  28.91023 2S   190    0.00000
 2078  133 THR  CB     3.81895   4.45316  27.52811 2S   190    1.00000
 2079  133 THR  HB     4.19212   4.91425  26.58583 2S   190    0.00000
 2080  133 THR  OG1    3.86908   5.44018  28.54809 2S   190    1.00000
 2081  133 THR  HG1    3.34343   5.10596  29.28310 2S   190    0.00000
 2082  133 THR  CG2    2.34769   4.03856  27.33350 2S   190    1.00000
 2083  133 THR  HG21   1.97901   3.48381  28.22244 2S   190    0.00000
 2084  133 THR  HG22   2.23625   3.39140  26.43863 2S   190    0.00000
 2085  133 THR  HG23   1.71173   4.93756  27.18675 2S   190    0.00000
 2086  133 THR  C      4.54609   2.12086  26.99360 2S   190    1.00000
 2087  133 THR  O      3.69102   1.26858  27.22562 2S   190    1.00000
 2088  134 PHE  N      5.40124   1.99749  25.94730 2S   191    1.00000
 2089  134 PHE  HN     6.07108   2.70997  25.74960 2S   191    0.00000
 2090  134 PHE  CA     5.46779   0.82119  25.09619 2S   191    1.00000
 2091  134 PHE  HA     4.48822   0.67691  24.66009 2S   191    0.00000
 2092  134 PHE  CB     6.50555   1.01757  23.95507 2S   191    1.00000
 2093  134 PHE  HB1    7.48339   1.31417  24.38100 2S   191    0.00000
 2094  134 PHE  HB2    6.16452   1.83553  23.28933 2S   191    0.00000
 2095  134 PHE  CG     6.72437  -0.20817  23.10349 2S   191    1.00000
 2096  134 PHE  CD1    5.78301  -0.59744  22.13949 2S   191    1.00000
 2097  134 PHE  HD1    4.88794  -0.01226  22.00436 2S   191    0.00000
 2098  134 PHE  CE1    5.98470  -1.74990  21.36987 2S   191    1.00000
 2099  134 PHE  HE1    5.24934  -2.04563  20.63625 2S   191    0.00000
 2100  134 PHE  CZ     7.13670  -2.52153  21.56098 2S   191    1.00000
 2101  134 PHE  HZ     7.30114  -3.40505  20.96719 2S   191    0.00000
 2102  134 PHE  CD2    7.87276  -0.99677  23.29203 2S   191    1.00000
 2103  134 PHE  HD2    8.60168  -0.71659  24.03877 2S   191    0.00000
 2104  134 PHE  CE2    8.07832  -2.14550  22.52419 2S   191    1.00000
 2105  134 PHE  HE2    8.96422  -2.73765  22.67914 2S   191    0.00000
 2106  134 PHE  C      5.80541  -0.41418  25.91648 2S   191    1.00000
 2107  134 PHE  O      5.20413  -1.46696  25.72220 2S   191    1.00000
 2108  135 VAL  N      6.75672  -0.29589  26.87304 2S   192    1.00000
 2109  135 VAL  HN     7.23486   0.57008  27.00865 2S   192    0.00000
 2110  135 VAL  CA     7.16691  -1.37416  27.75136 2S   192    1.00000
 2111  135 VAL  HA     7.36448  -2.23646  27.12913 2S   192    0.00000
 2112  135 VAL  CB     8.45032  -1.03986  28.50832 2S   192    1.00000
 2113  135 VAL  HB     8.34039  -0.05325  29.01056 2S   192    0.00000
 2114  135 VAL  CG1    8.79159  -2.09870  29.57955 2S   192    1.00000
 2115  135 VAL  HG11   8.86793  -3.10564  29.11794 2S   192    0.00000
 2116  135 VAL  HG12   8.02400  -2.12567  30.37937 2S   192    0.00000
 2117  135 VAL  HG13   9.76467  -1.85231  30.05456 2S   192    0.00000
 2118  135 VAL  CG2    9.60067  -0.95216  27.48781 2S   192    1.00000
 2119  135 VAL  HG21   9.40867  -0.18012  26.71873 2S   192    0.00000
 2120  135 VAL  HG22   9.73254  -1.92726  26.97526 2S   192    0.00000
 2121  135 VAL  HG23  10.54974  -0.70195  28.00767 2S   192    0.00000
 2122  135 VAL  C      6.05052  -1.76278  28.70204 2S   192    1.00000
 2123  135 VAL  O      5.86265  -2.94500  28.97284 2S   192    1.00000
 2124  136 GLU  N      5.24161  -0.80395  29.21264 2S   193    1.00000
 2125  136 GLU  HN     5.39271   0.16476  29.02444 2S   193    0.00000
 2126  136 GLU  CA     4.11680  -1.12144  30.07678 2S   193    1.00000
 2127  136 GLU  HA     4.49153  -1.71064  30.90149 2S   193    0.00000
 2128  136 GLU  CB     3.41607   0.13453  30.64181 2S   193    1.00000
 2129  136 GLU  HB1    2.55046  -0.18270  31.26850 2S   193    0.00000
 2130  136 GLU  HB2    3.02635   0.74505  29.79708 2S   193    0.00000
 2131  136 GLU  CG     4.33401   1.00419  31.52055 2S   193    1.00000
 2132  136 GLU  HG1    5.22607   1.32117  30.94801 2S   193    0.00000
 2133  136 GLU  HG2    4.67533   0.41456  32.39756 2S   193    0.00000
 2134  136 GLU  CD     3.60972   2.25688  32.01134 2S   193    1.00000
 2135  136 GLU  OE1    2.47882   2.53222  31.53205 2S   193    1.00000
 2136  136 GLU  OE2    4.19100   2.96661  32.87350 2S   193    1.00000
 2137  136 GLU  C      3.06054  -1.93397  29.35809 2S   193    1.00000
 2138  136 GLU  O      2.47184  -2.84742  29.93293 2S   193    1.00000
 2139  137 LEU  N      2.81300  -1.61406  28.06981 2S   194    1.00000
 2140  137 LEU  HN     3.31373  -0.87471  27.62321 2S   194    0.00000
 2141  137 LEU  CA     1.78265  -2.23531  27.27550 2S   194    1.00000
 2142  137 LEU  HA     0.92370  -2.40695  27.90751 2S   194    0.00000
 2143  137 LEU  CB     1.37242  -1.32522  26.09392 2S   194    1.00000
 2144  137 LEU  HB1    0.72686  -1.88563  25.38167 2S   194    0.00000
 2145  137 LEU  HB2    2.29226  -1.01719  25.54869 2S   194    0.00000
 2146  137 LEU  CG     0.60329  -0.05438  26.52409 2S   194    1.00000
 2147  137 LEU  HG     1.18401   0.44734  27.33246 2S   194    0.00000
 2148  137 LEU  CD1    0.49968   0.94153  25.35497 2S   194    1.00000
 2149  137 LEU  HD11  -0.05373   0.48563  24.50709 2S   194    0.00000
 2150  137 LEU  HD12   1.51351   1.23035  25.00525 2S   194    0.00000
 2151  137 LEU  HD13  -0.03673   1.85849  25.67787 2S   194    0.00000
 2152  137 LEU  CD2   -0.79256  -0.38437  27.08863 2S   194    1.00000
 2153  137 LEU  HD21  -0.71703  -1.03508  27.98410 2S   194    0.00000
 2154  137 LEU  HD22  -1.40240  -0.90681  26.32144 2S   194    0.00000
 2155  137 LEU  HD23  -1.31723   0.54859  27.38392 2S   194    0.00000
 2156  137 LEU  C      2.19455  -3.57977  26.72475 2S   194    1.00000
 2157  137 LEU  O      1.36304  -4.48342  26.66028 2S   194    1.00000
 2158  138 TYR  N      3.46455  -3.74090  26.28352 2S   195    1.00000
 2159  138 TYR  HN     4.14348  -3.01325  26.36881 2S   195    0.00000
 2160  138 TYR  CA     3.85764  -4.89115  25.49248 2S   195    1.00000
 2161  138 TYR  HA     3.03982  -5.59617  25.43393 2S   195    0.00000
 2162  138 TYR  CB     4.27090  -4.49021  24.05506 2S   195    1.00000
 2163  138 TYR  HB1    4.61425  -5.37266  23.47292 2S   195    0.00000
 2164  138 TYR  HB2    5.08158  -3.73029  24.07286 2S   195    0.00000
 2165  138 TYR  CG     3.07465  -3.92566  23.34220 2S   195    1.00000
 2166  138 TYR  CD1    2.95913  -2.54730  23.10148 2S   195    1.00000
 2167  138 TYR  HD1    3.73903  -1.88086  23.43511 2S   195    0.00000
 2168  138 TYR  CE1    1.82926  -2.02901  22.45775 2S   195    1.00000
 2169  138 TYR  HE1    1.74935  -0.96625  22.29392 2S   195    0.00000
 2170  138 TYR  CZ     0.80553  -2.89181  22.04499 2S   195    1.00000
 2171  138 TYR  OH    -0.33267  -2.40312  21.37868 2S   195    1.00000
 2172  138 TYR  HH    -0.93518  -3.14138  21.25883 2S   195    0.00000
 2173  138 TYR  CD2    2.02935  -4.77466  22.94198 2S   195    1.00000
 2174  138 TYR  HD2    2.08984  -5.83335  23.13626 2S   195    0.00000
 2175  138 TYR  CE2    0.89984  -4.26293  22.29745 2S   195    1.00000
 2176  138 TYR  HE2    0.10753  -4.93312  21.99639 2S   195    0.00000
 2177  138 TYR  C      4.99975  -5.65732  26.09287 2S   195    1.00000
 2178  138 TYR  O      5.32738  -6.72432  25.58308 2S   195    1.00000
 2179  139 GLY  N      5.62662  -5.16678  27.18250 2S   196    1.00000
 2180  139 GLY  HN     5.33505  -4.32052  27.62398 2S   196    0.00000
 2181  139 GLY  CA     6.75124  -5.83708  27.80280 2S   196    1.00000
 2182  139 GLY  HA1    7.23531  -5.11663  28.44499 2S   196    0.00000
 2183  139 GLY  HA2    7.40465  -6.20320  27.02279 2S   196    0.00000
 2184  139 GLY  C      6.31613  -7.02291  28.67644 2S   196    1.00000
 2185  139 GLY  OT1    7.23028  -7.76871  29.12255 2S   196    1.00000
 2186  139 GLY  OT2    5.09233  -7.21051  28.90332 2S   196    0.00000
 2187  140 SER  N     -1.51852 -43.35707  17.91069 3S   2      1.00000
 2188  140 SER  HT1   -2.16540 -43.07575  17.14681 3S   2      0.00000
 2189  140 SER  HT2   -1.22389 -44.34542  17.77948 3S   2      0.00000
 2190  140 SER  HT3   -0.67827 -42.74176  17.89561 3S   2      0.00000
 2191  140 SER  CA    -2.20286 -43.19859  19.22584 3S   2      1.00000
 2192  140 SER  HA    -2.85310 -44.05305  19.34554 3S   2      0.00000
 2193  140 SER  CB    -1.16217 -43.15393  20.38229 3S   2      1.00000
 2194  140 SER  HB1   -0.50055 -44.04524  20.32348 3S   2      0.00000
 2195  140 SER  HB2   -1.67967 -43.17665  21.36533 3S   2      0.00000
 2196  140 SER  OG    -0.34590 -41.98602  20.32567 3S   2      1.00000
 2197  140 SER  HG1    0.34451 -42.09793  20.99303 3S   2      0.00000
 2198  140 SER  C     -3.04376 -41.95382  19.24641 3S   2      1.00000
 2199  140 SER  O     -2.82581 -41.03675  18.45853 3S   2      1.00000
 2200  141 GLN  N     -4.01546 -41.88188  20.18504 3S   3      1.00000
 2201  141 GLN  HN    -4.19188 -42.63955  20.80861 3S   3      0.00000
 2202  141 GLN  CA    -4.85993 -40.72429  20.38553 3S   3      1.00000
 2203  141 GLN  HA    -5.31232 -40.46782  19.43806 3S   3      0.00000
 2204  141 GLN  CB    -5.97904 -41.03102  21.41140 3S   3      1.00000
 2205  141 GLN  HB1   -5.51529 -41.51044  22.30098 3S   3      0.00000
 2206  141 GLN  HB2   -6.64941 -41.79704  20.95993 3S   3      0.00000
 2207  141 GLN  CG    -6.86080 -39.82964  21.82360 3S   3      1.00000
 2208  141 GLN  HG1   -7.90986 -40.02422  21.51541 3S   3      0.00000
 2209  141 GLN  HG2   -6.54147 -38.89328  21.32427 3S   3      0.00000
 2210  141 GLN  CD    -6.78616 -39.61605  23.34215 3S   3      1.00000
 2211  141 GLN  OE1   -5.69883 -39.61195  23.93082 3S   3      1.00000
 2212  141 GLN  NE2   -7.97727 -39.44438  23.98577 3S   3      1.00000
 2213  141 GLN  HE21  -7.98948 -39.35446  24.97954 3S   3      0.00000
 2214  141 GLN  HE22  -8.82299 -39.37728  23.45721 3S   3      0.00000
 2215  141 GLN  C     -4.03979 -39.53904  20.83463 3S   3      1.00000
 2216  141 GLN  O     -4.27080 -38.42353  20.37926 3S   3      1.00000
 2217  142 SER  N     -3.02425 -39.75700  21.70073 3S   4      1.00000
 2218  142 SER  HN    -2.82300 -40.66902  22.04829 3S   4      0.00000
 2219  142 SER  CA    -2.18397 -38.69692  22.21104 3S   4      1.00000
 2220  142 SER  HA    -2.84785 -37.93807  22.60233 3S   4      0.00000
 2221  142 SER  CB    -1.29337 -39.16925  23.38442 3S   4      1.00000
 2222  142 SER  HB1   -1.94248 -39.61394  24.16977 3S   4      0.00000
 2223  142 SER  HB2   -0.76405 -38.30434  23.83052 3S   4      0.00000
 2224  142 SER  OG    -0.34093 -40.14962  22.99024 3S   4      1.00000
 2225  142 SER  HG1    0.50528 -39.68804  22.91584 3S   4      0.00000
 2226  142 SER  C     -1.34366 -38.04371  21.13010 3S   4      1.00000
 2227  142 SER  O     -1.18615 -36.82648  21.12682 3S   4      1.00000
 2228  143 ASN  N     -0.81675 -38.83264  20.16134 3S   5      1.00000
 2229  143 ASN  HN    -0.93096 -39.82408  20.19013 3S   5      0.00000
 2230  143 ASN  CA    -0.05469 -38.31773  19.03951 3S   5      1.00000
 2231  143 ASN  HA     0.65729 -37.59571  19.41816 3S   5      0.00000
 2232  143 ASN  CB     0.67285 -39.42678  18.23782 3S   5      1.00000
 2233  143 ASN  HB1    0.96928 -39.05692  17.23103 3S   5      0.00000
 2234  143 ASN  HB2    0.00377 -40.30330  18.11180 3S   5      0.00000
 2235  143 ASN  CG     1.95343 -39.84136  18.96899 3S   5      1.00000
 2236  143 ASN  OD1    2.36169 -39.22679  19.95968 3S   5      1.00000
 2237  143 ASN  ND2    2.62520 -40.90225  18.43734 3S   5      1.00000
 2238  143 ASN  HD21   3.49286 -41.19534  18.84436 3S   5      0.00000
 2239  143 ASN  HD22   2.25412 -41.38868  17.64343 3S   5      0.00000
 2240  143 ASN  C     -0.93981 -37.56453  18.08588 3S   5      1.00000
 2241  143 ASN  O     -0.54092 -36.51533  17.58704 3S   5      1.00000
 2242  144 ARG  N     -2.17863 -38.05266  17.83603 3S   6      1.00000
 2243  144 ARG  HN    -2.48903 -38.91235  18.23767 3S   6      0.00000
 2244  144 ARG  CA    -3.13691 -37.36466  16.99711 3S   6      1.00000
 2245  144 ARG  HA    -2.66761 -37.19850  16.03803 3S   6      0.00000
 2246  144 ARG  CB    -4.44431 -38.15888  16.78023 3S   6      1.00000
 2247  144 ARG  HB1   -5.18735 -37.50251  16.27005 3S   6      0.00000
 2248  144 ARG  HB2   -4.87264 -38.46268  17.75948 3S   6      0.00000
 2249  144 ARG  CG    -4.25658 -39.39142  15.88497 3S   6      1.00000
 2250  144 ARG  HG1   -3.63726 -40.15405  16.39720 3S   6      0.00000
 2251  144 ARG  HG2   -3.69974 -39.07140  14.97659 3S   6      0.00000
 2252  144 ARG  CD    -5.58084 -40.00910  15.41642 3S   6      1.00000
 2253  144 ARG  HD1   -5.40628 -40.76859  14.62457 3S   6      0.00000
 2254  144 ARG  HD2   -6.24158 -39.21663  15.00277 3S   6      0.00000
 2255  144 ARG  NE    -6.29283 -40.64524  16.57339 3S   6      1.00000
 2256  144 ARG  HE    -7.01082 -40.12434  17.03158 3S   6      0.00000
 2257  144 ARG  CZ    -6.08382 -41.93724  16.95712 3S   6      1.00000
 2258  144 ARG  NH1   -5.12569 -42.70538  16.37453 3S   6      1.00000
 2259  144 ARG  HH11  -4.55138 -42.31742  15.65168 3S   6      0.00000
 2260  144 ARG  HH12  -5.03355 -43.66426  16.63102 3S   6      0.00000
 2261  144 ARG  NH2   -6.85489 -42.47077  17.94225 3S   6      1.00000
 2262  144 ARG  HH21  -7.57320 -41.91968  18.36297 3S   6      0.00000
 2263  144 ARG  HH22  -6.71992 -43.41888  18.22226 3S   6      0.00000
 2264  144 ARG  C     -3.50534 -36.01856  17.57110 3S   6      1.00000
 2265  144 ARG  O     -3.55469 -35.02879  16.84841 3S   6      1.00000
 2266  145 GLU  N     -3.73618 -35.94912  18.89907 3S   7      1.00000
 2267  145 GLU  HN    -3.68429 -36.76729  19.47068 3S   7      0.00000
 2268  145 GLU  CA    -4.12957 -34.73988  19.58200 3S   7      1.00000
 2269  145 GLU  HA    -4.88627 -34.25824  18.97818 3S   7      0.00000
 2270  145 GLU  CB    -4.76093 -35.04694  20.95855 3S   7      1.00000
 2271  145 GLU  HB1   -4.87239 -34.10744  21.54290 3S   7      0.00000
 2272  145 GLU  HB2   -4.10420 -35.73962  21.52884 3S   7      0.00000
 2273  145 GLU  CG    -6.15679 -35.67633  20.76938 3S   7      1.00000
 2274  145 GLU  HG1   -6.06038 -36.64891  20.24208 3S   7      0.00000
 2275  145 GLU  HG2   -6.76573 -34.99863  20.13458 3S   7      0.00000
 2276  145 GLU  CD    -6.92453 -35.89800  22.07124 3S   7      1.00000
 2277  145 GLU  OE1   -6.47051 -35.42279  23.14605 3S   7      1.00000
 2278  145 GLU  OE2   -8.00672 -36.53968  21.98651 3S   7      1.00000
 2279  145 GLU  C     -2.99332 -33.75492  19.72021 3S   7      1.00000
 2280  145 GLU  O     -3.22606 -32.55040  19.76136 3S   7      1.00000
 2281  146 LEU  N     -1.72882 -34.22774  19.74771 3S   8      1.00000
 2282  146 LEU  HN    -1.54870 -35.20966  19.73879 3S   8      0.00000
 2283  146 LEU  CA    -0.55548 -33.38078  19.77820 3S   8      1.00000
 2284  146 LEU  HA    -0.70293 -32.63733  20.54922 3S   8      0.00000
 2285  146 LEU  CB     0.70084 -34.22386  20.08859 3S   8      1.00000
 2286  146 LEU  HB1    0.82790 -34.99472  19.29699 3S   8      0.00000
 2287  146 LEU  HB2    0.51814 -34.76545  21.04362 3S   8      0.00000
 2288  146 LEU  CG     2.02669 -33.44606  20.23707 3S   8      1.00000
 2289  146 LEU  HG     2.25586 -32.95202  19.26426 3S   8      0.00000
 2290  146 LEU  CD1    1.95303 -32.34517  21.31262 3S   8      1.00000
 2291  146 LEU  HD11   1.61061 -32.77034  22.27957 3S   8      0.00000
 2292  146 LEU  HD12   1.25220 -31.54084  21.00513 3S   8      0.00000
 2293  146 LEU  HD13   2.95411 -31.88840  21.46066 3S   8      0.00000
 2294  146 LEU  CD2    3.17362 -34.42990  20.52977 3S   8      1.00000
 2295  146 LEU  HD21   3.24985 -35.18506  19.71856 3S   8      0.00000
 2296  146 LEU  HD22   2.99129 -34.95994  21.48860 3S   8      0.00000
 2297  146 LEU  HD23   4.13982 -33.88806  20.60171 3S   8      0.00000
 2298  146 LEU  C     -0.38149 -32.67331  18.45217 3S   8      1.00000
 2299  146 LEU  O     -0.08866 -31.47876  18.40729 3S   8      1.00000
 2300  147 VAL  N     -0.61273 -33.40809  17.33668 3S   9      1.00000
 2301  147 VAL  HN    -0.82630 -34.38053  17.41261 3S   9      0.00000
 2302  147 VAL  CA    -0.60055 -32.89147  15.98416 3S   9      1.00000
 2303  147 VAL  HA     0.33271 -32.37374  15.83200 3S   9      0.00000
 2304  147 VAL  CB    -0.70576 -34.00335  14.94594 3S   9      1.00000
 2305  147 VAL  HB    -1.53749 -34.68894  15.22001 3S   9      0.00000
 2306  147 VAL  CG1   -0.98142 -33.43773  13.53913 3S   9      1.00000
 2307  147 VAL  HG11  -0.23658 -32.65704  13.27819 3S   9      0.00000
 2308  147 VAL  HG12  -2.00085 -33.00575  13.46676 3S   9      0.00000
 2309  147 VAL  HG13  -0.91359 -34.25507  12.79619 3S   9      0.00000
 2310  147 VAL  CG2    0.60875 -34.81067  14.94873 3S   9      1.00000
 2311  147 VAL  HG21   0.81415 -35.24127  15.94901 3S   9      0.00000
 2312  147 VAL  HG22   1.46313 -34.16078  14.66519 3S   9      0.00000
 2313  147 VAL  HG23   0.54645 -35.64314  14.21610 3S   9      0.00000
 2314  147 VAL  C     -1.68997 -31.86406  15.80288 3S   9      1.00000
 2315  147 VAL  O     -1.40328 -30.75037  15.37367 3S   9      1.00000
 2316  148 VAL  N     -2.95744 -32.19129  16.15666 3S   10     1.00000
 2317  148 VAL  HN    -3.17055 -33.09645  16.52226 3S   10     0.00000
 2318  148 VAL  CA    -4.09337 -31.30216  15.98680 3S   10     1.00000
 2319  148 VAL  HA    -4.11087 -31.01703  14.94367 3S   10     0.00000
 2320  148 VAL  CB    -5.42781 -31.97924  16.29804 3S   10     1.00000
 2321  148 VAL  HB    -5.38013 -32.46031  17.30049 3S   10     0.00000
 2322  148 VAL  CG1   -6.59591 -30.96674  16.29281 3S   10     1.00000
 2323  148 VAL  HG11  -6.58183 -30.36615  15.35853 3S   10     0.00000
 2324  148 VAL  HG12  -6.53584 -30.28096  17.16309 3S   10     0.00000
 2325  148 VAL  HG13  -7.56527 -31.50515  16.34904 3S   10     0.00000
 2326  148 VAL  CG2   -5.67911 -33.06962  15.23417 3S   10     1.00000
 2327  148 VAL  HG21  -4.87696 -33.83146  15.23230 3S   10     0.00000
 2328  148 VAL  HG22  -5.72841 -32.61465  14.22228 3S   10     0.00000
 2329  148 VAL  HG23  -6.64427 -33.58110  15.43495 3S   10     0.00000
 2330  148 VAL  C     -3.92079 -30.02220  16.78007 3S   10     1.00000
 2331  148 VAL  O     -4.23981 -28.95054  16.27402 3S   10     1.00000
 2332  149 ASP  N     -3.35782 -30.08645  18.01188 3S   11     1.00000
 2333  149 ASP  HN    -3.09184 -30.96197  18.41118 3S   11     0.00000
 2334  149 ASP  CA    -3.08450 -28.92489  18.83585 3S   11     1.00000
 2335  149 ASP  HA    -4.02007 -28.40000  18.97286 3S   11     0.00000
 2336  149 ASP  CB    -2.52353 -29.33357  20.22458 3S   11     1.00000
 2337  149 ASP  HB1   -1.60169 -29.93973  20.10622 3S   11     0.00000
 2338  149 ASP  HB2   -3.28095 -29.95496  20.74922 3S   11     0.00000
 2339  149 ASP  CG    -2.22182 -28.10640  21.08286 3S   11     1.00000
 2340  149 ASP  OD1   -3.17880 -27.57591  21.69756 3S   11     1.00000
 2341  149 ASP  OD2   -1.04538 -27.65749  21.09485 3S   11     1.00000
 2342  149 ASP  C     -2.11618 -27.97328  18.16428 3S   11     1.00000
 2343  149 ASP  O     -2.36854 -26.77042  18.11788 3S   11     1.00000
 2344  150 PHE  N     -0.98603 -28.49699  17.63692 3S   12     1.00000
 2345  150 PHE  HN    -0.80340 -29.47763  17.68394 3S   12     0.00000
 2346  150 PHE  CA     0.04689 -27.69733  17.01866 3S   12     1.00000
 2347  150 PHE  HA     0.32068 -26.92505  17.72571 3S   12     0.00000
 2348  150 PHE  CB     1.30015 -28.55324  16.68948 3S   12     1.00000
 2349  150 PHE  HB1    1.05708 -29.33383  15.93753 3S   12     0.00000
 2350  150 PHE  HB2    1.64994 -29.06264  17.61391 3S   12     0.00000
 2351  150 PHE  CG     2.43357 -27.70341  16.16571 3S   12     1.00000
 2352  150 PHE  CD1    2.50573 -27.38281  14.79746 3S   12     1.00000
 2353  150 PHE  HD1    1.76186 -27.76780  14.11577 3S   12     0.00000
 2354  150 PHE  CE1    3.50823 -26.53627  14.31425 3S   12     1.00000
 2355  150 PHE  HE1    3.53349 -26.27356  13.26716 3S   12     0.00000
 2356  150 PHE  CZ     4.49447 -26.05712  15.18121 3S   12     1.00000
 2357  150 PHE  HZ     5.28681 -25.42839  14.80198 3S   12     0.00000
 2358  150 PHE  CD2    3.40433 -27.18190  17.03539 3S   12     1.00000
 2359  150 PHE  HD2    3.34855 -27.39955  18.09169 3S   12     0.00000
 2360  150 PHE  CE2    4.44415 -26.38450  16.54147 3S   12     1.00000
 2361  150 PHE  HE2    5.20024 -26.00695  17.20990 3S   12     0.00000
 2362  150 PHE  C     -0.48047 -27.03010  15.76562 3S   12     1.00000
 2363  150 PHE  O     -0.21559 -25.85372  15.52792 3S   12     1.00000
 2364  151 LEU  N     -1.25416 -27.76880  14.93916 3S   13     1.00000
 2365  151 LEU  HN    -1.46446 -28.72395  15.14479 3S   13     0.00000
 2366  151 LEU  CA    -1.78982 -27.25689  13.69856 3S   13     1.00000
 2367  151 LEU  HA    -0.98172 -26.77922  13.16391 3S   13     0.00000
 2368  151 LEU  CB    -2.40963 -28.36278  12.81857 3S   13     1.00000
 2369  151 LEU  HB1   -2.87573 -27.90370  11.91746 3S   13     0.00000
 2370  151 LEU  HB2   -3.21142 -28.88086  13.39036 3S   13     0.00000
 2371  151 LEU  CG    -1.38812 -29.41512  12.33399 3S   13     1.00000
 2372  151 LEU  HG    -0.92586 -29.89411  13.22452 3S   13     0.00000
 2373  151 LEU  CD1   -2.10097 -30.52508  11.54479 3S   13     1.00000
 2374  151 LEU  HD11  -2.62168 -30.10493  10.66034 3S   13     0.00000
 2375  151 LEU  HD12  -2.85314 -31.02450  12.19130 3S   13     0.00000
 2376  151 LEU  HD13  -1.37259 -31.28608  11.19858 3S   13     0.00000
 2377  151 LEU  CD2   -0.23555 -28.79149  11.52977 3S   13     1.00000
 2378  151 LEU  HD21   0.35858 -28.09481  12.15641 3S   13     0.00000
 2379  151 LEU  HD22  -0.62921 -28.23444  10.65574 3S   13     0.00000
 2380  151 LEU  HD23   0.45246 -29.57813  11.16420 3S   13     0.00000
 2381  151 LEU  C     -2.83158 -26.20153  13.94016 3S   13     1.00000
 2382  151 LEU  O     -2.88735 -25.21867  13.20794 3S   13     1.00000
 2383  152 SER  N     -3.65179 -26.35874  15.00354 3S   14     1.00000
 2384  152 SER  HN    -3.58680 -27.17285  15.57868 3S   14     0.00000
 2385  152 SER  CA    -4.66318 -25.39857  15.39049 3S   14     1.00000
 2386  152 SER  HA    -5.25474 -25.17273  14.51392 3S   14     0.00000
 2387  152 SER  CB    -5.59104 -25.92152  16.50610 3S   14     1.00000
 2388  152 SER  HB1   -6.34298 -25.14832  16.77542 3S   14     0.00000
 2389  152 SER  HB2   -5.00583 -26.18692  17.41338 3S   14     0.00000
 2390  152 SER  OG    -6.28915 -27.07416  16.05367 3S   14     1.00000
 2391  152 SER  HG1   -5.65678 -27.80080  16.11282 3S   14     0.00000
 2392  152 SER  C     -4.03304 -24.11849  15.86719 3S   14     1.00000
 2393  152 SER  O     -4.48916 -23.03832  15.50661 3S   14     1.00000
 2394  153 TYR  N     -2.93121 -24.21574  16.65051 3S   15     1.00000
 2395  153 TYR  HN    -2.59280 -25.11099  16.93786 3S   15     0.00000
 2396  153 TYR  CA    -2.14219 -23.09282  17.11059 3S   15     1.00000
 2397  153 TYR  HA    -2.79432 -22.44282  17.67762 3S   15     0.00000
 2398  153 TYR  CB    -0.96846 -23.57417  18.00875 3S   15     1.00000
 2399  153 TYR  HB1   -0.36904 -24.34431  17.48158 3S   15     0.00000
 2400  153 TYR  HB2   -1.38623 -24.04277  18.92258 3S   15     0.00000
 2401  153 TYR  CG    -0.04284 -22.46034  18.43770 3S   15     1.00000
 2402  153 TYR  CD1   -0.46929 -21.49207  19.35865 3S   15     1.00000
 2403  153 TYR  HD1   -1.46336 -21.54741  19.77533 3S   15     0.00000
 2404  153 TYR  CE1    0.38501 -20.45517  19.74620 3S   15     1.00000
 2405  153 TYR  HE1    0.04981 -19.72297  20.46657 3S   15     0.00000
 2406  153 TYR  CZ     1.67156 -20.37058  19.20670 3S   15     1.00000
 2407  153 TYR  OH     2.51045 -19.32296  19.63047 3S   15     1.00000
 2408  153 TYR  HH     3.37590 -19.42988  19.21036 3S   15     0.00000
 2409  153 TYR  CD2    1.24977 -22.36093  17.89051 3S   15     1.00000
 2410  153 TYR  HD2    1.58519 -23.09310  17.17000 3S   15     0.00000
 2411  153 TYR  CE2    2.10478 -21.32010  18.27255 3S   15     1.00000
 2412  153 TYR  HE2    3.09480 -21.25776  17.85051 3S   15     0.00000
 2413  153 TYR  C     -1.59435 -22.31339  15.93965 3S   15     1.00000
 2414  153 TYR  O     -1.68591 -21.08914  15.91466 3S   15     1.00000
 2415  154 LYS  N     -1.01495 -23.01823  14.94449 3S   16     1.00000
 2416  154 LYS  HN    -0.95848 -24.01493  14.98510 3S   16     0.00000
 2417  154 LYS  CA    -0.36710 -22.39976  13.81783 3S   16     1.00000
 2418  154 LYS  HA     0.27683 -21.63324  14.22387 3S   16     0.00000
 2419  154 LYS  CB     0.47225 -23.41448  13.01108 3S   16     1.00000
 2420  154 LYS  HB1   -0.19885 -24.11015  12.46110 3S   16     0.00000
 2421  154 LYS  HB2    1.05090 -24.03749  13.72908 3S   16     0.00000
 2422  154 LYS  CG     1.45955 -22.76768  12.02133 3S   16     1.00000
 2423  154 LYS  HG1    0.89359 -22.24000  11.22232 3S   16     0.00000
 2424  154 LYS  HG2    2.03626 -23.58392  11.53606 3S   16     0.00000
 2425  154 LYS  CD     2.45925 -21.77522  12.65097 3S   16     1.00000
 2426  154 LYS  HD1    1.91770 -20.83528  12.89639 3S   16     0.00000
 2427  154 LYS  HD2    3.22773 -21.52352  11.88655 3S   16     0.00000
 2428  154 LYS  CE     3.15165 -22.30139  13.91716 3S   16     1.00000
 2429  154 LYS  HE1    3.67084 -23.26145  13.71380 3S   16     0.00000
 2430  154 LYS  HE2    2.41654 -22.45137  14.73713 3S   16     0.00000
 2431  154 LYS  NZ     4.15480 -21.34198  14.41723 3S   16     1.00000
 2432  154 LYS  HZ1    3.70794 -20.41475  14.58491 3S   16     0.00000
 2433  154 LYS  HZ2    4.92413 -21.22728  13.71822 3S   16     0.00000
 2434  154 LYS  HZ3    4.55886 -21.69196  15.31274 3S   16     0.00000
 2435  154 LYS  C     -1.35447 -21.73092  12.90211 3S   16     1.00000
 2436  154 LYS  O     -1.10290 -20.63480  12.41602 3S   16     1.00000
 2437  155 LEU  N     -2.53067 -22.35316  12.67612 3S   17     1.00000
 2438  155 LEU  HN    -2.72085 -23.25192  13.06984 3S   17     0.00000
 2439  155 LEU  CA    -3.58738 -21.79174  11.86491 3S   17     1.00000
 2440  155 LEU  HA    -3.15806 -21.50908  10.91460 3S   17     0.00000
 2441  155 LEU  CB    -4.72767 -22.80705  11.63898 3S   17     1.00000
 2442  155 LEU  HB1   -5.66689 -22.29186  11.33929 3S   17     0.00000
 2443  155 LEU  HB2   -4.92318 -23.33601  12.59793 3S   17     0.00000
 2444  155 LEU  CG    -4.38855 -23.84188  10.54296 3S   17     1.00000
 2445  155 LEU  HG    -3.33621 -24.17681  10.69874 3S   17     0.00000
 2446  155 LEU  CD1   -5.27896 -25.09141  10.65976 3S   17     1.00000
 2447  155 LEU  HD11  -6.34874 -24.81637  10.54911 3S   17     0.00000
 2448  155 LEU  HD12  -5.13558 -25.57390  11.65011 3S   17     0.00000
 2449  155 LEU  HD13  -5.01494 -25.82588   9.87001 3S   17     0.00000
 2450  155 LEU  CD2   -4.48183 -23.21979   9.13563 3S   17     1.00000
 2451  155 LEU  HD21  -3.77462 -22.37211   9.02686 3S   17     0.00000
 2452  155 LEU  HD22  -5.51049 -22.84370   8.95155 3S   17     0.00000
 2453  155 LEU  HD23  -4.23985 -23.97679   8.36144 3S   17     0.00000
 2454  155 LEU  C     -4.14416 -20.53843  12.48701 3S   17     1.00000
 2455  155 LEU  O     -4.29285 -19.52992  11.80283 3S   17     1.00000
 2456  156 SER  N     -4.40956 -20.55501  13.81384 3S   18     1.00000
 2457  156 SER  HN    -4.28750 -21.38922  14.35104 3S   18     0.00000
 2458  156 SER  CA    -4.89993 -19.41050  14.55725 3S   18     1.00000
 2459  156 SER  HA    -5.79263 -19.05974  14.06600 3S   18     0.00000
 2460  156 SER  CB    -5.25093 -19.76851  16.01854 3S   18     1.00000
 2461  156 SER  HB1   -5.59733 -18.86990  16.57257 3S   18     0.00000
 2462  156 SER  HB2   -4.35851 -20.18782  16.52899 3S   18     0.00000
 2463  156 SER  OG    -6.28053 -20.74909  16.06128 3S   18     1.00000
 2464  156 SER  HG1   -7.05767 -20.34609  15.66515 3S   18     0.00000
 2465  156 SER  C     -3.91010 -18.26728  14.55623 3S   18     1.00000
 2466  156 SER  O     -4.29750 -17.10270  14.48622 3S   18     1.00000
 2467  157 GLN  N     -2.59746 -18.58876  14.58209 3S   19     1.00000
 2468  157 GLN  HN    -2.31330 -19.54418  14.64394 3S   19     0.00000
 2469  157 GLN  CA    -1.51462 -17.63567  14.52776 3S   19     1.00000
 2470  157 GLN  HA    -1.70572 -16.87387  15.26756 3S   19     0.00000
 2471  157 GLN  CB    -0.17384 -18.33464  14.85105 3S   19     1.00000
 2472  157 GLN  HB1    0.07266 -19.04541  14.03153 3S   19     0.00000
 2473  157 GLN  HB2   -0.31475 -18.93427  15.77885 3S   19     0.00000
 2474  157 GLN  CG     1.00656 -17.38162  15.08863 3S   19     1.00000
 2475  157 GLN  HG1    0.80862 -16.72419  15.95943 3S   19     0.00000
 2476  157 GLN  HG2    1.16353 -16.74710  14.19336 3S   19     0.00000
 2477  157 GLN  CD     2.26524 -18.21975  15.30748 3S   19     1.00000
 2478  157 GLN  OE1    2.72227 -18.89319  14.37988 3S   19     1.00000
 2479  157 GLN  NE2    2.83448 -18.18413  16.54325 3S   19     1.00000
 2480  157 GLN  HE21   3.65223 -18.73574  16.72645 3S   19     0.00000
 2481  157 GLN  HE22   2.46480 -17.58596  17.25539 3S   19     0.00000
 2482  157 GLN  C     -1.42250 -16.96758  13.17185 3S   19     1.00000
 2483  157 GLN  O     -1.07249 -15.79470  13.07486 3S   19     1.00000
 2484  158 LYS  N     -1.75164 -17.69549  12.08033 3S   20     1.00000
 2485  158 LYS  HN    -2.05755 -18.64238  12.16386 3S   20     0.00000
 2486  158 LYS  CA    -1.62308 -17.19504  10.72908 3S   20     1.00000
 2487  158 LYS  HA    -0.93665 -16.36930  10.72944 3S   20     0.00000
 2488  158 LYS  CB    -1.05651 -18.27031   9.77372 3S   20     1.00000
 2489  158 LYS  HB1   -1.00431 -17.88186   8.73583 3S   20     0.00000
 2490  158 LYS  HB2   -1.74182 -19.14676   9.77062 3S   20     0.00000
 2491  158 LYS  CG     0.35350 -18.75067  10.16732 3S   20     1.00000
 2492  158 LYS  HG1    0.69102 -19.51913   9.44104 3S   20     0.00000
 2493  158 LYS  HG2    0.30408 -19.23041  11.16623 3S   20     0.00000
 2494  158 LYS  CD     1.43988 -17.66984  10.22812 3S   20     1.00000
 2495  158 LYS  HD1    1.07351 -16.78900  10.79734 3S   20     0.00000
 2496  158 LYS  HD2    1.68552 -17.34115   9.19479 3S   20     0.00000
 2497  158 LYS  CE     2.69328 -18.18519  10.93436 3S   20     1.00000
 2498  158 LYS  HE1    3.10288 -19.08040  10.42241 3S   20     0.00000
 2499  158 LYS  HE2    2.45436 -18.44127  11.98781 3S   20     0.00000
 2500  158 LYS  NZ     3.73227 -17.14117  10.94609 3S   20     1.00000
 2501  158 LYS  HZ1    3.46613 -16.40871  11.64090 3S   20     0.00000
 2502  158 LYS  HZ2    3.81653 -16.71203  10.00413 3S   20     0.00000
 2503  158 LYS  HZ3    4.64776 -17.56582  11.21733 3S   20     0.00000
 2504  158 LYS  C     -2.92013 -16.63982  10.19392 3S   20     1.00000
 2505  158 LYS  O     -3.06938 -16.44412   8.98993 3S   20     1.00000
 2506  159 GLY  N     -3.88395 -16.31127  11.08164 3S   21     1.00000
 2507  159 GLY  HN    -3.77143 -16.49169  12.05662 3S   21     0.00000
 2508  159 GLY  CA    -5.07278 -15.58476  10.69838 3S   21     1.00000
 2509  159 GLY  HA1   -4.80946 -14.85580   9.94432 3S   21     0.00000
 2510  159 GLY  HA2   -5.46967 -15.13081  11.59341 3S   21     0.00000
 2511  159 GLY  C     -6.12833 -16.47976  10.12595 3S   21     1.00000
 2512  159 GLY  O     -6.76722 -16.11368   9.14141 3S   21     1.00000
 2513  160 TYR  N     -6.35740 -17.66274  10.74722 3S   22     1.00000
 2514  160 TYR  HN    -5.81462 -17.95629  11.53194 3S   22     0.00000
 2515  160 TYR  CA    -7.36746 -18.59473  10.29497 3S   22     1.00000
 2516  160 TYR  HA    -8.10655 -18.05389   9.72050 3S   22     0.00000
 2517  160 TYR  CB    -6.77529 -19.76025   9.45878 3S   22     1.00000
 2518  160 TYR  HB1   -7.53168 -20.54842   9.26080 3S   22     0.00000
 2519  160 TYR  HB2   -5.90647 -20.21514   9.97787 3S   22     0.00000
 2520  160 TYR  CG    -6.33761 -19.22344   8.12602 3S   22     1.00000
 2521  160 TYR  CD1   -7.29254 -18.61155   7.29727 3S   22     1.00000
 2522  160 TYR  HD1   -8.32281 -18.55149   7.60600 3S   22     0.00000
 2523  160 TYR  CE1   -6.92854 -18.04707   6.07719 3S   22     1.00000
 2524  160 TYR  HE1   -7.67964 -17.57525   5.45998 3S   22     0.00000
 2525  160 TYR  CZ    -5.60405 -18.11132   5.65193 3S   22     1.00000
 2526  160 TYR  OH    -5.29717 -17.53782   4.40497 3S   22     1.00000
 2527  160 TYR  HH    -4.45385 -17.90648   4.10826 3S   22     0.00000
 2528  160 TYR  CD2   -4.99897 -19.27743   7.69632 3S   22     1.00000
 2529  160 TYR  HD2   -4.24825 -19.73062   8.32719 3S   22     0.00000
 2530  160 TYR  CE2   -4.63338 -18.73026   6.45641 3S   22     1.00000
 2531  160 TYR  HE2   -3.60668 -18.77483   6.13077 3S   22     0.00000
 2532  160 TYR  C     -8.13246 -19.16641  11.45437 3S   22     1.00000
 2533  160 TYR  O     -7.68617 -19.16227  12.59901 3S   22     1.00000
 2534  161 SER  N     -9.35412 -19.66281  11.15006 3S   23     1.00000
 2535  161 SER  HN    -9.69825 -19.62003  10.21236 3S   23     0.00000
 2536  161 SER  CA   -10.25267 -20.27594  12.09468 3S   23     1.00000
 2537  161 SER  HA   -10.17957 -19.74714  13.03578 3S   23     0.00000
 2538  161 SER  CB   -11.72478 -20.25107  11.60321 3S   23     1.00000
 2539  161 SER  HB1  -11.82947 -20.82542  10.65721 3S   23     0.00000
 2540  161 SER  HB2  -12.01341 -19.19778  11.39571 3S   23     0.00000
 2541  161 SER  OG   -12.63160 -20.75492  12.58100 3S   23     1.00000
 2542  161 SER  HG1  -12.14523 -21.39883  13.10447 3S   23     0.00000
 2543  161 SER  C     -9.82283 -21.70604  12.28687 3S   23     1.00000
 2544  161 SER  O     -9.59915 -22.44377  11.32767 3S   23     1.00000
 2545  162 ALA  N     -9.70590 -22.10771  13.56305 3S   24     1.00000
 2546  162 ALA  HN    -9.89210 -21.49052  14.32282 3S   24     0.00000
 2547  162 ALA  CA    -9.37276 -23.44531  13.95201 3S   24     1.00000
 2548  162 ALA  HA    -9.73958 -24.15036  13.21877 3S   24     0.00000
 2549  162 ALA  CB    -7.85235 -23.61629  14.15781 3S   24     1.00000
 2550  162 ALA  HB1   -7.48571 -22.94634  14.96322 3S   24     0.00000
 2551  162 ALA  HB2   -7.31563 -23.35543  13.22090 3S   24     0.00000
 2552  162 ALA  HB3   -7.61001 -24.66562  14.42372 3S   24     0.00000
 2553  162 ALA  C    -10.14920 -23.63892  15.26383 3S   24     1.00000
 2554  162 ALA  OT1   -9.53608 -23.80960  16.33409 3S   24     1.00000
 2555  162 ALA  OT2  -11.41223 -23.54658  15.20668 3S   24     0.00000
 2556  163 GLY  N     -6.95594 -32.62800  25.37355 4S   81     1.00000
 2557  163 GLY  HT1   -7.88932 -32.35169  25.00526 4S   81     0.00000
 2558  163 GLY  HT2   -6.83382 -33.65321  25.24162 4S   81     0.00000
 2559  163 GLY  HT3   -6.22297 -32.11487  24.84689 4S   81     0.00000
 2560  163 GLY  CA    -6.87862 -32.27315  26.82033 4S   81     1.00000
 2561  163 GLY  HA1   -7.73685 -32.72718  27.29292 4S   81     0.00000
 2562  163 GLY  HA2   -6.89396 -31.19349  26.86950 4S   81     0.00000
 2563  163 GLY  C     -5.65437 -32.74520  27.55644 4S   81     1.00000
 2564  163 GLY  O     -5.40052 -32.28102  28.66594 4S   81     1.00000
 2565  164 GLY  N     -4.86258 -33.68334  26.97945 4S   82     1.00000
 2566  164 GLY  HN    -5.04670 -34.05372  26.07320 4S   82     0.00000
 2567  164 GLY  CA    -3.72181 -34.26145  27.65715 4S   82     1.00000
 2568  164 GLY  HA1   -3.65213 -35.28538  27.32566 4S   82     0.00000
 2569  164 GLY  HA2   -3.84084 -34.17430  28.72812 4S   82     0.00000
 2570  164 GLY  C     -2.46341 -33.56244  27.25359 4S   82     1.00000
 2571  164 GLY  O     -2.47703 -32.70560  26.37524 4S   82     1.00000
 2572  165 MET  N     -1.33409 -33.93546  27.90548 4S   83     1.00000
 2573  165 MET  HN    -1.38491 -34.63252  28.61570 4S   83     0.00000
 2574  165 MET  CA     0.01398 -33.48542  27.61095 4S   83     1.00000
 2575  165 MET  HA     0.61845 -33.78500  28.45439 4S   83     0.00000
 2576  165 MET  CB     0.59065 -34.17144  26.34656 4S   83     1.00000
 2577  165 MET  HB1    1.62047 -33.80700  26.16736 4S   83     0.00000
 2578  165 MET  HB2   -0.03452 -33.89671  25.46844 4S   83     0.00000
 2579  165 MET  CG     0.67631 -35.70523  26.44787 4S   83     1.00000
 2580  165 MET  HG1   -0.29861 -36.08971  26.81720 4S   83     0.00000
 2581  165 MET  HG2    1.44358 -35.96706  27.20946 4S   83     0.00000
 2582  165 MET  SD     1.05233 -36.53192  24.86895 4S   83     1.00000
 2583  165 MET  CE     2.75425 -35.96896  24.60245 4S   83     1.00000
 2584  165 MET  HE1    3.41865 -36.29864  25.42840 4S   83     0.00000
 2585  165 MET  HE2    2.80003 -34.86353  24.53749 4S   83     0.00000
 2586  165 MET  HE3    3.16028 -36.37944  23.65335 4S   83     0.00000
 2587  165 MET  C      0.14520 -31.98038  27.48875 4S   83     1.00000
 2588  165 MET  O      0.71661 -31.47812  26.52461 4S   83     1.00000
 2589  166 ALA  N     -0.39253 -31.22673  28.47886 4S   84     1.00000
 2590  166 ALA  HN    -0.84642 -31.66071  29.25249 4S   84     0.00000
 2591  166 ALA  CA    -0.48636 -29.78099  28.45455 4S   84     1.00000
 2592  166 ALA  HA    -1.06581 -29.51151  27.58178 4S   84     0.00000
 2593  166 ALA  CB    -1.21212 -29.24804  29.70545 4S   84     1.00000
 2594  166 ALA  HB1   -0.68563 -29.55893  30.63258 4S   84     0.00000
 2595  166 ALA  HB2   -2.24599 -29.65401  29.74027 4S   84     0.00000
 2596  166 ALA  HB3   -1.27911 -28.13909  29.68567 4S   84     0.00000
 2597  166 ALA  C      0.86197 -29.10472  28.33849 4S   84     1.00000
 2598  166 ALA  O      1.04692 -28.21338  27.51224 4S   84     1.00000
 2599  167 ALA  N      1.85824 -29.54390  29.14071 4S   85     1.00000
 2600  167 ALA  HN     1.70422 -30.27132  29.80402 4S   85     0.00000
 2601  167 ALA  CA     3.19055 -28.98114  29.12114 4S   85     1.00000
 2602  167 ALA  HA     3.09276 -27.90629  29.19620 4S   85     0.00000
 2603  167 ALA  CB     4.03242 -29.47232  30.31193 4S   85     1.00000
 2604  167 ALA  HB1    4.14552 -30.57666  30.29280 4S   85     0.00000
 2605  167 ALA  HB2    3.53566 -29.18713  31.26427 4S   85     0.00000
 2606  167 ALA  HB3    5.04131 -29.00633  30.29999 4S   85     0.00000
 2607  167 ALA  C      3.92678 -29.29043  27.83358 4S   85     1.00000
 2608  167 ALA  O      4.69327 -28.46557  27.34287 4S   85     1.00000
 2609  168 VAL  N      3.68171 -30.47472  27.22272 4S   86     1.00000
 2610  168 VAL  HN     3.04286 -31.13183  27.61435 4S   86     0.00000
 2611  168 VAL  CA     4.29086 -30.86547  25.96447 4S   86     1.00000
 2612  168 VAL  HA     5.35401 -30.70124  26.04110 4S   86     0.00000
 2613  168 VAL  CB     4.04688 -32.32495  25.61326 4S   86     1.00000
 2614  168 VAL  HB     2.95337 -32.50380  25.56111 4S   86     0.00000
 2615  168 VAL  CG1    4.64944 -32.66577  24.23125 4S   86     1.00000
 2616  168 VAL  HG11   5.70996 -32.34268  24.18042 4S   86     0.00000
 2617  168 VAL  HG12   4.08466 -32.17086  23.41506 4S   86     0.00000
 2618  168 VAL  HG13   4.60429 -33.75843  24.05046 4S   86     0.00000
 2619  168 VAL  CG2    4.63948 -33.21817  26.72380 4S   86     1.00000
 2620  168 VAL  HG21   4.19189 -32.99216  27.71299 4S   86     0.00000
 2621  168 VAL  HG22   5.73781 -33.07457  26.78682 4S   86     0.00000
 2622  168 VAL  HG23   4.44653 -34.28733  26.49525 4S   86     0.00000
 2623  168 VAL  C      3.78079 -29.99540  24.84744 4S   86     1.00000
 2624  168 VAL  O      4.56684 -29.50821  24.03981 4S   86     1.00000
 2625  169 LYS  N      2.45013 -29.75608  24.79954 4S   87     1.00000
 2626  169 LYS  HN     1.83434 -30.16511  25.47186 4S   87     0.00000
 2627  169 LYS  CA     1.80780 -28.93291  23.80134 4S   87     1.00000
 2628  169 LYS  HA     2.03863 -29.35174  22.83181 4S   87     0.00000
 2629  169 LYS  CB     0.27925 -28.89919  23.98598 4S   87     1.00000
 2630  169 LYS  HB1   -0.16987 -28.09436  23.36312 4S   87     0.00000
 2631  169 LYS  HB2    0.03962 -28.67605  25.04865 4S   87     0.00000
 2632  169 LYS  CG    -0.37614 -30.22361  23.58008 4S   87     1.00000
 2633  169 LYS  HG1    0.14991 -31.06975  24.07367 4S   87     0.00000
 2634  169 LYS  HG2   -0.27147 -30.35391  22.47985 4S   87     0.00000
 2635  169 LYS  CD    -1.85615 -30.28305  23.96242 4S   87     1.00000
 2636  169 LYS  HD1   -2.38459 -29.40354  23.53420 4S   87     0.00000
 2637  169 LYS  HD2   -1.92832 -30.21615  25.07198 4S   87     0.00000
 2638  169 LYS  CE    -2.52284 -31.56811  23.47183 4S   87     1.00000
 2639  169 LYS  HE1   -1.95476 -32.45290  23.83068 4S   87     0.00000
 2640  169 LYS  HE2   -2.58278 -31.59567  22.36443 4S   87     0.00000
 2641  169 LYS  NZ    -3.89289 -31.66296  24.01416 4S   87     1.00000
 2642  169 LYS  HZ1   -4.45118 -30.84468  23.68688 4S   87     0.00000
 2643  169 LYS  HZ2   -3.82580 -31.65197  25.05631 4S   87     0.00000
 2644  169 LYS  HZ3   -4.32775 -32.55181  23.69549 4S   87     0.00000
 2645  169 LYS  C      2.32595 -27.52198  23.83024 4S   87     1.00000
 2646  169 LYS  O      2.65659 -26.97205  22.78513 4S   87     1.00000
 2647  170 GLN  N      2.45395 -26.92191  25.03534 4S   88     1.00000
 2648  170 GLN  HN     2.18830 -27.39511  25.87358 4S   88     0.00000
 2649  170 GLN  CA     2.94728 -25.57376  25.20218 4S   88     1.00000
 2650  170 GLN  HA     2.36639 -24.94493  24.54320 4S   88     0.00000
 2651  170 GLN  CB     2.77215 -25.07399  26.65527 4S   88     1.00000
 2652  170 GLN  HB1    3.36220 -25.72527  27.33788 4S   88     0.00000
 2653  170 GLN  HB2    1.70282 -25.19026  26.93898 4S   88     0.00000
 2654  170 GLN  CG     3.18975 -23.60606  26.89482 4S   88     1.00000
 2655  170 GLN  HG1    4.27494 -23.48907  26.68758 4S   88     0.00000
 2656  170 GLN  HG2    3.01666 -23.34918  27.96149 4S   88     0.00000
 2657  170 GLN  CD     2.38343 -22.62984  26.02409 4S   88     1.00000
 2658  170 GLN  OE1    1.22414 -22.86811  25.67125 4S   88     1.00000
 2659  170 GLN  NE2    3.02117 -21.47412  25.67969 4S   88     1.00000
 2660  170 GLN  HE21   3.97850 -21.33291  25.95491 4S   88     0.00000
 2661  170 GLN  HE22   2.54121 -20.77824  25.15098 4S   88     0.00000
 2662  170 GLN  C      4.39562 -25.44446  24.79496 4S   88     1.00000
 2663  170 GLN  O      4.75476 -24.50180  24.09314 4S   88     1.00000
 2664  171 ALA  N      5.25765 -26.41347  25.18757 4S   89     1.00000
 2665  171 ALA  HN     4.95516 -27.18100  25.75031 4S   89     0.00000
 2666  171 ALA  CA     6.66006 -26.41709  24.83143 4S   89     1.00000
 2667  171 ALA  HA     7.07647 -25.46290  25.12624 4S   89     0.00000
 2668  171 ALA  CB     7.44044 -27.54010  25.54292 4S   89     1.00000
 2669  171 ALA  HB1    7.03380 -28.53812  25.27367 4S   89     0.00000
 2670  171 ALA  HB2    7.36060 -27.41782  26.64394 4S   89     0.00000
 2671  171 ALA  HB3    8.51776 -27.50756  25.27089 4S   89     0.00000
 2672  171 ALA  C      6.85089 -26.57526  23.34042 4S   89     1.00000
 2673  171 ALA  O      7.73719 -25.96502  22.75630 4S   89     1.00000
 2674  172 LEU  N      6.00435 -27.38393  22.66981 4S   90     1.00000
 2675  172 LEU  HN     5.28734 -27.89069  23.14708 4S   90     0.00000
 2676  172 LEU  CA     6.11082 -27.63402  21.25206 4S   90     1.00000
 2677  172 LEU  HA     7.15287 -27.82511  21.03897 4S   90     0.00000
 2678  172 LEU  CB     5.28306 -28.86857  20.84690 4S   90     1.00000
 2679  172 LEU  HB1    4.20600 -28.66775  21.03659 4S   90     0.00000
 2680  172 LEU  HB2    5.57946 -29.71356  21.50852 4S   90     0.00000
 2681  172 LEU  CG     5.46078 -29.33203  19.38591 4S   90     1.00000
 2682  172 LEU  HG     5.14293 -28.50391  18.71401 4S   90     0.00000
 2683  172 LEU  CD1    6.92098 -29.66974  19.02738 4S   90     1.00000
 2684  172 LEU  HD11   7.33218 -30.41491  19.73984 4S   90     0.00000
 2685  172 LEU  HD12   7.55257 -28.75739  19.05889 4S   90     0.00000
 2686  172 LEU  HD13   6.97618 -30.09071  18.00125 4S   90     0.00000
 2687  172 LEU  CD2    4.53513 -30.52348  19.10867 4S   90     1.00000
 2688  172 LEU  HD21   3.47677 -30.25163  19.30701 4S   90     0.00000
 2689  172 LEU  HD22   4.81090 -31.38889  19.74744 4S   90     0.00000
 2690  172 LEU  HD23   4.62725 -30.82234  18.04870 4S   90     0.00000
 2691  172 LEU  C      5.68174 -26.43378  20.44197 4S   90     1.00000
 2692  172 LEU  O      6.30896 -26.11532  19.43543 4S   90     1.00000
 2693  173 ARG  N      4.62838 -25.70861  20.88984 4S   91     1.00000
 2694  173 ARG  HN     4.12204 -26.00040  21.70009 4S   91     0.00000
 2695  173 ARG  CA     4.16397 -24.47370  20.28674 4S   91     1.00000
 2696  173 ARG  HA     3.89130 -24.67693  19.26086 4S   91     0.00000
 2697  173 ARG  CB     2.95002 -23.89513  21.04170 4S   91     1.00000
 2698  173 ARG  HB1    2.77354 -22.83797  20.73733 4S   91     0.00000
 2699  173 ARG  HB2    3.17004 -23.89705  22.13260 4S   91     0.00000
 2700  173 ARG  CG     1.63436 -24.65135  20.80371 4S   91     1.00000
 2701  173 ARG  HG1    1.77184 -25.73684  20.97393 4S   91     0.00000
 2702  173 ARG  HG2    1.32908 -24.51911  19.74422 4S   91     0.00000
 2703  173 ARG  CD     0.55453 -24.10759  21.74185 4S   91     1.00000
 2704  173 ARG  HD1    0.46813 -23.01114  21.58164 4S   91     0.00000
 2705  173 ARG  HD2    0.83875 -24.30700  22.79578 4S   91     0.00000
 2706  173 ARG  NE    -0.76185 -24.76861  21.46369 4S   91     1.00000
 2707  173 ARG  HE    -0.77224 -25.70775  21.10675 4S   91     0.00000
 2708  173 ARG  CZ    -1.95636 -24.13395  21.64027 4S   91     1.00000
 2709  173 ARG  NH1   -2.02869 -22.89492  22.19155 4S   91     1.00000
 2710  173 ARG  HH11  -1.19653 -22.41552  22.47739 4S   91     0.00000
 2711  173 ARG  HH12  -2.91573 -22.43849  22.25864 4S   91     0.00000
 2712  173 ARG  NH2   -3.10554 -24.75304  21.26466 4S   91     1.00000
 2713  173 ARG  HH21  -3.07802 -25.71115  20.96911 4S   91     0.00000
 2714  173 ARG  HH22  -3.98872 -24.30886  21.41246 4S   91     0.00000
 2715  173 ARG  C      5.24301 -23.41273  20.29375 4S   91     1.00000
 2716  173 ARG  O      5.50092 -22.76764  19.28089 4S   91     1.00000
 2717  174 GLU  N      5.92489 -23.23030  21.44398 4S   92     1.00000
 2718  174 GLU  HN     5.70356 -23.75662  22.26353 4S   92     0.00000
 2719  174 GLU  CA     6.98819 -22.26408  21.60032 4S   92     1.00000
 2720  174 GLU  HA     6.63559 -21.30805  21.23723 4S   92     0.00000
 2721  174 GLU  CB     7.39584 -22.13250  23.07952 4S   92     1.00000
 2722  174 GLU  HB1    8.29808 -21.48792  23.17844 4S   92     0.00000
 2723  174 GLU  HB2    7.65311 -23.14809  23.45487 4S   92     0.00000
 2724  174 GLU  CG     6.27653 -21.52741  23.94890 4S   92     1.00000
 2725  174 GLU  HG1    5.30565 -22.01739  23.72609 4S   92     0.00000
 2726  174 GLU  HG2    6.17871 -20.44431  23.72291 4S   92     0.00000
 2727  174 GLU  CD     6.56647 -21.70699  25.43926 4S   92     1.00000
 2728  174 GLU  OE1    7.55497 -22.40122  25.79248 4S   92     1.00000
 2729  174 GLU  OE2    5.77850 -21.15546  26.25231 4S   92     1.00000
 2730  174 GLU  C      8.21194 -22.65148  20.80600 4S   92     1.00000
 2731  174 GLU  O      8.87128 -21.79559  20.22327 4S   92     1.00000
 2732  175 ALA  N      8.53476 -23.96206  20.73568 4S   93     1.00000
 2733  175 ALA  HN     8.00391 -24.65192  21.22528 4S   93     0.00000
 2734  175 ALA  CA     9.67653 -24.45840  20.00257 4S   93     1.00000
 2735  175 ALA  HA    10.54174 -23.88589  20.30694 4S   93     0.00000
 2736  175 ALA  CB     9.94325 -25.94515  20.28230 4S   93     1.00000
 2737  175 ALA  HB1    9.07323 -26.56836  19.98406 4S   93     0.00000
 2738  175 ALA  HB2   10.12619 -26.09720  21.36733 4S   93     0.00000
 2739  175 ALA  HB3   10.84209 -26.29447  19.73106 4S   93     0.00000
 2740  175 ALA  C      9.49715 -24.28432  18.51808 4S   93     1.00000
 2741  175 ALA  O     10.45634 -23.98167  17.81513 4S   93     1.00000
 2742  176 GLY  N      8.24969 -24.43894  18.01249 4S   94     1.00000
 2743  176 GLY  HN     7.49358 -24.70804  18.60789 4S   94     0.00000
 2744  176 GLY  CA     7.90955 -24.24772  16.61909 4S   94     1.00000
 2745  176 GLY  HA1    6.87127 -24.51404  16.50439 4S   94     0.00000
 2746  176 GLY  HA2    8.57286 -24.85333  16.01944 4S   94     0.00000
 2747  176 GLY  C      8.07567 -22.81752  16.20423 4S   94     1.00000
 2748  176 GLY  O      8.57547 -22.54155  15.11917 4S   94     1.00000
 2749  177 ASP  N      7.69610 -21.86662  17.08685 4S   95     1.00000
 2750  177 ASP  HN     7.28112 -22.11520  17.95941 4S   95     0.00000
 2751  177 ASP  CA     7.86835 -20.44683  16.86883 4S   95     1.00000
 2752  177 ASP  HA     7.43544 -20.19114  15.91030 4S   95     0.00000
 2753  177 ASP  CB     7.22475 -19.61097  17.99944 4S   95     1.00000
 2754  177 ASP  HB1    7.56092 -18.55301  17.94844 4S   95     0.00000
 2755  177 ASP  HB2    7.52564 -20.02335  18.98548 4S   95     0.00000
 2756  177 ASP  CG     5.70220 -19.62000  17.90702 4S   95     1.00000
 2757  177 ASP  OD1    5.14017 -20.07886  16.87965 4S   95     1.00000
 2758  177 ASP  OD2    5.07187 -19.13597  18.88158 4S   95     1.00000
 2759  177 ASP  C      9.33106 -20.09072  16.80932 4S   95     1.00000
 2760  177 ASP  O      9.75004 -19.36384  15.91358 4S   95     1.00000
 2761  178 GLU  N     10.14895 -20.63152  17.74342 4S   96     1.00000
 2762  178 GLU  HN     9.78360 -21.22099  18.46222 4S   96     0.00000
 2763  178 GLU  CA    11.57260 -20.38392  17.80725 4S   96     1.00000
 2764  178 GLU  HA    11.69795 -19.31188  17.78622 4S   96     0.00000
 2765  178 GLU  CB    12.19498 -20.94745  19.11004 4S   96     1.00000
 2766  178 GLU  HB1   12.03425 -22.04884  19.13166 4S   96     0.00000
 2767  178 GLU  HB2   11.64496 -20.52248  19.97845 4S   96     0.00000
 2768  178 GLU  CG    13.70793 -20.68590  19.30992 4S   96     1.00000
 2769  178 GLU  HG1   14.27425 -21.12170  18.46134 4S   96     0.00000
 2770  178 GLU  HG2   14.03219 -21.20710  20.23714 4S   96     0.00000
 2771  178 GLU  CD    14.09262 -19.20827  19.44111 4S   96     1.00000
 2772  178 GLU  OE1   13.21929 -18.31253  19.34088 4S   96     1.00000
 2773  178 GLU  OE2   15.30773 -18.95407  19.65283 4S   96     1.00000
 2774  178 GLU  C     12.29385 -20.94814  16.60541 4S   96     1.00000
 2775  178 GLU  O     13.20484 -20.31563  16.07790 4S   96     1.00000
 2776  179 PHE  N     11.86560 -22.13315  16.10701 4S   97     1.00000
 2777  179 PHE  HN    11.14676 -22.64604  16.57542 4S   97     0.00000
 2778  179 PHE  CA    12.36614 -22.74535  14.89321 4S   97     1.00000
 2779  179 PHE  HA    13.42942 -22.87155  15.00775 4S   97     0.00000
 2780  179 PHE  CB    11.73893 -24.15107  14.65849 4S   97     1.00000
 2781  179 PHE  HB1   10.63095 -24.08581  14.69190 4S   97     0.00000
 2782  179 PHE  HB2   12.06837 -24.83834  15.46697 4S   97     0.00000
 2783  179 PHE  CG    12.14953 -24.75683  13.33721 4S   97     1.00000
 2784  179 PHE  CD1   13.44865 -25.24881  13.13092 4S   97     1.00000
 2785  179 PHE  HD1   14.15654 -25.25371  13.94630 4S   97     0.00000
 2786  179 PHE  CE1   13.84390 -25.70134  11.86510 4S   97     1.00000
 2787  179 PHE  HE1   14.84861 -26.06538  11.71012 4S   97     0.00000
 2788  179 PHE  CZ    12.93505 -25.68189  10.79941 4S   97     1.00000
 2789  179 PHE  HZ    13.23810 -26.03086   9.82320 4S   97     0.00000
 2790  179 PHE  CD2   11.24877 -24.74196  12.26047 4S   97     1.00000
 2791  179 PHE  HD2   10.25879 -24.33782  12.40450 4S   97     0.00000
 2792  179 PHE  CE2   11.63348 -25.20748  10.99937 4S   97     1.00000
 2793  179 PHE  HE2   10.92994 -25.18881  10.18031 4S   97     0.00000
 2794  179 PHE  C     12.14097 -21.83568  13.70230 4S   97     1.00000
 2795  179 PHE  O     13.05991 -21.58810  12.92806 4S   97     1.00000
 2796  180 GLU  N     10.91407 -21.30463  13.54007 4S   98     1.00000
 2797  180 GLU  HN    10.17972 -21.49890  14.18933 4S   98     0.00000
 2798  180 GLU  CA    10.53635 -20.49441  12.40480 4S   98     1.00000
 2799  180 GLU  HA    10.83138 -21.01859  11.50641 4S   98     0.00000
 2800  180 GLU  CB     9.01071 -20.30004  12.37821 4S   98     1.00000
 2801  180 GLU  HB1    8.72035 -19.56758  11.59381 4S   98     0.00000
 2802  180 GLU  HB2    8.68562 -19.90539  13.36697 4S   98     0.00000
 2803  180 GLU  CG     8.32044 -21.64426  12.08354 4S   98     1.00000
 2804  180 GLU  HG1    8.82975 -22.45719  12.64325 4S   98     0.00000
 2805  180 GLU  HG2    8.41286 -21.88379  11.00681 4S   98     0.00000
 2806  180 GLU  CD     6.85220 -21.67110  12.48578 4S   98     1.00000
 2807  180 GLU  OE1    6.27678 -20.59417  12.78107 4S   98     1.00000
 2808  180 GLU  OE2    6.28120 -22.79491  12.51410 4S   98     1.00000
 2809  180 GLU  C     11.22855 -19.15730  12.40418 4S   98     1.00000
 2810  180 GLU  O     11.57554 -18.63775  11.34609 4S   98     1.00000
 2811  181 LEU  N     11.48205 -18.58523  13.59981 4S   99     1.00000
 2812  181 LEU  HN    11.17035 -19.00989  14.44905 4S   99     0.00000
 2813  181 LEU  CA    12.18753 -17.33738  13.74915 4S   99     1.00000
 2814  181 LEU  HA    11.78975 -16.63502  13.03135 4S   99     0.00000
 2815  181 LEU  CB    12.03243 -16.75890  15.17702 4S   99     1.00000
 2816  181 LEU  HB1   12.74317 -15.91835  15.32767 4S   99     0.00000
 2817  181 LEU  HB2   12.29019 -17.55301  15.91278 4S   99     0.00000
 2818  181 LEU  CG    10.61650 -16.22777  15.50161 4S   99     1.00000
 2819  181 LEU  HG     9.87592 -17.00150  15.19704 4S   99     0.00000
 2820  181 LEU  CD1   10.45299 -16.01045  17.01551 4S   99     1.00000
 2821  181 LEU  HD11  11.19198 -15.26644  17.38037 4S   99     0.00000
 2822  181 LEU  HD12  10.60954 -16.96473  17.56181 4S   99     0.00000
 2823  181 LEU  HD13   9.43353 -15.63606  17.24332 4S   99     0.00000
 2824  181 LEU  CD2   10.28070 -14.94296  14.72396 4S   99     1.00000
 2825  181 LEU  HD21  10.30478 -15.14350  13.63587 4S   99     0.00000
 2826  181 LEU  HD22  11.01147 -14.14107  14.96280 4S   99     0.00000
 2827  181 LEU  HD23   9.26354 -14.58461  14.98905 4S   99     0.00000
 2828  181 LEU  C     13.66326 -17.49606  13.46421 4S   99     1.00000
 2829  181 LEU  O     14.22579 -16.70241  12.71386 4S   99     1.00000
 2830  182 ARG  N     14.32515 -18.50346  14.07817 4S   100    1.00000
 2831  182 ARG  HN    13.83704 -19.19107  14.61458 4S   100    0.00000
 2832  182 ARG  CA    15.76143 -18.50148  14.24001 4S   100    1.00000
 2833  182 ARG  HA    16.14338 -17.54273  13.93035 4S   100    0.00000
 2834  182 ARG  CB    16.10492 -18.64239  15.74171 4S   100    1.00000
 2835  182 ARG  HB1   15.75214 -19.62379  16.12216 4S   100    0.00000
 2836  182 ARG  HB2   15.52219 -17.85727  16.27557 4S   100    0.00000
 2837  182 ARG  CG    17.59047 -18.45962  16.10043 4S   100    1.00000
 2838  182 ARG  HG1   17.98437 -17.55724  15.58282 4S   100    0.00000
 2839  182 ARG  HG2   18.15975 -19.33832  15.72353 4S   100    0.00000
 2840  182 ARG  CD    17.84455 -18.33751  17.61009 4S   100    1.00000
 2841  182 ARG  HD1   18.92794 -18.33618  17.84831 4S   100    0.00000
 2842  182 ARG  HD2   17.37040 -19.18812  18.14333 4S   100    0.00000
 2843  182 ARG  NE    17.22046 -17.06892  18.11135 4S   100    1.00000
 2844  182 ARG  HE    16.29441 -17.11334  18.48868 4S   100    0.00000
 2845  182 ARG  CZ    17.82566 -15.85139  18.03237 4S   100    1.00000
 2846  182 ARG  NH1   19.08673 -15.71116  17.54905 4S   100    1.00000
 2847  182 ARG  HH11  19.59471 -16.50795  17.21777 4S   100    0.00000
 2848  182 ARG  HH12  19.47970 -14.79212  17.47974 4S   100    0.00000
 2849  182 ARG  NH2   17.14792 -14.74353  18.43409 4S   100    1.00000
 2850  182 ARG  HH21  16.20849 -14.83087  18.76879 4S   100    0.00000
 2851  182 ARG  HH22  17.58728 -13.84784  18.35190 4S   100    0.00000
 2852  182 ARG  C     16.49613 -19.54496  13.42528 4S   100    1.00000
 2853  182 ARG  O     17.67210 -19.35135  13.12413 4S   100    1.00000
 2854  183 TYR  N     15.86247 -20.68084  13.05009 4S   101    1.00000
 2855  183 TYR  HN    14.88981 -20.82603  13.22274 4S   101    0.00000
 2856  183 TYR  CA    16.60393 -21.82236  12.53496 4S   101    1.00000
 2857  183 TYR  HA    17.65748 -21.58602  12.47100 4S   101    0.00000
 2858  183 TYR  CB    16.45539 -23.05825  13.45183 4S   101    1.00000
 2859  183 TYR  HB1   16.97312 -23.94182  13.01931 4S   101    0.00000
 2860  183 TYR  HB2   15.38397 -23.30331  13.60466 4S   101    0.00000
 2861  183 TYR  CG    17.09016 -22.76759  14.78677 4S   101    1.00000
 2862  183 TYR  CD1   16.30966 -22.41629  15.90144 4S   101    1.00000
 2863  183 TYR  HD1   15.23939 -22.34817  15.81048 4S   101    0.00000
 2864  183 TYR  CE1   16.90810 -22.12790  17.13304 4S   101    1.00000
 2865  183 TYR  HE1   16.29165 -21.85964  17.97704 4S   101    0.00000
 2866  183 TYR  CZ    18.30029 -22.18873  17.26324 4S   101    1.00000
 2867  183 TYR  OH    18.91601 -21.90947  18.50075 4S   101    1.00000
 2868  183 TYR  HH    18.23360 -21.60861  19.11469 4S   101    0.00000
 2869  183 TYR  CD2   18.48774 -22.81650  14.92886 4S   101    1.00000
 2870  183 TYR  HD2   19.10485 -23.07384  14.08062 4S   101    0.00000
 2871  183 TYR  CE2   19.09046 -22.52927  16.15945 4S   101    1.00000
 2872  183 TYR  HE2   20.16581 -22.57123  16.25265 4S   101    0.00000
 2873  183 TYR  C     16.20177 -22.22336  11.13835 4S   101    1.00000
 2874  183 TYR  O     17.03600 -22.73674  10.39556 4S   101    1.00000
 2875  184 ARG  N     14.92632 -22.01627  10.74007 4S   102    1.00000
 2876  184 ARG  HN    14.27403 -21.56431  11.34628 4S   102    0.00000
 2877  184 ARG  CA    14.35280 -22.55368   9.52134 4S   102    1.00000
 2878  184 ARG  HA    14.44575 -23.62799   9.57855 4S   102    0.00000
 2879  184 ARG  CB    12.85662 -22.20199   9.40977 4S   102    1.00000
 2880  184 ARG  HB1   12.73662 -21.09781   9.40307 4S   102    0.00000
 2881  184 ARG  HB2   12.34353 -22.58150  10.32077 4S   102    0.00000
 2882  184 ARG  CG    12.16933 -22.81138   8.17406 4S   102    1.00000
 2883  184 ARG  HG1   12.40666 -23.89822   8.13510 4S   102    0.00000
 2884  184 ARG  HG2   12.57842 -22.34653   7.24973 4S   102    0.00000
 2885  184 ARG  CD    10.64944 -22.65008   8.17195 4S   102    1.00000
 2886  184 ARG  HD1   10.20639 -23.17015   9.04905 4S   102    0.00000
 2887  184 ARG  HD2   10.21718 -23.05248   7.22961 4S   102    0.00000
 2888  184 ARG  NE    10.33417 -21.19070   8.26037 4S   102    1.00000
 2889  184 ARG  HE    11.07781 -20.52411   8.19763 4S   102    0.00000
 2890  184 ARG  CZ     9.06559 -20.72755   8.42078 4S   102    1.00000
 2891  184 ARG  NH1    8.01761 -21.58905   8.46771 4S   102    1.00000
 2892  184 ARG  HH11   8.18491 -22.57001   8.40009 4S   102    0.00000
 2893  184 ARG  HH12   7.08924 -21.24291   8.62282 4S   102    0.00000
 2894  184 ARG  NH2    8.85048 -19.39183   8.54559 4S   102    1.00000
 2895  184 ARG  HH21   9.62234 -18.75833   8.49935 4S   102    0.00000
 2896  184 ARG  HH22   7.92224 -19.04982   8.67734 4S   102    0.00000
 2897  184 ARG  C     15.03181 -22.10810   8.24965 4S   102    1.00000
 2898  184 ARG  O     15.22559 -22.91036   7.33792 4S   102    1.00000
 2899  185 ARG  N     15.41947 -20.81619   8.17392 4S   103    1.00000
 2900  185 ARG  HN    15.24853 -20.20502   8.94513 4S   103    0.00000
 2901  185 ARG  CA    16.02084 -20.17233   7.02591 4S   103    1.00000
 2902  185 ARG  HA    15.28499 -20.17497   6.23396 4S   103    0.00000
 2903  185 ARG  CB    16.36655 -18.71901   7.39685 4S   103    1.00000
 2904  185 ARG  HB1   17.12368 -18.69987   8.20901 4S   103    0.00000
 2905  185 ARG  HB2   15.43713 -18.25352   7.79864 4S   103    0.00000
 2906  185 ARG  CG    16.84743 -17.83754   6.24175 4S   103    1.00000
 2907  185 ARG  HG1   16.15101 -17.99018   5.38688 4S   103    0.00000
 2908  185 ARG  HG2   17.86116 -18.15221   5.91007 4S   103    0.00000
 2909  185 ARG  CD    16.89009 -16.36716   6.67227 4S   103    1.00000
 2910  185 ARG  HD1   17.92524 -16.02941   6.88792 4S   103    0.00000
 2911  185 ARG  HD2   16.27694 -16.21808   7.58656 4S   103    0.00000
 2912  185 ARG  NE    16.27248 -15.52779   5.60188 4S   103    1.00000
 2913  185 ARG  HE    15.28182 -15.41010   5.60274 4S   103    0.00000
 2914  185 ARG  CZ    16.97339 -15.03174   4.54731 4S   103    1.00000
 2915  185 ARG  NH1   16.30891 -14.35016   3.57711 4S   103    1.00000
 2916  185 ARG  HH11  15.32066 -14.22998   3.62301 4S   103    0.00000
 2917  185 ARG  HH12  16.83682 -14.00123   2.79372 4S   103    0.00000
 2918  185 ARG  NH2   18.31673 -15.20042   4.43641 4S   103    1.00000
 2919  185 ARG  HH21  18.82237 -15.70665   5.13539 4S   103    0.00000
 2920  185 ARG  HH22  18.77671 -14.85828   3.61464 4S   103    0.00000
 2921  185 ARG  C     17.26617 -20.86141   6.51628 4S   103    1.00000
 2922  185 ARG  O     17.55171 -20.83530   5.31982 4S   103    1.00000
 2923  186 ALA  N     18.01292 -21.53468   7.42127 4S   104    1.00000
 2924  186 ALA  HN    17.73643 -21.56146   8.37968 4S   104    0.00000
 2925  186 ALA  CA    19.22688 -22.25159   7.11602 4S   104    1.00000
 2926  186 ALA  HA    19.88816 -21.57112   6.59912 4S   104    0.00000
 2927  186 ALA  CB    19.91290 -22.73729   8.40727 4S   104    1.00000
 2928  186 ALA  HB1   19.24669 -23.42331   8.97344 4S   104    0.00000
 2929  186 ALA  HB2   20.15250 -21.86951   9.05728 4S   104    0.00000
 2930  186 ALA  HB3   20.86121 -23.26963   8.17948 4S   104    0.00000
 2931  186 ALA  C     19.00994 -23.46551   6.23914 4S   104    1.00000
 2932  186 ALA  O     19.94444 -23.92719   5.58785 4S   104    1.00000
 2933  187 PHE  N     17.77889 -24.01955   6.20691 4S   105    1.00000
 2934  187 PHE  HN    17.00796 -23.60002   6.68466 4S   105    0.00000
 2935  187 PHE  CA    17.50063 -25.28082   5.55919 4S   105    1.00000
 2936  187 PHE  HA    18.42607 -25.76758   5.28200 4S   105    0.00000
 2937  187 PHE  CB    16.68520 -26.22965   6.47034 4S   105    1.00000
 2938  187 PHE  HB1   16.56755 -27.23034   6.00280 4S   105    0.00000
 2939  187 PHE  HB2   15.67802 -25.80634   6.67738 4S   105    0.00000
 2940  187 PHE  CG    17.40921 -26.40665   7.77822 4S   105    1.00000
 2941  187 PHE  CD1   16.94591 -25.77012   8.94316 4S   105    1.00000
 2942  187 PHE  HD1   16.05815 -25.15765   8.90175 4S   105    0.00000
 2943  187 PHE  CE1   17.63250 -25.91196  10.15431 4S   105    1.00000
 2944  187 PHE  HE1   17.26898 -25.41724  11.04270 4S   105    0.00000
 2945  187 PHE  CZ    18.79244 -26.69202  10.21086 4S   105    1.00000
 2946  187 PHE  HZ    19.31738 -26.81169  11.14515 4S   105    0.00000
 2947  187 PHE  CD2   18.58040 -27.18091   7.84614 4S   105    1.00000
 2948  187 PHE  HD2   18.95603 -27.66678   6.95782 4S   105    0.00000
 2949  187 PHE  CE2   19.26941 -27.32371   9.05665 4S   105    1.00000
 2950  187 PHE  HE2   20.16790 -27.92108   9.10117 4S   105    0.00000
 2951  187 PHE  C     16.71373 -25.03818   4.30421 4S   105    1.00000
 2952  187 PHE  O     16.17881 -23.95440   4.08834 4S   105    1.00000
 2953  188 SER  N     16.61926 -26.07832   3.44239 4S   106    1.00000
 2954  188 SER  HN    17.10740 -26.92686   3.62571 4S   106    0.00000
 2955  188 SER  CA    15.81974 -26.08813   2.23473 4S   106    1.00000
 2956  188 SER  HA    16.11968 -25.24977   1.62023 4S   106    0.00000
 2957  188 SER  CB    16.02323 -27.41610   1.45311 4S   106    1.00000
 2958  188 SER  HB1   15.77819 -28.27785   2.11160 4S   106    0.00000
 2959  188 SER  HB2   17.09232 -27.49274   1.16088 4S   106    0.00000
 2960  188 SER  OG    15.23481 -27.50557   0.26897 4S   106    1.00000
 2961  188 SER  HG1   15.22203 -28.43507   0.02184 4S   106    0.00000
 2962  188 SER  C     14.35737 -25.94769   2.59074 4S   106    1.00000
 2963  188 SER  O     13.88274 -26.54349   3.55682 4S   106    1.00000
 2964  189 ASP  N     13.61661 -25.13689   1.80094 4S   107    1.00000
 2965  189 ASP  HN    14.02769 -24.65784   1.02571 4S   107    0.00000
 2966  189 ASP  CA    12.20478 -24.91869   1.98730 4S   107    1.00000
 2967  189 ASP  HA    12.00667 -24.86702   3.05016 4S   107    0.00000
 2968  189 ASP  CB    11.73960 -23.59463   1.31402 4S   107    1.00000
 2969  189 ASP  HB1   11.80873 -23.66726   0.20901 4S   107    0.00000
 2970  189 ASP  HB2   12.43006 -22.78605   1.64155 4S   107    0.00000
 2971  189 ASP  CG    10.31931 -23.18085   1.71205 4S   107    1.00000
 2972  189 ASP  OD1    9.53069 -24.05381   2.15814 4S   107    1.00000
 2973  189 ASP  OD2   10.00764 -21.96708   1.58375 4S   107    1.00000
 2974  189 ASP  C     11.49331 -26.11155   1.39601 4S   107    1.00000
 2975  189 ASP  O     11.44188 -26.27976   0.18028 4S   107    1.00000
 2976  190 LEU  N     10.92991 -26.98057   2.26638 4S   108    1.00000
 2977  190 LEU  HN    10.98562 -26.82947   3.25001 4S   108    0.00000
 2978  190 LEU  CA    10.31099 -28.21941   1.85326 4S   108    1.00000
 2979  190 LEU  HA    10.94413 -28.67227   1.10431 4S   108    0.00000
 2980  190 LEU  CB    10.12379 -29.20962   3.02467 4S   108    1.00000
 2981  190 LEU  HB1    9.50687 -30.07431   2.69021 4S   108    0.00000
 2982  190 LEU  HB2    9.57271 -28.69548   3.84218 4S   108    0.00000
 2983  190 LEU  CG    11.43199 -29.78722   3.60542 4S   108    1.00000
 2984  190 LEU  HG    12.06158 -28.93869   3.95980 4S   108    0.00000
 2985  190 LEU  CD1   11.11577 -30.67770   4.81944 4S   108    1.00000
 2986  190 LEU  HD11  10.47387 -31.53140   4.51288 4S   108    0.00000
 2987  190 LEU  HD12  10.57959 -30.09439   5.59775 4S   108    0.00000
 2988  190 LEU  HD13  12.05342 -31.07983   5.25705 4S   108    0.00000
 2989  190 LEU  CD2   12.24327 -30.57699   2.56116 4S   108    1.00000
 2990  190 LEU  HD21  12.55551 -29.92708   1.71796 4S   108    0.00000
 2991  190 LEU  HD22  11.63864 -31.41700   2.15828 4S   108    0.00000
 2992  190 LEU  HD23  13.16008 -30.99693   3.02605 4S   108    0.00000
 2993  190 LEU  C      8.96477 -28.01145   1.20844 4S   108    1.00000
 2994  190 LEU  O      8.47012 -28.91378   0.53482 4S   108    1.00000
 2995  191 THR  N      8.34534 -26.81081   1.35288 4S   109    1.00000
 2996  191 THR  HN     8.74961 -26.07663   1.89759 4S   109    0.00000
 2997  191 THR  CA     7.08220 -26.50252   0.70326 4S   109    1.00000
 2998  191 THR  HA     6.43040 -27.34977   0.86851 4S   109    0.00000
 2999  191 THR  CB     6.35059 -25.28233   1.27073 4S   109    1.00000
 3000  191 THR  HB     5.34622 -25.21210   0.79178 4S   109    0.00000
 3001  191 THR  OG1    7.02511 -24.05459   1.01527 4S   109    1.00000
 3002  191 THR  HG1    7.87795 -24.10330   1.46716 4S   109    0.00000
 3003  191 THR  CG2    6.13655 -25.44030   2.79198 4S   109    1.00000
 3004  191 THR  HG21   7.10642 -25.49520   3.32943 4S   109    0.00000
 3005  191 THR  HG22   5.55657 -26.36202   3.00684 4S   109    0.00000
 3006  191 THR  HG23   5.56751 -24.57353   3.19068 4S   109    0.00000
 3007  191 THR  C      7.26800 -26.37655  -0.80075 4S   109    1.00000
 3008  191 THR  O      6.31514 -26.53023  -1.55981 4S   109    1.00000
 3009  192 SER  N      8.52429 -26.14447  -1.26598 4S   110    1.00000
 3010  192 SER  HN     9.28351 -26.01563  -0.63114 4S   110    0.00000
 3011  192 SER  CA     8.86386 -26.08009  -2.67323 4S   110    1.00000
 3012  192 SER  HA     8.08995 -25.49908  -3.15450 4S   110    0.00000
 3013  192 SER  CB    10.21100 -25.34302  -2.93513 4S   110    1.00000
 3014  192 SER  HB1   10.23099 -24.40072  -2.34636 4S   110    0.00000
 3015  192 SER  HB2   10.27781 -25.07781  -4.01213 4S   110    0.00000
 3016  192 SER  OG    11.36390 -26.11413  -2.60139 4S   110    1.00000
 3017  192 SER  HG1   11.38999 -26.17700  -1.63949 4S   110    0.00000
 3018  192 SER  C      8.88636 -27.45234  -3.32824 4S   110    1.00000
 3019  192 SER  O      8.84542 -27.55189  -4.55326 4S   110    1.00000
 3020  193 GLN  N      8.95555 -28.53680  -2.51887 4S   111    1.00000
 3021  193 GLN  HN     8.96229 -28.43317  -1.52617 4S   111    0.00000
 3022  193 GLN  CA     9.04538 -29.89824  -2.99748 4S   111    1.00000
 3023  193 GLN  HA     9.39027 -29.90788  -4.02223 4S   111    0.00000
 3024  193 GLN  CB    10.00443 -30.74958  -2.13685 4S   111    1.00000
 3025  193 GLN  HB1    9.87044 -31.81813  -2.42098 4S   111    0.00000
 3026  193 GLN  HB2    9.72850 -30.65874  -1.06279 4S   111    0.00000
 3027  193 GLN  CG    11.48235 -30.34227  -2.30524 4S   111    1.00000
 3028  193 GLN  HG1   11.85476 -29.84514  -1.38571 4S   111    0.00000
 3029  193 GLN  HG2   11.57597 -29.62487  -3.14966 4S   111    0.00000
 3030  193 GLN  CD    12.36236 -31.55823  -2.62742 4S   111    1.00000
 3031  193 GLN  OE1   13.17849 -31.51388  -3.55385 4S   111    1.00000
 3032  193 GLN  NE2   12.17764 -32.66680  -1.85276 4S   111    1.00000
 3033  193 GLN  HE21  12.74303 -33.47472  -2.00810 4S   111    0.00000
 3034  193 GLN  HE22  11.51926 -32.64411  -1.10156 4S   111    0.00000
 3035  193 GLN  C      7.71241 -30.59183  -2.95147 4S   111    1.00000
 3036  193 GLN  O      7.55108 -31.65436  -3.55129 4S   111    1.00000
 3037  194 LEU  N      6.73576 -30.03031  -2.21311 4S   112    1.00000
 3038  194 LEU  HN     6.85531 -29.15279  -1.75458 4S   112    0.00000
 3039  194 LEU  CA     5.49337 -30.70648  -1.97550 4S   112    1.00000
 3040  194 LEU  HA     5.31286 -31.44245  -2.74725 4S   112    0.00000
 3041  194 LEU  CB     5.49990 -31.36594  -0.58310 4S   112    1.00000
 3042  194 LEU  HB1    5.58811 -30.57693   0.19706 4S   112    0.00000
 3043  194 LEU  HB2    6.40954 -31.99164  -0.49958 4S   112    0.00000
 3044  194 LEU  CG     4.27917 -32.24444  -0.26595 4S   112    1.00000
 3045  194 LEU  HG     3.39101 -31.58547  -0.38058 4S   112    0.00000
 3046  194 LEU  CD1    4.09995 -33.44861  -1.21365 4S   112    1.00000
 3047  194 LEU  HD11   4.98317 -34.11891  -1.16023 4S   112    0.00000
 3048  194 LEU  HD12   3.96388 -33.11611  -2.26326 4S   112    0.00000
 3049  194 LEU  HD13   3.20137 -34.03254  -0.91977 4S   112    0.00000
 3050  194 LEU  CD2    4.33513 -32.70813   1.19770 4S   112    1.00000
 3051  194 LEU  HD21   4.34016 -31.83150   1.87890 4S   112    0.00000
 3052  194 LEU  HD22   5.25110 -33.30775   1.37926 4S   112    0.00000
 3053  194 LEU  HD23   3.45158 -33.33682   1.43278 4S   112    0.00000
 3054  194 LEU  C      4.41286 -29.67618  -2.04142 4S   112    1.00000
 3055  194 LEU  O      4.29371 -28.82854  -1.15938 4S   112    1.00000
 3056  195 HSE  N      3.59704 -29.73360  -3.11334 4S   113    1.00000
 3057  195 HSE  HN     3.71999 -30.42299  -3.82287 4S   113    0.00000
 3058  195 HSE  CA     2.49805 -28.82664  -3.31342 4S   113    1.00000
 3059  195 HSE  HA     2.44808 -28.10178  -2.51151 4S   113    0.00000
 3060  195 HSE  CB     2.61665 -28.07140  -4.65418 4S   113    1.00000
 3061  195 HSE  HB1    1.74048 -27.40260  -4.79740 4S   113    0.00000
 3062  195 HSE  HB2    2.64519 -28.79541  -5.49622 4S   113    0.00000
 3063  195 HSE  ND1    3.86418 -25.90475  -4.41298 4S   113    1.00000
 3064  195 HSE  CG     3.88596 -27.25763  -4.70605 4S   113    1.00000
 3065  195 HSE  CE1    5.12543 -25.52367  -4.48932 4S   113    1.00000
 3066  195 HSE  HE1    5.48409 -24.51086  -4.31195 4S   113    0.00000
 3067  195 HSE  NE2    5.95137 -26.54977  -4.81014 4S   113    1.00000
 3068  195 HSE  HE2    6.95022 -26.52687  -4.89496 4S   113    0.00000
 3069  195 HSE  CD2    5.16160 -27.66751  -4.94740 4S   113    1.00000
 3070  195 HSE  HD2    5.54964 -28.65037  -5.17387 4S   113    0.00000
 3071  195 HSE  C      1.26904 -29.68692  -3.25820 4S   113    1.00000
 3072  195 HSE  O      0.95138 -30.40471  -4.20629 4S   113    1.00000
 3073  196 ILE  N      0.57567 -29.65715  -2.09342 4S   114    1.00000
 3074  196 ILE  HN     0.85820 -29.05517  -1.35109 4S   114    0.00000
 3075  196 ILE  CA    -0.52129 -30.54522  -1.77365 4S   114    1.00000
 3076  196 ILE  HA    -0.23169 -31.53705  -2.08753 4S   114    0.00000
 3077  196 ILE  CB    -0.86353 -30.58367  -0.28166 4S   114    1.00000
 3078  196 ILE  HB    -1.33361 -29.61415  -0.00242 4S   114    0.00000
 3079  196 ILE  CG2   -1.88865 -31.70717   0.00607 4S   114    1.00000
 3080  196 ILE  HG21  -1.52992 -32.67329  -0.39798 4S   114    0.00000
 3081  196 ILE  HG22  -2.86439 -31.49343  -0.46681 4S   114    0.00000
 3082  196 ILE  HG23  -2.04452 -31.81508   1.10034 4S   114    0.00000
 3083  196 ILE  CG1    0.37599 -30.71855   0.63594 4S   114    1.00000
 3084  196 ILE  HG11   0.05654 -30.44062   1.66657 4S   114    0.00000
 3085  196 ILE  HG12   1.16705 -29.99556   0.34492 4S   114    0.00000
 3086  196 ILE  CD     0.96983 -32.12212   0.68864 4S   114    1.00000
 3087  196 ILE  HD1    1.58043 -32.32490  -0.20865 4S   114    0.00000
 3088  196 ILE  HD2    0.19829 -32.90722   0.69654 4S   114    0.00000
 3089  196 ILE  HD3    1.58607 -32.23628   1.60658 4S   114    0.00000
 3090  196 ILE  C     -1.75515 -30.11498  -2.53820 4S   114    1.00000
 3091  196 ILE  O     -2.06001 -28.92828  -2.64167 4S   114    1.00000
 3092  197 THR  N     -2.48399 -31.09953  -3.10402 4S   115    1.00000
 3093  197 THR  HN    -2.18866 -32.05117  -3.02048 4S   115    0.00000
 3094  197 THR  CA    -3.74125 -30.91658  -3.78815 4S   115    1.00000
 3095  197 THR  HA    -4.14438 -29.94679  -3.53346 4S   115    0.00000
 3096  197 THR  CB    -3.61547 -31.06168  -5.31082 4S   115    1.00000
 3097  197 THR  HB    -4.58344 -30.79529  -5.78919 4S   115    0.00000
 3098  197 THR  OG1   -3.28395 -32.38733  -5.71744 4S   115    1.00000
 3099  197 THR  HG1   -2.39755 -32.55146  -5.38561 4S   115    0.00000
 3100  197 THR  CG2   -2.54259 -30.10086  -5.85903 4S   115    1.00000
 3101  197 THR  HG21  -1.53752 -30.35940  -5.46338 4S   115    0.00000
 3102  197 THR  HG22  -2.77645 -29.05374  -5.57477 4S   115    0.00000
 3103  197 THR  HG23  -2.50152 -30.16644  -6.96711 4S   115    0.00000
 3104  197 THR  C     -4.64589 -31.99073  -3.21383 4S   115    1.00000
 3105  197 THR  O     -4.14621 -32.82112  -2.45293 4S   115    1.00000
 3106  198 PRO  N     -5.93880 -32.09410  -3.54309 4S   116    1.00000
 3107  198 PRO  CD    -6.74463 -30.99639  -4.07886 4S   116    1.00000
 3108  198 PRO  HD1   -6.73155 -31.06469  -5.18825 4S   116    0.00000
 3109  198 PRO  HD2   -6.37344 -30.00625  -3.74604 4S   116    0.00000
 3110  198 PRO  CA    -6.77771 -33.20992  -3.11493 4S   116    1.00000
 3111  198 PRO  HA    -6.66720 -33.32081  -2.04633 4S   116    0.00000
 3112  198 PRO  CB    -8.20280 -32.79416  -3.51816 4S   116    1.00000
 3113  198 PRO  HB1   -8.95953 -33.16889  -2.79940 4S   116    0.00000
 3114  198 PRO  HB2   -8.45261 -33.16009  -4.53894 4S   116    0.00000
 3115  198 PRO  CG    -8.15229 -31.26446  -3.55206 4S   116    1.00000
 3116  198 PRO  HG1   -8.94030 -30.82751  -4.19726 4S   116    0.00000
 3117  198 PRO  HG2   -8.24659 -30.86171  -2.51982 4S   116    0.00000
 3118  198 PRO  C     -6.39906 -34.52262  -3.77383 4S   116    1.00000
 3119  198 PRO  O     -7.01653 -35.53672  -3.45512 4S   116    1.00000
 3120  199 GLY  N     -5.39600 -34.52637  -4.68063 4S   117    1.00000
 3121  199 GLY  HN    -4.93892 -33.67607  -4.93700 4S   117    0.00000
 3122  199 GLY  CA    -4.90913 -35.71048  -5.34274 4S   117    1.00000
 3123  199 GLY  HA1   -4.66327 -35.41465  -6.35180 4S   117    0.00000
 3124  199 GLY  HA2   -5.66075 -36.48648  -5.30543 4S   117    0.00000
 3125  199 GLY  C     -3.65278 -36.23705  -4.70797 4S   117    1.00000
 3126  199 GLY  O     -3.17446 -37.29527  -5.10595 4S   117    1.00000
 3127  200 THR  N     -3.06956 -35.52417  -3.71274 4S   118    1.00000
 3128  200 THR  HN    -3.46754 -34.66919  -3.38672 4S   118    0.00000
 3129  200 THR  CA    -1.79058 -35.88931  -3.12782 4S   118    1.00000
 3130  200 THR  HA    -1.13415 -36.17637  -3.93762 4S   118    0.00000
 3131  200 THR  CB    -1.13646 -34.74020  -2.38396 4S   118    1.00000
 3132  200 THR  HB    -1.78935 -34.42222  -1.54202 4S   118    0.00000
 3133  200 THR  OG1   -1.00846 -33.63612  -3.26413 4S   118    1.00000
 3134  200 THR  HG1   -0.37156 -33.90195  -3.93898 4S   118    0.00000
 3135  200 THR  CG2    0.26269 -35.09013  -1.83364 4S   118    1.00000
 3136  200 THR  HG21   0.90117 -35.51955  -2.63436 4S   118    0.00000
 3137  200 THR  HG22   0.18854 -35.82236  -1.00365 4S   118    0.00000
 3138  200 THR  HG23   0.76090 -34.18070  -1.43700 4S   118    0.00000
 3139  200 THR  C     -1.94374 -37.06787  -2.20174 4S   118    1.00000
 3140  200 THR  O     -2.85360 -37.12140  -1.37822 4S   118    1.00000
 3141  201 ALA  N     -1.03383 -38.05285  -2.35021 4S   119    1.00000
 3142  201 ALA  HN    -0.31026 -37.96740  -3.03248 4S   119    0.00000
 3143  201 ALA  CA    -1.00904 -39.27534  -1.59522 4S   119    1.00000
 3144  201 ALA  HA    -2.01612 -39.54664  -1.31025 4S   119    0.00000
 3145  201 ALA  CB    -0.37909 -40.40850  -2.42805 4S   119    1.00000
 3146  201 ALA  HB1    0.66073 -40.14982  -2.72382 4S   119    0.00000
 3147  201 ALA  HB2   -0.97034 -40.56652  -3.35536 4S   119    0.00000
 3148  201 ALA  HB3   -0.36236 -41.36243  -1.86397 4S   119    0.00000
 3149  201 ALA  C     -0.17109 -39.07810  -0.36024 4S   119    1.00000
 3150  201 ALA  O      0.72410 -38.23398  -0.33520 4S   119    1.00000
 3151  202 TYR  N     -0.42772 -39.89577   0.69371 4S   120    1.00000
 3152  202 TYR  HN    -1.18573 -40.54529   0.65249 4S   120    0.00000
 3153  202 TYR  CA     0.33976 -39.92852   1.92604 4S   120    1.00000
 3154  202 TYR  HA     0.27884 -38.94587   2.37450 4S   120    0.00000
 3155  202 TYR  CB    -0.19835 -40.99450   2.94048 4S   120    1.00000
 3156  202 TYR  HB1   -0.38112 -41.95236   2.40862 4S   120    0.00000
 3157  202 TYR  HB2   -1.15953 -40.64521   3.37245 4S   120    0.00000
 3158  202 TYR  CG     0.77023 -41.25805   4.08315 4S   120    1.00000
 3159  202 TYR  CD1    1.09173 -40.23846   4.99006 4S   120    1.00000
 3160  202 TYR  HD1    0.57923 -39.29861   4.91930 4S   120    0.00000
 3161  202 TYR  CE1    2.12383 -40.39876   5.92158 4S   120    1.00000
 3162  202 TYR  HE1    2.36907 -39.59415   6.59723 4S   120    0.00000
 3163  202 TYR  CZ     2.86096 -41.58763   5.94604 4S   120    1.00000
 3164  202 TYR  OH     3.92073 -41.74725   6.86346 4S   120    1.00000
 3165  202 TYR  HH     4.32767 -42.60172   6.69413 4S   120    0.00000
 3166  202 TYR  CD2    1.51734 -42.44914   4.11927 4S   120    1.00000
 3167  202 TYR  HD2    1.32373 -43.22446   3.39353 4S   120    0.00000
 3168  202 TYR  CE2    2.56207 -42.61056   5.03798 4S   120    1.00000
 3169  202 TYR  HE2    3.14560 -43.51935   5.03120 4S   120    0.00000
 3170  202 TYR  C      1.79408 -40.21297   1.63215 4S   120    1.00000
 3171  202 TYR  O      2.67533 -39.58538   2.20870 4S   120    1.00000
 3172  203 GLN  N      2.07707 -41.18203   0.74003 4S   121    1.00000
 3173  203 GLN  HN     1.35138 -41.69071   0.27913 4S   121    0.00000
 3174  203 GLN  CA     3.42530 -41.61632   0.47480 4S   121    1.00000
 3175  203 GLN  HA     3.89817 -41.78299   1.43271 4S   121    0.00000
 3176  203 GLN  CB     3.44892 -42.97337  -0.26035 4S   121    1.00000
 3177  203 GLN  HB1    4.45917 -43.17924  -0.67738 4S   121    0.00000
 3178  203 GLN  HB2    2.72214 -42.94358  -1.09995 4S   121    0.00000
 3179  203 GLN  CG     3.10077 -44.09243   0.74502 4S   121    1.00000
 3180  203 GLN  HG1    2.22390 -43.78922   1.35506 4S   121    0.00000
 3181  203 GLN  HG2    3.96571 -44.21478   1.43095 4S   121    0.00000
 3182  203 GLN  CD     2.75514 -45.42592   0.07451 4S   121    1.00000
 3183  203 GLN  OE1    2.07100 -45.46495  -0.95338 4S   121    1.00000
 3184  203 GLN  NE2    3.19785 -46.54669   0.71706 4S   121    1.00000
 3185  203 GLN  HE21   3.73401 -46.45346   1.56002 4S   121    0.00000
 3186  203 GLN  HE22   2.96453 -47.44942   0.36155 4S   121    0.00000
 3187  203 GLN  C      4.24793 -40.55904  -0.21995 4S   121    1.00000
 3188  203 GLN  O      5.46526 -40.56913  -0.09815 4S   121    1.00000
 3189  204 SER  N      3.62136 -39.56830  -0.89640 4S   122    1.00000
 3190  204 SER  HN     2.62922 -39.55006  -0.99758 4S   122    0.00000
 3191  204 SER  CA     4.34209 -38.44323  -1.46125 4S   122    1.00000
 3192  204 SER  HA     5.24252 -38.82188  -1.92436 4S   122    0.00000
 3193  204 SER  CB     3.53643 -37.70489  -2.54212 4S   122    1.00000
 3194  204 SER  HB1    4.11225 -36.83673  -2.93069 4S   122    0.00000
 3195  204 SER  HB2    2.56601 -37.34602  -2.13689 4S   122    0.00000
 3196  204 SER  OG     3.29229 -38.59508  -3.62297 4S   122    1.00000
 3197  204 SER  HG1    2.99262 -38.04763  -4.35434 4S   122    0.00000
 3198  204 SER  C      4.76836 -37.46584  -0.38895 4S   122    1.00000
 3199  204 SER  O      5.88811 -36.95762  -0.42378 4S   122    1.00000
 3200  205 PHE  N      3.90130 -37.22612   0.62650 4S   123    1.00000
 3201  205 PHE  HN     2.99074 -37.63403   0.61818 4S   123    0.00000
 3202  205 PHE  CA     4.21711 -36.46787   1.82453 4S   123    1.00000
 3203  205 PHE  HA     4.56247 -35.49275   1.51624 4S   123    0.00000
 3204  205 PHE  CB     2.94905 -36.30552   2.72225 4S   123    1.00000
 3205  205 PHE  HB1    2.42697 -37.27912   2.81021 4S   123    0.00000
 3206  205 PHE  HB2    2.24703 -35.60003   2.22814 4S   123    0.00000
 3207  205 PHE  CG     3.20304 -35.80677   4.12940 4S   123    1.00000
 3208  205 PHE  CD1    3.28158 -34.43468   4.41939 4S   123    1.00000
 3209  205 PHE  HD1    3.17485 -33.71033   3.62804 4S   123    0.00000
 3210  205 PHE  CE1    3.47518 -33.99422   5.73534 4S   123    1.00000
 3211  205 PHE  HE1    3.53468 -32.93794   5.94999 4S   123    0.00000
 3212  205 PHE  CZ     3.59120 -34.92365   6.77583 4S   123    1.00000
 3213  205 PHE  HZ     3.74424 -34.58432   7.78911 4S   123    0.00000
 3214  205 PHE  CD2    3.34158 -36.73046   5.18264 4S   123    1.00000
 3215  205 PHE  HD2    3.28730 -37.78924   4.97535 4S   123    0.00000
 3216  205 PHE  CE2    3.53253 -36.29381   6.49840 4S   123    1.00000
 3217  205 PHE  HE2    3.62835 -37.01235   7.29853 4S   123    0.00000
 3218  205 PHE  C      5.35161 -37.13410   2.57487 4S   123    1.00000
 3219  205 PHE  O      6.29792 -36.46631   2.98103 4S   123    1.00000
 3220  206 GLU  N      5.28660 -38.47460   2.74046 4S   124    1.00000
 3221  206 GLU  HN     4.50146 -38.98309   2.38816 4S   124    0.00000
 3222  206 GLU  CA     6.25536 -39.27194   3.45593 4S   124    1.00000
 3223  206 GLU  HA     6.25852 -38.92673   4.48032 4S   124    0.00000
 3224  206 GLU  CB     5.87481 -40.76697   3.43232 4S   124    1.00000
 3225  206 GLU  HB1    5.88594 -41.13028   2.38138 4S   124    0.00000
 3226  206 GLU  HB2    4.83124 -40.86640   3.80752 4S   124    0.00000
 3227  206 GLU  CG     6.79599 -41.65440   4.28725 4S   124    1.00000
 3228  206 GLU  HG1    6.76580 -41.31885   5.34456 4S   124    0.00000
 3229  206 GLU  HG2    7.84408 -41.59748   3.92434 4S   124    0.00000
 3230  206 GLU  CD     6.33268 -43.09958   4.19839 4S   124    1.00000
 3231  206 GLU  OE1    6.27521 -43.63150   3.05923 4S   124    1.00000
 3232  206 GLU  OE2    6.02886 -43.69327   5.26630 4S   124    1.00000
 3233  206 GLU  C      7.65046 -39.11891   2.89827 4S   124    1.00000
 3234  206 GLU  O      8.59538 -38.92439   3.65701 4S   124    1.00000
 3235  207 GLN  N      7.80268 -39.16173   1.55139 4S   125    1.00000
 3236  207 GLN  HN     7.01446 -39.30900   0.95671 4S   125    0.00000
 3237  207 GLN  CA     9.07923 -39.03701   0.87451 4S   125    1.00000
 3238  207 GLN  HA     9.73413 -39.80641   1.25753 4S   125    0.00000
 3239  207 GLN  CB     8.95364 -39.18357  -0.65672 4S   125    1.00000
 3240  207 GLN  HB1    9.93580 -38.93861  -1.12463 4S   125    0.00000
 3241  207 GLN  HB2    8.20604 -38.44766  -1.02909 4S   125    0.00000
 3242  207 GLN  CG     8.56883 -40.59112  -1.13198 4S   125    1.00000
 3243  207 GLN  HG1    7.61007 -40.91987  -0.70124 4S   125    0.00000
 3244  207 GLN  HG2    9.34386 -41.32462  -0.82673 4S   125    0.00000
 3245  207 GLN  CD     8.48779 -40.55394  -2.65873 4S   125    1.00000
 3246  207 GLN  OE1    9.50948 -40.70166  -3.33721 4S   125    1.00000
 3247  207 GLN  NE2    7.26011 -40.31621  -3.20595 4S   125    1.00000
 3248  207 GLN  HE21   7.18001 -40.20384  -4.19470 4S   125    0.00000
 3249  207 GLN  HE22   6.45633 -40.23068  -2.61769 4S   125    0.00000
 3250  207 GLN  C      9.73996 -37.69684   1.10131 4S   125    1.00000
 3251  207 GLN  O     10.96134 -37.61411   1.21230 4S   125    1.00000
 3252  208 VAL  N      8.93888 -36.61054   1.17191 4S   126    1.00000
 3253  208 VAL  HN     7.94852 -36.70087   1.08804 4S   126    0.00000
 3254  208 VAL  CA     9.42959 -35.26047   1.35440 4S   126    1.00000
 3255  208 VAL  HA    10.29446 -35.12608   0.71880 4S   126    0.00000
 3256  208 VAL  CB     8.37840 -34.22914   0.96160 4S   126    1.00000
 3257  208 VAL  HB     7.41083 -34.47811   1.45330 4S   126    0.00000
 3258  208 VAL  CG1    8.79401 -32.80257   1.38751 4S   126    1.00000
 3259  208 VAL  HG11   9.82246 -32.57743   1.03493 4S   126    0.00000
 3260  208 VAL  HG12   8.76260 -32.69200   2.49201 4S   126    0.00000
 3261  208 VAL  HG13   8.10180 -32.05255   0.95291 4S   126    0.00000
 3262  208 VAL  CG2    8.19385 -34.32660  -0.56840 4S   126    1.00000
 3263  208 VAL  HG21   7.98215 -35.36759  -0.88326 4S   126    0.00000
 3264  208 VAL  HG22   9.11152 -33.97917  -1.08843 4S   126    0.00000
 3265  208 VAL  HG23   7.34667 -33.69896  -0.90254 4S   126    0.00000
 3266  208 VAL  C      9.88285 -35.07777   2.78307 4S   126    1.00000
 3267  208 VAL  O     10.94168 -34.50573   3.03402 4S   126    1.00000
 3268  209 VAL  N      9.10687 -35.60272   3.75856 4S   127    1.00000
 3269  209 VAL  HN     8.24703 -36.06095   3.53700 4S   127    0.00000
 3270  209 VAL  CA     9.42769 -35.53239   5.16904 4S   127    1.00000
 3271  209 VAL  HA     9.67070 -34.50272   5.39469 4S   127    0.00000
 3272  209 VAL  CB     8.24212 -35.93740   6.03418 4S   127    1.00000
 3273  209 VAL  HB     7.90212 -36.95926   5.75217 4S   127    0.00000
 3274  209 VAL  CG1    8.60981 -35.92171   7.52868 4S   127    1.00000
 3275  209 VAL  HG11   8.96758 -34.91335   7.82604 4S   127    0.00000
 3276  209 VAL  HG12   9.40227 -36.65666   7.76658 4S   127    0.00000
 3277  209 VAL  HG13   7.71781 -36.18247   8.13580 4S   127    0.00000
 3278  209 VAL  CG2    7.09069 -34.94191   5.79656 4S   127    1.00000
 3279  209 VAL  HG21   6.75927 -34.92628   4.74144 4S   127    0.00000
 3280  209 VAL  HG22   7.40938 -33.91674   6.07769 4S   127    0.00000
 3281  209 VAL  HG23   6.22480 -35.22233   6.43010 4S   127    0.00000
 3282  209 VAL  C     10.65367 -36.37111   5.49351 4S   127    1.00000
 3283  209 VAL  O     11.41009 -36.03677   6.40060 4S   127    1.00000
 3284  210 ASN  N     10.92643 -37.45678   4.72874 4S   128    1.00000
 3285  210 ASN  HN    10.29043 -37.75100   4.01721 4S   128    0.00000
 3286  210 ASN  CA    12.12392 -38.26782   4.88022 4S   128    1.00000
 3287  210 ASN  HA    12.14793 -38.62249   5.90152 4S   128    0.00000
 3288  210 ASN  CB    12.17487 -39.47535   3.90511 4S   128    1.00000
 3289  210 ASN  HB1   13.18109 -39.94904   3.93662 4S   128    0.00000
 3290  210 ASN  HB2   11.98712 -39.12365   2.87070 4S   128    0.00000
 3291  210 ASN  CG    11.15554 -40.56013   4.27582 4S   128    1.00000
 3292  210 ASN  OD1   10.65105 -40.62679   5.39902 4S   128    1.00000
 3293  210 ASN  ND2   10.86969 -41.46421   3.29317 4S   128    1.00000
 3294  210 ASN  HD21  10.22441 -42.20222   3.48078 4S   128    0.00000
 3295  210 ASN  HD22  11.31427 -41.38966   2.40104 4S   128    0.00000
 3296  210 ASN  C     13.40083 -37.47509   4.66838 4S   128    1.00000
 3297  210 ASN  O     14.40579 -37.77151   5.31004 4S   128    1.00000
 3298  211 GLU  N     13.38300 -36.42893   3.79726 4S   129    1.00000
 3299  211 GLU  HN    12.55402 -36.20948   3.28656 4S   129    0.00000
 3300  211 GLU  CA    14.51147 -35.54175   3.55542 4S   129    1.00000
 3301  211 GLU  HA    15.35156 -36.15412   3.25977 4S   129    0.00000
 3302  211 GLU  CB    14.22374 -34.49191   2.45200 4S   129    1.00000
 3303  211 GLU  HB1   13.39272 -33.82974   2.77959 4S   129    0.00000
 3304  211 GLU  HB2   13.87429 -35.03232   1.54829 4S   129    0.00000
 3305  211 GLU  CG    15.45479 -33.62772   2.08398 4S   129    1.00000
 3306  211 GLU  HG1   16.23089 -34.26533   1.61188 4S   129    0.00000
 3307  211 GLU  HG2   15.88953 -33.17297   2.99920 4S   129    0.00000
 3308  211 GLU  CD    15.10930 -32.47913   1.13813 4S   129    1.00000
 3309  211 GLU  OE1   14.14605 -32.62249   0.34468 4S   129    1.00000
 3310  211 GLU  OE2   15.82221 -31.44067   1.19957 4S   129    1.00000
 3311  211 GLU  C     14.88752 -34.77495   4.79972 4S   129    1.00000
 3312  211 GLU  O     16.06204 -34.54193   5.07533 4S   129    1.00000
 3313  212 LEU  N     13.87461 -34.39063   5.60299 4S   130    1.00000
 3314  212 LEU  HN    12.93197 -34.59734   5.35028 4S   130    0.00000
 3315  212 LEU  CA    14.02131 -33.69907   6.86040 4S   130    1.00000
 3316  212 LEU  HA    14.51838 -32.76128   6.65438 4S   130    0.00000
 3317  212 LEU  CB    12.61142 -33.43011   7.44310 4S   130    1.00000
 3318  212 LEU  HB1   12.26303 -34.28805   8.05696 4S   130    0.00000
 3319  212 LEU  HB2   11.91426 -33.35693   6.57569 4S   130    0.00000
 3320  212 LEU  CG    12.44364 -32.12650   8.24057 4S   130    1.00000
 3321  212 LEU  HG    12.92447 -31.30558   7.65944 4S   130    0.00000
 3322  212 LEU  CD1   10.94752 -31.78789   8.37797 4S   130    1.00000
 3323  212 LEU  HD11  10.43022 -32.58575   8.95151 4S   130    0.00000
 3324  212 LEU  HD12  10.46899 -31.71385   7.37962 4S   130    0.00000
 3325  212 LEU  HD13  10.81359 -30.82168   8.90685 4S   130    0.00000
 3326  212 LEU  CD2   13.10853 -32.19752   9.61975 4S   130    1.00000
 3327  212 LEU  HD21  14.16642 -32.50980   9.55340 4S   130    0.00000
 3328  212 LEU  HD22  12.56491 -32.91486  10.27058 4S   130    0.00000
 3329  212 LEU  HD23  13.09538 -31.19838  10.08795 4S   130    0.00000
 3330  212 LEU  C     14.86720 -34.51100   7.82645 4S   130    1.00000
 3331  212 LEU  O     15.74379 -33.97461   8.50060 4S   130    1.00000
 3332  213 PHE  N     14.63904 -35.84421   7.87090 4S   131    1.00000
 3333  213 PHE  HN    13.95191 -36.25936   7.27864 4S   131    0.00000
 3334  213 PHE  CA    15.30519 -36.75289   8.77920 4S   131    1.00000
 3335  213 PHE  HA    15.80512 -36.19138   9.55725 4S   131    0.00000
 3336  213 PHE  CB    14.29300 -37.73112   9.42329 4S   131    1.00000
 3337  213 PHE  HB1   14.79781 -38.42336  10.13128 4S   131    0.00000
 3338  213 PHE  HB2   13.77437 -38.32727   8.64137 4S   131    0.00000
 3339  213 PHE  CG    13.26809 -36.95862  10.20515 4S   131    1.00000
 3340  213 PHE  CD1   13.61129 -36.39713  11.44481 4S   131    1.00000
 3341  213 PHE  HD1   14.61472 -36.51528  11.82150 4S   131    0.00000
 3342  213 PHE  CE1   12.66355 -35.69521  12.19656 4S   131    1.00000
 3343  213 PHE  HE1   12.93229 -35.28854  13.15946 4S   131    0.00000
 3344  213 PHE  CZ    11.36763 -35.52266  11.69970 4S   131    1.00000
 3345  213 PHE  HZ    10.63642 -34.98580  12.28297 4S   131    0.00000
 3346  213 PHE  CD2   11.96357 -36.77841   9.71458 4S   131    1.00000
 3347  213 PHE  HD2   11.68996 -37.19660   8.75823 4S   131    0.00000
 3348  213 PHE  CE2   11.01856 -36.05655  10.45378 4S   131    1.00000
 3349  213 PHE  HE2   10.01670 -35.92713  10.07382 4S   131    0.00000
 3350  213 PHE  C     16.35394 -37.57965   8.06748 4S   131    1.00000
 3351  213 PHE  O     16.64121 -38.70352   8.47771 4S   131    1.00000
 3352  214 ARG  N     16.98547 -37.03517   6.99839 4S   132    1.00000
 3353  214 ARG  HN    16.73426 -36.12738   6.66893 4S   132    0.00000
 3354  214 ARG  CA    17.98437 -37.72152   6.19803 4S   132    1.00000
 3355  214 ARG  HA    17.52486 -38.62767   5.82804 4S   132    0.00000
 3356  214 ARG  CB    18.42872 -36.87438   4.97892 4S   132    1.00000
 3357  214 ARG  HB1   17.52945 -36.65100   4.36399 4S   132    0.00000
 3358  214 ARG  HB2   19.13009 -37.45972   4.34441 4S   132    0.00000
 3359  214 ARG  CG    19.09501 -35.55065   5.38211 4S   132    1.00000
 3360  214 ARG  HG1   20.05622 -35.78095   5.88738 4S   132    0.00000
 3361  214 ARG  HG2   18.43553 -35.03345   6.11517 4S   132    0.00000
 3362  214 ARG  CD    19.37632 -34.59571   4.22757 4S   132    1.00000
 3363  214 ARG  HD1   18.43132 -34.36888   3.68619 4S   132    0.00000
 3364  214 ARG  HD2   20.13246 -35.01219   3.52841 4S   132    0.00000
 3365  214 ARG  NE    19.92633 -33.34766   4.84972 4S   132    1.00000
 3366  214 ARG  HE    20.34364 -33.41345   5.75572 4S   132    0.00000
 3367  214 ARG  CZ    19.84082 -32.12699   4.25338 4S   132    1.00000
 3368  214 ARG  NH1   19.30198 -32.00285   3.01444 4S   132    1.00000
 3369  214 ARG  HH11  18.95263 -32.81165   2.54755 4S   132    0.00000
 3370  214 ARG  HH12  19.20933 -31.10388   2.58164 4S   132    0.00000
 3371  214 ARG  NH2   20.29787 -31.02630   4.90654 4S   132    1.00000
 3372  214 ARG  HH21  20.67982 -31.12023   5.82349 4S   132    0.00000
 3373  214 ARG  HH22  20.24366 -30.13209   4.46733 4S   132    0.00000
 3374  214 ARG  C     19.22542 -38.11767   6.97529 4S   132    1.00000
 3375  214 ARG  O     19.86555 -39.10772   6.63086 4S   132    1.00000
 3376  215 ASP  N     19.58815 -37.35814   8.03938 4S   133    1.00000
 3377  215 ASP  HN    19.05733 -36.55069   8.29587 4S   133    0.00000
 3378  215 ASP  CA    20.76703 -37.60335   8.84144 4S   133    1.00000
 3379  215 ASP  HA    21.33706 -38.42293   8.42487 4S   133    0.00000
 3380  215 ASP  CB    21.67212 -36.34895   8.94052 4S   133    1.00000
 3381  215 ASP  HB1   22.54227 -36.55102   9.60046 4S   133    0.00000
 3382  215 ASP  HB2   21.09792 -35.49113   9.34951 4S   133    0.00000
 3383  215 ASP  CG    22.22173 -35.99259   7.56238 4S   133    1.00000
 3384  215 ASP  OD1   22.90480 -36.85867   6.95730 4S   133    1.00000
 3385  215 ASP  OD2   21.97323 -34.84813   7.10087 4S   133    1.00000
 3386  215 ASP  C     20.35944 -38.00559  10.23834 4S   133    1.00000
 3387  215 ASP  O     21.11966 -37.81780  11.18913 4S   133    1.00000
 3388  216 GLY  N     19.14831 -38.58746  10.39694 4S   134    1.00000
 3389  216 GLY  HN    18.52871 -38.70827   9.62310 4S   134    0.00000
 3390  216 GLY  CA    18.68246 -39.10717  11.66221 4S   134    1.00000
 3391  216 GLY  HA1   19.51421 -39.24725  12.33941 4S   134    0.00000
 3392  216 GLY  HA2   18.16124 -40.02780  11.44510 4S   134    0.00000
 3393  216 GLY  C     17.70721 -38.16364  12.29649 4S   134    1.00000
 3394  216 GLY  O     17.42585 -37.08067  11.78471 4S   134    1.00000
 3395  217 VAL  N     17.16239 -38.58527  13.45653 4S   135    1.00000
 3396  217 VAL  HN    17.42234 -39.46770  13.84871 4S   135    0.00000
 3397  217 VAL  CA    16.15224 -37.86774  14.19323 4S   135    1.00000
 3398  217 VAL  HA    15.69054 -37.13245  13.55264 4S   135    0.00000
 3399  217 VAL  CB    15.07076 -38.80736  14.72760 4S   135    1.00000
 3400  217 VAL  HB    15.53543 -39.53894  15.42402 4S   135    0.00000
 3401  217 VAL  CG1   13.97639 -38.02830  15.48364 4S   135    1.00000
 3402  217 VAL  HG11  13.58544 -37.20152  14.85492 4S   135    0.00000
 3403  217 VAL  HG12  14.37116 -37.60337  16.42982 4S   135    0.00000
 3404  217 VAL  HG13  13.13430 -38.70591  15.73979 4S   135    0.00000
 3405  217 VAL  CG2   14.44979 -39.61161  13.56477 4S   135    1.00000
 3406  217 VAL  HG21  15.20513 -40.25339  13.06637 4S   135    0.00000
 3407  217 VAL  HG22  14.00594 -38.92760  12.81226 4S   135    0.00000
 3408  217 VAL  HG23  13.64577 -40.27264  13.95418 4S   135    0.00000
 3409  217 VAL  C     16.83622 -37.14962  15.33211 4S   135    1.00000
 3410  217 VAL  O     17.75265 -37.68017  15.95766 4S   135    1.00000
 3411  218 ASN  N     16.38864 -35.90616  15.62068 4S   136    1.00000
 3412  218 ASN  HN    15.68193 -35.46762  15.07107 4S   136    0.00000
 3413  218 ASN  CA    16.70893 -35.21861  16.84614 4S   136    1.00000
 3414  218 ASN  HA    16.77155 -35.95708  17.62787 4S   136    0.00000
 3415  218 ASN  CB    18.05982 -34.44181  16.83421 4S   136    1.00000
 3416  218 ASN  HB1   18.85978 -35.17719  16.59760 4S   136    0.00000
 3417  218 ASN  HB2   18.26884 -34.04256  17.84670 4S   136    0.00000
 3418  218 ASN  CG    18.13829 -33.27079  15.84469 4S   136    1.00000
 3419  218 ASN  OD1   17.20871 -32.47587  15.69597 4S   136    1.00000
 3420  218 ASN  ND2   19.31958 -33.13129  15.17859 4S   136    1.00000
 3421  218 ASN  HD21  20.04210 -33.81776  15.29532 4S   136    0.00000
 3422  218 ASN  HD22  19.45139 -32.34860  14.57445 4S   136    0.00000
 3423  218 ASN  C     15.49970 -34.37166  17.15316 4S   136    1.00000
 3424  218 ASN  O     14.58244 -34.30348  16.33755 4S   136    1.00000
 3425  219 TRP  N     15.45160 -33.70306  18.33158 4S   137    1.00000
 3426  219 TRP  HN    16.20076 -33.75079  18.99226 4S   137    0.00000
 3427  219 TRP  CA    14.28911 -32.93988  18.74585 4S   137    1.00000
 3428  219 TRP  HA    13.42959 -33.58841  18.64873 4S   137    0.00000
 3429  219 TRP  CB    14.36318 -32.43080  20.20110 4S   137    1.00000
 3430  219 TRP  HB1   13.52415 -31.72717  20.39601 4S   137    0.00000
 3431  219 TRP  HB2   15.31652 -31.87661  20.34832 4S   137    0.00000
 3432  219 TRP  CG    14.24978 -33.51573  21.24873 4S   137    1.00000
 3433  219 TRP  CD1   15.17314 -33.87680  22.18566 4S   137    1.00000
 3434  219 TRP  HD1   16.14465 -33.41949  22.30304 4S   137    0.00000
 3435  219 TRP  NE1   14.69327 -34.90625  22.95343 4S   137    1.00000
 3436  219 TRP  HE1   15.20666 -35.39117  23.63267 4S   137    0.00000
 3437  219 TRP  CE2   13.42122 -35.21644  22.54011 4S   137    1.00000
 3438  219 TRP  CD2   13.09667 -34.35533  21.46978 4S   137    1.00000
 3439  219 TRP  CE3   11.84973 -34.42232  20.84759 4S   137    1.00000
 3440  219 TRP  HE3   11.57210 -33.76587  20.03802 4S   137    0.00000
 3441  219 TRP  CZ3   10.92932 -35.37033  21.32078 4S   137    1.00000
 3442  219 TRP  HZ3    9.95001 -35.43729  20.86954 4S   137    0.00000
 3443  219 TRP  CZ2   12.51612 -36.16516  22.99763 4S   137    1.00000
 3444  219 TRP  HZ2   12.75633 -36.83140  23.81266 4S   137    0.00000
 3445  219 TRP  CH2   11.25983 -36.22778  22.37998 4S   137    1.00000
 3446  219 TRP  HH2   10.52849 -36.93509  22.73650 4S   137    0.00000
 3447  219 TRP  C     14.03333 -31.74192  17.87251 4S   137    1.00000
 3448  219 TRP  O     12.88165 -31.45642  17.56652 4S   137    1.00000
 3449  220 GLY  N     15.09272 -31.02979  17.42539 4S   138    1.00000
 3450  220 GLY  HN    16.02414 -31.28365  17.68710 4S   138    0.00000
 3451  220 GLY  CA    14.98045 -29.86809  16.56467 4S   138    1.00000
 3452  220 GLY  HA1   15.98379 -29.50219  16.40445 4S   138    0.00000
 3453  220 GLY  HA2   14.33886 -29.15030  17.05636 4S   138    0.00000
 3454  220 GLY  C     14.38659 -30.19637  15.21892 4S   138    1.00000
 3455  220 GLY  O     13.64348 -29.40188  14.64869 4S   138    1.00000
 3456  221 ARG  N     14.68969 -31.40099  14.68896 4S   139    1.00000
 3457  221 ARG  HN    15.32874 -32.01059  15.15740 4S   139    0.00000
 3458  221 ARG  CA    14.16444 -31.89214  13.43700 4S   139    1.00000
 3459  221 ARG  HA    14.17396 -31.08025  12.72313 4S   139    0.00000
 3460  221 ARG  CB    15.02220 -33.03853  12.87417 4S   139    1.00000
 3461  221 ARG  HB1   14.51831 -33.51256  12.00274 4S   139    0.00000
 3462  221 ARG  HB2   15.15902 -33.81312  13.66106 4S   139    0.00000
 3463  221 ARG  CG    16.39519 -32.53823  12.40909 4S   139    1.00000
 3464  221 ARG  HG1   16.84797 -31.93145  13.22496 4S   139    0.00000
 3465  221 ARG  HG2   16.26348 -31.87439  11.52566 4S   139    0.00000
 3466  221 ARG  CD    17.33721 -33.68666  12.06112 4S   139    1.00000
 3467  221 ARG  HD1   17.01344 -34.21096  11.13684 4S   139    0.00000
 3468  221 ARG  HD2   17.37736 -34.40506  12.91051 4S   139    0.00000
 3469  221 ARG  NE    18.69688 -33.10131  11.84684 4S   139    1.00000
 3470  221 ARG  HE    18.78873 -32.11208  11.74665 4S   139    0.00000
 3471  221 ARG  CZ    19.82790 -33.85543  11.91400 4S   139    1.00000
 3472  221 ARG  NH1   19.76069 -35.20338  12.06124 4S   139    1.00000
 3473  221 ARG  HH11  18.87003 -35.65998  12.04395 4S   139    0.00000
 3474  221 ARG  HH12  20.59631 -35.74781  12.09663 4S   139    0.00000
 3475  221 ARG  NH2   21.03837 -33.24444  11.84436 4S   139    1.00000
 3476  221 ARG  HH21  21.87101 -33.79614  11.92153 4S   139    0.00000
 3477  221 ARG  HH22  21.09151 -32.25636  11.70041 4S   139    0.00000
 3478  221 ARG  C     12.73761 -32.35731  13.58609 4S   139    1.00000
 3479  221 ARG  O     11.95246 -32.24153  12.64926 4S   139    1.00000
 3480  222 ILE  N     12.33742 -32.85673  14.78158 4S   140    1.00000
 3481  222 ILE  HN    12.98400 -32.98856  15.53109 4S   140    0.00000
 3482  222 ILE  CA    10.95055 -33.17495  15.07407 4S   140    1.00000
 3483  222 ILE  HA    10.57008 -33.76208  14.25016 4S   140    0.00000
 3484  222 ILE  CB    10.76758 -34.00195  16.34720 4S   140    1.00000
 3485  222 ILE  HB    11.28686 -33.49306  17.18928 4S   140    0.00000
 3486  222 ILE  CG2    9.26739 -34.13497  16.70213 4S   140    1.00000
 3487  222 ILE  HG21   8.71443 -34.60872  15.86342 4S   140    0.00000
 3488  222 ILE  HG22   8.81201 -33.14745  16.91878 4S   140    0.00000
 3489  222 ILE  HG23   9.13177 -34.75934  17.60839 4S   140    0.00000
 3490  222 ILE  CG1   11.39849 -35.40431  16.15819 4S   140    1.00000
 3491  222 ILE  HG11  12.42632 -35.30070  15.75371 4S   140    0.00000
 3492  222 ILE  HG12  10.80547 -35.96573  15.40369 4S   140    0.00000
 3493  222 ILE  CD    11.47317 -36.22330  17.45144 4S   140    1.00000
 3494  222 ILE  HD1   10.46469 -36.38239  17.88395 4S   140    0.00000
 3495  222 ILE  HD2   12.10219 -35.70016  18.20231 4S   140    0.00000
 3496  222 ILE  HD3   11.91897 -37.22013  17.25324 4S   140    0.00000
 3497  222 ILE  C     10.14881 -31.88796  15.11580 4S   140    1.00000
 3498  222 ILE  O      9.06187 -31.82613  14.55261 4S   140    1.00000
 3499  223 VAL  N     10.68673 -30.80217  15.72261 4S   141    1.00000
 3500  223 VAL  HN    11.57136 -30.86324  16.18367 4S   141    0.00000
 3501  223 VAL  CA    10.05580 -29.49192  15.75238 4S   141    1.00000
 3502  223 VAL  HA     9.07640 -29.61474  16.19339 4S   141    0.00000
 3503  223 VAL  CB    10.84581 -28.49320  16.59255 4S   141    1.00000
 3504  223 VAL  HB    11.90818 -28.48195  16.26267 4S   141    0.00000
 3505  223 VAL  CG1   10.28027 -27.06669  16.45703 4S   141    1.00000
 3506  223 VAL  HG11   9.20975 -27.04814  16.75214 4S   141    0.00000
 3507  223 VAL  HG12  10.37554 -26.67704  15.42313 4S   141    0.00000
 3508  223 VAL  HG13  10.84488 -26.38363  17.12433 4S   141    0.00000
 3509  223 VAL  CG2   10.78833 -28.92999  18.06971 4S   141    1.00000
 3510  223 VAL  HG21  11.19836 -29.94566  18.21588 4S   141    0.00000
 3511  223 VAL  HG22   9.73877 -28.92627  18.42948 4S   141    0.00000
 3512  223 VAL  HG23  11.37571 -28.22578  18.69568 4S   141    0.00000
 3513  223 VAL  C      9.85629 -28.95309  14.34872 4S   141    1.00000
 3514  223 VAL  O      8.79057 -28.43073  14.02813 4S   141    1.00000
 3515  224 ALA  N     10.87063 -29.11190  13.46865 4S   142    1.00000
 3516  224 ALA  HN    11.73600 -29.51425  13.76301 4S   142    0.00000
 3517  224 ALA  CA    10.82546 -28.71966  12.07843 4S   142    1.00000
 3518  224 ALA  HA    10.61795 -27.66042  12.04081 4S   142    0.00000
 3519  224 ALA  CB    12.17684 -28.99430  11.40677 4S   142    1.00000
 3520  224 ALA  HB1   12.43431 -30.06371  11.52348 4S   142    0.00000
 3521  224 ALA  HB2   12.97763 -28.40461  11.89963 4S   142    0.00000
 3522  224 ALA  HB3   12.15891 -28.73497  10.32654 4S   142    0.00000
 3523  224 ALA  C      9.75046 -29.44330  11.29398 4S   142    1.00000
 3524  224 ALA  O      9.13545 -28.86067  10.40696 4S   142    1.00000
 3525  225 PHE  N      9.48155 -30.72622  11.62884 4S   143    1.00000
 3526  225 PHE  HN    10.02717 -31.17911  12.33155 4S   143    0.00000
 3527  225 PHE  CA     8.42930 -31.54626  11.06184 4S   143    1.00000
 3528  225 PHE  HA     8.52419 -31.51315   9.98577 4S   143    0.00000
 3529  225 PHE  CB     8.62093 -33.02086  11.52699 4S   143    1.00000
 3530  225 PHE  HB1    9.00635 -33.03912  12.56302 4S   143    0.00000
 3531  225 PHE  HB2    9.39462 -33.49879  10.88903 4S   143    0.00000
 3532  225 PHE  CG     7.39332 -33.88808  11.50020 4S   143    1.00000
 3533  225 PHE  CD1    6.95955 -34.47288  10.30446 4S   143    1.00000
 3534  225 PHE  HD1    7.50136 -34.27490   9.39488 4S   143    0.00000
 3535  225 PHE  CE1    5.83873 -35.30896  10.28869 4S   143    1.00000
 3536  225 PHE  HE1    5.52444 -35.77970   9.36867 4S   143    0.00000
 3537  225 PHE  CZ     5.12527 -35.52952  11.47134 4S   143    1.00000
 3538  225 PHE  HZ     4.27014 -36.17677  11.46312 4S   143    0.00000
 3539  225 PHE  CD2    6.65452 -34.09954  12.67753 4S   143    1.00000
 3540  225 PHE  HD2    6.96458 -33.62958  13.59916 4S   143    0.00000
 3541  225 PHE  CE2    5.51405 -34.90577  12.66109 4S   143    1.00000
 3542  225 PHE  HE2    4.94071 -35.04598  13.56476 4S   143    0.00000
 3543  225 PHE  C      7.05898 -30.99068  11.39871 4S   143    1.00000
 3544  225 PHE  O      6.20447 -30.88409  10.52021 4S   143    1.00000
 3545  226 PHE  N      6.82425 -30.60790  12.67606 4S   144    1.00000
 3546  226 PHE  HN     7.52105 -30.72574  13.38115 4S   144    0.00000
 3547  226 PHE  CA     5.58081 -30.00559  13.11316 4S   144    1.00000
 3548  226 PHE  HA     4.77405 -30.65576  12.81100 4S   144    0.00000
 3549  226 PHE  CB     5.53621 -29.78260  14.64448 4S   144    1.00000
 3550  226 PHE  HB1    4.80368 -28.99541  14.91721 4S   144    0.00000
 3551  226 PHE  HB2    6.53383 -29.47699  15.02590 4S   144    0.00000
 3552  226 PHE  CG     5.09681 -31.03880  15.34513 4S   144    1.00000
 3553  226 PHE  CD1    3.72854 -31.29687  15.54391 4S   144    1.00000
 3554  226 PHE  HD1    2.99218 -30.60225  15.16894 4S   144    0.00000
 3555  226 PHE  CE1    3.31715 -32.42169  16.27001 4S   144    1.00000
 3556  226 PHE  HE1    2.27371 -32.58990  16.46997 4S   144    0.00000
 3557  226 PHE  CZ     4.26467 -33.31836  16.77316 4S   144    1.00000
 3558  226 PHE  HZ     3.94693 -34.16727  17.35799 4S   144    0.00000
 3559  226 PHE  CD2    6.03407 -31.94868  15.85714 4S   144    1.00000
 3560  226 PHE  HD2    7.08158 -31.74621  15.74801 4S   144    0.00000
 3561  226 PHE  CE2    5.62520 -33.09363  16.54915 4S   144    1.00000
 3562  226 PHE  HE2    6.35677 -33.78741  16.93363 4S   144    0.00000
 3563  226 PHE  C      5.35793 -28.68162  12.42265 4S   144    1.00000
 3564  226 PHE  O      4.26081 -28.41343  11.93769 4S   144    1.00000
 3565  227 SER  N      6.42326 -27.85173  12.32288 4S   145    1.00000
 3566  227 SER  HN     7.29456 -28.11559  12.73556 4S   145    0.00000
 3567  227 SER  CA     6.43243 -26.57073  11.64658 4S   145    1.00000
 3568  227 SER  HA     5.68541 -25.94764  12.11809 4S   145    0.00000
 3569  227 SER  CB     7.81993 -25.89343  11.77983 4S   145    1.00000
 3570  227 SER  HB1    8.60566 -26.55166  11.35477 4S   145    0.00000
 3571  227 SER  HB2    8.05001 -25.73499  12.85587 4S   145    0.00000
 3572  227 SER  OG     7.88362 -24.63786  11.11259 4S   145    1.00000
 3573  227 SER  HG1    7.38330 -24.01530  11.65717 4S   145    0.00000
 3574  227 SER  C      6.07771 -26.71094  10.18097 4S   145    1.00000
 3575  227 SER  O      5.30132 -25.92260   9.64928 4S   145    1.00000
 3576  228 PHE  N      6.62442 -27.74142   9.50127 4S   146    1.00000
 3577  228 PHE  HN     7.26109 -28.36398   9.95433 4S   146    0.00000
 3578  228 PHE  CA     6.38697 -28.02477   8.10478 4S   146    1.00000
 3579  228 PHE  HA     6.61772 -27.12518   7.55114 4S   146    0.00000
 3580  228 PHE  CB     7.30698 -29.18224   7.62809 4S   146    1.00000
 3581  228 PHE  HB1    7.16343 -30.06641   8.28482 4S   146    0.00000
 3582  228 PHE  HB2    8.36714 -28.86012   7.71280 4S   146    0.00000
 3583  228 PHE  CG     7.07916 -29.59943   6.19697 4S   146    1.00000
 3584  228 PHE  CD1    7.03301 -28.65311   5.15858 4S   146    1.00000
 3585  228 PHE  HD1    7.17065 -27.60276   5.36851 4S   146    0.00000
 3586  228 PHE  CE1    6.80522 -29.06259   3.84058 4S   146    1.00000
 3587  228 PHE  HE1    6.76213 -28.33277   3.05026 4S   146    0.00000
 3588  228 PHE  CZ     6.64986 -30.41909   3.53989 4S   146    1.00000
 3589  228 PHE  HZ     6.49495 -30.73013   2.51763 4S   146    0.00000
 3590  228 PHE  CD2    6.89114 -30.95790   5.88901 4S   146    1.00000
 3591  228 PHE  HD2    6.90699 -31.69225   6.68084 4S   146    0.00000
 3592  228 PHE  CE2    6.68498 -31.36809   4.56663 4S   146    1.00000
 3593  228 PHE  HE2    6.54545 -32.41356   4.33672 4S   146    0.00000
 3594  228 PHE  C      4.92995 -28.35358   7.87000 4S   146    1.00000
 3595  228 PHE  O      4.31821 -27.81728   6.95066 4S   146    1.00000
 3596  229 GLY  N      4.33241 -29.20796   8.73001 4S   147    1.00000
 3597  229 GLY  HN     4.85476 -29.64152   9.46341 4S   147    0.00000
 3598  229 GLY  CA     2.92880 -29.55026   8.67262 4S   147    1.00000
 3599  229 GLY  HA1    2.76014 -30.21560   9.49863 4S   147    0.00000
 3600  229 GLY  HA2    2.72525 -29.99421   7.70848 4S   147    0.00000
 3601  229 GLY  C      2.02906 -28.35932   8.85817 4S   147    1.00000
 3602  229 GLY  O      0.99948 -28.24356   8.19686 4S   147    1.00000
 3603  230 GLY  N      2.43043 -27.42520   9.75333 4S   148    1.00000
 3604  230 GLY  HN     3.25567 -27.57723  10.29571 4S   148    0.00000
 3605  230 GLY  CA     1.75116 -26.17247  10.00258 4S   148    1.00000
 3606  230 GLY  HA1    2.31654 -25.66237  10.76777 4S   148    0.00000
 3607  230 GLY  HA2    0.73422 -26.38864  10.29478 4S   148    0.00000
 3608  230 GLY  C      1.71776 -25.29434   8.78492 4S   148    1.00000
 3609  230 GLY  O      0.68695 -24.70835   8.46982 4S   148    1.00000
 3610  231 ALA  N      2.85083 -25.20779   8.05249 4S   149    1.00000
 3611  231 ALA  HN     3.67422 -25.69691   8.33521 4S   149    0.00000
 3612  231 ALA  CA     2.98939 -24.41767   6.85133 4S   149    1.00000
 3613  231 ALA  HA     2.64087 -23.41833   7.07312 4S   149    0.00000
 3614  231 ALA  CB     4.45767 -24.34466   6.39307 4S   149    1.00000
 3615  231 ALA  HB1    4.85848 -25.35831   6.18075 4S   149    0.00000
 3616  231 ALA  HB2    5.07723 -23.88712   7.19395 4S   149    0.00000
 3617  231 ALA  HB3    4.55788 -23.72230   5.47820 4S   149    0.00000
 3618  231 ALA  C      2.15090 -24.96785   5.72150 4S   149    1.00000
 3619  231 ALA  O      1.55334 -24.20646   4.96444 4S   149    1.00000
 3620  232 LEU  N      2.04881 -26.31291   5.60446 4S   150    1.00000
 3621  232 LEU  HN     2.55314 -26.92114   6.21556 4S   150    0.00000
 3622  232 LEU  CA     1.22536 -26.96463   4.60833 4S   150    1.00000
 3623  232 LEU  HA     1.47615 -26.54655   3.64384 4S   150    0.00000
 3624  232 LEU  CB     1.42411 -28.49671   4.58031 4S   150    1.00000
 3625  232 LEU  HB1    0.67366 -28.95803   3.89925 4S   150    0.00000
 3626  232 LEU  HB2    1.24645 -28.89994   5.60212 4S   150    0.00000
 3627  232 LEU  CG     2.81571 -28.96509   4.10438 4S   150    1.00000
 3628  232 LEU  HG     3.58692 -28.48500   4.74585 4S   150    0.00000
 3629  232 LEU  CD1    2.93846 -30.48706   4.29395 4S   150    1.00000
 3630  232 LEU  HD11   2.17564 -31.01419   3.68285 4S   150    0.00000
 3631  232 LEU  HD12   2.78422 -30.75363   5.36093 4S   150    0.00000
 3632  232 LEU  HD13   3.94341 -30.83741   3.98414 4S   150    0.00000
 3633  232 LEU  CD2    3.11536 -28.55932   2.64813 4S   150    1.00000
 3634  232 LEU  HD21   3.10222 -27.45580   2.53017 4S   150    0.00000
 3635  232 LEU  HD22   2.35952 -28.99618   1.96448 4S   150    0.00000
 3636  232 LEU  HD23   4.11852 -28.92628   2.34522 4S   150    0.00000
 3637  232 LEU  C     -0.24132 -26.69979   4.84577 4S   150    1.00000
 3638  232 LEU  O     -0.99071 -26.51125   3.89281 4S   150    1.00000
 3639  233 CYS  N     -0.68010 -26.65151   6.12568 4S   151    1.00000
 3640  233 CYS  HN    -0.05284 -26.81817   6.88448 4S   151    0.00000
 3641  233 CYS  CA    -2.05093 -26.36977   6.49896 4S   151    1.00000
 3642  233 CYS  HA    -2.69678 -27.00585   5.90830 4S   151    0.00000
 3643  233 CYS  CB    -2.31557 -26.63277   7.99835 4S   151    1.00000
 3644  233 CYS  HB1   -3.29675 -26.19856   8.28944 4S   151    0.00000
 3645  233 CYS  HB2   -1.53331 -26.12875   8.60669 4S   151    0.00000
 3646  233 CYS  SG    -2.34481 -28.41304   8.35547 4S   151    1.00000
 3647  233 CYS  HG1   -1.05444 -28.60561   8.11636 4S   151    0.00000
 3648  233 CYS  C     -2.42866 -24.94304   6.19516 4S   151    1.00000
 3649  233 CYS  O     -3.52536 -24.68950   5.70442 4S   151    1.00000
 3650  234 VAL  N     -1.51794 -23.97614   6.45313 4S   152    1.00000
 3651  234 VAL  HN    -0.63728 -24.20217   6.86648 4S   152    0.00000
 3652  234 VAL  CA    -1.73370 -22.56733   6.18333 4S   152    1.00000
 3653  234 VAL  HA    -2.67798 -22.28826   6.63088 4S   152    0.00000
 3654  234 VAL  CB    -0.63973 -21.70263   6.79927 4S   152    1.00000
 3655  234 VAL  HB     0.35690 -22.10185   6.50491 4S   152    0.00000
 3656  234 VAL  CG1   -0.74237 -20.23347   6.33353 4S   152    1.00000
 3657  234 VAL  HG11  -1.77215 -19.85414   6.49297 4S   152    0.00000
 3658  234 VAL  HG12  -0.48809 -20.13311   5.25737 4S   152    0.00000
 3659  234 VAL  HG13  -0.04238 -19.59585   6.91253 4S   152    0.00000
 3660  234 VAL  CG2   -0.77493 -21.79508   8.33410 4S   152    1.00000
 3661  234 VAL  HG21  -0.84836 -22.84273   8.68327 4S   152    0.00000
 3662  234 VAL  HG22  -1.68366 -21.25472   8.67350 4S   152    0.00000
 3663  234 VAL  HG23   0.11316 -21.34352   8.81744 4S   152    0.00000
 3664  234 VAL  C     -1.85911 -22.34034   4.69217 4S   152    1.00000
 3665  234 VAL  O     -2.78259 -21.65838   4.25468 4S   152    1.00000
 3666  235 GLU  N     -0.97047 -22.96749   3.87890 4S   153    1.00000
 3667  235 GLU  HN    -0.23397 -23.51940   4.26663 4S   153    0.00000
 3668  235 GLU  CA    -1.00104 -22.92253   2.42815 4S   153    1.00000
 3669  235 GLU  HA    -0.93632 -21.88550   2.12890 4S   153    0.00000
 3670  235 GLU  CB     0.17060 -23.72032   1.79817 4S   153    1.00000
 3671  235 GLU  HB1    0.12011 -24.77325   2.15313 4S   153    0.00000
 3672  235 GLU  HB2    1.12725 -23.29102   2.16954 4S   153    0.00000
 3673  235 GLU  CG     0.18869 -23.70349   0.25135 4S   153    1.00000
 3674  235 GLU  HG1    0.39108 -22.67563  -0.11465 4S   153    0.00000
 3675  235 GLU  HG2   -0.79772 -24.02231  -0.14675 4S   153    0.00000
 3676  235 GLU  CD     1.22983 -24.66169  -0.32741 4S   153    1.00000
 3677  235 GLU  OE1    2.22088 -24.98426   0.37755 4S   153    1.00000
 3678  235 GLU  OE2    1.02039 -25.09408  -1.49492 4S   153    1.00000
 3679  235 GLU  C     -2.28592 -23.49935   1.88241 4S   153    1.00000
 3680  235 GLU  O     -2.87165 -22.96710   0.94537 4S   153    1.00000
 3681  236 SER  N     -2.77171 -24.61021   2.47082 4S   154    1.00000
 3682  236 SER  HN    -2.28586 -25.03573   3.23210 4S   154    0.00000
 3683  236 SER  CA    -3.97742 -25.27914   2.04091 4S   154    1.00000
 3684  236 SER  HA    -3.87585 -25.50079   0.98677 4S   154    0.00000
 3685  236 SER  CB    -4.20621 -26.59039   2.81134 4S   154    1.00000
 3686  236 SER  HB1   -5.17630 -27.03697   2.51685 4S   154    0.00000
 3687  236 SER  HB2   -4.21341 -26.41372   3.90731 4S   154    0.00000
 3688  236 SER  OG    -3.18261 -27.52633   2.49858 4S   154    1.00000
 3689  236 SER  HG1   -2.39960 -27.24337   2.98605 4S   154    0.00000
 3690  236 SER  C     -5.18962 -24.39921   2.20446 4S   154    1.00000
 3691  236 SER  O     -5.99635 -24.28972   1.28661 4S   154    1.00000
 3692  237 VAL  N     -5.31922 -23.70626   3.35955 4S   155    1.00000
 3693  237 VAL  HN    -4.64971 -23.80156   4.09464 4S   155    0.00000
 3694  237 VAL  CA    -6.41303 -22.79284   3.62331 4S   155    1.00000
 3695  237 VAL  HA    -7.32671 -23.30892   3.36035 4S   155    0.00000
 3696  237 VAL  CB    -6.51248 -22.41766   5.09863 4S   155    1.00000
 3697  237 VAL  HB    -5.55322 -21.96666   5.43896 4S   155    0.00000
 3698  237 VAL  CG1   -7.65596 -21.41173   5.33880 4S   155    1.00000
 3699  237 VAL  HG11  -8.61852 -21.82319   4.97114 4S   155    0.00000
 3700  237 VAL  HG12  -7.45842 -20.44757   4.82792 4S   155    0.00000
 3701  237 VAL  HG13  -7.75551 -21.21173   6.42630 4S   155    0.00000
 3702  237 VAL  CG2   -6.78355 -23.69802   5.91698 4S   155    1.00000
 3703  237 VAL  HG21  -5.96674 -24.43672   5.80445 4S   155    0.00000
 3704  237 VAL  HG22  -7.73285 -24.17067   5.58609 4S   155    0.00000
 3705  237 VAL  HG23  -6.87700 -23.44585   6.99462 4S   155    0.00000
 3706  237 VAL  C     -6.32360 -21.56393   2.72860 4S   155    1.00000
 3707  237 VAL  O     -7.35633 -21.09728   2.24520 4S   155    1.00000
 3708  238 ASP  N     -5.09111 -21.05305   2.43350 4S   156    1.00000
 3709  238 ASP  HN    -4.27103 -21.43013   2.86226 4S   156    0.00000
 3710  238 ASP  CA    -4.83858 -19.96278   1.49321 4S   156    1.00000
 3711  238 ASP  HA    -5.32145 -19.07650   1.88114 4S   156    0.00000
 3712  238 ASP  CB    -3.32163 -19.67232   1.22377 4S   156    1.00000
 3713  238 ASP  HB1   -3.22538 -18.95250   0.38049 4S   156    0.00000
 3714  238 ASP  HB2   -2.81516 -20.60845   0.91882 4S   156    0.00000
 3715  238 ASP  CG    -2.53117 -19.07577   2.39227 4S   156    1.00000
 3716  238 ASP  OD1   -3.14003 -18.66829   3.40940 4S   156    1.00000
 3717  238 ASP  OD2   -1.27918 -18.99626   2.26403 4S   156    1.00000
 3718  238 ASP  C     -5.43611 -20.26887   0.12836 4S   156    1.00000
 3719  238 ASP  O     -6.09113 -19.41975  -0.47441 4S   156    1.00000
 3720  239 LYS  N     -5.22453 -21.51266  -0.37055 4S   157    1.00000
 3721  239 LYS  HN    -4.70323 -22.18104   0.15773 4S   157    0.00000
 3722  239 LYS  CA    -5.63981 -21.95641  -1.68559 4S   157    1.00000
 3723  239 LYS  HA    -5.59227 -21.11638  -2.36455 4S   157    0.00000
 3724  239 LYS  CB    -4.72416 -23.08507  -2.21885 4S   157    1.00000
 3725  239 LYS  HB1   -5.08550 -23.42486  -3.21570 4S   157    0.00000
 3726  239 LYS  HB2   -4.78236 -23.94640  -1.51579 4S   157    0.00000
 3727  239 LYS  CG    -3.25464 -22.66772  -2.39421 4S   157    1.00000
 3728  239 LYS  HG1   -2.81211 -22.46199  -1.39755 4S   157    0.00000
 3729  239 LYS  HG2   -3.20921 -21.72272  -2.97876 4S   157    0.00000
 3730  239 LYS  CD    -2.38881 -23.72516  -3.10543 4S   157    1.00000
 3731  239 LYS  HD1   -1.32456 -23.41461  -3.00395 4S   157    0.00000
 3732  239 LYS  HD2   -2.64372 -23.73253  -4.18854 4S   157    0.00000
 3733  239 LYS  CE    -2.57312 -25.14191  -2.54796 4S   157    1.00000
 3734  239 LYS  HE1   -3.53684 -25.56739  -2.89452 4S   157    0.00000
 3735  239 LYS  HE2   -2.56219 -25.11999  -1.43833 4S   157    0.00000
 3736  239 LYS  NZ    -1.49371 -26.05349  -2.99104 4S   157    1.00000
 3737  239 LYS  HZ1   -0.57887 -25.71334  -2.61986 4S   157    0.00000
 3738  239 LYS  HZ2   -1.46270 -26.09169  -4.02852 4S   157    0.00000
 3739  239 LYS  HZ3   -1.68018 -27.00962  -2.61412 4S   157    0.00000
 3740  239 LYS  C     -7.05123 -22.50615  -1.71200 4S   157    1.00000
 3741  239 LYS  O     -7.46032 -23.07974  -2.72057 4S   157    1.00000
 3742  240 LYS  N     -7.83228 -22.34005  -0.61633 4S   158    1.00000
 3743  240 LYS  HN    -7.47331 -21.86209   0.18339 4S   158    0.00000
 3744  240 LYS  CA    -9.21814 -22.76034  -0.50749 4S   158    1.00000
 3745  240 LYS  HA    -9.51329 -22.48831   0.49258 4S   158    0.00000
 3746  240 LYS  CB   -10.18508 -22.04920  -1.49263 4S   158    1.00000
 3747  240 LYS  HB1  -11.23621 -22.29312  -1.22253 4S   158    0.00000
 3748  240 LYS  HB2  -10.00225 -22.43087  -2.52234 4S   158    0.00000
 3749  240 LYS  CG   -10.02772 -20.52021  -1.52995 4S   158    1.00000
 3750  240 LYS  HG1  -10.68612 -20.11868  -2.33289 4S   158    0.00000
 3751  240 LYS  HG2   -8.98024 -20.26673  -1.80424 4S   158    0.00000
 3752  240 LYS  CD   -10.38816 -19.82173  -0.21133 4S   158    1.00000
 3753  240 LYS  HD1   -9.81929 -20.28257   0.62634 4S   158    0.00000
 3754  240 LYS  HD2  -11.47315 -19.97902  -0.01984 4S   158    0.00000
 3755  240 LYS  CE   -10.06839 -18.32417  -0.25023 4S   158    1.00000
 3756  240 LYS  HE1  -10.54216 -17.84813  -1.13473 4S   158    0.00000
 3757  240 LYS  HE2   -8.96934 -18.16588  -0.29210 4S   158    0.00000
 3758  240 LYS  NZ   -10.58368 -17.64561   0.95929 4S   158    1.00000
 3759  240 LYS  HZ1  -10.15263 -18.06856   1.80586 4S   158    0.00000
 3760  240 LYS  HZ2  -11.61680 -17.75923   1.00196 4S   158    0.00000
 3761  240 LYS  HZ3  -10.34780 -16.63361   0.91715 4S   158    0.00000
 3762  240 LYS  C     -9.38349 -24.25802  -0.60515 4S   158    1.00000
 3763  240 LYS  O    -10.29410 -24.75883  -1.26330 4S   158    1.00000
 3764  241 MET  N     -8.49233 -25.00529   0.07411 4S   159    1.00000
 3765  241 MET  HN    -7.75035 -24.57585   0.58847 4S   159    0.00000
 3766  241 MET  CA    -8.49087 -26.44392   0.08593 4S   159    1.00000
 3767  241 MET  HA    -9.39351 -26.83661  -0.36178 4S   159    0.00000
 3768  241 MET  CB    -7.24860 -27.02020  -0.63112 4S   159    1.00000
 3769  241 MET  HB1   -7.18498 -28.11219  -0.43602 4S   159    0.00000
 3770  241 MET  HB2   -6.33652 -26.53681  -0.21362 4S   159    0.00000
 3771  241 MET  CG    -7.24382 -26.84494  -2.16017 4S   159    1.00000
 3772  241 MET  HG1   -7.43484 -25.77868  -2.40708 4S   159    0.00000
 3773  241 MET  HG2   -8.08276 -27.44181  -2.58144 4S   159    0.00000
 3774  241 MET  SD    -5.66504 -27.37272  -2.89736 4S   159    1.00000
 3775  241 MET  CE    -6.08857 -27.15077  -4.64735 4S   159    1.00000
 3776  241 MET  HE1   -6.37223 -26.09806  -4.86032 4S   159    0.00000
 3777  241 MET  HE2   -6.93882 -27.80429  -4.93764 4S   159    0.00000
 3778  241 MET  HE3   -5.22317 -27.41080  -5.29456 4S   159    0.00000
 3779  241 MET  C     -8.46495 -26.86374   1.53180 4S   159    1.00000
 3780  241 MET  O     -7.50153 -27.46345   2.00407 4S   159    1.00000
 3781  242 GLN  N     -9.56252 -26.57478   2.27234 4S   160    1.00000
 3782  242 GLN  HN   -10.32489 -26.07198   1.86823 4S   160    0.00000
 3783  242 GLN  CA    -9.73187 -26.89718   3.67464 4S   160    1.00000
 3784  242 GLN  HA    -8.91418 -26.42980   4.20620 4S   160    0.00000
 3785  242 GLN  CB   -11.06474 -26.33229   4.22986 4S   160    1.00000
 3786  242 GLN  HB1  -11.92795 -26.81535   3.72584 4S   160    0.00000
 3787  242 GLN  HB2  -11.09416 -25.25478   3.94650 4S   160    0.00000
 3788  242 GLN  CG   -11.22270 -26.38082   5.76719 4S   160    1.00000
 3789  242 GLN  HG1  -11.96538 -25.61468   6.07836 4S   160    0.00000
 3790  242 GLN  HG2  -10.24816 -26.13370   6.23997 4S   160    0.00000
 3791  242 GLN  CD   -11.72640 -27.74249   6.26579 4S   160    1.00000
 3792  242 GLN  OE1  -12.45002 -28.46861   5.57662 4S   160    1.00000
 3793  242 GLN  NE2  -11.32037 -28.09538   7.51809 4S   160    1.00000
 3794  242 GLN  HE21 -11.59553 -28.97598   7.89839 4S   160    0.00000
 3795  242 GLN  HE22 -10.71376 -27.49681   8.04129 4S   160    0.00000
 3796  242 GLN  C     -9.66043 -28.38206   3.92990 4S   160    1.00000
 3797  242 GLN  O     -9.15372 -28.78542   4.97282 4S   160    1.00000
 3798  243 VAL  N    -10.11508 -29.22406   2.95969 4S   161    1.00000
 3799  243 VAL  HN   -10.51887 -28.84154   2.12967 4S   161    0.00000
 3800  243 VAL  CA   -10.08782 -30.68056   2.98409 4S   161    1.00000
 3801  243 VAL  HA   -10.76710 -30.97939   3.76936 4S   161    0.00000
 3802  243 VAL  CB   -10.59706 -31.29524   1.66836 4S   161    1.00000
 3803  243 VAL  HB   -11.63776 -30.92423   1.51259 4S   161    0.00000
 3804  243 VAL  CG1   -9.76846 -30.83798   0.44645 4S   161    1.00000
 3805  243 VAL  HG11  -8.71471 -31.17183   0.53072 4S   161    0.00000
 3806  243 VAL  HG12  -9.79160 -29.73408   0.33841 4S   161    0.00000
 3807  243 VAL  HG13 -10.19354 -31.28356  -0.47862 4S   161    0.00000
 3808  243 VAL  CG2  -10.68161 -32.83679   1.75098 4S   161    1.00000
 3809  243 VAL  HG21 -11.34323 -33.14527   2.58657 4S   161    0.00000
 3810  243 VAL  HG22  -9.67892 -33.28860   1.89875 4S   161    0.00000
 3811  243 VAL  HG23 -11.10004 -33.24433   0.80636 4S   161    0.00000
 3812  243 VAL  C     -8.72023 -31.22562   3.34771 4S   161    1.00000
 3813  243 VAL  O     -8.59940 -32.24438   4.02316 4S   161    1.00000
 3814  244 LEU  N     -7.64252 -30.52057   2.95219 4S   162    1.00000
 3815  244 LEU  HN    -7.74023 -29.66444   2.44801 4S   162    0.00000
 3816  244 LEU  CA    -6.29536 -30.95987   3.17725 4S   162    1.00000
 3817  244 LEU  HA    -6.24503 -32.00973   2.92645 4S   162    0.00000
 3818  244 LEU  CB    -5.30265 -30.19360   2.29064 4S   162    1.00000
 3819  244 LEU  HB1   -4.27206 -30.58149   2.45285 4S   162    0.00000
 3820  244 LEU  HB2   -5.31746 -29.12484   2.58622 4S   162    0.00000
 3821  244 LEU  CG    -5.62329 -30.27807   0.78564 4S   162    1.00000
 3822  244 LEU  HG    -6.63643 -29.84649   0.61808 4S   162    0.00000
 3823  244 LEU  CD1   -4.63256 -29.41643  -0.01578 4S   162    1.00000
 3824  244 LEU  HD11  -3.59186 -29.65549   0.27394 4S   162    0.00000
 3825  244 LEU  HD12  -4.79503 -28.33988   0.19792 4S   162    0.00000
 3826  244 LEU  HD13  -4.75308 -29.58836  -1.10516 4S   162    0.00000
 3827  244 LEU  CD2   -5.67520 -31.72980   0.27954 4S   162    1.00000
 3828  244 LEU  HD21  -6.48372 -32.30312   0.77814 4S   162    0.00000
 3829  244 LEU  HD22  -4.71081 -32.24746   0.45844 4S   162    0.00000
 3830  244 LEU  HD23  -5.88839 -31.72747  -0.80566 4S   162    0.00000
 3831  244 LEU  C     -5.84375 -30.82904   4.60691 4S   162    1.00000
 3832  244 LEU  O     -4.94949 -31.56277   5.00077 4S   162    1.00000
 3833  245 VAL  N     -6.43652 -29.93414   5.43691 4S   163    1.00000
 3834  245 VAL  HN    -7.18639 -29.35591   5.11952 4S   163    0.00000
 3835  245 VAL  CA    -6.01811 -29.72206   6.81772 4S   163    1.00000
 3836  245 VAL  HA    -4.97331 -29.44500   6.78481 4S   163    0.00000
 3837  245 VAL  CB    -6.77439 -28.58360   7.50230 4S   163    1.00000
 3838  245 VAL  HB    -7.87121 -28.75600   7.42142 4S   163    0.00000
 3839  245 VAL  CG1   -6.40854 -28.48528   9.00204 4S   163    1.00000
 3840  245 VAL  HG11  -5.30653 -28.47333   9.13465 4S   163    0.00000
 3841  245 VAL  HG12  -6.82912 -29.33940   9.57318 4S   163    0.00000
 3842  245 VAL  HG13  -6.82552 -27.55201   9.43509 4S   163    0.00000
 3843  245 VAL  CG2   -6.43180 -27.26463   6.77741 4S   163    1.00000
 3844  245 VAL  HG21  -6.75561 -27.29000   5.71666 4S   163    0.00000
 3845  245 VAL  HG22  -5.33730 -27.07823   6.81285 4S   163    0.00000
 3846  245 VAL  HG23  -6.94477 -26.41602   7.27807 4S   163    0.00000
 3847  245 VAL  C     -6.10570 -30.99464   7.64252 4S   163    1.00000
 3848  245 VAL  O     -5.13223 -31.37867   8.28918 4S   163    1.00000
 3849  246 SER  N     -7.25884 -31.70466   7.60748 4S   164    1.00000
 3850  246 SER  HN    -8.04788 -31.38573   7.08502 4S   164    0.00000
 3851  246 SER  CA    -7.44970 -32.93889   8.34712 4S   164    1.00000
 3852  246 SER  HA    -7.10251 -32.77074   9.35783 4S   164    0.00000
 3853  246 SER  CB    -8.92598 -33.38965   8.41773 4S   164    1.00000
 3854  246 SER  HB1   -9.02136 -34.29472   9.05599 4S   164    0.00000
 3855  246 SER  HB2   -9.31226 -33.62583   7.40417 4S   164    0.00000
 3856  246 SER  OG    -9.72967 -32.36310   8.98597 4S   164    1.00000
 3857  246 SER  HG1   -9.83732 -31.70581   8.28803 4S   164    0.00000
 3858  246 SER  C     -6.63877 -34.07296   7.76216 4S   164    1.00000
 3859  246 SER  O     -6.22217 -34.97193   8.48840 4S   164    1.00000
 3860  247 ARG  N     -6.35327 -34.04659   6.43675 4S   165    1.00000
 3861  247 ARG  HN    -6.69394 -33.31921   5.84567 4S   165    0.00000
 3862  247 ARG  CA    -5.50368 -35.03547   5.80399 4S   165    1.00000
 3863  247 ARG  HA    -5.85537 -36.01605   6.09496 4S   165    0.00000
 3864  247 ARG  CB    -5.49111 -34.95321   4.26978 4S   165    1.00000
 3865  247 ARG  HB1   -4.72767 -35.66015   3.86795 4S   165    0.00000
 3866  247 ARG  HB2   -5.21586 -33.92959   3.93475 4S   165    0.00000
 3867  247 ARG  CG    -6.83718 -35.34446   3.66432 4S   165    1.00000
 3868  247 ARG  HG1   -7.57811 -34.54287   3.87465 4S   165    0.00000
 3869  247 ARG  HG2   -7.19399 -36.27990   4.15251 4S   165    0.00000
 3870  247 ARG  CD    -6.71736 -35.57871   2.16274 4S   165    1.00000
 3871  247 ARG  HD1   -6.05775 -36.44878   1.94913 4S   165    0.00000
 3872  247 ARG  HD2   -6.32269 -34.66892   1.65950 4S   165    0.00000
 3873  247 ARG  NE    -8.08642 -35.87647   1.65513 4S   165    1.00000
 3874  247 ARG  HE    -8.82280 -36.05608   2.31118 4S   165    0.00000
 3875  247 ARG  CZ    -8.39065 -35.88775   0.32986 4S   165    1.00000
 3876  247 ARG  NH1   -7.43691 -35.65644  -0.60468 4S   165    1.00000
 3877  247 ARG  HH11  -6.49185 -35.47762  -0.32236 4S   165    0.00000
 3878  247 ARG  HH12  -7.65935 -35.68699  -1.57962 4S   165    0.00000
 3879  247 ARG  NH2   -9.67023 -36.13294  -0.05442 4S   165    1.00000
 3880  247 ARG  HH21 -10.36481 -36.30086   0.64468 4S   165    0.00000
 3881  247 ARG  HH22  -9.90479 -36.14613  -1.02377 4S   165    0.00000
 3882  247 ARG  C     -4.07762 -34.90452   6.24999 4S   165    1.00000
 3883  247 ARG  O     -3.44560 -35.90258   6.57149 4S   165    1.00000
 3884  248 ILE  N     -3.54908 -33.66176   6.30808 4S   166    1.00000
 3885  248 ILE  HN    -4.09213 -32.87022   6.02764 4S   166    0.00000
 3886  248 ILE  CA    -2.20404 -33.35268   6.74430 4S   166    1.00000
 3887  248 ILE  HA    -1.52534 -33.96347   6.16600 4S   166    0.00000
 3888  248 ILE  CB    -1.85104 -31.88325   6.51846 4S   166    1.00000
 3889  248 ILE  HB    -2.64431 -31.25513   6.98538 4S   166    0.00000
 3890  248 ILE  CG2   -0.49517 -31.52978   7.17520 4S   166    1.00000
 3891  248 ILE  HG21   0.28758 -32.24758   6.85038 4S   166    0.00000
 3892  248 ILE  HG22  -0.57049 -31.55603   8.28190 4S   166    0.00000
 3893  248 ILE  HG23  -0.17556 -30.50767   6.88616 4S   166    0.00000
 3894  248 ILE  CG1   -1.81836 -31.55953   5.00282 4S   166    1.00000
 3895  248 ILE  HG11  -2.63349 -32.09926   4.47687 4S   166    0.00000
 3896  248 ILE  HG12  -0.86014 -31.92352   4.57350 4S   166    0.00000
 3897  248 ILE  CD    -1.98155 -30.06327   4.71682 4S   166    1.00000
 3898  248 ILE  HD1   -1.17179 -29.48205   5.20095 4S   166    0.00000
 3899  248 ILE  HD2   -2.95226 -29.69698   5.11450 4S   166    0.00000
 3900  248 ILE  HD3   -1.95440 -29.87070   3.62335 4S   166    0.00000
 3901  248 ILE  C     -2.04682 -33.74131   8.19652 4S   166    1.00000
 3902  248 ILE  O     -1.02345 -34.30453   8.57077 4S   166    1.00000
 3903  249 ALA  N     -3.08450 -33.51167   9.03887 4S   167    1.00000
 3904  249 ALA  HN    -3.91103 -33.05017   8.72014 4S   167    0.00000
 3905  249 ALA  CA    -3.08910 -33.90746  10.43165 4S   167    1.00000
 3906  249 ALA  HA    -2.22351 -33.45593  10.89404 4S   167    0.00000
 3907  249 ALA  CB    -4.35714 -33.42577  11.16391 4S   167    1.00000
 3908  249 ALA  HB1   -5.27032 -33.87716  10.72344 4S   167    0.00000
 3909  249 ALA  HB2   -4.44510 -32.32179  11.07962 4S   167    0.00000
 3910  249 ALA  HB3   -4.31418 -33.68769  12.24278 4S   167    0.00000
 3911  249 ALA  C     -2.97672 -35.40770  10.59328 4S   167    1.00000
 3912  249 ALA  O     -2.21145 -35.89479  11.42372 4S   167    1.00000
 3913  250 ALA  N     -3.71434 -36.17684   9.76104 4S   168    1.00000
 3914  250 ALA  HN    -4.32497 -35.76061   9.08944 4S   168    0.00000
 3915  250 ALA  CA    -3.69037 -37.62091   9.75793 4S   168    1.00000
 3916  250 ALA  HA    -3.84279 -37.95436  10.77495 4S   168    0.00000
 3917  250 ALA  CB    -4.81021 -38.19604   8.87095 4S   168    1.00000
 3918  250 ALA  HB1   -4.70548 -37.84866   7.82146 4S   168    0.00000
 3919  250 ALA  HB2   -5.79801 -37.85670   9.25052 4S   168    0.00000
 3920  250 ALA  HB3   -4.79729 -39.30669   8.88312 4S   168    0.00000
 3921  250 ALA  C     -2.35798 -38.15556   9.28179 4S   168    1.00000
 3922  250 ALA  O     -1.83352 -39.11064   9.84661 4S   168    1.00000
 3923  251 TRP  N     -1.75849 -37.52211   8.25015 4S   169    1.00000
 3924  251 TRP  HN    -2.21146 -36.75515   7.79616 4S   169    0.00000
 3925  251 TRP  CA    -0.48414 -37.89975   7.67949 4S   169    1.00000
 3926  251 TRP  HA    -0.52576 -38.95114   7.43002 4S   169    0.00000
 3927  251 TRP  CB    -0.16018 -37.07811   6.41357 4S   169    1.00000
 3928  251 TRP  HB1    0.85632 -37.34097   6.05185 4S   169    0.00000
 3929  251 TRP  HB2   -0.15481 -35.99298   6.65448 4S   169    0.00000
 3930  251 TRP  CG    -1.09828 -37.31185   5.24473 4S   169    1.00000
 3931  251 TRP  CD1   -2.02463 -38.29534   5.03045 4S   169    1.00000
 3932  251 TRP  HD1   -2.26023 -39.08251   5.72370 4S   169    0.00000
 3933  251 TRP  NE1   -2.63716 -38.12208   3.81340 4S   169    1.00000
 3934  251 TRP  HE1   -3.34701 -38.68376   3.44660 4S   169    0.00000
 3935  251 TRP  CE2   -2.10975 -37.00483   3.21574 4S   169    1.00000
 3936  251 TRP  CD2   -1.13723 -36.46850   4.08964 4S   169    1.00000
 3937  251 TRP  CE3   -0.43688 -35.32099   3.77270 4S   169    1.00000
 3938  251 TRP  HE3    0.30114 -34.89050   4.43249 4S   169    0.00000
 3939  251 TRP  CZ3   -0.74427 -34.69280   2.56735 4S   169    1.00000
 3940  251 TRP  HZ3   -0.24700 -33.76733   2.36430 4S   169    0.00000
 3941  251 TRP  CZ2   -2.38888 -36.39538   1.99891 4S   169    1.00000
 3942  251 TRP  HZ2   -3.13161 -36.79079   1.32343 4S   169    0.00000
 3943  251 TRP  CH2   -1.69449 -35.22134   1.68028 4S   169    1.00000
 3944  251 TRP  HH2   -1.90583 -34.71370   0.75186 4S   169    0.00000
 3945  251 TRP  C      0.64619 -37.70262   8.65185 4S   169    1.00000
 3946  251 TRP  O      1.54533 -38.53287   8.73977 4S   169    1.00000
 3947  252 MET  N      0.61123 -36.60224   9.43095 4S   170    1.00000
 3948  252 MET  HN    -0.11447 -35.92321   9.32474 4S   170    0.00000
 3949  252 MET  CA     1.59469 -36.30844  10.44451 4S   170    1.00000
 3950  252 MET  HA     2.57497 -36.38155   9.99488 4S   170    0.00000
 3951  252 MET  CB     1.40250 -34.89929  11.02404 4S   170    1.00000
 3952  252 MET  HB1    1.98856 -34.78176  11.96342 4S   170    0.00000
 3953  252 MET  HB2    0.32550 -34.76856  11.26504 4S   170    0.00000
 3954  252 MET  CG     1.83069 -33.79071  10.05747 4S   170    1.00000
 3955  252 MET  HG1    1.37842 -33.98556   9.06167 4S   170    0.00000
 3956  252 MET  HG2    2.93389 -33.82754   9.92521 4S   170    0.00000
 3957  252 MET  SD     1.31674 -32.15328  10.62747 4S   170    1.00000
 3958  252 MET  CE     2.51343 -31.97448  11.98084 4S   170    1.00000
 3959  252 MET  HE1    3.54541 -32.19178  11.62961 4S   170    0.00000
 3960  252 MET  HE2    2.28318 -32.66255  12.82170 4S   170    0.00000
 3961  252 MET  HE3    2.50028 -30.93699  12.37914 4S   170    0.00000
 3962  252 MET  C      1.52272 -37.28936  11.58598 4S   170    1.00000
 3963  252 MET  O      2.55169 -37.71557  12.10073 4S   170    1.00000
 3964  253 ALA  N      0.30221 -37.70437  11.99387 4S   171    1.00000
 3965  253 ALA  HN    -0.53231 -37.34016  11.58448 4S   171    0.00000
 3966  253 ALA  CA     0.11741 -38.69909  13.02689 4S   171    1.00000
 3967  253 ALA  HA     0.65867 -38.36994  13.90372 4S   171    0.00000
 3968  253 ALA  CB    -1.36431 -38.86998  13.39528 4S   171    1.00000
 3969  253 ALA  HB1   -1.95998 -39.17749  12.51140 4S   171    0.00000
 3970  253 ALA  HB2   -1.77154 -37.90655  13.76759 4S   171    0.00000
 3971  253 ALA  HB3   -1.48767 -39.63114  14.19528 4S   171    0.00000
 3972  253 ALA  C      0.67404 -40.04010  12.60378 4S   171    1.00000
 3973  253 ALA  O      1.34042 -40.70743  13.38933 4S   171    1.00000
 3974  254 THR  N      0.45361 -40.43480  11.32631 4S   172    1.00000
 3975  254 THR  HN    -0.09839 -39.87189  10.71271 4S   172    0.00000
 3976  254 THR  CA     0.96497 -41.65915  10.73710 4S   172    1.00000
 3977  254 THR  HA     0.66860 -42.47654  11.37982 4S   172    0.00000
 3978  254 THR  CB     0.40085 -41.89835   9.34330 4S   172    1.00000
 3979  254 THR  HB     0.61086 -41.02085   8.69121 4S   172    0.00000
 3980  254 THR  OG1   -1.00773 -42.05649   9.43642 4S   172    1.00000
 3981  254 THR  HG1   -1.19942 -42.88785   8.99384 4S   172    0.00000
 3982  254 THR  CG2    0.97354 -43.16604   8.67679 4S   172    1.00000
 3983  254 THR  HG21   0.76403 -44.06460   9.29449 4S   172    0.00000
 3984  254 THR  HG22   2.07100 -43.08746   8.53322 4S   172    0.00000
 3985  254 THR  HG23   0.51824 -43.30884   7.67315 4S   172    0.00000
 3986  254 THR  C      2.47404 -41.64310  10.69038 4S   172    1.00000
 3987  254 THR  O      3.10996 -42.62242  11.06998 4S   172    1.00000
 3988  255 TYR  N      3.08423 -40.51348  10.25852 4S   173    1.00000
 3989  255 TYR  HN     2.54710 -39.72765   9.95507 4S   173    0.00000
 3990  255 TYR  CA     4.51868 -40.35875  10.14475 4S   173    1.00000
 3991  255 TYR  HA     4.87070 -41.19534   9.55530 4S   173    0.00000
 3992  255 TYR  CB     4.88700 -39.03470   9.41842 4S   173    1.00000
 3993  255 TYR  HB1    4.71950 -38.15516  10.07395 4S   173    0.00000
 3994  255 TYR  HB2    4.24316 -38.92730   8.51873 4S   173    0.00000
 3995  255 TYR  CG     6.32201 -39.04552   8.95649 4S   173    1.00000
 3996  255 TYR  CD1    7.36118 -38.75974   9.85929 4S   173    1.00000
 3997  255 TYR  HD1    7.13085 -38.48227  10.87717 4S   173    0.00000
 3998  255 TYR  CE1    8.69716 -38.87734   9.46921 4S   173    1.00000
 3999  255 TYR  HE1    9.48545 -38.67761  10.17959 4S   173    0.00000
 4000  255 TYR  CZ     9.00696 -39.25096   8.15982 4S   173    1.00000
 4001  255 TYR  OH    10.35319 -39.33625   7.77289 4S   173    1.00000
 4002  255 TYR  HH    10.37389 -39.67523   6.86928 4S   173    0.00000
 4003  255 TYR  CD2    6.64685 -39.39533   7.63362 4S   173    1.00000
 4004  255 TYR  HD2    5.86036 -39.61377   6.92614 4S   173    0.00000
 4005  255 TYR  CE2    7.98567 -39.50047   7.23583 4S   173    1.00000
 4006  255 TYR  HE2    8.22549 -39.77130   6.21891 4S   173    0.00000
 4007  255 TYR  C      5.18293 -40.42815  11.50781 4S   173    1.00000
 4008  255 TYR  O      6.20088 -41.09904  11.66228 4S   173    1.00000
 4009  256 LEU  N      4.59563 -39.76223  12.53489 4S   174    1.00000
 4010  256 LEU  HN     3.78721 -39.19831  12.37031 4S   174    0.00000
 4011  256 LEU  CA     5.02957 -39.81628  13.91976 4S   174    1.00000
 4012  256 LEU  HA     6.02975 -39.41383  13.96745 4S   174    0.00000
 4013  256 LEU  CB     4.07605 -39.05342  14.87443 4S   174    1.00000
 4014  256 LEU  HB1    3.94109 -39.59299  15.84005 4S   174    0.00000
 4015  256 LEU  HB2    3.07505 -39.00556  14.39251 4S   174    0.00000
 4016  256 LEU  CG     4.50601 -37.62452  15.25340 4S   174    1.00000
 4017  256 LEU  HG     4.67783 -37.05348  14.31523 4S   174    0.00000
 4018  256 LEU  CD1    3.35457 -36.96328  16.02511 4S   174    1.00000
 4019  256 LEU  HD11   3.15069 -37.52524  16.96199 4S   174    0.00000
 4020  256 LEU  HD12   2.43286 -36.95807  15.40725 4S   174    0.00000
 4021  256 LEU  HD13   3.61513 -35.92119  16.28628 4S   174    0.00000
 4022  256 LEU  CD2    5.79701 -37.58537  16.09358 4S   174    1.00000
 4023  256 LEU  HD21   6.65150 -37.99973  15.52862 4S   174    0.00000
 4024  256 LEU  HD22   5.67063 -38.18274  17.02029 4S   174    0.00000
 4025  256 LEU  HD23   6.04443 -36.54077  16.37759 4S   174    0.00000
 4026  256 LEU  C      5.07449 -41.23414  14.41967 4S   174    1.00000
 4027  256 LEU  O      6.10314 -41.68347  14.91090 4S   174    1.00000
 4028  257 ASN  N      3.95128 -41.97274  14.28318 4S   175    1.00000
 4029  257 ASN  HN     3.13526 -41.57665  13.86424 4S   175    0.00000
 4030  257 ASN  CA     3.80729 -43.33466  14.75078 4S   175    1.00000
 4031  257 ASN  HA     3.99858 -43.33709  15.81537 4S   175    0.00000
 4032  257 ASN  CB     2.38499 -43.89124  14.46602 4S   175    1.00000
 4033  257 ASN  HB1    2.33708 -44.97258  14.71577 4S   175    0.00000
 4034  257 ASN  HB2    2.15463 -43.76535  13.38615 4S   175    0.00000
 4035  257 ASN  CG     1.32190 -43.16726  15.30647 4S   175    1.00000
 4036  257 ASN  OD1    1.58317 -42.67883  16.40930 4S   175    1.00000
 4037  257 ASN  ND2    0.06823 -43.11532  14.76720 4S   175    1.00000
 4038  257 ASN  HD21  -0.11250 -43.57124  13.89423 4S   175    0.00000
 4039  257 ASN  HD22  -0.64132 -42.58233  15.22378 4S   175    0.00000
 4040  257 ASN  C      4.81986 -44.26390  14.10848 4S   175    1.00000
 4041  257 ASN  O      5.46456 -45.05101  14.79904 4S   175    1.00000
 4042  258 ASP  N      4.98946 -44.17546  12.76980 4S   176    1.00000
 4043  258 ASP  HN     4.47544 -43.51130  12.22842 4S   176    0.00000
 4044  258 ASP  CA     5.78782 -45.10538  12.00127 4S   176    1.00000
 4045  258 ASP  HA     5.62009 -46.09903  12.39581 4S   176    0.00000
 4046  258 ASP  CB     5.40715 -45.09029  10.49439 4S   176    1.00000
 4047  258 ASP  HB1    6.13087 -45.69749   9.90769 4S   176    0.00000
 4048  258 ASP  HB2    5.43439 -44.04692  10.11355 4S   176    0.00000
 4049  258 ASP  CG     4.01130 -45.66970  10.23586 4S   176    1.00000
 4050  258 ASP  OD1    3.36251 -46.18148  11.18619 4S   176    1.00000
 4051  258 ASP  OD2    3.58419 -45.61109   9.05116 4S   176    1.00000
 4052  258 ASP  C      7.27380 -44.83790  12.10113 4S   176    1.00000
 4053  258 ASP  O      8.05378 -45.78599  12.17243 4S   176    1.00000
 4054  259 HSE  N      7.70976 -43.55613  12.07187 4S   177    1.00000
 4055  259 HSE  HN     7.06929 -42.78908  12.05641 4S   177    0.00000
 4056  259 HSE  CA     9.10528 -43.22418  11.86455 4S   177    1.00000
 4057  259 HSE  HA     9.67562 -44.12494  11.68474 4S   177    0.00000
 4058  259 HSE  CB     9.29451 -42.30992  10.63563 4S   177    1.00000
 4059  259 HSE  HB1   10.36956 -42.06220  10.49493 4S   177    0.00000
 4060  259 HSE  HB2    8.73670 -41.36151  10.78639 4S   177    0.00000
 4061  259 HSE  ND1    9.47253 -44.03486   8.83587 4S   177    1.00000
 4062  259 HSE  CG     8.80254 -42.94877   9.36982 4S   177    1.00000
 4063  259 HSE  CE1    8.79136 -44.35236   7.75365 4S   177    1.00000
 4064  259 HSE  HE1    9.03839 -45.16712   7.07459 4S   177    0.00000
 4065  259 HSE  NE2    7.72602 -43.53753   7.56619 4S   177    1.00000
 4066  259 HSE  HE2    7.07581 -43.55927   6.79900 4S   177    0.00000
 4067  259 HSE  CD2    7.72450 -42.63729   8.60527 4S   177    1.00000
 4068  259 HSE  HD2    6.97783 -41.87030   8.73651 4S   177    0.00000
 4069  259 HSE  C      9.75610 -42.53163  13.03054 4S   177    1.00000
 4070  259 HSE  O     10.98063 -42.56541  13.11821 4S   177    1.00000
 4071  260 LEU  N      8.99818 -41.85658  13.92880 4S   178    1.00000
 4072  260 LEU  HN     8.00100 -41.85270  13.88242 4S   178    0.00000
 4073  260 LEU  CA     9.59884 -40.98760  14.92867 4S   178    1.00000
 4074  260 LEU  HA    10.66745 -40.93471  14.77871 4S   178    0.00000
 4075  260 LEU  CB     9.04851 -39.54838  14.87113 4S   178    1.00000
 4076  260 LEU  HB1    9.55762 -38.92734  15.64275 4S   178    0.00000
 4077  260 LEU  HB2    7.96454 -39.56936  15.10965 4S   178    0.00000
 4078  260 LEU  CG     9.24369 -38.86227  13.49888 4S   178    1.00000
 4079  260 LEU  HG     8.70845 -39.46878  12.73125 4S   178    0.00000
 4080  260 LEU  CD1    8.60897 -37.45980  13.48886 4S   178    1.00000
 4081  260 LEU  HD11   9.00524 -36.85116  14.32858 4S   178    0.00000
 4082  260 LEU  HD12   7.50670 -37.53394  13.59218 4S   178    0.00000
 4083  260 LEU  HD13   8.83354 -36.93961  12.53436 4S   178    0.00000
 4084  260 LEU  CD2   10.72538 -38.79547  13.08049 4S   178    1.00000
 4085  260 LEU  HD21  11.16695 -39.80903  12.99226 4S   178    0.00000
 4086  260 LEU  HD22  11.31191 -38.21362  13.82200 4S   178    0.00000
 4087  260 LEU  HD23  10.81850 -38.30438  12.09083 4S   178    0.00000
 4088  260 LEU  C      9.41520 -41.50300  16.32533 4S   178    1.00000
 4089  260 LEU  O     10.29045 -41.29733  17.16209 4S   178    1.00000
 4090  261 GLU  N      8.28914 -42.19642  16.61488 4S   179    1.00000
 4091  261 GLU  HN     7.57861 -42.32208  15.92368 4S   179    0.00000
 4092  261 GLU  CA     7.98571 -42.78051  17.90607 4S   179    1.00000
 4093  261 GLU  HA     7.90393 -41.94129  18.58175 4S   179    0.00000
 4094  261 GLU  CB     6.62546 -43.52761  17.93234 4S   179    1.00000
 4095  261 GLU  HB1    6.70916 -44.47632  17.36028 4S   179    0.00000
 4096  261 GLU  HB2    5.86955 -42.90261  17.40742 4S   179    0.00000
 4097  261 GLU  CG     6.08850 -43.85864  19.34374 4S   179    1.00000
 4098  261 GLU  HG1    6.83155 -44.45610  19.91207 4S   179    0.00000
 4099  261 GLU  HG2    5.16134 -44.46347  19.25068 4S   179    0.00000
 4100  261 GLU  CD     5.75649 -42.59412  20.13209 4S   179    1.00000
 4101  261 GLU  OE1    5.28436 -41.60429  19.51673 4S   179    1.00000
 4102  261 GLU  OE2    5.95546 -42.60846  21.37422 4S   179    1.00000
 4103  261 GLU  C      9.07657 -43.68743  18.45148 4S   179    1.00000
 4104  261 GLU  O      9.33015 -43.57180  19.64910 4S   179    1.00000
 4105  262 PRO  N      9.79275 -44.55700  17.71579 4S   180    1.00000
 4106  262 PRO  CD     9.49133 -44.98604  16.34534 4S   180    1.00000
 4107  262 PRO  HD1    9.99910 -44.28535  15.64791 4S   180    0.00000
 4108  262 PRO  HD2    8.40106 -45.00386  16.13961 4S   180    0.00000
 4109  262 PRO  CA    10.85032 -45.37095  18.29517 4S   180    1.00000
 4110  262 PRO  HA    10.42491 -45.92831  19.11819 4S   180    0.00000
 4111  262 PRO  CB    11.32157 -46.28476  17.15320 4S   180    1.00000
 4112  262 PRO  HB1   11.63906 -47.27938  17.52599 4S   180    0.00000
 4113  262 PRO  HB2   12.15953 -45.82178  16.58653 4S   180    0.00000
 4114  262 PRO  CG    10.10636 -46.37717  16.22699 4S   180    1.00000
 4115  262 PRO  HG1   10.38428 -46.62962  15.18440 4S   180    0.00000
 4116  262 PRO  HG2    9.39053 -47.13175  16.61982 4S   180    0.00000
 4117  262 PRO  C     11.99125 -44.53771  18.82773 4S   180    1.00000
 4118  262 PRO  O     12.48503 -44.85628  19.90488 4S   180    1.00000
 4119  263 TRP  N     12.39625 -43.45477  18.11882 4S   181    1.00000
 4120  263 TRP  HN    11.98916 -43.24164  17.23273 4S   181    0.00000
 4121  263 TRP  CA    13.44217 -42.55475  18.55624 4S   181    1.00000
 4122  263 TRP  HA    14.30201 -43.15655  18.81669 4S   181    0.00000
 4123  263 TRP  CB    13.85549 -41.52107  17.47278 4S   181    1.00000
 4124  263 TRP  HB1   12.98525 -40.88002  17.21489 4S   181    0.00000
 4125  263 TRP  HB2   14.14237 -42.08234  16.55891 4S   181    0.00000
 4126  263 TRP  CG    15.03960 -40.63685  17.84615 4S   181    1.00000
 4127  263 TRP  CD1   16.37068 -40.85904  17.62666 4S   181    1.00000
 4128  263 TRP  HD1   16.77698 -41.72002  17.11741 4S   181    0.00000
 4129  263 TRP  NE1   17.11865 -39.82978  18.14948 4S   181    1.00000
 4130  263 TRP  HE1   18.08878 -39.73192  18.08260 4S   181    0.00000
 4131  263 TRP  CE2   16.27044 -38.92672  18.74883 4S   181    1.00000
 4132  263 TRP  CD2   14.95093 -39.39083  18.56746 4S   181    1.00000
 4133  263 TRP  CE3   13.86548 -38.67006  19.05907 4S   181    1.00000
 4134  263 TRP  HE3   12.84888 -38.98887  18.90672 4S   181    0.00000
 4135  263 TRP  CZ3   14.12170 -37.48608  19.76227 4S   181    1.00000
 4136  263 TRP  HZ3   13.29587 -36.91581  20.15894 4S   181    0.00000
 4137  263 TRP  CZ2   16.52469 -37.75084  19.44458 4S   181    1.00000
 4138  263 TRP  HZ2   17.52897 -37.38535  19.59463 4S   181    0.00000
 4139  263 TRP  CH2   15.43365 -37.03431  19.95449 4S   181    1.00000
 4140  263 TRP  HH2   15.60796 -36.11726  20.49526 4S   181    0.00000
 4141  263 TRP  C     13.00146 -41.80910  19.78482 4S   181    1.00000
 4142  263 TRP  O     13.77055 -41.68080  20.73022 4S   181    1.00000
 4143  264 ILE  N     11.74037 -41.31581  19.80620 4S   182    1.00000
 4144  264 ILE  HN    11.13624 -41.44227  19.02044 4S   182    0.00000
 4145  264 ILE  CA    11.17242 -40.55949  20.90504 4S   182    1.00000
 4146  264 ILE  HA    11.80477 -39.69647  21.06212 4S   182    0.00000
 4147  264 ILE  CB     9.76248 -40.06405  20.58114 4S   182    1.00000
 4148  264 ILE  HB     9.17645 -40.90804  20.15360 4S   182    0.00000
 4149  264 ILE  CG2    9.02843 -39.56915  21.84881 4S   182    1.00000
 4150  264 ILE  HG21   9.66028 -38.84294  22.39790 4S   182    0.00000
 4151  264 ILE  HG22   8.78941 -40.41725  22.52386 4S   182    0.00000
 4152  264 ILE  HG23   8.07185 -39.07372  21.58550 4S   182    0.00000
 4153  264 ILE  CG1    9.85600 -38.94668  19.51040 4S   182    1.00000
 4154  264 ILE  HG11  10.54805 -39.26529  18.70160 4S   182    0.00000
 4155  264 ILE  HG12  10.29331 -38.03794  19.97912 4S   182    0.00000
 4156  264 ILE  CD     8.51554 -38.58839  18.86148 4S   182    1.00000
 4157  264 ILE  HD1    7.79862 -38.20502  19.61615 4S   182    0.00000
 4158  264 ILE  HD2    8.07263 -39.48234  18.37281 4S   182    0.00000
 4159  264 ILE  HD3    8.65854 -37.80297  18.08930 4S   182    0.00000
 4160  264 ILE  C     11.22689 -41.37578  22.17313 4S   182    1.00000
 4161  264 ILE  O     11.69227 -40.88427  23.19547 4S   182    1.00000
 4162  265 GLN  N     10.82831 -42.66547  22.11503 4S   183    1.00000
 4163  265 GLN  HN    10.48477 -43.05811  21.26282 4S   183    0.00000
 4164  265 GLN  CA    10.85274 -43.56143  23.24906 4S   183    1.00000
 4165  265 GLN  HA    10.33088 -43.07032  24.05839 4S   183    0.00000
 4166  265 GLN  CB    10.13723 -44.89444  22.93044 4S   183    1.00000
 4167  265 GLN  HB1   10.30251 -45.62848  23.75016 4S   183    0.00000
 4168  265 GLN  HB2   10.57995 -45.32401  22.00401 4S   183    0.00000
 4169  265 GLN  CG     8.61833 -44.72361  22.71338 4S   183    1.00000
 4170  265 GLN  HG1    8.18980 -45.67769  22.33983 4S   183    0.00000
 4171  265 GLN  HG2    8.43155 -43.93653  21.95363 4S   183    0.00000
 4172  265 GLN  CD     7.90942 -44.35268  24.02423 4S   183    1.00000
 4173  265 GLN  OE1    8.37470 -44.66724  25.12457 4S   183    1.00000
 4174  265 GLN  NE2    6.73338 -43.67253  23.89410 4S   183    1.00000
 4175  265 GLN  HE21   6.41603 -43.39446  22.98229 4S   183    0.00000
 4176  265 GLN  HE22   6.20143 -43.44544  24.70727 4S   183    0.00000
 4177  265 GLN  C     12.25704 -43.84206  23.73710 4S   183    1.00000
 4178  265 GLN  O     12.49232 -43.87364  24.94316 4S   183    1.00000
 4179  266 GLU  N     13.23910 -44.01078  22.82112 4S   184    1.00000
 4180  266 GLU  HN    13.04970 -43.98660  21.84117 4S   184    0.00000
 4181  266 GLU  CA    14.61386 -44.27408  23.19621 4S   184    1.00000
 4182  266 GLU  HA    14.60284 -45.00368  23.99332 4S   184    0.00000
 4183  266 GLU  CB    15.45567 -44.84343  22.02293 4S   184    1.00000
 4184  266 GLU  HB1   16.52556 -44.90670  22.32422 4S   184    0.00000
 4185  266 GLU  HB2   15.38801 -44.15054  21.15484 4S   184    0.00000
 4186  266 GLU  CG    15.02278 -46.25061  21.55862 4S   184    1.00000
 4187  266 GLU  HG1   15.74164 -46.64054  20.80749 4S   184    0.00000
 4188  266 GLU  HG2   14.02655 -46.19179  21.08233 4S   184    0.00000
 4189  266 GLU  CD    14.94169 -47.23256  22.72690 4S   184    1.00000
 4190  266 GLU  OE1   13.79826 -47.61827  23.09135 4S   184    1.00000
 4191  266 GLU  OE2   16.01552 -47.60604  23.26657 4S   184    1.00000
 4192  266 GLU  C     15.32469 -43.05574  23.74664 4S   184    1.00000
 4193  266 GLU  O     16.34444 -43.19998  24.41497 4S   184    1.00000
 4194  267 ASN  N     14.81515 -41.82804  23.49504 4S   185    1.00000
 4195  267 ASN  HN    13.97402 -41.71661  22.96839 4S   185    0.00000
 4196  267 ASN  CA    15.48713 -40.60493  23.88660 4S   185    1.00000
 4197  267 ASN  HA    16.43599 -40.83436  24.35370 4S   185    0.00000
 4198  267 ASN  CB    15.76015 -39.67879  22.67419 4S   185    1.00000
 4199  267 ASN  HB1   16.08518 -38.66924  23.00314 4S   185    0.00000
 4200  267 ASN  HB2   14.84753 -39.57035  22.05288 4S   185    0.00000
 4201  267 ASN  CG    16.90967 -40.26514  21.84344 4S   185    1.00000
 4202  267 ASN  OD1   18.05827 -39.82575  21.96956 4S   185    1.00000
 4203  267 ASN  ND2   16.59403 -41.27693  20.98789 4S   185    1.00000
 4204  267 ASN  HD21  17.30243 -41.68376  20.41014 4S   185    0.00000
 4205  267 ASN  HD22  15.63962 -41.57050  20.90168 4S   185    0.00000
 4206  267 ASN  C     14.68361 -39.87547  24.93627 4S   185    1.00000
 4207  267 ASN  O     14.78776 -38.65856  25.07720 4S   185    1.00000
 4208  268 GLY  N     13.90112 -40.61538  25.75500 4S   186    1.00000
 4209  268 GLY  HN    13.77084 -41.59247  25.60314 4S   186    0.00000
 4210  268 GLY  CA    13.36774 -40.08609  26.99253 4S   186    1.00000
 4211  268 GLY  HA1   13.98325 -39.26005  27.31570 4S   186    0.00000
 4212  268 GLY  HA2   13.38119 -40.89858  27.70267 4S   186    0.00000
 4213  268 GLY  C     11.94843 -39.60394  26.89101 4S   186    1.00000
 4214  268 GLY  O     11.35769 -39.18315  27.88273 4S   186    1.00000
 4215  269 GLY  N     11.33915 -39.64750  25.69277 4S   187    1.00000
 4216  269 GLY  HN    11.80867 -39.99181  24.88054 4S   187    0.00000
 4217  269 GLY  CA     9.95279 -39.28903  25.51651 4S   187    1.00000
 4218  269 GLY  HA1    9.38199 -39.67376  26.35038 4S   187    0.00000
 4219  269 GLY  HA2    9.64216 -39.70640  24.57273 4S   187    0.00000
 4220  269 GLY  C      9.77923 -37.80120  25.45387 4S   187    1.00000
 4221  269 GLY  O     10.73424 -37.03186  25.53737 4S   187    1.00000
 4222  270 TRP  N      8.51205 -37.35635  25.32825 4S   188    1.00000
 4223  270 TRP  HN     7.75259 -38.00047  25.24405 4S   188    0.00000
 4224  270 TRP  CA     8.14955 -35.96022  25.26917 4S   188    1.00000
 4225  270 TRP  HA     8.79789 -35.48192  24.54733 4S   188    0.00000
 4226  270 TRP  CB     6.68313 -35.76111  24.83670 4S   188    1.00000
 4227  270 TRP  HB1    6.37364 -34.71457  25.03653 4S   188    0.00000
 4228  270 TRP  HB2    6.02633 -36.43804  25.42524 4S   188    0.00000
 4229  270 TRP  CG     6.46387 -35.99357  23.36004 4S   188    1.00000
 4230  270 TRP  CD1    5.88506 -37.05868  22.73737 4S   188    1.00000
 4231  270 TRP  HD1    5.46259 -37.91086  23.24561 4S   188    0.00000
 4232  270 TRP  NE1    5.90791 -36.88100  21.37632 4S   188    1.00000
 4233  270 TRP  HE1    5.58979 -37.52494  20.70833 4S   188    0.00000
 4234  270 TRP  CE2    6.50886 -35.67855  21.09248 4S   188    1.00000
 4235  270 TRP  CD2    6.86860 -35.08456  22.31860 4S   188    1.00000
 4236  270 TRP  CE3    7.49368 -33.84305  22.35678 4S   188    1.00000
 4237  270 TRP  HE3    7.76212 -33.37260  23.28779 4S   188    0.00000
 4238  270 TRP  CZ3    7.75752 -33.19973  21.13872 4S   188    1.00000
 4239  270 TRP  HZ3    8.24358 -32.23534  21.13718 4S   188    0.00000
 4240  270 TRP  CZ2    6.76974 -35.04357  19.88257 4S   188    1.00000
 4241  270 TRP  HZ2    6.49444 -35.48638  18.93768 4S   188    0.00000
 4242  270 TRP  CH2    7.39802 -33.79050  19.91929 4S   188    1.00000
 4243  270 TRP  HH2    7.60501 -33.26773  18.99772 4S   188    0.00000
 4244  270 TRP  C      8.35035 -35.25030  26.58404 4S   188    1.00000
 4245  270 TRP  O      8.49902 -34.03306  26.60197 4S   188    1.00000
 4246  271 ALA  N      8.40690 -35.98121  27.72091 4S   189    1.00000
 4247  271 ALA  HN     8.23684 -36.96487  27.71444 4S   189    0.00000
 4248  271 ALA  CA     8.73734 -35.40645  29.00659 4S   189    1.00000
 4249  271 ALA  HA     8.06877 -34.57296  29.17561 4S   189    0.00000
 4250  271 ALA  CB     8.56489 -36.41335  30.15846 4S   189    1.00000
 4251  271 ALA  HB1    9.22547 -37.29507  30.01945 4S   189    0.00000
 4252  271 ALA  HB2    7.51188 -36.76635  30.19353 4S   189    0.00000
 4253  271 ALA  HB3    8.80070 -35.93785  31.13512 4S   189    0.00000
 4254  271 ALA  C     10.15616 -34.87805  29.01733 4S   189    1.00000
 4255  271 ALA  O     10.41712 -33.82477  29.58913 4S   189    1.00000
 4256  272 THR  N     11.09703 -35.56862  28.32943 4S   190    1.00000
 4257  272 THR  HN    10.87165 -36.42281  27.86462 4S   190    0.00000
 4258  272 THR  CA    12.47762 -35.13915  28.19764 4S   190    1.00000
 4259  272 THR  HA    12.81542 -34.81895  29.17436 4S   190    0.00000
 4260  272 THR  CB    13.37599 -36.26613  27.73037 4S   190    1.00000
 4261  272 THR  HB    12.99149 -36.69242  26.77650 4S   190    0.00000
 4262  272 THR  OG1   13.34888 -37.29536  28.70570 4S   190    1.00000
 4263  272 THR  HG1   13.76490 -36.94483  29.50123 4S   190    0.00000
 4264  272 THR  CG2   14.84046 -35.83413  27.52639 4S   190    1.00000
 4265  272 THR  HG21  15.22467 -35.31764  28.43131 4S   190    0.00000
 4266  272 THR  HG22  14.93157 -35.14987  26.65751 4S   190    0.00000
 4267  272 THR  HG23  15.47789 -36.72257  27.32827 4S   190    0.00000
 4268  272 THR  C     12.58488 -33.94675  27.27704 4S   190    1.00000
 4269  272 THR  O     13.39255 -33.05416  27.52093 4S   190    1.00000
 4270  273 PHE  N     11.72903 -33.86186  26.22827 4S   191    1.00000
 4271  273 PHE  HN    11.09555 -34.60566  26.02616 4S   191    0.00000
 4272  273 PHE  CA    11.61763 -32.69451  25.37120 4S   191    1.00000
 4273  273 PHE  HA    12.59306 -32.51805  24.93764 4S   191    0.00000
 4274  273 PHE  CB    10.60108 -32.94038  24.21970 4S   191    1.00000
 4275  273 PHE  HB1    9.63781 -33.29755  24.63054 4S   191    0.00000
 4276  273 PHE  HB2   10.99650 -33.72944  23.54950 4S   191    0.00000
 4277  273 PHE  CG    10.32022 -31.71857  23.38245 4S   191    1.00000
 4278  273 PHE  CD1   11.21437 -31.30241  22.38610 4S   191    1.00000
 4279  273 PHE  HD1   12.11402 -31.86870  22.20903 4S   191    0.00000
 4280  273 PHE  CE1   10.96811 -30.13798  21.64823 4S   191    1.00000
 4281  273 PHE  HE1   11.67171 -29.81762  20.89408 4S   191    0.00000
 4282  273 PHE  CZ     9.81604 -29.38416  21.90086 4S   191    1.00000
 4283  273 PHE  HZ     9.61980 -28.48882  21.33437 4S   191    0.00000
 4284  273 PHE  CD2    9.16907 -30.95042  23.63004 4S   191    1.00000
 4285  273 PHE  HD2    8.47743 -31.25226  24.40339 4S   191    0.00000
 4286  273 PHE  CE2    8.91689 -29.79166  22.89185 4S   191    1.00000
 4287  273 PHE  HE2    8.02864 -29.21543  23.09079 4S   191    0.00000
 4288  273 PHE  C     11.23903 -31.46095  26.17800 4S   191    1.00000
 4289  273 PHE  O     11.82536 -30.39976  25.98542 4S   191    1.00000
 4290  274 VAL  N     10.26983 -31.58242  27.11692 4S   192    1.00000
 4291  274 VAL  HN     9.79507 -32.45149  27.24627 4S   192    0.00000
 4292  274 VAL  CA     9.82804 -30.49587  27.97308 4S   192    1.00000
 4293  274 VAL  HA     9.60708 -29.65228  27.33324 4S   192    0.00000
 4294  274 VAL  CB     8.56138 -30.84778  28.74643 4S   192    1.00000
 4295  274 VAL  HB     8.71071 -31.80422  29.29456 4S   192    0.00000
 4296  274 VAL  CG1    8.17231 -29.74960  29.76004 4S   192    1.00000
 4297  274 VAL  HG11   8.05628 -28.77288  29.24445 4S   192    0.00000
 4298  274 VAL  HG12   8.93208 -29.64586  30.56055 4S   192    0.00000
 4299  274 VAL  HG13   7.20749 -30.00890  30.24442 4S   192    0.00000
 4300  274 VAL  CG2    7.41992 -31.02875  27.73358 4S   192    1.00000
 4301  274 VAL  HG21   7.63703 -31.83532  27.00833 4S   192    0.00000
 4302  274 VAL  HG22   7.25799 -30.08690  27.16810 4S   192    0.00000
 4303  274 VAL  HG23   6.47867 -31.28116  28.26685 4S   192    0.00000
 4304  274 VAL  C     10.92592 -30.06196  28.92225 4S   192    1.00000
 4305  274 VAL  O     11.08613 -28.87257  29.17903 4S   192    1.00000
 4306  275 GLU  N     11.74853 -30.99652  29.44809 4S   193    1.00000
 4307  275 GLU  HN    11.62444 -31.96923  29.26058 4S   193    0.00000
 4308  275 GLU  CA    12.85877 -30.65264  30.31630 4S   193    1.00000
 4309  275 GLU  HA    12.47740 -30.04045  31.12207 4S   193    0.00000
 4310  275 GLU  CB    13.53330 -31.90366  30.91718 4S   193    1.00000
 4311  275 GLU  HB1   14.43530 -31.60508  31.49857 4S   193    0.00000
 4312  275 GLU  HB2   13.86190 -32.56113  30.08195 4S   193    0.00000
 4313  275 GLU  CG    12.60166 -32.68318  31.86589 4S   193    1.00000
 4314  275 GLU  HG1   11.61679 -32.84163  31.38755 4S   193    0.00000
 4315  275 GLU  HG2   12.43963 -32.09282  32.79240 4S   193    0.00000
 4316  275 GLU  CD    13.17445 -34.05101  32.23340 4S   193    1.00000
 4317  275 GLU  OE1   14.23000 -34.43861  31.67158 4S   193    1.00000
 4318  275 GLU  OE2   12.54917 -34.74070  33.08037 4S   193    1.00000
 4319  275 GLU  C     13.91918 -29.86107  29.58142 4S   193    1.00000
 4320  275 GLU  O     14.51881 -28.94599  30.13962 4S   193    1.00000
 4321  276 LEU  N     14.16372 -30.18763  28.29649 4S   194    1.00000
 4322  276 LEU  HN    13.67433 -30.93725  27.85365 4S   194    0.00000
 4323  276 LEU  CA    15.18273 -29.54789  27.50123 4S   194    1.00000
 4324  276 LEU  HA    16.03994 -29.36237  28.13215 4S   194    0.00000
 4325  276 LEU  CB    15.61808 -30.45421  26.32900 4S   194    1.00000
 4326  276 LEU  HB1   16.27887 -29.89417  25.63081 4S   194    0.00000
 4327  276 LEU  HB2   14.71042 -30.76372  25.76451 4S   194    0.00000
 4328  276 LEU  CG    16.37393 -31.72488  26.78105 4S   194    1.00000
 4329  276 LEU  HG    15.78882 -32.20829  27.59731 4S   194    0.00000
 4330  276 LEU  CD1   16.45539 -32.73886  25.62745 4S   194    1.00000
 4331  276 LEU  HD11  17.01793 -32.31201  24.77098 4S   194    0.00000
 4332  276 LEU  HD12  15.43531 -33.01459  25.28511 4S   194    0.00000
 4333  276 LEU  HD13  16.96719 -33.65941  25.96896 4S   194    0.00000
 4334  276 LEU  CD2   17.77134 -31.40645  27.34904 4S   194    1.00000
 4335  276 LEU  HD21  17.69690 -30.74631  28.23799 4S   194    0.00000
 4336  276 LEU  HD22  18.39215 -30.89824  26.58146 4S   194    0.00000
 4337  276 LEU  HD23  18.28334 -32.34222  27.65790 4S   194    0.00000
 4338  276 LEU  C     14.74490 -28.20808  26.95250 4S   194    1.00000
 4339  276 LEU  O     15.54832 -27.27768  26.92961 4S   194    1.00000
 4340  277 TYR  N     13.48302 -28.07589  26.47497 4S   195    1.00000
 4341  277 TYR  HN    12.82841 -28.82961  26.51938 4S   195    0.00000
 4342  277 TYR  CA    13.07244 -26.91840  25.69932 4S   195    1.00000
 4343  277 TYR  HA    13.87882 -26.19896  25.65915 4S   195    0.00000
 4344  277 TYR  CB    12.68899 -27.29421  24.24758 4S   195    1.00000
 4345  277 TYR  HB1   12.38736 -26.39590  23.66677 4S   195    0.00000
 4346  277 TYR  HB2   11.85213 -28.02638  24.23926 4S   195    0.00000
 4347  277 TYR  CG    13.87843 -27.89875  23.55372 4S   195    1.00000
 4348  277 TYR  CD1   13.92979 -29.28161  23.32952 4S   195    1.00000
 4349  277 TYR  HD1   13.11942 -29.90598  23.66988 4S   195    0.00000
 4350  277 TYR  CE1   15.02750 -29.86188  22.69090 4S   195    1.00000
 4351  277 TYR  HE1   15.05029 -30.92903  22.53754 4S   195    0.00000
 4352  277 TYR  CZ    16.09362 -29.06401  22.26618 4S   195    1.00000
 4353  277 TYR  OH    17.18033 -29.67890  21.61097 4S   195    1.00000
 4354  277 TYR  HH    17.80012 -28.99329  21.33752 4S   195    0.00000
 4355  277 TYR  CD2   14.96557 -27.10340  23.14741 4S   195    1.00000
 4356  277 TYR  HD2   14.95086 -26.03939  23.33399 4S   195    0.00000
 4357  277 TYR  CE2   16.06987 -27.68151  22.50366 4S   195    1.00000
 4358  277 TYR  HE2   16.89649 -27.05834  22.19543 4S   195    0.00000
 4359  277 TYR  C     11.89992 -26.18217  26.29183 4S   195    1.00000
 4360  277 TYR  O     11.55564 -25.11171  25.80115 4S   195    1.00000
 4361  278 GLY  N     11.25135 -26.69003  27.35871 4S   196    1.00000
 4362  278 GLY  HN    11.52243 -27.54703  27.79269 4S   196    0.00000
 4363  278 GLY  CA    10.11557 -26.00909  27.95274 4S   196    1.00000
 4364  278 GLY  HA1    9.64567 -26.70598  28.63048 4S   196    0.00000
 4365  278 GLY  HA2    9.45327 -25.69340  27.15777 4S   196    0.00000
 4366  278 GLY  C     10.52736 -24.76934  28.76391 4S   196    1.00000
 4367  278 GLY  OT1    9.60374 -24.02596  29.19106 4S   196    1.00000
 4368  278 GLY  OT2   11.74959 -24.53738  28.96088 4S   196    0.00000
 4369  279 TIP3 OH2    6.76626   8.55176  -6.33238 5S   401A   1.00000
 4370  279 TIP3 H1     6.10786   7.85267  -6.37432 5S   401A   1.00000
 4371  279 TIP3 H2     6.96576   8.61546  -5.39238 5S   401A   1.00000
 4372  280 TIP3 OH2    6.05448 -14.69791  20.31078 5S   402A   1.00000
 4373  280 TIP3 H1     6.50604 -13.88381  20.55082 5S   402A   1.00000
 4374  280 TIP3 H2     5.20466 -14.39291  19.96881 5S   402A   1.00000
 4375  281 TIP3 OH2   10.43398 -13.88819  11.45105 5S   403A   1.00000
 4376  281 TIP3 H1    10.47305 -12.93090  11.58438 5S   403A   1.00000
 4377  281 TIP3 H2    10.38306 -14.22076  12.34806 5S   403A   1.00000
 4378  282 TIP3 OH2   26.69563  -1.41462   6.29577 5S   404A   1.00000
 4379  282 TIP3 H1    26.39092  -0.61688   5.85686 5S   404A   1.00000
 4380  282 TIP3 H2    26.46476  -2.12524   5.68892 5S   404A   1.00000
 4381  283 TIP3 OH2    4.69050  15.38279  20.75342 5S   405A   1.00000
 4382  283 TIP3 H1     4.16260  15.46149  21.55378 5S   405A   1.00000
 4383  283 TIP3 H2     4.60659  14.45797  20.50177 5S   405A   1.00000
 4384  284 TIP3 OH2    3.39813  11.24366  11.76754 5S   406A   1.00000
 4385  284 TIP3 H1     4.27052  10.86178  11.90371 5S   406A   1.00000
 4386  284 TIP3 H2     3.05519  10.76493  11.00475 5S   406A   1.00000
 4387  285 TIP3 OH2   14.80281  14.53241   6.47842 5S   407A   1.00000
 4388  285 TIP3 H1    15.42623  14.45331   7.19885 5S   407A   1.00000
 4389  285 TIP3 H2    14.01432  14.09663   6.82457 5S   407A   1.00000
 4390  286 TIP3 OH2    2.00285   5.13152  30.81334 5S   408A   1.00000
 4391  286 TIP3 H1     2.30356   4.23764  31.02259 5S   408A   1.00000
 4392  286 TIP3 H2     1.37554   5.32236  31.51013 5S   408A   1.00000
 4393  287 TIP3 OH2   18.25002   7.17764  -6.51959 5S   409A   1.00000
 4394  287 TIP3 H1    18.73566   6.41435  -6.18852 5S   409A   1.00000
 4395  287 TIP3 H2    18.90080   7.65992  -7.02955 5S   409A   1.00000
 4396  288 TIP3 OH2   10.74587 -13.71824  21.12292 5S   410A   1.00000
 4397  288 TIP3 H1    11.07683 -13.40213  20.27320 5S   410A   1.00000
 4398  288 TIP3 H2    11.39882 -14.36113  21.39996 5S   410A   1.00000
 4399  289 TIP3 OH2    7.12426  -7.36664  23.60081 5S   411A   1.00000
 4400  289 TIP3 H1     7.64158  -8.01316  24.08736 5S   411A   1.00000
 4401  289 TIP3 H2     6.55191  -6.99773  24.28101 5S   411A   1.00000
 4402  290 TIP3 OH2   17.59636  -7.16209  24.74145 5S   412A   1.00000
 4403  290 TIP3 H1    17.07383  -7.96550  24.82942 5S   412A   1.00000
 4404  290 TIP3 H2    17.24191  -6.58499  25.41730 5S   412A   1.00000
 4405  291 TIP3 OH2   21.35304   6.51605  -0.52284 5S   413A   1.00000
 4406  291 TIP3 H1    20.63365   6.09695  -1.00575 5S   413A   1.00000
 4407  291 TIP3 H2    22.09902   5.93653  -0.67931 5S   413A   1.00000
 4408  292 TIP3 OH2   -3.84029   0.90762   7.81387 5S   414A   1.00000
 4409  292 TIP3 H1    -4.00554   1.84814   7.67828 5S   414A   1.00000
 4410  292 TIP3 H2    -4.69412   0.52199   7.61655 5S   414A   1.00000
 4411  293 TIP3 OH2   -1.43720   0.16550  21.21270 5S   415A   1.00000
 4412  293 TIP3 H1    -2.22190   0.09241  21.75728 5S   415A   1.00000
 4413  293 TIP3 H2    -0.98175  -0.67230  21.34656 5S   415A   1.00000
 4414  294 TIP3 OH2    3.15310  15.85761  23.16487 5S   416A   1.00000
 4415  294 TIP3 H1     2.31751  15.37399  23.12708 5S   416A   1.00000
 4416  294 TIP3 H2     3.08761  16.35055  23.98270 5S   416A   1.00000
 4417  295 TIP3 OH2   -1.62823  -2.14912   1.28914 5S   417A   1.00000
 4418  295 TIP3 H1    -1.35101  -3.02377   1.02062 5S   417A   1.00000
 4419  295 TIP3 H2    -0.86852  -1.59150   1.07069 5S   417A   1.00000
 4420  296 TIP3 OH2   -0.14444 -11.16848  20.36232 5S   418A   1.00000
 4421  296 TIP3 H1     0.46689 -11.86465  20.08592 5S   418A   1.00000
 4422  296 TIP3 H2     0.04687 -11.05409  21.29309 5S   418A   1.00000
 4423  297 TIP3 OH2   11.78749  13.80477   2.66984 5S   419A   1.00000
 4424  297 TIP3 H1    11.64179  14.01380   3.59496 5S   419A   1.00000
 4425  297 TIP3 H2    11.31092  12.97289   2.54909 5S   419A   1.00000
 4426  298 TIP3 OH2   16.15854   1.85873  -6.01084 5S   420A   1.00000
 4427  298 TIP3 H1    15.85531   2.45830  -6.69348 5S   420A   1.00000
 4428  298 TIP3 H2    15.65440   1.05573  -6.15321 5S   420A   1.00000
 4429  299 TIP3 OH2    7.33349  -8.84285  26.02844 5S   421A   1.00000
 4430  299 TIP3 H1     7.94225  -9.59070  25.97016 5S   421A   1.00000
 4431  299 TIP3 H2     6.94363  -8.91059  26.90182 5S   421A   1.00000
 4432  300 TIP3 OH2   14.41786   5.96299  22.20174 5S   422A   1.00000
 4433  300 TIP3 H1    14.09517   5.50287  21.42370 5S   422A   1.00000
 4434  300 TIP3 H2    15.14556   6.49565  21.87223 5S   422A   1.00000
 4435  301 TIP3 OH2   15.90397   5.59845  -5.18612 5S   423A   1.00000
 4436  301 TIP3 H1    16.26440   6.41712  -5.53386 5S   423A   1.00000
 4437  301 TIP3 H2    15.04845   5.84806  -4.82015 5S   423A   1.00000
 4438  302 TIP3 OH2   11.31449  -5.39545  28.77868 5S   424A   1.00000
 4439  302 TIP3 H1    11.55087  -4.88933  27.99640 5S   424A   1.00000
 4440  302 TIP3 H2    10.77059  -6.11577  28.44024 5S   424A   1.00000
 4441  303 TIP3 OH2    2.92379  -9.42634   4.40006 5S   425A   1.00000
 4442  303 TIP3 H1     1.97478  -9.37670   4.54384 5S   425A   1.00000
 4443  303 TIP3 H2     3.10489  -8.65517   3.86073 5S   425A   1.00000
 4444  304 TIP3 OH2   12.34226  -8.87523  16.53285 5S   426A   1.00000
 4445  304 TIP3 H1    12.04301  -9.64664  17.02424 5S   426A   1.00000
 4446  304 TIP3 H2    12.23860  -8.15788  17.15872 5S   426A   1.00000
 4447  305 TIP3 OH2   -1.66414   2.69913   8.60468 5S   427A   1.00000
 4448  305 TIP3 H1    -2.20227   1.94886   8.34066 5S   427A   1.00000
 4449  305 TIP3 H2    -0.76011   2.38758   8.49505 5S   427A   1.00000
 4450  306 TIP3 OH2   31.19042  -4.09911   3.37240 5S   428A   1.00000
 4451  306 TIP3 H1    30.51305  -3.88289   4.02154 5S   428A   1.00000
 4452  306 TIP3 H2    31.97987  -4.23401   3.89661 5S   428A   1.00000
 4453  307 TIP3 OH2   20.40080 -16.97487   6.15850 5S   429A   1.00000
 4454  307 TIP3 H1    21.33441 -16.89208   6.38011 5S   429A   1.00000
 4455  307 TIP3 H2    20.40216 -17.57821   5.41238 5S   429A   1.00000
 4456  308 TIP3 OH2   16.43552  10.98893  -0.80428 5S   430A   1.00000
 4457  308 TIP3 H1    17.22069  11.47562  -0.55627 5S   430A   1.00000
 4458  308 TIP3 H2    15.80398  11.67164  -1.05382 5S   430A   1.00000
 4459  309 TIP3 OH2   24.17058   3.78266  10.20032 5S   431A   1.00000
 4460  309 TIP3 H1    23.40321   3.75215  10.77368 5S   431A   1.00000
 4461  309 TIP3 H2    23.82403   3.53969   9.33661 5S   431A   1.00000
 4462  310 TIP3 OH2   30.71186  -8.76842  11.56635 5S   432A   1.00000
 4463  310 TIP3 H1    31.12209  -7.90707  11.47246 5S   432A   1.00000
 4464  310 TIP3 H2    31.42582  -9.33471  11.86407 5S   432A   1.00000
 4465  311 TIP3 OH2   18.94653   9.03461   6.17113 5S   433A   1.00000
 4466  311 TIP3 H1    18.72565   9.77573   5.59913 5S   433A   1.00000
 4467  311 TIP3 H2    18.49076   9.22453   6.99629 5S   433A   1.00000
 4468  312 TIP3 OH2    4.56760   7.44167  -2.83940 5S   434A   1.00000
 4469  312 TIP3 H1     4.28424   7.07706  -3.67754 5S   434A   1.00000
 4470  312 TIP3 H2     5.44035   7.80063  -3.02410 5S   434A   1.00000
 4471  313 TIP3 OH2   18.54609  12.62333   8.92129 5S   435A   1.00000
 4472  313 TIP3 H1    18.09598  12.37380   9.73246 5S   435A   1.00000
 4473  313 TIP3 H2    18.66643  13.56975   9.00910 5S   435A   1.00000
 4474  314 TIP3 OH2   11.13146  13.92896   5.63598 5S   436A   1.00000
 4475  314 TIP3 H1    11.98880  13.84208   6.06034 5S   436A   1.00000
 4476  314 TIP3 H2    10.88778  13.01963   5.41976 5S   436A   1.00000
 4477  315 TIP3 OH2   14.32130 -10.57922   4.33906 5S   437A   1.00000
 4478  315 TIP3 H1    14.62447  -9.66558   4.35835 5S   437A   1.00000
 4479  315 TIP3 H2    14.31529 -10.80031   3.40706 5S   437A   1.00000
 4480  316 TIP3 OH2   12.42284  -8.54282  10.37107 5S   438A   1.00000
 4481  316 TIP3 H1    11.82222  -8.81775  11.07500 5S   438A   1.00000
 4482  316 TIP3 H2    12.08640  -7.68266  10.10181 5S   438A   1.00000
 4483  317 TIP3 OH2    6.91773   2.85487  33.31755 5S   439A   1.00000
 4484  317 TIP3 H1     6.85801   3.48630  34.03399 5S   439A   1.00000
 4485  317 TIP3 H2     6.00024   2.75427  33.03357 5S   439A   1.00000
 4486  318 TIP3 OH2   13.84156   9.75330  21.69241 5S   440A   1.00000
 4487  318 TIP3 H1    13.80173   9.43467  22.59706 5S   440A   1.00000
 4488  318 TIP3 H2    13.07726   9.33403  21.28374 5S   440A   1.00000
 4489  319 TIP3 OH2   -3.36966 -13.77988  13.66662 5S   441A   1.00000
 4490  319 TIP3 H1    -2.47973 -13.44517  13.51419 5S   441A   1.00000
 4491  319 TIP3 H2    -3.74510 -13.84698  12.78935 5S   441A   1.00000
 4492  320 TIP3 OH2    4.61548  11.87216  14.81272 5S   442A   1.00000
 4493  320 TIP3 H1     3.82499  12.16146  14.35813 5S   442A   1.00000
 4494  320 TIP3 H2     5.09439  11.37253  14.14473 5S   442A   1.00000
 4495  321 TIP3 OH2    4.95207  13.42126   9.62347 5S   443A   1.00000
 4496  321 TIP3 H1     5.60835  12.79536   9.30074 5S   443A   1.00000
 4497  321 TIP3 H2     5.12687  14.21067   9.10893 5S   443A   1.00000
 4498  322 TIP3 OH2    4.12248   8.94250   7.71187 5S   444A   1.00000
 4499  322 TIP3 H1     4.12794   9.24755   6.80435 5S   444A   1.00000
 4500  322 TIP3 H2     4.87840   8.35010   7.76379 5S   444A   1.00000
 4501  323 TIP3 OH2   22.29536  -0.20715  20.67227 5S   445A   1.00000
 4502  323 TIP3 H1    22.75620   0.63860  20.71985 5S   445A   1.00000
 4503  323 TIP3 H2    21.53737  -0.02755  20.10873 5S   445A   1.00000
 4504  324 TIP3 OH2   -5.71935  -9.49407   5.56781 5S   446A   1.00000
 4505  324 TIP3 H1    -5.89448  -9.53541   4.62787 5S   446A   1.00000
 4506  324 TIP3 H2    -4.87299  -9.04176   5.62759 5S   446A   1.00000
 4507  325 TIP3 OH2    6.44775  10.93790  26.88729 5S   447A   1.00000
 4508  325 TIP3 H1     6.32023  10.02027  27.12976 5S   447A   1.00000
 4509  325 TIP3 H2     5.80946  11.09090  26.18393 5S   447A   1.00000
 4510  326 TIP3 OH2   15.24523  10.23785  24.17599 5S   448A   1.00000
 4511  326 TIP3 H1    15.67376  10.98849  24.58663 5S   448A   1.00000
 4512  326 TIP3 H2    15.01453  10.55063  23.29755 5S   448A   1.00000
 4513  327 TIP3 OH2   20.02233   9.06728  10.35704 5S   449A   1.00000
 4514  327 TIP3 H1    19.63670   9.86209   9.98571 5S   449A   1.00000
 4515  327 TIP3 H2    19.51378   8.36097   9.94555 5S   449A   1.00000
 4516  328 TIP3 OH2    2.84546 -13.41801   9.84436 5S   450A   1.00000
 4517  328 TIP3 H1     3.49856 -13.49906  10.54465 5S   450A   1.00000
 4518  328 TIP3 H2     2.02886 -13.74928  10.23475 5S   450A   1.00000
 4519  329 TIP3 OH2   15.51311  -3.49397  19.92429 5S   451A   1.00000
 4520  329 TIP3 H1    15.09916  -3.94086  20.66375 5S   451A   1.00000
 4521  329 TIP3 H2    16.44599  -3.71634  20.01582 5S   451A   1.00000
 4522  330 TIP3 OH2    8.25325   1.00369  31.59320 5S   452A   1.00000
 4523  330 TIP3 H1     7.85955   0.19387  31.93415 5S   452A   1.00000
 4524  330 TIP3 H2     7.80563   1.69885  32.08600 5S   452A   1.00000
 4525  331 TIP3 OH2   27.15984   4.31773   2.62081 5S   453A   1.00000
 4526  331 TIP3 H1    27.56675   5.13634   2.90785 5S   453A   1.00000
 4527  331 TIP3 H2    27.04185   3.81632   3.42926 5S   453A   1.00000
 4528  332 TIP3 OH2   10.92770 -13.35665   8.44396 5S   454A   1.00000
 4529  332 TIP3 H1    11.25426 -12.47975   8.67041 5S   454A   1.00000
 4530  332 TIP3 H2    10.93132 -13.36490   7.48570 5S   454A   1.00000
 4531  333 TIP3 OH2   16.82556 -10.85249  23.20165 5S   455A   1.00000
 4532  333 TIP3 H1    16.44807 -10.42376  23.97561 5S   455A   1.00000
 4533  333 TIP3 H2    16.42731 -11.72331  23.19109 5S   455A   1.00000
 4534  334 TIP3 OH2   -2.96468  -7.93213   2.61144 5S   456A   1.00000
 4535  334 TIP3 H1    -2.01603  -8.02137   2.51913 5S   456A   1.00000
 4536  334 TIP3 H2    -3.12187  -8.05515   3.55166 5S   456A   1.00000
 4537  335 TIP3 OH2    0.51072   4.54659  24.51858 5S   457A   1.00000
 4538  335 TIP3 H1     1.28492   4.91705  24.95004 5S   457A   1.00000
 4539  335 TIP3 H2    -0.13721   4.46457  25.22732 5S   457A   1.00000
 4540  336 TIP3 OH2   15.82936   9.03521  15.49138 5S   458A   1.00000
 4541  336 TIP3 H1    15.47060   8.30285  14.98851 5S   458A   1.00000
 4542  336 TIP3 H2    15.06588   9.40844  15.94701 5S   458A   1.00000
 4543  337 TIP3 OH2   -6.08739   3.57597  11.93571 5S   459A   1.00000
 4544  337 TIP3 H1    -6.35146   3.42490  11.02596 5S   459A   1.00000
 4545  337 TIP3 H2    -5.70963   4.45896  11.92112 5S   459A   1.00000
 4546  338 TIP3 OH2   11.75299  14.63844  16.29809 5S   460A   1.00000
 4547  338 TIP3 H1    12.21217  13.88490  16.68412 5S   460A   1.00000
 4548  338 TIP3 H2    11.51841  14.34402  15.41379 5S   460A   1.00000
 4549  339 TIP3 OH2   19.25932 -12.79468  17.56411 5S   461A   1.00000
 4550  339 TIP3 H1    19.06940 -12.10120  16.92485 5S   461A   1.00000
 4551  339 TIP3 H2    19.87263 -12.38519  18.18528 5S   461A   1.00000
 4552  340 TIP3 OH2   21.29038   2.75690  -1.14449 5S   462A   1.00000
 4553  340 TIP3 H1    20.68280   3.44275  -1.43821 5S   462A   1.00000
 4554  340 TIP3 H2    21.11590   2.01957  -1.73672 5S   462A   1.00000
 4555  341 TIP3 OH2    0.13828   1.63032  30.26958 5S   463A   1.00000
 4556  341 TIP3 H1     0.89150   2.08045  30.67019 5S   463A   1.00000
 4557  341 TIP3 H2     0.25796   0.71696  30.52843 5S   463A   1.00000
 4558  342 TIP3 OH2   10.90672   6.15061  -5.58202 5S   464A   1.00000
 4559  342 TIP3 H1    10.42990   6.33981  -6.39088 5S   464A   1.00000
 4560  342 TIP3 H2    10.32993   5.55277  -5.09762 5S   464A   1.00000
 4561  343 TIP3 OH2   -5.73805  -0.87805  14.30874 5S   465A   1.00000
 4562  343 TIP3 H1    -6.23176  -0.05421  14.26974 5S   465A   1.00000
 4563  343 TIP3 H2    -6.38211  -1.55075  14.08662 5S   465A   1.00000
 4564  344 TIP3 OH2   -1.00262   9.39084  13.92643 5S   466A   1.00000
 4565  344 TIP3 H1    -1.66305   9.86094  13.41033 5S   466A   1.00000
 4566  344 TIP3 H2    -0.26892  10.01100  13.99561 5S   466A   1.00000
 4567  345 TIP3 OH2   -3.26510   7.03274  14.89523 5S   467A   1.00000
 4568  345 TIP3 H1    -3.19971   7.82946  15.42636 5S   467A   1.00000
 4569  345 TIP3 H2    -2.49767   6.51896  15.16169 5S   467A   1.00000
 4570  346 TIP3 OH2   26.36176  -9.63369   8.05016 5S   468A   1.00000
 4571  346 TIP3 H1    26.99527  -8.91689   8.08853 5S   468A   1.00000
 4572  346 TIP3 H2    26.12274  -9.77585   8.97052 5S   468A   1.00000
 4573  347 TIP3 OH2   -4.12054 -14.43707  16.40541 5S   469A   1.00000
 4574  347 TIP3 H1    -3.98678 -14.52955  15.45623 5S   469A   1.00000
 4575  347 TIP3 H2    -4.05896 -13.49301  16.55295 5S   469A   1.00000
 4576  348 TIP3 OH2    9.58852   4.33571  -3.45513 5S   470A   1.00000
 4577  348 TIP3 H1     9.73140   4.32134  -2.50510 5S   470A   1.00000
 4578  348 TIP3 H2     8.65658   4.11269  -3.55412 5S   470A   1.00000
 4579  349 TIP3 OH2   22.33236   1.88992  23.84339 5S   471A   1.00000
 4580  349 TIP3 H1    22.81721   2.03750  23.02361 5S   471A   1.00000
 4581  349 TIP3 H2    21.85944   2.71738  23.98281 5S   471A   1.00000
 4582  350 TIP3 OH2    0.76708  16.60952  21.09713 5S   472A   1.00000
 4583  350 TIP3 H1     1.67893  16.84624  21.27063 5S   472A   1.00000
 4584  350 TIP3 H2     0.56277  15.96845  21.78620 5S   472A   1.00000
 4585  351 TIP3 OH2    9.13806  16.14165   9.62037 5S   473A   1.00000
 4586  351 TIP3 H1     8.99828  15.38690  10.19915 5S   473A   1.00000
 4587  351 TIP3 H2     9.18370  15.76003   8.73979 5S   473A   1.00000
 4588  352 TIP3 OH2    1.73710  -8.50809  -0.59966 5S   474A   1.00000
 4589  352 TIP3 H1     0.93373  -9.00850  -0.74427 5S   474A   1.00000
 4590  352 TIP3 H2     2.44153  -9.14189  -0.73838 5S   474A   1.00000
 4591  353 TIP3 OH2   19.67800   9.07236   0.17191 5S   475A   1.00000
 4592  353 TIP3 H1    20.30493   8.36169   0.01215 5S   475A   1.00000
 4593  353 TIP3 H2    20.09290   9.60725   0.84880 5S   475A   1.00000
 4594  354 TIP3 OH2    7.80627 -12.74901  21.41137 5S   476A   1.00000
 4595  354 TIP3 H1     8.05162 -13.61718  21.73399 5S   476A   1.00000
 4596  354 TIP3 H2     8.58643 -12.21604  21.56961 5S   476A   1.00000
 4597  355 TIP3 OH2   10.04441  10.94089  21.12549 5S   477A   1.00000
 4598  355 TIP3 H1    10.41939  10.86567  20.24658 5S   477A   1.00000
 4599  355 TIP3 H2     9.41614  11.66096  21.03879 5S   477A   1.00000
 4600  356 TIP3 OH2   18.25264   3.04019  23.12786 5S   478A   1.00000
 4601  356 TIP3 H1    18.17774   3.64380  22.38277 5S   478A   1.00000
 4602  356 TIP3 H2    17.48744   2.47191  23.03511 5S   478A   1.00000
 4603  357 TIP3 OH2   -0.92931  -0.68737  18.38392 5S   479A   1.00000
 4604  357 TIP3 H1    -1.05917  -0.15839  19.17392 5S   479A   1.00000
 4605  357 TIP3 H2    -1.08176  -1.58623  18.67600 5S   479A   1.00000
 4606  358 TIP3 OH2   10.14558   6.76763  27.66065 5S   480A   1.00000
 4607  358 TIP3 H1    10.48150   7.05031  26.80596 5S   480A   1.00000
 4608  358 TIP3 H2    10.92612   6.51894  28.15598 5S   480A   1.00000
 4609  359 TIP3 OH2    4.58928 -12.99104   7.28324 5S   481A   1.00000
 4610  359 TIP3 H1     4.70683 -12.46098   6.49246 5S   481A   1.00000
 4611  359 TIP3 H2     3.81976 -12.61658   7.71713 5S   481A   1.00000
 4612  360 TIP3 OH2   10.66698   7.61763  24.79497 5S   482A   1.00000
 4613  360 TIP3 H1    10.29242   8.44385  24.46834 5S   482A   1.00000
 4614  360 TIP3 H2    11.59599   7.67579  24.54439 5S   482A   1.00000
 4615  361 TIP3 OH2   -2.48572  10.96219  23.59887 5S   483A   1.00000
 4616  361 TIP3 H1    -1.67449  10.56739  23.91861 5S   483A   1.00000
 4617  361 TIP3 H2    -2.27347  11.89960  23.53598 5S   483A   1.00000
 4618  362 TIP3 OH2   21.92054  -9.12585  19.72088 5S   484A   1.00000
 4619  362 TIP3 H1    22.23466  -8.22297  19.66004 5S   484A   1.00000
 4620  362 TIP3 H2    21.70085  -9.35541  18.81682 5S   484A   1.00000
 4621  363 TIP3 OH2   14.36191  17.41786  12.87060 5S   485A   1.00000
 4622  363 TIP3 H1    14.01668  17.79532  12.06169 5S   485A   1.00000
 4623  363 TIP3 H2    14.27390  16.46871  12.74551 5S   485A   1.00000
 4624  364 TIP3 OH2   16.48294 -17.76299  10.69833 5S   486A   1.00000
 4625  364 TIP3 H1    16.97574 -17.19997  11.30149 5S   486A   1.00000
 4626  364 TIP3 H2    17.08580 -18.49696  10.53229 5S   486A   1.00000
 4627  365 TIP3 OH2   18.77068  -5.20553  -0.76690 5S   487A   1.00000
 4628  365 TIP3 H1    19.42371  -4.73585  -1.28736 5S   487A   1.00000
 4629  365 TIP3 H2    17.93760  -4.83118  -1.06121 5S   487A   1.00000
 4630  366 TIP3 OH2   28.31363  -7.34296  10.76304 5S   488A   1.00000
 4631  366 TIP3 H1    28.55678  -6.54731  11.24153 5S   488A   1.00000
 4632  366 TIP3 H2    29.03992  -7.94759  10.93973 5S   488A   1.00000
 4633  367 TIP3 OH2   -4.54537   3.29873  15.17642 5S   489A   1.00000
 4634  367 TIP3 H1    -4.11087   3.96751  14.64609 5S   489A   1.00000
 4635  367 TIP3 H2    -5.28921   3.01141  14.64403 5S   489A   1.00000
 4636  368 TIP3 OH2   28.63815  -3.81508   0.26493 5S   490A   1.00000
 4637  368 TIP3 H1    28.56804  -4.73075  -0.00518 5S   490A   1.00000
 4638  368 TIP3 H2    29.32998  -3.81204   0.92855 5S   490A   1.00000
 4639  369 TIP3 OH2    9.83899  -7.59724  27.76924 5S   491A   1.00000
 4640  369 TIP3 H1     9.87871  -8.36712  27.19943 5S   491A   1.00000
 4641  369 TIP3 H2     8.98921  -7.68161  28.21661 5S   491A   1.00000
 4642  370 TIP3 OH2   -3.97952  -1.40406   9.85138 5S   492A   1.00000
 4643  370 TIP3 H1    -3.85207  -0.78362   9.12979 5S   492A   1.00000
 4644  370 TIP3 H2    -3.72362  -2.25065   9.48422 5S   492A   1.00000
 4645  371 TIP3 OH2   -0.82162   2.62112  20.04315 5S   493A   1.00000
 4646  371 TIP3 H1    -1.68160   2.98124  19.79884 5S   493A   1.00000
 4647  371 TIP3 H2    -1.03463   1.77513  20.45248 5S   493A   1.00000
 4648  372 TIP3 OH2    6.05410  -4.15811  31.62644 5S   494A   1.00000
 4649  372 TIP3 H1     6.48139  -4.99970  31.46012 5S   494A   1.00000
 4650  372 TIP3 H2     5.92162  -3.78951  30.74794 5S   494A   1.00000
 4651  373 TIP3 OH2   16.18877  14.69234   9.37650 5S   495A   1.00000
 4652  373 TIP3 H1    15.53691  14.70717  10.08200 5S   495A   1.00000
 4653  373 TIP3 H2    15.82286  15.29429   8.72837 5S   495A   1.00000
 4654  374 TIP3 OH2   -1.41452  10.81166  19.26485 5S   496A   1.00000
 4655  374 TIP3 H1    -1.53156  11.50138  19.91995 5S   496A   1.00000
 4656  374 TIP3 H2    -0.77422  10.21488  19.66505 5S   496A   1.00000
 4657  375 TIP3 OH2   24.26768   6.75904  16.73578 5S   497A   1.00000
 4658  375 TIP3 H1    25.11323   6.62347  17.16415 5S   497A   1.00000
 4659  375 TIP3 H2    24.24281   6.09157  16.05017 5S   497A   1.00000
 4660  376 TIP3 OH2   11.76085 -10.63241   8.54257 5S   498A   1.00000
 4661  376 TIP3 H1    12.54760 -10.89907   8.05378 5S   498A   1.00000
 4662  376 TIP3 H2    12.01629  -9.80113   8.95665 5S   498A   1.00000
 4663  377 TIP3 OH2   18.26181  10.29403  14.55365 5S   499A   1.00000
 4664  377 TIP3 H1    18.37096  10.35706  13.60312 5S   499A   1.00000
 4665  377 TIP3 H2    17.41434   9.84820  14.66045 5S   499A   1.00000
 4666  378 TIP3 OH2   15.92701  -4.97249  -0.79480 5S   500A   1.00000
 4667  378 TIP3 H1    15.06360  -5.31277  -0.53730 5S   500A   1.00000
 4668  378 TIP3 H2    16.53569  -5.57300  -0.36005 5S   500A   1.00000
 4669  379 TIP3 OH2   20.32471   4.27830  13.43211 5S   501A   1.00000
 4670  379 TIP3 H1    19.87091   4.15817  12.59456 5S   501A   1.00000
 4671  379 TIP3 H2    21.25764   4.20571  13.20984 5S   501A   1.00000
 4672  380 TIP3 OH2   31.68977 -12.41766  10.09553 5S   502A   1.00000
 4673  380 TIP3 H1    31.01729 -12.07123  10.68669 5S   502A   1.00000
 4674  380 TIP3 H2    31.50633 -13.35610  10.05319 5S   502A   1.00000
 4675  381 TIP3 OH2   -2.69527  15.88857  21.92581 5S   503A   1.00000
 4676  381 TIP3 H1    -1.87212  16.26967  21.61846 5S   503A   1.00000
 4677  381 TIP3 H2    -2.42012  15.14912  22.47517 5S   503A   1.00000
 4678  382 TIP3 OH2   -1.08442   4.64892  22.15062 5S   504A   1.00000
 4679  382 TIP3 H1    -0.83978   3.90331  21.59631 5S   504A   1.00000
 4680  382 TIP3 H2    -0.52152   4.56093  22.92669 5S   504A   1.00000
 4681  383 TIP3 OH2   -0.33200   9.64912   8.09349 5S   505A   1.00000
 4682  383 TIP3 H1    -0.37532   8.69394   8.01081 5S   505A   1.00000
 4683  383 TIP3 H2    -1.10129   9.96404   7.61755 5S   505A   1.00000
 4684  384 TIP3 OH2   -2.59485   9.57602  16.84976 5S   506A   1.00000
 4685  384 TIP3 H1    -2.22352   9.99697  17.63147 5S   506A   1.00000
 4686  384 TIP3 H2    -2.44421  10.21360  16.15095 5S   506A   1.00000
 4687  385 TIP3 OH2   -2.83796   7.14264  18.93852 5S   507A   1.00000
 4688  385 TIP3 H1    -2.80881   8.10085  18.95805 5S   507A   1.00000
 4689  385 TIP3 H2    -2.90532   6.88768  19.85840 5S   507A   1.00000
 4690  386 TIP3 OH2   20.29989 -19.03137   8.21944 5S   508A   1.00000
 4691  386 TIP3 H1    21.17616 -19.28605   7.92827 5S   508A   1.00000
 4692  386 TIP3 H2    20.12362 -18.21707   7.73795 5S   508A   1.00000
 4693  387 TIP3 OH2   26.48404  -2.57128  17.13052 5S   509A   1.00000
 4694  387 TIP3 H1    27.26214  -2.06803  16.88860 5S   509A   1.00000
 4695  387 TIP3 H2    26.62605  -3.42176  16.70575 5S   509A   1.00000
 4696  388 TIP3 OH2   23.22111 -17.43450   6.00401 5S   510A   1.00000
 4697  388 TIP3 H1    23.81148 -17.64291   5.27936 5S   510A   1.00000
 4698  388 TIP3 H2    23.78968 -17.06335   6.68150 5S   510A   1.00000
 4699  389 TIP3 OH2   11.42572   8.38636  21.23885 5S   511A   1.00000
 4700  389 TIP3 H1    10.93014   7.59649  21.45671 5S   511A   1.00000
 4701  389 TIP3 H2    10.80028   9.10535  21.36927 5S   511A   1.00000
 4702  390 TIP3 OH2   13.05110  -9.49073   1.04745 5S   512A   1.00000
 4703  390 TIP3 H1    12.31446 -10.07869   1.21981 5S   512A   1.00000
 4704  390 TIP3 H2    13.76286 -10.07342   0.76665 5S   512A   1.00000
 4705  391 TIP3 OH2   15.55585   7.95327  25.89503 5S   513A   1.00000
 4706  391 TIP3 H1    15.59827   8.81864  25.47681 5S   513A   1.00000
 4707  391 TIP3 H2    16.22437   7.98741  26.57949 5S   513A   1.00000
 4708  392 TIP3 OH2   23.21890  -3.48554  12.61662 5S   514A   1.00000
 4709  392 TIP3 H1    22.91357  -3.58277  13.52038 5S   514A   1.00000
 4710  392 TIP3 H2    23.96395  -4.08381  12.55596 5S   514A   1.00000
 4711  393 TIP3 OH2   23.98887  -3.59398  18.50379 5S   515A   1.00000
 4712  393 TIP3 H1    23.68417  -3.92799  17.65850 5S   515A   1.00000
 4713  393 TIP3 H2    24.78959  -3.10880  18.28569 5S   515A   1.00000
 4714  394 TIP3 OH2    2.73567  -8.16839  24.00927 5S   516A   1.00000
 4715  394 TIP3 H1     3.18913  -7.69050  24.70463 5S   516A   1.00000
 4716  394 TIP3 H2     3.44005  -8.41792  23.40189 5S   516A   1.00000
 4717  395 TIP3 OH2   13.33871   7.80614  24.07932 5S   517A   1.00000
 4718  395 TIP3 H1    14.01913   7.95324  24.74305 5S   517A   1.00000
 4719  395 TIP3 H2    13.70367   7.11573  23.51541 5S   517A   1.00000
 4720  396 TIP3 OH2    8.13343 -11.11819   4.39088 5S   518A   1.00000
 4721  396 TIP3 H1     8.13310 -10.93554   3.44926 5S   518A   1.00000
 4722  396 TIP3 H2     7.21197 -11.00528   4.64520 5S   518A   1.00000
 4723  397 TIP3 OH2   24.54104  12.41850  20.67345 5S   519A   1.00000
 4724  397 TIP3 H1    24.70185  13.17087  21.24373 5S   519A   1.00000
 4725  397 TIP3 H2    25.19010  12.50681  19.97516 5S   519A   1.00000
 4726  398 TIP3 OH2   17.26383  12.93188  11.54029 5S   520A   1.00000
 4727  398 TIP3 H1    16.75065  13.28557  12.26751 5S   520A   1.00000
 4728  398 TIP3 H2    16.97938  13.45824  10.78780 5S   520A   1.00000
 4729  399 TIP3 OH2    6.48791  15.51287   7.73809 5S   521A   1.00000
 4730  399 TIP3 H1     6.82217  15.79652   8.58983 5S   521A   1.00000
 4731  399 TIP3 H2     7.26868  15.52108   7.17539 5S   521A   1.00000
 4732  400 TIP3 OH2    5.01409  -8.75958  22.35540 5S   522A   1.00000
 4733  400 TIP3 H1     5.50242  -9.24876  21.69324 5S   522A   1.00000
 4734  400 TIP3 H2     5.69686  -8.26689  22.82466 5S   522A   1.00000
 4735  401 TIP3 OH2   24.79041  -0.40249  23.86157 5S   523A   1.00000
 4736  401 TIP3 H1    25.58010  -0.93164  23.74299 5S   523A   1.00000
 4737  401 TIP3 H2    24.79015   0.18974  23.10737 5S   523A   1.00000
 4738  402 TIP3 OH2    5.41463 -10.51219   4.66472 5S   524A   1.00000
 4739  402 TIP3 H1     5.70146  -9.94068   3.94941 5S   524A   1.00000
 4740  402 TIP3 H2     4.47230 -10.32084   4.73234 5S   524A   1.00000
 4741  403 TIP3 OH2   24.32132  -0.71994  30.81314 5S   525A   1.00000
 4742  403 TIP3 H1    23.96574  -0.68798  31.70230 5S   525A   1.00000
 4743  403 TIP3 H2    25.24179  -0.95498  30.93848 5S   525A   1.00000
 4744  404 TIP3 OH2    9.55261  10.05495  23.84659 5S   526A   1.00000
 4745  404 TIP3 H1     9.04309  10.73002  24.29569 5S   526A   1.00000
 4746  404 TIP3 H2     9.70366  10.41632  22.96748 5S   526A   1.00000
 4747  405 TIP3 OH2   -7.21131   1.77663  14.02402 5S   527A   1.00000
 4748  405 TIP3 H1    -7.10194   2.46838  13.36547 5S   527A   1.00000
 4749  405 TIP3 H2    -8.01627   2.01546  14.48588 5S   527A   1.00000
 4750  406 TIP3 OH2   13.82466  -6.48428   0.35126 5S   528A   1.00000
 4751  406 TIP3 H1    12.95245  -6.19222   0.61362 5S   528A   1.00000
 4752  406 TIP3 H2    13.78459  -7.44162   0.42490 5S   528A   1.00000
 4753  407 TIP3 OH2   20.62079   4.09027  24.63211 5S   529A   1.00000
 4754  407 TIP3 H1    20.52051   4.97138  24.99374 5S   529A   1.00000
 4755  407 TIP3 H2    19.79111   3.92012  24.17621 5S   529A   1.00000
 4756  408 TIP3 OH2    0.89120  12.78588  17.86710 5S   530A   1.00000
 4757  408 TIP3 H1     0.22542  12.21924  18.26022 5S   530A   1.00000
 4758  408 TIP3 H2     1.16531  13.36358  18.58014 5S   530A   1.00000
 4759  409 TIP3 OH2    7.18908  -1.34585  32.81354 5S   531A   1.00000
 4760  409 TIP3 H1     7.52445  -2.20591  33.06842 5S   531A   1.00000
 4761  409 TIP3 H2     6.24866  -1.40019  33.00803 5S   531A   1.00000
 4762  410 TIP3 OH2   20.98664 -11.82383  19.55638 5S   532A   1.00000
 4763  410 TIP3 H1    21.36099 -12.48084  20.14401 5S   532A   1.00000
 4764  410 TIP3 H2    21.41406 -11.00250  19.81622 5S   532A   1.00000
 4765  411 TIP3 OH2    4.82787   6.34973  -6.52074 5S   533A   1.00000
 4766  411 TIP3 H1     4.97596   6.20607  -7.45659 5S   533A   1.00000
 4767  411 TIP3 H2     4.12586   5.73806  -6.29736 5S   533A   1.00000
 4768  412 TIP3 OH2    9.18941  15.63012   6.76443 5S   534A   1.00000
 4769  412 TIP3 H1     9.73955  14.92294   6.40832 5S   534A   1.00000
 4770  412 TIP3 H2     9.76048  16.39872   6.72659 5S   534A   1.00000
 4771  413 TIP3 OH2    2.34654   9.52989   9.78215 5S   535A   1.00000
 4772  413 TIP3 H1     3.00814   9.37964   9.09651 5S   535A   1.00000
 4773  413 TIP3 H2     1.51562   9.33247   9.34521 5S   535A   1.00000
 4774  414 TIP3 OH2    4.58971  -2.33934  33.57153 5S   536A   1.00000
 4775  414 TIP3 H1     3.73437  -2.66928  33.84625 5S   536A   1.00000
 4776  414 TIP3 H2     4.93330  -3.02509  32.99073 5S   536A   1.00000
 4777  415 TIP3 OH2   18.43648  11.25513   4.35029 5S   537A   1.00000
 4778  415 TIP3 H1    18.51285  11.71169   3.51211 5S   537A   1.00000
 4779  415 TIP3 H2    17.97825  11.87646   4.91711 5S   537A   1.00000
 4780  416 TIP3 OH2   21.93521   7.61797  11.96466 5S   538A   1.00000
 4781  416 TIP3 H1    21.67924   6.72591  11.73251 5S   538A   1.00000
 4782  416 TIP3 H2    21.36484   8.17790  11.42736 5S   538A   1.00000
 4783  417 TIP3 OH2   -3.56279  10.22003  12.50742 5S   539A   1.00000
 4784  417 TIP3 H1    -4.15664  10.73598  11.96089 5S   539A   1.00000
 4785  417 TIP3 H2    -4.10921   9.50924  12.84565 5S   539A   1.00000
 4786  418 TIP3 OH2    6.78644   3.74922  -3.62790 5S   540A   1.00000
 4787  418 TIP3 H1     6.63650   2.83708  -3.88052 5S   540A   1.00000
 4788  418 TIP3 H2     5.90882   4.13020  -3.58278 5S   540A   1.00000
 4789  419 TIP3 OH2   13.53591  -6.82454  30.10407 5S   541A   1.00000
 4790  419 TIP3 H1    13.21912  -7.72369  30.01869 5S   541A   1.00000
 4791  419 TIP3 H2    12.82771  -6.29013  29.73220 5S   541A   1.00000
 4792  420 TIP3 OH2   13.88353 -11.67022   6.99479 5S   542A   1.00000
 4793  420 TIP3 H1    14.59983 -12.28681   6.84593 5S   542A   1.00000
 4794  420 TIP3 H2    13.83386 -11.17854   6.16786 5S   542A   1.00000
 4795  421 TIP3 OH2   -3.32749   3.91219  19.33818 5S   543A   1.00000
 4796  421 TIP3 H1    -4.26508   3.86900  19.14664 5S   543A   1.00000
 4797  421 TIP3 H2    -3.09155   4.82320  19.15195 5S   543A   1.00000
 4798  422 TIP3 OH2   23.15411   4.13894  12.97263 5S   544A   1.00000
 4799  422 TIP3 H1    23.31269   4.22507  13.91325 5S   544A   1.00000
 4800  422 TIP3 H2    24.03272   4.09299  12.59022 5S   544A   1.00000
 4801  423 TIP3 OH2   -1.33573   4.18400  26.66024 5S   545A   1.00000
 4802  423 TIP3 H1    -0.88210   4.13730  27.50296 5S   545A   1.00000
 4803  423 TIP3 H2    -2.25776   4.04476  26.87827 5S   545A   1.00000
 4804  424 TIP3 OH2    1.13603  11.32593  14.17453 5S   546A   1.00000
 4805  424 TIP3 H1     1.31130  12.09029  14.72530 5S   546A   1.00000
 4806  424 TIP3 H2     1.77804  11.38565  13.46296 5S   546A   1.00000
 4807  425 TIP3 OH2    9.71690  -9.47956 -13.62648 5S   547A   1.00000
 4808  425 TIP3 H1     9.71543  -8.52237 -13.62774 5S   547A   1.00000
 4809  425 TIP3 H2     9.71569  -9.72070 -14.55282 5S   547A   1.00000
 4810  426 TIP3 OH2   11.00535 -17.32527  20.53676 5S   548B   1.00000
 4811  426 TIP3 H1    10.44439 -18.07216  20.77054 5S   548B   1.00000
 4812  426 TIP3 H2    11.77753 -17.73218  20.12362 5S   548B   1.00000
 4813  427 TIP3 OH2   20.52282 -32.79779   8.10271 5S   549B   1.00000
 4814  427 TIP3 H1    20.67191 -33.74173   7.97080 5S   549B   1.00000
 4815  427 TIP3 H2    21.38014 -32.42851   7.88699 5S   549B   1.00000
 4816  428 TIP3 OH2  -10.51581 -33.92973   5.02264 5S   550B   1.00000
 4817  428 TIP3 H1    -9.83431 -33.36174   4.64641 5S   550B   1.00000
 4818  428 TIP3 H2   -10.85715 -33.42295   5.75957 5S   550B   1.00000
 4819  429 TIP3 OH2   -9.97335 -30.78018   6.63309 5S   551B   1.00000
 4820  429 TIP3 H1    -9.56702 -30.03141   6.18233 5S   551B   1.00000
 4821  429 TIP3 H2   -10.85862 -30.80499   6.26901 5S   551B   1.00000
 4822  430 TIP3 OH2    9.86153 -24.60945  23.74876 5S   552B   1.00000
 4823  430 TIP3 H1     9.14743 -25.24442  23.64372 5S   552B   1.00000
 4824  430 TIP3 H2    10.30311 -24.87180  24.56266 5S   552B   1.00000
 4825  431 TIP3 OH2   12.04155 -39.75718  -2.47790 5S   553B   1.00000
 4826  431 TIP3 H1    11.15097 -40.03261  -2.71628 5S   553B   1.00000
 4827  431 TIP3 H2    12.58642 -40.09609  -3.18749 5S   553B   1.00000
 4828  432 TIP3 OH2   18.84632 -44.34965  24.67694 5S   554B   1.00000
 4829  432 TIP3 H1    18.55809 -45.22461  24.95933 5S   554B   1.00000
 4830  432 TIP3 H2    18.01700 -43.88767  24.51490 5S   554B   1.00000
 4831  433 TIP3 OH2    6.27196 -18.35672  11.28941 5S   555B   1.00000
 4832  433 TIP3 H1     7.09052 -17.97114  11.60694 5S   555B   1.00000
 4833  433 TIP3 H2     6.20117 -19.18478  11.78585 5S   555B   1.00000
 4834  434 TIP3 OH2   -5.19622 -28.97307  22.91628 5S   556B   1.00000
 4835  434 TIP3 H1    -5.69396 -28.28255  23.36528 5S   556B   1.00000
 4836  434 TIP3 H2    -4.55334 -28.48168  22.38842 5S   556B   1.00000
 4837  435 TIP3 OH2    5.73104 -46.20536   6.37836 5S   557B   1.00000
 4838  435 TIP3 H1     5.82238 -45.34511   5.94899 5S   557B   1.00000
 4839  435 TIP3 H2     5.53424 -45.98811   7.29151 5S   557B   1.00000
 4840  436 TIP3 OH2   19.18565 -28.28133  20.13740 5S   558B   1.00000
 4841  436 TIP3 H1    19.58749 -27.47934  20.47485 5S   558B   1.00000
 4842  436 TIP3 H2    19.63222 -28.43046  19.30352 5S   558B   1.00000
 4843  437 TIP3 OH2   20.07980 -41.53293   7.99194 5S   559B   1.00000
 4844  437 TIP3 H1    19.23470 -41.36378   8.40731 5S   559B   1.00000
 4845  437 TIP3 H2    20.20620 -40.77678   7.41023 5S   559B   1.00000
 4846  438 TIP3 OH2   10.76876 -33.86793  34.99358 5S   560B   1.00000
 4847  438 TIP3 H1    10.16052 -33.59750  34.30584 5S   560B   1.00000
 4848  438 TIP3 H2    11.50850 -34.24523  34.50130 5S   560B   1.00000
 4849  439 TIP3 OH2   14.52746 -37.13485  31.30842 5S   561B   1.00000
 4850  439 TIP3 H1    14.36259 -36.19436  31.45941 5S   561B   1.00000
 4851  439 TIP3 H2    14.88064 -37.44086  32.14273 5S   561B   1.00000
 4852  440 TIP3 OH2   18.20553 -30.00145   1.24377 5S   562B   1.00000
 4853  440 TIP3 H1    17.87499 -29.15459   0.94738 5S   562B   1.00000
 4854  440 TIP3 H2    17.42802 -30.57532   1.21012 5S   562B   1.00000
 4855  441 TIP3 OH2   -2.95138 -26.32842  24.08894 5S   563B   1.00000
 4856  441 TIP3 H1    -2.51221 -25.49192  23.93191 5S   563B   1.00000
 4857  441 TIP3 H2    -2.96107 -26.75793  23.22431 5S   563B   1.00000
 4858  442 TIP3 OH2   16.61359 -33.51212  30.80001 5S   564B   1.00000
 4859  442 TIP3 H1    15.76309 -33.81822  31.14278 5S   564B   1.00000
 4860  442 TIP3 H2    16.74452 -32.65472  31.21356 5S   564B   1.00000
 4861  443 TIP3 OH2    5.77350 -26.46842  28.92724 5S   565B   1.00000
 4862  443 TIP3 H1     5.42304 -26.90982  28.14923 5S   565B   1.00000
 4863  443 TIP3 H2     6.06969 -25.61094  28.60115 5S   565B   1.00000
 4864  444 TIP3 OH2   20.89649 -26.02575  13.06828 5S   566B   1.00000
 4865  444 TIP3 H1    21.07678 -25.60958  13.91136 5S   566B   1.00000
 4866  444 TIP3 H2    20.62222 -25.30526  12.49998 5S   566B   1.00000
 4867  445 TIP3 OH2    5.11939 -38.88833  19.48730 5S   567B   1.00000
 4868  445 TIP3 H1     4.17128 -38.93861  19.63804 5S   567B   1.00000
 4869  445 TIP3 H2     5.39663 -39.81297  19.50151 5S   567B   1.00000
 4870  446 TIP3 OH2  -10.07042 -29.24299   9.94904 5S   568B   1.00000
 4871  446 TIP3 H1   -10.09675 -30.19537   9.84657 5S   568B   1.00000
 4872  446 TIP3 H2   -10.36765 -29.09005  10.84605 5S   568B   1.00000
 4873  447 TIP3 OH2   -1.46246 -39.33900  -5.90984 5S   569B   1.00000
 4874  447 TIP3 H1    -2.12833 -38.68281  -5.67652 5S   569B   1.00000
 4875  447 TIP3 H2    -1.94613 -39.99057  -6.41790 5S   569B   1.00000
 4876  448 TIP3 OH2   21.89594 -28.05972  15.48673 5S   570B   1.00000
 4877  448 TIP3 H1    21.97238 -29.01606  15.50483 5S   570B   1.00000
 4878  448 TIP3 H2    21.58088 -27.86278  14.60321 5S   570B   1.00000
 4879  449 TIP3 OH2    4.93246 -40.44740  22.71689 5S   571B   1.00000
 4880  449 TIP3 H1     5.40278 -41.18854  22.31414 5S   571B   1.00000
 4881  449 TIP3 H2     4.16939 -40.33945  22.14878 5S   571B   1.00000
 4882  450 TIP3 OH2    4.77665 -45.91102   3.18391 5S   572B   1.00000
 4883  450 TIP3 H1     5.27876 -46.60655   3.61605 5S   572B   1.00000
 4884  450 TIP3 H2     5.35892 -45.13927   3.21530 5S   572B   1.00000
 4885  451 TIP3 OH2   16.11297 -17.15508  21.62993 5S   573B   1.00000
 4886  451 TIP3 H1    15.72576 -17.66386  20.90825 5S   573B   1.00000
 4887  451 TIP3 H2    16.47313 -17.82257  22.21306 5S   573B   1.00000
 4888  452 TIP3 OH2   17.17621 -20.79902  20.44828 5S   574B   1.00000
 4889  452 TIP3 H1    16.51644 -20.15589  20.15649 5S   574B   1.00000
 4890  452 TIP3 H2    17.00744 -20.89465  21.38553 5S   574B   1.00000
 4891  453 TIP3 OH2   11.87462 -20.00337   0.91782 5S   575B   1.00000
 4892  453 TIP3 H1    11.26323 -20.65813   1.27566 5S   575B   1.00000
 4893  453 TIP3 H2    11.61106 -19.92429   0.00161 5S   575B   1.00000
 4894  454 TIP3 OH2   13.66318 -22.94333   4.59002 5S   576B   1.00000
 4895  454 TIP3 H1    14.40927 -23.52368   4.76362 5S   576B   1.00000
 4896  454 TIP3 H2    13.95840 -22.41428   3.84775 5S   576B   1.00000
 4897  455 TIP3 OH2    2.28579 -39.06088  22.76012 5S   577B   1.00000
 4898  455 TIP3 H1     3.13058 -38.78120  23.11546 5S   577B   1.00000
 4899  455 TIP3 H2     2.40383 -39.02902  21.80473 5S   577B   1.00000
 4900  456 TIP3 OH2   -4.60763 -38.89004  -0.06127 5S   578B   1.00000
 4901  456 TIP3 H1    -4.02109 -39.64691  -0.00861 5S   578B   1.00000
 4902  456 TIP3 H2    -4.10416 -38.24344  -0.56400 5S   578B   1.00000
 4903  457 TIP3 OH2   12.62817 -43.60277  15.04712 5S   579B   1.00000
 4904  457 TIP3 H1    13.37643 -43.20857  14.59923 5S   579B   1.00000
 4905  457 TIP3 H2    11.87673 -43.31716  14.51866 5S   579B   1.00000
 4906  458 TIP3 OH2   -2.31341 -41.17075   7.02325 5S   580B   1.00000
 4907  458 TIP3 H1    -2.04670 -41.89830   6.45348 5S   580B   1.00000
 4908  458 TIP3 H2    -1.83057 -41.31246   7.84101 5S   580B   1.00000
 4909  459 TIP3 OH2   18.40617 -34.70703   8.85929 5S   581B   1.00000
 4910  459 TIP3 H1    18.84301 -33.88904   8.61169 5S   581B   1.00000
 4911  459 TIP3 H2    17.46957 -34.50515   8.76772 5S   581B   1.00000
 4912  460 TIP3 OH2    6.32580 -18.24750  21.18716 5S   582B   1.00000
 4913  460 TIP3 H1     7.22552 -18.48473  20.95471 5S   582B   1.00000
 4914  460 TIP3 H2     5.82302 -18.44343  20.38794 5S   582B   1.00000
 4915  461 TIP3 OH2    0.77741 -37.80857  -4.75333 5S   583B   1.00000
 4916  461 TIP3 H1     0.02499 -38.20955  -5.19951 5S   583B   1.00000
 4917  461 TIP3 H2     1.28100 -38.56031  -4.43566 5S   583B   1.00000
 4918  462 TIP3 OH2   14.44999 -28.61370  32.92131 5S   584B   1.00000
 4919  462 TIP3 H1    14.24557 -27.67942  32.96055 5S   584B   1.00000
 4920  462 TIP3 H2    14.50830 -28.79637  31.97900 5S   584B   1.00000
 4921  463 TIP3 OH2   -5.84356 -31.69343  20.12817 5S   585B   1.00000
 4922  463 TIP3 H1    -6.25358 -32.56014  20.11779 5S   585B   1.00000
 4923  463 TIP3 H2    -4.91884 -31.87114  19.92940 5S   585B   1.00000
 4924  464 TIP3 OH2    4.57203 -23.16176  16.70785 5S   586B   1.00000
 4925  464 TIP3 H1     4.89356 -22.48829  17.31476 5S   586B   1.00000
 4926  464 TIP3 H2     4.62163 -23.97011  17.21846 5S   586B   1.00000
 4927  465 TIP3 OH2    4.46592 -23.44697  10.53903 5S   587B   1.00000
 4928  465 TIP3 H1     5.03759 -23.23028  11.28611 5S   587B   1.00000
 4929  465 TIP3 H2     4.74842 -24.32969  10.28111 5S   587B   1.00000
 4930  466 TIP3 OH2    1.95044 -42.54466  21.87975 5S   588B   1.00000
 4931  466 TIP3 H1     2.68937 -43.15395  21.85408 5S   588B   1.00000
 4932  466 TIP3 H2     2.05231 -42.08007  22.71138 5S   588B   1.00000
 4933  467 TIP3 OH2    8.89884 -32.84620  31.81236 5S   589B   1.00000
 4934  467 TIP3 H1     9.21855 -32.00410  32.14582 5S   589B   1.00000
 4935  467 TIP3 H2     9.51257 -33.07060  31.10722 5S   589B   1.00000
 4936  468 TIP3 OH2   19.99266 -19.66296   4.46460 5S   590B   1.00000
 4937  468 TIP3 H1    19.14478 -20.01208   4.75597 5S   590B   1.00000
 4938  468 TIP3 H2    20.16805 -20.13068   3.64746 5S   590B   1.00000
 4939  469 TIP3 OH2   -1.02427 -26.31069  27.20395 5S   591B   1.00000
 4940  469 TIP3 H1    -0.12351 -26.48411  27.48337 5S   591B   1.00000
 4941  469 TIP3 H2    -0.92749 -25.95801  26.31245 5S   591B   1.00000
 4942  470 TIP3 OH2   13.99710 -18.78352   9.96672 5S   592B   1.00000
 4943  470 TIP3 H1    13.29130 -18.66105  10.60857 5S   592B   1.00000
 4944  470 TIP3 H2    14.76710 -18.36946  10.37414 5S   592B   1.00000
 4945  471 TIP3 OH2   20.14726 -18.08397  13.63158 5S   593B   1.00000
 4946  471 TIP3 H1    19.28181 -18.42553  13.38309 5S   593B   1.00000
 4947  471 TIP3 H2    20.42335 -17.56876  12.87406 5S   593B   1.00000
 4948  472 TIP3 OH2   10.71753 -40.44068  30.26595 5S   594B   1.00000
 4949  472 TIP3 H1    10.98893 -40.15720  29.38668 5S   594B   1.00000
 4950  472 TIP3 H2    10.76306 -39.64036  30.78829 5S   594B   1.00000
 4951  473 TIP3 OH2   11.83024 -45.39364   9.89972 5S   595B   1.00000
 4952  473 TIP3 H1    11.44019 -45.84689  10.65349 5S   595B   1.00000
 4953  473 TIP3 H2    11.10299 -44.88296   9.52918 5S   595B   1.00000
 4954  474 TIP3 OH2   16.51089 -36.49263  24.55557 5S   596B   1.00000
 4955  474 TIP3 H1    15.80462 -36.96102  25.00966 5S   596B   1.00000
 4956  474 TIP3 H2    17.11327 -36.22582  25.25926 5S   596B   1.00000
 4957  475 TIP3 OH2    9.12963 -19.27571  21.35970 5S   597B   1.00000
 4958  475 TIP3 H1     8.66548 -19.22671  22.19642 5S   597B   1.00000
 4959  475 TIP3 H2     9.04050 -20.19469  21.08718 5S   597B   1.00000
 4960  476 TIP3 OH2    2.50433 -21.58983   4.61674 5S   598B   1.00000
 4961  476 TIP3 H1     2.16036 -22.48883   4.62297 5S   598B   1.00000
 4962  476 TIP3 H2     2.55654 -21.36662   3.68714 5S   598B   1.00000
 4963  477 TIP3 OH2   17.54847 -46.76939  25.41951 5S   599B   1.00000
 4964  477 TIP3 H1    17.38249 -47.49392  26.02179 5S   599B   1.00000
 4965  477 TIP3 H2    17.03132 -47.00017  24.63598 5S   599B   1.00000
 4966  478 TIP3 OH2    7.04892 -24.17312  27.87703 5S   600B   1.00000
 4967  478 TIP3 H1     7.19635 -23.56639  27.14015 5S   600B   1.00000
 4968  478 TIP3 H2     7.80131 -24.00924  28.45604 5S   600B   1.00000
 4969  479 TIP3 OH2   19.73815 -24.22055   2.73192 5S   601B   1.00000
 4970  479 TIP3 H1    19.05216 -23.61891   2.44192 5S   601B   1.00000
 4971  479 TIP3 H2    19.78415 -24.09217   3.68336 5S   601B   1.00000
 4972  480 TIP3 OH2   23.10281 -35.33168  11.88915 5S   602B   1.00000
 4973  480 TIP3 H1    23.62293 -35.12003  11.11157 5S   602B   1.00000
 4974  480 TIP3 H2    22.64986 -36.14355  11.64838 5S   602B   1.00000
 4975  481 TIP3 OH2   13.49680 -23.20401  25.14359 5S   603B   1.00000
 4976  481 TIP3 H1    12.77075 -23.78735  25.38710 5S   603B   1.00000
 4977  481 TIP3 H2    14.03646 -23.17052  25.93397 5S   603B   1.00000
 4978  482 TIP3 OH2   21.91816 -31.38294  15.24707 5S   604B   1.00000
 4979  482 TIP3 H1    22.63202 -31.88425  14.83925 5S   604B   1.00000
 4980  482 TIP3 H2    21.34081 -32.06089  15.60056 5S   604B   1.00000
 4981  483 TIP3 OH2   12.64559 -40.96631   8.33510 5S   605B   1.00000
 4982  483 TIP3 H1    11.83520 -40.44926   8.32231 5S   605B   1.00000
 4983  483 TIP3 H2    12.91002 -41.00713   7.41577 5S   605B   1.00000
 4984  484 TIP3 OH2   -3.31864 -41.05862  11.23069 5S   606B   1.00000
 4985  484 TIP3 H1    -2.67395 -41.67482  10.87552 5S   606B   1.00000
 4986  484 TIP3 H2    -3.06275 -40.22615  10.82167 5S   606B   1.00000
 4987  485 TIP3 OH2   -7.55863 -35.90483  10.78009 5S   607B   1.00000
 4988  485 TIP3 H1    -6.93441 -35.66033  10.09176 5S   607B   1.00000
 4989  485 TIP3 H2    -7.00763 -36.22974  11.49973 5S   607B   1.00000
 4990  486 TIP3 OH2   11.20486 -42.70775  27.18263 5S   608B   1.00000
 4991  486 TIP3 H1    11.66032 -43.07427  26.41887 5S   608B   1.00000
 4992  486 TIP3 H2    10.80554 -43.46734  27.60495 5S   608B   1.00000
 4993  487 TIP3 OH2   -0.53773 -24.85233  24.84013 5S   609B   1.00000
 4994  487 TIP3 H1    -0.61244 -24.64437  23.90858 5S   609B   1.00000
 4995  487 TIP3 H2     0.06159 -24.18108  25.18444 5S   609B   1.00000
 4996  488 TIP3 OH2   14.27573 -15.77791  18.71907 5S   610B   1.00000
 4997  488 TIP3 H1    13.80418 -15.22300  19.34271 5S   610B   1.00000
 4998  488 TIP3 H2    13.90585 -16.65715  18.87031 5S   610B   1.00000
 4999  489 TIP3 OH2  -14.40523 -28.08660   3.54248 5S   611B   1.00000
 5000  489 TIP3 H1   -13.82446 -28.22451   4.29762 5S   611B   1.00000
 5001  489 TIP3 H2   -15.27156 -27.96506   3.93178 5S   611B   1.00000
 5002  490 TIP3 OH2   -1.71777 -35.15124  23.32946 5S   612B   1.00000
 5003  490 TIP3 H1    -1.14504 -34.38888  23.24870 5S   612B   1.00000
 5004  490 TIP3 H2    -1.46469 -35.71126  22.58852 5S   612B   1.00000
 5005  491 TIP3 OH2   -8.39463 -15.89030  12.23456 5S   613B   1.00000
 5006  491 TIP3 H1    -8.39890 -16.64169  12.82843 5S   613B   1.00000
 5007  491 TIP3 H2    -7.93400 -16.21123  11.45724 5S   613B   1.00000
 5008  492 TIP3 OH2  -13.80278 -23.43124  11.70575 5S   614B   1.00000
 5009  492 TIP3 H1   -14.12415 -22.62071  12.10424 5S   614B   1.00000
 5010  492 TIP3 H2   -12.86848 -23.26710  11.58907 5S   614B   1.00000
 5011  493 TIP3 OH2   22.34222 -22.36517   5.43887 5S   615B   1.00000
 5012  493 TIP3 H1    21.93745 -21.54066   5.16910 5S   615B   1.00000
 5013  493 TIP3 H2    21.60922 -22.98519   5.48837 5S   615B   1.00000
 5014  494 TIP3 OH2   -4.56819 -35.00079  -0.60910 5S   616B   1.00000
 5015  494 TIP3 H1    -4.36755 -34.33168  -1.26971 5S   616B   1.00000
 5016  494 TIP3 H2    -4.01529 -35.74863  -0.85598 5S   616B   1.00000
 5017  495 TIP3 OH2    1.57055 -28.39617  20.29624 5S   617B   1.00000
 5018  495 TIP3 H1     1.95448 -27.95191  21.05454 5S   617B   1.00000
 5019  495 TIP3 H2     0.62437 -28.24640  20.39857 5S   617B   1.00000
 5020  496 TIP3 OH2   -0.37990 -42.53356  24.56170 5S   618B   1.00000
 5021  496 TIP3 H1    -0.32187 -41.74303  24.01572 5S   618B   1.00000
 5022  496 TIP3 H2    -0.98414 -42.28853  25.26218 5S   618B   1.00000
 5023  497 TIP3 OH2    0.81982 -33.94597  -5.46825 5S   619B   1.00000
 5024  497 TIP3 H1     1.20675 -34.50329  -6.14453 5S   619B   1.00000
 5025  497 TIP3 H2     1.22004 -33.08637  -5.60854 5S   619B   1.00000
 5026  498 TIP3 OH2  -10.49959 -19.63639   8.38615 5S   620B   1.00000
 5027  498 TIP3 H1   -10.18205 -20.52640   8.20698 5S   620B   1.00000
 5028  498 TIP3 H2   -10.54361 -19.22063   7.52505 5S   620B   1.00000
 5029  499 TIP3 OH2   10.70348 -46.88371  12.12400 5S   621B   1.00000
 5030  499 TIP3 H1    10.70700 -47.55935  12.80207 5S   621B   1.00000
 5031  499 TIP3 H2     9.79600 -46.56304  12.11591 5S   621B   1.00000
 5032  500 TIP3 OH2   -2.41033 -19.17024  17.91726 5S   622B   1.00000
 5033  500 TIP3 H1    -2.89799 -19.75833  18.49291 5S   622B   1.00000
 5034  500 TIP3 H2    -2.12521 -19.73573  17.19217 5S   622B   1.00000
 5035  501 TIP3 OH2   20.21936 -41.41806  23.11009 5S   623B   1.00000
 5036  501 TIP3 H1    20.32081 -41.29602  24.05629 5S   623B   1.00000
 5037  501 TIP3 H2    19.46757 -40.86562  22.87681 5S   623B   1.00000
 5038  502 TIP3 OH2   -1.81006 -27.16915  -0.08320 5S   624B   1.00000
 5039  502 TIP3 H1    -2.34424 -27.41013   0.67850 5S   624B   1.00000
 5040  502 TIP3 H2    -1.32490 -26.39426   0.20124 5S   624B   1.00000
 5041  503 TIP3 OH2   14.89954 -23.80244  -0.58381 5S   625B   1.00000
 5042  503 TIP3 H1    14.49744 -24.34330  -1.26487 5S   625B   1.00000
 5043  503 TIP3 H2    14.77190 -22.90237  -0.88496 5S   625B   1.00000
 5044  504 TIP3 OH2    2.59857 -16.26972  18.86316 5S   626B   1.00000
 5045  504 TIP3 H1     3.13973 -16.85439  19.39732 5S   626B   1.00000
 5046  504 TIP3 H2     2.99534 -15.39997  18.99547 5S   626B   1.00000
 5047  505 TIP3 OH2   17.76931 -41.50326  13.98724 5S   627B   1.00000
 5048  505 TIP3 H1    17.07478 -42.04296  14.37837 5S   627B   1.00000
 5049  505 TIP3 H2    18.09718 -42.04005  13.26548 5S   627B   1.00000
 5050  506 TIP3 OH2  -10.61550 -36.16661   3.15365 5S   628B   1.00000
 5051  506 TIP3 H1   -10.57308 -35.40822   3.74670 5S   628B   1.00000
 5052  506 TIP3 H2   -11.28462 -36.72722   3.54778 5S   628B   1.00000
 5053  507 TIP3 OH2   12.28951 -19.06152   7.58205 5S   629B   1.00000
 5054  507 TIP3 H1    13.00147 -19.11443   8.22743 5S   629B   1.00000
 5055  507 TIP3 H2    12.49939 -19.73386   6.93101 5S   629B   1.00000
 5056  508 TIP3 OH2  -12.18094 -28.21479   0.97911 5S   630B   1.00000
 5057  508 TIP3 H1   -12.82511 -28.52111   1.62048 5S   630B   1.00000
 5058  508 TIP3 H2   -12.24293 -27.25689   1.02617 5S   630B   1.00000
 5059  509 TIP3 OH2   21.34738 -35.30376  15.36378 5S   631B   1.00000
 5060  509 TIP3 H1    22.14438 -35.64994  14.96133 5S   631B   1.00000
 5061  509 TIP3 H2    20.86396 -36.08200  15.64488 5S   631B   1.00000
 5062  510 TIP3 OH2   13.75686 -26.05348  30.26242 5S   632B   1.00000
 5063  510 TIP3 H1    13.16231 -25.46459  29.78296 5S   632B   1.00000
 5064  510 TIP3 H2    13.69321 -26.88780  29.79508 5S   632B   1.00000
 5065  511 TIP3 OH2   -3.61297 -35.92150  13.90544 5S   633B   1.00000
 5066  511 TIP3 H1    -3.13132 -35.50234  14.61996 5S   633B   1.00000
 5067  511 TIP3 H2    -3.03210 -35.84594  13.14255 5S   633B   1.00000
 5068  512 TIP3 OH2   -9.52353 -22.49855   8.41564 5S   634B   1.00000
 5069  512 TIP3 H1    -9.54095 -22.50607   9.37727 5S   634B   1.00000
 5070  512 TIP3 H2    -9.30653 -23.40155   8.18187 5S   634B   1.00000
 5071  513 TIP3 OH2    7.09449 -36.76359  -3.07934 5S   635B   1.00000
 5072  513 TIP3 H1     6.92520 -36.70106  -2.13599 5S   635B   1.00000
 5073  513 TIP3 H2     7.94222 -36.33607  -3.20114 5S   635B   1.00000
 5074  514 TIP3 OH2    6.61866 -39.69322  25.02719 5S   636B   1.00000
 5075  514 TIP3 H1     5.66648 -39.74195  25.12502 5S   636B   1.00000
 5076  514 TIP3 H2     6.75940 -39.96150  24.11624 5S   636B   1.00000
 5077  515 TIP3 OH2    0.12617 -21.19550  23.45113 5S   637B   1.00000
 5078  515 TIP3 H1     0.44286 -21.66173  24.22940 5S   637B   1.00000
 5079  515 TIP3 H2     0.90367 -20.72283  23.13409 5S   637B   1.00000
 5080  516 TIP3 OH2    0.00808 -43.30448  -0.23935 5S   638B   1.00000
 5081  516 TIP3 H1    -0.69818 -43.94953  -0.21428 5S   638B   1.00000
 5082  516 TIP3 H2     0.77416 -43.81487  -0.51606 5S   638B   1.00000
 5083  517 TIP3 OH2   -3.06062 -41.45514   0.57723 5S   639B   1.00000
 5084  517 TIP3 H1    -3.91849 -41.38037   0.99745 5S   639B   1.00000
 5085  517 TIP3 H2    -2.74429 -42.31877   0.84538 5S   639B   1.00000
 5086  518 TIP3 OH2    7.15719 -38.76040  28.04923 5S   640B   1.00000
 5087  518 TIP3 H1     7.83497 -39.09913  28.63673 5S   640B   1.00000
 5088  518 TIP3 H2     7.25516 -39.27990  27.24822 5S   640B   1.00000
 5089  519 TIP3 OH2   18.59120 -42.88793  19.39769 5S   641B   1.00000
 5090  519 TIP3 H1    18.57222 -43.83151  19.24079 5S   641B   1.00000
 5091  519 TIP3 H2    19.36367 -42.77218  19.95989 5S   641B   1.00000
 5092  520 TIP3 OH2   16.77535 -21.67095   2.51188 5S   642B   1.00000
 5093  520 TIP3 H1    17.04591 -21.23117   3.32049 5S   642B   1.00000
 5094  520 TIP3 H2    16.43091 -22.51456   2.81613 5S   642B   1.00000
 5095  521 TIP3 OH2   11.02657 -27.30682  31.61083 5S   643B   1.00000
 5096  521 TIP3 H1    11.69150 -26.61601  31.58851 5S   643B   1.00000
 5097  521 TIP3 H2    11.08839 -27.71722  30.74388 5S   643B   1.00000
 5098  522 TIP3 OH2   17.81960 -31.13134  18.77297 5S   644B   1.00000
 5099  522 TIP3 H1    18.51054 -30.50325  18.56272 5S   644B   1.00000
 5100  522 TIP3 H2    17.52983 -30.87647  19.65131 5S   644B   1.00000
 5101  523 TIP3 OH2   20.72948 -30.68676  10.08529 5S   645B   1.00000
 5102  523 TIP3 H1    20.48367 -31.39872   9.48645 5S   645B   1.00000
 5103  523 TIP3 H2    21.42858 -30.22310   9.62294 5S   645B   1.00000
 5104  524 TIP3 OH2  -12.04355 -25.20225   1.07227 5S   646B   1.00000
 5105  524 TIP3 H1   -11.55805 -25.05757   0.25476 5S   646B   1.00000
 5106  524 TIP3 H2   -12.21736 -24.31891   1.40101 5S   646B   1.00000
 5107  525 TIP3 OH2    5.22012 -20.91844   9.03243 5S   647B   1.00000
 5108  525 TIP3 H1     4.89513 -21.69505   9.49761 5S   647B   1.00000
 5109  525 TIP3 H2     4.50974 -20.70377   8.41843 5S   647B   1.00000
 5110  526 TIP3 OH2   17.76464 -34.22121  20.32176 5S   648B   1.00000
 5111  526 TIP3 H1    17.72192 -34.88470  21.01535 5S   648B   1.00000
 5112  526 TIP3 H2    18.65068 -34.32562  19.96133 5S   648B   1.00000
 5113  527 TIP3 OH2   20.92920 -17.72838  16.31821 5S   649B   1.00000
 5114  527 TIP3 H1    20.83351 -18.61918  16.67130 5S   649B   1.00000
 5115  527 TIP3 H2    20.73783 -17.82668  15.37772 5S   649B   1.00000
 5116  528 TIP3 OH2   21.25567 -20.19511  17.79703 5S   650B   1.00000
 5117  528 TIP3 H1    22.10658 -20.50937  18.10389 5S   650B   1.00000
 5118  528 TIP3 H2    20.62879 -20.85003  18.11577 5S   650B   1.00000
 5119  529 TIP3 OH2  -11.44232 -24.84591  10.59611 5S   651B   1.00000
 5120  529 TIP3 H1   -11.04434 -24.05795  10.97087 5S   651B   1.00000
 5121  529 TIP3 H2   -12.36281 -24.81104  10.86586 5S   651B   1.00000
 5122  530 TIP3 OH2   -9.02529 -27.42738  17.34725 5S   652B   1.00000
 5123  530 TIP3 H1    -8.30976 -27.13293  16.77852 5S   652B   1.00000
 5124  530 TIP3 H2    -9.80166 -26.98949  16.99619 5S   652B   1.00000
 5125  531 TIP3 OH2    0.29795 -14.26940  10.67085 5S   653B   1.00000
 5126  531 TIP3 H1    -0.58046 -14.12361  10.31846 5S   653B   1.00000
 5127  531 TIP3 H2     0.13918 -14.67908  11.52570 5S   653B   1.00000
 5128  532 TIP3 OH2   18.41299 -19.75720  10.18455 5S   654B   1.00000
 5129  532 TIP3 H1    19.06325 -19.47339   9.53146 5S   654B   1.00000
 5130  532 TIP3 H2    18.71616 -20.62316  10.45749 5S   654B   1.00000
 5131  533 TIP3 OH2   -2.97701 -42.19573  14.11448 5S   655B   1.00000
 5132  533 TIP3 H1    -3.33583 -41.69047  13.38009 5S   655B   1.00000
 5133  533 TIP3 H2    -2.26475 -42.69557  13.71305 5S   655B   1.00000
 5134  534 TIP3 OH2   -6.23472 -24.98319  21.70721 5S   656B   1.00000
 5135  534 TIP3 H1    -6.52691 -24.51597  20.92371 5S   656B   1.00000
 5136  534 TIP3 H2    -7.01273 -25.46250  21.99221 5S   656B   1.00000
 5137  535 TIP3 OH2    8.57885 -20.95129   4.13668 5S   657B   1.00000
 5138  535 TIP3 H1     7.71030 -20.77540   3.77736 5S   657B   1.00000
 5139  535 TIP3 H2     9.08782 -21.24878   3.37732 5S   657B   1.00000
 5140  536 TIP3 OH2   14.36809 -35.44052  -0.88135 5S   658B   1.00000
 5141  536 TIP3 H1    13.66890 -35.77123  -0.31699 5S   658B   1.00000
 5142  536 TIP3 H2    14.51384 -34.54227  -0.57065 5S   658B   1.00000
 5143  537 TIP3 OH2   -4.36606 -21.57825  20.62413 5S   659B   1.00000
 5144  537 TIP3 H1    -4.97900 -22.05227  20.05196 5S   659B   1.00000
 5145  537 TIP3 H2    -4.20831 -20.75738  20.15946 5S   659B   1.00000
 5146  538 TIP3 OH2   -6.00461 -22.75082  18.53644 5S   660B   1.00000
 5147  538 TIP3 H1    -6.57018 -23.50362  18.36072 5S   660B   1.00000
 5148  538 TIP3 H2    -6.11028 -22.19633  17.75820 5S   660B   1.00000
 5149  539 TIP3 OH2   12.13639 -47.92264  20.40599 5S   661B   1.00000
 5150  539 TIP3 H1    12.56466 -48.28362  21.18580 5S   661B   1.00000
 5151  539 TIP3 H2    12.34288 -46.98672  20.44513 5S   661B   1.00000
 5152  540 TIP3 OH2   -4.06521 -30.00656  27.00740 5S   662B   1.00000
 5153  540 TIP3 H1    -4.49540 -29.73597  27.82014 5S   662B   1.00000
 5154  540 TIP3 H2    -3.73489 -29.17528  26.65021 5S   662B   1.00000
 5155  541 TIP3 OH2    2.67042 -20.07854  22.66763 5S   663B   1.00000
 5156  541 TIP3 H1     3.46943 -19.85376  23.14635 5S   663B   1.00000
 5157  541 TIP3 H2     2.83567 -19.76594  21.77464 5S   663B   1.00000
 5158  542 TIP3 OH2   -6.43591 -28.29279  13.02783 5S   664B   1.00000
 5159  542 TIP3 H1    -6.40538 -27.92852  13.91399 5S   664B   1.00000
 5160  542 TIP3 H2    -7.17077 -27.84173  12.61164 5S   664B   1.00000
 5161  543 TIP3 OH2   -0.08082 -45.13016  12.31183 5S   665B   1.00000
 5162  543 TIP3 H1     0.78626 -44.97493  11.93170 5S   665B   1.00000
 5163  543 TIP3 H2    -0.15535 -46.08536  12.32657 5S   665B   1.00000
 5164  544 TIP3 OH2   -3.51447 -13.19920   8.10281 5S   666B   1.00000
 5165  544 TIP3 H1    -3.78178 -14.01622   8.52513 5S   666B   1.00000
 5166  544 TIP3 H2    -4.22245 -12.58370   8.29361 5S   666B   1.00000
 5167  545 TIP3 OH2   20.17820 -24.86228  18.96428 5S   667B   1.00000
 5168  545 TIP3 H1    19.65706 -24.06353  18.86202 5S   667B   1.00000
 5169  545 TIP3 H2    21.05070 -24.61649  18.65633 5S   667B   1.00000
 5170  546 TIP3 OH2    9.60859 -17.04562   6.42654 5S   668B   1.00000
 5171  546 TIP3 H1    10.02065 -17.89315   6.25270 5S   668B   1.00000
 5172  546 TIP3 H2     8.88701 -16.99995   5.79866 5S   668B   1.00000
 5173  547 TIP3 OH2   11.96614 -21.63704  28.77318 5S   669B   1.00000
 5174  547 TIP3 H1    11.04678 -21.38764  28.86763 5S   669B   1.00000
 5175  547 TIP3 H2    11.94478 -22.59939  28.81470 5S   669B   1.00000
 5176  548 TIP3 OH2   20.26460 -39.58044  18.78113 5S   670B   1.00000
 5177  548 TIP3 H1    19.89400 -39.40337  19.64656 5S   670B   1.00000
 5178  548 TIP3 H2    20.14334 -40.52264  18.65775 5S   670B   1.00000
 5179  549 TIP3 OH2   18.22857 -36.49781  22.27354 5S   671B   1.00000
 5180  549 TIP3 H1    17.58182 -36.38008  22.97770 5S   671B   1.00000
 5181  549 TIP3 H2    18.64486 -37.33380  22.48907 5S   671B   1.00000
 5182  550 TIP3 OH2  -10.40717 -22.58874   2.90845 5S   672B   1.00000
 5183  550 TIP3 H1    -9.58289 -22.10336   2.84327 5S   672B   1.00000
 5184  550 TIP3 H2   -10.84197 -22.21816   3.67693 5S   672B   1.00000
 5185  551 TIP3 OH2   22.64733 -15.68840  17.23234 5S   673B   1.00000
 5186  551 TIP3 H1    22.09695 -16.30619  16.73947 5S   673B   1.00000
 5187  551 TIP3 H2    22.91816 -16.18777  18.00224 5S   673B   1.00000
 5188  552 TIP3 OH2   23.78814 -33.26646  14.13510 5S   674B   1.00000
 5189  552 TIP3 H1    24.63430 -33.21660  14.58167 5S   674B   1.00000
 5190  552 TIP3 H2    23.88558 -33.99583  13.51886 5S   674B   1.00000
 5191  553 TIP3 OH2   11.38353 -21.44149   4.93426 5S   675B   1.00000
 5192  553 TIP3 H1    10.75250 -21.82278   4.32140 5S   675B   1.00000
 5193  553 TIP3 H2    12.15657 -22.01084   4.85614 5S   675B   1.00000
 5194  554 TIP3 OH2    7.69140 -47.11747  19.31333 5S   676B   1.00000
 5195  554 TIP3 H1     8.52271 -47.54145  19.52739 5S   676B   1.00000
 5196  554 TIP3 H2     7.88077 -46.18012  19.35815 5S   676B   1.00000
 5197  555 TIP3 OH2   13.72410 -42.10299  10.75709 5S   677B   1.00000
 5198  555 TIP3 H1    12.90762 -42.23009  11.24000 5S   677B   1.00000
 5199  555 TIP3 H2    13.44010 -41.76309   9.90164 5S   677B   1.00000
 5200  556 TIP3 OH2   17.49055 -30.76534  31.23689 5S   678B   1.00000
 5201  556 TIP3 H1    18.11554 -30.07362  31.45511 5S   678B   1.00000
 5202  556 TIP3 H2    16.72178 -30.29739  30.90885 5S   678B   1.00000
 5203  557 TIP3 OH2   11.73299 -22.87022  22.56813 5S   679B   1.00000
 5204  557 TIP3 H1    12.33564 -22.85271  23.31496 5S   679B   1.00000
 5205  557 TIP3 H2    11.00337 -23.42018  22.87548 5S   679B   1.00000
 5206  558 TIP3 OH2   -6.51700 -28.91910  19.84161 5S   680B   1.00000
 5207  558 TIP3 H1    -6.27839 -29.84182  19.97996 5S   680B   1.00000
 5208  558 TIP3 H2    -6.96223 -28.91248  18.99429 5S   680B   1.00000
 5209  559 TIP3 OH2    2.22733 -46.06158   4.48487 5S   681B   1.00000
 5210  559 TIP3 H1     2.38461 -46.86221   4.98535 5S   681B   1.00000
 5211  559 TIP3 H2     3.06445 -45.90236   4.03620 5S   681B   1.00000
 5212  560 TIP3 OH2   -7.17732 -35.70540  17.60261 5S   682B   1.00000
 5213  560 TIP3 H1    -7.03404 -35.51345  18.53043 5S   682B   1.00000
 5214  560 TIP3 H2    -7.72350 -34.97450  17.30703 5S   682B   1.00000
 5215  561 TIP3 OH2   19.75309 -42.04861  26.13969 5S   683B   1.00000
 5216  561 TIP3 H1    19.52317 -42.77257  25.54709 5S   683B   1.00000
 5217  561 TIP3 H2    19.57383 -42.40483  27.01021 5S   683B   1.00000
 5218  562 TIP3 OH2   16.06480 -44.77273  17.46231 5S   684B   1.00000
 5219  562 TIP3 H1    15.60099 -45.54544  17.78760 5S   684B   1.00000
 5220  562 TIP3 H2    16.60861 -44.49359  18.19921 5S   684B   1.00000
 5221  563 TIP3 OH2   -3.00190 -36.82520  25.36198 5S   685B   1.00000
 5222  563 TIP3 H1    -3.64147 -37.37058  24.90244 5S   685B   1.00000
 5223  563 TIP3 H2    -2.59908 -36.29065  24.67064 5S   685B   1.00000
 5224  564 TIP3 OH2    4.60165 -37.01862  27.68716 5S   686B   1.00000
 5225  564 TIP3 H1     5.35018 -37.61988  27.70711 5S   686B   1.00000
 5226  564 TIP3 H2     4.55983 -36.66693  28.57624 5S   686B   1.00000
 5227  565 TIP3 OH2    9.89731 -47.98577   8.30871 5S   687B   1.00000
 5228  565 TIP3 H1     9.20809 -47.37042   8.05958 5S   687B   1.00000
 5229  565 TIP3 H2    10.52763 -47.45469   8.79723 5S   687B   1.00000
 5230  566 TIP3 OH2   10.04500 -30.15334  32.94612 5S   688B   1.00000
 5231  566 TIP3 H1    10.11803 -30.06491  33.89710 5S   688B   1.00000
 5232  566 TIP3 H2    10.30096 -29.29083  32.61043 5S   688B   1.00000
 5233  567 TIP3 OH2   -6.08684 -36.85749  13.01931 5S   689B   1.00000
 5234  567 TIP3 H1    -5.20799 -36.56308  13.28426 5S   689B   1.00000
 5235  567 TIP3 H2    -6.10949 -37.78405  13.26803 5S   689B   1.00000
 5236  568 TIP3 OH2    8.56699 -16.10479  11.39294 5S   690B   1.00000
 5237  568 TIP3 H1     7.86298 -15.46402  11.49579 5S   690B   1.00000
 5238  568 TIP3 H2     9.34491 -15.56382  11.23280 5S   690B   1.00000
 5239  569 TIP3 OH2    7.30168 -26.72176  31.32559 5S   691B   1.00000
 5240  569 TIP3 H1     8.21959 -26.77509  31.05862 5S   691B   1.00000
 5241  569 TIP3 H2     6.81523 -26.64990  30.49724 5S   691B   1.00000
 5242  570 TIP3 OH2   -1.68893 -43.48131   5.26855 5S   692B   1.00000
 5243  570 TIP3 H1    -1.78747 -43.85415   4.39191 5S   692B   1.00000
 5244  570 TIP3 H2    -1.18356 -44.13918   5.74721 5S   692B   1.00000
 5245  571 TIP3 OH2   -5.65232 -39.61985  12.12383 5S   693B   1.00000
 5246  571 TIP3 H1    -4.95717 -40.16434  11.74214 5S   693B   1.00000
 5247  571 TIP3 H2    -6.45587 -40.11433  11.96164 5S   693B   1.00000
 5248  572 TIP3 OH2   21.00131 -43.20329  21.00169 5S   694B   1.00000
 5249  572 TIP3 H1    20.72520 -42.64135  21.73475 5S   694B   1.00000
 5250  572 TIP3 H2    21.84921 -43.54741  21.28291 5S   694B   1.00000
 5251  573 TIP3 OH2    5.30775 -48.43488   4.44144 5S   695B   1.00000
 5252  573 TIP3 H1     5.46874 -49.28899   4.84112 5S   695B   1.00000
 5253  573 TIP3 H2     5.43892 -47.80819   5.16037 5S   695B   1.00000
 5254  574 TIP3 OH2   -6.81125 -27.09528  24.45441 5S   696B   1.00000
 5255  574 TIP3 H1    -7.28758 -26.68311  25.17596 5S   696B   1.00000
 5256  574 TIP3 H2    -6.64178 -26.37808  23.84297 5S   696B   1.00000
 5257  575 TIP3 OH2   -8.13883 -33.15700  18.78078 5S   697B   1.00000
 5258  575 TIP3 H1    -9.01819 -33.43488  18.52265 5S   697B   1.00000
 5259  575 TIP3 H2    -8.27549 -32.31107  19.20929 5S   697B   1.00000
 5260  576 TIP3 OH2   -3.62963 -27.31913  26.57212 5S   698B   1.00000
 5261  576 TIP3 H1    -3.09005 -26.72093  27.09467 5S   698B   1.00000
 5262  576 TIP3 H2    -3.37613 -27.10958  25.66495 5S   698B   1.00000
 5263  577 TIP3 OH2   15.80374 -43.44866  14.91859 5S   699B   1.00000
 5264  577 TIP3 H1    16.04279 -43.80695  15.78040 5S   699B   1.00000
 5265  577 TIP3 H2    15.10246 -44.02917  14.62271 5S   699B   1.00000
 5266  578 TIP3 OH2    2.98626 -20.50529   7.27086 5S   700B   1.00000
 5267  578 TIP3 H1     2.14547 -20.08319   7.09486 5S   700B   1.00000
 5268  578 TIP3 H2     3.14980 -21.01580   6.47165 5S   700B   1.00000
 5269  579 TIP3 OH2   18.24186 -35.01354  29.10402 5S   701B   1.00000
 5270  579 TIP3 H1    17.53058 -34.45702  29.44199 5S   701B   1.00000
 5271  579 TIP3 H2    18.69109 -35.30181  29.89836 5S   701B   1.00000
 5272  580 TIP3 OH2   18.44731 -35.59975  26.36277 5S   702B   1.00000
 5273  580 TIP3 H1    19.11182 -36.29739  26.37717 5S   702B   1.00000
 5274  580 TIP3 H2    18.49133 -35.21423  27.24524 5S   702B   1.00000
 5275  581 TIP3 OH2   20.41661 -35.02175  19.52746 5S   703B   1.00000
 5276  581 TIP3 H1    21.30195 -35.13299  19.18001 5S   703B   1.00000
 5277  581 TIP3 H2    20.36406 -35.65144  20.24817 5S   703B   1.00000
 5278  582 TIP3 OH2   -8.01967 -36.40936  15.04081 5S   704B   1.00000
 5279  582 TIP3 H1    -7.31118 -36.40966  14.39036 5S   704B   1.00000
 5280  582 TIP3 H2    -7.57369 -36.25179  15.87857 5S   704B   1.00000
 5281  583 TIP3 OH2   20.29681 -37.68464  26.02513 5S   705B   1.00000
 5282  583 TIP3 H1    19.81499 -38.44294  26.35766 5S   705B   1.00000
 5283  583 TIP3 H2    21.14105 -38.04048  25.74708 5S   705B   1.00000
 5284  584 TIP3 OH2   20.24659 -33.72479  25.18435 5S   706B   1.00000
 5285  584 TIP3 H1    19.75593 -34.50006  25.47153 5S   706B   1.00000
 5286  584 TIP3 H2    19.61769 -33.00964  25.27670 5S   706B   1.00000
