# Supplementary material for: Exploring the mechanism of Alisma orientale for the treatment of pregnancy induced hypertension and potential hepato-nephrotoxicity by using network pharmacology, network toxicology, molecular docking and molecular dynamics simulation
Source: Front Pharmacol. 2022 Nov 15;13:1027112. doi: 10.3389/fphar.2022.1027112 (PMC9705790; doi:10.3389/fphar.2022.1027112)
Supplement: Supplementary file 6 [file DataSheet4.zip › BCL2L1/bcl2854/clusters.dock4.csv]

Cluster ClusterRank deltaG deltaGelec deltaGvdw deltaGligsolvnonpol deltaGligsolvpol deltaGprotsolvnonpol deltaGprotsolvpol deltaGcompsolvnonpol deltaGcompsolvpol extraFull surfFull solvFull IntraFull InterFull FullFitness SimpleFitness Energy
0 0 -5.9288993 0.0 -17.4313 15.5244 -13.1161 254.074 -1512.07 259.899 -1514.93 0.0 259.899 -1514.93 298.921 -17.4313 -973.54144 272.299 272.299
0 1 -5.9288993 0.0 -17.4313 15.5244 -13.1161 254.074 -1512.07 259.899 -1514.93 0.0 259.899 -1514.93 298.921 -17.4313 -973.54144 272.299 272.299
0 2 -5.9288993 0.0 -17.4313 15.5244 -13.1161 254.074 -1512.07 259.899 -1514.93 0.0 259.899 -1514.93 298.921 -17.4313 -973.54144 272.299 272.299
0 3 -5.9288993 0.0 -17.4313 15.5244 -13.1161 254.074 -1512.07 259.899 -1514.93 0.0 259.899 -1514.93 298.921 -17.4313 -973.54144 272.299 272.299
0 4 -5.9621606 0.0 -18.74 15.4914 -13.0689 254.074 -1512.07 259.495 -1512.83 0.0 259.495 -1512.83 302.593 -18.74 -969.48193 275.112 275.112
0 5 -5.9621606 0.0 -18.74 15.4914 -13.0689 254.074 -1512.07 259.495 -1512.83 0.0 259.495 -1512.83 302.593 -18.74 -969.48193 275.112 275.112
0 6 -5.9734383 0.0 -18.8827 15.4797 -13.0637 254.074 -1512.07 259.439 -1512.72 0.0 259.439 -1512.72 302.787 -18.8827 -969.3767 275.166 275.166
0 7 -5.9734383 0.0 -18.8827 15.4797 -13.0637 254.074 -1512.07 259.439 -1512.72 0.0 259.439 -1512.72 302.787 -18.8827 -969.3767 275.166 275.166
1 0 -5.911868 0.0 -19.0922 15.354 -14.1357 254.074 -1512.07 260.457 -1514.23 0.0 260.457 -1514.23 303.844 -19.0922 -969.0211 274.948 274.948
1 1 -5.8043084 0.0 -16.5048 15.3439 -13.8533 254.074 -1512.07 260.376 -1516.08 0.0 260.376 -1516.08 303.616 -16.5048 -968.5928 275.002 275.002
1 2 -5.8043084 0.0 -16.5048 15.3439 -13.8533 254.074 -1512.07 260.376 -1516.08 0.0 260.376 -1516.08 303.616 -16.5048 -968.5928 275.002 275.002
1 3 -5.830276 0.0 -16.7458 15.3437 -13.8676 254.074 -1512.07 260.346 -1516.1 0.0 260.346 -1516.1 304.087 -16.7458 -968.4128 275.164 275.164
1 4 -5.830276 0.0 -16.7458 15.3437 -13.8676 254.074 -1512.07 260.346 -1516.1 0.0 260.346 -1516.1 304.087 -16.7458 -968.4128 275.164 275.164
1 5 -5.830276 0.0 -16.7458 15.3437 -13.8676 254.074 -1512.07 260.346 -1516.1 0.0 260.346 -1516.1 304.087 -16.7458 -968.4128 275.164 275.164
1 6 -5.830276 0.0 -16.7458 15.3437 -13.8676 254.074 -1512.07 260.346 -1516.1 0.0 260.346 -1516.1 304.087 -16.7458 -968.4128 275.164 275.164
1 7 -5.830276 0.0 -16.7458 15.3437 -13.8676 254.074 -1512.07 260.346 -1516.1 0.0 260.346 -1516.1 304.087 -16.7458 -968.4128 275.164 275.164
2 0 -6.5452046 0.0 -36.48 15.4193 -13.8263 254.074 -1512.07 256.096 -1490.55 0.0 256.096 -1490.55 301.973 -36.48 -968.9611 263.218 263.218
2 1 -6.5452046 0.0 -36.48 15.4193 -13.8263 254.074 -1512.07 256.096 -1490.55 0.0 256.096 -1490.55 301.973 -36.48 -968.9611 263.218 263.218
2 2 -6.498461 0.0 -35.3054 15.4071 -14.2455 254.074 -1512.07 256.206 -1492.21 0.0 256.206 -1492.21 303.381 -35.3054 -967.9283 263.763 263.763
2 3 -6.498461 0.0 -35.3054 15.4071 -14.2455 254.074 -1512.07 256.206 -1492.21 0.0 256.206 -1492.21 303.381 -35.3054 -967.9283 263.763 263.763
2 4 -6.3478928 0.0 -33.0177 15.3824 -13.5 254.074 -1512.07 256.194 -1492.56 0.0 256.194 -1492.56 302.518 -33.0177 -966.86584 264.612 264.612
2 5 -6.3478928 0.0 -33.0177 15.3824 -13.5 254.074 -1512.07 256.194 -1492.56 0.0 256.194 -1492.56 302.518 -33.0177 -966.86584 264.612 264.612
2 6 -6.3478928 0.0 -33.0177 15.3824 -13.5 254.074 -1512.07 256.194 -1492.56 0.0 256.194 -1492.56 302.518 -33.0177 -966.86584 264.612 264.612
2 7 -6.3478928 0.0 -33.0177 15.3824 -13.5 254.074 -1512.07 256.194 -1492.56 0.0 256.194 -1492.56 302.518 -33.0177 -966.86584 264.612 264.612
3 0 -6.0843067 0.0 -27.2402 15.4458 -12.5904 254.074 -1512.07 255.789 -1495.55 0.0 255.789 -1495.55 299.824 -27.2402 -967.1773 264.347 264.347
3 1 -6.034844 0.0 -27.2894 15.4798 -12.8078 254.074 -1512.07 255.918 -1495.03 0.0 255.918 -1495.03 299.699 -27.2894 -966.7024 264.886 264.886
3 2 -6.034844 0.0 -27.2894 15.4798 -12.8078 254.074 -1512.07 255.918 -1495.03 0.0 255.918 -1495.03 299.699 -27.2894 -966.7024 264.886 264.886
3 3 -6.034844 0.0 -27.2894 15.4798 -12.8078 254.074 -1512.07 255.918 -1495.03 0.0 255.918 -1495.03 299.699 -27.2894 -966.7024 264.886 264.886
3 4 -6.034844 0.0 -27.2894 15.4798 -12.8078 254.074 -1512.07 255.918 -1495.03 0.0 255.918 -1495.03 299.699 -27.2894 -966.7024 264.886 264.886
3 5 -6.034844 0.0 -27.2894 15.4798 -12.8078 254.074 -1512.07 255.918 -1495.03 0.0 255.918 -1495.03 299.699 -27.2894 -966.7024 264.886 264.886
3 6 -5.9657903 0.0 -24.8828 15.4385 -13.0392 254.074 -1512.07 255.81 -1497.75 0.0 255.81 -1497.75 301.706 -24.8828 -965.11676 264.921 264.921
3 7 -5.9657903 0.0 -24.8828 15.4385 -13.0392 254.074 -1512.07 255.81 -1497.75 0.0 255.81 -1497.75 301.706 -24.8828 -965.11676 264.921 264.921
4 0 -5.6671844 0.0 -26.2669 15.5334 -13.3084 254.074 -1512.07 256.862 -1492.48 0.0 256.862 -1492.48 297.371 -26.2669 -964.51385 266.758 266.758
4 1 -5.6592975 0.0 -26.6636 15.536 -13.3175 254.074 -1512.07 256.763 -1491.59 0.0 256.763 -1491.59 297.588 -26.6636 -963.9025 267.006 267.006
4 2 -5.6592975 0.0 -26.6636 15.536 -13.3175 254.074 -1512.07 256.763 -1491.59 0.0 256.763 -1491.59 297.588 -26.6636 -963.9025 267.006 267.006
4 3 -5.645485 0.0 -26.5712 15.5468 -13.3193 254.074 -1512.07 256.671 -1491.35 0.0 256.671 -1491.35 297.702 -26.5712 -963.5482 267.297 267.297
4 4 -5.645485 0.0 -26.5712 15.5468 -13.3193 254.074 -1512.07 256.671 -1491.35 0.0 256.671 -1491.35 297.702 -26.5712 -963.5482 267.297 267.297
5 0 -6.668935 0.0 -40.4549 15.4531 -12.8925 254.074 -1512.07 255.461 -1484.46 0.0 255.461 -1484.46 305.543 -40.4549 -963.9108 266.168 266.168
5 1 -6.668935 0.0 -40.4549 15.4531 -12.8925 254.074 -1512.07 255.461 -1484.46 0.0 255.461 -1484.46 305.543 -40.4549 -963.9108 266.168 266.168
5 2 -6.668935 0.0 -40.4549 15.4531 -12.8925 254.074 -1512.07 255.461 -1484.46 0.0 255.461 -1484.46 305.543 -40.4549 -963.9108 266.168 266.168
5 3 -6.6572633 0.0 -40.486 15.4756 -12.9142 254.074 -1512.07 255.404 -1484.12 0.0 255.404 -1484.12 305.872 -40.486 -963.33 266.399 266.399
5 4 -6.6572633 0.0 -40.486 15.4756 -12.9142 254.074 -1512.07 255.404 -1484.12 0.0 255.404 -1484.12 305.872 -40.486 -963.33 266.399 266.399
5 5 -6.6572633 0.0 -40.486 15.4756 -12.9142 254.074 -1512.07 255.404 -1484.12 0.0 255.404 -1484.12 305.872 -40.486 -963.33 266.399 266.399
5 6 -6.6558642 0.0 -40.7759 15.4954 -12.8495 254.074 -1512.07 255.324 -1483.43 0.0 255.324 -1483.43 306.227 -40.7759 -962.655 266.612 266.612
5 7 -6.6558642 0.0 -40.7759 15.4954 -12.8495 254.074 -1512.07 255.324 -1483.43 0.0 255.324 -1483.43 306.227 -40.7759 -962.655 266.612 266.612
6 0 -5.7655396 0.0 -14.3075 15.2442 -12.3311 254.074 -1512.07 258.128 -1514.0 0.0 258.128 -1514.0 306.357 -14.3075 -963.82245 276.544 276.544
6 1 -5.7655396 0.0 -14.3075 15.2442 -12.3311 254.074 -1512.07 258.128 -1514.0 0.0 258.128 -1514.0 306.357 -14.3075 -963.82245 276.544 276.544
6 2 -5.7655396 0.0 -14.3075 15.2442 -12.3311 254.074 -1512.07 258.128 -1514.0 0.0 258.128 -1514.0 306.357 -14.3075 -963.82245 276.544 276.544
6 3 -5.7655396 0.0 -14.3075 15.2442 -12.3311 254.074 -1512.07 258.128 -1514.0 0.0 258.128 -1514.0 306.357 -14.3075 -963.82245 276.544 276.544
6 4 -5.7192197 0.0 -13.775 15.2612 -12.3294 254.074 -1512.07 258.252 -1514.23 0.0 258.252 -1514.23 306.091 -13.775 -963.6619 276.765 276.765
6 5 -5.7192197 0.0 -13.775 15.2612 -12.3294 254.074 -1512.07 258.252 -1514.23 0.0 258.252 -1514.23 306.091 -13.775 -963.6619 276.765 276.765
6 6 -5.7192197 0.0 -13.775 15.2612 -12.3294 254.074 -1512.07 258.252 -1514.23 0.0 258.252 -1514.23 306.091 -13.775 -963.6619 276.765 276.765
6 7 -5.665426 0.0 -12.9859 15.2347 -12.5359 254.074 -1512.07 258.292 -1514.88 0.0 258.292 -1514.88 306.34 -12.9859 -963.2339 277.244 277.244
7 0 -6.007044 0.0 -32.3383 15.4292 -13.7629 254.074 -1512.07 255.475 -1487.12 0.0 255.475 -1487.12 300.418 -32.3383 -963.5653 264.419 264.419
7 1 -6.007044 0.0 -32.3383 15.4292 -13.7629 254.074 -1512.07 255.475 -1487.12 0.0 255.475 -1487.12 300.418 -32.3383 -963.5653 264.419 264.419
7 2 -6.007044 0.0 -32.3383 15.4292 -13.7629 254.074 -1512.07 255.475 -1487.12 0.0 255.475 -1487.12 300.418 -32.3383 -963.5653 264.419 264.419
7 3 -6.3927197 0.0 -38.6308 15.4084 -14.3672 254.074 -1512.07 255.241 -1483.97 0.0 255.241 -1483.97 304.572 -38.6308 -962.78784 265.435 265.435
7 4 -6.3927197 0.0 -38.6308 15.4084 -14.3672 254.074 -1512.07 255.241 -1483.97 0.0 255.241 -1483.97 304.572 -38.6308 -962.78784 265.435 265.435
7 5 -6.3927197 0.0 -38.6308 15.4084 -14.3672 254.074 -1512.07 255.241 -1483.97 0.0 255.241 -1483.97 304.572 -38.6308 -962.78784 265.435 265.435
7 6 -6.21751 0.0 -37.5194 15.4679 -14.8469 254.074 -1512.07 255.291 -1483.29 0.0 255.291 -1483.29 305.575 -37.5194 -959.94336 266.815 266.815
7 7 -6.21751 0.0 -37.5194 15.4679 -14.8469 254.074 -1512.07 255.291 -1483.29 0.0 255.291 -1483.29 305.575 -37.5194 -959.94336 266.815 266.815
8 0 -6.195399 0.0 -27.0613 15.2723 -12.4899 254.074 -1512.07 255.123 -1496.78 0.0 255.123 -1496.78 305.237 -27.0613 -963.4814 269.589 269.589
8 1 -6.195399 0.0 -27.0613 15.2723 -12.4899 254.074 -1512.07 255.123 -1496.78 0.0 255.123 -1496.78 305.237 -27.0613 -963.4814 269.589 269.589
8 2 -6.127867 0.0 -26.1122 15.294 -12.559 254.074 -1512.07 255.227 -1497.34 0.0 255.227 -1497.34 305.559 -26.1122 -962.6662 270.516 270.516
8 3 -5.9077387 0.0 -24.815 15.2683 -12.5486 254.074 -1512.07 255.345 -1495.96 0.0 255.345 -1495.96 305.819 -24.815 -959.61096 271.486 271.486
8 4 -5.9077387 0.0 -24.815 15.2683 -12.5486 254.074 -1512.07 255.345 -1495.96 0.0 255.345 -1495.96 305.819 -24.815 -959.61096 271.486 271.486
8 5 -5.9077387 0.0 -24.815 15.2683 -12.5486 254.074 -1512.07 255.345 -1495.96 0.0 255.345 -1495.96 305.819 -24.815 -959.61096 271.486 271.486
8 6 -5.9077387 0.0 -24.815 15.2683 -12.5486 254.074 -1512.07 255.345 -1495.96 0.0 255.345 -1495.96 305.819 -24.815 -959.61096 271.486 271.486
8 7 -5.9077387 0.0 -24.815 15.2683 -12.5486 254.074 -1512.07 255.345 -1495.96 0.0 255.345 -1495.96 305.819 -24.815 -959.61096 271.486 271.486
9 0 -5.841036 0.0 -19.6698 15.3798 -12.4068 254.074 -1512.07 257.888 -1506.44 0.0 257.888 -1506.44 305.202 -19.6698 -963.0197 278.149 278.149
9 1 -5.841036 0.0 -19.6698 15.3798 -12.4068 254.074 -1512.07 257.888 -1506.44 0.0 257.888 -1506.44 305.202 -19.6698 -963.0197 278.149 278.149
9 2 -5.841036 0.0 -19.6698 15.3798 -12.4068 254.074 -1512.07 257.888 -1506.44 0.0 257.888 -1506.44 305.202 -19.6698 -963.0197 278.149 278.149
9 3 -5.778225 0.0 -18.9322 15.374 -12.3963 254.074 -1512.07 258.003 -1506.73 0.0 258.003 -1506.73 304.891 -18.9322 -962.76825 278.352 278.352
9 4 -5.778225 0.0 -18.9322 15.374 -12.3963 254.074 -1512.07 258.003 -1506.73 0.0 258.003 -1506.73 304.891 -18.9322 -962.76825 278.352 278.352
9 5 -5.778225 0.0 -18.9322 15.374 -12.3963 254.074 -1512.07 258.003 -1506.73 0.0 258.003 -1506.73 304.891 -18.9322 -962.76825 278.352 278.352
9 6 -5.783005 0.0 -18.8471 15.338 -12.3059 254.074 -1512.07 257.961 -1506.84 0.0 257.961 -1506.84 306.146 -18.8471 -961.58 279.428 279.428
9 7 -5.783005 0.0 -18.8471 15.338 -12.3059 254.074 -1512.07 257.961 -1506.84 0.0 257.961 -1506.84 306.146 -18.8471 -961.58 279.428 279.428
10 0 -6.4962015 0.0 -37.0326 15.3357 -12.5845 254.074 -1512.07 255.855 -1487.41 0.0 255.855 -1487.41 307.908 -37.0326 -960.6797 266.597 266.597
10 1 -6.4962015 0.0 -37.0326 15.3357 -12.5845 254.074 -1512.07 255.855 -1487.41 0.0 255.855 -1487.41 307.908 -37.0326 -960.6797 266.597 266.597
10 2 -6.50658 0.0 -37.2488 15.3201 -12.6459 254.074 -1512.07 255.835 -1487.3 0.0 255.835 -1487.3 308.442 -37.2488 -960.2719 266.916 266.916
10 3 -6.50658 0.0 -37.2488 15.3201 -12.6459 254.074 -1512.07 255.835 -1487.3 0.0 255.835 -1487.3 308.442 -37.2488 -960.2719 266.916 266.916
10 4 -6.50658 0.0 -37.2488 15.3201 -12.6459 254.074 -1512.07 255.835 -1487.3 0.0 255.835 -1487.3 308.442 -37.2488 -960.2719 266.916 266.916
10 5 -6.50658 0.0 -37.2488 15.3201 -12.6459 254.074 -1512.07 255.835 -1487.3 0.0 255.835 -1487.3 308.442 -37.2488 -960.2719 266.916 266.916
10 6 -6.436302 0.0 -36.3357 15.3317 -12.6003 254.074 -1512.07 255.997 -1487.75 0.0 255.997 -1487.75 308.075 -36.3357 -960.01373 267.403 267.403
10 7 -6.436302 0.0 -36.3357 15.3317 -12.6003 254.074 -1512.07 255.997 -1487.75 0.0 255.997 -1487.75 308.075 -36.3357 -960.01373 267.403 267.403
11 0 -5.456716 0.0 -15.827 15.3636 -11.1192 254.074 -1512.07 260.626 -1509.07 0.0 260.626 -1509.07 304.086 -15.827 -960.18494 280.617 280.617
11 1 -5.456716 0.0 -15.827 15.3636 -11.1192 254.074 -1512.07 260.626 -1509.07 0.0 260.626 -1509.07 304.086 -15.827 -960.18494 280.617 280.617
11 2 -5.456716 0.0 -15.827 15.3636 -11.1192 254.074 -1512.07 260.626 -1509.07 0.0 260.626 -1509.07 304.086 -15.827 -960.18494 280.617 280.617
11 3 -5.456716 0.0 -15.827 15.3636 -11.1192 254.074 -1512.07 260.626 -1509.07 0.0 260.626 -1509.07 304.086 -15.827 -960.18494 280.617 280.617
11 4 -5.514604 0.0 -16.5201 15.3796 -11.0055 254.074 -1512.07 260.635 -1508.82 0.0 260.635 -1508.82 304.864 -16.5201 -959.84106 280.91 280.91
11 5 -5.514604 0.0 -16.5201 15.3796 -11.0055 254.074 -1512.07 260.635 -1508.82 0.0 260.635 -1508.82 304.864 -16.5201 -959.84106 280.91 280.91
11 6 -5.48252 0.0 -15.9954 15.3691 -10.9459 254.074 -1512.07 260.704 -1509.17 0.0 260.704 -1509.17 305.129 -15.9954 -959.3324 281.537 281.537
11 7 -5.48252 0.0 -15.9954 15.3691 -10.9459 254.074 -1512.07 260.704 -1509.17 0.0 260.704 -1509.17 305.129 -15.9954 -959.3324 281.537 281.537
12 0 -6.2230277 0.0 -19.4675 15.1509 -11.2345 254.074 -1512.07 258.777 -1513.55 0.0 258.777 -1513.55 314.586 -19.4675 -959.65454 283.253 283.253
12 1 -6.2230277 0.0 -19.4675 15.1509 -11.2345 254.074 -1512.07 258.777 -1513.55 0.0 258.777 -1513.55 314.586 -19.4675 -959.65454 283.253 283.253
12 2 -6.2223005 0.0 -19.4217 15.1459 -11.1834 254.074 -1512.07 258.754 -1513.53 0.0 258.754 -1513.53 314.611 -19.4217 -959.5867 283.377 283.377
12 3 -6.2223005 0.0 -19.4217 15.1459 -11.1834 254.074 -1512.07 258.754 -1513.53 0.0 258.754 -1513.53 314.611 -19.4217 -959.5867 283.377 283.377
12 4 -6.2223005 0.0 -19.4217 15.1459 -11.1834 254.074 -1512.07 258.754 -1513.53 0.0 258.754 -1513.53 314.611 -19.4217 -959.5867 283.377 283.377
12 5 -6.197761 0.0 -20.4799 15.119 -12.9458 254.074 -1512.07 259.008 -1513.69 0.0 259.008 -1513.69 317.639 -20.4799 -957.52277 284.588 284.588
12 6 -6.197761 0.0 -20.4799 15.119 -12.9458 254.074 -1512.07 259.008 -1513.69 0.0 259.008 -1513.69 317.639 -20.4799 -957.52277 284.588 284.588
12 7 -6.197761 0.0 -20.4799 15.119 -12.9458 254.074 -1512.07 259.008 -1513.69 0.0 259.008 -1513.69 317.639 -20.4799 -957.52277 284.588 284.588
13 0 -6.1362047 0.0 -29.7111 15.9242 -13.4472 254.074 -1512.07 255.384 -1492.07 0.0 255.384 -1492.07 306.925 -29.7111 -959.47205 269.866 269.866
13 1 -6.1362047 0.0 -29.7111 15.9242 -13.4472 254.074 -1512.07 255.384 -1492.07 0.0 255.384 -1492.07 306.925 -29.7111 -959.47205 269.866 269.866
13 2 -6.198471 0.0 -31.0762 15.9197 -13.1823 254.074 -1512.07 255.048 -1490.2 0.0 255.048 -1490.2 309.808 -31.0762 -956.42017 271.36 271.36
13 3 -6.276055 0.0 -32.6453 15.9343 -12.9919 254.074 -1512.07 254.945 -1488.67 0.0 254.945 -1488.67 311.087 -32.6453 -955.28326 272.102 272.102
13 4 -6.276055 0.0 -32.6453 15.9343 -12.9919 254.074 -1512.07 254.945 -1488.67 0.0 254.945 -1488.67 311.087 -32.6453 -955.28326 272.102 272.102
13 5 -6.276055 0.0 -32.6453 15.9343 -12.9919 254.074 -1512.07 254.945 -1488.67 0.0 254.945 -1488.67 311.087 -32.6453 -955.28326 272.102 272.102
13 6 -6.276055 0.0 -32.6453 15.9343 -12.9919 254.074 -1512.07 254.945 -1488.67 0.0 254.945 -1488.67 311.087 -32.6453 -955.28326 272.102 272.102
13 7 -6.276055 0.0 -32.6453 15.9343 -12.9919 254.074 -1512.07 254.945 -1488.67 0.0 254.945 -1488.67 311.087 -32.6453 -955.28326 272.102 272.102
14 0 -5.461469 0.0 -20.1299 15.1622 -11.4741 254.074 -1512.07 256.264 -1496.42 0.0 256.264 -1496.42 301.165 -20.1299 -959.121 270.928 270.928
14 1 -5.417409 0.0 -21.3447 15.1474 -11.4685 254.074 -1512.07 256.219 -1493.77 0.0 256.219 -1493.77 302.253 -21.3447 -956.6427 271.432 271.432
14 2 -5.417409 0.0 -21.3447 15.1474 -11.4685 254.074 -1512.07 256.219 -1493.77 0.0 256.219 -1493.77 302.253 -21.3447 -956.6427 271.432 271.432
14 3 -5.417409 0.0 -21.3447 15.1474 -11.4685 254.074 -1512.07 256.219 -1493.77 0.0 256.219 -1493.77 302.253 -21.3447 -956.6427 271.432 271.432
14 4 -5.417409 0.0 -21.3447 15.1474 -11.4685 254.074 -1512.07 256.219 -1493.77 0.0 256.219 -1493.77 302.253 -21.3447 -956.6427 271.432 271.432
14 5 -5.417409 0.0 -21.3447 15.1474 -11.4685 254.074 -1512.07 256.219 -1493.77 0.0 256.219 -1493.77 302.253 -21.3447 -956.6427 271.432 271.432
14 6 -5.412744 0.0 -21.6134 15.1597 -11.2585 254.074 -1512.07 256.187 -1493.0 0.0 256.187 -1493.0 302.565 -21.6134 -955.8613 272.015 272.015
14 7 -5.412744 0.0 -21.6134 15.1597 -11.2585 254.074 -1512.07 256.187 -1493.0 0.0 256.187 -1493.0 302.565 -21.6134 -955.8613 272.015 272.015
15 0 -6.281751 0.0 -33.6508 15.4568 -12.0953 254.074 -1512.07 255.747 -1488.29 0.0 255.747 -1488.29 307.464 -33.6508 -958.7298 269.127 269.127
15 1 -6.281751 0.0 -33.6508 15.4568 -12.0953 254.074 -1512.07 255.747 -1488.29 0.0 255.747 -1488.29 307.464 -33.6508 -958.7298 269.127 269.127
15 2 -6.174396 0.0 -32.0243 15.4626 -11.7328 254.074 -1512.07 255.625 -1488.49 0.0 255.625 -1488.49 309.474 -32.0243 -955.4153 271.955 271.955
15 3 -6.174396 0.0 -32.0243 15.4626 -11.7328 254.074 -1512.07 255.625 -1488.49 0.0 255.625 -1488.49 309.474 -32.0243 -955.4153 271.955 271.955
15 4 -6.174396 0.0 -32.0243 15.4626 -11.7328 254.074 -1512.07 255.625 -1488.49 0.0 255.625 -1488.49 309.474 -32.0243 -955.4153 271.955 271.955
15 5 -6.174396 0.0 -32.0243 15.4626 -11.7328 254.074 -1512.07 255.625 -1488.49 0.0 255.625 -1488.49 309.474 -32.0243 -955.4153 271.955 271.955
15 6 -6.243027 0.0 -32.5537 15.4917 -11.5956 254.074 -1512.07 255.508 -1488.43 0.0 255.508 -1488.43 310.742 -32.5537 -954.7337 272.225 272.225
15 7 -6.243027 0.0 -32.5537 15.4917 -11.5956 254.074 -1512.07 255.508 -1488.43 0.0 255.508 -1488.43 310.742 -32.5537 -954.7337 272.225 272.225
16 0 -5.40347 0.0 -18.2798 15.1533 -11.6922 254.074 -1512.07 257.827 -1500.98 0.0 257.827 -1500.98 302.995 -18.2798 -958.43774 275.086 275.086
16 1 -5.40347 0.0 -18.2798 15.1533 -11.6922 254.074 -1512.07 257.827 -1500.98 0.0 257.827 -1500.98 302.995 -18.2798 -958.43774 275.086 275.086
16 2 -5.260598 0.0 -17.5506 15.118 -11.7969 254.074 -1512.07 257.457 -1499.36 0.0 257.457 -1499.36 303.81 -17.5506 -955.64355 277.009 277.009
16 3 -5.260598 0.0 -17.5506 15.118 -11.7969 254.074 -1512.07 257.457 -1499.36 0.0 257.457 -1499.36 303.81 -17.5506 -955.64355 277.009 277.009
16 4 -5.260598 0.0 -17.5506 15.118 -11.7969 254.074 -1512.07 257.457 -1499.36 0.0 257.457 -1499.36 303.81 -17.5506 -955.64355 277.009 277.009
16 5 -5.2110977 0.0 -17.0397 15.1025 -11.7555 254.074 -1512.07 257.403 -1499.24 0.0 257.403 -1499.24 303.604 -17.0397 -955.27264 277.365 277.365
16 6 -5.2110977 0.0 -17.0397 15.1025 -11.7555 254.074 -1512.07 257.403 -1499.24 0.0 257.403 -1499.24 303.604 -17.0397 -955.27264 277.365 277.365
16 7 -5.2110977 0.0 -17.0397 15.1025 -11.7555 254.074 -1512.07 257.403 -1499.24 0.0 257.403 -1499.24 303.604 -17.0397 -955.27264 277.365 277.365
17 0 -5.3271184 0.0 -21.6268 15.6486 -11.4722 254.074 -1512.07 254.228 -1488.01 0.0 254.228 -1488.01 300.927 -21.6268 -954.4818 266.711 266.711
17 1 -5.3271184 0.0 -21.6268 15.6486 -11.4722 254.074 -1512.07 254.228 -1488.01 0.0 254.228 -1488.01 300.927 -21.6268 -954.4818 266.711 266.711
17 2 -5.3271184 0.0 -21.6268 15.6486 -11.4722 254.074 -1512.07 254.228 -1488.01 0.0 254.228 -1488.01 300.927 -21.6268 -954.4818 266.711 266.711
17 3 -5.3271184 0.0 -21.6268 15.6486 -11.4722 254.074 -1512.07 254.228 -1488.01 0.0 254.228 -1488.01 300.927 -21.6268 -954.4818 266.711 266.711
17 4 -5.3271184 0.0 -21.6268 15.6486 -11.4722 254.074 -1512.07 254.228 -1488.01 0.0 254.228 -1488.01 300.927 -21.6268 -954.4818 266.711 266.711
17 5 -5.370877 0.0 -22.6195 15.6593 -13.7345 254.074 -1512.07 254.211 -1489.41 0.0 254.211 -1489.41 304.563 -22.6195 -953.25555 267.953 267.953
17 6 -5.370877 0.0 -22.6195 15.6593 -13.7345 254.074 -1512.07 254.211 -1489.41 0.0 254.211 -1489.41 304.563 -22.6195 -953.25555 267.953 267.953
17 7 -5.2256775 0.0 -22.6201 15.7013 -13.3399 254.074 -1512.07 253.98 -1486.22 0.0 253.98 -1486.22 309.205 -22.6201 -945.655 273.51 273.51
18 0 -5.669141 0.0 -23.1341 15.2451 -11.1151 254.074 -1512.07 259.193 -1499.21 0.0 259.193 -1499.21 308.833 -23.1341 -954.318 276.322 276.322
18 1 -5.3237314 0.0 -16.1799 15.228 -10.6955 254.074 -1512.07 258.454 -1502.78 0.0 258.454 -1502.78 306.927 -16.1799 -953.579 277.199 277.199
18 2 -5.3237314 0.0 -16.1799 15.228 -10.6955 254.074 -1512.07 258.454 -1502.78 0.0 258.454 -1502.78 306.927 -16.1799 -953.579 277.199 277.199
18 3 -5.3237314 0.0 -16.1799 15.228 -10.6955 254.074 -1512.07 258.454 -1502.78 0.0 258.454 -1502.78 306.927 -16.1799 -953.579 277.199 277.199
18 4 -5.3237314 0.0 -16.1799 15.228 -10.6955 254.074 -1512.07 258.454 -1502.78 0.0 258.454 -1502.78 306.927 -16.1799 -953.579 277.199 277.199
18 5 -5.3237314 0.0 -16.1799 15.228 -10.6955 254.074 -1512.07 258.454 -1502.78 0.0 258.454 -1502.78 306.927 -16.1799 -953.579 277.199 277.199
18 6 -5.5304017 0.0 -21.6483 15.2972 -10.4662 254.074 -1512.07 258.837 -1497.96 0.0 258.837 -1497.96 307.935 -21.6483 -952.8363 276.993 276.993
18 7 -5.5304017 0.0 -21.6483 15.2972 -10.4662 254.074 -1512.07 258.837 -1497.96 0.0 258.837 -1497.96 307.935 -21.6483 -952.8363 276.993 276.993
19 0 -5.5638857 0.0 -25.7897 15.2664 -11.0984 254.074 -1512.07 256.524 -1489.21 0.0 256.524 -1489.21 304.441 -25.7897 -954.0346 270.227 270.227
19 1 -5.5638857 0.0 -25.7897 15.2664 -11.0984 254.074 -1512.07 256.524 -1489.21 0.0 256.524 -1489.21 304.441 -25.7897 -954.0346 270.227 270.227
19 2 -5.5638857 0.0 -25.7897 15.2664 -11.0984 254.074 -1512.07 256.524 -1489.21 0.0 256.524 -1489.21 304.441 -25.7897 -954.0346 270.227 270.227
19 3 -5.5638857 0.0 -25.7897 15.2664 -11.0984 254.074 -1512.07 256.524 -1489.21 0.0 256.524 -1489.21 304.441 -25.7897 -954.0346 270.227 270.227
19 4 -5.56772 0.0 -25.8884 15.2561 -11.1687 254.074 -1512.07 256.604 -1489.33 0.0 256.604 -1489.33 304.657 -25.8884 -953.9573 270.385 270.385
19 5 -5.56772 0.0 -25.8884 15.2561 -11.1687 254.074 -1512.07 256.604 -1489.33 0.0 256.604 -1489.33 304.657 -25.8884 -953.9573 270.385 270.385
19 6 -5.56772 0.0 -25.8884 15.2561 -11.1687 254.074 -1512.07 256.604 -1489.33 0.0 256.604 -1489.33 304.657 -25.8884 -953.9573 270.385 270.385
19 7 -5.5917964 0.0 -26.2853 15.254 -11.096 254.074 -1512.07 256.455 -1488.81 0.0 256.455 -1488.81 304.742 -26.2853 -953.89844 270.327 270.327
20 0 -5.535022 0.0 -16.2007 14.9819 -11.1028 254.074 -1512.07 259.361 -1508.39 0.0 259.361 -1508.39 311.448 -16.2007 -953.78174 287.037 287.037
20 1 -5.535022 0.0 -16.2007 14.9819 -11.1028 254.074 -1512.07 259.361 -1508.39 0.0 259.361 -1508.39 311.448 -16.2007 -953.78174 287.037 287.037
20 2 -5.535022 0.0 -16.2007 14.9819 -11.1028 254.074 -1512.07 259.361 -1508.39 0.0 259.361 -1508.39 311.448 -16.2007 -953.78174 287.037 287.037
20 3 -5.6847963 0.0 -17.9751 14.8801 -10.9399 254.074 -1512.07 259.284 -1507.97 0.0 259.284 -1507.97 314.008 -17.9751 -952.653 287.962 287.962
20 4 -5.6847963 0.0 -17.9751 14.8801 -10.9399 254.074 -1512.07 259.284 -1507.97 0.0 259.284 -1507.97 314.008 -17.9751 -952.653 287.962 287.962
20 5 -5.6847963 0.0 -17.9751 14.8801 -10.9399 254.074 -1512.07 259.284 -1507.97 0.0 259.284 -1507.97 314.008 -17.9751 -952.653 287.962 287.962
20 6 -5.792013 0.0 -19.1219 14.8603 -10.7635 254.074 -1512.07 259.23 -1507.72 0.0 259.23 -1507.72 315.723 -19.1219 -951.8889 289.61 289.61
20 7 -5.792013 0.0 -19.1219 14.8603 -10.7635 254.074 -1512.07 259.23 -1507.72 0.0 259.23 -1507.72 315.723 -19.1219 -951.8889 289.61 289.61
21 0 -6.0686793 0.0 -26.0312 14.7525 -10.3796 254.074 -1512.07 256.459 -1497.06 0.0 256.459 -1497.06 313.011 -26.0312 -953.62134 279.618 279.618
21 1 -6.0686793 0.0 -26.0312 14.7525 -10.3796 254.074 -1512.07 256.459 -1497.06 0.0 256.459 -1497.06 313.011 -26.0312 -953.62134 279.618 279.618
21 2 -6.027869 0.0 -25.3113 14.7633 -10.2472 254.074 -1512.07 256.461 -1497.36 0.0 256.461 -1497.36 312.742 -25.3113 -953.4683 279.599 279.599
21 3 -6.027869 0.0 -25.3113 14.7633 -10.2472 254.074 -1512.07 256.461 -1497.36 0.0 256.461 -1497.36 312.742 -25.3113 -953.4683 279.599 279.599
21 4 -6.027869 0.0 -25.3113 14.7633 -10.2472 254.074 -1512.07 256.461 -1497.36 0.0 256.461 -1497.36 312.742 -25.3113 -953.4683 279.599 279.599
21 5 -6.025003 0.0 -25.2878 14.7673 -10.2416 254.074 -1512.07 256.456 -1497.33 0.0 256.456 -1497.33 312.812 -25.2878 -953.3498 279.629 279.629
21 6 -6.025003 0.0 -25.2878 14.7673 -10.2416 254.074 -1512.07 256.456 -1497.33 0.0 256.456 -1497.33 312.812 -25.2878 -953.3498 279.629 279.629
21 7 -6.025003 0.0 -25.2878 14.7673 -10.2416 254.074 -1512.07 256.456 -1497.33 0.0 256.456 -1497.33 312.812 -25.2878 -953.3498 279.629 279.629
22 0 -5.2523174 0.0 -24.5396 15.4977 -14.3723 254.074 -1512.07 257.373 -1490.28 0.0 257.373 -1490.28 305.613 -24.5396 -951.8337 277.02 277.02
22 1 -5.2523174 0.0 -24.5396 15.4977 -14.3723 254.074 -1512.07 257.373 -1490.28 0.0 257.373 -1490.28 305.613 -24.5396 -951.8337 277.02 277.02
22 2 -5.2523174 0.0 -24.5396 15.4977 -14.3723 254.074 -1512.07 257.373 -1490.28 0.0 257.373 -1490.28 305.613 -24.5396 -951.8337 277.02 277.02
22 3 -5.2523174 0.0 -24.5396 15.4977 -14.3723 254.074 -1512.07 257.373 -1490.28 0.0 257.373 -1490.28 305.613 -24.5396 -951.8337 277.02 277.02
22 4 -5.2523174 0.0 -24.5396 15.4977 -14.3723 254.074 -1512.07 257.373 -1490.28 0.0 257.373 -1490.28 305.613 -24.5396 -951.8337 277.02 277.02
22 5 -5.352907 0.0 -27.4802 15.4185 -14.2684 254.074 -1512.07 256.754 -1486.44 0.0 256.754 -1486.44 313.016 -27.4802 -944.15015 283.246 283.246
22 6 -5.4518156 0.0 -27.4558 15.4373 -14.0503 254.074 -1512.07 256.258 -1487.08 0.0 256.258 -1487.08 314.668 -27.4558 -943.6098 283.508 283.508
22 7 -5.4518156 0.0 -27.4558 15.4373 -14.0503 254.074 -1512.07 256.258 -1487.08 0.0 256.258 -1487.08 314.668 -27.4558 -943.6098 283.508 283.508
23 0 -5.890163 0.0 -33.9762 15.3905 -11.676 254.074 -1512.07 255.927 -1481.35 0.0 255.927 -1481.35 308.069 -33.9762 -951.3302 272.214 272.214
23 1 -5.885892 0.0 -34.441 15.3449 -11.4863 254.074 -1512.07 255.589 -1479.92 0.0 255.589 -1479.92 308.339 -34.441 -950.4331 272.255 272.255
23 2 -5.9065566 0.0 -35.2838 15.342 -11.0341 254.074 -1512.07 255.649 -1478.6 0.0 255.649 -1478.6 308.202 -35.2838 -950.0328 272.304 272.304
24 0 -5.3096356 0.0 -8.98584 15.359 -11.1715 254.074 -1512.07 258.717 -1514.35 0.0 258.717 -1514.35 313.877 -8.98584 -950.7417 292.574 292.574
24 1 -5.3096356 0.0 -8.98584 15.359 -11.1715 254.074 -1512.07 258.717 -1514.35 0.0 258.717 -1514.35 313.877 -8.98584 -950.7417 292.574 292.574
24 2 -5.3096356 0.0 -8.98584 15.359 -11.1715 254.074 -1512.07 258.717 -1514.35 0.0 258.717 -1514.35 313.877 -8.98584 -950.7417 292.574 292.574
24 3 -5.3096356 0.0 -8.98584 15.359 -11.1715 254.074 -1512.07 258.717 -1514.35 0.0 258.717 -1514.35 313.877 -8.98584 -950.7417 292.574 292.574
24 4 -5.321808 0.0 -9.11181 15.3574 -11.1508 254.074 -1512.07 258.642 -1514.22 0.0 258.642 -1514.22 314.086 -9.11181 -950.6039 292.751 292.751
24 5 -5.321808 0.0 -9.11181 15.3574 -11.1508 254.074 -1512.07 258.642 -1514.22 0.0 258.642 -1514.22 314.086 -9.11181 -950.6039 292.751 292.751
24 6 -5.324411 0.0 -9.14709 15.359 -11.1718 254.074 -1512.07 258.599 -1514.16 0.0 258.599 -1514.16 314.259 -9.14709 -950.4491 292.845 292.845
24 7 -5.324411 0.0 -9.14709 15.359 -11.1718 254.074 -1512.07 258.599 -1514.16 0.0 258.599 -1514.16 314.259 -9.14709 -950.4491 292.845 292.845
25 0 -5.3943443 0.0 -22.4212 15.0504 -11.814 254.074 -1512.07 254.534 -1489.62 0.0 254.534 -1489.62 308.709 -22.4212 -948.79816 272.907 272.907
25 1 -5.3943443 0.0 -22.4212 15.0504 -11.814 254.074 -1512.07 254.534 -1489.62 0.0 254.534 -1489.62 308.709 -22.4212 -948.79816 272.907 272.907
25 2 -5.3943443 0.0 -22.4212 15.0504 -11.814 254.074 -1512.07 254.534 -1489.62 0.0 254.534 -1489.62 308.709 -22.4212 -948.79816 272.907 272.907
25 3 -5.3799305 0.0 -22.5103 15.0648 -11.7789 254.074 -1512.07 254.405 -1488.99 0.0 254.405 -1488.99 309.227 -22.5103 -947.8683 273.491 273.491
25 4 -5.3799305 0.0 -22.5103 15.0648 -11.7789 254.074 -1512.07 254.405 -1488.99 0.0 254.405 -1488.99 309.227 -22.5103 -947.8683 273.491 273.491
25 5 -5.343746 0.0 -22.533 15.0589 -11.7767 254.074 -1512.07 254.327 -1488.25 0.0 254.327 -1488.25 310.008 -22.533 -946.448 274.283 274.283
25 6 -5.343746 0.0 -22.533 15.0589 -11.7767 254.074 -1512.07 254.327 -1488.25 0.0 254.327 -1488.25 310.008 -22.533 -946.448 274.283 274.283
25 7 -5.343746 0.0 -22.533 15.0589 -11.7767 254.074 -1512.07 254.327 -1488.25 0.0 254.327 -1488.25 310.008 -22.533 -946.448 274.283 274.283
26 0 -5.7622123 0.0 -24.0453 15.0592 -11.2436 254.074 -1512.07 256.917 -1496.22 0.0 256.917 -1496.22 315.735 -24.0453 -947.6133 280.033 280.033
26 1 -5.7622123 0.0 -24.0453 15.0592 -11.2436 254.074 -1512.07 256.917 -1496.22 0.0 256.917 -1496.22 315.735 -24.0453 -947.6133 280.033 280.033
26 2 -5.7622123 0.0 -24.0453 15.0592 -11.2436 254.074 -1512.07 256.917 -1496.22 0.0 256.917 -1496.22 315.735 -24.0453 -947.6133 280.033 280.033
26 3 -5.7622123 0.0 -24.0453 15.0592 -11.2436 254.074 -1512.07 256.917 -1496.22 0.0 256.917 -1496.22 315.735 -24.0453 -947.6133 280.033 280.033
26 4 -5.71587 0.0 -24.921 15.0476 -11.3382 254.074 -1512.07 257.427 -1495.01 0.0 257.427 -1495.01 316.441 -24.921 -946.063 281.644 281.644
26 5 -5.71587 0.0 -24.921 15.0476 -11.3382 254.074 -1512.07 257.427 -1495.01 0.0 257.427 -1495.01 316.441 -24.921 -946.063 281.644 281.644
26 6 -5.584693 0.0 -22.4123 15.0694 -10.7156 254.074 -1512.07 256.943 -1495.34 0.0 256.943 -1495.34 315.766 -22.4123 -945.04333 280.771 280.771
26 7 -5.584693 0.0 -22.4123 15.0694 -10.7156 254.074 -1512.07 256.943 -1495.34 0.0 256.943 -1495.34 315.766 -22.4123 -945.04333 280.771 280.771
27 0 -5.682713 0.0 -28.4498 15.0591 -12.7314 254.074 -1512.07 255.875 -1487.99 0.0 255.875 -1487.99 315.655 -28.4498 -944.9098 279.946 279.946
27 1 -5.682713 0.0 -28.4498 15.0591 -12.7314 254.074 -1512.07 255.875 -1487.99 0.0 255.875 -1487.99 315.655 -28.4498 -944.9098 279.946 279.946
27 2 -5.682713 0.0 -28.4498 15.0591 -12.7314 254.074 -1512.07 255.875 -1487.99 0.0 255.875 -1487.99 315.655 -28.4498 -944.9098 279.946 279.946
27 3 -5.682713 0.0 -28.4498 15.0591 -12.7314 254.074 -1512.07 255.875 -1487.99 0.0 255.875 -1487.99 315.655 -28.4498 -944.9098 279.946 279.946
27 4 -5.682689 0.0 -28.5319 15.0575 -12.6757 254.074 -1512.07 255.843 -1487.76 0.0 255.843 -1487.76 315.929 -28.5319 -944.5199 280.102 280.102
27 5 -5.6811323 0.0 -28.5187 15.0628 -12.6519 254.074 -1512.07 255.854 -1487.74 0.0 255.854 -1487.74 316.055 -28.5187 -944.34973 280.212 280.212
27 6 -5.6811323 0.0 -28.5187 15.0628 -12.6519 254.074 -1512.07 255.854 -1487.74 0.0 255.854 -1487.74 316.055 -28.5187 -944.34973 280.212 280.212
27 7 -5.6811323 0.0 -28.5187 15.0628 -12.6519 254.074 -1512.07 255.854 -1487.74 0.0 255.854 -1487.74 316.055 -28.5187 -944.34973 280.212 280.212
28 0 -4.970372 0.0 -21.2179 15.3644 -13.7663 254.074 -1512.07 256.844 -1489.59 0.0 256.844 -1489.59 312.228 -21.2179 -941.73584 280.881 280.881
28 1 -4.970372 0.0 -21.2179 15.3644 -13.7663 254.074 -1512.07 256.844 -1489.59 0.0 256.844 -1489.59 312.228 -21.2179 -941.73584 280.881 280.881
28 2 -4.970372 0.0 -21.2179 15.3644 -13.7663 254.074 -1512.07 256.844 -1489.59 0.0 256.844 -1489.59 312.228 -21.2179 -941.73584 280.881 280.881
28 3 -5.0046644 0.0 -21.8523 15.3702 -13.7704 254.074 -1512.07 256.815 -1489.12 0.0 256.815 -1489.12 312.552 -21.8523 -941.6053 280.776 280.776
28 4 -5.0046644 0.0 -21.8523 15.3702 -13.7704 254.074 -1512.07 256.815 -1489.12 0.0 256.815 -1489.12 312.552 -21.8523 -941.6053 280.776 280.776
28 5 -5.0046644 0.0 -21.8523 15.3702 -13.7704 254.074 -1512.07 256.815 -1489.12 0.0 256.815 -1489.12 312.552 -21.8523 -941.6053 280.776 280.776
28 6 -5.0046644 0.0 -21.8523 15.3702 -13.7704 254.074 -1512.07 256.815 -1489.12 0.0 256.815 -1489.12 312.552 -21.8523 -941.6053 280.776 280.776
28 7 -4.9959154 0.0 -21.7254 15.367 -13.7595 254.074 -1512.07 256.765 -1489.09 0.0 256.765 -1489.09 312.564 -21.7254 -941.4863 280.832 280.832
29 0 -5.273888 0.0 -22.9868 15.2129 -12.8221 254.074 -1512.07 256.983 -1491.32 0.0 256.983 -1491.32 318.736 -22.9868 -938.58777 287.224 287.224
29 1 -5.273888 0.0 -22.9868 15.2129 -12.8221 254.074 -1512.07 256.983 -1491.32 0.0 256.983 -1491.32 318.736 -22.9868 -938.58777 287.224 287.224
29 2 -5.273888 0.0 -22.9868 15.2129 -12.8221 254.074 -1512.07 256.983 -1491.32 0.0 256.983 -1491.32 318.736 -22.9868 -938.58777 287.224 287.224
29 3 -5.273888 0.0 -22.9868 15.2129 -12.8221 254.074 -1512.07 256.983 -1491.32 0.0 256.983 -1491.32 318.736 -22.9868 -938.58777 287.224 287.224
29 4 -5.1072454 0.0 -20.9592 15.1631 -12.8896 254.074 -1512.07 257.788 -1493.12 0.0 257.788 -1493.12 317.998 -20.9592 -938.2932 288.46 288.46
29 5 -5.1072454 0.0 -20.9592 15.1631 -12.8896 254.074 -1512.07 257.788 -1493.12 0.0 257.788 -1493.12 317.998 -20.9592 -938.2932 288.46 288.46
29 6 -5.1072454 0.0 -20.9592 15.1631 -12.8896 254.074 -1512.07 257.788 -1493.12 0.0 257.788 -1493.12 317.998 -20.9592 -938.2932 288.46 288.46
29 7 -5.1436367 0.0 -21.7185 15.1861 -12.862 254.074 -1512.07 257.453 -1491.96 0.0 257.453 -1491.96 318.466 -21.7185 -937.7594 288.259 288.259
30 0 -4.5318956 0.0 -2.97644 15.3725 -14.0527 254.074 -1512.07 259.085 -1514.36 0.0 259.085 -1514.36 320.304 -2.97644 -937.9475 304.39 304.39
30 1 -4.5318956 0.0 -2.97644 15.3725 -14.0527 254.074 -1512.07 259.085 -1514.36 0.0 259.085 -1514.36 320.304 -2.97644 -937.9475 304.39 304.39
30 2 -4.5318956 0.0 -2.97644 15.3725 -14.0527 254.074 -1512.07 259.085 -1514.36 0.0 259.085 -1514.36 320.304 -2.97644 -937.9475 304.39 304.39
30 3 -4.508429 0.0 -2.6787 15.3776 -14.057 254.074 -1512.07 259.07 -1514.41 0.0 259.07 -1514.41 320.107 -2.6787 -937.9117 304.426 304.426
30 4 -4.508429 0.0 -2.6787 15.3776 -14.057 254.074 -1512.07 259.07 -1514.41 0.0 259.07 -1514.41 320.107 -2.6787 -937.9117 304.426 304.426
30 5 -4.5021825 0.0 -2.6177 15.3764 -14.0583 254.074 -1512.07 259.073 -1514.41 0.0 259.073 -1514.41 320.058 -2.6177 -937.8967 304.428 304.428
30 6 -4.5021825 0.0 -2.6177 15.3764 -14.0583 254.074 -1512.07 259.073 -1514.41 0.0 259.073 -1514.41 320.058 -2.6177 -937.8967 304.428 304.428
30 7 -4.5021825 0.0 -2.6177 15.3764 -14.0583 254.074 -1512.07 259.073 -1514.41 0.0 259.073 -1514.41 320.058 -2.6177 -937.8967 304.428 304.428
31 0 -4.3229723 0.0 -10.7585 15.2485 -12.0747 254.074 -1512.07 257.713 -1495.01 0.0 257.713 -1495.01 310.682 -10.7585 -937.37354 287.822 287.822
31 1 -4.3229723 0.0 -10.7585 15.2485 -12.0747 254.074 -1512.07 257.713 -1495.01 0.0 257.713 -1495.01 310.682 -10.7585 -937.37354 287.822 287.822
31 2 -4.3229723 0.0 -10.7585 15.2485 -12.0747 254.074 -1512.07 257.713 -1495.01 0.0 257.713 -1495.01 310.682 -10.7585 -937.37354 287.822 287.822
31 3 -4.3229723 0.0 -10.7585 15.2485 -12.0747 254.074 -1512.07 257.713 -1495.01 0.0 257.713 -1495.01 310.682 -10.7585 -937.37354 287.822 287.822
31 4 -4.2354407 0.0 -11.1646 15.1542 -10.1498 254.074 -1512.07 258.054 -1491.7 0.0 258.054 -1491.7 308.29 -11.1646 -936.5206 288.895 288.895
31 5 -4.2354407 0.0 -11.1646 15.1542 -10.1498 254.074 -1512.07 258.054 -1491.7 0.0 258.054 -1491.7 308.29 -11.1646 -936.5206 288.895 288.895
31 6 -4.259647 0.0 -10.7514 15.1793 -12.1159 254.074 -1512.07 257.956 -1494.51 0.0 257.956 -1494.51 311.407 -10.7514 -935.8984 288.923 288.923
31 7 -4.259647 0.0 -10.7514 15.1793 -12.1159 254.074 -1512.07 257.956 -1494.51 0.0 257.956 -1494.51 311.407 -10.7514 -935.8984 288.923 288.923
32 0 -2.9986963 0.0 13.4702 15.0134 -11.9383 254.074 -1512.07 259.285 -1513.48 0.0 259.285 -1513.48 313.83 13.4702 -926.8948 316.105 316.105
32 1 -2.9986963 0.0 13.4702 15.0134 -11.9383 254.074 -1512.07 259.285 -1513.48 0.0 259.285 -1513.48 313.83 13.4702 -926.8948 316.105 316.105
32 2 -2.985823 0.0 13.6961 14.9896 -11.955 254.074 -1512.07 259.387 -1513.83 0.0 259.387 -1513.83 313.864 13.6961 -926.8828 316.519 316.519
32 3 -2.9744537 0.0 13.5376 14.9938 -12.0256 254.074 -1512.07 259.456 -1513.57 0.0 259.456 -1513.57 313.901 13.5376 -926.67535 316.751 316.751
32 4 -2.9744537 0.0 13.5376 14.9938 -12.0256 254.074 -1512.07 259.456 -1513.57 0.0 259.456 -1513.57 313.901 13.5376 -926.67535 316.751 316.751
32 5 -2.9744537 0.0 13.5376 14.9938 -12.0256 254.074 -1512.07 259.456 -1513.57 0.0 259.456 -1513.57 313.901 13.5376 -926.67535 316.751 316.751
32 6 -2.9744537 0.0 13.5376 14.9938 -12.0256 254.074 -1512.07 259.456 -1513.57 0.0 259.456 -1513.57 313.901 13.5376 -926.67535 316.751 316.751
32 7 -2.9744537 0.0 13.5376 14.9938 -12.0256 254.074 -1512.07 259.456 -1513.57 0.0 259.456 -1513.57 313.901 13.5376 -926.67535 316.751 316.751
