# Supplementary material for: Exploring the mechanism of Alisma orientale for the treatment of pregnancy induced hypertension and potential hepato-nephrotoxicity by using network pharmacology, network toxicology, molecular docking and molecular dynamics simulation
Source: Front Pharmacol. 2022 Nov 15;13:1027112. doi: 10.3389/fphar.2022.1027112 (PMC9705790; doi:10.3389/fphar.2022.1027112)
Supplement: Supplementary file 6 [file DataSheet4.zip › BCL2L1/bcl2854/clusters.dock4.pdb]

REMARK  Energy: 272.299
REMARK  SimpleFitness: 272.299
REMARK  FullFitness: -973.54144
REMARK  InterFull: -17.4313
REMARK  IntraFull: 298.921
REMARK  solvFull: -1514.93
REMARK  surfFull: 259.899
REMARK  extraFull: 0.0
REMARK  deltaGcompsolvpol: -1514.93
REMARK  deltaGcompsolvnonpol: 259.899
REMARK  deltaGprotsolvpol: -1512.07
REMARK  deltaGprotsolvnonpol: 254.074
REMARK  deltaGligsolvpol: -13.1161
REMARK  deltaGligsolvnonpol: 15.5244
REMARK  deltaGvdw: -17.4313
REMARK  deltaGelec: 0.0
REMARK  deltaG: -5.9288993
REMARK  Cluster: 0
REMARK  ClusterRank: 0
ATOM   5287 C    LIG     1      34.174   4.482  10.612  1.00  0.00      LIG  
ATOM   5288 C1   LIG     1      32.720   4.780  10.843  1.00  0.00      LIG  
ATOM   5289 C2   LIG     1      31.821   3.562  10.707  1.00  0.00      LIG  
ATOM   5290 C3   LIG     1      34.563   3.503   9.521  1.00  0.00      LIG  
ATOM   5291 C4   LIG     1      35.859   2.854   9.998  1.00  0.00      LIG  
ATOM   5292 C5   LIG     1      34.933   4.237   8.236  1.00  0.00      LIG  
ATOM   5293 C6   LIG     1      33.494   2.401   9.390  1.00  0.00      LIG  
ATOM   5294 C7   LIG     1      33.723   1.386   8.292  1.00  0.00      LIG  
ATOM   5295 C8   LIG     1      33.101   0.068   8.710  1.00  0.00      LIG  
ATOM   5296 C9   LIG     1      31.714   0.186   9.371  1.00  0.00      LIG  
ATOM   5297 C10  LIG     1      31.909  -0.083  10.880  1.00  0.00      LIG  
ATOM   5298 C11  LIG     1      30.758  -0.908   8.792  1.00  0.00      LIG  
ATOM   5299 C12  LIG     1      30.561  -0.852   7.270  1.00  0.00      LIG  
ATOM   5300 C13  LIG     1      31.165  -2.346   9.105  1.00  0.00      LIG  
ATOM   5301 C14  LIG     1      30.001  -2.872   9.878  1.00  0.00      LIG  
ATOM   5302 C15  LIG     1      28.955  -1.858  10.073  1.00  0.00      LIG  
ATOM   5303 C16  LIG     1      27.672  -2.157  10.811  1.00  0.00      LIG  
ATOM   5304 C17  LIG     1      27.383  -1.199  11.971  1.00  0.00      LIG  
ATOM   5305 C18  LIG     1      27.945  -1.713  13.286  1.00  0.00      LIG  
ATOM   5306 C19  LIG     1      27.656  -0.740  14.387  1.00  0.00      LIG  
ATOM   5307 C20  LIG     1      28.548   0.399  14.731  1.00  0.00      LIG  
ATOM   5308 C21  LIG     1      27.947   1.573  15.422  1.00  0.00      LIG  
ATOM   5309 C22  LIG     1      29.826   0.653  14.008  1.00  0.00      LIG  
ATOM   5310 C23  LIG     1      26.493  -2.132   9.858  1.00  0.00      LIG  
ATOM   5311 C24  LIG     1      29.419  -0.775   9.439  1.00  0.00      LIG  
ATOM   5312 C25  LIG     1      28.781   0.562   9.313  1.00  0.00      LIG  
ATOM   5313 C26  LIG     1      29.690   1.668   9.817  1.00  0.00      LIG  
ATOM   5314 C27  LIG     1      31.084   1.595   9.151  1.00  0.00      LIG  
ATOM   5315 C28  LIG     1      32.019   2.831   9.379  1.00  0.00      LIG  
ATOM   5316 C29  LIG     1      31.690   3.788   8.222  1.00  0.00      LIG  
ATOM   5317 O    LIG     1      35.018   5.211  11.118  1.00  0.00      LIG  
ATOM   5318 O1   LIG     1      29.891  -4.030  10.247  1.00  0.00      LIG  
ATOM   5319 O2   LIG     1      27.286  -2.934  13.592  1.00  0.00      LIG  
ATOM   5320 O3   LIG     1      28.993   2.873   9.514  1.00  0.00      LIG  
ATOM   5321 O4   LIG     1      28.553  -0.811  15.522  1.00  0.00      LIG  
ATOM   5322 H    LIG     1      32.420   5.575  10.156  1.00  0.00      LIG  
ATOM   5323 H1   LIG     1      32.625   5.174  11.858  1.00  0.00      LIG  
ATOM   5324 H2   LIG     1      30.793   3.908  10.824  1.00  0.00      LIG  
ATOM   5325 H3   LIG     1      32.023   2.874  11.532  1.00  0.00      LIG  
ATOM   5326 H4   LIG     1      35.710   2.312  10.937  1.00  0.00      LIG  
ATOM   5327 H5   LIG     1      36.644   3.599  10.166  1.00  0.00      LIG  
ATOM   5328 H6   LIG     1      36.247   2.151   9.258  1.00  0.00      LIG  
ATOM   5329 H7   LIG     1      35.807   4.872   8.402  1.00  0.00      LIG  
ATOM   5330 H8   LIG     1      34.141   4.895   7.878  1.00  0.00      LIG  
ATOM   5331 H9   LIG     1      35.188   3.535   7.438  1.00  0.00      LIG  
ATOM   5332 H10  LIG     1      33.638   1.851  10.320  1.00  0.00      LIG  
ATOM   5333 H11  LIG     1      34.785   1.220   8.106  1.00  0.00      LIG  
ATOM   5334 H12  LIG     1      33.290   1.720   7.346  1.00  0.00      LIG  
ATOM   5335 H13  LIG     1      33.785  -0.412   9.415  1.00  0.00      LIG  
ATOM   5336 H14  LIG     1      33.098  -0.588   7.840  1.00  0.00      LIG  
ATOM   5337 H15  LIG     1      32.547  -0.953  11.053  1.00  0.00      LIG  
ATOM   5338 H16  LIG     1      30.971  -0.261  11.407  1.00  0.00      LIG  
ATOM   5339 H17  LIG     1      32.387   0.752  11.389  1.00  0.00      LIG  
ATOM   5340 H18  LIG     1      30.255   0.131   6.909  1.00  0.00      LIG  
ATOM   5341 H19  LIG     1      29.789  -1.561   6.954  1.00  0.00      LIG  
ATOM   5342 H20  LIG     1      31.473  -1.133   6.739  1.00  0.00      LIG  
ATOM   5343 H21  LIG     1      32.079  -2.440   9.694  1.00  0.00      LIG  
ATOM   5344 H22  LIG     1      31.263  -2.940   8.191  1.00  0.00      LIG  
ATOM   5345 H23  LIG     1      27.726  -3.177  11.199  1.00  0.00      LIG  
ATOM   5346 H24  LIG     1      26.298  -1.095  12.076  1.00  0.00      LIG  
ATOM   5347 H25  LIG     1      27.779  -0.198  11.781  1.00  0.00      LIG  
ATOM   5348 H26  LIG     1      29.013  -1.924  13.190  1.00  0.00      LIG  
ATOM   5349 H27  LIG     1      26.597  -0.630  14.583  1.00  0.00      LIG  
ATOM   5350 H28  LIG     1      28.663   2.003  16.127  1.00  0.00      LIG  
ATOM   5351 H29  LIG     1      27.041   1.298  15.973  1.00  0.00      LIG  
ATOM   5352 H30  LIG     1      27.683   2.340  14.689  1.00  0.00      LIG  
ATOM   5353 H31  LIG     1      30.261  -0.261  13.592  1.00  0.00      LIG  
ATOM   5354 H32  LIG     1      30.559   1.088  14.695  1.00  0.00      LIG  
ATOM   5355 H33  LIG     1      29.656   1.361  13.191  1.00  0.00      LIG  
ATOM   5356 H34  LIG     1      26.629  -2.837   9.036  1.00  0.00      LIG  
ATOM   5357 H35  LIG     1      26.353  -1.140   9.434  1.00  0.00      LIG  
ATOM   5358 H36  LIG     1      25.572  -2.398  10.383  1.00  0.00      LIG  
ATOM   5359 H37  LIG     1      27.827   0.608   9.842  1.00  0.00      LIG  
ATOM   5360 H38  LIG     1      28.537   0.743   8.262  1.00  0.00      LIG  
ATOM   5361 H39  LIG     1      29.777   1.607  10.905  1.00  0.00      LIG  
ATOM   5362 H40  LIG     1      30.875   1.648   8.082  1.00  0.00      LIG  
ATOM   5363 H41  LIG     1      32.204   4.744   8.283  1.00  0.00      LIG  
ATOM   5364 H42  LIG     1      30.628   4.029   8.193  1.00  0.00      LIG  
ATOM   5365 H43  LIG     1      31.943   3.344   7.257  1.00  0.00      LIG  
ATOM   5366 H44  LIG     1      27.634  -3.233  14.454  1.00  0.00      LIG  
ATOM   5367 H45  LIG     1      29.623   3.602   9.647  1.00  0.00      LIG  
TER
REMARK  Energy: 272.299
REMARK  SimpleFitness: 272.299
REMARK  FullFitness: -973.54144
REMARK  InterFull: -17.4313
REMARK  IntraFull: 298.921
REMARK  solvFull: -1514.93
REMARK  surfFull: 259.899
REMARK  extraFull: 0.0
REMARK  deltaGcompsolvpol: -1514.93
REMARK  deltaGcompsolvnonpol: 259.899
REMARK  deltaGprotsolvpol: -1512.07
REMARK  deltaGprotsolvnonpol: 254.074
REMARK  deltaGligsolvpol: -13.1161
REMARK  deltaGligsolvnonpol: 15.5244
REMARK  deltaGvdw: -17.4313
REMARK  deltaGelec: 0.0
REMARK  deltaG: -5.9288993
REMARK  Cluster: 0
REMARK  ClusterRank: 1
ATOM   5287 C    LIG     1      34.174   4.482  10.612  1.00  0.00      LIG  
ATOM   5288 C1   LIG     1      32.720   4.780  10.843  1.00  0.00      LIG  
ATOM   5289 C2   LIG     1      31.821   3.562  10.707  1.00  0.00      LIG  
ATOM   5290 C3   LIG     1      34.563   3.503   9.521  1.00  0.00      LIG  
ATOM   5291 C4   LIG     1      35.859   2.854   9.998  1.00  0.00      LIG  
ATOM   5292 C5   LIG     1      34.933   4.237   8.236  1.00  0.00      LIG  
ATOM   5293 C6   LIG     1      33.494   2.401   9.390  1.00  0.00      LIG  
ATOM   5294 C7   LIG     1      33.723   1.386   8.292  1.00  0.00      LIG  
ATOM   5295 C8   LIG     1      33.101   0.068   8.710  1.00  0.00      LIG  
ATOM   5296 C9   LIG     1      31.714   0.186   9.371  1.00  0.00      LIG  
ATOM   5297 C10  LIG     1      31.909  -0.083  10.880  1.00  0.00      LIG  
ATOM   5298 C11  LIG     1      30.758  -0.908   8.792  1.00  0.00      LIG  
ATOM   5299 C12  LIG     1      30.561  -0.852   7.270  1.00  0.00      LIG  
ATOM   5300 C13  LIG     1      31.165  -2.346   9.105  1.00  0.00      LIG  
ATOM   5301 C14  LIG     1      30.001  -2.872   9.878  1.00  0.00      LIG  
ATOM   5302 C15  LIG     1      28.955  -1.858  10.073  1.00  0.00      LIG  
ATOM   5303 C16  LIG     1      27.672  -2.157  10.811  1.00  0.00      LIG  
ATOM   5304 C17  LIG     1      27.383  -1.199  11.971  1.00  0.00      LIG  
ATOM   5305 C18  LIG     1      27.945  -1.713  13.286  1.00  0.00      LIG  
ATOM   5306 C19  LIG     1      27.656  -0.740  14.387  1.00  0.00      LIG  
ATOM   5307 C20  LIG     1      28.548   0.399  14.731  1.00  0.00      LIG  
ATOM   5308 C21  LIG     1      27.947   1.573  15.422  1.00  0.00      LIG  
ATOM   5309 C22  LIG     1      29.826   0.653  14.008  1.00  0.00      LIG  
ATOM   5310 C23  LIG     1      26.493  -2.132   9.858  1.00  0.00      LIG  
ATOM   5311 C24  LIG     1      29.419  -0.775   9.439  1.00  0.00      LIG  
ATOM   5312 C25  LIG     1      28.781   0.562   9.313  1.00  0.00      LIG  
ATOM   5313 C26  LIG     1      29.690   1.668   9.817  1.00  0.00      LIG  
ATOM   5314 C27  LIG     1      31.084   1.595   9.151  1.00  0.00      LIG  
ATOM   5315 C28  LIG     1      32.019   2.831   9.379  1.00  0.00      LIG  
ATOM   5316 C29  LIG     1      31.690   3.788   8.222  1.00  0.00      LIG  
ATOM   5317 O    LIG     1      35.018   5.211  11.118  1.00  0.00      LIG  
ATOM   5318 O1   LIG     1      29.891  -4.030  10.247  1.00  0.00      LIG  
ATOM   5319 O2   LIG     1      27.286  -2.934  13.592  1.00  0.00      LIG  
ATOM   5320 O3   LIG     1      28.993   2.873   9.514  1.00  0.00      LIG  
ATOM   5321 O4   LIG     1      28.553  -0.811  15.522  1.00  0.00      LIG  
ATOM   5322 H    LIG     1      32.420   5.575  10.156  1.00  0.00      LIG  
ATOM   5323 H1   LIG     1      32.625   5.174  11.858  1.00  0.00      LIG  
ATOM   5324 H2   LIG     1      30.793   3.908  10.824  1.00  0.00      LIG  
ATOM   5325 H3   LIG     1      32.023   2.874  11.532  1.00  0.00      LIG  
ATOM   5326 H4   LIG     1      35.710   2.312  10.937  1.00  0.00      LIG  
ATOM   5327 H5   LIG     1      36.644   3.599  10.166  1.00  0.00      LIG  
ATOM   5328 H6   LIG     1      36.247   2.151   9.258  1.00  0.00      LIG  
ATOM   5329 H7   LIG     1      35.807   4.872   8.402  1.00  0.00      LIG  
ATOM   5330 H8   LIG     1      34.141   4.895   7.878  1.00  0.00      LIG  
ATOM   5331 H9   LIG     1      35.188   3.535   7.438  1.00  0.00      LIG  
ATOM   5332 H10  LIG     1      33.638   1.851  10.320  1.00  0.00      LIG  
ATOM   5333 H11  LIG     1      34.785   1.220   8.106  1.00  0.00      LIG  
ATOM   5334 H12  LIG     1      33.290   1.720   7.346  1.00  0.00      LIG  
ATOM   5335 H13  LIG     1      33.785  -0.412   9.415  1.00  0.00      LIG  
ATOM   5336 H14  LIG     1      33.098  -0.588   7.840  1.00  0.00      LIG  
ATOM   5337 H15  LIG     1      32.547  -0.953  11.053  1.00  0.00      LIG  
ATOM   5338 H16  LIG     1      30.971  -0.261  11.407  1.00  0.00      LIG  
ATOM   5339 H17  LIG     1      32.387   0.752  11.389  1.00  0.00      LIG  
ATOM   5340 H18  LIG     1      30.255   0.131   6.909  1.00  0.00      LIG  
ATOM   5341 H19  LIG     1      29.789  -1.561   6.954  1.00  0.00      LIG  
ATOM   5342 H20  LIG     1      31.473  -1.133   6.739  1.00  0.00      LIG  
ATOM   5343 H21  LIG     1      32.079  -2.440   9.694  1.00  0.00      LIG  
ATOM   5344 H22  LIG     1      31.263  -2.940   8.191  1.00  0.00      LIG  
ATOM   5345 H23  LIG     1      27.726  -3.177  11.199  1.00  0.00      LIG  
ATOM   5346 H24  LIG     1      26.298  -1.095  12.076  1.00  0.00      LIG  
ATOM   5347 H25  LIG     1      27.779  -0.198  11.781  1.00  0.00      LIG  
ATOM   5348 H26  LIG     1      29.013  -1.924  13.190  1.00  0.00      LIG  
ATOM   5349 H27  LIG     1      26.597  -0.630  14.583  1.00  0.00      LIG  
ATOM   5350 H28  LIG     1      28.663   2.003  16.127  1.00  0.00      LIG  
ATOM   5351 H29  LIG     1      27.041   1.298  15.973  1.00  0.00      LIG  
ATOM   5352 H30  LIG     1      27.683   2.340  14.689  1.00  0.00      LIG  
ATOM   5353 H31  LIG     1      30.261  -0.261  13.592  1.00  0.00      LIG  
ATOM   5354 H32  LIG     1      30.559   1.088  14.695  1.00  0.00      LIG  
ATOM   5355 H33  LIG     1      29.656   1.361  13.191  1.00  0.00      LIG  
ATOM   5356 H34  LIG     1      26.629  -2.837   9.036  1.00  0.00      LIG  
ATOM   5357 H35  LIG     1      26.353  -1.140   9.434  1.00  0.00      LIG  
ATOM   5358 H36  LIG     1      25.572  -2.398  10.383  1.00  0.00      LIG  
ATOM   5359 H37  LIG     1      27.827   0.608   9.842  1.00  0.00      LIG  
ATOM   5360 H38  LIG     1      28.537   0.743   8.262  1.00  0.00      LIG  
ATOM   5361 H39  LIG     1      29.777   1.607  10.905  1.00  0.00      LIG  
ATOM   5362 H40  LIG     1      30.875   1.648   8.082  1.00  0.00      LIG  
ATOM   5363 H41  LIG     1      32.204   4.744   8.283  1.00  0.00      LIG  
ATOM   5364 H42  LIG     1      30.628   4.029   8.193  1.00  0.00      LIG  
ATOM   5365 H43  LIG     1      31.943   3.344   7.257  1.00  0.00      LIG  
ATOM   5366 H44  LIG     1      27.634  -3.233  14.454  1.00  0.00      LIG  
ATOM   5367 H45  LIG     1      29.623   3.602   9.647  1.00  0.00      LIG  
TER
REMARK  Energy: 272.299
REMARK  SimpleFitness: 272.299
REMARK  FullFitness: -973.54144
REMARK  InterFull: -17.4313
REMARK  IntraFull: 298.921
REMARK  solvFull: -1514.93
REMARK  surfFull: 259.899
REMARK  extraFull: 0.0
REMARK  deltaGcompsolvpol: -1514.93
REMARK  deltaGcompsolvnonpol: 259.899
REMARK  deltaGprotsolvpol: -1512.07
REMARK  deltaGprotsolvnonpol: 254.074
REMARK  deltaGligsolvpol: -13.1161
REMARK  deltaGligsolvnonpol: 15.5244
REMARK  deltaGvdw: -17.4313
REMARK  deltaGelec: 0.0
REMARK  deltaG: -5.9288993
REMARK  Cluster: 0
REMARK  ClusterRank: 2
ATOM   5287 C    LIG     1      34.174   4.482  10.612  1.00  0.00      LIG  
ATOM   5288 C1   LIG     1      32.720   4.780  10.843  1.00  0.00      LIG  
ATOM   5289 C2   LIG     1      31.821   3.562  10.707  1.00  0.00      LIG  
ATOM   5290 C3   LIG     1      34.563   3.503   9.521  1.00  0.00      LIG  
ATOM   5291 C4   LIG     1      35.859   2.854   9.998  1.00  0.00      LIG  
ATOM   5292 C5   LIG     1      34.933   4.237   8.236  1.00  0.00      LIG  
ATOM   5293 C6   LIG     1      33.494   2.401   9.390  1.00  0.00      LIG  
ATOM   5294 C7   LIG     1      33.723   1.386   8.292  1.00  0.00      LIG  
ATOM   5295 C8   LIG     1      33.101   0.068   8.710  1.00  0.00      LIG  
ATOM   5296 C9   LIG     1      31.714   0.186   9.371  1.00  0.00      LIG  
ATOM   5297 C10  LIG     1      31.909  -0.083  10.880  1.00  0.00      LIG  
ATOM   5298 C11  LIG     1      30.758  -0.908   8.792  1.00  0.00      LIG  
ATOM   5299 C12  LIG     1      30.561  -0.852   7.270  1.00  0.00      LIG  
ATOM   5300 C13  LIG     1      31.165  -2.346   9.105  1.00  0.00      LIG  
ATOM   5301 C14  LIG     1      30.001  -2.872   9.878  1.00  0.00      LIG  
ATOM   5302 C15  LIG     1      28.955  -1.858  10.073  1.00  0.00      LIG  
ATOM   5303 C16  LIG     1      27.672  -2.157  10.811  1.00  0.00      LIG  
ATOM   5304 C17  LIG     1      27.383  -1.199  11.971  1.00  0.00      LIG  
ATOM   5305 C18  LIG     1      27.945  -1.713  13.286  1.00  0.00      LIG  
ATOM   5306 C19  LIG     1      27.656  -0.740  14.387  1.00  0.00      LIG  
ATOM   5307 C20  LIG     1      28.548   0.399  14.731  1.00  0.00      LIG  
ATOM   5308 C21  LIG     1      27.947   1.573  15.422  1.00  0.00      LIG  
ATOM   5309 C22  LIG     1      29.826   0.653  14.008  1.00  0.00      LIG  
ATOM   5310 C23  LIG     1      26.493  -2.132   9.858  1.00  0.00      LIG  
ATOM   5311 C24  LIG     1      29.419  -0.775   9.439  1.00  0.00      LIG  
ATOM   5312 C25  LIG     1      28.781   0.562   9.313  1.00  0.00      LIG  
ATOM   5313 C26  LIG     1      29.690   1.668   9.817  1.00  0.00      LIG  
ATOM   5314 C27  LIG     1      31.084   1.595   9.151  1.00  0.00      LIG  
ATOM   5315 C28  LIG     1      32.019   2.831   9.379  1.00  0.00      LIG  
ATOM   5316 C29  LIG     1      31.690   3.788   8.222  1.00  0.00      LIG  
ATOM   5317 O    LIG     1      35.018   5.211  11.118  1.00  0.00      LIG  
ATOM   5318 O1   LIG     1      29.891  -4.030  10.247  1.00  0.00      LIG  
ATOM   5319 O2   LIG     1      27.286  -2.934  13.592  1.00  0.00      LIG  
ATOM   5320 O3   LIG     1      28.993   2.873   9.514  1.00  0.00      LIG  
ATOM   5321 O4   LIG     1      28.553  -0.811  15.522  1.00  0.00      LIG  
ATOM   5322 H    LIG     1      32.420   5.575  10.156  1.00  0.00      LIG  
ATOM   5323 H1   LIG     1      32.625   5.174  11.858  1.00  0.00      LIG  
ATOM   5324 H2   LIG     1      30.793   3.908  10.824  1.00  0.00      LIG  
ATOM   5325 H3   LIG     1      32.023   2.874  11.532  1.00  0.00      LIG  
ATOM   5326 H4   LIG     1      35.710   2.312  10.937  1.00  0.00      LIG  
ATOM   5327 H5   LIG     1      36.644   3.599  10.166  1.00  0.00      LIG  
ATOM   5328 H6   LIG     1      36.247   2.151   9.258  1.00  0.00      LIG  
ATOM   5329 H7   LIG     1      35.807   4.872   8.402  1.00  0.00      LIG  
ATOM   5330 H8   LIG     1      34.141   4.895   7.878  1.00  0.00      LIG  
ATOM   5331 H9   LIG     1      35.188   3.535   7.438  1.00  0.00      LIG  
ATOM   5332 H10  LIG     1      33.638   1.851  10.320  1.00  0.00      LIG  
ATOM   5333 H11  LIG     1      34.785   1.220   8.106  1.00  0.00      LIG  
ATOM   5334 H12  LIG     1      33.290   1.720   7.346  1.00  0.00      LIG  
ATOM   5335 H13  LIG     1      33.785  -0.412   9.415  1.00  0.00      LIG  
ATOM   5336 H14  LIG     1      33.098  -0.588   7.840  1.00  0.00      LIG  
ATOM   5337 H15  LIG     1      32.547  -0.953  11.053  1.00  0.00      LIG  
ATOM   5338 H16  LIG     1      30.971  -0.261  11.407  1.00  0.00      LIG  
ATOM   5339 H17  LIG     1      32.387   0.752  11.389  1.00  0.00      LIG  
ATOM   5340 H18  LIG     1      30.255   0.131   6.909  1.00  0.00      LIG  
ATOM   5341 H19  LIG     1      29.789  -1.561   6.954  1.00  0.00      LIG  
ATOM   5342 H20  LIG     1      31.473  -1.133   6.739  1.00  0.00      LIG  
ATOM   5343 H21  LIG     1      32.079  -2.440   9.694  1.00  0.00      LIG  
ATOM   5344 H22  LIG     1      31.263  -2.940   8.191  1.00  0.00      LIG  
ATOM   5345 H23  LIG     1      27.726  -3.177  11.199  1.00  0.00      LIG  
ATOM   5346 H24  LIG     1      26.298  -1.095  12.076  1.00  0.00      LIG  
ATOM   5347 H25  LIG     1      27.779  -0.198  11.781  1.00  0.00      LIG  
ATOM   5348 H26  LIG     1      29.013  -1.924  13.190  1.00  0.00      LIG  
ATOM   5349 H27  LIG     1      26.597  -0.630  14.583  1.00  0.00      LIG  
ATOM   5350 H28  LIG     1      28.663   2.003  16.127  1.00  0.00      LIG  
ATOM   5351 H29  LIG     1      27.041   1.298  15.973  1.00  0.00      LIG  
ATOM   5352 H30  LIG     1      27.683   2.340  14.689  1.00  0.00      LIG  
ATOM   5353 H31  LIG     1      30.261  -0.261  13.592  1.00  0.00      LIG  
ATOM   5354 H32  LIG     1      30.559   1.088  14.695  1.00  0.00      LIG  
ATOM   5355 H33  LIG     1      29.656   1.361  13.191  1.00  0.00      LIG  
ATOM   5356 H34  LIG     1      26.629  -2.837   9.036  1.00  0.00      LIG  
ATOM   5357 H35  LIG     1      26.353  -1.140   9.434  1.00  0.00      LIG  
ATOM   5358 H36  LIG     1      25.572  -2.398  10.383  1.00  0.00      LIG  
ATOM   5359 H37  LIG     1      27.827   0.608   9.842  1.00  0.00      LIG  
ATOM   5360 H38  LIG     1      28.537   0.743   8.262  1.00  0.00      LIG  
ATOM   5361 H39  LIG     1      29.777   1.607  10.905  1.00  0.00      LIG  
ATOM   5362 H40  LIG     1      30.875   1.648   8.082  1.00  0.00      LIG  
ATOM   5363 H41  LIG     1      32.204   4.744   8.283  1.00  0.00      LIG  
ATOM   5364 H42  LIG     1      30.628   4.029   8.193  1.00  0.00      LIG  
ATOM   5365 H43  LIG     1      31.943   3.344   7.257  1.00  0.00      LIG  
ATOM   5366 H44  LIG     1      27.634  -3.233  14.454  1.00  0.00      LIG  
ATOM   5367 H45  LIG     1      29.623   3.602   9.647  1.00  0.00      LIG  
TER
REMARK  Energy: 272.299
REMARK  SimpleFitness: 272.299
REMARK  FullFitness: -973.54144
REMARK  InterFull: -17.4313
REMARK  IntraFull: 298.921
REMARK  solvFull: -1514.93
REMARK  surfFull: 259.899
REMARK  extraFull: 0.0
REMARK  deltaGcompsolvpol: -1514.93
REMARK  deltaGcompsolvnonpol: 259.899
REMARK  deltaGprotsolvpol: -1512.07
REMARK  deltaGprotsolvnonpol: 254.074
REMARK  deltaGligsolvpol: -13.1161
REMARK  deltaGligsolvnonpol: 15.5244
REMARK  deltaGvdw: -17.4313
REMARK  deltaGelec: 0.0
REMARK  deltaG: -5.9288993
REMARK  Cluster: 0
REMARK  ClusterRank: 3
ATOM   5287 C    LIG     1      34.174   4.482  10.612  1.00  0.00      LIG  
ATOM   5288 C1   LIG     1      32.720   4.780  10.843  1.00  0.00      LIG  
ATOM   5289 C2   LIG     1      31.821   3.562  10.707  1.00  0.00      LIG  
ATOM   5290 C3   LIG     1      34.563   3.503   9.521  1.00  0.00      LIG  
ATOM   5291 C4   LIG     1      35.859   2.854   9.998  1.00  0.00      LIG  
ATOM   5292 C5   LIG     1      34.933   4.237   8.236  1.00  0.00      LIG  
ATOM   5293 C6   LIG     1      33.494   2.401   9.390  1.00  0.00      LIG  
ATOM   5294 C7   LIG     1      33.723   1.386   8.292  1.00  0.00      LIG  
ATOM   5295 C8   LIG     1      33.101   0.068   8.710  1.00  0.00      LIG  
ATOM   5296 C9   LIG     1      31.714   0.186   9.371  1.00  0.00      LIG  
ATOM   5297 C10  LIG     1      31.909  -0.083  10.880  1.00  0.00      LIG  
ATOM   5298 C11  LIG     1      30.758  -0.908   8.792  1.00  0.00      LIG  
ATOM   5299 C12  LIG     1      30.561  -0.852   7.270  1.00  0.00      LIG  
ATOM   5300 C13  LIG     1      31.165  -2.346   9.105  1.00  0.00      LIG  
ATOM   5301 C14  LIG     1      30.001  -2.872   9.878  1.00  0.00      LIG  
ATOM   5302 C15  LIG     1      28.955  -1.858  10.073  1.00  0.00      LIG  
ATOM   5303 C16  LIG     1      27.672  -2.157  10.811  1.00  0.00      LIG  
ATOM   5304 C17  LIG     1      27.383  -1.199  11.971  1.00  0.00      LIG  
ATOM   5305 C18  LIG     1      27.945  -1.713  13.286  1.00  0.00      LIG  
ATOM   5306 C19  LIG     1      27.656  -0.740  14.387  1.00  0.00      LIG  
ATOM   5307 C20  LIG     1      28.548   0.399  14.731  1.00  0.00      LIG  
ATOM   5308 C21  LIG     1      27.947   1.573  15.422  1.00  0.00      LIG  
ATOM   5309 C22  LIG     1      29.826   0.653  14.008  1.00  0.00      LIG  
ATOM   5310 C23  LIG     1      26.493  -2.132   9.858  1.00  0.00      LIG  
ATOM   5311 C24  LIG     1      29.419  -0.775   9.439  1.00  0.00      LIG  
ATOM   5312 C25  LIG     1      28.781   0.562   9.313  1.00  0.00      LIG  
ATOM   5313 C26  LIG     1      29.690   1.668   9.817  1.00  0.00      LIG  
ATOM   5314 C27  LIG     1      31.084   1.595   9.151  1.00  0.00      LIG  
ATOM   5315 C28  LIG     1      32.019   2.831   9.379  1.00  0.00      LIG  
ATOM   5316 C29  LIG     1      31.690   3.788   8.222  1.00  0.00      LIG  
ATOM   5317 O    LIG     1      35.018   5.211  11.118  1.00  0.00      LIG  
ATOM   5318 O1   LIG     1      29.891  -4.030  10.247  1.00  0.00      LIG  
ATOM   5319 O2   LIG     1      27.286  -2.934  13.592  1.00  0.00      LIG  
ATOM   5320 O3   LIG     1      28.993   2.873   9.514  1.00  0.00      LIG  
ATOM   5321 O4   LIG     1      28.553  -0.811  15.522  1.00  0.00      LIG  
ATOM   5322 H    LIG     1      32.420   5.575  10.156  1.00  0.00      LIG  
ATOM   5323 H1   LIG     1      32.625   5.174  11.858  1.00  0.00      LIG  
ATOM   5324 H2   LIG     1      30.793   3.908  10.824  1.00  0.00      LIG  
ATOM   5325 H3   LIG     1      32.023   2.874  11.532  1.00  0.00      LIG  
ATOM   5326 H4   LIG     1      35.710   2.312  10.937  1.00  0.00      LIG  
ATOM   5327 H5   LIG     1      36.644   3.599  10.166  1.00  0.00      LIG  
ATOM   5328 H6   LIG     1      36.247   2.151   9.258  1.00  0.00      LIG  
ATOM   5329 H7   LIG     1      35.807   4.872   8.402  1.00  0.00      LIG  
ATOM   5330 H8   LIG     1      34.141   4.895   7.878  1.00  0.00      LIG  
ATOM   5331 H9   LIG     1      35.188   3.535   7.438  1.00  0.00      LIG  
ATOM   5332 H10  LIG     1      33.638   1.851  10.320  1.00  0.00      LIG  
ATOM   5333 H11  LIG     1      34.785   1.220   8.106  1.00  0.00      LIG  
ATOM   5334 H12  LIG     1      33.290   1.720   7.346  1.00  0.00      LIG  
ATOM   5335 H13  LIG     1      33.785  -0.412   9.415  1.00  0.00      LIG  
ATOM   5336 H14  LIG     1      33.098  -0.588   7.840  1.00  0.00      LIG  
ATOM   5337 H15  LIG     1      32.547  -0.953  11.053  1.00  0.00      LIG  
ATOM   5338 H16  LIG     1      30.971  -0.261  11.407  1.00  0.00      LIG  
ATOM   5339 H17  LIG     1      32.387   0.752  11.389  1.00  0.00      LIG  
ATOM   5340 H18  LIG     1      30.255   0.131   6.909  1.00  0.00      LIG  
ATOM   5341 H19  LIG     1      29.789  -1.561   6.954  1.00  0.00      LIG  
ATOM   5342 H20  LIG     1      31.473  -1.133   6.739  1.00  0.00      LIG  
ATOM   5343 H21  LIG     1      32.079  -2.440   9.694  1.00  0.00      LIG  
ATOM   5344 H22  LIG     1      31.263  -2.940   8.191  1.00  0.00      LIG  
ATOM   5345 H23  LIG     1      27.726  -3.177  11.199  1.00  0.00      LIG  
ATOM   5346 H24  LIG     1      26.298  -1.095  12.076  1.00  0.00      LIG  
ATOM   5347 H25  LIG     1      27.779  -0.198  11.781  1.00  0.00      LIG  
ATOM   5348 H26  LIG     1      29.013  -1.924  13.190  1.00  0.00      LIG  
ATOM   5349 H27  LIG     1      26.597  -0.630  14.583  1.00  0.00      LIG  
ATOM   5350 H28  LIG     1      28.663   2.003  16.127  1.00  0.00      LIG  
ATOM   5351 H29  LIG     1      27.041   1.298  15.973  1.00  0.00      LIG  
ATOM   5352 H30  LIG     1      27.683   2.340  14.689  1.00  0.00      LIG  
ATOM   5353 H31  LIG     1      30.261  -0.261  13.592  1.00  0.00      LIG  
ATOM   5354 H32  LIG     1      30.559   1.088  14.695  1.00  0.00      LIG  
ATOM   5355 H33  LIG     1      29.656   1.361  13.191  1.00  0.00      LIG  
ATOM   5356 H34  LIG     1      26.629  -2.837   9.036  1.00  0.00      LIG  
ATOM   5357 H35  LIG     1      26.353  -1.140   9.434  1.00  0.00      LIG  
ATOM   5358 H36  LIG     1      25.572  -2.398  10.383  1.00  0.00      LIG  
ATOM   5359 H37  LIG     1      27.827   0.608   9.842  1.00  0.00      LIG  
ATOM   5360 H38  LIG     1      28.537   0.743   8.262  1.00  0.00      LIG  
ATOM   5361 H39  LIG     1      29.777   1.607  10.905  1.00  0.00      LIG  
ATOM   5362 H40  LIG     1      30.875   1.648   8.082  1.00  0.00      LIG  
ATOM   5363 H41  LIG     1      32.204   4.744   8.283  1.00  0.00      LIG  
ATOM   5364 H42  LIG     1      30.628   4.029   8.193  1.00  0.00      LIG  
ATOM   5365 H43  LIG     1      31.943   3.344   7.257  1.00  0.00      LIG  
ATOM   5366 H44  LIG     1      27.634  -3.233  14.454  1.00  0.00      LIG  
ATOM   5367 H45  LIG     1      29.623   3.602   9.647  1.00  0.00      LIG  
TER
REMARK  Energy: 275.112
REMARK  SimpleFitness: 275.112
REMARK  FullFitness: -969.48193
REMARK  InterFull: -18.74
REMARK  IntraFull: 302.593
REMARK  solvFull: -1512.83
REMARK  surfFull: 259.495
REMARK  extraFull: 0.0
REMARK  deltaGcompsolvpol: -1512.83
REMARK  deltaGcompsolvnonpol: 259.495
REMARK  deltaGprotsolvpol: -1512.07
REMARK  deltaGprotsolvnonpol: 254.074
REMARK  deltaGligsolvpol: -13.0689
REMARK  deltaGligsolvnonpol: 15.4914
REMARK  deltaGvdw: -18.74
REMARK  deltaGelec: 0.0
REMARK  deltaG: -5.9621606
REMARK  Cluster: 0
REMARK  ClusterRank: 4
ATOM   5287 C    LIG     1      33.746   4.451  10.917  1.00  0.00      LIG  
ATOM   5288 C1   LIG     1      32.266   4.686  11.001  1.00  0.00      LIG  
ATOM   5289 C2   LIG     1      31.446   3.423  10.786  1.00  0.00      LIG  
ATOM   5290 C3   LIG     1      34.275   3.544   9.824  1.00  0.00      LIG  
ATOM   5291 C4   LIG     1      35.575   2.958  10.365  1.00  0.00      LIG  
ATOM   5292 C5   LIG     1      34.673   4.359   8.599  1.00  0.00      LIG  
ATOM   5293 C6   LIG     1      33.290   2.384   9.588  1.00  0.00      LIG  
ATOM   5294 C7   LIG     1      33.661   1.403   8.497  1.00  0.00      LIG  
ATOM   5295 C8   LIG     1      33.111   0.041   8.872  1.00  0.00      LIG  
ATOM   5296 C9   LIG     1      31.680   0.052   9.444  1.00  0.00      LIG  
ATOM   5297 C10  LIG     1      31.797  -0.213  10.965  1.00  0.00      LIG  
ATOM   5298 C11  LIG     1      30.849  -1.103   8.798  1.00  0.00      LIG  
ATOM   5299 C12  LIG     1      30.721  -1.029   7.271  1.00  0.00      LIG  
ATOM   5300 C13  LIG     1      31.372  -2.502   9.107  1.00  0.00      LIG  
ATOM   5301 C14  LIG     1      30.246  -3.131   9.852  1.00  0.00      LIG  
ATOM   5302 C15  LIG     1      29.123  -2.207  10.063  1.00  0.00      LIG  
ATOM   5303 C16  LIG     1      27.962  -2.582  10.956  1.00  0.00      LIG  
ATOM   5304 C17  LIG     1      27.425  -1.440  11.819  1.00  0.00      LIG  
ATOM   5305 C18  LIG     1      27.394  -1.790  13.297  1.00  0.00      LIG  
ATOM   5306 C19  LIG     1      26.834  -0.633  14.064  1.00  0.00      LIG  
ATOM   5307 C20  LIG     1      27.636   0.579  14.382  1.00  0.00      LIG  
ATOM   5308 C21  LIG     1      26.911   1.858  14.606  1.00  0.00      LIG  
ATOM   5309 C22  LIG     1      29.081   0.702  14.039  1.00  0.00      LIG  
ATOM   5310 C23  LIG     1      26.824  -3.166  10.141  1.00  0.00      LIG  
ATOM   5311 C24  LIG     1      29.485  -1.095   9.404  1.00  0.00      LIG  
ATOM   5312 C25  LIG     1      28.745   0.185   9.246  1.00  0.00      LIG  
ATOM   5313 C26  LIG     1      29.533   1.377   9.766  1.00  0.00      LIG  
ATOM   5314 C27  LIG     1      30.966   1.413   9.188  1.00  0.00      LIG  
ATOM   5315 C28  LIG     1      31.793   2.712   9.479  1.00  0.00      LIG  
ATOM   5316 C29  LIG     1      31.482   3.654   8.304  1.00  0.00      LIG  
ATOM   5317 O    LIG     1      34.502   5.191  11.530  1.00  0.00      LIG  
ATOM   5318 O1   LIG     1      30.222  -4.304  10.192  1.00  0.00      LIG  
ATOM   5319 O2   LIG     1      26.560  -2.925  13.492  1.00  0.00      LIG  
ATOM   5320 O3   LIG     1      28.767   2.516   9.392  1.00  0.00      LIG  
ATOM   5321 O4   LIG     1      27.380  -0.425  15.387  1.00  0.00      LIG  
ATOM   5322 H    LIG     1      32.001   5.464  10.281  1.00  0.00      LIG  
ATOM   5323 H1   LIG     1      32.052   5.077  12.000  1.00  0.00      LIG  
ATOM   5324 H2   LIG     1      30.395   3.713  10.814  1.00  0.00      LIG  
ATOM   5325 H3   LIG     1      31.615   2.740  11.623  1.00  0.00      LIG  
ATOM   5326 H4   LIG     1      35.398   2.365  11.268  1.00  0.00      LIG  
ATOM   5327 H5   LIG     1      36.296   3.741  10.618  1.00  0.00      LIG  
ATOM   5328 H6   LIG     1      36.056   2.314   9.625  1.00  0.00      LIG  
ATOM   5329 H7   LIG     1      35.526   5.000   8.840  1.00  0.00      LIG  
ATOM   5330 H8   LIG     1      33.881   5.023   8.255  1.00  0.00      LIG  
ATOM   5331 H9   LIG     1      34.973   3.711   7.772  1.00  0.00      LIG  
ATOM   5332 H10  LIG     1      33.408   1.828  10.516  1.00  0.00      LIG  
ATOM   5333 H11  LIG     1      34.742   1.315   8.373  1.00  0.00      LIG  
ATOM   5334 H12  LIG     1      33.265   1.716   7.528  1.00  0.00      LIG  
ATOM   5335 H13  LIG     1      33.780  -0.389   9.622  1.00  0.00      LIG  
ATOM   5336 H14  LIG     1      33.209  -0.611   8.004  1.00  0.00      LIG  
ATOM   5337 H15  LIG     1      32.426  -1.080  11.174  1.00  0.00      LIG  
ATOM   5338 H16  LIG     1      30.834  -0.390  11.448  1.00  0.00      LIG  
ATOM   5339 H17  LIG     1      32.244   0.621  11.502  1.00  0.00      LIG  
ATOM   5340 H18  LIG     1      30.323  -0.076   6.915  1.00  0.00      LIG  
ATOM   5341 H19  LIG     1      30.047  -1.810   6.909  1.00  0.00      LIG  
ATOM   5342 H20  LIG     1      31.683  -1.194   6.781  1.00  0.00      LIG  
ATOM   5343 H21  LIG     1      32.276  -2.521   9.719  1.00  0.00      LIG  
ATOM   5344 H22  LIG     1      31.546  -3.074   8.192  1.00  0.00      LIG  
ATOM   5345 H23  LIG     1      28.311  -3.362  11.638  1.00  0.00      LIG  
ATOM   5346 H24  LIG     1      26.416  -1.180  11.483  1.00  0.00      LIG  
ATOM   5347 H25  LIG     1      28.033  -0.540  11.721  1.00  0.00      LIG  
ATOM   5348 H26  LIG     1      28.399  -2.055  13.636  1.00  0.00      LIG  
ATOM   5349 H27  LIG     1      25.768  -0.509  13.920  1.00  0.00      LIG  
ATOM   5350 H28  LIG     1      27.390   2.427  15.407  1.00  0.00      LIG  
ATOM   5351 H29  LIG     1      25.867   1.686  14.883  1.00  0.00      LIG  
ATOM   5352 H30  LIG     1      26.929   2.462  13.695  1.00  0.00      LIG  
ATOM   5353 H31  LIG     1      29.603  -0.257  14.087  1.00  0.00      LIG  
ATOM   5354 H32  LIG     1      29.571   1.386  14.736  1.00  0.00      LIG  
ATOM   5355 H33  LIG     1      29.194   1.107  13.030  1.00  0.00      LIG  
ATOM   5356 H34  LIG     1      27.133  -4.099   9.664  1.00  0.00      LIG  
ATOM   5357 H35  LIG     1      26.491  -2.472   9.364  1.00  0.00      LIG  
ATOM   5358 H36  LIG     1      25.969  -3.391  10.784  1.00  0.00      LIG  
ATOM   5359 H37  LIG     1      27.771   0.153   9.734  1.00  0.00      LIG  
ATOM   5360 H38  LIG     1      28.516   0.332   8.187  1.00  0.00      LIG  
ATOM   5361 H39  LIG     1      29.560   1.349  10.858  1.00  0.00      LIG  
ATOM   5362 H40  LIG     1      30.818   1.464   8.108  1.00  0.00      LIG  
ATOM   5363 H41  LIG     1      31.948   4.632   8.393  1.00  0.00      LIG  
ATOM   5364 H42  LIG     1      30.413   3.846   8.221  1.00  0.00      LIG  
ATOM   5365 H43  LIG     1      31.807   3.225   7.354  1.00  0.00      LIG  
ATOM   5366 H44  LIG     1      26.727  -3.244  14.397  1.00  0.00      LIG  
ATOM   5367 H45  LIG     1      29.309   3.293   9.610  1.00  0.00      LIG  
TER
REMARK  Energy: 275.112
REMARK  SimpleFitness: 275.112
REMARK  FullFitness: -969.48193
REMARK  InterFull: -18.74
REMARK  IntraFull: 302.593
REMARK  solvFull: -1512.83
REMARK  surfFull: 259.495
REMARK  extraFull: 0.0
REMARK  deltaGcompsolvpol: -1512.83
REMARK  deltaGcompsolvnonpol: 259.495
REMARK  deltaGprotsolvpol: -1512.07
REMARK  deltaGprotsolvnonpol: 254.074
REMARK  deltaGligsolvpol: -13.0689
REMARK  deltaGligsolvnonpol: 15.4914
REMARK  deltaGvdw: -18.74
REMARK  deltaGelec: 0.0
REMARK  deltaG: -5.9621606
REMARK  Cluster: 0
REMARK  ClusterRank: 5
ATOM   5287 C    LIG     1      33.746   4.451  10.917  1.00  0.00      LIG  
ATOM   5288 C1   LIG     1      32.266   4.686  11.001  1.00  0.00      LIG  
ATOM   5289 C2   LIG     1      31.446   3.423  10.786  1.00  0.00      LIG  
ATOM   5290 C3   LIG     1      34.275   3.544   9.824  1.00  0.00      LIG  
ATOM   5291 C4   LIG     1      35.575   2.958  10.365  1.00  0.00      LIG  
ATOM   5292 C5   LIG     1      34.673   4.359   8.599  1.00  0.00      LIG  
ATOM   5293 C6   LIG     1      33.290   2.384   9.588  1.00  0.00      LIG  
ATOM   5294 C7   LIG     1      33.661   1.403   8.497  1.00  0.00      LIG  
ATOM   5295 C8   LIG     1      33.111   0.041   8.872  1.00  0.00      LIG  
ATOM   5296 C9   LIG     1      31.680   0.052   9.444  1.00  0.00      LIG  
ATOM   5297 C10  LIG     1      31.797  -0.213  10.965  1.00  0.00      LIG  
ATOM   5298 C11  LIG     1      30.849  -1.103   8.798  1.00  0.00      LIG  
ATOM   5299 C12  LIG     1      30.721  -1.029   7.271  1.00  0.00      LIG  
ATOM   5300 C13  LIG     1      31.372  -2.502   9.107  1.00  0.00      LIG  
ATOM   5301 C14  LIG     1      30.246  -3.131   9.852  1.00  0.00      LIG  
ATOM   5302 C15  LIG     1      29.123  -2.207  10.063  1.00  0.00      LIG  
ATOM   5303 C16  LIG     1      27.962  -2.582  10.956  1.00  0.00      LIG  
ATOM   5304 C17  LIG     1      27.425  -1.440  11.819  1.00  0.00      LIG  
ATOM   5305 C18  LIG     1      27.394  -1.790  13.297  1.00  0.00      LIG  
ATOM   5306 C19  LIG     1      26.834  -0.633  14.064  1.00  0.00      LIG  
ATOM   5307 C20  LIG     1      27.636   0.579  14.382  1.00  0.00      LIG  
ATOM   5308 C21  LIG     1      26.911   1.858  14.606  1.00  0.00      LIG  
ATOM   5309 C22  LIG     1      29.081   0.702  14.039  1.00  0.00      LIG  
ATOM   5310 C23  LIG     1      26.824  -3.166  10.141  1.00  0.00      LIG  
ATOM   5311 C24  LIG     1      29.485  -1.095   9.404  1.00  0.00      LIG  
ATOM   5312 C25  LIG     1      28.745   0.185   9.246  1.00  0.00      LIG  
ATOM   5313 C26  LIG     1      29.533   1.377   9.766  1.00  0.00      LIG  
ATOM   5314 C27  LIG     1      30.966   1.413   9.188  1.00  0.00      LIG  
ATOM   5315 C28  LIG     1      31.793   2.712   9.479  1.00  0.00      LIG  
ATOM   5316 C29  LIG     1      31.482   3.654   8.304  1.00  0.00      LIG  
ATOM   5317 O    LIG     1      34.502   5.191  11.530  1.00  0.00      LIG  
ATOM   5318 O1   LIG     1      30.222  -4.304  10.192  1.00  0.00      LIG  
ATOM   5319 O2   LIG     1      26.560  -2.925  13.492  1.00  0.00      LIG  
ATOM   5320 O3   LIG     1      28.767   2.516   9.392  1.00  0.00      LIG  
ATOM   5321 O4   LIG     1      27.380  -0.425  15.387  1.00  0.00      LIG  
ATOM   5322 H    LIG     1      32.001   5.464  10.281  1.00  0.00      LIG  
ATOM   5323 H1   LIG     1      32.052   5.077  12.000  1.00  0.00      LIG  
ATOM   5324 H2   LIG     1      30.395   3.713  10.814  1.00  0.00      LIG  
ATOM   5325 H3   LIG     1      31.615   2.740  11.623  1.00  0.00      LIG  
ATOM   5326 H4   LIG     1      35.398   2.365  11.268  1.00  0.00      LIG  
ATOM   5327 H5   LIG     1      36.296   3.741  10.618  1.00  0.00      LIG  
ATOM   5328 H6   LIG     1      36.056   2.314   9.625  1.00  0.00      LIG  
ATOM   5329 H7   LIG     1      35.526   5.000   8.840  1.00  0.00      LIG  
ATOM   5330 H8   LIG     1      33.881   5.023   8.255  1.00  0.00      LIG  
ATOM   5331 H9   LIG     1      34.973   3.711   7.772  1.00  0.00      LIG  
ATOM   5332 H10  LIG     1      33.408   1.828  10.516  1.00  0.00      LIG  
ATOM   5333 H11  LIG     1      34.742   1.315   8.373  1.00  0.00      LIG  
ATOM   5334 H12  LIG     1      33.265   1.716   7.528  1.00  0.00      LIG  
ATOM   5335 H13  LIG     1      33.780  -0.389   9.622  1.00  0.00      LIG  
ATOM   5336 H14  LIG     1      33.209  -0.611   8.004  1.00  0.00      LIG  
ATOM   5337 H15  LIG     1      32.426  -1.080  11.174  1.00  0.00      LIG  
ATOM   5338 H16  LIG     1      30.834  -0.390  11.448  1.00  0.00      LIG  
ATOM   5339 H17  LIG     1      32.244   0.621  11.502  1.00  0.00      LIG  
ATOM   5340 H18  LIG     1      30.323  -0.076   6.915  1.00  0.00      LIG  
ATOM   5341 H19  LIG     1      30.047  -1.810   6.909  1.00  0.00      LIG  
ATOM   5342 H20  LIG     1      31.683  -1.194   6.781  1.00  0.00      LIG  
ATOM   5343 H21  LIG     1      32.276  -2.521   9.719  1.00  0.00      LIG  
ATOM   5344 H22  LIG     1      31.546  -3.074   8.192  1.00  0.00      LIG  
ATOM   5345 H23  LIG     1      28.311  -3.362  11.638  1.00  0.00      LIG  
ATOM   5346 H24  LIG     1      26.416  -1.180  11.483  1.00  0.00      LIG  
ATOM   5347 H25  LIG     1      28.033  -0.540  11.721  1.00  0.00      LIG  
ATOM   5348 H26  LIG     1      28.399  -2.055  13.636  1.00  0.00      LIG  
ATOM   5349 H27  LIG     1      25.768  -0.509  13.920  1.00  0.00      LIG  
ATOM   5350 H28  LIG     1      27.390   2.427  15.407  1.00  0.00      LIG  
ATOM   5351 H29  LIG     1      25.867   1.686  14.883  1.00  0.00      LIG  
ATOM   5352 H30  LIG     1      26.929   2.462  13.695  1.00  0.00      LIG  
ATOM   5353 H31  LIG     1      29.603  -0.257  14.087  1.00  0.00      LIG  
ATOM   5354 H32  LIG     1      29.571   1.386  14.736  1.00  0.00      LIG  
ATOM   5355 H33  LIG     1      29.194   1.107  13.030  1.00  0.00      LIG  
ATOM   5356 H34  LIG     1      27.133  -4.099   9.664  1.00  0.00      LIG  
ATOM   5357 H35  LIG     1      26.491  -2.472   9.364  1.00  0.00      LIG  
ATOM   5358 H36  LIG     1      25.969  -3.391  10.784  1.00  0.00      LIG  
ATOM   5359 H37  LIG     1      27.771   0.153   9.734  1.00  0.00      LIG  
ATOM   5360 H38  LIG     1      28.516   0.332   8.187  1.00  0.00      LIG  
ATOM   5361 H39  LIG     1      29.560   1.349  10.858  1.00  0.00      LIG  
ATOM   5362 H40  LIG     1      30.818   1.464   8.108  1.00  0.00      LIG  
ATOM   5363 H41  LIG     1      31.948   4.632   8.393  1.00  0.00      LIG  
ATOM   5364 H42  LIG     1      30.413   3.846   8.221  1.00  0.00      LIG  
ATOM   5365 H43  LIG     1      31.807   3.225   7.354  1.00  0.00      LIG  
ATOM   5366 H44  LIG     1      26.727  -3.244  14.397  1.00  0.00      LIG  
ATOM   5367 H45  LIG     1      29.309   3.293   9.610  1.00  0.00      LIG  
TER
REMARK  Energy: 275.166
REMARK  SimpleFitness: 275.166
REMARK  FullFitness: -969.3767
REMARK  InterFull: -18.8827
REMARK  IntraFull: 302.787
REMARK  solvFull: -1512.72
REMARK  surfFull: 259.439
REMARK  extraFull: 0.0
REMARK  deltaGcompsolvpol: -1512.72
REMARK  deltaGcompsolvnonpol: 259.439
REMARK  deltaGprotsolvpol: -1512.07
REMARK  deltaGprotsolvnonpol: 254.074
REMARK  deltaGligsolvpol: -13.0637
REMARK  deltaGligsolvnonpol: 15.4797
REMARK  deltaGvdw: -18.8827
REMARK  deltaGelec: 0.0
REMARK  deltaG: -5.9734383
REMARK  Cluster: 0
REMARK  ClusterRank: 6
ATOM   5287 C    LIG     1      33.751   4.376  10.981  1.00  0.00      LIG  
ATOM   5288 C1   LIG     1      32.270   4.610  11.056  1.00  0.00      LIG  
ATOM   5289 C2   LIG     1      31.449   3.351  10.825  1.00  0.00      LIG  
ATOM   5290 C3   LIG     1      34.289   3.472   9.890  1.00  0.00      LIG  
ATOM   5291 C4   LIG     1      35.588   2.888  10.441  1.00  0.00      LIG  
ATOM   5292 C5   LIG     1      34.697   4.290   8.669  1.00  0.00      LIG  
ATOM   5293 C6   LIG     1      33.302   2.313   9.644  1.00  0.00      LIG  
ATOM   5294 C7   LIG     1      33.683   1.334   8.557  1.00  0.00      LIG  
ATOM   5295 C8   LIG     1      33.107  -0.026   8.901  1.00  0.00      LIG  
ATOM   5296 C9   LIG     1      31.672  -0.010   9.461  1.00  0.00      LIG  
ATOM   5297 C10  LIG     1      31.778  -0.281  10.982  1.00  0.00      LIG  
ATOM   5298 C11  LIG     1      30.837  -1.157   8.802  1.00  0.00      LIG  
ATOM   5299 C12  LIG     1      30.722  -1.069   7.276  1.00  0.00      LIG  
ATOM   5300 C13  LIG     1      31.349  -2.562   9.104  1.00  0.00      LIG  
ATOM   5301 C14  LIG     1      30.221  -3.181   9.854  1.00  0.00      LIG  
ATOM   5302 C15  LIG     1      29.102  -2.251  10.061  1.00  0.00      LIG  
ATOM   5303 C16  LIG     1      27.940  -2.621  10.957  1.00  0.00      LIG  
ATOM   5304 C17  LIG     1      27.393  -1.469  11.797  1.00  0.00      LIG  
ATOM   5305 C18  LIG     1      27.336  -1.805  13.277  1.00  0.00      LIG  
ATOM   5306 C19  LIG     1      26.779  -0.634  14.023  1.00  0.00      LIG  
ATOM   5307 C20  LIG     1      27.589   0.574  14.340  1.00  0.00      LIG  
ATOM   5308 C21  LIG     1      26.871   1.863  14.534  1.00  0.00      LIG  
ATOM   5309 C22  LIG     1      29.041   0.683  14.020  1.00  0.00      LIG  
ATOM   5310 C23  LIG     1      26.808  -3.220  10.147  1.00  0.00      LIG  
ATOM   5311 C24  LIG     1      29.469  -1.142   9.399  1.00  0.00      LIG  
ATOM   5312 C25  LIG     1      28.738   0.142   9.233  1.00  0.00      LIG  
ATOM   5313 C26  LIG     1      29.529   1.327   9.767  1.00  0.00      LIG  
ATOM   5314 C27  LIG     1      30.971   1.356   9.208  1.00  0.00      LIG  
ATOM   5315 C28  LIG     1      31.806   2.646   9.518  1.00  0.00      LIG  
ATOM   5316 C29  LIG     1      31.510   3.595   8.346  1.00  0.00      LIG  
ATOM   5317 O    LIG     1      34.503   5.111  11.604  1.00  0.00      LIG  
ATOM   5318 O1   LIG     1      30.191  -4.354  10.193  1.00  0.00      LIG  
ATOM   5319 O2   LIG     1      26.486  -2.929  13.472  1.00  0.00      LIG  
ATOM   5320 O3   LIG     1      28.774   2.474   9.390  1.00  0.00      LIG  
ATOM   5321 O4   LIG     1      27.309  -0.417  15.351  1.00  0.00      LIG  
ATOM   5322 H    LIG     1      32.011   5.392  10.340  1.00  0.00      LIG  
ATOM   5323 H1   LIG     1      32.050   4.994  12.055  1.00  0.00      LIG  
ATOM   5324 H2   LIG     1      30.398   3.644  10.844  1.00  0.00      LIG  
ATOM   5325 H3   LIG     1      31.605   2.664  11.660  1.00  0.00      LIG  
ATOM   5326 H4   LIG     1      35.406   2.297  11.343  1.00  0.00      LIG  
ATOM   5327 H5   LIG     1      36.306   3.673  10.700  1.00  0.00      LIG  
ATOM   5328 H6   LIG     1      36.078   2.245   9.707  1.00  0.00      LIG  
ATOM   5329 H7   LIG     1      35.552   4.927   8.912  1.00  0.00      LIG  
ATOM   5330 H8   LIG     1      33.909   4.960   8.324  1.00  0.00      LIG  
ATOM   5331 H9   LIG     1      34.995   3.644   7.839  1.00  0.00      LIG  
ATOM   5332 H10  LIG     1      33.411   1.755  10.572  1.00  0.00      LIG  
ATOM   5333 H11  LIG     1      34.765   1.232   8.459  1.00  0.00      LIG  
ATOM   5334 H12  LIG     1      33.315   1.662   7.583  1.00  0.00      LIG  
ATOM   5335 H13  LIG     1      33.764  -0.483   9.646  1.00  0.00      LIG  
ATOM   5336 H14  LIG     1      33.204  -0.660   8.020  1.00  0.00      LIG  
ATOM   5337 H15  LIG     1      32.408  -1.146  11.193  1.00  0.00      LIG  
ATOM   5338 H16  LIG     1      30.814  -0.463  11.458  1.00  0.00      LIG  
ATOM   5339 H17  LIG     1      32.215   0.553  11.526  1.00  0.00      LIG  
ATOM   5340 H18  LIG     1      30.349  -0.105   6.924  1.00  0.00      LIG  
ATOM   5341 H19  LIG     1      30.032  -1.829   6.902  1.00  0.00      LIG  
ATOM   5342 H20  LIG     1      31.682  -1.253   6.790  1.00  0.00      LIG  
ATOM   5343 H21  LIG     1      32.256  -2.590   9.711  1.00  0.00      LIG  
ATOM   5344 H22  LIG     1      31.507  -3.137   8.187  1.00  0.00      LIG  
ATOM   5345 H23  LIG     1      28.291  -3.387  11.652  1.00  0.00      LIG  
ATOM   5346 H24  LIG     1      26.392  -1.206  11.441  1.00  0.00      LIG  
ATOM   5347 H25  LIG     1      28.007  -0.573  11.700  1.00  0.00      LIG  
ATOM   5348 H26  LIG     1      28.334  -2.080  13.631  1.00  0.00      LIG  
ATOM   5349 H27  LIG     1      25.715  -0.502  13.864  1.00  0.00      LIG  
ATOM   5350 H28  LIG     1      27.360   2.455  15.312  1.00  0.00      LIG  
ATOM   5351 H29  LIG     1      25.829   1.706  14.827  1.00  0.00      LIG  
ATOM   5352 H30  LIG     1      26.882   2.439  13.605  1.00  0.00      LIG  
ATOM   5353 H31  LIG     1      29.541  -0.289  14.013  1.00  0.00      LIG  
ATOM   5354 H32  LIG     1      29.540   1.310  14.764  1.00  0.00      LIG  
ATOM   5355 H33  LIG     1      29.173   1.144  13.039  1.00  0.00      LIG  
ATOM   5356 H34  LIG     1      27.119  -4.158   9.680  1.00  0.00      LIG  
ATOM   5357 H35  LIG     1      26.476  -2.532   9.363  1.00  0.00      LIG  
ATOM   5358 H36  LIG     1      25.952  -3.439  10.789  1.00  0.00      LIG  
ATOM   5359 H37  LIG     1      27.758   0.116   9.710  1.00  0.00      LIG  
ATOM   5360 H38  LIG     1      28.521   0.295   8.171  1.00  0.00      LIG  
ATOM   5361 H39  LIG     1      29.543   1.295  10.859  1.00  0.00      LIG  
ATOM   5362 H40  LIG     1      30.839   1.416   8.128  1.00  0.00      LIG  
ATOM   5363 H41  LIG     1      31.978   4.571   8.444  1.00  0.00      LIG  
ATOM   5364 H42  LIG     1      30.442   3.791   8.253  1.00  0.00      LIG  
ATOM   5365 H43  LIG     1      31.842   3.169   7.396  1.00  0.00      LIG  
ATOM   5366 H44  LIG     1      26.664  -3.262  14.370  1.00  0.00      LIG  
ATOM   5367 H45  LIG     1      29.328   3.248   9.590  1.00  0.00      LIG  
TER
REMARK  Energy: 275.166
REMARK  SimpleFitness: 275.166
REMARK  FullFitness: -969.3767
REMARK  InterFull: -18.8827
REMARK  IntraFull: 302.787
REMARK  solvFull: -1512.72
REMARK  surfFull: 259.439
REMARK  extraFull: 0.0
REMARK  deltaGcompsolvpol: -1512.72
REMARK  deltaGcompsolvnonpol: 259.439
REMARK  deltaGprotsolvpol: -1512.07
REMARK  deltaGprotsolvnonpol: 254.074
REMARK  deltaGligsolvpol: -13.0637
REMARK  deltaGligsolvnonpol: 15.4797
REMARK  deltaGvdw: -18.8827
REMARK  deltaGelec: 0.0
REMARK  deltaG: -5.9734383
REMARK  Cluster: 0
REMARK  ClusterRank: 7
ATOM   5287 C    LIG     1      33.751   4.376  10.981  1.00  0.00      LIG  
ATOM   5288 C1   LIG     1      32.270   4.610  11.056  1.00  0.00      LIG  
ATOM   5289 C2   LIG     1      31.449   3.351  10.825  1.00  0.00      LIG  
ATOM   5290 C3   LIG     1      34.289   3.472   9.890  1.00  0.00      LIG  
ATOM   5291 C4   LIG     1      35.588   2.888  10.441  1.00  0.00      LIG  
ATOM   5292 C5   LIG     1      34.697   4.290   8.669  1.00  0.00      LIG  
ATOM   5293 C6   LIG     1      33.302   2.313   9.644  1.00  0.00      LIG  
ATOM   5294 C7   LIG     1      33.683   1.334   8.557  1.00  0.00      LIG  
ATOM   5295 C8   LIG     1      33.107  -0.026   8.901  1.00  0.00      LIG  
ATOM   5296 C9   LIG     1      31.672  -0.010   9.461  1.00  0.00      LIG  
ATOM   5297 C10  LIG     1      31.778  -0.281  10.982  1.00  0.00      LIG  
ATOM   5298 C11  LIG     1      30.837  -1.157   8.802  1.00  0.00      LIG  
ATOM   5299 C12  LIG     1      30.722  -1.069   7.276  1.00  0.00      LIG  
ATOM   5300 C13  LIG     1      31.349  -2.562   9.104  1.00  0.00      LIG  
ATOM   5301 C14  LIG     1      30.221  -3.181   9.854  1.00  0.00      LIG  
ATOM   5302 C15  LIG     1      29.102  -2.251  10.061  1.00  0.00      LIG  
ATOM   5303 C16  LIG     1      27.940  -2.621  10.957  1.00  0.00      LIG  
ATOM   5304 C17  LIG     1      27.393  -1.469  11.797  1.00  0.00      LIG  
ATOM   5305 C18  LIG     1      27.336  -1.805  13.277  1.00  0.00      LIG  
ATOM   5306 C19  LIG     1      26.779  -0.634  14.023  1.00  0.00      LIG  
ATOM   5307 C20  LIG     1      27.589   0.574  14.340  1.00  0.00      LIG  
ATOM   5308 C21  LIG     1      26.871   1.863  14.534  1.00  0.00      LIG  
ATOM   5309 C22  LIG     1      29.041   0.683  14.020  1.00  0.00      LIG  
ATOM   5310 C23  LIG     1      26.808  -3.220  10.147  1.00  0.00      LIG  
ATOM   5311 C24  LIG     1      29.469  -1.142   9.399  1.00  0.00      LIG  
ATOM   5312 C25  LIG     1      28.738   0.142   9.233  1.00  0.00      LIG  
ATOM   5313 C26  LIG     1      29.529   1.327   9.767  1.00  0.00      LIG  
ATOM   5314 C27  LIG     1      30.971   1.356   9.208  1.00  0.00      LIG  
ATOM   5315 C28  LIG     1      31.806   2.646   9.518  1.00  0.00      LIG  
ATOM   5316 C29  LIG     1      31.510   3.595   8.346  1.00  0.00      LIG  
ATOM   5317 O    LIG     1      34.503   5.111  11.604  1.00  0.00      LIG  
ATOM   5318 O1   LIG     1      30.191  -4.354  10.193  1.00  0.00      LIG  
ATOM   5319 O2   LIG     1      26.486  -2.929  13.472  1.00  0.00      LIG  
ATOM   5320 O3   LIG     1      28.774   2.474   9.390  1.00  0.00      LIG  
ATOM   5321 O4   LIG     1      27.309  -0.417  15.351  1.00  0.00      LIG  
ATOM   5322 H    LIG     1      32.011   5.392  10.340  1.00  0.00      LIG  
ATOM   5323 H1   LIG     1      32.050   4.994  12.055  1.00  0.00      LIG  
ATOM   5324 H2   LIG     1      30.398   3.644  10.844  1.00  0.00      LIG  
ATOM   5325 H3   LIG     1      31.605   2.664  11.660  1.00  0.00      LIG  
ATOM   5326 H4   LIG     1      35.406   2.297  11.343  1.00  0.00      LIG  
ATOM   5327 H5   LIG     1      36.306   3.673  10.700  1.00  0.00      LIG  
ATOM   5328 H6   LIG     1      36.078   2.245   9.707  1.00  0.00      LIG  
ATOM   5329 H7   LIG     1      35.552   4.927   8.912  1.00  0.00      LIG  
ATOM   5330 H8   LIG     1      33.909   4.960   8.324  1.00  0.00      LIG  
ATOM   5331 H9   LIG     1      34.995   3.644   7.839  1.00  0.00      LIG  
ATOM   5332 H10  LIG     1      33.411   1.755  10.572  1.00  0.00      LIG  
ATOM   5333 H11  LIG     1      34.765   1.232   8.459  1.00  0.00      LIG  
ATOM   5334 H12  LIG     1      33.315   1.662   7.583  1.00  0.00      LIG  
ATOM   5335 H13  LIG     1      33.764  -0.483   9.646  1.00  0.00      LIG  
ATOM   5336 H14  LIG     1      33.204  -0.660   8.020  1.00  0.00      LIG  
ATOM   5337 H15  LIG     1      32.408  -1.146  11.193  1.00  0.00      LIG  
ATOM   5338 H16  LIG     1      30.814  -0.463  11.458  1.00  0.00      LIG  
ATOM   5339 H17  LIG     1      32.215   0.553  11.526  1.00  0.00      LIG  
ATOM   5340 H18  LIG     1      30.349  -0.105   6.924  1.00  0.00      LIG  
ATOM   5341 H19  LIG     1      30.032  -1.829   6.902  1.00  0.00      LIG  
ATOM   5342 H20  LIG     1      31.682  -1.253   6.790  1.00  0.00      LIG  
ATOM   5343 H21  LIG     1      32.256  -2.590   9.711  1.00  0.00      LIG  
ATOM   5344 H22  LIG     1      31.507  -3.137   8.187  1.00  0.00      LIG  
ATOM   5345 H23  LIG     1      28.291  -3.387  11.652  1.00  0.00      LIG  
ATOM   5346 H24  LIG     1      26.392  -1.206  11.441  1.00  0.00      LIG  
ATOM   5347 H25  LIG     1      28.007  -0.573  11.700  1.00  0.00      LIG  
ATOM   5348 H26  LIG     1      28.334  -2.080  13.631  1.00  0.00      LIG  
ATOM   5349 H27  LIG     1      25.715  -0.502  13.864  1.00  0.00      LIG  
ATOM   5350 H28  LIG     1      27.360   2.455  15.312  1.00  0.00      LIG  
ATOM   5351 H29  LIG     1      25.829   1.706  14.827  1.00  0.00      LIG  
ATOM   5352 H30  LIG     1      26.882   2.439  13.605  1.00  0.00      LIG  
ATOM   5353 H31  LIG     1      29.541  -0.289  14.013  1.00  0.00      LIG  
ATOM   5354 H32  LIG     1      29.540   1.310  14.764  1.00  0.00      LIG  
ATOM   5355 H33  LIG     1      29.173   1.144  13.039  1.00  0.00      LIG  
ATOM   5356 H34  LIG     1      27.119  -4.158   9.680  1.00  0.00      LIG  
ATOM   5357 H35  LIG     1      26.476  -2.532   9.363  1.00  0.00      LIG  
ATOM   5358 H36  LIG     1      25.952  -3.439  10.789  1.00  0.00      LIG  
ATOM   5359 H37  LIG     1      27.758   0.116   9.710  1.00  0.00      LIG  
ATOM   5360 H38  LIG     1      28.521   0.295   8.171  1.00  0.00      LIG  
ATOM   5361 H39  LIG     1      29.543   1.295  10.859  1.00  0.00      LIG  
ATOM   5362 H40  LIG     1      30.839   1.416   8.128  1.00  0.00      LIG  
ATOM   5363 H41  LIG     1      31.978   4.571   8.444  1.00  0.00      LIG  
ATOM   5364 H42  LIG     1      30.442   3.791   8.253  1.00  0.00      LIG  
ATOM   5365 H43  LIG     1      31.842   3.169   7.396  1.00  0.00      LIG  
ATOM   5366 H44  LIG     1      26.664  -3.262  14.370  1.00  0.00      LIG  
ATOM   5367 H45  LIG     1      29.328   3.248   9.590  1.00  0.00      LIG  
TER
REMARK  Energy: 274.948
REMARK  SimpleFitness: 274.948
REMARK  FullFitness: -969.0211
REMARK  InterFull: -19.0922
REMARK  IntraFull: 303.844
REMARK  solvFull: -1514.23
REMARK  surfFull: 260.457
REMARK  extraFull: 0.0
REMARK  deltaGcompsolvpol: -1514.23
REMARK  deltaGcompsolvnonpol: 260.457
REMARK  deltaGprotsolvpol: -1512.07
REMARK  deltaGprotsolvnonpol: 254.074
REMARK  deltaGligsolvpol: -14.1357
REMARK  deltaGligsolvnonpol: 15.354
REMARK  deltaGvdw: -19.0922
REMARK  deltaGelec: 0.0
REMARK  deltaG: -5.911868
REMARK  Cluster: 1
REMARK  ClusterRank: 0
ATOM   5287 C    LIG     1      19.249   7.259  27.240  1.00  0.00      LIG  
ATOM   5288 C1   LIG     1      19.557   8.484  26.428  1.00  0.00      LIG  
ATOM   5289 C2   LIG     1      20.935   8.449  25.786  1.00  0.00      LIG  
ATOM   5290 C3   LIG     1      20.335   6.697  28.137  1.00  0.00      LIG  
ATOM   5291 C4   LIG     1      20.037   5.209  28.293  1.00  0.00      LIG  
ATOM   5292 C5   LIG     1      20.220   7.280  29.542  1.00  0.00      LIG  
ATOM   5293 C6   LIG     1      21.700   6.842  27.436  1.00  0.00      LIG  
ATOM   5294 C7   LIG     1      22.897   6.333  28.208  1.00  0.00      LIG  
ATOM   5295 C8   LIG     1      23.920   5.839  27.208  1.00  0.00      LIG  
ATOM   5296 C9   LIG     1      24.149   6.773  26.005  1.00  0.00      LIG  
ATOM   5297 C10  LIG     1      23.528   6.080  24.771  1.00  0.00      LIG  
ATOM   5298 C11  LIG     1      25.679   6.948  25.771  1.00  0.00      LIG  
ATOM   5299 C12  LIG     1      26.442   7.567  26.951  1.00  0.00      LIG  
ATOM   5300 C13  LIG     1      26.418   5.658  25.427  1.00  0.00      LIG  
ATOM   5301 C14  LIG     1      27.130   6.001  24.163  1.00  0.00      LIG  
ATOM   5302 C15  LIG     1      26.713   7.316  23.639  1.00  0.00      LIG  
ATOM   5303 C16  LIG     1      27.186   7.922  22.343  1.00  0.00      LIG  
ATOM   5304 C17  LIG     1      28.531   8.609  22.577  1.00  0.00      LIG  
ATOM   5305 C18  LIG     1      29.215   9.148  21.325  1.00  0.00      LIG  
ATOM   5306 C19  LIG     1      28.337  10.110  20.565  1.00  0.00      LIG  
ATOM   5307 C20  LIG     1      28.138  10.007  19.088  1.00  0.00      LIG  
ATOM   5308 C21  LIG     1      26.896  10.560  18.487  1.00  0.00      LIG  
ATOM   5309 C22  LIG     1      28.863   9.012  18.248  1.00  0.00      LIG  
ATOM   5310 C23  LIG     1      27.252   6.900  21.219  1.00  0.00      LIG  
ATOM   5311 C24  LIG     1      25.901   7.815  24.579  1.00  0.00      LIG  
ATOM   5312 C25  LIG     1      25.225   9.143  24.581  1.00  0.00      LIG  
ATOM   5313 C26  LIG     1      23.749   9.055  24.967  1.00  0.00      LIG  
ATOM   5314 C27  LIG     1      23.503   8.174  26.214  1.00  0.00      LIG  
ATOM   5315 C28  LIG     1      22.050   8.198  26.802  1.00  0.00      LIG  
ATOM   5316 C29  LIG     1      22.061   9.344  27.825  1.00  0.00      LIG  
ATOM   5317 O    LIG     1      18.083   6.924  27.388  1.00  0.00      LIG  
ATOM   5318 O1   LIG     1      27.983   5.288  23.656  1.00  0.00      LIG  
ATOM   5319 O2   LIG     1      30.398   9.808  21.767  1.00  0.00      LIG  
ATOM   5320 O3   LIG     1      23.330  10.402  25.159  1.00  0.00      LIG  
ATOM   5321 O4   LIG     1      29.006  11.014  19.646  1.00  0.00      LIG  
ATOM   5322 H    LIG     1      19.435   9.358  27.070  1.00  0.00      LIG  
ATOM   5323 H1   LIG     1      18.804   8.550  25.639  1.00  0.00      LIG  
ATOM   5324 H2   LIG     1      21.076   9.400  25.270  1.00  0.00      LIG  
ATOM   5325 H3   LIG     1      20.955   7.665  25.024  1.00  0.00      LIG  
ATOM   5326 H4   LIG     1      20.118   4.689  27.334  1.00  0.00      LIG  
ATOM   5327 H5   LIG     1      19.028   5.036  28.680  1.00  0.00      LIG  
ATOM   5328 H6   LIG     1      20.727   4.735  28.994  1.00  0.00      LIG  
ATOM   5329 H7   LIG     1      19.322   6.895  30.034  1.00  0.00      LIG  
ATOM   5330 H8   LIG     1      20.124   8.366  29.543  1.00  0.00      LIG  
ATOM   5331 H9   LIG     1      21.077   7.002  30.160  1.00  0.00      LIG  
ATOM   5332 H10  LIG     1      21.587   6.147  26.603  1.00  0.00      LIG  
ATOM   5333 H11  LIG     1      22.640   5.506  28.871  1.00  0.00      LIG  
ATOM   5334 H12  LIG     1      23.329   7.114  28.838  1.00  0.00      LIG  
ATOM   5335 H13  LIG     1      23.574   4.871  26.836  1.00  0.00      LIG  
ATOM   5336 H14  LIG     1      24.840   5.618  27.748  1.00  0.00      LIG  
ATOM   5337 H15  LIG     1      23.807   5.025  24.719  1.00  0.00      LIG  
ATOM   5338 H16  LIG     1      23.820   6.536  23.823  1.00  0.00      LIG  
ATOM   5339 H17  LIG     1      22.440   6.107  24.796  1.00  0.00      LIG  
ATOM   5340 H18  LIG     1      26.080   8.561  27.225  1.00  0.00      LIG  
ATOM   5341 H19  LIG     1      27.504   7.675  26.707  1.00  0.00      LIG  
ATOM   5342 H20  LIG     1      26.390   6.936  27.840  1.00  0.00      LIG  
ATOM   5343 H21  LIG     1      25.774   4.795  25.250  1.00  0.00      LIG  
ATOM   5344 H22  LIG     1      27.158   5.404  26.192  1.00  0.00      LIG  
ATOM   5345 H23  LIG     1      26.463   8.680  22.032  1.00  0.00      LIG  
ATOM   5346 H24  LIG     1      29.224   7.920  23.072  1.00  0.00      LIG  
ATOM   5347 H25  LIG     1      28.389   9.430  23.288  1.00  0.00      LIG  
ATOM   5348 H26  LIG     1      29.535   8.311  20.701  1.00  0.00      LIG  
ATOM   5349 H27  LIG     1      27.553  10.538  21.176  1.00  0.00      LIG  
ATOM   5350 H28  LIG     1      26.383  11.236  19.176  1.00  0.00      LIG  
ATOM   5351 H29  LIG     1      26.215   9.746  18.228  1.00  0.00      LIG  
ATOM   5352 H30  LIG     1      27.131  11.113  17.574  1.00  0.00      LIG  
ATOM   5353 H31  LIG     1      28.332   8.057  18.253  1.00  0.00      LIG  
ATOM   5354 H32  LIG     1      29.885   8.842  18.598  1.00  0.00      LIG  
ATOM   5355 H33  LIG     1      28.918   9.365  17.215  1.00  0.00      LIG  
ATOM   5356 H34  LIG     1      26.369   6.255  21.216  1.00  0.00      LIG  
ATOM   5357 H35  LIG     1      28.139   6.268  21.314  1.00  0.00      LIG  
ATOM   5358 H36  LIG     1      27.299   7.397  20.248  1.00  0.00      LIG  
ATOM   5359 H37  LIG     1      25.313   9.641  23.610  1.00  0.00      LIG  
ATOM   5360 H38  LIG     1      25.746   9.798  25.286  1.00  0.00      LIG  
ATOM   5361 H39  LIG     1      23.172   8.663  24.130  1.00  0.00      LIG  
ATOM   5362 H40  LIG     1      24.083   8.654  27.003  1.00  0.00      LIG  
ATOM   5363 H41  LIG     1      21.093   9.540  28.277  1.00  0.00      LIG  
ATOM   5364 H42  LIG     1      22.364  10.284  27.364  1.00  0.00      LIG  
ATOM   5365 H43  LIG     1      22.764   9.143  28.636  1.00  0.00      LIG  
ATOM   5366 H44  LIG     1      30.106  10.621  22.213  1.00  0.00      LIG  
ATOM   5367 H45  LIG     1      23.812  10.735  25.935  1.00  0.00      LIG  
TER
REMARK  Energy: 275.002
REMARK  SimpleFitness: 275.002
REMARK  FullFitness: -968.5928
REMARK  InterFull: -16.5048
REMARK  IntraFull: 303.616
REMARK  solvFull: -1516.08
REMARK  surfFull: 260.376
REMARK  extraFull: 0.0
REMARK  deltaGcompsolvpol: -1516.08
REMARK  deltaGcompsolvnonpol: 260.376
REMARK  deltaGprotsolvpol: -1512.07
REMARK  deltaGprotsolvnonpol: 254.074
REMARK  deltaGligsolvpol: -13.8533
REMARK  deltaGligsolvnonpol: 15.3439
REMARK  deltaGvdw: -16.5048
REMARK  deltaGelec: 0.0
REMARK  deltaG: -5.8043084
REMARK  Cluster: 1
REMARK  ClusterRank: 1
ATOM   5287 C    LIG     1      19.535   6.829  27.350  1.00  0.00      LIG  
ATOM   5288 C1   LIG     1      19.773   8.061  26.524  1.00  0.00      LIG  
ATOM   5289 C2   LIG     1      21.130   8.082  25.838  1.00  0.00      LIG  
ATOM   5290 C3   LIG     1      20.677   6.274  28.180  1.00  0.00      LIG  
ATOM   5291 C4   LIG     1      20.421   4.775  28.301  1.00  0.00      LIG  
ATOM   5292 C5   LIG     1      20.607   6.801  29.610  1.00  0.00      LIG  
ATOM   5293 C6   LIG     1      22.011   6.483  27.431  1.00  0.00      LIG  
ATOM   5294 C7   LIG     1      23.252   6.008  28.152  1.00  0.00      LIG  
ATOM   5295 C8   LIG     1      24.275   5.595  27.115  1.00  0.00      LIG  
ATOM   5296 C9   LIG     1      24.423   6.564  25.927  1.00  0.00      LIG  
ATOM   5297 C10  LIG     1      23.798   5.866  24.698  1.00  0.00      LIG  
ATOM   5298 C11  LIG     1      25.935   6.819  25.651  1.00  0.00      LIG  
ATOM   5299 C12  LIG     1      26.705   7.451  26.821  1.00  0.00      LIG  
ATOM   5300 C13  LIG     1      26.726   5.575  25.254  1.00  0.00      LIG  
ATOM   5301 C14  LIG     1      27.379   5.981  23.977  1.00  0.00      LIG  
ATOM   5302 C15  LIG     1      26.885   7.285  23.499  1.00  0.00      LIG  
ATOM   5303 C16  LIG     1      27.297   7.944  22.209  1.00  0.00      LIG  
ATOM   5304 C17  LIG     1      28.636   8.651  22.420  1.00  0.00      LIG  
ATOM   5305 C18  LIG     1      29.268   9.237  21.163  1.00  0.00      LIG  
ATOM   5306 C19  LIG     1      28.339  10.190  20.452  1.00  0.00      LIG  
ATOM   5307 C20  LIG     1      28.124  10.126  18.975  1.00  0.00      LIG  
ATOM   5308 C21  LIG     1      26.848  10.636  18.406  1.00  0.00      LIG  
ATOM   5309 C22  LIG     1      28.883   9.190  18.095  1.00  0.00      LIG  
ATOM   5310 C23  LIG     1      27.343   6.960  21.050  1.00  0.00      LIG  
ATOM   5311 C24  LIG     1      26.079   7.722  24.474  1.00  0.00      LIG  
ATOM   5312 C25  LIG     1      25.344   9.016  24.529  1.00  0.00      LIG  
ATOM   5313 C26  LIG     1      23.886   8.846  24.955  1.00  0.00      LIG  
ATOM   5314 C27  LIG     1      23.719   7.926  26.187  1.00  0.00      LIG  
ATOM   5315 C28  LIG     1      22.284   7.865  26.816  1.00  0.00      LIG  
ATOM   5316 C29  LIG     1      22.272   8.990  27.862  1.00  0.00      LIG  
ATOM   5317 O    LIG     1      18.386   6.471  27.559  1.00  0.00      LIG  
ATOM   5318 O1   LIG     1      28.247   5.320  23.424  1.00  0.00      LIG  
ATOM   5319 O2   LIG     1      30.444   9.920  21.588  1.00  0.00      LIG  
ATOM   5320 O3   LIG     1      23.408  10.166  25.188  1.00  0.00      LIG  
ATOM   5321 O4   LIG     1      28.953  11.154  19.556  1.00  0.00      LIG  
ATOM   5322 H    LIG     1      19.637   8.933  27.167  1.00  0.00      LIG  
ATOM   5323 H1   LIG     1      18.994   8.095  25.760  1.00  0.00      LIG  
ATOM   5324 H2   LIG     1      21.216   9.040  25.324  1.00  0.00      LIG  
ATOM   5325 H3   LIG     1      21.155   7.305  25.071  1.00  0.00      LIG  
ATOM   5326 H4   LIG     1      20.443   4.288  27.322  1.00  0.00      LIG  
ATOM   5327 H5   LIG     1      19.446   4.567  28.750  1.00  0.00      LIG  
ATOM   5328 H6   LIG     1      21.166   4.291  28.936  1.00  0.00      LIG  
ATOM   5329 H7   LIG     1      19.726   6.396  30.116  1.00  0.00      LIG  
ATOM   5330 H8   LIG     1      20.512   7.885  29.660  1.00  0.00      LIG  
ATOM   5331 H9   LIG     1      21.482   6.499  30.189  1.00  0.00      LIG  
ATOM   5332 H10  LIG     1      21.897   5.800  26.588  1.00  0.00      LIG  
ATOM   5333 H11  LIG     1      23.051   5.148  28.792  1.00  0.00      LIG  
ATOM   5334 H12  LIG     1      23.661   6.788  28.797  1.00  0.00      LIG  
ATOM   5335 H13  LIG     1      23.975   4.617  26.729  1.00  0.00      LIG  
ATOM   5336 H14  LIG     1      25.219   5.414  27.628  1.00  0.00      LIG  
ATOM   5337 H15  LIG     1      24.126   4.829  24.612  1.00  0.00      LIG  
ATOM   5338 H16  LIG     1      24.039   6.355  23.752  1.00  0.00      LIG  
ATOM   5339 H17  LIG     1      22.711   5.837  24.756  1.00  0.00      LIG  
ATOM   5340 H18  LIG     1      26.302   8.417  27.130  1.00  0.00      LIG  
ATOM   5341 H19  LIG     1      27.751   7.621  26.546  1.00  0.00      LIG  
ATOM   5342 H20  LIG     1      26.716   6.798  27.696  1.00  0.00      LIG  
ATOM   5343 H21  LIG     1      26.119   4.685  25.078  1.00  0.00      LIG  
ATOM   5344 H22  LIG     1      27.502   5.344  25.989  1.00  0.00      LIG  
ATOM   5345 H23  LIG     1      26.547   8.696  21.950  1.00  0.00      LIG  
ATOM   5346 H24  LIG     1      29.359   7.961  22.869  1.00  0.00      LIG  
ATOM   5347 H25  LIG     1      28.503   9.449  23.159  1.00  0.00      LIG  
ATOM   5348 H26  LIG     1      29.590   8.422  20.512  1.00  0.00      LIG  
ATOM   5349 H27  LIG     1      27.544  10.560  21.087  1.00  0.00      LIG  
ATOM   5350 H28  LIG     1      26.311  11.266  19.119  1.00  0.00      LIG  
ATOM   5351 H29  LIG     1      26.202   9.797  18.131  1.00  0.00      LIG  
ATOM   5352 H30  LIG     1      27.045  11.226  17.506  1.00  0.00      LIG  
ATOM   5353 H31  LIG     1      28.392   8.213  18.078  1.00  0.00      LIG  
ATOM   5354 H32  LIG     1      29.918   9.052  18.423  1.00  0.00      LIG  
ATOM   5355 H33  LIG     1      28.906   9.575  17.072  1.00  0.00      LIG  
ATOM   5356 H34  LIG     1      26.467   6.305  21.049  1.00  0.00      LIG  
ATOM   5357 H35  LIG     1      28.238   6.335  21.101  1.00  0.00      LIG  
ATOM   5358 H36  LIG     1      27.361   7.489  20.095  1.00  0.00      LIG  
ATOM   5359 H37  LIG     1      25.379   9.540  23.570  1.00  0.00      LIG  
ATOM   5360 H38  LIG     1      25.854   9.678  25.235  1.00  0.00      LIG  
ATOM   5361 H39  LIG     1      23.307   8.444  24.124  1.00  0.00      LIG  
ATOM   5362 H40  LIG     1      24.298   8.415  26.969  1.00  0.00      LIG  
ATOM   5363 H41  LIG     1      21.312   9.126  28.352  1.00  0.00      LIG  
ATOM   5364 H42  LIG     1      22.507   9.954  27.413  1.00  0.00      LIG  
ATOM   5365 H43  LIG     1      23.015   8.809  28.642  1.00  0.00      LIG  
ATOM   5366 H44  LIG     1      30.143  10.711  22.066  1.00  0.00      LIG  
ATOM   5367 H45  LIG     1      22.547  10.077  25.630  1.00  0.00      LIG  
TER
REMARK  Energy: 275.002
REMARK  SimpleFitness: 275.002
REMARK  FullFitness: -968.5928
REMARK  InterFull: -16.5048
REMARK  IntraFull: 303.616
REMARK  solvFull: -1516.08
REMARK  surfFull: 260.376
REMARK  extraFull: 0.0
REMARK  deltaGcompsolvpol: -1516.08
REMARK  deltaGcompsolvnonpol: 260.376
REMARK  deltaGprotsolvpol: -1512.07
REMARK  deltaGprotsolvnonpol: 254.074
REMARK  deltaGligsolvpol: -13.8533
REMARK  deltaGligsolvnonpol: 15.3439
REMARK  deltaGvdw: -16.5048
REMARK  deltaGelec: 0.0
REMARK  deltaG: -5.8043084
REMARK  Cluster: 1
REMARK  ClusterRank: 2
ATOM   5287 C    LIG     1      19.535   6.829  27.350  1.00  0.00      LIG  
ATOM   5288 C1   LIG     1      19.773   8.061  26.524  1.00  0.00      LIG  
ATOM   5289 C2   LIG     1      21.130   8.082  25.838  1.00  0.00      LIG  
ATOM   5290 C3   LIG     1      20.677   6.274  28.180  1.00  0.00      LIG  
ATOM   5291 C4   LIG     1      20.421   4.775  28.301  1.00  0.00      LIG  
ATOM   5292 C5   LIG     1      20.607   6.801  29.610  1.00  0.00      LIG  
ATOM   5293 C6   LIG     1      22.011   6.483  27.431  1.00  0.00      LIG  
ATOM   5294 C7   LIG     1      23.252   6.008  28.152  1.00  0.00      LIG  
ATOM   5295 C8   LIG     1      24.275   5.595  27.115  1.00  0.00      LIG  
ATOM   5296 C9   LIG     1      24.423   6.564  25.927  1.00  0.00      LIG  
ATOM   5297 C10  LIG     1      23.798   5.866  24.698  1.00  0.00      LIG  
ATOM   5298 C11  LIG     1      25.935   6.819  25.651  1.00  0.00      LIG  
ATOM   5299 C12  LIG     1      26.705   7.451  26.821  1.00  0.00      LIG  
ATOM   5300 C13  LIG     1      26.726   5.575  25.254  1.00  0.00      LIG  
ATOM   5301 C14  LIG     1      27.379   5.981  23.977  1.00  0.00      LIG  
ATOM   5302 C15  LIG     1      26.885   7.285  23.499  1.00  0.00      LIG  
ATOM   5303 C16  LIG     1      27.297   7.944  22.209  1.00  0.00      LIG  
ATOM   5304 C17  LIG     1      28.636   8.651  22.420  1.00  0.00      LIG  
ATOM   5305 C18  LIG     1      29.268   9.237  21.163  1.00  0.00      LIG  
ATOM   5306 C19  LIG     1      28.339  10.190  20.452  1.00  0.00      LIG  
ATOM   5307 C20  LIG     1      28.124  10.126  18.975  1.00  0.00      LIG  
ATOM   5308 C21  LIG     1      26.848  10.636  18.406  1.00  0.00      LIG  
ATOM   5309 C22  LIG     1      28.883   9.190  18.095  1.00  0.00      LIG  
ATOM   5310 C23  LIG     1      27.343   6.960  21.050  1.00  0.00      LIG  
ATOM   5311 C24  LIG     1      26.079   7.722  24.474  1.00  0.00      LIG  
ATOM   5312 C25  LIG     1      25.344   9.016  24.529  1.00  0.00      LIG  
ATOM   5313 C26  LIG     1      23.886   8.846  24.955  1.00  0.00      LIG  
ATOM   5314 C27  LIG     1      23.719   7.926  26.187  1.00  0.00      LIG  
ATOM   5315 C28  LIG     1      22.284   7.865  26.816  1.00  0.00      LIG  
ATOM   5316 C29  LIG     1      22.272   8.990  27.862  1.00  0.00      LIG  
ATOM   5317 O    LIG     1      18.386   6.471  27.559  1.00  0.00      LIG  
ATOM   5318 O1   LIG     1      28.247   5.320  23.424  1.00  0.00      LIG  
ATOM   5319 O2   LIG     1      30.444   9.920  21.588  1.00  0.00      LIG  
ATOM   5320 O3   LIG     1      23.408  10.166  25.188  1.00  0.00      LIG  
ATOM   5321 O4   LIG     1      28.953  11.154  19.556  1.00  0.00      LIG  
ATOM   5322 H    LIG     1      19.637   8.933  27.167  1.00  0.00      LIG  
ATOM   5323 H1   LIG     1      18.994   8.095  25.760  1.00  0.00      LIG  
ATOM   5324 H2   LIG     1      21.216   9.040  25.324  1.00  0.00      LIG  
ATOM   5325 H3   LIG     1      21.155   7.305  25.071  1.00  0.00      LIG  
ATOM   5326 H4   LIG     1      20.443   4.288  27.322  1.00  0.00      LIG  
ATOM   5327 H5   LIG     1      19.446   4.567  28.750  1.00  0.00      LIG  
ATOM   5328 H6   LIG     1      21.166   4.291  28.936  1.00  0.00      LIG  
ATOM   5329 H7   LIG     1      19.726   6.396  30.116  1.00  0.00      LIG  
ATOM   5330 H8   LIG     1      20.512   7.885  29.660  1.00  0.00      LIG  
ATOM   5331 H9   LIG     1      21.482   6.499  30.189  1.00  0.00      LIG  
ATOM   5332 H10  LIG     1      21.897   5.800  26.588  1.00  0.00      LIG  
ATOM   5333 H11  LIG     1      23.051   5.148  28.792  1.00  0.00      LIG  
ATOM   5334 H12  LIG     1      23.661   6.788  28.797  1.00  0.00      LIG  
ATOM   5335 H13  LIG     1      23.975   4.617  26.729  1.00  0.00      LIG  
ATOM   5336 H14  LIG     1      25.219   5.414  27.628  1.00  0.00      LIG  
ATOM   5337 H15  LIG     1      24.126   4.829  24.612  1.00  0.00      LIG  
ATOM   5338 H16  LIG     1      24.039   6.355  23.752  1.00  0.00      LIG  
ATOM   5339 H17  LIG     1      22.711   5.837  24.756  1.00  0.00      LIG  
ATOM   5340 H18  LIG     1      26.302   8.417  27.130  1.00  0.00      LIG  
ATOM   5341 H19  LIG     1      27.751   7.621  26.546  1.00  0.00      LIG  
ATOM   5342 H20  LIG     1      26.716   6.798  27.696  1.00  0.00      LIG  
ATOM   5343 H21  LIG     1      26.119   4.685  25.078  1.00  0.00      LIG  
ATOM   5344 H22  LIG     1      27.502   5.344  25.989  1.00  0.00      LIG  
ATOM   5345 H23  LIG     1      26.547   8.696  21.950  1.00  0.00      LIG  
ATOM   5346 H24  LIG     1      29.359   7.961  22.869  1.00  0.00      LIG  
ATOM   5347 H25  LIG     1      28.503   9.449  23.159  1.00  0.00      LIG  
ATOM   5348 H26  LIG     1      29.590   8.422  20.512  1.00  0.00      LIG  
ATOM   5349 H27  LIG     1      27.544  10.560  21.087  1.00  0.00      LIG  
ATOM   5350 H28  LIG     1      26.311  11.266  19.119  1.00  0.00      LIG  
ATOM   5351 H29  LIG     1      26.202   9.797  18.131  1.00  0.00      LIG  
ATOM   5352 H30  LIG     1      27.045  11.226  17.506  1.00  0.00      LIG  
ATOM   5353 H31  LIG     1      28.392   8.213  18.078  1.00  0.00      LIG  
ATOM   5354 H32  LIG     1      29.918   9.052  18.423  1.00  0.00      LIG  
ATOM   5355 H33  LIG     1      28.906   9.575  17.072  1.00  0.00      LIG  
ATOM   5356 H34  LIG     1      26.467   6.305  21.049  1.00  0.00      LIG  
ATOM   5357 H35  LIG     1      28.238   6.335  21.101  1.00  0.00      LIG  
ATOM   5358 H36  LIG     1      27.361   7.489  20.095  1.00  0.00      LIG  
ATOM   5359 H37  LIG     1      25.379   9.540  23.570  1.00  0.00      LIG  
ATOM   5360 H38  LIG     1      25.854   9.678  25.235  1.00  0.00      LIG  
ATOM   5361 H39  LIG     1      23.307   8.444  24.124  1.00  0.00      LIG  
ATOM   5362 H40  LIG     1      24.298   8.415  26.969  1.00  0.00      LIG  
ATOM   5363 H41  LIG     1      21.312   9.126  28.352  1.00  0.00      LIG  
ATOM   5364 H42  LIG     1      22.507   9.954  27.413  1.00  0.00      LIG  
ATOM   5365 H43  LIG     1      23.015   8.809  28.642  1.00  0.00      LIG  
ATOM   5366 H44  LIG     1      30.143  10.711  22.066  1.00  0.00      LIG  
ATOM   5367 H45  LIG     1      22.547  10.077  25.630  1.00  0.00      LIG  
TER
REMARK  Energy: 275.164
REMARK  SimpleFitness: 275.164
REMARK  FullFitness: -968.4128
REMARK  InterFull: -16.7458
REMARK  IntraFull: 304.087
REMARK  solvFull: -1516.1
REMARK  surfFull: 260.346
REMARK  extraFull: 0.0
REMARK  deltaGcompsolvpol: -1516.1
REMARK  deltaGcompsolvnonpol: 260.346
REMARK  deltaGprotsolvpol: -1512.07
REMARK  deltaGprotsolvnonpol: 254.074
REMARK  deltaGligsolvpol: -13.8676
REMARK  deltaGligsolvnonpol: 15.3437
REMARK  deltaGvdw: -16.7458
REMARK  deltaGelec: 0.0
REMARK  deltaG: -5.830276
REMARK  Cluster: 1
REMARK  ClusterRank: 3
ATOM   5287 C    LIG     1      19.504   6.801  27.351  1.00  0.00      LIG  
ATOM   5288 C1   LIG     1      19.736   8.034  26.526  1.00  0.00      LIG  
ATOM   5289 C2   LIG     1      21.094   8.066  25.842  1.00  0.00      LIG  
ATOM   5290 C3   LIG     1      20.650   6.250  28.177  1.00  0.00      LIG  
ATOM   5291 C4   LIG     1      20.401   4.749  28.293  1.00  0.00      LIG  
ATOM   5292 C5   LIG     1      20.576   6.777  29.607  1.00  0.00      LIG  
ATOM   5293 C6   LIG     1      21.983   6.469  27.432  1.00  0.00      LIG  
ATOM   5294 C7   LIG     1      23.227   6.000  28.151  1.00  0.00      LIG  
ATOM   5295 C8   LIG     1      24.242   5.582  27.107  1.00  0.00      LIG  
ATOM   5296 C9   LIG     1      24.392   6.560  25.926  1.00  0.00      LIG  
ATOM   5297 C10  LIG     1      23.772   5.869  24.690  1.00  0.00      LIG  
ATOM   5298 C11  LIG     1      25.904   6.822  25.658  1.00  0.00      LIG  
ATOM   5299 C12  LIG     1      26.666   7.448  26.837  1.00  0.00      LIG  
ATOM   5300 C13  LIG     1      26.697   5.582  25.255  1.00  0.00      LIG  
ATOM   5301 C14  LIG     1      27.353   5.996  23.981  1.00  0.00      LIG  
ATOM   5302 C15  LIG     1      26.851   7.299  23.505  1.00  0.00      LIG  
ATOM   5303 C16  LIG     1      27.248   7.966  22.213  1.00  0.00      LIG  
ATOM   5304 C17  LIG     1      28.537   8.756  22.438  1.00  0.00      LIG  
ATOM   5305 C18  LIG     1      29.180   9.338  21.184  1.00  0.00      LIG  
ATOM   5306 C19  LIG     1      28.232  10.210  20.399  1.00  0.00      LIG  
ATOM   5307 C20  LIG     1      28.062  10.058  18.923  1.00  0.00      LIG  
ATOM   5308 C21  LIG     1      26.785  10.488  18.297  1.00  0.00      LIG  
ATOM   5309 C22  LIG     1      28.884   9.111  18.116  1.00  0.00      LIG  
ATOM   5310 C23  LIG     1      27.365   6.978  21.062  1.00  0.00      LIG  
ATOM   5311 C24  LIG     1      26.048   7.731  24.485  1.00  0.00      LIG  
ATOM   5312 C25  LIG     1      25.307   9.021  24.541  1.00  0.00      LIG  
ATOM   5313 C26  LIG     1      23.848   8.845  24.959  1.00  0.00      LIG  
ATOM   5314 C27  LIG     1      23.682   7.920  26.188  1.00  0.00      LIG  
ATOM   5315 C28  LIG     1      22.249   7.854  26.819  1.00  0.00      LIG  
ATOM   5316 C29  LIG     1      22.235   8.977  27.869  1.00  0.00      LIG  
ATOM   5317 O    LIG     1      18.356   6.450  27.575  1.00  0.00      LIG  
ATOM   5318 O1   LIG     1      28.231   5.345  23.434  1.00  0.00      LIG  
ATOM   5319 O2   LIG     1      30.295  10.106  21.626  1.00  0.00      LIG  
ATOM   5320 O3   LIG     1      23.368  10.163  25.198  1.00  0.00      LIG  
ATOM   5321 O4   LIG     1      28.833  11.147  19.467  1.00  0.00      LIG  
ATOM   5322 H    LIG     1      19.595   8.903  27.173  1.00  0.00      LIG  
ATOM   5323 H1   LIG     1      18.956   8.065  25.762  1.00  0.00      LIG  
ATOM   5324 H2   LIG     1      21.176   9.026  25.331  1.00  0.00      LIG  
ATOM   5325 H3   LIG     1      21.124   7.290  25.072  1.00  0.00      LIG  
ATOM   5326 H4   LIG     1      20.434   4.266  27.312  1.00  0.00      LIG  
ATOM   5327 H5   LIG     1      19.422   4.533  28.732  1.00  0.00      LIG  
ATOM   5328 H6   LIG     1      21.146   4.269  28.931  1.00  0.00      LIG  
ATOM   5329 H7   LIG     1      19.708   6.353  30.119  1.00  0.00      LIG  
ATOM   5330 H8   LIG     1      20.456   7.860  29.654  1.00  0.00      LIG  
ATOM   5331 H9   LIG     1      21.462   6.498  30.181  1.00  0.00      LIG  
ATOM   5332 H10  LIG     1      21.872   5.788  26.587  1.00  0.00      LIG  
ATOM   5333 H11  LIG     1      23.027   5.145  28.800  1.00  0.00      LIG  
ATOM   5334 H12  LIG     1      23.641   6.785  28.788  1.00  0.00      LIG  
ATOM   5335 H13  LIG     1      23.932   4.608  26.718  1.00  0.00      LIG  
ATOM   5336 H14  LIG     1      25.188   5.391  27.615  1.00  0.00      LIG  
ATOM   5337 H15  LIG     1      24.110   4.836  24.590  1.00  0.00      LIG  
ATOM   5338 H16  LIG     1      24.003   6.373  23.749  1.00  0.00      LIG  
ATOM   5339 H17  LIG     1      22.686   5.830  24.751  1.00  0.00      LIG  
ATOM   5340 H18  LIG     1      26.260   8.412  27.150  1.00  0.00      LIG  
ATOM   5341 H19  LIG     1      27.714   7.620  26.570  1.00  0.00      LIG  
ATOM   5342 H20  LIG     1      26.672   6.791  27.710  1.00  0.00      LIG  
ATOM   5343 H21  LIG     1      26.091   4.693  25.071  1.00  0.00      LIG  
ATOM   5344 H22  LIG     1      27.471   5.343  25.990  1.00  0.00      LIG  
ATOM   5345 H23  LIG     1      26.461   8.671  21.933  1.00  0.00      LIG  
ATOM   5346 H24  LIG     1      29.282   8.126  22.935  1.00  0.00      LIG  
ATOM   5347 H25  LIG     1      28.334   9.567  23.147  1.00  0.00      LIG  
ATOM   5348 H26  LIG     1      29.577   8.521  20.578  1.00  0.00      LIG  
ATOM   5349 H27  LIG     1      27.408  10.585  20.994  1.00  0.00      LIG  
ATOM   5350 H28  LIG     1      26.211  11.138  18.963  1.00  0.00      LIG  
ATOM   5351 H29  LIG     1      26.175   9.614  18.056  1.00  0.00      LIG  
ATOM   5352 H30  LIG     1      26.984  11.033  17.370  1.00  0.00      LIG  
ATOM   5353 H31  LIG     1      28.453   8.107  18.156  1.00  0.00      LIG  
ATOM   5354 H32  LIG     1      29.918   9.057  18.472  1.00  0.00      LIG  
ATOM   5355 H33  LIG     1      28.907   9.432  17.071  1.00  0.00      LIG  
ATOM   5356 H34  LIG     1      26.533   6.268  21.060  1.00  0.00      LIG  
ATOM   5357 H35  LIG     1      28.299   6.413  21.120  1.00  0.00      LIG  
ATOM   5358 H36  LIG     1      27.349   7.500  20.104  1.00  0.00      LIG  
ATOM   5359 H37  LIG     1      25.348   9.552  23.585  1.00  0.00      LIG  
ATOM   5360 H38  LIG     1      25.810   9.680  25.254  1.00  0.00      LIG  
ATOM   5361 H39  LIG     1      23.271   8.448  24.123  1.00  0.00      LIG  
ATOM   5362 H40  LIG     1      24.260   8.410  26.970  1.00  0.00      LIG  
ATOM   5363 H41  LIG     1      21.271   9.115  28.354  1.00  0.00      LIG  
ATOM   5364 H42  LIG     1      22.478   9.941  27.423  1.00  0.00      LIG  
ATOM   5365 H43  LIG     1      22.971   8.792  28.655  1.00  0.00      LIG  
ATOM   5366 H44  LIG     1      29.925  10.895  22.057  1.00  0.00      LIG  
ATOM   5367 H45  LIG     1      22.516  10.069  25.656  1.00  0.00      LIG  
TER
REMARK  Energy: 275.164
REMARK  SimpleFitness: 275.164
REMARK  FullFitness: -968.4128
REMARK  InterFull: -16.7458
REMARK  IntraFull: 304.087
REMARK  solvFull: -1516.1
REMARK  surfFull: 260.346
REMARK  extraFull: 0.0
REMARK  deltaGcompsolvpol: -1516.1
REMARK  deltaGcompsolvnonpol: 260.346
REMARK  deltaGprotsolvpol: -1512.07
REMARK  deltaGprotsolvnonpol: 254.074
REMARK  deltaGligsolvpol: -13.8676
REMARK  deltaGligsolvnonpol: 15.3437
REMARK  deltaGvdw: -16.7458
REMARK  deltaGelec: 0.0
REMARK  deltaG: -5.830276
REMARK  Cluster: 1
REMARK  ClusterRank: 4
ATOM   5287 C    LIG     1      19.504   6.801  27.351  1.00  0.00      LIG  
ATOM   5288 C1   LIG     1      19.736   8.034  26.526  1.00  0.00      LIG  
ATOM   5289 C2   LIG     1      21.094   8.066  25.842  1.00  0.00      LIG  
ATOM   5290 C3   LIG     1      20.650   6.250  28.177  1.00  0.00      LIG  
ATOM   5291 C4   LIG     1      20.401   4.749  28.293  1.00  0.00      LIG  
ATOM   5292 C5   LIG     1      20.576   6.777  29.607  1.00  0.00      LIG  
ATOM   5293 C6   LIG     1      21.983   6.469  27.432  1.00  0.00      LIG  
ATOM   5294 C7   LIG     1      23.227   6.000  28.151  1.00  0.00      LIG  
ATOM   5295 C8   LIG     1      24.242   5.582  27.107  1.00  0.00      LIG  
ATOM   5296 C9   LIG     1      24.392   6.560  25.926  1.00  0.00      LIG  
ATOM   5297 C10  LIG     1      23.772   5.869  24.690  1.00  0.00      LIG  
ATOM   5298 C11  LIG     1      25.904   6.822  25.658  1.00  0.00      LIG  
ATOM   5299 C12  LIG     1      26.666   7.448  26.837  1.00  0.00      LIG  
ATOM   5300 C13  LIG     1      26.697   5.582  25.255  1.00  0.00      LIG  
ATOM   5301 C14  LIG     1      27.353   5.996  23.981  1.00  0.00      LIG  
ATOM   5302 C15  LIG     1      26.851   7.299  23.505  1.00  0.00      LIG  
ATOM   5303 C16  LIG     1      27.248   7.966  22.213  1.00  0.00      LIG  
ATOM   5304 C17  LIG     1      28.537   8.756  22.438  1.00  0.00      LIG  
ATOM   5305 C18  LIG     1      29.180   9.338  21.184  1.00  0.00      LIG  
ATOM   5306 C19  LIG     1      28.232  10.210  20.399  1.00  0.00      LIG  
ATOM   5307 C20  LIG     1      28.062  10.058  18.923  1.00  0.00      LIG  
ATOM   5308 C21  LIG     1      26.785  10.488  18.297  1.00  0.00      LIG  
ATOM   5309 C22  LIG     1      28.884   9.111  18.116  1.00  0.00      LIG  
ATOM   5310 C23  LIG     1      27.365   6.978  21.062  1.00  0.00      LIG  
ATOM   5311 C24  LIG     1      26.048   7.731  24.485  1.00  0.00      LIG  
ATOM   5312 C25  LIG     1      25.307   9.021  24.541  1.00  0.00      LIG  
ATOM   5313 C26  LIG     1      23.848   8.845  24.959  1.00  0.00      LIG  
ATOM   5314 C27  LIG     1      23.682   7.920  26.188  1.00  0.00      LIG  
ATOM   5315 C28  LIG     1      22.249   7.854  26.819  1.00  0.00      LIG  
ATOM   5316 C29  LIG     1      22.235   8.977  27.869  1.00  0.00      LIG  
ATOM   5317 O    LIG     1      18.356   6.450  27.575  1.00  0.00      LIG  
ATOM   5318 O1   LIG     1      28.231   5.345  23.434  1.00  0.00      LIG  
ATOM   5319 O2   LIG     1      30.295  10.106  21.626  1.00  0.00      LIG  
ATOM   5320 O3   LIG     1      23.368  10.163  25.198  1.00  0.00      LIG  
ATOM   5321 O4   LIG     1      28.833  11.147  19.467  1.00  0.00      LIG  
ATOM   5322 H    LIG     1      19.595   8.903  27.173  1.00  0.00      LIG  
ATOM   5323 H1   LIG     1      18.956   8.065  25.762  1.00  0.00      LIG  
ATOM   5324 H2   LIG     1      21.176   9.026  25.331  1.00  0.00      LIG  
ATOM   5325 H3   LIG     1      21.124   7.290  25.072  1.00  0.00      LIG  
ATOM   5326 H4   LIG     1      20.434   4.266  27.312  1.00  0.00      LIG  
ATOM   5327 H5   LIG     1      19.422   4.533  28.732  1.00  0.00      LIG  
ATOM   5328 H6   LIG     1      21.146   4.269  28.931  1.00  0.00      LIG  
ATOM   5329 H7   LIG     1      19.708   6.353  30.119  1.00  0.00      LIG  
ATOM   5330 H8   LIG     1      20.456   7.860  29.654  1.00  0.00      LIG  
ATOM   5331 H9   LIG     1      21.462   6.498  30.181  1.00  0.00      LIG  
ATOM   5332 H10  LIG     1      21.872   5.788  26.587  1.00  0.00      LIG  
ATOM   5333 H11  LIG     1      23.027   5.145  28.800  1.00  0.00      LIG  
ATOM   5334 H12  LIG     1      23.641   6.785  28.788  1.00  0.00      LIG  
ATOM   5335 H13  LIG     1      23.932   4.608  26.718  1.00  0.00      LIG  
ATOM   5336 H14  LIG     1      25.188   5.391  27.615  1.00  0.00      LIG  
ATOM   5337 H15  LIG     1      24.110   4.836  24.590  1.00  0.00      LIG  
ATOM   5338 H16  LIG     1      24.003   6.373  23.749  1.00  0.00      LIG  
ATOM   5339 H17  LIG     1      22.686   5.830  24.751  1.00  0.00      LIG  
ATOM   5340 H18  LIG     1      26.260   8.412  27.150  1.00  0.00      LIG  
ATOM   5341 H19  LIG     1      27.714   7.620  26.570  1.00  0.00      LIG  
ATOM   5342 H20  LIG     1      26.672   6.791  27.710  1.00  0.00      LIG  
ATOM   5343 H21  LIG     1      26.091   4.693  25.071  1.00  0.00      LIG  
ATOM   5344 H22  LIG     1      27.471   5.343  25.990  1.00  0.00      LIG  
ATOM   5345 H23  LIG     1      26.461   8.671  21.933  1.00  0.00      LIG  
ATOM   5346 H24  LIG     1      29.282   8.126  22.935  1.00  0.00      LIG  
ATOM   5347 H25  LIG     1      28.334   9.567  23.147  1.00  0.00      LIG  
ATOM   5348 H26  LIG     1      29.577   8.521  20.578  1.00  0.00      LIG  
ATOM   5349 H27  LIG     1      27.408  10.585  20.994  1.00  0.00      LIG  
ATOM   5350 H28  LIG     1      26.211  11.138  18.963  1.00  0.00      LIG  
ATOM   5351 H29  LIG     1      26.175   9.614  18.056  1.00  0.00      LIG  
ATOM   5352 H30  LIG     1      26.984  11.033  17.370  1.00  0.00      LIG  
ATOM   5353 H31  LIG     1      28.453   8.107  18.156  1.00  0.00      LIG  
ATOM   5354 H32  LIG     1      29.918   9.057  18.472  1.00  0.00      LIG  
ATOM   5355 H33  LIG     1      28.907   9.432  17.071  1.00  0.00      LIG  
ATOM   5356 H34  LIG     1      26.533   6.268  21.060  1.00  0.00      LIG  
ATOM   5357 H35  LIG     1      28.299   6.413  21.120  1.00  0.00      LIG  
ATOM   5358 H36  LIG     1      27.349   7.500  20.104  1.00  0.00      LIG  
ATOM   5359 H37  LIG     1      25.348   9.552  23.585  1.00  0.00      LIG  
ATOM   5360 H38  LIG     1      25.810   9.680  25.254  1.00  0.00      LIG  
ATOM   5361 H39  LIG     1      23.271   8.448  24.123  1.00  0.00      LIG  
ATOM   5362 H40  LIG     1      24.260   8.410  26.970  1.00  0.00      LIG  
ATOM   5363 H41  LIG     1      21.271   9.115  28.354  1.00  0.00      LIG  
ATOM   5364 H42  LIG     1      22.478   9.941  27.423  1.00  0.00      LIG  
ATOM   5365 H43  LIG     1      22.971   8.792  28.655  1.00  0.00      LIG  
ATOM   5366 H44  LIG     1      29.925  10.895  22.057  1.00  0.00      LIG  
ATOM   5367 H45  LIG     1      22.516  10.069  25.656  1.00  0.00      LIG  
TER
REMARK  Energy: 275.164
REMARK  SimpleFitness: 275.164
REMARK  FullFitness: -968.4128
REMARK  InterFull: -16.7458
REMARK  IntraFull: 304.087
REMARK  solvFull: -1516.1
REMARK  surfFull: 260.346
REMARK  extraFull: 0.0
REMARK  deltaGcompsolvpol: -1516.1
REMARK  deltaGcompsolvnonpol: 260.346
REMARK  deltaGprotsolvpol: -1512.07
REMARK  deltaGprotsolvnonpol: 254.074
REMARK  deltaGligsolvpol: -13.8676
REMARK  deltaGligsolvnonpol: 15.3437
REMARK  deltaGvdw: -16.7458
REMARK  deltaGelec: 0.0
REMARK  deltaG: -5.830276
REMARK  Cluster: 1
REMARK  ClusterRank: 5
ATOM   5287 C    LIG     1      19.504   6.801  27.351  1.00  0.00      LIG  
ATOM   5288 C1   LIG     1      19.736   8.034  26.526  1.00  0.00      LIG  
ATOM   5289 C2   LIG     1      21.094   8.066  25.842  1.00  0.00      LIG  
ATOM   5290 C3   LIG     1      20.650   6.250  28.177  1.00  0.00      LIG  
ATOM   5291 C4   LIG     1      20.401   4.749  28.293  1.00  0.00      LIG  
ATOM   5292 C5   LIG     1      20.576   6.777  29.607  1.00  0.00      LIG  
ATOM   5293 C6   LIG     1      21.983   6.469  27.432  1.00  0.00      LIG  
ATOM   5294 C7   LIG     1      23.227   6.000  28.151  1.00  0.00      LIG  
ATOM   5295 C8   LIG     1      24.242   5.582  27.107  1.00  0.00      LIG  
ATOM   5296 C9   LIG     1      24.392   6.560  25.926  1.00  0.00      LIG  
ATOM   5297 C10  LIG     1      23.772   5.869  24.690  1.00  0.00      LIG  
ATOM   5298 C11  LIG     1      25.904   6.822  25.658  1.00  0.00      LIG  
ATOM   5299 C12  LIG     1      26.666   7.448  26.837  1.00  0.00      LIG  
ATOM   5300 C13  LIG     1      26.697   5.582  25.255  1.00  0.00      LIG  
ATOM   5301 C14  LIG     1      27.353   5.996  23.981  1.00  0.00      LIG  
ATOM   5302 C15  LIG     1      26.851   7.299  23.505  1.00  0.00      LIG  
ATOM   5303 C16  LIG     1      27.248   7.966  22.213  1.00  0.00      LIG  
ATOM   5304 C17  LIG     1      28.537   8.756  22.438  1.00  0.00      LIG  
ATOM   5305 C18  LIG     1      29.180   9.338  21.184  1.00  0.00      LIG  
ATOM   5306 C19  LIG     1      28.232  10.210  20.399  1.00  0.00      LIG  
ATOM   5307 C20  LIG     1      28.062  10.058  18.923  1.00  0.00      LIG  
ATOM   5308 C21  LIG     1      26.785  10.488  18.297  1.00  0.00      LIG  
ATOM   5309 C22  LIG     1      28.884   9.111  18.116  1.00  0.00      LIG  
ATOM   5310 C23  LIG     1      27.365   6.978  21.062  1.00  0.00      LIG  
ATOM   5311 C24  LIG     1      26.048   7.731  24.485  1.00  0.00      LIG  
ATOM   5312 C25  LIG     1      25.307   9.021  24.541  1.00  0.00      LIG  
ATOM   5313 C26  LIG     1      23.848   8.845  24.959  1.00  0.00      LIG  
ATOM   5314 C27  LIG     1      23.682   7.920  26.188  1.00  0.00      LIG  
ATOM   5315 C28  LIG     1      22.249   7.854  26.819  1.00  0.00      LIG  
ATOM   5316 C29  LIG     1      22.235   8.977  27.869  1.00  0.00      LIG  
ATOM   5317 O    LIG     1      18.356   6.450  27.575  1.00  0.00      LIG  
ATOM   5318 O1   LIG     1      28.231   5.345  23.434  1.00  0.00      LIG  
ATOM   5319 O2   LIG     1      30.295  10.106  21.626  1.00  0.00      LIG  
ATOM   5320 O3   LIG     1      23.368  10.163  25.198  1.00  0.00      LIG  
ATOM   5321 O4   LIG     1      28.833  11.147  19.467  1.00  0.00      LIG  
ATOM   5322 H    LIG     1      19.595   8.903  27.173  1.00  0.00      LIG  
ATOM   5323 H1   LIG     1      18.956   8.065  25.762  1.00  0.00      LIG  
ATOM   5324 H2   LIG     1      21.176   9.026  25.331  1.00  0.00      LIG  
ATOM   5325 H3   LIG     1      21.124   7.290  25.072  1.00  0.00      LIG  
ATOM   5326 H4   LIG     1      20.434   4.266  27.312  1.00  0.00      LIG  
ATOM   5327 H5   LIG     1      19.422   4.533  28.732  1.00  0.00      LIG  
ATOM   5328 H6   LIG     1      21.146   4.269  28.931  1.00  0.00      LIG  
ATOM   5329 H7   LIG     1      19.708   6.353  30.119  1.00  0.00      LIG  
ATOM   5330 H8   LIG     1      20.456   7.860  29.654  1.00  0.00      LIG  
ATOM   5331 H9   LIG     1      21.462   6.498  30.181  1.00  0.00      LIG  
ATOM   5332 H10  LIG     1      21.872   5.788  26.587  1.00  0.00      LIG  
ATOM   5333 H11  LIG     1      23.027   5.145  28.800  1.00  0.00      LIG  
ATOM   5334 H12  LIG     1      23.641   6.785  28.788  1.00  0.00      LIG  
ATOM   5335 H13  LIG     1      23.932   4.608  26.718  1.00  0.00      LIG  
ATOM   5336 H14  LIG     1      25.188   5.391  27.615  1.00  0.00      LIG  
ATOM   5337 H15  LIG     1      24.110   4.836  24.590  1.00  0.00      LIG  
ATOM   5338 H16  LIG     1      24.003   6.373  23.749  1.00  0.00      LIG  
ATOM   5339 H17  LIG     1      22.686   5.830  24.751  1.00  0.00      LIG  
ATOM   5340 H18  LIG     1      26.260   8.412  27.150  1.00  0.00      LIG  
ATOM   5341 H19  LIG     1      27.714   7.620  26.570  1.00  0.00      LIG  
ATOM   5342 H20  LIG     1      26.672   6.791  27.710  1.00  0.00      LIG  
ATOM   5343 H21  LIG     1      26.091   4.693  25.071  1.00  0.00      LIG  
ATOM   5344 H22  LIG     1      27.471   5.343  25.990  1.00  0.00      LIG  
ATOM   5345 H23  LIG     1      26.461   8.671  21.933  1.00  0.00      LIG  
ATOM   5346 H24  LIG     1      29.282   8.126  22.935  1.00  0.00      LIG  
ATOM   5347 H25  LIG     1      28.334   9.567  23.147  1.00  0.00      LIG  
ATOM   5348 H26  LIG     1      29.577   8.521  20.578  1.00  0.00      LIG  
ATOM   5349 H27  LIG     1      27.408  10.585  20.994  1.00  0.00      LIG  
ATOM   5350 H28  LIG     1      26.211  11.138  18.963  1.00  0.00      LIG  
ATOM   5351 H29  LIG     1      26.175   9.614  18.056  1.00  0.00      LIG  
ATOM   5352 H30  LIG     1      26.984  11.033  17.370  1.00  0.00      LIG  
ATOM   5353 H31  LIG     1      28.453   8.107  18.156  1.00  0.00      LIG  
ATOM   5354 H32  LIG     1      29.918   9.057  18.472  1.00  0.00      LIG  
ATOM   5355 H33  LIG     1      28.907   9.432  17.071  1.00  0.00      LIG  
ATOM   5356 H34  LIG     1      26.533   6.268  21.060  1.00  0.00      LIG  
ATOM   5357 H35  LIG     1      28.299   6.413  21.120  1.00  0.00      LIG  
ATOM   5358 H36  LIG     1      27.349   7.500  20.104  1.00  0.00      LIG  
ATOM   5359 H37  LIG     1      25.348   9.552  23.585  1.00  0.00      LIG  
ATOM   5360 H38  LIG     1      25.810   9.680  25.254  1.00  0.00      LIG  
ATOM   5361 H39  LIG     1      23.271   8.448  24.123  1.00  0.00      LIG  
ATOM   5362 H40  LIG     1      24.260   8.410  26.970  1.00  0.00      LIG  
ATOM   5363 H41  LIG     1      21.271   9.115  28.354  1.00  0.00      LIG  
ATOM   5364 H42  LIG     1      22.478   9.941  27.423  1.00  0.00      LIG  
ATOM   5365 H43  LIG     1      22.971   8.792  28.655  1.00  0.00      LIG  
ATOM   5366 H44  LIG     1      29.925  10.895  22.057  1.00  0.00      LIG  
ATOM   5367 H45  LIG     1      22.516  10.069  25.656  1.00  0.00      LIG  
TER
REMARK  Energy: 275.164
REMARK  SimpleFitness: 275.164
REMARK  FullFitness: -968.4128
REMARK  InterFull: -16.7458
REMARK  IntraFull: 304.087
REMARK  solvFull: -1516.1
REMARK  surfFull: 260.346
REMARK  extraFull: 0.0
REMARK  deltaGcompsolvpol: -1516.1
REMARK  deltaGcompsolvnonpol: 260.346
REMARK  deltaGprotsolvpol: -1512.07
REMARK  deltaGprotsolvnonpol: 254.074
REMARK  deltaGligsolvpol: -13.8676
REMARK  deltaGligsolvnonpol: 15.3437
REMARK  deltaGvdw: -16.7458
REMARK  deltaGelec: 0.0
REMARK  deltaG: -5.830276
REMARK  Cluster: 1
REMARK  ClusterRank: 6
ATOM   5287 C    LIG     1      19.504   6.801  27.351  1.00  0.00      LIG  
ATOM   5288 C1   LIG     1      19.736   8.034  26.526  1.00  0.00      LIG  
ATOM   5289 C2   LIG     1      21.094   8.066  25.842  1.00  0.00      LIG  
ATOM   5290 C3   LIG     1      20.650   6.250  28.177  1.00  0.00      LIG  
ATOM   5291 C4   LIG     1      20.401   4.749  28.293  1.00  0.00      LIG  
ATOM   5292 C5   LIG     1      20.576   6.777  29.607  1.00  0.00      LIG  
ATOM   5293 C6   LIG     1      21.983   6.469  27.432  1.00  0.00      LIG  
ATOM   5294 C7   LIG     1      23.227   6.000  28.151  1.00  0.00      LIG  
ATOM   5295 C8   LIG     1      24.242   5.582  27.107  1.00  0.00      LIG  
ATOM   5296 C9   LIG     1      24.392   6.560  25.926  1.00  0.00      LIG  
ATOM   5297 C10  LIG     1      23.772   5.869  24.690  1.00  0.00      LIG  
ATOM   5298 C11  LIG     1      25.904   6.822  25.658  1.00  0.00      LIG  
ATOM   5299 C12  LIG     1      26.666   7.448  26.837  1.00  0.00      LIG  
ATOM   5300 C13  LIG     1      26.697   5.582  25.255  1.00  0.00      LIG  
ATOM   5301 C14  LIG     1      27.353   5.996  23.981  1.00  0.00      LIG  
ATOM   5302 C15  LIG     1      26.851   7.299  23.505  1.00  0.00      LIG  
ATOM   5303 C16  LIG     1      27.248   7.966  22.213  1.00  0.00      LIG  
ATOM   5304 C17  LIG     1      28.537   8.756  22.438  1.00  0.00      LIG  
ATOM   5305 C18  LIG     1      29.180   9.338  21.184  1.00  0.00      LIG  
ATOM   5306 C19  LIG     1      28.232  10.210  20.399  1.00  0.00      LIG  
ATOM   5307 C20  LIG     1      28.062  10.058  18.923  1.00  0.00      LIG  
ATOM   5308 C21  LIG     1      26.785  10.488  18.297  1.00  0.00      LIG  
ATOM   5309 C22  LIG     1      28.884   9.111  18.116  1.00  0.00      LIG  
ATOM   5310 C23  LIG     1      27.365   6.978  21.062  1.00  0.00      LIG  
ATOM   5311 C24  LIG     1      26.048   7.731  24.485  1.00  0.00      LIG  
ATOM   5312 C25  LIG     1      25.307   9.021  24.541  1.00  0.00      LIG  
ATOM   5313 C26  LIG     1      23.848   8.845  24.959  1.00  0.00      LIG  
ATOM   5314 C27  LIG     1      23.682   7.920  26.188  1.00  0.00      LIG  
ATOM   5315 C28  LIG     1      22.249   7.854  26.819  1.00  0.00      LIG  
ATOM   5316 C29  LIG     1      22.235   8.977  27.869  1.00  0.00      LIG  
ATOM   5317 O    LIG     1      18.356   6.450  27.575  1.00  0.00      LIG  
ATOM   5318 O1   LIG     1      28.231   5.345  23.434  1.00  0.00      LIG  
ATOM   5319 O2   LIG     1      30.295  10.106  21.626  1.00  0.00      LIG  
ATOM   5320 O3   LIG     1      23.368  10.163  25.198  1.00  0.00      LIG  
ATOM   5321 O4   LIG     1      28.833  11.147  19.467  1.00  0.00      LIG  
ATOM   5322 H    LIG     1      19.595   8.903  27.173  1.00  0.00      LIG  
ATOM   5323 H1   LIG     1      18.956   8.065  25.762  1.00  0.00      LIG  
ATOM   5324 H2   LIG     1      21.176   9.026  25.331  1.00  0.00      LIG  
ATOM   5325 H3   LIG     1      21.124   7.290  25.072  1.00  0.00      LIG  
ATOM   5326 H4   LIG     1      20.434   4.266  27.312  1.00  0.00      LIG  
ATOM   5327 H5   LIG     1      19.422   4.533  28.732  1.00  0.00      LIG  
ATOM   5328 H6   LIG     1      21.146   4.269  28.931  1.00  0.00      LIG  
ATOM   5329 H7   LIG     1      19.708   6.353  30.119  1.00  0.00      LIG  
ATOM   5330 H8   LIG     1      20.456   7.860  29.654  1.00  0.00      LIG  
ATOM   5331 H9   LIG     1      21.462   6.498  30.181  1.00  0.00      LIG  
ATOM   5332 H10  LIG     1      21.872   5.788  26.587  1.00  0.00      LIG  
ATOM   5333 H11  LIG     1      23.027   5.145  28.800  1.00  0.00      LIG  
ATOM   5334 H12  LIG     1      23.641   6.785  28.788  1.00  0.00      LIG  
ATOM   5335 H13  LIG     1      23.932   4.608  26.718  1.00  0.00      LIG  
ATOM   5336 H14  LIG     1      25.188   5.391  27.615  1.00  0.00      LIG  
ATOM   5337 H15  LIG     1      24.110   4.836  24.590  1.00  0.00      LIG  
ATOM   5338 H16  LIG     1      24.003   6.373  23.749  1.00  0.00      LIG  
ATOM   5339 H17  LIG     1      22.686   5.830  24.751  1.00  0.00      LIG  
ATOM   5340 H18  LIG     1      26.260   8.412  27.150  1.00  0.00      LIG  
ATOM   5341 H19  LIG     1      27.714   7.620  26.570  1.00  0.00      LIG  
ATOM   5342 H20  LIG     1      26.672   6.791  27.710  1.00  0.00      LIG  
ATOM   5343 H21  LIG     1      26.091   4.693  25.071  1.00  0.00      LIG  
ATOM   5344 H22  LIG     1      27.471   5.343  25.990  1.00  0.00      LIG  
ATOM   5345 H23  LIG     1      26.461   8.671  21.933  1.00  0.00      LIG  
ATOM   5346 H24  LIG     1      29.282   8.126  22.935  1.00  0.00      LIG  
ATOM   5347 H25  LIG     1      28.334   9.567  23.147  1.00  0.00      LIG  
ATOM   5348 H26  LIG     1      29.577   8.521  20.578  1.00  0.00      LIG  
ATOM   5349 H27  LIG     1      27.408  10.585  20.994  1.00  0.00      LIG  
ATOM   5350 H28  LIG     1      26.211  11.138  18.963  1.00  0.00      LIG  
ATOM   5351 H29  LIG     1      26.175   9.614  18.056  1.00  0.00      LIG  
ATOM   5352 H30  LIG     1      26.984  11.033  17.370  1.00  0.00      LIG  
ATOM   5353 H31  LIG     1      28.453   8.107  18.156  1.00  0.00      LIG  
ATOM   5354 H32  LIG     1      29.918   9.057  18.472  1.00  0.00      LIG  
ATOM   5355 H33  LIG     1      28.907   9.432  17.071  1.00  0.00      LIG  
ATOM   5356 H34  LIG     1      26.533   6.268  21.060  1.00  0.00      LIG  
ATOM   5357 H35  LIG     1      28.299   6.413  21.120  1.00  0.00      LIG  
ATOM   5358 H36  LIG     1      27.349   7.500  20.104  1.00  0.00      LIG  
ATOM   5359 H37  LIG     1      25.348   9.552  23.585  1.00  0.00      LIG  
ATOM   5360 H38  LIG     1      25.810   9.680  25.254  1.00  0.00      LIG  
ATOM   5361 H39  LIG     1      23.271   8.448  24.123  1.00  0.00      LIG  
ATOM   5362 H40  LIG     1      24.260   8.410  26.970  1.00  0.00      LIG  
ATOM   5363 H41  LIG     1      21.271   9.115  28.354  1.00  0.00      LIG  
ATOM   5364 H42  LIG     1      22.478   9.941  27.423  1.00  0.00      LIG  
ATOM   5365 H43  LIG     1      22.971   8.792  28.655  1.00  0.00      LIG  
ATOM   5366 H44  LIG     1      29.925  10.895  22.057  1.00  0.00      LIG  
ATOM   5367 H45  LIG     1      22.516  10.069  25.656  1.00  0.00      LIG  
TER
REMARK  Energy: 275.164
REMARK  SimpleFitness: 275.164
REMARK  FullFitness: -968.4128
REMARK  InterFull: -16.7458
REMARK  IntraFull: 304.087
REMARK  solvFull: -1516.1
REMARK  surfFull: 260.346
REMARK  extraFull: 0.0
REMARK  deltaGcompsolvpol: -1516.1
REMARK  deltaGcompsolvnonpol: 260.346
REMARK  deltaGprotsolvpol: -1512.07
REMARK  deltaGprotsolvnonpol: 254.074
REMARK  deltaGligsolvpol: -13.8676
REMARK  deltaGligsolvnonpol: 15.3437
REMARK  deltaGvdw: -16.7458
REMARK  deltaGelec: 0.0
REMARK  deltaG: -5.830276
REMARK  Cluster: 1
REMARK  ClusterRank: 7
ATOM   5287 C    LIG     1      19.504   6.801  27.351  1.00  0.00      LIG  
ATOM   5288 C1   LIG     1      19.736   8.034  26.526  1.00  0.00      LIG  
ATOM   5289 C2   LIG     1      21.094   8.066  25.842  1.00  0.00      LIG  
ATOM   5290 C3   LIG     1      20.650   6.250  28.177  1.00  0.00      LIG  
ATOM   5291 C4   LIG     1      20.401   4.749  28.293  1.00  0.00      LIG  
ATOM   5292 C5   LIG     1      20.576   6.777  29.607  1.00  0.00      LIG  
ATOM   5293 C6   LIG     1      21.983   6.469  27.432  1.00  0.00      LIG  
ATOM   5294 C7   LIG     1      23.227   6.000  28.151  1.00  0.00      LIG  
ATOM   5295 C8   LIG     1      24.242   5.582  27.107  1.00  0.00      LIG  
ATOM   5296 C9   LIG     1      24.392   6.560  25.926  1.00  0.00      LIG  
ATOM   5297 C10  LIG     1      23.772   5.869  24.690  1.00  0.00      LIG  
ATOM   5298 C11  LIG     1      25.904   6.822  25.658  1.00  0.00      LIG  
ATOM   5299 C12  LIG     1      26.666   7.448  26.837  1.00  0.00      LIG  
ATOM   5300 C13  LIG     1      26.697   5.582  25.255  1.00  0.00      LIG  
ATOM   5301 C14  LIG     1      27.353   5.996  23.981  1.00  0.00      LIG  
ATOM   5302 C15  LIG     1      26.851   7.299  23.505  1.00  0.00      LIG  
ATOM   5303 C16  LIG     1      27.248   7.966  22.213  1.00  0.00      LIG  
ATOM   5304 C17  LIG     1      28.537   8.756  22.438  1.00  0.00      LIG  
ATOM   5305 C18  LIG     1      29.180   9.338  21.184  1.00  0.00      LIG  
ATOM   5306 C19  LIG     1      28.232  10.210  20.399  1.00  0.00      LIG  
ATOM   5307 C20  LIG     1      28.062  10.058  18.923  1.00  0.00      LIG  
ATOM   5308 C21  LIG     1      26.785  10.488  18.297  1.00  0.00      LIG  
ATOM   5309 C22  LIG     1      28.884   9.111  18.116  1.00  0.00      LIG  
ATOM   5310 C23  LIG     1      27.365   6.978  21.062  1.00  0.00      LIG  
ATOM   5311 C24  LIG     1      26.048   7.731  24.485  1.00  0.00      LIG  
ATOM   5312 C25  LIG     1      25.307   9.021  24.541  1.00  0.00      LIG  
ATOM   5313 C26  LIG     1      23.848   8.845  24.959  1.00  0.00      LIG  
ATOM   5314 C27  LIG     1      23.682   7.920  26.188  1.00  0.00      LIG  
ATOM   5315 C28  LIG     1      22.249   7.854  26.819  1.00  0.00      LIG  
ATOM   5316 C29  LIG     1      22.235   8.977  27.869  1.00  0.00      LIG  
ATOM   5317 O    LIG     1      18.356   6.450  27.575  1.00  0.00      LIG  
ATOM   5318 O1   LIG     1      28.231   5.345  23.434  1.00  0.00      LIG  
ATOM   5319 O2   LIG     1      30.295  10.106  21.626  1.00  0.00      LIG  
ATOM   5320 O3   LIG     1      23.368  10.163  25.198  1.00  0.00      LIG  
ATOM   5321 O4   LIG     1      28.833  11.147  19.467  1.00  0.00      LIG  
ATOM   5322 H    LIG     1      19.595   8.903  27.173  1.00  0.00      LIG  
ATOM   5323 H1   LIG     1      18.956   8.065  25.762  1.00  0.00      LIG  
ATOM   5324 H2   LIG     1      21.176   9.026  25.331  1.00  0.00      LIG  
ATOM   5325 H3   LIG     1      21.124   7.290  25.072  1.00  0.00      LIG  
ATOM   5326 H4   LIG     1      20.434   4.266  27.312  1.00  0.00      LIG  
ATOM   5327 H5   LIG     1      19.422   4.533  28.732  1.00  0.00      LIG  
ATOM   5328 H6   LIG     1      21.146   4.269  28.931  1.00  0.00      LIG  
ATOM   5329 H7   LIG     1      19.708   6.353  30.119  1.00  0.00      LIG  
ATOM   5330 H8   LIG     1      20.456   7.860  29.654  1.00  0.00      LIG  
ATOM   5331 H9   LIG     1      21.462   6.498  30.181  1.00  0.00      LIG  
ATOM   5332 H10  LIG     1      21.872   5.788  26.587  1.00  0.00      LIG  
ATOM   5333 H11  LIG     1      23.027   5.145  28.800  1.00  0.00      LIG  
ATOM   5334 H12  LIG     1      23.641   6.785  28.788  1.00  0.00      LIG  
ATOM   5335 H13  LIG     1      23.932   4.608  26.718  1.00  0.00      LIG  
ATOM   5336 H14  LIG     1      25.188   5.391  27.615  1.00  0.00      LIG  
ATOM   5337 H15  LIG     1      24.110   4.836  24.590  1.00  0.00      LIG  
ATOM   5338 H16  LIG     1      24.003   6.373  23.749  1.00  0.00      LIG  
ATOM   5339 H17  LIG     1      22.686   5.830  24.751  1.00  0.00      LIG  
ATOM   5340 H18  LIG     1      26.260   8.412  27.150  1.00  0.00      LIG  
ATOM   5341 H19  LIG     1      27.714   7.620  26.570  1.00  0.00      LIG  
ATOM   5342 H20  LIG     1      26.672   6.791  27.710  1.00  0.00      LIG  
ATOM   5343 H21  LIG     1      26.091   4.693  25.071  1.00  0.00      LIG  
ATOM   5344 H22  LIG     1      27.471   5.343  25.990  1.00  0.00      LIG  
ATOM   5345 H23  LIG     1      26.461   8.671  21.933  1.00  0.00      LIG  
ATOM   5346 H24  LIG     1      29.282   8.126  22.935  1.00  0.00      LIG  
ATOM   5347 H25  LIG     1      28.334   9.567  23.147  1.00  0.00      LIG  
ATOM   5348 H26  LIG     1      29.577   8.521  20.578  1.00  0.00      LIG  
ATOM   5349 H27  LIG     1      27.408  10.585  20.994  1.00  0.00      LIG  
ATOM   5350 H28  LIG     1      26.211  11.138  18.963  1.00  0.00      LIG  
ATOM   5351 H29  LIG     1      26.175   9.614  18.056  1.00  0.00      LIG  
ATOM   5352 H30  LIG     1      26.984  11.033  17.370  1.00  0.00      LIG  
ATOM   5353 H31  LIG     1      28.453   8.107  18.156  1.00  0.00      LIG  
ATOM   5354 H32  LIG     1      29.918   9.057  18.472  1.00  0.00      LIG  
ATOM   5355 H33  LIG     1      28.907   9.432  17.071  1.00  0.00      LIG  
ATOM   5356 H34  LIG     1      26.533   6.268  21.060  1.00  0.00      LIG  
ATOM   5357 H35  LIG     1      28.299   6.413  21.120  1.00  0.00      LIG  
ATOM   5358 H36  LIG     1      27.349   7.500  20.104  1.00  0.00      LIG  
ATOM   5359 H37  LIG     1      25.348   9.552  23.585  1.00  0.00      LIG  
ATOM   5360 H38  LIG     1      25.810   9.680  25.254  1.00  0.00      LIG  
ATOM   5361 H39  LIG     1      23.271   8.448  24.123  1.00  0.00      LIG  
ATOM   5362 H40  LIG     1      24.260   8.410  26.970  1.00  0.00      LIG  
ATOM   5363 H41  LIG     1      21.271   9.115  28.354  1.00  0.00      LIG  
ATOM   5364 H42  LIG     1      22.478   9.941  27.423  1.00  0.00      LIG  
ATOM   5365 H43  LIG     1      22.971   8.792  28.655  1.00  0.00      LIG  
ATOM   5366 H44  LIG     1      29.925  10.895  22.057  1.00  0.00      LIG  
ATOM   5367 H45  LIG     1      22.516  10.069  25.656  1.00  0.00      LIG  
TER
REMARK  Energy: 263.218
REMARK  SimpleFitness: 263.218
REMARK  FullFitness: -968.9611
REMARK  InterFull: -36.48
REMARK  IntraFull: 301.973
REMARK  solvFull: -1490.55
REMARK  surfFull: 256.096
REMARK  extraFull: 0.0
REMARK  deltaGcompsolvpol: -1490.55
REMARK  deltaGcompsolvnonpol: 256.096
REMARK  deltaGprotsolvpol: -1512.07
REMARK  deltaGprotsolvnonpol: 254.074
REMARK  deltaGligsolvpol: -13.8263
REMARK  deltaGligsolvnonpol: 15.4193
REMARK  deltaGvdw: -36.48
REMARK  deltaGelec: 0.0
REMARK  deltaG: -6.5452046
REMARK  Cluster: 2
REMARK  ClusterRank: 0
ATOM   5287 C    LIG     1       1.137 -20.036  -0.474  1.00  0.00      LIG  
ATOM   5288 C1   LIG     1       1.763 -20.233   0.881  1.00  0.00      LIG  
ATOM   5289 C2   LIG     1       3.183 -19.710   0.997  1.00  0.00      LIG  
ATOM   5290 C3   LIG     1       2.001 -20.141  -1.717  1.00  0.00      LIG  
ATOM   5291 C4   LIG     1       1.419 -19.119  -2.690  1.00  0.00      LIG  
ATOM   5292 C5   LIG     1       1.820 -21.491  -2.404  1.00  0.00      LIG  
ATOM   5293 C6   LIG     1       3.452 -19.731  -1.408  1.00  0.00      LIG  
ATOM   5294 C7   LIG     1       4.436 -19.898  -2.542  1.00  0.00      LIG  
ATOM   5295 C8   LIG     1       5.512 -18.842  -2.394  1.00  0.00      LIG  
ATOM   5296 C9   LIG     1       6.025 -18.630  -0.957  1.00  0.00      LIG  
ATOM   5297 C10  LIG     1       5.443 -17.284  -0.461  1.00  0.00      LIG  
ATOM   5298 C11  LIG     1       7.582 -18.527  -0.974  1.00  0.00      LIG  
ATOM   5299 C12  LIG     1       8.307 -19.764  -1.522  1.00  0.00      LIG  
ATOM   5300 C13  LIG     1       8.123 -17.330  -1.754  1.00  0.00      LIG  
ATOM   5301 C14  LIG     1       8.815 -16.517  -0.712  1.00  0.00      LIG  
ATOM   5302 C15  LIG     1       8.757 -17.161   0.612  1.00  0.00      LIG  
ATOM   5303 C16  LIG     1       9.330 -16.571   1.873  1.00  0.00      LIG  
ATOM   5304 C17  LIG     1      10.831 -16.318   1.718  1.00  0.00      LIG  
ATOM   5305 C18  LIG     1      11.515 -15.919   3.023  1.00  0.00      LIG  
ATOM   5306 C19  LIG     1      12.976 -16.219   2.927  1.00  0.00      LIG  
ATOM   5307 C20  LIG     1      13.566 -17.492   3.413  1.00  0.00      LIG  
ATOM   5308 C21  LIG     1      14.816 -17.961   2.755  1.00  0.00      LIG  
ATOM   5309 C22  LIG     1      12.755 -18.535   4.098  1.00  0.00      LIG  
ATOM   5310 C23  LIG     1       8.555 -15.314   2.236  1.00  0.00      LIG  
ATOM   5311 C24  LIG     1       8.058 -18.285   0.417  1.00  0.00      LIG  
ATOM   5312 C25  LIG     1       7.639 -19.277   1.442  1.00  0.00      LIG  
ATOM   5313 C26  LIG     1       6.135 -19.535   1.422  1.00  0.00      LIG  
ATOM   5314 C27  LIG     1       5.592 -19.785  -0.008  1.00  0.00      LIG  
ATOM   5315 C28  LIG     1       4.094 -20.240  -0.107  1.00  0.00      LIG  
ATOM   5316 C29  LIG     1       4.131 -21.775  -0.035  1.00  0.00      LIG  
ATOM   5317 O    LIG     1      -0.081 -20.050  -0.576  1.00  0.00      LIG  
ATOM   5318 O1   LIG     1       9.350 -15.441  -0.934  1.00  0.00      LIG  
ATOM   5319 O2   LIG     1      11.374 -14.518   3.231  1.00  0.00      LIG  
ATOM   5320 O3   LIG     1       5.937 -20.660   2.274  1.00  0.00      LIG  
ATOM   5321 O4   LIG     1      13.694 -16.274   4.181  1.00  0.00      LIG  
ATOM   5322 H    LIG     1       1.724 -21.295   1.122  1.00  0.00      LIG  
ATOM   5323 H1   LIG     1       1.139 -19.711   1.609  1.00  0.00      LIG  
ATOM   5324 H2   LIG     1       3.551 -19.991   1.985  1.00  0.00      LIG  
ATOM   5325 H3   LIG     1       3.164 -18.618   0.959  1.00  0.00      LIG  
ATOM   5326 H4   LIG     1       1.457 -18.107  -2.275  1.00  0.00      LIG  
ATOM   5327 H5   LIG     1       0.374 -19.340  -2.928  1.00  0.00      LIG  
ATOM   5328 H6   LIG     1       1.966 -19.115  -3.636  1.00  0.00      LIG  
ATOM   5329 H7   LIG     1       0.763 -21.669  -2.622  1.00  0.00      LIG  
ATOM   5330 H8   LIG     1       2.156 -22.326  -1.793  1.00  0.00      LIG  
ATOM   5331 H9   LIG     1       2.358 -21.525  -3.354  1.00  0.00      LIG  
ATOM   5332 H10  LIG     1       3.339 -18.655  -1.287  1.00  0.00      LIG  
ATOM   5333 H11  LIG     1       3.960 -19.770  -3.516  1.00  0.00      LIG  
ATOM   5334 H12  LIG     1       4.880 -20.896  -2.540  1.00  0.00      LIG  
ATOM   5335 H13  LIG     1       5.098 -17.897  -2.756  1.00  0.00      LIG  
ATOM   5336 H14  LIG     1       6.312 -19.081  -3.095  1.00  0.00      LIG  
ATOM   5337 H15  LIG     1       5.602 -16.485  -1.188  1.00  0.00      LIG  
ATOM   5338 H16  LIG     1       5.873 -16.950   0.485  1.00  0.00      LIG  
ATOM   5339 H17  LIG     1       4.369 -17.331  -0.297  1.00  0.00      LIG  
ATOM   5340 H18  LIG     1       8.055 -20.682  -0.987  1.00  0.00      LIG  
ATOM   5341 H19  LIG     1       9.392 -19.639  -1.445  1.00  0.00      LIG  
ATOM   5342 H20  LIG     1       8.087 -19.923  -2.580  1.00  0.00      LIG  
ATOM   5343 H21  LIG     1       7.354 -16.727  -2.240  1.00  0.00      LIG  
ATOM   5344 H22  LIG     1       8.862 -17.636  -2.499  1.00  0.00      LIG  
ATOM   5345 H23  LIG     1       9.201 -17.282   2.692  1.00  0.00      LIG  
ATOM   5346 H24  LIG     1      11.001 -15.541   0.966  1.00  0.00      LIG  
ATOM   5347 H25  LIG     1      11.293 -17.236   1.340  1.00  0.00      LIG  
ATOM   5348 H26  LIG     1      11.050 -16.429   3.870  1.00  0.00      LIG  
ATOM   5349 H27  LIG     1      13.451 -15.720   2.092  1.00  0.00      LIG  
ATOM   5350 H28  LIG     1      15.438 -17.123   2.425  1.00  0.00      LIG  
ATOM   5351 H29  LIG     1      14.570 -18.569   1.880  1.00  0.00      LIG  
ATOM   5352 H30  LIG     1      15.404 -18.574   3.442  1.00  0.00      LIG  
ATOM   5353 H31  LIG     1      12.214 -19.137   3.366  1.00  0.00      LIG  
ATOM   5354 H32  LIG     1      12.028 -18.105   4.792  1.00  0.00      LIG  
ATOM   5355 H33  LIG     1      13.409 -19.198   4.671  1.00  0.00      LIG  
ATOM   5356 H34  LIG     1       7.476 -15.495   2.224  1.00  0.00      LIG  
ATOM   5357 H35  LIG     1       8.775 -14.503   1.536  1.00  0.00      LIG  
ATOM   5358 H36  LIG     1       8.819 -14.973   3.240  1.00  0.00      LIG  
ATOM   5359 H37  LIG     1       7.933 -18.965   2.447  1.00  0.00      LIG  
ATOM   5360 H38  LIG     1       8.172 -20.215   1.263  1.00  0.00      LIG  
ATOM   5361 H39  LIG     1       5.622 -18.687   1.883  1.00  0.00      LIG  
ATOM   5362 H40  LIG     1       6.132 -20.666  -0.353  1.00  0.00      LIG  
ATOM   5363 H41  LIG     1       3.147 -22.238  -0.068  1.00  0.00      LIG  
ATOM   5364 H42  LIG     1       4.589 -22.118   0.893  1.00  0.00      LIG  
ATOM   5365 H43  LIG     1       4.713 -22.196  -0.858  1.00  0.00      LIG  
ATOM   5366 H44  LIG     1      11.669 -14.086   2.412  1.00  0.00      LIG  
ATOM   5367 H45  LIG     1       6.239 -21.442   1.778  1.00  0.00      LIG  
TER
REMARK  Energy: 263.218
REMARK  SimpleFitness: 263.218
REMARK  FullFitness: -968.9611
REMARK  InterFull: -36.48
REMARK  IntraFull: 301.973
REMARK  solvFull: -1490.55
REMARK  surfFull: 256.096
REMARK  extraFull: 0.0
REMARK  deltaGcompsolvpol: -1490.55
REMARK  deltaGcompsolvnonpol: 256.096
REMARK  deltaGprotsolvpol: -1512.07
REMARK  deltaGprotsolvnonpol: 254.074
REMARK  deltaGligsolvpol: -13.8263
REMARK  deltaGligsolvnonpol: 15.4193
REMARK  deltaGvdw: -36.48
REMARK  deltaGelec: 0.0
REMARK  deltaG: -6.5452046
REMARK  Cluster: 2
REMARK  ClusterRank: 1
ATOM   5287 C    LIG     1       1.137 -20.036  -0.474  1.00  0.00      LIG  
ATOM   5288 C1   LIG     1       1.763 -20.233   0.881  1.00  0.00      LIG  
ATOM   5289 C2   LIG     1       3.183 -19.710   0.997  1.00  0.00      LIG  
ATOM   5290 C3   LIG     1       2.001 -20.141  -1.717  1.00  0.00      LIG  
ATOM   5291 C4   LIG     1       1.419 -19.119  -2.690  1.00  0.00      LIG  
ATOM   5292 C5   LIG     1       1.820 -21.491  -2.404  1.00  0.00      LIG  
ATOM   5293 C6   LIG     1       3.452 -19.731  -1.408  1.00  0.00      LIG  
ATOM   5294 C7   LIG     1       4.436 -19.898  -2.542  1.00  0.00      LIG  
ATOM   5295 C8   LIG     1       5.512 -18.842  -2.394  1.00  0.00      LIG  
ATOM   5296 C9   LIG     1       6.025 -18.630  -0.957  1.00  0.00      LIG  
ATOM   5297 C10  LIG     1       5.443 -17.284  -0.461  1.00  0.00      LIG  
ATOM   5298 C11  LIG     1       7.582 -18.527  -0.974  1.00  0.00      LIG  
ATOM   5299 C12  LIG     1       8.307 -19.764  -1.522  1.00  0.00      LIG  
ATOM   5300 C13  LIG     1       8.123 -17.330  -1.754  1.00  0.00      LIG  
ATOM   5301 C14  LIG     1       8.815 -16.517  -0.712  1.00  0.00      LIG  
ATOM   5302 C15  LIG     1       8.757 -17.161   0.612  1.00  0.00      LIG  
ATOM   5303 C16  LIG     1       9.330 -16.571   1.873  1.00  0.00      LIG  
ATOM   5304 C17  LIG     1      10.831 -16.318   1.718  1.00  0.00      LIG  
ATOM   5305 C18  LIG     1      11.515 -15.919   3.023  1.00  0.00      LIG  
ATOM   5306 C19  LIG     1      12.976 -16.219   2.927  1.00  0.00      LIG  
ATOM   5307 C20  LIG     1      13.566 -17.492   3.413  1.00  0.00      LIG  
ATOM   5308 C21  LIG     1      14.816 -17.961   2.755  1.00  0.00      LIG  
ATOM   5309 C22  LIG     1      12.755 -18.535   4.098  1.00  0.00      LIG  
ATOM   5310 C23  LIG     1       8.555 -15.314   2.236  1.00  0.00      LIG  
ATOM   5311 C24  LIG     1       8.058 -18.285   0.417  1.00  0.00      LIG  
ATOM   5312 C25  LIG     1       7.639 -19.277   1.442  1.00  0.00      LIG  
ATOM   5313 C26  LIG     1       6.135 -19.535   1.422  1.00  0.00      LIG  
ATOM   5314 C27  LIG     1       5.592 -19.785  -0.008  1.00  0.00      LIG  
ATOM   5315 C28  LIG     1       4.094 -20.240  -0.107  1.00  0.00      LIG  
ATOM   5316 C29  LIG     1       4.131 -21.775  -0.035  1.00  0.00      LIG  
ATOM   5317 O    LIG     1      -0.081 -20.050  -0.576  1.00  0.00      LIG  
ATOM   5318 O1   LIG     1       9.350 -15.441  -0.934  1.00  0.00      LIG  
ATOM   5319 O2   LIG     1      11.374 -14.518   3.231  1.00  0.00      LIG  
ATOM   5320 O3   LIG     1       5.937 -20.660   2.274  1.00  0.00      LIG  
ATOM   5321 O4   LIG     1      13.694 -16.274   4.181  1.00  0.00      LIG  
ATOM   5322 H    LIG     1       1.724 -21.295   1.122  1.00  0.00      LIG  
ATOM   5323 H1   LIG     1       1.139 -19.711   1.609  1.00  0.00      LIG  
ATOM   5324 H2   LIG     1       3.551 -19.991   1.985  1.00  0.00      LIG  
ATOM   5325 H3   LIG     1       3.164 -18.618   0.959  1.00  0.00      LIG  
ATOM   5326 H4   LIG     1       1.457 -18.107  -2.275  1.00  0.00      LIG  
ATOM   5327 H5   LIG     1       0.374 -19.340  -2.928  1.00  0.00      LIG  
ATOM   5328 H6   LIG     1       1.966 -19.115  -3.636  1.00  0.00      LIG  
ATOM   5329 H7   LIG     1       0.763 -21.669  -2.622  1.00  0.00      LIG  
ATOM   5330 H8   LIG     1       2.156 -22.326  -1.793  1.00  0.00      LIG  
ATOM   5331 H9   LIG     1       2.358 -21.525  -3.354  1.00  0.00      LIG  
ATOM   5332 H10  LIG     1       3.339 -18.655  -1.287  1.00  0.00      LIG  
ATOM   5333 H11  LIG     1       3.960 -19.770  -3.516  1.00  0.00      LIG  
ATOM   5334 H12  LIG     1       4.880 -20.896  -2.540  1.00  0.00      LIG  
ATOM   5335 H13  LIG     1       5.098 -17.897  -2.756  1.00  0.00      LIG  
ATOM   5336 H14  LIG     1       6.312 -19.081  -3.095  1.00  0.00      LIG  
ATOM   5337 H15  LIG     1       5.602 -16.485  -1.188  1.00  0.00      LIG  
ATOM   5338 H16  LIG     1       5.873 -16.950   0.485  1.00  0.00      LIG  
ATOM   5339 H17  LIG     1       4.369 -17.331  -0.297  1.00  0.00      LIG  
ATOM   5340 H18  LIG     1       8.055 -20.682  -0.987  1.00  0.00      LIG  
ATOM   5341 H19  LIG     1       9.392 -19.639  -1.445  1.00  0.00      LIG  
ATOM   5342 H20  LIG     1       8.087 -19.923  -2.580  1.00  0.00      LIG  
ATOM   5343 H21  LIG     1       7.354 -16.727  -2.240  1.00  0.00      LIG  
ATOM   5344 H22  LIG     1       8.862 -17.636  -2.499  1.00  0.00      LIG  
ATOM   5345 H23  LIG     1       9.201 -17.282   2.692  1.00  0.00      LIG  
ATOM   5346 H24  LIG     1      11.001 -15.541   0.966  1.00  0.00      LIG  
ATOM   5347 H25  LIG     1      11.293 -17.236   1.340  1.00  0.00      LIG  
ATOM   5348 H26  LIG     1      11.050 -16.429   3.870  1.00  0.00      LIG  
ATOM   5349 H27  LIG     1      13.451 -15.720   2.092  1.00  0.00      LIG  
ATOM   5350 H28  LIG     1      15.438 -17.123   2.425  1.00  0.00      LIG  
ATOM   5351 H29  LIG     1      14.570 -18.569   1.880  1.00  0.00      LIG  
ATOM   5352 H30  LIG     1      15.404 -18.574   3.442  1.00  0.00      LIG  
ATOM   5353 H31  LIG     1      12.214 -19.137   3.366  1.00  0.00      LIG  
ATOM   5354 H32  LIG     1      12.028 -18.105   4.792  1.00  0.00      LIG  
ATOM   5355 H33  LIG     1      13.409 -19.198   4.671  1.00  0.00      LIG  
ATOM   5356 H34  LIG     1       7.476 -15.495   2.224  1.00  0.00      LIG  
ATOM   5357 H35  LIG     1       8.775 -14.503   1.536  1.00  0.00      LIG  
ATOM   5358 H36  LIG     1       8.819 -14.973   3.240  1.00  0.00      LIG  
ATOM   5359 H37  LIG     1       7.933 -18.965   2.447  1.00  0.00      LIG  
ATOM   5360 H38  LIG     1       8.172 -20.215   1.263  1.00  0.00      LIG  
ATOM   5361 H39  LIG     1       5.622 -18.687   1.883  1.00  0.00      LIG  
ATOM   5362 H40  LIG     1       6.132 -20.666  -0.353  1.00  0.00      LIG  
ATOM   5363 H41  LIG     1       3.147 -22.238  -0.068  1.00  0.00      LIG  
ATOM   5364 H42  LIG     1       4.589 -22.118   0.893  1.00  0.00      LIG  
ATOM   5365 H43  LIG     1       4.713 -22.196  -0.858  1.00  0.00      LIG  
ATOM   5366 H44  LIG     1      11.669 -14.086   2.412  1.00  0.00      LIG  
ATOM   5367 H45  LIG     1       6.239 -21.442   1.778  1.00  0.00      LIG  
TER
REMARK  Energy: 263.763
REMARK  SimpleFitness: 263.763
REMARK  FullFitness: -967.9283
REMARK  InterFull: -35.3054
REMARK  IntraFull: 303.381
REMARK  solvFull: -1492.21
REMARK  surfFull: 256.206
REMARK  extraFull: 0.0
REMARK  deltaGcompsolvpol: -1492.21
REMARK  deltaGcompsolvnonpol: 256.206
REMARK  deltaGprotsolvpol: -1512.07
REMARK  deltaGprotsolvnonpol: 254.074
REMARK  deltaGligsolvpol: -14.2455
REMARK  deltaGligsolvnonpol: 15.4071
REMARK  deltaGvdw: -35.3054
REMARK  deltaGelec: 0.0
REMARK  deltaG: -6.498461
REMARK  Cluster: 2
REMARK  ClusterRank: 2
ATOM   5287 C    LIG     1       1.145 -20.002  -0.422  1.00  0.00      LIG  
ATOM   5288 C1   LIG     1       1.796 -20.268   0.909  1.00  0.00      LIG  
ATOM   5289 C2   LIG     1       3.221 -19.755   1.026  1.00  0.00      LIG  
ATOM   5290 C3   LIG     1       1.983 -20.049  -1.685  1.00  0.00      LIG  
ATOM   5291 C4   LIG     1       1.382 -18.993  -2.609  1.00  0.00      LIG  
ATOM   5292 C5   LIG     1       1.794 -21.372  -2.421  1.00  0.00      LIG  
ATOM   5293 C6   LIG     1       3.436 -19.642  -1.381  1.00  0.00      LIG  
ATOM   5294 C7   LIG     1       4.398 -19.733  -2.542  1.00  0.00      LIG  
ATOM   5295 C8   LIG     1       5.452 -18.663  -2.355  1.00  0.00      LIG  
ATOM   5296 C9   LIG     1       6.012 -18.551  -0.925  1.00  0.00      LIG  
ATOM   5297 C10  LIG     1       5.451 -17.241  -0.324  1.00  0.00      LIG  
ATOM   5298 C11  LIG     1       7.568 -18.454  -0.988  1.00  0.00      LIG  
ATOM   5299 C12  LIG     1       8.263 -19.653  -1.649  1.00  0.00      LIG  
ATOM   5300 C13  LIG     1       8.094 -17.206  -1.696  1.00  0.00      LIG  
ATOM   5301 C14  LIG     1       8.816 -16.469  -0.618  1.00  0.00      LIG  
ATOM   5302 C15  LIG     1       8.798 -17.208   0.656  1.00  0.00      LIG  
ATOM   5303 C16  LIG     1       9.399 -16.715   1.944  1.00  0.00      LIG  
ATOM   5304 C17  LIG     1      10.889 -16.422   1.773  1.00  0.00      LIG  
ATOM   5305 C18  LIG     1      11.603 -16.142   3.091  1.00  0.00      LIG  
ATOM   5306 C19  LIG     1      13.067 -16.397   2.929  1.00  0.00      LIG  
ATOM   5307 C20  LIG     1      13.732 -17.656   3.359  1.00  0.00      LIG  
ATOM   5308 C21  LIG     1      14.985 -18.046   2.656  1.00  0.00      LIG  
ATOM   5309 C22  LIG     1      13.009 -18.753   4.056  1.00  0.00      LIG  
ATOM   5310 C23  LIG     1       8.608 -15.513   2.436  1.00  0.00      LIG  
ATOM   5311 C24  LIG     1       8.088 -18.313   0.400  1.00  0.00      LIG  
ATOM   5312 C25  LIG     1       7.692 -19.368   1.368  1.00  0.00      LIG  
ATOM   5313 C26  LIG     1       6.187 -19.605   1.388  1.00  0.00      LIG  
ATOM   5314 C27  LIG     1       5.604 -19.765  -0.038  1.00  0.00      LIG  
ATOM   5315 C28  LIG     1       4.107 -20.221  -0.126  1.00  0.00      LIG  
ATOM   5316 C29  LIG     1       4.150 -21.757  -0.138  1.00  0.00      LIG  
ATOM   5317 O    LIG     1      -0.074 -20.018  -0.502  1.00  0.00      LIG  
ATOM   5318 O1   LIG     1       9.341 -15.377  -0.775  1.00  0.00      LIG  
ATOM   5319 O2   LIG     1      11.439 -14.772   3.446  1.00  0.00      LIG  
ATOM   5320 O3   LIG     1       6.001 -20.771   2.185  1.00  0.00      LIG  
ATOM   5321 O4   LIG     1      13.828 -16.456   4.157  1.00  0.00      LIG  
ATOM   5322 H    LIG     1       1.763 -21.342   1.092  1.00  0.00      LIG  
ATOM   5323 H1   LIG     1       1.184 -19.787   1.676  1.00  0.00      LIG  
ATOM   5324 H2   LIG     1       3.608 -20.095   1.988  1.00  0.00      LIG  
ATOM   5325 H3   LIG     1       3.203 -18.663   1.054  1.00  0.00      LIG  
ATOM   5326 H4   LIG     1       1.451 -17.994  -2.166  1.00  0.00      LIG  
ATOM   5327 H5   LIG     1       0.326 -19.193  -2.818  1.00  0.00      LIG  
ATOM   5328 H6   LIG     1       1.897 -18.970  -3.572  1.00  0.00      LIG  
ATOM   5329 H7   LIG     1       0.741 -21.513  -2.681  1.00  0.00      LIG  
ATOM   5330 H8   LIG     1       2.082 -22.236  -1.824  1.00  0.00      LIG  
ATOM   5331 H9   LIG     1       2.363 -21.392  -3.353  1.00  0.00      LIG  
ATOM   5332 H10  LIG     1       3.319 -18.576  -1.191  1.00  0.00      LIG  
ATOM   5333 H11  LIG     1       3.901 -19.565  -3.499  1.00  0.00      LIG  
ATOM   5334 H12  LIG     1       4.864 -20.719  -2.601  1.00  0.00      LIG  
ATOM   5335 H13  LIG     1       4.997 -17.706  -2.623  1.00  0.00      LIG  
ATOM   5336 H14  LIG     1       6.230 -18.820  -3.102  1.00  0.00      LIG  
ATOM   5337 H15  LIG     1       5.595 -16.395  -0.998  1.00  0.00      LIG  
ATOM   5338 H16  LIG     1       5.906 -16.973   0.631  1.00  0.00      LIG  
ATOM   5339 H17  LIG     1       4.380 -17.298  -0.139  1.00  0.00      LIG  
ATOM   5340 H18  LIG     1       8.017 -20.607  -1.176  1.00  0.00      LIG  
ATOM   5341 H19  LIG     1       9.351 -19.543  -1.597  1.00  0.00      LIG  
ATOM   5342 H20  LIG     1       8.007 -19.730  -2.708  1.00  0.00      LIG  
ATOM   5343 H21  LIG     1       7.315 -16.570  -2.120  1.00  0.00      LIG  
ATOM   5344 H22  LIG     1       8.812 -17.463  -2.479  1.00  0.00      LIG  
ATOM   5345 H23  LIG     1       9.309 -17.496   2.704  1.00  0.00      LIG  
ATOM   5346 H24  LIG     1      11.025 -15.571   1.098  1.00  0.00      LIG  
ATOM   5347 H25  LIG     1      11.355 -17.289   1.294  1.00  0.00      LIG  
ATOM   5348 H26  LIG     1      11.172 -16.747   3.891  1.00  0.00      LIG  
ATOM   5349 H27  LIG     1      13.493 -15.848   2.098  1.00  0.00      LIG  
ATOM   5350 H28  LIG     1      15.550 -17.170   2.324  1.00  0.00      LIG  
ATOM   5351 H29  LIG     1      14.746 -18.652   1.778  1.00  0.00      LIG  
ATOM   5352 H30  LIG     1      15.624 -18.638   3.316  1.00  0.00      LIG  
ATOM   5353 H31  LIG     1      12.555 -19.430   3.331  1.00  0.00      LIG  
ATOM   5354 H32  LIG     1      12.224 -18.381   4.719  1.00  0.00      LIG  
ATOM   5355 H33  LIG     1      13.710 -19.331   4.665  1.00  0.00      LIG  
ATOM   5356 H34  LIG     1       7.533 -15.721   2.442  1.00  0.00      LIG  
ATOM   5357 H35  LIG     1       8.784 -14.641   1.800  1.00  0.00      LIG  
ATOM   5358 H36  LIG     1       8.896 -15.251   3.457  1.00  0.00      LIG  
ATOM   5359 H37  LIG     1       8.025 -19.128   2.380  1.00  0.00      LIG  
ATOM   5360 H38  LIG     1       8.204 -20.297   1.106  1.00  0.00      LIG  
ATOM   5361 H39  LIG     1       5.699 -18.779   1.911  1.00  0.00      LIG  
ATOM   5362 H40  LIG     1       6.137 -20.622  -0.452  1.00  0.00      LIG  
ATOM   5363 H41  LIG     1       3.168 -22.223  -0.167  1.00  0.00      LIG  
ATOM   5364 H42  LIG     1       4.634 -22.150   0.757  1.00  0.00      LIG  
ATOM   5365 H43  LIG     1       4.711 -22.130  -0.998  1.00  0.00      LIG  
ATOM   5366 H44  LIG     1      10.499 -14.562   3.315  1.00  0.00      LIG  
ATOM   5367 H45  LIG     1       6.285 -21.529   1.642  1.00  0.00      LIG  
TER
REMARK  Energy: 263.763
REMARK  SimpleFitness: 263.763
REMARK  FullFitness: -967.9283
REMARK  InterFull: -35.3054
REMARK  IntraFull: 303.381
REMARK  solvFull: -1492.21
REMARK  surfFull: 256.206
REMARK  extraFull: 0.0
REMARK  deltaGcompsolvpol: -1492.21
REMARK  deltaGcompsolvnonpol: 256.206
REMARK  deltaGprotsolvpol: -1512.07
REMARK  deltaGprotsolvnonpol: 254.074
REMARK  deltaGligsolvpol: -14.2455
REMARK  deltaGligsolvnonpol: 15.4071
REMARK  deltaGvdw: -35.3054
REMARK  deltaGelec: 0.0
REMARK  deltaG: -6.498461
REMARK  Cluster: 2
REMARK  ClusterRank: 3
ATOM   5287 C    LIG     1       1.145 -20.002  -0.422  1.00  0.00      LIG  
ATOM   5288 C1   LIG     1       1.796 -20.268   0.909  1.00  0.00      LIG  
ATOM   5289 C2   LIG     1       3.221 -19.755   1.026  1.00  0.00      LIG  
ATOM   5290 C3   LIG     1       1.983 -20.049  -1.685  1.00  0.00      LIG  
ATOM   5291 C4   LIG     1       1.382 -18.993  -2.609  1.00  0.00      LIG  
ATOM   5292 C5   LIG     1       1.794 -21.372  -2.421  1.00  0.00      LIG  
ATOM   5293 C6   LIG     1       3.436 -19.642  -1.381  1.00  0.00      LIG  
ATOM   5294 C7   LIG     1       4.398 -19.733  -2.542  1.00  0.00      LIG  
ATOM   5295 C8   LIG     1       5.452 -18.663  -2.355  1.00  0.00      LIG  
ATOM   5296 C9   LIG     1       6.012 -18.551  -0.925  1.00  0.00      LIG  
ATOM   5297 C10  LIG     1       5.451 -17.241  -0.324  1.00  0.00      LIG  
ATOM   5298 C11  LIG     1       7.568 -18.454  -0.988  1.00  0.00      LIG  
ATOM   5299 C12  LIG     1       8.263 -19.653  -1.649  1.00  0.00      LIG  
ATOM   5300 C13  LIG     1       8.094 -17.206  -1.696  1.00  0.00      LIG  
ATOM   5301 C14  LIG     1       8.816 -16.469  -0.618  1.00  0.00      LIG  
ATOM   5302 C15  LIG     1       8.798 -17.208   0.656  1.00  0.00      LIG  
ATOM   5303 C16  LIG     1       9.399 -16.715   1.944  1.00  0.00      LIG  
ATOM   5304 C17  LIG     1      10.889 -16.422   1.773  1.00  0.00      LIG  
ATOM   5305 C18  LIG     1      11.603 -16.142   3.091  1.00  0.00      LIG  
ATOM   5306 C19  LIG     1      13.067 -16.397   2.929  1.00  0.00      LIG  
ATOM   5307 C20  LIG     1      13.732 -17.656   3.359  1.00  0.00      LIG  
ATOM   5308 C21  LIG     1      14.985 -18.046   2.656  1.00  0.00      LIG  
ATOM   5309 C22  LIG     1      13.009 -18.753   4.056  1.00  0.00      LIG  
ATOM   5310 C23  LIG     1       8.608 -15.513   2.436  1.00  0.00      LIG  
ATOM   5311 C24  LIG     1       8.088 -18.313   0.400  1.00  0.00      LIG  
ATOM   5312 C25  LIG     1       7.692 -19.368   1.368  1.00  0.00      LIG  
ATOM   5313 C26  LIG     1       6.187 -19.605   1.388  1.00  0.00      LIG  
ATOM   5314 C27  LIG     1       5.604 -19.765  -0.038  1.00  0.00      LIG  
ATOM   5315 C28  LIG     1       4.107 -20.221  -0.126  1.00  0.00      LIG  
ATOM   5316 C29  LIG     1       4.150 -21.757  -0.138  1.00  0.00      LIG  
ATOM   5317 O    LIG     1      -0.074 -20.018  -0.502  1.00  0.00      LIG  
ATOM   5318 O1   LIG     1       9.341 -15.377  -0.775  1.00  0.00      LIG  
ATOM   5319 O2   LIG     1      11.439 -14.772   3.446  1.00  0.00      LIG  
ATOM   5320 O3   LIG     1       6.001 -20.771   2.185  1.00  0.00      LIG  
ATOM   5321 O4   LIG     1      13.828 -16.456   4.157  1.00  0.00      LIG  
ATOM   5322 H    LIG     1       1.763 -21.342   1.092  1.00  0.00      LIG  
ATOM   5323 H1   LIG     1       1.184 -19.787   1.676  1.00  0.00      LIG  
ATOM   5324 H2   LIG     1       3.608 -20.095   1.988  1.00  0.00      LIG  
ATOM   5325 H3   LIG     1       3.203 -18.663   1.054  1.00  0.00      LIG  
ATOM   5326 H4   LIG     1       1.451 -17.994  -2.166  1.00  0.00      LIG  
ATOM   5327 H5   LIG     1       0.326 -19.193  -2.818  1.00  0.00      LIG  
ATOM   5328 H6   LIG     1       1.897 -18.970  -3.572  1.00  0.00      LIG  
ATOM   5329 H7   LIG     1       0.741 -21.513  -2.681  1.00  0.00      LIG  
ATOM   5330 H8   LIG     1       2.082 -22.236  -1.824  1.00  0.00      LIG  
ATOM   5331 H9   LIG     1       2.363 -21.392  -3.353  1.00  0.00      LIG  
ATOM   5332 H10  LIG     1       3.319 -18.576  -1.191  1.00  0.00      LIG  
ATOM   5333 H11  LIG     1       3.901 -19.565  -3.499  1.00  0.00      LIG  
ATOM   5334 H12  LIG     1       4.864 -20.719  -2.601  1.00  0.00      LIG  
ATOM   5335 H13  LIG     1       4.997 -17.706  -2.623  1.00  0.00      LIG  
ATOM   5336 H14  LIG     1       6.230 -18.820  -3.102  1.00  0.00      LIG  
ATOM   5337 H15  LIG     1       5.595 -16.395  -0.998  1.00  0.00      LIG  
ATOM   5338 H16  LIG     1       5.906 -16.973   0.631  1.00  0.00      LIG  
ATOM   5339 H17  LIG     1       4.380 -17.298  -0.139  1.00  0.00      LIG  
ATOM   5340 H18  LIG     1       8.017 -20.607  -1.176  1.00  0.00      LIG  
ATOM   5341 H19  LIG     1       9.351 -19.543  -1.597  1.00  0.00      LIG  
ATOM   5342 H20  LIG     1       8.007 -19.730  -2.708  1.00  0.00      LIG  
ATOM   5343 H21  LIG     1       7.315 -16.570  -2.120  1.00  0.00      LIG  
ATOM   5344 H22  LIG     1       8.812 -17.463  -2.479  1.00  0.00      LIG  
ATOM   5345 H23  LIG     1       9.309 -17.496   2.704  1.00  0.00      LIG  
ATOM   5346 H24  LIG     1      11.025 -15.571   1.098  1.00  0.00      LIG  
ATOM   5347 H25  LIG     1      11.355 -17.289   1.294  1.00  0.00      LIG  
ATOM   5348 H26  LIG     1      11.172 -16.747   3.891  1.00  0.00      LIG  
ATOM   5349 H27  LIG     1      13.493 -15.848   2.098  1.00  0.00      LIG  
ATOM   5350 H28  LIG     1      15.550 -17.170   2.324  1.00  0.00      LIG  
ATOM   5351 H29  LIG     1      14.746 -18.652   1.778  1.00  0.00      LIG  
ATOM   5352 H30  LIG     1      15.624 -18.638   3.316  1.00  0.00      LIG  
ATOM   5353 H31  LIG     1      12.555 -19.430   3.331  1.00  0.00      LIG  
ATOM   5354 H32  LIG     1      12.224 -18.381   4.719  1.00  0.00      LIG  
ATOM   5355 H33  LIG     1      13.710 -19.331   4.665  1.00  0.00      LIG  
ATOM   5356 H34  LIG     1       7.533 -15.721   2.442  1.00  0.00      LIG  
ATOM   5357 H35  LIG     1       8.784 -14.641   1.800  1.00  0.00      LIG  
ATOM   5358 H36  LIG     1       8.896 -15.251   3.457  1.00  0.00      LIG  
ATOM   5359 H37  LIG     1       8.025 -19.128   2.380  1.00  0.00      LIG  
ATOM   5360 H38  LIG     1       8.204 -20.297   1.106  1.00  0.00      LIG  
ATOM   5361 H39  LIG     1       5.699 -18.779   1.911  1.00  0.00      LIG  
ATOM   5362 H40  LIG     1       6.137 -20.622  -0.452  1.00  0.00      LIG  
ATOM   5363 H41  LIG     1       3.168 -22.223  -0.167  1.00  0.00      LIG  
ATOM   5364 H42  LIG     1       4.634 -22.150   0.757  1.00  0.00      LIG  
ATOM   5365 H43  LIG     1       4.711 -22.130  -0.998  1.00  0.00      LIG  
ATOM   5366 H44  LIG     1      10.499 -14.562   3.315  1.00  0.00      LIG  
ATOM   5367 H45  LIG     1       6.285 -21.529   1.642  1.00  0.00      LIG  
TER
REMARK  Energy: 264.612
REMARK  SimpleFitness: 264.612
REMARK  FullFitness: -966.86584
REMARK  InterFull: -33.0177
REMARK  IntraFull: 302.518
REMARK  solvFull: -1492.56
REMARK  surfFull: 256.194
REMARK  extraFull: 0.0
REMARK  deltaGcompsolvpol: -1492.56
REMARK  deltaGcompsolvnonpol: 256.194
REMARK  deltaGprotsolvpol: -1512.07
REMARK  deltaGprotsolvnonpol: 254.074
REMARK  deltaGligsolvpol: -13.5
REMARK  deltaGligsolvnonpol: 15.3824
REMARK  deltaGvdw: -33.0177
REMARK  deltaGelec: 0.0
REMARK  deltaG: -6.3478928
REMARK  Cluster: 2
REMARK  ClusterRank: 4
ATOM   5287 C    LIG     1       1.097 -19.983  -0.447  1.00  0.00      LIG  
ATOM   5288 C1   LIG     1       1.728 -20.208   0.900  1.00  0.00      LIG  
ATOM   5289 C2   LIG     1       3.149 -19.690   1.021  1.00  0.00      LIG  
ATOM   5290 C3   LIG     1       1.955 -20.049  -1.696  1.00  0.00      LIG  
ATOM   5291 C4   LIG     1       1.366 -18.995  -2.629  1.00  0.00      LIG  
ATOM   5292 C5   LIG     1       1.772 -21.376  -2.427  1.00  0.00      LIG  
ATOM   5293 C6   LIG     1       3.408 -19.649  -1.382  1.00  0.00      LIG  
ATOM   5294 C7   LIG     1       4.387 -19.787  -2.525  1.00  0.00      LIG  
ATOM   5295 C8   LIG     1       5.461 -18.733  -2.355  1.00  0.00      LIG  
ATOM   5296 C9   LIG     1       5.993 -18.573  -0.917  1.00  0.00      LIG  
ATOM   5297 C10  LIG     1       5.429 -17.237  -0.377  1.00  0.00      LIG  
ATOM   5298 C11  LIG     1       7.552 -18.487  -0.944  1.00  0.00      LIG  
ATOM   5299 C12  LIG     1       8.254 -19.706  -1.558  1.00  0.00      LIG  
ATOM   5300 C13  LIG     1       8.108 -17.263  -1.670  1.00  0.00      LIG  
ATOM   5301 C14  LIG     1       8.860 -16.535  -0.606  1.00  0.00      LIG  
ATOM   5302 C15  LIG     1       8.799 -17.239   0.686  1.00  0.00      LIG  
ATOM   5303 C16  LIG     1       9.410 -16.744   1.970  1.00  0.00      LIG  
ATOM   5304 C17  LIG     1      10.908 -16.486   1.805  1.00  0.00      LIG  
ATOM   5305 C18  LIG     1      11.631 -16.279   3.131  1.00  0.00      LIG  
ATOM   5306 C19  LIG     1      13.100 -16.483   2.937  1.00  0.00      LIG  
ATOM   5307 C20  LIG     1      13.830 -17.714   3.341  1.00  0.00      LIG  
ATOM   5308 C21  LIG     1      15.099 -18.027   2.629  1.00  0.00      LIG  
ATOM   5309 C22  LIG     1      13.171 -18.855   4.031  1.00  0.00      LIG  
ATOM   5310 C23  LIG     1       8.640 -15.519   2.438  1.00  0.00      LIG  
ATOM   5311 C24  LIG     1       8.051 -18.320   0.450  1.00  0.00      LIG  
ATOM   5312 C25  LIG     1       7.612 -19.335   1.443  1.00  0.00      LIG  
ATOM   5313 C26  LIG     1       6.104 -19.538   1.434  1.00  0.00      LIG  
ATOM   5314 C27  LIG     1       5.553 -19.750   0.003  1.00  0.00      LIG  
ATOM   5315 C28  LIG     1       4.053 -20.196  -0.099  1.00  0.00      LIG  
ATOM   5316 C29  LIG     1       4.084 -21.733  -0.063  1.00  0.00      LIG  
ATOM   5317 O    LIG     1      -0.122 -19.989  -0.544  1.00  0.00      LIG  
ATOM   5318 O1   LIG     1       9.439 -15.473  -0.786  1.00  0.00      LIG  
ATOM   5319 O2   LIG     1      11.437 -14.942   3.580  1.00  0.00      LIG  
ATOM   5320 O3   LIG     1       5.878 -20.664   2.276  1.00  0.00      LIG  
ATOM   5321 O4   LIG     1      13.878 -16.523   4.155  1.00  0.00      LIG  
ATOM   5322 H    LIG     1       1.689 -21.275   1.122  1.00  0.00      LIG  
ATOM   5323 H1   LIG     1       1.109 -19.699   1.641  1.00  0.00      LIG  
ATOM   5324 H2   LIG     1       3.517 -19.995   2.001  1.00  0.00      LIG  
ATOM   5325 H3   LIG     1       3.132 -18.597   1.011  1.00  0.00      LIG  
ATOM   5326 H4   LIG     1       1.394 -18.000  -2.174  1.00  0.00      LIG  
ATOM   5327 H5   LIG     1       0.322 -19.216  -2.876  1.00  0.00      LIG  
ATOM   5328 H6   LIG     1       1.913 -18.949  -3.574  1.00  0.00      LIG  
ATOM   5329 H7   LIG     1       0.714 -21.551  -2.642  1.00  0.00      LIG  
ATOM   5330 H8   LIG     1       2.118 -22.232  -1.849  1.00  0.00      LIG  
ATOM   5331 H9   LIG     1       2.301 -21.374  -3.384  1.00  0.00      LIG  
ATOM   5332 H10  LIG     1       3.300 -18.575  -1.229  1.00  0.00      LIG  
ATOM   5333 H11  LIG     1       3.905 -19.632  -3.493  1.00  0.00      LIG  
ATOM   5334 H12  LIG     1       4.833 -20.784  -2.552  1.00  0.00      LIG  
ATOM   5335 H13  LIG     1       5.035 -17.778  -2.675  1.00  0.00      LIG  
ATOM   5336 H14  LIG     1       6.253 -18.939  -3.075  1.00  0.00      LIG  
ATOM   5337 H15  LIG     1       5.555 -16.427  -1.099  1.00  0.00      LIG  
ATOM   5338 H16  LIG     1       5.900 -16.915   0.554  1.00  0.00      LIG  
ATOM   5339 H17  LIG     1       4.362 -17.293  -0.171  1.00  0.00      LIG  
ATOM   5340 H18  LIG     1       7.973 -20.648  -1.083  1.00  0.00      LIG  
ATOM   5341 H19  LIG     1       9.340 -19.613  -1.462  1.00  0.00      LIG  
ATOM   5342 H20  LIG     1       8.044 -19.794  -2.626  1.00  0.00      LIG  
ATOM   5343 H21  LIG     1       7.346 -16.607  -2.096  1.00  0.00      LIG  
ATOM   5344 H22  LIG     1       8.812 -17.549  -2.457  1.00  0.00      LIG  
ATOM   5345 H23  LIG     1       9.300 -17.512   2.740  1.00  0.00      LIG  
ATOM   5346 H24  LIG     1      11.063 -15.610   1.167  1.00  0.00      LIG  
ATOM   5347 H25  LIG     1      11.357 -17.341   1.288  1.00  0.00      LIG  
ATOM   5348 H26  LIG     1      11.224 -16.949   3.892  1.00  0.00      LIG  
ATOM   5349 H27  LIG     1      13.492 -15.903   2.111  1.00  0.00      LIG  
ATOM   5350 H28  LIG     1      15.575 -17.122   2.238  1.00  0.00      LIG  
ATOM   5351 H29  LIG     1      14.900 -18.699   1.790  1.00  0.00      LIG  
ATOM   5352 H30  LIG     1      15.805 -18.521   3.301  1.00  0.00      LIG  
ATOM   5353 H31  LIG     1      12.735 -19.538   3.301  1.00  0.00      LIG  
ATOM   5354 H32  LIG     1      12.382 -18.530   4.715  1.00  0.00      LIG  
ATOM   5355 H33  LIG     1      13.908 -19.411   4.616  1.00  0.00      LIG  
ATOM   5356 H34  LIG     1       7.561 -15.701   2.427  1.00  0.00      LIG  
ATOM   5357 H35  LIG     1       8.848 -14.657   1.797  1.00  0.00      LIG  
ATOM   5358 H36  LIG     1       8.914 -15.255   3.462  1.00  0.00      LIG  
ATOM   5359 H37  LIG     1       7.927 -19.068   2.455  1.00  0.00      LIG  
ATOM   5360 H38  LIG     1       8.110 -20.283   1.224  1.00  0.00      LIG  
ATOM   5361 H39  LIG     1       5.619 -18.680   1.908  1.00  0.00      LIG  
ATOM   5362 H40  LIG     1       6.087 -20.626  -0.366  1.00  0.00      LIG  
ATOM   5363 H41  LIG     1       3.099 -22.192  -0.115  1.00  0.00      LIG  
ATOM   5364 H42  LIG     1       4.531 -22.098   0.862  1.00  0.00      LIG  
ATOM   5365 H43  LIG     1       4.673 -22.138  -0.889  1.00  0.00      LIG  
ATOM   5366 H44  LIG     1      11.702 -14.364   2.844  1.00  0.00      LIG  
ATOM   5367 H45  LIG     1       5.085 -21.110   1.930  1.00  0.00      LIG  
TER
REMARK  Energy: 264.612
REMARK  SimpleFitness: 264.612
REMARK  FullFitness: -966.86584
REMARK  InterFull: -33.0177
REMARK  IntraFull: 302.518
REMARK  solvFull: -1492.56
REMARK  surfFull: 256.194
REMARK  extraFull: 0.0
REMARK  deltaGcompsolvpol: -1492.56
REMARK  deltaGcompsolvnonpol: 256.194
REMARK  deltaGprotsolvpol: -1512.07
REMARK  deltaGprotsolvnonpol: 254.074
REMARK  deltaGligsolvpol: -13.5
REMARK  deltaGligsolvnonpol: 15.3824
REMARK  deltaGvdw: -33.0177
REMARK  deltaGelec: 0.0
REMARK  deltaG: -6.3478928
REMARK  Cluster: 2
REMARK  ClusterRank: 5
ATOM   5287 C    LIG     1       1.097 -19.983  -0.447  1.00  0.00      LIG  
ATOM   5288 C1   LIG     1       1.728 -20.208   0.900  1.00  0.00      LIG  
ATOM   5289 C2   LIG     1       3.149 -19.690   1.021  1.00  0.00      LIG  
ATOM   5290 C3   LIG     1       1.955 -20.049  -1.696  1.00  0.00      LIG  
ATOM   5291 C4   LIG     1       1.366 -18.995  -2.629  1.00  0.00      LIG  
ATOM   5292 C5   LIG     1       1.772 -21.376  -2.427  1.00  0.00      LIG  
ATOM   5293 C6   LIG     1       3.408 -19.649  -1.382  1.00  0.00      LIG  
ATOM   5294 C7   LIG     1       4.387 -19.787  -2.525  1.00  0.00      LIG  
ATOM   5295 C8   LIG     1       5.461 -18.733  -2.355  1.00  0.00      LIG  
ATOM   5296 C9   LIG     1       5.993 -18.573  -0.917  1.00  0.00      LIG  
ATOM   5297 C10  LIG     1       5.429 -17.237  -0.377  1.00  0.00      LIG  
ATOM   5298 C11  LIG     1       7.552 -18.487  -0.944  1.00  0.00      LIG  
ATOM   5299 C12  LIG     1       8.254 -19.706  -1.558  1.00  0.00      LIG  
ATOM   5300 C13  LIG     1       8.108 -17.263  -1.670  1.00  0.00      LIG  
ATOM   5301 C14  LIG     1       8.860 -16.535  -0.606  1.00  0.00      LIG  
ATOM   5302 C15  LIG     1       8.799 -17.239   0.686  1.00  0.00      LIG  
ATOM   5303 C16  LIG     1       9.410 -16.744   1.970  1.00  0.00      LIG  
ATOM   5304 C17  LIG     1      10.908 -16.486   1.805  1.00  0.00      LIG  
ATOM   5305 C18  LIG     1      11.631 -16.279   3.131  1.00  0.00      LIG  
ATOM   5306 C19  LIG     1      13.100 -16.483   2.937  1.00  0.00      LIG  
ATOM   5307 C20  LIG     1      13.830 -17.714   3.341  1.00  0.00      LIG  
ATOM   5308 C21  LIG     1      15.099 -18.027   2.629  1.00  0.00      LIG  
ATOM   5309 C22  LIG     1      13.171 -18.855   4.031  1.00  0.00      LIG  
ATOM   5310 C23  LIG     1       8.640 -15.519   2.438  1.00  0.00      LIG  
ATOM   5311 C24  LIG     1       8.051 -18.320   0.450  1.00  0.00      LIG  
ATOM   5312 C25  LIG     1       7.612 -19.335   1.443  1.00  0.00      LIG  
ATOM   5313 C26  LIG     1       6.104 -19.538   1.434  1.00  0.00      LIG  
ATOM   5314 C27  LIG     1       5.553 -19.750   0.003  1.00  0.00      LIG  
ATOM   5315 C28  LIG     1       4.053 -20.196  -0.099  1.00  0.00      LIG  
ATOM   5316 C29  LIG     1       4.084 -21.733  -0.063  1.00  0.00      LIG  
ATOM   5317 O    LIG     1      -0.122 -19.989  -0.544  1.00  0.00      LIG  
ATOM   5318 O1   LIG     1       9.439 -15.473  -0.786  1.00  0.00      LIG  
ATOM   5319 O2   LIG     1      11.437 -14.942   3.580  1.00  0.00      LIG  
ATOM   5320 O3   LIG     1       5.878 -20.664   2.276  1.00  0.00      LIG  
ATOM   5321 O4   LIG     1      13.878 -16.523   4.155  1.00  0.00      LIG  
ATOM   5322 H    LIG     1       1.689 -21.275   1.122  1.00  0.00      LIG  
ATOM   5323 H1   LIG     1       1.109 -19.699   1.641  1.00  0.00      LIG  
ATOM   5324 H2   LIG     1       3.517 -19.995   2.001  1.00  0.00      LIG  
ATOM   5325 H3   LIG     1       3.132 -18.597   1.011  1.00  0.00      LIG  
ATOM   5326 H4   LIG     1       1.394 -18.000  -2.174  1.00  0.00      LIG  
ATOM   5327 H5   LIG     1       0.322 -19.216  -2.876  1.00  0.00      LIG  
ATOM   5328 H6   LIG     1       1.913 -18.949  -3.574  1.00  0.00      LIG  
ATOM   5329 H7   LIG     1       0.714 -21.551  -2.642  1.00  0.00      LIG  
ATOM   5330 H8   LIG     1       2.118 -22.232  -1.849  1.00  0.00      LIG  
ATOM   5331 H9   LIG     1       2.301 -21.374  -3.384  1.00  0.00      LIG  
ATOM   5332 H10  LIG     1       3.300 -18.575  -1.229  1.00  0.00      LIG  
ATOM   5333 H11  LIG     1       3.905 -19.632  -3.493  1.00  0.00      LIG  
ATOM   5334 H12  LIG     1       4.833 -20.784  -2.552  1.00  0.00      LIG  
ATOM   5335 H13  LIG     1       5.035 -17.778  -2.675  1.00  0.00      LIG  
ATOM   5336 H14  LIG     1       6.253 -18.939  -3.075  1.00  0.00      LIG  
ATOM   5337 H15  LIG     1       5.555 -16.427  -1.099  1.00  0.00      LIG  
ATOM   5338 H16  LIG     1       5.900 -16.915   0.554  1.00  0.00      LIG  
ATOM   5339 H17  LIG     1       4.362 -17.293  -0.171  1.00  0.00      LIG  
ATOM   5340 H18  LIG     1       7.973 -20.648  -1.083  1.00  0.00      LIG  
ATOM   5341 H19  LIG     1       9.340 -19.613  -1.462  1.00  0.00      LIG  
ATOM   5342 H20  LIG     1       8.044 -19.794  -2.626  1.00  0.00      LIG  
ATOM   5343 H21  LIG     1       7.346 -16.607  -2.096  1.00  0.00      LIG  
ATOM   5344 H22  LIG     1       8.812 -17.549  -2.457  1.00  0.00      LIG  
ATOM   5345 H23  LIG     1       9.300 -17.512   2.740  1.00  0.00      LIG  
ATOM   5346 H24  LIG     1      11.063 -15.610   1.167  1.00  0.00      LIG  
ATOM   5347 H25  LIG     1      11.357 -17.341   1.288  1.00  0.00      LIG  
ATOM   5348 H26  LIG     1      11.224 -16.949   3.892  1.00  0.00      LIG  
ATOM   5349 H27  LIG     1      13.492 -15.903   2.111  1.00  0.00      LIG  
ATOM   5350 H28  LIG     1      15.575 -17.122   2.238  1.00  0.00      LIG  
ATOM   5351 H29  LIG     1      14.900 -18.699   1.790  1.00  0.00      LIG  
ATOM   5352 H30  LIG     1      15.805 -18.521   3.301  1.00  0.00      LIG  
ATOM   5353 H31  LIG     1      12.735 -19.538   3.301  1.00  0.00      LIG  
ATOM   5354 H32  LIG     1      12.382 -18.530   4.715  1.00  0.00      LIG  
ATOM   5355 H33  LIG     1      13.908 -19.411   4.616  1.00  0.00      LIG  
ATOM   5356 H34  LIG     1       7.561 -15.701   2.427  1.00  0.00      LIG  
ATOM   5357 H35  LIG     1       8.848 -14.657   1.797  1.00  0.00      LIG  
ATOM   5358 H36  LIG     1       8.914 -15.255   3.462  1.00  0.00      LIG  
ATOM   5359 H37  LIG     1       7.927 -19.068   2.455  1.00  0.00      LIG  
ATOM   5360 H38  LIG     1       8.110 -20.283   1.224  1.00  0.00      LIG  
ATOM   5361 H39  LIG     1       5.619 -18.680   1.908  1.00  0.00      LIG  
ATOM   5362 H40  LIG     1       6.087 -20.626  -0.366  1.00  0.00      LIG  
ATOM   5363 H41  LIG     1       3.099 -22.192  -0.115  1.00  0.00      LIG  
ATOM   5364 H42  LIG     1       4.531 -22.098   0.862  1.00  0.00      LIG  
ATOM   5365 H43  LIG     1       4.673 -22.138  -0.889  1.00  0.00      LIG  
ATOM   5366 H44  LIG     1      11.702 -14.364   2.844  1.00  0.00      LIG  
ATOM   5367 H45  LIG     1       5.085 -21.110   1.930  1.00  0.00      LIG  
TER
REMARK  Energy: 264.612
REMARK  SimpleFitness: 264.612
REMARK  FullFitness: -966.86584
REMARK  InterFull: -33.0177
REMARK  IntraFull: 302.518
REMARK  solvFull: -1492.56
REMARK  surfFull: 256.194
REMARK  extraFull: 0.0
REMARK  deltaGcompsolvpol: -1492.56
REMARK  deltaGcompsolvnonpol: 256.194
REMARK  deltaGprotsolvpol: -1512.07
REMARK  deltaGprotsolvnonpol: 254.074
REMARK  deltaGligsolvpol: -13.5
REMARK  deltaGligsolvnonpol: 15.3824
REMARK  deltaGvdw: -33.0177
REMARK  deltaGelec: 0.0
REMARK  deltaG: -6.3478928
REMARK  Cluster: 2
REMARK  ClusterRank: 6
ATOM   5287 C    LIG     1       1.097 -19.983  -0.447  1.00  0.00      LIG  
ATOM   5288 C1   LIG     1       1.728 -20.208   0.900  1.00  0.00      LIG  
ATOM   5289 C2   LIG     1       3.149 -19.690   1.021  1.00  0.00      LIG  
ATOM   5290 C3   LIG     1       1.955 -20.049  -1.696  1.00  0.00      LIG  
ATOM   5291 C4   LIG     1       1.366 -18.995  -2.629  1.00  0.00      LIG  
ATOM   5292 C5   LIG     1       1.772 -21.376  -2.427  1.00  0.00      LIG  
ATOM   5293 C6   LIG     1       3.408 -19.649  -1.382  1.00  0.00      LIG  
ATOM   5294 C7   LIG     1       4.387 -19.787  -2.525  1.00  0.00      LIG  
ATOM   5295 C8   LIG     1       5.461 -18.733  -2.355  1.00  0.00      LIG  
ATOM   5296 C9   LIG     1       5.993 -18.573  -0.917  1.00  0.00      LIG  
ATOM   5297 C10  LIG     1       5.429 -17.237  -0.377  1.00  0.00      LIG  
ATOM   5298 C11  LIG     1       7.552 -18.487  -0.944  1.00  0.00      LIG  
ATOM   5299 C12  LIG     1       8.254 -19.706  -1.558  1.00  0.00      LIG  
ATOM   5300 C13  LIG     1       8.108 -17.263  -1.670  1.00  0.00      LIG  
ATOM   5301 C14  LIG     1       8.860 -16.535  -0.606  1.00  0.00      LIG  
ATOM   5302 C15  LIG     1       8.799 -17.239   0.686  1.00  0.00      LIG  
ATOM   5303 C16  LIG     1       9.410 -16.744   1.970  1.00  0.00      LIG  
ATOM   5304 C17  LIG     1      10.908 -16.486   1.805  1.00  0.00      LIG  
ATOM   5305 C18  LIG     1      11.631 -16.279   3.131  1.00  0.00      LIG  
ATOM   5306 C19  LIG     1      13.100 -16.483   2.937  1.00  0.00      LIG  
ATOM   5307 C20  LIG     1      13.830 -17.714   3.341  1.00  0.00      LIG  
ATOM   5308 C21  LIG     1      15.099 -18.027   2.629  1.00  0.00      LIG  
ATOM   5309 C22  LIG     1      13.171 -18.855   4.031  1.00  0.00      LIG  
ATOM   5310 C23  LIG     1       8.640 -15.519   2.438  1.00  0.00      LIG  
ATOM   5311 C24  LIG     1       8.051 -18.320   0.450  1.00  0.00      LIG  
ATOM   5312 C25  LIG     1       7.612 -19.335   1.443  1.00  0.00      LIG  
ATOM   5313 C26  LIG     1       6.104 -19.538   1.434  1.00  0.00      LIG  
ATOM   5314 C27  LIG     1       5.553 -19.750   0.003  1.00  0.00      LIG  
ATOM   5315 C28  LIG     1       4.053 -20.196  -0.099  1.00  0.00      LIG  
ATOM   5316 C29  LIG     1       4.084 -21.733  -0.063  1.00  0.00      LIG  
ATOM   5317 O    LIG     1      -0.122 -19.989  -0.544  1.00  0.00      LIG  
ATOM   5318 O1   LIG     1       9.439 -15.473  -0.786  1.00  0.00      LIG  
ATOM   5319 O2   LIG     1      11.437 -14.942   3.580  1.00  0.00      LIG  
ATOM   5320 O3   LIG     1       5.878 -20.664   2.276  1.00  0.00      LIG  
ATOM   5321 O4   LIG     1      13.878 -16.523   4.155  1.00  0.00      LIG  
ATOM   5322 H    LIG     1       1.689 -21.275   1.122  1.00  0.00      LIG  
ATOM   5323 H1   LIG     1       1.109 -19.699   1.641  1.00  0.00      LIG  
ATOM   5324 H2   LIG     1       3.517 -19.995   2.001  1.00  0.00      LIG  
ATOM   5325 H3   LIG     1       3.132 -18.597   1.011  1.00  0.00      LIG  
ATOM   5326 H4   LIG     1       1.394 -18.000  -2.174  1.00  0.00      LIG  
ATOM   5327 H5   LIG     1       0.322 -19.216  -2.876  1.00  0.00      LIG  
ATOM   5328 H6   LIG     1       1.913 -18.949  -3.574  1.00  0.00      LIG  
ATOM   5329 H7   LIG     1       0.714 -21.551  -2.642  1.00  0.00      LIG  
ATOM   5330 H8   LIG     1       2.118 -22.232  -1.849  1.00  0.00      LIG  
ATOM   5331 H9   LIG     1       2.301 -21.374  -3.384  1.00  0.00      LIG  
ATOM   5332 H10  LIG     1       3.300 -18.575  -1.229  1.00  0.00      LIG  
ATOM   5333 H11  LIG     1       3.905 -19.632  -3.493  1.00  0.00      LIG  
ATOM   5334 H12  LIG     1       4.833 -20.784  -2.552  1.00  0.00      LIG  
ATOM   5335 H13  LIG     1       5.035 -17.778  -2.675  1.00  0.00      LIG  
ATOM   5336 H14  LIG     1       6.253 -18.939  -3.075  1.00  0.00      LIG  
ATOM   5337 H15  LIG     1       5.555 -16.427  -1.099  1.00  0.00      LIG  
ATOM   5338 H16  LIG     1       5.900 -16.915   0.554  1.00  0.00      LIG  
ATOM   5339 H17  LIG     1       4.362 -17.293  -0.171  1.00  0.00      LIG  
ATOM   5340 H18  LIG     1       7.973 -20.648  -1.083  1.00  0.00      LIG  
ATOM   5341 H19  LIG     1       9.340 -19.613  -1.462  1.00  0.00      LIG  
ATOM   5342 H20  LIG     1       8.044 -19.794  -2.626  1.00  0.00      LIG  
ATOM   5343 H21  LIG     1       7.346 -16.607  -2.096  1.00  0.00      LIG  
ATOM   5344 H22  LIG     1       8.812 -17.549  -2.457  1.00  0.00      LIG  
ATOM   5345 H23  LIG     1       9.300 -17.512   2.740  1.00  0.00      LIG  
ATOM   5346 H24  LIG     1      11.063 -15.610   1.167  1.00  0.00      LIG  
ATOM   5347 H25  LIG     1      11.357 -17.341   1.288  1.00  0.00      LIG  
ATOM   5348 H26  LIG     1      11.224 -16.949   3.892  1.00  0.00      LIG  
ATOM   5349 H27  LIG     1      13.492 -15.903   2.111  1.00  0.00      LIG  
ATOM   5350 H28  LIG     1      15.575 -17.122   2.238  1.00  0.00      LIG  
ATOM   5351 H29  LIG     1      14.900 -18.699   1.790  1.00  0.00      LIG  
ATOM   5352 H30  LIG     1      15.805 -18.521   3.301  1.00  0.00      LIG  
ATOM   5353 H31  LIG     1      12.735 -19.538   3.301  1.00  0.00      LIG  
ATOM   5354 H32  LIG     1      12.382 -18.530   4.715  1.00  0.00      LIG  
ATOM   5355 H33  LIG     1      13.908 -19.411   4.616  1.00  0.00      LIG  
ATOM   5356 H34  LIG     1       7.561 -15.701   2.427  1.00  0.00      LIG  
ATOM   5357 H35  LIG     1       8.848 -14.657   1.797  1.00  0.00      LIG  
ATOM   5358 H36  LIG     1       8.914 -15.255   3.462  1.00  0.00      LIG  
ATOM   5359 H37  LIG     1       7.927 -19.068   2.455  1.00  0.00      LIG  
ATOM   5360 H38  LIG     1       8.110 -20.283   1.224  1.00  0.00      LIG  
ATOM   5361 H39  LIG     1       5.619 -18.680   1.908  1.00  0.00      LIG  
ATOM   5362 H40  LIG     1       6.087 -20.626  -0.366  1.00  0.00      LIG  
ATOM   5363 H41  LIG     1       3.099 -22.192  -0.115  1.00  0.00      LIG  
ATOM   5364 H42  LIG     1       4.531 -22.098   0.862  1.00  0.00      LIG  
ATOM   5365 H43  LIG     1       4.673 -22.138  -0.889  1.00  0.00      LIG  
ATOM   5366 H44  LIG     1      11.702 -14.364   2.844  1.00  0.00      LIG  
ATOM   5367 H45  LIG     1       5.085 -21.110   1.930  1.00  0.00      LIG  
TER
REMARK  Energy: 264.612
REMARK  SimpleFitness: 264.612
REMARK  FullFitness: -966.86584
REMARK  InterFull: -33.0177
REMARK  IntraFull: 302.518
REMARK  solvFull: -1492.56
REMARK  surfFull: 256.194
REMARK  extraFull: 0.0
REMARK  deltaGcompsolvpol: -1492.56
REMARK  deltaGcompsolvnonpol: 256.194
REMARK  deltaGprotsolvpol: -1512.07
REMARK  deltaGprotsolvnonpol: 254.074
REMARK  deltaGligsolvpol: -13.5
REMARK  deltaGligsolvnonpol: 15.3824
REMARK  deltaGvdw: -33.0177
REMARK  deltaGelec: 0.0
REMARK  deltaG: -6.3478928
REMARK  Cluster: 2
REMARK  ClusterRank: 7
ATOM   5287 C    LIG     1       1.097 -19.983  -0.447  1.00  0.00      LIG  
ATOM   5288 C1   LIG     1       1.728 -20.208   0.900  1.00  0.00      LIG  
ATOM   5289 C2   LIG     1       3.149 -19.690   1.021  1.00  0.00      LIG  
ATOM   5290 C3   LIG     1       1.955 -20.049  -1.696  1.00  0.00      LIG  
ATOM   5291 C4   LIG     1       1.366 -18.995  -2.629  1.00  0.00      LIG  
ATOM   5292 C5   LIG     1       1.772 -21.376  -2.427  1.00  0.00      LIG  
ATOM   5293 C6   LIG     1       3.408 -19.649  -1.382  1.00  0.00      LIG  
ATOM   5294 C7   LIG     1       4.387 -19.787  -2.525  1.00  0.00      LIG  
ATOM   5295 C8   LIG     1       5.461 -18.733  -2.355  1.00  0.00      LIG  
ATOM   5296 C9   LIG     1       5.993 -18.573  -0.917  1.00  0.00      LIG  
ATOM   5297 C10  LIG     1       5.429 -17.237  -0.377  1.00  0.00      LIG  
ATOM   5298 C11  LIG     1       7.552 -18.487  -0.944  1.00  0.00      LIG  
ATOM   5299 C12  LIG     1       8.254 -19.706  -1.558  1.00  0.00      LIG  
ATOM   5300 C13  LIG     1       8.108 -17.263  -1.670  1.00  0.00      LIG  
ATOM   5301 C14  LIG     1       8.860 -16.535  -0.606  1.00  0.00      LIG  
ATOM   5302 C15  LIG     1       8.799 -17.239   0.686  1.00  0.00      LIG  
ATOM   5303 C16  LIG     1       9.410 -16.744   1.970  1.00  0.00      LIG  
ATOM   5304 C17  LIG     1      10.908 -16.486   1.805  1.00  0.00      LIG  
ATOM   5305 C18  LIG     1      11.631 -16.279   3.131  1.00  0.00      LIG  
ATOM   5306 C19  LIG     1      13.100 -16.483   2.937  1.00  0.00      LIG  
ATOM   5307 C20  LIG     1      13.830 -17.714   3.341  1.00  0.00      LIG  
ATOM   5308 C21  LIG     1      15.099 -18.027   2.629  1.00  0.00      LIG  
ATOM   5309 C22  LIG     1      13.171 -18.855   4.031  1.00  0.00      LIG  
ATOM   5310 C23  LIG     1       8.640 -15.519   2.438  1.00  0.00      LIG  
ATOM   5311 C24  LIG     1       8.051 -18.320   0.450  1.00  0.00      LIG  
ATOM   5312 C25  LIG     1       7.612 -19.335   1.443  1.00  0.00      LIG  
ATOM   5313 C26  LIG     1       6.104 -19.538   1.434  1.00  0.00      LIG  
ATOM   5314 C27  LIG     1       5.553 -19.750   0.003  1.00  0.00      LIG  
ATOM   5315 C28  LIG     1       4.053 -20.196  -0.099  1.00  0.00      LIG  
ATOM   5316 C29  LIG     1       4.084 -21.733  -0.063  1.00  0.00      LIG  
ATOM   5317 O    LIG     1      -0.122 -19.989  -0.544  1.00  0.00      LIG  
ATOM   5318 O1   LIG     1       9.439 -15.473  -0.786  1.00  0.00      LIG  
ATOM   5319 O2   LIG     1      11.437 -14.942   3.580  1.00  0.00      LIG  
ATOM   5320 O3   LIG     1       5.878 -20.664   2.276  1.00  0.00      LIG  
ATOM   5321 O4   LIG     1      13.878 -16.523   4.155  1.00  0.00      LIG  
ATOM   5322 H    LIG     1       1.689 -21.275   1.122  1.00  0.00      LIG  
ATOM   5323 H1   LIG     1       1.109 -19.699   1.641  1.00  0.00      LIG  
ATOM   5324 H2   LIG     1       3.517 -19.995   2.001  1.00  0.00      LIG  
ATOM   5325 H3   LIG     1       3.132 -18.597   1.011  1.00  0.00      LIG  
ATOM   5326 H4   LIG     1       1.394 -18.000  -2.174  1.00  0.00      LIG  
ATOM   5327 H5   LIG     1       0.322 -19.216  -2.876  1.00  0.00      LIG  
ATOM   5328 H6   LIG     1       1.913 -18.949  -3.574  1.00  0.00      LIG  
ATOM   5329 H7   LIG     1       0.714 -21.551  -2.642  1.00  0.00      LIG  
ATOM   5330 H8   LIG     1       2.118 -22.232  -1.849  1.00  0.00      LIG  
ATOM   5331 H9   LIG     1       2.301 -21.374  -3.384  1.00  0.00      LIG  
ATOM   5332 H10  LIG     1       3.300 -18.575  -1.229  1.00  0.00      LIG  
ATOM   5333 H11  LIG     1       3.905 -19.632  -3.493  1.00  0.00      LIG  
ATOM   5334 H12  LIG     1       4.833 -20.784  -2.552  1.00  0.00      LIG  
ATOM   5335 H13  LIG     1       5.035 -17.778  -2.675  1.00  0.00      LIG  
ATOM   5336 H14  LIG     1       6.253 -18.939  -3.075  1.00  0.00      LIG  
ATOM   5337 H15  LIG     1       5.555 -16.427  -1.099  1.00  0.00      LIG  
ATOM   5338 H16  LIG     1       5.900 -16.915   0.554  1.00  0.00      LIG  
ATOM   5339 H17  LIG     1       4.362 -17.293  -0.171  1.00  0.00      LIG  
ATOM   5340 H18  LIG     1       7.973 -20.648  -1.083  1.00  0.00      LIG  
ATOM   5341 H19  LIG     1       9.340 -19.613  -1.462  1.00  0.00      LIG  
ATOM   5342 H20  LIG     1       8.044 -19.794  -2.626  1.00  0.00      LIG  
ATOM   5343 H21  LIG     1       7.346 -16.607  -2.096  1.00  0.00      LIG  
ATOM   5344 H22  LIG     1       8.812 -17.549  -2.457  1.00  0.00      LIG  
ATOM   5345 H23  LIG     1       9.300 -17.512   2.740  1.00  0.00      LIG  
ATOM   5346 H24  LIG     1      11.063 -15.610   1.167  1.00  0.00      LIG  
ATOM   5347 H25  LIG     1      11.357 -17.341   1.288  1.00  0.00      LIG  
ATOM   5348 H26  LIG     1      11.224 -16.949   3.892  1.00  0.00      LIG  
ATOM   5349 H27  LIG     1      13.492 -15.903   2.111  1.00  0.00      LIG  
ATOM   5350 H28  LIG     1      15.575 -17.122   2.238  1.00  0.00      LIG  
ATOM   5351 H29  LIG     1      14.900 -18.699   1.790  1.00  0.00      LIG  
ATOM   5352 H30  LIG     1      15.805 -18.521   3.301  1.00  0.00      LIG  
ATOM   5353 H31  LIG     1      12.735 -19.538   3.301  1.00  0.00      LIG  
ATOM   5354 H32  LIG     1      12.382 -18.530   4.715  1.00  0.00      LIG  
ATOM   5355 H33  LIG     1      13.908 -19.411   4.616  1.00  0.00      LIG  
ATOM   5356 H34  LIG     1       7.561 -15.701   2.427  1.00  0.00      LIG  
ATOM   5357 H35  LIG     1       8.848 -14.657   1.797  1.00  0.00      LIG  
ATOM   5358 H36  LIG     1       8.914 -15.255   3.462  1.00  0.00      LIG  
ATOM   5359 H37  LIG     1       7.927 -19.068   2.455  1.00  0.00      LIG  
ATOM   5360 H38  LIG     1       8.110 -20.283   1.224  1.00  0.00      LIG  
ATOM   5361 H39  LIG     1       5.619 -18.680   1.908  1.00  0.00      LIG  
ATOM   5362 H40  LIG     1       6.087 -20.626  -0.366  1.00  0.00      LIG  
ATOM   5363 H41  LIG     1       3.099 -22.192  -0.115  1.00  0.00      LIG  
ATOM   5364 H42  LIG     1       4.531 -22.098   0.862  1.00  0.00      LIG  
ATOM   5365 H43  LIG     1       4.673 -22.138  -0.889  1.00  0.00      LIG  
ATOM   5366 H44  LIG     1      11.702 -14.364   2.844  1.00  0.00      LIG  
ATOM   5367 H45  LIG     1       5.085 -21.110   1.930  1.00  0.00      LIG  
TER
REMARK  Energy: 264.347
REMARK  SimpleFitness: 264.347
REMARK  FullFitness: -967.1773
REMARK  InterFull: -27.2402
REMARK  IntraFull: 299.824
REMARK  solvFull: -1495.55
REMARK  surfFull: 255.789
REMARK  extraFull: 0.0
REMARK  deltaGcompsolvpol: -1495.55
REMARK  deltaGcompsolvnonpol: 255.789
REMARK  deltaGprotsolvpol: -1512.07
REMARK  deltaGprotsolvnonpol: 254.074
REMARK  deltaGligsolvpol: -12.5904
REMARK  deltaGligsolvnonpol: 15.4458
REMARK  deltaGvdw: -27.2402
REMARK  deltaGelec: 0.0
REMARK  deltaG: -6.0843067
REMARK  Cluster: 3
REMARK  ClusterRank: 0
ATOM   5287 C    LIG     1      -2.103 -12.189   0.796  1.00  0.00      LIG  
ATOM   5288 C1   LIG     1      -2.102 -13.657   0.494  1.00  0.00      LIG  
ATOM   5289 C2   LIG     1      -0.823 -14.348   0.939  1.00  0.00      LIG  
ATOM   5290 C3   LIG     1      -0.860 -11.398   0.448  1.00  0.00      LIG  
ATOM   5291 C4   LIG     1      -0.905 -10.146   1.313  1.00  0.00      LIG  
ATOM   5292 C5   LIG     1      -0.931 -10.910  -0.995  1.00  0.00      LIG  
ATOM   5293 C6   LIG     1       0.377 -12.227   0.845  1.00  0.00      LIG  
ATOM   5294 C7   LIG     1       1.719 -11.571   0.618  1.00  0.00      LIG  
ATOM   5295 C8   LIG     1       2.742 -12.118   1.589  1.00  0.00      LIG  
ATOM   5296 C9   LIG     1       2.611 -13.615   1.912  1.00  0.00      LIG  
ATOM   5297 C10  LIG     1       1.912 -13.729   3.284  1.00  0.00      LIG  
ATOM   5298 C11  LIG     1       4.034 -14.242   2.034  1.00  0.00      LIG  
ATOM   5299 C12  LIG     1       4.907 -14.130   0.778  1.00  0.00      LIG  
ATOM   5300 C13  LIG     1       4.870 -13.688   3.188  1.00  0.00      LIG  
ATOM   5301 C14  LIG     1       5.150 -14.893   4.023  1.00  0.00      LIG  
ATOM   5302 C15  LIG     1       4.494 -16.095   3.483  1.00  0.00      LIG  
ATOM   5303 C16  LIG     1       4.528 -17.451   4.127  1.00  0.00      LIG  
ATOM   5304 C17  LIG     1       5.929 -18.048   4.235  1.00  0.00      LIG  
ATOM   5305 C18  LIG     1       6.616 -18.357   2.902  1.00  0.00      LIG  
ATOM   5306 C19  LIG     1       5.709 -18.965   1.874  1.00  0.00      LIG  
ATOM   5307 C20  LIG     1       5.208 -20.369   1.892  1.00  0.00      LIG  
ATOM   5308 C21  LIG     1       3.976 -20.685   1.119  1.00  0.00      LIG  
ATOM   5309 C22  LIG     1       5.575 -21.356   2.948  1.00  0.00      LIG  
ATOM   5310 C23  LIG     1       3.917 -17.395   5.514  1.00  0.00      LIG  
ATOM   5311 C24  LIG     1       3.886 -15.686   2.364  1.00  0.00      LIG  
ATOM   5312 C25  LIG     1       3.052 -16.499   1.439  1.00  0.00      LIG  
ATOM   5313 C26  LIG     1       1.697 -15.866   1.168  1.00  0.00      LIG  
ATOM   5314 C27  LIG     1       1.790 -14.363   0.823  1.00  0.00      LIG  
ATOM   5315 C28  LIG     1       0.443 -13.693   0.379  1.00  0.00      LIG  
ATOM   5316 C29  LIG     1       0.436 -13.830  -1.151  1.00  0.00      LIG  
ATOM   5317 O    LIG     1      -3.160 -11.625   1.033  1.00  0.00      LIG  
ATOM   5318 O1   LIG     1       5.832 -14.878   5.038  1.00  0.00      LIG  
ATOM   5319 O2   LIG     1       7.171 -17.162   2.370  1.00  0.00      LIG  
ATOM   5320 O3   LIG     1       1.136 -16.635   0.109  1.00  0.00      LIG  
ATOM   5321 O4   LIG     1       6.329 -19.984   1.061  1.00  0.00      LIG  
ATOM   5322 H    LIG     1      -2.279 -13.787  -0.576  1.00  0.00      LIG  
ATOM   5323 H1   LIG     1      -2.947 -14.102   1.026  1.00  0.00      LIG  
ATOM   5324 H2   LIG     1      -0.902 -15.389   0.625  1.00  0.00      LIG  
ATOM   5325 H3   LIG     1      -0.779 -14.343   2.032  1.00  0.00      LIG  
ATOM   5326 H4   LIG     1      -0.906 -10.392   2.380  1.00  0.00      LIG  
ATOM   5327 H5   LIG     1      -1.804  -9.563   1.101  1.00  0.00      LIG  
ATOM   5328 H6   LIG     1      -0.059  -9.486   1.119  1.00  0.00      LIG  
ATOM   5329 H7   LIG     1      -1.666 -10.105  -1.085  1.00  0.00      LIG  
ATOM   5330 H8   LIG     1      -1.253 -11.690  -1.688  1.00  0.00      LIG  
ATOM   5331 H9   LIG     1       0.031 -10.520  -1.331  1.00  0.00      LIG  
ATOM   5332 H10  LIG     1       0.264 -12.251   1.927  1.00  0.00      LIG  
ATOM   5333 H11  LIG     1       1.674 -10.498   0.788  1.00  0.00      LIG  
ATOM   5334 H12  LIG     1       2.061 -11.713  -0.409  1.00  0.00      LIG  
ATOM   5335 H13  LIG     1       2.656 -11.550   2.519  1.00  0.00      LIG  
ATOM   5336 H14  LIG     1       3.725 -11.855   1.201  1.00  0.00      LIG  
ATOM   5337 H15  LIG     1       2.305 -12.995   3.990  1.00  0.00      LIG  
ATOM   5338 H16  LIG     1       2.018 -14.711   3.748  1.00  0.00      LIG  
ATOM   5339 H17  LIG     1       0.840 -13.555   3.229  1.00  0.00      LIG  
ATOM   5340 H18  LIG     1       4.420 -14.523  -0.117  1.00  0.00      LIG  
ATOM   5341 H19  LIG     1       5.841 -14.688   0.907  1.00  0.00      LIG  
ATOM   5342 H20  LIG     1       5.191 -13.095   0.580  1.00  0.00      LIG  
ATOM   5343 H21  LIG     1       4.361 -12.938   3.796  1.00  0.00      LIG  
ATOM   5344 H22  LIG     1       5.821 -13.279   2.836  1.00  0.00      LIG  
ATOM   5345 H23  LIG     1       3.912 -18.143   3.547  1.00  0.00      LIG  
ATOM   5346 H24  LIG     1       5.838 -18.979   4.799  1.00  0.00      LIG  
ATOM   5347 H25  LIG     1       6.563 -17.386   4.831  1.00  0.00      LIG  
ATOM   5348 H26  LIG     1       7.462 -19.017   3.097  1.00  0.00      LIG  
ATOM   5349 H27  LIG     1       5.118 -18.225   1.355  1.00  0.00      LIG  
ATOM   5350 H28  LIG     1       3.792 -19.945   0.334  1.00  0.00      LIG  
ATOM   5351 H29  LIG     1       3.108 -20.698   1.784  1.00  0.00      LIG  
ATOM   5352 H30  LIG     1       4.067 -21.669   0.652  1.00  0.00      LIG  
ATOM   5353 H31  LIG     1       4.757 -22.064   3.099  1.00  0.00      LIG  
ATOM   5354 H32  LIG     1       5.772 -20.875   3.906  1.00  0.00      LIG  
ATOM   5355 H33  LIG     1       6.461 -21.930   2.662  1.00  0.00      LIG  
ATOM   5356 H34  LIG     1       4.508 -16.773   6.192  1.00  0.00      LIG  
ATOM   5357 H35  LIG     1       3.873 -18.399   5.942  1.00  0.00      LIG  
ATOM   5358 H36  LIG     1       2.900 -16.996   5.481  1.00  0.00      LIG  
ATOM   5359 H37  LIG     1       2.899 -17.514   1.817  1.00  0.00      LIG  
ATOM   5360 H38  LIG     1       3.593 -16.625   0.496  1.00  0.00      LIG  
ATOM   5361 H39  LIG     1       1.058 -16.003   2.040  1.00  0.00      LIG  
ATOM   5362 H40  LIG     1       2.401 -14.321  -0.080  1.00  0.00      LIG  
ATOM   5363 H41  LIG     1      -0.505 -13.538  -1.611  1.00  0.00      LIG  
ATOM   5364 H42  LIG     1       0.605 -14.863  -1.457  1.00  0.00      LIG  
ATOM   5365 H43  LIG     1       1.227 -13.230  -1.607  1.00  0.00      LIG  
ATOM   5366 H44  LIG     1       7.521 -17.394   1.493  1.00  0.00      LIG  
ATOM   5367 H45  LIG     1       0.297 -16.207  -0.130  1.00  0.00      LIG  
TER
REMARK  Energy: 264.886
REMARK  SimpleFitness: 264.886
REMARK  FullFitness: -966.7024
REMARK  InterFull: -27.2894
REMARK  IntraFull: 299.699
REMARK  solvFull: -1495.03
REMARK  surfFull: 255.918
REMARK  extraFull: 0.0
REMARK  deltaGcompsolvpol: -1495.03
REMARK  deltaGcompsolvnonpol: 255.918
REMARK  deltaGprotsolvpol: -1512.07
REMARK  deltaGprotsolvnonpol: 254.074
REMARK  deltaGligsolvpol: -12.8078
REMARK  deltaGligsolvnonpol: 15.4798
REMARK  deltaGvdw: -27.2894
REMARK  deltaGelec: 0.0
REMARK  deltaG: -6.034844
REMARK  Cluster: 3
REMARK  ClusterRank: 1
ATOM   5287 C    LIG     1      -2.054 -12.397   0.468  1.00  0.00      LIG  
ATOM   5288 C1   LIG     1      -1.977 -13.872   0.206  1.00  0.00      LIG  
ATOM   5289 C2   LIG     1      -0.713 -14.507   0.762  1.00  0.00      LIG  
ATOM   5290 C3   LIG     1      -0.808 -11.565   0.247  1.00  0.00      LIG  
ATOM   5291 C4   LIG     1      -0.961 -10.343   1.148  1.00  0.00      LIG  
ATOM   5292 C5   LIG     1      -0.774 -11.035  -1.183  1.00  0.00      LIG  
ATOM   5293 C6   LIG     1       0.428 -12.361   0.712  1.00  0.00      LIG  
ATOM   5294 C7   LIG     1       1.762 -11.669   0.550  1.00  0.00      LIG  
ATOM   5295 C8   LIG     1       2.729 -12.169   1.600  1.00  0.00      LIG  
ATOM   5296 C9   LIG     1       2.645 -13.673   1.903  1.00  0.00      LIG  
ATOM   5297 C10  LIG     1       1.897 -13.821   3.247  1.00  0.00      LIG  
ATOM   5298 C11  LIG     1       4.086 -14.245   2.072  1.00  0.00      LIG  
ATOM   5299 C12  LIG     1       4.989 -14.114   0.839  1.00  0.00      LIG  
ATOM   5300 C13  LIG     1       4.871 -13.648   3.240  1.00  0.00      LIG  
ATOM   5301 C14  LIG     1       5.143 -14.827   4.112  1.00  0.00      LIG  
ATOM   5302 C15  LIG     1       4.547 -16.057   3.569  1.00  0.00      LIG  
ATOM   5303 C16  LIG     1       4.581 -17.395   4.247  1.00  0.00      LIG  
ATOM   5304 C17  LIG     1       5.982 -17.949   4.478  1.00  0.00      LIG  
ATOM   5305 C18  LIG     1       6.825 -18.160   3.219  1.00  0.00      LIG  
ATOM   5306 C19  LIG     1       6.066 -18.692   2.039  1.00  0.00      LIG  
ATOM   5307 C20  LIG     1       5.503 -20.067   1.897  1.00  0.00      LIG  
ATOM   5308 C21  LIG     1       4.427 -20.283   0.894  1.00  0.00      LIG  
ATOM   5309 C22  LIG     1       5.619 -21.126   2.939  1.00  0.00      LIG  
ATOM   5310 C23  LIG     1       3.863 -17.324   5.582  1.00  0.00      LIG  
ATOM   5311 C24  LIG     1       3.975 -15.689   2.417  1.00  0.00      LIG  
ATOM   5312 C25  LIG     1       3.202 -16.547   1.476  1.00  0.00      LIG  
ATOM   5313 C26  LIG     1       1.839 -15.959   1.135  1.00  0.00      LIG  
ATOM   5314 C27  LIG     1       1.900 -14.454   0.784  1.00  0.00      LIG  
ATOM   5315 C28  LIG     1       0.562 -13.826   0.263  1.00  0.00      LIG  
ATOM   5316 C29  LIG     1       0.641 -13.972  -1.264  1.00  0.00      LIG  
ATOM   5317 O    LIG     1      -3.150 -11.863   0.558  1.00  0.00      LIG  
ATOM   5318 O1   LIG     1       5.791 -14.777   5.147  1.00  0.00      LIG  
ATOM   5319 O2   LIG     1       7.436 -16.931   2.849  1.00  0.00      LIG  
ATOM   5320 O3   LIG     1       1.355 -16.750   0.055  1.00  0.00      LIG  
ATOM   5321 O4   LIG     1       6.775 -19.715   1.305  1.00  0.00      LIG  
ATOM   5322 H    LIG     1      -2.068 -14.035  -0.870  1.00  0.00      LIG  
ATOM   5323 H1   LIG     1      -2.844 -14.336   0.684  1.00  0.00      LIG  
ATOM   5324 H2   LIG     1      -0.739 -15.561   0.482  1.00  0.00      LIG  
ATOM   5325 H3   LIG     1      -0.740 -14.462   1.854  1.00  0.00      LIG  
ATOM   5326 H4   LIG     1      -1.013 -10.630   2.203  1.00  0.00      LIG  
ATOM   5327 H5   LIG     1      -1.870  -9.782   0.912  1.00  0.00      LIG  
ATOM   5328 H6   LIG     1      -0.127  -9.649   1.029  1.00  0.00      LIG  
ATOM   5329 H7   LIG     1      -1.535 -10.261  -1.314  1.00  0.00      LIG  
ATOM   5330 H8   LIG     1      -0.994 -11.805  -1.923  1.00  0.00      LIG  
ATOM   5331 H9   LIG     1       0.193 -10.590  -1.423  1.00  0.00      LIG  
ATOM   5332 H10  LIG     1       0.257 -12.386   1.786  1.00  0.00      LIG  
ATOM   5333 H11  LIG     1       1.672 -10.593   0.684  1.00  0.00      LIG  
ATOM   5334 H12  LIG     1       2.173 -11.828  -0.449  1.00  0.00      LIG  
ATOM   5335 H13  LIG     1       2.530 -11.617   2.523  1.00  0.00      LIG  
ATOM   5336 H14  LIG     1       3.729 -11.856   1.302  1.00  0.00      LIG  
ATOM   5337 H15  LIG     1       2.297 -13.139   3.999  1.00  0.00      LIG  
ATOM   5338 H16  LIG     1       1.946 -14.827   3.666  1.00  0.00      LIG  
ATOM   5339 H17  LIG     1       0.837 -13.593   3.169  1.00  0.00      LIG  
ATOM   5340 H18  LIG     1       4.568 -14.578  -0.055  1.00  0.00      LIG  
ATOM   5341 H19  LIG     1       5.955 -14.595   1.018  1.00  0.00      LIG  
ATOM   5342 H20  LIG     1       5.201 -13.070   0.604  1.00  0.00      LIG  
ATOM   5343 H21  LIG     1       4.326 -12.892   3.808  1.00  0.00      LIG  
ATOM   5344 H22  LIG     1       5.827 -13.230   2.910  1.00  0.00      LIG  
ATOM   5345 H23  LIG     1       4.034 -18.120   3.640  1.00  0.00      LIG  
ATOM   5346 H24  LIG     1       5.864 -18.913   4.978  1.00  0.00      LIG  
ATOM   5347 H25  LIG     1       6.520 -17.302   5.179  1.00  0.00      LIG  
ATOM   5348 H26  LIG     1       7.647 -18.826   3.475  1.00  0.00      LIG  
ATOM   5349 H27  LIG     1       5.608 -17.906   1.456  1.00  0.00      LIG  
ATOM   5350 H28  LIG     1       4.457 -19.529   0.102  1.00  0.00      LIG  
ATOM   5351 H29  LIG     1       3.450 -20.227   1.381  1.00  0.00      LIG  
ATOM   5352 H30  LIG     1       4.530 -21.270   0.436  1.00  0.00      LIG  
ATOM   5353 H31  LIG     1       4.638 -21.566   3.130  1.00  0.00      LIG  
ATOM   5354 H32  LIG     1       6.000 -20.742   3.885  1.00  0.00      LIG  
ATOM   5355 H33  LIG     1       6.281 -21.926   2.600  1.00  0.00      LIG  
ATOM   5356 H34  LIG     1       4.384 -16.665   6.283  1.00  0.00      LIG  
ATOM   5357 H35  LIG     1       3.813 -18.316   6.035  1.00  0.00      LIG  
ATOM   5358 H36  LIG     1       2.844 -16.952   5.460  1.00  0.00      LIG  
ATOM   5359 H37  LIG     1       3.061 -17.556   1.871  1.00  0.00      LIG  
ATOM   5360 H38  LIG     1       3.786 -16.677   0.560  1.00  0.00      LIG  
ATOM   5361 H39  LIG     1       1.163 -16.115   1.974  1.00  0.00      LIG  
ATOM   5362 H40  LIG     1       2.551 -14.402  -0.089  1.00  0.00      LIG  
ATOM   5363 H41  LIG     1      -0.256 -13.647  -1.785  1.00  0.00      LIG  
ATOM   5364 H42  LIG     1       0.788 -15.013  -1.552  1.00  0.00      LIG  
ATOM   5365 H43  LIG     1       1.479 -13.405  -1.674  1.00  0.00      LIG  
ATOM   5366 H44  LIG     1       7.892 -17.099   2.006  1.00  0.00      LIG  
ATOM   5367 H45  LIG     1       0.496 -16.374  -0.202  1.00  0.00      LIG  
TER
REMARK  Energy: 264.886
REMARK  SimpleFitness: 264.886
REMARK  FullFitness: -966.7024
REMARK  InterFull: -27.2894
REMARK  IntraFull: 299.699
REMARK  solvFull: -1495.03
REMARK  surfFull: 255.918
REMARK  extraFull: 0.0
REMARK  deltaGcompsolvpol: -1495.03
REMARK  deltaGcompsolvnonpol: 255.918
REMARK  deltaGprotsolvpol: -1512.07
REMARK  deltaGprotsolvnonpol: 254.074
REMARK  deltaGligsolvpol: -12.8078
REMARK  deltaGligsolvnonpol: 15.4798
REMARK  deltaGvdw: -27.2894
REMARK  deltaGelec: 0.0
REMARK  deltaG: -6.034844
REMARK  Cluster: 3
REMARK  ClusterRank: 2
ATOM   5287 C    LIG     1      -2.054 -12.397   0.468  1.00  0.00      LIG  
ATOM   5288 C1   LIG     1      -1.977 -13.872   0.206  1.00  0.00      LIG  
ATOM   5289 C2   LIG     1      -0.713 -14.507   0.762  1.00  0.00      LIG  
ATOM   5290 C3   LIG     1      -0.808 -11.565   0.247  1.00  0.00      LIG  
ATOM   5291 C4   LIG     1      -0.961 -10.343   1.148  1.00  0.00      LIG  
ATOM   5292 C5   LIG     1      -0.774 -11.035  -1.183  1.00  0.00      LIG  
ATOM   5293 C6   LIG     1       0.428 -12.361   0.712  1.00  0.00      LIG  
ATOM   5294 C7   LIG     1       1.762 -11.669   0.550  1.00  0.00      LIG  
ATOM   5295 C8   LIG     1       2.729 -12.169   1.600  1.00  0.00      LIG  
ATOM   5296 C9   LIG     1       2.645 -13.673   1.903  1.00  0.00      LIG  
ATOM   5297 C10  LIG     1       1.897 -13.821   3.247  1.00  0.00      LIG  
ATOM   5298 C11  LIG     1       4.086 -14.245   2.072  1.00  0.00      LIG  
ATOM   5299 C12  LIG     1       4.989 -14.114   0.839  1.00  0.00      LIG  
ATOM   5300 C13  LIG     1       4.871 -13.648   3.240  1.00  0.00      LIG  
ATOM   5301 C14  LIG     1       5.143 -14.827   4.112  1.00  0.00      LIG  
ATOM   5302 C15  LIG     1       4.547 -16.057   3.569  1.00  0.00      LIG  
ATOM   5303 C16  LIG     1       4.581 -17.395   4.247  1.00  0.00      LIG  
ATOM   5304 C17  LIG     1       5.982 -17.949   4.478  1.00  0.00      LIG  
ATOM   5305 C18  LIG     1       6.825 -18.160   3.219  1.00  0.00      LIG  
ATOM   5306 C19  LIG     1       6.066 -18.692   2.039  1.00  0.00      LIG  
ATOM   5307 C20  LIG     1       5.503 -20.067   1.897  1.00  0.00      LIG  
ATOM   5308 C21  LIG     1       4.427 -20.283   0.894  1.00  0.00      LIG  
ATOM   5309 C22  LIG     1       5.619 -21.126   2.939  1.00  0.00      LIG  
ATOM   5310 C23  LIG     1       3.863 -17.324   5.582  1.00  0.00      LIG  
ATOM   5311 C24  LIG     1       3.975 -15.689   2.417  1.00  0.00      LIG  
ATOM   5312 C25  LIG     1       3.202 -16.547   1.476  1.00  0.00      LIG  
ATOM   5313 C26  LIG     1       1.839 -15.959   1.135  1.00  0.00      LIG  
ATOM   5314 C27  LIG     1       1.900 -14.454   0.784  1.00  0.00      LIG  
ATOM   5315 C28  LIG     1       0.562 -13.826   0.263  1.00  0.00      LIG  
ATOM   5316 C29  LIG     1       0.641 -13.972  -1.264  1.00  0.00      LIG  
ATOM   5317 O    LIG     1      -3.150 -11.863   0.558  1.00  0.00      LIG  
ATOM   5318 O1   LIG     1       5.791 -14.777   5.147  1.00  0.00      LIG  
ATOM   5319 O2   LIG     1       7.436 -16.931   2.849  1.00  0.00      LIG  
ATOM   5320 O3   LIG     1       1.355 -16.750   0.055  1.00  0.00      LIG  
ATOM   5321 O4   LIG     1       6.775 -19.715   1.305  1.00  0.00      LIG  
ATOM   5322 H    LIG     1      -2.068 -14.035  -0.870  1.00  0.00      LIG  
ATOM   5323 H1   LIG     1      -2.844 -14.336   0.684  1.00  0.00      LIG  
ATOM   5324 H2   LIG     1      -0.739 -15.561   0.482  1.00  0.00      LIG  
ATOM   5325 H3   LIG     1      -0.740 -14.462   1.854  1.00  0.00      LIG  
ATOM   5326 H4   LIG     1      -1.013 -10.630   2.203  1.00  0.00      LIG  
ATOM   5327 H5   LIG     1      -1.870  -9.782   0.912  1.00  0.00      LIG  
ATOM   5328 H6   LIG     1      -0.127  -9.649   1.029  1.00  0.00      LIG  
ATOM   5329 H7   LIG     1      -1.535 -10.261  -1.314  1.00  0.00      LIG  
ATOM   5330 H8   LIG     1      -0.994 -11.805  -1.923  1.00  0.00      LIG  
ATOM   5331 H9   LIG     1       0.193 -10.590  -1.423  1.00  0.00      LIG  
ATOM   5332 H10  LIG     1       0.257 -12.386   1.786  1.00  0.00      LIG  
ATOM   5333 H11  LIG     1       1.672 -10.593   0.684  1.00  0.00      LIG  
ATOM   5334 H12  LIG     1       2.173 -11.828  -0.449  1.00  0.00      LIG  
ATOM   5335 H13  LIG     1       2.530 -11.617   2.523  1.00  0.00      LIG  
ATOM   5336 H14  LIG     1       3.729 -11.856   1.302  1.00  0.00      LIG  
ATOM   5337 H15  LIG     1       2.297 -13.139   3.999  1.00  0.00      LIG  
ATOM   5338 H16  LIG     1       1.946 -14.827   3.666  1.00  0.00      LIG  
ATOM   5339 H17  LIG     1       0.837 -13.593   3.169  1.00  0.00      LIG  
ATOM   5340 H18  LIG     1       4.568 -14.578  -0.055  1.00  0.00      LIG  
ATOM   5341 H19  LIG     1       5.955 -14.595   1.018  1.00  0.00      LIG  
ATOM   5342 H20  LIG     1       5.201 -13.070   0.604  1.00  0.00      LIG  
ATOM   5343 H21  LIG     1       4.326 -12.892   3.808  1.00  0.00      LIG  
ATOM   5344 H22  LIG     1       5.827 -13.230   2.910  1.00  0.00      LIG  
ATOM   5345 H23  LIG     1       4.034 -18.120   3.640  1.00  0.00      LIG  
ATOM   5346 H24  LIG     1       5.864 -18.913   4.978  1.00  0.00      LIG  
ATOM   5347 H25  LIG     1       6.520 -17.302   5.179  1.00  0.00      LIG  
ATOM   5348 H26  LIG     1       7.647 -18.826   3.475  1.00  0.00      LIG  
ATOM   5349 H27  LIG     1       5.608 -17.906   1.456  1.00  0.00      LIG  
ATOM   5350 H28  LIG     1       4.457 -19.529   0.102  1.00  0.00      LIG  
ATOM   5351 H29  LIG     1       3.450 -20.227   1.381  1.00  0.00      LIG  
ATOM   5352 H30  LIG     1       4.530 -21.270   0.436  1.00  0.00      LIG  
ATOM   5353 H31  LIG     1       4.638 -21.566   3.130  1.00  0.00      LIG  
ATOM   5354 H32  LIG     1       6.000 -20.742   3.885  1.00  0.00      LIG  
ATOM   5355 H33  LIG     1       6.281 -21.926   2.600  1.00  0.00      LIG  
ATOM   5356 H34  LIG     1       4.384 -16.665   6.283  1.00  0.00      LIG  
ATOM   5357 H35  LIG     1       3.813 -18.316   6.035  1.00  0.00      LIG  
ATOM   5358 H36  LIG     1       2.844 -16.952   5.460  1.00  0.00      LIG  
ATOM   5359 H37  LIG     1       3.061 -17.556   1.871  1.00  0.00      LIG  
ATOM   5360 H38  LIG     1       3.786 -16.677   0.560  1.00  0.00      LIG  
ATOM   5361 H39  LIG     1       1.163 -16.115   1.974  1.00  0.00      LIG  
ATOM   5362 H40  LIG     1       2.551 -14.402  -0.089  1.00  0.00      LIG  
ATOM   5363 H41  LIG     1      -0.256 -13.647  -1.785  1.00  0.00      LIG  
ATOM   5364 H42  LIG     1       0.788 -15.013  -1.552  1.00  0.00      LIG  
ATOM   5365 H43  LIG     1       1.479 -13.405  -1.674  1.00  0.00      LIG  
ATOM   5366 H44  LIG     1       7.892 -17.099   2.006  1.00  0.00      LIG  
ATOM   5367 H45  LIG     1       0.496 -16.374  -0.202  1.00  0.00      LIG  
TER
REMARK  Energy: 264.886
REMARK  SimpleFitness: 264.886
REMARK  FullFitness: -966.7024
REMARK  InterFull: -27.2894
REMARK  IntraFull: 299.699
REMARK  solvFull: -1495.03
REMARK  surfFull: 255.918
REMARK  extraFull: 0.0
REMARK  deltaGcompsolvpol: -1495.03
REMARK  deltaGcompsolvnonpol: 255.918
REMARK  deltaGprotsolvpol: -1512.07
REMARK  deltaGprotsolvnonpol: 254.074
REMARK  deltaGligsolvpol: -12.8078
REMARK  deltaGligsolvnonpol: 15.4798
REMARK  deltaGvdw: -27.2894
REMARK  deltaGelec: 0.0
REMARK  deltaG: -6.034844
REMARK  Cluster: 3
REMARK  ClusterRank: 3
ATOM   5287 C    LIG     1      -2.054 -12.397   0.468  1.00  0.00      LIG  
ATOM   5288 C1   LIG     1      -1.977 -13.872   0.206  1.00  0.00      LIG  
ATOM   5289 C2   LIG     1      -0.713 -14.507   0.762  1.00  0.00      LIG  
ATOM   5290 C3   LIG     1      -0.808 -11.565   0.247  1.00  0.00      LIG  
ATOM   5291 C4   LIG     1      -0.961 -10.343   1.148  1.00  0.00      LIG  
ATOM   5292 C5   LIG     1      -0.774 -11.035  -1.183  1.00  0.00      LIG  
ATOM   5293 C6   LIG     1       0.428 -12.361   0.712  1.00  0.00      LIG  
ATOM   5294 C7   LIG     1       1.762 -11.669   0.550  1.00  0.00      LIG  
ATOM   5295 C8   LIG     1       2.729 -12.169   1.600  1.00  0.00      LIG  
ATOM   5296 C9   LIG     1       2.645 -13.673   1.903  1.00  0.00      LIG  
ATOM   5297 C10  LIG     1       1.897 -13.821   3.247  1.00  0.00      LIG  
ATOM   5298 C11  LIG     1       4.086 -14.245   2.072  1.00  0.00      LIG  
ATOM   5299 C12  LIG     1       4.989 -14.114   0.839  1.00  0.00      LIG  
ATOM   5300 C13  LIG     1       4.871 -13.648   3.240  1.00  0.00      LIG  
ATOM   5301 C14  LIG     1       5.143 -14.827   4.112  1.00  0.00      LIG  
ATOM   5302 C15  LIG     1       4.547 -16.057   3.569  1.00  0.00      LIG  
ATOM   5303 C16  LIG     1       4.581 -17.395   4.247  1.00  0.00      LIG  
ATOM   5304 C17  LIG     1       5.982 -17.949   4.478  1.00  0.00      LIG  
ATOM   5305 C18  LIG     1       6.825 -18.160   3.219  1.00  0.00      LIG  
ATOM   5306 C19  LIG     1       6.066 -18.692   2.039  1.00  0.00      LIG  
ATOM   5307 C20  LIG     1       5.503 -20.067   1.897  1.00  0.00      LIG  
ATOM   5308 C21  LIG     1       4.427 -20.283   0.894  1.00  0.00      LIG  
ATOM   5309 C22  LIG     1       5.619 -21.126   2.939  1.00  0.00      LIG  
ATOM   5310 C23  LIG     1       3.863 -17.324   5.582  1.00  0.00      LIG  
ATOM   5311 C24  LIG     1       3.975 -15.689   2.417  1.00  0.00      LIG  
ATOM   5312 C25  LIG     1       3.202 -16.547   1.476  1.00  0.00      LIG  
ATOM   5313 C26  LIG     1       1.839 -15.959   1.135  1.00  0.00      LIG  
ATOM   5314 C27  LIG     1       1.900 -14.454   0.784  1.00  0.00      LIG  
ATOM   5315 C28  LIG     1       0.562 -13.826   0.263  1.00  0.00      LIG  
ATOM   5316 C29  LIG     1       0.641 -13.972  -1.264  1.00  0.00      LIG  
ATOM   5317 O    LIG     1      -3.150 -11.863   0.558  1.00  0.00      LIG  
ATOM   5318 O1   LIG     1       5.791 -14.777   5.147  1.00  0.00      LIG  
ATOM   5319 O2   LIG     1       7.436 -16.931   2.849  1.00  0.00      LIG  
ATOM   5320 O3   LIG     1       1.355 -16.750   0.055  1.00  0.00      LIG  
ATOM   5321 O4   LIG     1       6.775 -19.715   1.305  1.00  0.00      LIG  
ATOM   5322 H    LIG     1      -2.068 -14.035  -0.870  1.00  0.00      LIG  
ATOM   5323 H1   LIG     1      -2.844 -14.336   0.684  1.00  0.00      LIG  
ATOM   5324 H2   LIG     1      -0.739 -15.561   0.482  1.00  0.00      LIG  
ATOM   5325 H3   LIG     1      -0.740 -14.462   1.854  1.00  0.00      LIG  
ATOM   5326 H4   LIG     1      -1.013 -10.630   2.203  1.00  0.00      LIG  
ATOM   5327 H5   LIG     1      -1.870  -9.782   0.912  1.00  0.00      LIG  
ATOM   5328 H6   LIG     1      -0.127  -9.649   1.029  1.00  0.00      LIG  
ATOM   5329 H7   LIG     1      -1.535 -10.261  -1.314  1.00  0.00      LIG  
ATOM   5330 H8   LIG     1      -0.994 -11.805  -1.923  1.00  0.00      LIG  
ATOM   5331 H9   LIG     1       0.193 -10.590  -1.423  1.00  0.00      LIG  
ATOM   5332 H10  LIG     1       0.257 -12.386   1.786  1.00  0.00      LIG  
ATOM   5333 H11  LIG     1       1.672 -10.593   0.684  1.00  0.00      LIG  
ATOM   5334 H12  LIG     1       2.173 -11.828  -0.449  1.00  0.00      LIG  
ATOM   5335 H13  LIG     1       2.530 -11.617   2.523  1.00  0.00      LIG  
ATOM   5336 H14  LIG     1       3.729 -11.856   1.302  1.00  0.00      LIG  
ATOM   5337 H15  LIG     1       2.297 -13.139   3.999  1.00  0.00      LIG  
ATOM   5338 H16  LIG     1       1.946 -14.827   3.666  1.00  0.00      LIG  
ATOM   5339 H17  LIG     1       0.837 -13.593   3.169  1.00  0.00      LIG  
ATOM   5340 H18  LIG     1       4.568 -14.578  -0.055  1.00  0.00      LIG  
ATOM   5341 H19  LIG     1       5.955 -14.595   1.018  1.00  0.00      LIG  
ATOM   5342 H20  LIG     1       5.201 -13.070   0.604  1.00  0.00      LIG  
ATOM   5343 H21  LIG     1       4.326 -12.892   3.808  1.00  0.00      LIG  
ATOM   5344 H22  LIG     1       5.827 -13.230   2.910  1.00  0.00      LIG  
ATOM   5345 H23  LIG     1       4.034 -18.120   3.640  1.00  0.00      LIG  
ATOM   5346 H24  LIG     1       5.864 -18.913   4.978  1.00  0.00      LIG  
ATOM   5347 H25  LIG     1       6.520 -17.302   5.179  1.00  0.00      LIG  
ATOM   5348 H26  LIG     1       7.647 -18.826   3.475  1.00  0.00      LIG  
ATOM   5349 H27  LIG     1       5.608 -17.906   1.456  1.00  0.00      LIG  
ATOM   5350 H28  LIG     1       4.457 -19.529   0.102  1.00  0.00      LIG  
ATOM   5351 H29  LIG     1       3.450 -20.227   1.381  1.00  0.00      LIG  
ATOM   5352 H30  LIG     1       4.530 -21.270   0.436  1.00  0.00      LIG  
ATOM   5353 H31  LIG     1       4.638 -21.566   3.130  1.00  0.00      LIG  
ATOM   5354 H32  LIG     1       6.000 -20.742   3.885  1.00  0.00      LIG  
ATOM   5355 H33  LIG     1       6.281 -21.926   2.600  1.00  0.00      LIG  
ATOM   5356 H34  LIG     1       4.384 -16.665   6.283  1.00  0.00      LIG  
ATOM   5357 H35  LIG     1       3.813 -18.316   6.035  1.00  0.00      LIG  
ATOM   5358 H36  LIG     1       2.844 -16.952   5.460  1.00  0.00      LIG  
ATOM   5359 H37  LIG     1       3.061 -17.556   1.871  1.00  0.00      LIG  
ATOM   5360 H38  LIG     1       3.786 -16.677   0.560  1.00  0.00      LIG  
ATOM   5361 H39  LIG     1       1.163 -16.115   1.974  1.00  0.00      LIG  
ATOM   5362 H40  LIG     1       2.551 -14.402  -0.089  1.00  0.00      LIG  
ATOM   5363 H41  LIG     1      -0.256 -13.647  -1.785  1.00  0.00      LIG  
ATOM   5364 H42  LIG     1       0.788 -15.013  -1.552  1.00  0.00      LIG  
ATOM   5365 H43  LIG     1       1.479 -13.405  -1.674  1.00  0.00      LIG  
ATOM   5366 H44  LIG     1       7.892 -17.099   2.006  1.00  0.00      LIG  
ATOM   5367 H45  LIG     1       0.496 -16.374  -0.202  1.00  0.00      LIG  
TER
REMARK  Energy: 264.886
REMARK  SimpleFitness: 264.886
REMARK  FullFitness: -966.7024
REMARK  InterFull: -27.2894
REMARK  IntraFull: 299.699
REMARK  solvFull: -1495.03
REMARK  surfFull: 255.918
REMARK  extraFull: 0.0
REMARK  deltaGcompsolvpol: -1495.03
REMARK  deltaGcompsolvnonpol: 255.918
REMARK  deltaGprotsolvpol: -1512.07
REMARK  deltaGprotsolvnonpol: 254.074
REMARK  deltaGligsolvpol: -12.8078
REMARK  deltaGligsolvnonpol: 15.4798
REMARK  deltaGvdw: -27.2894
REMARK  deltaGelec: 0.0
REMARK  deltaG: -6.034844
REMARK  Cluster: 3
REMARK  ClusterRank: 4
ATOM   5287 C    LIG     1      -2.054 -12.397   0.468  1.00  0.00      LIG  
ATOM   5288 C1   LIG     1      -1.977 -13.872   0.206  1.00  0.00      LIG  
ATOM   5289 C2   LIG     1      -0.713 -14.507   0.762  1.00  0.00      LIG  
ATOM   5290 C3   LIG     1      -0.808 -11.565   0.247  1.00  0.00      LIG  
ATOM   5291 C4   LIG     1      -0.961 -10.343   1.148  1.00  0.00      LIG  
ATOM   5292 C5   LIG     1      -0.774 -11.035  -1.183  1.00  0.00      LIG  
ATOM   5293 C6   LIG     1       0.428 -12.361   0.712  1.00  0.00      LIG  
ATOM   5294 C7   LIG     1       1.762 -11.669   0.550  1.00  0.00      LIG  
ATOM   5295 C8   LIG     1       2.729 -12.169   1.600  1.00  0.00      LIG  
ATOM   5296 C9   LIG     1       2.645 -13.673   1.903  1.00  0.00      LIG  
ATOM   5297 C10  LIG     1       1.897 -13.821   3.247  1.00  0.00      LIG  
ATOM   5298 C11  LIG     1       4.086 -14.245   2.072  1.00  0.00      LIG  
ATOM   5299 C12  LIG     1       4.989 -14.114   0.839  1.00  0.00      LIG  
ATOM   5300 C13  LIG     1       4.871 -13.648   3.240  1.00  0.00      LIG  
ATOM   5301 C14  LIG     1       5.143 -14.827   4.112  1.00  0.00      LIG  
ATOM   5302 C15  LIG     1       4.547 -16.057   3.569  1.00  0.00      LIG  
ATOM   5303 C16  LIG     1       4.581 -17.395   4.247  1.00  0.00      LIG  
ATOM   5304 C17  LIG     1       5.982 -17.949   4.478  1.00  0.00      LIG  
ATOM   5305 C18  LIG     1       6.825 -18.160   3.219  1.00  0.00      LIG  
ATOM   5306 C19  LIG     1       6.066 -18.692   2.039  1.00  0.00      LIG  
ATOM   5307 C20  LIG     1       5.503 -20.067   1.897  1.00  0.00      LIG  
ATOM   5308 C21  LIG     1       4.427 -20.283   0.894  1.00  0.00      LIG  
ATOM   5309 C22  LIG     1       5.619 -21.126   2.939  1.00  0.00      LIG  
ATOM   5310 C23  LIG     1       3.863 -17.324   5.582  1.00  0.00      LIG  
ATOM   5311 C24  LIG     1       3.975 -15.689   2.417  1.00  0.00      LIG  
ATOM   5312 C25  LIG     1       3.202 -16.547   1.476  1.00  0.00      LIG  
ATOM   5313 C26  LIG     1       1.839 -15.959   1.135  1.00  0.00      LIG  
ATOM   5314 C27  LIG     1       1.900 -14.454   0.784  1.00  0.00      LIG  
ATOM   5315 C28  LIG     1       0.562 -13.826   0.263  1.00  0.00      LIG  
ATOM   5316 C29  LIG     1       0.641 -13.972  -1.264  1.00  0.00      LIG  
ATOM   5317 O    LIG     1      -3.150 -11.863   0.558  1.00  0.00      LIG  
ATOM   5318 O1   LIG     1       5.791 -14.777   5.147  1.00  0.00      LIG  
ATOM   5319 O2   LIG     1       7.436 -16.931   2.849  1.00  0.00      LIG  
ATOM   5320 O3   LIG     1       1.355 -16.750   0.055  1.00  0.00      LIG  
ATOM   5321 O4   LIG     1       6.775 -19.715   1.305  1.00  0.00      LIG  
ATOM   5322 H    LIG     1      -2.068 -14.035  -0.870  1.00  0.00      LIG  
ATOM   5323 H1   LIG     1      -2.844 -14.336   0.684  1.00  0.00      LIG  
ATOM   5324 H2   LIG     1      -0.739 -15.561   0.482  1.00  0.00      LIG  
ATOM   5325 H3   LIG     1      -0.740 -14.462   1.854  1.00  0.00      LIG  
ATOM   5326 H4   LIG     1      -1.013 -10.630   2.203  1.00  0.00      LIG  
ATOM   5327 H5   LIG     1      -1.870  -9.782   0.912  1.00  0.00      LIG  
ATOM   5328 H6   LIG     1      -0.127  -9.649   1.029  1.00  0.00      LIG  
ATOM   5329 H7   LIG     1      -1.535 -10.261  -1.314  1.00  0.00      LIG  
ATOM   5330 H8   LIG     1      -0.994 -11.805  -1.923  1.00  0.00      LIG  
ATOM   5331 H9   LIG     1       0.193 -10.590  -1.423  1.00  0.00      LIG  
ATOM   5332 H10  LIG     1       0.257 -12.386   1.786  1.00  0.00      LIG  
ATOM   5333 H11  LIG     1       1.672 -10.593   0.684  1.00  0.00      LIG  
ATOM   5334 H12  LIG     1       2.173 -11.828  -0.449  1.00  0.00      LIG  
ATOM   5335 H13  LIG     1       2.530 -11.617   2.523  1.00  0.00      LIG  
ATOM   5336 H14  LIG     1       3.729 -11.856   1.302  1.00  0.00      LIG  
ATOM   5337 H15  LIG     1       2.297 -13.139   3.999  1.00  0.00      LIG  
ATOM   5338 H16  LIG     1       1.946 -14.827   3.666  1.00  0.00      LIG  
ATOM   5339 H17  LIG     1       0.837 -13.593   3.169  1.00  0.00      LIG  
ATOM   5340 H18  LIG     1       4.568 -14.578  -0.055  1.00  0.00      LIG  
ATOM   5341 H19  LIG     1       5.955 -14.595   1.018  1.00  0.00      LIG  
ATOM   5342 H20  LIG     1       5.201 -13.070   0.604  1.00  0.00      LIG  
ATOM   5343 H21  LIG     1       4.326 -12.892   3.808  1.00  0.00      LIG  
ATOM   5344 H22  LIG     1       5.827 -13.230   2.910  1.00  0.00      LIG  
ATOM   5345 H23  LIG     1       4.034 -18.120   3.640  1.00  0.00      LIG  
ATOM   5346 H24  LIG     1       5.864 -18.913   4.978  1.00  0.00      LIG  
ATOM   5347 H25  LIG     1       6.520 -17.302   5.179  1.00  0.00      LIG  
ATOM   5348 H26  LIG     1       7.647 -18.826   3.475  1.00  0.00      LIG  
ATOM   5349 H27  LIG     1       5.608 -17.906   1.456  1.00  0.00      LIG  
ATOM   5350 H28  LIG     1       4.457 -19.529   0.102  1.00  0.00      LIG  
ATOM   5351 H29  LIG     1       3.450 -20.227   1.381  1.00  0.00      LIG  
ATOM   5352 H30  LIG     1       4.530 -21.270   0.436  1.00  0.00      LIG  
ATOM   5353 H31  LIG     1       4.638 -21.566   3.130  1.00  0.00      LIG  
ATOM   5354 H32  LIG     1       6.000 -20.742   3.885  1.00  0.00      LIG  
ATOM   5355 H33  LIG     1       6.281 -21.926   2.600  1.00  0.00      LIG  
ATOM   5356 H34  LIG     1       4.384 -16.665   6.283  1.00  0.00      LIG  
ATOM   5357 H35  LIG     1       3.813 -18.316   6.035  1.00  0.00      LIG  
ATOM   5358 H36  LIG     1       2.844 -16.952   5.460  1.00  0.00      LIG  
ATOM   5359 H37  LIG     1       3.061 -17.556   1.871  1.00  0.00      LIG  
ATOM   5360 H38  LIG     1       3.786 -16.677   0.560  1.00  0.00      LIG  
ATOM   5361 H39  LIG     1       1.163 -16.115   1.974  1.00  0.00      LIG  
ATOM   5362 H40  LIG     1       2.551 -14.402  -0.089  1.00  0.00      LIG  
ATOM   5363 H41  LIG     1      -0.256 -13.647  -1.785  1.00  0.00      LIG  
ATOM   5364 H42  LIG     1       0.788 -15.013  -1.552  1.00  0.00      LIG  
ATOM   5365 H43  LIG     1       1.479 -13.405  -1.674  1.00  0.00      LIG  
ATOM   5366 H44  LIG     1       7.892 -17.099   2.006  1.00  0.00      LIG  
ATOM   5367 H45  LIG     1       0.496 -16.374  -0.202  1.00  0.00      LIG  
TER
REMARK  Energy: 264.886
REMARK  SimpleFitness: 264.886
REMARK  FullFitness: -966.7024
REMARK  InterFull: -27.2894
REMARK  IntraFull: 299.699
REMARK  solvFull: -1495.03
REMARK  surfFull: 255.918
REMARK  extraFull: 0.0
REMARK  deltaGcompsolvpol: -1495.03
REMARK  deltaGcompsolvnonpol: 255.918
REMARK  deltaGprotsolvpol: -1512.07
REMARK  deltaGprotsolvnonpol: 254.074
REMARK  deltaGligsolvpol: -12.8078
REMARK  deltaGligsolvnonpol: 15.4798
REMARK  deltaGvdw: -27.2894
REMARK  deltaGelec: 0.0
REMARK  deltaG: -6.034844
REMARK  Cluster: 3
REMARK  ClusterRank: 5
ATOM   5287 C    LIG     1      -2.054 -12.397   0.468  1.00  0.00      LIG  
ATOM   5288 C1   LIG     1      -1.977 -13.872   0.206  1.00  0.00      LIG  
ATOM   5289 C2   LIG     1      -0.713 -14.507   0.762  1.00  0.00      LIG  
ATOM   5290 C3   LIG     1      -0.808 -11.565   0.247  1.00  0.00      LIG  
ATOM   5291 C4   LIG     1      -0.961 -10.343   1.148  1.00  0.00      LIG  
ATOM   5292 C5   LIG     1      -0.774 -11.035  -1.183  1.00  0.00      LIG  
ATOM   5293 C6   LIG     1       0.428 -12.361   0.712  1.00  0.00      LIG  
ATOM   5294 C7   LIG     1       1.762 -11.669   0.550  1.00  0.00      LIG  
ATOM   5295 C8   LIG     1       2.729 -12.169   1.600  1.00  0.00      LIG  
ATOM   5296 C9   LIG     1       2.645 -13.673   1.903  1.00  0.00      LIG  
ATOM   5297 C10  LIG     1       1.897 -13.821   3.247  1.00  0.00      LIG  
ATOM   5298 C11  LIG     1       4.086 -14.245   2.072  1.00  0.00      LIG  
ATOM   5299 C12  LIG     1       4.989 -14.114   0.839  1.00  0.00      LIG  
ATOM   5300 C13  LIG     1       4.871 -13.648   3.240  1.00  0.00      LIG  
ATOM   5301 C14  LIG     1       5.143 -14.827   4.112  1.00  0.00      LIG  
ATOM   5302 C15  LIG     1       4.547 -16.057   3.569  1.00  0.00      LIG  
ATOM   5303 C16  LIG     1       4.581 -17.395   4.247  1.00  0.00      LIG  
ATOM   5304 C17  LIG     1       5.982 -17.949   4.478  1.00  0.00      LIG  
ATOM   5305 C18  LIG     1       6.825 -18.160   3.219  1.00  0.00      LIG  
ATOM   5306 C19  LIG     1       6.066 -18.692   2.039  1.00  0.00      LIG  
ATOM   5307 C20  LIG     1       5.503 -20.067   1.897  1.00  0.00      LIG  
ATOM   5308 C21  LIG     1       4.427 -20.283   0.894  1.00  0.00      LIG  
ATOM   5309 C22  LIG     1       5.619 -21.126   2.939  1.00  0.00      LIG  
ATOM   5310 C23  LIG     1       3.863 -17.324   5.582  1.00  0.00      LIG  
ATOM   5311 C24  LIG     1       3.975 -15.689   2.417  1.00  0.00      LIG  
ATOM   5312 C25  LIG     1       3.202 -16.547   1.476  1.00  0.00      LIG  
ATOM   5313 C26  LIG     1       1.839 -15.959   1.135  1.00  0.00      LIG  
ATOM   5314 C27  LIG     1       1.900 -14.454   0.784  1.00  0.00      LIG  
ATOM   5315 C28  LIG     1       0.562 -13.826   0.263  1.00  0.00      LIG  
ATOM   5316 C29  LIG     1       0.641 -13.972  -1.264  1.00  0.00      LIG  
ATOM   5317 O    LIG     1      -3.150 -11.863   0.558  1.00  0.00      LIG  
ATOM   5318 O1   LIG     1       5.791 -14.777   5.147  1.00  0.00      LIG  
ATOM   5319 O2   LIG     1       7.436 -16.931   2.849  1.00  0.00      LIG  
ATOM   5320 O3   LIG     1       1.355 -16.750   0.055  1.00  0.00      LIG  
ATOM   5321 O4   LIG     1       6.775 -19.715   1.305  1.00  0.00      LIG  
ATOM   5322 H    LIG     1      -2.068 -14.035  -0.870  1.00  0.00      LIG  
ATOM   5323 H1   LIG     1      -2.844 -14.336   0.684  1.00  0.00      LIG  
ATOM   5324 H2   LIG     1      -0.739 -15.561   0.482  1.00  0.00      LIG  
ATOM   5325 H3   LIG     1      -0.740 -14.462   1.854  1.00  0.00      LIG  
ATOM   5326 H4   LIG     1      -1.013 -10.630   2.203  1.00  0.00      LIG  
ATOM   5327 H5   LIG     1      -1.870  -9.782   0.912  1.00  0.00      LIG  
ATOM   5328 H6   LIG     1      -0.127  -9.649   1.029  1.00  0.00      LIG  
ATOM   5329 H7   LIG     1      -1.535 -10.261  -1.314  1.00  0.00      LIG  
ATOM   5330 H8   LIG     1      -0.994 -11.805  -1.923  1.00  0.00      LIG  
ATOM   5331 H9   LIG     1       0.193 -10.590  -1.423  1.00  0.00      LIG  
ATOM   5332 H10  LIG     1       0.257 -12.386   1.786  1.00  0.00      LIG  
ATOM   5333 H11  LIG     1       1.672 -10.593   0.684  1.00  0.00      LIG  
ATOM   5334 H12  LIG     1       2.173 -11.828  -0.449  1.00  0.00      LIG  
ATOM   5335 H13  LIG     1       2.530 -11.617   2.523  1.00  0.00      LIG  
ATOM   5336 H14  LIG     1       3.729 -11.856   1.302  1.00  0.00      LIG  
ATOM   5337 H15  LIG     1       2.297 -13.139   3.999  1.00  0.00      LIG  
ATOM   5338 H16  LIG     1       1.946 -14.827   3.666  1.00  0.00      LIG  
ATOM   5339 H17  LIG     1       0.837 -13.593   3.169  1.00  0.00      LIG  
ATOM   5340 H18  LIG     1       4.568 -14.578  -0.055  1.00  0.00      LIG  
ATOM   5341 H19  LIG     1       5.955 -14.595   1.018  1.00  0.00      LIG  
ATOM   5342 H20  LIG     1       5.201 -13.070   0.604  1.00  0.00      LIG  
ATOM   5343 H21  LIG     1       4.326 -12.892   3.808  1.00  0.00      LIG  
ATOM   5344 H22  LIG     1       5.827 -13.230   2.910  1.00  0.00      LIG  
ATOM   5345 H23  LIG     1       4.034 -18.120   3.640  1.00  0.00      LIG  
ATOM   5346 H24  LIG     1       5.864 -18.913   4.978  1.00  0.00      LIG  
ATOM   5347 H25  LIG     1       6.520 -17.302   5.179  1.00  0.00      LIG  
ATOM   5348 H26  LIG     1       7.647 -18.826   3.475  1.00  0.00      LIG  
ATOM   5349 H27  LIG     1       5.608 -17.906   1.456  1.00  0.00      LIG  
ATOM   5350 H28  LIG     1       4.457 -19.529   0.102  1.00  0.00      LIG  
ATOM   5351 H29  LIG     1       3.450 -20.227   1.381  1.00  0.00      LIG  
ATOM   5352 H30  LIG     1       4.530 -21.270   0.436  1.00  0.00      LIG  
ATOM   5353 H31  LIG     1       4.638 -21.566   3.130  1.00  0.00      LIG  
ATOM   5354 H32  LIG     1       6.000 -20.742   3.885  1.00  0.00      LIG  
ATOM   5355 H33  LIG     1       6.281 -21.926   2.600  1.00  0.00      LIG  
ATOM   5356 H34  LIG     1       4.384 -16.665   6.283  1.00  0.00      LIG  
ATOM   5357 H35  LIG     1       3.813 -18.316   6.035  1.00  0.00      LIG  
ATOM   5358 H36  LIG     1       2.844 -16.952   5.460  1.00  0.00      LIG  
ATOM   5359 H37  LIG     1       3.061 -17.556   1.871  1.00  0.00      LIG  
ATOM   5360 H38  LIG     1       3.786 -16.677   0.560  1.00  0.00      LIG  
ATOM   5361 H39  LIG     1       1.163 -16.115   1.974  1.00  0.00      LIG  
ATOM   5362 H40  LIG     1       2.551 -14.402  -0.089  1.00  0.00      LIG  
ATOM   5363 H41  LIG     1      -0.256 -13.647  -1.785  1.00  0.00      LIG  
ATOM   5364 H42  LIG     1       0.788 -15.013  -1.552  1.00  0.00      LIG  
ATOM   5365 H43  LIG     1       1.479 -13.405  -1.674  1.00  0.00      LIG  
ATOM   5366 H44  LIG     1       7.892 -17.099   2.006  1.00  0.00      LIG  
ATOM   5367 H45  LIG     1       0.496 -16.374  -0.202  1.00  0.00      LIG  
TER
REMARK  Energy: 264.921
REMARK  SimpleFitness: 264.921
REMARK  FullFitness: -965.11676
REMARK  InterFull: -24.8828
REMARK  IntraFull: 301.706
REMARK  solvFull: -1497.75
REMARK  surfFull: 255.81
REMARK  extraFull: 0.0
REMARK  deltaGcompsolvpol: -1497.75
REMARK  deltaGcompsolvnonpol: 255.81
REMARK  deltaGprotsolvpol: -1512.07
REMARK  deltaGprotsolvnonpol: 254.074
REMARK  deltaGligsolvpol: -13.0392
REMARK  deltaGligsolvnonpol: 15.4385
REMARK  deltaGvdw: -24.8828
REMARK  deltaGelec: 0.0
REMARK  deltaG: -5.9657903
REMARK  Cluster: 3
REMARK  ClusterRank: 6
ATOM   5287 C    LIG     1      -2.100 -12.226   0.669  1.00  0.00      LIG  
ATOM   5288 C1   LIG     1      -2.075 -13.702   0.402  1.00  0.00      LIG  
ATOM   5289 C2   LIG     1      -0.804 -14.375   0.896  1.00  0.00      LIG  
ATOM   5290 C3   LIG     1      -0.843 -11.428   0.389  1.00  0.00      LIG  
ATOM   5291 C4   LIG     1      -0.925 -10.194   1.281  1.00  0.00      LIG  
ATOM   5292 C5   LIG     1      -0.856 -10.904  -1.044  1.00  0.00      LIG  
ATOM   5293 C6   LIG     1       0.384 -12.256   0.816  1.00  0.00      LIG  
ATOM   5294 C7   LIG     1       1.730 -11.597   0.624  1.00  0.00      LIG  
ATOM   5295 C8   LIG     1       2.701 -12.124   1.655  1.00  0.00      LIG  
ATOM   5296 C9   LIG     1       2.597 -13.630   1.935  1.00  0.00      LIG  
ATOM   5297 C10  LIG     1       1.884 -13.781   3.295  1.00  0.00      LIG  
ATOM   5298 C11  LIG     1       4.031 -14.229   2.056  1.00  0.00      LIG  
ATOM   5299 C12  LIG     1       4.901 -14.093   0.801  1.00  0.00      LIG  
ATOM   5300 C13  LIG     1       4.858 -13.660   3.209  1.00  0.00      LIG  
ATOM   5301 C14  LIG     1       5.160 -14.859   4.041  1.00  0.00      LIG  
ATOM   5302 C15  LIG     1       4.523 -16.072   3.502  1.00  0.00      LIG  
ATOM   5303 C16  LIG     1       4.570 -17.424   4.155  1.00  0.00      LIG  
ATOM   5304 C17  LIG     1       5.970 -18.019   4.260  1.00  0.00      LIG  
ATOM   5305 C18  LIG     1       6.650 -18.326   2.924  1.00  0.00      LIG  
ATOM   5306 C19  LIG     1       5.743 -18.955   1.906  1.00  0.00      LIG  
ATOM   5307 C20  LIG     1       5.244 -20.361   1.935  1.00  0.00      LIG  
ATOM   5308 C21  LIG     1       4.033 -20.700   1.141  1.00  0.00      LIG  
ATOM   5309 C22  LIG     1       5.601 -21.338   3.002  1.00  0.00      LIG  
ATOM   5310 C23  LIG     1       3.973 -17.358   5.547  1.00  0.00      LIG  
ATOM   5311 C24  LIG     1       3.909 -15.676   2.382  1.00  0.00      LIG  
ATOM   5312 C25  LIG     1       3.086 -16.506   1.457  1.00  0.00      LIG  
ATOM   5313 C26  LIG     1       1.728 -15.888   1.155  1.00  0.00      LIG  
ATOM   5314 C27  LIG     1       1.808 -14.380   0.824  1.00  0.00      LIG  
ATOM   5315 C28  LIG     1       0.467 -13.720   0.353  1.00  0.00      LIG  
ATOM   5316 C29  LIG     1       0.484 -13.854  -1.177  1.00  0.00      LIG  
ATOM   5317 O    LIG     1      -3.174 -11.662   0.818  1.00  0.00      LIG  
ATOM   5318 O1   LIG     1       5.860 -14.838   5.043  1.00  0.00      LIG  
ATOM   5319 O2   LIG     1       7.180 -17.123   2.381  1.00  0.00      LIG  
ATOM   5320 O3   LIG     1       1.205 -16.654   0.074  1.00  0.00      LIG  
ATOM   5321 O4   LIG     1       6.374 -19.984   1.114  1.00  0.00      LIG  
ATOM   5322 H    LIG     1      -2.223 -13.860  -0.669  1.00  0.00      LIG  
ATOM   5323 H1   LIG     1      -2.930 -14.143   0.922  1.00  0.00      LIG  
ATOM   5324 H2   LIG     1      -0.865 -15.425   0.606  1.00  0.00      LIG  
ATOM   5325 H3   LIG     1      -0.786 -14.344   1.989  1.00  0.00      LIG  
ATOM   5326 H4   LIG     1      -0.969 -10.467   2.340  1.00  0.00      LIG  
ATOM   5327 H5   LIG     1      -1.815  -9.604   1.050  1.00  0.00      LIG  
ATOM   5328 H6   LIG     1      -0.070  -9.533   1.136  1.00  0.00      LIG  
ATOM   5329 H7   LIG     1      -1.569 -10.079  -1.135  1.00  0.00      LIG  
ATOM   5330 H8   LIG     1      -1.170 -11.659  -1.766  1.00  0.00      LIG  
ATOM   5331 H9   LIG     1       0.124 -10.524  -1.339  1.00  0.00      LIG  
ATOM   5332 H10  LIG     1       0.242 -12.285   1.895  1.00  0.00      LIG  
ATOM   5333 H11  LIG     1       1.674 -10.521   0.767  1.00  0.00      LIG  
ATOM   5334 H12  LIG     1       2.117 -11.762  -0.384  1.00  0.00      LIG  
ATOM   5335 H13  LIG     1       2.517 -11.583   2.587  1.00  0.00      LIG  
ATOM   5336 H14  LIG     1       3.703 -11.820   1.353  1.00  0.00      LIG  
ATOM   5337 H15  LIG     1       2.303 -13.099   4.037  1.00  0.00      LIG  
ATOM   5338 H16  LIG     1       1.943 -14.787   3.713  1.00  0.00      LIG  
ATOM   5339 H17  LIG     1       0.822 -13.551   3.242  1.00  0.00      LIG  
ATOM   5340 H18  LIG     1       4.458 -14.558  -0.082  1.00  0.00      LIG  
ATOM   5341 H19  LIG     1       5.874 -14.570   0.959  1.00  0.00      LIG  
ATOM   5342 H20  LIG     1       5.103 -13.047   0.564  1.00  0.00      LIG  
ATOM   5343 H21  LIG     1       4.336 -12.921   3.819  1.00  0.00      LIG  
ATOM   5344 H22  LIG     1       5.800 -13.232   2.854  1.00  0.00      LIG  
ATOM   5345 H23  LIG     1       3.949 -18.121   3.587  1.00  0.00      LIG  
ATOM   5346 H24  LIG     1       5.882 -18.949   4.825  1.00  0.00      LIG  
ATOM   5347 H25  LIG     1       6.607 -17.356   4.853  1.00  0.00      LIG  
ATOM   5348 H26  LIG     1       7.509 -18.969   3.115  1.00  0.00      LIG  
ATOM   5349 H27  LIG     1       5.150 -18.227   1.374  1.00  0.00      LIG  
ATOM   5350 H28  LIG     1       3.867 -19.982   0.332  1.00  0.00      LIG  
ATOM   5351 H29  LIG     1       3.150 -20.699   1.787  1.00  0.00      LIG  
ATOM   5352 H30  LIG     1       4.139 -21.696   0.703  1.00  0.00      LIG  
ATOM   5353 H31  LIG     1       4.739 -21.967   3.235  1.00  0.00      LIG  
ATOM   5354 H32  LIG     1       5.908 -20.848   3.927  1.00  0.00      LIG  
ATOM   5355 H33  LIG     1       6.410 -21.995   2.674  1.00  0.00      LIG  
ATOM   5356 H34  LIG     1       4.564 -16.713   6.203  1.00  0.00      LIG  
ATOM   5357 H35  LIG     1       3.956 -18.355   5.992  1.00  0.00      LIG  
ATOM   5358 H36  LIG     1       2.950 -16.974   5.518  1.00  0.00      LIG  
ATOM   5359 H37  LIG     1       2.935 -17.517   1.846  1.00  0.00      LIG  
ATOM   5360 H38  LIG     1       3.642 -16.641   0.524  1.00  0.00      LIG  
ATOM   5361 H39  LIG     1       1.067 -16.043   2.006  1.00  0.00      LIG  
ATOM   5362 H40  LIG     1       2.435 -14.326  -0.067  1.00  0.00      LIG  
ATOM   5363 H41  LIG     1      -0.430 -13.515  -1.657  1.00  0.00      LIG  
ATOM   5364 H42  LIG     1       0.609 -14.894  -1.482  1.00  0.00      LIG  
ATOM   5365 H43  LIG     1       1.312 -13.291  -1.614  1.00  0.00      LIG  
ATOM   5366 H44  LIG     1       6.424 -16.524   2.253  1.00  0.00      LIG  
ATOM   5367 H45  LIG     1       0.388 -16.211  -0.211  1.00  0.00      LIG  
TER
REMARK  Energy: 264.921
REMARK  SimpleFitness: 264.921
REMARK  FullFitness: -965.11676
REMARK  InterFull: -24.8828
REMARK  IntraFull: 301.706
REMARK  solvFull: -1497.75
REMARK  surfFull: 255.81
REMARK  extraFull: 0.0
REMARK  deltaGcompsolvpol: -1497.75
REMARK  deltaGcompsolvnonpol: 255.81
REMARK  deltaGprotsolvpol: -1512.07
REMARK  deltaGprotsolvnonpol: 254.074
REMARK  deltaGligsolvpol: -13.0392
REMARK  deltaGligsolvnonpol: 15.4385
REMARK  deltaGvdw: -24.8828
REMARK  deltaGelec: 0.0
REMARK  deltaG: -5.9657903
REMARK  Cluster: 3
REMARK  ClusterRank: 7
ATOM   5287 C    LIG     1      -2.100 -12.226   0.669  1.00  0.00      LIG  
ATOM   5288 C1   LIG     1      -2.075 -13.702   0.402  1.00  0.00      LIG  
ATOM   5289 C2   LIG     1      -0.804 -14.375   0.896  1.00  0.00      LIG  
ATOM   5290 C3   LIG     1      -0.843 -11.428   0.389  1.00  0.00      LIG  
ATOM   5291 C4   LIG     1      -0.925 -10.194   1.281  1.00  0.00      LIG  
ATOM   5292 C5   LIG     1      -0.856 -10.904  -1.044  1.00  0.00      LIG  
ATOM   5293 C6   LIG     1       0.384 -12.256   0.816  1.00  0.00      LIG  
ATOM   5294 C7   LIG     1       1.730 -11.597   0.624  1.00  0.00      LIG  
ATOM   5295 C8   LIG     1       2.701 -12.124   1.655  1.00  0.00      LIG  
ATOM   5296 C9   LIG     1       2.597 -13.630   1.935  1.00  0.00      LIG  
ATOM   5297 C10  LIG     1       1.884 -13.781   3.295  1.00  0.00      LIG  
ATOM   5298 C11  LIG     1       4.031 -14.229   2.056  1.00  0.00      LIG  
ATOM   5299 C12  LIG     1       4.901 -14.093   0.801  1.00  0.00      LIG  
ATOM   5300 C13  LIG     1       4.858 -13.660   3.209  1.00  0.00      LIG  
ATOM   5301 C14  LIG     1       5.160 -14.859   4.041  1.00  0.00      LIG  
ATOM   5302 C15  LIG     1       4.523 -16.072   3.502  1.00  0.00      LIG  
ATOM   5303 C16  LIG     1       4.570 -17.424   4.155  1.00  0.00      LIG  
ATOM   5304 C17  LIG     1       5.970 -18.019   4.260  1.00  0.00      LIG  
ATOM   5305 C18  LIG     1       6.650 -18.326   2.924  1.00  0.00      LIG  
ATOM   5306 C19  LIG     1       5.743 -18.955   1.906  1.00  0.00      LIG  
ATOM   5307 C20  LIG     1       5.244 -20.361   1.935  1.00  0.00      LIG  
ATOM   5308 C21  LIG     1       4.033 -20.700   1.141  1.00  0.00      LIG  
ATOM   5309 C22  LIG     1       5.601 -21.338   3.002  1.00  0.00      LIG  
ATOM   5310 C23  LIG     1       3.973 -17.358   5.547  1.00  0.00      LIG  
ATOM   5311 C24  LIG     1       3.909 -15.676   2.382  1.00  0.00      LIG  
ATOM   5312 C25  LIG     1       3.086 -16.506   1.457  1.00  0.00      LIG  
ATOM   5313 C26  LIG     1       1.728 -15.888   1.155  1.00  0.00      LIG  
ATOM   5314 C27  LIG     1       1.808 -14.380   0.824  1.00  0.00      LIG  
ATOM   5315 C28  LIG     1       0.467 -13.720   0.353  1.00  0.00      LIG  
ATOM   5316 C29  LIG     1       0.484 -13.854  -1.177  1.00  0.00      LIG  
ATOM   5317 O    LIG     1      -3.174 -11.662   0.818  1.00  0.00      LIG  
ATOM   5318 O1   LIG     1       5.860 -14.838   5.043  1.00  0.00      LIG  
ATOM   5319 O2   LIG     1       7.180 -17.123   2.381  1.00  0.00      LIG  
ATOM   5320 O3   LIG     1       1.205 -16.654   0.074  1.00  0.00      LIG  
ATOM   5321 O4   LIG     1       6.374 -19.984   1.114  1.00  0.00      LIG  
ATOM   5322 H    LIG     1      -2.223 -13.860  -0.669  1.00  0.00      LIG  
ATOM   5323 H1   LIG     1      -2.930 -14.143   0.922  1.00  0.00      LIG  
ATOM   5324 H2   LIG     1      -0.865 -15.425   0.606  1.00  0.00      LIG  
ATOM   5325 H3   LIG     1      -0.786 -14.344   1.989  1.00  0.00      LIG  
ATOM   5326 H4   LIG     1      -0.969 -10.467   2.340  1.00  0.00      LIG  
ATOM   5327 H5   LIG     1      -1.815  -9.604   1.050  1.00  0.00      LIG  
ATOM   5328 H6   LIG     1      -0.070  -9.533   1.136  1.00  0.00      LIG  
ATOM   5329 H7   LIG     1      -1.569 -10.079  -1.135  1.00  0.00      LIG  
ATOM   5330 H8   LIG     1      -1.170 -11.659  -1.766  1.00  0.00      LIG  
ATOM   5331 H9   LIG     1       0.124 -10.524  -1.339  1.00  0.00      LIG  
ATOM   5332 H10  LIG     1       0.242 -12.285   1.895  1.00  0.00      LIG  
ATOM   5333 H11  LIG     1       1.674 -10.521   0.767  1.00  0.00      LIG  
ATOM   5334 H12  LIG     1       2.117 -11.762  -0.384  1.00  0.00      LIG  
ATOM   5335 H13  LIG     1       2.517 -11.583   2.587  1.00  0.00      LIG  
ATOM   5336 H14  LIG     1       3.703 -11.820   1.353  1.00  0.00      LIG  
ATOM   5337 H15  LIG     1       2.303 -13.099   4.037  1.00  0.00      LIG  
ATOM   5338 H16  LIG     1       1.943 -14.787   3.713  1.00  0.00      LIG  
ATOM   5339 H17  LIG     1       0.822 -13.551   3.242  1.00  0.00      LIG  
ATOM   5340 H18  LIG     1       4.458 -14.558  -0.082  1.00  0.00      LIG  
ATOM   5341 H19  LIG     1       5.874 -14.570   0.959  1.00  0.00      LIG  
ATOM   5342 H20  LIG     1       5.103 -13.047   0.564  1.00  0.00      LIG  
ATOM   5343 H21  LIG     1       4.336 -12.921   3.819  1.00  0.00      LIG  
ATOM   5344 H22  LIG     1       5.800 -13.232   2.854  1.00  0.00      LIG  
ATOM   5345 H23  LIG     1       3.949 -18.121   3.587  1.00  0.00      LIG  
ATOM   5346 H24  LIG     1       5.882 -18.949   4.825  1.00  0.00      LIG  
ATOM   5347 H25  LIG     1       6.607 -17.356   4.853  1.00  0.00      LIG  
ATOM   5348 H26  LIG     1       7.509 -18.969   3.115  1.00  0.00      LIG  
ATOM   5349 H27  LIG     1       5.150 -18.227   1.374  1.00  0.00      LIG  
ATOM   5350 H28  LIG     1       3.867 -19.982   0.332  1.00  0.00      LIG  
ATOM   5351 H29  LIG     1       3.150 -20.699   1.787  1.00  0.00      LIG  
ATOM   5352 H30  LIG     1       4.139 -21.696   0.703  1.00  0.00      LIG  
ATOM   5353 H31  LIG     1       4.739 -21.967   3.235  1.00  0.00      LIG  
ATOM   5354 H32  LIG     1       5.908 -20.848   3.927  1.00  0.00      LIG  
ATOM   5355 H33  LIG     1       6.410 -21.995   2.674  1.00  0.00      LIG  
ATOM   5356 H34  LIG     1       4.564 -16.713   6.203  1.00  0.00      LIG  
ATOM   5357 H35  LIG     1       3.956 -18.355   5.992  1.00  0.00      LIG  
ATOM   5358 H36  LIG     1       2.950 -16.974   5.518  1.00  0.00      LIG  
ATOM   5359 H37  LIG     1       2.935 -17.517   1.846  1.00  0.00      LIG  
ATOM   5360 H38  LIG     1       3.642 -16.641   0.524  1.00  0.00      LIG  
ATOM   5361 H39  LIG     1       1.067 -16.043   2.006  1.00  0.00      LIG  
ATOM   5362 H40  LIG     1       2.435 -14.326  -0.067  1.00  0.00      LIG  
ATOM   5363 H41  LIG     1      -0.430 -13.515  -1.657  1.00  0.00      LIG  
ATOM   5364 H42  LIG     1       0.609 -14.894  -1.482  1.00  0.00      LIG  
ATOM   5365 H43  LIG     1       1.312 -13.291  -1.614  1.00  0.00      LIG  
ATOM   5366 H44  LIG     1       6.424 -16.524   2.253  1.00  0.00      LIG  
ATOM   5367 H45  LIG     1       0.388 -16.211  -0.211  1.00  0.00      LIG  
TER
REMARK  Energy: 266.758
REMARK  SimpleFitness: 266.758
REMARK  FullFitness: -964.51385
REMARK  InterFull: -26.2669
REMARK  IntraFull: 297.371
REMARK  solvFull: -1492.48
REMARK  surfFull: 256.862
REMARK  extraFull: 0.0
REMARK  deltaGcompsolvpol: -1492.48
REMARK  deltaGcompsolvnonpol: 256.862
REMARK  deltaGprotsolvpol: -1512.07
REMARK  deltaGprotsolvnonpol: 254.074
REMARK  deltaGligsolvpol: -13.3084
REMARK  deltaGligsolvnonpol: 15.5334
REMARK  deltaGvdw: -26.2669
REMARK  deltaGelec: 0.0
REMARK  deltaG: -5.6671844
REMARK  Cluster: 4
REMARK  ClusterRank: 0
ATOM   5287 C    LIG     1       3.923 -16.470   3.610  1.00  0.00      LIG  
ATOM   5288 C1   LIG     1       5.201 -16.773   4.335  1.00  0.00      LIG  
ATOM   5289 C2   LIG     1       6.437 -16.573   3.475  1.00  0.00      LIG  
ATOM   5290 C3   LIG     1       3.769 -16.958   2.181  1.00  0.00      LIG  
ATOM   5291 C4   LIG     1       2.766 -16.016   1.521  1.00  0.00      LIG  
ATOM   5292 C5   LIG     1       3.131 -18.346   2.149  1.00  0.00      LIG  
ATOM   5293 C6   LIG     1       5.119 -16.818   1.449  1.00  0.00      LIG  
ATOM   5294 C7   LIG     1       5.139 -17.274   0.006  1.00  0.00      LIG  
ATOM   5295 C8   LIG     1       6.181 -16.469  -0.742  1.00  0.00      LIG  
ATOM   5296 C9   LIG     1       7.507 -16.260   0.014  1.00  0.00      LIG  
ATOM   5297 C10  LIG     1       7.530 -14.785   0.471  1.00  0.00      LIG  
ATOM   5298 C11  LIG     1       8.707 -16.502  -0.954  1.00  0.00      LIG  
ATOM   5299 C12  LIG     1       8.754 -17.907  -1.573  1.00  0.00      LIG  
ATOM   5300 C13  LIG     1       8.784 -15.525  -2.126  1.00  0.00      LIG  
ATOM   5301 C14  LIG     1      10.145 -14.932  -1.987  1.00  0.00      LIG  
ATOM   5302 C15  LIG     1      10.844 -15.418  -0.789  1.00  0.00      LIG  
ATOM   5303 C16  LIG     1      12.239 -14.961  -0.445  1.00  0.00      LIG  
ATOM   5304 C17  LIG     1      12.343 -14.231   0.890  1.00  0.00      LIG  
ATOM   5305 C18  LIG     1      11.443 -13.007   0.970  1.00  0.00      LIG  
ATOM   5306 C19  LIG     1      11.659 -12.281   2.259  1.00  0.00      LIG  
ATOM   5307 C20  LIG     1      10.903 -12.586   3.501  1.00  0.00      LIG  
ATOM   5308 C21  LIG     1      11.461 -12.187   4.818  1.00  0.00      LIG  
ATOM   5309 C22  LIG     1       9.919 -13.699   3.540  1.00  0.00      LIG  
ATOM   5310 C23  LIG     1      13.210 -16.127  -0.439  1.00  0.00      LIG  
ATOM   5311 C24  LIG     1       9.992 -16.286  -0.224  1.00  0.00      LIG  
ATOM   5312 C25  LIG     1      10.169 -17.069   1.028  1.00  0.00      LIG  
ATOM   5313 C26  LIG     1       8.979 -16.951   1.968  1.00  0.00      LIG  
ATOM   5314 C27  LIG     1       7.638 -17.208   1.242  1.00  0.00      LIG  
ATOM   5315 C28  LIG     1       6.375 -17.347   2.159  1.00  0.00      LIG  
ATOM   5316 C29  LIG     1       6.285 -18.849   2.466  1.00  0.00      LIG  
ATOM   5317 O    LIG     1       2.951 -16.114   4.259  1.00  0.00      LIG  
ATOM   5318 O1   LIG     1      10.629 -14.128  -2.770  1.00  0.00      LIG  
ATOM   5319 O2   LIG     1      11.757 -12.128  -0.101  1.00  0.00      LIG  
ATOM   5320 O3   LIG     1       9.233 -17.888   3.012  1.00  0.00      LIG  
ATOM   5321 O4   LIG     1      10.537 -11.465   2.662  1.00  0.00      LIG  
ATOM   5322 H    LIG     1       5.143 -17.791   4.723  1.00  0.00      LIG  
ATOM   5323 H1   LIG     1       5.256 -16.097   5.192  1.00  0.00      LIG  
ATOM   5324 H2   LIG     1       7.294 -16.874   4.077  1.00  0.00      LIG  
ATOM   5325 H3   LIG     1       6.554 -15.508   3.262  1.00  0.00      LIG  
ATOM   5326 H4   LIG     1       3.148 -14.992   1.486  1.00  0.00      LIG  
ATOM   5327 H5   LIG     1       1.815 -15.993   2.059  1.00  0.00      LIG  
ATOM   5328 H6   LIG     1       2.538 -16.328   0.500  1.00  0.00      LIG  
ATOM   5329 H7   LIG     1       2.049 -18.270   2.283  1.00  0.00      LIG  
ATOM   5330 H8   LIG     1       3.496 -18.990   2.952  1.00  0.00      LIG  
ATOM   5331 H9   LIG     1       3.302 -18.851   1.196  1.00  0.00      LIG  
ATOM   5332 H10  LIG     1       5.231 -15.735   1.405  1.00  0.00      LIG  
ATOM   5333 H11  LIG     1       4.176 -17.124  -0.485  1.00  0.00      LIG  
ATOM   5334 H12  LIG     1       5.362 -18.340  -0.071  1.00  0.00      LIG  
ATOM   5335 H13  LIG     1       5.745 -15.491  -0.959  1.00  0.00      LIG  
ATOM   5336 H14  LIG     1       6.321 -16.931  -1.719  1.00  0.00      LIG  
ATOM   5337 H15  LIG     1       7.219 -14.111  -0.329  1.00  0.00      LIG  
ATOM   5338 H16  LIG     1       8.516 -14.457   0.798  1.00  0.00      LIG  
ATOM   5339 H17  LIG     1       6.856 -14.601   1.306  1.00  0.00      LIG  
ATOM   5340 H18  LIG     1       8.773 -18.706  -0.829  1.00  0.00      LIG  
ATOM   5341 H19  LIG     1       9.651 -18.028  -2.189  1.00  0.00      LIG  
ATOM   5342 H20  LIG     1       7.902 -18.087  -2.232  1.00  0.00      LIG  
ATOM   5343 H21  LIG     1       8.039 -14.728  -2.104  1.00  0.00      LIG  
ATOM   5344 H22  LIG     1       8.726 -16.044  -3.087  1.00  0.00      LIG  
ATOM   5345 H23  LIG     1      12.586 -14.276  -1.223  1.00  0.00      LIG  
ATOM   5346 H24  LIG     1      13.384 -13.921   1.023  1.00  0.00      LIG  
ATOM   5347 H25  LIG     1      12.116 -14.908   1.718  1.00  0.00      LIG  
ATOM   5348 H26  LIG     1      10.397 -13.298   0.848  1.00  0.00      LIG  
ATOM   5349 H27  LIG     1      12.658 -11.876   2.357  1.00  0.00      LIG  
ATOM   5350 H28  LIG     1      10.674 -12.181   5.577  1.00  0.00      LIG  
ATOM   5351 H29  LIG     1      12.233 -12.896   5.127  1.00  0.00      LIG  
ATOM   5352 H30  LIG     1      11.897 -11.186   4.783  1.00  0.00      LIG  
ATOM   5353 H31  LIG     1       9.245 -13.677   2.682  1.00  0.00      LIG  
ATOM   5354 H32  LIG     1       9.308 -13.635   4.444  1.00  0.00      LIG  
ATOM   5355 H33  LIG     1      10.443 -14.658   3.554  1.00  0.00      LIG  
ATOM   5356 H34  LIG     1      13.181 -16.668  -1.389  1.00  0.00      LIG  
ATOM   5357 H35  LIG     1      12.982 -16.831   0.366  1.00  0.00      LIG  
ATOM   5358 H36  LIG     1      14.230 -15.764  -0.283  1.00  0.00      LIG  
ATOM   5359 H37  LIG     1      11.081 -16.789   1.560  1.00  0.00      LIG  
ATOM   5360 H38  LIG     1      10.299 -18.118   0.759  1.00  0.00      LIG  
ATOM   5361 H39  LIG     1       8.969 -15.963   2.425  1.00  0.00      LIG  
ATOM   5362 H40  LIG     1       7.743 -18.211   0.828  1.00  0.00      LIG  
ATOM   5363 H41  LIG     1       5.506 -19.111   3.177  1.00  0.00      LIG  
ATOM   5364 H42  LIG     1       7.213 -19.211   2.899  1.00  0.00      LIG  
ATOM   5365 H43  LIG     1       6.107 -19.431   1.560  1.00  0.00      LIG  
ATOM   5366 H44  LIG     1      11.089 -11.422  -0.080  1.00  0.00      LIG  
ATOM   5367 H45  LIG     1       9.336 -18.758   2.589  1.00  0.00      LIG  
TER
REMARK  Energy: 267.006
REMARK  SimpleFitness: 267.006
REMARK  FullFitness: -963.9025
REMARK  InterFull: -26.6636
REMARK  IntraFull: 297.588
REMARK  solvFull: -1491.59
REMARK  surfFull: 256.763
REMARK  extraFull: 0.0
REMARK  deltaGcompsolvpol: -1491.59
REMARK  deltaGcompsolvnonpol: 256.763
REMARK  deltaGprotsolvpol: -1512.07
REMARK  deltaGprotsolvnonpol: 254.074
REMARK  deltaGligsolvpol: -13.3175
REMARK  deltaGligsolvnonpol: 15.536
REMARK  deltaGvdw: -26.6636
REMARK  deltaGelec: 0.0
REMARK  deltaG: -5.6592975
REMARK  Cluster: 4
REMARK  ClusterRank: 1
ATOM   5287 C    LIG     1       3.987 -16.502   3.716  1.00  0.00      LIG  
ATOM   5288 C1   LIG     1       5.295 -16.698   4.427  1.00  0.00      LIG  
ATOM   5289 C2   LIG     1       6.513 -16.474   3.547  1.00  0.00      LIG  
ATOM   5290 C3   LIG     1       3.856 -16.917   2.260  1.00  0.00      LIG  
ATOM   5291 C4   LIG     1       2.883 -15.916   1.643  1.00  0.00      LIG  
ATOM   5292 C5   LIG     1       3.180 -18.282   2.139  1.00  0.00      LIG  
ATOM   5293 C6   LIG     1       5.207 -16.775   1.532  1.00  0.00      LIG  
ATOM   5294 C7   LIG     1       5.229 -17.259   0.099  1.00  0.00      LIG  
ATOM   5295 C8   LIG     1       6.276 -16.478  -0.666  1.00  0.00      LIG  
ATOM   5296 C9   LIG     1       7.600 -16.256   0.088  1.00  0.00      LIG  
ATOM   5297 C10  LIG     1       7.625 -14.771   0.509  1.00  0.00      LIG  
ATOM   5298 C11  LIG     1       8.803 -16.526  -0.870  1.00  0.00      LIG  
ATOM   5299 C12  LIG     1       8.850 -17.947  -1.451  1.00  0.00      LIG  
ATOM   5300 C13  LIG     1       8.886 -15.580  -2.067  1.00  0.00      LIG  
ATOM   5301 C14  LIG     1      10.244 -14.979  -1.932  1.00  0.00      LIG  
ATOM   5302 C15  LIG     1      10.937 -15.432  -0.718  1.00  0.00      LIG  
ATOM   5303 C16  LIG     1      12.325 -14.958  -0.373  1.00  0.00      LIG  
ATOM   5304 C17  LIG     1      12.421 -14.223   0.962  1.00  0.00      LIG  
ATOM   5305 C18  LIG     1      11.502 -13.013   1.039  1.00  0.00      LIG  
ATOM   5306 C19  LIG     1      11.710 -12.274   2.322  1.00  0.00      LIG  
ATOM   5307 C20  LIG     1      10.941 -12.561   3.561  1.00  0.00      LIG  
ATOM   5308 C21  LIG     1      11.484 -12.151   4.878  1.00  0.00      LIG  
ATOM   5309 C22  LIG     1       9.952 -13.667   3.606  1.00  0.00      LIG  
ATOM   5310 C23  LIG     1      13.309 -16.114  -0.367  1.00  0.00      LIG  
ATOM   5311 C24  LIG     1      10.085 -16.290  -0.140  1.00  0.00      LIG  
ATOM   5312 C25  LIG     1      10.257 -17.046   1.130  1.00  0.00      LIG  
ATOM   5313 C26  LIG     1       9.063 -16.908   2.062  1.00  0.00      LIG  
ATOM   5314 C27  LIG     1       7.724 -17.175   1.338  1.00  0.00      LIG  
ATOM   5315 C28  LIG     1       6.459 -17.288   2.255  1.00  0.00      LIG  
ATOM   5316 C29  LIG     1       6.363 -18.780   2.600  1.00  0.00      LIG  
ATOM   5317 O    LIG     1       2.990 -16.260   4.381  1.00  0.00      LIG  
ATOM   5318 O1   LIG     1      10.729 -14.191  -2.731  1.00  0.00      LIG  
ATOM   5319 O2   LIG     1      11.800 -12.135  -0.038  1.00  0.00      LIG  
ATOM   5320 O3   LIG     1       9.310 -17.822   3.127  1.00  0.00      LIG  
ATOM   5321 O4   LIG     1      10.587 -11.448   2.705  1.00  0.00      LIG  
ATOM   5322 H    LIG     1       5.300 -17.701   4.860  1.00  0.00      LIG  
ATOM   5323 H1   LIG     1       5.327 -15.985   5.256  1.00  0.00      LIG  
ATOM   5324 H2   LIG     1       7.388 -16.725   4.147  1.00  0.00      LIG  
ATOM   5325 H3   LIG     1       6.587 -15.411   3.303  1.00  0.00      LIG  
ATOM   5326 H4   LIG     1       3.267 -14.894   1.715  1.00  0.00      LIG  
ATOM   5327 H5   LIG     1       1.911 -15.937   2.143  1.00  0.00      LIG  
ATOM   5328 H6   LIG     1       2.702 -16.136   0.589  1.00  0.00      LIG  
ATOM   5329 H7   LIG     1       2.139 -18.219   2.459  1.00  0.00      LIG  
ATOM   5330 H8   LIG     1       3.645 -19.042   2.768  1.00  0.00      LIG  
ATOM   5331 H9   LIG     1       3.174 -18.640   1.107  1.00  0.00      LIG  
ATOM   5332 H10  LIG     1       5.314 -15.692   1.472  1.00  0.00      LIG  
ATOM   5333 H11  LIG     1       4.266 -17.113  -0.394  1.00  0.00      LIG  
ATOM   5334 H12  LIG     1       5.445 -18.329   0.045  1.00  0.00      LIG  
ATOM   5335 H13  LIG     1       5.846 -15.503  -0.909  1.00  0.00      LIG  
ATOM   5336 H14  LIG     1       6.418 -16.965  -1.630  1.00  0.00      LIG  
ATOM   5337 H15  LIG     1       7.330 -14.114  -0.312  1.00  0.00      LIG  
ATOM   5338 H16  LIG     1       8.608 -14.442   0.844  1.00  0.00      LIG  
ATOM   5339 H17  LIG     1       6.939 -14.563   1.329  1.00  0.00      LIG  
ATOM   5340 H18  LIG     1       8.876 -18.726  -0.686  1.00  0.00      LIG  
ATOM   5341 H19  LIG     1       9.744 -18.082  -2.069  1.00  0.00      LIG  
ATOM   5342 H20  LIG     1       7.994 -18.147  -2.098  1.00  0.00      LIG  
ATOM   5343 H21  LIG     1       8.137 -14.787  -2.072  1.00  0.00      LIG  
ATOM   5344 H22  LIG     1       8.837 -16.126  -3.013  1.00  0.00      LIG  
ATOM   5345 H23  LIG     1      12.664 -14.271  -1.153  1.00  0.00      LIG  
ATOM   5346 H24  LIG     1      13.457 -13.897   1.093  1.00  0.00      LIG  
ATOM   5347 H25  LIG     1      12.207 -14.901   1.792  1.00  0.00      LIG  
ATOM   5348 H26  LIG     1      10.461 -13.320   0.922  1.00  0.00      LIG  
ATOM   5349 H27  LIG     1      12.709 -11.872   2.424  1.00  0.00      LIG  
ATOM   5350 H28  LIG     1      10.693 -12.149   5.632  1.00  0.00      LIG  
ATOM   5351 H29  LIG     1      12.258 -12.854   5.195  1.00  0.00      LIG  
ATOM   5352 H30  LIG     1      11.912 -11.147   4.842  1.00  0.00      LIG  
ATOM   5353 H31  LIG     1       9.283 -13.651   2.743  1.00  0.00      LIG  
ATOM   5354 H32  LIG     1       9.336 -13.588   4.505  1.00  0.00      LIG  
ATOM   5355 H33  LIG     1      10.471 -14.629   3.635  1.00  0.00      LIG  
ATOM   5356 H34  LIG     1      13.286 -16.655  -1.318  1.00  0.00      LIG  
ATOM   5357 H35  LIG     1      13.087 -16.819   0.437  1.00  0.00      LIG  
ATOM   5358 H36  LIG     1      14.325 -15.740  -0.213  1.00  0.00      LIG  
ATOM   5359 H37  LIG     1      11.169 -16.761   1.659  1.00  0.00      LIG  
ATOM   5360 H38  LIG     1      10.382 -18.100   0.884  1.00  0.00      LIG  
ATOM   5361 H39  LIG     1       9.051 -15.911   2.497  1.00  0.00      LIG  
ATOM   5362 H40  LIG     1       7.827 -18.188   0.947  1.00  0.00      LIG  
ATOM   5363 H41  LIG     1       5.561 -19.027   3.291  1.00  0.00      LIG  
ATOM   5364 H42  LIG     1       7.278 -19.122   3.077  1.00  0.00      LIG  
ATOM   5365 H43  LIG     1       6.220 -19.388   1.704  1.00  0.00      LIG  
ATOM   5366 H44  LIG     1      11.126 -11.434  -0.011  1.00  0.00      LIG  
ATOM   5367 H45  LIG     1       9.399 -18.704   2.726  1.00  0.00      LIG  
TER
REMARK  Energy: 267.006
REMARK  SimpleFitness: 267.006
REMARK  FullFitness: -963.9025
REMARK  InterFull: -26.6636
REMARK  IntraFull: 297.588
REMARK  solvFull: -1491.59
REMARK  surfFull: 256.763
REMARK  extraFull: 0.0
REMARK  deltaGcompsolvpol: -1491.59
REMARK  deltaGcompsolvnonpol: 256.763
REMARK  deltaGprotsolvpol: -1512.07
REMARK  deltaGprotsolvnonpol: 254.074
REMARK  deltaGligsolvpol: -13.3175
REMARK  deltaGligsolvnonpol: 15.536
REMARK  deltaGvdw: -26.6636
REMARK  deltaGelec: 0.0
REMARK  deltaG: -5.6592975
REMARK  Cluster: 4
REMARK  ClusterRank: 2
ATOM   5287 C    LIG     1       3.987 -16.502   3.716  1.00  0.00      LIG  
ATOM   5288 C1   LIG     1       5.295 -16.698   4.427  1.00  0.00      LIG  
ATOM   5289 C2   LIG     1       6.513 -16.474   3.547  1.00  0.00      LIG  
ATOM   5290 C3   LIG     1       3.856 -16.917   2.260  1.00  0.00      LIG  
ATOM   5291 C4   LIG     1       2.883 -15.916   1.643  1.00  0.00      LIG  
ATOM   5292 C5   LIG     1       3.180 -18.282   2.139  1.00  0.00      LIG  
ATOM   5293 C6   LIG     1       5.207 -16.775   1.532  1.00  0.00      LIG  
ATOM   5294 C7   LIG     1       5.229 -17.259   0.099  1.00  0.00      LIG  
ATOM   5295 C8   LIG     1       6.276 -16.478  -0.666  1.00  0.00      LIG  
ATOM   5296 C9   LIG     1       7.600 -16.256   0.088  1.00  0.00      LIG  
ATOM   5297 C10  LIG     1       7.625 -14.771   0.509  1.00  0.00      LIG  
ATOM   5298 C11  LIG     1       8.803 -16.526  -0.870  1.00  0.00      LIG  
ATOM   5299 C12  LIG     1       8.850 -17.947  -1.451  1.00  0.00      LIG  
ATOM   5300 C13  LIG     1       8.886 -15.580  -2.067  1.00  0.00      LIG  
ATOM   5301 C14  LIG     1      10.244 -14.979  -1.932  1.00  0.00      LIG  
ATOM   5302 C15  LIG     1      10.937 -15.432  -0.718  1.00  0.00      LIG  
ATOM   5303 C16  LIG     1      12.325 -14.958  -0.373  1.00  0.00      LIG  
ATOM   5304 C17  LIG     1      12.421 -14.223   0.962  1.00  0.00      LIG  
ATOM   5305 C18  LIG     1      11.502 -13.013   1.039  1.00  0.00      LIG  
ATOM   5306 C19  LIG     1      11.710 -12.274   2.322  1.00  0.00      LIG  
ATOM   5307 C20  LIG     1      10.941 -12.561   3.561  1.00  0.00      LIG  
ATOM   5308 C21  LIG     1      11.484 -12.151   4.878  1.00  0.00      LIG  
ATOM   5309 C22  LIG     1       9.952 -13.667   3.606  1.00  0.00      LIG  
ATOM   5310 C23  LIG     1      13.309 -16.114  -0.367  1.00  0.00      LIG  
ATOM   5311 C24  LIG     1      10.085 -16.290  -0.140  1.00  0.00      LIG  
ATOM   5312 C25  LIG     1      10.257 -17.046   1.130  1.00  0.00      LIG  
ATOM   5313 C26  LIG     1       9.063 -16.908   2.062  1.00  0.00      LIG  
ATOM   5314 C27  LIG     1       7.724 -17.175   1.338  1.00  0.00      LIG  
ATOM   5315 C28  LIG     1       6.459 -17.288   2.255  1.00  0.00      LIG  
ATOM   5316 C29  LIG     1       6.363 -18.780   2.600  1.00  0.00      LIG  
ATOM   5317 O    LIG     1       2.990 -16.260   4.381  1.00  0.00      LIG  
ATOM   5318 O1   LIG     1      10.729 -14.191  -2.731  1.00  0.00      LIG  
ATOM   5319 O2   LIG     1      11.800 -12.135  -0.038  1.00  0.00      LIG  
ATOM   5320 O3   LIG     1       9.310 -17.822   3.127  1.00  0.00      LIG  
ATOM   5321 O4   LIG     1      10.587 -11.448   2.705  1.00  0.00      LIG  
ATOM   5322 H    LIG     1       5.300 -17.701   4.860  1.00  0.00      LIG  
ATOM   5323 H1   LIG     1       5.327 -15.985   5.256  1.00  0.00      LIG  
ATOM   5324 H2   LIG     1       7.388 -16.725   4.147  1.00  0.00      LIG  
ATOM   5325 H3   LIG     1       6.587 -15.411   3.303  1.00  0.00      LIG  
ATOM   5326 H4   LIG     1       3.267 -14.894   1.715  1.00  0.00      LIG  
ATOM   5327 H5   LIG     1       1.911 -15.937   2.143  1.00  0.00      LIG  
ATOM   5328 H6   LIG     1       2.702 -16.136   0.589  1.00  0.00      LIG  
ATOM   5329 H7   LIG     1       2.139 -18.219   2.459  1.00  0.00      LIG  
ATOM   5330 H8   LIG     1       3.645 -19.042   2.768  1.00  0.00      LIG  
ATOM   5331 H9   LIG     1       3.174 -18.640   1.107  1.00  0.00      LIG  
ATOM   5332 H10  LIG     1       5.314 -15.692   1.472  1.00  0.00      LIG  
ATOM   5333 H11  LIG     1       4.266 -17.113  -0.394  1.00  0.00      LIG  
ATOM   5334 H12  LIG     1       5.445 -18.329   0.045  1.00  0.00      LIG  
ATOM   5335 H13  LIG     1       5.846 -15.503  -0.909  1.00  0.00      LIG  
ATOM   5336 H14  LIG     1       6.418 -16.965  -1.630  1.00  0.00      LIG  
ATOM   5337 H15  LIG     1       7.330 -14.114  -0.312  1.00  0.00      LIG  
ATOM   5338 H16  LIG     1       8.608 -14.442   0.844  1.00  0.00      LIG  
ATOM   5339 H17  LIG     1       6.939 -14.563   1.329  1.00  0.00      LIG  
ATOM   5340 H18  LIG     1       8.876 -18.726  -0.686  1.00  0.00      LIG  
ATOM   5341 H19  LIG     1       9.744 -18.082  -2.069  1.00  0.00      LIG  
ATOM   5342 H20  LIG     1       7.994 -18.147  -2.098  1.00  0.00      LIG  
ATOM   5343 H21  LIG     1       8.137 -14.787  -2.072  1.00  0.00      LIG  
ATOM   5344 H22  LIG     1       8.837 -16.126  -3.013  1.00  0.00      LIG  
ATOM   5345 H23  LIG     1      12.664 -14.271  -1.153  1.00  0.00      LIG  
ATOM   5346 H24  LIG     1      13.457 -13.897   1.093  1.00  0.00      LIG  
ATOM   5347 H25  LIG     1      12.207 -14.901   1.792  1.00  0.00      LIG  
ATOM   5348 H26  LIG     1      10.461 -13.320   0.922  1.00  0.00      LIG  
ATOM   5349 H27  LIG     1      12.709 -11.872   2.424  1.00  0.00      LIG  
ATOM   5350 H28  LIG     1      10.693 -12.149   5.632  1.00  0.00      LIG  
ATOM   5351 H29  LIG     1      12.258 -12.854   5.195  1.00  0.00      LIG  
ATOM   5352 H30  LIG     1      11.912 -11.147   4.842  1.00  0.00      LIG  
ATOM   5353 H31  LIG     1       9.283 -13.651   2.743  1.00  0.00      LIG  
ATOM   5354 H32  LIG     1       9.336 -13.588   4.505  1.00  0.00      LIG  
ATOM   5355 H33  LIG     1      10.471 -14.629   3.635  1.00  0.00      LIG  
ATOM   5356 H34  LIG     1      13.286 -16.655  -1.318  1.00  0.00      LIG  
ATOM   5357 H35  LIG     1      13.087 -16.819   0.437  1.00  0.00      LIG  
ATOM   5358 H36  LIG     1      14.325 -15.740  -0.213  1.00  0.00      LIG  
ATOM   5359 H37  LIG     1      11.169 -16.761   1.659  1.00  0.00      LIG  
ATOM   5360 H38  LIG     1      10.382 -18.100   0.884  1.00  0.00      LIG  
ATOM   5361 H39  LIG     1       9.051 -15.911   2.497  1.00  0.00      LIG  
ATOM   5362 H40  LIG     1       7.827 -18.188   0.947  1.00  0.00      LIG  
ATOM   5363 H41  LIG     1       5.561 -19.027   3.291  1.00  0.00      LIG  
ATOM   5364 H42  LIG     1       7.278 -19.122   3.077  1.00  0.00      LIG  
ATOM   5365 H43  LIG     1       6.220 -19.388   1.704  1.00  0.00      LIG  
ATOM   5366 H44  LIG     1      11.126 -11.434  -0.011  1.00  0.00      LIG  
ATOM   5367 H45  LIG     1       9.399 -18.704   2.726  1.00  0.00      LIG  
TER
REMARK  Energy: 267.297
REMARK  SimpleFitness: 267.297
REMARK  FullFitness: -963.5482
REMARK  InterFull: -26.5712
REMARK  IntraFull: 297.702
REMARK  solvFull: -1491.35
REMARK  surfFull: 256.671
REMARK  extraFull: 0.0
REMARK  deltaGcompsolvpol: -1491.35
REMARK  deltaGcompsolvnonpol: 256.671
REMARK  deltaGprotsolvpol: -1512.07
REMARK  deltaGprotsolvnonpol: 254.074
REMARK  deltaGligsolvpol: -13.3193
REMARK  deltaGligsolvnonpol: 15.5468
REMARK  deltaGvdw: -26.5712
REMARK  deltaGelec: 0.0
REMARK  deltaG: -5.645485
REMARK  Cluster: 4
REMARK  ClusterRank: 3
ATOM   5287 C    LIG     1       3.961 -16.684   3.757  1.00  0.00      LIG  
ATOM   5288 C1   LIG     1       5.267 -16.905   4.461  1.00  0.00      LIG  
ATOM   5289 C2   LIG     1       6.477 -16.627   3.591  1.00  0.00      LIG  
ATOM   5290 C3   LIG     1       3.832 -17.019   2.279  1.00  0.00      LIG  
ATOM   5291 C4   LIG     1       2.878 -15.969   1.714  1.00  0.00      LIG  
ATOM   5292 C5   LIG     1       3.131 -18.360   2.068  1.00  0.00      LIG  
ATOM   5293 C6   LIG     1       5.183 -16.857   1.558  1.00  0.00      LIG  
ATOM   5294 C7   LIG     1       5.204 -17.306   0.114  1.00  0.00      LIG  
ATOM   5295 C8   LIG     1       6.254 -16.510  -0.632  1.00  0.00      LIG  
ATOM   5296 C9   LIG     1       7.576 -16.302   0.131  1.00  0.00      LIG  
ATOM   5297 C10  LIG     1       7.597 -14.826   0.583  1.00  0.00      LIG  
ATOM   5298 C11  LIG     1       8.783 -16.549  -0.827  1.00  0.00      LIG  
ATOM   5299 C12  LIG     1       8.825 -17.954  -1.448  1.00  0.00      LIG  
ATOM   5300 C13  LIG     1       8.876 -15.573  -1.999  1.00  0.00      LIG  
ATOM   5301 C14  LIG     1      10.248 -15.004  -1.860  1.00  0.00      LIG  
ATOM   5302 C15  LIG     1      10.931 -15.486  -0.652  1.00  0.00      LIG  
ATOM   5303 C16  LIG     1      12.326 -15.040  -0.293  1.00  0.00      LIG  
ATOM   5304 C17  LIG     1      12.409 -14.278   1.025  1.00  0.00      LIG  
ATOM   5305 C18  LIG     1      11.524 -13.041   1.054  1.00  0.00      LIG  
ATOM   5306 C19  LIG     1      11.717 -12.285   2.329  1.00  0.00      LIG  
ATOM   5307 C20  LIG     1      10.933 -12.560   3.561  1.00  0.00      LIG  
ATOM   5308 C21  LIG     1      11.461 -12.134   4.881  1.00  0.00      LIG  
ATOM   5309 C22  LIG     1       9.947 -13.670   3.604  1.00  0.00      LIG  
ATOM   5310 C23  LIG     1      13.285 -16.215  -0.235  1.00  0.00      LIG  
ATOM   5311 C24  LIG     1      10.064 -16.339  -0.089  1.00  0.00      LIG  
ATOM   5312 C25  LIG     1      10.224 -17.112   1.171  1.00  0.00      LIG  
ATOM   5313 C26  LIG     1       9.031 -16.979   2.101  1.00  0.00      LIG  
ATOM   5314 C27  LIG     1       7.699 -17.245   1.364  1.00  0.00      LIG  
ATOM   5315 C28  LIG     1       6.431 -17.392   2.269  1.00  0.00      LIG  
ATOM   5316 C29  LIG     1       6.335 -18.896   2.556  1.00  0.00      LIG  
ATOM   5317 O    LIG     1       2.971 -16.455   4.434  1.00  0.00      LIG  
ATOM   5318 O1   LIG     1      10.747 -14.212  -2.646  1.00  0.00      LIG  
ATOM   5319 O2   LIG     1      11.877 -12.193  -0.031  1.00  0.00      LIG  
ATOM   5320 O3   LIG     1       9.276 -17.909   3.153  1.00  0.00      LIG  
ATOM   5321 O4   LIG     1      10.589 -11.456   2.690  1.00  0.00      LIG  
ATOM   5322 H    LIG     1       5.280 -17.925   4.851  1.00  0.00      LIG  
ATOM   5323 H1   LIG     1       5.289 -16.228   5.320  1.00  0.00      LIG  
ATOM   5324 H2   LIG     1       7.354 -16.887   4.184  1.00  0.00      LIG  
ATOM   5325 H3   LIG     1       6.536 -15.554   3.388  1.00  0.00      LIG  
ATOM   5326 H4   LIG     1       3.272 -14.957   1.855  1.00  0.00      LIG  
ATOM   5327 H5   LIG     1       1.899 -16.013   2.201  1.00  0.00      LIG  
ATOM   5328 H6   LIG     1       2.709 -16.121   0.646  1.00  0.00      LIG  
ATOM   5329 H7   LIG     1       2.129 -18.338   2.500  1.00  0.00      LIG  
ATOM   5330 H8   LIG     1       3.651 -19.192   2.540  1.00  0.00      LIG  
ATOM   5331 H9   LIG     1       3.010 -18.586   1.006  1.00  0.00      LIG  
ATOM   5332 H10  LIG     1       5.294 -15.773   1.528  1.00  0.00      LIG  
ATOM   5333 H11  LIG     1       4.241 -17.143  -0.373  1.00  0.00      LIG  
ATOM   5334 H12  LIG     1       5.416 -18.374   0.030  1.00  0.00      LIG  
ATOM   5335 H13  LIG     1       5.822 -15.532  -0.858  1.00  0.00      LIG  
ATOM   5336 H14  LIG     1       6.398 -16.978  -1.605  1.00  0.00      LIG  
ATOM   5337 H15  LIG     1       7.263 -14.158  -0.213  1.00  0.00      LIG  
ATOM   5338 H16  LIG     1       8.588 -14.491   0.886  1.00  0.00      LIG  
ATOM   5339 H17  LIG     1       6.939 -14.648   1.433  1.00  0.00      LIG  
ATOM   5340 H18  LIG     1       8.820 -18.753  -0.704  1.00  0.00      LIG  
ATOM   5341 H19  LIG     1       9.732 -18.084  -2.047  1.00  0.00      LIG  
ATOM   5342 H20  LIG     1       7.984 -18.121  -2.122  1.00  0.00      LIG  
ATOM   5343 H21  LIG     1       8.146 -14.762  -1.975  1.00  0.00      LIG  
ATOM   5344 H22  LIG     1       8.806 -16.091  -2.959  1.00  0.00      LIG  
ATOM   5345 H23  LIG     1      12.696 -14.380  -1.083  1.00  0.00      LIG  
ATOM   5346 H24  LIG     1      13.451 -13.979   1.174  1.00  0.00      LIG  
ATOM   5347 H25  LIG     1      12.155 -14.932   1.863  1.00  0.00      LIG  
ATOM   5348 H26  LIG     1      10.478 -13.322   0.915  1.00  0.00      LIG  
ATOM   5349 H27  LIG     1      12.715 -11.879   2.437  1.00  0.00      LIG  
ATOM   5350 H28  LIG     1      10.655 -12.098   5.619  1.00  0.00      LIG  
ATOM   5351 H29  LIG     1      12.213 -12.847   5.227  1.00  0.00      LIG  
ATOM   5352 H30  LIG     1      11.912 -11.140   4.832  1.00  0.00      LIG  
ATOM   5353 H31  LIG     1       9.284 -13.659   2.737  1.00  0.00      LIG  
ATOM   5354 H32  LIG     1       9.324 -13.589   4.498  1.00  0.00      LIG  
ATOM   5355 H33  LIG     1      10.467 -14.630   3.641  1.00  0.00      LIG  
ATOM   5356 H34  LIG     1      13.256 -16.796  -1.162  1.00  0.00      LIG  
ATOM   5357 H35  LIG     1      13.048 -16.882   0.597  1.00  0.00      LIG  
ATOM   5358 H36  LIG     1      14.308 -15.856  -0.090  1.00  0.00      LIG  
ATOM   5359 H37  LIG     1      11.137 -16.841   1.708  1.00  0.00      LIG  
ATOM   5360 H38  LIG     1      10.337 -18.162   0.908  1.00  0.00      LIG  
ATOM   5361 H39  LIG     1       9.019 -15.987   2.549  1.00  0.00      LIG  
ATOM   5362 H40  LIG     1       7.817 -18.248   0.954  1.00  0.00      LIG  
ATOM   5363 H41  LIG     1       5.527 -19.174   3.230  1.00  0.00      LIG  
ATOM   5364 H42  LIG     1       7.250 -19.246   3.022  1.00  0.00      LIG  
ATOM   5365 H43  LIG     1       6.201 -19.471   1.637  1.00  0.00      LIG  
ATOM   5366 H44  LIG     1      11.214 -11.482  -0.048  1.00  0.00      LIG  
ATOM   5367 H45  LIG     1       9.354 -18.786   2.739  1.00  0.00      LIG  
TER
REMARK  Energy: 267.297
REMARK  SimpleFitness: 267.297
REMARK  FullFitness: -963.5482
REMARK  InterFull: -26.5712
REMARK  IntraFull: 297.702
REMARK  solvFull: -1491.35
REMARK  surfFull: 256.671
REMARK  extraFull: 0.0
REMARK  deltaGcompsolvpol: -1491.35
REMARK  deltaGcompsolvnonpol: 256.671
REMARK  deltaGprotsolvpol: -1512.07
REMARK  deltaGprotsolvnonpol: 254.074
REMARK  deltaGligsolvpol: -13.3193
REMARK  deltaGligsolvnonpol: 15.5468
REMARK  deltaGvdw: -26.5712
REMARK  deltaGelec: 0.0
REMARK  deltaG: -5.645485
REMARK  Cluster: 4
REMARK  ClusterRank: 4
ATOM   5287 C    LIG     1       3.961 -16.684   3.757  1.00  0.00      LIG  
ATOM   5288 C1   LIG     1       5.267 -16.905   4.461  1.00  0.00      LIG  
ATOM   5289 C2   LIG     1       6.477 -16.627   3.591  1.00  0.00      LIG  
ATOM   5290 C3   LIG     1       3.832 -17.019   2.279  1.00  0.00      LIG  
ATOM   5291 C4   LIG     1       2.878 -15.969   1.714  1.00  0.00      LIG  
ATOM   5292 C5   LIG     1       3.131 -18.360   2.068  1.00  0.00      LIG  
ATOM   5293 C6   LIG     1       5.183 -16.857   1.558  1.00  0.00      LIG  
ATOM   5294 C7   LIG     1       5.204 -17.306   0.114  1.00  0.00      LIG  
ATOM   5295 C8   LIG     1       6.254 -16.510  -0.632  1.00  0.00      LIG  
ATOM   5296 C9   LIG     1       7.576 -16.302   0.131  1.00  0.00      LIG  
ATOM   5297 C10  LIG     1       7.597 -14.826   0.583  1.00  0.00      LIG  
ATOM   5298 C11  LIG     1       8.783 -16.549  -0.827  1.00  0.00      LIG  
ATOM   5299 C12  LIG     1       8.825 -17.954  -1.448  1.00  0.00      LIG  
ATOM   5300 C13  LIG     1       8.876 -15.573  -1.999  1.00  0.00      LIG  
ATOM   5301 C14  LIG     1      10.248 -15.004  -1.860  1.00  0.00      LIG  
ATOM   5302 C15  LIG     1      10.931 -15.486  -0.652  1.00  0.00      LIG  
ATOM   5303 C16  LIG     1      12.326 -15.040  -0.293  1.00  0.00      LIG  
ATOM   5304 C17  LIG     1      12.409 -14.278   1.025  1.00  0.00      LIG  
ATOM   5305 C18  LIG     1      11.524 -13.041   1.054  1.00  0.00      LIG  
ATOM   5306 C19  LIG     1      11.717 -12.285   2.329  1.00  0.00      LIG  
ATOM   5307 C20  LIG     1      10.933 -12.560   3.561  1.00  0.00      LIG  
ATOM   5308 C21  LIG     1      11.461 -12.134   4.881  1.00  0.00      LIG  
ATOM   5309 C22  LIG     1       9.947 -13.670   3.604  1.00  0.00      LIG  
ATOM   5310 C23  LIG     1      13.285 -16.215  -0.235  1.00  0.00      LIG  
ATOM   5311 C24  LIG     1      10.064 -16.339  -0.089  1.00  0.00      LIG  
ATOM   5312 C25  LIG     1      10.224 -17.112   1.171  1.00  0.00      LIG  
ATOM   5313 C26  LIG     1       9.031 -16.979   2.101  1.00  0.00      LIG  
ATOM   5314 C27  LIG     1       7.699 -17.245   1.364  1.00  0.00      LIG  
ATOM   5315 C28  LIG     1       6.431 -17.392   2.269  1.00  0.00      LIG  
ATOM   5316 C29  LIG     1       6.335 -18.896   2.556  1.00  0.00      LIG  
ATOM   5317 O    LIG     1       2.971 -16.455   4.434  1.00  0.00      LIG  
ATOM   5318 O1   LIG     1      10.747 -14.212  -2.646  1.00  0.00      LIG  
ATOM   5319 O2   LIG     1      11.877 -12.193  -0.031  1.00  0.00      LIG  
ATOM   5320 O3   LIG     1       9.276 -17.909   3.153  1.00  0.00      LIG  
ATOM   5321 O4   LIG     1      10.589 -11.456   2.690  1.00  0.00      LIG  
ATOM   5322 H    LIG     1       5.280 -17.925   4.851  1.00  0.00      LIG  
ATOM   5323 H1   LIG     1       5.289 -16.228   5.320  1.00  0.00      LIG  
ATOM   5324 H2   LIG     1       7.354 -16.887   4.184  1.00  0.00      LIG  
ATOM   5325 H3   LIG     1       6.536 -15.554   3.388  1.00  0.00      LIG  
ATOM   5326 H4   LIG     1       3.272 -14.957   1.855  1.00  0.00      LIG  
ATOM   5327 H5   LIG     1       1.899 -16.013   2.201  1.00  0.00      LIG  
ATOM   5328 H6   LIG     1       2.709 -16.121   0.646  1.00  0.00      LIG  
ATOM   5329 H7   LIG     1       2.129 -18.338   2.500  1.00  0.00      LIG  
ATOM   5330 H8   LIG     1       3.651 -19.192   2.540  1.00  0.00      LIG  
ATOM   5331 H9   LIG     1       3.010 -18.586   1.006  1.00  0.00      LIG  
ATOM   5332 H10  LIG     1       5.294 -15.773   1.528  1.00  0.00      LIG  
ATOM   5333 H11  LIG     1       4.241 -17.143  -0.373  1.00  0.00      LIG  
ATOM   5334 H12  LIG     1       5.416 -18.374   0.030  1.00  0.00      LIG  
ATOM   5335 H13  LIG     1       5.822 -15.532  -0.858  1.00  0.00      LIG  
ATOM   5336 H14  LIG     1       6.398 -16.978  -1.605  1.00  0.00      LIG  
ATOM   5337 H15  LIG     1       7.263 -14.158  -0.213  1.00  0.00      LIG  
ATOM   5338 H16  LIG     1       8.588 -14.491   0.886  1.00  0.00      LIG  
ATOM   5339 H17  LIG     1       6.939 -14.648   1.433  1.00  0.00      LIG  
ATOM   5340 H18  LIG     1       8.820 -18.753  -0.704  1.00  0.00      LIG  
ATOM   5341 H19  LIG     1       9.732 -18.084  -2.047  1.00  0.00      LIG  
ATOM   5342 H20  LIG     1       7.984 -18.121  -2.122  1.00  0.00      LIG  
ATOM   5343 H21  LIG     1       8.146 -14.762  -1.975  1.00  0.00      LIG  
ATOM   5344 H22  LIG     1       8.806 -16.091  -2.959  1.00  0.00      LIG  
ATOM   5345 H23  LIG     1      12.696 -14.380  -1.083  1.00  0.00      LIG  
ATOM   5346 H24  LIG     1      13.451 -13.979   1.174  1.00  0.00      LIG  
ATOM   5347 H25  LIG     1      12.155 -14.932   1.863  1.00  0.00      LIG  
ATOM   5348 H26  LIG     1      10.478 -13.322   0.915  1.00  0.00      LIG  
ATOM   5349 H27  LIG     1      12.715 -11.879   2.437  1.00  0.00      LIG  
ATOM   5350 H28  LIG     1      10.655 -12.098   5.619  1.00  0.00      LIG  
ATOM   5351 H29  LIG     1      12.213 -12.847   5.227  1.00  0.00      LIG  
ATOM   5352 H30  LIG     1      11.912 -11.140   4.832  1.00  0.00      LIG  
ATOM   5353 H31  LIG     1       9.284 -13.659   2.737  1.00  0.00      LIG  
ATOM   5354 H32  LIG     1       9.324 -13.589   4.498  1.00  0.00      LIG  
ATOM   5355 H33  LIG     1      10.467 -14.630   3.641  1.00  0.00      LIG  
ATOM   5356 H34  LIG     1      13.256 -16.796  -1.162  1.00  0.00      LIG  
ATOM   5357 H35  LIG     1      13.048 -16.882   0.597  1.00  0.00      LIG  
ATOM   5358 H36  LIG     1      14.308 -15.856  -0.090  1.00  0.00      LIG  
ATOM   5359 H37  LIG     1      11.137 -16.841   1.708  1.00  0.00      LIG  
ATOM   5360 H38  LIG     1      10.337 -18.162   0.908  1.00  0.00      LIG  
ATOM   5361 H39  LIG     1       9.019 -15.987   2.549  1.00  0.00      LIG  
ATOM   5362 H40  LIG     1       7.817 -18.248   0.954  1.00  0.00      LIG  
ATOM   5363 H41  LIG     1       5.527 -19.174   3.230  1.00  0.00      LIG  
ATOM   5364 H42  LIG     1       7.250 -19.246   3.022  1.00  0.00      LIG  
ATOM   5365 H43  LIG     1       6.201 -19.471   1.637  1.00  0.00      LIG  
ATOM   5366 H44  LIG     1      11.214 -11.482  -0.048  1.00  0.00      LIG  
ATOM   5367 H45  LIG     1       9.354 -18.786   2.739  1.00  0.00      LIG  
TER
REMARK  Energy: 266.168
REMARK  SimpleFitness: 266.168
REMARK  FullFitness: -963.9108
REMARK  InterFull: -40.4549
REMARK  IntraFull: 305.543
REMARK  solvFull: -1484.46
REMARK  surfFull: 255.461
REMARK  extraFull: 0.0
REMARK  deltaGcompsolvpol: -1484.46
REMARK  deltaGcompsolvnonpol: 255.461
REMARK  deltaGprotsolvpol: -1512.07
REMARK  deltaGprotsolvnonpol: 254.074
REMARK  deltaGligsolvpol: -12.8925
REMARK  deltaGligsolvnonpol: 15.4531
REMARK  deltaGvdw: -40.4549
REMARK  deltaGelec: 0.0
REMARK  deltaG: -6.668935
REMARK  Cluster: 5
REMARK  ClusterRank: 0
ATOM   5287 C    LIG     1       8.953 -21.580  -3.198  1.00  0.00      LIG  
ATOM   5288 C1   LIG     1       9.761 -20.586  -2.414  1.00  0.00      LIG  
ATOM   5289 C2   LIG     1       9.048 -20.042  -1.189  1.00  0.00      LIG  
ATOM   5290 C3   LIG     1       7.447 -21.429  -3.268  1.00  0.00      LIG  
ATOM   5291 C4   LIG     1       6.906 -22.850  -3.230  1.00  0.00      LIG  
ATOM   5292 C5   LIG     1       7.031 -20.865  -4.624  1.00  0.00      LIG  
ATOM   5293 C6   LIG     1       6.891 -20.700  -2.034  1.00  0.00      LIG  
ATOM   5294 C7   LIG     1       5.417 -20.369  -2.089  1.00  0.00      LIG  
ATOM   5295 C8   LIG     1       4.886 -20.390  -0.675  1.00  0.00      LIG  
ATOM   5296 C9   LIG     1       5.772 -19.662   0.352  1.00  0.00      LIG  
ATOM   5297 C10  LIG     1       6.378 -20.754   1.256  1.00  0.00      LIG  
ATOM   5298 C11  LIG     1       4.890 -18.712   1.213  1.00  0.00      LIG  
ATOM   5299 C12  LIG     1       4.158 -17.629   0.413  1.00  0.00      LIG  
ATOM   5300 C13  LIG     1       3.812 -19.410   2.039  1.00  0.00      LIG  
ATOM   5301 C14  LIG     1       4.072 -18.906   3.417  1.00  0.00      LIG  
ATOM   5302 C15  LIG     1       5.351 -18.188   3.506  1.00  0.00      LIG  
ATOM   5303 C16  LIG     1       6.035 -17.767   4.776  1.00  0.00      LIG  
ATOM   5304 C17  LIG     1       5.781 -16.324   5.210  1.00  0.00      LIG  
ATOM   5305 C18  LIG     1       4.348 -15.778   5.251  1.00  0.00      LIG  
ATOM   5306 C19  LIG     1       3.748 -15.450   3.912  1.00  0.00      LIG  
ATOM   5307 C20  LIG     1       4.184 -14.312   3.055  1.00  0.00      LIG  
ATOM   5308 C21  LIG     1       3.840 -14.300   1.610  1.00  0.00      LIG  
ATOM   5309 C22  LIG     1       5.327 -13.440   3.434  1.00  0.00      LIG  
ATOM   5310 C23  LIG     1       5.855 -18.750   5.923  1.00  0.00      LIG  
ATOM   5311 C24  LIG     1       5.751 -18.054   2.238  1.00  0.00      LIG  
ATOM   5312 C25  LIG     1       6.973 -17.346   1.762  1.00  0.00      LIG  
ATOM   5313 C26  LIG     1       7.794 -18.175   0.781  1.00  0.00      LIG  
ATOM   5314 C27  LIG     1       6.909 -18.826  -0.309  1.00  0.00      LIG  
ATOM   5315 C28  LIG     1       7.665 -19.486  -1.511  1.00  0.00      LIG  
ATOM   5316 C29  LIG     1       7.798 -18.373  -2.562  1.00  0.00      LIG  
ATOM   5317 O    LIG     1       9.527 -22.330  -3.973  1.00  0.00      LIG  
ATOM   5318 O1   LIG     1       3.235 -18.899   4.308  1.00  0.00      LIG  
ATOM   5319 O2   LIG     1       3.475 -16.644   5.965  1.00  0.00      LIG  
ATOM   5320 O3   LIG     1       8.741 -17.264   0.231  1.00  0.00      LIG  
ATOM   5321 O4   LIG     1       3.024 -14.194   3.906  1.00  0.00      LIG  
ATOM   5322 H    LIG     1      10.052 -19.780  -3.090  1.00  0.00      LIG  
ATOM   5323 H1   LIG     1      10.675 -21.092  -2.092  1.00  0.00      LIG  
ATOM   5324 H2   LIG     1       9.697 -19.281  -0.755  1.00  0.00      LIG  
ATOM   5325 H3   LIG     1       8.949 -20.839  -0.449  1.00  0.00      LIG  
ATOM   5326 H4   LIG     1       7.200 -23.365  -2.309  1.00  0.00      LIG  
ATOM   5327 H5   LIG     1       7.276 -23.444  -4.073  1.00  0.00      LIG  
ATOM   5328 H6   LIG     1       5.816 -22.861  -3.288  1.00  0.00      LIG  
ATOM   5329 H7   LIG     1       7.383 -21.513  -5.431  1.00  0.00      LIG  
ATOM   5330 H8   LIG     1       7.449 -19.877  -4.814  1.00  0.00      LIG  
ATOM   5331 H9   LIG     1       5.944 -20.802  -4.713  1.00  0.00      LIG  
ATOM   5332 H10  LIG     1       6.987 -21.465  -1.262  1.00  0.00      LIG  
ATOM   5333 H11  LIG     1       4.858 -21.100  -2.675  1.00  0.00      LIG  
ATOM   5334 H12  LIG     1       5.240 -19.394  -2.548  1.00  0.00      LIG  
ATOM   5335 H13  LIG     1       4.793 -21.438  -0.376  1.00  0.00      LIG  
ATOM   5336 H14  LIG     1       3.861 -20.017  -0.689  1.00  0.00      LIG  
ATOM   5337 H15  LIG     1       5.622 -21.472   1.582  1.00  0.00      LIG  
ATOM   5338 H16  LIG     1       6.851 -20.359   2.156  1.00  0.00      LIG  
ATOM   5339 H17  LIG     1       7.145 -21.327   0.736  1.00  0.00      LIG  
ATOM   5340 H18  LIG     1       4.834 -16.930  -0.084  1.00  0.00      LIG  
ATOM   5341 H19  LIG     1       3.519 -17.043   1.078  1.00  0.00      LIG  
ATOM   5342 H20  LIG     1       3.499 -18.056  -0.345  1.00  0.00      LIG  
ATOM   5343 H21  LIG     1       3.865 -20.500   2.039  1.00  0.00      LIG  
ATOM   5344 H22  LIG     1       2.809 -19.100   1.733  1.00  0.00      LIG  
ATOM   5345 H23  LIG     1       7.108 -17.814   4.573  1.00  0.00      LIG  
ATOM   5346 H24  LIG     1       6.386 -15.675   4.574  1.00  0.00      LIG  
ATOM   5347 H25  LIG     1       6.194 -16.230   6.218  1.00  0.00      LIG  
ATOM   5348 H26  LIG     1       4.389 -14.862   5.834  1.00  0.00      LIG  
ATOM   5349 H27  LIG     1       3.280 -16.295   3.429  1.00  0.00      LIG  
ATOM   5350 H28  LIG     1       3.651 -13.277   1.276  1.00  0.00      LIG  
ATOM   5351 H29  LIG     1       2.947 -14.898   1.405  1.00  0.00      LIG  
ATOM   5352 H30  LIG     1       4.671 -14.704   1.026  1.00  0.00      LIG  
ATOM   5353 H31  LIG     1       6.266 -13.894   3.108  1.00  0.00      LIG  
ATOM   5354 H32  LIG     1       5.380 -13.270   4.513  1.00  0.00      LIG  
ATOM   5355 H33  LIG     1       5.232 -12.472   2.938  1.00  0.00      LIG  
ATOM   5356 H34  LIG     1       6.128 -19.764   5.616  1.00  0.00      LIG  
ATOM   5357 H35  LIG     1       4.826 -18.771   6.284  1.00  0.00      LIG  
ATOM   5358 H36  LIG     1       6.496 -18.469   6.763  1.00  0.00      LIG  
ATOM   5359 H37  LIG     1       7.613 -17.036   2.593  1.00  0.00      LIG  
ATOM   5360 H38  LIG     1       6.662 -16.414   1.281  1.00  0.00      LIG  
ATOM   5361 H39  LIG     1       8.359 -18.935   1.327  1.00  0.00      LIG  
ATOM   5362 H40  LIG     1       6.413 -17.982  -0.786  1.00  0.00      LIG  
ATOM   5363 H41  LIG     1       8.317 -18.683  -3.467  1.00  0.00      LIG  
ATOM   5364 H42  LIG     1       8.361 -17.526  -2.168  1.00  0.00      LIG  
ATOM   5365 H43  LIG     1       6.818 -17.998  -2.867  1.00  0.00      LIG  
ATOM   5366 H44  LIG     1       3.514 -17.507   5.512  1.00  0.00      LIG  
ATOM   5367 H45  LIG     1       8.238 -16.627  -0.303  1.00  0.00      LIG  
TER
REMARK  Energy: 266.168
REMARK  SimpleFitness: 266.168
REMARK  FullFitness: -963.9108
REMARK  InterFull: -40.4549
REMARK  IntraFull: 305.543
REMARK  solvFull: -1484.46
REMARK  surfFull: 255.461
REMARK  extraFull: 0.0
REMARK  deltaGcompsolvpol: -1484.46
REMARK  deltaGcompsolvnonpol: 255.461
REMARK  deltaGprotsolvpol: -1512.07
REMARK  deltaGprotsolvnonpol: 254.074
REMARK  deltaGligsolvpol: -12.8925
REMARK  deltaGligsolvnonpol: 15.4531
REMARK  deltaGvdw: -40.4549
REMARK  deltaGelec: 0.0
REMARK  deltaG: -6.668935
REMARK  Cluster: 5
REMARK  ClusterRank: 1
ATOM   5287 C    LIG     1       8.953 -21.580  -3.198  1.00  0.00      LIG  
ATOM   5288 C1   LIG     1       9.761 -20.586  -2.414  1.00  0.00      LIG  
ATOM   5289 C2   LIG     1       9.048 -20.042  -1.189  1.00  0.00      LIG  
ATOM   5290 C3   LIG     1       7.447 -21.429  -3.268  1.00  0.00      LIG  
ATOM   5291 C4   LIG     1       6.906 -22.850  -3.230  1.00  0.00      LIG  
ATOM   5292 C5   LIG     1       7.031 -20.865  -4.624  1.00  0.00      LIG  
ATOM   5293 C6   LIG     1       6.891 -20.700  -2.034  1.00  0.00      LIG  
ATOM   5294 C7   LIG     1       5.417 -20.369  -2.089  1.00  0.00      LIG  
ATOM   5295 C8   LIG     1       4.886 -20.390  -0.675  1.00  0.00      LIG  
ATOM   5296 C9   LIG     1       5.772 -19.662   0.352  1.00  0.00      LIG  
ATOM   5297 C10  LIG     1       6.378 -20.754   1.256  1.00  0.00      LIG  
ATOM   5298 C11  LIG     1       4.890 -18.712   1.213  1.00  0.00      LIG  
ATOM   5299 C12  LIG     1       4.158 -17.629   0.413  1.00  0.00      LIG  
ATOM   5300 C13  LIG     1       3.812 -19.410   2.039  1.00  0.00      LIG  
ATOM   5301 C14  LIG     1       4.072 -18.906   3.417  1.00  0.00      LIG  
ATOM   5302 C15  LIG     1       5.351 -18.188   3.506  1.00  0.00      LIG  
ATOM   5303 C16  LIG     1       6.035 -17.767   4.776  1.00  0.00      LIG  
ATOM   5304 C17  LIG     1       5.781 -16.324   5.210  1.00  0.00      LIG  
ATOM   5305 C18  LIG     1       4.348 -15.778   5.251  1.00  0.00      LIG  
ATOM   5306 C19  LIG     1       3.748 -15.450   3.912  1.00  0.00      LIG  
ATOM   5307 C20  LIG     1       4.184 -14.312   3.055  1.00  0.00      LIG  
ATOM   5308 C21  LIG     1       3.840 -14.300   1.610  1.00  0.00      LIG  
ATOM   5309 C22  LIG     1       5.327 -13.440   3.434  1.00  0.00      LIG  
ATOM   5310 C23  LIG     1       5.855 -18.750   5.923  1.00  0.00      LIG  
ATOM   5311 C24  LIG     1       5.751 -18.054   2.238  1.00  0.00      LIG  
ATOM   5312 C25  LIG     1       6.973 -17.346   1.762  1.00  0.00      LIG  
ATOM   5313 C26  LIG     1       7.794 -18.175   0.781  1.00  0.00      LIG  
ATOM   5314 C27  LIG     1       6.909 -18.826  -0.309  1.00  0.00      LIG  
ATOM   5315 C28  LIG     1       7.665 -19.486  -1.511  1.00  0.00      LIG  
ATOM   5316 C29  LIG     1       7.798 -18.373  -2.562  1.00  0.00      LIG  
ATOM   5317 O    LIG     1       9.527 -22.330  -3.973  1.00  0.00      LIG  
ATOM   5318 O1   LIG     1       3.235 -18.899   4.308  1.00  0.00      LIG  
ATOM   5319 O2   LIG     1       3.475 -16.644   5.965  1.00  0.00      LIG  
ATOM   5320 O3   LIG     1       8.741 -17.264   0.231  1.00  0.00      LIG  
ATOM   5321 O4   LIG     1       3.024 -14.194   3.906  1.00  0.00      LIG  
ATOM   5322 H    LIG     1      10.052 -19.780  -3.090  1.00  0.00      LIG  
ATOM   5323 H1   LIG     1      10.675 -21.092  -2.092  1.00  0.00      LIG  
ATOM   5324 H2   LIG     1       9.697 -19.281  -0.755  1.00  0.00      LIG  
ATOM   5325 H3   LIG     1       8.949 -20.839  -0.449  1.00  0.00      LIG  
ATOM   5326 H4   LIG     1       7.200 -23.365  -2.309  1.00  0.00      LIG  
ATOM   5327 H5   LIG     1       7.276 -23.444  -4.073  1.00  0.00      LIG  
ATOM   5328 H6   LIG     1       5.816 -22.861  -3.288  1.00  0.00      LIG  
ATOM   5329 H7   LIG     1       7.383 -21.513  -5.431  1.00  0.00      LIG  
ATOM   5330 H8   LIG     1       7.449 -19.877  -4.814  1.00  0.00      LIG  
ATOM   5331 H9   LIG     1       5.944 -20.802  -4.713  1.00  0.00      LIG  
ATOM   5332 H10  LIG     1       6.987 -21.465  -1.262  1.00  0.00      LIG  
ATOM   5333 H11  LIG     1       4.858 -21.100  -2.675  1.00  0.00      LIG  
ATOM   5334 H12  LIG     1       5.240 -19.394  -2.548  1.00  0.00      LIG  
ATOM   5335 H13  LIG     1       4.793 -21.438  -0.376  1.00  0.00      LIG  
ATOM   5336 H14  LIG     1       3.861 -20.017  -0.689  1.00  0.00      LIG  
ATOM   5337 H15  LIG     1       5.622 -21.472   1.582  1.00  0.00      LIG  
ATOM   5338 H16  LIG     1       6.851 -20.359   2.156  1.00  0.00      LIG  
ATOM   5339 H17  LIG     1       7.145 -21.327   0.736  1.00  0.00      LIG  
ATOM   5340 H18  LIG     1       4.834 -16.930  -0.084  1.00  0.00      LIG  
ATOM   5341 H19  LIG     1       3.519 -17.043   1.078  1.00  0.00      LIG  
ATOM   5342 H20  LIG     1       3.499 -18.056  -0.345  1.00  0.00      LIG  
ATOM   5343 H21  LIG     1       3.865 -20.500   2.039  1.00  0.00      LIG  
ATOM   5344 H22  LIG     1       2.809 -19.100   1.733  1.00  0.00      LIG  
ATOM   5345 H23  LIG     1       7.108 -17.814   4.573  1.00  0.00      LIG  
ATOM   5346 H24  LIG     1       6.386 -15.675   4.574  1.00  0.00      LIG  
ATOM   5347 H25  LIG     1       6.194 -16.230   6.218  1.00  0.00      LIG  
ATOM   5348 H26  LIG     1       4.389 -14.862   5.834  1.00  0.00      LIG  
ATOM   5349 H27  LIG     1       3.280 -16.295   3.429  1.00  0.00      LIG  
ATOM   5350 H28  LIG     1       3.651 -13.277   1.276  1.00  0.00      LIG  
ATOM   5351 H29  LIG     1       2.947 -14.898   1.405  1.00  0.00      LIG  
ATOM   5352 H30  LIG     1       4.671 -14.704   1.026  1.00  0.00      LIG  
ATOM   5353 H31  LIG     1       6.266 -13.894   3.108  1.00  0.00      LIG  
ATOM   5354 H32  LIG     1       5.380 -13.270   4.513  1.00  0.00      LIG  
ATOM   5355 H33  LIG     1       5.232 -12.472   2.938  1.00  0.00      LIG  
ATOM   5356 H34  LIG     1       6.128 -19.764   5.616  1.00  0.00      LIG  
ATOM   5357 H35  LIG     1       4.826 -18.771   6.284  1.00  0.00      LIG  
ATOM   5358 H36  LIG     1       6.496 -18.469   6.763  1.00  0.00      LIG  
ATOM   5359 H37  LIG     1       7.613 -17.036   2.593  1.00  0.00      LIG  
ATOM   5360 H38  LIG     1       6.662 -16.414   1.281  1.00  0.00      LIG  
ATOM   5361 H39  LIG     1       8.359 -18.935   1.327  1.00  0.00      LIG  
ATOM   5362 H40  LIG     1       6.413 -17.982  -0.786  1.00  0.00      LIG  
ATOM   5363 H41  LIG     1       8.317 -18.683  -3.467  1.00  0.00      LIG  
ATOM   5364 H42  LIG     1       8.361 -17.526  -2.168  1.00  0.00      LIG  
ATOM   5365 H43  LIG     1       6.818 -17.998  -2.867  1.00  0.00      LIG  
ATOM   5366 H44  LIG     1       3.514 -17.507   5.512  1.00  0.00      LIG  
ATOM   5367 H45  LIG     1       8.238 -16.627  -0.303  1.00  0.00      LIG  
TER
REMARK  Energy: 266.168
REMARK  SimpleFitness: 266.168
REMARK  FullFitness: -963.9108
REMARK  InterFull: -40.4549
REMARK  IntraFull: 305.543
REMARK  solvFull: -1484.46
REMARK  surfFull: 255.461
REMARK  extraFull: 0.0
REMARK  deltaGcompsolvpol: -1484.46
REMARK  deltaGcompsolvnonpol: 255.461
REMARK  deltaGprotsolvpol: -1512.07
REMARK  deltaGprotsolvnonpol: 254.074
REMARK  deltaGligsolvpol: -12.8925
REMARK  deltaGligsolvnonpol: 15.4531
REMARK  deltaGvdw: -40.4549
REMARK  deltaGelec: 0.0
REMARK  deltaG: -6.668935
REMARK  Cluster: 5
REMARK  ClusterRank: 2
ATOM   5287 C    LIG     1       8.953 -21.580  -3.198  1.00  0.00      LIG  
ATOM   5288 C1   LIG     1       9.761 -20.586  -2.414  1.00  0.00      LIG  
ATOM   5289 C2   LIG     1       9.048 -20.042  -1.189  1.00  0.00      LIG  
ATOM   5290 C3   LIG     1       7.447 -21.429  -3.268  1.00  0.00      LIG  
ATOM   5291 C4   LIG     1       6.906 -22.850  -3.230  1.00  0.00      LIG  
ATOM   5292 C5   LIG     1       7.031 -20.865  -4.624  1.00  0.00      LIG  
ATOM   5293 C6   LIG     1       6.891 -20.700  -2.034  1.00  0.00      LIG  
ATOM   5294 C7   LIG     1       5.417 -20.369  -2.089  1.00  0.00      LIG  
ATOM   5295 C8   LIG     1       4.886 -20.390  -0.675  1.00  0.00      LIG  
ATOM   5296 C9   LIG     1       5.772 -19.662   0.352  1.00  0.00      LIG  
ATOM   5297 C10  LIG     1       6.378 -20.754   1.256  1.00  0.00      LIG  
ATOM   5298 C11  LIG     1       4.890 -18.712   1.213  1.00  0.00      LIG  
ATOM   5299 C12  LIG     1       4.158 -17.629   0.413  1.00  0.00      LIG  
ATOM   5300 C13  LIG     1       3.812 -19.410   2.039  1.00  0.00      LIG  
ATOM   5301 C14  LIG     1       4.072 -18.906   3.417  1.00  0.00      LIG  
ATOM   5302 C15  LIG     1       5.351 -18.188   3.506  1.00  0.00      LIG  
ATOM   5303 C16  LIG     1       6.035 -17.767   4.776  1.00  0.00      LIG  
ATOM   5304 C17  LIG     1       5.781 -16.324   5.210  1.00  0.00      LIG  
ATOM   5305 C18  LIG     1       4.348 -15.778   5.251  1.00  0.00      LIG  
ATOM   5306 C19  LIG     1       3.748 -15.450   3.912  1.00  0.00      LIG  
ATOM   5307 C20  LIG     1       4.184 -14.312   3.055  1.00  0.00      LIG  
ATOM   5308 C21  LIG     1       3.840 -14.300   1.610  1.00  0.00      LIG  
ATOM   5309 C22  LIG     1       5.327 -13.440   3.434  1.00  0.00      LIG  
ATOM   5310 C23  LIG     1       5.855 -18.750   5.923  1.00  0.00      LIG  
ATOM   5311 C24  LIG     1       5.751 -18.054   2.238  1.00  0.00      LIG  
ATOM   5312 C25  LIG     1       6.973 -17.346   1.762  1.00  0.00      LIG  
ATOM   5313 C26  LIG     1       7.794 -18.175   0.781  1.00  0.00      LIG  
ATOM   5314 C27  LIG     1       6.909 -18.826  -0.309  1.00  0.00      LIG  
ATOM   5315 C28  LIG     1       7.665 -19.486  -1.511  1.00  0.00      LIG  
ATOM   5316 C29  LIG     1       7.798 -18.373  -2.562  1.00  0.00      LIG  
ATOM   5317 O    LIG     1       9.527 -22.330  -3.973  1.00  0.00      LIG  
ATOM   5318 O1   LIG     1       3.235 -18.899   4.308  1.00  0.00      LIG  
ATOM   5319 O2   LIG     1       3.475 -16.644   5.965  1.00  0.00      LIG  
ATOM   5320 O3   LIG     1       8.741 -17.264   0.231  1.00  0.00      LIG  
ATOM   5321 O4   LIG     1       3.024 -14.194   3.906  1.00  0.00      LIG  
ATOM   5322 H    LIG     1      10.052 -19.780  -3.090  1.00  0.00      LIG  
ATOM   5323 H1   LIG     1      10.675 -21.092  -2.092  1.00  0.00      LIG  
ATOM   5324 H2   LIG     1       9.697 -19.281  -0.755  1.00  0.00      LIG  
ATOM   5325 H3   LIG     1       8.949 -20.839  -0.449  1.00  0.00      LIG  
ATOM   5326 H4   LIG     1       7.200 -23.365  -2.309  1.00  0.00      LIG  
ATOM   5327 H5   LIG     1       7.276 -23.444  -4.073  1.00  0.00      LIG  
ATOM   5328 H6   LIG     1       5.816 -22.861  -3.288  1.00  0.00      LIG  
ATOM   5329 H7   LIG     1       7.383 -21.513  -5.431  1.00  0.00      LIG  
ATOM   5330 H8   LIG     1       7.449 -19.877  -4.814  1.00  0.00      LIG  
ATOM   5331 H9   LIG     1       5.944 -20.802  -4.713  1.00  0.00      LIG  
ATOM   5332 H10  LIG     1       6.987 -21.465  -1.262  1.00  0.00      LIG  
ATOM   5333 H11  LIG     1       4.858 -21.100  -2.675  1.00  0.00      LIG  
ATOM   5334 H12  LIG     1       5.240 -19.394  -2.548  1.00  0.00      LIG  
ATOM   5335 H13  LIG     1       4.793 -21.438  -0.376  1.00  0.00      LIG  
ATOM   5336 H14  LIG     1       3.861 -20.017  -0.689  1.00  0.00      LIG  
ATOM   5337 H15  LIG     1       5.622 -21.472   1.582  1.00  0.00      LIG  
ATOM   5338 H16  LIG     1       6.851 -20.359   2.156  1.00  0.00      LIG  
ATOM   5339 H17  LIG     1       7.145 -21.327   0.736  1.00  0.00      LIG  
ATOM   5340 H18  LIG     1       4.834 -16.930  -0.084  1.00  0.00      LIG  
ATOM   5341 H19  LIG     1       3.519 -17.043   1.078  1.00  0.00      LIG  
ATOM   5342 H20  LIG     1       3.499 -18.056  -0.345  1.00  0.00      LIG  
ATOM   5343 H21  LIG     1       3.865 -20.500   2.039  1.00  0.00      LIG  
ATOM   5344 H22  LIG     1       2.809 -19.100   1.733  1.00  0.00      LIG  
ATOM   5345 H23  LIG     1       7.108 -17.814   4.573  1.00  0.00      LIG  
ATOM   5346 H24  LIG     1       6.386 -15.675   4.574  1.00  0.00      LIG  
ATOM   5347 H25  LIG     1       6.194 -16.230   6.218  1.00  0.00      LIG  
ATOM   5348 H26  LIG     1       4.389 -14.862   5.834  1.00  0.00      LIG  
ATOM   5349 H27  LIG     1       3.280 -16.295   3.429  1.00  0.00      LIG  
ATOM   5350 H28  LIG     1       3.651 -13.277   1.276  1.00  0.00      LIG  
ATOM   5351 H29  LIG     1       2.947 -14.898   1.405  1.00  0.00      LIG  
ATOM   5352 H30  LIG     1       4.671 -14.704   1.026  1.00  0.00      LIG  
ATOM   5353 H31  LIG     1       6.266 -13.894   3.108  1.00  0.00      LIG  
ATOM   5354 H32  LIG     1       5.380 -13.270   4.513  1.00  0.00      LIG  
ATOM   5355 H33  LIG     1       5.232 -12.472   2.938  1.00  0.00      LIG  
ATOM   5356 H34  LIG     1       6.128 -19.764   5.616  1.00  0.00      LIG  
ATOM   5357 H35  LIG     1       4.826 -18.771   6.284  1.00  0.00      LIG  
ATOM   5358 H36  LIG     1       6.496 -18.469   6.763  1.00  0.00      LIG  
ATOM   5359 H37  LIG     1       7.613 -17.036   2.593  1.00  0.00      LIG  
ATOM   5360 H38  LIG     1       6.662 -16.414   1.281  1.00  0.00      LIG  
ATOM   5361 H39  LIG     1       8.359 -18.935   1.327  1.00  0.00      LIG  
ATOM   5362 H40  LIG     1       6.413 -17.982  -0.786  1.00  0.00      LIG  
ATOM   5363 H41  LIG     1       8.317 -18.683  -3.467  1.00  0.00      LIG  
ATOM   5364 H42  LIG     1       8.361 -17.526  -2.168  1.00  0.00      LIG  
ATOM   5365 H43  LIG     1       6.818 -17.998  -2.867  1.00  0.00      LIG  
ATOM   5366 H44  LIG     1       3.514 -17.507   5.512  1.00  0.00      LIG  
ATOM   5367 H45  LIG     1       8.238 -16.627  -0.303  1.00  0.00      LIG  
TER
REMARK  Energy: 266.399
REMARK  SimpleFitness: 266.399
REMARK  FullFitness: -963.33
REMARK  InterFull: -40.486
REMARK  IntraFull: 305.872
REMARK  solvFull: -1484.12
REMARK  surfFull: 255.404
REMARK  extraFull: 0.0
REMARK  deltaGcompsolvpol: -1484.12
REMARK  deltaGcompsolvnonpol: 255.404
REMARK  deltaGprotsolvpol: -1512.07
REMARK  deltaGprotsolvnonpol: 254.074
REMARK  deltaGligsolvpol: -12.9142
REMARK  deltaGligsolvnonpol: 15.4756
REMARK  deltaGvdw: -40.486
REMARK  deltaGelec: 0.0
REMARK  deltaG: -6.6572633
REMARK  Cluster: 5
REMARK  ClusterRank: 3
ATOM   5287 C    LIG     1       8.926 -21.618  -3.194  1.00  0.00      LIG  
ATOM   5288 C1   LIG     1       9.758 -20.711  -2.334  1.00  0.00      LIG  
ATOM   5289 C2   LIG     1       9.027 -20.165  -1.123  1.00  0.00      LIG  
ATOM   5290 C3   LIG     1       7.426 -21.413  -3.276  1.00  0.00      LIG  
ATOM   5291 C4   LIG     1       6.843 -22.818  -3.251  1.00  0.00      LIG  
ATOM   5292 C5   LIG     1       7.043 -20.826  -4.631  1.00  0.00      LIG  
ATOM   5293 C6   LIG     1       6.869 -20.676  -2.048  1.00  0.00      LIG  
ATOM   5294 C7   LIG     1       5.421 -20.256  -2.151  1.00  0.00      LIG  
ATOM   5295 C8   LIG     1       4.832 -20.239  -0.758  1.00  0.00      LIG  
ATOM   5296 C9   LIG     1       5.732 -19.604   0.317  1.00  0.00      LIG  
ATOM   5297 C10  LIG     1       6.233 -20.763   1.208  1.00  0.00      LIG  
ATOM   5298 C11  LIG     1       4.892 -18.617   1.181  1.00  0.00      LIG  
ATOM   5299 C12  LIG     1       4.269 -17.456   0.400  1.00  0.00      LIG  
ATOM   5300 C13  LIG     1       3.742 -19.263   1.953  1.00  0.00      LIG  
ATOM   5301 C14  LIG     1       4.019 -18.866   3.362  1.00  0.00      LIG  
ATOM   5302 C15  LIG     1       5.342 -18.244   3.506  1.00  0.00      LIG  
ATOM   5303 C16  LIG     1       6.053 -17.976   4.801  1.00  0.00      LIG  
ATOM   5304 C17  LIG     1       5.911 -16.561   5.355  1.00  0.00      LIG  
ATOM   5305 C18  LIG     1       4.530 -15.901   5.427  1.00  0.00      LIG  
ATOM   5306 C19  LIG     1       3.971 -15.432   4.111  1.00  0.00      LIG  
ATOM   5307 C20  LIG     1       4.524 -14.301   3.314  1.00  0.00      LIG  
ATOM   5308 C21  LIG     1       4.179 -14.174   1.874  1.00  0.00      LIG  
ATOM   5309 C22  LIG     1       5.754 -13.578   3.730  1.00  0.00      LIG  
ATOM   5310 C23  LIG     1       5.798 -19.028   5.867  1.00  0.00      LIG  
ATOM   5311 C24  LIG     1       5.769 -18.063   2.252  1.00  0.00      LIG  
ATOM   5312 C25  LIG     1       7.046 -17.422   1.832  1.00  0.00      LIG  
ATOM   5313 C26  LIG     1       7.837 -18.268   0.843  1.00  0.00      LIG  
ATOM   5314 C27  LIG     1       6.943 -18.834  -0.288  1.00  0.00      LIG  
ATOM   5315 C28  LIG     1       7.693 -19.519  -1.479  1.00  0.00      LIG  
ATOM   5316 C29  LIG     1       7.927 -18.401  -2.505  1.00  0.00      LIG  
ATOM   5317 O    LIG     1       9.486 -22.351  -3.994  1.00  0.00      LIG  
ATOM   5318 O1   LIG     1       3.175 -18.868   4.248  1.00  0.00      LIG  
ATOM   5319 O2   LIG     1       3.581 -16.741   6.072  1.00  0.00      LIG  
ATOM   5320 O3   LIG     1       8.849 -17.400   0.341  1.00  0.00      LIG  
ATOM   5321 O4   LIG     1       3.387 -14.107   4.182  1.00  0.00      LIG  
ATOM   5322 H    LIG     1      10.134 -19.900  -2.962  1.00  0.00      LIG  
ATOM   5323 H1   LIG     1      10.621 -21.288  -1.991  1.00  0.00      LIG  
ATOM   5324 H2   LIG     1       9.701 -19.459  -0.639  1.00  0.00      LIG  
ATOM   5325 H3   LIG     1       8.848 -20.978  -0.416  1.00  0.00      LIG  
ATOM   5326 H4   LIG     1       7.118 -23.349  -2.333  1.00  0.00      LIG  
ATOM   5327 H5   LIG     1       7.197 -23.415  -4.096  1.00  0.00      LIG  
ATOM   5328 H6   LIG     1       5.753 -22.794  -3.308  1.00  0.00      LIG  
ATOM   5329 H7   LIG     1       7.443 -21.443  -5.442  1.00  0.00      LIG  
ATOM   5330 H8   LIG     1       7.434 -19.820  -4.779  1.00  0.00      LIG  
ATOM   5331 H9   LIG     1       5.958 -20.795  -4.759  1.00  0.00      LIG  
ATOM   5332 H10  LIG     1       6.890 -21.459  -1.289  1.00  0.00      LIG  
ATOM   5333 H11  LIG     1       4.840 -20.954  -2.758  1.00  0.00      LIG  
ATOM   5334 H12  LIG     1       5.321 -19.273  -2.616  1.00  0.00      LIG  
ATOM   5335 H13  LIG     1       4.630 -21.276  -0.476  1.00  0.00      LIG  
ATOM   5336 H14  LIG     1       3.848 -19.772  -0.813  1.00  0.00      LIG  
ATOM   5337 H15  LIG     1       5.417 -21.432   1.490  1.00  0.00      LIG  
ATOM   5338 H16  LIG     1       6.709 -20.430   2.131  1.00  0.00      LIG  
ATOM   5339 H17  LIG     1       6.971 -21.376   0.693  1.00  0.00      LIG  
ATOM   5340 H18  LIG     1       5.010 -16.797  -0.058  1.00  0.00      LIG  
ATOM   5341 H19  LIG     1       3.661 -16.840   1.068  1.00  0.00      LIG  
ATOM   5342 H20  LIG     1       3.601 -17.806  -0.389  1.00  0.00      LIG  
ATOM   5343 H21  LIG     1       3.701 -20.352   1.888  1.00  0.00      LIG  
ATOM   5344 H22  LIG     1       2.776 -18.847   1.654  1.00  0.00      LIG  
ATOM   5345 H23  LIG     1       7.120 -18.088   4.592  1.00  0.00      LIG  
ATOM   5346 H24  LIG     1       6.582 -15.915   4.786  1.00  0.00      LIG  
ATOM   5347 H25  LIG     1       6.312 -16.589   6.373  1.00  0.00      LIG  
ATOM   5348 H26  LIG     1       4.647 -15.039   6.079  1.00  0.00      LIG  
ATOM   5349 H27  LIG     1       3.416 -16.194   3.581  1.00  0.00      LIG  
ATOM   5350 H28  LIG     1       4.074 -13.120   1.605  1.00  0.00      LIG  
ATOM   5351 H29  LIG     1       3.240 -14.682   1.639  1.00  0.00      LIG  
ATOM   5352 H30  LIG     1       4.972 -14.606   1.258  1.00  0.00      LIG  
ATOM   5353 H31  LIG     1       6.640 -14.142   3.427  1.00  0.00      LIG  
ATOM   5354 H32  LIG     1       5.795 -13.418   4.810  1.00  0.00      LIG  
ATOM   5355 H33  LIG     1       5.795 -12.606   3.233  1.00  0.00      LIG  
ATOM   5356 H34  LIG     1       5.968 -20.035   5.474  1.00  0.00      LIG  
ATOM   5357 H35  LIG     1       4.776 -18.977   6.241  1.00  0.00      LIG  
ATOM   5358 H36  LIG     1       6.471 -18.875   6.715  1.00  0.00      LIG  
ATOM   5359 H37  LIG     1       7.684 -17.182   2.688  1.00  0.00      LIG  
ATOM   5360 H38  LIG     1       6.808 -16.455   1.377  1.00  0.00      LIG  
ATOM   5361 H39  LIG     1       8.342 -19.078   1.377  1.00  0.00      LIG  
ATOM   5362 H40  LIG     1       6.520 -17.948  -0.761  1.00  0.00      LIG  
ATOM   5363 H41  LIG     1       8.439 -18.732  -3.407  1.00  0.00      LIG  
ATOM   5364 H42  LIG     1       8.542 -17.605  -2.083  1.00  0.00      LIG  
ATOM   5365 H43  LIG     1       6.983 -17.950  -2.820  1.00  0.00      LIG  
ATOM   5366 H44  LIG     1       3.566 -17.577   5.569  1.00  0.00      LIG  
ATOM   5367 H45  LIG     1       8.395 -16.710  -0.172  1.00  0.00      LIG  
TER
REMARK  Energy: 266.399
REMARK  SimpleFitness: 266.399
REMARK  FullFitness: -963.33
REMARK  InterFull: -40.486
REMARK  IntraFull: 305.872
REMARK  solvFull: -1484.12
REMARK  surfFull: 255.404
REMARK  extraFull: 0.0
REMARK  deltaGcompsolvpol: -1484.12
REMARK  deltaGcompsolvnonpol: 255.404
REMARK  deltaGprotsolvpol: -1512.07
REMARK  deltaGprotsolvnonpol: 254.074
REMARK  deltaGligsolvpol: -12.9142
REMARK  deltaGligsolvnonpol: 15.4756
REMARK  deltaGvdw: -40.486
REMARK  deltaGelec: 0.0
REMARK  deltaG: -6.6572633
REMARK  Cluster: 5
REMARK  ClusterRank: 4
ATOM   5287 C    LIG     1       8.926 -21.618  -3.194  1.00  0.00      LIG  
ATOM   5288 C1   LIG     1       9.758 -20.711  -2.334  1.00  0.00      LIG  
ATOM   5289 C2   LIG     1       9.027 -20.165  -1.123  1.00  0.00      LIG  
ATOM   5290 C3   LIG     1       7.426 -21.413  -3.276  1.00  0.00      LIG  
ATOM   5291 C4   LIG     1       6.843 -22.818  -3.251  1.00  0.00      LIG  
ATOM   5292 C5   LIG     1       7.043 -20.826  -4.631  1.00  0.00      LIG  
ATOM   5293 C6   LIG     1       6.869 -20.676  -2.048  1.00  0.00      LIG  
ATOM   5294 C7   LIG     1       5.421 -20.256  -2.151  1.00  0.00      LIG  
ATOM   5295 C8   LIG     1       4.832 -20.239  -0.758  1.00  0.00      LIG  
ATOM   5296 C9   LIG     1       5.732 -19.604   0.317  1.00  0.00      LIG  
ATOM   5297 C10  LIG     1       6.233 -20.763   1.208  1.00  0.00      LIG  
ATOM   5298 C11  LIG     1       4.892 -18.617   1.181  1.00  0.00      LIG  
ATOM   5299 C12  LIG     1       4.269 -17.456   0.400  1.00  0.00      LIG  
ATOM   5300 C13  LIG     1       3.742 -19.263   1.953  1.00  0.00      LIG  
ATOM   5301 C14  LIG     1       4.019 -18.866   3.362  1.00  0.00      LIG  
ATOM   5302 C15  LIG     1       5.342 -18.244   3.506  1.00  0.00      LIG  
ATOM   5303 C16  LIG     1       6.053 -17.976   4.801  1.00  0.00      LIG  
ATOM   5304 C17  LIG     1       5.911 -16.561   5.355  1.00  0.00      LIG  
ATOM   5305 C18  LIG     1       4.530 -15.901   5.427  1.00  0.00      LIG  
ATOM   5306 C19  LIG     1       3.971 -15.432   4.111  1.00  0.00      LIG  
ATOM   5307 C20  LIG     1       4.524 -14.301   3.314  1.00  0.00      LIG  
ATOM   5308 C21  LIG     1       4.179 -14.174   1.874  1.00  0.00      LIG  
ATOM   5309 C22  LIG     1       5.754 -13.578   3.730  1.00  0.00      LIG  
ATOM   5310 C23  LIG     1       5.798 -19.028   5.867  1.00  0.00      LIG  
ATOM   5311 C24  LIG     1       5.769 -18.063   2.252  1.00  0.00      LIG  
ATOM   5312 C25  LIG     1       7.046 -17.422   1.832  1.00  0.00      LIG  
ATOM   5313 C26  LIG     1       7.837 -18.268   0.843  1.00  0.00      LIG  
ATOM   5314 C27  LIG     1       6.943 -18.834  -0.288  1.00  0.00      LIG  
ATOM   5315 C28  LIG     1       7.693 -19.519  -1.479  1.00  0.00      LIG  
ATOM   5316 C29  LIG     1       7.927 -18.401  -2.505  1.00  0.00      LIG  
ATOM   5317 O    LIG     1       9.486 -22.351  -3.994  1.00  0.00      LIG  
ATOM   5318 O1   LIG     1       3.175 -18.868   4.248  1.00  0.00      LIG  
ATOM   5319 O2   LIG     1       3.581 -16.741   6.072  1.00  0.00      LIG  
ATOM   5320 O3   LIG     1       8.849 -17.400   0.341  1.00  0.00      LIG  
ATOM   5321 O4   LIG     1       3.387 -14.107   4.182  1.00  0.00      LIG  
ATOM   5322 H    LIG     1      10.134 -19.900  -2.962  1.00  0.00      LIG  
ATOM   5323 H1   LIG     1      10.621 -21.288  -1.991  1.00  0.00      LIG  
ATOM   5324 H2   LIG     1       9.701 -19.459  -0.639  1.00  0.00      LIG  
ATOM   5325 H3   LIG     1       8.848 -20.978  -0.416  1.00  0.00      LIG  
ATOM   5326 H4   LIG     1       7.118 -23.349  -2.333  1.00  0.00      LIG  
ATOM   5327 H5   LIG     1       7.197 -23.415  -4.096  1.00  0.00      LIG  
ATOM   5328 H6   LIG     1       5.753 -22.794  -3.308  1.00  0.00      LIG  
ATOM   5329 H7   LIG     1       7.443 -21.443  -5.442  1.00  0.00      LIG  
ATOM   5330 H8   LIG     1       7.434 -19.820  -4.779  1.00  0.00      LIG  
ATOM   5331 H9   LIG     1       5.958 -20.795  -4.759  1.00  0.00      LIG  
ATOM   5332 H10  LIG     1       6.890 -21.459  -1.289  1.00  0.00      LIG  
ATOM   5333 H11  LIG     1       4.840 -20.954  -2.758  1.00  0.00      LIG  
ATOM   5334 H12  LIG     1       5.321 -19.273  -2.616  1.00  0.00      LIG  
ATOM   5335 H13  LIG     1       4.630 -21.276  -0.476  1.00  0.00      LIG  
ATOM   5336 H14  LIG     1       3.848 -19.772  -0.813  1.00  0.00      LIG  
ATOM   5337 H15  LIG     1       5.417 -21.432   1.490  1.00  0.00      LIG  
ATOM   5338 H16  LIG     1       6.709 -20.430   2.131  1.00  0.00      LIG  
ATOM   5339 H17  LIG     1       6.971 -21.376   0.693  1.00  0.00      LIG  
ATOM   5340 H18  LIG     1       5.010 -16.797  -0.058  1.00  0.00      LIG  
ATOM   5341 H19  LIG     1       3.661 -16.840   1.068  1.00  0.00      LIG  
ATOM   5342 H20  LIG     1       3.601 -17.806  -0.389  1.00  0.00      LIG  
ATOM   5343 H21  LIG     1       3.701 -20.352   1.888  1.00  0.00      LIG  
ATOM   5344 H22  LIG     1       2.776 -18.847   1.654  1.00  0.00      LIG  
ATOM   5345 H23  LIG     1       7.120 -18.088   4.592  1.00  0.00      LIG  
ATOM   5346 H24  LIG     1       6.582 -15.915   4.786  1.00  0.00      LIG  
ATOM   5347 H25  LIG     1       6.312 -16.589   6.373  1.00  0.00      LIG  
ATOM   5348 H26  LIG     1       4.647 -15.039   6.079  1.00  0.00      LIG  
ATOM   5349 H27  LIG     1       3.416 -16.194   3.581  1.00  0.00      LIG  
ATOM   5350 H28  LIG     1       4.074 -13.120   1.605  1.00  0.00      LIG  
ATOM   5351 H29  LIG     1       3.240 -14.682   1.639  1.00  0.00      LIG  
ATOM   5352 H30  LIG     1       4.972 -14.606   1.258  1.00  0.00      LIG  
ATOM   5353 H31  LIG     1       6.640 -14.142   3.427  1.00  0.00      LIG  
ATOM   5354 H32  LIG     1       5.795 -13.418   4.810  1.00  0.00      LIG  
ATOM   5355 H33  LIG     1       5.795 -12.606   3.233  1.00  0.00      LIG  
ATOM   5356 H34  LIG     1       5.968 -20.035   5.474  1.00  0.00      LIG  
ATOM   5357 H35  LIG     1       4.776 -18.977   6.241  1.00  0.00      LIG  
ATOM   5358 H36  LIG     1       6.471 -18.875   6.715  1.00  0.00      LIG  
ATOM   5359 H37  LIG     1       7.684 -17.182   2.688  1.00  0.00      LIG  
ATOM   5360 H38  LIG     1       6.808 -16.455   1.377  1.00  0.00      LIG  
ATOM   5361 H39  LIG     1       8.342 -19.078   1.377  1.00  0.00      LIG  
ATOM   5362 H40  LIG     1       6.520 -17.948  -0.761  1.00  0.00      LIG  
ATOM   5363 H41  LIG     1       8.439 -18.732  -3.407  1.00  0.00      LIG  
ATOM   5364 H42  LIG     1       8.542 -17.605  -2.083  1.00  0.00      LIG  
ATOM   5365 H43  LIG     1       6.983 -17.950  -2.820  1.00  0.00      LIG  
ATOM   5366 H44  LIG     1       3.566 -17.577   5.569  1.00  0.00      LIG  
ATOM   5367 H45  LIG     1       8.395 -16.710  -0.172  1.00  0.00      LIG  
TER
REMARK  Energy: 266.399
REMARK  SimpleFitness: 266.399
REMARK  FullFitness: -963.33
REMARK  InterFull: -40.486
REMARK  IntraFull: 305.872
REMARK  solvFull: -1484.12
REMARK  surfFull: 255.404
REMARK  extraFull: 0.0
REMARK  deltaGcompsolvpol: -1484.12
REMARK  deltaGcompsolvnonpol: 255.404
REMARK  deltaGprotsolvpol: -1512.07
REMARK  deltaGprotsolvnonpol: 254.074
REMARK  deltaGligsolvpol: -12.9142
REMARK  deltaGligsolvnonpol: 15.4756
REMARK  deltaGvdw: -40.486
REMARK  deltaGelec: 0.0
REMARK  deltaG: -6.6572633
REMARK  Cluster: 5
REMARK  ClusterRank: 5
ATOM   5287 C    LIG     1       8.926 -21.618  -3.194  1.00  0.00      LIG  
ATOM   5288 C1   LIG     1       9.758 -20.711  -2.334  1.00  0.00      LIG  
ATOM   5289 C2   LIG     1       9.027 -20.165  -1.123  1.00  0.00      LIG  
ATOM   5290 C3   LIG     1       7.426 -21.413  -3.276  1.00  0.00      LIG  
ATOM   5291 C4   LIG     1       6.843 -22.818  -3.251  1.00  0.00      LIG  
ATOM   5292 C5   LIG     1       7.043 -20.826  -4.631  1.00  0.00      LIG  
ATOM   5293 C6   LIG     1       6.869 -20.676  -2.048  1.00  0.00      LIG  
ATOM   5294 C7   LIG     1       5.421 -20.256  -2.151  1.00  0.00      LIG  
ATOM   5295 C8   LIG     1       4.832 -20.239  -0.758  1.00  0.00      LIG  
ATOM   5296 C9   LIG     1       5.732 -19.604   0.317  1.00  0.00      LIG  
ATOM   5297 C10  LIG     1       6.233 -20.763   1.208  1.00  0.00      LIG  
ATOM   5298 C11  LIG     1       4.892 -18.617   1.181  1.00  0.00      LIG  
ATOM   5299 C12  LIG     1       4.269 -17.456   0.400  1.00  0.00      LIG  
ATOM   5300 C13  LIG     1       3.742 -19.263   1.953  1.00  0.00      LIG  
ATOM   5301 C14  LIG     1       4.019 -18.866   3.362  1.00  0.00      LIG  
ATOM   5302 C15  LIG     1       5.342 -18.244   3.506  1.00  0.00      LIG  
ATOM   5303 C16  LIG     1       6.053 -17.976   4.801  1.00  0.00      LIG  
ATOM   5304 C17  LIG     1       5.911 -16.561   5.355  1.00  0.00      LIG  
ATOM   5305 C18  LIG     1       4.530 -15.901   5.427  1.00  0.00      LIG  
ATOM   5306 C19  LIG     1       3.971 -15.432   4.111  1.00  0.00      LIG  
ATOM   5307 C20  LIG     1       4.524 -14.301   3.314  1.00  0.00      LIG  
ATOM   5308 C21  LIG     1       4.179 -14.174   1.874  1.00  0.00      LIG  
ATOM   5309 C22  LIG     1       5.754 -13.578   3.730  1.00  0.00      LIG  
ATOM   5310 C23  LIG     1       5.798 -19.028   5.867  1.00  0.00      LIG  
ATOM   5311 C24  LIG     1       5.769 -18.063   2.252  1.00  0.00      LIG  
ATOM   5312 C25  LIG     1       7.046 -17.422   1.832  1.00  0.00      LIG  
ATOM   5313 C26  LIG     1       7.837 -18.268   0.843  1.00  0.00      LIG  
ATOM   5314 C27  LIG     1       6.943 -18.834  -0.288  1.00  0.00      LIG  
ATOM   5315 C28  LIG     1       7.693 -19.519  -1.479  1.00  0.00      LIG  
ATOM   5316 C29  LIG     1       7.927 -18.401  -2.505  1.00  0.00      LIG  
ATOM   5317 O    LIG     1       9.486 -22.351  -3.994  1.00  0.00      LIG  
ATOM   5318 O1   LIG     1       3.175 -18.868   4.248  1.00  0.00      LIG  
ATOM   5319 O2   LIG     1       3.581 -16.741   6.072  1.00  0.00      LIG  
ATOM   5320 O3   LIG     1       8.849 -17.400   0.341  1.00  0.00      LIG  
ATOM   5321 O4   LIG     1       3.387 -14.107   4.182  1.00  0.00      LIG  
ATOM   5322 H    LIG     1      10.134 -19.900  -2.962  1.00  0.00      LIG  
ATOM   5323 H1   LIG     1      10.621 -21.288  -1.991  1.00  0.00      LIG  
ATOM   5324 H2   LIG     1       9.701 -19.459  -0.639  1.00  0.00      LIG  
ATOM   5325 H3   LIG     1       8.848 -20.978  -0.416  1.00  0.00      LIG  
ATOM   5326 H4   LIG     1       7.118 -23.349  -2.333  1.00  0.00      LIG  
ATOM   5327 H5   LIG     1       7.197 -23.415  -4.096  1.00  0.00      LIG  
ATOM   5328 H6   LIG     1       5.753 -22.794  -3.308  1.00  0.00      LIG  
ATOM   5329 H7   LIG     1       7.443 -21.443  -5.442  1.00  0.00      LIG  
ATOM   5330 H8   LIG     1       7.434 -19.820  -4.779  1.00  0.00      LIG  
ATOM   5331 H9   LIG     1       5.958 -20.795  -4.759  1.00  0.00      LIG  
ATOM   5332 H10  LIG     1       6.890 -21.459  -1.289  1.00  0.00      LIG  
ATOM   5333 H11  LIG     1       4.840 -20.954  -2.758  1.00  0.00      LIG  
ATOM   5334 H12  LIG     1       5.321 -19.273  -2.616  1.00  0.00      LIG  
ATOM   5335 H13  LIG     1       4.630 -21.276  -0.476  1.00  0.00      LIG  
ATOM   5336 H14  LIG     1       3.848 -19.772  -0.813  1.00  0.00      LIG  
ATOM   5337 H15  LIG     1       5.417 -21.432   1.490  1.00  0.00      LIG  
ATOM   5338 H16  LIG     1       6.709 -20.430   2.131  1.00  0.00      LIG  
ATOM   5339 H17  LIG     1       6.971 -21.376   0.693  1.00  0.00      LIG  
ATOM   5340 H18  LIG     1       5.010 -16.797  -0.058  1.00  0.00      LIG  
ATOM   5341 H19  LIG     1       3.661 -16.840   1.068  1.00  0.00      LIG  
ATOM   5342 H20  LIG     1       3.601 -17.806  -0.389  1.00  0.00      LIG  
ATOM   5343 H21  LIG     1       3.701 -20.352   1.888  1.00  0.00      LIG  
ATOM   5344 H22  LIG     1       2.776 -18.847   1.654  1.00  0.00      LIG  
ATOM   5345 H23  LIG     1       7.120 -18.088   4.592  1.00  0.00      LIG  
ATOM   5346 H24  LIG     1       6.582 -15.915   4.786  1.00  0.00      LIG  
ATOM   5347 H25  LIG     1       6.312 -16.589   6.373  1.00  0.00      LIG  
ATOM   5348 H26  LIG     1       4.647 -15.039   6.079  1.00  0.00      LIG  
ATOM   5349 H27  LIG     1       3.416 -16.194   3.581  1.00  0.00      LIG  
ATOM   5350 H28  LIG     1       4.074 -13.120   1.605  1.00  0.00      LIG  
ATOM   5351 H29  LIG     1       3.240 -14.682   1.639  1.00  0.00      LIG  
ATOM   5352 H30  LIG     1       4.972 -14.606   1.258  1.00  0.00      LIG  
ATOM   5353 H31  LIG     1       6.640 -14.142   3.427  1.00  0.00      LIG  
ATOM   5354 H32  LIG     1       5.795 -13.418   4.810  1.00  0.00      LIG  
ATOM   5355 H33  LIG     1       5.795 -12.606   3.233  1.00  0.00      LIG  
ATOM   5356 H34  LIG     1       5.968 -20.035   5.474  1.00  0.00      LIG  
ATOM   5357 H35  LIG     1       4.776 -18.977   6.241  1.00  0.00      LIG  
ATOM   5358 H36  LIG     1       6.471 -18.875   6.715  1.00  0.00      LIG  
ATOM   5359 H37  LIG     1       7.684 -17.182   2.688  1.00  0.00      LIG  
ATOM   5360 H38  LIG     1       6.808 -16.455   1.377  1.00  0.00      LIG  
ATOM   5361 H39  LIG     1       8.342 -19.078   1.377  1.00  0.00      LIG  
ATOM   5362 H40  LIG     1       6.520 -17.948  -0.761  1.00  0.00      LIG  
ATOM   5363 H41  LIG     1       8.439 -18.732  -3.407  1.00  0.00      LIG  
ATOM   5364 H42  LIG     1       8.542 -17.605  -2.083  1.00  0.00      LIG  
ATOM   5365 H43  LIG     1       6.983 -17.950  -2.820  1.00  0.00      LIG  
ATOM   5366 H44  LIG     1       3.566 -17.577   5.569  1.00  0.00      LIG  
ATOM   5367 H45  LIG     1       8.395 -16.710  -0.172  1.00  0.00      LIG  
TER
REMARK  Energy: 266.612
REMARK  SimpleFitness: 266.612
REMARK  FullFitness: -962.655
REMARK  InterFull: -40.7759
REMARK  IntraFull: 306.227
REMARK  solvFull: -1483.43
REMARK  surfFull: 255.324
REMARK  extraFull: 0.0
REMARK  deltaGcompsolvpol: -1483.43
REMARK  deltaGcompsolvnonpol: 255.324
REMARK  deltaGprotsolvpol: -1512.07
REMARK  deltaGprotsolvnonpol: 254.074
REMARK  deltaGligsolvpol: -12.8495
REMARK  deltaGligsolvnonpol: 15.4954
REMARK  deltaGvdw: -40.7759
REMARK  deltaGelec: 0.0
REMARK  deltaG: -6.6558642
REMARK  Cluster: 5
REMARK  ClusterRank: 6
ATOM   5287 C    LIG     1       8.832 -21.628  -3.125  1.00  0.00      LIG  
ATOM   5288 C1   LIG     1       9.664 -20.705  -2.282  1.00  0.00      LIG  
ATOM   5289 C2   LIG     1       8.941 -20.151  -1.070  1.00  0.00      LIG  
ATOM   5290 C3   LIG     1       7.328 -21.447  -3.184  1.00  0.00      LIG  
ATOM   5291 C4   LIG     1       6.770 -22.860  -3.122  1.00  0.00      LIG  
ATOM   5292 C5   LIG     1       6.914 -20.892  -4.544  1.00  0.00      LIG  
ATOM   5293 C6   LIG     1       6.776 -20.696  -1.963  1.00  0.00      LIG  
ATOM   5294 C7   LIG     1       5.323 -20.293  -2.058  1.00  0.00      LIG  
ATOM   5295 C8   LIG     1       4.745 -20.255  -0.662  1.00  0.00      LIG  
ATOM   5296 C9   LIG     1       5.653 -19.601   0.396  1.00  0.00      LIG  
ATOM   5297 C10  LIG     1       6.171 -20.747   1.295  1.00  0.00      LIG  
ATOM   5298 C11  LIG     1       4.814 -18.610   1.259  1.00  0.00      LIG  
ATOM   5299 C12  LIG     1       4.175 -17.461   0.473  1.00  0.00      LIG  
ATOM   5300 C13  LIG     1       3.678 -19.254   2.050  1.00  0.00      LIG  
ATOM   5301 C14  LIG     1       3.983 -18.863   3.456  1.00  0.00      LIG  
ATOM   5302 C15  LIG     1       5.308 -18.240   3.574  1.00  0.00      LIG  
ATOM   5303 C16  LIG     1       6.049 -17.990   4.855  1.00  0.00      LIG  
ATOM   5304 C17  LIG     1       5.924 -16.584   5.432  1.00  0.00      LIG  
ATOM   5305 C18  LIG     1       4.546 -15.923   5.537  1.00  0.00      LIG  
ATOM   5306 C19  LIG     1       3.956 -15.444   4.239  1.00  0.00      LIG  
ATOM   5307 C20  LIG     1       4.504 -14.328   3.418  1.00  0.00      LIG  
ATOM   5308 C21  LIG     1       4.105 -14.200   1.993  1.00  0.00      LIG  
ATOM   5309 C22  LIG     1       5.763 -13.626   3.782  1.00  0.00      LIG  
ATOM   5310 C23  LIG     1       5.818 -19.054   5.914  1.00  0.00      LIG  
ATOM   5311 C24  LIG     1       5.705 -18.046   2.313  1.00  0.00      LIG  
ATOM   5312 C25  LIG     1       6.969 -17.394   1.871  1.00  0.00      LIG  
ATOM   5313 C26  LIG     1       7.755 -18.241   0.879  1.00  0.00      LIG  
ATOM   5314 C27  LIG     1       6.852 -18.829  -0.232  1.00  0.00      LIG  
ATOM   5315 C28  LIG     1       7.596 -19.523  -1.421  1.00  0.00      LIG  
ATOM   5316 C29  LIG     1       7.807 -18.419  -2.468  1.00  0.00      LIG  
ATOM   5317 O    LIG     1       9.390 -22.358  -3.930  1.00  0.00      LIG  
ATOM   5318 O1   LIG     1       3.157 -18.860   4.357  1.00  0.00      LIG  
ATOM   5319 O2   LIG     1       3.609 -16.766   6.196  1.00  0.00      LIG  
ATOM   5320 O3   LIG     1       8.749 -17.367   0.352  1.00  0.00      LIG  
ATOM   5321 O4   LIG     1       3.404 -14.107   4.326  1.00  0.00      LIG  
ATOM   5322 H    LIG     1      10.024 -19.897  -2.923  1.00  0.00      LIG  
ATOM   5323 H1   LIG     1      10.536 -21.270  -1.944  1.00  0.00      LIG  
ATOM   5324 H2   LIG     1       9.614 -19.434  -0.602  1.00  0.00      LIG  
ATOM   5325 H3   LIG     1       8.778 -20.957  -0.351  1.00  0.00      LIG  
ATOM   5326 H4   LIG     1       7.070 -23.370  -2.201  1.00  0.00      LIG  
ATOM   5327 H5   LIG     1       7.122 -23.465  -3.964  1.00  0.00      LIG  
ATOM   5328 H6   LIG     1       5.678 -22.858  -3.163  1.00  0.00      LIG  
ATOM   5329 H7   LIG     1       7.317 -21.512  -5.350  1.00  0.00      LIG  
ATOM   5330 H8   LIG     1       7.279 -19.880  -4.714  1.00  0.00      LIG  
ATOM   5331 H9   LIG     1       5.827 -20.887  -4.659  1.00  0.00      LIG  
ATOM   5332 H10  LIG     1       6.812 -21.466  -1.193  1.00  0.00      LIG  
ATOM   5333 H11  LIG     1       4.744 -21.008  -2.647  1.00  0.00      LIG  
ATOM   5334 H12  LIG     1       5.207 -19.321  -2.543  1.00  0.00      LIG  
ATOM   5335 H13  LIG     1       4.548 -21.288  -0.362  1.00  0.00      LIG  
ATOM   5336 H14  LIG     1       3.760 -19.791  -0.715  1.00  0.00      LIG  
ATOM   5337 H15  LIG     1       5.362 -21.416   1.599  1.00  0.00      LIG  
ATOM   5338 H16  LIG     1       6.660 -20.401   2.206  1.00  0.00      LIG  
ATOM   5339 H17  LIG     1       6.905 -21.365   0.780  1.00  0.00      LIG  
ATOM   5340 H18  LIG     1       4.907 -16.800   0.003  1.00  0.00      LIG  
ATOM   5341 H19  LIG     1       3.568 -16.844   1.141  1.00  0.00      LIG  
ATOM   5342 H20  LIG     1       3.502 -17.823  -0.306  1.00  0.00      LIG  
ATOM   5343 H21  LIG     1       3.631 -20.342   1.982  1.00  0.00      LIG  
ATOM   5344 H22  LIG     1       2.707 -18.833   1.773  1.00  0.00      LIG  
ATOM   5345 H23  LIG     1       7.111 -18.103   4.618  1.00  0.00      LIG  
ATOM   5346 H24  LIG     1       6.586 -15.934   4.859  1.00  0.00      LIG  
ATOM   5347 H25  LIG     1       6.342 -16.626   6.441  1.00  0.00      LIG  
ATOM   5348 H26  LIG     1       4.681 -15.068   6.192  1.00  0.00      LIG  
ATOM   5349 H27  LIG     1       3.366 -16.194   3.732  1.00  0.00      LIG  
ATOM   5350 H28  LIG     1       4.001 -13.145   1.725  1.00  0.00      LIG  
ATOM   5351 H29  LIG     1       3.151 -14.699   1.797  1.00  0.00      LIG  
ATOM   5352 H30  LIG     1       4.868 -14.646   1.351  1.00  0.00      LIG  
ATOM   5353 H31  LIG     1       6.625 -14.205   3.442  1.00  0.00      LIG  
ATOM   5354 H32  LIG     1       5.856 -13.464   4.859  1.00  0.00      LIG  
ATOM   5355 H33  LIG     1       5.801 -12.655   3.285  1.00  0.00      LIG  
ATOM   5356 H34  LIG     1       5.967 -20.058   5.504  1.00  0.00      LIG  
ATOM   5357 H35  LIG     1       4.809 -18.998   6.322  1.00  0.00      LIG  
ATOM   5358 H36  LIG     1       6.519 -18.918   6.742  1.00  0.00      LIG  
ATOM   5359 H37  LIG     1       7.615 -17.139   2.715  1.00  0.00      LIG  
ATOM   5360 H38  LIG     1       6.715 -16.434   1.410  1.00  0.00      LIG  
ATOM   5361 H39  LIG     1       8.276 -19.040   1.415  1.00  0.00      LIG  
ATOM   5362 H40  LIG     1       6.416 -17.953  -0.712  1.00  0.00      LIG  
ATOM   5363 H41  LIG     1       8.303 -18.762  -3.374  1.00  0.00      LIG  
ATOM   5364 H42  LIG     1       8.425 -17.614  -2.069  1.00  0.00      LIG  
ATOM   5365 H43  LIG     1       6.855 -17.978  -2.773  1.00  0.00      LIG  
ATOM   5366 H44  LIG     1       3.557 -17.584   5.667  1.00  0.00      LIG  
ATOM   5367 H45  LIG     1       8.279 -16.686  -0.159  1.00  0.00      LIG  
TER
REMARK  Energy: 266.612
REMARK  SimpleFitness: 266.612
REMARK  FullFitness: -962.655
REMARK  InterFull: -40.7759
REMARK  IntraFull: 306.227
REMARK  solvFull: -1483.43
REMARK  surfFull: 255.324
REMARK  extraFull: 0.0
REMARK  deltaGcompsolvpol: -1483.43
REMARK  deltaGcompsolvnonpol: 255.324
REMARK  deltaGprotsolvpol: -1512.07
REMARK  deltaGprotsolvnonpol: 254.074
REMARK  deltaGligsolvpol: -12.8495
REMARK  deltaGligsolvnonpol: 15.4954
REMARK  deltaGvdw: -40.7759
REMARK  deltaGelec: 0.0
REMARK  deltaG: -6.6558642
REMARK  Cluster: 5
REMARK  ClusterRank: 7
ATOM   5287 C    LIG     1       8.832 -21.628  -3.125  1.00  0.00      LIG  
ATOM   5288 C1   LIG     1       9.664 -20.705  -2.282  1.00  0.00      LIG  
ATOM   5289 C2   LIG     1       8.941 -20.151  -1.070  1.00  0.00      LIG  
ATOM   5290 C3   LIG     1       7.328 -21.447  -3.184  1.00  0.00      LIG  
ATOM   5291 C4   LIG     1       6.770 -22.860  -3.122  1.00  0.00      LIG  
ATOM   5292 C5   LIG     1       6.914 -20.892  -4.544  1.00  0.00      LIG  
ATOM   5293 C6   LIG     1       6.776 -20.696  -1.963  1.00  0.00      LIG  
ATOM   5294 C7   LIG     1       5.323 -20.293  -2.058  1.00  0.00      LIG  
ATOM   5295 C8   LIG     1       4.745 -20.255  -0.662  1.00  0.00      LIG  
ATOM   5296 C9   LIG     1       5.653 -19.601   0.396  1.00  0.00      LIG  
ATOM   5297 C10  LIG     1       6.171 -20.747   1.295  1.00  0.00      LIG  
ATOM   5298 C11  LIG     1       4.814 -18.610   1.259  1.00  0.00      LIG  
ATOM   5299 C12  LIG     1       4.175 -17.461   0.473  1.00  0.00      LIG  
ATOM   5300 C13  LIG     1       3.678 -19.254   2.050  1.00  0.00      LIG  
ATOM   5301 C14  LIG     1       3.983 -18.863   3.456  1.00  0.00      LIG  
ATOM   5302 C15  LIG     1       5.308 -18.240   3.574  1.00  0.00      LIG  
ATOM   5303 C16  LIG     1       6.049 -17.990   4.855  1.00  0.00      LIG  
ATOM   5304 C17  LIG     1       5.924 -16.584   5.432  1.00  0.00      LIG  
ATOM   5305 C18  LIG     1       4.546 -15.923   5.537  1.00  0.00      LIG  
ATOM   5306 C19  LIG     1       3.956 -15.444   4.239  1.00  0.00      LIG  
ATOM   5307 C20  LIG     1       4.504 -14.328   3.418  1.00  0.00      LIG  
ATOM   5308 C21  LIG     1       4.105 -14.200   1.993  1.00  0.00      LIG  
ATOM   5309 C22  LIG     1       5.763 -13.626   3.782  1.00  0.00      LIG  
ATOM   5310 C23  LIG     1       5.818 -19.054   5.914  1.00  0.00      LIG  
ATOM   5311 C24  LIG     1       5.705 -18.046   2.313  1.00  0.00      LIG  
ATOM   5312 C25  LIG     1       6.969 -17.394   1.871  1.00  0.00      LIG  
ATOM   5313 C26  LIG     1       7.755 -18.241   0.879  1.00  0.00      LIG  
ATOM   5314 C27  LIG     1       6.852 -18.829  -0.232  1.00  0.00      LIG  
ATOM   5315 C28  LIG     1       7.596 -19.523  -1.421  1.00  0.00      LIG  
ATOM   5316 C29  LIG     1       7.807 -18.419  -2.468  1.00  0.00      LIG  
ATOM   5317 O    LIG     1       9.390 -22.358  -3.930  1.00  0.00      LIG  
ATOM   5318 O1   LIG     1       3.157 -18.860   4.357  1.00  0.00      LIG  
ATOM   5319 O2   LIG     1       3.609 -16.766   6.196  1.00  0.00      LIG  
ATOM   5320 O3   LIG     1       8.749 -17.367   0.352  1.00  0.00      LIG  
ATOM   5321 O4   LIG     1       3.404 -14.107   4.326  1.00  0.00      LIG  
ATOM   5322 H    LIG     1      10.024 -19.897  -2.923  1.00  0.00      LIG  
ATOM   5323 H1   LIG     1      10.536 -21.270  -1.944  1.00  0.00      LIG  
ATOM   5324 H2   LIG     1       9.614 -19.434  -0.602  1.00  0.00      LIG  
ATOM   5325 H3   LIG     1       8.778 -20.957  -0.351  1.00  0.00      LIG  
ATOM   5326 H4   LIG     1       7.070 -23.370  -2.201  1.00  0.00      LIG  
ATOM   5327 H5   LIG     1       7.122 -23.465  -3.964  1.00  0.00      LIG  
ATOM   5328 H6   LIG     1       5.678 -22.858  -3.163  1.00  0.00      LIG  
ATOM   5329 H7   LIG     1       7.317 -21.512  -5.350  1.00  0.00      LIG  
ATOM   5330 H8   LIG     1       7.279 -19.880  -4.714  1.00  0.00      LIG  
ATOM   5331 H9   LIG     1       5.827 -20.887  -4.659  1.00  0.00      LIG  
ATOM   5332 H10  LIG     1       6.812 -21.466  -1.193  1.00  0.00      LIG  
ATOM   5333 H11  LIG     1       4.744 -21.008  -2.647  1.00  0.00      LIG  
ATOM   5334 H12  LIG     1       5.207 -19.321  -2.543  1.00  0.00      LIG  
ATOM   5335 H13  LIG     1       4.548 -21.288  -0.362  1.00  0.00      LIG  
ATOM   5336 H14  LIG     1       3.760 -19.791  -0.715  1.00  0.00      LIG  
ATOM   5337 H15  LIG     1       5.362 -21.416   1.599  1.00  0.00      LIG  
ATOM   5338 H16  LIG     1       6.660 -20.401   2.206  1.00  0.00      LIG  
ATOM   5339 H17  LIG     1       6.905 -21.365   0.780  1.00  0.00      LIG  
ATOM   5340 H18  LIG     1       4.907 -16.800   0.003  1.00  0.00      LIG  
ATOM   5341 H19  LIG     1       3.568 -16.844   1.141  1.00  0.00      LIG  
ATOM   5342 H20  LIG     1       3.502 -17.823  -0.306  1.00  0.00      LIG  
ATOM   5343 H21  LIG     1       3.631 -20.342   1.982  1.00  0.00      LIG  
ATOM   5344 H22  LIG     1       2.707 -18.833   1.773  1.00  0.00      LIG  
ATOM   5345 H23  LIG     1       7.111 -18.103   4.618  1.00  0.00      LIG  
ATOM   5346 H24  LIG     1       6.586 -15.934   4.859  1.00  0.00      LIG  
ATOM   5347 H25  LIG     1       6.342 -16.626   6.441  1.00  0.00      LIG  
ATOM   5348 H26  LIG     1       4.681 -15.068   6.192  1.00  0.00      LIG  
ATOM   5349 H27  LIG     1       3.366 -16.194   3.732  1.00  0.00      LIG  
ATOM   5350 H28  LIG     1       4.001 -13.145   1.725  1.00  0.00      LIG  
ATOM   5351 H29  LIG     1       3.151 -14.699   1.797  1.00  0.00      LIG  
ATOM   5352 H30  LIG     1       4.868 -14.646   1.351  1.00  0.00      LIG  
ATOM   5353 H31  LIG     1       6.625 -14.205   3.442  1.00  0.00      LIG  
ATOM   5354 H32  LIG     1       5.856 -13.464   4.859  1.00  0.00      LIG  
ATOM   5355 H33  LIG     1       5.801 -12.655   3.285  1.00  0.00      LIG  
ATOM   5356 H34  LIG     1       5.967 -20.058   5.504  1.00  0.00      LIG  
ATOM   5357 H35  LIG     1       4.809 -18.998   6.322  1.00  0.00      LIG  
ATOM   5358 H36  LIG     1       6.519 -18.918   6.742  1.00  0.00      LIG  
ATOM   5359 H37  LIG     1       7.615 -17.139   2.715  1.00  0.00      LIG  
ATOM   5360 H38  LIG     1       6.715 -16.434   1.410  1.00  0.00      LIG  
ATOM   5361 H39  LIG     1       8.276 -19.040   1.415  1.00  0.00      LIG  
ATOM   5362 H40  LIG     1       6.416 -17.953  -0.712  1.00  0.00      LIG  
ATOM   5363 H41  LIG     1       8.303 -18.762  -3.374  1.00  0.00      LIG  
ATOM   5364 H42  LIG     1       8.425 -17.614  -2.069  1.00  0.00      LIG  
ATOM   5365 H43  LIG     1       6.855 -17.978  -2.773  1.00  0.00      LIG  
ATOM   5366 H44  LIG     1       3.557 -17.584   5.667  1.00  0.00      LIG  
ATOM   5367 H45  LIG     1       8.279 -16.686  -0.159  1.00  0.00      LIG  
TER
REMARK  Energy: 276.544
REMARK  SimpleFitness: 276.544
REMARK  FullFitness: -963.82245
REMARK  InterFull: -14.3075
REMARK  IntraFull: 306.357
REMARK  solvFull: -1514.0
REMARK  surfFull: 258.128
REMARK  extraFull: 0.0
REMARK  deltaGcompsolvpol: -1514.0
REMARK  deltaGcompsolvnonpol: 258.128
REMARK  deltaGprotsolvpol: -1512.07
REMARK  deltaGprotsolvnonpol: 254.074
REMARK  deltaGligsolvpol: -12.3311
REMARK  deltaGligsolvnonpol: 15.2442
REMARK  deltaGvdw: -14.3075
REMARK  deltaGelec: 0.0
REMARK  deltaG: -5.7655396
REMARK  Cluster: 6
REMARK  ClusterRank: 0
ATOM   5287 C    LIG     1      34.856   0.705  10.664  1.00  0.00      LIG  
ATOM   5288 C1   LIG     1      33.885   1.634   9.993  1.00  0.00      LIG  
ATOM   5289 C2   LIG     1      32.433   1.349  10.348  1.00  0.00      LIG  
ATOM   5290 C3   LIG     1      34.511  -0.768  10.750  1.00  0.00      LIG  
ATOM   5291 C4   LIG     1      35.229  -1.290  11.991  1.00  0.00      LIG  
ATOM   5292 C5   LIG     1      35.117  -1.530   9.575  1.00  0.00      LIG  
ATOM   5293 C6   LIG     1      32.993  -0.932  10.965  1.00  0.00      LIG  
ATOM   5294 C7   LIG     1      32.487  -2.355  11.034  1.00  0.00      LIG  
ATOM   5295 C8   LIG     1      31.279  -2.382  11.945  1.00  0.00      LIG  
ATOM   5296 C9   LIG     1      30.278  -1.231  11.735  1.00  0.00      LIG  
ATOM   5297 C10  LIG     1      30.427  -0.286  12.945  1.00  0.00      LIG  
ATOM   5298 C11  LIG     1      28.825  -1.796  11.718  1.00  0.00      LIG  
ATOM   5299 C12  LIG     1      28.561  -2.841  10.622  1.00  0.00      LIG  
ATOM   5300 C13  LIG     1      28.371  -2.440  13.026  1.00  0.00      LIG  
ATOM   5301 C14  LIG     1      27.103  -1.729  13.336  1.00  0.00      LIG  
ATOM   5302 C15  LIG     1      26.837  -0.639  12.396  1.00  0.00      LIG  
ATOM   5303 C16  LIG     1      25.562   0.150  12.495  1.00  0.00      LIG  
ATOM   5304 C17  LIG     1      25.662   1.674  12.461  1.00  0.00      LIG  
ATOM   5305 C18  LIG     1      26.553   2.339  13.509  1.00  0.00      LIG  
ATOM   5306 C19  LIG     1      26.347   1.801  14.908  1.00  0.00      LIG  
ATOM   5307 C20  LIG     1      26.652   2.625  16.109  1.00  0.00      LIG  
ATOM   5308 C21  LIG     1      25.879   2.375  17.357  1.00  0.00      LIG  
ATOM   5309 C22  LIG     1      27.282   3.971  15.994  1.00  0.00      LIG  
ATOM   5310 C23  LIG     1      24.624  -0.292  11.391  1.00  0.00      LIG  
ATOM   5311 C24  LIG     1      27.846  -0.689  11.513  1.00  0.00      LIG  
ATOM   5312 C25  LIG     1      28.079   0.168  10.321  1.00  0.00      LIG  
ATOM   5313 C26  LIG     1      29.511   0.683  10.245  1.00  0.00      LIG  
ATOM   5314 C27  LIG     1      30.544  -0.459  10.409  1.00  0.00      LIG  
ATOM   5315 C28  LIG     1      32.038  -0.104  10.089  1.00  0.00      LIG  
ATOM   5316 C29  LIG     1      32.202  -0.403   8.591  1.00  0.00      LIG  
ATOM   5317 O    LIG     1      35.999   1.086  10.871  1.00  0.00      LIG  
ATOM   5318 O1   LIG     1      26.337  -2.036  14.235  1.00  0.00      LIG  
ATOM   5319 O2   LIG     1      27.908   2.262  13.081  1.00  0.00      LIG  
ATOM   5320 O3   LIG     1      29.602   1.324   8.976  1.00  0.00      LIG  
ATOM   5321 O4   LIG     1      27.519   1.536  15.724  1.00  0.00      LIG  
ATOM   5322 H    LIG     1      34.051   1.581   8.915  1.00  0.00      LIG  
ATOM   5323 H1   LIG     1      34.131   2.650  10.313  1.00  0.00      LIG  
ATOM   5324 H2   LIG     1      31.818   2.037   9.767  1.00  0.00      LIG  
ATOM   5325 H3   LIG     1      32.271   1.584  11.403  1.00  0.00      LIG  
ATOM   5326 H4   LIG     1      34.875  -0.786  12.896  1.00  0.00      LIG  
ATOM   5327 H5   LIG     1      36.310  -1.133  11.928  1.00  0.00      LIG  
ATOM   5328 H6   LIG     1      35.075  -2.363  12.119  1.00  0.00      LIG  
ATOM   5329 H7   LIG     1      36.208  -1.532   9.653  1.00  0.00      LIG  
ATOM   5330 H8   LIG     1      34.882  -1.079   8.611  1.00  0.00      LIG  
ATOM   5331 H9   LIG     1      34.789  -2.572   9.563  1.00  0.00      LIG  
ATOM   5332 H10  LIG     1      32.882  -0.544  11.977  1.00  0.00      LIG  
ATOM   5333 H11  LIG     1      33.236  -3.038  11.436  1.00  0.00      LIG  
ATOM   5334 H12  LIG     1      32.222  -2.734  10.044  1.00  0.00      LIG  
ATOM   5335 H13  LIG     1      31.643  -2.346  12.975  1.00  0.00      LIG  
ATOM   5336 H14  LIG     1      30.816  -3.363  11.851  1.00  0.00      LIG  
ATOM   5337 H15  LIG     1      30.474  -0.842  13.884  1.00  0.00      LIG  
ATOM   5338 H16  LIG     1      29.605   0.421  13.033  1.00  0.00      LIG  
ATOM   5339 H17  LIG     1      31.338   0.309  12.895  1.00  0.00      LIG  
ATOM   5340 H18  LIG     1      29.161  -3.740  10.768  1.00  0.00      LIG  
ATOM   5341 H19  LIG     1      28.762  -2.470   9.615  1.00  0.00      LIG  
ATOM   5342 H20  LIG     1      27.515  -3.162  10.637  1.00  0.00      LIG  
ATOM   5343 H21  LIG     1      29.063  -2.328  13.862  1.00  0.00      LIG  
ATOM   5344 H22  LIG     1      28.133  -3.497  12.889  1.00  0.00      LIG  
ATOM   5345 H23  LIG     1      25.063  -0.110  13.431  1.00  0.00      LIG  
ATOM   5346 H24  LIG     1      24.646   2.049  12.605  1.00  0.00      LIG  
ATOM   5347 H25  LIG     1      25.970   1.994  11.463  1.00  0.00      LIG  
ATOM   5348 H26  LIG     1      26.297   3.402  13.505  1.00  0.00      LIG  
ATOM   5349 H27  LIG     1      25.512   1.124  14.991  1.00  0.00      LIG  
ATOM   5350 H28  LIG     1      25.534   1.339  17.417  1.00  0.00      LIG  
ATOM   5351 H29  LIG     1      25.005   3.031  17.392  1.00  0.00      LIG  
ATOM   5352 H30  LIG     1      26.499   2.581  18.233  1.00  0.00      LIG  
ATOM   5353 H31  LIG     1      26.518   4.725  15.787  1.00  0.00      LIG  
ATOM   5354 H32  LIG     1      28.032   4.011  15.200  1.00  0.00      LIG  
ATOM   5355 H33  LIG     1      27.775   4.235  16.933  1.00  0.00      LIG  
ATOM   5356 H34  LIG     1      24.435  -1.368  11.437  1.00  0.00      LIG  
ATOM   5357 H35  LIG     1      25.048  -0.066  10.410  1.00  0.00      LIG  
ATOM   5358 H36  LIG     1      23.665   0.226  11.475  1.00  0.00      LIG  
ATOM   5359 H37  LIG     1      27.391   1.015  10.295  1.00  0.00      LIG  
ATOM   5360 H38  LIG     1      27.856  -0.413   9.422  1.00  0.00      LIG  
ATOM   5361 H39  LIG     1      29.666   1.453  11.005  1.00  0.00      LIG  
ATOM   5362 H40  LIG     1      30.295  -1.159   9.611  1.00  0.00      LIG  
ATOM   5363 H41  LIG     1      33.182  -0.149   8.196  1.00  0.00      LIG  
ATOM   5364 H42  LIG     1      31.488   0.166   7.995  1.00  0.00      LIG  
ATOM   5365 H43  LIG     1      32.029  -1.460   8.377  1.00  0.00      LIG  
ATOM   5366 H44  LIG     1      27.906   2.457  12.129  1.00  0.00      LIG  
ATOM   5367 H45  LIG     1      30.542   1.529   8.837  1.00  0.00      LIG  
TER
REMARK  Energy: 276.544
REMARK  SimpleFitness: 276.544
REMARK  FullFitness: -963.82245
REMARK  InterFull: -14.3075
REMARK  IntraFull: 306.357
REMARK  solvFull: -1514.0
REMARK  surfFull: 258.128
REMARK  extraFull: 0.0
REMARK  deltaGcompsolvpol: -1514.0
REMARK  deltaGcompsolvnonpol: 258.128
REMARK  deltaGprotsolvpol: -1512.07
REMARK  deltaGprotsolvnonpol: 254.074
REMARK  deltaGligsolvpol: -12.3311
REMARK  deltaGligsolvnonpol: 15.2442
REMARK  deltaGvdw: -14.3075
REMARK  deltaGelec: 0.0
REMARK  deltaG: -5.7655396
REMARK  Cluster: 6
REMARK  ClusterRank: 1
ATOM   5287 C    LIG     1      34.856   0.705  10.664  1.00  0.00      LIG  
ATOM   5288 C1   LIG     1      33.885   1.634   9.993  1.00  0.00      LIG  
ATOM   5289 C2   LIG     1      32.433   1.349  10.348  1.00  0.00      LIG  
ATOM   5290 C3   LIG     1      34.511  -0.768  10.750  1.00  0.00      LIG  
ATOM   5291 C4   LIG     1      35.229  -1.290  11.991  1.00  0.00      LIG  
ATOM   5292 C5   LIG     1      35.117  -1.530   9.575  1.00  0.00      LIG  
ATOM   5293 C6   LIG     1      32.993  -0.932  10.965  1.00  0.00      LIG  
ATOM   5294 C7   LIG     1      32.487  -2.355  11.034  1.00  0.00      LIG  
ATOM   5295 C8   LIG     1      31.279  -2.382  11.945  1.00  0.00      LIG  
ATOM   5296 C9   LIG     1      30.278  -1.231  11.735  1.00  0.00      LIG  
ATOM   5297 C10  LIG     1      30.427  -0.286  12.945  1.00  0.00      LIG  
ATOM   5298 C11  LIG     1      28.825  -1.796  11.718  1.00  0.00      LIG  
ATOM   5299 C12  LIG     1      28.561  -2.841  10.622  1.00  0.00      LIG  
ATOM   5300 C13  LIG     1      28.371  -2.440  13.026  1.00  0.00      LIG  
ATOM   5301 C14  LIG     1      27.103  -1.729  13.336  1.00  0.00      LIG  
ATOM   5302 C15  LIG     1      26.837  -0.639  12.396  1.00  0.00      LIG  
ATOM   5303 C16  LIG     1      25.562   0.150  12.495  1.00  0.00      LIG  
ATOM   5304 C17  LIG     1      25.662   1.674  12.461  1.00  0.00      LIG  
ATOM   5305 C18  LIG     1      26.553   2.339  13.509  1.00  0.00      LIG  
ATOM   5306 C19  LIG     1      26.347   1.801  14.908  1.00  0.00      LIG  
ATOM   5307 C20  LIG     1      26.652   2.625  16.109  1.00  0.00      LIG  
ATOM   5308 C21  LIG     1      25.879   2.375  17.357  1.00  0.00      LIG  
ATOM   5309 C22  LIG     1      27.282   3.971  15.994  1.00  0.00      LIG  
ATOM   5310 C23  LIG     1      24.624  -0.292  11.391  1.00  0.00      LIG  
ATOM   5311 C24  LIG     1      27.846  -0.689  11.513  1.00  0.00      LIG  
ATOM   5312 C25  LIG     1      28.079   0.168  10.321  1.00  0.00      LIG  
ATOM   5313 C26  LIG     1      29.511   0.683  10.245  1.00  0.00      LIG  
ATOM   5314 C27  LIG     1      30.544  -0.459  10.409  1.00  0.00      LIG  
ATOM   5315 C28  LIG     1      32.038  -0.104  10.089  1.00  0.00      LIG  
ATOM   5316 C29  LIG     1      32.202  -0.403   8.591  1.00  0.00      LIG  
ATOM   5317 O    LIG     1      35.999   1.086  10.871  1.00  0.00      LIG  
ATOM   5318 O1   LIG     1      26.337  -2.036  14.235  1.00  0.00      LIG  
ATOM   5319 O2   LIG     1      27.908   2.262  13.081  1.00  0.00      LIG  
ATOM   5320 O3   LIG     1      29.602   1.324   8.976  1.00  0.00      LIG  
ATOM   5321 O4   LIG     1      27.519   1.536  15.724  1.00  0.00      LIG  
ATOM   5322 H    LIG     1      34.051   1.581   8.915  1.00  0.00      LIG  
ATOM   5323 H1   LIG     1      34.131   2.650  10.313  1.00  0.00      LIG  
ATOM   5324 H2   LIG     1      31.818   2.037   9.767  1.00  0.00      LIG  
ATOM   5325 H3   LIG     1      32.271   1.584  11.403  1.00  0.00      LIG  
ATOM   5326 H4   LIG     1      34.875  -0.786  12.896  1.00  0.00      LIG  
ATOM   5327 H5   LIG     1      36.310  -1.133  11.928  1.00  0.00      LIG  
ATOM   5328 H6   LIG     1      35.075  -2.363  12.119  1.00  0.00      LIG  
ATOM   5329 H7   LIG     1      36.208  -1.532   9.653  1.00  0.00      LIG  
ATOM   5330 H8   LIG     1      34.882  -1.079   8.611  1.00  0.00      LIG  
ATOM   5331 H9   LIG     1      34.789  -2.572   9.563  1.00  0.00      LIG  
ATOM   5332 H10  LIG     1      32.882  -0.544  11.977  1.00  0.00      LIG  
ATOM   5333 H11  LIG     1      33.236  -3.038  11.436  1.00  0.00      LIG  
ATOM   5334 H12  LIG     1      32.222  -2.734  10.044  1.00  0.00      LIG  
ATOM   5335 H13  LIG     1      31.643  -2.346  12.975  1.00  0.00      LIG  
ATOM   5336 H14  LIG     1      30.816  -3.363  11.851  1.00  0.00      LIG  
ATOM   5337 H15  LIG     1      30.474  -0.842  13.884  1.00  0.00      LIG  
ATOM   5338 H16  LIG     1      29.605   0.421  13.033  1.00  0.00      LIG  
ATOM   5339 H17  LIG     1      31.338   0.309  12.895  1.00  0.00      LIG  
ATOM   5340 H18  LIG     1      29.161  -3.740  10.768  1.00  0.00      LIG  
ATOM   5341 H19  LIG     1      28.762  -2.470   9.615  1.00  0.00      LIG  
ATOM   5342 H20  LIG     1      27.515  -3.162  10.637  1.00  0.00      LIG  
ATOM   5343 H21  LIG     1      29.063  -2.328  13.862  1.00  0.00      LIG  
ATOM   5344 H22  LIG     1      28.133  -3.497  12.889  1.00  0.00      LIG  
ATOM   5345 H23  LIG     1      25.063  -0.110  13.431  1.00  0.00      LIG  
ATOM   5346 H24  LIG     1      24.646   2.049  12.605  1.00  0.00      LIG  
ATOM   5347 H25  LIG     1      25.970   1.994  11.463  1.00  0.00      LIG  
ATOM   5348 H26  LIG     1      26.297   3.402  13.505  1.00  0.00      LIG  
ATOM   5349 H27  LIG     1      25.512   1.124  14.991  1.00  0.00      LIG  
ATOM   5350 H28  LIG     1      25.534   1.339  17.417  1.00  0.00      LIG  
ATOM   5351 H29  LIG     1      25.005   3.031  17.392  1.00  0.00      LIG  
ATOM   5352 H30  LIG     1      26.499   2.581  18.233  1.00  0.00      LIG  
ATOM   5353 H31  LIG     1      26.518   4.725  15.787  1.00  0.00      LIG  
ATOM   5354 H32  LIG     1      28.032   4.011  15.200  1.00  0.00      LIG  
ATOM   5355 H33  LIG     1      27.775   4.235  16.933  1.00  0.00      LIG  
ATOM   5356 H34  LIG     1      24.435  -1.368  11.437  1.00  0.00      LIG  
ATOM   5357 H35  LIG     1      25.048  -0.066  10.410  1.00  0.00      LIG  
ATOM   5358 H36  LIG     1      23.665   0.226  11.475  1.00  0.00      LIG  
ATOM   5359 H37  LIG     1      27.391   1.015  10.295  1.00  0.00      LIG  
ATOM   5360 H38  LIG     1      27.856  -0.413   9.422  1.00  0.00      LIG  
ATOM   5361 H39  LIG     1      29.666   1.453  11.005  1.00  0.00      LIG  
ATOM   5362 H40  LIG     1      30.295  -1.159   9.611  1.00  0.00      LIG  
ATOM   5363 H41  LIG     1      33.182  -0.149   8.196  1.00  0.00      LIG  
ATOM   5364 H42  LIG     1      31.488   0.166   7.995  1.00  0.00      LIG  
ATOM   5365 H43  LIG     1      32.029  -1.460   8.377  1.00  0.00      LIG  
ATOM   5366 H44  LIG     1      27.906   2.457  12.129  1.00  0.00      LIG  
ATOM   5367 H45  LIG     1      30.542   1.529   8.837  1.00  0.00      LIG  
TER
REMARK  Energy: 276.544
REMARK  SimpleFitness: 276.544
REMARK  FullFitness: -963.82245
REMARK  InterFull: -14.3075
REMARK  IntraFull: 306.357
REMARK  solvFull: -1514.0
REMARK  surfFull: 258.128
REMARK  extraFull: 0.0
REMARK  deltaGcompsolvpol: -1514.0
REMARK  deltaGcompsolvnonpol: 258.128
REMARK  deltaGprotsolvpol: -1512.07
REMARK  deltaGprotsolvnonpol: 254.074
REMARK  deltaGligsolvpol: -12.3311
REMARK  deltaGligsolvnonpol: 15.2442
REMARK  deltaGvdw: -14.3075
REMARK  deltaGelec: 0.0
REMARK  deltaG: -5.7655396
REMARK  Cluster: 6
REMARK  ClusterRank: 2
ATOM   5287 C    LIG     1      34.856   0.705  10.664  1.00  0.00      LIG  
ATOM   5288 C1   LIG     1      33.885   1.634   9.993  1.00  0.00      LIG  
ATOM   5289 C2   LIG     1      32.433   1.349  10.348  1.00  0.00      LIG  
ATOM   5290 C3   LIG     1      34.511  -0.768  10.750  1.00  0.00      LIG  
ATOM   5291 C4   LIG     1      35.229  -1.290  11.991  1.00  0.00      LIG  
ATOM   5292 C5   LIG     1      35.117  -1.530   9.575  1.00  0.00      LIG  
ATOM   5293 C6   LIG     1      32.993  -0.932  10.965  1.00  0.00      LIG  
ATOM   5294 C7   LIG     1      32.487  -2.355  11.034  1.00  0.00      LIG  
ATOM   5295 C8   LIG     1      31.279  -2.382  11.945  1.00  0.00      LIG  
ATOM   5296 C9   LIG     1      30.278  -1.231  11.735  1.00  0.00      LIG  
ATOM   5297 C10  LIG     1      30.427  -0.286  12.945  1.00  0.00      LIG  
ATOM   5298 C11  LIG     1      28.825  -1.796  11.718  1.00  0.00      LIG  
ATOM   5299 C12  LIG     1      28.561  -2.841  10.622  1.00  0.00      LIG  
ATOM   5300 C13  LIG     1      28.371  -2.440  13.026  1.00  0.00      LIG  
ATOM   5301 C14  LIG     1      27.103  -1.729  13.336  1.00  0.00      LIG  
ATOM   5302 C15  LIG     1      26.837  -0.639  12.396  1.00  0.00      LIG  
ATOM   5303 C16  LIG     1      25.562   0.150  12.495  1.00  0.00      LIG  
ATOM   5304 C17  LIG     1      25.662   1.674  12.461  1.00  0.00      LIG  
ATOM   5305 C18  LIG     1      26.553   2.339  13.509  1.00  0.00      LIG  
ATOM   5306 C19  LIG     1      26.347   1.801  14.908  1.00  0.00      LIG  
ATOM   5307 C20  LIG     1      26.652   2.625  16.109  1.00  0.00      LIG  
ATOM   5308 C21  LIG     1      25.879   2.375  17.357  1.00  0.00      LIG  
ATOM   5309 C22  LIG     1      27.282   3.971  15.994  1.00  0.00      LIG  
ATOM   5310 C23  LIG     1      24.624  -0.292  11.391  1.00  0.00      LIG  
ATOM   5311 C24  LIG     1      27.846  -0.689  11.513  1.00  0.00      LIG  
ATOM   5312 C25  LIG     1      28.079   0.168  10.321  1.00  0.00      LIG  
ATOM   5313 C26  LIG     1      29.511   0.683  10.245  1.00  0.00      LIG  
ATOM   5314 C27  LIG     1      30.544  -0.459  10.409  1.00  0.00      LIG  
ATOM   5315 C28  LIG     1      32.038  -0.104  10.089  1.00  0.00      LIG  
ATOM   5316 C29  LIG     1      32.202  -0.403   8.591  1.00  0.00      LIG  
ATOM   5317 O    LIG     1      35.999   1.086  10.871  1.00  0.00      LIG  
ATOM   5318 O1   LIG     1      26.337  -2.036  14.235  1.00  0.00      LIG  
ATOM   5319 O2   LIG     1      27.908   2.262  13.081  1.00  0.00      LIG  
ATOM   5320 O3   LIG     1      29.602   1.324   8.976  1.00  0.00      LIG  
ATOM   5321 O4   LIG     1      27.519   1.536  15.724  1.00  0.00      LIG  
ATOM   5322 H    LIG     1      34.051   1.581   8.915  1.00  0.00      LIG  
ATOM   5323 H1   LIG     1      34.131   2.650  10.313  1.00  0.00      LIG  
ATOM   5324 H2   LIG     1      31.818   2.037   9.767  1.00  0.00      LIG  
ATOM   5325 H3   LIG     1      32.271   1.584  11.403  1.00  0.00      LIG  
ATOM   5326 H4   LIG     1      34.875  -0.786  12.896  1.00  0.00      LIG  
ATOM   5327 H5   LIG     1      36.310  -1.133  11.928  1.00  0.00      LIG  
ATOM   5328 H6   LIG     1      35.075  -2.363  12.119  1.00  0.00      LIG  
ATOM   5329 H7   LIG     1      36.208  -1.532   9.653  1.00  0.00      LIG  
ATOM   5330 H8   LIG     1      34.882  -1.079   8.611  1.00  0.00      LIG  
ATOM   5331 H9   LIG     1      34.789  -2.572   9.563  1.00  0.00      LIG  
ATOM   5332 H10  LIG     1      32.882  -0.544  11.977  1.00  0.00      LIG  
ATOM   5333 H11  LIG     1      33.236  -3.038  11.436  1.00  0.00      LIG  
ATOM   5334 H12  LIG     1      32.222  -2.734  10.044  1.00  0.00      LIG  
ATOM   5335 H13  LIG     1      31.643  -2.346  12.975  1.00  0.00      LIG  
ATOM   5336 H14  LIG     1      30.816  -3.363  11.851  1.00  0.00      LIG  
ATOM   5337 H15  LIG     1      30.474  -0.842  13.884  1.00  0.00      LIG  
ATOM   5338 H16  LIG     1      29.605   0.421  13.033  1.00  0.00      LIG  
ATOM   5339 H17  LIG     1      31.338   0.309  12.895  1.00  0.00      LIG  
ATOM   5340 H18  LIG     1      29.161  -3.740  10.768  1.00  0.00      LIG  
ATOM   5341 H19  LIG     1      28.762  -2.470   9.615  1.00  0.00      LIG  
ATOM   5342 H20  LIG     1      27.515  -3.162  10.637  1.00  0.00      LIG  
ATOM   5343 H21  LIG     1      29.063  -2.328  13.862  1.00  0.00      LIG  
ATOM   5344 H22  LIG     1      28.133  -3.497  12.889  1.00  0.00      LIG  
ATOM   5345 H23  LIG     1      25.063  -0.110  13.431  1.00  0.00      LIG  
ATOM   5346 H24  LIG     1      24.646   2.049  12.605  1.00  0.00      LIG  
ATOM   5347 H25  LIG     1      25.970   1.994  11.463  1.00  0.00      LIG  
ATOM   5348 H26  LIG     1      26.297   3.402  13.505  1.00  0.00      LIG  
ATOM   5349 H27  LIG     1      25.512   1.124  14.991  1.00  0.00      LIG  
ATOM   5350 H28  LIG     1      25.534   1.339  17.417  1.00  0.00      LIG  
ATOM   5351 H29  LIG     1      25.005   3.031  17.392  1.00  0.00      LIG  
ATOM   5352 H30  LIG     1      26.499   2.581  18.233  1.00  0.00      LIG  
ATOM   5353 H31  LIG     1      26.518   4.725  15.787  1.00  0.00      LIG  
ATOM   5354 H32  LIG     1      28.032   4.011  15.200  1.00  0.00      LIG  
ATOM   5355 H33  LIG     1      27.775   4.235  16.933  1.00  0.00      LIG  
ATOM   5356 H34  LIG     1      24.435  -1.368  11.437  1.00  0.00      LIG  
ATOM   5357 H35  LIG     1      25.048  -0.066  10.410  1.00  0.00      LIG  
ATOM   5358 H36  LIG     1      23.665   0.226  11.475  1.00  0.00      LIG  
ATOM   5359 H37  LIG     1      27.391   1.015  10.295  1.00  0.00      LIG  
ATOM   5360 H38  LIG     1      27.856  -0.413   9.422  1.00  0.00      LIG  
ATOM   5361 H39  LIG     1      29.666   1.453  11.005  1.00  0.00      LIG  
ATOM   5362 H40  LIG     1      30.295  -1.159   9.611  1.00  0.00      LIG  
ATOM   5363 H41  LIG     1      33.182  -0.149   8.196  1.00  0.00      LIG  
ATOM   5364 H42  LIG     1      31.488   0.166   7.995  1.00  0.00      LIG  
ATOM   5365 H43  LIG     1      32.029  -1.460   8.377  1.00  0.00      LIG  
ATOM   5366 H44  LIG     1      27.906   2.457  12.129  1.00  0.00      LIG  
ATOM   5367 H45  LIG     1      30.542   1.529   8.837  1.00  0.00      LIG  
TER
REMARK  Energy: 276.544
REMARK  SimpleFitness: 276.544
REMARK  FullFitness: -963.82245
REMARK  InterFull: -14.3075
REMARK  IntraFull: 306.357
REMARK  solvFull: -1514.0
REMARK  surfFull: 258.128
REMARK  extraFull: 0.0
REMARK  deltaGcompsolvpol: -1514.0
REMARK  deltaGcompsolvnonpol: 258.128
REMARK  deltaGprotsolvpol: -1512.07
REMARK  deltaGprotsolvnonpol: 254.074
REMARK  deltaGligsolvpol: -12.3311
REMARK  deltaGligsolvnonpol: 15.2442
REMARK  deltaGvdw: -14.3075
REMARK  deltaGelec: 0.0
REMARK  deltaG: -5.7655396
REMARK  Cluster: 6
REMARK  ClusterRank: 3
ATOM   5287 C    LIG     1      34.856   0.705  10.664  1.00  0.00      LIG  
ATOM   5288 C1   LIG     1      33.885   1.634   9.993  1.00  0.00      LIG  
ATOM   5289 C2   LIG     1      32.433   1.349  10.348  1.00  0.00      LIG  
ATOM   5290 C3   LIG     1      34.511  -0.768  10.750  1.00  0.00      LIG  
ATOM   5291 C4   LIG     1      35.229  -1.290  11.991  1.00  0.00      LIG  
ATOM   5292 C5   LIG     1      35.117  -1.530   9.575  1.00  0.00      LIG  
ATOM   5293 C6   LIG     1      32.993  -0.932  10.965  1.00  0.00      LIG  
ATOM   5294 C7   LIG     1      32.487  -2.355  11.034  1.00  0.00      LIG  
ATOM   5295 C8   LIG     1      31.279  -2.382  11.945  1.00  0.00      LIG  
ATOM   5296 C9   LIG     1      30.278  -1.231  11.735  1.00  0.00      LIG  
ATOM   5297 C10  LIG     1      30.427  -0.286  12.945  1.00  0.00      LIG  
ATOM   5298 C11  LIG     1      28.825  -1.796  11.718  1.00  0.00      LIG  
ATOM   5299 C12  LIG     1      28.561  -2.841  10.622  1.00  0.00      LIG  
ATOM   5300 C13  LIG     1      28.371  -2.440  13.026  1.00  0.00      LIG  
ATOM   5301 C14  LIG     1      27.103  -1.729  13.336  1.00  0.00      LIG  
ATOM   5302 C15  LIG     1      26.837  -0.639  12.396  1.00  0.00      LIG  
ATOM   5303 C16  LIG     1      25.562   0.150  12.495  1.00  0.00      LIG  
ATOM   5304 C17  LIG     1      25.662   1.674  12.461  1.00  0.00      LIG  
ATOM   5305 C18  LIG     1      26.553   2.339  13.509  1.00  0.00      LIG  
ATOM   5306 C19  LIG     1      26.347   1.801  14.908  1.00  0.00      LIG  
ATOM   5307 C20  LIG     1      26.652   2.625  16.109  1.00  0.00      LIG  
ATOM   5308 C21  LIG     1      25.879   2.375  17.357  1.00  0.00      LIG  
ATOM   5309 C22  LIG     1      27.282   3.971  15.994  1.00  0.00      LIG  
ATOM   5310 C23  LIG     1      24.624  -0.292  11.391  1.00  0.00      LIG  
ATOM   5311 C24  LIG     1      27.846  -0.689  11.513  1.00  0.00      LIG  
ATOM   5312 C25  LIG     1      28.079   0.168  10.321  1.00  0.00      LIG  
ATOM   5313 C26  LIG     1      29.511   0.683  10.245  1.00  0.00      LIG  
ATOM   5314 C27  LIG     1      30.544  -0.459  10.409  1.00  0.00      LIG  
ATOM   5315 C28  LIG     1      32.038  -0.104  10.089  1.00  0.00      LIG  
ATOM   5316 C29  LIG     1      32.202  -0.403   8.591  1.00  0.00      LIG  
ATOM   5317 O    LIG     1      35.999   1.086  10.871  1.00  0.00      LIG  
ATOM   5318 O1   LIG     1      26.337  -2.036  14.235  1.00  0.00      LIG  
ATOM   5319 O2   LIG     1      27.908   2.262  13.081  1.00  0.00      LIG  
ATOM   5320 O3   LIG     1      29.602   1.324   8.976  1.00  0.00      LIG  
ATOM   5321 O4   LIG     1      27.519   1.536  15.724  1.00  0.00      LIG  
ATOM   5322 H    LIG     1      34.051   1.581   8.915  1.00  0.00      LIG  
ATOM   5323 H1   LIG     1      34.131   2.650  10.313  1.00  0.00      LIG  
ATOM   5324 H2   LIG     1      31.818   2.037   9.767  1.00  0.00      LIG  
ATOM   5325 H3   LIG     1      32.271   1.584  11.403  1.00  0.00      LIG  
ATOM   5326 H4   LIG     1      34.875  -0.786  12.896  1.00  0.00      LIG  
ATOM   5327 H5   LIG     1      36.310  -1.133  11.928  1.00  0.00      LIG  
ATOM   5328 H6   LIG     1      35.075  -2.363  12.119  1.00  0.00      LIG  
ATOM   5329 H7   LIG     1      36.208  -1.532   9.653  1.00  0.00      LIG  
ATOM   5330 H8   LIG     1      34.882  -1.079   8.611  1.00  0.00      LIG  
ATOM   5331 H9   LIG     1      34.789  -2.572   9.563  1.00  0.00      LIG  
ATOM   5332 H10  LIG     1      32.882  -0.544  11.977  1.00  0.00      LIG  
ATOM   5333 H11  LIG     1      33.236  -3.038  11.436  1.00  0.00      LIG  
ATOM   5334 H12  LIG     1      32.222  -2.734  10.044  1.00  0.00      LIG  
ATOM   5335 H13  LIG     1      31.643  -2.346  12.975  1.00  0.00      LIG  
ATOM   5336 H14  LIG     1      30.816  -3.363  11.851  1.00  0.00      LIG  
ATOM   5337 H15  LIG     1      30.474  -0.842  13.884  1.00  0.00      LIG  
ATOM   5338 H16  LIG     1      29.605   0.421  13.033  1.00  0.00      LIG  
ATOM   5339 H17  LIG     1      31.338   0.309  12.895  1.00  0.00      LIG  
ATOM   5340 H18  LIG     1      29.161  -3.740  10.768  1.00  0.00      LIG  
ATOM   5341 H19  LIG     1      28.762  -2.470   9.615  1.00  0.00      LIG  
ATOM   5342 H20  LIG     1      27.515  -3.162  10.637  1.00  0.00      LIG  
ATOM   5343 H21  LIG     1      29.063  -2.328  13.862  1.00  0.00      LIG  
ATOM   5344 H22  LIG     1      28.133  -3.497  12.889  1.00  0.00      LIG  
ATOM   5345 H23  LIG     1      25.063  -0.110  13.431  1.00  0.00      LIG  
ATOM   5346 H24  LIG     1      24.646   2.049  12.605  1.00  0.00      LIG  
ATOM   5347 H25  LIG     1      25.970   1.994  11.463  1.00  0.00      LIG  
ATOM   5348 H26  LIG     1      26.297   3.402  13.505  1.00  0.00      LIG  
ATOM   5349 H27  LIG     1      25.512   1.124  14.991  1.00  0.00      LIG  
ATOM   5350 H28  LIG     1      25.534   1.339  17.417  1.00  0.00      LIG  
ATOM   5351 H29  LIG     1      25.005   3.031  17.392  1.00  0.00      LIG  
ATOM   5352 H30  LIG     1      26.499   2.581  18.233  1.00  0.00      LIG  
ATOM   5353 H31  LIG     1      26.518   4.725  15.787  1.00  0.00      LIG  
ATOM   5354 H32  LIG     1      28.032   4.011  15.200  1.00  0.00      LIG  
ATOM   5355 H33  LIG     1      27.775   4.235  16.933  1.00  0.00      LIG  
ATOM   5356 H34  LIG     1      24.435  -1.368  11.437  1.00  0.00      LIG  
ATOM   5357 H35  LIG     1      25.048  -0.066  10.410  1.00  0.00      LIG  
ATOM   5358 H36  LIG     1      23.665   0.226  11.475  1.00  0.00      LIG  
ATOM   5359 H37  LIG     1      27.391   1.015  10.295  1.00  0.00      LIG  
ATOM   5360 H38  LIG     1      27.856  -0.413   9.422  1.00  0.00      LIG  
ATOM   5361 H39  LIG     1      29.666   1.453  11.005  1.00  0.00      LIG  
ATOM   5362 H40  LIG     1      30.295  -1.159   9.611  1.00  0.00      LIG  
ATOM   5363 H41  LIG     1      33.182  -0.149   8.196  1.00  0.00      LIG  
ATOM   5364 H42  LIG     1      31.488   0.166   7.995  1.00  0.00      LIG  
ATOM   5365 H43  LIG     1      32.029  -1.460   8.377  1.00  0.00      LIG  
ATOM   5366 H44  LIG     1      27.906   2.457  12.129  1.00  0.00      LIG  
ATOM   5367 H45  LIG     1      30.542   1.529   8.837  1.00  0.00      LIG  
TER
REMARK  Energy: 276.765
REMARK  SimpleFitness: 276.765
REMARK  FullFitness: -963.6619
REMARK  InterFull: -13.775
REMARK  IntraFull: 306.091
REMARK  solvFull: -1514.23
REMARK  surfFull: 258.252
REMARK  extraFull: 0.0
REMARK  deltaGcompsolvpol: -1514.23
REMARK  deltaGcompsolvnonpol: 258.252
REMARK  deltaGprotsolvpol: -1512.07
REMARK  deltaGprotsolvnonpol: 254.074
REMARK  deltaGligsolvpol: -12.3294
REMARK  deltaGligsolvnonpol: 15.2612
REMARK  deltaGvdw: -13.775
REMARK  deltaGelec: 0.0
REMARK  deltaG: -5.7192197
REMARK  Cluster: 6
REMARK  ClusterRank: 4
ATOM   5287 C    LIG     1      34.922   0.664  10.721  1.00  0.00      LIG  
ATOM   5288 C1   LIG     1      33.968   1.568   9.997  1.00  0.00      LIG  
ATOM   5289 C2   LIG     1      32.509   1.294  10.332  1.00  0.00      LIG  
ATOM   5290 C3   LIG     1      34.576  -0.806  10.844  1.00  0.00      LIG  
ATOM   5291 C4   LIG     1      35.263  -1.287  12.121  1.00  0.00      LIG  
ATOM   5292 C5   LIG     1      35.213  -1.603   9.710  1.00  0.00      LIG  
ATOM   5293 C6   LIG     1      33.054  -0.968  11.026  1.00  0.00      LIG  
ATOM   5294 C7   LIG     1      32.550  -2.390  11.121  1.00  0.00      LIG  
ATOM   5295 C8   LIG     1      31.319  -2.398  12.002  1.00  0.00      LIG  
ATOM   5296 C9   LIG     1      30.326  -1.248  11.746  1.00  0.00      LIG  
ATOM   5297 C10  LIG     1      30.456  -0.274  12.937  1.00  0.00      LIG  
ATOM   5298 C11  LIG     1      28.872  -1.809  11.719  1.00  0.00      LIG  
ATOM   5299 C12  LIG     1      28.620  -2.873  10.638  1.00  0.00      LIG  
ATOM   5300 C13  LIG     1      28.403  -2.426  13.034  1.00  0.00      LIG  
ATOM   5301 C14  LIG     1      27.142  -1.696  13.324  1.00  0.00      LIG  
ATOM   5302 C15  LIG     1      26.885  -0.628  12.355  1.00  0.00      LIG  
ATOM   5303 C16  LIG     1      25.615   0.172  12.439  1.00  0.00      LIG  
ATOM   5304 C17  LIG     1      25.721   1.693  12.339  1.00  0.00      LIG  
ATOM   5305 C18  LIG     1      26.609   2.390  13.368  1.00  0.00      LIG  
ATOM   5306 C19  LIG     1      26.389   1.886  14.776  1.00  0.00      LIG  
ATOM   5307 C20  LIG     1      26.817   2.672  15.964  1.00  0.00      LIG  
ATOM   5308 C21  LIG     1      26.046   2.513  17.226  1.00  0.00      LIG  
ATOM   5309 C22  LIG     1      27.590   3.939  15.826  1.00  0.00      LIG  
ATOM   5310 C23  LIG     1      24.662  -0.311  11.366  1.00  0.00      LIG  
ATOM   5311 C24  LIG     1      27.899  -0.703  11.480  1.00  0.00      LIG  
ATOM   5312 C25  LIG     1      28.151   0.128  10.272  1.00  0.00      LIG  
ATOM   5313 C26  LIG     1      29.589   0.631  10.199  1.00  0.00      LIG  
ATOM   5314 C27  LIG     1      30.616  -0.509  10.408  1.00  0.00      LIG  
ATOM   5315 C28  LIG     1      32.118  -0.165  10.108  1.00  0.00      LIG  
ATOM   5316 C29  LIG     1      32.309  -0.507   8.622  1.00  0.00      LIG  
ATOM   5317 O    LIG     1      36.058   1.054  10.948  1.00  0.00      LIG  
ATOM   5318 O1   LIG     1      26.373  -1.973  14.231  1.00  0.00      LIG  
ATOM   5319 O2   LIG     1      27.966   2.301  12.946  1.00  0.00      LIG  
ATOM   5320 O3   LIG     1      29.701   1.233   8.913  1.00  0.00      LIG  
ATOM   5321 O4   LIG     1      27.545   1.490  15.561  1.00  0.00      LIG  
ATOM   5322 H    LIG     1      34.158   1.476   8.925  1.00  0.00      LIG  
ATOM   5323 H1   LIG     1      34.208   2.594  10.287  1.00  0.00      LIG  
ATOM   5324 H2   LIG     1      31.907   1.965   9.718  1.00  0.00      LIG  
ATOM   5325 H3   LIG     1      32.326   1.561  11.376  1.00  0.00      LIG  
ATOM   5326 H4   LIG     1      34.887  -0.752  12.998  1.00  0.00      LIG  
ATOM   5327 H5   LIG     1      36.346  -1.133  12.079  1.00  0.00      LIG  
ATOM   5328 H6   LIG     1      35.104  -2.355  12.281  1.00  0.00      LIG  
ATOM   5329 H7   LIG     1      36.303  -1.587   9.807  1.00  0.00      LIG  
ATOM   5330 H8   LIG     1      34.990  -1.191   8.726  1.00  0.00      LIG  
ATOM   5331 H9   LIG     1      34.898  -2.649   9.731  1.00  0.00      LIG  
ATOM   5332 H10  LIG     1      32.920  -0.553  12.024  1.00  0.00      LIG  
ATOM   5333 H11  LIG     1      33.291  -3.060  11.560  1.00  0.00      LIG  
ATOM   5334 H12  LIG     1      32.312  -2.796  10.135  1.00  0.00      LIG  
ATOM   5335 H13  LIG     1      31.657  -2.344  13.040  1.00  0.00      LIG  
ATOM   5336 H14  LIG     1      30.857  -3.378  11.912  1.00  0.00      LIG  
ATOM   5337 H15  LIG     1      30.489  -0.806  13.890  1.00  0.00      LIG  
ATOM   5338 H16  LIG     1      29.633   0.435  12.996  1.00  0.00      LIG  
ATOM   5339 H17  LIG     1      31.367   0.320  12.886  1.00  0.00      LIG  
ATOM   5340 H18  LIG     1      29.220  -3.769  10.802  1.00  0.00      LIG  
ATOM   5341 H19  LIG     1      28.830  -2.520   9.626  1.00  0.00      LIG  
ATOM   5342 H20  LIG     1      27.574  -3.196  10.649  1.00  0.00      LIG  
ATOM   5343 H21  LIG     1      29.092  -2.308  13.871  1.00  0.00      LIG  
ATOM   5344 H22  LIG     1      28.154  -3.482  12.913  1.00  0.00      LIG  
ATOM   5345 H23  LIG     1      25.127  -0.046  13.391  1.00  0.00      LIG  
ATOM   5346 H24  LIG     1      24.706   2.076  12.465  1.00  0.00      LIG  
ATOM   5347 H25  LIG     1      26.035   1.972  11.331  1.00  0.00      LIG  
ATOM   5348 H26  LIG     1      26.353   3.452  13.339  1.00  0.00      LIG  
ATOM   5349 H27  LIG     1      25.479   1.318  14.888  1.00  0.00      LIG  
ATOM   5350 H28  LIG     1      25.561   1.534  17.283  1.00  0.00      LIG  
ATOM   5351 H29  LIG     1      25.272   3.282  17.290  1.00  0.00      LIG  
ATOM   5352 H30  LIG     1      26.708   2.618  18.090  1.00  0.00      LIG  
ATOM   5353 H31  LIG     1      26.913   4.770  15.612  1.00  0.00      LIG  
ATOM   5354 H32  LIG     1      28.337   3.888  15.029  1.00  0.00      LIG  
ATOM   5355 H33  LIG     1      28.115   4.159  16.760  1.00  0.00      LIG  
ATOM   5356 H34  LIG     1      24.467  -1.383  11.462  1.00  0.00      LIG  
ATOM   5357 H35  LIG     1      25.075  -0.131  10.371  1.00  0.00      LIG  
ATOM   5358 H36  LIG     1      23.708   0.216  11.440  1.00  0.00      LIG  
ATOM   5359 H37  LIG     1      27.473   0.982  10.224  1.00  0.00      LIG  
ATOM   5360 H38  LIG     1      27.928  -0.466   9.381  1.00  0.00      LIG  
ATOM   5361 H39  LIG     1      29.739   1.421  10.938  1.00  0.00      LIG  
ATOM   5362 H40  LIG     1      30.380  -1.228   9.623  1.00  0.00      LIG  
ATOM   5363 H41  LIG     1      33.303  -0.278   8.244  1.00  0.00      LIG  
ATOM   5364 H42  LIG     1      31.618   0.058   7.996  1.00  0.00      LIG  
ATOM   5365 H43  LIG     1      32.125  -1.566   8.431  1.00  0.00      LIG  
ATOM   5366 H44  LIG     1      27.968   2.466  11.989  1.00  0.00      LIG  
ATOM   5367 H45  LIG     1      30.646   1.417   8.777  1.00  0.00      LIG  
TER
REMARK  Energy: 276.765
REMARK  SimpleFitness: 276.765
REMARK  FullFitness: -963.6619
REMARK  InterFull: -13.775
REMARK  IntraFull: 306.091
REMARK  solvFull: -1514.23
REMARK  surfFull: 258.252
REMARK  extraFull: 0.0
REMARK  deltaGcompsolvpol: -1514.23
REMARK  deltaGcompsolvnonpol: 258.252
REMARK  deltaGprotsolvpol: -1512.07
REMARK  deltaGprotsolvnonpol: 254.074
REMARK  deltaGligsolvpol: -12.3294
REMARK  deltaGligsolvnonpol: 15.2612
REMARK  deltaGvdw: -13.775
REMARK  deltaGelec: 0.0
REMARK  deltaG: -5.7192197
REMARK  Cluster: 6
REMARK  ClusterRank: 5
ATOM   5287 C    LIG     1      34.922   0.664  10.721  1.00  0.00      LIG  
ATOM   5288 C1   LIG     1      33.968   1.568   9.997  1.00  0.00      LIG  
ATOM   5289 C2   LIG     1      32.509   1.294  10.332  1.00  0.00      LIG  
ATOM   5290 C3   LIG     1      34.576  -0.806  10.844  1.00  0.00      LIG  
ATOM   5291 C4   LIG     1      35.263  -1.287  12.121  1.00  0.00      LIG  
ATOM   5292 C5   LIG     1      35.213  -1.603   9.710  1.00  0.00      LIG  
ATOM   5293 C6   LIG     1      33.054  -0.968  11.026  1.00  0.00      LIG  
ATOM   5294 C7   LIG     1      32.550  -2.390  11.121  1.00  0.00      LIG  
ATOM   5295 C8   LIG     1      31.319  -2.398  12.002  1.00  0.00      LIG  
ATOM   5296 C9   LIG     1      30.326  -1.248  11.746  1.00  0.00      LIG  
ATOM   5297 C10  LIG     1      30.456  -0.274  12.937  1.00  0.00      LIG  
ATOM   5298 C11  LIG     1      28.872  -1.809  11.719  1.00  0.00      LIG  
ATOM   5299 C12  LIG     1      28.620  -2.873  10.638  1.00  0.00      LIG  
ATOM   5300 C13  LIG     1      28.403  -2.426  13.034  1.00  0.00      LIG  
ATOM   5301 C14  LIG     1      27.142  -1.696  13.324  1.00  0.00      LIG  
ATOM   5302 C15  LIG     1      26.885  -0.628  12.355  1.00  0.00      LIG  
ATOM   5303 C16  LIG     1      25.615   0.172  12.439  1.00  0.00      LIG  
ATOM   5304 C17  LIG     1      25.721   1.693  12.339  1.00  0.00      LIG  
ATOM   5305 C18  LIG     1      26.609   2.390  13.368  1.00  0.00      LIG  
ATOM   5306 C19  LIG     1      26.389   1.886  14.776  1.00  0.00      LIG  
ATOM   5307 C20  LIG     1      26.817   2.672  15.964  1.00  0.00      LIG  
ATOM   5308 C21  LIG     1      26.046   2.513  17.226  1.00  0.00      LIG  
ATOM   5309 C22  LIG     1      27.590   3.939  15.826  1.00  0.00      LIG  
ATOM   5310 C23  LIG     1      24.662  -0.311  11.366  1.00  0.00      LIG  
ATOM   5311 C24  LIG     1      27.899  -0.703  11.480  1.00  0.00      LIG  
ATOM   5312 C25  LIG     1      28.151   0.128  10.272  1.00  0.00      LIG  
ATOM   5313 C26  LIG     1      29.589   0.631  10.199  1.00  0.00      LIG  
ATOM   5314 C27  LIG     1      30.616  -0.509  10.408  1.00  0.00      LIG  
ATOM   5315 C28  LIG     1      32.118  -0.165  10.108  1.00  0.00      LIG  
ATOM   5316 C29  LIG     1      32.309  -0.507   8.622  1.00  0.00      LIG  
ATOM   5317 O    LIG     1      36.058   1.054  10.948  1.00  0.00      LIG  
ATOM   5318 O1   LIG     1      26.373  -1.973  14.231  1.00  0.00      LIG  
ATOM   5319 O2   LIG     1      27.966   2.301  12.946  1.00  0.00      LIG  
ATOM   5320 O3   LIG     1      29.701   1.233   8.913  1.00  0.00      LIG  
ATOM   5321 O4   LIG     1      27.545   1.490  15.561  1.00  0.00      LIG  
ATOM   5322 H    LIG     1      34.158   1.476   8.925  1.00  0.00      LIG  
ATOM   5323 H1   LIG     1      34.208   2.594  10.287  1.00  0.00      LIG  
ATOM   5324 H2   LIG     1      31.907   1.965   9.718  1.00  0.00      LIG  
ATOM   5325 H3   LIG     1      32.326   1.561  11.376  1.00  0.00      LIG  
ATOM   5326 H4   LIG     1      34.887  -0.752  12.998  1.00  0.00      LIG  
ATOM   5327 H5   LIG     1      36.346  -1.133  12.079  1.00  0.00      LIG  
ATOM   5328 H6   LIG     1      35.104  -2.355  12.281  1.00  0.00      LIG  
ATOM   5329 H7   LIG     1      36.303  -1.587   9.807  1.00  0.00      LIG  
ATOM   5330 H8   LIG     1      34.990  -1.191   8.726  1.00  0.00      LIG  
ATOM   5331 H9   LIG     1      34.898  -2.649   9.731  1.00  0.00      LIG  
ATOM   5332 H10  LIG     1      32.920  -0.553  12.024  1.00  0.00      LIG  
ATOM   5333 H11  LIG     1      33.291  -3.060  11.560  1.00  0.00      LIG  
ATOM   5334 H12  LIG     1      32.312  -2.796  10.135  1.00  0.00      LIG  
ATOM   5335 H13  LIG     1      31.657  -2.344  13.040  1.00  0.00      LIG  
ATOM   5336 H14  LIG     1      30.857  -3.378  11.912  1.00  0.00      LIG  
ATOM   5337 H15  LIG     1      30.489  -0.806  13.890  1.00  0.00      LIG  
ATOM   5338 H16  LIG     1      29.633   0.435  12.996  1.00  0.00      LIG  
ATOM   5339 H17  LIG     1      31.367   0.320  12.886  1.00  0.00      LIG  
ATOM   5340 H18  LIG     1      29.220  -3.769  10.802  1.00  0.00      LIG  
ATOM   5341 H19  LIG     1      28.830  -2.520   9.626  1.00  0.00      LIG  
ATOM   5342 H20  LIG     1      27.574  -3.196  10.649  1.00  0.00      LIG  
ATOM   5343 H21  LIG     1      29.092  -2.308  13.871  1.00  0.00      LIG  
ATOM   5344 H22  LIG     1      28.154  -3.482  12.913  1.00  0.00      LIG  
ATOM   5345 H23  LIG     1      25.127  -0.046  13.391  1.00  0.00      LIG  
ATOM   5346 H24  LIG     1      24.706   2.076  12.465  1.00  0.00      LIG  
ATOM   5347 H25  LIG     1      26.035   1.972  11.331  1.00  0.00      LIG  
ATOM   5348 H26  LIG     1      26.353   3.452  13.339  1.00  0.00      LIG  
ATOM   5349 H27  LIG     1      25.479   1.318  14.888  1.00  0.00      LIG  
ATOM   5350 H28  LIG     1      25.561   1.534  17.283  1.00  0.00      LIG  
ATOM   5351 H29  LIG     1      25.272   3.282  17.290  1.00  0.00      LIG  
ATOM   5352 H30  LIG     1      26.708   2.618  18.090  1.00  0.00      LIG  
ATOM   5353 H31  LIG     1      26.913   4.770  15.612  1.00  0.00      LIG  
ATOM   5354 H32  LIG     1      28.337   3.888  15.029  1.00  0.00      LIG  
ATOM   5355 H33  LIG     1      28.115   4.159  16.760  1.00  0.00      LIG  
ATOM   5356 H34  LIG     1      24.467  -1.383  11.462  1.00  0.00      LIG  
ATOM   5357 H35  LIG     1      25.075  -0.131  10.371  1.00  0.00      LIG  
ATOM   5358 H36  LIG     1      23.708   0.216  11.440  1.00  0.00      LIG  
ATOM   5359 H37  LIG     1      27.473   0.982  10.224  1.00  0.00      LIG  
ATOM   5360 H38  LIG     1      27.928  -0.466   9.381  1.00  0.00      LIG  
ATOM   5361 H39  LIG     1      29.739   1.421  10.938  1.00  0.00      LIG  
ATOM   5362 H40  LIG     1      30.380  -1.228   9.623  1.00  0.00      LIG  
ATOM   5363 H41  LIG     1      33.303  -0.278   8.244  1.00  0.00      LIG  
ATOM   5364 H42  LIG     1      31.618   0.058   7.996  1.00  0.00      LIG  
ATOM   5365 H43  LIG     1      32.125  -1.566   8.431  1.00  0.00      LIG  
ATOM   5366 H44  LIG     1      27.968   2.466  11.989  1.00  0.00      LIG  
ATOM   5367 H45  LIG     1      30.646   1.417   8.777  1.00  0.00      LIG  
TER
REMARK  Energy: 276.765
REMARK  SimpleFitness: 276.765
REMARK  FullFitness: -963.6619
REMARK  InterFull: -13.775
REMARK  IntraFull: 306.091
REMARK  solvFull: -1514.23
REMARK  surfFull: 258.252
REMARK  extraFull: 0.0
REMARK  deltaGcompsolvpol: -1514.23
REMARK  deltaGcompsolvnonpol: 258.252
REMARK  deltaGprotsolvpol: -1512.07
REMARK  deltaGprotsolvnonpol: 254.074
REMARK  deltaGligsolvpol: -12.3294
REMARK  deltaGligsolvnonpol: 15.2612
REMARK  deltaGvdw: -13.775
REMARK  deltaGelec: 0.0
REMARK  deltaG: -5.7192197
REMARK  Cluster: 6
REMARK  ClusterRank: 6
ATOM   5287 C    LIG     1      34.922   0.664  10.721  1.00  0.00      LIG  
ATOM   5288 C1   LIG     1      33.968   1.568   9.997  1.00  0.00      LIG  
ATOM   5289 C2   LIG     1      32.509   1.294  10.332  1.00  0.00      LIG  
ATOM   5290 C3   LIG     1      34.576  -0.806  10.844  1.00  0.00      LIG  
ATOM   5291 C4   LIG     1      35.263  -1.287  12.121  1.00  0.00      LIG  
ATOM   5292 C5   LIG     1      35.213  -1.603   9.710  1.00  0.00      LIG  
ATOM   5293 C6   LIG     1      33.054  -0.968  11.026  1.00  0.00      LIG  
ATOM   5294 C7   LIG     1      32.550  -2.390  11.121  1.00  0.00      LIG  
ATOM   5295 C8   LIG     1      31.319  -2.398  12.002  1.00  0.00      LIG  
ATOM   5296 C9   LIG     1      30.326  -1.248  11.746  1.00  0.00      LIG  
ATOM   5297 C10  LIG     1      30.456  -0.274  12.937  1.00  0.00      LIG  
ATOM   5298 C11  LIG     1      28.872  -1.809  11.719  1.00  0.00      LIG  
ATOM   5299 C12  LIG     1      28.620  -2.873  10.638  1.00  0.00      LIG  
ATOM   5300 C13  LIG     1      28.403  -2.426  13.034  1.00  0.00      LIG  
ATOM   5301 C14  LIG     1      27.142  -1.696  13.324  1.00  0.00      LIG  
ATOM   5302 C15  LIG     1      26.885  -0.628  12.355  1.00  0.00      LIG  
ATOM   5303 C16  LIG     1      25.615   0.172  12.439  1.00  0.00      LIG  
ATOM   5304 C17  LIG     1      25.721   1.693  12.339  1.00  0.00      LIG  
ATOM   5305 C18  LIG     1      26.609   2.390  13.368  1.00  0.00      LIG  
ATOM   5306 C19  LIG     1      26.389   1.886  14.776  1.00  0.00      LIG  
ATOM   5307 C20  LIG     1      26.817   2.672  15.964  1.00  0.00      LIG  
ATOM   5308 C21  LIG     1      26.046   2.513  17.226  1.00  0.00      LIG  
ATOM   5309 C22  LIG     1      27.590   3.939  15.826  1.00  0.00      LIG  
ATOM   5310 C23  LIG     1      24.662  -0.311  11.366  1.00  0.00      LIG  
ATOM   5311 C24  LIG     1      27.899  -0.703  11.480  1.00  0.00      LIG  
ATOM   5312 C25  LIG     1      28.151   0.128  10.272  1.00  0.00      LIG  
ATOM   5313 C26  LIG     1      29.589   0.631  10.199  1.00  0.00      LIG  
ATOM   5314 C27  LIG     1      30.616  -0.509  10.408  1.00  0.00      LIG  
ATOM   5315 C28  LIG     1      32.118  -0.165  10.108  1.00  0.00      LIG  
ATOM   5316 C29  LIG     1      32.309  -0.507   8.622  1.00  0.00      LIG  
ATOM   5317 O    LIG     1      36.058   1.054  10.948  1.00  0.00      LIG  
ATOM   5318 O1   LIG     1      26.373  -1.973  14.231  1.00  0.00      LIG  
ATOM   5319 O2   LIG     1      27.966   2.301  12.946  1.00  0.00      LIG  
ATOM   5320 O3   LIG     1      29.701   1.233   8.913  1.00  0.00      LIG  
ATOM   5321 O4   LIG     1      27.545   1.490  15.561  1.00  0.00      LIG  
ATOM   5322 H    LIG     1      34.158   1.476   8.925  1.00  0.00      LIG  
ATOM   5323 H1   LIG     1      34.208   2.594  10.287  1.00  0.00      LIG  
ATOM   5324 H2   LIG     1      31.907   1.965   9.718  1.00  0.00      LIG  
ATOM   5325 H3   LIG     1      32.326   1.561  11.376  1.00  0.00      LIG  
ATOM   5326 H4   LIG     1      34.887  -0.752  12.998  1.00  0.00      LIG  
ATOM   5327 H5   LIG     1      36.346  -1.133  12.079  1.00  0.00      LIG  
ATOM   5328 H6   LIG     1      35.104  -2.355  12.281  1.00  0.00      LIG  
ATOM   5329 H7   LIG     1      36.303  -1.587   9.807  1.00  0.00      LIG  
ATOM   5330 H8   LIG     1      34.990  -1.191   8.726  1.00  0.00      LIG  
ATOM   5331 H9   LIG     1      34.898  -2.649   9.731  1.00  0.00      LIG  
ATOM   5332 H10  LIG     1      32.920  -0.553  12.024  1.00  0.00      LIG  
ATOM   5333 H11  LIG     1      33.291  -3.060  11.560  1.00  0.00      LIG  
ATOM   5334 H12  LIG     1      32.312  -2.796  10.135  1.00  0.00      LIG  
ATOM   5335 H13  LIG     1      31.657  -2.344  13.040  1.00  0.00      LIG  
ATOM   5336 H14  LIG     1      30.857  -3.378  11.912  1.00  0.00      LIG  
ATOM   5337 H15  LIG     1      30.489  -0.806  13.890  1.00  0.00      LIG  
ATOM   5338 H16  LIG     1      29.633   0.435  12.996  1.00  0.00      LIG  
ATOM   5339 H17  LIG     1      31.367   0.320  12.886  1.00  0.00      LIG  
ATOM   5340 H18  LIG     1      29.220  -3.769  10.802  1.00  0.00      LIG  
ATOM   5341 H19  LIG     1      28.830  -2.520   9.626  1.00  0.00      LIG  
ATOM   5342 H20  LIG     1      27.574  -3.196  10.649  1.00  0.00      LIG  
ATOM   5343 H21  LIG     1      29.092  -2.308  13.871  1.00  0.00      LIG  
ATOM   5344 H22  LIG     1      28.154  -3.482  12.913  1.00  0.00      LIG  
ATOM   5345 H23  LIG     1      25.127  -0.046  13.391  1.00  0.00      LIG  
ATOM   5346 H24  LIG     1      24.706   2.076  12.465  1.00  0.00      LIG  
ATOM   5347 H25  LIG     1      26.035   1.972  11.331  1.00  0.00      LIG  
ATOM   5348 H26  LIG     1      26.353   3.452  13.339  1.00  0.00      LIG  
ATOM   5349 H27  LIG     1      25.479   1.318  14.888  1.00  0.00      LIG  
ATOM   5350 H28  LIG     1      25.561   1.534  17.283  1.00  0.00      LIG  
ATOM   5351 H29  LIG     1      25.272   3.282  17.290  1.00  0.00      LIG  
ATOM   5352 H30  LIG     1      26.708   2.618  18.090  1.00  0.00      LIG  
ATOM   5353 H31  LIG     1      26.913   4.770  15.612  1.00  0.00      LIG  
ATOM   5354 H32  LIG     1      28.337   3.888  15.029  1.00  0.00      LIG  
ATOM   5355 H33  LIG     1      28.115   4.159  16.760  1.00  0.00      LIG  
ATOM   5356 H34  LIG     1      24.467  -1.383  11.462  1.00  0.00      LIG  
ATOM   5357 H35  LIG     1      25.075  -0.131  10.371  1.00  0.00      LIG  
ATOM   5358 H36  LIG     1      23.708   0.216  11.440  1.00  0.00      LIG  
ATOM   5359 H37  LIG     1      27.473   0.982  10.224  1.00  0.00      LIG  
ATOM   5360 H38  LIG     1      27.928  -0.466   9.381  1.00  0.00      LIG  
ATOM   5361 H39  LIG     1      29.739   1.421  10.938  1.00  0.00      LIG  
ATOM   5362 H40  LIG     1      30.380  -1.228   9.623  1.00  0.00      LIG  
ATOM   5363 H41  LIG     1      33.303  -0.278   8.244  1.00  0.00      LIG  
ATOM   5364 H42  LIG     1      31.618   0.058   7.996  1.00  0.00      LIG  
ATOM   5365 H43  LIG     1      32.125  -1.566   8.431  1.00  0.00      LIG  
ATOM   5366 H44  LIG     1      27.968   2.466  11.989  1.00  0.00      LIG  
ATOM   5367 H45  LIG     1      30.646   1.417   8.777  1.00  0.00      LIG  
TER
REMARK  Energy: 277.244
REMARK  SimpleFitness: 277.244
REMARK  FullFitness: -963.2339
REMARK  InterFull: -12.9859
REMARK  IntraFull: 306.34
REMARK  solvFull: -1514.88
REMARK  surfFull: 258.292
REMARK  extraFull: 0.0
REMARK  deltaGcompsolvpol: -1514.88
REMARK  deltaGcompsolvnonpol: 258.292
REMARK  deltaGprotsolvpol: -1512.07
REMARK  deltaGprotsolvnonpol: 254.074
REMARK  deltaGligsolvpol: -12.5359
REMARK  deltaGligsolvnonpol: 15.2347
REMARK  deltaGvdw: -12.9859
REMARK  deltaGelec: 0.0
REMARK  deltaG: -5.665426
REMARK  Cluster: 6
REMARK  ClusterRank: 7
ATOM   5287 C    LIG     1      35.041   0.478  10.691  1.00  0.00      LIG  
ATOM   5288 C1   LIG     1      34.111   1.418   9.979  1.00  0.00      LIG  
ATOM   5289 C2   LIG     1      32.646   1.192  10.323  1.00  0.00      LIG  
ATOM   5290 C3   LIG     1      34.643  -0.980  10.810  1.00  0.00      LIG  
ATOM   5291 C4   LIG     1      35.327  -1.495  12.075  1.00  0.00      LIG  
ATOM   5292 C5   LIG     1      35.241  -1.786   9.661  1.00  0.00      LIG  
ATOM   5293 C6   LIG     1      33.116  -1.089  11.003  1.00  0.00      LIG  
ATOM   5294 C7   LIG     1      32.568  -2.495  11.092  1.00  0.00      LIG  
ATOM   5295 C8   LIG     1      31.323  -2.477  11.954  1.00  0.00      LIG  
ATOM   5296 C9   LIG     1      30.374  -1.289  11.717  1.00  0.00      LIG  
ATOM   5297 C10  LIG     1      30.543  -0.334  12.918  1.00  0.00      LIG  
ATOM   5298 C11  LIG     1      28.898  -1.793  11.686  1.00  0.00      LIG  
ATOM   5299 C12  LIG     1      28.601  -2.834  10.595  1.00  0.00      LIG  
ATOM   5300 C13  LIG     1      28.410  -2.410  12.993  1.00  0.00      LIG  
ATOM   5301 C14  LIG     1      27.193  -1.622  13.314  1.00  0.00      LIG  
ATOM   5302 C15  LIG     1      26.972  -0.532  12.361  1.00  0.00      LIG  
ATOM   5303 C16  LIG     1      25.746   0.333  12.480  1.00  0.00      LIG  
ATOM   5304 C17  LIG     1      25.910   1.844  12.328  1.00  0.00      LIG  
ATOM   5305 C18  LIG     1      26.807   2.538  13.351  1.00  0.00      LIG  
ATOM   5306 C19  LIG     1      26.476   2.136  14.769  1.00  0.00      LIG  
ATOM   5307 C20  LIG     1      26.960   2.903  15.947  1.00  0.00      LIG  
ATOM   5308 C21  LIG     1      26.127   2.893  17.180  1.00  0.00      LIG  
ATOM   5309 C22  LIG     1      27.901   4.050  15.807  1.00  0.00      LIG  
ATOM   5310 C23  LIG     1      24.726  -0.138  11.464  1.00  0.00      LIG  
ATOM   5311 C24  LIG     1      27.969  -0.644  11.470  1.00  0.00      LIG  
ATOM   5312 C25  LIG     1      28.246   0.186  10.266  1.00  0.00      LIG  
ATOM   5313 C26  LIG     1      29.703   0.631  10.186  1.00  0.00      LIG  
ATOM   5314 C27  LIG     1      30.690  -0.546  10.387  1.00  0.00      LIG  
ATOM   5315 C28  LIG     1      32.203  -0.251  10.091  1.00  0.00      LIG  
ATOM   5316 C29  LIG     1      32.379  -0.592   8.603  1.00  0.00      LIG  
ATOM   5317 O    LIG     1      36.194   0.822  10.896  1.00  0.00      LIG  
ATOM   5318 O1   LIG     1      26.430  -1.870  14.235  1.00  0.00      LIG  
ATOM   5319 O2   LIG     1      28.170   2.324  13.005  1.00  0.00      LIG  
ATOM   5320 O3   LIG     1      29.832   1.231   8.901  1.00  0.00      LIG  
ATOM   5321 O4   LIG     1      27.539   1.621  15.614  1.00  0.00      LIG  
ATOM   5322 H    LIG     1      34.290   1.325   8.906  1.00  0.00      LIG  
ATOM   5323 H1   LIG     1      34.390   2.433  10.272  1.00  0.00      LIG  
ATOM   5324 H2   LIG     1      32.062   1.888   9.720  1.00  0.00      LIG  
ATOM   5325 H3   LIG     1      32.480   1.457  11.371  1.00  0.00      LIG  
ATOM   5326 H4   LIG     1      34.981  -0.954  12.962  1.00  0.00      LIG  
ATOM   5327 H5   LIG     1      36.414  -1.380  12.021  1.00  0.00      LIG  
ATOM   5328 H6   LIG     1      35.131  -2.558  12.228  1.00  0.00      LIG  
ATOM   5329 H7   LIG     1      36.330  -1.826   9.759  1.00  0.00      LIG  
ATOM   5330 H8   LIG     1      35.040  -1.343   8.685  1.00  0.00      LIG  
ATOM   5331 H9   LIG     1      34.875  -2.815   9.662  1.00  0.00      LIG  
ATOM   5332 H10  LIG     1      33.003  -0.676  12.005  1.00  0.00      LIG  
ATOM   5333 H11  LIG     1      33.283  -3.187  11.540  1.00  0.00      LIG  
ATOM   5334 H12  LIG     1      32.334  -2.891  10.102  1.00  0.00      LIG  
ATOM   5335 H13  LIG     1      31.642  -2.468  13.000  1.00  0.00      LIG  
ATOM   5336 H14  LIG     1      30.829  -3.438  11.823  1.00  0.00      LIG  
ATOM   5337 H15  LIG     1      30.536  -0.876  13.866  1.00  0.00      LIG  
ATOM   5338 H16  LIG     1      29.758   0.417  12.974  1.00  0.00      LIG  
ATOM   5339 H17  LIG     1      31.483   0.213  12.883  1.00  0.00      LIG  
ATOM   5340 H18  LIG     1      29.148  -3.764  10.756  1.00  0.00      LIG  
ATOM   5341 H19  LIG     1      28.838  -2.486   9.587  1.00  0.00      LIG  
ATOM   5342 H20  LIG     1      27.539  -3.097  10.599  1.00  0.00      LIG  
ATOM   5343 H21  LIG     1      29.113  -2.344  13.825  1.00  0.00      LIG  
ATOM   5344 H22  LIG     1      28.106  -3.450  12.856  1.00  0.00      LIG  
ATOM   5345 H23  LIG     1      25.294   0.165  13.461  1.00  0.00      LIG  
ATOM   5346 H24  LIG     1      24.910   2.271  12.427  1.00  0.00      LIG  
ATOM   5347 H25  LIG     1      26.245   2.082  11.317  1.00  0.00      LIG  
ATOM   5348 H26  LIG     1      26.633   3.612  13.254  1.00  0.00      LIG  
ATOM   5349 H27  LIG     1      25.491   1.706  14.861  1.00  0.00      LIG  
ATOM   5350 H28  LIG     1      25.506   1.994  17.238  1.00  0.00      LIG  
ATOM   5351 H29  LIG     1      25.468   3.766  17.197  1.00  0.00      LIG  
ATOM   5352 H30  LIG     1      26.767   2.928  18.065  1.00  0.00      LIG  
ATOM   5353 H31  LIG     1      27.356   4.954  15.523  1.00  0.00      LIG  
ATOM   5354 H32  LIG     1      28.675   3.861  15.059  1.00  0.00      LIG  
ATOM   5355 H33  LIG     1      28.401   4.238  16.761  1.00  0.00      LIG  
ATOM   5356 H34  LIG     1      24.489  -1.197  11.598  1.00  0.00      LIG  
ATOM   5357 H35  LIG     1      25.101  -0.002  10.447  1.00  0.00      LIG  
ATOM   5358 H36  LIG     1      23.799   0.433  11.563  1.00  0.00      LIG  
ATOM   5359 H37  LIG     1      27.604   1.067  10.224  1.00  0.00      LIG  
ATOM   5360 H38  LIG     1      27.992  -0.391   9.373  1.00  0.00      LIG  
ATOM   5361 H39  LIG     1      29.890   1.414  10.926  1.00  0.00      LIG  
ATOM   5362 H40  LIG     1      30.430  -1.250   9.596  1.00  0.00      LIG  
ATOM   5363 H41  LIG     1      33.372  -0.381   8.217  1.00  0.00      LIG  
ATOM   5364 H42  LIG     1      31.693  -0.015   7.984  1.00  0.00      LIG  
ATOM   5365 H43  LIG     1      32.174  -1.648   8.411  1.00  0.00      LIG  
ATOM   5366 H44  LIG     1      28.245   2.499  12.052  1.00  0.00      LIG  
ATOM   5367 H45  LIG     1      30.782   1.391   8.764  1.00  0.00      LIG  
TER
REMARK  Energy: 264.419
REMARK  SimpleFitness: 264.419
REMARK  FullFitness: -963.5653
REMARK  InterFull: -32.3383
REMARK  IntraFull: 300.418
REMARK  solvFull: -1487.12
REMARK  surfFull: 255.475
REMARK  extraFull: 0.0
REMARK  deltaGcompsolvpol: -1487.12
REMARK  deltaGcompsolvnonpol: 255.475
REMARK  deltaGprotsolvpol: -1512.07
REMARK  deltaGprotsolvnonpol: 254.074
REMARK  deltaGligsolvpol: -13.7629
REMARK  deltaGligsolvnonpol: 15.4292
REMARK  deltaGvdw: -32.3383
REMARK  deltaGelec: 0.0
REMARK  deltaG: -6.007044
REMARK  Cluster: 7
REMARK  ClusterRank: 0
ATOM   5287 C    LIG     1       5.356 -21.341  -3.187  1.00  0.00      LIG  
ATOM   5288 C1   LIG     1       5.353 -19.862  -3.446  1.00  0.00      LIG  
ATOM   5289 C2   LIG     1       5.527 -19.024  -2.187  1.00  0.00      LIG  
ATOM   5290 C3   LIG     1       4.613 -21.861  -1.973  1.00  0.00      LIG  
ATOM   5291 C4   LIG     1       5.300 -23.168  -1.604  1.00  0.00      LIG  
ATOM   5292 C5   LIG     1       3.185 -22.249  -2.343  1.00  0.00      LIG  
ATOM   5293 C6   LIG     1       4.781 -20.865  -0.804  1.00  0.00      LIG  
ATOM   5294 C7   LIG     1       4.100 -21.246   0.493  1.00  0.00      LIG  
ATOM   5295 C8   LIG     1       4.922 -20.666   1.624  1.00  0.00      LIG  
ATOM   5296 C9   LIG     1       5.311 -19.187   1.441  1.00  0.00      LIG  
ATOM   5297 C10  LIG     1       6.839 -19.160   1.251  1.00  0.00      LIG  
ATOM   5298 C11  LIG     1       4.936 -18.384   2.725  1.00  0.00      LIG  
ATOM   5299 C12  LIG     1       3.443 -18.433   3.079  1.00  0.00      LIG  
ATOM   5300 C13  LIG     1       5.675 -18.808   3.993  1.00  0.00      LIG  
ATOM   5301 C14  LIG     1       6.156 -17.510   4.547  1.00  0.00      LIG  
ATOM   5302 C15  LIG     1       5.932 -16.396   3.618  1.00  0.00      LIG  
ATOM   5303 C16  LIG     1       6.284 -14.978   3.978  1.00  0.00      LIG  
ATOM   5304 C17  LIG     1       7.418 -14.418   3.129  1.00  0.00      LIG  
ATOM   5305 C18  LIG     1       8.776 -14.924   3.592  1.00  0.00      LIG  
ATOM   5306 C19  LIG     1       9.855 -14.416   2.690  1.00  0.00      LIG  
ATOM   5307 C20  LIG     1      10.296 -15.144   1.472  1.00  0.00      LIG  
ATOM   5308 C21  LIG     1      10.940 -14.369   0.378  1.00  0.00      LIG  
ATOM   5309 C22  LIG     1       9.683 -16.446   1.085  1.00  0.00      LIG  
ATOM   5310 C23  LIG     1       5.078 -14.062   3.873  1.00  0.00      LIG  
ATOM   5311 C24  LIG     1       5.289 -16.940   2.574  1.00  0.00      LIG  
ATOM   5312 C25  LIG     1       4.819 -16.258   1.333  1.00  0.00      LIG  
ATOM   5313 C26  LIG     1       5.096 -17.063   0.069  1.00  0.00      LIG  
ATOM   5314 C27  LIG     1       4.614 -18.527   0.215  1.00  0.00      LIG  
ATOM   5315 C28  LIG     1       4.518 -19.379  -1.096  1.00  0.00      LIG  
ATOM   5316 C29  LIG     1       3.094 -19.121  -1.617  1.00  0.00      LIG  
ATOM   5317 O    LIG     1       5.701 -22.103  -4.077  1.00  0.00      LIG  
ATOM   5318 O1   LIG     1       6.745 -17.384   5.613  1.00  0.00      LIG  
ATOM   5319 O2   LIG     1       9.019 -14.425   4.902  1.00  0.00      LIG  
ATOM   5320 O3   LIG     1       4.421 -16.359  -0.968  1.00  0.00      LIG  
ATOM   5321 O4   LIG     1      11.074 -15.198   2.690  1.00  0.00      LIG  
ATOM   5322 H    LIG     1       4.426 -19.611  -3.966  1.00  0.00      LIG  
ATOM   5323 H1   LIG     1       6.182 -19.649  -4.127  1.00  0.00      LIG  
ATOM   5324 H2   LIG     1       5.444 -17.978  -2.482  1.00  0.00      LIG  
ATOM   5325 H3   LIG     1       6.539 -19.168  -1.800  1.00  0.00      LIG  
ATOM   5326 H4   LIG     1       6.345 -23.001  -1.328  1.00  0.00      LIG  
ATOM   5327 H5   LIG     1       5.290 -23.883  -2.431  1.00  0.00      LIG  
ATOM   5328 H6   LIG     1       4.795 -23.657  -0.769  1.00  0.00      LIG  
ATOM   5329 H7   LIG     1       3.182 -23.177  -2.923  1.00  0.00      LIG  
ATOM   5330 H8   LIG     1       2.692 -21.502  -2.967  1.00  0.00      LIG  
ATOM   5331 H9   LIG     1       2.575 -22.416  -1.453  1.00  0.00      LIG  
ATOM   5332 H10  LIG     1       5.851 -20.937  -0.592  1.00  0.00      LIG  
ATOM   5333 H11  LIG     1       4.051 -22.328   0.629  1.00  0.00      LIG  
ATOM   5334 H12  LIG     1       3.073 -20.874   0.537  1.00  0.00      LIG  
ATOM   5335 H13  LIG     1       5.836 -21.261   1.700  1.00  0.00      LIG  
ATOM   5336 H14  LIG     1       4.400 -20.848   2.563  1.00  0.00      LIG  
ATOM   5337 H15  LIG     1       7.345 -19.804   1.972  1.00  0.00      LIG  
ATOM   5338 H16  LIG     1       7.261 -18.161   1.365  1.00  0.00      LIG  
ATOM   5339 H17  LIG     1       7.127 -19.519   0.262  1.00  0.00      LIG  
ATOM   5340 H18  LIG     1       2.804 -18.004   2.304  1.00  0.00      LIG  
ATOM   5341 H19  LIG     1       3.244 -17.873   3.997  1.00  0.00      LIG  
ATOM   5342 H20  LIG     1       3.102 -19.452   3.259  1.00  0.00      LIG  
ATOM   5343 H21  LIG     1       6.536 -19.451   3.819  1.00  0.00      LIG  
ATOM   5344 H22  LIG     1       5.007 -19.286   4.715  1.00  0.00      LIG  
ATOM   5345 H23  LIG     1       6.582 -14.947   5.029  1.00  0.00      LIG  
ATOM   5346 H24  LIG     1       7.396 -13.327   3.203  1.00  0.00      LIG  
ATOM   5347 H25  LIG     1       7.269 -14.664   2.073  1.00  0.00      LIG  
ATOM   5348 H26  LIG     1       8.783 -16.015   3.655  1.00  0.00      LIG  
ATOM   5349 H27  LIG     1       9.940 -13.337   2.703  1.00  0.00      LIG  
ATOM   5350 H28  LIG     1      11.375 -13.434   0.746  1.00  0.00      LIG  
ATOM   5351 H29  LIG     1      10.203 -14.124  -0.391  1.00  0.00      LIG  
ATOM   5352 H30  LIG     1      11.734 -14.959  -0.087  1.00  0.00      LIG  
ATOM   5353 H31  LIG     1       8.696 -16.277   0.646  1.00  0.00      LIG  
ATOM   5354 H32  LIG     1       9.574 -17.119   1.940  1.00  0.00      LIG  
ATOM   5355 H33  LIG     1      10.306 -16.949   0.341  1.00  0.00      LIG  
ATOM   5356 H34  LIG     1       4.803 -13.880   2.832  1.00  0.00      LIG  
ATOM   5357 H35  LIG     1       5.308 -13.095   4.326  1.00  0.00      LIG  
ATOM   5358 H36  LIG     1       4.213 -14.484   4.393  1.00  0.00      LIG  
ATOM   5359 H37  LIG     1       5.276 -15.270   1.223  1.00  0.00      LIG  
ATOM   5360 H38  LIG     1       3.743 -16.076   1.422  1.00  0.00      LIG  
ATOM   5361 H39  LIG     1       6.162 -17.027  -0.170  1.00  0.00      LIG  
ATOM   5362 H40  LIG     1       3.566 -18.427   0.495  1.00  0.00      LIG  
ATOM   5363 H41  LIG     1       2.896 -19.557  -2.592  1.00  0.00      LIG  
ATOM   5364 H42  LIG     1       2.897 -18.056  -1.730  1.00  0.00      LIG  
ATOM   5365 H43  LIG     1       2.344 -19.514  -0.927  1.00  0.00      LIG  
ATOM   5366 H44  LIG     1       8.256 -14.690   5.444  1.00  0.00      LIG  
ATOM   5367 H45  LIG     1       4.468 -16.922  -1.760  1.00  0.00      LIG  
TER
REMARK  Energy: 264.419
REMARK  SimpleFitness: 264.419
REMARK  FullFitness: -963.5653
REMARK  InterFull: -32.3383
REMARK  IntraFull: 300.418
REMARK  solvFull: -1487.12
REMARK  surfFull: 255.475
REMARK  extraFull: 0.0
REMARK  deltaGcompsolvpol: -1487.12
REMARK  deltaGcompsolvnonpol: 255.475
REMARK  deltaGprotsolvpol: -1512.07
REMARK  deltaGprotsolvnonpol: 254.074
REMARK  deltaGligsolvpol: -13.7629
REMARK  deltaGligsolvnonpol: 15.4292
REMARK  deltaGvdw: -32.3383
REMARK  deltaGelec: 0.0
REMARK  deltaG: -6.007044
REMARK  Cluster: 7
REMARK  ClusterRank: 1
ATOM   5287 C    LIG     1       5.356 -21.341  -3.187  1.00  0.00      LIG  
ATOM   5288 C1   LIG     1       5.353 -19.862  -3.446  1.00  0.00      LIG  
ATOM   5289 C2   LIG     1       5.527 -19.024  -2.187  1.00  0.00      LIG  
ATOM   5290 C3   LIG     1       4.613 -21.861  -1.973  1.00  0.00      LIG  
ATOM   5291 C4   LIG     1       5.300 -23.168  -1.604  1.00  0.00      LIG  
ATOM   5292 C5   LIG     1       3.185 -22.249  -2.343  1.00  0.00      LIG  
ATOM   5293 C6   LIG     1       4.781 -20.865  -0.804  1.00  0.00      LIG  
ATOM   5294 C7   LIG     1       4.100 -21.246   0.493  1.00  0.00      LIG  
ATOM   5295 C8   LIG     1       4.922 -20.666   1.624  1.00  0.00      LIG  
ATOM   5296 C9   LIG     1       5.311 -19.187   1.441  1.00  0.00      LIG  
ATOM   5297 C10  LIG     1       6.839 -19.160   1.251  1.00  0.00      LIG  
ATOM   5298 C11  LIG     1       4.936 -18.384   2.725  1.00  0.00      LIG  
ATOM   5299 C12  LIG     1       3.443 -18.433   3.079  1.00  0.00      LIG  
ATOM   5300 C13  LIG     1       5.675 -18.808   3.993  1.00  0.00      LIG  
ATOM   5301 C14  LIG     1       6.156 -17.510   4.547  1.00  0.00      LIG  
ATOM   5302 C15  LIG     1       5.932 -16.396   3.618  1.00  0.00      LIG  
ATOM   5303 C16  LIG     1       6.284 -14.978   3.978  1.00  0.00      LIG  
ATOM   5304 C17  LIG     1       7.418 -14.418   3.129  1.00  0.00      LIG  
ATOM   5305 C18  LIG     1       8.776 -14.924   3.592  1.00  0.00      LIG  
ATOM   5306 C19  LIG     1       9.855 -14.416   2.690  1.00  0.00      LIG  
ATOM   5307 C20  LIG     1      10.296 -15.144   1.472  1.00  0.00      LIG  
ATOM   5308 C21  LIG     1      10.940 -14.369   0.378  1.00  0.00      LIG  
ATOM   5309 C22  LIG     1       9.683 -16.446   1.085  1.00  0.00      LIG  
ATOM   5310 C23  LIG     1       5.078 -14.062   3.873  1.00  0.00      LIG  
ATOM   5311 C24  LIG     1       5.289 -16.940   2.574  1.00  0.00      LIG  
ATOM   5312 C25  LIG     1       4.819 -16.258   1.333  1.00  0.00      LIG  
ATOM   5313 C26  LIG     1       5.096 -17.063   0.069  1.00  0.00      LIG  
ATOM   5314 C27  LIG     1       4.614 -18.527   0.215  1.00  0.00      LIG  
ATOM   5315 C28  LIG     1       4.518 -19.379  -1.096  1.00  0.00      LIG  
ATOM   5316 C29  LIG     1       3.094 -19.121  -1.617  1.00  0.00      LIG  
ATOM   5317 O    LIG     1       5.701 -22.103  -4.077  1.00  0.00      LIG  
ATOM   5318 O1   LIG     1       6.745 -17.384   5.613  1.00  0.00      LIG  
ATOM   5319 O2   LIG     1       9.019 -14.425   4.902  1.00  0.00      LIG  
ATOM   5320 O3   LIG     1       4.421 -16.359  -0.968  1.00  0.00      LIG  
ATOM   5321 O4   LIG     1      11.074 -15.198   2.690  1.00  0.00      LIG  
ATOM   5322 H    LIG     1       4.426 -19.611  -3.966  1.00  0.00      LIG  
ATOM   5323 H1   LIG     1       6.182 -19.649  -4.127  1.00  0.00      LIG  
ATOM   5324 H2   LIG     1       5.444 -17.978  -2.482  1.00  0.00      LIG  
ATOM   5325 H3   LIG     1       6.539 -19.168  -1.800  1.00  0.00      LIG  
ATOM   5326 H4   LIG     1       6.345 -23.001  -1.328  1.00  0.00      LIG  
ATOM   5327 H5   LIG     1       5.290 -23.883  -2.431  1.00  0.00      LIG  
ATOM   5328 H6   LIG     1       4.795 -23.657  -0.769  1.00  0.00      LIG  
ATOM   5329 H7   LIG     1       3.182 -23.177  -2.923  1.00  0.00      LIG  
ATOM   5330 H8   LIG     1       2.692 -21.502  -2.967  1.00  0.00      LIG  
ATOM   5331 H9   LIG     1       2.575 -22.416  -1.453  1.00  0.00      LIG  
ATOM   5332 H10  LIG     1       5.851 -20.937  -0.592  1.00  0.00      LIG  
ATOM   5333 H11  LIG     1       4.051 -22.328   0.629  1.00  0.00      LIG  
ATOM   5334 H12  LIG     1       3.073 -20.874   0.537  1.00  0.00      LIG  
ATOM   5335 H13  LIG     1       5.836 -21.261   1.700  1.00  0.00      LIG  
ATOM   5336 H14  LIG     1       4.400 -20.848   2.563  1.00  0.00      LIG  
ATOM   5337 H15  LIG     1       7.345 -19.804   1.972  1.00  0.00      LIG  
ATOM   5338 H16  LIG     1       7.261 -18.161   1.365  1.00  0.00      LIG  
ATOM   5339 H17  LIG     1       7.127 -19.519   0.262  1.00  0.00      LIG  
ATOM   5340 H18  LIG     1       2.804 -18.004   2.304  1.00  0.00      LIG  
ATOM   5341 H19  LIG     1       3.244 -17.873   3.997  1.00  0.00      LIG  
ATOM   5342 H20  LIG     1       3.102 -19.452   3.259  1.00  0.00      LIG  
ATOM   5343 H21  LIG     1       6.536 -19.451   3.819  1.00  0.00      LIG  
ATOM   5344 H22  LIG     1       5.007 -19.286   4.715  1.00  0.00      LIG  
ATOM   5345 H23  LIG     1       6.582 -14.947   5.029  1.00  0.00      LIG  
ATOM   5346 H24  LIG     1       7.396 -13.327   3.203  1.00  0.00      LIG  
ATOM   5347 H25  LIG     1       7.269 -14.664   2.073  1.00  0.00      LIG  
ATOM   5348 H26  LIG     1       8.783 -16.015   3.655  1.00  0.00      LIG  
ATOM   5349 H27  LIG     1       9.940 -13.337   2.703  1.00  0.00      LIG  
ATOM   5350 H28  LIG     1      11.375 -13.434   0.746  1.00  0.00      LIG  
ATOM   5351 H29  LIG     1      10.203 -14.124  -0.391  1.00  0.00      LIG  
ATOM   5352 H30  LIG     1      11.734 -14.959  -0.087  1.00  0.00      LIG  
ATOM   5353 H31  LIG     1       8.696 -16.277   0.646  1.00  0.00      LIG  
ATOM   5354 H32  LIG     1       9.574 -17.119   1.940  1.00  0.00      LIG  
ATOM   5355 H33  LIG     1      10.306 -16.949   0.341  1.00  0.00      LIG  
ATOM   5356 H34  LIG     1       4.803 -13.880   2.832  1.00  0.00      LIG  
ATOM   5357 H35  LIG     1       5.308 -13.095   4.326  1.00  0.00      LIG  
ATOM   5358 H36  LIG     1       4.213 -14.484   4.393  1.00  0.00      LIG  
ATOM   5359 H37  LIG     1       5.276 -15.270   1.223  1.00  0.00      LIG  
ATOM   5360 H38  LIG     1       3.743 -16.076   1.422  1.00  0.00      LIG  
ATOM   5361 H39  LIG     1       6.162 -17.027  -0.170  1.00  0.00      LIG  
ATOM   5362 H40  LIG     1       3.566 -18.427   0.495  1.00  0.00      LIG  
ATOM   5363 H41  LIG     1       2.896 -19.557  -2.592  1.00  0.00      LIG  
ATOM   5364 H42  LIG     1       2.897 -18.056  -1.730  1.00  0.00      LIG  
ATOM   5365 H43  LIG     1       2.344 -19.514  -0.927  1.00  0.00      LIG  
ATOM   5366 H44  LIG     1       8.256 -14.690   5.444  1.00  0.00      LIG  
ATOM   5367 H45  LIG     1       4.468 -16.922  -1.760  1.00  0.00      LIG  
TER
REMARK  Energy: 264.419
REMARK  SimpleFitness: 264.419
REMARK  FullFitness: -963.5653
REMARK  InterFull: -32.3383
REMARK  IntraFull: 300.418
REMARK  solvFull: -1487.12
REMARK  surfFull: 255.475
REMARK  extraFull: 0.0
REMARK  deltaGcompsolvpol: -1487.12
REMARK  deltaGcompsolvnonpol: 255.475
REMARK  deltaGprotsolvpol: -1512.07
REMARK  deltaGprotsolvnonpol: 254.074
REMARK  deltaGligsolvpol: -13.7629
REMARK  deltaGligsolvnonpol: 15.4292
REMARK  deltaGvdw: -32.3383
REMARK  deltaGelec: 0.0
REMARK  deltaG: -6.007044
REMARK  Cluster: 7
REMARK  ClusterRank: 2
ATOM   5287 C    LIG     1       5.356 -21.341  -3.187  1.00  0.00      LIG  
ATOM   5288 C1   LIG     1       5.353 -19.862  -3.446  1.00  0.00      LIG  
ATOM   5289 C2   LIG     1       5.527 -19.024  -2.187  1.00  0.00      LIG  
ATOM   5290 C3   LIG     1       4.613 -21.861  -1.973  1.00  0.00      LIG  
ATOM   5291 C4   LIG     1       5.300 -23.168  -1.604  1.00  0.00      LIG  
ATOM   5292 C5   LIG     1       3.185 -22.249  -2.343  1.00  0.00      LIG  
ATOM   5293 C6   LIG     1       4.781 -20.865  -0.804  1.00  0.00      LIG  
ATOM   5294 C7   LIG     1       4.100 -21.246   0.493  1.00  0.00      LIG  
ATOM   5295 C8   LIG     1       4.922 -20.666   1.624  1.00  0.00      LIG  
ATOM   5296 C9   LIG     1       5.311 -19.187   1.441  1.00  0.00      LIG  
ATOM   5297 C10  LIG     1       6.839 -19.160   1.251  1.00  0.00      LIG  
ATOM   5298 C11  LIG     1       4.936 -18.384   2.725  1.00  0.00      LIG  
ATOM   5299 C12  LIG     1       3.443 -18.433   3.079  1.00  0.00      LIG  
ATOM   5300 C13  LIG     1       5.675 -18.808   3.993  1.00  0.00      LIG  
ATOM   5301 C14  LIG     1       6.156 -17.510   4.547  1.00  0.00      LIG  
ATOM   5302 C15  LIG     1       5.932 -16.396   3.618  1.00  0.00      LIG  
ATOM   5303 C16  LIG     1       6.284 -14.978   3.978  1.00  0.00      LIG  
ATOM   5304 C17  LIG     1       7.418 -14.418   3.129  1.00  0.00      LIG  
ATOM   5305 C18  LIG     1       8.776 -14.924   3.592  1.00  0.00      LIG  
ATOM   5306 C19  LIG     1       9.855 -14.416   2.690  1.00  0.00      LIG  
ATOM   5307 C20  LIG     1      10.296 -15.144   1.472  1.00  0.00      LIG  
ATOM   5308 C21  LIG     1      10.940 -14.369   0.378  1.00  0.00      LIG  
ATOM   5309 C22  LIG     1       9.683 -16.446   1.085  1.00  0.00      LIG  
ATOM   5310 C23  LIG     1       5.078 -14.062   3.873  1.00  0.00      LIG  
ATOM   5311 C24  LIG     1       5.289 -16.940   2.574  1.00  0.00      LIG  
ATOM   5312 C25  LIG     1       4.819 -16.258   1.333  1.00  0.00      LIG  
ATOM   5313 C26  LIG     1       5.096 -17.063   0.069  1.00  0.00      LIG  
ATOM   5314 C27  LIG     1       4.614 -18.527   0.215  1.00  0.00      LIG  
ATOM   5315 C28  LIG     1       4.518 -19.379  -1.096  1.00  0.00      LIG  
ATOM   5316 C29  LIG     1       3.094 -19.121  -1.617  1.00  0.00      LIG  
ATOM   5317 O    LIG     1       5.701 -22.103  -4.077  1.00  0.00      LIG  
ATOM   5318 O1   LIG     1       6.745 -17.384   5.613  1.00  0.00      LIG  
ATOM   5319 O2   LIG     1       9.019 -14.425   4.902  1.00  0.00      LIG  
ATOM   5320 O3   LIG     1       4.421 -16.359  -0.968  1.00  0.00      LIG  
ATOM   5321 O4   LIG     1      11.074 -15.198   2.690  1.00  0.00      LIG  
ATOM   5322 H    LIG     1       4.426 -19.611  -3.966  1.00  0.00      LIG  
ATOM   5323 H1   LIG     1       6.182 -19.649  -4.127  1.00  0.00      LIG  
ATOM   5324 H2   LIG     1       5.444 -17.978  -2.482  1.00  0.00      LIG  
ATOM   5325 H3   LIG     1       6.539 -19.168  -1.800  1.00  0.00      LIG  
ATOM   5326 H4   LIG     1       6.345 -23.001  -1.328  1.00  0.00      LIG  
ATOM   5327 H5   LIG     1       5.290 -23.883  -2.431  1.00  0.00      LIG  
ATOM   5328 H6   LIG     1       4.795 -23.657  -0.769  1.00  0.00      LIG  
ATOM   5329 H7   LIG     1       3.182 -23.177  -2.923  1.00  0.00      LIG  
ATOM   5330 H8   LIG     1       2.692 -21.502  -2.967  1.00  0.00      LIG  
ATOM   5331 H9   LIG     1       2.575 -22.416  -1.453  1.00  0.00      LIG  
ATOM   5332 H10  LIG     1       5.851 -20.937  -0.592  1.00  0.00      LIG  
ATOM   5333 H11  LIG     1       4.051 -22.328   0.629  1.00  0.00      LIG  
ATOM   5334 H12  LIG     1       3.073 -20.874   0.537  1.00  0.00      LIG  
ATOM   5335 H13  LIG     1       5.836 -21.261   1.700  1.00  0.00      LIG  
ATOM   5336 H14  LIG     1       4.400 -20.848   2.563  1.00  0.00      LIG  
ATOM   5337 H15  LIG     1       7.345 -19.804   1.972  1.00  0.00      LIG  
ATOM   5338 H16  LIG     1       7.261 -18.161   1.365  1.00  0.00      LIG  
ATOM   5339 H17  LIG     1       7.127 -19.519   0.262  1.00  0.00      LIG  
ATOM   5340 H18  LIG     1       2.804 -18.004   2.304  1.00  0.00      LIG  
ATOM   5341 H19  LIG     1       3.244 -17.873   3.997  1.00  0.00      LIG  
ATOM   5342 H20  LIG     1       3.102 -19.452   3.259  1.00  0.00      LIG  
ATOM   5343 H21  LIG     1       6.536 -19.451   3.819  1.00  0.00      LIG  
ATOM   5344 H22  LIG     1       5.007 -19.286   4.715  1.00  0.00      LIG  
ATOM   5345 H23  LIG     1       6.582 -14.947   5.029  1.00  0.00      LIG  
ATOM   5346 H24  LIG     1       7.396 -13.327   3.203  1.00  0.00      LIG  
ATOM   5347 H25  LIG     1       7.269 -14.664   2.073  1.00  0.00      LIG  
ATOM   5348 H26  LIG     1       8.783 -16.015   3.655  1.00  0.00      LIG  
ATOM   5349 H27  LIG     1       9.940 -13.337   2.703  1.00  0.00      LIG  
ATOM   5350 H28  LIG     1      11.375 -13.434   0.746  1.00  0.00      LIG  
ATOM   5351 H29  LIG     1      10.203 -14.124  -0.391  1.00  0.00      LIG  
ATOM   5352 H30  LIG     1      11.734 -14.959  -0.087  1.00  0.00      LIG  
ATOM   5353 H31  LIG     1       8.696 -16.277   0.646  1.00  0.00      LIG  
ATOM   5354 H32  LIG     1       9.574 -17.119   1.940  1.00  0.00      LIG  
ATOM   5355 H33  LIG     1      10.306 -16.949   0.341  1.00  0.00      LIG  
ATOM   5356 H34  LIG     1       4.803 -13.880   2.832  1.00  0.00      LIG  
ATOM   5357 H35  LIG     1       5.308 -13.095   4.326  1.00  0.00      LIG  
ATOM   5358 H36  LIG     1       4.213 -14.484   4.393  1.00  0.00      LIG  
ATOM   5359 H37  LIG     1       5.276 -15.270   1.223  1.00  0.00      LIG  
ATOM   5360 H38  LIG     1       3.743 -16.076   1.422  1.00  0.00      LIG  
ATOM   5361 H39  LIG     1       6.162 -17.027  -0.170  1.00  0.00      LIG  
ATOM   5362 H40  LIG     1       3.566 -18.427   0.495  1.00  0.00      LIG  
ATOM   5363 H41  LIG     1       2.896 -19.557  -2.592  1.00  0.00      LIG  
ATOM   5364 H42  LIG     1       2.897 -18.056  -1.730  1.00  0.00      LIG  
ATOM   5365 H43  LIG     1       2.344 -19.514  -0.927  1.00  0.00      LIG  
ATOM   5366 H44  LIG     1       8.256 -14.690   5.444  1.00  0.00      LIG  
ATOM   5367 H45  LIG     1       4.468 -16.922  -1.760  1.00  0.00      LIG  
TER
REMARK  Energy: 265.435
REMARK  SimpleFitness: 265.435
REMARK  FullFitness: -962.78784
REMARK  InterFull: -38.6308
REMARK  IntraFull: 304.572
REMARK  solvFull: -1483.97
REMARK  surfFull: 255.241
REMARK  extraFull: 0.0
REMARK  deltaGcompsolvpol: -1483.97
REMARK  deltaGcompsolvnonpol: 255.241
REMARK  deltaGprotsolvpol: -1512.07
REMARK  deltaGprotsolvnonpol: 254.074
REMARK  deltaGligsolvpol: -14.3672
REMARK  deltaGligsolvnonpol: 15.4084
REMARK  deltaGvdw: -38.6308
REMARK  deltaGelec: 0.0
REMARK  deltaG: -6.3927197
REMARK  Cluster: 7
REMARK  ClusterRank: 3
ATOM   5287 C    LIG     1       5.338 -21.412  -3.174  1.00  0.00      LIG  
ATOM   5288 C1   LIG     1       5.474 -19.933  -3.397  1.00  0.00      LIG  
ATOM   5289 C2   LIG     1       5.620 -19.138  -2.107  1.00  0.00      LIG  
ATOM   5290 C3   LIG     1       4.442 -21.892  -2.051  1.00  0.00      LIG  
ATOM   5291 C4   LIG     1       4.988 -23.256  -1.645  1.00  0.00      LIG  
ATOM   5292 C5   LIG     1       3.028 -22.147  -2.562  1.00  0.00      LIG  
ATOM   5293 C6   LIG     1       4.582 -20.938  -0.848  1.00  0.00      LIG  
ATOM   5294 C7   LIG     1       3.747 -21.275   0.367  1.00  0.00      LIG  
ATOM   5295 C8   LIG     1       4.506 -20.813   1.592  1.00  0.00      LIG  
ATOM   5296 C9   LIG     1       5.129 -19.408   1.477  1.00  0.00      LIG  
ATOM   5297 C10  LIG     1       6.658 -19.601   1.361  1.00  0.00      LIG  
ATOM   5298 C11  LIG     1       4.819 -18.597   2.772  1.00  0.00      LIG  
ATOM   5299 C12  LIG     1       3.325 -18.407   3.058  1.00  0.00      LIG  
ATOM   5300 C13  LIG     1       5.407 -19.197   4.045  1.00  0.00      LIG  
ATOM   5301 C14  LIG     1       6.262 -18.097   4.573  1.00  0.00      LIG  
ATOM   5302 C15  LIG     1       6.263 -16.917   3.695  1.00  0.00      LIG  
ATOM   5303 C16  LIG     1       7.075 -15.702   4.068  1.00  0.00      LIG  
ATOM   5304 C17  LIG     1       7.699 -14.931   2.906  1.00  0.00      LIG  
ATOM   5305 C18  LIG     1       9.131 -14.482   3.189  1.00  0.00      LIG  
ATOM   5306 C19  LIG     1       9.574 -13.502   2.148  1.00  0.00      LIG  
ATOM   5307 C20  LIG     1      10.151 -13.916   0.844  1.00  0.00      LIG  
ATOM   5308 C21  LIG     1      10.039 -12.971  -0.300  1.00  0.00      LIG  
ATOM   5309 C22  LIG     1      10.354 -15.350   0.494  1.00  0.00      LIG  
ATOM   5310 C23  LIG     1       6.184 -14.771   4.875  1.00  0.00      LIG  
ATOM   5311 C24  LIG     1       5.446 -17.243   2.679  1.00  0.00      LIG  
ATOM   5312 C25  LIG     1       5.053 -16.444   1.482  1.00  0.00      LIG  
ATOM   5313 C26  LIG     1       5.253 -17.223   0.184  1.00  0.00      LIG  
ATOM   5314 C27  LIG     1       4.595 -18.626   0.242  1.00  0.00      LIG  
ATOM   5315 C28  LIG     1       4.503 -19.423  -1.106  1.00  0.00      LIG  
ATOM   5316 C29  LIG     1       3.162 -19.002  -1.726  1.00  0.00      LIG  
ATOM   5317 O    LIG     1       5.719 -22.186  -4.040  1.00  0.00      LIG  
ATOM   5318 O1   LIG     1       6.886 -18.153   5.621  1.00  0.00      LIG  
ATOM   5319 O2   LIG     1       9.222 -13.851   4.461  1.00  0.00      LIG  
ATOM   5320 O3   LIG     1       4.688 -16.404  -0.834  1.00  0.00      LIG  
ATOM   5321 O4   LIG     1      11.002 -13.448   1.916  1.00  0.00      LIG  
ATOM   5322 H    LIG     1       4.614 -19.595  -3.981  1.00  0.00      LIG  
ATOM   5323 H1   LIG     1       6.367 -19.777  -4.007  1.00  0.00      LIG  
ATOM   5324 H2   LIG     1       5.647 -18.081  -2.378  1.00  0.00      LIG  
ATOM   5325 H3   LIG     1       6.584 -19.377  -1.650  1.00  0.00      LIG  
ATOM   5326 H4   LIG     1       6.029 -23.183  -1.316  1.00  0.00      LIG  
ATOM   5327 H5   LIG     1       4.956 -23.964  -2.475  1.00  0.00      LIG  
ATOM   5328 H6   LIG     1       4.403 -23.698  -0.837  1.00  0.00      LIG  
ATOM   5329 H7   LIG     1       3.015 -23.036  -3.200  1.00  0.00      LIG  
ATOM   5330 H8   LIG     1       2.646 -21.329  -3.175  1.00  0.00      LIG  
ATOM   5331 H9   LIG     1       2.332 -22.323  -1.740  1.00  0.00      LIG  
ATOM   5332 H10  LIG     1       5.611 -21.135  -0.543  1.00  0.00      LIG  
ATOM   5333 H11  LIG     1       3.563 -22.346   0.461  1.00  0.00      LIG  
ATOM   5334 H12  LIG     1       2.766 -20.796   0.326  1.00  0.00      LIG  
ATOM   5335 H13  LIG     1       5.304 -21.536   1.781  1.00  0.00      LIG  
ATOM   5336 H14  LIG     1       3.840 -20.907   2.448  1.00  0.00      LIG  
ATOM   5337 H15  LIG     1       7.026 -20.312   2.102  1.00  0.00      LIG  
ATOM   5338 H16  LIG     1       7.221 -18.676   1.494  1.00  0.00      LIG  
ATOM   5339 H17  LIG     1       6.949 -19.999   0.390  1.00  0.00      LIG  
ATOM   5340 H18  LIG     1       2.785 -17.912   2.248  1.00  0.00      LIG  
ATOM   5341 H19  LIG     1       3.181 -17.797   3.955  1.00  0.00      LIG  
ATOM   5342 H20  LIG     1       2.825 -19.357   3.249  1.00  0.00      LIG  
ATOM   5343 H21  LIG     1       6.012 -20.090   3.886  1.00  0.00      LIG  
ATOM   5344 H22  LIG     1       4.629 -19.417   4.781  1.00  0.00      LIG  
ATOM   5345 H23  LIG     1       7.896 -16.032   4.709  1.00  0.00      LIG  
ATOM   5346 H24  LIG     1       7.077 -14.056   2.692  1.00  0.00      LIG  
ATOM   5347 H25  LIG     1       7.720 -15.533   1.993  1.00  0.00      LIG  
ATOM   5348 H26  LIG     1       9.784 -15.358   3.223  1.00  0.00      LIG  
ATOM   5349 H27  LIG     1       9.025 -12.570   2.185  1.00  0.00      LIG  
ATOM   5350 H28  LIG     1       9.918 -11.938   0.038  1.00  0.00      LIG  
ATOM   5351 H29  LIG     1       9.175 -13.232  -0.917  1.00  0.00      LIG  
ATOM   5352 H30  LIG     1      10.936 -13.026  -0.923  1.00  0.00      LIG  
ATOM   5353 H31  LIG     1       9.417 -15.785   0.137  1.00  0.00      LIG  
ATOM   5354 H32  LIG     1      10.708 -15.938   1.345  1.00  0.00      LIG  
ATOM   5355 H33  LIG     1      11.098 -15.436  -0.303  1.00  0.00      LIG  
ATOM   5356 H34  LIG     1       5.342 -14.414   4.274  1.00  0.00      LIG  
ATOM   5357 H35  LIG     1       6.742 -13.896   5.217  1.00  0.00      LIG  
ATOM   5358 H36  LIG     1       5.780 -15.277   5.758  1.00  0.00      LIG  
ATOM   5359 H37  LIG     1       5.586 -15.494   1.423  1.00  0.00      LIG  
ATOM   5360 H38  LIG     1       4.000 -16.160   1.575  1.00  0.00      LIG  
ATOM   5361 H39  LIG     1       6.322 -17.308  -0.032  1.00  0.00      LIG  
ATOM   5362 H40  LIG     1       3.547 -18.418   0.459  1.00  0.00      LIG  
ATOM   5363 H41  LIG     1       2.983 -19.423  -2.712  1.00  0.00      LIG  
ATOM   5364 H42  LIG     1       3.106 -17.921  -1.854  1.00  0.00      LIG  
ATOM   5365 H43  LIG     1       2.321 -19.294  -1.091  1.00  0.00      LIG  
ATOM   5366 H44  LIG     1       8.818 -12.969   4.367  1.00  0.00      LIG  
ATOM   5367 H45  LIG     1       4.673 -16.941  -1.644  1.00  0.00      LIG  
TER
REMARK  Energy: 265.435
REMARK  SimpleFitness: 265.435
REMARK  FullFitness: -962.78784
REMARK  InterFull: -38.6308
REMARK  IntraFull: 304.572
REMARK  solvFull: -1483.97
REMARK  surfFull: 255.241
REMARK  extraFull: 0.0
REMARK  deltaGcompsolvpol: -1483.97
REMARK  deltaGcompsolvnonpol: 255.241
REMARK  deltaGprotsolvpol: -1512.07
REMARK  deltaGprotsolvnonpol: 254.074
REMARK  deltaGligsolvpol: -14.3672
REMARK  deltaGligsolvnonpol: 15.4084
REMARK  deltaGvdw: -38.6308
REMARK  deltaGelec: 0.0
REMARK  deltaG: -6.3927197
REMARK  Cluster: 7
REMARK  ClusterRank: 4
ATOM   5287 C    LIG     1       5.338 -21.412  -3.174  1.00  0.00      LIG  
ATOM   5288 C1   LIG     1       5.474 -19.933  -3.397  1.00  0.00      LIG  
ATOM   5289 C2   LIG     1       5.620 -19.138  -2.107  1.00  0.00      LIG  
ATOM   5290 C3   LIG     1       4.442 -21.892  -2.051  1.00  0.00      LIG  
ATOM   5291 C4   LIG     1       4.988 -23.256  -1.645  1.00  0.00      LIG  
ATOM   5292 C5   LIG     1       3.028 -22.147  -2.562  1.00  0.00      LIG  
ATOM   5293 C6   LIG     1       4.582 -20.938  -0.848  1.00  0.00      LIG  
ATOM   5294 C7   LIG     1       3.747 -21.275   0.367  1.00  0.00      LIG  
ATOM   5295 C8   LIG     1       4.506 -20.813   1.592  1.00  0.00      LIG  
ATOM   5296 C9   LIG     1       5.129 -19.408   1.477  1.00  0.00      LIG  
ATOM   5297 C10  LIG     1       6.658 -19.601   1.361  1.00  0.00      LIG  
ATOM   5298 C11  LIG     1       4.819 -18.597   2.772  1.00  0.00      LIG  
ATOM   5299 C12  LIG     1       3.325 -18.407   3.058  1.00  0.00      LIG  
ATOM   5300 C13  LIG     1       5.407 -19.197   4.045  1.00  0.00      LIG  
ATOM   5301 C14  LIG     1       6.262 -18.097   4.573  1.00  0.00      LIG  
ATOM   5302 C15  LIG     1       6.263 -16.917   3.695  1.00  0.00      LIG  
ATOM   5303 C16  LIG     1       7.075 -15.702   4.068  1.00  0.00      LIG  
ATOM   5304 C17  LIG     1       7.699 -14.931   2.906  1.00  0.00      LIG  
ATOM   5305 C18  LIG     1       9.131 -14.482   3.189  1.00  0.00      LIG  
ATOM   5306 C19  LIG     1       9.574 -13.502   2.148  1.00  0.00      LIG  
ATOM   5307 C20  LIG     1      10.151 -13.916   0.844  1.00  0.00      LIG  
ATOM   5308 C21  LIG     1      10.039 -12.971  -0.300  1.00  0.00      LIG  
ATOM   5309 C22  LIG     1      10.354 -15.350   0.494  1.00  0.00      LIG  
ATOM   5310 C23  LIG     1       6.184 -14.771   4.875  1.00  0.00      LIG  
ATOM   5311 C24  LIG     1       5.446 -17.243   2.679  1.00  0.00      LIG  
ATOM   5312 C25  LIG     1       5.053 -16.444   1.482  1.00  0.00      LIG  
ATOM   5313 C26  LIG     1       5.253 -17.223   0.184  1.00  0.00      LIG  
ATOM   5314 C27  LIG     1       4.595 -18.626   0.242  1.00  0.00      LIG  
ATOM   5315 C28  LIG     1       4.503 -19.423  -1.106  1.00  0.00      LIG  
ATOM   5316 C29  LIG     1       3.162 -19.002  -1.726  1.00  0.00      LIG  
ATOM   5317 O    LIG     1       5.719 -22.186  -4.040  1.00  0.00      LIG  
ATOM   5318 O1   LIG     1       6.886 -18.153   5.621  1.00  0.00      LIG  
ATOM   5319 O2   LIG     1       9.222 -13.851   4.461  1.00  0.00      LIG  
ATOM   5320 O3   LIG     1       4.688 -16.404  -0.834  1.00  0.00      LIG  
ATOM   5321 O4   LIG     1      11.002 -13.448   1.916  1.00  0.00      LIG  
ATOM   5322 H    LIG     1       4.614 -19.595  -3.981  1.00  0.00      LIG  
ATOM   5323 H1   LIG     1       6.367 -19.777  -4.007  1.00  0.00      LIG  
ATOM   5324 H2   LIG     1       5.647 -18.081  -2.378  1.00  0.00      LIG  
ATOM   5325 H3   LIG     1       6.584 -19.377  -1.650  1.00  0.00      LIG  
ATOM   5326 H4   LIG     1       6.029 -23.183  -1.316  1.00  0.00      LIG  
ATOM   5327 H5   LIG     1       4.956 -23.964  -2.475  1.00  0.00      LIG  
ATOM   5328 H6   LIG     1       4.403 -23.698  -0.837  1.00  0.00      LIG  
ATOM   5329 H7   LIG     1       3.015 -23.036  -3.200  1.00  0.00      LIG  
ATOM   5330 H8   LIG     1       2.646 -21.329  -3.175  1.00  0.00      LIG  
ATOM   5331 H9   LIG     1       2.332 -22.323  -1.740  1.00  0.00      LIG  
ATOM   5332 H10  LIG     1       5.611 -21.135  -0.543  1.00  0.00      LIG  
ATOM   5333 H11  LIG     1       3.563 -22.346   0.461  1.00  0.00      LIG  
ATOM   5334 H12  LIG     1       2.766 -20.796   0.326  1.00  0.00      LIG  
ATOM   5335 H13  LIG     1       5.304 -21.536   1.781  1.00  0.00      LIG  
ATOM   5336 H14  LIG     1       3.840 -20.907   2.448  1.00  0.00      LIG  
ATOM   5337 H15  LIG     1       7.026 -20.312   2.102  1.00  0.00      LIG  
ATOM   5338 H16  LIG     1       7.221 -18.676   1.494  1.00  0.00      LIG  
ATOM   5339 H17  LIG     1       6.949 -19.999   0.390  1.00  0.00      LIG  
ATOM   5340 H18  LIG     1       2.785 -17.912   2.248  1.00  0.00      LIG  
ATOM   5341 H19  LIG     1       3.181 -17.797   3.955  1.00  0.00      LIG  
ATOM   5342 H20  LIG     1       2.825 -19.357   3.249  1.00  0.00      LIG  
ATOM   5343 H21  LIG     1       6.012 -20.090   3.886  1.00  0.00      LIG  
ATOM   5344 H22  LIG     1       4.629 -19.417   4.781  1.00  0.00      LIG  
ATOM   5345 H23  LIG     1       7.896 -16.032   4.709  1.00  0.00      LIG  
ATOM   5346 H24  LIG     1       7.077 -14.056   2.692  1.00  0.00      LIG  
ATOM   5347 H25  LIG     1       7.720 -15.533   1.993  1.00  0.00      LIG  
ATOM   5348 H26  LIG     1       9.784 -15.358   3.223  1.00  0.00      LIG  
ATOM   5349 H27  LIG     1       9.025 -12.570   2.185  1.00  0.00      LIG  
ATOM   5350 H28  LIG     1       9.918 -11.938   0.038  1.00  0.00      LIG  
ATOM   5351 H29  LIG     1       9.175 -13.232  -0.917  1.00  0.00      LIG  
ATOM   5352 H30  LIG     1      10.936 -13.026  -0.923  1.00  0.00      LIG  
ATOM   5353 H31  LIG     1       9.417 -15.785   0.137  1.00  0.00      LIG  
ATOM   5354 H32  LIG     1      10.708 -15.938   1.345  1.00  0.00      LIG  
ATOM   5355 H33  LIG     1      11.098 -15.436  -0.303  1.00  0.00      LIG  
ATOM   5356 H34  LIG     1       5.342 -14.414   4.274  1.00  0.00      LIG  
ATOM   5357 H35  LIG     1       6.742 -13.896   5.217  1.00  0.00      LIG  
ATOM   5358 H36  LIG     1       5.780 -15.277   5.758  1.00  0.00      LIG  
ATOM   5359 H37  LIG     1       5.586 -15.494   1.423  1.00  0.00      LIG  
ATOM   5360 H38  LIG     1       4.000 -16.160   1.575  1.00  0.00      LIG  
ATOM   5361 H39  LIG     1       6.322 -17.308  -0.032  1.00  0.00      LIG  
ATOM   5362 H40  LIG     1       3.547 -18.418   0.459  1.00  0.00      LIG  
ATOM   5363 H41  LIG     1       2.983 -19.423  -2.712  1.00  0.00      LIG  
ATOM   5364 H42  LIG     1       3.106 -17.921  -1.854  1.00  0.00      LIG  
ATOM   5365 H43  LIG     1       2.321 -19.294  -1.091  1.00  0.00      LIG  
ATOM   5366 H44  LIG     1       8.818 -12.969   4.367  1.00  0.00      LIG  
ATOM   5367 H45  LIG     1       4.673 -16.941  -1.644  1.00  0.00      LIG  
TER
REMARK  Energy: 265.435
REMARK  SimpleFitness: 265.435
REMARK  FullFitness: -962.78784
REMARK  InterFull: -38.6308
REMARK  IntraFull: 304.572
REMARK  solvFull: -1483.97
REMARK  surfFull: 255.241
REMARK  extraFull: 0.0
REMARK  deltaGcompsolvpol: -1483.97
REMARK  deltaGcompsolvnonpol: 255.241
REMARK  deltaGprotsolvpol: -1512.07
REMARK  deltaGprotsolvnonpol: 254.074
REMARK  deltaGligsolvpol: -14.3672
REMARK  deltaGligsolvnonpol: 15.4084
REMARK  deltaGvdw: -38.6308
REMARK  deltaGelec: 0.0
REMARK  deltaG: -6.3927197
REMARK  Cluster: 7
REMARK  ClusterRank: 5
ATOM   5287 C    LIG     1       5.338 -21.412  -3.174  1.00  0.00      LIG  
ATOM   5288 C1   LIG     1       5.474 -19.933  -3.397  1.00  0.00      LIG  
ATOM   5289 C2   LIG     1       5.620 -19.138  -2.107  1.00  0.00      LIG  
ATOM   5290 C3   LIG     1       4.442 -21.892  -2.051  1.00  0.00      LIG  
ATOM   5291 C4   LIG     1       4.988 -23.256  -1.645  1.00  0.00      LIG  
ATOM   5292 C5   LIG     1       3.028 -22.147  -2.562  1.00  0.00      LIG
[truncated: 1,361,167 more chars]
