# Supplementary material for: Exploring the mechanism of Alisma orientale for the treatment of pregnancy induced hypertension and potential hepato-nephrotoxicity by using network pharmacology, network toxicology, molecular docking and molecular dynamics simulation
Source: Front Pharmacol. 2022 Nov 15;13:1027112. doi: 10.3389/fphar.2022.1027112 (PMC9705790; doi:10.3389/fphar.2022.1027112)
Supplement: Supplementary file 6 [file DataSheet4.zip › BCL2L1/bcl2854/eadock3.err]

sib.fastconf.EADock3: running @ selenium/127.0.1.1 development version. /home/swissdock/swissdock/tmp//cache/eadock3/eadock3.jar MD5: 6b55cadf59de6f950f604b9d6d6562d2
sib.fastconf.EADock3: 5000 binding modes will be generated
sib.fastconf.EADock3: the 5000 with the most favorable SimpleFitness will be evaluated with FACTS.
sib.fastconf.EADock3: 250 binding modes will be retained
sib.fastconf.EADock3: minimize with 100 steps of SD then 250 steps of ABNR
sib.fastconf.EADock3: side chains closer than 0.0 A to any atom of the ligand will be optimized.
sib.fastconf.EADock3: Clustering radius is 2.0
sib.fastconf.EADock3: Maximum cluster size is 8
sib.fastconf.EADock3: clusters will have the exact size.
sib.fastconf.EADock3: Output file is clusters.zip
sib.fastconf.EADock3: Ligand selection is SEGID LIG
sib.fastconf.EADock3: temporary files will be kept.
sib.fastconf.EADock3: Translations allowed.
sib.fastconf.EADock3: solvation model is FACTS
sib.fastconf.EADock3: Centering rotations on the whole ligand.
sib.fastconf.EADock3: System  : 5367 atoms
sib.fastconf.EADock3: Ligand  : 81 atoms
sib.fastconf.EADock3: Receptor: 5286 atoms
sib.fastconf.EADock3:   Fixed part   : 5286 atoms
sib.fastconf.EADock3:   Flexible part: 0 atoms
sib.fastconf.EADock3: Blind docking
sib.fastconf.biodatastructures.molecules.FlexibleMoleculeBuilder: No RotateBond directive found.
sib.fastconf.biodatastructures.molecules.FlexibleMoleculeBuilder: Multiple keyword found in RotateBond directive.
sib.fastconf.biodatastructures.molecules.FlexibleMoleculeBuilder: Identify bonds.
sib.fastconf.biodatastructures.molecules.FlexibleMolecule: Total of 85 bonds found.
sib.fastconf.biodatastructures.molecules.FlexibleMolecule: Restricting dihedral rotations based on the number of atom on each side.
sib.fastconf.biodatastructures.molecules.FlexibleMolecule: 14 rotatable dihedral angles found.
sib.fastconf.biodatastructures.molecules.FlexibleMolecule: no user specified bond list.
sib.fastconf.biodatastructures.molecules.FlexibleMolecule: Filtering out dihedrals defined with an hydrogen.
sib.fastconf.biodatastructures.molecules.FlexibleMolecule: accepting bond 5301_5302_5303_5304
sib.fastconf.biodatastructures.molecules.FlexibleMolecule: accepting bond 5302_5303_5304_5305
sib.fastconf.biodatastructures.molecules.FlexibleMolecule: accepting bond 5303_5304_5305_5306
sib.fastconf.biodatastructures.molecules.FlexibleMolecule: accepting bond 5304_5305_5306_5307
sib.fastconf.biodatastructures.molecules.FlexibleMolecule: found # 57 core atoms : [ 5287 5288 5289 5290 5291 5292 5293 5294 5295 5296 5297 5298 5299 5300 5301 5302 5303 5311 5312 5313 5314 5315 5316 5317 5318 5320 5322 5323 5324 5325 5326 5327 5328 5329 5330 5331 5332 5333 5334 5335 5336 5337 5338 5339 5340 5341 5342 5343 5344 5359 5360 5361 5362 5363 5364 5365 5367 ]
sib.fastconf.biodatastructures.molecules.FlexibleMolecule: found rotatable bond # 0 between 5302 5303
sib.fastconf.biodatastructures.molecules.FlexibleMolecule: Group FIX (55): [ 5287 5288 5290 5317 5289 5322 5323 5291 5292 5293 5315 5324 5325 5326 5327 5328 5329 5330 5331 5294 5332 5314 5316 5295 5333 5334 5296 5313 5362 5363 5364 5365 5335 5336 5297 5298 5312 5320 5361 5337 5338 5339 5299 5300 5311 5359 5360 5367 5340 5341 5342 5301 5343 5344 5318 ] 
sib.fastconf.biodatastructures.molecules.FlexibleMolecule: Group ROTATABLE (24): [ 5304 5310 5345 5305 5346 5347 5306 5319 5348 5307 5321 5349 5308 5309 5350 5351 5352 5353 5354 5355 5356 5357 5358 5366 ] 
sib.fastconf.biodatastructures.molecules.FlexibleMolecule: Group ROTATABLE (Validation) (2): [ 5304 5310 ] 
sib.fastconf.biodatastructures.molecules.FlexibleMolecule: Group ROTATABLE (Non Validation) (18): [ 5305 5346 5347 5306 5319 5348 5307 5321 5349 5308 5309 5350 5351 5352 5353 5354 5355 5366 ] 
sib.fastconf.biodatastructures.molecules.FlexibleMolecule: found rotatable bond # 1 between 5303 5304
sib.fastconf.biodatastructures.molecules.FlexibleMolecule: Group FIX (61): [ 5287 5288 5290 5317 5289 5322 5323 5291 5292 5293 5315 5324 5325 5326 5327 5328 5329 5330 5331 5294 5332 5314 5316 5295 5333 5334 5296 5313 5362 5363 5364 5365 5335 5336 5297 5298 5312 5320 5361 5337 5338 5339 5299 5300 5311 5359 5360 5367 5340 5341 5342 5301 5343 5344 5302 5318 5310 5345 5356 5357 5358 ] 
sib.fastconf.biodatastructures.molecules.FlexibleMolecule: Group ROTATABLE (18): [ 5305 5346 5347 5306 5319 5348 5307 5321 5349 5308 5309 5350 5351 5352 5353 5354 5355 5366 ] 
sib.fastconf.biodatastructures.molecules.FlexibleMolecule: Group ROTATABLE (Validation) (1): [ 5305 ] 
sib.fastconf.biodatastructures.molecules.FlexibleMolecule: Group ROTATABLE (Non Validation) (15): [ 5306 5319 5348 5307 5321 5349 5308 5309 5350 5351 5352 5353 5354 5355 5366 ] 
sib.fastconf.biodatastructures.molecules.FlexibleMolecule: found rotatable bond # 2 between 5304 5305
sib.fastconf.biodatastructures.molecules.FlexibleMolecule: Group FIX (64): [ 5287 5288 5290 5317 5289 5322 5323 5291 5292 5293 5315 5324 5325 5326 5327 5328 5329 5330 5331 5294 5332 5314 5316 5295 5333 5334 5296 5313 5362 5363 5364 5365 5335 5336 5297 5298 5312 5320 5361 5337 5338 5339 5299 5300 5311 5359 5360 5367 5340 5341 5342 5301 5343 5344 5302 5318 5303 5310 5345 5346 5347 5356 5357 5358 ] 
sib.fastconf.biodatastructures.molecules.FlexibleMolecule: Group ROTATABLE (15): [ 5306 5319 5348 5307 5321 5349 5308 5309 5350 5351 5352 5353 5354 5355 5366 ] 
sib.fastconf.biodatastructures.molecules.FlexibleMolecule: Group ROTATABLE (Validation) (2): [ 5306 5319 ] 
sib.fastconf.biodatastructures.molecules.FlexibleMolecule: Group ROTATABLE (Non Validation) (11): [ 5307 5321 5349 5308 5309 5350 5351 5352 5353 5354 5355 ] 
sib.fastconf.biodatastructures.molecules.FlexibleMolecule: found rotatable bond # 3 between 5305 5306
sib.fastconf.biodatastructures.molecules.FlexibleMolecule: Group FIX (68): [ 5287 5288 5290 5317 5289 5322 5323 5291 5292 5293 5315 5324 5325 5326 5327 5328 5329 5330 5331 5294 5332 5314 5316 5295 5333 5334 5296 5313 5362 5363 5364 5365 5335 5336 5297 5298 5312 5320 5361 5337 5338 5339 5299 5300 5311 5359 5360 5367 5340 5341 5342 5301 5343 5344 5302 5318 5303 5304 5310 5345 5346 5347 5356 5357 5358 5319 5348 5366 ] 
sib.fastconf.biodatastructures.molecules.FlexibleMolecule: Group ROTATABLE (11): [ 5307 5321 5349 5308 5309 5350 5351 5352 5353 5354 5355 ] 
sib.fastconf.biodatastructures.molecules.FlexibleMolecule: Group ROTATABLE (Validation) (4): [ 5307 5321 5308 5309 ] 
sib.fastconf.biodatastructures.molecules.FlexibleMolecule: Group ROTATABLE (Non Validation) (0): [ ] 
sib.fastconf.biodatastructures.molecules.FlexibleMolecule: Bond 5302 5303 has no putative parent, best bet is root node
sib.fastconf.biodatastructures.molecules.FlexibleMoleculeRotatable bond tree initialized 5 elements
sib.fastconf.biodatastructures.molecules.FlexibleMolecule: Detecting chiral carbons
sib.fastconf.biodatastructures.molecules.FlexibleMolecule: Atom 5296 C9   [ -0.025 -1.267 -0.973 ] is chiral
sib.fastconf.biodatastructures.molecules.FlexibleMolecule: Atom 5298 C11  [ 1.35 -0.663 -1.399 ] is chiral
sib.fastconf.biodatastructures.molecules.FlexibleMolecule: Atom 5303 C16  [ 2.316 2.918 -0.256 ] is chiral
sib.fastconf.biodatastructures.molecules.FlexibleMolecule: Atom 5305 C18  [ 1.256 4.865 0.981 ] is chiral
sib.fastconf.biodatastructures.molecules.FlexibleMolecule: Atom 5306 C19  [ 0.822 5.626 -0.237 ] is chiral
sib.fastconf.biodatastructures.molecules.FlexibleMolecule: Atom 5313 C26  [ 0.545 -0.785 1.458 ] is chiral
sib.fastconf.FastconfBuilder: Initialize non bonded list.
sib.fastconf.biodatastructures.scoring.moleculargrids.grids.InsideMolecularGrid: Calculating inside grid [387][486][398]
sib.fastconf.biodatastructures.scoring.moleculargrids.grids.InsideMolecularGrid: Inside grid calculated in 810 ms
sib.fastconf.biodatastructures.scoring.moleculargrids.grids.InsideMolecularGrid: Smoothing inside grid.
sib.fastconf.biodatastructures.scoring.moleculargrids.grids.InsideMolecularGrid: Inside grid smoothed in 800 ms
sib.fastconf.biodatastructures.scoring.EvaluatorBuilder: generation of the electrostatic grid took 0 ms.
sib.fastconf.FastconfBuilder: Initial energy: 4627.6387
sib.fastconf.EADock3: EADock3 starting
sib.fastconf.EADock3: Box volume 407301.97 ?
sib.fastconf.EADock3: Xmin: -25.272 Xmax: 41.980 Xsize: 67.251
sib.fastconf.EADock3: Ymin: -59.289 Ymax: 27.795 Ysize: 87.084
sib.fastconf.EADock3: Zmin: -24.553 Zmax: 44.994 Zsize: 69.546
sib.fastconf.EADock3: Calculating pocket bias.
sib.fastconf.EADock3: 2 cavities identified.
sib.fastconf.EADock3: 30 magic points identified.
sib.fastconf.EADock3: 30 pocket points were identified in 1640 ms
sib.fastconf.EADock3: Calculating surface bias.
sib.fastconf.EADock3: 9454 surface points were identified in 5000 ms
sib.fastconf.EADock3: 0.0 % done
sib.fastconf.EADock3: 0.1 % done
sib.fastconf.EADock3: 0.2 % done
sib.fastconf.EADock3: 0.3 % done
sib.fastconf.EADock3: 0.4 % done
sib.fastconf.EADock3: 0.5 % done
sib.fastconf.EADock3: 0.6 % done
sib.fastconf.EADock3: 0.7 % done
sib.fastconf.EADock3: 0.8 % done
sib.fastconf.EADock3: 0.9 % done
sib.fastconf.EADock3: 1.0 % done
sib.fastconf.EADock3: 1.1 % done
sib.fastconf.EADock3: 1.2 % done
sib.fastconf.EADock3: 1.3 % done
sib.fastconf.EADock3: only 53/500001 BM accepted, exiting DSS.
sib.fastconf.EADock3: The generation of 53 conformations took 1168080 s
sib.fastconf.EADock3: The DSS engine failed 495001 times to find a suitable BMs within the allowed time limit of 500 ms
sib.fastconf.EADock3: Minimizing binding mode 0, energy is 736.9612, rmsd is 31.818493
sib.fastconf.EADock3: Minimizing binding mode 1, energy is 758.8625, rmsd is 22.452785
sib.fastconf.EADock3: Minimizing binding mode 2, energy is 785.7069, rmsd is 18.158703
sib.fastconf.EADock3: Minimizing binding mode 3, energy is 868.9366, rmsd is 19.689548
sib.fastconf.EADock3: Minimizing binding mode 4, energy is 891.91547, rmsd is 20.171085
sib.fastconf.EADock3: Minimizing binding mode 5, energy is 899.55994, rmsd is 18.84644
sib.fastconf.EADock3: Minimizing binding mode 6, energy is 936.2748, rmsd is 15.62592
sib.fastconf.EADock3: Minimizing binding mode 7, energy is 938.3668, rmsd is 15.970851
sib.fastconf.EADock3: Minimizing binding mode 8, energy is 961.7164, rmsd is 20.991095
sib.fastconf.EADock3: Minimizing binding mode 9, energy is 968.9098, rmsd is 34.99385
sib.fastconf.EADock3: Minimizing binding mode 10, energy is 1005.28625, rmsd is 1.7475195
sib.fastconf.EADock3: Minimizing binding mode 11, energy is 1099.6091, rmsd is 19.499813
sib.fastconf.EADock3: Minimizing binding mode 12, energy is 1103.4677, rmsd is 20.548607
sib.fastconf.EADock3: Minimizing binding mode 13, energy is 1121.7262, rmsd is 16.771513
sib.fastconf.EADock3: Minimizing binding mode 14, energy is 1138.6511, rmsd is 18.161327
sib.fastconf.EADock3: Minimizing binding mode 15, energy is 1178.0409, rmsd is 16.328423
sib.fastconf.EADock3: Minimizing binding mode 16, energy is 1182.1184, rmsd is 31.92776
sib.fastconf.EADock3: Minimizing binding mode 17, energy is 1182.6309, rmsd is 18.559132
sib.fastconf.EADock3: Minimizing binding mode 18, energy is 1202.0109, rmsd is 20.654615
sib.fastconf.EADock3: Minimizing binding mode 19, energy is 1244.4364, rmsd is 18.953856
sib.fastconf.EADock3: Minimizing binding mode 20, energy is 1245.8536, rmsd is 17.556824
sib.fastconf.EADock3: Minimizing binding mode 21, energy is 1259.7372, rmsd is 31.0355
sib.fastconf.EADock3: Minimizing binding mode 22, energy is 1395.6616, rmsd is 21.369545
sib.fastconf.EADock3: Minimizing binding mode 23, energy is 1488.5293, rmsd is 19.568981
sib.fastconf.EADock3: Minimizing binding mode 24, energy is 1494.3171, rmsd is 19.76131
sib.fastconf.EADock3: Minimizing binding mode 25, energy is 1512.7385, rmsd is 38.362255
sib.fastconf.EADock3: Minimizing binding mode 26, energy is 1567.416, rmsd is 19.848106
sib.fastconf.EADock3: Minimizing binding mode 27, energy is 1569.7426, rmsd is 17.383677
sib.fastconf.EADock3: Minimizing binding mode 28, energy is 1594.1708, rmsd is 19.443026
sib.fastconf.EADock3: Minimizing binding mode 29, energy is 1629.0155, rmsd is 18.957943
sib.fastconf.EADock3: Minimizing binding mode 30, energy is 1644.7994, rmsd is 16.498747
sib.fastconf.EADock3: Minimizing binding mode 31, energy is 1682.6274, rmsd is 22.530672
sib.fastconf.EADock3: Minimizing binding mode 32, energy is 1762.9543, rmsd is 31.798698
sib.fastconf.EADock3: Minimizing binding mode 33, energy is 1835.7238, rmsd is 18.159052
sib.fastconf.EADock3: Minimizing binding mode 34, energy is 1869.6108, rmsd is 31.131563
sib.fastconf.EADock3: Minimizing binding mode 35, energy is 1959.4279, rmsd is 20.745644
sib.fastconf.EADock3: Minimizing binding mode 36, energy is 2051.4746, rmsd is 31.529194
sib.fastconf.EADock3: Minimizing binding mode 37, energy is 2119.7761, rmsd is 17.93075
sib.fastconf.EADock3: Minimizing binding mode 38, energy is 2227.5596, rmsd is 19.282837
sib.fastconf.EADock3: Minimizing binding mode 39, energy is 2345.172, rmsd is 18.387056
sib.fastconf.EADock3: Minimizing binding mode 40, energy is 2467.9333, rmsd is 20.224895
sib.fastconf.EADock3: Minimizing binding mode 41, energy is 2512.7417, rmsd is 22.914463
sib.fastconf.EADock3: Minimizing binding mode 42, energy is 2866.2712, rmsd is 19.321268
sib.fastconf.EADock3: Minimizing binding mode 43, energy is 3207.605, rmsd is 18.428333
sib.fastconf.EADock3: Minimizing binding mode 44, energy is 3239.8442, rmsd is 19.314548
sib.fastconf.EADock3: Minimizing binding mode 45, energy is 3350.1663, rmsd is 20.113901
sib.fastconf.EADock3: Minimizing binding mode 46, energy is 3477.448, rmsd is 31.464901
sib.fastconf.EADock3: Minimizing binding mode 47, energy is 3613.4294, rmsd is 31.077766
sib.fastconf.EADock3: Minimizing binding mode 48, energy is 3623.7488, rmsd is 31.35533
sib.fastconf.EADock3: Minimizing binding mode 49, energy is 3706.05, rmsd is 18.438938
sib.fastconf.EADock3: Minimizing binding mode 50, energy is 4066.196, rmsd is 18.884893
sib.fastconf.EADock3: Minimizing binding mode 51, energy is 4160.337, rmsd is 19.228783
sib.fastconf.EADock3: Minimizing binding mode 52, energy is 4215.099, rmsd is 20.26964
sib.fastconf.EADock3: Filter out binding modes with an energy above 3.4028235E38 (3.4028235E38 above the most favorable binding mode, which has an energy of 269.97)
sib.wrappers.md.charmm.ExtendedCharmmWrapper: CHARMM timers: CPU time: 23.04 seconds
sib.wrappers.md.charmm.ExtendedCharmmWrapper: CHARMM timers: Elapsed time: 1214.03 seconds.
sib.fastconf.EADock3: Starting clustering
sib.fastconf.EADock3: Clustering iteration 0 took 0 ms and merged 2 clusters.
sib.fastconf.EADock3: Clustering iteration 1 took 0 ms and merged 0 clusters.
sib.fastconf.EADock3: Clustering took 0 ms.
sib.fastconf.EADock3: 53 elements were gathered in 51 clusters.
sib.fastconf.EADock3: Evaluating cluster 0/51
sib.fastconf.EADock3: Evaluating binding mode 0/1 with FACTS
sib.fastconf.EADock3: Evaluating cluster 1/51
sib.fastconf.EADock3: Evaluating binding mode 0/1 with FACTS
sib.fastconf.EADock3: Evaluating cluster 2/51
sib.fastconf.EADock3: Evaluating binding mode 0/1 with FACTS
sib.fastconf.EADock3: Evaluating cluster 3/51
sib.fastconf.EADock3: Evaluating binding mode 0/1 with FACTS
sib.fastconf.EADock3: Evaluating cluster 4/51
sib.fastconf.EADock3: Evaluating binding mode 0/1 with FACTS
sib.fastconf.EADock3: Evaluating cluster 5/51
sib.fastconf.EADock3: Evaluating binding mode 0/1 with FACTS
sib.fastconf.EADock3: Evaluating cluster 6/51
sib.fastconf.EADock3: Evaluating binding mode 0/1 with FACTS
sib.fastconf.EADock3: Evaluating cluster 7/51
sib.fastconf.EADock3: Evaluating binding mode 0/1 with FACTS
sib.fastconf.EADock3: Evaluating cluster 8/51
sib.fastconf.EADock3: Evaluating binding mode 0/1 with FACTS
sib.fastconf.EADock3: Evaluating cluster 9/51
sib.fastconf.EADock3: Evaluating binding mode 0/1 with FACTS
sib.fastconf.EADock3: Evaluating cluster 10/51
sib.fastconf.EADock3: Evaluating binding mode 0/1 with FACTS
sib.fastconf.EADock3: Evaluating cluster 11/51
sib.fastconf.EADock3: Evaluating binding mode 0/1 with FACTS
sib.fastconf.EADock3: Evaluating cluster 12/51
sib.fastconf.EADock3: Evaluating binding mode 0/1 with FACTS
sib.fastconf.EADock3: Evaluating cluster 13/51
sib.fastconf.EADock3: Evaluating binding mode 0/1 with FACTS
sib.fastconf.EADock3: Evaluating cluster 14/51
sib.fastconf.EADock3: Evaluating binding mode 0/2 with FACTS
sib.fastconf.EADock3: Evaluating binding mode 1/2 with FACTS
sib.fastconf.EADock3: Evaluating cluster 15/51
sib.fastconf.EADock3: Evaluating binding mode 0/1 with FACTS
sib.fastconf.EADock3: Evaluating cluster 16/51
sib.fastconf.EADock3: Evaluating binding mode 0/1 with FACTS
sib.fastconf.EADock3: Evaluating cluster 17/51
sib.fastconf.EADock3: Evaluating binding mode 0/1 with FACTS
sib.fastconf.EADock3: Evaluating cluster 18/51
sib.fastconf.EADock3: Evaluating binding mode 0/1 with FACTS
sib.fastconf.EADock3: Evaluating cluster 19/51
sib.fastconf.EADock3: Evaluating binding mode 0/1 with FACTS
sib.fastconf.EADock3: Evaluating cluster 20/51
sib.fastconf.EADock3: Evaluating binding mode 0/1 with FACTS
sib.fastconf.EADock3: Evaluating cluster 21/51
sib.fastconf.EADock3: Evaluating binding mode 0/1 with FACTS
sib.fastconf.EADock3: Evaluating cluster 22/51
sib.fastconf.EADock3: Evaluating binding mode 0/1 with FACTS
sib.fastconf.EADock3: Evaluating cluster 23/51
sib.fastconf.EADock3: Evaluating binding mode 0/1 with FACTS
sib.fastconf.EADock3: Evaluating cluster 24/51
sib.fastconf.EADock3: Evaluating binding mode 0/1 with FACTS
sib.fastconf.EADock3: Evaluating cluster 25/51
sib.fastconf.EADock3: Evaluating binding mode 0/1 with FACTS
sib.fastconf.EADock3: Evaluating cluster 26/51
sib.fastconf.EADock3: Evaluating binding mode 0/1 with FACTS
sib.fastconf.EADock3: Evaluating cluster 27/51
sib.fastconf.EADock3: Evaluating binding mode 0/1 with FACTS
sib.fastconf.EADock3: Evaluating cluster 28/51
sib.fastconf.EADock3: Evaluating binding mode 0/1 with FACTS
sib.fastconf.EADock3: Evaluating cluster 29/51
sib.fastconf.EADock3: Evaluating binding mode 0/1 with FACTS
sib.fastconf.EADock3: Evaluating cluster 30/51
sib.fastconf.EADock3: Evaluating binding mode 0/1 with FACTS
sib.fastconf.EADock3: Evaluating cluster 31/51
sib.fastconf.EADock3: Evaluating binding mode 0/1 with FACTS
sib.fastconf.EADock3: Evaluating cluster 32/51
sib.fastconf.EADock3: Evaluating binding mode 0/1 with FACTS
sib.fastconf.EADock3: Evaluating cluster 33/51
sib.fastconf.EADock3: Evaluating binding mode 0/1 with FACTS
sib.fastconf.EADock3: Evaluating cluster 34/51
sib.fastconf.EADock3: Evaluating binding mode 0/1 with FACTS
sib.fastconf.EADock3: Evaluating cluster 35/51
sib.fastconf.EADock3: Evaluating binding mode 0/1 with FACTS
sib.fastconf.EADock3: Evaluating cluster 36/51
sib.fastconf.EADock3: Evaluating binding mode 0/1 with FACTS
sib.fastconf.EADock3: Evaluating cluster 37/51
sib.fastconf.EADock3: Evaluating binding mode 0/1 with FACTS
sib.fastconf.EADock3: Evaluating cluster 38/51
sib.fastconf.EADock3: Evaluating binding mode 0/1 with FACTS
sib.fastconf.EADock3: Evaluating cluster 39/51
sib.fastconf.EADock3: Evaluating binding mode 0/1 with FACTS
sib.fastconf.EADock3: Evaluating cluster 40/51
sib.fastconf.EADock3: Evaluating binding mode 0/1 with FACTS
sib.fastconf.EADock3: Evaluating cluster 41/51
sib.fastconf.EADock3: Evaluating binding mode 0/1 with FACTS
sib.fastconf.EADock3: Evaluating cluster 42/51
sib.fastconf.EADock3: Evaluating binding mode 0/2 with FACTS
sib.fastconf.EADock3: Evaluating binding mode 1/2 with FACTS
sib.fastconf.EADock3: Evaluating cluster 43/51
sib.fastconf.EADock3: Evaluating binding mode 0/1 with FACTS
sib.fastconf.EADock3: Evaluating cluster 44/51
sib.fastconf.EADock3: Evaluating binding mode 0/1 with FACTS
sib.fastconf.EADock3: Evaluating cluster 45/51
sib.fastconf.EADock3: Evaluating binding mode 0/1 with FACTS
sib.fastconf.EADock3: Evaluating cluster 46/51
sib.fastconf.EADock3: Evaluating binding mode 0/1 with FACTS
sib.fastconf.EADock3: Evaluating cluster 47/51
sib.fastconf.EADock3: Evaluating binding mode 0/1 with FACTS
sib.fastconf.EADock3: Evaluating cluster 48/51
sib.fastconf.EADock3: Evaluating binding mode 0/1 with FACTS
sib.fastconf.EADock3: Evaluating cluster 49/51
sib.fastconf.EADock3: Evaluating binding mode 0/1 with FACTS
sib.fastconf.EADock3: Evaluating cluster 50/51
sib.fastconf.EADock3: Evaluating binding mode 0/1 with FACTS
sib.wrappers.md.charmm.ExtendedCharmmWrapper: CHARMM timers: CPU time: 13.17 seconds
sib.wrappers.md.charmm.ExtendedCharmmWrapper: CHARMM timers: Elapsed time: 13.3417 seconds.
sib.fastconf.EADock3: Starting cluster expansion.
sib.fastconf.EADock3: System  : 5367 atoms
sib.fastconf.EADock3: Ligand  : 81 atoms
sib.fastconf.EADock3: Receptor: 5286 atoms
sib.fastconf.EADock3:   Fixed part   : 5286 atoms
sib.fastconf.EADock3:   Flexible part: 0 atoms
sib.fastconf.EADock3: Expanding cluster 0/32
sib.fastconf.EADock3: Expanding cluster 1/32
sib.fastconf.EADock3: Expanding cluster 2/32
sib.fastconf.EADock3: Expanding cluster 3/32
sib.fastconf.EADock3: Expanding cluster 4/32
sib.fastconf.EADock3: Expanding cluster 5/32
sib.fastconf.EADock3: Expanding cluster 6/32
sib.fastconf.EADock3: Expanding cluster 7/32
sib.fastconf.EADock3: Expanding cluster 8/32
sib.fastconf.EADock3: Expanding cluster 9/32
sib.fastconf.EADock3: Expanding cluster 10/32
sib.fastconf.EADock3: Expanding cluster 11/32
sib.fastconf.EADock3: Expanding cluster 12/32
sib.fastconf.EADock3: Expanding cluster 13/32
sib.fastconf.EADock3: Expanding cluster 14/32
sib.fastconf.EADock3: Expanding cluster 15/32
sib.fastconf.EADock3: Expanding cluster 16/32
sib.fastconf.EADock3: Expanding cluster 17/32
sib.fastconf.EADock3: Expanding cluster 18/32
sib.fastconf.EADock3: Expanding cluster 19/32
sib.fastconf.EADock3: Expanding cluster 20/32
sib.fastconf.EADock3: Expanding cluster 21/32
sib.fastconf.EADock3: Expanding cluster 22/32
sib.fastconf.EADock3: Expanding cluster 23/32
sib.fastconf.EADock3: Expanding cluster 24/32
sib.fastconf.EADock3: Expanding cluster 25/32
sib.fastconf.EADock3: Expanding cluster 26/32
sib.fastconf.EADock3: Expanding cluster 27/32
sib.fastconf.EADock3: Expanding cluster 28/32
sib.fastconf.EADock3: Expanding cluster 29/32
sib.fastconf.EADock3: Expanding cluster 30/32
sib.fastconf.EADock3: Expanding cluster 31/32
sib.wrappers.md.charmm.ExtendedCharmmWrapper: CHARMM timers: CPU time: 123.82 seconds
sib.wrappers.md.charmm.ExtendedCharmmWrapper: CHARMM timers: Elapsed time: 124.564 seconds.
sib.fastconf.EADock3: Starting clustering
sib.fastconf.EADock3: Clustering iteration 0 took 10 ms and merged 223 clusters.
sib.fastconf.EADock3: Clustering iteration 1 took 0 ms and merged 0 clusters.
sib.fastconf.EADock3: Clustering took 10 ms.
sib.fastconf.EADock3: 256 elements were gathered in 33 clusters.
sib.fastconf.EADock3: clusters expanded, 256 binding modes generated
sib.fastconf.EADock3: Evaluating cluster 0/33
sib.fastconf.EADock3: Evaluating binding mode 0/8 with FACTS
sib.fastconf.EADock3: Evaluating binding mode 1/8 with FACTS
sib.fastconf.EADock3: Evaluating binding mode 2/8 with FACTS
sib.fastconf.EADock3: Evaluating binding mode 3/8 with FACTS
sib.fastconf.EADock3: Evaluating binding mode 4/8 with FACTS
sib.fastconf.EADock3: Evaluating binding mode 5/8 with FACTS
sib.fastconf.EADock3: Evaluating binding mode 6/8 with FACTS
sib.fastconf.EADock3: Evaluating binding mode 7/8 with FACTS
sib.fastconf.EADock3: Evaluating cluster 1/33
sib.fastconf.EADock3: Evaluating binding mode 0/8 with FACTS
sib.fastconf.EADock3: Evaluating binding mode 1/8 with FACTS
sib.fastconf.EADock3: Evaluating binding mode 2/8 with FACTS
sib.fastconf.EADock3: Evaluating binding mode 3/8 with FACTS
sib.fastconf.EADock3: Evaluating binding mode 4/8 with FACTS
sib.fastconf.EADock3: Evaluating binding mode 5/8 with FACTS
sib.fastconf.EADock3: Evaluating binding mode 6/8 with FACTS
sib.fastconf.EADock3: Evaluating binding mode 7/8 with FACTS
sib.fastconf.EADock3: Evaluating cluster 2/33
sib.fastconf.EADock3: Evaluating binding mode 0/8 with FACTS
sib.fastconf.EADock3: Evaluating binding mode 1/8 with FACTS
sib.fastconf.EADock3: Evaluating binding mode 2/8 with FACTS
sib.fastconf.EADock3: Evaluating binding mode 3/8 with FACTS
sib.fastconf.EADock3: Evaluating binding mode 4/8 with FACTS
sib.fastconf.EADock3: Evaluating binding mode 5/8 with FACTS
sib.fastconf.EADock3: Evaluating binding mode 6/8 with FACTS
sib.fastconf.EADock3: Evaluating binding mode 7/8 with FACTS
sib.fastconf.EADock3: Evaluating cluster 3/33
sib.fastconf.EADock3: Evaluating binding mode 0/8 with FACTS
sib.fastconf.EADock3: Evaluating binding mode 1/8 with FACTS
sib.fastconf.EADock3: Evaluating binding mode 2/8 with FACTS
sib.fastconf.EADock3: Evaluating binding mode 3/8 with FACTS
sib.fastconf.EADock3: Evaluating binding mode 4/8 with FACTS
sib.fastconf.EADock3: Evaluating binding mode 5/8 with FACTS
sib.fastconf.EADock3: Evaluating binding mode 6/8 with FACTS
sib.fastconf.EADock3: Evaluating binding mode 7/8 with FACTS
sib.fastconf.EADock3: Evaluating cluster 4/33
sib.fastconf.EADock3: Evaluating binding mode 0/8 with FACTS
sib.fastconf.EADock3: Evaluating binding mode 1/8 with FACTS
sib.fastconf.EADock3: Evaluating binding mode 2/8 with FACTS
sib.fastconf.EADock3: Evaluating binding mode 3/8 with FACTS
sib.fastconf.EADock3: Evaluating binding mode 4/8 with FACTS
sib.fastconf.EADock3: Evaluating binding mode 5/8 with FACTS
sib.fastconf.EADock3: Evaluating binding mode 6/8 with FACTS
sib.fastconf.EADock3: Evaluating binding mode 7/8 with FACTS
sib.fastconf.EADock3: Evaluating cluster 5/33
sib.fastconf.EADock3: Evaluating binding mode 0/5 with FACTS
sib.fastconf.EADock3: Evaluating binding mode 1/5 with FACTS
sib.fastconf.EADock3: Evaluating binding mode 2/5 with FACTS
sib.fastconf.EADock3: Evaluating binding mode 3/5 with FACTS
sib.fastconf.EADock3: Evaluating binding mode 4/5 with FACTS
sib.fastconf.EADock3: Evaluating cluster 6/33
sib.fastconf.EADock3: Evaluating binding mode 0/3 with FACTS
sib.fastconf.EADock3: Evaluating binding mode 1/3 with FACTS
sib.fastconf.EADock3: Evaluating binding mode 2/3 with FACTS
sib.fastconf.EADock3: Evaluating cluster 7/33
sib.fastconf.EADock3: Evaluating binding mode 0/8 with FACTS
sib.fastconf.EADock3: Evaluating binding mode 1/8 with FACTS
sib.fastconf.EADock3: Evaluating binding mode 2/8 with FACTS
sib.fastconf.EADock3: Evaluating binding mode 3/8 with FACTS
sib.fastconf.EADock3: Evaluating binding mode 4/8 with FACTS
sib.fastconf.EADock3: Evaluating binding mode 5/8 with FACTS
sib.fastconf.EADock3: Evaluating binding mode 6/8 with FACTS
sib.fastconf.EADock3: Evaluating binding mode 7/8 with FACTS
sib.fastconf.EADock3: Evaluating cluster 8/33
sib.fastconf.EADock3: Evaluating binding mode 0/8 with FACTS
sib.fastconf.EADock3: Evaluating binding mode 1/8 with FACTS
sib.fastconf.EADock3: Evaluating binding mode 2/8 with FACTS
sib.fastconf.EADock3: Evaluating binding mode 3/8 with FACTS
sib.fastconf.EADock3: Evaluating binding mode 4/8 with FACTS
sib.fastconf.EADock3: Evaluating binding mode 5/8 with FACTS
sib.fastconf.EADock3: Evaluating binding mode 6/8 with FACTS
sib.fastconf.EADock3: Evaluating binding mode 7/8 with FACTS
sib.fastconf.EADock3: Evaluating cluster 9/33
sib.fastconf.EADock3: Evaluating binding mode 0/8 with FACTS
sib.fastconf.EADock3: Evaluating binding mode 1/8 with FACTS
sib.fastconf.EADock3: Evaluating binding mode 2/8 with FACTS
sib.fastconf.EADock3: Evaluating binding mode 3/8 with FACTS
sib.fastconf.EADock3: Evaluating binding mode 4/8 with FACTS
sib.fastconf.EADock3: Evaluating binding mode 5/8 with FACTS
sib.fastconf.EADock3: Evaluating binding mode 6/8 with FACTS
sib.fastconf.EADock3: Evaluating binding mode 7/8 with FACTS
sib.fastconf.EADock3: Evaluating cluster 10/33
sib.fastconf.EADock3: Evaluating binding mode 0/8 with FACTS
sib.fastconf.EADock3: Evaluating binding mode 1/8 with FACTS
sib.fastconf.EADock3: Evaluating binding mode 2/8 with FACTS
sib.fastconf.EADock3: Evaluating binding mode 3/8 with FACTS
sib.fastconf.EADock3: Evaluating binding mode 4/8 with FACTS
sib.fastconf.EADock3: Evaluating binding mode 5/8 with FACTS
sib.fastconf.EADock3: Evaluating binding mode 6/8 with FACTS
sib.fastconf.EADock3: Evaluating binding mode 7/8 with FACTS
sib.fastconf.EADock3: Evaluating cluster 11/33
sib.fastconf.EADock3: Evaluating binding mode 0/8 with FACTS
sib.fastconf.EADock3: Evaluating binding mode 1/8 with FACTS
sib.fastconf.EADock3: Evaluating binding mode 2/8 with FACTS
sib.fastconf.EADock3: Evaluating binding mode 3/8 with FACTS
sib.fastconf.EADock3: Evaluating binding mode 4/8 with FACTS
sib.fastconf.EADock3: Evaluating binding mode 5/8 with FACTS
sib.fastconf.EADock3: Evaluating binding mode 6/8 with FACTS
sib.fastconf.EADock3: Evaluating binding mode 7/8 with FACTS
sib.fastconf.EADock3: Evaluating cluster 12/33
sib.fastconf.EADock3: Evaluating binding mode 0/8 with FACTS
sib.fastconf.EADock3: Evaluating binding mode 1/8 with FACTS
sib.fastconf.EADock3: Evaluating binding mode 2/8 with FACTS
sib.fastconf.EADock3: Evaluating binding mode 3/8 with FACTS
sib.fastconf.EADock3: Evaluating binding mode 4/8 with FACTS
sib.fastconf.EADock3: Evaluating binding mode 5/8 with FACTS
sib.fastconf.EADock3: Evaluating binding mode 6/8 with FACTS
sib.fastconf.EADock3: Evaluating binding mode 7/8 with FACTS
sib.fastconf.EADock3: Evaluating cluster 13/33
sib.fastconf.EADock3: Evaluating binding mode 0/8 with FACTS
sib.fastconf.EADock3: Evaluating binding mode 1/8 with FACTS
sib.fastconf.EADock3: Evaluating binding mode 2/8 with FACTS
sib.fastconf.EADock3: Evaluating binding mode 3/8 with FACTS
sib.fastconf.EADock3: Evaluating binding mode 4/8 with FACTS
sib.fastconf.EADock3: Evaluating binding mode 5/8 with FACTS
sib.fastconf.EADock3: Evaluating binding mode 6/8 with FACTS
sib.fastconf.EADock3: Evaluating binding mode 7/8 with FACTS
sib.fastconf.EADock3: Evaluating cluster 14/33
sib.fastconf.EADock3: Evaluating binding mode 0/8 with FACTS
sib.fastconf.EADock3: Evaluating binding mode 1/8 with FACTS
sib.fastconf.EADock3: Evaluating binding mode 2/8 with FACTS
sib.fastconf.EADock3: Evaluating binding mode 3/8 with FACTS
sib.fastconf.EADock3: Evaluating binding mode 4/8 with FACTS
sib.fastconf.EADock3: Evaluating binding mode 5/8 with FACTS
sib.fastconf.EADock3: Evaluating binding mode 6/8 with FACTS
sib.fastconf.EADock3: Evaluating binding mode 7/8 with FACTS
sib.fastconf.EADock3: Evaluating cluster 15/33
sib.fastconf.EADock3: Evaluating binding mode 0/8 with FACTS
sib.fastconf.EADock3: Evaluating binding mode 1/8 with FACTS
sib.fastconf.EADock3: Evaluating binding mode 2/8 with FACTS
sib.fastconf.EADock3: Evaluating binding mode 3/8 with FACTS
sib.fastconf.EADock3: Evaluating binding mode 4/8 with FACTS
sib.fastconf.EADock3: Evaluating binding mode 5/8 with FACTS
sib.fastconf.EADock3: Evaluating binding mode 6/8 with FACTS
sib.fastconf.EADock3: Evaluating binding mode 7/8 with FACTS
sib.fastconf.EADock3: Evaluating cluster 16/33
sib.fastconf.EADock3: Evaluating binding mode 0/8 with FACTS
sib.fastconf.EADock3: Evaluating binding mode 1/8 with FACTS
sib.fastconf.EADock3: Evaluating binding mode 2/8 with FACTS
sib.fastconf.EADock3: Evaluating binding mode 3/8 with FACTS
sib.fastconf.EADock3: Evaluating binding mode 4/8 with FACTS
sib.fastconf.EADock3: Evaluating binding mode 5/8 with FACTS
sib.fastconf.EADock3: Evaluating binding mode 6/8 with FACTS
sib.fastconf.EADock3: Evaluating binding mode 7/8 with FACTS
sib.fastconf.EADock3: Evaluating cluster 17/33
sib.fastconf.EADock3: Evaluating binding mode 0/8 with FACTS
sib.fastconf.EADock3: Evaluating binding mode 1/8 with FACTS
sib.fastconf.EADock3: Evaluating binding mode 2/8 with FACTS
sib.fastconf.EADock3: Evaluating binding mode 3/8 with FACTS
sib.fastconf.EADock3: Evaluating binding mode 4/8 with FACTS
sib.fastconf.EADock3: Evaluating binding mode 5/8 with FACTS
sib.fastconf.EADock3: Evaluating binding mode 6/8 with FACTS
sib.fastconf.EADock3: Evaluating binding mode 7/8 with FACTS
sib.fastconf.EADock3: Evaluating cluster 18/33
sib.fastconf.EADock3: Evaluating binding mode 0/8 with FACTS
sib.fastconf.EADock3: Evaluating binding mode 1/8 with FACTS
sib.fastconf.EADock3: Evaluating binding mode 2/8 with FACTS
sib.fastconf.EADock3: Evaluating binding mode 3/8 with FACTS
sib.fastconf.EADock3: Evaluating binding mode 4/8 with FACTS
sib.fastconf.EADock3: Evaluating binding mode 5/8 with FACTS
sib.fastconf.EADock3: Evaluating binding mode 6/8 with FACTS
sib.fastconf.EADock3: Evaluating binding mode 7/8 with FACTS
sib.fastconf.EADock3: Evaluating cluster 19/33
sib.fastconf.EADock3: Evaluating binding mode 0/8 with FACTS
sib.fastconf.EADock3: Evaluating binding mode 1/8 with FACTS
sib.fastconf.EADock3: Evaluating binding mode 2/8 with FACTS
sib.fastconf.EADock3: Evaluating binding mode 3/8 with FACTS
sib.fastconf.EADock3: Evaluating binding mode 4/8 with FACTS
sib.fastconf.EADock3: Evaluating binding mode 5/8 with FACTS
sib.fastconf.EADock3: Evaluating binding mode 6/8 with FACTS
sib.fastconf.EADock3: Evaluating binding mode 7/8 with FACTS
sib.fastconf.EADock3: Evaluating cluster 20/33
sib.fastconf.EADock3: Evaluating binding mode 0/8 with FACTS
sib.fastconf.EADock3: Evaluating binding mode 1/8 with FACTS
sib.fastconf.EADock3: Evaluating binding mode 2/8 with FACTS
sib.fastconf.EADock3: Evaluating binding mode 3/8 with FACTS
sib.fastconf.EADock3: Evaluating binding mode 4/8 with FACTS
sib.fastconf.EADock3: Evaluating binding mode 5/8 with FACTS
sib.fastconf.EADock3: Evaluating binding mode 6/8 with FACTS
sib.fastconf.EADock3: Evaluating binding mode 7/8 with FACTS
sib.fastconf.EADock3: Evaluating cluster 21/33
sib.fastconf.EADock3: Evaluating binding mode 0/8 with FACTS
sib.fastconf.EADock3: Evaluating binding mode 1/8 with FACTS
sib.fastconf.EADock3: Evaluating binding mode 2/8 with FACTS
sib.fastconf.EADock3: Evaluating binding mode 3/8 with FACTS
sib.fastconf.EADock3: Evaluating binding mode 4/8 with FACTS
sib.fastconf.EADock3: Evaluating binding mode 5/8 with FACTS
sib.fastconf.EADock3: Evaluating binding mode 6/8 with FACTS
sib.fastconf.EADock3: Evaluating binding mode 7/8 with FACTS
sib.fastconf.EADock3: Evaluating cluster 22/33
sib.fastconf.EADock3: Evaluating binding mode 0/8 with FACTS
sib.fastconf.EADock3: Evaluating binding mode 1/8 with FACTS
sib.fastconf.EADock3: Evaluating binding mode 2/8 with FACTS
sib.fastconf.EADock3: Evaluating binding mode 3/8 with FACTS
sib.fastconf.EADock3: Evaluating binding mode 4/8 with FACTS
sib.fastconf.EADock3: Evaluating binding mode 5/8 with FACTS
sib.fastconf.EADock3: Evaluating binding mode 6/8 with FACTS
sib.fastconf.EADock3: Evaluating binding mode 7/8 with FACTS
sib.fastconf.EADock3: Evaluating cluster 23/33
sib.fastconf.EADock3: Evaluating binding mode 0/8 with FACTS
sib.fastconf.EADock3: Evaluating binding mode 1/8 with FACTS
sib.fastconf.EADock3: Evaluating binding mode 2/8 with FACTS
sib.fastconf.EADock3: Evaluating binding mode 3/8 with FACTS
sib.fastconf.EADock3: Evaluating binding mode 4/8 with FACTS
sib.fastconf.EADock3: Evaluating binding mode 5/8 with FACTS
sib.fastconf.EADock3: Evaluating binding mode 6/8 with FACTS
sib.fastconf.EADock3: Evaluating binding mode 7/8 with FACTS
sib.fastconf.EADock3: Evaluating cluster 24/33
sib.fastconf.EADock3: Evaluating binding mode 0/8 with FACTS
sib.fastconf.EADock3: Evaluating binding mode 1/8 with FACTS
sib.fastconf.EADock3: Evaluating binding mode 2/8 with FACTS
sib.fastconf.EADock3: Evaluating binding mode 3/8 with FACTS
sib.fastconf.EADock3: Evaluating binding mode 4/8 with FACTS
sib.fastconf.EADock3: Evaluating binding mode 5/8 with FACTS
sib.fastconf.EADock3: Evaluating binding mode 6/8 with FACTS
sib.fastconf.EADock3: Evaluating binding mode 7/8 with FACTS
sib.fastconf.EADock3: Evaluating cluster 25/33
sib.fastconf.EADock3: Evaluating binding mode 0/8 with FACTS
sib.fastconf.EADock3: Evaluating binding mode 1/8 with FACTS
sib.fastconf.EADock3: Evaluating binding mode 2/8 with FACTS
sib.fastconf.EADock3: Evaluating binding mode 3/8 with FACTS
sib.fastconf.EADock3: Evaluating binding mode 4/8 with FACTS
sib.fastconf.EADock3: Evaluating binding mode 5/8 with FACTS
sib.fastconf.EADock3: Evaluating binding mode 6/8 with FACTS
sib.fastconf.EADock3: Evaluating binding mode 7/8 with FACTS
sib.fastconf.EADock3: Evaluating cluster 26/33
sib.fastconf.EADock3: Evaluating binding mode 0/8 with FACTS
sib.fastconf.EADock3: Evaluating binding mode 1/8 with FACTS
sib.fastconf.EADock3: Evaluating binding mode 2/8 with FACTS
sib.fastconf.EADock3: Evaluating binding mode 3/8 with FACTS
sib.fastconf.EADock3: Evaluating binding mode 4/8 with FACTS
sib.fastconf.EADock3: Evaluating binding mode 5/8 with FACTS
sib.fastconf.EADock3: Evaluating binding mode 6/8 with FACTS
sib.fastconf.EADock3: Evaluating binding mode 7/8 with FACTS
sib.fastconf.EADock3: Evaluating cluster 27/33
sib.fastconf.EADock3: Evaluating binding mode 0/8 with FACTS
sib.fastconf.EADock3: Evaluating binding mode 1/8 with FACTS
sib.fastconf.EADock3: Evaluating binding mode 2/8 with FACTS
sib.fastconf.EADock3: Evaluating binding mode 3/8 with FACTS
sib.fastconf.EADock3: Evaluating binding mode 4/8 with FACTS
sib.fastconf.EADock3: Evaluating binding mode 5/8 with FACTS
sib.fastconf.EADock3: Evaluating binding mode 6/8 with FACTS
sib.fastconf.EADock3: Evaluating binding mode 7/8 with FACTS
sib.fastconf.EADock3: Evaluating cluster 28/33
sib.fastconf.EADock3: Evaluating binding mode 0/8 with FACTS
sib.fastconf.EADock3: Evaluating binding mode 1/8 with FACTS
sib.fastconf.EADock3: Evaluating binding mode 2/8 with FACTS
sib.fastconf.EADock3: Evaluating binding mode 3/8 with FACTS
sib.fastconf.EADock3: Evaluating binding mode 4/8 with FACTS
sib.fastconf.EADock3: Evaluating binding mode 5/8 with FACTS
sib.fastconf.EADock3: Evaluating binding mode 6/8 with FACTS
sib.fastconf.EADock3: Evaluating binding mode 7/8 with FACTS
sib.fastconf.EADock3: Evaluating cluster 29/33
sib.fastconf.EADock3: Evaluating binding mode 0/8 with FACTS
sib.fastconf.EADock3: Evaluating binding mode 1/8 with FACTS
sib.fastconf.EADock3: Evaluating binding mode 2/8 with FACTS
sib.fastconf.EADock3: Evaluating binding mode 3/8 with FACTS
sib.fastconf.EADock3: Evaluating binding mode 4/8 with FACTS
sib.fastconf.EADock3: Evaluating binding mode 5/8 with FACTS
sib.fastconf.EADock3: Evaluating binding mode 6/8 with FACTS
sib.fastconf.EADock3: Evaluating binding mode 7/8 with FACTS
sib.fastconf.EADock3: Evaluating cluster 30/33
sib.fastconf.EADock3: Evaluating binding mode 0/8 with FACTS
sib.fastconf.EADock3: Evaluating binding mode 1/8 with FACTS
sib.fastconf.EADock3: Evaluating binding mode 2/8 with FACTS
sib.fastconf.EADock3: Evaluating binding mode 3/8 with FACTS
sib.fastconf.EADock3: Evaluating binding mode 4/8 with FACTS
sib.fastconf.EADock3: Evaluating binding mode 5/8 with FACTS
sib.fastconf.EADock3: Evaluating binding mode 6/8 with FACTS
sib.fastconf.EADock3: Evaluating binding mode 7/8 with FACTS
sib.fastconf.EADock3: Evaluating cluster 31/33
sib.fastconf.EADock3: Evaluating binding mode 0/8 with FACTS
sib.fastconf.EADock3: Evaluating binding mode 1/8 with FACTS
sib.fastconf.EADock3: Evaluating binding mode 2/8 with FACTS
sib.fastconf.EADock3: Evaluating binding mode 3/8 with FACTS
sib.fastconf.EADock3: Evaluating binding mode 4/8 with FACTS
sib.fastconf.EADock3: Evaluating binding mode 5/8 with FACTS
sib.fastconf.EADock3: Evaluating binding mode 6/8 with FACTS
sib.fastconf.EADock3: Evaluating binding mode 7/8 with FACTS
sib.fastconf.EADock3: Evaluating cluster 32/33
sib.fastconf.EADock3: Evaluating binding mode 0/8 with FACTS
sib.fastconf.EADock3: Evaluating binding mode 1/8 with FACTS
sib.fastconf.EADock3: Evaluating binding mode 2/8 with FACTS
sib.fastconf.EADock3: Evaluating binding mode 3/8 with FACTS
sib.fastconf.EADock3: Evaluating binding mode 4/8 with FACTS
sib.fastconf.EADock3: Evaluating binding mode 5/8 with FACTS
sib.fastconf.EADock3: Evaluating binding mode 6/8 with FACTS
sib.fastconf.EADock3: Evaluating binding mode 7/8 with FACTS
sib.wrappers.md.charmm.ExtendedCharmmWrapper: CHARMM timers: CPU time: 23.67 seconds
sib.wrappers.md.charmm.ExtendedCharmmWrapper: CHARMM timers: Elapsed time: 24.1326 seconds.
sib.fastconf.EADock3: EADock3Cluster 0 : 8 elements, SimpleFitness: 273.71902, FullFitness: -973.54144 , RMSD: 33.392174 , elements: [ 272.299 -973.54144 33.392174 ] [ 272.299 -973.54144 33.392174 ] [ 272.299 -973.54144 33.392174 ] [ 272.299 -973.54144 33.392174 ] [ 275.112 -969.48193 33.176586 ] [ 275.112 -969.48193 33.176586 ] [ 275.166 -969.3767 33.16494 ] [ 275.166 -969.3767 33.16494 ] 
sib.fastconf.EADock3: EADock3Cluster 1 : 8 elements, SimpleFitness: 275.09653, FullFitness: -969.0211 , RMSD: 36.084732 , elements: [ 274.948 -969.0211 36.084732 ] [ 275.002 -968.5928 36.11976 ] [ 275.002 -968.5928 36.11976 ] [ 275.164 -968.4128 36.08655 ] [ 275.164 -968.4128 36.08655 ] [ 275.164 -968.4128 36.08655 ] [ 275.164 -968.4128 36.08655 ] [ 275.164 -968.4128 36.08655 ] 
sib.fastconf.EADock3: EADock3Cluster 2 : 8 elements, SimpleFitness: 264.05127, FullFitness: -968.9611 , RMSD: 20.346775 , elements: [ 263.218 -968.9611 20.346775 ] [ 263.218 -968.9611 20.346775 ] [ 263.763 -967.9283 20.398355 ] [ 263.763 -967.9283 20.398355 ] [ 264.612 -966.86584 20.423782 ] [ 264.612 -966.86584 20.423782 ] [ 264.612 -966.86584 20.423782 ] [ 264.612 -966.86584 20.423782 ] 
sib.fastconf.EADock3: EADock3Cluster 3 : 8 elements, SimpleFitness: 264.82736, FullFitness: -967.1773 , RMSD: 17.37702 , elements: [ 264.347 -967.1773 17.37702 ] [ 264.886 -966.7024 17.348717 ] [ 264.886 -966.7024 17.348717 ] [ 264.886 -966.7024 17.348717 ] [ 264.886 -966.7024 17.348717 ] [ 264.886 -966.7024 17.348717 ] [ 264.921 -965.11676 17.37695 ] [ 264.921 -965.11676 17.37695 ] 
sib.fastconf.EADock3: EADock3Cluster 4 : 5 elements, SimpleFitness: 267.0728, FullFitness: -964.51385 , RMSD: 18.196966 , elements: [ 266.758 -964.51385 18.196966 ] [ 267.006 -963.9025 18.226458 ] [ 267.006 -963.9025 18.226458 ] [ 267.297 -963.5482 18.274235 ] [ 267.297 -963.5482 18.274235 ] 
sib.fastconf.EADock3: EADock3Cluster 5 : 8 elements, SimpleFitness: 266.36563, FullFitness: -963.9108 , RMSD: 20.432215 , elements: [ 266.168 -963.9108 20.432215 ] [ 266.168 -963.9108 20.432215 ] [ 266.168 -963.9108 20.432215 ] [ 266.399 -963.33 20.46696 ] [ 266.399 -963.33 20.46696 ] [ 266.399 -963.33 20.46696 ] [ 266.612 -962.655 20.459852 ] [ 266.612 -962.655 20.459852 ] 
sib.fastconf.EADock3: EADock3Cluster 6 : 8 elements, SimpleFitness: 276.7144, FullFitness: -963.82245 , RMSD: 32.77685 , elements: [ 276.544 -963.82245 32.77685 ] [ 276.544 -963.82245 32.77685 ] [ 276.544 -963.82245 32.77685 ] [ 276.544 -963.82245 32.77685 ] [ 276.765 -963.6619 32.82725 ] [ 276.765 -963.6619 32.82725 ] [ 276.765 -963.6619 32.82725 ] [ 277.244 -963.2339 32.892456 ] 
sib.fastconf.EADock3: EADock3Cluster 7 : 8 elements, SimpleFitness: 265.399, FullFitness: -963.5653 , RMSD: 19.801966 , elements: [ 264.419 -963.5653 19.801966 ] [ 264.419 -963.5653 19.801966 ] [ 264.419 -963.5653 19.801966 ] [ 265.435 -962.78784 19.723635 ] [ 265.435 -962.78784 19.723635 ] [ 265.435 -962.78784 19.723635 ] [ 266.815 -959.94336 20.039675 ] [ 266.815 -959.94336 20.039675 ] 
sib.fastconf.EADock3: EADock3Cluster 8 : 8 elements, SimpleFitness: 270.89047, FullFitness: -963.4814 , RMSD: 18.288368 , elements: [ 269.589 -963.4814 18.288368 ] [ 269.589 -963.4814 18.288368 ] [ 270.516 -962.6662 18.174171 ] [ 271.486 -959.61096 18.104874 ] [ 271.486 -959.61096 18.104874 ] [ 271.486 -959.61096 18.104874 ] [ 271.486 -959.61096 18.104874 ] [ 271.486 -959.61096 18.104874 ] 
sib.fastconf.EADock3: EADock3Cluster 9 : 8 elements, SimpleFitness: 278.54486, FullFitness: -963.0197 , RMSD: 32.59857 , elements: [ 278.149 -963.0197 32.59857 ] [ 278.149 -963.0197 32.59857 ] [ 278.149 -963.0197 32.59857 ] [ 278.352 -962.76825 32.652256 ] [ 278.352 -962.76825 32.652256 ] [ 278.352 -962.76825 32.652256 ] [ 279.428 -961.58 32.63893 ] [ 279.428 -961.58 32.63893 ] 
sib.fastconf.EADock3: EADock3Cluster 10 : 8 elements, SimpleFitness: 266.958, FullFitness: -960.6797 , RMSD: 20.155317 , elements: [ 266.597 -960.6797 20.155317 ] [ 266.597 -960.6797 20.155317 ] [ 266.916 -960.2719 20.169928 ] [ 266.916 -960.2719 20.169928 ] [ 266.916 -960.2719 20.169928 ] [ 266.916 -960.2719 20.169928 ] [ 267.403 -960.01373 20.270754 ] [ 267.403 -960.01373 20.270754 ] 
sib.fastconf.EADock3: EADock3Cluster 11 : 8 elements, SimpleFitness: 280.92026, FullFitness: -960.18494 , RMSD: 33.846523 , elements: [ 280.617 -960.18494 33.846523 ] [ 280.617 -960.18494 33.846523 ] [ 280.617 -960.18494 33.846523 ] [ 280.617 -960.18494 33.846523 ] [ 280.91 -959.84106 33.693417 ] [ 280.91 -959.84106 33.693417 ] [ 281.537 -959.3324 33.747864 ] [ 281.537 -959.3324 33.747864 ] 
sib.fastconf.EADock3: EADock3Cluster 12 : 8 elements, SimpleFitness: 283.8001, FullFitness: -959.65454 , RMSD: 32.331635 , elements: [ 283.253 -959.65454 32.331635 ] [ 283.253 -959.65454 32.331635 ] [ 283.377 -959.5867 32.31804 ] [ 283.377 -959.5867 32.31804 ] [ 283.377 -959.5867 32.31804 ] [ 284.588 -957.52277 32.45289 ] [ 284.588 -957.52277 32.45289 ] [ 284.588 -957.52277 32.45289 ] 
sib.fastconf.EADock3: EADock3Cluster 13 : 8 elements, SimpleFitness: 271.45026, FullFitness: -959.47205 , RMSD: 18.774527 , elements: [ 269.866 -959.47205 18.774527 ] [ 269.866 -959.47205 18.774527 ] [ 271.36 -956.42017 18.864138 ] [ 272.102 -955.28326 18.976156 ] [ 272.102 -955.28326 18.976156 ] [ 272.102 -955.28326 18.976156 ] [ 272.102 -955.28326 18.976156 ] [ 272.102 -955.28326 18.976156 ] 
sib.fastconf.EADock3: EADock3Cluster 14 : 8 elements, SimpleFitness: 271.51477, FullFitness: -959.121 , RMSD: 19.381275 , elements: [ 270.928 -959.121 19.381275 ] [ 271.432 -956.6427 19.350956 ] [ 271.432 -956.6427 19.350956 ] [ 271.432 -956.6427 19.350956 ] [ 271.432 -956.6427 19.350956 ] [ 271.432 -956.6427 19.350956 ] [ 272.015 -955.8613 19.4383 ] [ 272.015 -955.8613 19.4383 ] 
sib.fastconf.EADock3: EADock3Cluster 15 : 8 elements, SimpleFitness: 271.3155, FullFitness: -958.7298 , RMSD: 19.240788 , elements: [ 269.127 -958.7298 19.240788 ] [ 269.127 -958.7298 19.240788 ] [ 271.955 -955.4153 19.022196 ] [ 271.955 -955.4153 19.022196 ] [ 271.955 -955.4153 19.022196 ] [ 271.955 -955.4153 19.022196 ] [ 272.225 -954.7337 19.012505 ] [ 272.225 -954.7337 19.012505 ] 
sib.fastconf.EADock3: EADock3Cluster 16 : 8 elements, SimpleFitness: 276.66174, FullFitness: -958.43774 , RMSD: 18.594778 , elements: [ 275.086 -958.43774 18.594778 ] [ 275.086 -958.43774 18.594778 ] [ 277.009 -955.64355 18.828884 ] [ 277.009 -955.64355 18.828884 ] [ 277.009 -955.64355 18.828884 ] [ 277.365 -955.27264 18.812866 ] [ 277.365 -955.27264 18.812866 ] [ 277.365 -955.27264 18.812866 ] 
sib.fastconf.EADock3: EADock3Cluster 17 : 8 elements, SimpleFitness: 267.87137, FullFitness: -954.4818 , RMSD: 19.373503 , elements: [ 266.711 -954.4818 19.373503 ] [ 266.711 -954.4818 19.373503 ] [ 266.711 -954.4818 19.373503 ] [ 266.711 -954.4818 19.373503 ] [ 266.711 -954.4818 19.373503 ] [ 267.953 -953.25555 19.406149 ] [ 267.953 -953.25555 19.406149 ] [ 273.51 -945.655 19.625715 ] 
sib.fastconf.EADock3: EADock3Cluster 18 : 8 elements, SimpleFitness: 277.03787, FullFitness: -954.318 , RMSD: 17.73449 , elements: [ 276.322 -954.318 17.73449 ] [ 277.199 -953.579 18.107782 ] [ 277.199 -953.579 18.107782 ] [ 277.199 -953.579 18.107782 ] [ 277.199 -953.579 18.107782 ] [ 277.199 -953.579 18.107782 ] [ 276.993 -952.8363 17.756403 ] [ 276.993 -952.8363 17.756403 ] 
sib.fastconf.EADock3: EADock3Cluster 19 : 8 elements, SimpleFitness: 270.29874, FullFitness: -954.0346 , RMSD: 18.388094 , elements: [ 270.227 -954.0346 18.388094 ] [ 270.227 -954.0346 18.388094 ] [ 270.227 -954.0346 18.388094 ] [ 270.227 -954.0346 18.388094 ] [ 270.385 -953.9573 18.392618 ] [ 270.385 -953.9573 18.392618 ] [ 270.385 -953.9573 18.392618 ] [ 270.327 -953.89844 18.38168 ] 
sib.fastconf.EADock3: EADock3Cluster 20 : 8 elements, SimpleFitness: 288.02713, FullFitness: -953.78174 , RMSD: 33.242294 , elements: [ 287.037 -953.78174 33.242294 ] [ 287.037 -953.78174 33.242294 ] [ 287.037 -953.78174 33.242294 ] [ 287.962 -952.653 33.259163 ] [ 287.962 -952.653 33.259163 ] [ 287.962 -952.653 33.259163 ] [ 289.61 -951.8889 33.295723 ] [ 289.61 -951.8889 33.295723 ] 
sib.fastconf.EADock3: EADock3Cluster 21 : 8 elements, SimpleFitness: 279.61502, FullFitness: -953.62134 , RMSD: 17.391134 , elements: [ 279.618 -953.62134 17.391134 ] [ 279.618 -953.62134 17.391134 ] [ 279.599 -953.4683 17.42939 ] [ 279.599 -953.4683 17.42939 ] [ 279.599 -953.4683 17.42939 ] [ 279.629 -953.3498 17.432573 ] [ 279.629 -953.3498 17.432573 ] [ 279.629 -953.3498 17.432573 ] 
sib.fastconf.EADock3: EADock3Cluster 22 : 8 elements, SimpleFitness: 279.42026, FullFitness: -951.8337 , RMSD: 19.73663 , elements: [ 277.02 -951.8337 19.73663 ] [ 277.02 -951.8337 19.73663 ] [ 277.02 -951.8337 19.73663 ] [ 277.02 -951.8337 19.73663 ] [ 277.02 -951.8337 19.73663 ] [ 283.246 -944.15015 19.624352 ] [ 283.508 -943.6098 19.512634 ] [ 283.508 -943.6098 19.512634 ] 
sib.fastconf.EADock3: EADock3Cluster 23 : 3 elements, SimpleFitness: 272.25766, FullFitness: -951.3302 , RMSD: 18.032827 , elements: [ 272.214 -951.3302 18.032827 ] [ 272.255 -950.4331 17.975773 ] [ 272.304 -950.0328 18.00862 ] 
sib.fastconf.EADock3: EADock3Cluster 24 : 8 elements, SimpleFitness: 292.686, FullFitness: -950.7417 , RMSD: 32.82028 , elements: [ 292.574 -950.7417 32.82028 ] [ 292.574 -950.7417 32.82028 ] [ 292.574 -950.7417 32.82028 ] [ 292.574 -950.7417 32.82028 ] [ 292.751 -950.6039 32.757442 ] [ 292.751 -950.6039 32.757442 ] [ 292.845 -950.4491 32.73605 ] [ 292.845 -950.4491 32.73605 ] 
sib.fastconf.EADock3: EADock3Cluster 25 : 8 elements, SimpleFitness: 273.569, FullFitness: -948.79816 , RMSD: 18.583193 , elements: [ 272.907 -948.79816 18.583193 ] [ 272.907 -948.79816 18.583193 ] [ 272.907 -948.79816 18.583193 ] [ 273.491 -947.8683 18.52901 ] [ 273.491 -947.8683 18.52901 ] [ 274.283 -946.448 18.482857 ] [ 274.283 -946.448 18.482857 ] [ 274.283 -946.448 18.482857 ] 
sib.fastconf.EADock3: EADock3Cluster 26 : 8 elements, SimpleFitness: 280.62024, FullFitness: -947.6133 , RMSD: 16.154697 , elements: [ 280.033 -947.6133 16.154697 ] [ 280.033 -947.6133 16.154697 ] [ 280.033 -947.6133 16.154697 ] [ 280.033 -947.6133 16.154697 ] [ 281.644 -946.063 16.40335 ] [ 281.644 -946.063 16.40335 ] [ 280.771 -945.04333 16.266085 ] [ 280.771 -945.04333 16.266085 ] 
sib.fastconf.EADock3: EADock3Cluster 27 : 8 elements, SimpleFitness: 280.06525, FullFitness: -944.9098 , RMSD: 18.869022 , elements: [ 279.946 -944.9098 18.869022 ] [ 279.946 -944.9098 18.869022 ] [ 279.946 -944.9098 18.869022 ] [ 279.946 -944.9098 18.869022 ] [ 280.102 -944.5199 18.888805 ] [ 280.212 -944.34973 18.878622 ] [ 280.212 -944.34973 18.878622 ] [ 280.212 -944.34973 18.878622 ] 
sib.fastconf.EADock3: EADock3Cluster 28 : 8 elements, SimpleFitness: 280.8224, FullFitness: -941.73584 , RMSD: 18.21444 , elements: [ 280.881 -941.73584 18.21444 ] [ 280.881 -941.73584 18.21444 ] [ 280.881 -941.73584 18.21444 ] [ 280.776 -941.6053 18.233564 ] [ 280.776 -941.6053 18.233564 ] [ 280.776 -941.6053 18.233564 ] [ 280.776 -941.6053 18.233564 ] [ 280.832 -941.4863 18.21585 ] 
sib.fastconf.EADock3: EADock3Cluster 29 : 8 elements, SimpleFitness: 287.81686, FullFitness: -938.58777 , RMSD: 20.749683 , elements: [ 287.224 -938.58777 20.749683 ] [ 287.224 -938.58777 20.749683 ] [ 287.224 -938.58777 20.749683 ] [ 287.224 -938.58777 20.749683 ] [ 288.46 -938.2932 20.543768 ] [ 288.46 -938.2932 20.543768 ] [ 288.46 -938.2932 20.543768 ] [ 288.259 -937.7594 20.57716 ] 
sib.fastconf.EADock3: EADock3Cluster 30 : 8 elements, SimpleFitness: 304.41327, FullFitness: -937.9475 , RMSD: 38.561504 , elements: [ 304.39 -937.9475 38.561504 ] [ 304.39 -937.9475 38.561504 ] [ 304.39 -937.9475 38.561504 ] [ 304.426 -937.9117 38.542187 ] [ 304.426 -937.9117 38.542187 ] [ 304.428 -937.8967 38.52651 ] [ 304.428 -937.8967 38.52651 ] [ 304.428 -937.8967 38.52651 ] 
sib.fastconf.EADock3: EADock3Cluster 31 : 8 elements, SimpleFitness: 288.3655, FullFitness: -937.37354 , RMSD: 18.321756 , elements: [ 287.822 -937.37354 18.321756 ] [ 287.822 -937.37354 18.321756 ] [ 287.822 -937.37354 18.321756 ] [ 287.822 -937.37354 18.321756 ] [ 288.895 -936.5206 18.64393 ] [ 288.895 -936.5206 18.64393 ] [ 288.923 -935.8984 18.597872 ] [ 288.923 -935.8984 18.597872 ] 
sib.fastconf.EADock3: EADock3Cluster 32 : 8 elements, SimpleFitness: 316.5605, FullFitness: -926.8948 , RMSD: 32.625877 , elements: [ 316.105 -926.8948 32.625877 ] [ 316.105 -926.8948 32.625877 ] [ 316.519 -926.8828 32.75579 ] [ 316.751 -926.67535 32.759624 ] [ 316.751 -926.67535 32.759624 ] [ 316.751 -926.67535 32.759624 ] [ 316.751 -926.67535 32.759624 ] [ 316.751 -926.67535 32.759624 ] 
sib.wrappers.md.charmm.ExtendedCharmmWrapper: CHARMM timers: CPU time: 1.71 seconds
sib.wrappers.md.charmm.ExtendedCharmmWrapper: CHARMM timers: Elapsed time: 1.72132 seconds.
sib.wrappers.md.charmm.ExtendedCharmmWrapper: CHARMM timers: CPU time: 15.4 seconds
sib.wrappers.md.charmm.ExtendedCharmmWrapper: CHARMM timers: Elapsed time: 15.5294 seconds.
sib.fastconf.EADock3$Flusher: Closing java.util.zip.ZipOutputStream@1181a6d
sib.fastconf.EADock3$Flusher: Closing java.util.zip.ZipOutputStream@64f06ab7
