# Supplementary material for: Exploring the mechanism of Alisma orientale for the treatment of pregnancy induced hypertension and potential hepato-nephrotoxicity by using network pharmacology, network toxicology, molecular docking and molecular dynamics simulation
Source: Front Pharmacol. 2022 Nov 15;13:1027112. doi: 10.3389/fphar.2022.1027112 (PMC9705790; doi:10.3389/fphar.2022.1027112)
Supplement: Supplementary file 6 [file DataSheet4.zip › BCL2L1/bcl2854/ligand.rtf]

* ---- 
* Built RTF for tmpxBWyTc.mol2 
*    by user swissdock     Tue Oct  4 16:06:44 CEST 2022 
* ---- 
*
   22    0

MASS   201 C=O   12.011000
MASS   202 CR    12.011000
MASS   203 C=C   12.011000
MASS   204 CR3R  12.011000
MASS   205 O=C   15.999400
MASS   206 OR    15.999400
MASS   207 HCMM   1.007940
MASS   208 HOR    1.007940

AUTOGENERATE ANGLES DIHE
DEFA FIRS NONE LAST NONE

RESI LIG   0.000 
GROUP
ATOM C    C=O   0.4480
ATOM C1   CR    0.0610
ATOM C2   CR    0.0000
ATOM C3   CR    0.0610
ATOM C4   CR    0.0000
ATOM C5   CR    0.0000
ATOM C6   CR    0.0000
ATOM C7   CR    0.0000
ATOM C8   CR    0.0000
ATOM C9   CR    0.0000
ATOM C10  CR    0.0000
ATOM C11  CR    0.1382
ATOM C12  CR    0.0000
ATOM C13  CR    0.0610
ATOM C14  C=O   0.4946
ATOM C15  C=C  -0.1238
ATOM C16  CR    0.1382
ATOM C17  CR    0.0000
ATOM C18  CR    0.3750
ATOM C19  CR3R -0.0470
ATOM C20  CR3R -0.0420
ATOM C21  CR    0.0950
ATOM C22  CR    0.0950
ATOM C23  CR    0.0000
ATOM C24  C=C  -0.2764
ATOM C25  CR    0.1382
ATOM C26  CR    0.2800
ATOM C27  CR    0.0000
ATOM C28  CR    0.0000
ATOM C29  CR    0.0000
ATOM O    O=C  -0.5700
ATOM O1   O=C  -0.5700
ATOM O2   OR   -0.6800
ATOM O3   OR   -0.6800
ATOM O4   OR   -0.2960
ATOM H    HCMM  0.0000
ATOM H1   HCMM  0.0000
ATOM H2   HCMM  0.0000
ATOM H3   HCMM  0.0000
ATOM H4   HCMM  0.0000
ATOM H5   HCMM  0.0000
ATOM H6   HCMM  0.0000
ATOM H7   HCMM  0.0000
ATOM H8   HCMM  0.0000
ATOM H9   HCMM  0.0000
ATOM H10  HCMM  0.0000
ATOM H11  HCMM  0.0000
ATOM H12  HCMM  0.0000
ATOM H13  HCMM  0.0000
ATOM H14  HCMM  0.0000
ATOM H15  HCMM  0.0000
ATOM H16  HCMM  0.0000
ATOM H17  HCMM  0.0000
ATOM H18  HCMM  0.0000
ATOM H19  HCMM  0.0000
ATOM H20  HCMM  0.0000
ATOM H21  HCMM  0.0000
ATOM H22  HCMM  0.0000
ATOM H23  HCMM  0.0000
ATOM H24  HCMM  0.0000
ATOM H25  HCMM  0.0000
ATOM H26  HCMM  0.0000
ATOM H27  HCMM  0.1000
ATOM H28  HCMM  0.0000
ATOM H29  HCMM  0.0000
ATOM H30  HCMM  0.0000
ATOM H31  HCMM  0.0000
ATOM H32  HCMM  0.0000
ATOM H33  HCMM  0.0000
ATOM H34  HCMM  0.0000
ATOM H35  HCMM  0.0000
ATOM H36  HCMM  0.0000
ATOM H37  HCMM  0.0000
ATOM H38  HCMM  0.0000
ATOM H39  HCMM  0.0000
ATOM H40  HCMM  0.0000
ATOM H41  HCMM  0.0000
ATOM H42  HCMM  0.0000
ATOM H43  HCMM  0.0000
ATOM H44  HOR   0.4000
ATOM H45  HOR   0.4000
BOND C    C1  
BOND C    C3  
BOND C    O   
BOND C1   C2  
BOND C1   H   
BOND C1   H1  
BOND C2   C28 
BOND C2   H2  
BOND C2   H3  
BOND C3   C4  
BOND C3   C5  
BOND C3   C6  
BOND C4   H4  
BOND C4   H5  
BOND C4   H6  
BOND C5   H7  
BOND C5   H8  
BOND C5   H9  
BOND C6   C7  
BOND C6   C28 
BOND C6   H10 
BOND C7   C8  
BOND C7   H11 
BOND C7   H12 
BOND C8   C9  
BOND C8   H13 
BOND C8   H14 
BOND C9   C10 
BOND C9   C11 
BOND C9   C27 
BOND C10  H15 
BOND C10  H16 
BOND C10  H17 
BOND C11  C12 
BOND C11  C13 
BOND C11  C24 
BOND C12  H18 
BOND C12  H19 
BOND C12  H20 
BOND C13  C14 
BOND C13  H21 
BOND C13  H22 
BOND C14  C15 
BOND C14  O1  
BOND C15  C16 
BOND C15  C24 
BOND C16  C17 
BOND C16  C23 
BOND C16  H23 
BOND C17  C18 
BOND C17  H24 
BOND C17  H25 
BOND C18  C19 
BOND C18  O2  
BOND C18  H26 
BOND C19  C20 
BOND C19  O4  
BOND C19  H27 
BOND C20  C21 
BOND C20  C22 
BOND C20  O4  
BOND C21  H28 
BOND C21  H29 
BOND C21  H30 
BOND C22  H31 
BOND C22  H32 
BOND C22  H33 
BOND C23  H34 
BOND C23  H35 
BOND C23  H36 
BOND C24  C25 
BOND C25  C26 
BOND C25  H37 
BOND C25  H38 
BOND C26  C27 
BOND C26  O3  
BOND C26  H39 
BOND C27  C28 
BOND C27  H40 
BOND C28  C29 
BOND C29  H41 
BOND C29  H42 
BOND C29  H43 
BOND O2   H44 
BOND O3   H45 
IMPH C    C1   C3   O    
IMPH C1   C2   C    H    
IMPH C1   C2   C    H1   
IMPH C3   C6   C    C4   
IMPH C3   C4   C    C5   
IMPH C6   C28  C3   C7   
IMPH C6   C7   C3   H10  
IMPH C7   C8   C6   H11  
IMPH C7   C8   C6   H12  
IMPH C8   C9   C7   H13  
IMPH C8   C9   C7   H14  
IMPH C9   C11  C8   C27  
IMPH C9   C11  C8   C10  
IMPH C11  C24  C9   C13  
IMPH C11  C13  C9   C12  
IMPH C13  C14  C11  H21  
IMPH C13  C14  C11  H22  
IMPH C14  C15  C13  O1   
IMPH C15  C24  C14  C16  
IMPH C16  C17  C15  C23  
IMPH C16  C17  C15  H23  
IMPH C17  C18  C16  H24  
IMPH C17  C18  C16  H25  
IMPH C18  C19  C17  O2   
IMPH C18  C19  C17  H26  
IMPH C19  C20  C18  O4   
IMPH C19  C20  C18  H27  
IMPH C20  O4   C19  C21  
IMPH C20  C21  C19  C22  
IMPH C24  C15  C11  C25  
IMPH C25  C26  C24  H37  
IMPH C25  C26  C24  H38  
IMPH C28  C2   C6   C29  
IMPH C26  C27  C25  O3   
IMPH C26  C27  C25  H39  
IMPH C2   C28  C1   H2   
IMPH C2   C28  C1   H3   
IMPH C4   H4   C3   H5   
IMPH C4   H4   C3   H6   
IMPH C5   H7   C3   H8   
IMPH C5   H7   C3   H9   
IMPH C10  H15  C9   H16  
IMPH C10  H15  C9   H17  
IMPH C12  H18  C11  H19  
IMPH C12  H18  C11  H20  
IMPH C21  H28  C20  H29  
IMPH C21  H28  C20  H30  
IMPH C22  H31  C20  H32  
IMPH C22  H31  C20  H33  
IMPH C23  H34  C16  H35  
IMPH C23  H34  C16  H36  
IMPH C27  C26  C9   H40  
IMPH C29  H41  C28  H42  
IMPH C29  H41  C28  H43  
IC C    C1    C2   C28   1.50   111.71  -52.74  115.10  1.57  
IC C    C1    C2   H2    1.50   111.71 -177.48  104.62  1.09  
IC C    C1    C2   H3    1.50   111.71   69.37  106.40  1.10  
IC C    C3    C4   H4    1.52   107.31 -172.84  111.19  1.10  
IC C    C3    C4   H5    1.52   107.31  -54.12  111.14  1.10  
IC C    C3    C4   H6    1.52   107.31   65.50  111.87  1.10  
IC C    C3    C5   H7    1.52   109.46  -25.21  113.12  1.10  
IC C    C3    C5   H8    1.52   109.46   91.90  111.50  1.10  
IC C    C3    C5   H9    1.52   109.46 -148.42  111.91  1.10  
IC C    C3    C6   C7    1.52   106.27 -167.03  113.74  1.56  
IC C    C3    C6   C28   1.52   106.27   53.33  118.70  1.58  
IC C    C3    C6   H10   1.52   106.27  -58.54   98.96  1.09  
IC C1   C     C3   C4    1.50   117.95 -167.35  107.31  1.57  
IC C1   C     C3   C5    1.50   117.95   77.58  109.46  1.57  
IC C1   C     C3   C6    1.50   117.95  -49.42  106.27  1.58  
IC C1   C2    C28  C6    1.56   115.10   52.09  104.29  1.58  
IC C1   C2    C28  C27   1.56   115.10  175.24  113.37  1.61  
IC C1   C2    C28  C29   1.56   115.10  -66.50  109.19  1.57  
IC C2   C1    C    C3    1.56   111.71   51.49  117.95  1.52  
IC C2   C1    C    O     1.56   111.71 -127.29  119.83  1.22  
IC C2   C28   C6   C3    1.57   104.29  -54.86  118.70  1.58  
IC C2   C28   C6   C7    1.57   104.29  165.89  114.74  1.56  
IC C2   C28   C6   H10   1.57   104.29   54.01  104.35  1.09  
IC C2   C28   C27  C9    1.57   113.37 -115.21  115.61  1.58  
IC C2   C28   C27  C26   1.57   113.37   22.08  117.97  1.57  
IC C2   C28   C27  H40   1.57   113.37  131.69  106.27  1.10  
IC C2   C28   C29  H41   1.57   109.19  -72.41  111.11  1.10  
IC C2   C28   C29  H42   1.57   109.19   46.39  114.97  1.09  
IC C2   C28   C29  H43   1.57   109.19  168.16  110.00  1.10  
IC C3   C     C1   H     1.52   117.95  170.67  108.17  1.10  
IC C3   C     C1   H1    1.52   117.95  -74.04  109.96  1.10  
IC C3   C6    C7   C8    1.58   113.74 -176.33  114.18  1.56  
IC C3   C6    C7   H11   1.58   113.74   64.79  109.26  1.10  
IC C3   C6    C7   H12   1.58   113.74  -52.08  110.60  1.10  
IC C3   C6    C28  C27   1.58   118.70 -178.34  112.86  1.61  
IC C3   C6    C28  C29   1.58   118.70   62.55  110.91  1.57  
IC C4   C3    C    O     1.57   107.31   11.40  122.21  1.22  
IC C4   C3    C5   H7    1.57   106.40 -140.86  113.12  1.10  
IC C4   C3    C5   H8    1.57   106.40  -23.75  111.50  1.10  
IC C4   C3    C5   H9    1.57   106.40   95.93  111.91  1.10  
IC C4   C3    C6   C7    1.57   110.23  -51.06  113.74  1.56  
IC C4   C3    C6   C28   1.57   110.23  169.30  118.70  1.58  
IC C4   C3    C6   H10   1.57   110.23   57.44   98.96  1.09  
IC C5   C3    C    O     1.57   109.46 -103.68  122.21  1.22  
IC C5   C3    C4   H4    1.57   106.40  -55.74  111.19  1.10  
IC C5   C3    C4   H5    1.57   106.40   62.97  111.14  1.10  
IC C5   C3    C4   H6    1.57   106.40 -177.41  111.87  1.10  
IC C5   C3    C6   C7    1.57   116.83   70.52  113.74  1.56  
IC C5   C3    C6   C28   1.57   116.83  -69.12  118.70  1.58  
IC C5   C3    C6   H10   1.57   116.83  179.02   98.96  1.09  
IC C6   C3    C    O     1.58   106.27  129.33  122.21  1.22  
IC C6   C3    C4   H4    1.58   110.23   71.84  111.19  1.10  
IC C6   C3    C4   H5    1.58   110.23 -169.45  111.14  1.10  
IC C6   C3    C4   H6    1.58   110.23  -49.83  111.87  1.10  
IC C6   C3    C5   H7    1.58   116.83   95.57  113.12  1.10  
IC C6   C3    C5   H8    1.58   116.83 -147.32  111.50  1.10  
IC C6   C3    C5   H9    1.58   116.83  -27.64  111.91  1.10  
IC C6   C7    C8   C9    1.56   114.18  -18.61  115.58  1.56  
IC C6   C7    C8   H13   1.56   114.18 -144.64  109.59  1.10  
IC C6   C7    C8   H14   1.56   114.18  101.52  105.62  1.10  
IC C6   C28   C2   H2    1.58   104.29  172.27  113.10  1.09  
IC C6   C28   C2   H3    1.58   104.29  -68.06  110.00  1.10  
IC C6   C28   C27  C9    1.58   112.86    3.09  115.61  1.58  
IC C6   C28   C27  C26   1.58   112.86  140.38  117.97  1.57  
IC C6   C28   C27  H40   1.58   112.86 -110.01  106.27  1.10  
IC C6   C28   C29  H41   1.58   110.91  173.21  111.11  1.10  
IC C6   C28   C29  H42   1.58   110.91  -67.99  114.97  1.09  
IC C6   C28   C29  H43   1.58   110.91   53.78  110.00  1.10  
IC C7   C6    C28  C27   1.56   114.74   42.41  112.86  1.61  
IC C7   C6    C28  C29   1.56   114.74  -76.70  110.91  1.57  
IC C7   C8    C9   C10   1.56   115.58  -59.48  113.43  1.57  
IC C7   C8    C9   C11   1.56   115.58 -178.05  107.19  1.58  
IC C7   C8    C9   C27   1.56   115.58   61.36  105.29  1.58  
IC C8   C7    C6   C28   1.56   114.18  -35.04  114.74  1.58  
IC C8   C7    C6   H10   1.56   114.18   77.66  102.95  1.09  
IC C8   C9    C10  H15   1.56   113.43 -129.31  114.63  1.10  
IC C8   C9    C10  H16   1.56   113.43   -8.86  110.81  1.10  
IC C8   C9    C10  H17   1.56   113.43  113.51  112.94  1.10  
IC C8   C9    C11  C12   1.56   107.19  -52.14  117.59  1.57  
IC C8   C9    C11  C13   1.56   107.19   73.14  113.73  1.57  
IC C8   C9    C11  C24   1.56   107.19 -173.42  105.99  1.51  
IC C8   C9    C27  C26   1.56   105.29  168.32  112.49  1.57  
IC C8   C9    C27  C28   1.56   105.29  -52.10  115.61  1.61  
IC C8   C9    C27  H40   1.56   105.29   63.09  102.62  1.10  
IC C9   C8    C7   H11   1.56   115.58  101.93  106.31  1.10  
IC C9   C8    C7   H12   1.56   115.58 -143.35  109.66  1.10  
IC C9   C11   C12  H18   1.58   117.59  -50.67  115.42  1.10  
IC C9   C11   C12  H19   1.58   117.59 -170.36  108.91  1.10  
IC C9   C11   C12  H20   1.58   117.59   71.95  111.17  1.10  
IC C9   C11   C13  C14   1.58   113.73  116.19  102.09  1.50  
IC C9   C11   C13  H21   1.58   113.73 -127.84  114.50  1.10  
IC C9   C11   C13  H22   1.58   113.73   -2.31  115.27  1.10  
IC C9   C11   C24  C15   1.58   105.99 -121.22  114.68  1.34  
IC C9   C11   C24  C25   1.58   105.99   58.91  116.31  1.51  
IC C9   C27   C26  C25   1.58   112.49  -41.48  113.57  1.56  
IC C9   C27   C26  O3    1.58   112.49 -154.69  114.52  1.45  
IC C9   C27   C26  H39   1.58   112.49   79.17  109.62  1.10  
IC C9   C27   C28  C29   1.58   115.61  124.85  106.27  1.57  
IC C10  C9    C8   H13   1.57   113.43   65.94  110.79  1.10  
IC C10  C9    C8   H14   1.57   113.43 -177.94  108.64  1.10  
IC C10  C9    C11  C12   1.57   107.56 -174.45  117.59  1.57  
IC C10  C9    C11  C13   1.57   107.56  -49.17  113.73  1.57  
IC C10  C9    C11  C24   1.57   107.56   64.26  105.99  1.51  
IC C10  C9    C27  C26   1.57   110.41  -68.89  112.49  1.57  
IC C10  C9    C27  C28   1.57   110.41   70.69  115.61  1.61  
IC C10  C9    C27  H40   1.57   110.41 -174.11  102.62  1.10  
IC C11  C9    C8   H13   1.58   107.19  -52.64  110.79  1.10  
IC C11  C9    C8   H14   1.58   107.19   63.48  108.64  1.10  
IC C11  C9    C10  H15   1.58   107.56  -10.95  114.63  1.10  
IC C11  C9    C10  H16   1.58   107.56  109.51  110.81  1.10  
IC C11  C9    C10  H17   1.58   107.56 -128.12  112.94  1.10  
IC C11  C9    C27  C26   1.58   113.02   51.64  112.49  1.57  
IC C11  C9    C27  C28   1.58   113.02 -168.78  115.61  1.61  
IC C11  C9    C27  H40   1.58   113.02  -53.59  102.62  1.10  
IC C11  C13   C14  C15   1.57   102.09   -1.52  112.92  1.46  
IC C11  C13   C14  O1    1.57   102.09  178.72  122.95  1.22  
IC C11  C24   C15  C14   1.51   114.68    0.18  106.45  1.46  
IC C11  C24   C15  C16   1.51   114.68  179.88  130.17  1.52  
IC C11  C24   C25  C26   1.51   116.31  -52.55  114.17  1.56  
IC C11  C24   C25  H37   1.51   116.31 -175.74  113.50  1.09  
IC C11  C24   C25  H38   1.51   116.31   68.54  105.95  1.10  
IC C12  C11   C9   C27   1.57   117.59   63.41  113.02  1.58  
IC C12  C11   C13  C14   1.57   106.40 -112.76  102.09  1.50  
IC C12  C11   C13  H21   1.57   106.40    3.20  114.50  1.10  
IC C12  C11   C13  H22   1.57   106.40  128.74  115.27  1.10  
IC C12  C11   C24  C15   1.57   108.35  111.72  114.68  1.34  
IC C12  C11   C24  C25   1.57   108.35  -68.15  116.31  1.51  
IC C13  C11   C9   C27   1.57   113.73 -171.31  113.02  1.58  
IC C13  C11   C12  H18   1.57   106.40 -179.50  115.42  1.10  
IC C13  C11   C12  H19   1.57   106.40   60.81  108.91  1.10  
IC C13  C11   C12  H20   1.57   106.40  -56.88  111.17  1.10  
IC C13  C11   C24  C15   1.57   103.84   -1.10  114.68  1.34  
IC C13  C11   C24  C25   1.57   103.84  179.02  116.31  1.51  
IC C13  C14   C15  C16   1.50   112.92 -178.81  123.38  1.52  
IC C13  C14   C15  C24   1.50   112.92    0.92  106.45  1.34  
IC C14  C13   C11  C24   1.50   102.09    1.47  103.84  1.51  
IC C14  C15   C16  C17   1.46   123.38  110.01  109.41  1.56  
IC C14  C15   C16  C23   1.46   123.38 -118.72  111.80  1.55  
IC C14  C15   C16  H23   1.46   123.38   -4.81  106.69  1.10  
IC C14  C15   C24  C25   1.46   106.45 -179.96  129.01  1.51  
IC C15  C14   C13  H21   1.46   112.92 -122.39  107.62  1.10  
IC C15  C14   C13  H22   1.46   112.92  121.06  109.43  1.10  
IC C15  C16   C17  C18   1.52   109.41  174.49  115.77  1.56  
IC C15  C16   C17  H24   1.52   109.41  -65.64  106.71  1.10  
IC C15  C16   C17  H25   1.52   109.41   49.72  110.75  1.10  
IC C15  C16   C23  H34   1.52   111.80  159.49  110.38  1.10  
IC C15  C16   C23  H35   1.52   111.80   41.58  109.32  1.10  
IC C15  C16   C23  H36   1.52   111.80  -79.13  113.23  1.10  
IC C15  C24   C25  C26   1.34   129.01  127.60  114.17  1.56  
IC C15  C24   C25  H37   1.34   129.01    4.40  113.50  1.09  
IC C15  C24   C25  H38   1.34   129.01 -111.31  105.95  1.10  
IC C16  C15   C14  O1    1.52   123.38    0.95  124.13  1.22  
IC C16  C15   C24  C25   1.52   130.17   -0.26  129.01  1.51  
IC C16  C17   C18  C19   1.56   115.77  -77.14  112.07  1.55  
IC C16  C17   C18  O2    1.56   115.77   45.11  108.29  1.44  
IC C16  C17   C18  H26   1.56   115.77  162.65  109.00  1.10  
IC C17  C16   C15  C24   1.56   109.41  -69.65  130.17  1.34  
IC C17  C16   C23  H34   1.56   117.01  -73.23  110.38  1.10  
IC C17  C16   C23  H35   1.56   117.01  168.85  109.32  1.10  
IC C17  C16   C23  H36   1.56   117.01   48.14  113.23  1.10  
IC C17  C18   C19  C20   1.56   112.07  -65.47  120.42  1.59  
IC C17  C18   C19  O4    1.56   112.07 -128.26  114.58  1.41  
IC C17  C18   C19  H27   1.56   112.07   96.95  119.69  1.10  
IC C17  C18   O2   H44   1.56   108.29  178.19  112.79  0.95  
IC C18  C17   C16  C23   1.56   115.77   46.06  117.01  1.55  
IC C18  C17   C16  H23   1.56   115.77  -70.55  106.49  1.10  
IC C18  C19   C20  C21   1.55   120.42  158.45  117.03  1.55  
IC C18  C19   C20  C22   1.55   120.42   -6.80  123.69  1.55  
IC C18  C19   C20  O4    1.55   120.42 -100.39   55.63  1.40  
IC C18  C19   O4   C20   1.55   114.58  111.13   69.06  1.40  
IC C19  C18   C17  H24   1.55   112.07  163.55  107.73  1.10  
IC C19  C18   C17  H25   1.55   112.07   48.50  109.05  1.10  
IC C19  C18   O2   H44   1.55   110.59  -58.66  112.79  0.95  
IC C19  C20   C21  H28   1.59   117.03  138.79  109.38  1.10  
IC C19  C20   C21  H29   1.59   117.03 -102.14  108.87  1.10  
IC C19  C20   C21  H30   1.59   117.03   18.29  111.95  1.10  
IC C19  C20   C22  H31   1.59   123.69  103.54  109.19  1.10  
IC C19  C20   C22  H32   1.59   123.69  -18.42  113.27  1.10  
IC C19  C20   C22  H33   1.59   123.69 -138.38  108.51  1.10  
IC C19  O4    C20  C21   1.41    69.06  107.63  113.51  1.55  
IC C19  O4    C20  C22   1.41    69.06 -117.29  110.87  1.55  
IC C20  C19   C18  O2    1.59   120.42  173.60  110.59  1.44  
IC C20  C19   C18  H26   1.59   120.42   54.99  108.58  1.10  
IC C20  O4    C19  H27   1.40    69.06 -110.04  110.52  1.10  
IC C21  C20   C19  O4    1.55   117.03 -101.16   55.31  1.41  
IC C21  C20   C19  H27   1.55   117.03   -4.32  117.60  1.10  
IC C21  C20   C22  H31   1.55   117.69  -61.61  109.19  1.10  
IC C21  C20   C22  H32   1.55   117.69  176.43  113.27  1.10  
IC C21  C20   C22  H33   1.55   117.69   56.46  108.51  1.10  
IC C22  C20   C19  O4    1.55   123.69   93.59   55.31  1.41  
IC C22  C20   C19  H27   1.55   123.69 -169.57  117.60  1.10  
IC C22  C20   C21  H28   1.55   117.69  -55.06  109.38  1.10  
IC C22  C20   C21  H29   1.55   117.69   64.01  108.87  1.10  
IC C22  C20   C21  H30   1.55   117.69 -175.56  111.95  1.10  
IC C23  C16   C15  C24   1.55   111.80   61.62  130.17  1.34  
IC C23  C16   C17  H24   1.55   117.01  165.93  106.71  1.10  
IC C23  C16   C17  H25   1.55   117.01  -78.71  110.75  1.10  
IC C24  C11   C9   C27   1.51   105.99  -57.87  113.02  1.58  
IC C24  C11   C12  H18   1.51   108.35   69.39  115.42  1.10  
IC C24  C11   C12  H19   1.51   108.35  -50.31  108.91  1.10  
IC C24  C11   C12  H20   1.51   108.35 -168.00  111.17  1.10  
IC C24  C11   C13  H21   1.51   103.84  117.44  114.50  1.10  
IC C24  C11   C13  H22   1.51   103.84 -117.03  115.27  1.10  
IC C24  C15   C14  O1    1.34   106.45 -179.32  124.13  1.22  
IC C24  C15   C16  H23   1.34   130.17  175.53  106.69  1.10  
IC C24  C25   C26  C27   1.51   114.17   41.13  113.57  1.57  
IC C24  C25   C26  O3    1.51   114.17  163.19   99.36  1.45  
IC C24  C25   C26  H39   1.51   114.17  -80.54  107.81  1.10  
IC C25  C26   C27  C28   1.56   113.57  179.97  117.97  1.61  
IC C25  C26   C27  H40   1.56   113.57   66.18   98.81  1.10  
IC C25  C26   O3   H45   1.56    99.36  175.64  118.20  0.95  
IC C26  C27   C28  C29   1.57   117.97  -97.86  106.27  1.57  
IC C27  C9    C8   H13   1.58   105.29 -173.23  110.79  1.10  
IC C27  C9    C8   H14   1.58   105.29  -57.11  108.64  1.10  
IC C27  C9    C10  H15   1.58   110.41  112.79  114.63  1.10  
IC C27  C9    C10  H16   1.58   110.41 -126.76  110.81  1.10  
IC C27  C9    C10  H17   1.58   110.41   -4.39  112.94  1.10  
IC C27  C26   C25  H37   1.57   113.57  167.71  107.15  1.09  
IC C27  C26   C25  H38   1.57   113.57  -77.74  109.90  1.10  
IC C27  C26   O3   H45   1.57   114.52  -62.98  118.20  0.95  
IC C27  C28   C2   H2    1.61   113.37  -64.58  113.10  1.09  
IC C27  C28   C2   H3    1.61   113.37   55.09  110.00  1.10  
IC C27  C28   C6   H10   1.61   112.86  -69.47  104.35  1.09  
IC C27  C28   C29  H41   1.61   106.27   50.21  111.11  1.10  
IC C27  C28   C29  H42   1.61   106.27  169.01  114.97  1.09  
IC C27  C28   C29  H43   1.61   106.27  -69.22  110.00  1.10  
IC C28  C2    C1   H     1.57   115.10 -171.80  108.36  1.10  
IC C28  C2    C1   H1    1.57   115.10   71.43  112.41  1.10  
IC C28  C6    C7   H11   1.58   114.74 -153.92  109.26  1.10  
IC C28  C6    C7   H12   1.58   114.74   89.21  110.60  1.10  
IC C28  C27   C26  O3    1.61   117.97   66.76  114.52  1.45  
IC C28  C27   C26  H39   1.61   117.97  -59.38  109.62  1.10  
IC C29  C28   C2   H2    1.57   109.19   53.68  113.10  1.09  
IC C29  C28   C2   H3    1.57   109.19  173.35  110.00  1.10  
IC C29  C28   C6   H10   1.57   110.91  171.42  104.35  1.09  
IC C29  C28   C27  H40   1.57   106.27   11.76  106.27  1.10  
IC O    C     C1   H     1.22   119.83   -8.11  108.17  1.10  
IC O    C     C1   H1    1.22   119.83  107.18  109.96  1.10  
IC O1   C14   C13  H21   1.22   122.95   57.85  107.62  1.10  
IC O1   C14   C13  H22   1.22   122.95  -58.70  109.43  1.10  
IC O2   C18   C17  H24   1.44   108.29  -74.20  107.73  1.10  
IC O2   C18   C17  H25   1.44   108.29  170.75  109.05  1.10  
IC O2   C18   C19  O4    1.44   110.59  110.80  114.58  1.41  
IC O2   C18   C19  H27   1.44   110.59  -23.99  119.69  1.10  
IC O3   C26   C25  H37   1.45    99.36  -70.23  107.15  1.09  
IC O3   C26   C25  H38   1.45    99.36   44.32  109.90  1.10  
IC O3   C26   C27  H40   1.45   114.52  -47.03   98.81  1.10  
IC O4   C19   C18  H26   1.41   114.58   -7.81  108.58  1.10  
IC O4   C20   C19  H27   1.40    55.63   96.84  117.60  1.10  
IC O4   C20   C21  H28   1.40   113.51   76.77  109.38  1.10  
IC O4   C20   C21  H29   1.40   113.51 -164.16  108.87  1.10  
IC O4   C20   C21  H30   1.40   113.51  -43.73  111.95  1.10  
IC O4   C20   C22  H31   1.40   110.87  165.37  109.19  1.10  
IC O4   C20   C22  H32   1.40   110.87   43.41  113.27  1.10  
IC O4   C20   C22  H33   1.40   110.87  -76.55  108.51  1.10  
IC H    C1    C2   H2    1.10   108.36   63.46  104.62  1.09  
IC H    C1    C2   H3    1.10   108.36  -49.69  106.40  1.10  
IC H1   C1    C2   H2    1.10   112.41  -53.31  104.62  1.09  
IC H1   C1    C2   H3    1.10   112.41 -166.46  106.40  1.10  
IC H10  C6    C7   H11   1.09   102.95  -41.21  109.26  1.10  
IC H10  C6    C7   H12   1.09   102.95 -158.09  110.60  1.10  
IC H11  C7    C8   H13   1.10   106.31  -24.10  109.59  1.10  
IC H11  C7    C8   H14   1.10   106.31 -137.94  105.62  1.10  
IC H12  C7    C8   H13   1.10   109.66   90.62  109.59  1.10  
IC H12  C7    C8   H14   1.10   109.66  -23.23  105.62  1.10  
IC H23  C16   C17  H24   1.10   106.49   49.32  106.71  1.10  
IC H23  C16   C17  H25   1.10   106.49  164.68  110.75  1.10  
IC H23  C16   C23  H34   1.10   104.70   44.36  110.38  1.10  
IC H23  C16   C23  H35   1.10   104.70  -73.56  109.32  1.10  
IC H23  C16   C23  H36   1.10   104.70  165.73  113.23  1.10  
IC H24  C17   C18  H26   1.10   107.73   43.34  109.00  1.10  
IC H25  C17   C18  H26   1.10   109.05  -71.71  109.00  1.10  
IC H26  C18   C19  H27   1.10   108.58 -142.60  119.69  1.10  
IC H26  C18   O2   H44   1.10   108.24   60.16  112.79  0.95  
IC H37  C25   C26  H39   1.09   107.15   46.04  107.81  1.10  
IC H38  C25   C26  H39   1.10   109.90  160.59  107.81  1.10  
IC H39  C26   C27  H40   1.10   109.62 -173.16   98.81  1.10  
IC H39  C26   O3   H45   1.10   111.47   62.19  118.20  0.95  
IC C1   C3   *C    O     0.00     0.00  180.00    0.00  0.00  
IC C2   C    *C1   H     0.00     0.00  120.00    0.00  0.00  
IC C2   C    *C1   H1    0.00     0.00 -120.00    0.00  0.00  
IC C6   C    *C3   C4    0.00     0.00  120.00    0.00  0.00  
IC C4   C    *C3   C5    0.00     0.00 -120.00    0.00  0.00  
IC C28  C3   *C6   C7    0.00     0.00  120.00    0.00  0.00  
IC C7   C3   *C6   H10   0.00     0.00 -120.00    0.00  0.00  
IC C8   C6   *C7   H11   0.00     0.00  120.00    0.00  0.00  
IC C8   C6   *C7   H12   0.00     0.00 -120.00    0.00  0.00  
IC C9   C7   *C8   H13   0.00     0.00  120.00    0.00  0.00  
IC C9   C7   *C8   H14   0.00     0.00 -120.00    0.00  0.00  
IC C11  C8   *C9   C27   0.00     0.00  120.00    0.00  0.00  
IC C11  C8   *C9   C10   0.00     0.00 -120.00    0.00  0.00  
IC C24  C9   *C11  C13   0.00     0.00  120.00    0.00  0.00  
IC C13  C9   *C11  C12   0.00     0.00 -120.00    0.00  0.00  
IC C14  C11  *C13  H21   0.00     0.00  120.00    0.00  0.00  
IC C14  C11  *C13  H22   0.00     0.00 -120.00    0.00  0.00  
IC C15  C13  *C14  O1    0.00     0.00  180.00    0.00  0.00  
IC C24  C14  *C15  C16   0.00     0.00  180.00    0.00  0.00  
IC C17  C15  *C16  C23   0.00     0.00  120.00    0.00  0.00  
IC C17  C15  *C16  H23   0.00     0.00 -120.00    0.00  0.00  
IC C18  C16  *C17  H24   0.00     0.00  120.00    0.00  0.00  
IC C18  C16  *C17  H25   0.00     0.00 -120.00    0.00  0.00  
IC C19  C17  *C18  O2    0.00     0.00  120.00    0.00  0.00  
IC C19  C17  *C18  H26   0.00     0.00 -120.00    0.00  0.00  
IC C20  C18  *C19  O4    0.00     0.00  120.00    0.00  0.00  
IC C20  C18  *C19  H27   0.00     0.00 -120.00    0.00  0.00  
IC O4   C19  *C20  C21   0.00     0.00  120.00    0.00  0.00  
IC C21  C19  *C20  C22   0.00     0.00 -120.00    0.00  0.00  
IC C15  C11  *C24  C25   0.00     0.00  180.00    0.00  0.00  
IC C26  C24  *C25  H37   0.00     0.00  120.00    0.00  0.00  
IC C26  C24  *C25  H38   0.00     0.00 -120.00    0.00  0.00  
IC C2   C6   *C28  C29   0.00     0.00 -120.00    0.00  0.00  
IC C27  C25  *C26  O3    0.00     0.00  120.00    0.00  0.00  
IC C27  C25  *C26  H39   0.00     0.00 -120.00    0.00  0.00  
IC C28  C1   *C2   H2    0.00     0.00  120.00    0.00  0.00  
IC C28  C1   *C2   H3    0.00     0.00 -120.00    0.00  0.00  
IC H4   C3   *C4   H5    0.00     0.00  120.00    0.00  0.00  
IC H4   C3   *C4   H6    0.00     0.00 -120.00    0.00  0.00  
IC H7   C3   *C5   H8    0.00     0.00  120.00    0.00  0.00  
IC H7   C3   *C5   H9    0.00     0.00 -120.00    0.00  0.00  
IC H15  C9   *C10  H16   0.00     0.00  120.00    0.00  0.00  
IC H15  C9   *C10  H17   0.00     0.00 -120.00    0.00  0.00  
IC H18  C11  *C12  H19   0.00     0.00  120.00    0.00  0.00  
IC H18  C11  *C12  H20   0.00     0.00 -120.00    0.00  0.00  
IC H28  C20  *C21  H29   0.00     0.00  120.00    0.00  0.00  
IC H28  C20  *C21  H30   0.00     0.00 -120.00    0.00  0.00  
IC H31  C20  *C22  H32   0.00     0.00  120.00    0.00  0.00  
IC H31  C20  *C22  H33   0.00     0.00 -120.00    0.00  0.00  
IC H34  C16  *C23  H35   0.00     0.00  120.00    0.00  0.00  
IC H34  C16  *C23  H36   0.00     0.00 -120.00    0.00  0.00  
IC C26  C9   *C27  H40   0.00     0.00 -120.00    0.00  0.00  
IC H41  C28  *C29  H42   0.00     0.00  120.00    0.00  0.00  
IC H41  C28  *C29  H43   0.00     0.00 -120.00    0.00  0.00  

END
