# Supplementary material for: Exploring the mechanism of Alisma orientale for the treatment of pregnancy induced hypertension and potential hepato-nephrotoxicity by using network pharmacology, network toxicology, molecular docking and molecular dynamics simulation
Source: Front Pharmacol. 2022 Nov 15;13:1027112. doi: 10.3389/fphar.2022.1027112 (PMC9705790; doi:10.3389/fphar.2022.1027112)
Supplement: Supplementary file 8 [file DataSheet6.zip]

Archive with 151 entries (140 files):
- HSP90AA1/
- HSP90AA1/HSP1694/
- HSP90AA1/HSP1694/clusters.dock4.csv
- HSP90AA1/HSP1694/clusters.dock4.pdb
- HSP90AA1/HSP1694/clusters.zip
- HSP90AA1/HSP1694/complex.crd
- HSP90AA1/HSP1694/complex.psf
- HSP90AA1/HSP1694/eadock3.err
- HSP90AA1/HSP1694/ligand.par
- HSP90AA1/HSP1694/ligand.rtf
- HSP90AA1/HSP1694/open.chimerax
- HSP90AA1/HSP1694/params
- HSP90AA1/HSP1694/readme.txt
- HSP90AA1/HSP1694/target.crd
- HSP90AA1/HSP1694/target.pdb
- HSP90AA1/HSP1694/test.inp
- HSP90AA1/HSP830/
- HSP90AA1/HSP830/clusters.dock4.csv
- HSP90AA1/HSP830/clusters.dock4.pdb
- HSP90AA1/HSP830/clusters.zip
- HSP90AA1/HSP830/complex.crd
- HSP90AA1/HSP830/complex.psf
- HSP90AA1/HSP830/eadock3.err
- HSP90AA1/HSP830/ligand.par
- HSP90AA1/HSP830/ligand.rtf
- HSP90AA1/HSP830/open.chimerax
- HSP90AA1/HSP830/params
- HSP90AA1/HSP830/readme.txt
- HSP90AA1/HSP830/target.crd
- HSP90AA1/HSP830/target.pdb
- HSP90AA1/HSP830/test.inp
- HSP90AA1/HSP854N/
- HSP90AA1/HSP854N/clusters.dock4.csv
- HSP90AA1/HSP854N/clusters.dock4.pdb
- HSP90AA1/HSP854N/clusters.zip
- HSP90AA1/HSP854N/complex.crd
- HSP90AA1/HSP854N/complex.psf
- HSP90AA1/HSP854N/eadock3.err
- HSP90AA1/HSP854N/ligand.par
- HSP90AA1/HSP854N/ligand.rtf
- HSP90AA1/HSP854N/open.chimerax
- HSP90AA1/HSP854N/params
- HSP90AA1/HSP854N/readme.txt
- HSP90AA1/HSP854N/target.crd
- HSP90AA1/HSP854N/target.pdb
- HSP90AA1/HSP854N/test.inp
- HSP90AA1/HSPBIG/
- HSP90AA1/HSPBIG/clusters.dock4.csv
- HSP90AA1/HSPBIG/clusters.dock4.pdb
- HSP90AA1/HSPBIG/clusters.zip
- HSP90AA1/HSPBIG/complex.crd
- HSP90AA1/HSPBIG/complex.psf
- HSP90AA1/HSPBIG/eadock3.err
- HSP90AA1/HSPBIG/ligand.par
- HSP90AA1/HSPBIG/ligand.rtf
- HSP90AA1/HSPBIG/open.chimerax
- HSP90AA1/HSPBIG/params
- HSP90AA1/HSPBIG/readme.txt
- HSP90AA1/HSPBIG/target.crd
- HSP90AA1/HSPBIG/target.pdb
- HSP90AA1/HSPBIG/test.inp
- HSP90AA1/HSPBM/
- HSP90AA1/HSPBM/clusters.dock4.csv
- HSP90AA1/HSPBM/clusters.dock4.pdb
- HSP90AA1/HSPBM/clusters.zip
- HSP90AA1/HSPBM/complex.crd
- HSP90AA1/HSPBM/complex.psf
- HSP90AA1/HSPBM/eadock3.err
- HSP90AA1/HSPBM/ligand.par
- HSP90AA1/HSPBM/ligand.rtf
- HSP90AA1/HSPBM/open.chimerax
- HSP90AA1/HSPBM/params
- HSP90AA1/HSPBM/readme.txt
- HSP90AA1/HSPBM/target.crd
- HSP90AA1/HSPBM/target.pdb
- HSP90AA1/HSPBM/test.inp
- HSP90AA1/HSPCM/
- HSP90AA1/HSPCM/clusters.dock4.csv
- HSP90AA1/HSPCM/clusters.dock4.pdb
- HSP90AA1/HSPCM/clusters.zip
- HSP90AA1/HSPCM/complex.crd
- HSP90AA1/HSPCM/complex.psf
- HSP90AA1/HSPCM/eadock3.err
- HSP90AA1/HSPCM/ligand.par
- HSP90AA1/HSPCM/ligand.rtf
- HSP90AA1/HSPCM/open.chimerax
- HSP90AA1/HSPCM/params
- HSP90AA1/HSPCM/readme.txt
- HSP90AA1/HSPCM/target.crd
- HSP90AA1/HSPCM/target.pdb
- HSP90AA1/HSPCM/test.inp
- HSP90AA1/HSPE23/
- HSP90AA1/HSPE23/clusters.dock4.csv
- HSP90AA1/HSPE23/clusters.dock4.pdb
- HSP90AA1/HSPE23/clusters.zip
- HSP90AA1/HSPE23/complex.crd
- HSP90AA1/HSPE23/complex.psf
- HSP90AA1/HSPE23/eadock3.err
- HSP90AA1/HSPE23/ligand.par
- HSP90AA1/HSPE23/ligand.rtf
- HSP90AA1/HSPE23/open.chimerax
- HSP90AA1/HSPE23/params
- HSP90AA1/HSPE23/readme.txt
- HSP90AA1/HSPE23/target.crd
- HSP90AA1/HSPE23/target.pdb
- HSP90AA1/HSPE23/test.inp
- HSP90AA1/HSPE24/
- HSP90AA1/HSPE24/clusters.dock4.csv
- HSP90AA1/HSPE24/clusters.dock4.pdb
- HSP90AA1/HSPE24/clusters.zip
- HSP90AA1/HSPE24/complex.crd
- HSP90AA1/HSPE24/complex.psf
- HSP90AA1/HSPE24/eadock3.err
- HSP90AA1/HSPE24/ligand.par
- HSP90AA1/HSPE24/ligand.rtf
- HSP90AA1/HSPE24/open.chimerax
- HSP90AA1/HSPE24/params
- HSP90AA1/HSPE24/readme.txt
- HSP90AA1/HSPE24/target.crd
- HSP90AA1/HSPE24/target.pdb
- HSP90AA1/HSPE24/test.inp
- HSP90AA1/HSPalsolB/
- HSP90AA1/HSPalsolB/clusters.dock4.csv
- HSP90AA1/HSPalsolB/clusters.dock4.pdb
- HSP90AA1/HSPalsolB/clusters.zip
- HSP90AA1/HSPalsolB/complex.crd
- HSP90AA1/HSPalsolB/complex.psf
- HSP90AA1/HSPalsolB/eadock3.err
- HSP90AA1/HSPalsolB/ligand.par
- HSP90AA1/HSPalsolB/ligand.rtf
- HSP90AA1/HSPalsolB/open.chimerax
- HSP90AA1/HSPalsolB/params
- HSP90AA1/HSPalsolB/readme.txt
- HSP90AA1/HSPalsolB/target.crd
- HSP90AA1/HSPalsolB/target.pdb
- HSP90AA1/HSPalsolB/test.inp
- HSP90AA1/HSPb23/
- HSP90AA1/HSPb23/clusters.dock4.csv
- HSP90AA1/HSPb23/clusters.dock4.pdb
- HSP90AA1/HSPb23/clusters.zip
- HSP90AA1/HSPb23/complex.crd
- HSP90AA1/HSPb23/complex.psf
- HSP90AA1/HSPb23/eadock3.err
- HSP90AA1/HSPb23/ligand.par
- HSP90AA1/HSPb23/ligand.rtf
- HSP90AA1/HSPb23/open.chimerax
- HSP90AA1/HSPb23/params
- HSP90AA1/HSPb23/readme.txt
- HSP90AA1/HSPb23/target.crd
- HSP90AA1/HSPb23/target.pdb
- HSP90AA1/HSPb23/test.inp
