# Supplementary material for: Exploring the mechanism of Alisma orientale for the treatment of pregnancy induced hypertension and potential hepato-nephrotoxicity by using network pharmacology, network toxicology, molecular docking and molecular dynamics simulation
Source: Front Pharmacol. 2022 Nov 15;13:1027112. doi: 10.3389/fphar.2022.1027112 (PMC9705790; doi:10.3389/fphar.2022.1027112)
Supplement: Supplementary file 8 [file DataSheet6.zip › HSP90AA1/HSP1694/clusters.dock4.csv]

Cluster ClusterRank deltaG deltaGelec deltaGvdw deltaGligsolvnonpol deltaGligsolvpol deltaGprotsolvnonpol deltaGprotsolvpol deltaGcompsolvnonpol deltaGcompsolvpol extraFull surfFull solvFull IntraFull InterFull FullFitness SimpleFitness Energy
0 0 -6.397744 0.0 -27.1141 15.2178 -12.4464 196.383 -1109.66 201.944 -1104.61 0.0 201.944 -1104.61 113.153 -27.1141 -816.6271 60.2262 60.2262
0 1 -6.397744 0.0 -27.1141 15.2178 -12.4464 196.383 -1109.66 201.944 -1104.61 0.0 201.944 -1104.61 113.153 -27.1141 -816.6271 60.2262 60.2262
0 2 -6.397744 0.0 -27.1141 15.2178 -12.4464 196.383 -1109.66 201.944 -1104.61 0.0 201.944 -1104.61 113.153 -27.1141 -816.6271 60.2262 60.2262
0 3 -6.3799043 0.0 -27.061 15.2155 -12.4588 196.383 -1109.66 201.888 -1104.33 0.0 201.888 -1104.33 112.988 -27.061 -816.51495 60.089 60.089
0 4 -6.3799043 0.0 -27.061 15.2155 -12.4588 196.383 -1109.66 201.888 -1104.33 0.0 201.888 -1104.33 112.988 -27.061 -816.51495 60.089 60.089
0 5 -6.3799043 0.0 -27.061 15.2155 -12.4588 196.383 -1109.66 201.888 -1104.33 0.0 201.888 -1104.33 112.988 -27.061 -816.51495 60.089 60.089
0 6 -6.2667365 0.0 -24.7853 15.2202 -12.2337 196.383 -1109.66 201.897 -1105.78 0.0 201.897 -1105.78 113.347 -24.7853 -815.3213 60.586 60.586
0 7 -6.2667365 0.0 -24.7853 15.2202 -12.2337 196.383 -1109.66 201.897 -1105.78 0.0 201.897 -1105.78 113.347 -24.7853 -815.3213 60.586 60.586
1 0 -5.0682034 0.0 -10.9189 15.211 -11.6508 196.383 -1109.66 202.323 -1107.72 0.0 202.323 -1107.72 103.931 -10.9189 -812.3849 59.2788 59.2788
1 1 -5.0682034 0.0 -10.9189 15.211 -11.6508 196.383 -1109.66 202.323 -1107.72 0.0 202.323 -1107.72 103.931 -10.9189 -812.3849 59.2788 59.2788
1 2 -5.0682034 0.0 -10.9189 15.211 -11.6508 196.383 -1109.66 202.323 -1107.72 0.0 202.323 -1107.72 103.931 -10.9189 -812.3849 59.2788 59.2788
1 3 -5.06787 0.0 -10.9697 15.2052 -11.6351 196.383 -1109.66 202.317 -1107.62 0.0 202.317 -1107.62 104.1 -10.9697 -812.17267 59.5441 59.5441
1 4 -5.06787 0.0 -10.9697 15.2052 -11.6351 196.383 -1109.66 202.317 -1107.62 0.0 202.317 -1107.62 104.1 -10.9697 -812.17267 59.5441 59.5441
1 5 -5.06787 0.0 -10.9697 15.2052 -11.6351 196.383 -1109.66 202.317 -1107.62 0.0 202.317 -1107.62 104.1 -10.9697 -812.17267 59.5441 59.5441
1 6 -5.0042987 0.0 -10.4147 15.1946 -11.8635 196.383 -1109.66 202.405 -1107.82 0.0 202.405 -1107.82 103.963 -10.4147 -811.8667 59.553 59.553
1 7 -5.0042987 0.0 -10.4147 15.1946 -11.8635 196.383 -1109.66 202.405 -1107.82 0.0 202.405 -1107.82 103.963 -10.4147 -811.8667 59.553 59.553
2 0 -5.3738604 0.0 -13.9785 14.9454 -10.6058 196.383 -1109.66 200.246 -1104.14 0.0 200.246 -1104.14 106.905 -13.9785 -810.9675 60.7816 60.7816
2 1 -5.3738604 0.0 -13.9785 14.9454 -10.6058 196.383 -1109.66 200.246 -1104.14 0.0 200.246 -1104.14 106.905 -13.9785 -810.9675 60.7816 60.7816
2 2 -5.387664 0.0 -14.218 14.9267 -10.6053 196.383 -1109.66 200.153 -1103.88 0.0 200.153 -1103.88 107.321 -14.218 -810.62396 61.0191 61.0191
2 3 -5.387664 0.0 -14.218 14.9267 -10.6053 196.383 -1109.66 200.153 -1103.88 0.0 200.153 -1103.88 107.321 -14.218 -810.62396 61.0191 61.0191
2 4 -5.387664 0.0 -14.218 14.9267 -10.6053 196.383 -1109.66 200.153 -1103.88 0.0 200.153 -1103.88 107.321 -14.218 -810.62396 61.0191 61.0191
2 5 -5.387664 0.0 -14.218 14.9267 -10.6053 196.383 -1109.66 200.153 -1103.88 0.0 200.153 -1103.88 107.321 -14.218 -810.62396 61.0191 61.0191
2 6 -5.3815136 0.0 -14.1605 14.9213 -10.597 196.383 -1109.66 200.154 -1103.87 0.0 200.154 -1103.87 107.402 -14.1605 -810.4745 61.1131 61.1131
2 7 -5.3815136 0.0 -14.1605 14.9213 -10.597 196.383 -1109.66 200.154 -1103.87 0.0 200.154 -1103.87 107.402 -14.1605 -810.4745 61.1131 61.1131
3 0 -5.8002534 0.0 -22.9891 15.0804 -11.784 196.383 -1109.66 201.172 -1099.58 0.0 201.172 -1099.58 111.2 -22.9891 -810.1971 61.859 61.859
3 1 -5.7994766 0.0 -23.022 15.081 -11.7708 196.383 -1109.66 201.177 -1099.51 0.0 201.177 -1099.51 111.164 -23.022 -810.19104 61.8311 61.8311
3 2 -5.7994766 0.0 -23.022 15.081 -11.7708 196.383 -1109.66 201.177 -1099.51 0.0 201.177 -1099.51 111.164 -23.022 -810.19104 61.8311 61.8311
3 3 -5.7994766 0.0 -23.022 15.081 -11.7708 196.383 -1109.66 201.177 -1099.51 0.0 201.177 -1099.51 111.164 -23.022 -810.19104 61.8311 61.8311
3 4 -5.5398364 0.0 -19.2237 15.0896 -11.5015 196.383 -1109.66 201.283 -1101.02 0.0 201.283 -1101.02 111.682 -19.2237 -807.2787 64.582 64.582
3 5 -5.5398364 0.0 -19.2237 15.0896 -11.5015 196.383 -1109.66 201.283 -1101.02 0.0 201.283 -1101.02 111.682 -19.2237 -807.2787 64.582 64.582
3 6 -5.5398364 0.0 -19.2237 15.0896 -11.5015 196.383 -1109.66 201.283 -1101.02 0.0 201.283 -1101.02 111.682 -19.2237 -807.2787 64.582 64.582
3 7 -5.5398364 0.0 -19.2237 15.0896 -11.5015 196.383 -1109.66 201.283 -1101.02 0.0 201.283 -1101.02 111.682 -19.2237 -807.2787 64.582 64.582
4 0 -6.3484073 0.0 -31.4673 15.0965 -11.9313 196.383 -1109.66 198.737 -1091.79 0.0 198.737 -1091.79 118.863 -31.4673 -805.65735 60.3457 60.3457
4 1 -6.3484073 0.0 -31.4673 15.0965 -11.9313 196.383 -1109.66 198.737 -1091.79 0.0 198.737 -1091.79 118.863 -31.4673 -805.65735 60.3457 60.3457
4 2 -6.3484073 0.0 -31.4673 15.0965 -11.9313 196.383 -1109.66 198.737 -1091.79 0.0 198.737 -1091.79 118.863 -31.4673 -805.65735 60.3457 60.3457
4 3 -6.1387577 0.0 -28.2964 15.0854 -12.885 196.383 -1109.66 198.778 -1094.3 0.0 198.778 -1094.3 119.32 -28.2964 -804.4984 60.4525 60.4525
4 4 -6.1387577 0.0 -28.2964 15.0854 -12.885 196.383 -1109.66 198.778 -1094.3 0.0 198.778 -1094.3 119.32 -28.2964 -804.4984 60.4525 60.4525
4 5 -6.0707607 0.0 -27.6342 15.0959 -12.8258 196.383 -1109.66 198.741 -1094.08 0.0 198.741 -1094.08 119.383 -27.6342 -803.5902 61.348 61.348
4 6 -6.0707607 0.0 -27.6342 15.0959 -12.8258 196.383 -1109.66 198.741 -1094.08 0.0 198.741 -1094.08 119.383 -27.6342 -803.5902 61.348 61.348
4 7 -6.0707607 0.0 -27.6342 15.0959 -12.8258 196.383 -1109.66 198.741 -1094.08 0.0 198.741 -1094.08 119.383 -27.6342 -803.5902 61.348 61.348
4 8 -6.2081556 0.0 -30.2376 14.878 -12.5655 196.383 -1109.66 197.643 -1090.68 0.0 197.643 -1090.68 126.649 -30.2376 -796.6257 70.1705 70.1705
4 9 -6.2081556 0.0 -30.2376 14.878 -12.5655 196.383 -1109.66 197.643 -1090.68 0.0 197.643 -1090.68 126.649 -30.2376 -796.6257 70.1705 70.1705
4 10 -5.8366604 0.0 -26.6387 15.0022 -12.6632 196.383 -1109.66 197.411 -1089.72 0.0 197.411 -1089.72 125.574 -26.6387 -793.37366 72.4246 72.4246
4 11 -5.7091475 0.0 -24.714 15.0098 -12.4435 196.383 -1109.66 197.398 -1090.36 0.0 197.398 -1090.36 125.666 -24.714 -792.00995 72.6257 72.6257
4 12 -5.0961947 0.0 -18.2608 14.8094 -12.3512 196.383 -1109.66 197.29 -1090.37 0.0 197.29 -1090.37 136.235 -18.2608 -775.10583 90.0211 90.0211
4 13 -5.0961947 0.0 -18.2608 14.8094 -12.3512 196.383 -1109.66 197.29 -1090.37 0.0 197.29 -1090.37 136.235 -18.2608 -775.10583 90.0211 90.0211
4 14 -5.0890565 0.0 -18.1646 14.8111 -12.3587 196.383 -1109.66 197.292 -1090.41 0.0 197.292 -1090.41 136.235 -18.1646 -775.0476 90.034 90.034
4 15 -4.6485357 0.0 -14.1651 14.8104 -13.1481 196.383 -1109.66 197.289 -1090.18 0.0 197.289 -1090.18 136.944 -14.1651 -770.1121 92.7073 92.7073
5 0 -5.802989 0.0 -23.9722 15.1125 -12.3597 196.383 -1109.66 197.969 -1093.68 0.0 197.969 -1093.68 124.749 -23.9722 -794.93427 67.4441 67.4441
5 1 -5.802989 0.0 -23.9722 15.1125 -12.3597 196.383 -1109.66 197.969 -1093.68 0.0 197.969 -1093.68 124.749 -23.9722 -794.93427 67.4441 67.4441
5 2 -5.7770295 0.0 -23.7257 15.1115 -12.3753 196.383 -1109.66 197.934 -1093.6 0.0 197.934 -1093.6 124.976 -23.7257 -794.41565 67.8358 67.8358
5 3 -5.7770295 0.0 -23.7257 15.1115 -12.3753 196.383 -1109.66 197.934 -1093.6 0.0 197.934 -1093.6 124.976 -23.7257 -794.41565 67.8358 67.8358
5 4 -5.327116 0.0 -19.8038 15.1248 -14.6489 196.383 -1109.66 197.938 -1094.57 0.0 197.938 -1094.57 138.53 -19.8038 -777.90576 86.3395 86.3395
5 5 -5.318513 0.0 -19.6916 15.1219 -14.677 196.383 -1109.66 197.941 -1094.64 0.0 197.941 -1094.64 138.496 -19.6916 -777.89465 86.3702 86.3702
5 6 -5.3801117 0.0 -20.3802 15.1273 -15.3856 196.383 -1109.66 197.933 -1095.27 0.0 197.933 -1095.27 141.178 -20.3802 -776.53925 87.0276 87.0276
5 7 -5.2650337 0.0 -18.225 14.9421 -12.9801 196.383 -1109.66 198.844 -1096.01 0.0 198.844 -1096.01 141.447 -18.225 -773.94403 88.8751 88.8751
6 0 -4.4173393 0.0 -9.36838 15.1727 -13.0028 196.383 -1109.66 199.397 -1096.37 0.0 199.397 -1096.37 119.176 -9.36838 -787.1654 75.0057 75.0057
6 1 -4.4173393 0.0 -9.36838 15.1727 -13.0028 196.383 -1109.66 199.397 -1096.37 0.0 199.397 -1096.37 119.176 -9.36838 -787.1654 75.0057 75.0057
6 2 -4.4173393 0.0 -9.36838 15.1727 -13.0028 196.383 -1109.66 199.397 -1096.37 0.0 199.397 -1096.37 119.176 -9.36838 -787.1654 75.0057 75.0057
6 3 -4.4515014 0.0 -9.58972 15.1747 -12.9755 196.383 -1109.66 199.471 -1096.67 0.0 199.471 -1096.67 120.205 -9.58972 -786.58374 75.9416 75.9416
6 4 -4.4515014 0.0 -9.58972 15.1747 -12.9755 196.383 -1109.66 199.471 -1096.67 0.0 199.471 -1096.67 120.205 -9.58972 -786.58374 75.9416 75.9416
6 5 -4.4515014 0.0 -9.58972 15.1747 -12.9755 196.383 -1109.66 199.471 -1096.67 0.0 199.471 -1096.67 120.205 -9.58972 -786.58374 75.9416 75.9416
6 6 -4.3291664 0.0 -7.75908 14.9976 -12.0109 196.383 -1109.66 199.374 -1096.66 0.0 199.374 -1096.66 132.736 -7.75908 -772.3091 90.2666 90.2666
6 7 -4.3291664 0.0 -7.75908 14.9976 -12.0109 196.383 -1109.66 199.374 -1096.66 0.0 199.374 -1096.66 132.736 -7.75908 -772.3091 90.2666 90.2666
7 0 -4.681266 0.0 -12.4551 15.0786 -13.2258 196.383 -1109.66 201.034 -1098.81 0.0 201.034 -1098.81 124.955 -12.4551 -785.2762 81.5349 81.5349
7 1 -4.681266 0.0 -12.4551 15.0786 -13.2258 196.383 -1109.66 201.034 -1098.81 0.0 201.034 -1098.81 124.955 -12.4551 -785.2762 81.5349 81.5349
7 2 -4.681266 0.0 -12.4551 15.0786 -13.2258 196.383 -1109.66 201.034 -1098.81 0.0 201.034 -1098.81 124.955 -12.4551 -785.2762 81.5349 81.5349
7 3 -4.2272906 0.0 -6.25893 15.0808 -12.1795 196.383 -1109.66 201.118 -1100.05 0.0 201.118 -1100.05 121.224 -6.25893 -783.967 81.973 81.973
7 4 -4.2272906 0.0 -6.25893 15.0808 -12.1795 196.383 -1109.66 201.118 -1100.05 0.0 201.118 -1100.05 121.224 -6.25893 -783.967 81.973 81.973
7 5 -4.2272906 0.0 -6.25893 15.0808 -12.1795 196.383 -1109.66 201.118 -1100.05 0.0 201.118 -1100.05 121.224 -6.25893 -783.967 81.973 81.973
7 6 -4.2272906 0.0 -6.25893 15.0808 -12.1795 196.383 -1109.66 201.118 -1100.05 0.0 201.118 -1100.05 121.224 -6.25893 -783.967 81.973 81.973
7 7 -4.2351384 0.0 -6.27218 15.0731 -12.2252 196.383 -1109.66 201.108 -1100.2 0.0 201.108 -1100.2 121.493 -6.27218 -783.8711 82.0853 82.0853
