# Supplementary material for: Exploring the mechanism of Alisma orientale for the treatment of pregnancy induced hypertension and potential hepato-nephrotoxicity by using network pharmacology, network toxicology, molecular docking and molecular dynamics simulation
Source: Front Pharmacol. 2022 Nov 15;13:1027112. doi: 10.3389/fphar.2022.1027112 (PMC9705790; doi:10.3389/fphar.2022.1027112)
Supplement: Supplementary file 8 [file DataSheet6.zip › HSP90AA1/HSP1694/clusters.dock4.pdb]

REMARK  Energy: 60.2262
REMARK  SimpleFitness: 60.2262
REMARK  FullFitness: -816.6271
REMARK  InterFull: -27.1141
REMARK  IntraFull: 113.153
REMARK  solvFull: -1104.61
REMARK  surfFull: 201.944
REMARK  extraFull: 0.0
REMARK  deltaGcompsolvpol: -1104.61
REMARK  deltaGcompsolvnonpol: 201.944
REMARK  deltaGprotsolvpol: -1109.66
REMARK  deltaGprotsolvnonpol: 196.383
REMARK  deltaGligsolvpol: -12.4464
REMARK  deltaGligsolvnonpol: 15.2178
REMARK  deltaGvdw: -27.1141
REMARK  deltaGelec: 0.0
REMARK  deltaG: -6.397744
REMARK  Cluster: 0
REMARK  ClusterRank: 0
ATOM   4186 O    LIG     1      14.833 -23.557  35.616  1.00  0.00      LIG  
ATOM   4187 O1   LIG     1      13.961 -26.820  30.812  1.00  0.00      LIG  
ATOM   4188 O2   LIG     1      20.189 -21.277  38.639  1.00  0.00      LIG  
ATOM   4189 O3   LIG     1      20.215 -19.609  36.035  1.00  0.00      LIG  
ATOM   4190 O4   LIG     1      22.164 -19.390  38.156  1.00  0.00      LIG  
ATOM   4191 C    LIG     1      16.372 -27.041  35.872  1.00  0.00      LIG  
ATOM   4192 C1   LIG     1      15.254 -26.000  35.538  1.00  0.00      LIG  
ATOM   4193 C2   LIG     1      17.824 -26.521  35.610  1.00  0.00      LIG  
ATOM   4194 C3   LIG     1      14.216 -26.469  34.467  1.00  0.00      LIG  
ATOM   4195 C4   LIG     1      16.184 -28.373  35.153  1.00  0.00      LIG  
ATOM   4196 C5   LIG     1      13.706 -27.881  34.803  1.00  0.00      LIG  
ATOM   4197 C6   LIG     1      15.810 -24.560  35.359  1.00  0.00      LIG  
ATOM   4198 C7   LIG     1      18.021 -25.236  36.318  1.00  0.00      LIG  
ATOM   4199 C8   LIG     1      14.772 -28.895  35.221  1.00  0.00      LIG  
ATOM   4200 C9   LIG     1      18.955 -27.373  36.200  1.00  0.00      LIG  
ATOM   4201 C10  LIG     1      16.940 -24.225  36.316  1.00  0.00      LIG  
ATOM   4202 C11  LIG     1      16.175 -27.356  37.365  1.00  0.00      LIG  
ATOM   4203 C12  LIG     1      14.732 -26.378  33.023  1.00  0.00      LIG  
ATOM   4204 C13  LIG     1      19.168 -25.169  36.995  1.00  0.00      LIG  
ATOM   4205 C14  LIG     1      18.208 -26.360  34.134  1.00  0.00      LIG  
ATOM   4206 C15  LIG     1      19.957 -26.413  36.820  1.00  0.00      LIG  
ATOM   4207 C16  LIG     1      12.984 -25.563  34.530  1.00  0.00      LIG  
ATOM   4208 C17  LIG     1      12.850 -28.472  33.720  1.00  0.00      LIG  
ATOM   4209 C18  LIG     1      19.619 -24.025  37.863  1.00  0.00      LIG  
ATOM   4210 C19  LIG     1      13.837 -27.040  32.006  1.00  0.00      LIG  
ATOM   4211 C20  LIG     1      12.904 -28.099  32.436  1.00  0.00      LIG  
ATOM   4212 C21  LIG     1      11.884 -29.520  34.163  1.00  0.00      LIG  
ATOM   4213 C22  LIG     1      20.612 -23.121  37.134  1.00  0.00      LIG  
ATOM   4214 C23  LIG     1      20.231 -24.529  39.160  1.00  0.00      LIG  
ATOM   4215 C24  LIG     1      20.194 -21.660  37.267  1.00  0.00      LIG  
ATOM   4216 C25  LIG     1      21.047 -20.714  36.395  1.00  0.00      LIG  
ATOM   4217 C26  LIG     1      22.373 -20.152  36.967  1.00  0.00      LIG  
ATOM   4218 C27  LIG     1      23.006 -19.215  35.952  1.00  0.00      LIG  
ATOM   4219 C28  LIG     1      23.385 -21.234  37.284  1.00  0.00      LIG  
ATOM   4220 H    LIG     1      14.639 -25.928  36.439  1.00  0.00      LIG  
ATOM   4221 H1   LIG     1      16.849 -29.123  35.587  1.00  0.00      LIG  
ATOM   4222 H2   LIG     1      16.458 -28.307  34.101  1.00  0.00      LIG  
ATOM   4223 H3   LIG     1      13.051 -27.759  35.671  1.00  0.00      LIG  
ATOM   4224 H4   LIG     1      16.154 -24.411  34.335  1.00  0.00      LIG  
ATOM   4225 H5   LIG     1      14.555 -29.221  36.242  1.00  0.00      LIG  
ATOM   4226 H6   LIG     1      14.737 -29.811  34.623  1.00  0.00      LIG  
ATOM   4227 H7   LIG     1      19.438 -27.991  35.438  1.00  0.00      LIG  
ATOM   4228 H8   LIG     1      18.618 -28.065  36.972  1.00  0.00      LIG  
ATOM   4229 H9   LIG     1      16.535 -24.147  37.330  1.00  0.00      LIG  
ATOM   4230 H10  LIG     1      17.345 -23.238  36.068  1.00  0.00      LIG  
ATOM   4231 H11  LIG     1      15.128 -27.570  37.593  1.00  0.00      LIG  
ATOM   4232 H12  LIG     1      16.468 -26.520  38.005  1.00  0.00      LIG  
ATOM   4233 H13  LIG     1      16.743 -28.235  37.674  1.00  0.00      LIG  
ATOM   4234 H14  LIG     1      15.711 -26.839  32.915  1.00  0.00      LIG  
ATOM   4235 H15  LIG     1      14.823 -25.329  32.732  1.00  0.00      LIG  
ATOM   4236 H16  LIG     1      17.503 -25.746  33.575  1.00  0.00      LIG  
ATOM   4237 H17  LIG     1      18.270 -27.331  33.636  1.00  0.00      LIG  
ATOM   4238 H18  LIG     1      19.192 -25.891  34.029  1.00  0.00      LIG  
ATOM   4239 H19  LIG     1      20.804 -26.236  36.151  1.00  0.00      LIG  
ATOM   4240 H20  LIG     1      20.326 -26.823  37.763  1.00  0.00      LIG  
ATOM   4241 H21  LIG     1      12.655 -25.436  35.564  1.00  0.00      LIG  
ATOM   4242 H22  LIG     1      12.138 -25.961  33.968  1.00  0.00      LIG  
ATOM   4243 H23  LIG     1      13.194 -24.579  34.107  1.00  0.00      LIG  
ATOM   4244 H24  LIG     1      18.745 -23.430  38.142  1.00  0.00      LIG  
ATOM   4245 H25  LIG     1      14.501 -23.718  36.516  1.00  0.00      LIG  
ATOM   4246 H26  LIG     1      12.271 -28.544  31.678  1.00  0.00      LIG  
ATOM   4247 H27  LIG     1      11.228 -29.116  34.939  1.00  0.00      LIG  
ATOM   4248 H28  LIG     1      12.414 -30.383  34.574  1.00  0.00      LIG  
ATOM   4249 H29  LIG     1      11.253 -29.873  33.342  1.00  0.00      LIG  
ATOM   4250 H30  LIG     1      20.675 -23.362  36.068  1.00  0.00      LIG  
ATOM   4251 H31  LIG     1      21.602 -23.279  37.565  1.00  0.00      LIG  
ATOM   4252 H32  LIG     1      20.450 -23.690  39.825  1.00  0.00      LIG  
ATOM   4253 H33  LIG     1      21.171 -25.057  38.977  1.00  0.00      LIG  
ATOM   4254 H34  LIG     1      19.548 -25.206  39.682  1.00  0.00      LIG  
ATOM   4255 H35  LIG     1      19.152 -21.599  36.938  1.00  0.00      LIG  
ATOM   4256 H36  LIG     1      21.267 -21.234  35.459  1.00  0.00      LIG  
ATOM   4257 H37  LIG     1      19.830 -20.374  38.670  1.00  0.00      LIG  
ATOM   4258 H38  LIG     1      20.382 -18.910  36.692  1.00  0.00      LIG  
ATOM   4259 H39  LIG     1      23.972 -18.854  36.316  1.00  0.00      LIG  
ATOM   4260 H40  LIG     1      22.387 -18.328  35.784  1.00  0.00      LIG  
ATOM   4261 H41  LIG     1      23.162 -19.724  34.997  1.00  0.00      LIG  
ATOM   4262 H42  LIG     1      23.069 -21.831  38.144  1.00  0.00      LIG  
ATOM   4263 H43  LIG     1      23.536 -21.892  36.424  1.00  0.00      LIG  
ATOM   4264 H44  LIG     1      24.347 -20.789  37.554  1.00  0.00      LIG  
ATOM   4265 H45  LIG     1      21.859 -20.022  38.831  1.00  0.00      LIG  
TER
REMARK  Energy: 60.2262
REMARK  SimpleFitness: 60.2262
REMARK  FullFitness: -816.6271
REMARK  InterFull: -27.1141
REMARK  IntraFull: 113.153
REMARK  solvFull: -1104.61
REMARK  surfFull: 201.944
REMARK  extraFull: 0.0
REMARK  deltaGcompsolvpol: -1104.61
REMARK  deltaGcompsolvnonpol: 201.944
REMARK  deltaGprotsolvpol: -1109.66
REMARK  deltaGprotsolvnonpol: 196.383
REMARK  deltaGligsolvpol: -12.4464
REMARK  deltaGligsolvnonpol: 15.2178
REMARK  deltaGvdw: -27.1141
REMARK  deltaGelec: 0.0
REMARK  deltaG: -6.397744
REMARK  Cluster: 0
REMARK  ClusterRank: 1
ATOM   4186 O    LIG     1      14.833 -23.557  35.616  1.00  0.00      LIG  
ATOM   4187 O1   LIG     1      13.961 -26.820  30.812  1.00  0.00      LIG  
ATOM   4188 O2   LIG     1      20.189 -21.277  38.639  1.00  0.00      LIG  
ATOM   4189 O3   LIG     1      20.215 -19.609  36.035  1.00  0.00      LIG  
ATOM   4190 O4   LIG     1      22.164 -19.390  38.156  1.00  0.00      LIG  
ATOM   4191 C    LIG     1      16.372 -27.041  35.872  1.00  0.00      LIG  
ATOM   4192 C1   LIG     1      15.254 -26.000  35.538  1.00  0.00      LIG  
ATOM   4193 C2   LIG     1      17.824 -26.521  35.610  1.00  0.00      LIG  
ATOM   4194 C3   LIG     1      14.216 -26.469  34.467  1.00  0.00      LIG  
ATOM   4195 C4   LIG     1      16.184 -28.373  35.153  1.00  0.00      LIG  
ATOM   4196 C5   LIG     1      13.706 -27.881  34.803  1.00  0.00      LIG  
ATOM   4197 C6   LIG     1      15.810 -24.560  35.359  1.00  0.00      LIG  
ATOM   4198 C7   LIG     1      18.021 -25.236  36.318  1.00  0.00      LIG  
ATOM   4199 C8   LIG     1      14.772 -28.895  35.221  1.00  0.00      LIG  
ATOM   4200 C9   LIG     1      18.955 -27.373  36.200  1.00  0.00      LIG  
ATOM   4201 C10  LIG     1      16.940 -24.225  36.316  1.00  0.00      LIG  
ATOM   4202 C11  LIG     1      16.175 -27.356  37.365  1.00  0.00      LIG  
ATOM   4203 C12  LIG     1      14.732 -26.378  33.023  1.00  0.00      LIG  
ATOM   4204 C13  LIG     1      19.168 -25.169  36.995  1.00  0.00      LIG  
ATOM   4205 C14  LIG     1      18.208 -26.360  34.134  1.00  0.00      LIG  
ATOM   4206 C15  LIG     1      19.957 -26.413  36.820  1.00  0.00      LIG  
ATOM   4207 C16  LIG     1      12.984 -25.563  34.530  1.00  0.00      LIG  
ATOM   4208 C17  LIG     1      12.850 -28.472  33.720  1.00  0.00      LIG  
ATOM   4209 C18  LIG     1      19.619 -24.025  37.863  1.00  0.00      LIG  
ATOM   4210 C19  LIG     1      13.837 -27.040  32.006  1.00  0.00      LIG  
ATOM   4211 C20  LIG     1      12.904 -28.099  32.436  1.00  0.00      LIG  
ATOM   4212 C21  LIG     1      11.884 -29.520  34.163  1.00  0.00      LIG  
ATOM   4213 C22  LIG     1      20.612 -23.121  37.134  1.00  0.00      LIG  
ATOM   4214 C23  LIG     1      20.231 -24.529  39.160  1.00  0.00      LIG  
ATOM   4215 C24  LIG     1      20.194 -21.660  37.267  1.00  0.00      LIG  
ATOM   4216 C25  LIG     1      21.047 -20.714  36.395  1.00  0.00      LIG  
ATOM   4217 C26  LIG     1      22.373 -20.152  36.967  1.00  0.00      LIG  
ATOM   4218 C27  LIG     1      23.006 -19.215  35.952  1.00  0.00      LIG  
ATOM   4219 C28  LIG     1      23.385 -21.234  37.284  1.00  0.00      LIG  
ATOM   4220 H    LIG     1      14.639 -25.928  36.439  1.00  0.00      LIG  
ATOM   4221 H1   LIG     1      16.849 -29.123  35.587  1.00  0.00      LIG  
ATOM   4222 H2   LIG     1      16.458 -28.307  34.101  1.00  0.00      LIG  
ATOM   4223 H3   LIG     1      13.051 -27.759  35.671  1.00  0.00      LIG  
ATOM   4224 H4   LIG     1      16.154 -24.411  34.335  1.00  0.00      LIG  
ATOM   4225 H5   LIG     1      14.555 -29.221  36.242  1.00  0.00      LIG  
ATOM   4226 H6   LIG     1      14.737 -29.811  34.623  1.00  0.00      LIG  
ATOM   4227 H7   LIG     1      19.438 -27.991  35.438  1.00  0.00      LIG  
ATOM   4228 H8   LIG     1      18.618 -28.065  36.972  1.00  0.00      LIG  
ATOM   4229 H9   LIG     1      16.535 -24.147  37.330  1.00  0.00      LIG  
ATOM   4230 H10  LIG     1      17.345 -23.238  36.068  1.00  0.00      LIG  
ATOM   4231 H11  LIG     1      15.128 -27.570  37.593  1.00  0.00      LIG  
ATOM   4232 H12  LIG     1      16.468 -26.520  38.005  1.00  0.00      LIG  
ATOM   4233 H13  LIG     1      16.743 -28.235  37.674  1.00  0.00      LIG  
ATOM   4234 H14  LIG     1      15.711 -26.839  32.915  1.00  0.00      LIG  
ATOM   4235 H15  LIG     1      14.823 -25.329  32.732  1.00  0.00      LIG  
ATOM   4236 H16  LIG     1      17.503 -25.746  33.575  1.00  0.00      LIG  
ATOM   4237 H17  LIG     1      18.270 -27.331  33.636  1.00  0.00      LIG  
ATOM   4238 H18  LIG     1      19.192 -25.891  34.029  1.00  0.00      LIG  
ATOM   4239 H19  LIG     1      20.804 -26.236  36.151  1.00  0.00      LIG  
ATOM   4240 H20  LIG     1      20.326 -26.823  37.763  1.00  0.00      LIG  
ATOM   4241 H21  LIG     1      12.655 -25.436  35.564  1.00  0.00      LIG  
ATOM   4242 H22  LIG     1      12.138 -25.961  33.968  1.00  0.00      LIG  
ATOM   4243 H23  LIG     1      13.194 -24.579  34.107  1.00  0.00      LIG  
ATOM   4244 H24  LIG     1      18.745 -23.430  38.142  1.00  0.00      LIG  
ATOM   4245 H25  LIG     1      14.501 -23.718  36.516  1.00  0.00      LIG  
ATOM   4246 H26  LIG     1      12.271 -28.544  31.678  1.00  0.00      LIG  
ATOM   4247 H27  LIG     1      11.228 -29.116  34.939  1.00  0.00      LIG  
ATOM   4248 H28  LIG     1      12.414 -30.383  34.574  1.00  0.00      LIG  
ATOM   4249 H29  LIG     1      11.253 -29.873  33.342  1.00  0.00      LIG  
ATOM   4250 H30  LIG     1      20.675 -23.362  36.068  1.00  0.00      LIG  
ATOM   4251 H31  LIG     1      21.602 -23.279  37.565  1.00  0.00      LIG  
ATOM   4252 H32  LIG     1      20.450 -23.690  39.825  1.00  0.00      LIG  
ATOM   4253 H33  LIG     1      21.171 -25.057  38.977  1.00  0.00      LIG  
ATOM   4254 H34  LIG     1      19.548 -25.206  39.682  1.00  0.00      LIG  
ATOM   4255 H35  LIG     1      19.152 -21.599  36.938  1.00  0.00      LIG  
ATOM   4256 H36  LIG     1      21.267 -21.234  35.459  1.00  0.00      LIG  
ATOM   4257 H37  LIG     1      19.830 -20.374  38.670  1.00  0.00      LIG  
ATOM   4258 H38  LIG     1      20.382 -18.910  36.692  1.00  0.00      LIG  
ATOM   4259 H39  LIG     1      23.972 -18.854  36.316  1.00  0.00      LIG  
ATOM   4260 H40  LIG     1      22.387 -18.328  35.784  1.00  0.00      LIG  
ATOM   4261 H41  LIG     1      23.162 -19.724  34.997  1.00  0.00      LIG  
ATOM   4262 H42  LIG     1      23.069 -21.831  38.144  1.00  0.00      LIG  
ATOM   4263 H43  LIG     1      23.536 -21.892  36.424  1.00  0.00      LIG  
ATOM   4264 H44  LIG     1      24.347 -20.789  37.554  1.00  0.00      LIG  
ATOM   4265 H45  LIG     1      21.859 -20.022  38.831  1.00  0.00      LIG  
TER
REMARK  Energy: 60.2262
REMARK  SimpleFitness: 60.2262
REMARK  FullFitness: -816.6271
REMARK  InterFull: -27.1141
REMARK  IntraFull: 113.153
REMARK  solvFull: -1104.61
REMARK  surfFull: 201.944
REMARK  extraFull: 0.0
REMARK  deltaGcompsolvpol: -1104.61
REMARK  deltaGcompsolvnonpol: 201.944
REMARK  deltaGprotsolvpol: -1109.66
REMARK  deltaGprotsolvnonpol: 196.383
REMARK  deltaGligsolvpol: -12.4464
REMARK  deltaGligsolvnonpol: 15.2178
REMARK  deltaGvdw: -27.1141
REMARK  deltaGelec: 0.0
REMARK  deltaG: -6.397744
REMARK  Cluster: 0
REMARK  ClusterRank: 2
ATOM   4186 O    LIG     1      14.833 -23.557  35.616  1.00  0.00      LIG  
ATOM   4187 O1   LIG     1      13.961 -26.820  30.812  1.00  0.00      LIG  
ATOM   4188 O2   LIG     1      20.189 -21.277  38.639  1.00  0.00      LIG  
ATOM   4189 O3   LIG     1      20.215 -19.609  36.035  1.00  0.00      LIG  
ATOM   4190 O4   LIG     1      22.164 -19.390  38.156  1.00  0.00      LIG  
ATOM   4191 C    LIG     1      16.372 -27.041  35.872  1.00  0.00      LIG  
ATOM   4192 C1   LIG     1      15.254 -26.000  35.538  1.00  0.00      LIG  
ATOM   4193 C2   LIG     1      17.824 -26.521  35.610  1.00  0.00      LIG  
ATOM   4194 C3   LIG     1      14.216 -26.469  34.467  1.00  0.00      LIG  
ATOM   4195 C4   LIG     1      16.184 -28.373  35.153  1.00  0.00      LIG  
ATOM   4196 C5   LIG     1      13.706 -27.881  34.803  1.00  0.00      LIG  
ATOM   4197 C6   LIG     1      15.810 -24.560  35.359  1.00  0.00      LIG  
ATOM   4198 C7   LIG     1      18.021 -25.236  36.318  1.00  0.00      LIG  
ATOM   4199 C8   LIG     1      14.772 -28.895  35.221  1.00  0.00      LIG  
ATOM   4200 C9   LIG     1      18.955 -27.373  36.200  1.00  0.00      LIG  
ATOM   4201 C10  LIG     1      16.940 -24.225  36.316  1.00  0.00      LIG  
ATOM   4202 C11  LIG     1      16.175 -27.356  37.365  1.00  0.00      LIG  
ATOM   4203 C12  LIG     1      14.732 -26.378  33.023  1.00  0.00      LIG  
ATOM   4204 C13  LIG     1      19.168 -25.169  36.995  1.00  0.00      LIG  
ATOM   4205 C14  LIG     1      18.208 -26.360  34.134  1.00  0.00      LIG  
ATOM   4206 C15  LIG     1      19.957 -26.413  36.820  1.00  0.00      LIG  
ATOM   4207 C16  LIG     1      12.984 -25.563  34.530  1.00  0.00      LIG  
ATOM   4208 C17  LIG     1      12.850 -28.472  33.720  1.00  0.00      LIG  
ATOM   4209 C18  LIG     1      19.619 -24.025  37.863  1.00  0.00      LIG  
ATOM   4210 C19  LIG     1      13.837 -27.040  32.006  1.00  0.00      LIG  
ATOM   4211 C20  LIG     1      12.904 -28.099  32.436  1.00  0.00      LIG  
ATOM   4212 C21  LIG     1      11.884 -29.520  34.163  1.00  0.00      LIG  
ATOM   4213 C22  LIG     1      20.612 -23.121  37.134  1.00  0.00      LIG  
ATOM   4214 C23  LIG     1      20.231 -24.529  39.160  1.00  0.00      LIG  
ATOM   4215 C24  LIG     1      20.194 -21.660  37.267  1.00  0.00      LIG  
ATOM   4216 C25  LIG     1      21.047 -20.714  36.395  1.00  0.00      LIG  
ATOM   4217 C26  LIG     1      22.373 -20.152  36.967  1.00  0.00      LIG  
ATOM   4218 C27  LIG     1      23.006 -19.215  35.952  1.00  0.00      LIG  
ATOM   4219 C28  LIG     1      23.385 -21.234  37.284  1.00  0.00      LIG  
ATOM   4220 H    LIG     1      14.639 -25.928  36.439  1.00  0.00      LIG  
ATOM   4221 H1   LIG     1      16.849 -29.123  35.587  1.00  0.00      LIG  
ATOM   4222 H2   LIG     1      16.458 -28.307  34.101  1.00  0.00      LIG  
ATOM   4223 H3   LIG     1      13.051 -27.759  35.671  1.00  0.00      LIG  
ATOM   4224 H4   LIG     1      16.154 -24.411  34.335  1.00  0.00      LIG  
ATOM   4225 H5   LIG     1      14.555 -29.221  36.242  1.00  0.00      LIG  
ATOM   4226 H6   LIG     1      14.737 -29.811  34.623  1.00  0.00      LIG  
ATOM   4227 H7   LIG     1      19.438 -27.991  35.438  1.00  0.00      LIG  
ATOM   4228 H8   LIG     1      18.618 -28.065  36.972  1.00  0.00      LIG  
ATOM   4229 H9   LIG     1      16.535 -24.147  37.330  1.00  0.00      LIG  
ATOM   4230 H10  LIG     1      17.345 -23.238  36.068  1.00  0.00      LIG  
ATOM   4231 H11  LIG     1      15.128 -27.570  37.593  1.00  0.00      LIG  
ATOM   4232 H12  LIG     1      16.468 -26.520  38.005  1.00  0.00      LIG  
ATOM   4233 H13  LIG     1      16.743 -28.235  37.674  1.00  0.00      LIG  
ATOM   4234 H14  LIG     1      15.711 -26.839  32.915  1.00  0.00      LIG  
ATOM   4235 H15  LIG     1      14.823 -25.329  32.732  1.00  0.00      LIG  
ATOM   4236 H16  LIG     1      17.503 -25.746  33.575  1.00  0.00      LIG  
ATOM   4237 H17  LIG     1      18.270 -27.331  33.636  1.00  0.00      LIG  
ATOM   4238 H18  LIG     1      19.192 -25.891  34.029  1.00  0.00      LIG  
ATOM   4239 H19  LIG     1      20.804 -26.236  36.151  1.00  0.00      LIG  
ATOM   4240 H20  LIG     1      20.326 -26.823  37.763  1.00  0.00      LIG  
ATOM   4241 H21  LIG     1      12.655 -25.436  35.564  1.00  0.00      LIG  
ATOM   4242 H22  LIG     1      12.138 -25.961  33.968  1.00  0.00      LIG  
ATOM   4243 H23  LIG     1      13.194 -24.579  34.107  1.00  0.00      LIG  
ATOM   4244 H24  LIG     1      18.745 -23.430  38.142  1.00  0.00      LIG  
ATOM   4245 H25  LIG     1      14.501 -23.718  36.516  1.00  0.00      LIG  
ATOM   4246 H26  LIG     1      12.271 -28.544  31.678  1.00  0.00      LIG  
ATOM   4247 H27  LIG     1      11.228 -29.116  34.939  1.00  0.00      LIG  
ATOM   4248 H28  LIG     1      12.414 -30.383  34.574  1.00  0.00      LIG  
ATOM   4249 H29  LIG     1      11.253 -29.873  33.342  1.00  0.00      LIG  
ATOM   4250 H30  LIG     1      20.675 -23.362  36.068  1.00  0.00      LIG  
ATOM   4251 H31  LIG     1      21.602 -23.279  37.565  1.00  0.00      LIG  
ATOM   4252 H32  LIG     1      20.450 -23.690  39.825  1.00  0.00      LIG  
ATOM   4253 H33  LIG     1      21.171 -25.057  38.977  1.00  0.00      LIG  
ATOM   4254 H34  LIG     1      19.548 -25.206  39.682  1.00  0.00      LIG  
ATOM   4255 H35  LIG     1      19.152 -21.599  36.938  1.00  0.00      LIG  
ATOM   4256 H36  LIG     1      21.267 -21.234  35.459  1.00  0.00      LIG  
ATOM   4257 H37  LIG     1      19.830 -20.374  38.670  1.00  0.00      LIG  
ATOM   4258 H38  LIG     1      20.382 -18.910  36.692  1.00  0.00      LIG  
ATOM   4259 H39  LIG     1      23.972 -18.854  36.316  1.00  0.00      LIG  
ATOM   4260 H40  LIG     1      22.387 -18.328  35.784  1.00  0.00      LIG  
ATOM   4261 H41  LIG     1      23.162 -19.724  34.997  1.00  0.00      LIG  
ATOM   4262 H42  LIG     1      23.069 -21.831  38.144  1.00  0.00      LIG  
ATOM   4263 H43  LIG     1      23.536 -21.892  36.424  1.00  0.00      LIG  
ATOM   4264 H44  LIG     1      24.347 -20.789  37.554  1.00  0.00      LIG  
ATOM   4265 H45  LIG     1      21.859 -20.022  38.831  1.00  0.00      LIG  
TER
REMARK  Energy: 60.089
REMARK  SimpleFitness: 60.089
REMARK  FullFitness: -816.51495
REMARK  InterFull: -27.061
REMARK  IntraFull: 112.988
REMARK  solvFull: -1104.33
REMARK  surfFull: 201.888
REMARK  extraFull: 0.0
REMARK  deltaGcompsolvpol: -1104.33
REMARK  deltaGcompsolvnonpol: 201.888
REMARK  deltaGprotsolvpol: -1109.66
REMARK  deltaGprotsolvnonpol: 196.383
REMARK  deltaGligsolvpol: -12.4588
REMARK  deltaGligsolvnonpol: 15.2155
REMARK  deltaGvdw: -27.061
REMARK  deltaGelec: 0.0
REMARK  deltaG: -6.3799043
REMARK  Cluster: 0
REMARK  ClusterRank: 3
ATOM   4186 O    LIG     1      14.768 -23.547  35.603  1.00  0.00      LIG  
ATOM   4187 O1   LIG     1      13.848 -26.773  30.824  1.00  0.00      LIG  
ATOM   4188 O2   LIG     1      20.120 -21.206  38.505  1.00  0.00      LIG  
ATOM   4189 O3   LIG     1      20.264 -19.652  35.823  1.00  0.00      LIG  
ATOM   4190 O4   LIG     1      22.103 -19.324  38.021  1.00  0.00      LIG  
ATOM   4191 C    LIG     1      16.316 -27.029  35.866  1.00  0.00      LIG  
ATOM   4192 C1   LIG     1      15.193 -25.991  35.540  1.00  0.00      LIG  
ATOM   4193 C2   LIG     1      17.765 -26.503  35.600  1.00  0.00      LIG  
ATOM   4194 C3   LIG     1      14.148 -26.464  34.478  1.00  0.00      LIG  
ATOM   4195 C4   LIG     1      16.130 -28.358  35.143  1.00  0.00      LIG  
ATOM   4196 C5   LIG     1      13.648 -27.881  34.809  1.00  0.00      LIG  
ATOM   4197 C6   LIG     1      15.746 -24.551  35.351  1.00  0.00      LIG  
ATOM   4198 C7   LIG     1      17.960 -25.214  36.302  1.00  0.00      LIG  
ATOM   4199 C8   LIG     1      14.722 -28.889  35.222  1.00  0.00      LIG  
ATOM   4200 C9   LIG     1      18.903 -27.347  36.190  1.00  0.00      LIG  
ATOM   4201 C10  LIG     1      16.875 -24.208  36.303  1.00  0.00      LIG  
ATOM   4202 C11  LIG     1      16.127 -27.347  37.360  1.00  0.00      LIG  
ATOM   4203 C12  LIG     1      14.650 -26.360  33.030  1.00  0.00      LIG  
ATOM   4204 C13  LIG     1      19.113 -25.135  36.968  1.00  0.00      LIG  
ATOM   4205 C14  LIG     1      18.145 -26.346  34.122  1.00  0.00      LIG  
ATOM   4206 C15  LIG     1      19.905 -26.379  36.797  1.00  0.00      LIG  
ATOM   4207 C16  LIG     1      12.909 -25.568  34.559  1.00  0.00      LIG  
ATOM   4208 C17  LIG     1      12.792 -28.473  33.726  1.00  0.00      LIG  
ATOM   4209 C18  LIG     1      19.570 -23.982  37.820  1.00  0.00      LIG  
ATOM   4210 C19  LIG     1      13.745 -27.013  32.017  1.00  0.00      LIG  
ATOM   4211 C20  LIG     1      12.830 -28.088  32.445  1.00  0.00      LIG  
ATOM   4212 C21  LIG     1      11.841 -29.537  34.165  1.00  0.00      LIG  
ATOM   4213 C22  LIG     1      20.591 -23.111  37.092  1.00  0.00      LIG  
ATOM   4214 C23  LIG     1      20.151 -24.469  39.137  1.00  0.00      LIG  
ATOM   4215 C24  LIG     1      20.176 -21.643  37.150  1.00  0.00      LIG  
ATOM   4216 C25  LIG     1      21.073 -20.739  36.277  1.00  0.00      LIG  
ATOM   4217 C26  LIG     1      22.370 -20.153  36.889  1.00  0.00      LIG  
ATOM   4218 C27  LIG     1      23.064 -19.278  35.859  1.00  0.00      LIG  
ATOM   4219 C28  LIG     1      23.356 -21.220  37.322  1.00  0.00      LIG  
ATOM   4220 H    LIG     1      14.587 -25.916  36.447  1.00  0.00      LIG  
ATOM   4221 H1   LIG     1      16.803 -29.107  35.569  1.00  0.00      LIG  
ATOM   4222 H2   LIG     1      16.395 -28.287  34.089  1.00  0.00      LIG  
ATOM   4223 H3   LIG     1      12.994 -27.767  35.679  1.00  0.00      LIG  
ATOM   4224 H4   LIG     1      16.088 -24.407  34.326  1.00  0.00      LIG  
ATOM   4225 H5   LIG     1      14.513 -29.213  36.244  1.00  0.00      LIG  
ATOM   4226 H6   LIG     1      14.687 -29.806  34.625  1.00  0.00      LIG  
ATOM   4227 H7   LIG     1      19.384 -27.968  35.429  1.00  0.00      LIG  
ATOM   4228 H8   LIG     1      18.573 -28.035  36.969  1.00  0.00      LIG  
ATOM   4229 H9   LIG     1      16.473 -24.132  37.318  1.00  0.00      LIG  
ATOM   4230 H10  LIG     1      17.274 -23.219  36.054  1.00  0.00      LIG  
ATOM   4231 H11  LIG     1      15.081 -27.559  37.593  1.00  0.00      LIG  
ATOM   4232 H12  LIG     1      16.427 -26.515  38.000  1.00  0.00      LIG  
ATOM   4233 H13  LIG     1      16.694 -28.230  37.662  1.00  0.00      LIG  
ATOM   4234 H14  LIG     1      15.629 -26.820  32.909  1.00  0.00      LIG  
ATOM   4235 H15  LIG     1      14.737 -25.309  32.746  1.00  0.00      LIG  
ATOM   4236 H16  LIG     1      17.432 -25.742  33.562  1.00  0.00      LIG  
ATOM   4237 H17  LIG     1      18.214 -27.319  33.629  1.00  0.00      LIG  
ATOM   4238 H18  LIG     1      19.124 -25.869  34.011  1.00  0.00      LIG  
ATOM   4239 H19  LIG     1      20.747 -26.203  36.122  1.00  0.00      LIG  
ATOM   4240 H20  LIG     1      20.281 -26.778  37.742  1.00  0.00      LIG  
ATOM   4241 H21  LIG     1      12.595 -25.443  35.598  1.00  0.00      LIG  
ATOM   4242 H22  LIG     1      12.059 -25.975  34.012  1.00  0.00      LIG  
ATOM   4243 H23  LIG     1      13.104 -24.583  34.130  1.00  0.00      LIG  
ATOM   4244 H24  LIG     1      18.703 -23.366  38.073  1.00  0.00      LIG  
ATOM   4245 H25  LIG     1      14.445 -23.697  36.509  1.00  0.00      LIG  
ATOM   4246 H26  LIG     1      12.195 -28.533  31.689  1.00  0.00      LIG  
ATOM   4247 H27  LIG     1      11.191 -29.151  34.955  1.00  0.00      LIG  
ATOM   4248 H28  LIG     1      12.385 -30.401  34.555  1.00  0.00      LIG  
ATOM   4249 H29  LIG     1      11.203 -29.883  33.346  1.00  0.00      LIG  
ATOM   4250 H30  LIG     1      20.693 -23.395  36.039  1.00  0.00      LIG  
ATOM   4251 H31  LIG     1      21.565 -23.252  37.565  1.00  0.00      LIG  
ATOM   4252 H32  LIG     1      20.376 -23.619  39.786  1.00  0.00      LIG  
ATOM   4253 H33  LIG     1      21.083 -25.020  38.982  1.00  0.00      LIG  
ATOM   4254 H34  LIG     1      19.447 -25.120  39.663  1.00  0.00      LIG  
ATOM   4255 H35  LIG     1      19.148 -21.590  36.777  1.00  0.00      LIG  
ATOM   4256 H36  LIG     1      21.338 -21.303  35.380  1.00  0.00      LIG  
ATOM   4257 H37  LIG     1      19.785 -20.293  38.483  1.00  0.00      LIG  
ATOM   4258 H38  LIG     1      20.410 -18.918  36.448  1.00  0.00      LIG  
ATOM   4259 H39  LIG     1      24.011 -18.900  36.255  1.00  0.00      LIG  
ATOM   4260 H40  LIG     1      22.460 -18.401  35.607  1.00  0.00      LIG  
ATOM   4261 H41  LIG     1      23.269 -19.842  34.946  1.00  0.00      LIG  
ATOM   4262 H42  LIG     1      22.987 -21.768  38.192  1.00  0.00      LIG  
ATOM   4263 H43  LIG     1      23.551 -21.924  36.508  1.00  0.00      LIG  
ATOM   4264 H44  LIG     1      24.304 -20.764  37.623  1.00  0.00      LIG  
ATOM   4265 H45  LIG     1      21.789 -19.921  38.723  1.00  0.00      LIG  
TER
REMARK  Energy: 60.089
REMARK  SimpleFitness: 60.089
REMARK  FullFitness: -816.51495
REMARK  InterFull: -27.061
REMARK  IntraFull: 112.988
REMARK  solvFull: -1104.33
REMARK  surfFull: 201.888
REMARK  extraFull: 0.0
REMARK  deltaGcompsolvpol: -1104.33
REMARK  deltaGcompsolvnonpol: 201.888
REMARK  deltaGprotsolvpol: -1109.66
REMARK  deltaGprotsolvnonpol: 196.383
REMARK  deltaGligsolvpol: -12.4588
REMARK  deltaGligsolvnonpol: 15.2155
REMARK  deltaGvdw: -27.061
REMARK  deltaGelec: 0.0
REMARK  deltaG: -6.3799043
REMARK  Cluster: 0
REMARK  ClusterRank: 4
ATOM   4186 O    LIG     1      14.768 -23.547  35.603  1.00  0.00      LIG  
ATOM   4187 O1   LIG     1      13.848 -26.773  30.824  1.00  0.00      LIG  
ATOM   4188 O2   LIG     1      20.120 -21.206  38.505  1.00  0.00      LIG  
ATOM   4189 O3   LIG     1      20.264 -19.652  35.823  1.00  0.00      LIG  
ATOM   4190 O4   LIG     1      22.103 -19.324  38.021  1.00  0.00      LIG  
ATOM   4191 C    LIG     1      16.316 -27.029  35.866  1.00  0.00      LIG  
ATOM   4192 C1   LIG     1      15.193 -25.991  35.540  1.00  0.00      LIG  
ATOM   4193 C2   LIG     1      17.765 -26.503  35.600  1.00  0.00      LIG  
ATOM   4194 C3   LIG     1      14.148 -26.464  34.478  1.00  0.00      LIG  
ATOM   4195 C4   LIG     1      16.130 -28.358  35.143  1.00  0.00      LIG  
ATOM   4196 C5   LIG     1      13.648 -27.881  34.809  1.00  0.00      LIG  
ATOM   4197 C6   LIG     1      15.746 -24.551  35.351  1.00  0.00      LIG  
ATOM   4198 C7   LIG     1      17.960 -25.214  36.302  1.00  0.00      LIG  
ATOM   4199 C8   LIG     1      14.722 -28.889  35.222  1.00  0.00      LIG  
ATOM   4200 C9   LIG     1      18.903 -27.347  36.190  1.00  0.00      LIG  
ATOM   4201 C10  LIG     1      16.875 -24.208  36.303  1.00  0.00      LIG  
ATOM   4202 C11  LIG     1      16.127 -27.347  37.360  1.00  0.00      LIG  
ATOM   4203 C12  LIG     1      14.650 -26.360  33.030  1.00  0.00      LIG  
ATOM   4204 C13  LIG     1      19.113 -25.135  36.968  1.00  0.00      LIG  
ATOM   4205 C14  LIG     1      18.145 -26.346  34.122  1.00  0.00      LIG  
ATOM   4206 C15  LIG     1      19.905 -26.379  36.797  1.00  0.00      LIG  
ATOM   4207 C16  LIG     1      12.909 -25.568  34.559  1.00  0.00      LIG  
ATOM   4208 C17  LIG     1      12.792 -28.473  33.726  1.00  0.00      LIG  
ATOM   4209 C18  LIG     1      19.570 -23.982  37.820  1.00  0.00      LIG  
ATOM   4210 C19  LIG     1      13.745 -27.013  32.017  1.00  0.00      LIG  
ATOM   4211 C20  LIG     1      12.830 -28.088  32.445  1.00  0.00      LIG  
ATOM   4212 C21  LIG     1      11.841 -29.537  34.165  1.00  0.00      LIG  
ATOM   4213 C22  LIG     1      20.591 -23.111  37.092  1.00  0.00      LIG  
ATOM   4214 C23  LIG     1      20.151 -24.469  39.137  1.00  0.00      LIG  
ATOM   4215 C24  LIG     1      20.176 -21.643  37.150  1.00  0.00      LIG  
ATOM   4216 C25  LIG     1      21.073 -20.739  36.277  1.00  0.00      LIG  
ATOM   4217 C26  LIG     1      22.370 -20.153  36.889  1.00  0.00      LIG  
ATOM   4218 C27  LIG     1      23.064 -19.278  35.859  1.00  0.00      LIG  
ATOM   4219 C28  LIG     1      23.356 -21.220  37.322  1.00  0.00      LIG  
ATOM   4220 H    LIG     1      14.587 -25.916  36.447  1.00  0.00      LIG  
ATOM   4221 H1   LIG     1      16.803 -29.107  35.569  1.00  0.00      LIG  
ATOM   4222 H2   LIG     1      16.395 -28.287  34.089  1.00  0.00      LIG  
ATOM   4223 H3   LIG     1      12.994 -27.767  35.679  1.00  0.00      LIG  
ATOM   4224 H4   LIG     1      16.088 -24.407  34.326  1.00  0.00      LIG  
ATOM   4225 H5   LIG     1      14.513 -29.213  36.244  1.00  0.00      LIG  
ATOM   4226 H6   LIG     1      14.687 -29.806  34.625  1.00  0.00      LIG  
ATOM   4227 H7   LIG     1      19.384 -27.968  35.429  1.00  0.00      LIG  
ATOM   4228 H8   LIG     1      18.573 -28.035  36.969  1.00  0.00      LIG  
ATOM   4229 H9   LIG     1      16.473 -24.132  37.318  1.00  0.00      LIG  
ATOM   4230 H10  LIG     1      17.274 -23.219  36.054  1.00  0.00      LIG  
ATOM   4231 H11  LIG     1      15.081 -27.559  37.593  1.00  0.00      LIG  
ATOM   4232 H12  LIG     1      16.427 -26.515  38.000  1.00  0.00      LIG  
ATOM   4233 H13  LIG     1      16.694 -28.230  37.662  1.00  0.00      LIG  
ATOM   4234 H14  LIG     1      15.629 -26.820  32.909  1.00  0.00      LIG  
ATOM   4235 H15  LIG     1      14.737 -25.309  32.746  1.00  0.00      LIG  
ATOM   4236 H16  LIG     1      17.432 -25.742  33.562  1.00  0.00      LIG  
ATOM   4237 H17  LIG     1      18.214 -27.319  33.629  1.00  0.00      LIG  
ATOM   4238 H18  LIG     1      19.124 -25.869  34.011  1.00  0.00      LIG  
ATOM   4239 H19  LIG     1      20.747 -26.203  36.122  1.00  0.00      LIG  
ATOM   4240 H20  LIG     1      20.281 -26.778  37.742  1.00  0.00      LIG  
ATOM   4241 H21  LIG     1      12.595 -25.443  35.598  1.00  0.00      LIG  
ATOM   4242 H22  LIG     1      12.059 -25.975  34.012  1.00  0.00      LIG  
ATOM   4243 H23  LIG     1      13.104 -24.583  34.130  1.00  0.00      LIG  
ATOM   4244 H24  LIG     1      18.703 -23.366  38.073  1.00  0.00      LIG  
ATOM   4245 H25  LIG     1      14.445 -23.697  36.509  1.00  0.00      LIG  
ATOM   4246 H26  LIG     1      12.195 -28.533  31.689  1.00  0.00      LIG  
ATOM   4247 H27  LIG     1      11.191 -29.151  34.955  1.00  0.00      LIG  
ATOM   4248 H28  LIG     1      12.385 -30.401  34.555  1.00  0.00      LIG  
ATOM   4249 H29  LIG     1      11.203 -29.883  33.346  1.00  0.00      LIG  
ATOM   4250 H30  LIG     1      20.693 -23.395  36.039  1.00  0.00      LIG  
ATOM   4251 H31  LIG     1      21.565 -23.252  37.565  1.00  0.00      LIG  
ATOM   4252 H32  LIG     1      20.376 -23.619  39.786  1.00  0.00      LIG  
ATOM   4253 H33  LIG     1      21.083 -25.020  38.982  1.00  0.00      LIG  
ATOM   4254 H34  LIG     1      19.447 -25.120  39.663  1.00  0.00      LIG  
ATOM   4255 H35  LIG     1      19.148 -21.590  36.777  1.00  0.00      LIG  
ATOM   4256 H36  LIG     1      21.338 -21.303  35.380  1.00  0.00      LIG  
ATOM   4257 H37  LIG     1      19.785 -20.293  38.483  1.00  0.00      LIG  
ATOM   4258 H38  LIG     1      20.410 -18.918  36.448  1.00  0.00      LIG  
ATOM   4259 H39  LIG     1      24.011 -18.900  36.255  1.00  0.00      LIG  
ATOM   4260 H40  LIG     1      22.460 -18.401  35.607  1.00  0.00      LIG  
ATOM   4261 H41  LIG     1      23.269 -19.842  34.946  1.00  0.00      LIG  
ATOM   4262 H42  LIG     1      22.987 -21.768  38.192  1.00  0.00      LIG  
ATOM   4263 H43  LIG     1      23.551 -21.924  36.508  1.00  0.00      LIG  
ATOM   4264 H44  LIG     1      24.304 -20.764  37.623  1.00  0.00      LIG  
ATOM   4265 H45  LIG     1      21.789 -19.921  38.723  1.00  0.00      LIG  
TER
REMARK  Energy: 60.089
REMARK  SimpleFitness: 60.089
REMARK  FullFitness: -816.51495
REMARK  InterFull: -27.061
REMARK  IntraFull: 112.988
REMARK  solvFull: -1104.33
REMARK  surfFull: 201.888
REMARK  extraFull: 0.0
REMARK  deltaGcompsolvpol: -1104.33
REMARK  deltaGcompsolvnonpol: 201.888
REMARK  deltaGprotsolvpol: -1109.66
REMARK  deltaGprotsolvnonpol: 196.383
REMARK  deltaGligsolvpol: -12.4588
REMARK  deltaGligsolvnonpol: 15.2155
REMARK  deltaGvdw: -27.061
REMARK  deltaGelec: 0.0
REMARK  deltaG: -6.3799043
REMARK  Cluster: 0
REMARK  ClusterRank: 5
ATOM   4186 O    LIG     1      14.768 -23.547  35.603  1.00  0.00      LIG  
ATOM   4187 O1   LIG     1      13.848 -26.773  30.824  1.00  0.00      LIG  
ATOM   4188 O2   LIG     1      20.120 -21.206  38.505  1.00  0.00      LIG  
ATOM   4189 O3   LIG     1      20.264 -19.652  35.823  1.00  0.00      LIG  
ATOM   4190 O4   LIG     1      22.103 -19.324  38.021  1.00  0.00      LIG  
ATOM   4191 C    LIG     1      16.316 -27.029  35.866  1.00  0.00      LIG  
ATOM   4192 C1   LIG     1      15.193 -25.991  35.540  1.00  0.00      LIG  
ATOM   4193 C2   LIG     1      17.765 -26.503  35.600  1.00  0.00      LIG  
ATOM   4194 C3   LIG     1      14.148 -26.464  34.478  1.00  0.00      LIG  
ATOM   4195 C4   LIG     1      16.130 -28.358  35.143  1.00  0.00      LIG  
ATOM   4196 C5   LIG     1      13.648 -27.881  34.809  1.00  0.00      LIG  
ATOM   4197 C6   LIG     1      15.746 -24.551  35.351  1.00  0.00      LIG  
ATOM   4198 C7   LIG     1      17.960 -25.214  36.302  1.00  0.00      LIG  
ATOM   4199 C8   LIG     1      14.722 -28.889  35.222  1.00  0.00      LIG  
ATOM   4200 C9   LIG     1      18.903 -27.347  36.190  1.00  0.00      LIG  
ATOM   4201 C10  LIG     1      16.875 -24.208  36.303  1.00  0.00      LIG  
ATOM   4202 C11  LIG     1      16.127 -27.347  37.360  1.00  0.00      LIG  
ATOM   4203 C12  LIG     1      14.650 -26.360  33.030  1.00  0.00      LIG  
ATOM   4204 C13  LIG     1      19.113 -25.135  36.968  1.00  0.00      LIG  
ATOM   4205 C14  LIG     1      18.145 -26.346  34.122  1.00  0.00      LIG  
ATOM   4206 C15  LIG     1      19.905 -26.379  36.797  1.00  0.00      LIG  
ATOM   4207 C16  LIG     1      12.909 -25.568  34.559  1.00  0.00      LIG  
ATOM   4208 C17  LIG     1      12.792 -28.473  33.726  1.00  0.00      LIG  
ATOM   4209 C18  LIG     1      19.570 -23.982  37.820  1.00  0.00      LIG  
ATOM   4210 C19  LIG     1      13.745 -27.013  32.017  1.00  0.00      LIG  
ATOM   4211 C20  LIG     1      12.830 -28.088  32.445  1.00  0.00      LIG  
ATOM   4212 C21  LIG     1      11.841 -29.537  34.165  1.00  0.00      LIG  
ATOM   4213 C22  LIG     1      20.591 -23.111  37.092  1.00  0.00      LIG  
ATOM   4214 C23  LIG     1      20.151 -24.469  39.137  1.00  0.00      LIG  
ATOM   4215 C24  LIG     1      20.176 -21.643  37.150  1.00  0.00      LIG  
ATOM   4216 C25  LIG     1      21.073 -20.739  36.277  1.00  0.00      LIG  
ATOM   4217 C26  LIG     1      22.370 -20.153  36.889  1.00  0.00      LIG  
ATOM   4218 C27  LIG     1      23.064 -19.278  35.859  1.00  0.00      LIG  
ATOM   4219 C28  LIG     1      23.356 -21.220  37.322  1.00  0.00      LIG  
ATOM   4220 H    LIG     1      14.587 -25.916  36.447  1.00  0.00      LIG  
ATOM   4221 H1   LIG     1      16.803 -29.107  35.569  1.00  0.00      LIG  
ATOM   4222 H2   LIG     1      16.395 -28.287  34.089  1.00  0.00      LIG  
ATOM   4223 H3   LIG     1      12.994 -27.767  35.679  1.00  0.00      LIG  
ATOM   4224 H4   LIG     1      16.088 -24.407  34.326  1.00  0.00      LIG  
ATOM   4225 H5   LIG     1      14.513 -29.213  36.244  1.00  0.00      LIG  
ATOM   4226 H6   LIG     1      14.687 -29.806  34.625  1.00  0.00      LIG  
ATOM   4227 H7   LIG     1      19.384 -27.968  35.429  1.00  0.00      LIG  
ATOM   4228 H8   LIG     1      18.573 -28.035  36.969  1.00  0.00      LIG  
ATOM   4229 H9   LIG     1      16.473 -24.132  37.318  1.00  0.00      LIG  
ATOM   4230 H10  LIG     1      17.274 -23.219  36.054  1.00  0.00      LIG  
ATOM   4231 H11  LIG     1      15.081 -27.559  37.593  1.00  0.00      LIG  
ATOM   4232 H12  LIG     1      16.427 -26.515  38.000  1.00  0.00      LIG  
ATOM   4233 H13  LIG     1      16.694 -28.230  37.662  1.00  0.00      LIG  
ATOM   4234 H14  LIG     1      15.629 -26.820  32.909  1.00  0.00      LIG  
ATOM   4235 H15  LIG     1      14.737 -25.309  32.746  1.00  0.00      LIG  
ATOM   4236 H16  LIG     1      17.432 -25.742  33.562  1.00  0.00      LIG  
ATOM   4237 H17  LIG     1      18.214 -27.319  33.629  1.00  0.00      LIG  
ATOM   4238 H18  LIG     1      19.124 -25.869  34.011  1.00  0.00      LIG  
ATOM   4239 H19  LIG     1      20.747 -26.203  36.122  1.00  0.00      LIG  
ATOM   4240 H20  LIG     1      20.281 -26.778  37.742  1.00  0.00      LIG  
ATOM   4241 H21  LIG     1      12.595 -25.443  35.598  1.00  0.00      LIG  
ATOM   4242 H22  LIG     1      12.059 -25.975  34.012  1.00  0.00      LIG  
ATOM   4243 H23  LIG     1      13.104 -24.583  34.130  1.00  0.00      LIG  
ATOM   4244 H24  LIG     1      18.703 -23.366  38.073  1.00  0.00      LIG  
ATOM   4245 H25  LIG     1      14.445 -23.697  36.509  1.00  0.00      LIG  
ATOM   4246 H26  LIG     1      12.195 -28.533  31.689  1.00  0.00      LIG  
ATOM   4247 H27  LIG     1      11.191 -29.151  34.955  1.00  0.00      LIG  
ATOM   4248 H28  LIG     1      12.385 -30.401  34.555  1.00  0.00      LIG  
ATOM   4249 H29  LIG     1      11.203 -29.883  33.346  1.00  0.00      LIG  
ATOM   4250 H30  LIG     1      20.693 -23.395  36.039  1.00  0.00      LIG  
ATOM   4251 H31  LIG     1      21.565 -23.252  37.565  1.00  0.00      LIG  
ATOM   4252 H32  LIG     1      20.376 -23.619  39.786  1.00  0.00      LIG  
ATOM   4253 H33  LIG     1      21.083 -25.020  38.982  1.00  0.00      LIG  
ATOM   4254 H34  LIG     1      19.447 -25.120  39.663  1.00  0.00      LIG  
ATOM   4255 H35  LIG     1      19.148 -21.590  36.777  1.00  0.00      LIG  
ATOM   4256 H36  LIG     1      21.338 -21.303  35.380  1.00  0.00      LIG  
ATOM   4257 H37  LIG     1      19.785 -20.293  38.483  1.00  0.00      LIG  
ATOM   4258 H38  LIG     1      20.410 -18.918  36.448  1.00  0.00      LIG  
ATOM   4259 H39  LIG     1      24.011 -18.900  36.255  1.00  0.00      LIG  
ATOM   4260 H40  LIG     1      22.460 -18.401  35.607  1.00  0.00      LIG  
ATOM   4261 H41  LIG     1      23.269 -19.842  34.946  1.00  0.00      LIG  
ATOM   4262 H42  LIG     1      22.987 -21.768  38.192  1.00  0.00      LIG  
ATOM   4263 H43  LIG     1      23.551 -21.924  36.508  1.00  0.00      LIG  
ATOM   4264 H44  LIG     1      24.304 -20.764  37.623  1.00  0.00      LIG  
ATOM   4265 H45  LIG     1      21.789 -19.921  38.723  1.00  0.00      LIG  
TER
REMARK  Energy: 60.586
REMARK  SimpleFitness: 60.586
REMARK  FullFitness: -815.3213
REMARK  InterFull: -24.7853
REMARK  IntraFull: 113.347
REMARK  solvFull: -1105.78
REMARK  surfFull: 201.897
REMARK  extraFull: 0.0
REMARK  deltaGcompsolvpol: -1105.78
REMARK  deltaGcompsolvnonpol: 201.897
REMARK  deltaGprotsolvpol: -1109.66
REMARK  deltaGprotsolvnonpol: 196.383
REMARK  deltaGligsolvpol: -12.2337
REMARK  deltaGligsolvnonpol: 15.2202
REMARK  deltaGvdw: -24.7853
REMARK  deltaGelec: 0.0
REMARK  deltaG: -6.2667365
REMARK  Cluster: 0
REMARK  ClusterRank: 6
ATOM   4186 O    LIG     1      14.746 -23.599  35.550  1.00  0.00      LIG  
ATOM   4187 O1   LIG     1      13.732 -26.754  30.805  1.00  0.00      LIG  
ATOM   4188 O2   LIG     1      20.134 -21.266  38.567  1.00  0.00      LIG  
ATOM   4189 O3   LIG     1      20.230 -19.597  36.014  1.00  0.00      LIG  
ATOM   4190 O4   LIG     1      22.218 -19.491  38.144  1.00  0.00      LIG  
ATOM   4191 C    LIG     1      16.334 -27.073  35.785  1.00  0.00      LIG  
ATOM   4192 C1   LIG     1      15.194 -26.042  35.495  1.00  0.00      LIG  
ATOM   4193 C2   LIG     1      17.774 -26.520  35.525  1.00  0.00      LIG  
ATOM   4194 C3   LIG     1      14.125 -26.516  34.457  1.00  0.00      LIG  
ATOM   4195 C4   LIG     1      16.165 -28.383  35.022  1.00  0.00      LIG  
ATOM   4196 C5   LIG     1      13.667 -27.951  34.768  1.00  0.00      LIG  
ATOM   4197 C6   LIG     1      15.731 -24.597  35.308  1.00  0.00      LIG  
ATOM   4198 C7   LIG     1      17.952 -25.240  36.248  1.00  0.00      LIG  
ATOM   4199 C8   LIG     1      14.773 -28.951  35.108  1.00  0.00      LIG  
ATOM   4200 C9   LIG     1      18.927 -27.356  36.097  1.00  0.00      LIG  
ATOM   4201 C10  LIG     1      16.853 -24.248  36.267  1.00  0.00      LIG  
ATOM   4202 C11  LIG     1      16.158 -27.435  37.270  1.00  0.00      LIG  
ATOM   4203 C12  LIG     1      14.581 -26.366  32.998  1.00  0.00      LIG  
ATOM   4204 C13  LIG     1      19.105 -25.156  36.912  1.00  0.00      LIG  
ATOM   4205 C14  LIG     1      18.146 -26.339  34.046  1.00  0.00      LIG  
ATOM   4206 C15  LIG     1      19.917 -26.382  36.713  1.00  0.00      LIG  
ATOM   4207 C16  LIG     1      12.869 -25.652  34.601  1.00  0.00      LIG  
ATOM   4208 C17  LIG     1      12.783 -28.530  33.700  1.00  0.00      LIG  
ATOM   4209 C18  LIG     1      19.545 -24.016  37.789  1.00  0.00      LIG  
ATOM   4210 C19  LIG     1      13.665 -27.020  31.995  1.00  0.00      LIG  
ATOM   4211 C20  LIG     1      12.777 -28.117  32.427  1.00  0.00      LIG  
ATOM   4212 C21  LIG     1      11.860 -29.614  34.146  1.00  0.00      LIG  
ATOM   4213 C22  LIG     1      20.577 -23.131  37.092  1.00  0.00      LIG  
ATOM   4214 C23  LIG     1      20.102 -24.526  39.108  1.00  0.00      LIG  
ATOM   4215 C24  LIG     1      20.171 -21.665  37.200  1.00  0.00      LIG  
ATOM   4216 C25  LIG     1      21.046 -20.724  36.345  1.00  0.00      LIG  
ATOM   4217 C26  LIG     1      22.389 -20.208  36.923  1.00  0.00      LIG  
ATOM   4218 C27  LIG     1      23.028 -19.246  35.936  1.00  0.00      LIG  
ATOM   4219 C28  LIG     1      23.386 -21.321  37.182  1.00  0.00      LIG  
ATOM   4220 H    LIG     1      14.611 -25.978  36.419  1.00  0.00      LIG  
ATOM   4221 H1   LIG     1      16.864 -29.129  35.409  1.00  0.00      LIG  
ATOM   4222 H2   LIG     1      16.406 -28.269  33.966  1.00  0.00      LIG  
ATOM   4223 H3   LIG     1      13.045 -27.875  35.665  1.00  0.00      LIG  
ATOM   4224 H4   LIG     1      16.079 -24.451  34.285  1.00  0.00      LIG  
ATOM   4225 H5   LIG     1      14.596 -29.330  36.118  1.00  0.00      LIG  
ATOM   4226 H6   LIG     1      14.746 -29.840  34.468  1.00  0.00      LIG  
ATOM   4227 H7   LIG     1      19.414 -27.959  35.326  1.00  0.00      LIG  
ATOM   4228 H8   LIG     1      18.611 -28.059  36.868  1.00  0.00      LIG  
ATOM   4229 H9   LIG     1      16.448 -24.193  37.282  1.00  0.00      LIG  
ATOM   4230 H10  LIG     1      17.238 -23.251  36.032  1.00  0.00      LIG  
ATOM   4231 H11  LIG     1      15.115 -27.663  37.504  1.00  0.00      LIG  
ATOM   4232 H12  LIG     1      16.455 -26.617  37.930  1.00  0.00      LIG  
ATOM   4233 H13  LIG     1      16.736 -28.320  37.544  1.00  0.00      LIG  
ATOM   4234 H14  LIG     1      15.570 -26.794  32.840  1.00  0.00      LIG  
ATOM   4235 H15  LIG     1      14.630 -25.307  32.737  1.00  0.00      LIG  
ATOM   4236 H16  LIG     1      17.407 -25.764  33.489  1.00  0.00      LIG  
ATOM   4237 H17  LIG     1      18.255 -27.305  33.549  1.00  0.00      LIG  
ATOM   4238 H18  LIG     1      19.104 -25.821  33.938  1.00  0.00      LIG  
ATOM   4239 H19  LIG     1      20.750 -26.179  36.034  1.00  0.00      LIG  
ATOM   4240 H20  LIG     1      20.309 -26.792  37.647  1.00  0.00      LIG  
ATOM   4241 H21  LIG     1      12.595 -25.545  35.654  1.00  0.00      LIG  
ATOM   4242 H22  LIG     1      12.007 -26.072  34.084  1.00  0.00      LIG  
ATOM   4243 H23  LIG     1      13.022 -24.657  34.177  1.00  0.00      LIG  
ATOM   4244 H24  LIG     1      18.674 -23.404  38.037  1.00  0.00      LIG  
ATOM   4245 H25  LIG     1      13.952 -23.866  35.056  1.00  0.00      LIG  
ATOM   4246 H26  LIG     1      12.124 -28.554  31.681  1.00  0.00      LIG  
ATOM   4247 H27  LIG     1      11.226 -29.250  34.959  1.00  0.00      LIG  
ATOM   4248 H28  LIG     1      12.426 -30.476  34.509  1.00  0.00      LIG  
ATOM   4249 H29  LIG     1      11.206 -29.957  33.338  1.00  0.00      LIG  
ATOM   4250 H30  LIG     1      20.678 -23.380  36.031  1.00  0.00      LIG  
ATOM   4251 H31  LIG     1      21.546 -23.298  37.565  1.00  0.00      LIG  
ATOM   4252 H32  LIG     1      20.312 -23.689  39.778  1.00  0.00      LIG  
ATOM   4253 H33  LIG     1      21.038 -25.072  38.960  1.00  0.00      LIG  
ATOM   4254 H34  LIG     1      19.389 -25.189  39.607  1.00  0.00      LIG  
ATOM   4255 H35  LIG     1      19.137 -21.598  36.846  1.00  0.00      LIG  
ATOM   4256 H36  LIG     1      21.252 -21.228  35.398  1.00  0.00      LIG  
ATOM   4257 H37  LIG     1      19.828 -20.342  38.568  1.00  0.00      LIG  
ATOM   4258 H38  LIG     1      20.830 -18.887  35.726  1.00  0.00      LIG  
ATOM   4259 H39  LIG     1      24.005 -18.916  36.301  1.00  0.00      LIG  
ATOM   4260 H40  LIG     1      22.422 -18.343  35.810  1.00  0.00      LIG  
ATOM   4261 H41  LIG     1      23.162 -19.722  34.961  1.00  0.00      LIG  
ATOM   4262 H42  LIG     1      23.079 -21.934  38.033  1.00  0.00      LIG  
ATOM   4263 H43  LIG     1      23.499 -21.957  36.300  1.00  0.00      LIG  
ATOM   4264 H44  LIG     1      24.364 -20.905  37.439  1.00  0.00      LIG  
ATOM   4265 H45  LIG     1      21.819 -20.120  38.772  1.00  0.00      LIG  
TER
REMARK  Energy: 60.586
REMARK  SimpleFitness: 60.586
REMARK  FullFitness: -815.3213
REMARK  InterFull: -24.7853
REMARK  IntraFull: 113.347
REMARK  solvFull: -1105.78
REMARK  surfFull: 201.897
REMARK  extraFull: 0.0
REMARK  deltaGcompsolvpol: -1105.78
REMARK  deltaGcompsolvnonpol: 201.897
REMARK  deltaGprotsolvpol: -1109.66
REMARK  deltaGprotsolvnonpol: 196.383
REMARK  deltaGligsolvpol: -12.2337
REMARK  deltaGligsolvnonpol: 15.2202
REMARK  deltaGvdw: -24.7853
REMARK  deltaGelec: 0.0
REMARK  deltaG: -6.2667365
REMARK  Cluster: 0
REMARK  ClusterRank: 7
ATOM   4186 O    LIG     1      14.746 -23.599  35.550  1.00  0.00      LIG  
ATOM   4187 O1   LIG     1      13.732 -26.754  30.805  1.00  0.00      LIG  
ATOM   4188 O2   LIG     1      20.134 -21.266  38.567  1.00  0.00      LIG  
ATOM   4189 O3   LIG     1      20.230 -19.597  36.014  1.00  0.00      LIG  
ATOM   4190 O4   LIG     1      22.218 -19.491  38.144  1.00  0.00      LIG  
ATOM   4191 C    LIG     1      16.334 -27.073  35.785  1.00  0.00      LIG  
ATOM   4192 C1   LIG     1      15.194 -26.042  35.495  1.00  0.00      LIG  
ATOM   4193 C2   LIG     1      17.774 -26.520  35.525  1.00  0.00      LIG  
ATOM   4194 C3   LIG     1      14.125 -26.516  34.457  1.00  0.00      LIG  
ATOM   4195 C4   LIG     1      16.165 -28.383  35.022  1.00  0.00      LIG  
ATOM   4196 C5   LIG     1      13.667 -27.951  34.768  1.00  0.00      LIG  
ATOM   4197 C6   LIG     1      15.731 -24.597  35.308  1.00  0.00      LIG  
ATOM   4198 C7   LIG     1      17.952 -25.240  36.248  1.00  0.00      LIG  
ATOM   4199 C8   LIG     1      14.773 -28.951  35.108  1.00  0.00      LIG  
ATOM   4200 C9   LIG     1      18.927 -27.356  36.097  1.00  0.00      LIG  
ATOM   4201 C10  LIG     1      16.853 -24.248  36.267  1.00  0.00      LIG  
ATOM   4202 C11  LIG     1      16.158 -27.435  37.270  1.00  0.00      LIG  
ATOM   4203 C12  LIG     1      14.581 -26.366  32.998  1.00  0.00      LIG  
ATOM   4204 C13  LIG     1      19.105 -25.156  36.912  1.00  0.00      LIG  
ATOM   4205 C14  LIG     1      18.146 -26.339  34.046  1.00  0.00      LIG  
ATOM   4206 C15  LIG     1      19.917 -26.382  36.713  1.00  0.00      LIG  
ATOM   4207 C16  LIG     1      12.869 -25.652  34.601  1.00  0.00      LIG  
ATOM   4208 C17  LIG     1      12.783 -28.530  33.700  1.00  0.00      LIG  
ATOM   4209 C18  LIG     1      19.545 -24.016  37.789  1.00  0.00      LIG  
ATOM   4210 C19  LIG     1      13.665 -27.020  31.995  1.00  0.00      LIG  
ATOM   4211 C20  LIG     1      12.777 -28.117  32.427  1.00  0.00      LIG  
ATOM   4212 C21  LIG     1      11.860 -29.614  34.146  1.00  0.00      LIG  
ATOM   4213 C22  LIG     1      20.577 -23.131  37.092  1.00  0.00      LIG  
ATOM   4214 C23  LIG     1      20.102 -24.526  39.108  1.00  0.00      LIG  
ATOM   4215 C24  LIG     1      20.171 -21.665  37.200  1.00  0.00      LIG  
ATOM   4216 C25  LIG     1      21.046 -20.724  36.345  1.00  0.00      LIG  
ATOM   4217 C26  LIG     1      22.389 -20.208  36.923  1.00  0.00      LIG  
ATOM   4218 C27  LIG     1      23.028 -19.246  35.936  1.00  0.00      LIG  
ATOM   4219 C28  LIG     1      23.386 -21.321  37.182  1.00  0.00      LIG  
ATOM   4220 H    LIG     1      14.611 -25.978  36.419  1.00  0.00      LIG  
ATOM   4221 H1   LIG     1      16.864 -29.129  35.409  1.00  0.00      LIG  
ATOM   4222 H2   LIG     1      16.406 -28.269  33.966  1.00  0.00      LIG  
ATOM   4223 H3   LIG     1      13.045 -27.875  35.665  1.00  0.00      LIG  
ATOM   4224 H4   LIG     1      16.079 -24.451  34.285  1.00  0.00      LIG  
ATOM   4225 H5   LIG     1      14.596 -29.330  36.118  1.00  0.00      LIG  
ATOM   4226 H6   LIG     1      14.746 -29.840  34.468  1.00  0.00      LIG  
ATOM   4227 H7   LIG     1      19.414 -27.959  35.326  1.00  0.00      LIG  
ATOM   4228 H8   LIG     1      18.611 -28.059  36.868  1.00  0.00      LIG  
ATOM   4229 H9   LIG     1      16.448 -24.193  37.282  1.00  0.00      LIG  
ATOM   4230 H10  LIG     1      17.238 -23.251  36.032  1.00  0.00      LIG  
ATOM   4231 H11  LIG     1      15.115 -27.663  37.504  1.00  0.00      LIG  
ATOM   4232 H12  LIG     1      16.455 -26.617  37.930  1.00  0.00      LIG  
ATOM   4233 H13  LIG     1      16.736 -28.320  37.544  1.00  0.00      LIG  
ATOM   4234 H14  LIG     1      15.570 -26.794  32.840  1.00  0.00      LIG  
ATOM   4235 H15  LIG     1      14.630 -25.307  32.737  1.00  0.00      LIG  
ATOM   4236 H16  LIG     1      17.407 -25.764  33.489  1.00  0.00      LIG  
ATOM   4237 H17  LIG     1      18.255 -27.305  33.549  1.00  0.00      LIG  
ATOM   4238 H18  LIG     1      19.104 -25.821  33.938  1.00  0.00      LIG  
ATOM   4239 H19  LIG     1      20.750 -26.179  36.034  1.00  0.00      LIG  
ATOM   4240 H20  LIG     1      20.309 -26.792  37.647  1.00  0.00      LIG  
ATOM   4241 H21  LIG     1      12.595 -25.545  35.654  1.00  0.00      LIG  
ATOM   4242 H22  LIG     1      12.007 -26.072  34.084  1.00  0.00      LIG  
ATOM   4243 H23  LIG     1      13.022 -24.657  34.177  1.00  0.00      LIG  
ATOM   4244 H24  LIG     1      18.674 -23.404  38.037  1.00  0.00      LIG  
ATOM   4245 H25  LIG     1      13.952 -23.866  35.056  1.00  0.00      LIG  
ATOM   4246 H26  LIG     1      12.124 -28.554  31.681  1.00  0.00      LIG  
ATOM   4247 H27  LIG     1      11.226 -29.250  34.959  1.00  0.00      LIG  
ATOM   4248 H28  LIG     1      12.426 -30.476  34.509  1.00  0.00      LIG  
ATOM   4249 H29  LIG     1      11.206 -29.957  33.338  1.00  0.00      LIG  
ATOM   4250 H30  LIG     1      20.678 -23.380  36.031  1.00  0.00      LIG  
ATOM   4251 H31  LIG     1      21.546 -23.298  37.565  1.00  0.00      LIG  
ATOM   4252 H32  LIG     1      20.312 -23.689  39.778  1.00  0.00      LIG  
ATOM   4253 H33  LIG     1      21.038 -25.072  38.960  1.00  0.00      LIG  
ATOM   4254 H34  LIG     1      19.389 -25.189  39.607  1.00  0.00      LIG  
ATOM   4255 H35  LIG     1      19.137 -21.598  36.846  1.00  0.00      LIG  
ATOM   4256 H36  LIG     1      21.252 -21.228  35.398  1.00  0.00      LIG  
ATOM   4257 H37  LIG     1      19.828 -20.342  38.568  1.00  0.00      LIG  
ATOM   4258 H38  LIG     1      20.830 -18.887  35.726  1.00  0.00      LIG  
ATOM   4259 H39  LIG     1      24.005 -18.916  36.301  1.00  0.00      LIG  
ATOM   4260 H40  LIG     1      22.422 -18.343  35.810  1.00  0.00      LIG  
ATOM   4261 H41  LIG     1      23.162 -19.722  34.961  1.00  0.00      LIG  
ATOM   4262 H42  LIG     1      23.079 -21.934  38.033  1.00  0.00      LIG  
ATOM   4263 H43  LIG     1      23.499 -21.957  36.300  1.00  0.00      LIG  
ATOM   4264 H44  LIG     1      24.364 -20.905  37.439  1.00  0.00      LIG  
ATOM   4265 H45  LIG     1      21.819 -20.120  38.772  1.00  0.00      LIG  
TER
REMARK  Energy: 59.2788
REMARK  SimpleFitness: 59.2788
REMARK  FullFitness: -812.3849
REMARK  InterFull: -10.9189
REMARK  IntraFull: 103.931
REMARK  solvFull: -1107.72
REMARK  surfFull: 202.323
REMARK  extraFull: 0.0
REMARK  deltaGcompsolvpol: -1107.72
REMARK  deltaGcompsolvnonpol: 202.323
REMARK  deltaGprotsolvpol: -1109.66
REMARK  deltaGprotsolvnonpol: 196.383
REMARK  deltaGligsolvpol: -11.6508
REMARK  deltaGligsolvnonpol: 15.211
REMARK  deltaGvdw: -10.9189
REMARK  deltaGelec: 0.0
REMARK  deltaG: -5.0682034
REMARK  Cluster: 1
REMARK  ClusterRank: 0
ATOM   4186 O    LIG     1       5.512   3.865  24.932  1.00  0.00      LIG  
ATOM   4187 O1   LIG     1       5.731   4.120  19.219  1.00  0.00      LIG  
ATOM   4188 O2   LIG     1       1.679  -0.325  28.472  1.00  0.00      LIG  
ATOM   4189 O3   LIG     1       3.633   2.673  29.305  1.00  0.00      LIG  
ATOM   4190 O4   LIG     1       0.289   1.408  30.169  1.00  0.00      LIG  
ATOM   4191 C    LIG     1       2.663   1.842  23.385  1.00  0.00      LIG  
ATOM   4192 C1   LIG     1       3.606   3.074  23.555  1.00  0.00      LIG  
ATOM   4193 C2   LIG     1       3.361   0.473  23.661  1.00  0.00      LIG  
ATOM   4194 C3   LIG     1       3.749   3.971  22.283  1.00  0.00      LIG  
ATOM   4195 C4   LIG     1       1.983   1.786  22.020  1.00  0.00      LIG  
ATOM   4196 C5   LIG     1       2.373   4.274  21.658  1.00  0.00      LIG  
ATOM   4197 C6   LIG     1       4.934   2.730  24.291  1.00  0.00      LIG  
ATOM   4198 C7   LIG     1       3.995   0.500  25.004  1.00  0.00      LIG  
ATOM   4199 C8   LIG     1       1.392   3.102  21.594  1.00  0.00      LIG  
ATOM   4200 C9   LIG     1       2.409  -0.721  23.770  1.00  0.00      LIG  
ATOM   4201 C10  LIG     1       4.765   1.708  25.407  1.00  0.00      LIG  
ATOM   4202 C11  LIG     1       1.526   2.081  24.398  1.00  0.00      LIG  
ATOM   4203 C12  LIG     1       4.726   3.396  21.250  1.00  0.00      LIG  
ATOM   4204 C13  LIG     1       3.721  -0.596  25.729  1.00  0.00      LIG  
ATOM   4205 C14  LIG     1       4.384   0.030  22.603  1.00  0.00      LIG  
ATOM   4206 C15  LIG     1       2.862  -1.530  24.969  1.00  0.00      LIG  
ATOM   4207 C16  LIG     1       4.313   5.334  22.697  1.00  0.00      LIG  
ATOM   4208 C17  LIG     1       2.465   4.923  20.306  1.00  0.00      LIG  
ATOM   4209 C18  LIG     1       4.128  -1.008  27.118  1.00  0.00      LIG  
ATOM   4210 C19  LIG     1       4.768   4.175  19.963  1.00  0.00      LIG  
ATOM   4211 C20  LIG     1       3.549   4.878  19.516  1.00  0.00      LIG  
ATOM   4212 C21  LIG     1       1.254   5.680  19.874  1.00  0.00      LIG  
ATOM   4213 C22  LIG     1       4.029   0.062  28.204  1.00  0.00      LIG  
ATOM   4214 C23  LIG     1       5.546  -1.551  27.101  1.00  0.00      LIG  
ATOM   4215 C24  LIG     1       2.652   0.705  28.330  1.00  0.00      LIG  
ATOM   4216 C25  LIG     1       2.636   1.671  29.524  1.00  0.00      LIG  
ATOM   4217 C26  LIG     1       1.283   2.358  29.785  1.00  0.00      LIG  
ATOM   4218 C27  LIG     1       0.780   3.117  28.570  1.00  0.00      LIG  
ATOM   4219 C28  LIG     1       1.416   3.355  30.923  1.00  0.00      LIG  
ATOM   4220 H    LIG     1       3.090   3.740  24.252  1.00  0.00      LIG  
ATOM   4221 H1   LIG     1       1.181   1.043  22.032  1.00  0.00      LIG  
ATOM   4222 H2   LIG     1       2.672   1.470  21.238  1.00  0.00      LIG  
ATOM   4223 H3   LIG     1       1.907   5.018  22.312  1.00  0.00      LIG  
ATOM   4224 H4   LIG     1       5.683   2.360  23.589  1.00  0.00      LIG  
ATOM   4225 H5   LIG     1       0.526   3.336  22.218  1.00  0.00      LIG  
ATOM   4226 H6   LIG     1       0.978   2.959  20.590  1.00  0.00      LIG  
ATOM   4227 H7   LIG     1       2.415  -1.336  22.864  1.00  0.00      LIG  
ATOM   4228 H8   LIG     1       1.370  -0.433  23.920  1.00  0.00      LIG  
ATOM   4229 H9   LIG     1       4.251   2.192  26.243  1.00  0.00      LIG  
ATOM   4230 H10  LIG     1       5.750   1.418  25.782  1.00  0.00      LIG  
ATOM   4231 H11  LIG     1       1.136   3.100  24.327  1.00  0.00      LIG  
ATOM   4232 H12  LIG     1       1.856   1.945  25.430  1.00  0.00      LIG  
ATOM   4233 H13  LIG     1       0.680   1.413  24.222  1.00  0.00      LIG  
ATOM   4234 H14  LIG     1       4.481   2.369  20.981  1.00  0.00      LIG  
ATOM   4235 H15  LIG     1       5.741   3.404  21.656  1.00  0.00      LIG  
ATOM   4236 H16  LIG     1       3.905  -0.173  21.642  1.00  0.00      LIG  
ATOM   4237 H17  LIG     1       4.874  -0.898  22.905  1.00  0.00      LIG  
ATOM   4238 H18  LIG     1       5.174   0.761  22.433  1.00  0.00      LIG  
ATOM   4239 H19  LIG     1       3.434  -2.410  24.666  1.00  0.00      LIG  
ATOM   4240 H20  LIG     1       2.001  -1.850  25.563  1.00  0.00      LIG  
ATOM   4241 H21  LIG     1       3.812   5.698  23.599  1.00  0.00      LIG  
ATOM   4242 H22  LIG     1       4.189   6.097  21.925  1.00  0.00      LIG  
ATOM   4243 H23  LIG     1       5.385   5.266  22.900  1.00  0.00      LIG  
ATOM   4244 H24  LIG     1       3.469  -1.829  27.415  1.00  0.00      LIG  
ATOM   4245 H25  LIG     1       5.595   4.559  24.255  1.00  0.00      LIG  
ATOM   4246 H26  LIG     1       3.578   5.363  18.549  1.00  0.00      LIG  
ATOM   4247 H27  LIG     1       1.004   6.433  20.627  1.00  0.00      LIG  
ATOM   4248 H28  LIG     1       0.398   5.009  19.761  1.00  0.00      LIG  
ATOM   4249 H29  LIG     1       1.405   6.195  18.920  1.00  0.00      LIG  
ATOM   4250 H30  LIG     1       4.787   0.831  28.040  1.00  0.00      LIG  
ATOM   4251 H31  LIG     1       4.273  -0.417  29.156  1.00  0.00      LIG  
ATOM   4252 H32  LIG     1       6.259  -0.770  26.823  1.00  0.00      LIG  
ATOM   4253 H33  LIG     1       5.822  -1.926  28.090  1.00  0.00      LIG  
ATOM   4254 H34  LIG     1       5.648  -2.376  26.388  1.00  0.00      LIG  
ATOM   4255 H35  LIG     1       2.430   1.252  27.411  1.00  0.00      LIG  
ATOM   4256 H36  LIG     1       2.915   1.113  30.423  1.00  0.00      LIG  
ATOM   4257 H37  LIG     1       1.789  -0.905  27.698  1.00  0.00      LIG  
ATOM   4258 H38  LIG     1       4.450   2.216  29.046  1.00  0.00      LIG  
ATOM   4259 H39  LIG     1      -0.151   3.638  28.813  1.00  0.00      LIG  
ATOM   4260 H40  LIG     1       0.552   2.440  27.743  1.00  0.00      LIG  
ATOM   4261 H41  LIG     1       1.514   3.857  28.239  1.00  0.00      LIG  
ATOM   4262 H42  LIG     1       1.808   2.865  31.819  1.00  0.00      LIG  
ATOM   4263 H43  LIG     1       2.079   4.184  30.659  1.00  0.00      LIG  
ATOM   4264 H44  LIG     1       0.439   3.770  31.185  1.00  0.00      LIG  
ATOM   4265 H45  LIG     1       0.351   0.665  29.541  1.00  0.00      LIG  
TER
REMARK  Energy: 59.2788
REMARK  SimpleFitness: 59.2788
REMARK  FullFitness: -812.3849
REMARK  InterFull: -10.9189
REMARK  IntraFull: 103.931
REMARK  solvFull: -1107.72
REMARK  surfFull: 202.323
REMARK  extraFull: 0.0
REMARK  deltaGcompsolvpol: -1107.72
REMARK  deltaGcompsolvnonpol: 202.323
REMARK  deltaGprotsolvpol: -1109.66
REMARK  deltaGprotsolvnonpol: 196.383
REMARK  deltaGligsolvpol: -11.6508
REMARK  deltaGligsolvnonpol: 15.211
REMARK  deltaGvdw: -10.9189
REMARK  deltaGelec: 0.0
REMARK  deltaG: -5.0682034
REMARK  Cluster: 1
REMARK  ClusterRank: 1
ATOM   4186 O    LIG     1       5.512   3.865  24.932  1.00  0.00      LIG  
ATOM   4187 O1   LIG     1       5.731   4.120  19.219  1.00  0.00      LIG  
ATOM   4188 O2   LIG     1       1.679  -0.325  28.472  1.00  0.00      LIG  
ATOM   4189 O3   LIG     1       3.633   2.673  29.305  1.00  0.00      LIG  
ATOM   4190 O4   LIG     1       0.289   1.408  30.169  1.00  0.00      LIG  
ATOM   4191 C    LIG     1       2.663   1.842  23.385  1.00  0.00      LIG  
ATOM   4192 C1   LIG     1       3.606   3.074  23.555  1.00  0.00      LIG  
ATOM   4193 C2   LIG     1       3.361   0.473  23.661  1.00  0.00      LIG  
ATOM   4194 C3   LIG     1       3.749   3.971  22.283  1.00  0.00      LIG  
ATOM   4195 C4   LIG     1       1.983   1.786  22.020  1.00  0.00      LIG  
ATOM   4196 C5   LIG     1       2.373   4.274  21.658  1.00  0.00      LIG  
ATOM   4197 C6   LIG     1       4.934   2.730  24.291  1.00  0.00      LIG  
ATOM   4198 C7   LIG     1       3.995   0.500  25.004  1.00  0.00      LIG  
ATOM   4199 C8   LIG     1       1.392   3.102  21.594  1.00  0.00      LIG  
ATOM   4200 C9   LIG     1       2.409  -0.721  23.770  1.00  0.00      LIG  
ATOM   4201 C10  LIG     1       4.765   1.708  25.407  1.00  0.00      LIG  
ATOM   4202 C11  LIG     1       1.526   2.081  24.398  1.00  0.00      LIG  
ATOM   4203 C12  LIG     1       4.726   3.396  21.250  1.00  0.00      LIG  
ATOM   4204 C13  LIG     1       3.721  -0.596  25.729  1.00  0.00      LIG  
ATOM   4205 C14  LIG     1       4.384   0.030  22.603  1.00  0.00      LIG  
ATOM   4206 C15  LIG     1       2.862  -1.530  24.969  1.00  0.00      LIG  
ATOM   4207 C16  LIG     1       4.313   5.334  22.697  1.00  0.00      LIG  
ATOM   4208 C17  LIG     1       2.465   4.923  20.306  1.00  0.00      LIG  
ATOM   4209 C18  LIG     1       4.128  -1.008  27.118  1.00  0.00      LIG  
ATOM   4210 C19  LIG     1       4.768   4.175  19.963  1.00  0.00      LIG  
ATOM   4211 C20  LIG     1       3.549   4.878  19.516  1.00  0.00      LIG  
ATOM   4212 C21  LIG     1       1.254   5.680  19.874  1.00  0.00      LIG  
ATOM   4213 C22  LIG     1       4.029   0.062  28.204  1.00  0.00      LIG  
ATOM   4214 C23  LIG     1       5.546  -1.551  27.101  1.00  0.00      LIG  
ATOM   4215 C24  LIG     1       2.652   0.705  28.330  1.00  0.00      LIG  
ATOM   4216 C25  LIG     1       2.636   1.671  29.524  1.00  0.00      LIG  
ATOM   4217 C26  LIG     1       1.283   2.358  29.785  1.00  0.00      LIG  
ATOM   4218 C27  LIG     1       0.780   3.117  28.570  1.00  0.00      LIG  
ATOM   4219 C28  LIG     1       1.416   3.355  30.923  1.00  0.00      LIG  
ATOM   4220 H    LIG     1       3.090   3.740  24.252  1.00  0.00      LIG  
ATOM   4221 H1   LIG     1       1.181   1.043  22.032  1.00  0.00      LIG  
ATOM   4222 H2   LIG     1       2.672   1.470  21.238  1.00  0.00      LIG  
ATOM   4223 H3   LIG     1       1.907   5.018  22.312  1.00  0.00      LIG  
ATOM   4224 H4   LIG     1       5.683   2.360  23.589  1.00  0.00      LIG  
ATOM   4225 H5   LIG     1       0.526   3.336  22.218  1.00  0.00      LIG  
ATOM   4226 H6   LIG     1       0.978   2.959  20.590  1.00  0.00      LIG  
ATOM   4227 H7   LIG     1       2.415  -1.336  22.864  1.00  0.00      LIG  
ATOM   4228 H8   LIG     1       1.370  -0.433  23.920  1.00  0.00      LIG  
ATOM   4229 H9   LIG     1       4.251   2.192  26.243  1.00  0.00      LIG  
ATOM   4230 H10  LIG     1       5.750   1.418  25.782  1.00  0.00      LIG  
ATOM   4231 H11  LIG     1       1.136   3.100  24.327  1.00  0.00      LIG  
ATOM   4232 H12  LIG     1       1.856   1.945  25.430  1.00  0.00      LIG  
ATOM   4233 H13  LIG     1       0.680   1.413  24.222  1.00  0.00      LIG  
ATOM   4234 H14  LIG     1       4.481   2.369  20.981  1.00  0.00      LIG  
ATOM   4235 H15  LIG     1       5.741   3.404  21.656  1.00  0.00      LIG  
ATOM   4236 H16  LIG     1       3.905  -0.173  21.642  1.00  0.00      LIG  
ATOM   4237 H17  LIG     1       4.874  -0.898  22.905  1.00  0.00      LIG  
ATOM   4238 H18  LIG     1       5.174   0.761  22.433  1.00  0.00      LIG  
ATOM   4239 H19  LIG     1       3.434  -2.410  24.666  1.00  0.00      LIG  
ATOM   4240 H20  LIG     1       2.001  -1.850  25.563  1.00  0.00      LIG  
ATOM   4241 H21  LIG     1       3.812   5.698  23.599  1.00  0.00      LIG  
ATOM   4242 H22  LIG     1       4.189   6.097  21.925  1.00  0.00      LIG  
ATOM   4243 H23  LIG     1       5.385   5.266  22.900  1.00  0.00      LIG  
ATOM   4244 H24  LIG     1       3.469  -1.829  27.415  1.00  0.00      LIG  
ATOM   4245 H25  LIG     1       5.595   4.559  24.255  1.00  0.00      LIG  
ATOM   4246 H26  LIG     1       3.578   5.363  18.549  1.00  0.00      LIG  
ATOM   4247 H27  LIG     1       1.004   6.433  20.627  1.00  0.00      LIG  
ATOM   4248 H28  LIG     1       0.398   5.009  19.761  1.00  0.00      LIG  
ATOM   4249 H29  LIG     1       1.405   6.195  18.920  1.00  0.00      LIG  
ATOM   4250 H30  LIG     1       4.787   0.831  28.040  1.00  0.00      LIG  
ATOM   4251 H31  LIG     1       4.273  -0.417  29.156  1.00  0.00      LIG  
ATOM   4252 H32  LIG     1       6.259  -0.770  26.823  1.00  0.00      LIG  
ATOM   4253 H33  LIG     1       5.822  -1.926  28.090  1.00  0.00      LIG  
ATOM   4254 H34  LIG     1       5.648  -2.376  26.388  1.00  0.00      LIG  
ATOM   4255 H35  LIG     1       2.430   1.252  27.411  1.00  0.00      LIG  
ATOM   4256 H36  LIG     1       2.915   1.113  30.423  1.00  0.00      LIG  
ATOM   4257 H37  LIG     1       1.789  -0.905  27.698  1.00  0.00      LIG  
ATOM   4258 H38  LIG     1       4.450   2.216  29.046  1.00  0.00      LIG  
ATOM   4259 H39  LIG     1      -0.151   3.638  28.813  1.00  0.00      LIG  
ATOM   4260 H40  LIG     1       0.552   2.440  27.743  1.00  0.00      LIG  
ATOM   4261 H41  LIG     1       1.514   3.857  28.239  1.00  0.00      LIG  
ATOM   4262 H42  LIG     1       1.808   2.865  31.819  1.00  0.00      LIG  
ATOM   4263 H43  LIG     1       2.079   4.184  30.659  1.00  0.00      LIG  
ATOM   4264 H44  LIG     1       0.439   3.770  31.185  1.00  0.00      LIG  
ATOM   4265 H45  LIG     1       0.351   0.665  29.541  1.00  0.00      LIG  
TER
REMARK  Energy: 59.2788
REMARK  SimpleFitness: 59.2788
REMARK  FullFitness: -812.3849
REMARK  InterFull: -10.9189
REMARK  IntraFull: 103.931
REMARK  solvFull: -1107.72
REMARK  surfFull: 202.323
REMARK  extraFull: 0.0
REMARK  deltaGcompsolvpol: -1107.72
REMARK  deltaGcompsolvnonpol: 202.323
REMARK  deltaGprotsolvpol: -1109.66
REMARK  deltaGprotsolvnonpol: 196.383
REMARK  deltaGligsolvpol: -11.6508
REMARK  deltaGligsolvnonpol: 15.211
REMARK  deltaGvdw: -10.9189
REMARK  deltaGelec: 0.0
REMARK  deltaG: -5.0682034
REMARK  Cluster: 1
REMARK  ClusterRank: 2
ATOM   4186 O    LIG     1       5.512   3.865  24.932  1.00  0.00      LIG  
ATOM   4187 O1   LIG     1       5.731   4.120  19.219  1.00  0.00      LIG  
ATOM   4188 O2   LIG     1       1.679  -0.325  28.472  1.00  0.00      LIG  
ATOM   4189 O3   LIG     1       3.633   2.673  29.305  1.00  0.00      LIG  
ATOM   4190 O4   LIG     1       0.289   1.408  30.169  1.00  0.00      LIG  
ATOM   4191 C    LIG     1       2.663   1.842  23.385  1.00  0.00      LIG  
ATOM   4192 C1   LIG     1       3.606   3.074  23.555  1.00  0.00      LIG  
ATOM   4193 C2   LIG     1       3.361   0.473  23.661  1.00  0.00      LIG  
ATOM   4194 C3   LIG     1       3.749   3.971  22.283  1.00  0.00      LIG  
ATOM   4195 C4   LIG     1       1.983   1.786  22.020  1.00  0.00      LIG  
ATOM   4196 C5   LIG     1       2.373   4.274  21.658  1.00  0.00      LIG  
ATOM   4197 C6   LIG     1       4.934   2.730  24.291  1.00  0.00      LIG  
ATOM   4198 C7   LIG     1       3.995   0.500  25.004  1.00  0.00      LIG  
ATOM   4199 C8   LIG     1       1.392   3.102  21.594  1.00  0.00      LIG  
ATOM   4200 C9   LIG     1       2.409  -0.721  23.770  1.00  0.00      LIG  
ATOM   4201 C10  LIG     1       4.765   1.708  25.407  1.00  0.00      LIG  
ATOM   4202 C11  LIG     1       1.526   2.081  24.398  1.00  0.00      LIG  
ATOM   4203 C12  LIG     1       4.726   3.396  21.250  1.00  0.00      LIG  
ATOM   4204 C13  LIG     1       3.721  -0.596  25.729  1.00  0.00      LIG  
ATOM   4205 C14  LIG     1       4.384   0.030  22.603  1.00  0.00      LIG  
ATOM   4206 C15  LIG     1       2.862  -1.530  24.969  1.00  0.00      LIG  
ATOM   4207 C16  LIG     1       4.313   5.334  22.697  1.00  0.00      LIG  
ATOM   4208 C17  LIG     1       2.465   4.923  20.306  1.00  0.00      LIG  
ATOM   4209 C18  LIG     1       4.128  -1.008  27.118  1.00  0.00      LIG  
ATOM   4210 C19  LIG     1       4.768   4.175  19.963  1.00  0.00      LIG  
ATOM   4211 C20  LIG     1       3.549   4.878  19.516  1.00  0.00      LIG  
ATOM   4212 C21  LIG     1       1.254   5.680  19.874  1.00  0.00      LIG  
ATOM   4213 C22  LIG     1       4.029   0.062  28.204  1.00  0.00      LIG  
ATOM   4214 C23  LIG     1       5.546  -1.551  27.101  1.00  0.00      LIG  
ATOM   4215 C24  LIG     1       2.652   0.705  28.330  1.00  0.00      LIG  
ATOM   4216 C25  LIG     1       2.636   1.671  29.524  1.00  0.00      LIG  
ATOM   4217 C26  LIG     1       1.283   2.358  29.785  1.00  0.00      LIG  
ATOM   4218 C27  LIG     1       0.780   3.117  28.570  1.00  0.00      LIG  
ATOM   4219 C28  LIG     1       1.416   3.355  30.923  1.00  0.00      LIG  
ATOM   4220 H    LIG     1       3.090   3.740  24.252  1.00  0.00      LIG  
ATOM   4221 H1   LIG     1       1.181   1.043  22.032  1.00  0.00      LIG  
ATOM   4222 H2   LIG     1       2.672   1.470  21.238  1.00  0.00      LIG  
ATOM   4223 H3   LIG     1       1.907   5.018  22.312  1.00  0.00      LIG  
ATOM   4224 H4   LIG     1       5.683   2.360  23.589  1.00  0.00      LIG  
ATOM   4225 H5   LIG     1       0.526   3.336  22.218  1.00  0.00      LIG  
ATOM   4226 H6   LIG     1       0.978   2.959  20.590  1.00  0.00      LIG  
ATOM   4227 H7   LIG     1       2.415  -1.336  22.864  1.00  0.00      LIG  
ATOM   4228 H8   LIG     1       1.370  -0.433  23.920  1.00  0.00      LIG  
ATOM   4229 H9   LIG     1       4.251   2.192  26.243  1.00  0.00      LIG  
ATOM   4230 H10  LIG     1       5.750   1.418  25.782  1.00  0.00      LIG  
ATOM   4231 H11  LIG     1       1.136   3.100  24.327  1.00  0.00      LIG  
ATOM   4232 H12  LIG     1       1.856   1.945  25.430  1.00  0.00      LIG  
ATOM   4233 H13  LIG     1       0.680   1.413  24.222  1.00  0.00      LIG  
ATOM   4234 H14  LIG     1       4.481   2.369  20.981  1.00  0.00      LIG  
ATOM   4235 H15  LIG     1       5.741   3.404  21.656  1.00  0.00      LIG  
ATOM   4236 H16  LIG     1       3.905  -0.173  21.642  1.00  0.00      LIG  
ATOM   4237 H17  LIG     1       4.874  -0.898  22.905  1.00  0.00      LIG  
ATOM   4238 H18  LIG     1       5.174   0.761  22.433  1.00  0.00      LIG  
ATOM   4239 H19  LIG     1       3.434  -2.410  24.666  1.00  0.00      LIG  
ATOM   4240 H20  LIG     1       2.001  -1.850  25.563  1.00  0.00      LIG  
ATOM   4241 H21  LIG     1       3.812   5.698  23.599  1.00  0.00      LIG  
ATOM   4242 H22  LIG     1       4.189   6.097  21.925  1.00  0.00      LIG  
ATOM   4243 H23  LIG     1       5.385   5.266  22.900  1.00  0.00      LIG  
ATOM   4244 H24  LIG     1       3.469  -1.829  27.415  1.00  0.00      LIG  
ATOM   4245 H25  LIG     1       5.595   4.559  24.255  1.00  0.00      LIG  
ATOM   4246 H26  LIG     1       3.578   5.363  18.549  1.00  0.00      LIG  
ATOM   4247 H27  LIG     1       1.004   6.433  20.627  1.00  0.00      LIG  
ATOM   4248 H28  LIG     1       0.398   5.009  19.761  1.00  0.00      LIG  
ATOM   4249 H29  LIG     1       1.405   6.195  18.920  1.00  0.00      LIG  
ATOM   4250 H30  LIG     1       4.787   0.831  28.040  1.00  0.00      LIG  
ATOM   4251 H31  LIG     1       4.273  -0.417  29.156  1.00  0.00      LIG  
ATOM   4252 H32  LIG     1       6.259  -0.770  26.823  1.00  0.00      LIG  
ATOM   4253 H33  LIG     1       5.822  -1.926  28.090  1.00  0.00      LIG  
ATOM   4254 H34  LIG     1       5.648  -2.376  26.388  1.00  0.00      LIG  
ATOM   4255 H35  LIG     1       2.430   1.252  27.411  1.00  0.00      LIG  
ATOM   4256 H36  LIG     1       2.915   1.113  30.423  1.00  0.00      LIG  
ATOM   4257 H37  LIG     1       1.789  -0.905  27.698  1.00  0.00      LIG  
ATOM   4258 H38  LIG     1       4.450   2.216  29.046  1.00  0.00      LIG  
ATOM   4259 H39  LIG     1      -0.151   3.638  28.813  1.00  0.00      LIG  
ATOM   4260 H40  LIG     1       0.552   2.440  27.743  1.00  0.00      LIG  
ATOM   4261 H41  LIG     1       1.514   3.857  28.239  1.00  0.00      LIG  
ATOM   4262 H42  LIG     1       1.808   2.865  31.819  1.00  0.00      LIG  
ATOM   4263 H43  LIG     1       2.079   4.184  30.659  1.00  0.00      LIG  
ATOM   4264 H44  LIG     1       0.439   3.770  31.185  1.00  0.00      LIG  
ATOM   4265 H45  LIG     1       0.351   0.665  29.541  1.00  0.00      LIG  
TER
REMARK  Energy: 59.5441
REMARK  SimpleFitness: 59.5441
REMARK  FullFitness: -812.17267
REMARK  InterFull: -10.9697
REMARK  IntraFull: 104.1
REMARK  solvFull: -1107.62
REMARK  surfFull: 202.317
REMARK  extraFull: 0.0
REMARK  deltaGcompsolvpol: -1107.62
REMARK  deltaGcompsolvnonpol: 202.317
REMARK  deltaGprotsolvpol: -1109.66
REMARK  deltaGprotsolvnonpol: 196.383
REMARK  deltaGligsolvpol: -11.6351
REMARK  deltaGligsolvnonpol: 15.2052
REMARK  deltaGvdw: -10.9697
REMARK  deltaGelec: 0.0
REMARK  deltaG: -5.06787
REMARK  Cluster: 1
REMARK  ClusterRank: 3
ATOM   4186 O    LIG     1       5.442   3.954  24.903  1.00  0.00      LIG  
ATOM   4187 O1   LIG     1       5.762   4.072  19.265  1.00  0.00      LIG  
ATOM   4188 O2   LIG     1       1.715  -0.211  28.582  1.00  0.00      LIG  
ATOM   4189 O3   LIG     1       3.554   2.873  29.350  1.00  0.00      LIG  
ATOM   4190 O4   LIG     1       0.270   1.490  30.230  1.00  0.00      LIG  
ATOM   4191 C    LIG     1       2.663   1.787  23.429  1.00  0.00      LIG  
ATOM   4192 C1   LIG     1       3.559   3.059  23.563  1.00  0.00      LIG  
ATOM   4193 C2   LIG     1       3.398   0.456  23.776  1.00  0.00      LIG  
ATOM   4194 C3   LIG     1       3.682   3.920  22.263  1.00  0.00      LIG  
ATOM   4195 C4   LIG     1       2.025   1.638  22.051  1.00  0.00      LIG  
ATOM   4196 C5   LIG     1       2.313   4.123  21.583  1.00  0.00      LIG  
ATOM   4197 C6   LIG     1       4.892   2.778  24.319  1.00  0.00      LIG  
ATOM   4198 C7   LIG     1       4.009   0.556  25.126  1.00  0.00      LIG  
ATOM   4199 C8   LIG     1       1.391   2.904  21.542  1.00  0.00      LIG  
ATOM   4200 C9   LIG     1       2.491  -0.772  23.911  1.00  0.00      LIG  
ATOM   4201 C10  LIG     1       4.738   1.806  25.482  1.00  0.00      LIG  
ATOM   4202 C11  LIG     1       1.508   2.041  24.416  1.00  0.00      LIG  
ATOM   4203 C12  LIG     1       4.723   3.362  21.284  1.00  0.00      LIG  
ATOM   4204 C13  LIG     1       3.761  -0.518  25.884  1.00  0.00      LIG  
ATOM   4205 C14  LIG     1       4.456   0.016  22.752  1.00  0.00      LIG  
ATOM   4206 C15  LIG     1       2.920  -1.502  25.165  1.00  0.00      LIG  
ATOM   4207 C16  LIG     1       4.146   5.333  22.641  1.00  0.00      LIG  
ATOM   4208 C17  LIG     1       2.416   4.720  20.205  1.00  0.00      LIG  
ATOM   4209 C18  LIG     1       4.176  -0.869  27.286  1.00  0.00      LIG  
ATOM   4210 C19  LIG     1       4.768   4.095  19.972  1.00  0.00      LIG  
ATOM   4211 C20  LIG     1       3.528   4.709  19.457  1.00  0.00      LIG  
ATOM   4212 C21  LIG     1       1.178   5.385  19.697  1.00  0.00      LIG  
ATOM   4213 C22  LIG     1       4.054   0.240  28.325  1.00  0.00      LIG  
ATOM   4214 C23  LIG     1       5.599  -1.391  27.286  1.00  0.00      LIG  
ATOM   4215 C24  LIG     1       2.658   0.845  28.421  1.00  0.00      LIG  
ATOM   4216 C25  LIG     1       2.598   1.839  29.588  1.00  0.00      LIG  
ATOM   4217 C26  LIG     1       1.219   2.477  29.841  1.00  0.00      LIG  
ATOM   4218 C27  LIG     1       0.679   3.201  28.620  1.00  0.00      LIG  
ATOM   4219 C28  LIG     1       1.309   3.480  30.977  1.00  0.00      LIG  
ATOM   4220 H    LIG     1       3.014   3.727  24.235  1.00  0.00      LIG  
ATOM   4221 H1   LIG     1       1.250   0.866  22.085  1.00  0.00      LIG  
ATOM   4222 H2   LIG     1       2.752   1.314  21.305  1.00  0.00      LIG  
ATOM   4223 H3   LIG     1       1.789   4.868  22.190  1.00  0.00      LIG  
ATOM   4224 H4   LIG     1       5.653   2.394  23.638  1.00  0.00      LIG  
ATOM   4225 H5   LIG     1       0.497   3.128  22.132  1.00  0.00      LIG  
ATOM   4226 H6   LIG     1       1.019   2.692  20.534  1.00  0.00      LIG  
ATOM   4227 H7   LIG     1       2.571  -1.436  23.045  1.00  0.00      LIG  
ATOM   4228 H8   LIG     1       1.432  -0.526  23.992  1.00  0.00      LIG  
ATOM   4229 H9   LIG     1       4.197   2.308  26.290  1.00  0.00      LIG  
ATOM   4230 H10  LIG     1       5.726   1.564  25.885  1.00  0.00      LIG  
ATOM   4231 H11  LIG     1       1.019   2.999  24.223  1.00  0.00      LIG  
ATOM   4232 H12  LIG     1       1.855   2.079  25.451  1.00  0.00      LIG  
ATOM   4233 H13  LIG     1       0.729   1.281  24.353  1.00  0.00      LIG  
ATOM   4234 H14  LIG     1       4.533   2.316  21.047  1.00  0.00      LIG  
ATOM   4235 H15  LIG     1       5.723   3.437  21.720  1.00  0.00      LIG  
ATOM   4236 H16  LIG     1       3.990  -0.346  21.831  1.00  0.00      LIG  
ATOM   4237 H17  LIG     1       5.068  -0.798  23.143  1.00  0.00      LIG  
ATOM   4238 H18  LIG     1       5.142   0.816  22.476  1.00  0.00      LIG  
ATOM   4239 H19  LIG     1       3.493  -2.401  24.924  1.00  0.00      LIG  
ATOM   4240 H20  LIG     1       2.045  -1.788  25.756  1.00  0.00      LIG  
ATOM   4241 H21  LIG     1       3.570   5.716  23.487  1.00  0.00      LIG  
ATOM   4242 H22  LIG     1       4.026   6.048  21.825  1.00  0.00      LIG  
ATOM   4243 H23  LIG     1       5.205   5.348  22.907  1.00  0.00      LIG  
ATOM   4244 H24  LIG     1       3.535  -1.691  27.616  1.00  0.00      LIG  
ATOM   4245 H25  LIG     1       5.516   4.608  24.189  1.00  0.00      LIG  
ATOM   4246 H26  LIG     1       3.568   5.160  18.474  1.00  0.00      LIG  
ATOM   4247 H27  LIG     1       0.843   6.144  20.410  1.00  0.00      LIG  
ATOM   4248 H28  LIG     1       0.374   4.655  19.567  1.00  0.00      LIG  
ATOM   4249 H29  LIG     1       1.342   5.879  18.734  1.00  0.00      LIG  
ATOM   4250 H30  LIG     1       4.799   1.016  28.135  1.00  0.00      LIG  
ATOM   4251 H31  LIG     1       4.305  -0.196  29.294  1.00  0.00      LIG  
ATOM   4252 H32  LIG     1       6.304  -0.609  26.990  1.00  0.00      LIG  
ATOM   4253 H33  LIG     1       5.876  -1.737  28.285  1.00  0.00      LIG  
ATOM   4254 H34  LIG     1       5.712  -2.234  26.597  1.00  0.00      LIG  
ATOM   4255 H35  LIG     1       2.437   1.362  27.485  1.00  0.00      LIG  
ATOM   4256 H36  LIG     1       2.893   1.309  30.498  1.00  0.00      LIG  
ATOM   4257 H37  LIG     1       1.851  -0.810  27.828  1.00  0.00      LIG  
ATOM   4258 H38  LIG     1       4.400   2.436  29.153  1.00  0.00      LIG  
ATOM   4259 H39  LIG     1      -0.287   3.659  28.850  1.00  0.00      LIG  
ATOM   4260 H40  LIG     1       0.505   2.510  27.791  1.00  0.00      LIG  
ATOM   4261 H41  LIG     1       1.363   3.989  28.293  1.00  0.00      LIG  
ATOM   4262 H42  LIG     1       1.720   3.004  31.872  1.00  0.00      LIG  
ATOM   4263 H43  LIG     1       1.941   4.331  30.709  1.00  0.00      LIG  
ATOM   4264 H44  LIG     1       0.316   3.858  31.244  1.00  0.00      LIG  
ATOM   4265 H45  LIG     1       0.399   0.735  29.625  1.00  0.00      LIG  
TER
REMARK  Energy: 59.5441
REMARK  SimpleFitness: 59.5441
REMARK  FullFitness: -812.17267
REMARK  InterFull: -10.9697
REMARK  IntraFull: 104.1
REMARK  solvFull: -1107.62
REMARK  surfFull: 202.317
REMARK  extraFull: 0.0
REMARK  deltaGcompsolvpol: -1107.62
REMARK  deltaGcompsolvnonpol: 202.317
REMARK  deltaGprotsolvpol: -1109.66
REMARK  deltaGprotsolvnonpol: 196.383
REMARK  deltaGligsolvpol: -11.6351
REMARK  deltaGligsolvnonpol: 15.2052
REMARK  deltaGvdw: -10.9697
REMARK  deltaGelec: 0.0
REMARK  deltaG: -5.06787
REMARK  Cluster: 1
REMARK  ClusterRank: 4
ATOM   4186 O    LIG     1       5.442   3.954  24.903  1.00  0.00      LIG  
ATOM   4187 O1   LIG     1       5.762   4.072  19.265  1.00  0.00      LIG  
ATOM   4188 O2   LIG     1       1.715  -0.211  28.582  1.00  0.00      LIG  
ATOM   4189 O3   LIG     1       3.554   2.873  29.350  1.00  0.00      LIG  
ATOM   4190 O4   LIG     1       0.270   1.490  30.230  1.00  0.00      LIG  
ATOM   4191 C    LIG     1       2.663   1.787  23.429  1.00  0.00      LIG  
ATOM   4192 C1   LIG     1       3.559   3.059  23.563  1.00  0.00      LIG  
ATOM   4193 C2   LIG     1       3.398   0.456  23.776  1.00  0.00      LIG  
ATOM   4194 C3   LIG     1       3.682   3.920  22.263  1.00  0.00      LIG  
ATOM   4195 C4   LIG     1       2.025   1.638  22.051  1.00  0.00      LIG  
ATOM   4196 C5   LIG     1       2.313   4.123  21.583  1.00  0.00      LIG  
ATOM   4197 C6   LIG     1       4.892   2.778  24.319  1.00  0.00      LIG  
ATOM   4198 C7   LIG     1       4.009   0.556  25.126  1.00  0.00      LIG  
ATOM   4199 C8   LIG     1       1.391   2.904  21.542  1.00  0.00      LIG  
ATOM   4200 C9   LIG     1       2.491  -0.772  23.911  1.00  0.00      LIG  
ATOM   4201 C10  LIG     1       4.738   1.806  25.482  1.00  0.00      LIG  
ATOM   4202 C11  LIG     1       1.508   2.041  24.416  1.00  0.00      LIG  
ATOM   4203 C12  LIG     1       4.723   3.362  21.284  1.00  0.00      LIG  
ATOM   4204 C13  LIG     1       3.761  -0.518  25.884  1.00  0.00      LIG  
ATOM   4205 C14  LIG     1       4.456   0.016  22.752  1.00  0.00      LIG  
ATOM   4206 C15  LIG     1       2.920  -1.502  25.165  1.00  0.00      LIG  
ATOM   4207 C16  LIG     1       4.146   5.333  22.641  1.00  0.00      LIG  
ATOM   4208 C17  LIG     1       2.416   4.720  20.205  1.00  0.00      LIG  
ATOM   4209 C18  LIG     1       4.176  -0.869  27.286  1.00  0.00      LIG  
ATOM   4210 C19  LIG     1       4.768   4.095  19.972  1.00  0.00      LIG  
ATOM   4211 C20  LIG     1       3.528   4.709  19.457  1.00  0.00      LIG  
ATOM   4212 C21  LIG     1       1.178   5.385  19.697  1.00  0.00      LIG  
ATOM   4213 C22  LIG     1       4.054   0.240  28.325  1.00  0.00      LIG  
ATOM   4214 C23  LIG     1       5.599  -1.391  27.286  1.00  0.00      LIG  
ATOM   4215 C24  LIG     1       2.658   0.845  28.421  1.00  0.00      LIG  
ATOM   4216 C25  LIG     1       2.598   1.839  29.588  1.00  0.00      LIG  
ATOM   4217 C26  LIG     1       1.219   2.477  29.841  1.00  0.00      LIG  
ATOM   4218 C27  LIG     1       0.679   3.201  28.620  1.00  0.00      LIG  
ATOM   4219 C28  LIG     1       1.309   3.480  30.977  1.00  0.00      LIG  
ATOM   4220 H    LIG     1       3.014   3.727  24.235  1.00  0.00      LIG  
ATOM   4221 H1   LIG     1       1.250   0.866  22.085  1.00  0.00      LIG  
ATOM   4222 H2   LIG     1       2.752   1.314  21.305  1.00  0.00      LIG  
ATOM   4223 H3   LIG     1       1.789   4.868  22.190  1.00  0.00      LIG  
ATOM   4224 H4   LIG     1       5.653   2.394  23.638  1.00  0.00      LIG  
ATOM   4225 H5   LIG     1       0.497   3.128  22.132  1.00  0.00      LIG  
ATOM   4226 H6   LIG     1       1.019   2.692  20.534  1.00  0.00      LIG  
ATOM   4227 H7   LIG     1       2.571  -1.436  23.045  1.00  0.00      LIG  
ATOM   4228 H8   LIG     1       1.432  -0.526  23.992  1.00  0.00      LIG  
ATOM   4229 H9   LIG     1       4.197   2.308  26.290  1.00  0.00      LIG  
ATOM   4230 H10  LIG     1       5.726   1.564  25.885  1.00  0.00      LIG  
ATOM   4231 H11  LIG     1       1.019   2.999  24.223  1.00  0.00      LIG  
ATOM   4232 H12  LIG     1       1.855   2.079  25.451  1.00  0.00      LIG  
ATOM   4233 H13  LIG     1       0.729   1.281  24.353  1.00  0.00      LIG  
ATOM   4234 H14  LIG     1       4.533   2.316  21.047  1.00  0.00      LIG  
ATOM   4235 H15  LIG     1       5.723   3.437  21.720  1.00  0.00      LIG  
ATOM   4236 H16  LIG     1       3.990  -0.346  21.831  1.00  0.00      LIG  
ATOM   4237 H17  LIG     1       5.068  -0.798  23.143  1.00  0.00      LIG  
ATOM   4238 H18  LIG     1       5.142   0.816  22.476  1.00  0.00      LIG  
ATOM   4239 H19  LIG     1       3.493  -2.401  24.924  1.00  0.00      LIG  
ATOM   4240 H20  LIG     1       2.045  -1.788  25.756  1.00  0.00      LIG  
ATOM   4241 H21  LIG     1       3.570   5.716  23.487  1.00  0.00      LIG  
ATOM   4242 H22  LIG     1       4.026   6.048  21.825  1.00  0.00      LIG  
ATOM   4243 H23  LIG     1       5.205   5.348  22.907  1.00  0.00      LIG  
ATOM   4244 H24  LIG     1       3.535  -1.691  27.616  1.00  0.00      LIG  
ATOM   4245 H25  LIG     1       5.516   4.608  24.189  1.00  0.00      LIG  
ATOM   4246 H26  LIG     1       3.568   5.160  18.474  1.00  0.00      LIG  
ATOM   4247 H27  LIG     1       0.843   6.144  20.410  1.00  0.00      LIG  
ATOM   4248 H28  LIG     1       0.374   4.655  19.567  1.00  0.00      LIG  
ATOM   4249 H29  LIG     1       1.342   5.879  18.734  1.00  0.00      LIG  
ATOM   4250 H30  LIG     1       4.799   1.016  28.135  1.00  0.00      LIG  
ATOM   4251 H31  LIG     1       4.305  -0.196  29.294  1.00  0.00      LIG  
ATOM   4252 H32  LIG     1       6.304  -0.609  26.990  1.00  0.00      LIG  
ATOM   4253 H33  LIG     1       5.876  -1.737  28.285  1.00  0.00      LIG  
ATOM   4254 H34  LIG     1       5.712  -2.234  26.597  1.00  0.00      LIG  
ATOM   4255 H35  LIG     1       2.437   1.362  27.485  1.00  0.00      LIG  
ATOM   4256 H36  LIG     1       2.893   1.309  30.498  1.00  0.00      LIG  
ATOM   4257 H37  LIG     1       1.851  -0.810  27.828  1.00  0.00      LIG  
ATOM   4258 H38  LIG     1       4.400   2.436  29.153  1.00  0.00      LIG  
ATOM   4259 H39  LIG     1      -0.287   3.659  28.850  1.00  0.00      LIG  
ATOM   4260 H40  LIG     1       0.505   2.510  27.791  1.00  0.00      LIG  
ATOM   4261 H41  LIG     1       1.363   3.989  28.293  1.00  0.00      LIG  
ATOM   4262 H42  LIG     1       1.720   3.004  31.872  1.00  0.00      LIG  
ATOM   4263 H43  LIG     1       1.941   4.331  30.709  1.00  0.00      LIG  
ATOM   4264 H44  LIG     1       0.316   3.858  31.244  1.00  0.00      LIG  
ATOM   4265 H45  LIG     1       0.399   0.735  29.625  1.00  0.00      LIG  
TER
REMARK  Energy: 59.5441
REMARK  SimpleFitness: 59.5441
REMARK  FullFitness: -812.17267
REMARK  InterFull: -10.9697
REMARK  IntraFull: 104.1
REMARK  solvFull: -1107.62
REMARK  surfFull: 202.317
REMARK  extraFull: 0.0
REMARK  deltaGcompsolvpol: -1107.62
REMARK  deltaGcompsolvnonpol: 202.317
REMARK  deltaGprotsolvpol: -1109.66
REMARK  deltaGprotsolvnonpol: 196.383
REMARK  deltaGligsolvpol: -11.6351
REMARK  deltaGligsolvnonpol: 15.2052
REMARK  deltaGvdw: -10.9697
REMARK  deltaGelec: 0.0
REMARK  deltaG: -5.06787
REMARK  Cluster: 1
REMARK  ClusterRank: 5
ATOM   4186 O    LIG     1       5.442   3.954  24.903  1.00  0.00      LIG  
ATOM   4187 O1   LIG     1       5.762   4.072  19.265  1.00  0.00      LIG  
ATOM   4188 O2   LIG     1       1.715  -0.211  28.582  1.00  0.00      LIG  
ATOM   4189 O3   LIG     1       3.554   2.873  29.350  1.00  0.00      LIG  
ATOM   4190 O4   LIG     1       0.270   1.490  30.230  1.00  0.00      LIG  
ATOM   4191 C    LIG     1       2.663   1.787  23.429  1.00  0.00      LIG  
ATOM   4192 C1   LIG     1       3.559   3.059  23.563  1.00  0.00      LIG  
ATOM   4193 C2   LIG     1       3.398   0.456  23.776  1.00  0.00      LIG  
ATOM   4194 C3   LIG     1       3.682   3.920  22.263  1.00  0.00      LIG  
ATOM   4195 C4   LIG     1       2.025   1.638  22.051  1.00  0.00      LIG  
ATOM   4196 C5   LIG     1       2.313   4.123  21.583  1.00  0.00      LIG  
ATOM   4197 C6   LIG     1       4.892   2.778  24.319  1.00  0.00      LIG  
ATOM   4198 C7   LIG     1       4.009   0.556  25.126  1.00  0.00      LIG  
ATOM   4199 C8   LIG     1       1.391   2.904  21.542  1.00  0.00      LIG  
ATOM   4200 C9   LIG     1       2.491  -0.772  23.911  1.00  0.00      LIG  
ATOM   4201 C10  LIG     1       4.738   1.806  25.482  1.00  0.00      LIG  
ATOM   4202 C11  LIG     1       1.508   2.041  24.416  1.00  0.00      LIG  
ATOM   4203 C12  LIG     1       4.723   3.362  21.284  1.00  0.00      LIG  
ATOM   4204 C13  LIG     1       3.761  -0.518  25.884  1.00  0.00      LIG  
ATOM   4205 C14  LIG     1       4.456   0.016  22.752  1.00  0.00      LIG  
ATOM   4206 C15  LIG     1       2.920  -1.502  25.165  1.00  0.00      LIG  
ATOM   4207 C16  LIG     1       4.146   5.333  22.641  1.00  0.00      LIG  
ATOM   4208 C17  LIG     1       2.416   4.720  20.205  1.00  0.00      LIG  
ATOM   4209 C18  LIG     1       4.176  -0.869  27.286  1.00  0.00      LIG  
ATOM   4210 C19  LIG     1       4.768   4.095  19.972  1.00  0.00      LIG  
ATOM   4211 C20  LIG     1       3.528   4.709  19.457  1.00  0.00      LIG  
ATOM   4212 C21  LIG     1       1.178   5.385  19.697  1.00  0.00      LIG  
ATOM   4213 C22  LIG     1       4.054   0.240  28.325  1.00  0.00      LIG  
ATOM   4214 C23  LIG     1       5.599  -1.391  27.286  1.00  0.00      LIG  
ATOM   4215 C24  LIG     1       2.658   0.845  28.421  1.00  0.00      LIG  
ATOM   4216 C25  LIG     1       2.598   1.839  29.588  1.00  0.00      LIG  
ATOM   4217 C26  LIG     1       1.219   2.477  29.841  1.00  0.00      LIG  
ATOM   4218 C27  LIG     1       0.679   3.201  28.620  1.00  0.00      LIG  
ATOM   4219 C28  LIG     1       1.309   3.480  30.977  1.00  0.00      LIG  
ATOM   4220 H    LIG     1       3.014   3.727  24.235  1.00  0.00      LIG  
ATOM   4221 H1   LIG     1       1.250   0.866  22.085  1.00  0.00      LIG  
ATOM   4222 H2   LIG     1       2.752   1.314  21.305  1.00  0.00      LIG  
ATOM   4223 H3   LIG     1       1.789   4.868  22.190  1.00  0.00      LIG  
ATOM   4224 H4   LIG     1       5.653   2.394  23.638  1.00  0.00      LIG  
ATOM   4225 H5   LIG     1       0.497   3.128  22.132  1.00  0.00      LIG  
ATOM   4226 H6   LIG     1       1.019   2.692  20.534  1.00  0.00      LIG  
ATOM   4227 H7   LIG     1       2.571  -1.436  23.045  1.00  0.00      LIG  
ATOM   4228 H8   LIG     1       1.432  -0.526  23.992  1.00  0.00      LIG  
ATOM   4229 H9   LIG     1       4.197   2.308  26.290  1.00  0.00      LIG  
ATOM   4230 H10  LIG     1       5.726   1.564  25.885  1.00  0.00      LIG  
ATOM   4231 H11  LIG     1       1.019   2.999  24.223  1.00  0.00      LIG  
ATOM   4232 H12  LIG     1       1.855   2.079  25.451  1.00  0.00      LIG  
ATOM   4233 H13  LIG     1       0.729   1.281  24.353  1.00  0.00      LIG  
ATOM   4234 H14  LIG     1       4.533   2.316  21.047  1.00  0.00      LIG  
ATOM   4235 H15  LIG     1       5.723   3.437  21.720  1.00  0.00      LIG  
ATOM   4236 H16  LIG     1       3.990  -0.346  21.831  1.00  0.00      LIG  
ATOM   4237 H17  LIG     1       5.068  -0.798  23.143  1.00  0.00      LIG  
ATOM   4238 H18  LIG     1       5.142   0.816  22.476  1.00  0.00      LIG  
ATOM   4239 H19  LIG     1       3.493  -2.401  24.924  1.00  0.00      LIG  
ATOM   4240 H20  LIG     1       2.045  -1.788  25.756  1.00  0.00      LIG  
ATOM   4241 H21  LIG     1       3.570   5.716  23.487  1.00  0.00      LIG  
ATOM   4242 H22  LIG     1       4.026   6.048  21.825  1.00  0.00      LIG  
ATOM   4243 H23  LIG     1       5.205   5.348  22.907  1.00  0.00      LIG  
ATOM   4244 H24  LIG     1       3.535  -1.691  27.616  1.00  0.00      LIG  
ATOM   4245 H25  LIG     1       5.516   4.608  24.189  1.00  0.00      LIG  
ATOM   4246 H26  LIG     1       3.568   5.160  18.474  1.00  0.00      LIG  
ATOM   4247 H27  LIG     1       0.843   6.144  20.410  1.00  0.00      LIG  
ATOM   4248 H28  LIG     1       0.374   4.655  19.567  1.00  0.00      LIG  
ATOM   4249 H29  LIG     1       1.342   5.879  18.734  1.00  0.00      LIG  
ATOM   4250 H30  LIG     1       4.799   1.016  28.135  1.00  0.00      LIG  
ATOM   4251 H31  LIG     1       4.305  -0.196  29.294  1.00  0.00      LIG  
ATOM   4252 H32  LIG     1       6.304  -0.609  26.990  1.00  0.00      LIG  
ATOM   4253 H33  LIG     1       5.876  -1.737  28.285  1.00  0.00      LIG  
ATOM   4254 H34  LIG     1       5.712  -2.234  26.597  1.00  0.00      LIG  
ATOM   4255 H35  LIG     1       2.437   1.362  27.485  1.00  0.00      LIG  
ATOM   4256 H36  LIG     1       2.893   1.309  30.498  1.00  0.00      LIG  
ATOM   4257 H37  LIG     1       1.851  -0.810  27.828  1.00  0.00      LIG  
ATOM   4258 H38  LIG     1       4.400   2.436  29.153  1.00  0.00      LIG  
ATOM   4259 H39  LIG     1      -0.287   3.659  28.850  1.00  0.00      LIG  
ATOM   4260 H40  LIG     1       0.505   2.510  27.791  1.00  0.00      LIG  
ATOM   4261 H41  LIG     1       1.363   3.989  28.293  1.00  0.00      LIG  
ATOM   4262 H42  LIG     1       1.720   3.004  31.872  1.00  0.00      LIG  
ATOM   4263 H43  LIG     1       1.941   4.331  30.709  1.00  0.00      LIG  
ATOM   4264 H44  LIG     1       0.316   3.858  31.244  1.00  0.00      LIG  
ATOM   4265 H45  LIG     1       0.399   0.735  29.625  1.00  0.00      LIG  
TER
REMARK  Energy: 59.553
REMARK  SimpleFitness: 59.553
REMARK  FullFitness: -811.8667
REMARK  InterFull: -10.4147
REMARK  IntraFull: 103.963
REMARK  solvFull: -1107.82
REMARK  surfFull: 202.405
REMARK  extraFull: 0.0
REMARK  deltaGcompsolvpol: -1107.82
REMARK  deltaGcompsolvnonpol: 202.405
REMARK  deltaGprotsolvpol: -1109.66
REMARK  deltaGprotsolvnonpol: 196.383
REMARK  deltaGligsolvpol: -11.8635
REMARK  deltaGligsolvnonpol: 15.1946
REMARK  deltaGvdw: -10.4147
REMARK  deltaGelec: 0.0
REMARK  deltaG: -5.0042987
REMARK  Cluster: 1
REMARK  ClusterRank: 6
ATOM   4186 O    LIG     1       5.268   4.028  25.215  1.00  0.00      LIG  
ATOM   4187 O1   LIG     1       6.214   3.929  19.558  1.00  0.00      LIG  
ATOM   4188 O2   LIG     1       1.473  -0.287  28.587  1.00  0.00      LIG  
ATOM   4189 O3   LIG     1       3.311   2.774  29.427  1.00  0.00      LIG  
ATOM   4190 O4   LIG     1      -0.093   1.558  30.039  1.00  0.00      LIG  
ATOM   4191 C    LIG     1       2.694   1.845  23.459  1.00  0.00      LIG  
ATOM   4192 C1   LIG     1       3.581   3.114  23.659  1.00  0.00      LIG  
ATOM   4193 C2   LIG     1       3.401   0.507  23.849  1.00  0.00      LIG  
ATOM   4194 C3   LIG     1       3.857   3.936  22.356  1.00  0.00      LIG  
ATOM   4195 C4   LIG     1       2.145   1.719  22.040  1.00  0.00      LIG  
ATOM   4196 C5   LIG     1       2.565   4.175  21.547  1.00  0.00      LIG  
ATOM   4197 C6   LIG     1       4.829   2.846  24.552  1.00  0.00      LIG  
ATOM   4198 C7   LIG     1       3.926   0.585  25.236  1.00  0.00      LIG  
ATOM   4199 C8   LIG     1       1.579   3.007  21.508  1.00  0.00      LIG  
ATOM   4200 C9   LIG     1       2.486  -0.719  23.914  1.00  0.00      LIG  
ATOM   4201 C10  LIG     1       4.589   1.844  25.675  1.00  0.00      LIG  
ATOM   4202 C11  LIG     1       1.466   2.082  24.355  1.00  0.00      LIG  
ATOM   4203 C12  LIG     1       4.964   3.319  21.489  1.00  0.00      LIG  
ATOM   4204 C13  LIG     1       3.672  -0.524  25.945  1.00  0.00      LIG  
ATOM   4205 C14  LIG     1       4.534   0.075  22.909  1.00  0.00      LIG  
ATOM   4206 C15  LIG     1       2.891  -1.498  25.149  1.00  0.00      LIG  
ATOM   4207 C16  LIG     1       4.344   5.337  22.740  1.00  0.00      LIG  
ATOM   4208 C17  LIG     1       2.812   4.691  20.154  1.00  0.00      LIG  
ATOM   4209 C18  LIG     1       4.008  -0.909  27.360  1.00  0.00      LIG  
ATOM   4210 C19  LIG     1       5.156   4.005  20.168  1.00  0.00      LIG  
ATOM   4211 C20  LIG     1       3.990   4.620  19.513  1.00  0.00      LIG  
ATOM   4212 C21  LIG     1       1.655   5.363  19.493  1.00  0.00      LIG  
ATOM   4213 C22  LIG     1       3.825   0.176  28.416  1.00  0.00      LIG  
ATOM   4214 C23  LIG     1       5.429  -1.435  27.439  1.00  0.00      LIG  
ATOM   4215 C24  LIG     1       2.418   0.768  28.441  1.00  0.00      LIG  
ATOM   4216 C25  LIG     1       2.289   1.789  29.578  1.00  0.00      LIG  
ATOM   4217 C26  LIG     1       0.921   2.489  29.670  1.00  0.00      LIG  
ATOM   4218 C27  LIG     1       0.512   3.139  28.359  1.00  0.00      LIG  
ATOM   4219 C28  LIG     1       0.958   3.568  30.739  1.00  0.00      LIG  
ATOM   4220 H    LIG     1       2.975   3.808  24.249  1.00  0.00      LIG  
ATOM   4221 H1   LIG     1       1.357   0.962  22.015  1.00  0.00      LIG  
ATOM   4222 H2   LIG     1       2.905   1.384  21.335  1.00  0.00      LIG  
ATOM   4223 H3   LIG     1       2.037   4.982  22.064  1.00  0.00      LIG  
ATOM   4224 H4   LIG     1       5.670   2.497  23.949  1.00  0.00      LIG  
ATOM   4225 H5   LIG     1       0.693   3.283  22.085  1.00  0.00      LIG  
ATOM   4226 H6   LIG     1       1.205   2.806  20.499  1.00  0.00      LIG  
ATOM   4227 H7   LIG     1       2.580  -1.346  23.022  1.00  0.00      LIG  
ATOM   4228 H8   LIG     1       1.428  -0.466  23.997  1.00  0.00      LIG  
ATOM   4229 H9   LIG     1       3.958   2.321  26.432  1.00  0.00      LIG  
ATOM   4230 H10  LIG     1       5.541   1.619  26.167  1.00  0.00      LIG  
ATOM   4231 H11  LIG     1       1.053   3.084  24.209  1.00  0.00      LIG  
ATOM   4232 H12  LIG     1       1.708   1.996  25.416  1.00  0.00      LIG  
ATOM   4233 H13  LIG     1       0.661   1.380  24.129  1.00  0.00      LIG  
ATOM   4234 H14  LIG     1       4.764   2.273  21.263  1.00  0.00      LIG  
ATOM   4235 H15  LIG     1       5.922   3.379  22.013  1.00  0.00      LIG  
ATOM   4236 H16  LIG     1       4.157  -0.170  21.914  1.00  0.00      LIG  
ATOM   4237 H17  LIG     1       5.033  -0.821  23.282  1.00  0.00      LIG  
ATOM   4238 H18  LIG     1       5.308   0.833  22.796  1.00  0.00      LIG  
ATOM   4239 H19  LIG     1       3.505  -2.366  24.893  1.00  0.00      LIG  
ATOM   4240 H20  LIG     1       2.007  -1.835  25.696  1.00  0.00      LIG  
ATOM   4241 H21  LIG     1       3.713   5.760  23.526  1.00  0.00      LIG  
ATOM   4242 H22  LIG     1       4.321   6.032  21.898  1.00  0.00      LIG  
ATOM   4243 H23  LIG     1       5.376   5.312  23.098  1.00  0.00      LIG  
ATOM   4244 H24  LIG     1       3.345  -1.734  27.631  1.00  0.00      LIG  
ATOM   4245 H25  LIG     1       5.323   4.726  24.541  1.00  0.00      LIG  
ATOM   4246 H26  LIG     1       4.128   5.022  18.518  1.00  0.00      LIG  
ATOM   4247 H27  LIG     1       1.247   6.136  20.151  1.00  0.00      LIG  
ATOM   4248 H28  LIG     1       0.864   4.642  19.272  1.00  0.00      LIG  
ATOM   4249 H29  LIG     1       1.938   5.846  18.552  1.00  0.00      LIG  
ATOM   4250 H30  LIG     1       4.574   0.960  28.274  1.00  0.00      LIG  
ATOM   4251 H31  LIG     1       4.031  -0.271  29.391  1.00  0.00      LIG  
ATOM   4252 H32  LIG     1       6.154  -0.659  27.176  1.00  0.00      LIG  
ATOM   4253 H33  LIG     1       5.651  -1.771  28.456  1.00  0.00      LIG  
ATOM   4254 H34  LIG     1       5.576  -2.283  26.762  1.00  0.00      LIG  
ATOM   4255 H35  LIG     1       2.230   1.256  27.484  1.00  0.00      LIG  
ATOM   4256 H36  LIG     1       2.467   1.271  30.523  1.00  0.00      LIG  
ATOM   4257 H37  LIG     1       1.650  -0.911  27.863  1.00  0.00      LIG  
ATOM   4258 H38  LIG     1       4.157   2.297  29.377  1.00  0.00      LIG  
ATOM   4259 H39  LIG     1      -0.398   3.728  28.503  1.00  0.00      LIG  
ATOM   4260 H40  LIG     1       0.280   2.391  27.596  1.00  0.00      LIG  
ATOM   4261 H41  LIG     1       1.295   3.802  27.984  1.00  0.00      LIG  
ATOM   4262 H42  LIG     1       1.289   3.147  31.693  1.00  0.00      LIG  
ATOM   4263 H43  LIG     1       1.632   4.383  30.459  1.00  0.00      LIG  
ATOM   4264 H44  LIG     1      -0.041   3.986  30.900  1.00  0.00      LIG  
ATOM   4265 H45  LIG     1       0.004   0.795  29.440  1.00  0.00      LIG  
TER
REMARK  Energy: 59.553
REMARK  SimpleFitness: 59.553
REMARK  FullFitness: -811.8667
REMARK  InterFull: -10.4147
REMARK  IntraFull: 103.963
REMARK  solvFull: -1107.82
REMARK  surfFull: 202.405
REMARK  extraFull: 0.0
REMARK  deltaGcompsolvpol: -1107.82
REMARK  deltaGcompsolvnonpol: 202.405
REMARK  deltaGprotsolvpol: -1109.66
REMARK  deltaGprotsolvnonpol: 196.383
REMARK  deltaGligsolvpol: -11.8635
REMARK  deltaGligsolvnonpol: 15.1946
REMARK  deltaGvdw: -10.4147
REMARK  deltaGelec: 0.0
REMARK  deltaG: -5.0042987
REMARK  Cluster: 1
REMARK  ClusterRank: 7
ATOM   4186 O    LIG     1       5.268   4.028  25.215  1.00  0.00      LIG  
ATOM   4187 O1   LIG     1       6.214   3.929  19.558  1.00  0.00      LIG  
ATOM   4188 O2   LIG     1       1.473  -0.287  28.587  1.00  0.00      LIG  
ATOM   4189 O3   LIG     1       3.311   2.774  29.427  1.00  0.00      LIG  
ATOM   4190 O4   LIG     1      -0.093   1.558  30.039  1.00  0.00      LIG  
ATOM   4191 C    LIG     1       2.694   1.845  23.459  1.00  0.00      LIG  
ATOM   4192 C1   LIG     1       3.581   3.114  23.659  1.00  0.00      LIG  
ATOM   4193 C2   LIG     1       3.401   0.507  23.849  1.00  0.00      LIG  
ATOM   4194 C3   LIG     1       3.857   3.936  22.356  1.00  0.00      LIG  
ATOM   4195 C4   LIG     1       2.145   1.719  22.040  1.00  0.00      LIG  
ATOM   4196 C5   LIG     1       2.565   4.175  21.547  1.00  0.00      LIG  
ATOM   4197 C6   LIG     1       4.829   2.846  24.552  1.00  0.00      LIG  
ATOM   4198 C7   LIG     1       3.926   0.585  25.236  1.00  0.00      LIG  
ATOM   4199 C8   LIG     1       1.579   3.007  21.508  1.00  0.00      LIG  
ATOM   4200 C9   LIG     1       2.486  -0.719  23.914  1.00  0.00      LIG  
ATOM   4201 C10  LIG     1       4.589   1.844  25.675  1.00  0.00      LIG  
ATOM   4202 C11  LIG     1       1.466   2.082  24.355  1.00  0.00      LIG  
ATOM   4203 C12  LIG     1       4.964   3.319  21.489  1.00  0.00      LIG  
ATOM   4204 C13  LIG     1       3.672  -0.524  25.945  1.00  0.00      LIG  
ATOM   4205 C14  LIG     1       4.534   0.075  22.909  1.00  0.00      LIG  
ATOM   4206 C15  LIG     1       2.891  -1.498  25.149  1.00  0.00      LIG  
ATOM   4207 C16  LIG     1       4.344   5.337  22.740  1.00  0.00      LIG  
ATOM   4208 C17  LIG     1       2.812   4.691  20.154  1.00  0.00      LIG  
ATOM   4209 C18  LIG     1       4.008  -0.909  27.360  1.00  0.00      LIG  
ATOM   4210 C19  LIG     1       5.156   4.005  20.168  1.00  0.00      LIG  
ATOM   4211 C20  LIG     1       3.990   4.620  19.513  1.00  0.00      LIG  
ATOM   4212 C21  LIG     1       1.655   5.363  19.493  1.00  0.00      LIG  
ATOM   4213 C22  LIG     1       3.825   0.176  28.416  1.00  0.00      LIG  
ATOM   4214 C23  LIG     1       5.429  -1.435  27.439  1.00  0.00      LIG  
ATOM   4215 C24  LIG     1       2.418   0.768  28.441  1.00  0.00      LIG  
ATOM   4216 C25  LIG     1       2.289   1.789  29.578  1.00  0.00      LIG  
ATOM   4217 C26  LIG     1       0.921   2.489  29.670  1.00  0.00      LIG  
ATOM   4218 C27  LIG     1       0.512   3.139  28.359  1.00  0.00      LIG  
ATOM   4219 C28  LIG     1       0.958   3.568  30.739  1.00  0.00      LIG  
ATOM   4220 H    LIG     1       2.975   3.808  24.249  1.00  0.00      LIG  
ATOM   4221 H1   LIG     1       1.357   0.962  22.015  1.00  0.00      LIG  
ATOM   4222 H2   LIG     1       2.905   1.384  21.335  1.00  0.00      LIG  
ATOM   4223 H3   LIG     1       2.037   4.982  22.064  1.00  0.00      LIG  
ATOM   4224 H4   LIG     1       5.670   2.497  23.949  1.00  0.00      LIG  
ATOM   4225 H5   LIG     1       0.693   3.283  22.085  1.00  0.00      LIG  
ATOM   4226 H6   LIG     1       1.205   2.806  20.499  1.00  0.00      LIG  
ATOM   4227 H7   LIG     1       2.580  -1.346  23.022  1.00  0.00      LIG  
ATOM   4228 H8   LIG     1       1.428  -0.466  23.997  1.00  0.00      LIG  
ATOM   4229 H9   LIG     1       3.958   2.321  26.432  1.00  0.00      LIG  
ATOM   4230 H10  LIG     1       5.541   1.619  26.167  1.00  0.00      LIG  
ATOM   4231 H11  LIG     1       1.053   3.084  24.209  1.00  0.00      LIG  
ATOM   4232 H12  LIG     1       1.708   1.996  25.416  1.00  0.00      LIG  
ATOM   4233 H13  LIG     1       0.661   1.380  24.129  1.00  0.00      LIG  
ATOM   4234 H14  LIG     1       4.764   2.273  21.263  1.00  0.00      LIG  
ATOM   4235 H15  LIG     1       5.922   3.379  22.013  1.00  0.00      LIG  
ATOM   4236 H16  LIG     1       4.157  -0.170  21.914  1.00  0.00      LIG  
ATOM   4237 H17  LIG     1       5.033  -0.821  23.282  1.00  0.00      LIG  
ATOM   4238 H18  LIG     1       5.308   0.833  22.796  1.00  0.00      LIG  
ATOM   4239 H19  LIG     1       3.505  -2.366  24.893  1.00  0.00      LIG  
ATOM   4240 H20  LIG     1       2.007  -1.835  25.696  1.00  0.00      LIG  
ATOM   4241 H21  LIG     1       3.713   5.760  23.526  1.00  0.00      LIG  
ATOM   4242 H22  LIG     1       4.321   6.032  21.898  1.00  0.00      LIG  
ATOM   4243 H23  LIG     1       5.376   5.312  23.098  1.00  0.00      LIG  
ATOM   4244 H24  LIG     1       3.345  -1.734  27.631  1.00  0.00      LIG  
ATOM   4245 H25  LIG     1       5.323   4.726  24.541  1.00  0.00      LIG  
ATOM   4246 H26  LIG     1       4.128   5.022  18.518  1.00  0.00      LIG  
ATOM   4247 H27  LIG     1       1.247   6.136  20.151  1.00  0.00      LIG  
ATOM   4248 H28  LIG     1       0.864   4.642  19.272  1.00  0.00      LIG  
ATOM   4249 H29  LIG     1       1.938   5.846  18.552  1.00  0.00      LIG  
ATOM   4250 H30  LIG     1       4.574   0.960  28.274  1.00  0.00      LIG  
ATOM   4251 H31  LIG     1       4.031  -0.271  29.391  1.00  0.00      LIG  
ATOM   4252 H32  LIG     1       6.154  -0.659  27.176  1.00  0.00      LIG  
ATOM   4253 H33  LIG     1       5.651  -1.771  28.456  1.00  0.00      LIG  
ATOM   4254 H34  LIG     1       5.576  -2.283  26.762  1.00  0.00      LIG  
ATOM   4255 H35  LIG     1       2.230   1.256  27.484  1.00  0.00      LIG  
ATOM   4256 H36  LIG     1       2.467   1.271  30.523  1.00  0.00      LIG  
ATOM   4257 H37  LIG     1       1.650  -0.911  27.863  1.00  0.00      LIG  
ATOM   4258 H38  LIG     1       4.157   2.297  29.377  1.00  0.00      LIG  
ATOM   4259 H39  LIG     1      -0.398   3.728  28.503  1.00  0.00      LIG  
ATOM   4260 H40  LIG     1       0.280   2.391  27.596  1.00  0.00      LIG  
ATOM   4261 H41  LIG     1       1.295   3.802  27.984  1.00  0.00      LIG  
ATOM   4262 H42  LIG     1       1.289   3.147  31.693  1.00  0.00      LIG  
ATOM   4263 H43  LIG     1       1.632   4.383  30.459  1.00  0.00      LIG  
ATOM   4264 H44  LIG     1      -0.041   3.986  30.900  1.00  0.00      LIG  
ATOM   4265 H45  LIG     1       0.004   0.795  29.440  1.00  0.00      LIG  
TER
REMARK  Energy: 60.7816
REMARK  SimpleFitness: 60.7816
REMARK  FullFitness: -810.9675
REMARK  InterFull: -13.9785
REMARK  IntraFull: 106.905
REMARK  solvFull: -1104.14
REMARK  surfFull: 200.246
REMARK  extraFull: 0.0
REMARK  deltaGcompsolvpol: -1104.14
REMARK  deltaGcompsolvnonpol: 200.246
REMARK  deltaGprotsolvpol: -1109.66
REMARK  deltaGprotsolvnonpol: 196.383
REMARK  deltaGligsolvpol: -10.6058
REMARK  deltaGligsolvnonpol: 14.9454
REMARK  deltaGvdw: -13.9785
REMARK  deltaGelec: 0.0
REMARK  deltaG: -5.3738604
REMARK  Cluster: 2
REMARK  ClusterRank: 0
ATOM   4186 O    LIG     1       4.574   2.854  22.086  1.00  0.00      LIG  
ATOM   4187 O1   LIG     1      -0.813   1.572  20.400  1.00  0.00      LIG  
ATOM   4188 O2   LIG     1       6.046   2.097  27.694  1.00  0.00      LIG  
ATOM   4189 O3   LIG     1       9.018   0.663  29.277  1.00  0.00      LIG  
ATOM   4190 O4   LIG     1       7.088   3.760  29.645  1.00  0.00      LIG  
ATOM   4191 C    LIG     1       2.278   2.275  25.052  1.00  0.00      LIG  
ATOM   4192 C1   LIG     1       2.673   2.859  23.661  1.00  0.00      LIG  
ATOM   4193 C2   LIG     1       2.781   0.815  25.298  1.00  0.00      LIG  
ATOM   4194 C3   LIG     1       1.473   3.234  22.730  1.00  0.00      LIG  
ATOM   4195 C4   LIG     1       0.778   2.338  25.316  1.00  0.00      LIG  
ATOM   4196 C5   LIG     1       0.425   4.071  23.485  1.00  0.00      LIG  
ATOM   4197 C6   LIG     1       3.811   2.050  22.982  1.00  0.00      LIG  
ATOM   4198 C7   LIG     1       4.249   0.712  25.093  1.00  0.00      LIG  
ATOM   4199 C8   LIG     1       0.158   3.655  24.932  1.00  0.00      LIG  
ATOM   4200 C9   LIG     1       2.622   0.309  26.730  1.00  0.00      LIG  
ATOM   4201 C10  LIG     1       4.833   1.478  23.953  1.00  0.00      LIG  
ATOM   4202 C11  LIG     1       2.907   3.239  26.073  1.00  0.00      LIG  
ATOM   4203 C12  LIG     1       0.843   2.014  22.046  1.00  0.00      LIG  
ATOM   4204 C13  LIG     1       4.838  -0.066  26.018  1.00  0.00      LIG  
ATOM   4205 C14  LIG     1       2.094  -0.268  24.455  1.00  0.00      LIG  
ATOM   4206 C15  LIG     1       3.824  -0.572  26.982  1.00  0.00      LIG  
ATOM   4207 C16  LIG     1       1.972   4.143  21.604  1.00  0.00      LIG  
ATOM   4208 C17  LIG     1      -0.872   4.224  22.735  1.00  0.00      LIG  
ATOM   4209 C18  LIG     1       6.268  -0.523  26.219  1.00  0.00      LIG  
ATOM   4210 C19  LIG     1      -0.407   2.323  21.274  1.00  0.00      LIG  
ATOM   4211 C20  LIG     1      -1.261   3.438  21.722  1.00  0.00      LIG  
ATOM   4212 C21  LIG     1      -1.729   5.373  23.153  1.00  0.00      LIG  
ATOM   4213 C22  LIG     1       6.869  -0.171  27.587  1.00  0.00      LIG  
ATOM   4214 C23  LIG     1       7.255  -0.138  25.132  1.00  0.00      LIG  
ATOM   4215 C24  LIG     1       7.222   1.303  27.806  1.00  0.00      LIG  
ATOM   4216 C25  LIG     1       7.860   1.492  29.192  1.00  0.00      LIG  
ATOM   4217 C26  LIG     1       8.249   2.943  29.534  1.00  0.00      LIG  
ATOM   4218 C27  LIG     1       9.170   3.554  28.492  1.00  0.00      LIG  
ATOM   4219 C28  LIG     1       8.960   2.998  30.874  1.00  0.00      LIG  
ATOM   4220 H    LIG     1       3.124   3.834  23.865  1.00  0.00      LIG  
ATOM   4221 H1   LIG     1       0.581   2.161  26.376  1.00  0.00      LIG  
ATOM   4222 H2   LIG     1       0.246   1.557  24.778  1.00  0.00      LIG  
ATOM   4223 H3   LIG     1       0.842   5.081  23.548  1.00  0.00      LIG  
ATOM   4224 H4   LIG     1       3.401   1.230  22.391  1.00  0.00      LIG  
ATOM   4225 H5   LIG     1       0.536   4.440  25.592  1.00  0.00      LIG  
ATOM   4226 H6   LIG     1      -0.911   3.589  25.157  1.00  0.00      LIG  
ATOM   4227 H7   LIG     1       1.690  -0.247  26.872  1.00  0.00      LIG  
ATOM   4228 H8   LIG     1       2.626   1.105  27.474  1.00  0.00      LIG  
ATOM   4229 H9   LIG     1       5.442   2.293  24.358  1.00  0.00      LIG  
ATOM   4230 H10  LIG     1       5.511   0.842  23.378  1.00  0.00      LIG  
ATOM   4231 H11  LIG     1       2.688   4.280  25.825  1.00  0.00      LIG  
ATOM   4232 H12  LIG     1       3.995   3.149  26.106  1.00  0.00      LIG  
ATOM   4233 H13  LIG     1       2.521   3.074  27.081  1.00  0.00      LIG  
ATOM   4234 H14  LIG     1       0.571   1.245  22.766  1.00  0.00      LIG  
ATOM   4235 H15  LIG     1       1.552   1.579  21.336  1.00  0.00      LIG  
ATOM   4236 H16  LIG     1       2.163  -0.083  23.384  1.00  0.00      LIG  
ATOM   4237 H17  LIG     1       1.037  -0.348  24.714  1.00  0.00      LIG  
ATOM   4238 H18  LIG     1       2.530  -1.257  24.628  1.00  0.00      LIG  
ATOM   4239 H19  LIG     1       3.599  -1.622  26.777  1.00  0.00      LIG  
ATOM   4240 H20  LIG     1       4.137  -0.476  28.024  1.00  0.00      LIG  
ATOM   4241 H21  LIG     1       2.615   4.932  22.003  1.00  0.00      LIG  
ATOM   4242 H22  LIG     1       1.156   4.631  21.067  1.00  0.00      LIG  
ATOM   4243 H23  LIG     1       2.539   3.577  20.861  1.00  0.00      LIG  
ATOM   4244 H24  LIG     1       6.218  -1.615  26.193  1.00  0.00      LIG  
ATOM   4245 H25  LIG     1       3.940   3.283  21.488  1.00  0.00      LIG  
ATOM   4246 H26  LIG     1      -2.196   3.593  21.197  1.00  0.00      LIG  
ATOM   4247 H27  LIG     1      -1.156   6.303  23.100  1.00  0.00      LIG  
ATOM   4248 H28  LIG     1      -2.078   5.240  24.180  1.00  0.00      LIG  
ATOM   4249 H29  LIG     1      -2.610   5.486  22.513  1.00  0.00      LIG  
ATOM   4250 H30  LIG     1       7.776  -0.770  27.698  1.00  0.00      LIG  
ATOM   4251 H31  LIG     1       6.197  -0.495  28.385  1.00  0.00      LIG  
ATOM   4252 H32  LIG     1       7.318   0.946  25.007  1.00  0.00      LIG  
ATOM   4253 H33  LIG     1       8.251  -0.494  25.381  1.00  0.00      LIG  
ATOM   4254 H34  LIG     1       6.969  -0.581  24.174  1.00  0.00      LIG  
ATOM   4255 H35  LIG     1       7.924   1.621  27.033  1.00  0.00      LIG  
ATOM   4256 H36  LIG     1       7.144   1.143  29.943  1.00  0.00      LIG  
ATOM   4257 H37  LIG     1       5.548   1.743  26.935  1.00  0.00      LIG  
ATOM   4258 H38  LIG     1       9.410   0.818  30.154  1.00  0.00      LIG  
ATOM   4259 H39  LIG     1       9.484   4.554  28.807  1.00  0.00      LIG  
ATOM   4260 H40  LIG     1       8.660   3.678  27.533  1.00  0.00      LIG  
ATOM   4261 H41  LIG     1      10.063   2.942  28.345  1.00  0.00      LIG  
ATOM   4262 H42  LIG     1       8.330   2.569  31.658  1.00  0.00      LIG  
ATOM   4263 H43  LIG     1       9.909   2.457  30.849  1.00  0.00      LIG  
ATOM   4264 H44  LIG     1       9.162   4.035  31.160  1.00  0.00      LIG  
ATOM   4265 H45  LIG     1       6.517   3.517  28.893  1.00  0.00      LIG  
TER
REMARK  Energy: 60.7816
REMARK  SimpleFitness: 60.7816
REMARK  FullFitness: -810.9675
REMARK  InterFull: -13.9785
REMARK  IntraFull: 106.905
REMARK  solvFull: -1104.14
REMARK  surfFull: 200.246
REMARK  extraFull: 0.0
REMARK  deltaGcompsolvpol: -1104.14
REMARK  deltaGcompsolvnonpol: 200.246
REMARK  deltaGprotsolvpol: -1109.66
REMARK  deltaGprotsolvnonpol: 196.383
REMARK  deltaGligsolvpol: -10.6058
REMARK  deltaGligsolvnonpol: 14.9454
REMARK  deltaGvdw: -13.9785
REMARK  deltaGelec: 0.0
REMARK  deltaG: -5.3738604
REMARK  Cluster: 2
REMARK  ClusterRank: 1
ATOM   4186 O    LIG     1       4.574   2.854  22.086  1.00  0.00      LIG  
ATOM   4187 O1   LIG     1      -0.813   1.572  20.400  1.00  0.00      LIG  
ATOM   4188 O2   LIG     1       6.046   2.097  27.694  1.00  0.00      LIG  
ATOM   4189 O3   LIG     1       9.018   0.663  29.277  1.00  0.00      LIG  
ATOM   4190 O4   LIG     1       7.088   3.760  29.645  1.00  0.00      LIG  
ATOM   4191 C    LIG     1       2.278   2.275  25.052  1.00  0.00      LIG  
ATOM   4192 C1   LIG     1       2.673   2.859  23.661  1.00  0.00      LIG  
ATOM   4193 C2   LIG     1       2.781   0.815  25.298  1.00  0.00      LIG  
ATOM   4194 C3   LIG     1       1.473   3.234  22.730  1.00  0.00      LIG  
ATOM   4195 C4   LIG     1       0.778   2.338  25.316  1.00  0.00      LIG  
ATOM   4196 C5   LIG     1       0.425   4.071  23.485  1.00  0.00      LIG  
ATOM   4197 C6   LIG     1       3.811   2.050  22.982  1.00  0.00      LIG  
ATOM   4198 C7   LIG     1       4.249   0.712  25.093  1.00  0.00      LIG  
ATOM   4199 C8   LIG     1       0.158   3.655  24.932  1.00  0.00      LIG  
ATOM   4200 C9   LIG     1       2.622   0.309  26.730  1.00  0.00      LIG  
ATOM   4201 C10  LIG     1       4.833   1.478  23.953  1.00  0.00      LIG  
ATOM   4202 C11  LIG     1       2.907   3.239  26.073  1.00  0.00      LIG  
ATOM   4203 C12  LIG     1       0.843   2.014  22.046  1.00  0.00      LIG  
ATOM   4204 C13  LIG     1       4.838  -0.066  26.018  1.00  0.00      LIG  
ATOM   4205 C14  LIG     1       2.094  -0.268  24.455  1.00  0.00      LIG  
ATOM   4206 C15  LIG     1       3.824  -0.572  26.982  1.00  0.00      LIG  
ATOM   4207 C16  LIG     1       1.972   4.143  21.604  1.00  0.00      LIG  
ATOM   4208 C17  LIG     1      -0.872   4.224  22.735  1.00  0.00      LIG  
ATOM   4209 C18  LIG     1       6.268  -0.523  26.219  1.00  0.00      LIG  
ATOM   4210 C19  LIG     1      -0.407   2.323  21.274  1.00  0.00      LIG  
ATOM   4211 C20  LIG     1      -1.261   3.438  21.722  1.00  0.00      LIG  
ATOM   4212 C21  LIG     1      -1.729   5.373  23.153  1.00  0.00      LIG  
ATOM   4213 C22  LIG     1       6.869  -0.171  27.587  1.00  0.00      LIG  
ATOM   4214 C23  LIG     1       7.255  -0.138  25.132  1.00  0.00      LIG  
ATOM   4215 C24  LIG     1       7.222   1.303  27.806  1.00  0.00      LIG  
ATOM   4216 C25  LIG     1       7.860   1.492  29.192  1.00  0.00      LIG  
ATOM   4217 C26  LIG     1       8.249   2.943  29.534  1.00  0.00      LIG  
ATOM   4218 C27  LIG     1       9.170   3.554  28.492  1.00  0.00      LIG  
ATOM   4219 C28  LIG     1       8.960   2.998  30.874  1.00  0.00      LIG  
ATOM   4220 H    LIG     1       3.124   3.834  23.865  1.00  0.00      LIG  
ATOM   4221 H1   LIG     1       0.581   2.161  26.376  1.00  0.00      LIG  
ATOM   4222 H2   LIG     1       0.246   1.557  24.778  1.00  0.00      LIG  
ATOM   4223 H3   LIG     1       0.842   5.081  23.548  1.00  0.00      LIG  
ATOM   4224 H4   LIG     1       3.401   1.230  22.391  1.00  0.00      LIG  
ATOM   4225 H5   LIG     1       0.536   4.440  25.592  1.00  0.00      LIG  
ATOM   4226 H6   LIG     1      -0.911   3.589  25.157  1.00  0.00      LIG  
ATOM   4227 H7   LIG     1       1.690  -0.247  26.872  1.00  0.00      LIG  
ATOM   4228 H8   LIG     1       2.626   1.105  27.474  1.00  0.00      LIG  
ATOM   4229 H9   LIG     1       5.442   2.293  24.358  1.00  0.00      LIG  
ATOM   4230 H10  LIG     1       5.511   0.842  23.378  1.00  0.00      LIG  
ATOM   4231 H11  LIG     1       2.688   4.280  25.825  1.00  0.00      LIG  
ATOM   4232 H12  LIG     1       3.995   3.149  26.106  1.00  0.00      LIG  
ATOM   4233 H13  LIG     1       2.521   3.074  27.081  1.00  0.00      LIG  
ATOM   4234 H14  LIG     1       0.571   1.245  22.766  1.00  0.00      LIG  
ATOM   4235 H15  LIG     1       1.552   1.579  21.336  1.00  0.00      LIG  
ATOM   4236 H16  LIG     1       2.163  -0.083  23.384  1.00  0.00      LIG  
ATOM   4237 H17  LIG     1       1.037  -0.348  24.714  1.00  0.00      LIG  
ATOM   4238 H18  LIG     1       2.530  -1.257  24.628  1.00  0.00      LIG  
ATOM   4239 H19  LIG     1       3.599  -1.622  26.777  1.00  0.00      LIG  
ATOM   4240 H20  LIG     1       4.137  -0.476  28.024  1.00  0.00      LIG  
ATOM   4241 H21  LIG     1       2.615   4.932  22.003  1.00  0.00      LIG  
ATOM   4242 H22  LIG     1       1.156   4.631  21.067  1.00  0.00      LIG  
ATOM   4243 H23  LIG     1       2.539   3.577  20.861  1.00  0.00      LIG  
ATOM   4244 H24  LIG     1       6.218  -1.615  26.193  1.00  0.00      LIG  
ATOM   4245 H25  LIG     1       3.940   3.283  21.488  1.00  0.00      LIG  
ATOM   4246 H26  LIG     1      -2.196   3.593  21.197  1.00  0.00      LIG  
ATOM   4247 H27  LIG     1      -1.156   6.303  23.100  1.00  0.00      LIG  
ATOM   4248 H28  LIG     1      -2.078   5.240  24.180  1.00  0.00      LIG  
ATOM   4249 H29  LIG     1      -2.610   5.486  22.513  1.00  0.00      LIG  
ATOM   4250 H30  LIG     1       7.776  -0.770  27.698  1.00  0.00      LIG  
ATOM   4251 H31  LIG     1       6.197  -0.495  28.385  1.00  0.00      LIG  
ATOM   4252 H32  LIG     1       7.318   0.946  25.007  1.00  0.00      LIG  
ATOM   4253 H33  LIG     1       8.251  -0.494  25.381  1.00  0.00      LIG  
ATOM   4254 H34  LIG     1       6.969  -0.581  24.174  1.00  0.00      LIG  
ATOM   4255 H35  LIG     1       7.924   1.621  27.033  1.00  0.00      LIG  
ATOM   4256 H36  LIG     1       7.144   1.143  29.943  1.00  0.00      LIG  
ATOM   4257 H37  LIG     1       5.548   1.743  26.935  1.00  0.00      LIG  
ATOM   4258 H38  LIG     1       9.410   0.818  30.154  1.00  0.00      LIG  
ATOM   4259 H39  LIG     1       9.484   4.554  28.807  1.00  0.00      LIG  
ATOM   4260 H40  LIG     1       8.660   3.678  27.533  1.00  0.00      LIG  
ATOM   4261 H41  LIG     1      10.063   2.942  28.345  1.00  0.00      LIG  
ATOM   4262 H42  LIG     1       8.330   2.569  31.658  1.00  0.00      LIG  
ATOM   4263 H43  LIG     1       9.909   2.457  30.849  1.00  0.00      LIG  
ATOM   4264 H44  LIG     1       9.162   4.035  31.160  1.00  0.00      LIG  
ATOM   4265 H45  LIG     1       6.517   3.517  28.893  1.00  0.00      LIG  
TER
REMARK  Energy: 61.0191
REMARK  SimpleFitness: 61.0191
REMARK  FullFitness: -810.62396
REMARK  InterFull: -14.218
REMARK  IntraFull: 107.321
REMARK  solvFull: -1103.88
REMARK  surfFull: 200.153
REMARK  extraFull: 0.0
REMARK  deltaGcompsolvpol: -1103.88
REMARK  deltaGcompsolvnonpol: 200.153
REMARK  deltaGprotsolvpol: -1109.66
REMARK  deltaGprotsolvnonpol: 196.383
REMARK  deltaGligsolvpol: -10.6053
REMARK  deltaGligsolvnonpol: 14.9267
REMARK  deltaGvdw: -14.218
REMARK  deltaGelec: 0.0
REMARK  deltaG: -5.387664
REMARK  Cluster: 2
REMARK  ClusterRank: 2
ATOM   4186 O    LIG     1       4.578   2.508  21.922  1.00  0.00      LIG  
ATOM   4187 O1   LIG     1      -0.839   1.307  20.397  1.00  0.00      LIG  
ATOM   4188 O2   LIG     1       6.046   2.113  27.739  1.00  0.00      LIG  
ATOM   4189 O3   LIG     1       9.009   0.697  29.353  1.00  0.00      LIG  
ATOM   4190 O4   LIG     1       7.081   3.796  29.685  1.00  0.00      LIG  
ATOM   4191 C    LIG     1       2.317   2.241  24.967  1.00  0.00      LIG  
ATOM   4192 C1   LIG     1       2.715   2.710  23.533  1.00  0.00      LIG  
ATOM   4193 C2   LIG     1       2.796   0.796  25.324  1.00  0.00      LIG  
ATOM   4194 C3   LIG     1       1.518   3.062  22.590  1.00  0.00      LIG  
ATOM   4195 C4   LIG     1       0.819   2.341  25.227  1.00  0.00      LIG  
ATOM   4196 C5   LIG     1       0.495   3.969  23.298  1.00  0.00      LIG  
ATOM   4197 C6   LIG     1       3.812   1.812  22.903  1.00  0.00      LIG  
ATOM   4198 C7   LIG     1       4.259   0.647  25.110  1.00  0.00      LIG  
ATOM   4199 C8   LIG     1       0.216   3.641  24.765  1.00  0.00      LIG  
ATOM   4200 C9   LIG     1       2.651   0.408  26.794  1.00  0.00      LIG  
ATOM   4201 C10  LIG     1       4.838   1.308  23.904  1.00  0.00      LIG  
ATOM   4202 C11  LIG     1       2.964   3.269  25.911  1.00  0.00      LIG  
ATOM   4203 C12  LIG     1       0.856   1.819  21.981  1.00  0.00      LIG  
ATOM   4204 C13  LIG     1       4.847  -0.068  26.084  1.00  0.00      LIG  
ATOM   4205 C14  LIG     1       2.074  -0.338  24.584  1.00  0.00      LIG  
ATOM   4206 C15  LIG     1       3.834  -0.483  27.094  1.00  0.00      LIG  
ATOM   4207 C16  LIG     1       2.031   3.892  21.410  1.00  0.00      LIG  
ATOM   4208 C17  LIG     1      -0.798   4.115  22.539  1.00  0.00      LIG  
ATOM   4209 C18  LIG     1       6.274  -0.528  26.301  1.00  0.00      LIG  
ATOM   4210 C19  LIG     1      -0.398   2.108  21.206  1.00  0.00      LIG  
ATOM   4211 C20  LIG     1      -1.213   3.280  21.579  1.00  0.00      LIG  
ATOM   4212 C21  LIG     1      -1.616   5.317  22.885  1.00  0.00      LIG  
ATOM   4213 C22  LIG     1       6.871  -0.158  27.665  1.00  0.00      LIG  
ATOM   4214 C23  LIG     1       7.270  -0.147  25.223  1.00  0.00      LIG  
ATOM   4215 C24  LIG     1       7.221   1.319  27.867  1.00  0.00      LIG  
ATOM   4216 C25  LIG     1       7.854   1.526  29.252  1.00  0.00      LIG  
ATOM   4217 C26  LIG     1       8.244   2.981  29.574  1.00  0.00      LIG  
ATOM   4218 C27  LIG     1       9.153   3.583  28.515  1.00  0.00      LIG  
ATOM   4219 C28  LIG     1       8.967   3.053  30.908  1.00  0.00      LIG  
ATOM   4220 H    LIG     1       3.207   3.678  23.663  1.00  0.00      LIG  
ATOM   4221 H1   LIG     1       0.620   2.230  26.296  1.00  0.00      LIG  
ATOM   4222 H2   LIG     1       0.276   1.538  24.736  1.00  0.00      LIG  
ATOM   4223 H3   LIG     1       0.941   4.968  23.305  1.00  0.00      LIG  
ATOM   4224 H4   LIG     1       3.369   0.953  22.398  1.00  0.00      LIG  
ATOM   4225 H5   LIG     1       0.598   4.459  25.380  1.00  0.00      LIG  
ATOM   4226 H6   LIG     1      -0.855   3.598  24.987  1.00  0.00      LIG  
ATOM   4227 H7   LIG     1       1.708  -0.110  26.995  1.00  0.00      LIG  
ATOM   4228 H8   LIG     1       2.692   1.258  27.475  1.00  0.00      LIG  
ATOM   4229 H9   LIG     1       5.460   2.147  24.232  1.00  0.00      LIG  
ATOM   4230 H10  LIG     1       5.502   0.617  23.377  1.00  0.00      LIG  
ATOM   4231 H11  LIG     1       2.765   4.292  25.584  1.00  0.00      LIG  
ATOM   4232 H12  LIG     1       4.050   3.160  25.954  1.00  0.00      LIG  
ATOM   4233 H13  LIG     1       2.574   3.190  26.928  1.00  0.00      LIG  
ATOM   4234 H14  LIG     1       0.580   1.095  22.746  1.00  0.00      LIG  
ATOM   4235 H15  LIG     1       1.547   1.333  21.288  1.00  0.00      LIG  
ATOM   4236 H16  LIG     1       2.097  -0.223  23.501  1.00  0.00      LIG  
ATOM   4237 H17  LIG     1       1.029  -0.395  24.893  1.00  0.00      LIG  
ATOM   4238 H18  LIG     1       2.515  -1.316  24.803  1.00  0.00      LIG  
ATOM   4239 H19  LIG     1       3.581  -1.540  26.967  1.00  0.00      LIG  
ATOM   4240 H20  LIG     1       4.160  -0.321  28.123  1.00  0.00      LIG  
ATOM   4241 H21  LIG     1       2.701   4.682  21.758  1.00  0.00      LIG  
ATOM   4242 H22  LIG     1       1.223   4.374  20.856  1.00  0.00      LIG  
ATOM   4243 H23  LIG     1       2.570   3.269  20.693  1.00  0.00      LIG  
ATOM   4244 H24  LIG     1       6.226  -1.621  26.287  1.00  0.00      LIG  
ATOM   4245 H25  LIG     1       3.946   2.897  21.296  1.00  0.00      LIG  
ATOM   4246 H26  LIG     1      -2.142   3.430  21.044  1.00  0.00      LIG  
ATOM   4247 H27  LIG     1      -1.020   6.223  22.748  1.00  0.00      LIG  
ATOM   4248 H28  LIG     1      -1.947   5.273  23.925  1.00  0.00      LIG  
ATOM   4249 H29  LIG     1      -2.508   5.404  22.255  1.00  0.00      LIG  
ATOM   4250 H30  LIG     1       7.780  -0.753  27.784  1.00  0.00      LIG  
ATOM   4251 H31  LIG     1       6.202  -0.476  28.468  1.00  0.00      LIG  
ATOM   4252 H32  LIG     1       7.307   0.934  25.068  1.00  0.00      LIG  
ATOM   4253 H33  LIG     1       8.269  -0.469  25.504  1.00  0.00      LIG  
ATOM   4254 H34  LIG     1       7.017  -0.627  24.273  1.00  0.00      LIG  
ATOM   4255 H35  LIG     1       7.927   1.628  27.093  1.00  0.00      LIG  
ATOM   4256 H36  LIG     1       7.134   1.189  30.005  1.00  0.00      LIG  
ATOM   4257 H37  LIG     1       5.549   1.744  26.986  1.00  0.00      LIG  
ATOM   4258 H38  LIG     1       9.375   0.833  30.244  1.00  0.00      LIG  
ATOM   4259 H39  LIG     1       9.480   4.581  28.821  1.00  0.00      LIG  
ATOM   4260 H40  LIG     1       8.628   3.708  27.564  1.00  0.00      LIG  
ATOM   4261 H41  LIG     1      10.038   2.963  28.355  1.00  0.00      LIG  
ATOM   4262 H42  LIG     1       8.349   2.624  31.701  1.00  0.00      LIG  
ATOM   4263 H43  LIG     1       9.921   2.520  30.877  1.00  0.00      LIG  
ATOM   4264 H44  LIG     1       9.164   4.094  31.184  1.00  0.00      LIG  
ATOM   4265 H45  LIG     1       6.509   3.550  28.935  1.00  0.00      LIG  
TER
REMARK  Energy: 61.0191
REMARK  SimpleFitness: 61.0191
REMARK  FullFitness: -810.62396
REMARK  InterFull: -14.218
REMARK  IntraFull: 107.321
REMARK  solvFull: -1103.88
REMARK  surfFull: 200.153
REMARK  extraFull: 0.0
REMARK  deltaGcompsolvpol: -1103.88
REMARK  deltaGcompsolvnonpol: 200.153
REMARK  deltaGprotsolvpol: -1109.66
REMARK  deltaGprotsolvnonpol: 196.383
REMARK  deltaGligsolvpol: -10.6053
REMARK  deltaGligsolvnonpol: 14.9267
REMARK  deltaGvdw: -14.218
REMARK  deltaGelec: 0.0
REMARK  deltaG: -5.387664
REMARK  Cluster: 2
REMARK  ClusterRank: 3
ATOM   4186 O    LIG     1       4.578   2.508  21.922  1.00  0.00      LIG  
ATOM   4187 O1   LIG     1      -0.839   1.307  20.397  1.00  0.00      LIG  
ATOM   4188 O2   LIG     1       6.046   2.113  27.739  1.00  0.00      LIG  
ATOM   4189 O3   LIG     1       9.009   0.697  29.353  1.00  0.00      LIG  
ATOM   4190 O4   LIG     1       7.081   3.796  29.685  1.00  0.00      LIG  
ATOM   4191 C    LIG     1       2.317   2.241  24.967  1.00  0.00      LIG  
ATOM   4192 C1   LIG     1       2.715   2.710  23.533  1.00  0.00      LIG  
ATOM   4193 C2   LIG     1       2.796   0.796  25.324  1.00  0.00      LIG  
ATOM   4194 C3   LIG     1       1.518   3.062  22.590  1.00  0.00      LIG  
ATOM   4195 C4   LIG     1       0.819   2.341  25.227  1.00  0.00      LIG  
ATOM   4196 C5   LIG     1       0.495   3.969  23.298  1.00  0.00      LIG  
ATOM   4197 C6   LIG     1       3.812   1.812  22.903  1.00  0.00      LIG  
ATOM   4198 C7   LIG     1       4.259   0.647  25.110  1.00  0.00      LIG  
ATOM   4199 C8   LIG     1       0.216   3.641  24.765  1.00  0.00      LIG  
ATOM   4200 C9   LIG     1       2.651   0.408  26.794  1.00  0.00      LIG  
ATOM   4201 C10  LIG     1       4.838   1.308  23.904  1.00  0.00      LIG  
ATOM   4202 C11  LIG     1       2.964   3.269  25.911  1.00  0.00      LIG  
ATOM   4203 C12  LIG     1       0.856   1.819  21.981  1.00  0.00      LIG  
ATOM   4204 C13  LIG     1       4.847  -0.068  26.084  1.00  0.00      LIG  
ATOM   4205 C14  LIG     1       2.074  -0.338  24.584  1.00  0.00      LIG  
ATOM   4206 C15  LIG     1       3.834  -0.483  27.094  1.00  0.00      LIG  
ATOM   4207 C16  LIG     1       2.031   3.892  21.410  1.00  0.00      LIG  
ATOM   4208 C17  LIG     1      -0.798   4.115  22.539  1.00  0.00      LIG  
ATOM   4209 C18  LIG     1       6.274  -0.528  26.301  1.00  0.00      LIG  
ATOM   4210 C19  LIG     1      -0.398   2.108  21.206  1.00  0.00      LIG  
ATOM   4211 C20  LIG     1      -1.213   3.280  21.579  1.00  0.00      LIG  
ATOM   4212 C21  LIG     1      -1.616   5.317  22.885  1.00  0.00      LIG  
ATOM   4213 C22  LIG     1       6.871  -0.158  27.665  1.00  0.00      LIG  
ATOM   4214 C23  LIG     1       7.270  -0.147  25.223  1.00  0.00      LIG  
ATOM   4215 C24  LIG     1       7.221   1.319  27.867  1.00  0.00      LIG  
ATOM   4216 C25  LIG     1       7.854   1.526  29.252  1.00  0.00      LIG  
ATOM   4217 C26  LIG     1       8.244   2.981  29.574  1.00  0.00      LIG  
ATOM   4218 C27  LIG     1       9.153   3.583  28.515  1.00  0.00      LIG  
ATOM   4219 C28  LIG     1       8.967   3.053  30.908  1.00  0.00      LIG  
ATOM   4220 H    LIG     1       3.207   3.678  23.663  1.00  0.00      LIG  
ATOM   4221 H1   LIG     1       0.620   2.230  26.296  1.00  0.00      LIG  
ATOM   4222 H2   LIG     1       0.276   1.538  24.736  1.00  0.00      LIG  
ATOM   4223 H3   LIG     1       0.941   4.968  23.305  1.00  0.00      LIG  
ATOM   4224 H4   LIG     1       3.369   0.953  22.398  1.00  0.00      LIG  
ATOM   4225 H5   LIG     1       0.598   4.459  25.380  1.00  0.00      LIG  
ATOM   4226 H6   LIG     1      -0.855   3.598  24.987  1.00  0.00      LIG  
ATOM   4227 H7   LIG     1       1.708  -0.110  26.995  1.00  0.00      LIG  
ATOM   4228 H8   LIG     1       2.692   1.258  27.475  1.00  0.00      LIG  
ATOM   4229 H9   LIG     1       5.460   2.147  24.232  1.00  0.00      LIG  
ATOM   4230 H10  LIG     1       5.502   0.617  23.377  1.00  0.00      LIG  
ATOM   4231 H11  LIG     1       2.765   4.292  25.584  1.00  0.00      LIG  
ATOM   4232 H12  LIG     1       4.050   3.160  25.954  1.00  0.00      LIG  
ATOM   4233 H13  LIG     1       2.574   3.190  26.928  1.00  0.00      LIG  
ATOM   4234 H14  LIG     1       0.580   1.095  22.746  1.00  0.00      LIG  
ATOM   4235 H15  LIG     1       1.547   1.333  21.288  1.00  0.00      LIG  
ATOM   4236 H16  LIG     1       2.097  -0.223  23.501  1.00  0.00      LIG  
ATOM   4237 H17  LIG     1       1.029  -0.395  24.893  1.00  0.00      LIG  
ATOM   4238 H18  LIG     1       2.515  -1.316  24.803  1.00  0.00      LIG  
ATOM   4239 H19  LIG     1       3.581  -1.540  26.967  1.00  0.00      LIG  
ATOM   4240 H20  LIG     1       4.160  -0.321  28.123  1.00  0.00      LIG  
ATOM   4241 H21  LIG     1       2.701   4.682  21.758  1.00  0.00      LIG  
ATOM   4242 H22  LIG     1       1.223   4.374  20.856  1.00  0.00      LIG  
ATOM   4243 H23  LIG     1       2.570   3.269  20.693  1.00  0.00      LIG  
ATOM   4244 H24  LIG     1       6.226  -1.621  26.287  1.00  0.00      LIG  
ATOM   4245 H25  LIG     1       3.946   2.897  21.296  1.00  0.00      LIG  
ATOM   4246 H26  LIG     1      -2.142   3.430  21.044  1.00  0.00      LIG  
ATOM   4247 H27  LIG     1      -1.020   6.223  22.748  1.00  0.00      LIG  
ATOM   4248 H28  LIG     1      -1.947   5.273  23.925  1.00  0.00      LIG  
ATOM   4249 H29  LIG     1      -2.508   5.404  22.255  1.00  0.00      LIG  
ATOM   4250 H30  LIG     1       7.780  -0.753  27.784  1.00  0.00      LIG  
ATOM   4251 H31  LIG     1       6.202  -0.476  28.468  1.00  0.00      LIG  
ATOM   4252 H32  LIG     1       7.307   0.934  25.068  1.00  0.00      LIG  
ATOM   4253 H33  LIG     1       8.269  -0.469  25.504  1.00  0.00      LIG  
ATOM   4254 H34  LIG     1       7.017  -0.627  24.273  1.00  0.00      LIG  
ATOM   4255 H35  LIG     1       7.927   1.628  27.093  1.00  0.00      LIG  
ATOM   4256 H36  LIG     1       7.134   1.189  30.005  1.00  0.00      LIG  
ATOM   4257 H37  LIG     1       5.549   1.744  26.986  1.00  0.00      LIG  
ATOM   4258 H38  LIG     1       9.375   0.833  30.244  1.00  0.00      LIG  
ATOM   4259 H39  LIG     1       9.480   4.581  28.821  1.00  0.00      LIG  
ATOM   4260 H40  LIG     1       8.628   3.708  27.564  1.00  0.00      LIG  
ATOM   4261 H41  LIG     1      10.038   2.963  28.355  1.00  0.00      LIG  
ATOM   4262 H42  LIG     1       8.349   2.624  31.701  1.00  0.00      LIG  
ATOM   4263 H43  LIG     1       9.921   2.520  30.877  1.00  0.00      LIG  
ATOM   4264 H44  LIG     1       9.164   4.094  31.184  1.00  0.00      LIG  
ATOM   4265 H45  LIG     1       6.509   3.550  28.935  1.00  0.00      LIG  
TER
REMARK  Energy: 61.0191
REMARK  SimpleFitness: 61.0191
REMARK  FullFitness: -810.62396
REMARK  InterFull: -14.218
REMARK  IntraFull: 107.321
REMARK  solvFull: -1103.88
REMARK  surfFull: 200.153
REMARK  extraFull: 0.0
REMARK  deltaGcompsolvpol: -1103.88
REMARK  deltaGcompsolvnonpol: 200.153
REMARK  deltaGprotsolvpol: -1109.66
REMARK  deltaGprotsolvnonpol: 196.383
REMARK  deltaGligsolvpol: -10.6053
REMARK  deltaGligsolvnonpol: 14.9267
REMARK  deltaGvdw: -14.218
REMARK  deltaGelec: 0.0
REMARK  deltaG: -5.387664
REMARK  Cluster: 2
REMARK  ClusterRank: 4
ATOM   4186 O    LIG     1       4.578   2.508  21.922  1.00  0.00      LIG  
ATOM   4187 O1   LIG     1      -0.839   1.307  20.397  1.00  0.00      LIG  
ATOM   4188 O2   LIG     1       6.046   2.113  27.739  1.00  0.00      LIG  
ATOM   4189 O3   LIG     1       9.009   0.697  29.353  1.00  0.00      LIG  
ATOM   4190 O4   LIG     1       7.081   3.796  29.685  1.00  0.00      LIG  
ATOM   4191 C    LIG     1       2.317   2.241  24.967  1.00  0.00      LIG  
ATOM   4192 C1   LIG     1       2.715   2.710  23.533  1.00  0.00      LIG  
ATOM   4193 C2   LIG     1       2.796   0.796  25.324  1.00  0.00      LIG  
ATOM   4194 C3   LIG     1       1.518   3.062  22.590  1.00  0.00      LIG  
ATOM   4195 C4   LIG     1       0.819   2.341  25.227  1.00  0.00      LIG  
ATOM   4196 C5   LIG     1       0.495   3.969  23.298  1.00  0.00      LIG  
ATOM   4197 C6   LIG     1       3.812   1.812  22.903  1.00  0.00      LIG  
ATOM   4198 C7   LIG     1       4.259   0.647  25.110  1.00  0.00      LIG  
ATOM   4199 C8   LIG     1       0.216   3.641  24.765  1.00  0.00      LIG  
ATOM   4200 C9   LIG     1       2.651   0.408  26.794  1.00  0.00      LIG  
ATOM   4201 C10  LIG     1       4.838   1.308  23.904  1.00  0.00      LIG  
ATOM   4202 C11  LIG     1       2.964   3.269  25.911  1.00  0.00      LIG  
ATOM   4203 C12  LIG     1       0.856   1.819  21.981  1.00  0.00      LIG  
ATOM   4204 C13  LIG     1       4.847  -0.068  26.084  1.00  0.00      LIG  
ATOM   4205 C14  LIG     1       2.074  -0.338  24.584  1.00  0.00      LIG  
ATOM   4206 C15  LIG     1       3.834  -0.483  27.094  1.00  0.00      LIG  
ATOM   4207 C16  LIG     1       2.031   3.892  21.410  1.00  0.00      LIG  
ATOM   4208 C17  LIG     1      -0.798   4.115  22.539  1.00  0.00      LIG  
ATOM   4209 C18  LIG     1       6.274  -0.528  26.301  1.00  0.00      LIG  
ATOM   4210 C19  LIG     1      -0.398   2.108  21.206  1.00  0.00      LIG  
ATOM   4211 C20  LIG     1      -1.213   3.280  21.579  1.00  0.00      LIG  
ATOM   4212 C21  LIG     1      -1.616   5.317  22.885  1.00  0.00      LIG  
ATOM   4213 C22  LIG     1       6.871  -0.158  27.665  1.00  0.00      LIG  
ATOM   4214 C23  LIG     1       7.270  -0.147  25.223  1.00  0.00      LIG  
ATOM   4215 C24  LIG     1       7.221   1.319  27.867  1.00  0.00      LIG  
ATOM   4216 C25  LIG     1       7.854   1.526  29.252  1.00  0.00      LIG  
ATOM   4217 C26  LIG     1       8.244   2.981  29.574  1.00  0.00      LIG  
ATOM   4218 C27  LIG     1       9.153   3.583  28.515  1.00  0.00      LIG  
ATOM   4219 C28  LIG     1       8.967   3.053  30.908  1.00  0.00      LIG  
ATOM   4220 H    LIG     1       3.207   3.678  23.663  1.00  0.00      LIG  
ATOM   4221 H1   LIG     1       0.620   2.230  26.296  1.00  0.00      LIG  
ATOM   4222 H2   LIG     1       0.276   1.538  24.736  1.00  0.00      LIG  
ATOM   4223 H3   LIG     1       0.941   4.968  23.305  1.00  0.00      LIG  
ATOM   4224 H4   LIG     1       3.369   0.953  22.398  1.00  0.00      LIG  
ATOM   4225 H5   LIG     1       0.598   4.459  25.380  1.00  0.00      LIG  
ATOM   4226 H6   LIG     1      -0.855   3.598  24.987  1.00  0.00      LIG  
ATOM   4227 H7   LIG     1       1.708  -0.110  26.995  1.00  0.00      LIG  
ATOM   4228 H8   LIG     1       2.692   1.258  27.475  1.00  0.00      LIG  
ATOM   4229 H9   LIG     1       5.460   2.147  24.232  1.00  0.00      LIG  
ATOM   4230 H10  LIG     1       5.502   0.617  23.377  1.00  0.00      LIG  
ATOM   4231 H11  LIG     1       2.765   4.292  25.584  1.00  0.00      LIG  
ATOM   4232 H12  LIG     1       4.050   3.160  25.954  1.00  0.00      LIG  
ATOM   4233 H13  LIG     1       2.574   3.190  26.928  1.00  0.00      LIG  
ATOM   4234 H14  LIG     1       0.580   1.095  22.746  1.00  0.00      LIG  
ATOM   4235 H15  LIG     1       1.547   1.333  21.288  1.00  0.00      LIG  
ATOM   4236 H16  LIG     1       2.097  -0.223  23.501  1.00  0.00      LIG  
ATOM   4237 H17  LIG     1       1.029  -0.395  24.893  1.00  0.00      LIG  
ATOM   4238 H18  LIG     1       2.515  -1.316  24.803  1.00  0.00      LIG  
ATOM   4239 H19  LIG     1       3.581  -1.540  26.967  1.00  0.00      LIG  
ATOM   4240 H20  LIG     1       4.160  -0.321  28.123  1.00  0.00      LIG  
ATOM   4241 H21  LIG     1       2.701   4.682  21.758  1.00  0.00      LIG  
ATOM   4242 H22  LIG     1       1.223   4.374  20.856  1.00  0.00      LIG  
ATOM   4243 H23  LIG     1       2.570   3.269  20.693  1.00  0.00      LIG  
ATOM   4244 H24  LIG     1       6.226  -1.621  26.287  1.00  0.00      LIG  
ATOM   4245 H25  LIG     1       3.946   2.897  21.296  1.00  0.00      LIG  
ATOM   4246 H26  LIG     1      -2.142   3.430  21.044  1.00  0.00      LIG  
ATOM   4247 H27  LIG     1      -1.020   6.223  22.748  1.00  0.00      LIG  
ATOM   4248 H28  LIG     1      -1.947   5.273  23.925  1.00  0.00      LIG  
ATOM   4249 H29  LIG     1      -2.508   5.404  22.255  1.00  0.00      LIG  
ATOM   4250 H30  LIG     1       7.780  -0.753  27.784  1.00  0.00      LIG  
ATOM   4251 H31  LIG     1       6.202  -0.476  28.468  1.00  0.00      LIG  
ATOM   4252 H32  LIG     1       7.307   0.934  25.068  1.00  0.00      LIG  
ATOM   4253 H33  LIG     1       8.269  -0.469  25.504  1.00  0.00      LIG  
ATOM   4254 H34  LIG     1       7.017  -0.627  24.273  1.00  0.00      LIG  
ATOM   4255 H35  LIG     1       7.927   1.628  27.093  1.00  0.00      LIG  
ATOM   4256 H36  LIG     1       7.134   1.189  30.005  1.00  0.00      LIG  
ATOM   4257 H37  LIG     1       5.549   1.744  26.986  1.00  0.00      LIG  
ATOM   4258 H38  LIG     1       9.375   0.833  30.244  1.00  0.00      LIG  
ATOM   4259 H39  LIG     1       9.480   4.581  28.821  1.00  0.00      LIG  
ATOM   4260 H40  LIG     1       8.628   3.708  27.564  1.00  0.00      LIG  
ATOM   4261 H41  LIG     1      10.038   2.963  28.355  1.00  0.00      LIG  
ATOM   4262 H42  LIG     1       8.349   2.624  31.701  1.00  0.00      LIG  
ATOM   4263 H43  LIG     1       9.921   2.520  30.877  1.00  0.00      LIG  
ATOM   4264 H44  LIG     1       9.164   4.094  31.184  1.00  0.00      LIG  
ATOM   4265 H45  LIG     1       6.509   3.550  28.935  1.00  0.00      LIG  
TER
REMARK  Energy: 61.0191
REMARK  SimpleFitness: 61.0191
REMARK  FullFitness: -810.62396
REMARK  InterFull: -14.218
REMARK  IntraFull: 107.321
REMARK  solvFull: -1103.88
REMARK  surfFull: 200.153
REMARK  extraFull: 0.0
REMARK  deltaGcompsolvpol: -1103.88
REMARK  deltaGcompsolvnonpol: 200.153
REMARK  deltaGprotsolvpol: -1109.66
REMARK  deltaGprotsolvnonpol: 196.383
REMARK  deltaGligsolvpol: -10.6053
REMARK  deltaGligsolvnonpol: 14.9267
REMARK  deltaGvdw: -14.218
REMARK  deltaGelec: 0.0
REMARK  deltaG: -5.387664
REMARK  Cluster: 2
REMARK  ClusterRank: 5
ATOM   4186 O    LIG     1       4.578   2.508  21.922  1.00  0.00      LIG  
ATOM   4187 O1   LIG     1      -0.839   1.307  20.397  1.00  0.00      LIG  
ATOM   4188 O2   LIG     1       6.046   2.113  27.739  1.00  0.00      LIG  
ATOM   4189 O3   LIG     1       9.009   0.697  29.353  1.00  0.00      LIG  
ATOM   4190 O4   LIG     1       7.081   3.796  29.685  1.00  0.00      LIG  
ATOM   4191 C    LIG     1       2.317   2.241  24.967  1.00  0.00      LIG  
ATOM   4192 C1   LIG     1       2.715   2.710  23.533  1.00  0.00      LIG  
ATOM   4193 C2   LIG     1       2.796   0.796  25.324  1.00  0.00      LIG  
ATOM   4194 C3   LIG     1       1.518   3.062  22.590  1.00  0.00      LIG  
ATOM   4195 C4   LIG     1       0.819   2.341  25.227  1.00  0.00      LIG  
ATOM   4196 C5   LIG     1       0.495   3.969  23.298  1.00  0.00      LIG  
ATOM   4197 C6   LIG     1       3.812   1.812  22.903  1.00  0.00      LIG  
ATOM   4198 C7   LIG     1       4.259   0.647  25.110  1.00  0.00      LIG  
ATOM   4199 C8   LIG     1       0.216   3.641  24.765  1.00  0.00      LIG  
ATOM   4200 C9   LIG     1       2.651   0.408  26.794  1.00  0.00      LIG  
ATOM   4201 C10  LIG     1       4.838   1.308  23.904  1.00  0.00      LIG  
ATOM   4202 C11  LIG     1       2.964   3.269  25.911  1.00  0.00      LIG  
ATOM   4203 C12  LIG     1       0.856   1.819  21.981  1.00  0.00      LIG  
ATOM   4204 C13  LIG     1       4.847  -0.068  26.084  1.00  0.00      LIG  
ATOM   4205 C14  LIG     1       2.074  -0.338  24.584  1.00  0.00      LIG  
ATOM   4206 C15  LIG     1       3.834  -0.483  27.094  1.00  0.00      LIG  
ATOM   4207 C16  LIG     1       2.031   3.892  21.410  1.00  0.00      LIG  
ATOM   4208 C17  LIG     1      -0.798   4.115  22.539  1.00  0.00      LIG  
ATOM   4209 C18  LIG     1       6.274  -0.528  26.301  1.00  0.00      LIG  
ATOM   4210 C19  LIG     1      -0.398   2.108  21.206  1.00  0.00      LIG  
ATOM   4211 C20  LIG     1      -1.213   3.280  21.579  1.00  0.00      LIG  
ATOM   4212 C21  LIG     1      -1.616   5.317  22.885  1.00  0.00      LIG  
ATOM   4213 C22  LIG     1       6.871  -0.158  27.665  1.00  0.00      LIG  
ATOM   4214 C23  LIG     1       7.270  -0.147  25.223  1.00  0.00      LIG  
ATOM   4215 C24  LIG     1       7.221   1.319  27.867  1.00  0.00      LIG  
ATOM   4216 C25  LIG     1       7.854   1.526  29.252  1.00  0.00      LIG  
ATOM   4217 C26  LIG     1       8.244   2.981  29.574  1.00  0.00      LIG  
ATOM   4218 C27  LIG     1       9.153   3.583  28.515  1.00  0.00      LIG  
ATOM   4219 C28  LIG     1       8.967   3.053  30.908  1.00  0.00      LIG  
ATOM   4220 H    LIG     1       3.207   3.678  23.663  1.00  0.00      LIG  
ATOM   4221 H1   LIG     1       0.620   2.230  26.296  1.00  0.00      LIG  
ATOM   4222 H2   LIG     1       0.276   1.538  24.736  1.00  0.00      LIG  
ATOM   4223 H3   LIG     1       0.941   4.968  23.305  1.00  0.00      LIG  
ATOM   4224 H4   LIG     1       3.369   0.953  22.398  1.00  0.00      LIG  
ATOM   4225 H5   LIG     1       0.598   4.459  25.380  1.00  0.00      LIG  
ATOM   4226 H6   LIG     1      -0.855   3.598  24.987  1.00  0.00      LIG  
ATOM   4227 H7   LIG     1       1.708  -0.110  26.995  1.00  0.00      LIG  
ATOM   4228 H8   LIG     1       2.692   1.258  27.475  1.00  0.00      LIG  
ATOM   4229 H9   LIG     1       5.460   2.147  24.232  1.00  0.00      LIG  
ATOM   4230 H10  LIG     1       5.502   0.617  23.377  1.00  0.00      LIG  
ATOM   4231 H11  LIG     1       2.765   4.292  25.584  1.00  0.00      LIG  
ATOM   4232 H12  LIG     1       4.050   3.160  25.954  1.00  0.00      LIG  
ATOM   4233 H13  LIG     1       2.574   3.190  26.928  1.00  0.00      LIG  
ATOM   4234 H14  LIG     1       0.580   1.095  22.746  1.00  0.00      LIG  
ATOM   4235 H15  LIG     1       1.547   1.333  21.288  1.00  0.00      LIG  
ATOM   4236 H16  LIG     1       2.097  -0.223  23.501  1.00  0.00      LIG  
ATOM   4237 H17  LIG     1       1.029  -0.395  24.893  1.00  0.00      LIG  
ATOM   4238 H18  LIG     1       2.515  -1.316  24.803  1.00  0.00      LIG  
ATOM   4239 H19  LIG     1       3.581  -1.540  26.967  1.00  0.00      LIG  
ATOM   4240 H20  LIG     1       4.160  -0.321  28.123  1.00  0.00      LIG  
ATOM   4241 H21  LIG     1       2.701   4.682  21.758  1.00  0.00      LIG  
ATOM   4242 H22  LIG     1       1.223   4.374  20.856  1.00  0.00      LIG  
ATOM   4243 H23  LIG     1       2.570   3.269  20.693  1.00  0.00      LIG  
ATOM   4244 H24  LIG     1       6.226  -1.621  26.287  1.00  0.00      LIG  
ATOM   4245 H25  LIG     1       3.946   2.897  21.296  1.00  0.00      LIG  
ATOM   4246 H26  LIG     1      -2.142   3.430  21.044  1.00  0.00      LIG  
ATOM   4247 H27  LIG     1      -1.020   6.223  22.748  1.00  0.00      LIG  
ATOM   4248 H28  LIG     1      -1.947   5.273  23.925  1.00  0.00      LIG  
ATOM   4249 H29  LIG     1      -2.508   5.404  22.255  1.00  0.00      LIG  
ATOM   4250 H30  LIG     1       7.780  -0.753  27.784  1.00  0.00      LIG  
ATOM   4251 H31  LIG     1       6.202  -0.476  28.468  1.00  0.00      LIG  
ATOM   4252 H32  LIG     1       7.307   0.934  25.068  1.00  0.00      LIG  
ATOM   4253 H33  LIG     1       8.269  -0.469  25.504  1.00  0.00      LIG  
ATOM   4254 H34  LIG     1       7.017  -0.627  24.273  1.00  0.00      LIG  
ATOM   4255 H35  LIG     1       7.927   1.628  27.093  1.00  0.00      LIG  
ATOM   4256 H36  LIG     1       7.134   1.189  30.005  1.00  0.00      LIG  
ATOM   4257 H37  LIG     1       5.549   1.744  26.986  1.00  0.00      LIG  
ATOM   4258 H38  LIG     1       9.375   0.833  30.244  1.00  0.00      LIG  
ATOM   4259 H39  LIG     1       9.480   4.581  28.821  1.00  0.00      LIG  
ATOM   4260 H40  LIG     1       8.628   3.708  27.564  1.00  0.00      LIG  
ATOM   4261 H41  LIG     1      10.038   2.963  28.355  1.00  0.00      LIG  
ATOM   4262 H42  LIG     1       8.349   2.624  31.701  1.00  0.00      LIG  
ATOM   4263 H43  LIG     1       9.921   2.520  30.877  1.00  0.00      LIG  
ATOM   4264 H44  LIG     1       9.164   4.094  31.184  1.00  0.00      LIG  
ATOM   4265 H45  LIG     1       6.509   3.550  28.935  1.00  0.00      LIG  
TER
REMARK  Energy: 61.1131
REMARK  SimpleFitness: 61.1131
REMARK  FullFitness: -810.4745
REMARK  InterFull: -14.1605
REMARK  IntraFull: 107.402
REMARK  solvFull: -1103.87
REMARK  surfFull: 200.154
REMARK  extraFull: 0.0
REMARK  deltaGcompsolvpol: -1103.87
REMARK  deltaGcompsolvnonpol: 200.154
REMARK  deltaGprotsolvpol: -1109.66
REMARK  deltaGprotsolvnonpol: 196.383
REMARK  deltaGligsolvpol: -10.597
REMARK  deltaGligsolvnonpol: 14.9213
REMARK  deltaGvdw: -14.1605
REMARK  deltaGelec: 0.0
REMARK  deltaG: -5.3815136
REMARK  Cluster: 2
REMARK  ClusterRank: 6
ATOM   4186 O    LIG     1       4.549   2.312  21.840  1.00  0.00      LIG  
ATOM   4187 O1   LIG     1      -0.871   1.214  20.387  1.00  0.00      LIG  
ATOM   4188 O2   LIG     1       6.074   2.166  27.726  1.00  0.00      LIG  
ATOM   4189 O3   LIG     1       9.056   0.769  29.329  1.00  0.00      LIG  
ATOM   4190 O4   LIG     1       7.115   3.863  29.652  1.00  0.00      LIG  
ATOM   4191 C    LIG     1       2.321   2.223  24.925  1.00  0.00      LIG  
ATOM   4192 C1   LIG     1       2.719   2.629  23.472  1.00  0.00      LIG  
ATOM   4193 C2   LIG     1       2.789   0.789  25.340  1.00  0.00      LIG  
ATOM   4194 C3   LIG     1       1.524   2.979  22.527  1.00  0.00      LIG  
ATOM   4195 C4   LIG     1       0.826   2.347  25.188  1.00  0.00      LIG  
ATOM   4196 C5   LIG     1       0.522   3.924  23.215  1.00  0.00      LIG  
ATOM   4197 C6   LIG     1       3.789   1.682  22.867  1.00  0.00      LIG  
ATOM   4198 C7   LIG     1       4.248   0.620  25.121  1.00  0.00      LIG  
ATOM   4199 C8   LIG     1       0.234   3.637  24.688  1.00  0.00      LIG  
ATOM   4200 C9   LIG     1       2.652   0.466  26.826  1.00  0.00      LIG  
ATOM   4201 C10  LIG     1       4.822   1.208  23.875  1.00  0.00      LIG  
ATOM   4202 C11  LIG     1       2.984   3.283  25.820  1.00  0.00      LIG  
ATOM   4203 C12  LIG     1       0.837   1.733  21.955  1.00  0.00      LIG  
ATOM   4204 C13  LIG     1       4.843  -0.051  26.124  1.00  0.00      LIG  
ATOM   4205 C14  LIG     1       2.043  -0.364  24.655  1.00  0.00      LIG  
ATOM   4206 C15  LIG     1       3.836  -0.414  27.158  1.00  0.00      LIG  
ATOM   4207 C16  LIG     1       2.049   3.770  21.324  1.00  0.00      LIG  
ATOM   4208 C17  LIG     1      -0.769   4.077  22.455  1.00  0.00      LIG  
ATOM   4209 C18  LIG     1       6.270  -0.512  26.345  1.00  0.00      LIG  
ATOM   4210 C19  LIG     1      -0.412   2.027  21.176  1.00  0.00      LIG  
ATOM   4211 C20  LIG     1      -1.204   3.223  21.520  1.00  0.00      LIG  
ATOM   4212 C21  LIG     1      -1.563   5.302  22.772  1.00  0.00      LIG  
ATOM   4213 C22  LIG     1       6.878  -0.113  27.696  1.00  0.00      LIG  
ATOM   4214 C23  LIG     1       7.264  -0.162  25.253  1.00  0.00      LIG  
ATOM   4215 C24  LIG     1       7.244   1.365  27.861  1.00  0.00      LIG  
ATOM   4216 C25  LIG     1       7.893   1.591  29.236  1.00  0.00      LIG  
ATOM   4217 C26  LIG     1       8.279   3.050  29.543  1.00  0.00      LIG  
ATOM   4218 C27  LIG     1       9.184   3.645  28.478  1.00  0.00      LIG  
ATOM   4219 C28  LIG     1       9.006   3.134  30.874  1.00  0.00      LIG  
ATOM   4220 H    LIG     1       3.238   3.587  23.563  1.00  0.00      LIG  
ATOM   4221 H1   LIG     1       0.630   2.273  26.261  1.00  0.00      LIG  
ATOM   4222 H2   LIG     1       0.272   1.534  24.725  1.00  0.00      LIG  
ATOM   4223 H3   LIG     1       0.989   4.913  23.198  1.00  0.00      LIG  
ATOM   4224 H4   LIG     1       3.322   0.807  22.413  1.00  0.00      LIG  
ATOM   4225 H5   LIG     1       0.620   4.469  25.283  1.00  0.00      LIG  
ATOM   4226 H6   LIG     1      -0.838   3.609  24.907  1.00  0.00      LIG  
ATOM   4227 H7   LIG     1       1.710  -0.039  27.057  1.00  0.00      LIG  
ATOM   4228 H8   LIG     1       2.698   1.346  27.469  1.00  0.00      LIG  
ATOM   4229 H9   LIG     1       5.465   2.050  24.151  1.00  0.00      LIG  
ATOM   4230 H10  LIG     1       5.463   0.479  23.374  1.00  0.00      LIG  
ATOM   4231 H11  LIG     1       2.797   4.293  25.447  1.00  0.00      LIG  
ATOM   4232 H12  LIG     1       4.069   3.161  25.864  1.00  0.00      LIG  
ATOM   4233 H13  LIG     1       2.596   3.255  26.840  1.00  0.00      LIG  
ATOM   4234 H14  LIG     1       0.552   1.036  22.742  1.00  0.00      LIG  
ATOM   4235 H15  LIG     1       1.516   1.215  21.274  1.00  0.00      LIG  
ATOM   4236 H16  LIG     1       2.039  -0.285  23.569  1.00  0.00      LIG  
ATOM   4237 H17  LIG     1       1.004  -0.405  24.988  1.00  0.00      LIG  
ATOM   4238 H18  LIG     1       2.484  -1.337  24.896  1.00  0.00      LIG  
ATOM   4239 H19  LIG     1       3.579  -1.474  27.080  1.00  0.00      LIG  
ATOM   4240 H20  LIG     1       4.169  -0.205  28.176  1.00  0.00      LIG  
ATOM   4241 H21  LIG     1       2.741   4.551  21.650  1.00  0.00      LIG  
ATOM   4242 H22  LIG     1       1.251   4.259  20.762  1.00  0.00      LIG  
ATOM   4243 H23  LIG     1       2.569   3.118  20.619  1.00  0.00      LIG  
ATOM   4244 H24  LIG     1       6.216  -1.604  26.359  1.00  0.00      LIG  
ATOM   4245 H25  LIG     1       3.910   2.673  21.203  1.00  0.00      LIG  
ATOM   4246 H26  LIG     1      -2.134   3.376  20.986  1.00  0.00      LIG  
ATOM   4247 H27  LIG     1      -0.944   6.192  22.631  1.00  0.00      LIG  
ATOM   4248 H28  LIG     1      -1.908   5.281  23.809  1.00  0.00      LIG  
ATOM   4249 H29  LIG     1      -2.443   5.402  22.129  1.00  0.00      LIG  
ATOM   4250 H30  LIG     1       7.782  -0.713  27.825  1.00  0.00      LIG  
ATOM   4251 H31  LIG     1       6.210  -0.406  28.510  1.00  0.00      LIG  
ATOM   4252 H32  LIG     1       7.294   0.913  25.062  1.00  0.00      LIG  
ATOM   4253 H33  LIG     1       8.266  -0.465  25.545  1.00  0.00      LIG  
ATOM   4254 H34  LIG     1       7.016  -0.676  24.321  1.00  0.00      LIG  
ATOM   4255 H35  LIG     1       7.945   1.652  27.075  1.00  0.00      LIG  
ATOM   4256 H36  LIG     1       7.186   1.256  30.001  1.00  0.00      LIG  
ATOM   4257 H37  LIG     1       5.575   1.794  26.977  1.00  0.00      LIG  
ATOM   4258 H38  LIG     1       9.467   0.960  30.190  1.00  0.00      LIG  
ATOM   4259 H39  LIG     1       9.495   4.653  28.766  1.00  0.00      LIG  
ATOM   4260 H40  LIG     1       8.663   3.743  27.522  1.00  0.00      LIG  
ATOM   4261 H41  LIG     1      10.080   3.035  28.334  1.00  0.00      LIG  
ATOM   4262 H42  LIG     1       8.392   2.704  31.671  1.00  0.00      LIG  
ATOM   4263 H43  LIG     1       9.963   2.606  30.844  1.00  0.00      LIG  
ATOM   4264 H44  LIG     1       9.197   4.176  31.143  1.00  0.00      LIG  
ATOM   4265 H45  LIG     1       6.540   3.608  28.906  1.00  0.00      LIG  
TER
REMARK  Energy: 61.1131
REMARK  SimpleFitness: 61.1131
REMARK  FullFitness: -810.4745
REMARK  InterFull: -14.1605
REMARK  IntraFull: 107.402
REMARK  solvFull: -1103.87
REMARK  surfFull: 200.154
REMARK  extraFull: 0.0
REMARK  deltaGcompsolvpol: -1103.87
REMARK  deltaGcompsolvnonpol: 200.154
REMARK  deltaGprotsolvpol: -1109.66
REMARK  deltaGprotsolvnonpol: 196.383
REMARK  deltaGligsolvpol: -10.597
REMARK  deltaGligsolvnonpol: 14.9213
REMARK  deltaGvdw: -14.1605
REMARK  deltaGelec: 0.0
REMARK  deltaG: -5.3815136
REMARK  Cluster: 2
REMARK  ClusterRank: 7
ATOM   4186 O    LIG     1       4.549   2.312  21.840  1.00  0.00      LIG  
ATOM   4187 O1   LIG     1      -0.871   1.214  20.387  1.00  0.00      LIG  
ATOM   4188 O2   LIG     1       6.074   2.166  27.726  1.00  0.00      LIG  
ATOM   4189 O3   LIG     1       9.056   0.769  29.329  1.00  0.00      LIG  
ATOM   4190 O4   LIG     1       7.115   3.863  29.652  1.00  0.00      LIG  
ATOM   4191 C    LIG     1       2.321   2.223  24.925  1.00  0.00      LIG  
ATOM   4192 C1   LIG     1       2.719   2.629  23.472  1.00  0.00      LIG  
ATOM   4193 C2   LIG     1       2.789   0.789  25.340  1.00  0.00      LIG  
ATOM   4194 C3   LIG     1       1.524   2.979  22.527  1.00  0.00      LIG  
ATOM   4195 C4   LIG     1       0.826   2.347  25.188  1.00  0.00      LIG  
ATOM   4196 C5   LIG     1       0.522   3.924  23.215  1.00  0.00      LIG  
ATOM   4197 C6   LIG     1       3.789   1.682  22.867  1.00  0.00      LIG  
ATOM   4198 C7   LIG     1       4.248   0.620  25.121  1.00  0.00      LIG  
ATOM   4199 C8   LIG     1       0.234   3.637  24.688  1.00  0.00      LIG  
ATOM   4200 C9   LIG     1       2.652   0.466  26.826  1.00  0.00      LIG  
ATOM   4201 C10  LIG     1       4.822   1.208  23.875  1.00  0.00      LIG  
ATOM   4202 C11  LIG     1       2.984   3.283  25.820  1.00  0.00      LIG  
ATOM   4203 C12  LIG     1       0.837   1.733  21.955  1.00  0.00      LIG  
ATOM   4204 C13  LIG     1       4.843  -0.051  26.124  1.00  0.00      LIG  
ATOM   4205 C14  LIG     1       2.043  -0.364  24.655  1.00  0.00      LIG  
ATOM   4206 C15  LIG     1       3.836  -0.414  27.158  1.00  0.00      LIG  
ATOM   4207 C16  LIG     1       2.049   3.770  21.324  1.00  0.00      LIG  
ATOM   4208 C17  LIG     1      -0.769   4.077  22.455  1.00  0.00      LIG  
ATOM   4209 C18  LIG     1       6.270  -0.512  26.345  1.00  0.00      LIG  
ATOM   4210 C19  LIG     1      -0.412   2.027  21.176  1.00  0.00      LIG  
ATOM   4211 C20  LIG     1      -1.204   3.223  21.520  1.00  0.00      LIG  
ATOM   4212 C21  LIG     1      -1.563   5.302  22.772  1.00  0.00      LIG  
ATOM   4213 C22  LIG     1       6.878  -0.113  27.696  1.00  0.00      LIG  
ATOM   4214 C23  LIG     1       7.264  -0.162  25.253  1.00  0.00      LIG  
ATOM   4215 C24  LIG     1       7.244   1.365  27.861  1.00  0.00      LIG  
ATOM   4216 C25  LIG     1       7.893   1.591  29.236  1.00  0.00      LIG  
ATOM   4217 C26  LIG     1       8.279   3.050  29.543  1.00  0.00      LIG  
ATOM   4218 C27  LIG     1       9.184   3.645  28.478  1.00  0.00      LIG  
ATOM   4219 C28  LIG     1       9.006   3.134  30.874  1.00  0.00      LIG  
ATOM   4220 H    LIG     1       3.238   3.587  23.563  1.00  0.00      LIG  
ATOM   4221 H1   LIG     1       0.630   2.273  26.261  1.00  0.00      LIG  
ATOM   4222 H2   LIG     1       0.272   1.534  24.725  1.00  0.00      LIG  
ATOM   4223 H3   LIG     1       0.989   4.913  23.198  1.00  0.00      LIG  
ATOM   4224 H4   LIG     1       3.322   0.807  22.413  1.00  0.00      LIG  
ATOM   4225 H5   LIG     1       0.620   4.469  25.283  1.00  0.00      LIG  
ATOM   4226 H6   LIG     1      -0.838   3.609  24.907  1.00  0.00      LIG  
ATOM   4227 H7   LIG     1       1.710  -0.039  27.057  1.00  0.00      LIG  
ATOM   4228 H8   LIG     1       2.698   1.346  27.469  1.00  0.00      LIG  
ATOM   4229 H9   LIG     1       5.465   2.050  24.151  1.00  0.00      LIG  
ATOM   4230 H10  LIG     1       5.463   0.479  23.374  1.00  0.00      LIG  
ATOM   4231 H11  LIG     1       2.797   4.293  25.447  1.00  0.00      LIG  
ATOM   4232 H12  LIG     1       4.069   3.161  25.864  1.00  0.00      LIG  
ATOM   4233 H13  LIG     1       2.596   3.255  26.840  1.00  0.00      LIG  
ATOM   4234 H14  LIG     1       0.552   1.036  22.742  1.00  0.00      LIG  
ATOM   4235 H15  LIG     1       1.516   1.215  21.274  1.00  0.00      LIG  
ATOM   4236 H16  LIG     1       2.039  -0.285  23.569  1.00  0.00      LIG  
ATOM   4237 H17  LIG     1       1.004  -0.405  24.988  1.00  0.00      LIG  
ATOM   4238 H18  LIG     1       2.484  -1.337  24.896  1.00  0.00      LIG  
ATOM   4239 H19  LIG     1       3.579  -1.474  27.080  1.00  0.00      LIG  
ATOM   4240 H20  LIG     1       4.169  -0.205  28.176  1.00  0.00      LIG  
ATOM   4241 H21  LIG     1       2.741   4.551  21.650  1.00  0.00      LIG  
ATOM   4242 H22  LIG     1       1.251   4.259  20.762  1.00  0.00      LIG  
ATOM   4243 H23  LIG     1       2.569   3.118  20.619  1.00  0.00      LIG  
ATOM   4244 H24  LIG     1       6.216  -1.604  26.359  1.00  0.00      LIG  
ATOM   4245 H25  LIG     1       3.910   2.673  21.203  1.00  0.00      LIG  
ATOM   4246 H26  LIG     1      -2.134   3.376  20.986  1.00  0.00      LIG  
ATOM   4247 H27  LIG     1      -0.944   6.192  22.631  1.00  0.00      LIG  
ATOM   4248 H28  LIG     1      -1.908   5.281  23.809  1.00  0.00      LIG  
ATOM   4249 H29  LIG     1      -2.443   5.402  22.129  1.00  0.00      LIG  
ATOM   4250 H30  LIG     1       7.782  -0.713  27.825  1.00  0.00      LIG  
ATOM   4251 H31  LIG     1       6.210  -0.406  28.510  1.00  0.00      LIG  
ATOM   4252 H32  LIG     1       7.294   0.913  25.062  1.00  0.00      LIG  
ATOM   4253 H33  LIG     1       8.266  -0.465  25.545  1.00  0.00      LIG  
ATOM   4254 H34  LIG     1       7.016  -0.676  24.321  1.00  0.00      LIG  
ATOM   4255 H35  LIG     1       7.945   1.652  27.075  1.00  0.00      LIG  
ATOM   4256 H36  LIG     1       7.186   1.256  30.001  1.00  0.00      LIG  
ATOM   4257 H37  LIG     1       5.575   1.794  26.977  1.00  0.00      LIG  
ATOM   4258 H38  LIG     1       9.467   0.960  30.190  1.00  0.00      LIG  
ATOM   4259 H39  LIG     1       9.495   4.653  28.766  1.00  0.00      LIG  
ATOM   4260 H40  LIG     1       8.663   3.743  27.522  1.00  0.00      LIG  
ATOM   4261 H41  LIG     1      10.080   3.035  28.334  1.00  0.00      LIG  
ATOM   4262 H42  LIG     1       8.392   2.704  31.671  1.00  0.00      LIG  
ATOM   4263 H43  LIG     1       9.963   2.606  30.844  1.00  0.00      LIG  
ATOM   4264 H44  LIG     1       9.197   4.176  31.143  1.00  0.00      LIG  
ATOM   4265 H45  LIG     1       6.540   3.608  28.906  1.00  0.00      LIG  
TER
REMARK  Energy: 61.859
REMARK  SimpleFitness: 61.859
REMARK  FullFitness: -810.1971
REMARK  InterFull: -22.9891
REMARK  IntraFull: 111.2
REMARK  solvFull: -1099.58
REMARK  surfFull: 201.172
REMARK  extraFull: 0.0
REMARK  deltaGcompsolvpol: -1099.58
REMARK  deltaGcompsolvnonpol: 201.172
REMARK  deltaGprotsolvpol: -1109.66
REMARK  deltaGprotsolvnonpol: 196.383
REMARK  deltaGligsolvpol: -11.784
REMARK  deltaGligsolvnonpol: 15.0804
REMARK  deltaGvdw: -22.9891
REMARK  deltaGelec: 0.0
REMARK  deltaG: -5.8002534
REMARK  Cluster: 3
REMARK  ClusterRank: 0
ATOM   4186 O    LIG     1       0.761   0.580  24.941  1.00  0.00      LIG  
ATOM   4187 O1   LIG     1      -3.294   3.560  25.991  1.00  0.00      LIG  
ATOM   4188 O2   LIG     1       5.126   1.370  25.084  1.00  0.00      LIG  
ATOM   4189 O3   LIG     1       8.053  -0.520  24.029  1.00  0.00      LIG  
ATOM   4190 O4   LIG     1       5.792  -0.359  22.118  1.00  0.00      LIG  
ATOM   4191 C    LIG     1       2.262   2.951  27.588  1.00  0.00      LIG  
ATOM   4192 C1   LIG     1       1.532   2.532  26.273  1.00  0.00      LIG  
ATOM   4193 C2   LIG     1       2.682   1.746  28.490  1.00  0.00      LIG  
ATOM   4194 C3   LIG     1       0.365   3.488  25.838  1.00  0.00      LIG  
ATOM   4195 C4   LIG     1       1.415   3.900  28.425  1.00  0.00      LIG  
ATOM   4196 C5   LIG     1       0.588   4.952  26.259  1.00  0.00      LIG  
ATOM   4197 C6   LIG     1       1.188   1.017  26.226  1.00  0.00      LIG  
ATOM   4198 C7   LIG     1       3.240   0.660  27.642  1.00  0.00      LIG  
ATOM   4199 C8   LIG     1       1.018   5.163  27.709  1.00  0.00      LIG  
ATOM   4200 C9   LIG     1       3.837   2.026  29.459  1.00  0.00      LIG  
ATOM   4201 C10  LIG     1       2.358   0.107  26.582  1.00  0.00      LIG  
ATOM   4202 C11  LIG     1       3.508   3.730  27.141  1.00  0.00      LIG  
ATOM   4203 C12  LIG     1      -1.005   3.008  26.340  1.00  0.00      LIG  
ATOM   4204 C13  LIG     1       4.526   0.384  27.902  1.00  0.00      LIG  
ATOM   4205 C14  LIG     1       1.554   1.215  29.384  1.00  0.00      LIG  
ATOM   4206 C15  LIG     1       5.055   1.277  28.958  1.00  0.00      LIG  
ATOM   4207 C16  LIG     1       0.341   3.514  24.302  1.00  0.00      LIG  
ATOM   4208 C17  LIG     1      -0.595   5.839  25.986  1.00  0.00      LIG  
ATOM   4209 C18  LIG     1       5.478  -0.654  27.358  1.00  0.00      LIG  
ATOM   4210 C19  LIG     1      -2.136   3.947  26.019  1.00  0.00      LIG  
ATOM   4211 C20  LIG     1      -1.854   5.391  25.882  1.00  0.00      LIG  
ATOM   4212 C21  LIG     1      -0.293   7.293  25.842  1.00  0.00      LIG  
ATOM   4213 C22  LIG     1       6.506  -0.122  26.353  1.00  0.00      LIG  
ATOM   4214 C23  LIG     1       4.843  -1.945  26.869  1.00  0.00      LIG  
ATOM   4215 C24  LIG     1       5.965   0.232  24.962  1.00  0.00      LIG  
ATOM   4216 C25  LIG     1       7.102   0.541  23.970  1.00  0.00      LIG  
ATOM   4217 C26  LIG     1       6.660   0.708  22.498  1.00  0.00      LIG  
ATOM   4218 C27  LIG     1       7.862   0.666  21.568  1.00  0.00      LIG  
ATOM   4219 C28  LIG     1       5.938   2.018  22.236  1.00  0.00      LIG  
ATOM   4220 H    LIG     1       2.281   2.645  25.484  1.00  0.00      LIG  
ATOM   4221 H1   LIG     1       1.950   4.178  29.337  1.00  0.00      LIG  
ATOM   4222 H2   LIG     1       0.489   3.422  28.746  1.00  0.00      LIG  
ATOM   4223 H3   LIG     1       1.402   5.325  25.631  1.00  0.00      LIG  
ATOM   4224 H4   LIG     1       0.365   0.797  26.907  1.00  0.00      LIG  
ATOM   4225 H5   LIG     1       1.856   5.865  27.722  1.00  0.00      LIG  
ATOM   4226 H6   LIG     1       0.237   5.639  28.313  1.00  0.00      LIG  
ATOM   4227 H7   LIG     1       3.595   1.630  30.450  1.00  0.00      LIG  
ATOM   4228 H8   LIG     1       4.048   3.085  29.619  1.00  0.00      LIG  
ATOM   4229 H9   LIG     1       2.953  -0.092  25.686  1.00  0.00      LIG  
ATOM   4230 H10  LIG     1       1.960  -0.861  26.903  1.00  0.00      LIG  
ATOM   4231 H11  LIG     1       3.289   4.418  26.323  1.00  0.00      LIG  
ATOM   4232 H12  LIG     1       4.289   3.063  26.778  1.00  0.00      LIG  
ATOM   4233 H13  LIG     1       3.924   4.329  27.956  1.00  0.00      LIG  
ATOM   4234 H14  LIG     1      -1.003   2.863  27.421  1.00  0.00      LIG  
ATOM   4235 H15  LIG     1      -1.263   2.056  25.877  1.00  0.00      LIG  
ATOM   4236 H16  LIG     1       0.589   1.181  28.877  1.00  0.00      LIG  
ATOM   4237 H17  LIG     1       1.430   1.843  30.271  1.00  0.00      LIG  
ATOM   4238 H18  LIG     1       1.771   0.203  29.730  1.00  0.00      LIG  
ATOM   4239 H19  LIG     1       5.524   0.713  29.768  1.00  0.00      LIG  
ATOM   4240 H20  LIG     1       5.789   1.968  28.537  1.00  0.00      LIG  
ATOM   4241 H21  LIG     1       1.338   3.724  23.907  1.00  0.00      LIG  
ATOM   4242 H22  LIG     1      -0.328   4.279  23.904  1.00  0.00      LIG  
ATOM   4243 H23  LIG     1       0.001   2.569  23.881  1.00  0.00      LIG  
ATOM   4244 H24  LIG     1       6.062  -0.961  28.231  1.00  0.00      LIG  
ATOM   4245 H25  LIG     1      -0.009   1.125  24.698  1.00  0.00      LIG  
ATOM   4246 H26  LIG     1      -2.691   6.051  25.692  1.00  0.00      LIG  
ATOM   4247 H27  LIG     1       0.432   7.444  25.038  1.00  0.00      LIG  
ATOM   4248 H28  LIG     1       0.131   7.690  26.768  1.00  0.00      LIG  
ATOM   4249 H29  LIG     1      -1.187   7.878  25.604  1.00  0.00      LIG  
ATOM   4250 H30  LIG     1       7.272  -0.895  26.262  1.00  0.00      LIG  
ATOM   4251 H31  LIG     1       6.998   0.759  26.777  1.00  0.00      LIG  
ATOM   4252 H32  LIG     1       4.256  -1.800  25.960  1.00  0.00      LIG  
ATOM   4253 H33  LIG     1       5.618  -2.682  26.645  1.00  0.00      LIG  
ATOM   4254 H34  LIG     1       4.184  -2.367  27.634  1.00  0.00      LIG  
ATOM   4255 H35  LIG     1       5.364  -0.595  24.582  1.00  0.00      LIG  
ATOM   4256 H36  LIG     1       7.619   1.454  24.277  1.00  0.00      LIG  
ATOM   4257 H37  LIG     1       4.573   1.218  25.870  1.00  0.00      LIG  
ATOM   4258 H38  LIG     1       8.267  -0.658  24.967  1.00  0.00      LIG  
ATOM   4259 H39  LIG     1       7.554   0.868  20.539  1.00  0.00      LIG  
ATOM   4260 H40  LIG     1       8.331  -0.322  21.558  1.00  0.00      LIG  
ATOM   4261 H41  LIG     1       8.606   1.411  21.861  1.00  0.00      LIG  
ATOM   4262 H42  LIG     1       4.944   2.030  22.689  1.00  0.00      LIG  
ATOM   4263 H43  LIG     1       6.516   2.864  22.616  1.00  0.00      LIG  
ATOM   4264 H44  LIG     1       5.784   2.159  21.163  1.00  0.00      LIG  
ATOM   4265 H45  LIG     1       6.279  -1.181  22.308  1.00  0.00      LIG  
TER
REMARK  Energy: 61.8311
REMARK  SimpleFitness: 61.8311
REMARK  FullFitness: -810.19104
REMARK  InterFull: -23.022
REMARK  IntraFull: 111.164
REMARK  solvFull: -1099.51
REMARK  surfFull: 201.177
REMARK  extraFull: 0.0
REMARK  deltaGcompsolvpol: -1099.51
REMARK  deltaGcompsolvnonpol: 201.177
REMARK  deltaGprotsolvpol: -1109.66
REMARK  deltaGprotsolvnonpol: 196.383
REMARK  deltaGligsolvpol: -11.7708
REMARK  deltaGligsolvnonpol: 15.081
REMARK  deltaGvdw: -23.022
REMARK  deltaGelec: 0.0
REMARK  deltaG: -5.7994766
REMARK  Cluster: 3
REMARK  ClusterRank: 1
ATOM   4186 O    LIG     1       0.740   0.568  24.962  1.00  0.00      LIG  
ATOM   4187 O1   LIG     1      -3.299   3.558  25.959  1.00  0.00      LIG  
ATOM   4188 O2   LIG     1       5.093   1.362  25.072  1.00  0.00      LIG  
ATOM   4189 O3   LIG     1       8.044  -0.499  24.033  1.00  0.00      LIG  
ATOM   4190 O4   LIG     1       5.781  -0.397  22.118  1.00  0.00      LIG  
ATOM   4191 C    LIG     1       2.256   2.965  27.578  1.00  0.00      LIG  
ATOM   4192 C1   LIG     1       1.522   2.533  26.269  1.00  0.00      LIG  
ATOM   4193 C2   LIG     1       2.674   1.769  28.493  1.00  0.00      LIG  
ATOM   4194 C3   LIG     1       0.358   3.487  25.824  1.00  0.00      LIG  
ATOM   4195 C4   LIG     1       1.412   3.926  28.405  1.00  0.00      LIG  
ATOM   4196 C5   LIG     1       0.582   4.956  26.229  1.00  0.00      LIG  
ATOM   4197 C6   LIG     1       1.172   1.019  26.241  1.00  0.00      LIG  
ATOM   4198 C7   LIG     1       3.226   0.672  27.654  1.00  0.00      LIG  
ATOM   4199 C8   LIG     1       1.017   5.182  27.676  1.00  0.00      LIG  
ATOM   4200 C9   LIG     1       3.834   2.056  29.453  1.00  0.00      LIG  
ATOM   4201 C10  LIG     1       2.338   0.109  26.604  1.00  0.00      LIG  
ATOM   4202 C11  LIG     1       3.502   3.736  27.119  1.00  0.00      LIG  
ATOM   4203 C12  LIG     1      -1.012   3.015  26.332  1.00  0.00      LIG  
ATOM   4204 C13  LIG     1       4.514   0.398  27.907  1.00  0.00      LIG  
ATOM   4205 C14  LIG     1       1.548   1.252  29.397  1.00  0.00      LIG  
ATOM   4206 C15  LIG     1       5.047   1.295  28.958  1.00  0.00      LIG  
ATOM   4207 C16  LIG     1       0.336   3.498  24.288  1.00  0.00      LIG  
ATOM   4208 C17  LIG     1      -0.602   5.839  25.949  1.00  0.00      LIG  
ATOM   4209 C18  LIG     1       5.464  -0.640  27.361  1.00  0.00      LIG  
ATOM   4210 C19  LIG     1      -2.142   3.949  25.993  1.00  0.00      LIG  
ATOM   4211 C20  LIG     1      -1.860   5.391  25.847  1.00  0.00      LIG  
ATOM   4212 C21  LIG     1      -0.300   7.292  25.790  1.00  0.00      LIG  
ATOM   4213 C22  LIG     1       6.487  -0.109  26.349  1.00  0.00      LIG  
ATOM   4214 C23  LIG     1       4.828  -1.934  26.878  1.00  0.00      LIG  
ATOM   4215 C24  LIG     1       5.942   0.231  24.956  1.00  0.00      LIG  
ATOM   4216 C25  LIG     1       7.075   0.545  23.960  1.00  0.00      LIG  
ATOM   4217 C26  LIG     1       6.630   0.688  22.487  1.00  0.00      LIG  
ATOM   4218 C27  LIG     1       7.833   0.656  21.557  1.00  0.00      LIG  
ATOM   4219 C28  LIG     1       5.888   1.984  22.208  1.00  0.00      LIG  
ATOM   4220 H    LIG     1       2.270   2.633  25.478  1.00  0.00      LIG  
ATOM   4221 H1   LIG     1       1.950   4.212  29.313  1.00  0.00      LIG  
ATOM   4222 H2   LIG     1       0.485   3.454  28.734  1.00  0.00      LIG  
ATOM   4223 H3   LIG     1       1.395   5.321  25.596  1.00  0.00      LIG  
ATOM   4224 H4   LIG     1       0.350   0.809  26.927  1.00  0.00      LIG  
ATOM   4225 H5   LIG     1       1.858   5.881  27.678  1.00  0.00      LIG  
ATOM   4226 H6   LIG     1       0.240   5.668  28.276  1.00  0.00      LIG  
ATOM   4227 H7   LIG     1       3.594   1.675  30.451  1.00  0.00      LIG  
ATOM   4228 H8   LIG     1       4.051   3.116  29.599  1.00  0.00      LIG  
ATOM   4229 H9   LIG     1       2.930  -0.104  25.709  1.00  0.00      LIG  
ATOM   4230 H10  LIG     1       1.938  -0.853  26.939  1.00  0.00      LIG  
ATOM   4231 H11  LIG     1       3.283   4.413  26.291  1.00  0.00      LIG  
ATOM   4232 H12  LIG     1       4.282   3.063  26.764  1.00  0.00      LIG  
ATOM   4233 H13  LIG     1       3.920   4.345  27.925  1.00  0.00      LIG  
ATOM   4234 H14  LIG     1      -1.013   2.885  27.415  1.00  0.00      LIG  
ATOM   4235 H15  LIG     1      -1.271   2.056  25.883  1.00  0.00      LIG  
ATOM   4236 H16  LIG     1       0.581   1.216  28.893  1.00  0.00      LIG  
ATOM   4237 H17  LIG     1       1.429   1.889  30.277  1.00  0.00      LIG  
ATOM   4238 H18  LIG     1       1.762   0.242  29.752  1.00  0.00      LIG  
ATOM   4239 H19  LIG     1       5.511   0.732  29.772  1.00  0.00      LIG  
ATOM   4240 H20  LIG     1       5.787   1.979  28.535  1.00  0.00      LIG  
ATOM   4241 H21  LIG     1       1.333   3.707  23.893  1.00  0.00      LIG  
ATOM   4242 H22  LIG     1      -0.334   4.257  23.882  1.00  0.00      LIG  
ATOM   4243 H23  LIG     1       0.000   2.549  23.876  1.00  0.00      LIG  
ATOM   4244 H24  LIG     1       6.053  -0.944  28.230  1.00  0.00      LIG  
ATOM   4245 H25  LIG     1      -0.034   1.108  24.718  1.00  0.00      LIG  
ATOM   4246 H26  LIG     1      -2.697   6.049  25.648  1.00  0.00      LIG  
ATOM   4247 H27  LIG     1       0.424   7.435  24.984  1.00  0.00      LIG  
ATOM   4248 H28  LIG     1       0.124   7.698  26.712  1.00  0.00      LIG  
ATOM   4249 H29  LIG     1      -1.194   7.874  25.547  1.00  0.00      LIG  
ATOM   4250 H30  LIG     1       7.255  -0.880  26.262  1.00  0.00      LIG  
ATOM   4251 H31  LIG     1       6.975   0.777  26.766  1.00  0.00      LIG  
ATOM   4252 H32  LIG     1       4.242  -1.794  25.969  1.00  0.00      LIG  
ATOM   4253 H33  LIG     1       5.604  -2.672  26.658  1.00  0.00      LIG  
ATOM   4254 H34  LIG     1       4.170  -2.353  27.645  1.00  0.00      LIG  
ATOM   4255 H35  LIG     1       5.347  -0.603  24.582  1.00  0.00      LIG  
ATOM   4256 H36  LIG     1       7.577   1.471  24.256  1.00  0.00      LIG  
ATOM   4257 H37  LIG     1       4.539   1.209  25.857  1.00  0.00      LIG  
ATOM   4258 H38  LIG     1       8.270  -0.607  24.973  1.00  0.00      LIG  
ATOM   4259 H39  LIG     1       7.521   0.837  20.525  1.00  0.00      LIG  
ATOM   4260 H40  LIG     1       8.323  -0.322  21.562  1.00  0.00      LIG  
ATOM   4261 H41  LIG     1       8.561   1.422  21.838  1.00  0.00      LIG  
ATOM   4262 H42  LIG     1       4.903   1.994  22.679  1.00  0.00      LIG  
ATOM   4263 H43  LIG     1       6.464   2.844  22.557  1.00  0.00      LIG  
ATOM   4264 H44  LIG     1       5.713   2.096  21.134  1.00  0.00      LIG  
ATOM   4265 H45  LIG     1       6.282  -1.209  22.312  1.00  0.00      LIG  
TER
REMARK  Energy: 61.8311
REMARK  SimpleFitness: 61.8311
REMARK  FullFitness: -810.19104
REMARK  InterFull: -23.022
REMARK  IntraFull: 111.164
REMARK  solvFull: -1099.51
REMARK  surfFull: 201.177
REMARK  extraFull: 0.0
REMARK  deltaGcompsolvpol: -1099.51
REMARK  deltaGcompsolvnonpol: 201.177
REMARK  deltaGprotsolvpol: -1109.66
REMARK  deltaGprotsolvnonpol: 196.383
REMARK  deltaGligsolvpol: -11.7708
REMARK  deltaGligsolvnonpol: 15.081
REMARK  deltaGvdw: -23.022
REMARK  deltaGelec: 0.0
REMARK  deltaG: -5.7994766
REMARK  Cluster: 3
REMARK  ClusterRank: 2
ATOM   4186 O    LIG     1       0.740   0.568  24.962  1.00  0.00      LIG  
ATOM   4187 O1   LIG     1      -3.299   3.558  25.959  1.00  0.00      LIG  
ATOM   4188 O2   LIG     1       5.093   1.362  25.072  1.00  0.00      LIG  
ATOM   4189 O3   LIG     1       8.044  -0.499  24.033  1.00  0.00      LIG  
ATOM   4190 O4   LIG     1       5.781  -0.397  22.118  1.00  0.00      LIG  
ATOM   4191 C    LIG     1       2.256   2.965  27.578  1.00  0.00      LIG  
ATOM   4192 C1   LIG     1       1.522   2.533  26.269  1.00  0.00      LIG  
ATOM   4193 C2   LIG     1       2.674   1.769  28.493  1.00  0.00      LIG  
ATOM   4194 C3   LIG     1       0.358   3.487  25.824  1.00  0.00      LIG  
ATOM   4195 C4   LIG     1       1.412   3.926  28.405  1.00  0.00      LIG  
ATOM   4196 C5   LIG     1       0.582   4.956  26.229  1.00  0.00      LIG  
ATOM   4197 C6   LIG     1       1.172   1.019  26.241  1.00  0.00      LIG  
ATOM   4198 C7   LIG     1       3.226   0.672  27.654  1.00  0.00      LIG  
ATOM   4199 C8   LIG     1       1.017   5.182  27.676  1.00  0.00      LIG  
ATOM   4200 C9   LIG     1       3.834   2.056  29.453  1.00  0.00      LIG  
ATOM   4201 C10  LIG     1       2.338   0.109  26.604  1.00  0.00      LIG  
ATOM   4202 C11  LIG     1       3.502   3.736  27.119  1.00  0.00      LIG  
ATOM   4203 C12  LIG     1      -1.012   3.015  26.332  1.00  0.00      LIG  
ATOM   4204 C13  LIG     1       4.514   0.398  27.907  1.00  0.00      LIG  
ATOM   4205 C14  LIG     1       1.548   1.252  29.397  1.00  0.00      LIG  
ATOM   4206 C15  LIG     1       5.047   1.295  28.958  1.00  0.00      LIG  
ATOM   4207 C16  LIG     1       0.336   3.498  24.288  1.00  0.00      LIG  
ATOM   4208 C17  LIG     1      -0.602   5.839  25.949  1.00  0.00      LIG  
ATOM   4209 C18  LIG     1       5.464  -0.640  27.361  1.00  0.00      LIG  
ATOM   4210 C19  LIG     1      -2.142   3.949  25.993  1.00  0.00      LIG  
ATOM   4211 C20  LIG     1      -1.860   5.391  25.847  1.00  0.00      LIG  
ATOM   4212 C21  LIG     1      -0.300   7.292  25.790  1.00  0.00      LIG  
ATOM   4213 C22  LIG     1       6.487  -0.109  26.349  1.00  0.00      LIG  
ATOM   4214 C23  LIG     1       4.828  -1.934  26.878  1.00  0.00      LIG  
ATOM   4215 C24  LIG     1       5.942   0.231  24.956  1.00  0.00      LIG  
ATOM   4216 C25  LIG     1       7.075   0.545  23.960  1.00  0.00      LIG  
ATOM   4217 C26  LIG     1       6.630   0.688  22.487  1.00  0.00      LIG  
ATOM   4218 C27  LIG     1       7.833   0.656  21.557  1.00  0.00      LIG  
ATOM   4219 C28  LIG     1       5.888   1.984  22.208  1.00  0.00      LIG  
ATOM   4220 H    LIG     1       2.270   2.633  25.478  1.00  0.00      LIG  
ATOM   4221 H1   LIG     1       1.950   4.212  29.313  1.00  0.00      LIG  
ATOM   4222 H2   LIG     1       0.485   3.454  28.734  1.00  0.00      LIG  
ATOM   4223 H3   LIG     1       1.395   5.321  25.596  1.00  0.00      LIG  
ATOM   4224 H4   LIG     1       0.350   0.809  26.927  1.00  0.00      LIG  
ATOM   4225 H5   LIG     1       1.858   5.881  27.678  1.00  0.00      LIG  
ATOM   4226 H6   LIG     1       0.240   5.668  28.276  1.00  0.00      LIG  
ATOM   4227 H7   LIG     1       3.594   1.675  30.451  1.00  0.00      LIG  
ATOM   4228 H8   LIG     1       4.051   3.116  29.599  1.00  0.00      LIG  
ATOM   4229 H9   LIG     1       2.930  -0.104  25.709  1.00  0.00      LIG  
ATOM   4230 H10  LIG     1       1.938  -0.853  26.939  1.00  0.00      LIG  
ATOM   4231 H11  LIG     1       3.283   4.413  26.291  1.00  0.00      LIG  
ATOM   4232 H12  LIG     1       4.282   3.063  26.764  1.00  0.00      LIG  
ATOM   4233 H13  LIG     1       3.920   4.345  27.925  1.00  0.00      LIG  
ATOM   4234 H14  LIG     1      -1.013   2.885  27.415  1.00  0.00      LIG  
ATOM   4235 H15  LIG     1      -1.271   2.056  25.883  1.00  0.00      LIG  
ATOM   4236 H16  LIG     1       0.581   1.216  28.893  1.00  0.00      LIG  
ATOM   4237 H17  LIG     1       1.429   1.889  30.277  1.00  0.00      LIG  
ATOM   4238 H18  LIG     1       1.762   0.242  29.752  1.00  0.00      LIG  
ATOM   4239 H19  LIG     1       5.511   0.732  29.772  1.00  0.00      LIG  
ATOM   4240 H20  LIG     1       5.787   1.979  28.535  1.00  0.00      LIG  
ATOM   4241 H21  LIG     1       1.333   3.707  23.893  1.00  0.00      LIG  
ATOM   4242 H22  LIG     1      -0.334   4.257  23.882  1.00  0.00      LIG  
ATOM   4243 H23  LIG     1       0.000   2.549  23.876  1.00  0.00      LIG  
ATOM   4244 H24  LIG     1       6.053  -0.944  28.230  1.00  0.00      LIG  
ATOM   4245 H25  LIG     1      -0.034   1.108  24.718  1.00  0.00      LIG  
ATOM   4246 H26  LIG     1      -2.697   6.049  25.648  1.00  0.00      LIG  
ATOM   4247 H27  LIG     1       0.424   7.435  24.984  1.00  0.00      LIG  
ATOM   4248 H28  LIG     1       0.124   7.698  26.712  1.00  0.00      LIG  
ATOM   4249 H29  LIG     1      -1.194   7.874  25.547  1.00  0.00      LIG  
ATOM   4250 H30  LIG     1       7.255  -0.880  26.262  1.00  0.00      LIG  
ATOM   4251 H31  LIG     1       6.975   0.777  26.766  1.00  0.00      LIG  
ATOM   4252 H32  LIG     1       4.242  -1.794  25.969  1.00  0.00      LIG  
ATOM   4253 H33  LIG     1       5.604  -2.672  26.658  1.00  0.00      LIG  
ATOM   4254 H34  LIG     1       4.170  -2.353  27.645  1.00  0.00      LIG  
ATOM   4255 H35  LIG     1       5.347  -0.603  24.582  1.00  0.00      LIG  
ATOM   4256 H36  LIG     1       7.577   1.471  24.256  1.00  0.00      LIG  
ATOM   4257 H37  LIG     1       4.539   1.209  25.857  1.00  0.00      LIG  
ATOM   4258 H38  LIG     1       8.270  -0.607  24.973  1.00  0.00      LIG  
ATOM   4259 H39  LIG     1       7.521   0.837  20.525  1.00  0.00      LIG  
ATOM   4260 H40  LIG     1       8.323  -0.322  21.562  1.00  0.00      LIG  
ATOM   4261 H41  LIG     1       8.561   1.422  21.838  1.00  0.00      LIG  
ATOM   4262 H42  LIG     1       4.903   1.994  22.679  1.00  0.00      LIG  
ATOM   4263 H43  LIG     1       6.464   2.844  22.557  1.00  0.00      LIG  
ATOM   4264 H44  LIG     1       5.713   2.096  21.134  1.00  0.00      LIG  
ATOM   4265 H45  LIG     1       6.282  -1.209  22.312  1.00  0.00      LIG  
TER
REMARK  Energy: 61.8311
REMARK  SimpleFitness: 61.8311
REMARK  FullFitness: -810.19104
REMARK  InterFull: -23.022
REMARK  IntraFull: 111.164
REMARK  solvFull: -1099.51
REMARK  surfFull: 201.177
REMARK  extraFull: 0.0
REMARK  deltaGcompsolvpol: -1099.51
REMARK  deltaGcompsolvnonpol: 201.177
REMARK  deltaGprotsolvpol: -1109.66
REMARK  deltaGprotsolvnonpol: 196.383
REMARK  deltaGligsolvpol: -11.7708
REMARK  deltaGligsolvnonpol: 15.081
REMARK  deltaGvdw: -23.022
REMARK  deltaGelec: 0.0
REMARK  deltaG: -5.7994766
REMARK  Cluster: 3
REMARK  ClusterRank: 3
ATOM   4186 O    LIG     1       0.740   0.568  24.962  1.00  0.00      LIG  
ATOM   4187 O1   LIG     1      -3.299   3.558  25.959  1.00  0.00      LIG  
ATOM   4188 O2   LIG     1       5.093   1.362  25.072  1.00  0.00      LIG  
ATOM   4189 O3   LIG     1       8.044  -0.499  24.033  1.00  0.00      LIG  
ATOM   4190 O4   LIG     1       5.781  -0.397  22.118  1.00  0.00      LIG  
ATOM   4191 C    LIG     1       2.256   2.965  27.578  1.00  0.00      LIG  
ATOM   4192 C1   LIG     1       1.522   2.533  26.269  1.00  0.00      LIG  
ATOM   4193 C2   LIG     1       2.674   1.769  28.493  1.00  0.00      LIG  
ATOM   4194 C3   LIG     1       0.358   3.487  25.824  1.00  0.00      LIG  
ATOM   4195 C4   LIG     1       1.412   3.926  28.405  1.00  0.00      LIG  
ATOM   4196 C5   LIG     1       0.582   4.956  26.229  1.00  0.00      LIG  
ATOM   4197 C6   LIG     1       1.172   1.019  26.241  1.00  0.00      LIG  
ATOM   4198 C7   LIG     1       3.226   0.672  27.654  1.00  0.00      LIG  
ATOM   4199 C8   LIG     1       1.017   5.182  27.676  1.00  0.00      LIG  
ATOM   4200 C9   LIG     1       3.834   2.056  29.453  1.00  0.00      LIG  
ATOM   4201 C10  LIG     1       2.338   0.109  26.604  1.00  0.00      LIG  
ATOM   4202 C11  LIG     1       3.502   3.736  27.119  1.00  0.00      LIG  
ATOM   4203 C12  LIG     1      -1.012   3.015  26.332  1.00  0.00      LIG  
ATOM   4204 C13  LIG     1       4.514   0.398  27.907  1.00  0.00      LIG  
ATOM   4205 C14  LIG     1       1.548   1.252  29.397  1.00  0.00      LIG  
ATOM   4206 C15  LIG     1       5.047   1.295  28.958  1.00  0.00      LIG  
ATOM   4207 C16  LIG     1       0.336   3.498  24.288  1.00  0.00      LIG  
ATOM   4208 C17  LIG     1      -0.602   5.839  25.949  1.00  0.00      LIG  
ATOM   4209 C18  LIG     1       5.464  -0.640  27.361  1.00  0.00      LIG  
ATOM   4210 C19  LIG     1      -2.142   3.949  25.993  1.00  0.00      LIG  
ATOM   4211 C20  LIG     1      -1.860   5.391  25.847  1.00  0.00      LIG  
ATOM   4212 C21  LIG     1      -0.300   7.292  25.790  1.00  0.00      LIG  
ATOM   4213 C22  LIG     1       6.487  -0.109  26.349  1.00  0.00      LIG  
ATOM   4214 C23  LIG     1       4.828  -1.934  26.878  1.00  0.00      LIG  
ATOM   4215 C24  LIG     1       5.942   0.231  24.956  1.00  0.00      LIG  
ATOM   4216 C25  LIG     1       7.075   0.545  23.960  1.00  0.00      LIG  
ATOM   4217 C26  LIG     1       6.630   0.688  22.487  1.00  0.00      LIG  
ATOM   4218 C27  LIG     1       7.833   0.656  21.557  1.00  0.00      LIG  
ATOM   4219 C28  LIG     1       5.888   1.984  22.208  1.00  0.00      LIG  
ATOM   4220 H    LIG     1       2.270   2.633  25.478  1.00  0.00      LIG  
ATOM   4221 H1   LIG     1       1.950   4.212  29.313  1.00  0.00      LIG  
ATOM   4222 H2   LIG     1       0.485   3.454  28.734  1.00  0.00      LIG  
ATOM   4223 H3   LIG     1       1.395   5.321  25.596  1.00  0.00      LIG  
ATOM   4224 H4   LIG     1       0.350   0.809  26.927  1.00  0.00      LIG  
ATOM   4225 H5   LIG     1       1.858   5.881  27.678  1.00  0.00      LIG  
ATOM   4226 H6   LIG     1       0.240   5.668  28.276  1.00  0.00      LIG  
ATOM   4227 H7   LIG     1       3.594   1.675  30.451  1.00  0.00      LIG  
ATOM   4228 H8   LIG     1       4.051   3.116  29.599  1.00  0.00      LIG  
ATOM   4229 H9   LIG     1       2.930  -0.104  25.709  1.00  0.00      LIG  
ATOM   4230 H10  LIG     1       1.938  -0.853  26.939  1.00  0.00      LIG  
ATOM   4231 H11  LIG     1       3.283   4.413  26.291  1.00  0.00      LIG  
ATOM   4232 H12  LIG     1       4.282   3.063  26.764  1.00  0.00      LIG  
ATOM   4233 H13  LIG     1       3.920   4.345  27.925  1.00  0.00      LIG  
ATOM   4234 H14  LIG     1      -1.013   2.885  27.415  1.00  0.00      LIG  
ATOM   4235 H15  LIG     1      -1.271   2.056  25.883  1.00  0.00      LIG  
ATOM   4236 H16  LIG     1       0.581   1.216  28.893  1.00  0.00      LIG  
ATOM   4237 H17  LIG     1       1.429   1.889  30.277  1.00  0.00      LIG  
ATOM   4238 H18  LIG     1       1.762   0.242  29.752  1.00  0.00      LIG  
ATOM   4239 H19  LIG     1       5.511   0.732  29.772  1.00  0.00      LIG  
ATOM   4240 H20  LIG     1       5.787   1.979  28.535  1.00  0.00      LIG  
ATOM   4241 H21  LIG     1       1.333   3.707  23.893  1.00  0.00      LIG  
ATOM   4242 H22  LIG     1      -0.334   4.257  23.882  1.00  0.00      LIG  
ATOM   4243 H23  LIG     1       0.000   2.549  23.876  1.00  0.00      LIG  
ATOM   4244 H24  LIG     1       6.053  -0.944  28.230  1.00  0.00      LIG  
ATOM   4245 H25  LIG     1      -0.034   1.108  24.718  1.00  0.00      LIG  
ATOM   4246 H26  LIG     1      -2.697   6.049  25.648  1.00  0.00      LIG  
ATOM   4247 H27  LIG     1       0.424   7.435  24.984  1.00  0.00      LIG  
ATOM   4248 H28  LIG     1       0.124   7.698  26.712  1.00  0.00      LIG  
ATOM   4249 H29  LIG     1      -1.194   7.874  25.547  1.00  0.00      LIG  
ATOM   4250 H30  LIG     1       7.255  -0.880  26.262  1.00  0.00      LIG  
ATOM   4251 H31  LIG     1       6.975   0.777  26.766  1.00  0.00      LIG  
ATOM   4252 H32  LIG     1       4.242  -1.794  25.969  1.00  0.00      LIG  
ATOM   4253 H33  LIG     1       5.604  -2.672  26.658  1.00  0.00      LIG  
ATOM   4254 H34  LIG     1       4.170  -2.353  27.645  1.00  0.00      LIG  
ATOM   4255 H35  LIG     1       5.347  -0.603  24.582  1.00  0.00      LIG  
ATOM   4256 H36  LIG     1       7.577   1.471  24.256  1.00  0.00      LIG  
ATOM   4257 H37  LIG     1       4.539   1.209  25.857  1.00  0.00      LIG  
ATOM   4258 H38  LIG     1       8.270  -0.607  24.973  1.00  0.00      LIG  
ATOM   4259 H39  LIG     1       7.521   0.837  20.525  1.00  0.00      LIG  
ATOM   4260 H40  LIG     1       8.323  -0.322  21.562  1.00  0.00      LIG  
ATOM   4261 H41  LIG     1       8.561   1.422  21.838  1.00  0.00      LIG  
ATOM   4262 H42  LIG     1       4.903   1.994  22.679  1.00  0.00      LIG  
ATOM   4263 H43  LIG     1       6.464   2.844  22.557  1.00  0.00      LIG  
ATOM   4264 H44  LIG     1       5.713   2.096  21.134  1.00  0.00      LIG  
ATOM   4265 H45  LIG     1       6.282  -1.209  22.312  1.00  0.00      LIG  
TER
REMARK  Energy: 64.582
REMARK  SimpleFitness: 64.582
REMARK  FullFitness: -807.2787
REMARK  InterFull: -19.2237
REMARK  IntraFull: 111.682
REMARK  solvFull: -1101.02
REMARK  surfFull: 201.283
REMARK  extraFull: 0.0
REMARK  deltaGcompsolvpol: -1101.02
REMARK  deltaGcompsolvnonpol: 201.283
REMARK  deltaGprotsolvpol: -1109.66
REMARK  deltaGprotsolvnonpol: 196.383
REMARK  deltaGligsolvpol: -11.5015
REMARK  deltaGligsolvnonpol: 15.0896
REMARK  deltaGvdw: -19.2237
REMARK  deltaGelec: 0.0
REMARK  deltaG: -5.5398364
REMARK  Cluster: 3
REMARK  ClusterRank: 4
ATOM   4186 O    LIG     1       0.933   0.544  24.942  1.00  0.00      LIG  
ATOM   4187 O1   LIG     1      -3.245   3.434  26.019  1.00  0.00      LIG  
ATOM   4188 O2   LIG     1       5.045   1.395  25.016  1.00  0.00      LIG  
ATOM   4189 O3   LIG     1       8.329   0.140  24.094  1.00  0.00      LIG  
ATOM   4190 O4   LIG     1       6.243  -0.274  22.060  1.00  0.00      LIG  
ATOM   4191 C    LIG     1       2.329   2.976  27.584  1.00  0.00      LIG  
ATOM   4192 C1   LIG     1       1.612   2.521  26.273  1.00  0.00      LIG  
ATOM   4193 C2   LIG     1       2.772   1.793  28.506  1.00  0.00      LIG  
ATOM   4194 C3   LIG     1       0.419   3.440  25.824  1.00  0.00      LIG  
ATOM   4195 C4   LIG     1       1.456   3.920  28.401  1.00  0.00      LIG  
ATOM   4196 C5   LIG     1       0.607   4.918  26.216  1.00  0.00      LIG  
ATOM   4197 C6   LIG     1       1.309   0.996  26.238  1.00  0.00      LIG  
ATOM   4198 C7   LIG     1       3.363   0.716  27.671  1.00  0.00      LIG  
ATOM   4199 C8   LIG     1       1.039   5.164  27.661  1.00  0.00      LIG  
ATOM   4200 C9   LIG     1       3.916   2.115  29.475  1.00  0.00      LIG  
ATOM   4201 C10  LIG     1       2.482   0.106  26.640  1.00  0.00      LIG  
ATOM   4202 C11  LIG     1       3.557   3.779  27.129  1.00  0.00      LIG  
ATOM   4203 C12  LIG     1      -0.938   2.936  26.339  1.00  0.00      LIG  
ATOM   4204 C13  LIG     1       4.666   0.510  27.909  1.00  0.00      LIG  
ATOM   4205 C14  LIG     1       1.653   1.245  29.398  1.00  0.00      LIG  
ATOM   4206 C15  LIG     1       5.161   1.417  28.970  1.00  0.00      LIG  
ATOM   4207 C16  LIG     1       0.380   3.438  24.289  1.00  0.00      LIG  
ATOM   4208 C17  LIG     1      -0.600   5.769  25.931  1.00  0.00      LIG  
ATOM   4209 C18  LIG     1       5.676  -0.454  27.334  1.00  0.00      LIG  
ATOM   4210 C19  LIG     1      -2.097   3.845  26.022  1.00  0.00      LIG  
ATOM   4211 C20  LIG     1      -1.848   5.291  25.849  1.00  0.00      LIG  
ATOM   4212 C21  LIG     1      -0.335   7.227  25.749  1.00  0.00      LIG  
ATOM   4213 C22  LIG     1       6.643   0.173  26.322  1.00  0.00      LIG  
ATOM   4214 C23  LIG     1       5.128  -1.781  26.838  1.00  0.00      LIG  
ATOM   4215 C24  LIG     1       6.082   0.432  24.917  1.00  0.00      LIG  
ATOM   4216 C25  LIG     1       7.166   0.956  23.959  1.00  0.00      LIG  
ATOM   4217 C26  LIG     1       6.761   0.992  22.467  1.00  0.00      LIG  
ATOM   4218 C27  LIG     1       7.975   1.294  21.601  1.00  0.00      LIG  
ATOM   4219 C28  LIG     1       5.711   2.043  22.150  1.00  0.00      LIG  
ATOM   4220 H    LIG     1       2.360   2.651  25.485  1.00  0.00      LIG  
ATOM   4221 H1   LIG     1       1.981   4.222  29.311  1.00  0.00      LIG  
ATOM   4222 H2   LIG     1       0.538   3.429  28.726  1.00  0.00      LIG  
ATOM   4223 H3   LIG     1       1.409   5.298  25.576  1.00  0.00      LIG  
ATOM   4224 H4   LIG     1       0.470   0.765  26.898  1.00  0.00      LIG  
ATOM   4225 H5   LIG     1       1.869   5.877  27.655  1.00  0.00      LIG  
ATOM   4226 H6   LIG     1       0.255   5.642  28.257  1.00  0.00      LIG  
ATOM   4227 H7   LIG     1       3.690   1.707  30.466  1.00  0.00      LIG  
ATOM   4228 H8   LIG     1       4.083   3.182  29.637  1.00  0.00      LIG  
ATOM   4229 H9   LIG     1       3.074  -0.149  25.757  1.00  0.00      LIG  
ATOM   4230 H10  LIG     1       2.083  -0.840  27.018  1.00  0.00      LIG  
ATOM   4231 H11  LIG     1       3.319   4.462  26.310  1.00  0.00      LIG  
ATOM   4232 H12  LIG     1       4.349   3.126  26.759  1.00  0.00      LIG  
ATOM   4233 H13  LIG     1       3.967   4.386  27.940  1.00  0.00      LIG  
ATOM   4234 H14  LIG     1      -0.925   2.795  27.421  1.00  0.00      LIG  
ATOM   4235 H15  LIG     1      -1.178   1.976  25.882  1.00  0.00      LIG  
ATOM   4236 H16  LIG     1       0.693   1.177  28.885  1.00  0.00      LIG  
ATOM   4237 H17  LIG     1       1.505   1.881  30.275  1.00  0.00      LIG  
ATOM   4238 H18  LIG     1       1.899   0.246  29.760  1.00  0.00      LIG  
ATOM   4239 H19  LIG     1       5.648   0.863  29.777  1.00  0.00      LIG  
ATOM   4240 H20  LIG     1       5.871   2.138  28.556  1.00  0.00      LIG  
ATOM   4241 H21  LIG     1       1.370   3.649  23.879  1.00  0.00      LIG  
ATOM   4242 H22  LIG     1      -0.300   4.188  23.882  1.00  0.00      LIG  
ATOM   4243 H23  LIG     1       0.043   2.482  23.890  1.00  0.00      LIG  
ATOM   4244 H24  LIG     1       6.296  -0.726  28.192  1.00  0.00      LIG  
ATOM   4245 H25  LIG     1       1.595   0.903  24.326  1.00  0.00      LIG  
ATOM   4246 H26  LIG     1      -2.703   5.927  25.652  1.00  0.00      LIG  
ATOM   4247 H27  LIG     1       0.374   7.381  24.932  1.00  0.00      LIG  
ATOM   4248 H28  LIG     1       0.089   7.654  26.660  1.00  0.00      LIG  
ATOM   4249 H29  LIG     1      -1.246   7.785  25.510  1.00  0.00      LIG  
ATOM   4250 H30  LIG     1       7.490  -0.512  26.249  1.00  0.00      LIG  
ATOM   4251 H31  LIG     1       7.028   1.114  26.729  1.00  0.00      LIG  
ATOM   4252 H32  LIG     1       4.524  -1.668  25.937  1.00  0.00      LIG  
ATOM   4253 H33  LIG     1       5.955  -2.454  26.595  1.00  0.00      LIG  
ATOM   4254 H34  LIG     1       4.512  -2.258  27.606  1.00  0.00      LIG  
ATOM   4255 H35  LIG     1       5.654  -0.489  24.519  1.00  0.00      LIG  
ATOM   4256 H36  LIG     1       7.451   1.970  24.254  1.00  0.00      LIG  
ATOM   4257 H37  LIG     1       4.558   1.186  25.832  1.00  0.00      LIG  
ATOM   4258 H38  LIG     1       8.029  -0.784  24.056  1.00  0.00      LIG  
ATOM   4259 H39  LIG     1       7.686   1.378  20.550  1.00  0.00      LIG  
ATOM   4260 H40  LIG     1       8.719   0.494  21.652  1.00  0.00      LIG  
ATOM   4261 H41  LIG     1       8.441   2.235  21.907  1.00  0.00      LIG  
ATOM   4262 H42  LIG     1       4.734   1.768  22.556  1.00  0.00      LIG  
ATOM   4263 H43  LIG     1       6.006   3.019  22.546  1.00  0.00      LIG  
ATOM   4264 H44  LIG     1       5.575   2.133  21.068  1.00  0.00      LIG  
ATOM   4265 H45  LIG     1       6.990  -0.895  22.071  1.00  0.00      LIG  
TER
REMARK  Energy: 64.582
REMARK  SimpleFitness: 64.582
REMARK  FullFitness: -807.2787
REMARK  InterFull: -19.2237
REMARK  IntraFull: 111.682
REMARK  solvFull: -1101.02
REMARK  surfFull: 201.283
REMARK  extraFull: 0.0
REMARK  deltaGcompsolvpol: -1101.02
REMARK  deltaGcompsolvnonpol: 201.283
REMARK  deltaGprotsolvpol: -1109.66
REMARK  deltaGprotsolvnonpol: 196.383
REMARK  deltaGligsolvpol: -11.5015
REMARK  deltaGligsolvnonpol: 15.0896
REMARK  deltaGvdw: -19.2237
REMARK  deltaGelec: 0.0
REMARK  deltaG: -5.5398364
REMARK  Cluster: 3
REMARK  ClusterRank: 5
ATOM   4186 O    LIG     1       0.933   0.544  24.942  1.00  0.00      LIG  
ATOM   4187 O1   LIG     1      -3.245   3.434  26.019  1.00  0.00      LIG  
ATOM   4188 O2   LIG     1       5.045   1.395  25.016  1.00  0.00      LIG  
ATOM   4189 O3   LIG     1       8.329   0.140  24.094  1.00  0.00      LIG  
ATOM   4190 O4   LIG     1       6.243  -0.274  22.060  1.00  0.00      LIG  
ATOM   4191 C    LIG     1       2.329   2.976  27.584  1.00  0.00      LIG  
ATOM   4192 C1   LIG     1       1.612   2.521  26.273  1.00  0.00      LIG  
ATOM   4193 C2   LIG     1       2.772   1.793  28.506  1.00  0.00      LIG  
ATOM   4194 C3   LIG     1       0.419   3.440  25.824  1.00  0.00      LIG  
ATOM   4195 C4   LIG     1       1.456   3.920  28.401  1.00  0.00      LIG  
ATOM   4196 C5   LIG     1       0.607   4.918  26.216  1.00  0.00      LIG  
ATOM   4197 C6   LIG     1       1.309   0.996  26.238  1.00  0.00      LIG  
ATOM   4198 C7   LIG     1       3.363   0.716  27.671  1.00  0.00      LIG  
ATOM   4199 C8   LIG     1       1.039   5.164  27.661  1.00  0.00      LIG  
ATOM   4200 C9   LIG     1       3.916   2.115  29.475  1.00  0.00      LIG  
ATOM   4201 C10  LIG     1       2.482   0.106  26.640  1.00  0.00      LIG  
ATOM   4202 C11  LIG     1       3.557   3.779  27.129  1.00  0.00      LIG  
ATOM   4203 C12  LIG     1      -0.938   2.936  26.339  1.00  0.00      LIG  
ATOM   4204 C13  LIG     1       4.666   0.510  27.909  1.00  0.00      LIG  
ATOM   4205 C14  LIG     1       1.653   1.245  29.398  1.00  0.00      LIG  
ATOM   4206 C15  LIG     1       5.161   1.417  28.970  1.00  0.00      LIG  
ATOM   4207 C16  LIG     1       0.380   3.438  24.289  1.00  0.00      LIG  
ATOM   4208 C17  LIG     1      -0.600   5.769  25.931  1.00  0.00      LIG  
ATOM   4209 C18  LIG     1       5.676  -0.454  27.334  1.00  0.00      LIG  
ATOM   4210 C19  LIG     1      -2.097   3.845  26.022  1.00  0.00      LIG  
ATOM   4211 C20  LIG     1      -1.848   5.291  25.849  1.00  0.00      LIG  
ATOM   4212 C21  LIG     1      -0.335   7.227  25.749  1.00  0.00      LIG  
ATOM   4213 C22  LIG     1       6.643   0.173  26.322  1.00  0.00      LIG  
ATOM   4214 C23  LIG     1       5.128  -1.781  26.838  1.00  0.00      LIG  
ATOM   4215 C24  LIG     1       6.082   0.432  24.917  1.00  0.00      LIG  
ATOM   4216 C25  LIG     1       7.166   0.956  23.959  1.00  0.00      LIG  
ATOM   4217 C26  LIG     1       6.761   0.992  22.467  1.00  0.00      LIG  
ATOM   4218 C27  LIG     1       7.975   1.294  21.601  1.00  0.00      LIG  
ATOM   4219 C28  LIG     1       5.711   2.043  22.150  1.00  0.00      LIG  
ATOM   4220 H    LIG     1       2.360   2.651  25.485  1.00  0.00      LIG  
ATOM   4221 H1   LIG     1       1.981   4.222  29.311  1.00  0.00      LIG  
ATOM   4222 H2   LIG     1       0.538   3.429  28.726  1.00  0.00      LIG  
ATOM   4223 H3   LIG     1       1.409   5.298  25.576  1.00  0.00      LIG  
ATOM   4224 H4   LIG     1       0.470   0.765  26.898  1.00  0.00      LIG  
ATOM   4225 H5   LIG     1       1.869   5.877  27.655  1.00  0.00      LIG  
ATOM   4226 H6   LIG     1       0.255   5.642  28.257  1.00  0.00      LIG  
ATOM   4227 H7   LIG     1       3.690   1.707  30.466  1.00  0.00      LIG  
ATOM   4228 H8   LIG     1       4.083   3.182  29.637  1.00  0.00      LIG  
ATOM   4229 H9   LIG     1       3.074  -0.149  25.757  1.00  0.00      LIG  
ATOM   4230 H10  LIG     1       2.083  -0.840  27.018  1.00  0.00      LIG  
ATOM   4231 H11  LIG     1       3.319   4.462  26.310  1.00  0.00      LIG  
ATOM   4232 H12  LIG     1       4.349   3.126  26.759  1.00  0.00      LIG  
ATOM   4233 H13  LIG     1       3.967   4.386  27.940  1.00  0.00      LIG  
ATOM   4234 H14  LIG     1      -0.925   2.795  27.421  1.00  0.00      LIG  
ATOM   4235 H15  LIG     1      -1.178   1.976  25.882  1.00  0.00      LIG  
ATOM   4236 H16  LIG     1       0.693   1.177  28.885  1.00  0.00      LIG  
ATOM   4237 H17  LIG     1       1.505   1.881  30.275  1.00  0.00      LIG  
ATOM   4238 H18  LIG     1       1.899   0.246  29.760  1.00  0.00      LIG  
ATOM   4239 H19  LIG     1       5.648   0.863  29.777  1.00  0.00      LIG  
ATOM   4240 H20  LIG     1       5.871   2.138  28.556  1.00  0.00      LIG  
ATOM   4241 H21  LIG     1       1.370   3.649  23.879  1.00  0.00      LIG  
ATOM   4242 H22  LIG     1      -0.300   4.188  23.882  1.00  0.00      LIG  
ATOM   4243 H23  LIG     1       0.043   2.482  23.890  1.00  0.00      LIG  
ATOM   4244 H24  LIG     1       6.296  -0.726  28.192  1.00  0.00      LIG  
ATOM   4245 H25  LIG     1       1.595   0.903  24.326  1.00  0.00      LIG  
ATOM   4246 H26  LIG     1      -2.703   5.927  25.652  1.00  0.00      LIG  
ATOM   4247 H27  LIG     1       0.374   7.381  24.932  1.00  0.00      LIG  
ATOM   4248 H28  LIG     1       0.089   7.654  26.660  1.00  0.00      LIG  
ATOM   4249 H29  LIG     1      -1.246   7.785  25.510  1.00  0.00      LIG  
ATOM   4250 H30  LIG     1       7.490  -0.512  26.249  1.00  0.00      LIG  
ATOM   4251 H31  LIG     1       7.028   1.114  26.729  1.00  0.00      LIG  
ATOM   4252 H32  LIG     1       4.524  -1.668  25.937  1.00  0.00      LIG  
ATOM   4253 H33  LIG     1       5.955  -2.454  26.595  1.00  0.00      LIG  
ATOM   4254 H34  LIG     1       4.512  -2.258  27.606  1.00  0.00      LIG  
ATOM   4255 H35  LIG     1       5.654  -0.489  24.519  1.00  0.00      LIG  
ATOM   4256 H36  LIG     1       7.451   1.970  24.254  1.00  0.00      LIG  
ATOM   4257 H37  LIG     1       4.558   1.186  25.832  1.00  0.00      LIG  
ATOM   4258 H38  LIG     1       8.029  -0.784  24.056  1.00  0.00      LIG  
ATOM   4259 H39  LIG     1       7.686   1.378  20.550  1.00  0.00      LIG  
ATOM   4260 H40  LIG     1       8.719   0.494  21.652  1.00  0.00      LIG  
ATOM   4261 H41  LIG     1       8.441   2.235  21.907  1.00  0.00      LIG  
ATOM   4262 H42  LIG     1       4.734   1.768  22.556  1.00  0.00      LIG  
ATOM   4263 H43  LIG     1       6.006   3.019  22.546  1.00  0.00      LIG  
ATOM   4264 H44  LIG     1       5.575   2.133  21.068  1.00  0.00      LIG  
ATOM   4265 H45  LIG     1       6.990  -0.895  22.071  1.00  0.00      LIG  
TER
REMARK  Energy: 64.582
REMARK  SimpleFitness: 64.582
REMARK  FullFitness: -807.2787
REMARK  InterFull: -19.2237
REMARK  IntraFull: 111.682
REMARK  solvFull: -1101.02
REMARK  surfFull: 201.283
REMARK  extraFull: 0.0
REMARK  deltaGcompsolvpol: -1101.02
REMARK  deltaGcompsolvnonpol: 201.283
REMARK  deltaGprotsolvpol: -1109.66
REMARK  deltaGprotsolvnonpol: 196.383
REMARK  deltaGligsolvpol: -11.5015
REMARK  deltaGligsolvnonpol: 15.0896
REMARK  deltaGvdw: -19.2237
REMARK  deltaGelec: 0.0
REMARK  deltaG: -5.5398364
REMARK  Cluster: 3
REMARK  ClusterRank: 6
ATOM   4186 O    LIG     1       0.933   0.544  24.942  1.00  0.00      LIG  
ATOM   4187 O1   LIG     1      -3.245   3.434  26.019  1.00  0.00      LIG  
ATOM   4188 O2   LIG     1       5.045   1.395  25.016  1.00  0.00      LIG  
ATOM   4189 O3   LIG     1       8.329   0.140  24.094  1.00  0.00      LIG  
ATOM   4190 O4   LIG     1       6.243  -0.274  22.060  1.00  0.00      LIG  
ATOM   4191 C    LIG     1       2.329   2.976  27.584  1.00  0.00      LIG  
ATOM   4192 C1   LIG     1       1.612   2.521  26.273  1.00  0.00      LIG  
ATOM   4193 C2   LIG     1       2.772   1.793  28.506  1.00  0.00      LIG  
ATOM   4194 C3   LIG     1       0.419   3.440  25.824  1.00  0.00      LIG  
ATOM   4195 C4   LIG     1       1.456   3.920  28.401  1.00  0.00      LIG  
ATOM   4196 C5   LIG     1       0.607   4.918  26.216  1.00  0.00      LIG  
ATOM   4197 C6   LIG     1       1.309   0.996  26.238  1.00  0.00      LIG  
ATOM   4198 C7   LIG     1       3.363   0.716  27.671  1.00  0.00      LIG  
ATOM   4199 C8   LIG     1       1.039   5.164  27.661  1.00  0.00      LIG  
ATOM   4200 C9   LIG     1       3.916   2.115  29.475  1.00  0.00      LIG  
ATOM   4201 C10  LIG     1       2.482   0.106  26.640  1.00  0.00      LIG  
ATOM   4202 C11  LIG     1       3.557   3.779  27.129  1.00  0.00      LIG  
ATOM   4203 C12  LIG     1      -0.938   2.936  26.339  1.00  0.00      LIG  
ATOM   4204 C13  LIG     1       4.666   0.510  27.909  1.00  0.00      LIG  
ATOM   4205 C14  LIG     1       1.653   1.245  29.398  1.00  0.00      LIG  
ATOM   4206 C15  LIG     1       5.161   1.417  28.970  1.00  0.00      LIG  
ATOM   4207 C16  LIG     1       0.380   3.438  24.289  1.00  0.00      LIG  
ATOM   4208 C17  LIG     1      -0.600   5.769  25.931  1.00  0.00      LIG  
ATOM   4209 C18  LIG     1       5.676  -0.454  27.334  1.00  0.00      LIG  
ATOM   4210 C19  LIG     1      -2.097   3.845  26.022  1.00  0.00      LIG  
ATOM   4211 C20  LIG     1      -1.848   5.291  25.849  1.00  0.00      LIG  
ATOM   4212 C21  LIG     1      -0.335   7.227  25.749  1.00  0.00      LIG  
ATOM   4213 C22  LIG     1       6.643   0.173  26.322  1.00  0.00      LIG  
ATOM   4214 C23  LIG     1       5.128  -1.781  26.838  1.00  0.00      LIG  
ATOM   4215 C24  LIG     1       6.082   0.432  24.917  1.00  0.00      LIG  
ATOM   4216 C25  LIG     1       7.166   0.956  23.959  1.00  0.00      LIG  
ATOM   4217 C26  LIG     1       6.761   0.992  22.467  1.00  0.00      LIG  
ATOM   4218 C27  LIG     1       7.975   1.294  21.601  1.00  0.00      LIG  
ATOM   4219 C28  LIG     1       5.711   2.043  22.150  1.00  0.00      LIG  
ATOM   4220 H    LIG     1       2.360   2.651  25.485  1.00  0.00      LIG  
ATOM   4221 H1   LIG     1       1.981   4.222  29.311  1.00  0.00      LIG  
ATOM   4222 H2   LIG     1       0.538   3.429  28.726  1.00  0.00      LIG  
ATOM   4223 H3   LIG     1       1.409   5.298  25.576  1.00  0.00      LIG  
ATOM   4224 H4   LIG     1       0.470   0.765  26.898  1.00  0.00      LIG  
ATOM   4225 H5   LIG     1       1.869   5.877  27.655  1.00  0.00      LIG  
ATOM   4226 H6   LIG     1       0.255   5.642  28.257  1.00  0.00      LIG  
ATOM   4227 H7   LIG     1       3.690   1.707  30.466  1.00  0.00      LIG  
ATOM   4228 H8   LIG     1       4.083   3.182  29.637  1.00  0.00      LIG  
ATOM   4229 H9   LIG     1       3.074  -0.149  25.757  1.00  0.00      LIG  
ATOM   4230 H10  LIG     1       2.083  -0.840  27.018  1.00  0.00      LIG  
ATOM   4231 H11  LIG     1       3.319   4.462  26.310  1.00  0.00      LIG  
ATOM   4232 H12  LIG     1       4.349   3.126  26.759  1.00  0.00      LIG  
ATOM   4233 H13  LIG     1       3.967   4.386  27.940  1.00  0.00      LIG  
ATOM   4234 H14  LIG     1      -0.925   2.795  27.421  1.00  0.00      LIG  
ATOM   4235 H15  LIG     1      -1.178   1.976  25.882  1.00  0.00      LIG  
ATOM   4236 H16  LIG     1       0.693   1.177  28.885  1.00  0.00      LIG  
ATOM   4237 H17  LIG     1       1.505   1.881  30.275  1.00  0.00      LIG  
ATOM   4238 H18  LIG     1       1.899   0.246  29.760  1.00  0.00      LIG  
ATOM   4239 H19  LIG     1       5.648   0.863  29.777  1.00  0.00      LIG  
ATOM   4240 H20  LIG     1       5.871   2.138  28.556  1.00  0.00      LIG  
ATOM   4241 H21  LIG     1       1.370   3.649  23.879  1.00  0.00      LIG  
ATOM   4242 H22  LIG     1      -0.300   4.188  23.882  1.00  0.00      LIG  
ATOM   4243 H23  LIG     1       0.043   2.482  23.890  1.00  0.00      LIG  
ATOM   4244 H24  LIG     1       6.296  -0.726  28.192  1.00  0.00      LIG  
ATOM   4245 H25  LIG     1       1.595   0.903  24.326  1.00  0.00      LIG  
ATOM   4246 H26  LIG     1      -2.703   5.927  25.652  1.00  0.00      LIG  
ATOM   4247 H27  LIG     1       0.374   7.381  24.932  1.00  0.00      LIG  
ATOM   4248 H28  LIG     1       0.089   7.654  26.660  1.00  0.00      LIG  
ATOM   4249 H29  LIG     1      -1.246   7.785  25.510  1.00  0.00      LIG  
ATOM   4250 H30  LIG     1       7.490  -0.512  26.249  1.00  0.00      LIG  
ATOM   4251 H31  LIG     1       7.028   1.114  26.729  1.00  0.00      LIG  
ATOM   4252 H32  LIG     1       4.524  -1.668  25.937  1.00  0.00      LIG  
ATOM   4253 H33  LIG     1       5.955  -2.454  26.595  1.00  0.00      LIG  
ATOM   4254 H34  LIG     1       4.512  -2.258  27.606  1.00  0.00      LIG  
ATOM   4255 H35  LIG     1       5.654  -0.489  24.519  1.00  0.00      LIG  
ATOM   4256 H36  LIG     1       7.451   1.970  24.254  1.00  0.00      LIG  
ATOM   4257 H37  LIG     1       4.558   1.186  25.832  1.00  0.00      LIG  
ATOM   4258 H38  LIG     1       8.029  -0.784  24.056  1.00  0.00      LIG  
ATOM   4259 H39  LIG     1       7.686   1.378  20.550  1.00  0.00      LIG  
ATOM   4260 H40  LIG     1       8.719   0.494  21.652  1.00  0.00      LIG  
ATOM   4261 H41  LIG     1       8.441   2.235  21.907  1.00  0.00      LIG  
ATOM   4262 H42  LIG     1       4.734   1.768  22.556  1.00  0.00      LIG  
ATOM   4263 H43  LIG     1       6.006   3.019  22.546  1.00  0.00      LIG  
ATOM   4264 H44  LIG     1       5.575   2.133  21.068  1.00  0.00      LIG  
ATOM   4265 H45  LIG     1       6.990  -0.895  22.071  1.00  0.00      LIG  
TER
REMARK  Energy: 64.582
REMARK  SimpleFitness: 64.582
REMARK  FullFitness: -807.2787
REMARK  InterFull: -19.2237
REMARK  IntraFull: 111.682
REMARK  solvFull: -1101.02
REMARK  surfFull: 201.283
REMARK  extraFull: 0.0
REMARK  deltaGcompsolvpol: -1101.02
REMARK  deltaGcompsolvnonpol: 201.283
REMARK  deltaGprotsolvpol: -1109.66
REMARK  deltaGprotsolvnonpol: 196.383
REMARK  deltaGligsolvpol: -11.5015
REMARK  deltaGligsolvnonpol: 15.0896
REMARK  deltaGvdw: -19.2237
REMARK  deltaGelec: 0.0
REMARK  deltaG: -5.5398364
REMARK  Cluster: 3
REMARK  ClusterRank: 7
ATOM   4186 O    LIG     1       0.933   0.544  24.942  1.00  0.00      LIG  
ATOM   4187 O1   LIG     1      -3.245   3.434  26.019  1.00  0.00      LIG  
ATOM   4188 O2   LIG     1       5.045   1.395  25.016  1.00  0.00      LIG  
ATOM   4189 O3   LIG     1       8.329   0.140  24.094  1.00  0.00      LIG  
ATOM   4190 O4   LIG     1       6.243  -0.274  22.060  1.00  0.00      LIG  
ATOM   4191 C    LIG     1       2.329   2.976  27.584  1.00  0.00      LIG  
ATOM   4192 C1   LIG     1       1.612   2.521  26.273  1.00  0.00      LIG  
ATOM   4193 C2   LIG     1       2.772   1.793  28.506  1.00  0.00      LIG  
ATOM   4194 C3   LIG     1       0.419   3.440  25.824  1.00  0.00      LIG  
ATOM   4195 C4   LIG     1       1.456   3.920  28.401  1.00  0.00      LIG  
ATOM   4196 C5   LIG     1       0.607   4.918  26.216  1.00  0.00      LIG  
ATOM   4197 C6   LIG     1       1.309   0.996  26.238  1.00  0.00      LIG  
ATOM   4198 C7   LIG     1       3.363   0.716  27.671  1.00  0.00      LIG  
ATOM   4199 C8   LIG     1       1.039   5.164  27.661  1.00  0.00      LIG  
ATOM   4200 C9   LIG     1       3.916   2.115  29.475  1.00  0.00      LIG  
ATOM   4201 C10  LIG     1       2.482   0.106  26.640  1.00  0.00      LIG  
ATOM   4202 C11  LIG     1       3.557   3.779  27.129  1.00  0.00      LIG  
ATOM   4203 C12  LIG     1      -0.938   2.936  26.339  1.00  0.00      LIG  
ATOM   4204 C13  LIG     1       4.666   0.510  27.909  1.00  0.00      LIG  
ATOM   4205 C14  LIG     1       1.653   1.245  29.398  1.00  0.00      LIG  
ATOM   4206 C15  LIG     1       5.161   1.417  28.970  1.00  0.00      LIG  
ATOM   4207 C16  LIG     1       0.380   3.438  24.289  1.00  0.00      LIG  
ATOM   4208 C17  LIG     1      -0.600   5.769  25.931  1.00  0.00      LIG  
ATOM   4209 C18  LIG     1       5.676  -0.454  27.334  1.00  0.00      LIG  
ATOM   4210 C19  LIG     1      -2.097   3.845  26.022  1.00  0.00      LIG  
ATOM   4211 C20  LIG     1      -1.848   5.291  25.849  1.00  0.00      LIG  
ATOM   4212 C21  LIG     1      -0.335   7.227  25.749  1.00  0.00      LIG  
ATOM   4213 C22  LIG     1       6.643   0.173  26.322  1.00  0.00      LIG  
ATOM   4214 C23  LIG     1       5.128  -1.781  26.838  1.00  0.00      LIG  
ATOM   4215 C24  LIG     1       6.082   0.432  24.917  1.00  0.00      LIG  
ATOM   4216 C25  LIG     1       7.166   0.956  23.959  1.00  0.00      LIG  
ATOM   4217 C26  LIG     1       6.761   0.992  22.467  1.00  0.00      LIG  
ATOM   4218 C27  LIG     1       7.975   1.294  21.601  1.00  0.00      LIG  
ATOM   4219 C28  LIG     1       5.711   2.043  22.150  1.00  0.00      LIG  
ATOM   4220 H    LIG     1       2.360   2.651  25.485  1.00  0.00      LIG  
ATOM   4221 H1   LIG     1       1.981   4.222  29.311  1.00  0.00      LIG  
ATOM   4222 H2   LIG     1       0.538   3.429  28.726  1.00  0.00      LIG  
ATOM   4223 H3   LIG     1       1.409   5.298  25.576  1.00  0.00      LIG  
ATOM   4224 H4   LIG     1       0.470   0.765  26.898  1.00  0.00      LIG  
ATOM   4225 H5   LIG     1       1.869   5.877  27.655  1.00  0.00      LIG  
ATOM   4226 H6   LIG     1       0.255   5.642  28.257  1.00  0.00      LIG  
ATOM   4227 H7   LIG     1       3.690   1.707  30.466  1.00  0.00      LIG  
ATOM   4228 H8   LIG     1       4.083   3.182  29.637  1.00  0.00      LIG  
ATOM   4229 H9   LIG     1       3.074  -0.149  25.757  1.00  0.00      LIG  
ATOM   4230 H10  LIG     1       2.083  -0.840  27.018  1.00  0.00      LIG  
ATOM   4231 H11  LIG     1       3.319   4.462  26.310  1.00  0.00      LIG  
ATOM   4232 H12  LIG     1       4.349   3.126  26.759  1.00  0.00      LIG  
ATOM   4233 H13  LIG     1       3.967   4.386  27.940  1.00  0.00      LIG  
ATOM   4234 H14  LIG     1      -0.925   2.795  27.421  1.00  0.00      LIG  
ATOM   4235 H15  LIG     1      -1.178   1.976  25.882  1.00  0.00      LIG  
ATOM   4236 H16  LIG     1       0.693   1.177  28.885  1.00  0.00      LIG  
ATOM   4237 H17  LIG     1       1.505   1.881  30.275  1.00  0.00      LIG  
ATOM   4238 H18  LIG     1       1.899   0.246  29.760  1.00  0.00      LIG  
ATOM   4239 H19  LIG     1       5.648   0.863  29.777  1.00  0.00      LIG  
ATOM   4240 H20  LIG     1       5.871   2.138  28.556  1.00  0.00      LIG  
ATOM   4241 H21  LIG     1       1.370   3.649  23.879  1.00  0.00      LIG  
ATOM   4242 H22  LIG     1      -0.300   4.188  23.882  1.00  0.00      LIG  
ATOM   4243 H23  LIG     1       0.043   2.482  23.890  1.00  0.00      LIG  
ATOM   4244 H24  LIG     1       6.296  -0.726  28.192  1.00  0.00      LIG  
ATOM   4245 H25  LIG     1       1.595   0.903  24.326  1.00  0.00      LIG  
ATOM   4246 H26  LIG     1      -2.703   5.927  25.652  1.00  0.00      LIG  
ATOM   4247 H27  LIG     1       0.374   7.381  24.932  1.00  0.00      LIG  
ATOM   4248 H28  LIG     1       0.089   7.654  26.660  1.00  0.00      LIG  
ATOM   4249 H29  LIG     1      -1.246   7.785  25.510  1.00  0.00      LIG  
ATOM   4250 H30  LIG     1       7.490  -0.512  26.249  1.00  0.00      LIG  
ATOM   4251 H31  LIG     1       7.028   1.114  26.729  1.00  0.00      LIG  
ATOM   4252 H32  LIG     1       4.524  -1.668  25.937  1.00  0.00      LIG  
ATOM   4253 H33  LIG     1       5.955  -2.454  26.595  1.00  0.00      LIG  
ATOM   4254 H34  LIG     1       4.512  -2.258  27.606  1.00  0.00      LIG  
ATOM   4255 H35  LIG     1       5.654  -0.489  24.519  1.00  0.00      LIG  
ATOM   4256 H36  LIG     1       7.451   1.970  24.254  1.00  0.00      LIG  
ATOM   4257 H37  LIG     1       4.558   1.186  25.832  1.00  0.00      LIG  
ATOM   4258 H38  LIG     1       8.029  -0.784  24.056  1.00  0.00      LIG  
ATOM   4259 H39  LIG     1       7.686   1.378  20.550  1.00  0.00      LIG  
ATOM   4260 H40  LIG     1       8.719   0.494  21.652  1.00  0.00      LIG  
ATOM   4261 H41  LIG     1       8.441   2.235  21.907  1.00  0.00      LIG  
ATOM   4262 H42  LIG     1       4.734   1.768  22.556  1.00  0.00      LIG  
ATOM   4263 H43  LIG     1       6.006   3.019  22.546  1.00  0.00      LIG  
ATOM   4264 H44  LIG     1       5.575   2.133  21.068  1.00  0.00      LIG  
ATOM   4265 H45  LIG     1       6.990  -0.895  22.071  1.00  0.00      LIG  
TER
REMARK  Energy: 60.3457
REMARK  SimpleFitness: 60.3457
REMARK  FullFitness: -805.65735
REMARK  InterFull: -31.4673
REMARK  IntraFull: 118.863
REMARK  solvFull: -1091.79
REMARK  surfFull: 198.737
REMARK  extraFull: 0.0
REMARK  deltaGcompsolvpol: -1091.79
REMARK  deltaGcompsolvnonpol: 198.737
REMARK  deltaGprotsolvpol: -1109.66
REMARK  deltaGprotsolvnonpol: 196.383
REMARK  deltaGligsolvpol: -11.9313
REMARK  deltaGligsolvnonpol: 15.0965
REMARK  deltaGvdw: -31.4673
REMARK  deltaGelec: 0.0
REMARK  deltaG: -6.3484073
REMARK  Cluster: 4
REMARK  ClusterRank: 0
ATOM   4186 O    LIG     1       1.885  -0.270  23.552  1.00  0.00      LIG  
ATOM   4187 O1   LIG     1       0.787   4.824  26.045  1.00  0.00      LIG  
ATOM   4188 O2   LIG     1       2.929  -7.014  25.423  1.00  0.00      LIG  
ATOM   4189 O3   LIG     1      -0.126  -6.640  27.358  1.00  0.00      LIG  
ATOM   4190 O4   LIG     1       0.331  -7.256  24.168  1.00  0.00      LIG  
ATOM   4191 C    LIG     1       4.069   0.296  26.631  1.00  0.00      LIG  
ATOM   4192 C1   LIG     1       3.387   0.686  25.281  1.00  0.00      LIG  
ATOM   4193 C2   LIG     1       3.198  -0.641  27.534  1.00  0.00      LIG  
ATOM   4194 C3   LIG     1       3.167   2.217  25.076  1.00  0.00      LIG  
ATOM   4195 C4   LIG     1       4.514   1.504  27.449  1.00  0.00      LIG  
ATOM   4196 C5   LIG     1       4.457   2.996  25.391  1.00  0.00      LIG  
ATOM   4197 C6   LIG     1       2.177  -0.229  24.945  1.00  0.00      LIG  
ATOM   4198 C7   LIG     1       2.817  -1.839  26.756  1.00  0.00      LIG  
ATOM   4199 C8   LIG     1       5.235   2.536  26.624  1.00  0.00      LIG  
ATOM   4200 C9   LIG     1       3.950  -1.257  28.715  1.00  0.00      LIG  
ATOM   4201 C10  LIG     1       2.417  -1.680  25.332  1.00  0.00      LIG  
ATOM   4202 C11  LIG     1       5.377  -0.407  26.212  1.00  0.00      LIG  
ATOM   4203 C12  LIG     1       1.961   2.762  25.852  1.00  0.00      LIG  
ATOM   4204 C13  LIG     1       3.137  -2.984  27.366  1.00  0.00      LIG  
ATOM   4205 C14  LIG     1       1.957  -0.004  28.169  1.00  0.00      LIG  
ATOM   4206 C15  LIG     1       3.672  -2.748  28.725  1.00  0.00      LIG  
ATOM   4207 C16  LIG     1       2.881   2.497  23.597  1.00  0.00      LIG  
ATOM   4208 C17  LIG     1       4.253   4.482  25.449  1.00  0.00      LIG  
ATOM   4209 C18  LIG     1       3.274  -4.303  26.665  1.00  0.00      LIG  
ATOM   4210 C19  LIG     1       1.849   4.263  25.825  1.00  0.00      LIG  
ATOM   4211 C20  LIG     1       3.072   5.075  25.663  1.00  0.00      LIG  
ATOM   4212 C21  LIG     1       5.479   5.298  25.201  1.00  0.00      LIG  
ATOM   4213 C22  LIG     1       2.632  -5.550  27.296  1.00  0.00      LIG  
ATOM   4214 C23  LIG     1       4.747  -4.514  26.522  1.00  0.00      LIG  
ATOM   4215 C24  LIG     1       1.937  -6.324  26.167  1.00  0.00      LIG  
ATOM   4216 C25  LIG     1       0.853  -7.326  26.585  1.00  0.00      LIG  
ATOM   4217 C26  LIG     1       0.183  -8.020  25.365  1.00  0.00      LIG  
ATOM   4218 C27  LIG     1      -1.303  -8.244  25.518  1.00  0.00      LIG  
ATOM   4219 C28  LIG     1       0.792  -9.385  25.136  1.00  0.00      LIG  
ATOM   4220 H    LIG     1       4.116   0.449  24.500  1.00  0.00      LIG  
ATOM   4221 H1   LIG     1       5.183   1.182  28.252  1.00  0.00      LIG  
ATOM   4222 H2   LIG     1       3.674   1.995  27.938  1.00  0.00      LIG  
ATOM   4223 H3   LIG     1       5.122   2.822  24.540  1.00  0.00      LIG  
ATOM   4224 H4   LIG     1       1.272   0.131  25.438  1.00  0.00      LIG  
ATOM   4225 H5   LIG     1       6.197   2.135  26.293  1.00  0.00      LIG  
ATOM   4226 H6   LIG     1       5.498   3.363  27.292  1.00  0.00      LIG  
ATOM   4227 H7   LIG     1       3.630  -0.807  29.657  1.00  0.00      LIG  
ATOM   4228 H8   LIG     1       5.029  -1.103  28.673  1.00  0.00      LIG  
ATOM   4229 H9   LIG     1       3.197  -2.096  24.686  1.00  0.00      LIG  
ATOM   4230 H10  LIG     1       1.513  -2.265  25.136  1.00  0.00      LIG  
ATOM   4231 H11  LIG     1       5.923   0.177  25.466  1.00  0.00      LIG  
ATOM   4232 H12  LIG     1       5.196  -1.382  25.757  1.00  0.00      LIG  
ATOM   4233 H13  LIG     1       6.060  -0.547  27.052  1.00  0.00      LIG  
ATOM   4234 H14  LIG     1       1.988   2.476  26.901  1.00  0.00      LIG  
ATOM   4235 H15  LIG     1       1.038   2.367  25.420  1.00  0.00      LIG  
ATOM   4236 H16  LIG     1       1.288   0.448  27.438  1.00  0.00      LIG  
ATOM   4237 H17  LIG     1       2.236   0.771  28.887  1.00  0.00      LIG  
ATOM   4238 H18  LIG     1       1.374  -0.749  28.719  1.00  0.00      LIG  
ATOM   4239 H19  LIG     1       2.924  -3.009  29.479  1.00  0.00      LIG  
ATOM   4240 H20  LIG     1       4.591  -3.303  28.932  1.00  0.00      LIG  
ATOM   4241 H21  LIG     1       3.584   1.952  22.961  1.00  0.00      LIG  
ATOM   4242 H22  LIG     1       2.968   3.556  23.345  1.00  0.00      LIG  
ATOM   4243 H23  LIG     1       1.866   2.196  23.329  1.00  0.00      LIG  
ATOM   4244 H24  LIG     1       2.886  -4.207  25.649  1.00  0.00      LIG  
ATOM   4245 H25  LIG     1       1.866   0.652  23.245  1.00  0.00      LIG  
ATOM   4246 H26  LIG     1       2.963   6.152  25.689  1.00  0.00      LIG  
ATOM   4247 H27  LIG     1       5.908   5.031  24.232  1.00  0.00      LIG  
ATOM   4248 H28  LIG     1       6.232   5.115  25.971  1.00  0.00      LIG  
ATOM   4249 H29  LIG     1       5.266   6.372  25.187  1.00  0.00      LIG  
ATOM   4250 H30  LIG     1       1.922  -5.279  28.078  1.00  0.00      LIG  
ATOM   4251 H31  LIG     1       3.401  -6.171  27.764  1.00  0.00      LIG  
ATOM   4252 H32  LIG     1       4.891  -5.287  25.780  1.00  0.00      LIG  
ATOM   4253 H33  LIG     1       5.280  -3.625  26.172  1.00  0.00      LIG  
ATOM   4254 H34  LIG     1       5.191  -4.852  27.461  1.00  0.00      LIG  
ATOM   4255 H35  LIG     1       1.468  -5.583  25.514  1.00  0.00      LIG  
ATOM   4256 H36  LIG     1       1.279  -8.095  27.235  1.00  0.00      LIG  
ATOM   4257 H37  LIG     1       2.456  -7.529  24.745  1.00  0.00      LIG  
ATOM   4258 H38  LIG     1       0.352  -6.146  28.048  1.00  0.00      LIG  
ATOM   4259 H39  LIG     1      -1.708  -8.736  24.628  1.00  0.00      LIG  
ATOM   4260 H40  LIG     1      -1.839  -7.296  25.616  1.00  0.00      LIG  
ATOM   4261 H41  LIG     1      -1.520  -8.873  26.377  1.00  0.00      LIG  
ATOM   4262 H42  LIG     1       1.853  -9.298  24.919  1.00  0.00      LIG  
ATOM   4263 H43  LIG     1       0.664 -10.020  26.017  1.00  0.00      LIG  
ATOM   4264 H44  LIG     1       0.327  -9.874  24.276  1.00  0.00      LIG  
ATOM   4265 H45  LIG     1      -0.277  -6.500  24.260  1.00  0.00      LIG  
TER
REMARK  Energy: 60.3457
REMARK  SimpleFitness: 60.3457
REMARK  FullFitness: -805.65735
REMARK  InterFull: -31.4673
REMARK  IntraFull: 118.863
REMARK  solvFull: -1091.79
REMARK  surfFull: 198.737
REMARK  extraFull: 0.0
REMARK  deltaGcompsolvpol: -1091.79
REMARK  deltaGcompsolvnonpol: 198.737
REMARK  deltaGprotsolvpol: -1109.66
REMARK  deltaGprotsolvnonpol: 196.383
REMARK  deltaGligsolvpol: -11.9313
REMARK  deltaGligsolvnonpol: 15.0965
REMARK  deltaGvdw: -31.4673
REMARK  deltaGelec: 0.0
REMARK  deltaG: -6.3484073
REMARK  Cluster: 4
REMARK  ClusterRank: 1
ATOM   4186 O    LIG     1       1.885  -0.270  23.552  1.00  0.00      LIG  
ATOM   4187 O1   LIG     1       0.787   4.824  26.045  1.00  0.00      LIG  
ATOM   4188 O2   LIG     1       2.929  -7.014  25.423  1.00  0.00      LIG  
ATOM   4189 O3   LIG     1      -0.126  -6.640  27.358  1.00  0.00      LIG  
ATOM   4190 O4   LIG     1       0.331  -7.256  24.168  1.00  0.00      LIG  
ATOM   4191 C    LIG     1       4.069   0.296  26.631  1.00  0.00      LIG  
ATOM   4192 C1   LIG     1       3.387   0.686  25.281  1.00  0.00      LIG  
ATOM   4193 C2   LIG     1       3.198  -0.641  27.534  1.00  0.00      LIG  
ATOM   4194 C3   LIG     1       3.167   2.217  25.076  1.00  0.00      LIG  
ATOM   4195 C4   LIG     1       4.514   1.504  27.449  1.00  0.00      LIG  
ATOM   4196 C5   LIG     1       4.457   2.996  25.391  1.00  0.00      LIG  
ATOM   4197 C6   LIG     1       2.177  -0.229  24.945  1.00  0.00      LIG  
ATOM   4198 C7   LIG     1       2.817  -1.839  26.756  1.00  0.00      LIG  
ATOM   4199 C8   LIG     1       5.235   2.536  26.624  1.00  0.00      LIG  
ATOM   4200 C9   LIG     1       3.950  -1.257  28.715  1.00  0.00      LIG  
ATOM   4201 C10  LIG     1       2.417  -1.680  25.332  1.00  0.00      LIG  
ATOM   4202 C11  LIG     1       5.377  -0.407  26.212  1.00  0.00      LIG  
ATOM   4203 C12  LIG     1       1.961   2.762  25.852  1.00  0.00      LIG  
ATOM   4204 C13  LIG     1       3.137  -2.984  27.366  1.00  0.00      LIG  
ATOM   4205 C14  LIG     1       1.957  -0.004  28.169  1.00  0.00      LIG  
ATOM   4206 C15  LIG     1       3.672  -2.748  28.725  1.00  0.00      LIG  
ATOM   4207 C16  LIG     1       2.881   2.497  23.597  1.00  0.00      LIG  
ATOM   4208 C17  LIG     1       4.253   4.482  25.449  1.00  0.00      LIG  
ATOM   4209 C18  LIG     1       3.274  -4.303  26.665  1.00  0.00      LIG  
ATOM   4210 C19  LIG     1       1.849   4.263  25.825  1.00  0.00      LIG  
ATOM   4211 C20  LIG     1       3.072   5.075  25.663  1.00  0.00      LIG  
ATOM   4212 C21  LIG     1       5.479   5.298  25.201  1.00  0.00      LIG  
ATOM   4213 C22  LIG     1       2.632  -5.550  27.296  1.00  0.00      LIG  
ATOM   4214 C23  LIG     1       4.747  -4.514  26.522  1.00  0.00      LIG  
ATOM   4215 C24  LIG     1       1.937  -6.324  26.167  1.00  0.00      LIG  
ATOM   4216 C25  LIG     1       0.853  -7.326  26.585  1.00  0.00      LIG  
ATOM   4217 C26  LIG     1       0.183  -8.020  25.365  1.00  0.00      LIG  
ATOM   4218 C27  LIG     1      -1.303  -8.244  25.518  1.00  0.00      LIG  
ATOM   4219 C28  LIG     1       0.792  -9.385  25.136  1.00  0.00      LIG  
ATOM   4220 H    LIG     1       4.116   0.449  24.500  1.00  0.00      LIG  
ATOM   4221 H1   LIG     1       5.183   1.182  28.252  1.00  0.00      LIG  
ATOM   4222 H2   LIG     1       3.674   1.995  27.938  1.00  0.00      LIG  
ATOM   4223 H3   LIG     1       5.122   2.822  24.540  1.00  0.00      LIG  
ATOM   4224 H4   LIG     1       1.272   0.131  25.438  1.00  0.00      LIG  
ATOM   4225 H5   LIG     1       6.197   2.135  26.293  1.00  0.00      LIG  
ATOM   4226 H6   LIG     1       5.498   3.363  27.292  1.00  0.00      LIG  
ATOM   4227 H7   LIG     1       3.630  -0.807  29.657  1.00  0.00      LIG  
ATOM   4228 H8   LIG     1       5.029  -1.103  28.673  1.00  0.00      LIG  
ATOM   4229 H9   LIG     1       3.197  -2.096  24.686  1.00  0.00      LIG  
ATOM   4230 H10  LIG     1       1.513  -2.265  25.136  1.00  0.00      LIG  
ATOM   4231 H11  LIG     1       5.923   0.177  25.466  1.00  0.00      LIG  
ATOM   4232 H12  LIG     1       5.196  -1.382  25.757  1.00  0.00      LIG  
ATOM   4233 H13  LIG     1       6.060  -0.547  27.052  1.00  0.00      LIG  
ATOM   4234 H14  LIG     1       1.988   2.476  26.901  1.00  0.00      LIG  
ATOM   4235 H15  LIG     1       1.038   2.367  25.420  1.00  0.00      LIG  
ATOM   4236 H16  LIG     1       1.288   0.448  27.438  1.00  0.00      LIG  
ATOM   4237 H17  LIG     1       2.236   0.771  28.887  1.00  0.00      LIG  
ATOM   4238 H18  LIG     1       1.374  -0.749  28.719  1.00  0.00      LIG  
ATOM   4239 H19  LIG     1       2.924  -3.009  29.479  1.00  0.00      LIG  
ATOM   4240 H20  LIG     1       4.591  -3.303  28.932  1.00  0.00      LIG  
ATOM   4241 H21  LIG     1       3.584   1.952  22.961  1.00  0.00      LIG  
ATOM   4242 H22  LIG     1       2.968   3.556  23.345  1.00  0.00      LIG  
ATOM   4243 H23  LIG     1       1.866   2.196  23.329  1.00  0.00      LIG  
ATOM   4244 H24  LIG     1       2.886  -4.207  25.649  1.00  0.00      LIG  
ATOM   4245 H25  LIG     1       1.866   0.652  23.245  1.00  0.00      LIG  
ATOM   4246 H26  LIG     1       2.963   6.152  25.689  1.00  0.00      LIG  
ATOM   4247 H27  LIG     1       5.908   5.031  24.232  1.00  0.00      LIG  
ATOM   4248 H28  LIG     1       6.232   5.115  25.971  1.00  0.00      LIG  
ATOM   4249 H29  LIG     1       5.266   6.372  25.187  1.00  0.00      LIG  
ATOM   4250 H30  LIG     1       1.922  -5.279  28.078  1.00  0.00      LIG  
ATOM   4251 H31  LIG     1       3.401  -6.171  27.764  1.00  0.00      LIG  
ATOM   4252 H32  LIG     1       4.891  -5.287  25.780  1.00  0.00      LIG  
ATOM   4253 H33  LIG     1       5.280  -3.625  26.172  1.00  0.00      LIG  
ATOM   4254 H34  LIG     1       5.191  -4.852  27.461  1.00  0.00      LIG  
ATOM   4255 H35  LIG     1       1.468  -5.583  25.514  1.00  0.00      LIG  
ATOM   4256 H36  LIG     1       1.279  -8.095  27.235  1.00  0.00      LIG  
ATOM   4257 H37  LIG     1       2.456  -7.529  24.745  1.00  0.00      LIG  
ATOM   4258 H38  LIG     1       0.352  -6.146  28.048  1.00  0.00      LIG  
ATOM   4259 H39  LIG     1      -1.708  -8.736  24.628  1.00  0.00      LIG  
ATOM   4260 H40  LIG     1      -1.839  -7.296  25.616  1.00  0.00      LIG  
ATOM   4261 H41  LIG     1      -1.520  -8.873  26.377  1.00  0.00      LIG  
ATOM   4262 H42  LIG     1       1.853  -9.298  24.919  1.00  0.00      LIG  
ATOM   4263 H43  LIG     1       0.664 -10.020  26.017  1.00  0.00      LIG  
ATOM   4264 H44  LIG     1       0.327  -9.874  24.276  1.00  0.00      LIG  
ATOM   4265 H45  LIG     1      -0.277  -6.500  24.260  1.00  0.00      LIG  
TER
REMARK  Energy: 60.3457
REMARK  SimpleFitness: 60.3457
REMARK  FullFitness: -805.65735
REMARK  InterFull: -31.4673
REMARK  IntraFull: 118.863
REMARK  solvFull: -1091.79
REMARK  surfFull: 198.737
REMARK  extraFull: 0.0
REMARK  deltaGcompsolvpol: -1091.79
REMARK  deltaGcompsolvnonpol: 198.737
REMARK  deltaGprotsolvpol: -1109.66
REMARK  deltaGprotsolvnonpol: 196.383
REMARK  deltaGligsolvpol: -11.9313
REMARK  deltaGligsolvnonpol: 15.0965
REMARK  deltaGvdw: -31.4673
REMARK  deltaGelec: 0.0
REMARK  deltaG: -6.3484073
REMARK  Cluster: 4
REMARK  ClusterRank: 2
ATOM   4186 O    LIG     1       1.885  -0.270  23.552  1.00  0.00      LIG  
ATOM   4187 O1   LIG     1       0.787   4.824  26.045  1.00  0.00      LIG  
ATOM   4188 O2   LIG     1       2.929  -7.014  25.423  1.00  0.00      LIG  
ATOM   4189 O3   LIG     1      -0.126  -6.640  27.358  1.00  0.00      LIG  
ATOM   4190 O4   LIG     1       0.331  -7.256  24.168  1.00  0.00      LIG  
ATOM   4191 C    LIG     1       4.069   0.296  26.631  1.00  0.00      LIG  
ATOM   4192 C1   LIG     1       3.387   0.686  25.281  1.00  0.00      LIG  
ATOM   4193 C2   LIG     1       3.198  -0.641  27.534  1.00  0.00      LIG  
ATOM   4194 C3   LIG     1       3.167   2.217  25.076  1.00  0.00      LIG  
ATOM   4195 C4   LIG     1       4.514   1.504  27.449  1.00  0.00      LIG  
ATOM   4196 C5   LIG     1       4.457   2.996  25.391  1.00  0.00      LIG  
ATOM   4197 C6   LIG     1       2.177  -0.229  24.945  1.00  0.00      LIG  
ATOM   4198 C7   LIG     1       2.817  -1.839  26.756  1.00  0.00      LIG  
ATOM   4199 C8   LIG     1       5.235   2.536  26.624  1.00  0.00      LIG  
ATOM   4200 C9   LIG     1       3.950  -1.257  28.715  1.00  0.00      LIG  
ATOM   4201 C10  LIG     1       2.417  -1.680  25.332  1.00  0.00      LIG  
ATOM   4202 C11  LIG     1       5.377  -0.407  26.212  1.00  0.00      LIG  
ATOM   4203 C12  LIG     1       1.961   2.762  25.852  1.00  0.00      LIG  
ATOM   4204 C13  LIG     1       3.137  -2.984  27.366  1.00  0.00      LIG  
ATOM   4205 C14  LIG     1       1.957  -0.004  28.169  1.00  0.00      LIG  
ATOM   4206 C15  LIG     1       3.672  -2.748  28.725  1.00  0.00      LIG  
ATOM   4207 C16  LIG     1       2.881   2.497  23.597  1.00  0.00      LIG  
ATOM   4208 C17  LIG     1       4.253   4.482  25.449  1.00  0.00      LIG  
ATOM   4209 C18  LIG     1       3.274  -4.303  26.665  1.00  0.00      LIG  
ATOM   4210 C19  LIG     1       1.849   4.263  25.825  1.00  0.00      LIG  
ATOM   4211 C20  LIG     1       3.072   5.075  25.663  1.00  0.00      LIG  
ATOM   4212 C21  LIG     1       5.479   5.298  25.201  1.00  0.00      LIG  
ATOM   4213 C22  LIG     1       2.632  -5.550  27.296  1.00  0.00      LIG  
ATOM   4214 C23  LIG     1       4.747  -4.514  26.522  1.00  0.00      LIG  
ATOM   4215 C24  LIG     1       1.937  -6.324  26.167  1.00  0.00      LIG  
ATOM   4216 C25  LIG     1       0.853  -7.326  26.585  1.00  0.00      LIG  
ATOM   4217 C26  LIG     1       0.183  -8.020  25.365  1.00  0.00      LIG  
ATOM   4218 C27  LIG     1      -1.303  -8.244  25.518  1.00  0.00      LIG  
ATOM   4219 C28  LIG     1       0.792  -9.385  25.136  1.00  0.00      LIG  
ATOM   4220 H    LIG     1       4.116   0.449  24.500  1.00  0.00      LIG  
ATOM   4221 H1   LIG     1       5.183   1.182  28.252  1.00  0.00      LIG  
ATOM   4222 H2   LIG     1       3.674   1.995  27.938  1.00  0.00      LIG  
ATOM   4223 H3   LIG     1       5.122   2.822  24.540  1.00  0.00      LIG  
ATOM   4224 H4   LIG     1       1.272   0.131  25.438  1.00  0.00      LIG  
ATOM   4225 H5   LIG     1       6.197   2.135  26.293  1.00  0.00      LIG  
ATOM   4226 H6   LIG     1       5.498   3.363  27.292  1.00  0.00      LIG  
ATOM   4227 H7   LIG     1       3.630  -0.807  29.657  1.00  0.00      LIG  
ATOM   4228 H8   LIG     1       5.029  -1.103  28.673  1.00  0.00      LIG  
ATOM   4229 H9   LIG     1       3.197  -2.096  24.686  1.00  0.00      LIG  
ATOM   4230 H10  LIG     1       1.513  -2.265  25.136  1.00  0.00      LIG  
ATOM   4231 H11  LIG     1       5.923   0.177  25.466  1.00  0.00      LIG  
ATOM   4232 H12  LIG     1       5.196  -1.382  25.757  1.00  0.00      LIG  
ATOM   4233 H13  LIG     1       6.060  -0.547  27.052  1.00  0.00      LIG  
ATOM   4234 H14  LIG     1       1.988   2.476  26.901  1.00  0.00      LIG  
ATOM   4235 H15  LIG     1       1.038   2.367  25.420  1.00  0.00      LIG  
ATOM   4236 H16  LIG     1       1.288   0.448  27.438  1.00  0.00      LIG  
ATOM   4237 H17  LIG     1       2.236   0.771  28.887  1.00  0.00      LIG  
ATOM   4238 H18  LIG     1       1.374  -0.749  28.719  1.00  0.00      LIG  
ATOM   4239 H19  LIG     1       2.924  -3.009  29.479  1.00  0.00      LIG  
ATOM   4240 H20  LIG     1       4.591  -3.303  28.932  1.00  0.00      LIG  
ATOM   4241 H21  LIG     1       3.584   1.952  22.961  1.00  0.00      LIG  
ATOM   4242 H22  LIG     1       2.968   3.556  23.345  1.00  0.00      LIG  
ATOM   4243 H23  LIG     1       1.866   2.196  23.329  1.00  0.00      LIG  
ATOM   4244 H24  LIG     1       2.886  -4.207  25.649  1.00  0.00      LIG  
ATOM   4245 H25  LIG     1       1.866   0.652  23.245  1.00  0.00      LIG  
ATOM   4246 H26  LIG     1       2.963   6.152  25.689  1.00  0.00      LIG  
ATOM   4247 H27  LIG     1       5.908   5.031  24.232  1.00  0.00      LIG  
ATOM   4248 H28  LIG     1       6.232   5.115  25.971  1.00  0.00      LIG  
ATOM   4249 H29  LIG     1       5.266   6.372  25.187  1.00  0.00      LIG  
ATOM   4250 H30  LIG     1       1.922  -5.279  28.078  1.00  0.00      LIG  
ATOM   4251 H31  LIG     1       3.401  -6.171  27.764  1.00  0.00      LIG  
ATOM   4252 H32  LIG     1       4.891  -5.287  25.780  1.00  0.00      LIG  
ATOM   4253 H33  LIG     1       5.280  -3.625  26.172  1.00  0.00      LIG  
ATOM   4254 H34  LIG     1       5.191  -4.852  27.461  1.00  0.00      LIG  
ATOM   4255 H35  LIG     1       1.468  -5.583  25.514  1.00  0.00      LIG  
ATOM   4256 H36  LIG     1       1.279  -8.095  27.235  1.00  0.00      LIG  
ATOM   4257 H37  LIG     1       2.456  -7.529  24.745  1.00  0.00      LIG  
ATOM   4258 H38  LIG     1       0.352  -6.146  28.048  1.00  0.00      LIG  
ATOM   4259 H39  LIG     1      -1.708  -8.736  24.628  1.00  0.00      LIG  
ATOM   4260 H40  LIG     1      -1.839  -7.296  25.616  1.00  0.00      LIG  
ATOM   4261 H41  LIG     1      -1.520  -8.873  26.377  1.00  0.00      LIG  
ATOM   4262 H42  LIG     1       1.853  -9.298  24.919  1.00  0.00      LIG  
ATOM   4263 H43  LIG     1       0.664 -10.020  26.017  1.00  0.00      LIG  
ATOM   4264 H44  LIG     1       0.327  -9.874  24.276  1.00  0.00      LIG  
ATOM   4265 H45  LIG     1      -0.277  -6.500  24.260  1.00  0.00      LIG  
TER
REMARK  Energy: 60.4525
REMARK  SimpleFitness: 60.4525
REMARK  FullFitness: -804.4984
REMARK  InterFull: -28.2964
REMARK  IntraFull: 119.32
REMARK  solvFull: -1094.3
REMARK  surfFull: 198.778
REMARK  extraFull: 0.0
REMARK  deltaGcompsolvpol: -1094.3
REMARK  deltaGcompsolvnonpol: 198.778
REMARK  deltaGprotsolvpol: -1109.66
REMARK  deltaGprotsolvnonpol: 196.383
REMARK  deltaGligsolvpol: -12.885
REMARK  deltaGligsolvnonpol: 15.0854
REMARK  deltaGvdw: -28.2964
REMARK  deltaGelec: 0.0
REMARK  deltaG: -6.1387577
REMARK  Cluster: 4
REMARK  ClusterRank: 3
ATOM   4186 O    LIG     1       1.884  -0.252  23.469  1.00  0.00      LIG  
ATOM   4187 O1   LIG     1       0.389   4.696  25.436  1.00  0.00      LIG  
ATOM   4188 O2   LIG     1       2.931  -7.037  25.388  1.00  0.00      LIG  
ATOM   4189 O3   LIG     1      -0.116  -6.686  27.343  1.00  0.00      LIG  
ATOM   4190 O4   LIG     1       0.379  -7.363  24.138  1.00  0.00      LIG  
ATOM   4191 C    LIG     1       3.895   0.404  26.670  1.00  0.00      LIG  
ATOM   4192 C1   LIG     1       3.310   0.728  25.256  1.00  0.00      LIG  
ATOM   4193 C2   LIG     1       3.066  -0.645  27.486  1.00  0.00      LIG  
ATOM   4194 C3   LIG     1       3.061   2.243  24.972  1.00  0.00      LIG  
ATOM   4195 C4   LIG     1       4.081   1.644  27.535  1.00  0.00      LIG  
ATOM   4196 C5   LIG     1       4.228   3.117  25.469  1.00  0.00      LIG  
ATOM   4197 C6   LIG     1       2.164  -0.241  24.865  1.00  0.00      LIG  
ATOM   4198 C7   LIG     1       2.820  -1.845  26.654  1.00  0.00      LIG  
ATOM   4199 C8   LIG     1       4.812   2.754  26.833  1.00  0.00      LIG  
ATOM   4200 C9   LIG     1       3.798  -1.261  28.685  1.00  0.00      LIG  
ATOM   4201 C10  LIG     1       2.510  -1.678  25.210  1.00  0.00      LIG  
ATOM   4202 C11  LIG     1       5.312  -0.124  26.382  1.00  0.00      LIG  
ATOM   4203 C12  LIG     1       1.713   2.721  25.523  1.00  0.00      LIG  
ATOM   4204 C13  LIG     1       3.098  -2.987  27.285  1.00  0.00      LIG  
ATOM   4205 C14  LIG     1       1.748  -0.125  28.074  1.00  0.00      LIG  
ATOM   4206 C15  LIG     1       3.492  -2.747  28.691  1.00  0.00      LIG  
ATOM   4207 C16  LIG     1       3.021   2.467  23.455  1.00  0.00      LIG  
ATOM   4208 C17  LIG     1       3.922   4.589  25.436  1.00  0.00      LIG  
ATOM   4209 C18  LIG     1       3.276  -4.315  26.612  1.00  0.00      LIG  
ATOM   4210 C19  LIG     1       1.508   4.207  25.411  1.00  0.00      LIG  
ATOM   4211 C20  LIG     1       2.684   5.101  25.416  1.00  0.00      LIG  
ATOM   4212 C21  LIG     1       5.112   5.490  25.400  1.00  0.00      LIG  
ATOM   4213 C22  LIG     1       2.629  -5.562  27.247  1.00  0.00      LIG  
ATOM   4214 C23  LIG     1       4.758  -4.501  26.544  1.00  0.00      LIG  
ATOM   4215 C24  LIG     1       1.935  -6.351  26.129  1.00  0.00      LIG  
ATOM   4216 C25  LIG     1       0.864  -7.362  26.563  1.00  0.00      LIG  
ATOM   4217 C26  LIG     1       0.194  -8.082  25.358  1.00  0.00      LIG  
ATOM   4218 C27  LIG     1      -1.300  -8.267  25.495  1.00  0.00      LIG  
ATOM   4219 C28  LIG     1       0.780  -9.466  25.186  1.00  0.00      LIG  
ATOM   4220 H    LIG     1       4.101   0.480  24.542  1.00  0.00      LIG  
ATOM   4221 H1   LIG     1       4.638   1.384  28.439  1.00  0.00      LIG  
ATOM   4222 H2   LIG     1       3.127   2.047  27.875  1.00  0.00      LIG  
ATOM   4223 H3   LIG     1       5.038   2.965  24.749  1.00  0.00      LIG  
ATOM   4224 H4   LIG     1       1.230   0.035  25.358  1.00  0.00      LIG  
ATOM   4225 H5   LIG     1       5.861   2.478  26.698  1.00  0.00      LIG  
ATOM   4226 H6   LIG     1       4.835   3.606  27.521  1.00  0.00      LIG  
ATOM   4227 H7   LIG     1       3.486  -0.799  29.623  1.00  0.00      LIG  
ATOM   4228 H8   LIG     1       4.881  -1.144  28.649  1.00  0.00      LIG  
ATOM   4229 H9   LIG     1       3.373  -1.988  24.612  1.00  0.00      LIG  
ATOM   4230 H10  LIG     1       1.684  -2.337  24.926  1.00  0.00      LIG  
ATOM   4231 H11  LIG     1       5.832   0.503  25.653  1.00  0.00      LIG  
ATOM   4232 H12  LIG     1       5.295  -1.135  25.971  1.00  0.00      LIG  
ATOM   4233 H13  LIG     1       5.935  -0.131  27.280  1.00  0.00      LIG  
ATOM   4234 H14  LIG     1       1.595   2.461  26.575  1.00  0.00      LIG  
ATOM   4235 H15  LIG     1       0.901   2.248  24.966  1.00  0.00      LIG  
ATOM   4236 H16  LIG     1       1.145   0.415  27.343  1.00  0.00      LIG  
ATOM   4237 H17  LIG     1       1.934   0.556  28.909  1.00  0.00      LIG  
ATOM   4238 H18  LIG     1       1.133  -0.942  28.465  1.00  0.00      LIG  
ATOM   4239 H19  LIG     1       2.659  -2.981  29.359  1.00  0.00      LIG  
ATOM   4240 H20  LIG     1       4.370  -3.321  28.999  1.00  0.00      LIG  
ATOM   4241 H21  LIG     1       3.830   1.922  22.962  1.00  0.00      LIG  
ATOM   4242 H22  LIG     1       3.127   3.519  23.183  1.00  0.00      LIG  
ATOM   4243 H23  LIG     1       2.072   2.137  23.029  1.00  0.00      LIG  
ATOM   4244 H24  LIG     1       2.925  -4.240  25.581  1.00  0.00      LIG  
ATOM   4245 H25  LIG     1       1.768   0.676  23.203  1.00  0.00      LIG  
ATOM   4246 H26  LIG     1       2.503   6.168  25.384  1.00  0.00      LIG  
ATOM   4247 H27  LIG     1       5.753   5.225  24.556  1.00  0.00      LIG  
ATOM   4248 H28  LIG     1       5.696   5.394  26.319  1.00  0.00      LIG  
ATOM   4249 H29  LIG     1       4.828   6.542  25.291  1.00  0.00      LIG  
ATOM   4250 H30  LIG     1       1.921  -5.291  28.030  1.00  0.00      LIG  
ATOM   4251 H31  LIG     1       3.399  -6.180  27.718  1.00  0.00      LIG  
ATOM   4252 H32  LIG     1       4.937  -5.271  25.809  1.00  0.00      LIG  
ATOM   4253 H33  LIG     1       5.299  -3.605  26.218  1.00  0.00      LIG  
ATOM   4254 H34  LIG     1       5.161  -4.834  27.504  1.00  0.00      LIG  
ATOM   4255 H35  LIG     1       1.458  -5.620  25.472  1.00  0.00      LIG  
ATOM   4256 H36  LIG     1       1.316  -8.118  27.212  1.00  0.00      LIG  
ATOM   4257 H37  LIG     1       2.463  -7.553  24.707  1.00  0.00      LIG  
ATOM   4258 H38  LIG     1      -0.441  -5.942  26.809  1.00  0.00      LIG  
ATOM   4259 H39  LIG     1      -1.698  -8.783  24.616  1.00  0.00      LIG  
ATOM   4260 H40  LIG     1      -1.817  -7.304  25.551  1.00  0.00      LIG  
ATOM   4261 H41  LIG     1      -1.549  -8.861  26.371  1.00  0.00      LIG  
ATOM   4262 H42  LIG     1       1.848  -9.409  24.987  1.00  0.00      LIG  
ATOM   4263 H43  LIG     1       0.622 -10.070  26.084  1.00  0.00      LIG  
ATOM   4264 H44  LIG     1       0.322  -9.977  24.335  1.00  0.00      LIG  
ATOM   4265 H45  LIG     1      -0.223  -6.598  24.179  1.00  0.00      LIG  
TER
REMARK  Energy: 60.4525
REMARK  SimpleFitness: 60.4525
REMARK  FullFitness: -804.4984
REMARK  InterFull: -28.2964
REMARK  IntraFull: 119.32
REMARK  solvFull: -1094.3
REMARK  surfFull: 198.778
REMARK  extraFull: 0.0
REMARK  deltaGcompsolvpol: -1094.3
REMARK  deltaGcompsolvnonpol: 198.778
REMARK  deltaGprotsolvpol: -1109.66
REMARK  deltaGprotsolvnonpol: 196.383
REMARK  deltaGligsolvpol: -12.885
REMARK  deltaGligsolvnonpol: 15.0854
REMARK  deltaGvdw: -28.2964
REMARK  deltaGelec: 0.0
REMARK  deltaG: -6.1387577
REMARK  Cluster: 4
REMARK  ClusterRank: 4
ATOM   4186 O    LIG     1       1.884  -0.252  23.469  1.00  0.00      LIG  
ATOM   4187 O1   LIG     1       0.389   4.696  25.436  1.00  0.00      LIG  
ATOM   4188 O2   LIG     1       2.931  -7.037  25.388  1.00  0.00      LIG  
ATOM   4189 O3   LIG     1      -0.116  -6.686  27.343  1.00  0.00      LIG  
ATOM   4190 O4   LIG     1       0.379  -7.363  24.138  1.00  0.00      LIG  
ATOM   4191 C    LIG     1       3.895   0.404  26.670  1.00  0.00      LIG  
ATOM   4192 C1   LIG     1       3.310   0.728  25.256  1.00  0.00      LIG  
ATOM   4193 C2   LIG     1       3.066  -0.645  27.486  1.00  0.00      LIG  
ATOM   4194 C3   LIG     1       3.061   2.243  24.972  1.00  0.00      LIG  
ATOM   4195 C4   LIG     1       4.081   1.644  27.535  1.00  0.00      LIG  
ATOM   4196 C5   LIG     1       4.228   3.117  25.469  1.00  0.00      LIG  
ATOM   4197 C6   LIG     1       2.164  -0.241  24.865  1.00  0.00      LIG  
ATOM   4198 C7   LIG     1       2.820  -1.845  26.654  1.00  0.00      LIG  
ATOM   4199 C8   LIG     1       4.812   2.754  26.833  1.00  0.00      LIG  
ATOM   4200 C9   LIG     1       3.798  -1.261  28.685  1.00  0.00      LIG  
ATOM   4201 C10  LIG     1       2.510  -1.678  25.210  1.00  0.00      LIG  
ATOM   4202 C11  LIG     1       5.312  -0.124  26.382  1.00  0.00      LIG  
ATOM   4203 C12  LIG     1       1.713   2.721  25.523  1.00  0.00      LIG  
ATOM   4204 C13  LIG     1       3.098  -2.987  27.285  1.00  0.00      LIG  
ATOM   4205 C14  LIG     1       1.748  -0.125  28.074  1.00  0.00      LIG  
ATOM   4206 C15  LIG     1       3.492  -2.747  28.691  1.00  0.00      LIG  
ATOM   4207 C16  LIG     1       3.021   2.467  23.455  1.00  0.00      LIG  
ATOM   4208 C17  LIG     1       3.922   4.589  25.436  1.00  0.00      LIG  
ATOM   4209 C18  LIG     1       3.276  -4.315  26.612  1.00  0.00      LIG  
ATOM   4210 C19  LIG     1       1.508   4.207  25.411  1.00  0.00      LIG  
ATOM   4211 C20  LIG     1       2.684   5.101  25.416  1.00  0.00      LIG  
ATOM   4212 C21  LIG     1       5.112   5.490  25.400  1.00  0.00      LIG  
ATOM   4213 C22  LIG     1       2.629  -5.562  27.247  1.00  0.00      LIG  
ATOM   4214 C23  LIG     1       4.758  -4.501  26.544  1.00  0.00      LIG  
ATOM   4215 C24  LIG     1       1.935  -6.351  26.129  1.00  0.00      LIG  
ATOM   4216 C25  LIG     1       0.864  -7.362  26.563  1.00  0.00      LIG  
ATOM   4217 C26  LIG     1       0.194  -8.082  25.358  1.00  0.00      LIG  
ATOM   4218 C27  LIG     1      -1.300  -8.267  25.495  1.00  0.00      LIG  
ATOM   4219 C28  LIG     1       0.780  -9.466  25.186  1.00  0.00      LIG  
ATOM   4220 H    LIG     1       4.101   0.480  24.542  1.00  0.00      LIG  
ATOM   4221 H1   LIG     1       4.638   1.384  28.439  1.00  0.00      LIG  
ATOM   4222 H2   LIG     1       3.127   2.047  27.875  1.00  0.00      LIG  
ATOM   4223 H3   LIG     1       5.038   2.965  24.749  1.00  0.00      LIG  
ATOM   4224 H4   LIG     1       1.230   0.035  25.358  1.00  0.00      LIG  
ATOM   4225 H5   LIG     1       5.861   2.478  26.698  1.00  0.00      LIG  
ATOM   4226 H6   LIG     1       4.835   3.606  27.521  1.00  0.00      LIG  
ATOM   4227 H7   LIG     1       3.486  -0.799  29.623  1.00  0.00      LIG  
ATOM   4228 H8   LIG     1       4.881  -1.144  28.649  1.00  0.00      LIG  
ATOM   4229 H9   LIG     1       3.373  -1.988  24.612  1.00  0.00      LIG  
ATOM   4230 H10  LIG     1       1.684  -2.337  24.926  1.00  0.00      LIG  
ATOM   4231 H11  LIG     1       5.832   0.503  25.653  1.00  0.00      LIG  
ATOM   4232 H12  LIG     1       5.295  -1.135  25.971  1.00  0.00      LIG  
ATOM   4233 H13  LIG     1       5.935  -0.131  27.280  1.00  0.00      LIG  
ATOM   4234 H14  LIG     1       1.595   2.461  26.575  1.00  0.00      LIG  
ATOM   4235 H15  LIG     1       0.901   2.248  24.966  1.00  0.00      LIG  
ATOM   4236 H16  LIG     1       1.145   0.415  27.343  1.00  0.00      LIG  
ATOM   4237 H17  LIG     1       1.934   0.556  28.909  1.00  0.00      LIG  
ATOM   4238 H18  LIG     1       1.133  -0.942  28.465  1.00  0.00      LIG  
ATOM   4239 H19  LIG     1       2.659  -2.981  29.359  1.00  0.00      LIG  
ATOM   4240 H20  LIG     1       4.370  -3.321  28.999  1.00  0.00      LIG  
ATOM   4241 H21  LIG     1       3.830   1.922  22.962  1.00  0.00      LIG  
ATOM   4242 H22  LIG     1       3.127   3.519  23.183  1.00  0.00      LIG  
ATOM   4243 H23  LIG     1       2.072   2.137  23.029  1.00  0.00      LIG  
ATOM   4244 H24  LIG     1       2.925  -4.240  25.581  1.00  0.00      LIG  
ATOM   4245 H25  LIG     1       1.768   0.676  23.203  1.00  0.00      LIG  
ATOM   4246 H26  LIG     1       2.503   6.168  25.384  1.00  0.00      LIG  
ATOM   4247 H27  LIG     1       5.753   5.225  24.556  1.00  0.00      LIG  
ATOM   4248 H28  LIG     1       5.696   5.394  26.319  1.00  0.00      LIG  
ATOM   4249 H29  LIG     1       4.828   6.542  25.291  1.00  0.00      LIG  
ATOM   4250 H30  LIG     1       1.921  -5.291  28.030  1.00  0.00      LIG  
ATOM   4251 H31  LIG     1       3.399  -6.180  27.718  1.00  0.00      LIG  
ATOM   4252 H32  LIG     1       4.937  -5.271  25.809  1.00  0.00      LIG  
ATOM   4253 H33  LIG     1       5.299  -3.605  26.218  1.00  0.00      LIG  
ATOM   4254 H34  LIG     1       5.161  -4.834  27.504  1.00  0.00      LIG  
ATOM   4255 H35  LIG     1       1.458  -5.620  25.472  1.00  0.00      LIG  
ATOM   4256 H36  LIG     1       1.316  -8.118  27.212  1.00  0.00      LIG  
ATOM   4257 H37  LIG     1       2.463  -7.553  24.707  1.00  0.00      LIG  
ATOM   4258 H38  LIG     1      -0.441  -5.942  26.809  1.00  0.00      LIG  
ATOM   4259 H39  LIG     1      -1.698  -8.783  24.616  1.00  0.00      LIG  
ATOM   4260 H40  LIG     1      -1.817  -7.304  25.551  1.00  0.00      LIG  
ATOM   4261 H41  LIG     1      -1.549  -8.861  26.371  1.00  0.00      LIG  
ATOM   4262 H42  LIG     1       1.848  -9.409  24.987  1.00  0.00      LIG  
ATOM   4263 H43  LIG     1       0.622 -10.070  26.084  1.00  0.00      LIG  
ATOM   4264 H44  LIG     1       0.322  -9.977  24.335  1.00  0.00      LIG  
ATOM   4265 H45  LIG     1      -0.223  -6.598  24.179  1.00  0.00      LIG  
TER
REMARK  Energy: 61.348
REMARK  SimpleFitness: 61.348
REMARK  FullFitness: -803.5902
REMARK  InterFull: -27.6342
REMARK  IntraFull: 119.383
REMARK  solvFull: -1094.08
REMARK  surfFull: 198.741
REMARK  extraFull: 0.0
REMARK  deltaGcompsolvpol: -1094.08
REMARK  deltaGcompsolvnonpol: 198.741
REMARK  deltaGprotsolvpol: -1109.66
REMARK  deltaGprotsolvnonpol: 196.383
REMARK  deltaGligsolvpol: -12.8258
REMARK  deltaGligsolvnonpol: 15.0959
REMARK  deltaGvdw: -27.6342
REMARK  deltaGelec: 0.0
REMARK  deltaG: -6.0707607
REMARK  Cluster: 4
REMARK  ClusterRank: 5
ATOM   4186 O    LIG     1       1.987  -0.281  23.535  1.00  0.00      LIG  
ATOM   4187 O1   LIG     1       0.913   4.847  25.844  1.00  0.00      LIG  
ATOM   4188 O2   LIG     1       2.924  -7.063  25.420  1.00  0.00      LIG  
ATOM   4189 O3   LIG     1      -0.169  -6.643  27.291  1.00  0.00      LIG  
ATOM   4190 O4   LIG     1       0.364  -7.353  24.139  1.00  0.00      LIG  
ATOM   4191 C    LIG     1       4.076   0.262  26.694  1.00  0.00      LIG  
ATOM   4192 C1   LIG     1       3.464   0.644  25.308  1.00  0.00      LIG  
ATOM   4193 C2   LIG     1       3.166  -0.677  27.556  1.00  0.00      LIG  
ATOM   4194 C3   LIG     1       3.296   2.177  25.064  1.00  0.00      LIG  
ATOM   4195 C4   LIG     1       4.467   1.474  27.532  1.00  0.00      LIG  
ATOM   4196 C5   LIG     1       4.578   2.936  25.455  1.00  0.00      LIG  
ATOM   4197 C6   LIG     1       2.246  -0.245  24.935  1.00  0.00      LIG  
ATOM   4198 C7   LIG     1       2.813  -1.870  26.756  1.00  0.00      LIG  
ATOM   4199 C8   LIG     1       5.250   2.498  26.756  1.00  0.00      LIG  
ATOM   4200 C9   LIG     1       3.868  -1.305  28.761  1.00  0.00      LIG  
ATOM   4201 C10  LIG     1       2.454  -1.699  25.323  1.00  0.00      LIG  
ATOM   4202 C11  LIG     1       5.404  -0.439  26.343  1.00  0.00      LIG  
ATOM   4203 C12  LIG     1       2.051   2.759  25.746  1.00  0.00      LIG  
ATOM   4204 C13  LIG     1       3.116  -3.020  27.363  1.00  0.00      LIG  
ATOM   4205 C14  LIG     1       1.908  -0.029  28.147  1.00  0.00      LIG  
ATOM   4206 C15  LIG     1       3.610  -2.800  28.739  1.00  0.00      LIG  
ATOM   4207 C16  LIG     1       3.123   2.433  23.563  1.00  0.00      LIG  
ATOM   4208 C17  LIG     1       4.403   4.427  25.461  1.00  0.00      LIG  
ATOM   4209 C18  LIG     1       3.261  -4.338  26.658  1.00  0.00      LIG  
ATOM   4210 C19  LIG     1       1.974   4.261  25.691  1.00  0.00      LIG  
ATOM   4211 C20  LIG     1       3.220   5.046  25.581  1.00  0.00      LIG  
ATOM   4212 C21  LIG     1       5.657   5.216  25.282  1.00  0.00      LIG  
ATOM   4213 C22  LIG     1       2.606  -5.586  27.278  1.00  0.00      LIG  
ATOM   4214 C23  LIG     1       4.738  -4.545  26.540  1.00  0.00      LIG  
ATOM   4215 C24  LIG     1       1.923  -6.368  26.147  1.00  0.00      LIG  
ATOM   4216 C25  LIG     1       0.825  -7.357  26.564  1.00  0.00      LIG  
ATOM   4217 C26  LIG     1       0.181  -8.085  25.352  1.00  0.00      LIG  
ATOM   4218 C27  LIG     1      -1.311  -8.296  25.477  1.00  0.00      LIG  
ATOM   4219 C28  LIG     1       0.787  -9.461  25.182  1.00  0.00      LIG  
ATOM   4220 H    LIG     1       4.217   0.370  24.564  1.00  0.00      LIG  
ATOM   4221 H1   LIG     1       5.072   1.156  28.385  1.00  0.00      LIG  
ATOM   4222 H2   LIG     1       3.595   1.973  27.954  1.00  0.00      LIG  
ATOM   4223 H3   LIG     1       5.300   2.724  24.662  1.00  0.00      LIG  
ATOM   4224 H4   LIG     1       1.335   0.128  25.404  1.00  0.00      LIG  
ATOM   4225 H5   LIG     1       6.238   2.097  26.515  1.00  0.00      LIG  
ATOM   4226 H6   LIG     1       5.450   3.336  27.432  1.00  0.00      LIG  
ATOM   4227 H7   LIG     1       3.501  -0.875  29.694  1.00  0.00      LIG  
ATOM   4228 H8   LIG     1       4.944  -1.135  28.777  1.00  0.00      LIG  
ATOM   4229 H9   LIG     1       3.250  -2.121  24.700  1.00  0.00      LIG  
ATOM   4230 H10  LIG     1       1.552  -2.274  25.096  1.00  0.00      LIG  
ATOM   4231 H11  LIG     1       5.983   0.141  25.620  1.00  0.00      LIG  
ATOM   4232 H12  LIG     1       5.246  -1.418  25.889  1.00  0.00      LIG  
ATOM   4233 H13  LIG     1       6.047  -0.569  27.216  1.00  0.00      LIG  
ATOM   4234 H14  LIG     1       1.999   2.483  26.798  1.00  0.00      LIG  
ATOM   4235 H15  LIG     1       1.153   2.376  25.255  1.00  0.00      LIG  
ATOM   4236 H16  LIG     1       1.297   0.476  27.401  1.00  0.00      LIG  
ATOM   4237 H17  LIG     1       2.170   0.707  28.912  1.00  0.00      LIG  
ATOM   4238 H18  LIG     1       1.274  -0.777  28.633  1.00  0.00      LIG  
ATOM   4239 H19  LIG     1       2.848  -3.084  29.469  1.00  0.00      LIG  
ATOM   4240 H20  LIG     1       4.531  -3.346  28.958  1.00  0.00      LIG  
ATOM   4241 H21  LIG     1       3.855   1.860  22.988  1.00  0.00      LIG  
ATOM   4242 H22  LIG     1       3.253   3.484  23.299  1.00  0.00      LIG  
ATOM   4243 H23  LIG     1       2.122   2.154  23.228  1.00  0.00      LIG  
ATOM   4244 H24  LIG     1       2.886  -4.237  25.638  1.00  0.00      LIG  
ATOM   4245 H25  LIG     1       2.011   0.640  23.224  1.00  0.00      LIG  
ATOM   4246 H26  LIG     1       3.132   6.125  25.574  1.00  0.00      LIG  
ATOM   4247 H27  LIG     1       6.152   4.916  24.353  1.00  0.00      LIG  
ATOM   4248 H28  LIG     1       6.347   5.041  26.111  1.00  0.00      LIG  
ATOM   4249 H29  LIG     1       5.465   6.292  25.226  1.00  0.00      LIG  
ATOM   4250 H30  LIG     1       1.887  -5.316  28.052  1.00  0.00      LIG  
ATOM   4251 H31  LIG     1       3.368  -6.208  27.758  1.00  0.00      LIG  
ATOM   4252 H32  LIG     1       4.892  -5.290  25.773  1.00  0.00      LIG  
ATOM   4253 H33  LIG     1       5.284  -3.648  26.234  1.00  0.00      LIG  
ATOM   4254 H34  LIG     1       5.160  -4.921  27.476  1.00  0.00      LIG  
ATOM   4255 H35  LIG     1       1.469  -5.631  25.479  1.00  0.00      LIG  
ATOM   4256 H36  LIG     1       1.237  -8.106  27.246  1.00  0.00      LIG  
ATOM   4257 H37  LIG     1       2.461  -7.565  24.726  1.00  0.00      LIG  
ATOM   4258 H38  LIG     1      -0.938  -7.232  27.377  1.00  0.00      LIG  
ATOM   4259 H39  LIG     1      -1.701  -8.794  24.584  1.00  0.00      LIG  
ATOM   4260 H40  LIG     1      -1.842  -7.344  25.557  1.00  0.00      LIG  
ATOM   4261 H41  LIG     1      -1.552  -8.917  26.338  1.00  0.00      LIG  
ATOM   4262 H42  LIG     1       1.862  -9.393  25.031  1.00  0.00      LIG  
ATOM   4263 H43  LIG     1       0.598 -10.079  26.064  1.00  0.00      LIG  
ATOM   4264 H44  LIG     1       0.370  -9.963  24.305  1.00  0.00      LIG  
ATOM   4265 H45  LIG     1      -0.150  -6.531  24.240  1.00  0.00      LIG  
TER
REMARK  Energy: 61.348
REMARK  SimpleFitness: 61.348
REMARK  FullFitness: -803.5902
REMARK  InterFull: -27.6342
REMARK  IntraFull: 119.383
REMARK  solvFull: -1094.08
REMARK  surfFull: 198.741
REMARK  extraFull: 0.0
REMARK  deltaGcompsolvpol: -1094.08
REMARK  deltaGcompsolvnonpol: 198.741
REMARK  deltaGprotsolvpol: -1109.66
REMARK  deltaGprotsolvnonpol: 196.383
REMARK  deltaGligsolvpol: -12.8258
REMARK  deltaGligsolvnonpol: 15.0959
REMARK  deltaGvdw: -27.6342
REMARK  deltaGelec: 0.0
REMARK  deltaG: -6.0707607
REMARK  Cluster: 4
REMARK  ClusterRank: 6
ATOM   4186 O    LIG     1       1.987  -0.281  23.535  1.00  0.00      LIG  
ATOM   4187 O1   LIG     1       0.913   4.847  25.844  1.00  0.00      LIG  
ATOM   4188 O2   LIG     1       2.924  -7.063  25.420  1.00  0.00      LIG  
ATOM   4189 O3   LIG     1      -0.169  -6.643  27.291  1.00  0.00      LIG  
ATOM   4190 O4   LIG     1       0.364  -7.353  24.139  1.00  0.00      LIG  
ATOM   4191 C    LIG     1       4.076   0.262  26.694  1.00  0.00      LIG  
ATOM   4192 C1   LIG     1       3.464   0.644  25.308  1.00  0.00      LIG  
ATOM   4193 C2   LIG     1       3.166  -0.677  27.556  1.00  0.00      LIG  
ATOM   4194 C3   LIG     1       3.296   2.177  25.064  1.00  0.00      LIG  
ATOM   4195 C4   LIG     1       4.467   1.474  27.532  1.00  0.00      LIG  
ATOM   4196 C5   LIG     1       4.578   2.936  25.455  1.00  0.00      LIG  
ATOM   4197 C6   LIG     1       2.246  -0.245  24.935  1.00  0.00      LIG  
ATOM   4198 C7   LIG     1       2.813  -1.870  26.756  1.00  0.00      LIG  
ATOM   4199 C8   LIG     1       5.250   2.498  26.756  1.00  0.00      LIG  
ATOM   4200 C9   LIG     1       3.868  -1.305  28.761  1.00  0.00      LIG  
ATOM   4201 C10  LIG     1       2.454  -1.699  25.323  1.00  0.00      LIG  
ATOM   4202 C11  LIG     1       5.404  -0.439  26.343  1.00  0.00      LIG  
ATOM   4203 C12  LIG     1       2.051   2.759  25.746  1.00  0.00      LIG  
ATOM   4204 C13  LIG     1       3.116  -3.020  27.363  1.00  0.00      LIG  
ATOM   4205 C14  LIG     1       1.908  -0.029  28.147  1.00  0.00      LIG  
ATOM   4206 C15  LIG     1       3.610  -2.800  28.739  1.00  0.00      LIG  
ATOM   4207 C16  LIG     1       3.123   2.433  23.563  1.00  0.00      LIG  
ATOM   4208 C17  LIG     1       4.403   4.427  25.461  1.00  0.00      LIG  
ATOM   4209 C18  LIG     1       3.261  -4.338  26.658  1.00  0.00      LIG  
ATOM   4210 C19  LIG     1       1.974   4.261  25.691  1.00  0.00      LIG  
ATOM   4211 C20  LIG     1       3.220   5.046  25.581  1.00  0.00      LIG  
ATOM   4212 C21  LIG     1       5.657   5.216  25.282  1.00  0.00      LIG  
ATOM   4213 C22  LIG     1       2.606  -5.586  27.278  1.00  0.00      LIG  
ATOM   4214 C23  LIG     1       4.738  -4.545  26.540  1.00  0.00      LIG  
ATOM   4215 C24  LIG     1       1.923  -6.368  26.147  1.00  0.00      LIG  
ATOM   4216 C25  LIG     1       0.825  -7.357  26.564  1.00  0.00      LIG  
ATOM   4217 C26  LIG     1       0.181  -8.085  25.352  1.00  0.00      LIG  
ATOM   4218 C27  LIG     1      -1.311  -8.296  25.477  1.00  0.00      LIG  
ATOM   4219 C28  LIG     1       0.787  -9.461  25.182  1.00  0.00      LIG  
ATOM   4220 H    LIG     1       4.217   0.370  24.564  1.00  0.00      LIG  
ATOM   4221 H1   LIG     1       5.072   1.156  28.385  1.00  0.00      LIG  
ATOM   4222 H2   LIG     1       3.595   1.973  27.954  1.00  0.00      LIG  
ATOM   4223 H3   LIG     1       5.300   2.724  24.662  1.00  0.00      LIG  
ATOM   4224 H4   LIG     1       1.335   0.128  25.404  1.00  0.00      LIG  
ATOM   4225 H5   LIG     1       6.238   2.097  26.515  1.00  0.00      LIG  
ATOM   4226 H6   LIG     1       5.450   3.336  27.432  1.00  0.00      LIG  
ATOM   4227 H7   LIG     1       3.501  -0.875  29.694  1.00  0.00      LIG  
ATOM   4228 H8   LIG     1       4.944  -1.135  28.777  1.00  0.00      LIG  
ATOM   4229 H9   LIG     1       3.250  -2.121  24.700  1.00  0.00      LIG  
ATOM   4230 H10  LIG     1       1.552  -2.274  25.096  1.00  0.00      LIG  
ATOM   4231 H11  LIG     1       5.983   0.141  25.620  1.00  0.00      LIG  
ATOM   4232 H12  LIG     1       5.246  -1.418  25.889  1.00  0.00      LIG  
ATOM   4233 H13  LIG     1       6.047  -0.569  27.216  1.00  0.00      LIG  
ATOM   4234 H14  LIG     1       1.999   2.483  26.798  1.00  0.00      LIG  
ATOM   4235 H15  LIG     1       1.153   2.376  25.255  1.00  0.00      LIG  
ATOM   4236 H16  LIG     1       1.297   0.476  27.401  1.00  0.00      LIG  
ATOM   4237 H17  LIG     1       2.170   0.707  28.912  1.00  0.00      LIG  
ATOM   4238 H18  LIG     1       1.274  -0.777  28.633  1.00  0.00      LIG  
ATOM   4239 H19  LIG     1       2.848  -3.084  29.469  1.00  0.00      LIG  
ATOM   4240 H20  LIG     1       4.531  -3.346  28.958  1.00  0.00      LIG  
ATOM   4241 H21  LIG     1       3.855   1.860  22.988  1.00  0.00      LIG  
ATOM   4242 H22  LIG     1       3.253   3.484  23.299  1.00  0.00      LIG  
ATOM   4243 H23  LIG     1       2.122   2.154  23.228  1.00  0.00      LIG  
ATOM   4244 H24  LIG     1       2.886  -4.237  25.638  1.00  0.00      LIG  
ATOM   4245 H25  LIG     1       2.011   0.640  23.224  1.00  0.00      LIG  
ATOM   4246 H26  LIG     1       3.132   6.125  25.574  1.00  0.00      LIG  
ATOM   4247 H27  LIG     1       6.152   4.916  24.353  1.00  0.00      LIG  
ATOM   4248 H28  LIG     1       6.347   5.041  26.111  1.00  0.00      LIG  
ATOM   4249 H29  LIG     1       5.465   6.292  25.226  1.00  0.00      LIG  
ATOM   4250 H30  LIG     1       1.887  -5.316  28.052  1.00  0.00      LIG  
ATOM   4251 H31  LIG     1       3.368  -6.208  27.758  1.00  0.00      LIG  
ATOM   4252 H32  LIG     1       4.892  -5.290  25.773  1.00  0.00      LIG  
ATOM   4253 H33  LIG     1       5.284  -3.648  26.234  1.00  0.00      LIG  
ATOM   4254 H34  LIG     1       5.160  -4.921  27.476  1.00  0.00      LIG  
ATOM   4255 H35  LIG     1       1.469  -5.631  25.479  1.00  0.00      LIG  
ATOM   4256 H36  LIG     1       1.237  -8.106  27.246  1.00  0.00      LIG  
ATOM   4257 H37  LIG     1       2.461  -7.565  24.726  1.00  0.00      LIG  
ATOM   4258 H38  LIG     1      -0.938  -7.232  27.377  1.00  0.00      LIG  
ATOM   4259 H39  LIG     1      -1.701  -8.794  24.584  1.00  0.00      LIG  
ATOM   4260 H40  LIG     1      -1.842  -7.344  25.557  1.00  0.00      LIG  
ATOM   4261 H41  LIG     1      -1.552  -8.917  26.338  1.00  0.00      LIG  
ATOM   4262 H42  LIG     1       1.862  -9.393  25.031  1.00  0.00      LIG  
ATOM   4263 H43  LIG     1       0.598 -10.079  26.064  1.00  0.00      LIG  
ATOM   4264 H44  LIG     1       0.370  -9.963  24.305  1.00  0.00      LIG  
ATOM   4265 H45  LIG     1      -0.150  -6.531  24.240  1.00  0.00      LIG  
TER
REMARK  Energy: 61.348
REMARK  SimpleFitness: 61.348
REMARK  FullFitness: -803.5902
REMARK  InterFull: -27.6342
REMARK  IntraFull: 119.383
REMARK  solvFull: -1094.08
REMARK  surfFull: 198.741
REMARK  extraFull: 0.0
REMARK  deltaGcompsolvpol: -1094.08
REMARK  deltaGcompsolvnonpol: 198.741
REMARK  deltaGprotsolvpol: -1109.66
REMARK  deltaGprotsolvnonpol: 196.383
REMARK  deltaGligsolvpol: -12.8258
REMARK  deltaGligsolvnonpol: 15.0959
REMARK  deltaGvdw: -27.6342
REMARK  deltaGelec: 0.0
REMARK  deltaG: -6.0707607
REMARK  Cluster: 4
REMARK  ClusterRank: 7
ATOM   4186 O    LIG     1       1.987  -0.281  23.535  1.00  0.00      LIG  
ATOM   4187 O1   LIG     1       0.913   4.847  25.844  1.00  0.00      LIG  
ATOM   4188 O2   LIG     1       2.924  -7.063  25.420  1.00  0.00      LIG  
ATOM   4189 O3   LIG     1      -0.169  -6.643  27.291  1.00  0.00      LIG  
ATOM   4190 O4   LIG     1       0.364  -7.353  24.139  1.00  0.00      LIG  
ATOM   4191 C    LIG     1       4.076   0.262  26.694  1.00  0.00      LIG  
ATOM   4192 C1   LIG     1       3.464   0.644  25.308  1.00  0.00      LIG  
ATOM   4193 C2   LIG     1       3.166  -0.677  27.556  1.00  0.00      LIG  
ATOM   4194 C3   LIG     1       3.296   2.177  25.064  1.00  0.00      LIG  
ATOM   4195 C4   LIG     1       4.467   1.474  27.532  1.00  0.00      LIG  
ATOM   4196 C5   LIG     1       4.578   2.936  25.455  1.00  0.00      LIG  
ATOM   4197 C6   LIG     1       2.246  -0.245  24.935  1.00  0.00      LIG  
ATOM   4198 C7   LIG     1       2.813  -1.870  26.756  1.00  0.00      LIG  
ATOM   4199 C8   LIG     1       5.250   2.498  26.756  1.00  0.00      LIG  
ATOM   4200 C9   LIG     1       3.868  -1.305  28.761  1.00  0.00      LIG  
ATOM   4201 C10  LIG     1       2.454  -1.699  25.323  1.00  0.00      LIG  
ATOM   4202 C11  LIG     1       5.404  -0.439  26.343  1.00  0.00      LIG  
ATOM   4203 C12  LIG     1       2.051   2.759  25.746  1.00  0.00      LIG  
ATOM   4204 C13  LIG     1       3.116  -3.020  27.363  1.00  0.00      LIG  
ATOM   4205 C14  LIG     1       1.908  -0.029  28.147  1.00  0.00      LIG  
ATOM   4206 C15  LIG     1       3.610  -2.800  28.739  1.00  0.00      LIG  
ATOM   4207 C16  LIG     1       3.123   2.433  23.563  1.00  0.00      LIG  
ATOM   4208 C17  LIG     1       4.403   4.427  25.461  1.00  0.00      LIG  
ATOM   4209 C18  LIG     1       3.261  -4.338  26.658  1.00  0.00      LIG  
ATOM   4210 C19  LIG     1       1.974   4.261  25.691  1.00  0.00      LIG  
ATOM   4211 C20  LIG     1       3.220   5.046  25.581  1.00  0.00      LIG  
ATOM   4212 C21  LIG     1       5.657   5.216  25.282  1.00  0.00      LIG  
ATOM   4213 C22  LIG     1       2.606  -5.586  27.278  1.00  0.00      LIG  
ATOM   4214 C23  LIG     1       4.738  -4.545  26.540  1.00  0.00      LIG  
ATOM   4215 C24  LIG     1       1.923  -6.368  26.147  1.00  0.00      LIG  
ATOM   4216 C25  LIG     1       0.825  -7.357  26.564  1.00  0.00      LIG  
ATOM   4217 C26  LIG     1       0.181  -8.085  25.352  1.00  0.00      LIG  
ATOM   4218 C27  LIG     1      -1.311  -8.296  25.477  1.00  0.00      LIG  
ATOM   4219 C28  LIG     1       0.787  -9.461  25.182  1.00  0.00      LIG  
ATOM   4220 H    LIG     1       4.217   0.370  24.564  1.00  0.00      LIG  
ATOM   4221 H1   LIG     1       5.072   1.156  28.385  1.00  0.00      LIG  
ATOM   4222 H2   LIG     1       3.595   1.973  27.954  1.00  0.00      LIG  
ATOM   4223 H3   LIG     1       5.300   2.724  24.662  1.00  0.00      LIG  
ATOM   4224 H4   LIG     1       1.335   0.128  25.404  1.00  0.00      LIG  
ATOM   4225 H5   LIG     1       6.238   2.097  26.515  1.00  0.00      LIG  
ATOM   4226 H6   LIG     1       5.450   3.336  27.432  1.00  0.00      LIG  
ATOM   4227 H7   LIG     1       3.501  -0.875  29.694  1.00  0.00      LIG  
ATOM   4228 H8   LIG     1       4.944  -1.135  28.777  1.00  0.00      LIG  
ATOM   4229 H9   LIG     1       3.250  -2.121  24.700  1.00  0.00      LIG  
ATOM   4230 H10  LIG     1       1.552  -2.274  25.096  1.00  0.00      LIG  
ATOM   4231 H11  LIG     1       5.983   0.141  25.620  1.00  0.00      LIG  
ATOM   4232 H12  LIG     1       5.246  -1.418  25.889  1.00  0.00      LIG  
ATOM   4233 H13  LIG     1       6.047  -0.569  27.216  1.00  0.00      LIG  
ATOM   4234 H14  LIG     1       1.999   2.483  26.798  1.00  0.00      LIG  
ATOM   4235 H15  LIG     1       1.153   2.376  25.255  1.00  0.00      LIG  
ATOM   4236 H16  LIG     1       1.297   0.476  27.401  1.00  0.00      LIG  
ATOM   4237 H17  LIG     1       2.170   0.707  28.912  1.00  0.00      LIG  
ATOM   4238 H18  LIG     1       1.274  -0.777  28.633  1.00  0.00      LIG  
ATOM   4239 H19  LIG     1       2.848  -3.084  29.469  1.00  0.00      LIG  
ATOM   4240 H20  LIG     1       4.531  -3.346  28.958  1.00  0.00      LIG  
ATOM   4241 H21  LIG     1       3.855   1.860  22.988  1.00  0.00      LIG  
ATOM   4242 H22  LIG     1       3.253   3.484  23.299  1.00  0.00      LIG  
ATOM   4243 H23  LIG     1       2.122   2.154  23.228  1.00  0.00      LIG  
ATOM   4244 H24  LIG     1       2.886  -4.237  25.638  1.00  0.00      LIG  
ATOM   4245 H25  LIG     1       2.011   0.640  23.224  1.00  0.00      LIG  
ATOM   4246 H26  LIG     1       3.132   6.125  25.574  1.00  0.00      LIG  
ATOM   4247 H27  LIG     1       6.152   4.916  24.353  1.00  0.00      LIG  
ATOM   4248 H28  LIG     1       6.347   5.041  26.111  1.00  0.00      LIG  
ATOM   4249 H29  LIG     1       5.465   6.292  25.226  1.00  0.00      LIG  
ATOM   4250 H30  LIG     1       1.887  -5.316  28.052  1.00  0.00      LIG  
ATOM   4251 H31  LIG     1       3.368  -6.208  27.758  1.00  0.00      LIG  
ATOM   4252 H32  LIG     1       4.892  -5.290  25.773  1.00  0.00      LIG  
ATOM   4253 H33  LIG     1       5.284  -3.648  26.234  1.00  0.00      LIG  
ATOM   4254 H34  LIG     1       5.160  -4.921  27.476  1.00  0.00      LIG  
ATOM   4255 H35  LIG     1       1.469  -5.631  25.479  1.00  0.00      LIG  
ATOM   4256 H36  LIG     1       1.237  -8.106  27.246  1.00  0.00      LIG  
ATOM   4257 H37  LIG     1       2.461  -7.565  24.726  1.00  0.00      LIG  
ATOM   4258 H38  LIG     1      -0.938  -7.232  27.377  1.00  0.00      LIG  
ATOM   4259 H39  LIG     1      -1.701  -8.794  24.584  1.00  0.00      LIG  
ATOM   4260 H40  LIG     1      -1.842  -7.344  25.557  1.00  0.00      LIG  
ATOM   4261 H41  LIG     1      -1.552  -8.917  26.338  1.00  0.00      LIG  
ATOM   4262 H42  LIG     1       1.862  -9.393  25.031  1.00  0.00      LIG  
ATOM   4263 H43  LIG     1       0.598 -10.079  26.064  1.00  0.00      LIG  
ATOM   4264 H44  LIG     1       0.370  -9.963  24.305  1.00  0.00      LIG  
ATOM   4265 H45  LIG     1      -0.150  -6.531  24.240  1.00  0.00      LIG  
TER
REMARK  Energy: 70.1705
REMARK  SimpleFitness: 70.1705
REMARK  FullFitness: -796.6257
REMARK  InterFull: -30.2376
REMARK  IntraFull: 126.649
REMARK  solvFull: -1090.68
REMARK  surfFull: 197.643
REMARK  extraFull: 0.0
REMARK  deltaGcompsolvpol: -1090.68
REMARK  deltaGcompsolvnonpol: 197.643
REMARK  deltaGprotsolvpol: -1109.66
REMARK  deltaGprotsolvnonpol: 196.383
REMARK  deltaGligsolvpol: -12.5655
REMARK  deltaGligsolvnonpol: 14.878
REMARK  deltaGvdw: -30.2376
REMARK  deltaGelec: 0.0
REMARK  deltaG: -6.2081556
REMARK  Cluster: 4
REMARK  ClusterRank: 8
ATOM   4186 O    LIG     1       2.137  -1.586  23.569  1.00  0.00      LIG  
ATOM   4187 O1   LIG     1       0.661   3.389  25.784  1.00  0.00      LIG  
ATOM   4188 O2   LIG     1       0.186  -7.213  27.049  1.00  0.00      LIG  
ATOM   4189 O3   LIG     1       1.073  -9.582  25.461  1.00  0.00      LIG  
ATOM   4190 O4   LIG     1       0.264  -6.433  23.793  1.00  0.00      LIG  
ATOM   4191 C    LIG     1       4.399  -0.784  26.526  1.00  0.00      LIG  
ATOM   4192 C1   LIG     1       3.659  -0.502  25.186  1.00  0.00      LIG  
ATOM   4193 C2   LIG     1       3.661  -1.796  27.449  1.00  0.00      LIG  
ATOM   4194 C3   LIG     1       3.321   1.008  24.932  1.00  0.00      LIG  
ATOM   4195 C4   LIG     1       4.703   0.485  27.317  1.00  0.00      LIG  
ATOM   4196 C5   LIG     1       4.520   1.929  25.247  1.00  0.00      LIG  
ATOM   4197 C6   LIG     1       2.490  -1.499  24.946  1.00  0.00      LIG  
ATOM   4198 C7   LIG     1       3.255  -3.059  26.771  1.00  0.00      LIG  
ATOM   4199 C8   LIG     1       5.344   1.551  26.476  1.00  0.00      LIG  
ATOM   4200 C9   LIG     1       4.519  -2.333  28.572  1.00  0.00      LIG  
ATOM   4201 C10  LIG     1       2.789  -2.932  25.367  1.00  0.00      LIG  
ATOM   4202 C11  LIG     1       5.774  -1.343  26.145  1.00  0.00      LIG  
ATOM   4203 C12  LIG     1       2.045   1.455  25.662  1.00  0.00      LIG  
ATOM   4204 C13  LIG     1       3.336  -4.124  27.588  1.00  0.00      LIG  
ATOM   4205 C14  LIG     1       2.430  -1.213  28.169  1.00  0.00      LIG  
ATOM   4206 C15  LIG     1       3.990  -3.706  28.851  1.00  0.00      LIG  
ATOM   4207 C16  LIG     1       3.049   1.220  23.440  1.00  0.00      LIG  
ATOM   4208 C17  LIG     1       4.162   3.390  25.307  1.00  0.00      LIG  
ATOM   4209 C18  LIG     1       2.939  -5.593  27.521  1.00  0.00      LIG  
ATOM   4210 C19  LIG     1       1.781   2.933  25.590  1.00  0.00      LIG  
ATOM   4211 C20  LIG     1       2.917   3.861  25.464  1.00  0.00      LIG  
ATOM   4212 C21  LIG     1       5.295   4.349  25.143  1.00  0.00      LIG  
ATOM   4213 C22  LIG     1       2.192  -6.090  26.262  1.00  0.00      LIG  
ATOM   4214 C23  LIG     1       2.196  -5.969  28.796  1.00  0.00      LIG  
ATOM   4215 C24  LIG     1       1.454  -7.426  26.435  1.00  0.00      LIG  
ATOM   4216 C25  LIG     1       1.274  -8.208  25.126  1.00  0.00      LIG  
ATOM   4217 C26  LIG     1       0.158  -7.782  24.159  1.00  0.00      LIG  
ATOM   4218 C27  LIG     1      -1.261  -8.080  24.590  1.00  0.00      LIG  
ATOM   4219 C28  LIG     1       0.328  -8.521  22.878  1.00  0.00      LIG  
ATOM   4220 H    LIG     1       4.373  -0.734  24.391  1.00  0.00      LIG  
ATOM   4221 H1   LIG     1       5.376   0.253  28.147  1.00  0.00      LIG  
ATOM   4222 H2   LIG     1       3.812   0.921  27.768  1.00  0.00      LIG  
ATOM   4223 H3   LIG     1       5.201   1.830  24.396  1.00  0.00      LIG  
ATOM   4224 H4   LIG     1       1.593  -1.168  25.471  1.00  0.00      LIG  
ATOM   4225 H5   LIG     1       6.333   1.225  26.145  1.00  0.00      LIG  
ATOM   4226 H6   LIG     1       5.537   2.404  27.134  1.00  0.00      LIG  
ATOM   4227 H7   LIG     1       4.414  -1.693  29.439  1.00  0.00      LIG  
ATOM   4228 H8   LIG     1       5.584  -2.427  28.358  1.00  0.00      LIG  
ATOM   4229 H9   LIG     1       3.554  -3.351  24.711  1.00  0.00      LIG  
ATOM   4230 H10  LIG     1       1.886  -3.523  25.206  1.00  0.00      LIG  
ATOM   4231 H11  LIG     1       6.189  -0.847  25.264  1.00  0.00      LIG  
ATOM   4232 H12  LIG     1       5.721  -2.413  25.936  1.00  0.00      LIG  
ATOM   4233 H13  LIG     1       6.499  -1.205  26.951  1.00  0.00      LIG  
ATOM   4234 H14  LIG     1       2.075   1.198  26.720  1.00  0.00      LIG  
ATOM   4235 H15  LIG     1       1.178   0.960  25.218  1.00  0.00      LIG  
ATOM   4236 H16  LIG     1       1.719  -0.760  27.480  1.00  0.00      LIG  
ATOM   4237 H17  LIG     1       2.717  -0.453  28.900  1.00  0.00      LIG  
ATOM   4238 H18  LIG     1       1.877  -1.973  28.730  1.00  0.00      LIG  
ATOM   4239 H19  LIG     1       3.274  -3.654  29.675  1.00  0.00      LIG  
ATOM   4240 H20  LIG     1       4.798  -4.390  29.111  1.00  0.00      LIG  
ATOM   4241 H21  LIG     1       3.805   0.714  22.834  1.00  0.00      LIG  
ATOM   4242 H22  LIG     1       3.064   2.276  23.162  1.00  0.00      LIG  
ATOM   4243 H23  LIG     1       2.064   0.840  23.159  1.00  0.00      LIG  
ATOM   4244 H24  LIG     1       3.868  -6.151  27.583  1.00  0.00      LIG  
ATOM   4245 H25  LIG     1       2.666  -2.310  23.189  1.00  0.00      LIG  
ATOM   4246 H26  LIG     1       2.704   4.922  25.488  1.00  0.00      LIG  
ATOM   4247 H27  LIG     1       5.830   4.134  24.214  1.00  0.00      LIG  
ATOM   4248 H28  LIG     1       5.999   4.266  25.975  1.00  0.00      LIG  
ATOM   4249 H29  LIG     1       4.953   5.388  25.099  1.00  0.00      LIG  
ATOM   4250 H30  LIG     1       2.926  -6.178  25.456  1.00  0.00      LIG  
ATOM   4251 H31  LIG     1       1.459  -5.351  25.944  1.00  0.00      LIG  
ATOM   4252 H32  LIG     1       1.187  -5.561  28.774  1.00  0.00      LIG  
ATOM   4253 H33  LIG     1       2.124  -7.051  28.914  1.00  0.00      LIG  
ATOM   4254 H34  LIG     1       2.667  -5.627  29.716  1.00  0.00      LIG  
ATOM   4255 H35  LIG     1       2.025  -8.058  27.118  1.00  0.00      LIG  
ATOM   4256 H36  LIG     1       2.223  -8.141  24.591  1.00  0.00      LIG  
ATOM   4257 H37  LIG     1      -0.290  -8.059  26.985  1.00  0.00      LIG  
ATOM   4258 H38  LIG     1       1.765  -9.806  26.108  1.00  0.00      LIG  
ATOM   4259 H39  LIG     1      -1.926  -7.899  23.742  1.00  0.00      LIG  
ATOM   4260 H40  LIG     1      -1.594  -7.414  25.390  1.00  0.00      LIG  
ATOM   4261 H41  LIG     1      -1.391  -9.119  24.906  1.00  0.00      LIG  
ATOM   4262 H42  LIG     1       1.358  -8.451  22.510  1.00  0.00      LIG  
ATOM   4263 H43  LIG     1       0.067  -9.563  23.058  1.00  0.00      LIG  
ATOM   4264 H44  LIG     1      -0.331  -8.128  22.095  1.00  0.00      LIG  
ATOM   4265 H45  LIG     1      -0.322  -5.927  24.389  1.00  0.00      LIG  
TER
REMARK  Energy: 70.1705
REMARK  SimpleFitness: 70.1705
REMARK  FullFitness: -796.6257
REMARK  InterFull: -30.2376
REMARK  IntraFull: 126.649
REMARK  solvFull: -1090.68
REMARK  surfFull: 197.643
REMARK  extraFull: 0.0
REMARK  deltaGcompsolvpol: -1090.68
REMARK  deltaGcompsolvnonpol: 197.643
REMARK  deltaGprotsolvpol: -1109.66
REMARK  deltaGprotsolvnonpol: 196.383
REMARK  deltaGligsolvpol: -12.5655
REMARK  deltaGligsolvnonpol: 14.878
REMARK  deltaGvdw: -30.2376
REMARK  deltaGelec: 0.0
REMARK  deltaG: -6.2081556
REMARK  Cluster: 4
REMARK  ClusterRank: 9
ATOM   4186 O    LIG     1       2.137  -1.586  23.569  1.00  0.00      LIG  
ATOM   4187 O1   LIG     1       0.661   3.389  25.784  1.00  0.00      LIG  
ATOM   4188 O2   LIG     1       0.186  -7.213  27.049  1.00  0.00      LIG  
ATOM   4189 O3   LIG     1       1.073  -9.582  25.461  1.00  0.00      LIG  
ATOM   4190 O4   LIG     1       0.264  -6.433  23.793  1.00  0.00      LIG  
ATOM   4191 C    LIG     1       4.399  -0.784  26.526  1.00  0.00      LIG  
ATOM   4192 C1   LIG     1       3.659  -0.502  25.186  1.00  0.00      LIG  
ATOM   4193 C2   LIG     1       3.661  -1.796  27.449  1.00  0.00      LIG  
ATOM   4194 C3   LIG     1       3.321   1.008  24.932  1.00  0.00      LIG  
ATOM   4195 C4   LIG     1       4.703   0.485  27.317  1.00  0.00      LIG  
ATOM   4196 C5   LIG     1       4.520   1.929  25.247  1.00  0.00      LIG  
ATOM   4197 C6   LIG     1       2.490  -1.499  24.946  1.00  0.00      LIG  
ATOM   4198 C7   LIG     1       3.255  -3.059  26.771  1.00  0.00      LIG  
ATOM   4199 C8   LIG     1       5.344   1.551  26.476  1.00  0.00      LIG  
ATOM   4200 C9   LIG     1       4.519  -2.333  28.572  1.00  0.00      LIG  
ATOM   4201 C10  LIG     1       2.789  -2.932  25.367  1.00  0.00      LIG  
ATOM   4202 C11  LIG     1       5.774  -1.343  26.145  1.00  0.00      LIG  
ATOM   4203 C12  LIG     1       2.045   1.455  25.662  1.00  0.00      LIG  
ATOM   4204 C13  LIG     1       3.336  -4.124  27.588  1.00  0.00      LIG  
ATOM   4205 C14  LIG     1       2.430  -1.213  28.169  1.00  0.00      LIG  
ATOM   4206 C15  LIG     1       3.990  -3.706  28.851  1.00  0.00      LIG  
ATOM   4207 C16  LIG     1       3.049   1.220  23.440  1.00  0.00      LIG  
ATOM   4208 C17  LIG     1       4.162   3.390  25.307  1.00  0.00      LIG  
ATOM   4209 C18  LIG     1       2.939  -5.593  27.521  1.00  0.00      LIG  
ATOM   4210 C19  LIG     1       1.781   2.933  25.590  1.00  0.00      LIG  
ATOM   4211 C20  LIG     1       2.917   3.861  25.464  1.00  0.00      LIG  
ATOM   4212 C21  LIG     1       5.295   4.349  25.143  1.00  0.00      LIG  
ATOM   4213 C22  LIG     1       2.192  -6.090  26.262  1.00  0.00      LIG  
ATOM   4214 C23  LIG     1       2.196  -5.969  28.796  1.00  0.00      LIG  
ATOM   4215 C24  LIG     1       1.454  -7.426  26.435  1.00  0.00      LIG  
ATOM   4216 C25  LIG     1       1.274  -8.208  25.126  1.00  0.00      LIG  
ATOM   4217 C26  LIG     1       0.158  -7.782  24.159  1.00  0.00      LIG  
ATOM   4218 C27  LIG     1      -1.261  -8.080  24.590  1.00  0.00      LIG  
ATOM   4219 C28  LIG     1       0.328  -8.521  22.878  1.00  0.00      LIG  
ATOM   4220 H    LIG     1       4.373  -0.734  24.391  1.00  0.00      LIG  
ATOM   4221 H1   LIG     1       5.376   0.253  28.147  1.00  0.00      LIG  
ATOM   4222 H2   LIG     1       3.812   0.921  27.768  1.00  0.00      LIG  
ATOM   4223 H3   LIG     1       5.201   1.830  24.396  1.00  0.00      LIG  
ATOM   4224 H4   LIG     1       1.593  -1.168  25.471  1.00  0.00      LIG  
ATOM   4225 H5   LIG     1       6.333   1.225  26.145  1.00  0.00      LIG  
ATOM   4226 H6   LIG     1       5.537   2.404  27.134  1.00  0.00      LIG  
ATOM   4227 H7   LIG     1       4.414  -1.693  29.439  1.00  0.00      LIG  
ATOM   4228 H8   LIG     1       5.584  -2.427  28.358  1.00  0.00      LIG  
ATOM   4229 H9   LIG     1       3.554  -3.351  24.711  1.00  0.00      LIG  
ATOM   4230 H10  LIG     1       1.886  -3.523  25.206  1.00  0.00      LIG  
ATOM   4231 H11  LIG     1       6.189  -0.847  25.264  1.00  0.00      LIG  
ATOM   4232 H12  LIG     1       5.721  -2.413  25.936  1.00  0.00      LIG  
ATOM   4233 H13  LIG     1       6.499  -1.205  26.951  1.00  0.00      LIG  
ATOM   4234 H14  LIG     1       2.075   1.198  26.720  1.00  0.00      LIG  
ATOM   4235 H15  LIG     1       1.178   0.960  25.218  1.00  0.00      LIG  
ATOM   4236 H16  LIG     1       1.719  -0.760  27.480  1.00  0.00      LIG  
ATOM   4237 H17  LIG     1       2.717  -0.453  28.900  1.00  0.00      LIG  
ATOM   4238 H18  LIG     1       1.877  -1.973  28.730  1.00  0.00      LIG  
ATOM   4239 H19  LIG     1       3.274  -3.654  29.675  1.00  0.00      LIG  
ATOM   4240 H20  LIG     1       4.798  -4.390  29.111  1.00  0.00      LIG  
ATOM   4241 H21  LIG     1       3.805   0.714  22.834  1.00  0.00      LIG  
ATOM   4242 H22  LIG     1       3.064   2.276  23.162  1.00  0.00      LIG  
ATOM   4243 H23  LIG     1       2.064   0.840  23.159  1.00  0.00      LIG  
ATOM   4244 H24  LIG     1       3.868  -6.151  27.583  1.00  0.00      LIG  
ATOM   4245 H25  LIG     1       2.666  -2.310  23.189  1.00  0.00      LIG  
ATOM   4246 H26  LIG     1       2.704   4.922  25.488  1.00  0.00      LIG  
ATOM   4247 H27  LIG     1       5.830   4.134  24.214  1.00  0.00      LIG  
ATOM   4248 H28  LIG     1       5.999   4.266  25.975  1.00  0.00      LIG  
ATOM   4249 H29  LIG     1       4.953   5.388  25.099  1.00  0.00      LIG  
ATOM   4250 H30  LIG     1       2.926  -6.178  25.456  1.00  0.00      LIG  
ATOM   4251 H31  LIG     1       1.459  -5.351  25.944  1.00  0.00      LIG  
ATOM   4252 H32  LIG     1       1.187  -5.561  28.774  1.00  0.00      LIG  
ATOM   4253 H33  LIG     1       2.124  -7.051  28.914  1.00  0.00      LIG  
ATOM   4254 H34  LIG     1       2.667  -5.627  29.716  1.00  0.00      LIG  
ATOM   4255 H35  LIG     1       2.025  -8.058  27.118  1.00  0.00      LIG  
ATOM   4256 H36  LIG     1       2.223  -8.141  24.591  1.00  0.00      LIG  
ATOM   4257 H37  LIG     1      -0.290  -8.059  26.985  1.00  0.00      LIG  
ATOM   4258 H38  LIG     1       1.765  -9.806  26.108  1.00  0.00      LIG  
ATOM   4259 H39  LIG     1      -1.926  -7.899  23.742  1.00  0.00      LIG  
ATOM   4260 H40  LIG     1      -1.594  -7.414  25.390  1.00  0.00      LIG  
ATOM   4261 H41  LIG     1      -1.391  -9.119  24.906  1.00  0.00      LIG  
ATOM   4262 H42  LIG     1       1.358  -8.451  22.510  1.00  0.00      LIG  
ATOM   4263 H43  LIG     1       0.067  -9.563  23.058  1.00  0.00      LIG  
ATOM   4264 H44  LIG     1      -0.331  -8.128  22.095  1.00  0.00      LIG  
ATOM   4265 H45  LIG     1      -0.322  -5.927  24.389  1.00  0.00      LIG  
TER
REMARK  Energy: 72.4246
REMARK  SimpleFitness: 72.4246
REMARK  FullFitness: -793.37366
REMARK  InterFull: -26.6387
REMARK  IntraFull: 125.574
REMARK  solvFull: -1089.72
REMARK  surfFull: 197.411
REMARK  extraFull: 0.0
REMARK  deltaGcompsolvpol: -1089.72
REMARK  deltaGcompsolvnonpol: 197.411
REMARK  deltaGprotsolvpol: -1109.66
REMARK  deltaGprotsolvnonpol: 196.383
REMARK  deltaGligsolvpol: -12.6632
REMARK  deltaGligsolvnonpol: 15.0022
REMARK  deltaGvdw: -26.6387
REMARK  deltaGelec: 0.0
REMARK  deltaG: -5.8366604
REMARK  Cluster: 4
REMARK  ClusterRank: 10
ATOM   4186 O    LIG     1       2.215  -1.427  23.834  1.00  0.00      LIG  
ATOM   4187 O1   LIG     1       0.952   3.208  26.804  1.00  0.00      LIG  
ATOM   4188 O2   LIG     1      -0.705  -7.527  26.086  1.00  0.00      LIG  
ATOM   4189 O3   LIG     1       1.292  -9.485  24.700  1.00  0.00      LIG  
ATOM   4190 O4   LIG     1      -0.172  -6.410  23.367  1.00  0.00      LIG  
ATOM   4191 C    LIG     1       4.406  -1.243  26.958  1.00  0.00      LIG  
ATOM   4192 C1   LIG     1       3.735  -0.709  25.654  1.00  0.00      LIG  
ATOM   4193 C2   LIG     1       3.553  -2.323  27.696  1.00  0.00      LIG  
ATOM   4194 C3   LIG     1       3.492   0.838  25.632  1.00  0.00      LIG  
ATOM   4195 C4   LIG     1       4.792  -0.126  27.927  1.00  0.00      LIG  
ATOM   4196 C5   LIG     1       4.736   1.624  26.097  1.00  0.00      LIG  
ATOM   4197 C6   LIG     1       2.523  -1.581  25.215  1.00  0.00      LIG  
ATOM   4198 C7   LIG     1       3.133  -3.436  26.788  1.00  0.00      LIG  
ATOM   4199 C8   LIG     1       5.518   1.007  27.256  1.00  0.00      LIG  
ATOM   4200 C9   LIG     1       4.277  -3.103  28.777  1.00  0.00      LIG  
ATOM   4201 C10  LIG     1       2.749  -3.075  25.405  1.00  0.00      LIG  
ATOM   4202 C11  LIG     1       5.743  -1.848  26.523  1.00  0.00      LIG  
ATOM   4203 C12  LIG     1       2.229   1.241  26.404  1.00  0.00      LIG  
ATOM   4204 C13  LIG     1       3.140  -4.652  27.361  1.00  0.00      LIG  
ATOM   4205 C14  LIG     1       2.349  -1.740  28.450  1.00  0.00      LIG  
ATOM   4206 C15  LIG     1       3.686  -4.491  28.740  1.00  0.00      LIG  
ATOM   4207 C16  LIG     1       3.268   1.294  24.188  1.00  0.00      LIG  
ATOM   4208 C17  LIG     1       4.459   3.077  26.378  1.00  0.00      LIG  
ATOM   4209 C18  LIG     1       2.716  -6.041  26.855  1.00  0.00      LIG  
ATOM   4210 C19  LIG     1       2.048   2.724  26.560  1.00  0.00      LIG  
ATOM   4211 C20  LIG     1       3.240   3.590  26.595  1.00  0.00      LIG  
ATOM   4212 C21  LIG     1       5.651   3.978  26.360  1.00  0.00      LIG  
ATOM   4213 C22  LIG     1       1.256  -6.210  26.413  1.00  0.00      LIG  
ATOM   4214 C23  LIG     1       2.890  -7.003  28.007  1.00  0.00      LIG  
ATOM   4215 C24  LIG     1       0.716  -7.587  26.007  1.00  0.00      LIG  
ATOM   4216 C25  LIG     1       1.167  -8.067  24.618  1.00  0.00      LIG  
ATOM   4217 C26  LIG     1       0.275  -7.747  23.394  1.00  0.00      LIG  
ATOM   4218 C27  LIG     1      -0.935  -8.663  23.229  1.00  0.00      LIG  
ATOM   4219 C28  LIG     1       1.115  -7.860  22.150  1.00  0.00      LIG  
ATOM   4220 H    LIG     1       4.468  -0.853  24.855  1.00  0.00      LIG  
ATOM   4221 H1   LIG     1       5.435  -0.528  28.715  1.00  0.00      LIG  
ATOM   4222 H2   LIG     1       3.929   0.308  28.429  1.00  0.00      LIG  
ATOM   4223 H3   LIG     1       5.425   1.620  25.247  1.00  0.00      LIG  
ATOM   4224 H4   LIG     1       1.622  -1.294  25.760  1.00  0.00      LIG  
ATOM   4225 H5   LIG     1       6.486   0.667  26.880  1.00  0.00      LIG  
ATOM   4226 H6   LIG     1       5.760   1.739  28.033  1.00  0.00      LIG  
ATOM   4227 H7   LIG     1       4.130  -2.661  29.763  1.00  0.00      LIG  
ATOM   4228 H8   LIG     1       5.353  -3.183  28.622  1.00  0.00      LIG  
ATOM   4229 H9   LIG     1       3.535  -3.409  24.726  1.00  0.00      LIG  
ATOM   4230 H10  LIG     1       1.840  -3.606  25.113  1.00  0.00      LIG  
ATOM   4231 H11  LIG     1       6.244  -1.233  25.771  1.00  0.00      LIG  
ATOM   4232 H12  LIG     1       5.620  -2.847  26.103  1.00  0.00      LIG  
ATOM   4233 H13  LIG     1       6.432  -1.928  27.367  1.00  0.00      LIG  
ATOM   4234 H14  LIG     1       2.218   0.821  27.408  1.00  0.00      LIG  
ATOM   4235 H15  LIG     1       1.344   0.875  25.878  1.00  0.00      LIG  
ATOM   4236 H16  LIG     1       1.644  -1.228  27.795  1.00  0.00      LIG  
ATOM   4237 H17  LIG     1       2.659  -1.036  29.222  1.00  0.00      LIG  
ATOM   4238 H18  LIG     1       1.787  -2.516  28.974  1.00  0.00      LIG  
ATOM   4239 H19  LIG     1       2.890  -4.595  29.483  1.00  0.00      LIG  
ATOM   4240 H20  LIG     1       4.485  -5.196  28.966  1.00  0.00      LIG  
ATOM   4241 H21  LIG     1       4.010   0.844  23.524  1.00  0.00      LIG  
ATOM   4242 H22  LIG     1       3.346   2.377  24.077  1.00  0.00      LIG  
ATOM   4243 H23  LIG     1       2.272   1.018  23.835  1.00  0.00      LIG  
ATOM   4244 H24  LIG     1       3.366  -6.335  26.029  1.00  0.00      LIG  
ATOM   4245 H25  LIG     1       3.013  -1.681  23.340  1.00  0.00      LIG  
ATOM   4246 H26  LIG     1       3.084   4.646  26.776  1.00  0.00      LIG  
ATOM   4247 H27  LIG     1       6.173   3.885  25.404  1.00  0.00      LIG  
ATOM   4248 H28  LIG     1       6.347   3.718  27.161  1.00  0.00      LIG  
ATOM   4249 H29  LIG     1       5.377   5.030  26.488  1.00  0.00      LIG  
ATOM   4250 H30  LIG     1       1.033  -5.494  25.623  1.00  0.00      LIG  
ATOM   4251 H31  LIG     1       0.654  -5.943  27.281  1.00  0.00      LIG  
ATOM   4252 H32  LIG     1       2.238  -6.756  28.851  1.00  0.00      LIG  
ATOM   4253 H33  LIG     1       2.646  -8.015  27.718  1.00  0.00      LIG  
ATOM   4254 H34  LIG     1       3.926  -7.047  28.352  1.00  0.00      LIG  
ATOM   4255 H35  LIG     1       0.988  -8.329  26.759  1.00  0.00      LIG  
ATOM   4256 H36  LIG     1       2.174  -7.675  24.447  1.00  0.00      LIG  
ATOM   4257 H37  LIG     1      -1.033  -8.401  25.813  1.00  0.00      LIG  
ATOM   4258 H38  LIG     1       1.831  -9.764  23.939  1.00  0.00      LIG  
ATOM   4259 H39  LIG     1      -1.482  -8.411  22.316  1.00  0.00      LIG  
ATOM   4260 H40  LIG     1      -1.642  -8.545  24.052  1.00  0.00      LIG  
ATOM   4261 H41  LIG     1      -0.646  -9.715  23.171  1.00  0.00      LIG  
ATOM   4262 H42  LIG     1       1.695  -8.779  22.154  1.00  0.00      LIG  
ATOM   4263 H43  LIG     1       0.488  -7.823  21.255  1.00  0.00      LIG  
ATOM   4264 H44  LIG     1       1.821  -7.038  22.057  1.00  0.00      LIG  
ATOM   4265 H45  LIG     1      -0.646  -6.239  24.204  1.00  0.00      LIG  
TER
REMARK  Energy: 72.6257
REMARK  SimpleFitness: 72.6257
REMARK  FullFitness: -792.00995
REMARK  InterFull: -24.714
REMARK  IntraFull: 125.666
REMARK  solvFull: -1090.36
REMARK  surfFull: 197.398
REMARK  extraFull: 0.0
REMARK  deltaGcompsolvpol: -1090.36
REMARK  deltaGcompsolvnonpol: 197.398
REMARK  deltaGprotsolvpol: -1109.66
REMARK  deltaGprotsolvnonpol: 196.383
REMARK  deltaGligsolvpol: -12.4435
REMARK  deltaGligsolvnonpol: 15.0098
REMARK  deltaGvdw: -24.714
REMARK  deltaGelec: 0.0
REMARK  deltaG: -5.7091475
REMARK  Cluster: 4
REMARK  ClusterRank: 11
ATOM   4186 O    LIG     1       2.303  -1.427  23.830  1.00  0.00      LIG  
ATOM   4187 O1   LIG     1       0.928   3.141  26.949  1.00  0.00      LIG  
ATOM   4188 O2   LIG     1      -0.728  -7.523  26.044  1.00  0.00      LIG  
ATOM   4189 O3   LIG     1       1.301  -9.470  24.652  1.00  0.00      LIG  
ATOM   4190 O4   LIG     1      -0.180  -6.391  23.341  1.00  0.00      LIG  
ATOM   4191 C    LIG     1       4.423  -1.278  26.992  1.00  0.00      LIG  
ATOM   4192 C1   LIG     1       3.753  -0.714  25.701  1.00  0.00      LIG  
ATOM   4193 C2   LIG     1       3.566  -2.363  27.714  1.00  0.00      LIG  
ATOM   4194 C3   LIG     1       3.485   0.829  25.725  1.00  0.00      LIG  
ATOM   4195 C4   LIG     1       4.822  -0.184  27.980  1.00  0.00      LIG  
ATOM   4196 C5   LIG     1       4.727   1.612  26.199  1.00  0.00      LIG  
ATOM   4197 C6   LIG     1       2.559  -1.589  25.222  1.00  0.00      LIG  
ATOM   4198 C7   LIG     1       3.139  -3.461  26.793  1.00  0.00      LIG  
ATOM   4199 C8   LIG     1       5.538   0.960  27.318  1.00  0.00      LIG  
ATOM   4200 C9   LIG     1       4.285  -3.157  28.787  1.00  0.00      LIG  
ATOM   4201 C10  LIG     1       2.765  -3.085  25.411  1.00  0.00      LIG  
ATOM   4202 C11  LIG     1       5.755  -1.885  26.541  1.00  0.00      LIG  
ATOM   4203 C12  LIG     1       2.230   1.197  26.530  1.00  0.00      LIG  
ATOM   4204 C13  LIG     1       3.131  -4.681  27.358  1.00  0.00      LIG  
ATOM   4205 C14  LIG     1       2.356  -1.793  28.466  1.00  0.00      LIG  
ATOM   4206 C15  LIG     1       3.683  -4.539  28.738  1.00  0.00      LIG  
ATOM   4207 C16  LIG     1       3.231   1.328  24.299  1.00  0.00      LIG  
ATOM   4208 C17  LIG     1       4.438   3.050  26.541  1.00  0.00      LIG  
ATOM   4209 C18  LIG     1       2.696  -6.061  26.840  1.00  0.00      LIG  
ATOM   4210 C19  LIG     1       2.031   2.673  26.708  1.00  0.00      LIG  
ATOM   4211 C20  LIG     1       3.216   3.547  26.777  1.00  0.00      LIG  
ATOM   4212 C21  LIG     1       5.623   3.959  26.561  1.00  0.00      LIG  
ATOM   4213 C22  LIG     1       1.237  -6.217  26.392  1.00  0.00      LIG  
ATOM   4214 C23  LIG     1       2.853  -7.031  27.987  1.00  0.00      LIG  
ATOM   4215 C24  LIG     1       0.693  -7.590  25.972  1.00  0.00      LIG  
ATOM   4216 C25  LIG     1       1.158  -8.053  24.583  1.00  0.00      LIG  
ATOM   4217 C26  LIG     1       0.269  -7.729  23.357  1.00  0.00      LIG  
ATOM   4218 C27  LIG     1      -0.944  -8.639  23.186  1.00  0.00      LIG  
ATOM   4219 C28  LIG     1       1.106  -7.838  22.110  1.00  0.00      LIG  
ATOM   4220 H    LIG     1       4.495  -0.817  24.905  1.00  0.00      LIG  
ATOM   4221 H1   LIG     1       5.475  -0.601  28.751  1.00  0.00      LIG  
ATOM   4222 H2   LIG     1       3.969   0.240  28.507  1.00  0.00      LIG  
ATOM   4223 H3   LIG     1       5.402   1.650  25.339  1.00  0.00      LIG  
ATOM   4224 H4   LIG     1       1.642  -1.301  25.738  1.00  0.00      LIG  
ATOM   4225 H5   LIG     1       6.491   0.619  26.906  1.00  0.00      LIG  
ATOM   4226 H6   LIG     1       5.814   1.667  28.106  1.00  0.00      LIG  
ATOM   4227 H7   LIG     1       4.149  -2.722  29.777  1.00  0.00      LIG  
ATOM   4228 H8   LIG     1       5.359  -3.246  28.627  1.00  0.00      LIG  
ATOM   4229 H9   LIG     1       3.547  -3.430  24.733  1.00  0.00      LIG  
ATOM   4230 H10  LIG     1       1.850  -3.603  25.115  1.00  0.00      LIG  
ATOM   4231 H11  LIG     1       6.258  -1.259  25.798  1.00  0.00      LIG  
ATOM   4232 H12  LIG     1       5.622  -2.875  26.103  1.00  0.00      LIG  
ATOM   4233 H13  LIG     1       6.446  -1.984  27.382  1.00  0.00      LIG  
ATOM   4234 H14  LIG     1       2.252   0.772  27.531  1.00  0.00      LIG  
ATOM   4235 H15  LIG     1       1.340   0.819  26.022  1.00  0.00      LIG  
ATOM   4236 H16  LIG     1       1.646  -1.294  27.807  1.00  0.00      LIG  
ATOM   4237 H17  LIG     1       2.656  -1.083  29.237  1.00  0.00      LIG  
ATOM   4238 H18  LIG     1       1.803  -2.575  28.993  1.00  0.00      LIG  
ATOM   4239 H19  LIG     1       2.889  -4.641  29.484  1.00  0.00      LIG  
ATOM   4240 H20  LIG     1       4.476  -5.253  28.955  1.00  0.00      LIG  
ATOM   4241 H21  LIG     1       3.973   0.916  23.610  1.00  0.00      LIG  
ATOM   4242 H22  LIG     1       3.285   2.416  24.224  1.00  0.00      LIG  
ATOM   4243 H23  LIG     1       2.237   1.040  23.951  1.00  0.00      LIG  
ATOM   4244 H24  LIG     1       3.348  -6.358  26.017  1.00  0.00      LIG  
ATOM   4245 H25  LIG     1       2.452  -0.488  23.627  1.00  0.00      LIG  
ATOM   4246 H26  LIG     1       3.052   4.593  27.003  1.00  0.00      LIG  
ATOM   4247 H27  LIG     1       6.157   3.895  25.609  1.00  0.00      LIG  
ATOM   4248 H28  LIG     1       6.312   3.682  27.362  1.00  0.00      LIG  
ATOM   4249 H29  LIG     1       5.339   5.005  26.715  1.00  0.00      LIG  
ATOM   4250 H30  LIG     1       1.027  -5.499  25.600  1.00  0.00      LIG  
ATOM   4251 H31  LIG     1       0.628  -5.947  27.255  1.00  0.00      LIG  
ATOM   4252 H32  LIG     1       2.199  -6.780  28.828  1.00  0.00      LIG  
ATOM   4253 H33  LIG     1       2.598  -8.039  27.695  1.00  0.00      LIG  
ATOM   4254 H34  LIG     1       3.886  -7.089  28.335  1.00  0.00      LIG  
ATOM   4255 H35  LIG     1       0.954  -8.340  26.720  1.00  0.00      LIG  
ATOM   4256 H36  LIG     1       2.160  -7.648  24.423  1.00  0.00      LIG  
ATOM   4257 H37  LIG     1      -1.062  -8.386  25.745  1.00  0.00      LIG  
ATOM   4258 H38  LIG     1       1.948  -9.718  23.967  1.00  0.00      LIG  
ATOM   4259 H39  LIG     1      -1.477  -8.391  22.264  1.00  0.00      LIG  
ATOM   4260 H40  LIG     1      -1.663  -8.509  23.997  1.00  0.00      LIG  
ATOM   4261 H41  LIG     1      -0.663  -9.693  23.140  1.00  0.00      LIG  
ATOM   4262 H42  LIG     1       1.690  -8.756  22.111  1.00  0.00      LIG  
ATOM   4263 H43  LIG     1       0.473  -7.805  21.219  1.00  0.00      LIG  
ATOM   4264 H44  LIG     1       1.808  -7.012  22.014  1.00  0.00      LIG  
ATOM   4265 H45  LIG     1      -0.653  -6.229  24.180  1.00  0.00      LIG  
TER
REMARK  Energy: 90.0211
REMARK  SimpleFitness: 90.0211
REMARK  FullFitness: -775.10583
REMARK  InterFull: -18.2608
REMARK  IntraFull: 136.235
REMARK  solvFull: -1090.37
REMARK  surfFull: 197.29
REMARK  extraFull: 0.0
REMARK  deltaGcompsolvpol: -1090.37
REMARK  deltaGcompsolvnonpol: 197.29
REMARK  deltaGprotsolvpol: -1109.66
REMARK  deltaGprotsolvnonpol: 196.383
REMARK  deltaGligsolvpol: -12.3512
REMARK  deltaGligsolvnonpol: 14.8094
REMARK  deltaGvdw: -18.2608
REMARK  deltaGelec: 0.0
REMARK  deltaG: -5.0961947
REMARK  Cluster: 4
REMARK  ClusterRank: 12
ATOM   4186 O    LIG     1       2.042  -1.138  24.122  1.00  0.00      LIG  
ATOM   4187 O1   LIG     1       1.324   3.215  27.385  1.00  0.00      LIG  
ATOM   4188 O2   LIG     1       1.028  -8.658  25.131  1.00  0.00      LIG  
ATOM   4189 O3   LIG     1      -0.184  -5.890  23.082  1.00  0.00      LIG  
ATOM   4190 O4   LIG     1      -2.346  -7.551  22.601  1.00  0.00      LIG  
ATOM   4191 C    LIG     1       4.464  -1.495  27.060  1.00  0.00      LIG  
ATOM   4192 C1   LIG     1       3.772  -0.785  25.855  1.00  0.00      LIG  
ATOM   4193 C2   LIG     1       3.630  -2.672  27.672  1.00  0.00      LIG  
ATOM   4194 C3   LIG     1       3.665   0.772  25.976  1.00  0.00      LIG  
ATOM   4195 C4   LIG     1       4.868  -0.516  28.159  1.00  0.00      LIG  
ATOM   4196 C5   LIG     1       4.963   1.406  26.516  1.00  0.00      LIG  
ATOM   4197 C6   LIG     1       2.474  -1.513  25.426  1.00  0.00      LIG  
ATOM   4198 C7   LIG     1       3.090  -3.627  26.643  1.00  0.00      LIG  
ATOM   4199 C8   LIG     1       5.655   0.660  27.654  1.00  0.00      LIG  
ATOM   4200 C9   LIG     1       4.390  -3.634  28.565  1.00  0.00      LIG  
ATOM   4201 C10  LIG     1       2.650  -3.019  25.362  1.00  0.00      LIG  
ATOM   4202 C11  LIG     1       5.789  -2.022  26.521  1.00  0.00      LIG  
ATOM   4203 C12  LIG     1       2.433   1.199  26.785  1.00  0.00      LIG  
ATOM   4204 C13  LIG     1       3.068  -4.920  27.032  1.00  0.00      LIG  
ATOM   4205 C14  LIG     1       2.527  -2.170  28.612  1.00  0.00      LIG  
ATOM   4206 C15  LIG     1       3.732  -4.981  28.369  1.00  0.00      LIG  
ATOM   4207 C16  LIG     1       3.502   1.377  24.575  1.00  0.00      LIG  
ATOM   4208 C17  LIG     1       4.806   2.853  26.892  1.00  0.00      LIG  
ATOM   4209 C18  LIG     1       2.552  -6.250  26.422  1.00  0.00      LIG  
ATOM   4210 C19  LIG     1       2.376   2.670  27.086  1.00  0.00      LIG  
ATOM   4211 C20  LIG     1       3.632   3.441  27.161  1.00  0.00      LIG  
ATOM   4212 C21  LIG     1       6.068   3.650  26.928  1.00  0.00      LIG  
ATOM   4213 C22  LIG     1       1.257  -6.260  25.587  1.00  0.00      LIG  
ATOM   4214 C23  LIG     1       2.284  -7.195  27.587  1.00  0.00      LIG  
ATOM   4215 C24  LIG     1       1.026  -7.378  24.520  1.00  0.00      LIG  
ATOM   4216 C25  LIG     1      -0.334  -7.100  23.816  1.00  0.00      LIG  
ATOM   4217 C26  LIG     1      -1.023  -8.025  22.810  1.00  0.00      LIG  
ATOM   4218 C27  LIG     1      -1.202  -9.445  23.304  1.00  0.00      LIG  
ATOM   4219 C28  LIG     1      -0.405  -7.869  21.435  1.00  0.00      LIG  
ATOM   4220 H    LIG     1       4.437  -0.922  24.998  1.00  0.00      LIG  
ATOM   4221 H1   LIG     1       5.473  -1.035  28.906  1.00  0.00      LIG  
ATOM   4222 H2   LIG     1       4.010  -0.107  28.692  1.00  0.00      LIG  
ATOM   4223 H3   LIG     1       5.671   1.390  25.681  1.00  0.00      LIG  
ATOM   4224 H4   LIG     1       1.650  -1.276  26.101  1.00  0.00      LIG  
ATOM   4225 H5   LIG     1       6.641   0.336  27.312  1.00  0.00      LIG  
ATOM   4226 H6   LIG     1       5.859   1.303  28.517  1.00  0.00      LIG  
ATOM   4227 H7   LIG     1       4.356  -3.335  29.616  1.00  0.00      LIG  
ATOM   4228 H8   LIG     1       5.437  -3.733  28.309  1.00  0.00      LIG  
ATOM   4229 H9   LIG     1       3.385  -3.257  24.590  1.00  0.00      LIG  
ATOM   4230 H10  LIG     1       1.701  -3.446  25.039  1.00  0.00      LIG  
ATOM   4231 H11  LIG     1       6.239  -1.345  25.790  1.00  0.00      LIG  
ATOM   4232 H12  LIG     1       5.666  -2.997  26.049  1.00  0.00      LIG  
ATOM   4233 H13  LIG     1       6.514  -2.131  27.329  1.00  0.00      LIG  
ATOM   4234 H14  LIG     1       2.378   0.677  27.740  1.00  0.00      LIG  
ATOM   4235 H15  LIG     1       1.525   0.964  26.223  1.00  0.00      LIG  
ATOM   4236 H16  LIG     1       1.845  -1.470  28.128  1.00  0.00      LIG  
ATOM   4237 H17  LIG     1       2.950  -1.675  29.486  1.00  0.00      LIG  
ATOM   4238 H18  LIG     1       1.929  -2.991  29.014  1.00  0.00      LIG  
ATOM   4239 H19  LIG     1       3.001  -5.151  29.164  1.00  0.00      LIG  
ATOM   4240 H20  LIG     1       4.490  -5.766  28.407  1.00  0.00      LIG  
ATOM   4241 H21  LIG     1       4.196   0.910  23.871  1.00  0.00      LIG  
ATOM   4242 H22  LIG     1       3.696   2.451  24.557  1.00  0.00      LIG  
ATOM   4243 H23  LIG     1       2.486   1.245  24.199  1.00  0.00      LIG  
ATOM   4244 H24  LIG     1       3.343  -6.669  25.798  1.00  0.00      LIG  
ATOM   4245 H25  LIG     1       2.159  -0.175  24.057  1.00  0.00      LIG  
ATOM   4246 H26  LIG     1       3.559   4.489  27.422  1.00  0.00      LIG  
ATOM   4247 H27  LIG     1       6.579   3.580  25.964  1.00  0.00      LIG  
ATOM   4248 H28  LIG     1       6.741   3.274  27.703  1.00  0.00      LIG  
ATOM   4249 H29  LIG     1       5.882   4.709  27.132  1.00  0.00      LIG  
ATOM   4250 H30  LIG     1       1.170  -5.308  25.083  1.00  0.00      LIG  
ATOM   4251 H31  LIG     1       0.423  -6.303  26.294  1.00  0.00      LIG  
ATOM   4252 H32  LIG     1       3.213  -7.492  28.077  1.00  0.00      LIG  
ATOM   4253 H33  LIG     1       1.615  -6.746  28.328  1.00  0.00      LIG  
ATOM   4254 H34  LIG     1       1.808  -8.120  27.272  1.00  0.00      LIG  
ATOM   4255 H35  LIG     1       1.841  -7.356  23.792  1.00  0.00      LIG  
ATOM   4256 H36  LIG     1      -1.068  -6.945  24.609  1.00  0.00      LIG  
ATOM   4257 H37  LIG     1       1.866  -8.732  25.618  1.00  0.00      LIG  
ATOM   4258 H38  LIG     1      -0.303  -5.177  23.737  1.00  0.00      LIG  
ATOM   4259 H39  LIG     1      -1.833 -10.023  22.622  1.00  0.00      LIG  
ATOM   4260 H40  LIG     1      -1.707  -9.448  24.275  1.00  0.00      LIG  
ATOM   4261 H41  LIG     1      -0.245  -9.952  23.414  1.00  0.00      LIG  
ATOM   4262 H42  LIG     1      -0.582  -6.884  20.991  1.00  0.00      LIG  
ATOM   4263 H43  LIG     1       0.673  -8.042  21.474  1.00  0.00      LIG  
ATOM   4264 H44  LIG     1      -0.880  -8.558  20.737  1.00  0.00      LIG  
ATOM   4265 H45  LIG     1      -2.248  -6.639  22.278  1.00  0.00      LIG  
TER
REMARK  Energy: 90.0211
REMARK  SimpleFitness: 90.0211
REMARK  FullFitness: -775.10583
REMARK  InterFull: -18.2608
REMARK  IntraFull: 136.235
REMARK  solvFull: -1090.37
REMARK  surfFull: 197.29
REMARK  extraFull: 0.0
REMARK  deltaGcompsolvpol: -1090.37
REMARK  deltaGcompsolvnonpol: 197.29
REMARK  deltaGprotsolvpol: -1109.66
REMARK  deltaGprotsolvnonpol: 196.383
REMARK  deltaGligsolvpol: -12.3512
REMARK  deltaGligsolvnonpol: 14.8094
REMARK  deltaGvdw: -18.2608
REMARK  deltaGelec: 0.0
REMARK  deltaG: -5.0961947
REMARK  Cluster: 4
REMARK  ClusterRank: 13
ATOM   4186 O    LIG     1       2.042  -1.138  24.122  1.00  0.00      LIG  
ATOM   4187 O1   LIG     1       1.324   3.215  27.385  1.00  0.00      LIG  
ATOM   4188 O2   LIG     1       1.028  -8.658  25.131  1.00  0.00      LIG  
ATOM   4189 O3   LIG     1      -0.184  -5.890  23.082  1.00  0.00      LIG  
ATOM   4190 O4   LIG     1      -2.346  -7.551  22.601  1.00  0.00      LIG  
ATOM   4191 C    LIG     1       4.464  -1.495  27.060  1.00  0.00      LIG  
ATOM   4192 C1   LIG     1       3.772  -0.785  25.855  1.00  0.00      LIG  
ATOM   4193 C2   LIG     1       3.630  -2.672  27.672  1.00  0.00      LIG  
ATOM   4194 C3   LIG     1       3.665   0.772  25.976  1.00  0.00      LIG  
ATOM   4195 C4   LIG     1       4.868  -0.516  28.159  1.00  0.00      LIG  
ATOM   4196 C5   LIG     1       4.963   1.406  26.516  1.00  0.00      LIG  
ATOM   4197 C6   LIG     1       2.474  -1.513  25.426  1.00  0.00      LIG  
ATOM   4198 C7   LIG     1       3.090  -3.627  26.643  1.00  0.00      LIG  
ATOM   4199 C8   LIG     1       5.655   0.660  27.654  1.00  0.00      LIG  
ATOM   4200 C9   LIG     1       4.390  -3.634  28.565  1.00  0.00      LIG  
ATOM   4201 C10  LIG     1       2.650  -3.019  25.362  1.00  0.00      LIG  
ATOM   4202 C11  LIG     1       5.789  -2.022  26.521  1.00  0.00      LIG  
ATOM   4203 C12  LIG     1       2.433   1.199  26.785  1.00  0.00      LIG  
ATOM   4204 C13  LIG     1       3.068  -4.920  27.032  1.00  0.00      LIG  
ATOM   4205 C14  LIG     1       2.527  -2.170  28.612  1.00  0.00      LIG  
ATOM   4206 C15  LIG     1       3.732  -4.981  28.369  1.00  0.00      LIG  
ATOM   4207 C16  LIG     1       3.502   1.377  24.575  1.00  0.00      LIG  
ATOM   4208 C17  LIG     1       4.806   2.853  26.892  1.00  0.00      LIG  
ATOM   4209 C18  LIG     1       2.552  -6.250  26.422  1.00  0.00      LIG  
ATOM   4210 C19  LIG     1       2.376   2.670  27.086  1.00  0.00      LIG  
ATOM   4211 C20  LIG     1       3.632   3.441  27.161  1.00  0.00      LIG  
ATOM   4212 C21  LIG     1       6.068   3.650  26.928  1.00  0.00      LIG  
ATOM   4213 C22  LIG     1       1.257  -6.260  25.587  1.00  0.00      LIG  
ATOM   4214 C23  LIG     1       2.284  -7.195  27.587  1.00  0.00      LIG  
ATOM   4215 C24  LIG     1       1.026  -7.378  24.520  1.00  0.00      LIG  
ATOM   4216 C25  LIG     1      -0.334  -7.100  23.816  1.00  0.00      LIG  
ATOM   4217 C26  LIG     1      -1.023  -8.025  22.810  1.00  0.00      LIG  
ATOM   4218 C27  LIG     1      -1.202  -9.445  23.304  1.00  0.00      LIG  
ATOM   4219 C28  LIG     1      -0.405  -7.869  21.435  1.00  0.00      LIG  
ATOM   4220 H    LIG     1       4.437  -0.922  24.998  1.00  0.00      LIG  
ATOM   4221 H1   LIG     1       5.473  -1.035  28.906  1.00  0.00      LIG  
ATOM   4222 H2   LIG     1       4.010  -0.107  28.692  1.00  0.00      LIG  
ATOM   4223 H3   LIG     1       5.671   1.390  25.681  1.00  0.00      LIG  
ATOM   4224 H4   LIG     1       1.650  -1.276  26.101  1.00  0.00      LIG  
ATOM   4225 H5   LIG     1       6.641   0.336  27.312  1.00  0.00      LIG  
ATOM   4226 H6   LIG     1       5.859   1.303  28.517  1.00  0.00      LIG  
ATOM   4227 H7   LIG     1       4.356  -3.335  29.616  1.00  0.00      LIG  
ATOM   4228 H8   LIG     1       5.437  -3.733  28.309  1.00  0.00      LIG  
ATOM   4229 H9   LIG     1       3.385  -3.257  24.590  1.00  0.00      LIG  
ATOM   4230 H10  LIG     1       1.701  -3.446  25.039  1.00  0.00      LIG  
ATOM   4231 H11  LIG     1       6.239  -1.345  25.790  1.00  0.00      LIG  
ATOM   4232 H12  LIG     1       5.666  -2.997  26.049  1.00  0.00      LIG  
ATOM   4233 H13  LIG     1       6.514  -2.131  27.329  1.00  0.00      LIG  
ATOM   4234 H14  LIG     1       2.378   0.677  27.740  1.00  0.00      LIG  
ATOM   4235 H15  LIG     1       1.525   0.964  26.223  1.00  0.00      LIG  
ATOM   4236 H16  LIG     1       1.845  -1.470  28.128  1.00  0.00      LIG  
ATOM   4237 H17  LIG     1       2.950  -1.675  29.486  1.00  0.00      LIG  
ATOM   4238 H18  LIG     1       1.929  -2.991  29.014  1.00  0.00      LIG  
ATOM   4239 H19  LIG     1       3.001  -5.151  29.164  1.00  0.00      LIG  
ATOM   4240 H20  LIG     1       4.490  -5.766  28.407  1.00  0.00      LIG  
ATOM   4241 H21  LIG     1       4.196   0.910  23.871  1.00  0.00      LIG  
ATOM   4242 H22  LIG     1       3.696   2.451  24.557  1.00  0.00      LIG  
ATOM   4243 H23  LIG     1       2.486   1.245  24.199  1.00  0.00      LIG  
ATOM   4244 H24  LIG     1       3.343  -6.669  25.798  1.00  0.00      LIG  
ATOM   4245 H25  LIG     1       2.159  -0.175  24.057  1.00  0.00      LIG  
ATOM   4246 H26  LIG     1       3.559   4.489  27.422  1.00  0.00      LIG  
ATOM   4247 H27  LIG     1       6.579   3.580  25.964  1.00  0.00      LIG  
ATOM   4248 H28  LIG     1       6.741   3.274  27.703  1.00  0.00      LIG  
ATOM   4249 H29  LIG     1       5.882   4.709  27.132  1.00  0.00      LIG  
ATOM   4250 H30  LIG     1       1.170  -5.308  25.083  1.00  0.00      LIG  
ATOM   4251 H31  LIG     1       0.423  -6.303  26.294  1.00  0.00      LIG  
ATOM   4252 H32  LIG     1       3.213  -7.492  28.077  1.00  0.00      LIG  
ATOM   4253 H33  LIG     1       1.615  -6.746  28.328  1.00  0.00      LIG  
ATOM   4254 H34  LIG     1       1.808  -8.120  27.272  1.00  0.00      LIG  
ATOM   4255 H35  LIG     1       1.841  -7.356  23.792  1.00  0.00      LIG  
ATOM   4256 H36  LIG     1      -1.068  -6.945  24.609  1.00  0.00      LIG  
ATOM   4257 H37  LIG     1       1.866  -8.732  25.618  1.00  0.00      LIG  
ATOM   4258 H38  LIG     1      -0.303  -5.177  23.737  1.00  0.00      LIG  
ATOM   4259 H39  LIG     1      -1.833 -10.023  22.622  1.00  0.00      LIG  
ATOM   4260 H40  LIG     1      -1.707  -9.448  24.275  1.00  0.00      LIG  
ATOM   4261 H41  LIG     1      -0.245  -9.952  23.414  1.00  0.00      LIG  
ATOM   4262 H42  LIG     1      -0.582  -6.884  20.991  1.00  0.00      LIG  
ATOM   4263 H43  LIG     1       0.673  -8.042  21.474  1.00  0.00      LIG  
ATOM   4264 H44  LIG     1      -0.880  -8.558  20.737  1.00  0.00      LIG  
ATOM   4265 H45  LIG     1      -2.248  -6.639  22.278  1.00  0.00      LIG  
TER
REMARK  Energy: 90.034
REMARK  SimpleFitness: 90.034
REMARK  FullFitness: -775.0476
REMARK  InterFull: -18.1646
REMARK  IntraFull: 136.235
REMARK  solvFull: -1090.41
REMARK  surfFull: 197.292
REMARK  extraFull: 0.0
REMARK  deltaGcompsolvpol: -1090.41
REMARK  deltaGcompsolvnonpol: 197.292
REMARK  deltaGprotsolvpol: -1109.66
REMARK  deltaGprotsolvnonpol: 196.383
REMARK  deltaGligsolvpol: -12.3587
REMARK  deltaGligsolvnonpol: 14.8111
REMARK  deltaGvdw: -18.1646
REMARK  deltaGelec: 0.0
REMARK  deltaG: -5.0890565
REMARK  Cluster: 4
REMARK  ClusterRank: 14
ATOM   4186 O    LIG     1       2.056  -1.134  24.112  1.00  0.00      LIG  
ATOM   4187 O1   LIG     1       1.287   3.190  27.441  1.00  0.00      LIG  
ATOM   4188 O2   LIG     1       1.029  -8.654  25.142  1.00  0.00      LIG  
ATOM   4189 O3   LIG     1      -0.181  -5.891  23.086  1.00  0.00      LIG  
ATOM   4190 O4   LIG     1      -2.342  -7.555  22.606  1.00  0.00      LIG  
ATOM   4191 C    LIG     1       4.463  -1.486  27.060  1.00  0.00      LIG  
ATOM   4192 C1   LIG     1       3.769  -0.770  25.861  1.00  0.00      LIG  
ATOM   4193 C2   LIG     1       3.628  -2.661  27.673  1.00  0.00      LIG  
ATOM   4194 C3   LIG     1       3.645   0.784  25.998  1.00  0.00      LIG  
ATOM   4195 C4   LIG     1       4.880  -0.511  28.160  1.00  0.00      LIG  
ATOM   4196 C5   LIG     1       4.941   1.426  26.534  1.00  0.00      LIG  
ATOM   4197 C6   LIG     1       2.478  -1.505  25.420  1.00  0.00      LIG  
ATOM   4198 C7   LIG     1       3.091  -3.617  26.644  1.00  0.00      LIG  
ATOM   4199 C8   LIG     1       5.658   0.667  27.648  1.00  0.00      LIG  
ATOM   4200 C9   LIG     1       4.387  -3.621  28.570  1.00  0.00      LIG  
ATOM   4201 C10  LIG     1       2.655  -3.012  25.360  1.00  0.00      LIG  
ATOM   4202 C11  LIG     1       5.784  -2.018  26.515  1.00  0.00      LIG  
ATOM   4203 C12  LIG     1       2.415   1.190  26.822  1.00  0.00      LIG  
ATOM   4204 C13  LIG     1       3.070  -4.911  27.035  1.00  0.00      LIG  
ATOM   4205 C14  LIG     1       2.522  -2.158  28.608  1.00  0.00      LIG  
ATOM   4206 C15  LIG     1       3.734  -4.969  28.372  1.00  0.00      LIG  
ATOM   4207 C16  LIG     1       3.463   1.403  24.607  1.00  0.00      LIG  
ATOM   4208 C17  LIG     1       4.770   2.866  26.938  1.00  0.00      LIG  
ATOM   4209 C18  LIG     1       2.558  -6.241  26.424  1.00  0.00      LIG  
ATOM   4210 C19  LIG     1       2.344   2.658  27.136  1.00  0.00      LIG  
ATOM   4211 C20  LIG     1       3.593   3.437  27.221  1.00  0.00      LIG  
ATOM   4212 C21  LIG     1       6.024   3.675  26.983  1.00  0.00      LIG  
ATOM   4213 C22  LIG     1       1.260  -6.255  25.592  1.00  0.00      LIG  
ATOM   4214 C23  LIG     1       2.297  -7.189  27.589  1.00  0.00      LIG  
ATOM   4215 C24  LIG     1       1.028  -7.375  24.527  1.00  0.00      LIG  
ATOM   4216 C25  LIG     1      -0.331  -7.099  23.821  1.00  0.00      LIG  
ATOM   4217 C26  LIG     1      -1.018  -8.027  22.815  1.00  0.00      LIG  
ATOM   4218 C27  LIG     1      -1.195  -9.447  23.310  1.00  0.00      LIG  
ATOM   4219 C28  LIG     1      -0.400  -7.870  21.441  1.00  0.00      LIG  
ATOM   4220 H    LIG     1       4.438  -0.891  25.004  1.00  0.00      LIG  
ATOM   4221 H1   LIG     1       5.494  -1.033  28.897  1.00  0.00      LIG  
ATOM   4222 H2   LIG     1       4.028  -0.105  28.704  1.00  0.00      LIG  
ATOM   4223 H3   LIG     1       5.638   1.436  25.691  1.00  0.00      LIG  
ATOM   4224 H4   LIG     1       1.646  -1.271  26.087  1.00  0.00      LIG  
ATOM   4225 H5   LIG     1       6.635   0.344  27.278  1.00  0.00      LIG  
ATOM   4226 H6   LIG     1       5.886   1.301  28.512  1.00  0.00      LIG  
ATOM   4227 H7   LIG     1       4.348  -3.321  29.620  1.00  0.00      LIG  
ATOM   4228 H8   LIG     1       5.436  -3.715  28.319  1.00  0.00      LIG  
ATOM   4229 H9   LIG     1       3.392  -3.252  24.591  1.00  0.00      LIG  
ATOM   4230 H10  LIG     1       1.707  -3.441  25.035  1.00  0.00      LIG  
ATOM   4231 H11  LIG     1       6.233  -1.343  25.782  1.00  0.00      LIG  
ATOM   4232 H12  LIG     1       5.656  -2.993  26.045  1.00  0.00      LIG  
ATOM   4233 H13  LIG     1       6.513  -2.130  27.319  1.00  0.00      LIG  
ATOM   4234 H14  LIG     1       2.375   0.661  27.774  1.00  0.00      LIG  
ATOM   4235 H15  LIG     1       1.505   0.948  26.266  1.00  0.00      LIG  
ATOM   4236 H16  LIG     1       1.834  -1.469  28.117  1.00  0.00      LIG  
ATOM   4237 H17  LIG     1       2.940  -1.652  29.477  1.00  0.00      LIG  
ATOM   4238 H18  LIG     1       1.930  -2.980  29.016  1.00  0.00      LIG  
ATOM   4239 H19  LIG     1       3.002  -5.141  29.167  1.00  0.00      LIG  
ATOM   4240 H20  LIG     1       4.494  -5.752  28.410  1.00  0.00      LIG  
ATOM   4241 H21  LIG     1       4.158   0.955  23.892  1.00  0.00      LIG  
ATOM   4242 H22  LIG     1       3.642   2.480  24.601  1.00  0.00      LIG  
ATOM   4243 H23  LIG     1       2.446   1.262  24.237  1.00  0.00      LIG  
ATOM   4244 H24  LIG     1       3.348  -6.657  25.797  1.00  0.00      LIG  
ATOM   4245 H25  LIG     1       2.175  -0.172  24.045  1.00  0.00      LIG  
ATOM   4246 H26  LIG     1       3.510   4.481  27.499  1.00  0.00      LIG  
ATOM   4247 H27  LIG     1       6.534   3.625  26.017  1.00  0.00      LIG  
ATOM   4248 H28  LIG     1       6.703   3.296  27.751  1.00  0.00      LIG  
ATOM   4249 H29  LIG     1       5.828   4.729  27.203  1.00  0.00      LIG  
ATOM   4250 H30  LIG     1       1.171  -5.304  25.086  1.00  0.00      LIG  
ATOM   4251 H31  LIG     1       0.428  -6.298  26.301  1.00  0.00      LIG  
ATOM   4252 H32  LIG     1       3.228  -7.482  28.075  1.00  0.00      LIG  
ATOM   4253 H33  LIG     1       1.628  -6.742  28.332  1.00  0.00      LIG  
ATOM   4254 H34  LIG     1       1.823  -8.114  27.274  1.00  0.00      LIG  
ATOM   4255 H35  LIG     1       1.844  -7.356  23.799  1.00  0.00      LIG  
ATOM   4256 H36  LIG     1      -1.067  -6.945  24.613  1.00  0.00      LIG  
ATOM   4257 H37  LIG     1       1.865  -8.726  25.633  1.00  0.00      LIG  
ATOM   4258 H38  LIG     1      -0.301  -5.177  23.739  1.00  0.00      LIG  
ATOM   4259 H39  LIG     1      -1.825 -10.026  22.628  1.00  0.00      LIG  
ATOM   4260 H40  LIG     1      -1.699  -9.450  24.281  1.00  0.00      LIG  
ATOM   4261 H41  LIG     1      -0.237  -9.952  23.420  1.00  0.00      LIG  
ATOM   4262 H42  LIG     1      -0.576  -6.885  20.996  1.00  0.00      LIG  
ATOM   4263 H43  LIG     1       0.677  -8.044  21.480  1.00  0.00      LIG  
ATOM   4264 H44  LIG     1      -0.876  -8.558  20.742  1.00  0.00      LIG  
ATOM   4265 H45  LIG     1      -2.246  -6.642  22.284  1.00  0.00      LIG  
TER
REMARK  Energy: 92.7073
REMARK  SimpleFitness: 92.7073
REMARK  FullFitness: -770.1121
REMARK  InterFull: -14.1651
REMARK  IntraFull: 136.944
REMARK  solvFull: -1090.18
REMARK  surfFull: 197.289
REMARK  extraFull: 0.0
REMARK  deltaGcompsolvpol: -1090.18
REMARK  deltaGcompsolvnonpol: 197.289
REMARK  deltaGprotsolvpol: -1109.66
REMARK  deltaGprotsolvnonpol: 196.383
REMARK  deltaGligsolvpol: -13.1481
REMARK  deltaGligsolvnonpol: 14.8104
REMARK  deltaGvdw: -14.1651
REMARK  deltaGelec: 0.0
REMARK  deltaG: -4.6485357
REMARK  Cluster: 4
REMARK  ClusterRank: 15
ATOM   4186 O    LIG     1       2.043  -1.132  24.124  1.00  0.00      LIG  
ATOM   4187 O1   LIG     1       1.314   3.207  27.409  1.00  0.00      LIG  
ATOM   4188 O2   LIG     1       1.058  -8.655  25.105  1.00  0.00      LIG  
ATOM   4189 O3   LIG     1      -0.164  -5.889  23.055  1.00  0.00      LIG  
ATOM   4190 O4   LIG     1      -2.344  -7.529  22.611  1.00  0.00      LIG  
ATOM   4191 C    LIG     1       4.464  -1.494  27.061  1.00  0.00      LIG  
ATOM   4192 C1   LIG     1       3.771  -0.780  25.859  1.00  0.00      LIG  
ATOM   4193 C2   LIG     1       3.630  -2.672  27.672  1.00  0.00      LIG  
ATOM   4194 C3   LIG     1       3.660   0.776  25.987  1.00  0.00      LIG  
ATOM   4195 C4   LIG     1       4.872  -0.518  28.162  1.00  0.00      LIG  
ATOM   4196 C5   LIG     1       4.957   1.411  26.527  1.00  0.00      LIG  
ATOM   4197 C6   LIG     1       2.474  -1.509  25.427  1.00  0.00      LIG  
ATOM   4198 C7   LIG     1       3.091  -3.625  26.642  1.00  0.00      LIG  
ATOM   4199 C8   LIG     1       5.656   0.659  27.657  1.00  0.00      LIG  
ATOM   4200 C9   LIG     1       4.390  -3.635  28.564  1.00  0.00      LIG  
ATOM   4201 C10  LIG     1       2.650  -3.016  25.361  1.00  0.00      LIG  
ATOM   4202 C11  LIG     1       5.788  -2.021  26.519  1.00  0.00      LIG  
ATOM   4203 C12  LIG     1       2.428   1.196  26.801  1.00  0.00      LIG  
ATOM   4204 C13  LIG     1       3.070  -4.919  27.029  1.00  0.00      LIG  
ATOM   4205 C14  LIG     1       2.528  -2.171  28.613  1.00  0.00      LIG  
ATOM   4206 C15  LIG     1       3.734  -4.981  28.365  1.00  0.00      LIG  
ATOM   4207 C16  LIG     1       3.491   1.387  24.590  1.00  0.00      LIG  
ATOM   4208 C17  LIG     1       4.796   2.856  26.915  1.00  0.00      LIG  
ATOM   4209 C18  LIG     1       2.555  -6.248  26.417  1.00  0.00      LIG  
ATOM   4210 C19  LIG     1       2.367   2.666  27.108  1.00  0.00      LIG  
ATOM   4211 C20  LIG     1       3.622   3.438  27.189  1.00  0.00      LIG  
ATOM   4212 C21  LIG     1       6.057   3.655  26.957  1.00  0.00      LIG  
ATOM   4213 C22  LIG     1       1.262  -6.260  25.578  1.00  0.00      LIG  
ATOM   4214 C23  LIG     1       2.282  -7.194  27.582  1.00  0.00      LIG  
ATOM   4215 C24  LIG     1       1.044  -7.370  24.501  1.00  0.00      LIG  
ATOM   4216 C25  LIG     1      -0.316  -7.089  23.800  1.00  0.00      LIG  
ATOM   4217 C26  LIG     1      -1.021  -8.012  22.803  1.00  0.00      LIG  
ATOM   4218 C27  LIG     1      -1.201  -9.431  23.302  1.00  0.00      LIG  
ATOM   4219 C28  LIG     1      -0.420  -7.865  21.419  1.00  0.00      LIG  
ATOM   4220 H    LIG     1       4.436  -0.912  25.002  1.00  0.00      LIG  
ATOM   4221 H1   LIG     1       5.479  -1.039  28.905  1.00  0.00      LIG  
ATOM   4222 H2   LIG     1       4.016  -0.110  28.698  1.00  0.00      LIG  
ATOM   4223 H3   LIG     1       5.661   1.405  25.690  1.00  0.00      LIG  
ATOM   4224 H4   LIG     1       1.648  -1.275  26.101  1.00  0.00      LIG  
ATOM   4225 H5   LIG     1       6.639   0.335  27.306  1.00  0.00      LIG  
ATOM   4226 H6   LIG     1       5.868   1.297  28.521  1.00  0.00      LIG  
ATOM   4227 H7   LIG     1       4.357  -3.337  29.615  1.00  0.00      LIG  
ATOM   4228 H8   LIG     1       5.438  -3.731  28.308  1.00  0.00      LIG  
ATOM   4229 H9   LIG     1       3.386  -3.252  24.589  1.00  0.00      LIG  
ATOM   4230 H10  LIG     1       1.702  -3.443  25.037  1.00  0.00      LIG  
ATOM   4231 H11  LIG     1       6.236  -1.343  25.787  1.00  0.00      LIG  
ATOM   4232 H12  LIG     1       5.664  -2.996  26.047  1.00  0.00      LIG  
ATOM   4233 H13  LIG     1       6.515  -2.131  27.325  1.00  0.00      LIG  
ATOM   4234 H14  LIG     1       2.377   0.670  27.754  1.00  0.00      LIG  
ATOM   4235 H15  LIG     1       1.520   0.961  26.240  1.00  0.00      LIG  
ATOM   4236 H16  LIG     1       1.844  -1.473  28.129  1.00  0.00      LIG  
ATOM   4237 H17  LIG     1       2.950  -1.675  29.486  1.00  0.00      LIG  
ATOM   4238 H18  LIG     1       1.932  -2.993  29.015  1.00  0.00      LIG  
ATOM   4239 H19  LIG     1       3.003  -5.153  29.161  1.00  0.00      LIG  
ATOM   4240 H20  LIG     1       4.492  -5.767  28.402  1.00  0.00      LIG  
ATOM   4241 H21  LIG     1       4.185   0.927  23.882  1.00  0.00      LIG  
ATOM   4242 H22  LIG     1       3.682   2.462  24.578  1.00  0.00      LIG  
ATOM   4243 H23  LIG     1       2.475   1.255  24.216  1.00  0.00      LIG  
ATOM   4244 H24  LIG     1       3.347  -6.668  25.796  1.00  0.00      LIG  
ATOM   4245 H25  LIG     1       2.156  -0.168  24.063  1.00  0.00      LIG  
ATOM   4246 H26  LIG     1       3.546   4.484  27.458  1.00  0.00      LIG  
ATOM   4247 H27  LIG     1       6.569   3.592  25.994  1.00  0.00      LIG  
ATOM   4248 H28  LIG     1       6.729   3.276  27.731  1.00  0.00      LIG  
ATOM   4249 H29  LIG     1       5.868   4.712  27.168  1.00  0.00      LIG  
ATOM   4250 H30  LIG     1       1.169  -5.304  25.083  1.00  0.00      LIG  
ATOM   4251 H31  LIG     1       0.427  -6.315  26.282  1.00  0.00      LIG  
ATOM   4252 H32  LIG     1       3.209  -7.494  28.072  1.00  0.00      LIG  
ATOM   4253 H33  LIG     1       1.614  -6.742  28.322  1.00  0.00      LIG  
ATOM   4254 H34  LIG     1       1.802  -8.116  27.264  1.00  0.00      LIG  
ATOM   4255 H35  LIG     1       1.866  -7.333  23.780  1.00  0.00      LIG  
ATOM   4256 H36  LIG     1      -1.039  -6.925  24.601  1.00  0.00      LIG  
ATOM   4257 H37  LIG     1       0.993  -9.304  24.384  1.00  0.00      LIG  
ATOM   4258 H38  LIG     1      -1.026  -5.731  22.632  1.00  0.00      LIG  
ATOM   4259 H39  LIG     1      -1.838 -10.007  22.624  1.00  0.00      LIG  
ATOM   4260 H40  LIG     1      -1.699  -9.430  24.276  1.00  0.00      LIG  
ATOM   4261 H41  LIG     1      -0.245  -9.940  23.405  1.00  0.00      LIG  
ATOM   4262 H42  LIG     1      -0.607  -6.885  20.968  1.00  0.00      LIG  
ATOM   4263 H43  LIG     1       0.659  -8.032  21.448  1.00  0.00      LIG  
ATOM   4264 H44  LIG     1      -0.898  -8.564  20.734  1.00  0.00      LIG  
ATOM   4265 H45  LIG     1      -2.803  -7.643  23.460  1.00  0.00      LIG  
TER
REMARK  Energy: 67.4441
REMARK  SimpleFitness: 67.4441
REMARK  FullFitness: -794.93427
REMARK  InterFull: -23.9722
REMARK  IntraFull: 124.749
REMARK  solvFull: -1093.68
REMARK  surfFull: 197.969
REMARK  extraFull: 0.0
REMARK  deltaGcompsolvpol: -1093.68
REMARK  deltaGcompsolvnonpol: 197.969
REMARK  deltaGprotsolvpol: -1109.66
REMARK  deltaGprotsolvnonpol: 196.383
REMARK  deltaGligsolvpol: -12.3597
REMARK  deltaGligsolvnonpol: 15.1125
REMARK  deltaGvdw: -23.9722
REMARK  deltaGelec: 0.0
REMARK  deltaG: -5.802989
REMARK  Cluster: 5
REMARK  ClusterRank: 0
ATOM   4186 O    LIG     1       0.354  -0.883  28.052  1.00  0.00      LIG  
ATOM   4187 O1   LIG     1       3.347   4.502  28.949  1.00  0.00      LIG  
ATOM   4188 O2   LIG     1       0.699  -6.695  27.575  1.00  0.00      LIG  
ATOM   4189 O3   LIG     1       2.304  -7.412  24.393  1.00  0.00      LIG  
ATOM   4190 O4   LIG     1       0.766  -9.525  25.801  1.00  0.00      LIG  
ATOM   4191 C    LIG     1       3.471  -0.438  26.220  1.00  0.00      LIG  
ATOM   4192 C1   LIG     1       2.205   0.151  26.892  1.00  0.00      LIG  
ATOM   4193 C2   LIG     1       4.337  -1.311  27.177  1.00  0.00      LIG  
ATOM   4194 C3   LIG     1       2.121   1.703  26.947  1.00  0.00      LIG  
ATOM   4195 C4   LIG     1       4.334   0.637  25.561  1.00  0.00      LIG  
ATOM   4196 C5   LIG     1       2.397   2.300  25.557  1.00  0.00      LIG  
ATOM   4197 C6   LIG     1       1.732  -0.549  28.202  1.00  0.00      LIG  
ATOM   4198 C7   LIG     1       3.485  -2.354  27.801  1.00  0.00      LIG  
ATOM   4199 C8   LIG     1       3.539   1.649  24.775  1.00  0.00      LIG  
ATOM   4200 C9   LIG     1       5.394  -2.152  26.490  1.00  0.00      LIG  
ATOM   4201 C10  LIG     1       2.460  -1.805  28.714  1.00  0.00      LIG  
ATOM   4202 C11  LIG     1       2.922  -1.285  25.059  1.00  0.00      LIG  
ATOM   4203 C12  LIG     1       3.015   2.336  28.023  1.00  0.00      LIG  
ATOM   4204 C13  LIG     1       3.798  -3.606  27.425  1.00  0.00      LIG  
ATOM   4205 C14  LIG     1       5.105  -0.526  28.242  1.00  0.00      LIG  
ATOM   4206 C15  LIG     1       4.836  -3.555  26.393  1.00  0.00      LIG  
ATOM   4207 C16  LIG     1       0.679   2.084  27.298  1.00  0.00      LIG  
ATOM   4208 C17  LIG     1       2.570   3.793  25.575  1.00  0.00      LIG  
ATOM   4209 C18  LIG     1       3.331  -5.005  27.749  1.00  0.00      LIG  
ATOM   4210 C19  LIG     1       3.041   3.838  27.971  1.00  0.00      LIG  
ATOM   4211 C20  LIG     1       2.866   4.508  26.668  1.00  0.00      LIG  
ATOM   4212 C21  LIG     1       2.355   4.478  24.265  1.00  0.00      LIG  
ATOM   4213 C22  LIG     1       2.584  -5.579  26.527  1.00  0.00      LIG  
ATOM   4214 C23  LIG     1       2.668  -5.136  29.098  1.00  0.00      LIG  
ATOM   4215 C24  LIG     1       1.765  -6.871  26.655  1.00  0.00      LIG  
ATOM   4216 C25  LIG     1       1.197  -7.192  25.260  1.00  0.00      LIG  
ATOM   4217 C26  LIG     1       0.236  -8.390  25.124  1.00  0.00      LIG  
ATOM   4218 C27  LIG     1       0.043  -8.749  23.664  1.00  0.00      LIG  
ATOM   4219 C28  LIG     1      -1.157  -8.120  25.648  1.00  0.00      LIG  
ATOM   4220 H    LIG     1       1.412  -0.056  26.167  1.00  0.00      LIG  
ATOM   4221 H1   LIG     1       5.050   0.169  24.881  1.00  0.00      LIG  
ATOM   4222 H2   LIG     1       4.928   1.187  26.288  1.00  0.00      LIG  
ATOM   4223 H3   LIG     1       1.493   2.115  24.970  1.00  0.00      LIG  
ATOM   4224 H4   LIG     1       1.758   0.162  29.030  1.00  0.00      LIG  
ATOM   4225 H5   LIG     1       3.117   1.168  23.888  1.00  0.00      LIG  
ATOM   4226 H6   LIG     1       4.250   2.383  24.382  1.00  0.00      LIG  
ATOM   4227 H7   LIG     1       6.300  -2.184  27.101  1.00  0.00      LIG  
ATOM   4228 H8   LIG     1       5.700  -1.746  25.528  1.00  0.00      LIG  
ATOM   4229 H9   LIG     1       1.754  -2.572  29.033  1.00  0.00      LIG  
ATOM   4230 H10  LIG     1       3.010  -1.522  29.610  1.00  0.00      LIG  
ATOM   4231 H11  LIG     1       2.257  -0.708  24.413  1.00  0.00      LIG  
ATOM   4232 H12  LIG     1       2.334  -2.132  25.421  1.00  0.00      LIG  
ATOM   4233 H13  LIG     1       3.722  -1.666  24.422  1.00  0.00      LIG  
ATOM   4234 H14  LIG     1       4.049   2.012  27.935  1.00  0.00      LIG  
ATOM   4235 H15  LIG     1       2.657   2.060  29.017  1.00  0.00      LIG  
ATOM   4236 H16  LIG     1       4.456   0.100  28.855  1.00  0.00      LIG  
ATOM   4237 H17  LIG     1       5.870   0.111  27.793  1.00  0.00      LIG  
ATOM   4238 H18  LIG     1       5.629  -1.208  28.918  1.00  0.00      LIG  
ATOM   4239 H19  LIG     1       5.593  -4.323  26.528  1.00  0.00      LIG  
ATOM   4240 H20  LIG     1       4.358  -3.723  25.427  1.00  0.00      LIG  
ATOM   4241 H21  LIG     1      -0.025   1.554  26.651  1.00  0.00      LIG  
ATOM   4242 H22  LIG     1       0.492   3.152  27.174  1.00  0.00      LIG  
ATOM   4243 H23  LIG     1       0.441   1.839  28.337  1.00  0.00      LIG  
ATOM   4244 H24  LIG     1       4.241  -5.601  27.855  1.00  0.00      LIG  
ATOM   4245 H25  LIG     1      -0.095  -0.080  27.740  1.00  0.00      LIG  
ATOM   4246 H26  LIG     1       2.971   5.586  26.642  1.00  0.00      LIG  
ATOM   4247 H27  LIG     1       1.367   4.225  23.871  1.00  0.00      LIG  
ATOM   4248 H28  LIG     1       3.108   4.164  23.537  1.00  0.00      LIG  
ATOM   4249 H29  LIG     1       2.411   5.567  24.355  1.00  0.00      LIG  
ATOM   4250 H30  LIG     1       3.341  -5.746  25.759  1.00  0.00      LIG  
ATOM   4251 H31  LIG     1       1.932  -4.813  26.103  1.00  0.00      LIG  
ATOM   4252 H32  LIG     1       1.690  -4.658  29.124  1.00  0.00      LIG  
ATOM   4253 H33  LIG     1       2.537  -6.189  29.357  1.00  0.00      LIG  
ATOM   4254 H34  LIG     1       3.294  -4.679  29.866  1.00  0.00      LIG  
ATOM   4255 H35  LIG     1       2.412  -7.675  27.015  1.00  0.00      LIG  
ATOM   4256 H36  LIG     1       0.675  -6.312  24.880  1.00  0.00      LIG  
ATOM   4257 H37  LIG     1       0.214  -7.536  27.599  1.00  0.00      LIG  
ATOM   4258 H38  LIG     1       2.997  -6.777  24.644  1.00  0.00      LIG  
ATOM   4259 H39  LIG     1      -0.647  -9.592  23.564  1.00  0.00      LIG  
ATOM   4260 H40  LIG     1       0.981  -9.058  23.202  1.00  0.00      LIG  
ATOM   4261 H41  LIG     1      -0.360  -7.899  23.105  1.00  0.00      LIG  
ATOM   4262 H42  LIG     1      -1.158  -7.959  26.724  1.00  0.00      LIG  
ATOM   4263 H43  LIG     1      -1.599  -7.250  25.157  1.00  0.00      LIG  
ATOM   4264 H44  LIG     1      -1.804  -8.984  25.471  1.00  0.00      LIG  
ATOM   4265 H45  LIG     1       1.626  -9.706  25.382  1.00  0.00      LIG  
TER
REMARK  Energy: 67.4441
REMARK  SimpleFitness: 67.4441
REMARK  FullFitness: -794.93427
REMARK  InterFull: -23.9722
REMARK  IntraFull: 124.749
REMARK  solvFull: -1093.68
REMARK  surfFull: 197.969
REMARK  extraFull: 0.0
REMARK  deltaGcompsolvpol: -1093.68
REMARK  deltaGcompsolvnonpol: 197.969
REMARK  deltaGprotsolvpol: -1109.66
REMARK  deltaGprotsolvnonpol: 196.383
REMARK  deltaGligsolvpol: -12.3597
REMARK  deltaGligsolvnonpol: 15.1125
REMARK  deltaGvdw: -23.9722
REMARK  deltaGelec: 0.0
REMARK  deltaG: -5.802989
REMARK  Cluster: 5
REMARK  ClusterRank: 1
ATOM   4186 O    LIG     1       0.354  -0.883  28.052  1.00  0.00      LIG  
ATOM   4187 O1   LIG     1       3.347   4.502  28.949  1.00  0.00      LIG  
ATOM   4188 O2   LIG     1       0.699  -6.695  27.575  1.00  0.00      LIG  
ATOM   4189 O3   LIG     1       2.304  -7.412  24.393  1.00  0.00      LIG  
ATOM   4190 O4   LIG     1       0.766  -9.525  25.801  1.00  0.00      LIG  
ATOM   4191 C    LIG     1       3.471  -0.438  26.220  1.00  0.00      LIG  
ATOM   4192 C1   LIG     1       2.205   0.151  26.892  1.00  0.00      LIG  
ATOM   4193 C2   LIG     1       4.337  -1.311  27.177  1.00  0.00      LIG  
ATOM   4194 C3   LIG     1       2.121   1.703  26.947  1.00  0.00      LIG  
ATOM   4195 C4   LIG     1       4.334   0.637  25.561  1.00  0.00      LIG  
ATOM   4196 C5   LIG     1       2.397   2.300  25.557  1.00  0.00      LIG  
ATOM   4197 C6   LIG     1       1.732  -0.549  28.202  1.00  0.00      LIG  
ATOM   4198 C7   LIG     1       3.485  -2.354  27.801  1.00  0.00      LIG  
ATOM   4199 C8   LIG     1       3.539   1.649  24.775  1.00  0.00      LIG  
ATOM   4200 C9   LIG     1       5.394  -2.152  26.490  1.00  0.00      LIG  
ATOM   4201 C10  LIG     1       2.460  -1.805  28.714  1.00  0.00      LIG  
ATOM   4202 C11  LIG     1       2.922  -1.285  25.059  1.00  0.00      LIG  
ATOM   4203 C12  LIG     1       3.015   2.336  28.023  1.00  0.00      LIG  
ATOM   4204 C13  LIG     1       3.798  -3.606  27.425  1.00  0.00      LIG  
ATOM   4205 C14  LIG     1       5.105  -0.526  28.242  1.00  0.00      LIG  
ATOM   4206 C15  LIG     1       4.836  -3.555  26.393  1.00  0.00      LIG  
ATOM   4207 C16  LIG     1       0.679   2.084  27.298  1.00  0.00      LIG  
ATOM   4208 C17  LIG     1       2.570   3.793  25.575  1.00  0.00      LIG  
ATOM   4209 C18  LIG     1       3.331  -5.005  27.749  1.00  0.00      LIG  
ATOM   4210 C19  LIG     1       3.041   3.838  27.971  1.00  0.00      LIG  
ATOM   4211 C20  LIG     1       2.866   4.508  26.668  1.00  0.00      LIG  
ATOM   4212 C21  LIG     1       2.355   4.478  24.265  1.00  0.00      LIG  
ATOM   4213 C22  LIG     1       2.584  -5.579  26.527  1.00  0.00      LIG  
ATOM   4214 C23  LIG     1       2.668  -5.136  29.098  1.00  0.00      LIG  
ATOM   4215 C24  LIG     1       1.765  -6.871  26.655  1.00  0.00      LIG  
ATOM   4216 C25  LIG     1       1.197  -7.192  25.260  1.00  0.00      LIG  
ATOM   4217 C26  LIG     1       0.236  -8.390  25.124  1.00  0.00      LIG  
ATOM   4218 C27  LIG     1       0.043  -8.749  23.664  1.00  0.00      LIG  
ATOM   4219 C28  LIG     1      -1.157  -8.120  25.648  1.00  0.00      LIG  
ATOM   4220 H    LIG     1       1.412  -0.056  26.167  1.00  0.00      LIG  
ATOM   4221 H1   LIG     1       5.050   0.169  24.881  1.00  0.00      LIG  
ATOM   4222 H2   LIG     1       4.928   1.187  26.288  1.00  0.00      LIG  
ATOM   4223 H3   LIG     1       1.493   2.115  24.970  1.00  0.00      LIG  
ATOM   4224 H4   LIG     1       1.758   0.162  29.030  1.00  0.00      LIG  
ATOM   4225 H5   LIG     1       3.117   1.168  23.888  1.00  0.00      LIG  
ATOM   4226 H6   LIG     1       4.250   2.383  24.382  1.00  0.00      LIG  
ATOM   4227 H7   LIG     1       6.300  -2.184  27.101  1.00  0.00      LIG  
ATOM   4228 H8   LIG     1       5.700  -1.746  25.528  1.00  0.00      LIG  
ATOM   4229 H9   LIG     1       1.754  -2.572  29.033  1.00  0.00      LIG  
ATOM   4230 H10  LIG     1       3.010  -1.522  29.610  1.00  0.00      LIG  
ATOM   4231 H11  LIG     1       2.257  -0.708  24.413  1.00  0.00      LIG  
ATOM   4232 H12  LIG     1       2.334  -2.132  25.421  1.00  0.00      LIG  
ATOM   4233 H13  LIG     1       3.722  -1.666  24.422  1.00  0.00      LIG  
ATOM   4234 H14  LIG     1       4.049   2.012  27.935  1.00  0.00      LIG  
ATOM   4235 H15  LIG     1       2.657   2.060  29.017  1.00  0.00      LIG  
ATOM   4236 H16  LIG     1       4.456   0.100  28.855  1.00  0.00      LIG  
ATOM   4237 H17  LIG     1       5.870   0.111  27.793  1.00  0.00      LIG  
ATOM   4238 H18  LIG     1       5.629  -1.208  28.918  1.00  0.00      LIG  
ATOM   4239 H19  LIG     1       5.593  -4.323  26.528  1.00  0.00      LIG  
ATOM   4240 H20  LIG     1       4.358  -3.723  25.427  1.00  0.00      LIG  
ATOM   4241 H21  LIG     1      -0.025   1.554  26.651  1.00  0.00      LIG  
ATOM   4242 H22  LIG     1       0.492   3.152  27.174  1.00  0.00      LIG  
ATOM   4243 H23  LIG     1       0.441   1.839  28.337  1.00  0.00      LIG  
ATOM   4244 H24  LIG     1       4.241  -5.601  27.855  1.00  0.00      LIG  
ATOM   4245 H25  LIG     1      -0.095  -0.080  27.740  1.00  0.00      LIG  
ATOM   4246 H26  LIG     1       2.971   5.586  26.642  1.00  0.00      LIG  
ATOM   4247 H27  LIG     1       1.367   4.225  23.871  1.00  0.00      LIG  
ATOM   4248 H28  LIG     1       3.108   4.164  23.537  1.00  0.00      LIG  
ATOM   4249 H29  LIG     1       2.411   5.567  24.355  1.00  0.00      LIG  
ATOM   4250 H30  LIG     1       3.341  -5.746  25.759  1.00  0.00      LIG  
ATOM   4251 H31  LIG     1       1.932  -4.813  26.103  1.00  0.00      LIG  
ATOM   4252 H32  LIG     1       1.690  -4.658  29.124  1.00  0.00      LIG  
ATOM   4253 H33  LIG     1       2.537  -6.189  29.357  1.00  0.00      LIG  
ATOM   4254 H34  LIG     1       3.294  -4.679  29.866  1.00  0.00      LIG  
ATOM   4255 H35  LIG     1       2.412  -7.675  27.015  1.00  0.00      LIG  
ATOM   4256 H36  LIG     1       0.675  -6.312  24.880  1.00  0.00      LIG  
ATOM   4257 H37  LIG     1       0.214  -7.536  27.599  1.00  0.00      LIG  
ATOM   4258 H38  LIG     1       2.997  -6.777  24.644  1.00  0.00      LIG  
ATOM   4259 H39  LIG     1      -0.647  -9.592  23.564  1.00  0.00      LIG  
ATOM   4260 H40  LIG     1       0.981  -9.058  23.202  1.00  0.00      LIG  
ATOM   4261 H41  LIG     1      -0.360  -7.899  23.105  1.00  0.00      LIG  
ATOM   4262 H42  LIG     1      -1.158  -7.959  26.724  1.00  0.00      LIG  
ATOM   4263 H43  LIG     1      -1.599  -7.250  25.157  1.00  0.00      LIG  
ATOM   4264 H44  LIG     1      -1.804  -8.984  25.471  1.00  0.00      LIG  
ATOM   4265 H45  LIG     1       1.626  -9.706  25.382  1.00  0.00      LIG  
TER
REMARK  Energy: 67.8358
REMARK  SimpleFitness: 67.8358
REMARK  FullFitness: -794.41565
REMARK  InterFull: -23.7257
REMARK  IntraFull: 124.976
REMARK  solvFull: -1093.6
REMARK  surfFull: 197.934
REMARK  extraFull: 0.0
REMARK  deltaGcompsolvpol: -1093.6
REMARK  deltaGcompsolvnonpol: 197.934
REMARK  deltaGprotsolvpol: -1109.66
REMARK  deltaGprotsolvnonpol: 196.383
REMARK  deltaGligsolvpol: -12.3753
REMARK  deltaGligsolvnonpol: 15.1115
REMARK  deltaGvdw: -23.7257
REMARK  deltaGelec: 0.0
REMARK  deltaG: -5.7770295
REMARK  Cluster: 5
REMARK  ClusterRank: 2
ATOM   4186 O    LIG     1       0.337  -0.899  28.051  1.00  0.00      LIG  
ATOM   4187 O1   LIG     1       3.386   4.439  28.958  1.00  0.00      LIG  
ATOM   4188 O2   LIG     1       0.614  -6.700  27.527  1.00  0.00      LIG  
ATOM   4189 O3   LIG     1       2.273  -7.437  24.372  1.00  0.00      LIG  
ATOM   4190 O4   LIG     1       0.742  -9.573  25.709  1.00  0.00      LIG  
ATOM   4191 C    LIG     1       3.457  -0.497  26.218  1.00  0.00      LIG  
ATOM   4192 C1   LIG     1       2.199   0.110  26.887  1.00  0.00      LIG  
ATOM   4193 C2   LIG     1       4.315  -1.372  27.181  1.00  0.00      LIG  
ATOM   4194 C3   LIG     1       2.139   1.664  26.940  1.00  0.00      LIG  
ATOM   4195 C4   LIG     1       4.330   0.565  25.551  1.00  0.00      LIG  
ATOM   4196 C5   LIG     1       2.425   2.261  25.552  1.00  0.00      LIG  
ATOM   4197 C6   LIG     1       1.720  -0.581  28.199  1.00  0.00      LIG  
ATOM   4198 C7   LIG     1       3.455  -2.407  27.804  1.00  0.00      LIG  
ATOM   4199 C8   LIG     1       3.541   1.577  24.760  1.00  0.00      LIG  
ATOM   4200 C9   LIG     1       5.369  -2.218  26.500  1.00  0.00      LIG  
ATOM   4201 C10  LIG     1       2.436  -1.844  28.716  1.00  0.00      LIG  
ATOM   4202 C11  LIG     1       2.899  -1.347  25.064  1.00  0.00      LIG  
ATOM   4203 C12  LIG     1       3.039   2.282  28.019  1.00  0.00      LIG  
ATOM   4204 C13  LIG     1       3.759  -3.663  27.426  1.00  0.00      LIG  
ATOM   4205 C14  LIG     1       5.087  -0.589  28.245  1.00  0.00      LIG  
ATOM   4206 C15  LIG     1       4.811  -3.622  26.406  1.00  0.00      LIG  
ATOM   4207 C16  LIG     1       0.702   2.067  27.288  1.00  0.00      LIG  
ATOM   4208 C17  LIG     1       2.642   3.750  25.573  1.00  0.00      LIG  
ATOM   4209 C18  LIG     1       3.279  -5.059  27.743  1.00  0.00      LIG  
ATOM   4210 C19  LIG     1       3.083   3.782  27.974  1.00  0.00      LIG  
ATOM   4211 C20  LIG     1       2.943   4.457  26.670  1.00  0.00      LIG  
ATOM   4212 C21  LIG     1       2.463   4.445  24.263  1.00  0.00      LIG  
ATOM   4213 C22  LIG     1       2.536  -5.621  26.513  1.00  0.00      LIG  
ATOM   4214 C23  LIG     1       2.606  -5.193  29.088  1.00  0.00      LIG  
ATOM   4215 C24  LIG     1       1.696  -6.900  26.630  1.00  0.00      LIG  
ATOM   4216 C25  LIG     1       1.154  -7.222  25.224  1.00  0.00      LIG  
ATOM   4217 C26  LIG     1       0.199  -8.422  25.068  1.00  0.00      LIG  
ATOM   4218 C27  LIG     1      -0.004  -8.737  23.598  1.00  0.00      LIG  
ATOM   4219 C28  LIG     1      -1.190  -8.177  25.611  1.00  0.00      LIG  
ATOM   4220 H    LIG     1       1.403  -0.088  26.162  1.00  0.00      LIG  
ATOM   4221 H1   LIG     1       5.040   0.087  24.872  1.00  0.00      LIG  
ATOM   4222 H2   LIG     1       4.931   1.115  26.274  1.00  0.00      LIG  
ATOM   4223 H3   LIG     1       1.514   2.107  24.967  1.00  0.00      LIG  
ATOM   4224 H4   LIG     1       1.753   0.131  29.025  1.00  0.00      LIG  
ATOM   4225 H5   LIG     1       3.097   1.092  23.888  1.00  0.00      LIG  
ATOM   4226 H6   LIG     1       4.259   2.292  24.344  1.00  0.00      LIG  
ATOM   4227 H7   LIG     1       6.274  -2.249  27.113  1.00  0.00      LIG  
ATOM   4228 H8   LIG     1       5.680  -1.814  25.541  1.00  0.00      LIG  
ATOM   4229 H9   LIG     1       1.724  -2.602  29.043  1.00  0.00      LIG  
ATOM   4230 H10  LIG     1       2.990  -1.563  29.609  1.00  0.00      LIG  
ATOM   4231 H11  LIG     1       2.233  -0.771  24.417  1.00  0.00      LIG  
ATOM   4232 H12  LIG     1       2.310  -2.192  25.429  1.00  0.00      LIG  
ATOM   4233 H13  LIG     1       3.695  -1.732  24.423  1.00  0.00      LIG  
ATOM   4234 H14  LIG     1       4.070   1.946  27.929  1.00  0.00      LIG  
ATOM   4235 H15  LIG     1       2.679   2.006  29.013  1.00  0.00      LIG  
ATOM   4236 H16  LIG     1       4.441   0.041  28.857  1.00  0.00      LIG  
ATOM   4237 H17  LIG     1       5.855   0.043  27.794  1.00  0.00      LIG  
ATOM   4238 H18  LIG     1       5.606  -1.273  28.922  1.00  0.00      LIG  
ATOM   4239 H19  LIG     1       5.565  -4.389  26.563  1.00  0.00      LIG  
ATOM   4240 H20  LIG     1       4.352  -3.799  25.431  1.00  0.00      LIG  
ATOM   4241 H21  LIG     1      -0.009   1.549  26.639  1.00  0.00      LIG  
ATOM   4242 H22  LIG     1       0.532   3.139  27.162  1.00  0.00      LIG  
ATOM   4243 H23  LIG     1       0.458   1.826  28.325  1.00  0.00      LIG  
ATOM   4244 H24  LIG     1       4.182  -5.665  27.851  1.00  0.00      LIG  
ATOM   4245 H25  LIG     1      -0.098  -0.095  27.721  1.00  0.00      LIG  
ATOM   4246 H26  LIG     1       3.077   5.531  26.647  1.00  0.00      LIG  
ATOM   4247 H27  LIG     1       1.474   4.222  23.856  1.00  0.00      LIG  
ATOM   4248 H28  LIG     1       3.216   4.113  23.543  1.00  0.00      LIG  
ATOM   4249 H29  LIG     1       2.549   5.532  24.358  1.00  0.00      LIG  
ATOM   4250 H30  LIG     1       3.298  -5.792  25.751  1.00  0.00      LIG  
ATOM   4251 H31  LIG     1       1.895  -4.849  26.085  1.00  0.00      LIG  
ATOM   4252 H32  LIG     1       1.638  -4.697  29.117  1.00  0.00      LIG  
ATOM   4253 H33  LIG     1       2.453  -6.247  29.332  1.00  0.00      LIG  
ATOM   4254 H34  LIG     1       3.236  -4.757  29.865  1.00  0.00      LIG  
ATOM   4255 H35  LIG     1       2.323  -7.711  27.007  1.00  0.00      LIG  
ATOM   4256 H36  LIG     1       0.635  -6.343  24.839  1.00  0.00      LIG  
ATOM   4257 H37  LIG     1       0.104  -7.528  27.532  1.00  0.00      LIG  
ATOM   4258 H38  LIG     1       2.958  -6.792  24.627  1.00  0.00      LIG  
ATOM   4259 H39  LIG     1      -0.682  -9.586  23.478  1.00  0.00      LIG  
ATOM   4260 H40  LIG     1       0.932  -9.017  23.114  1.00  0.00      LIG  
ATOM   4261 H41  LIG     1      -0.428  -7.877  23.072  1.00  0.00      LIG  
ATOM   4262 H42  LIG     1      -1.184  -8.063  26.693  1.00  0.00      LIG  
ATOM   4263 H43  LIG     1      -1.636  -7.287  25.161  1.00  0.00      LIG  
ATOM   4264 H44  LIG     1      -1.839  -9.032  25.399  1.00  0.00      LIG  
ATOM   4265 H45  LIG     1       1.600  -9.735  25.279  1.00  0.00      LIG  
TER
REMARK  Energy: 67.8358
REMARK  SimpleFitness: 67.8358
REMARK  FullFitness: -794.41565
REMARK  InterFull: -23.7257
REMARK  IntraFull: 124.976
REMARK  solvFull: -1093.6
REMARK  surfFull: 197.934
REMARK  extraFull: 0.0
REMARK  deltaGcompsolvpol: -1093.6
REMARK  deltaGcompsolvnonpol: 197.934
REMARK  deltaGprotsolvpol: -1109.66
REMARK  deltaGprotsolvnonpol: 196.383
REMARK  deltaGligsolvpol: -12.3753
REMARK  deltaGligsolvnonpol: 15.1115
REMARK  deltaGvdw: -23.7257
REMARK  deltaGelec: 0.0
REMARK  deltaG: -5.7770295
REMARK  Cluster: 5
REMARK  ClusterRank: 3
ATOM   4186 O    LIG     1       0.337  -0.899  28.051  1.00  0.00      LIG  
ATOM   4187 O1   LIG     1       3.386   4.439  28.958  1.00  0.00      LIG  
ATOM   4188 O2   LIG     1       0.614  -6.700  27.527  1.00  0.00      LIG  
ATOM   4189 O3   LIG     1       2.273  -7.437  24.372  1.00  0.00      LIG  
ATOM   4190 O4   LIG     1       0.742  -9.573  25.709  1.00  0.00      LIG  
ATOM   4191 C    LIG     1       3.457  -0.497  26.218  1.00  0.00      LIG  
ATOM   4192 C1   LIG     1       2.199   0.110  26.887  1.00  0.00      LIG  
ATOM   4193 C2   LIG     1       4.315  -1.372  27.181  1.00  0.00      LIG  
ATOM   4194 C3   LIG     1       2.139   1.664  26.940  1.00  0.00      LIG  
ATOM   4195 C4   LIG     1       4.330   0.565  25.551  1.00  0.00      LIG  
ATOM   4196 C5   LIG     1       2.425   2.261  25.552  1.00  0.00      LIG  
ATOM   4197 C6   LIG     1       1.720  -0.581  28.199  1.00  0.00      LIG  
ATOM   4198 C7   LIG     1       3.455  -2.407  27.804  1.00  0.00      LIG  
ATOM   4199 C8   LIG     1       3.541   1.577  24.760  1.00  0.00      LIG  
ATOM   4200 C9   LIG     1       5.369  -2.218  26.500  1.00  0.00      LIG  
ATOM   4201 C10  LIG     1       2.436  -1.844  28.716  1.00  0.00      LIG  
ATOM   4202 C11  LIG     1       2.899  -1.347  25.064  1.00  0.00      LIG  
ATOM   4203 C12  LIG     1       3.039   2.282  28.019  1.00  0.00      LIG  
ATOM   4204 C13  LIG     1       3.759  -3.663  27.426  1.00  0.00      LIG  
ATOM   4205 C14  LIG     1       5.087  -0.589  28.245  1.00  0.00      LIG  
ATOM   4206 C15  LIG     1       4.811  -3.622  26.406  1.00  0.00      LIG  
ATOM   4207 C16  LIG     1       0.702   2.067  27.288  1.00  0.00      LIG  
ATOM   4208 C17  LIG     1       2.642   3.750  25.573  1.00  0.00      LIG  
ATOM   4209 C18  LIG     1       3.279  -5.059  27.743  1.00  0.00      LIG  
ATOM   4210 C19  LIG     1       3.083   3.782  27.974  1.00  0.00      LIG  
ATOM   4211 C20  LIG     1       2.943   4.457  26.670  1.00  0.00      LIG  
ATOM   4212 C21  LIG     1       2.463   4.445  24.263  1.00  0.00      LIG  
ATOM   4213 C22  LIG     1       2.536  -5.621  26.513  1.00  0.00      LIG  
ATOM   4214 C23  LIG     1       2.606  -5.193  29.088  1.00  0.00      LIG  
ATOM   4215 C24  LIG     1       1.696  -6.900  26.630  1.00  0.00      LIG  
ATOM   4216 C25  LIG     1       1.154  -7.222  25.224  1.00  0.00      LIG  
ATOM   4217 C26  LIG     1       0.199  -8.422  25.068  1.00  0.00      LIG  
ATOM   4218 C27  LIG     1      -0.004  -8.737  23.598  1.00  0.00      LIG  
ATOM   4219 C28  LIG     1      -1.190  -8.177  25.611  1.00  0.00      LIG  
ATOM   4220 H    LIG     1       1.403  -0.088  26.162  1.00  0.00      LIG  
ATOM   4221 H1   LIG     1       5.040   0.087  24.872  1.00  0.00      LIG  
ATOM   4222 H2   LIG     1       4.931   1.115  26.274  1.00  0.00      LIG  
ATOM   4223 H3   LIG     1       1.514   2.107  24.967  1.00  0.00      LIG  
ATOM   4224 H4   LIG     1       1.753   0.131  29.025  1.00  0.00      LIG  
ATOM   4225 H5   LIG     1       3.097   1.092  23.888  1.00  0.00      LIG  
ATOM   4226 H6   LIG     1       4.259   2.292  24.344  1.00  0.00      LIG  
ATOM   4227 H7   LIG     1       6.274  -2.249  27.113  1.00  0.00      LIG  
ATOM   4228 H8   LIG     1       5.680  -1.814  25.541  1.00  0.00      LIG  
ATOM   4229 H9   LIG     1       1.724  -2.602  29.043  1.00  0.00      LIG  
ATOM   4230 H10  LIG     1       2.990  -1.563  29.609  1.00  0.00      LIG  
ATOM   4231 H11  LIG     1       2.233  -0.771  24.417  1.00  0.00      LIG  
ATOM   4232 H12  LIG     1       2.310  -2.192  25.429  1.00  0.00      LIG  
ATOM   4233 H13  LIG     1       3.695  -1.732  24.423  1.00  0.00      LIG  
ATOM   4234 H14  LIG     1       4.070   1.946  27.929  1.00  0.00      LIG  
ATOM   4235 H15  LIG     1       2.679   2.006  29.013  1.00  0.00      LIG  
ATOM   4236 H16  LIG     1       4.441   0.041  28.857  1.00  0.00      LIG  
ATOM   4237 H17  LIG     1       5.855   0.043  27.794  1.00  0.00      LIG  
ATOM   4238 H18  LIG     1       5.606  -1.273  28.922  1.00  0.00      LIG  
ATOM   4239 H19  LIG     1       5.565  -4.389  26.563  1.00  0.00      LIG  
ATOM   4240 H20  LIG     1       4.352  -3.799  25.431  1.00  0.00      LIG  
ATOM   4241 H21  LIG     1      -0.009   1.549  26.639  1.00  0.00      LIG  
ATOM   4242 H22  LIG     1       0.532   3.139  27.162  1.00  0.00      LIG  
ATOM   4243 H23  LIG     1       0.458   1.826  28.325  1.00  0.00      LIG  
ATOM   4244 H24  LIG     1       4.182  -5.665  27.851  1.00  0.00      LIG  
ATOM   4245 H25  LIG     1      -0.098  -0.095  27.721  1.00  0.00      LIG  
ATOM   4246 H26  LIG     1       3.077   5.531  26.647  1.00  0.00      LIG  
ATOM   4247 H27  LIG     1       1.474   4.222  23.856  1.00  0.00      LIG  
ATOM   4248 H28  LIG     1       3.216   4.113  23.543  1.00  0.00      LIG  
ATOM   4249 H29  LIG     1       2.549   5.532  24.358  1.00  0.00      LIG  
ATOM   4250 H30  LIG     1       3.298  -5.792  25.751  1.00  0.00      LIG  
ATOM   4251 H31  LIG     1       1.895  -4.849  26.085  1.00  0.00      LIG  
ATOM   4252 H32  LIG     1       1.638  -4.697  29.117  1.00  0.00      LIG  
ATOM   4253 H33  LIG     1       2.453  -6.247  29.332  1.00  0.00      LIG  
ATOM   4254 H34  LIG     1       3.236  -4.757  29.865  1.00  0.00      LIG  
ATOM   4255 H35  LIG     1       2.323  -7.711  27.007  1.00  0.00      LIG  
ATOM   4256 H36  LIG     1       0.635  -6.343  24.839  1.00  0.00      LIG  
ATOM   4257 H37  LIG     1       0.104  -7.528  27.532  1.00  0.00      LIG  
ATOM   4258 H38  LIG     1       2.958  -6.792  24.627  1.00  0.00      LIG  
ATOM   4259 H39  LIG     1      -0.682  -9.586  23.478  1.00  0.00      LIG  
ATOM   4260 H40  LIG     1       0.932  -9.017  23.114  1.00  0.00      LIG  
ATOM   4261 H41  LIG     1      -0.428  -7.877  23.072  1.00  0.00      LIG  
ATOM   4262 H42  LIG     1      -1.184  -8.063  26.693  1.00  0.00      LIG  
ATOM   4263 H43  LIG     1      -1.636  -7.287  25.161  1.00  0.00      LIG  
ATOM   4264 H44  LIG     1      -1.839  -9.032  25.399  1.00  0.00      LIG  
ATOM   4265 H45  LIG     1       1.600  -9.735  25.279  1.00  0.00      LIG  
TER
REMARK  Energy: 86.3395
REMARK  SimpleFitness: 86.3395
REMARK  FullFitness: -777.90576
REMARK  InterFull: -19.8038
REMARK  IntraFull: 138.53
REMARK  solvFull: -1094.57
REMARK  surfFull: 197.938
REMARK  extraFull: 0.0
REMARK  deltaGcompsolvpol: -1094.57
REMARK  deltaGcompsolvnonpol: 197.938
REMARK  deltaGprotsolvpol: -1109.66
REMARK  deltaGprotsolvnonpol: 196.383
REMARK  deltaGligsolvpol: -14.6489
REMARK  deltaGligsolvnonpol: 15.1248
REMARK  deltaGvdw: -19.8038
REMARK  deltaGelec: 0.0
REMARK  deltaG: -5.327116
REMARK  Cluster: 5
REMARK  ClusterRank: 4
ATOM   4186 O    LIG     1       0.422  -1.006  28.090  1.00  0.00      LIG  
ATOM   4187 O1   LIG     1       4.121   3.589  30.501  1.00  0.00      LIG  
ATOM   4188 O2   LIG     1       0.042  -6.678  27.118  1.00  0.00      LIG  
ATOM   4189 O3   LIG     1       0.756  -9.425  26.582  1.00  0.00      LIG  
ATOM   4190 O4   LIG     1       1.667  -8.318  23.446  1.00  0.00      LIG  
ATOM   4191 C    LIG     1       3.542  -0.454  26.575  1.00  0.00      LIG  
ATOM   4192 C1   LIG     1       2.394   0.172  27.400  1.00  0.00      LIG  
ATOM   4193 C2   LIG     1       4.295  -1.609  27.301  1.00  0.00      LIG  
ATOM   4194 C3   LIG     1       2.563   1.646  27.856  1.00  0.00      LIG  
ATOM   4195 C4   LIG     1       4.518   0.620  26.092  1.00  0.00      LIG  
ATOM   4196 C5   LIG     1       2.925   2.536  26.655  1.00  0.00      LIG  
ATOM   4197 C6   LIG     1       1.769  -0.752  28.478  1.00  0.00      LIG  
ATOM   4198 C7   LIG     1       3.347  -2.636  27.802  1.00  0.00      LIG  
ATOM   4199 C8   LIG     1       3.834   1.878  25.613  1.00  0.00      LIG  
ATOM   4200 C9   LIG     1       5.198  -2.416  26.408  1.00  0.00      LIG  
ATOM   4201 C10  LIG     1       2.442  -2.090  28.840  1.00  0.00      LIG  
ATOM   4202 C11  LIG     1       2.851  -1.009  25.317  1.00  0.00      LIG  
ATOM   4203 C12  LIG     1       3.550   1.824  29.013  1.00  0.00      LIG  
ATOM   4204 C13  LIG     1       3.545  -3.871  27.294  1.00  0.00      LIG  
ATOM   4205 C14  LIG     1       5.230  -1.160  28.417  1.00  0.00      LIG  
ATOM   4206 C15  LIG     1       4.604  -3.807  26.279  1.00  0.00      LIG  
ATOM   4207 C16  LIG     1       1.200   2.146  28.349  1.00  0.00      LIG  
ATOM   4208 C17  LIG     1       3.426   3.903  27.048  1.00  0.00      LIG  
ATOM   4209 C18  LIG     1       3.045  -5.277  27.591  1.00  0.00      LIG  
ATOM   4210 C19  LIG     1       3.774   3.260  29.378  1.00  0.00      LIG  
ATOM   4211 C20  LIG     1       3.805   4.251  28.287  1.00  0.00      LIG  
ATOM   4212 C21  LIG     1       3.403   4.938  25.971  1.00  0.00      LIG  
ATOM   4213 C22  LIG     1       2.263  -5.949  26.420  1.00  0.00      LIG  
ATOM   4214 C23  LIG     1       2.436  -5.414  28.971  1.00  0.00      LIG  
ATOM   4215 C24  LIG     1       1.358  -7.134  26.815  1.00  0.00      LIG  
ATOM   4216 C25  LIG     1       1.320  -8.339  25.842  1.00  0.00      LIG  
ATOM   4217 C26  LIG     1       0.647  -8.317  24.437  1.00  0.00      LIG  
ATOM   4218 C27  LIG     1      -0.214  -7.146  24.099  1.00  0.00      LIG  
ATOM   4219 C28  LIG     1      -0.235  -9.532  24.187  1.00  0.00      LIG  
ATOM   4220 H    LIG     1       1.607   0.317  26.653  1.00  0.00      LIG  
ATOM   4221 H1   LIG     1       5.124   0.225  25.272  1.00  0.00      LIG  
ATOM   4222 H2   LIG     1       5.221   0.917  26.869  1.00  0.00      LIG  
ATOM   4223 H3   LIG     1       1.984   2.723  26.128  1.00  0.00      LIG  
ATOM   4224 H4   LIG     1       1.688  -0.214  29.421  1.00  0.00      LIG  
ATOM   4225 H5   LIG     1       3.231   1.645  24.733  1.00  0.00      LIG  
ATOM   4226 H6   LIG     1       4.610   2.559  25.253  1.00  0.00      LIG  
ATOM   4227 H7   LIG     1       6.197  -2.498  26.840  1.00  0.00      LIG  
ATOM   4228 H8   LIG     1       5.353  -1.920  25.456  1.00  0.00      LIG  
ATOM   4229 H9   LIG     1       1.697  -2.822  29.150  1.00  0.00      LIG  
ATOM   4230 H10  LIG     1       3.071  -1.927  29.715  1.00  0.00      LIG  
ATOM   4231 H11  LIG     1       2.243  -0.249  24.820  1.00  0.00      LIG  
ATOM   4232 H12  LIG     1       2.177  -1.834  25.558  1.00  0.00      LIG  
ATOM   4233 H13  LIG     1       3.567  -1.360  24.571  1.00  0.00      LIG  
ATOM   4234 H14  LIG     1       4.534   1.429  28.766  1.00  0.00      LIG  
ATOM   4235 H15  LIG     1       3.185   1.311  29.906  1.00  0.00      LIG  
ATOM   4236 H16  LIG     1       4.711  -0.575  29.174  1.00  0.00      LIG  
ATOM   4237 H17  LIG     1       6.061  -0.564  28.033  1.00  0.00      LIG  
ATOM   4238 H18  LIG     1       5.675  -2.023  28.923  1.00  0.00      LIG  
ATOM   4239 H19  LIG     1       5.363  -4.572  26.445  1.00  0.00      LIG  
ATOM   4240 H20  LIG     1       4.163  -3.960  25.292  1.00  0.00      LIG  
ATOM   4241 H21  LIG     1       0.412   1.883  27.637  1.00  0.00      LIG  
ATOM   4242 H22  LIG     1       1.182   3.232  28.463  1.00  0.00      LIG  
ATOM   4243 H23  LIG     1       0.939   1.721  29.321  1.00  0.00      LIG  
ATOM   4244 H24  LIG     1       3.958  -5.866  27.687  1.00  0.00      LIG  
ATOM   4245 H25  LIG     1       0.028  -0.143  27.879  1.00  0.00      LIG  
ATOM   4246 H26  LIG     1       4.120   5.256  28.534  1.00  0.00      LIG  
ATOM   4247 H27  LIG     1       2.412   4.976  25.512  1.00  0.00      LIG  
ATOM   4248 H28  LIG     1       4.138   4.707  25.196  1.00  0.00      LIG  
ATOM   4249 H29  LIG     1       3.629   5.938  26.357  1.00  0.00      LIG  
ATOM   4250 H30  LIG     1       3.002  -6.308  25.700  1.00  0.00      LIG  
ATOM   4251 H31  LIG     1       1.670  -5.197  25.891  1.00  0.00      LIG  
ATOM   4252 H32  LIG     1       1.417  -5.041  28.996  1.00  0.00      LIG  
ATOM   4253 H33  LIG     1       2.422  -6.458  29.292  1.00  0.00      LIG  
ATOM   4254 H34  LIG     1       3.021  -4.865  29.714  1.00  0.00      LIG  
ATOM   4255 H35  LIG     1       1.741  -7.556  27.745  1.00  0.00      LIG  
ATOM   4256 H36  LIG     1       2.369  -8.595  25.690  1.00  0.00      LIG  
ATOM   4257 H37  LIG     1      -0.489  -7.478  27.271  1.00  0.00      LIG  
ATOM   4258 H38  LIG     1       0.763 -10.198  25.992  1.00  0.00      LIG  
ATOM   4259 H39  LIG     1      -0.588  -7.218  23.073  1.00  0.00      LIG  
ATOM   4260 H40  LIG     1       0.372  -6.228  24.157  1.00  0.00      LIG  
ATOM   4261 H41  LIG     1      -1.073  -7.097  24.772  1.00  0.00      LIG  
ATOM   4262 H42  LIG     1       0.328 -10.457  24.332  1.00  0.00      LIG  
ATOM   4263 H43  LIG     1      -1.105  -9.537  24.850  1.00  0.00      LIG  
ATOM   4264 H44  LIG     1      -0.599  -9.539  23.156  1.00  0.00      LIG  
ATOM   4265 H45  LIG     1       2.342  -8.963  23.729  1.00  0.00      LIG  
TER
REMARK  Energy: 86.3702
REMARK  SimpleFitness: 86.3702
REMARK  FullFitness: -777.89465
REMARK  InterFull: -19.6916
REMARK  IntraFull: 138.496
REMARK  solvFull: -1094.64
REMARK  surfFull: 197.941
REMARK  extraFull: 0.0
REMARK  deltaGcompsolvpol: -1094.64
REMARK  deltaGcompsolvnonpol: 197.941
REMARK  deltaGprotsolvpol: -1109.66
REMARK  deltaGprotsolvnonpol: 196.383
REMARK  deltaGligsolvpol: -14.677
REMARK  deltaGligsolvnonpol: 15.1219
REMARK  deltaGvdw: -19.6916
REMARK  deltaGelec: 0.0
REMARK  deltaG: -5.318513
REMARK  Cluster: 5
REMARK  ClusterRank: 5
ATOM   4186 O    LIG     1       0.427  -1.005  28.086  1.00  0.00      LIG  
ATOM   4187 O1   LIG     1       4.151   3.553  30.555  1.00  0.00      LIG  
ATOM   4188 O2   LIG     1       0.044  -6.677  27.124  1.00  0.00      LIG  
ATOM   4189 O3   LIG     1       0.759  -9.426  26.598  1.00  0.00      LIG  
ATOM   4190 O4   LIG     1       1.653  -8.325  23.449  1.00  0.00      LIG  
ATOM   4191 C    LIG     1       3.547  -0.447  26.586  1.00  0.00      LIG  
ATOM   4192 C1   LIG     1       2.404   0.179  27.418  1.00  0.00      LIG  
ATOM   4193 C2   LIG     1       4.295  -1.612  27.302  1.00  0.00      LIG  
ATOM   4194 C3   LIG     1       2.586   1.647  27.888  1.00  0.00      LIG  
ATOM   4195 C4   LIG     1       4.530   0.625  26.112  1.00  0.00      LIG  
ATOM   4196 C5   LIG     1       2.957   2.547  26.697  1.00  0.00      LIG  
ATOM   4197 C6   LIG     1       1.771  -0.752  28.485  1.00  0.00      LIG  
ATOM   4198 C7   LIG     1       3.344  -2.638  27.799  1.00  0.00      LIG  
ATOM   4199 C8   LIG     1       3.851   1.888  25.643  1.00  0.00      LIG  
ATOM   4200 C9   LIG     1       5.191  -2.416  26.400  1.00  0.00      LIG  
ATOM   4201 C10  LIG     1       2.441  -2.093  28.842  1.00  0.00      LIG  
ATOM   4202 C11  LIG     1       2.847  -0.990  25.328  1.00  0.00      LIG  
ATOM   4203 C12  LIG     1       3.572   1.805  29.050  1.00  0.00      LIG  
ATOM   4204 C13  LIG     1       3.541  -3.870  27.288  1.00  0.00      LIG  
ATOM   4205 C14  LIG     1       5.235  -1.179  28.420  1.00  0.00      LIG  
ATOM   4206 C15  LIG     1       4.601  -3.808  26.275  1.00  0.00      LIG  
ATOM   4207 C16  LIG     1       1.227   2.154  28.386  1.00  0.00      LIG  
ATOM   4208 C17  LIG     1       3.476   3.903  27.103  1.00  0.00      LIG  
ATOM   4209 C18  LIG     1       3.043  -5.276  27.589  1.00  0.00      LIG  
ATOM   4210 C19  LIG     1       3.810   3.236  29.426  1.00  0.00      LIG  
ATOM   4211 C20  LIG     1       3.858   4.235  28.344  1.00  0.00      LIG  
ATOM   4212 C21  LIG     1       3.470   4.948  26.035  1.00  0.00      LIG  
ATOM   4213 C22  LIG     1       2.261  -5.950  26.419  1.00  0.00      LIG  
ATOM   4214 C23  LIG     1       2.433  -5.408  28.969  1.00  0.00      LIG  
ATOM   4215 C24  LIG     1       1.359  -7.135  26.819  1.00  0.00      LIG  
ATOM   4216 C25  LIG     1       1.319  -8.344  25.850  1.00  0.00      LIG  
ATOM   4217 C26  LIG     1       0.640  -8.328  24.448  1.00  0.00      LIG  
ATOM   4218 C27  LIG     1      -0.226  -7.161  24.115  1.00  0.00      LIG  
ATOM   4219 C28  LIG     1      -0.241  -9.546  24.210  1.00  0.00      LIG  
ATOM   4220 H    LIG     1       1.617   0.340  26.674  1.00  0.00      LIG  
ATOM   4221 H1   LIG     1       5.133   0.233  25.289  1.00  0.00      LIG  
ATOM   4222 H2   LIG     1       5.233   0.913  26.893  1.00  0.00      LIG  
ATOM   4223 H3   LIG     1       2.017   2.754  26.177  1.00  0.00      LIG  
ATOM   4224 H4   LIG     1       1.682  -0.220  29.430  1.00  0.00      LIG  
ATOM   4225 H5   LIG     1       3.239   1.663  24.767  1.00  0.00      LIG  
ATOM   4226 H6   LIG     1       4.630   2.565  25.280  1.00  0.00      LIG  
ATOM   4227 H7   LIG     1       6.196  -2.494  26.819  1.00  0.00      LIG  
ATOM   4228 H8   LIG     1       5.333  -1.917  25.448  1.00  0.00      LIG  
ATOM   4229 H9   LIG     1       1.695  -2.826  29.150  1.00  0.00      LIG  
ATOM   4230 H10  LIG     1       3.069  -1.936  29.718  1.00  0.00      LIG  
ATOM   4231 H11  LIG     1       2.240  -0.223  24.841  1.00  0.00      LIG  
ATOM   4232 H12  LIG     1       2.171  -1.815  25.567  1.00  0.00      LIG  
ATOM   4233 H13  LIG     1       3.557  -1.337  24.575  1.00  0.00      LIG  
ATOM   4234 H14  LIG     1       4.552   1.404  28.801  1.00  0.00      LIG  
ATOM   4235 H15  LIG     1       3.198   1.289  29.938  1.00  0.00      LIG  
ATOM   4236 H16  LIG     1       4.722  -0.600  29.184  1.00  0.00      LIG  
ATOM   4237 H17  LIG     1       6.069  -0.584  28.041  1.00  0.00      LIG  
ATOM   4238 H18  LIG     1       5.675  -2.050  28.917  1.00  0.00      LIG  
ATOM   4239 H19  LIG     1       5.363  -4.570  26.447  1.00  0.00      LIG  
ATOM   4240 H20  LIG     1       4.162  -3.966  25.287  1.00  0.00      LIG  
ATOM   4241 H21  LIG     1       0.437   1.903  27.674  1.00  0.00      LIG  
ATOM   4242 H22  LIG     1       1.218   3.239  28.509  1.00  0.00      LIG  
ATOM   4243 H23  LIG     1       0.964   1.723  29.355  1.00  0.00      LIG  
ATOM   4244 H24  LIG     1       3.958  -5.864  27.686  1.00  0.00      LIG  
ATOM   4245 H25  LIG     1       0.033  -0.140  27.879  1.00  0.00      LIG  
ATOM   4246 H26  LIG     1       4.188   5.234  28.601  1.00  0.00      LIG  
ATOM   4247 H27  LIG     1       2.477   5.012  25.583  1.00  0.00      LIG  
ATOM   4248 H28  LIG     1       4.194   4.707  25.253  1.00  0.00      LIG  
ATOM   4249 H29  LIG     1       3.722   5.939  26.426  1.00  0.00      LIG  
ATOM   4250 H30  LIG     1       3.001  -6.311  25.699  1.00  0.00      LIG  
ATOM   4251 H31  LIG     1       1.666  -5.200  25.891  1.00  0.00      LIG  
ATOM   4252 H32  LIG     1       1.418  -5.024  28.995  1.00  0.00      LIG  
ATOM   4253 H33  LIG     1       2.409  -6.450  29.294  1.00  0.00      LIG  
ATOM   4254 H34  LIG     1       3.023  -4.862  29.710  1.00  0.00      LIG  
ATOM   4255 H35  LIG     1       1.744  -7.552  27.751  1.00  0.00      LIG  
ATOM   4256 H36  LIG     1       2.367  -8.599  25.694  1.00  0.00      LIG  
ATOM   4257 H37  LIG     1      -0.492  -7.476  27.270  1.00  0.00      LIG  
ATOM   4258 H38  LIG     1       0.781 -10.207  26.019  1.00  0.00      LIG  
ATOM   4259 H39  LIG     1      -0.612  -7.234  23.094  1.00  0.00      LIG  
ATOM   4260 H40  LIG     1       0.357  -6.240  24.165  1.00  0.00      LIG  
ATOM   4261 H41  LIG     1      -1.077  -7.113  24.799  1.00  0.00      LIG  
ATOM   4262 H42  LIG     1       0.321 -10.472  24.353  1.00  0.00      LIG  
ATOM   4263 H43  LIG     1      -1.105  -9.548  24.881  1.00  0.00      LIG  
ATOM   4264 H44  LIG     1      -0.613  -9.556  23.181  1.00  0.00      LIG  
ATOM   4265 H45  LIG     1       2.318  -8.989  23.712  1.00  0.00      LIG  
TER
REMARK  Energy: 87.0276
REMARK  SimpleFitness: 87.0276
REMARK  FullFitness: -776.53925
REMARK  InterFull: -20.3802
REMARK  IntraFull: 141.178
REMARK  solvFull: -1095.27
REMARK  surfFull: 197.933
REMARK  extraFull: 0.0
REMARK  deltaGcompsolvpol: -1095.27
REMARK  deltaGcompsolvnonpol: 197.933
REMARK  deltaGprotsolvpol: -1109.66
REMARK  deltaGprotsolvnonpol: 196.383
REMARK  deltaGligsolvpol: -15.3856
REMARK  deltaGligsolvnonpol: 15.1273
REMARK  deltaGvdw: -20.3802
REMARK  deltaGelec: 0.0
REMARK  deltaG: -5.3801117
REMARK  Cluster: 5
REMARK  ClusterRank: 6
ATOM   4186 O    LIG     1       0.450  -0.999  28.079  1.00  0.00      LIG  
ATOM   4187 O1   LIG     1       4.272   3.462  30.622  1.00  0.00      LIG  
ATOM   4188 O2   LIG     1       0.014  -6.705  27.108  1.00  0.00      LIG  
ATOM   4189 O3   LIG     1       0.789  -9.473  26.572  1.00  0.00      LIG  
ATOM   4190 O4   LIG     1       1.592  -8.394  23.419  1.00  0.00      LIG  
ATOM   4191 C    LIG     1       3.572  -0.466  26.600  1.00  0.00      LIG  
ATOM   4192 C1   LIG     1       2.445   0.174  27.441  1.00  0.00      LIG  
ATOM   4193 C2   LIG     1       4.304  -1.647  27.305  1.00  0.00      LIG  
ATOM   4194 C3   LIG     1       2.661   1.631  27.932  1.00  0.00      LIG  
ATOM   4195 C4   LIG     1       4.569   0.594  26.126  1.00  0.00      LIG  
ATOM   4196 C5   LIG     1       3.044   2.541  26.752  1.00  0.00      LIG  
ATOM   4197 C6   LIG     1       1.793  -0.762  28.493  1.00  0.00      LIG  
ATOM   4198 C7   LIG     1       3.342  -2.665  27.799  1.00  0.00      LIG  
ATOM   4199 C8   LIG     1       3.904   1.873  25.677  1.00  0.00      LIG  
ATOM   4200 C9   LIG     1       5.186  -2.453  26.394  1.00  0.00      LIG  
ATOM   4201 C10  LIG     1       2.449  -2.113  28.846  1.00  0.00      LIG  
ATOM   4202 C11  LIG     1       2.858  -0.989  25.340  1.00  0.00      LIG  
ATOM   4203 C12  LIG     1       3.657   1.751  29.088  1.00  0.00      LIG  
ATOM   4204 C13  LIG     1       3.527  -3.898  27.284  1.00  0.00      LIG  
ATOM   4205 C14  LIG     1       5.256  -1.239  28.422  1.00  0.00      LIG  
ATOM   4206 C15  LIG     1       4.587  -3.842  26.269  1.00  0.00      LIG  
ATOM   4207 C16  LIG     1       1.317   2.160  28.446  1.00  0.00      LIG  
ATOM   4208 C17  LIG     1       3.607   3.875  27.175  1.00  0.00      LIG  
ATOM   4209 C18  LIG     1       3.021  -5.303  27.583  1.00  0.00      LIG  
ATOM   4210 C19  LIG     1       3.923   3.170  29.487  1.00  0.00      LIG  
ATOM   4211 C20  LIG     1       4.001   4.181  28.419  1.00  0.00      LIG  
ATOM   4212 C21  LIG     1       3.630   4.932  26.120  1.00  0.00      LIG  
ATOM   4213 C22  LIG     1       2.235  -5.975  26.415  1.00  0.00      LIG  
ATOM   4214 C23  LIG     1       2.411  -5.436  28.963  1.00  0.00      LIG  
ATOM   4215 C24  LIG     1       1.331  -7.163  26.806  1.00  0.00      LIG  
ATOM   4216 C25  LIG     1       1.305  -8.367  25.826  1.00  0.00      LIG  
ATOM   4217 C26  LIG     1       0.597  -8.355  24.436  1.00  0.00      LIG  
ATOM   4218 C27  LIG     1      -0.240  -7.166  24.099  1.00  0.00      LIG  
ATOM   4219 C28  LIG     1      -0.319  -9.552  24.225  1.00  0.00      LIG  
ATOM   4220 H    LIG     1       1.661   0.362  26.701  1.00  0.00      LIG  
ATOM   4221 H1   LIG     1       5.157   0.201  25.293  1.00  0.00      LIG  
ATOM   4222 H2   LIG     1       5.285   0.863  26.901  1.00  0.00      LIG  
ATOM   4223 H3   LIG     1       2.104   2.784  26.247  1.00  0.00      LIG  
ATOM   4224 H4   LIG     1       1.700  -0.237  29.442  1.00  0.00      LIG  
ATOM   4225 H5   LIG     1       3.271   1.664  24.811  1.00  0.00      LIG  
ATOM   4226 H6   LIG     1       4.688   2.536  25.301  1.00  0.00      LIG  
ATOM   4227 H7   LIG     1       6.195  -2.535  26.799  1.00  0.00      LIG  
ATOM   4228 H8   LIG     1       5.319  -1.948  25.445  1.00  0.00      LIG  
ATOM   4229 H9   LIG     1       1.693  -2.837  29.151  1.00  0.00      LIG  
ATOM   4230 H10  LIG     1       3.078  -1.968  29.724  1.00  0.00      LIG  
ATOM   4231 H11  LIG     1       2.260  -0.210  24.862  1.00  0.00      LIG  
ATOM   4232 H12  LIG     1       2.172  -1.806  25.576  1.00  0.00      LIG  
ATOM   4233 H13  LIG     1       3.559  -1.341  24.581  1.00  0.00      LIG  
ATOM   4234 H14  LIG     1       4.629   1.341  28.823  1.00  0.00      LIG  
ATOM   4235 H15  LIG     1       3.282   1.223  29.969  1.00  0.00      LIG  
ATOM   4236 H16  LIG     1       4.752  -0.660  29.191  1.00  0.00      LIG  
ATOM   4237 H17  LIG     1       6.096  -0.651  28.043  1.00  0.00      LIG  
ATOM   4238 H18  LIG     1       5.686  -2.120  28.910  1.00  0.00      LIG  
ATOM   4239 H19  LIG     1       5.344  -4.608  26.444  1.00  0.00      LIG  
ATOM   4240 H20  LIG     1       4.146  -3.997  25.282  1.00  0.00      LIG  
ATOM   4241 H21  LIG     1       0.516   1.927  27.739  1.00  0.00      LIG  
ATOM   4242 H22  LIG     1       1.330   3.244  28.574  1.00  0.00      LIG  
ATOM   4243 H23  LIG     1       1.055   1.728  29.415  1.00  0.00      LIG  
ATOM   4244 H24  LIG     1       3.933  -5.894  27.683  1.00  0.00      LIG  
ATOM   4245 H25  LIG     1       0.083  -0.135  27.826  1.00  0.00      LIG  
ATOM   4246 H26  LIG     1       4.361   5.166  28.687  1.00  0.00      LIG  
ATOM   4247 H27  LIG     1       2.637   5.036  25.676  1.00  0.00      LIG  
ATOM   4248 H28  LIG     1       4.339   4.676  25.330  1.00  0.00      LIG  
ATOM   4249 H29  LIG     1       3.919   5.910  26.521  1.00  0.00      LIG  
ATOM   4250 H30  LIG     1       2.974  -6.332  25.692  1.00  0.00      LIG  
ATOM   4251 H31  LIG     1       1.641  -5.222  25.889  1.00  0.00      LIG  
ATOM   4252 H32  LIG     1       1.394  -5.056  28.984  1.00  0.00      LIG  
ATOM   4253 H33  LIG     1       2.389  -6.478  29.287  1.00  0.00      LIG  
ATOM   4254 H34  LIG     1       2.996  -4.887  29.705  1.00  0.00      LIG  
ATOM   4255 H35  LIG     1       1.713  -7.583  27.739  1.00  0.00      LIG  
ATOM   4256 H36  LIG     1       2.357  -8.595  25.650  1.00  0.00      LIG  
ATOM   4257 H37  LIG     1      -0.354  -6.342  26.284  1.00  0.00      LIG  
ATOM   4258 H38  LIG     1       0.782 -10.240  25.975  1.00  0.00      LIG  
ATOM   4259 H39  LIG     1      -0.624  -7.231  23.076  1.00  0.00      LIG  
ATOM   4260 H40  LIG     1       0.363  -6.259  24.152  1.00  0.00      LIG  
ATOM   4261 H41  LIG     1      -1.093  -7.100  24.779  1.00  0.00      LIG  
ATOM   4262 H42  LIG     1       0.226 -10.491  24.353  1.00  0.00      LIG  
ATOM   4263 H43  LIG     1      -1.166  -9.532  24.917  1.00  0.00      LIG  
ATOM   4264 H44  LIG     1      -0.716  -9.554  23.205  1.00  0.00      LIG  
ATOM   4265 H45  LIG     1       2.220  -9.099  23.660  1.00  0.00      LIG  
TER
REMARK  Energy: 88.8751
REMARK  SimpleFitness: 88.8751
REMARK  FullFitness: -773.94403
REMARK  InterFull: -18.225
REMARK  IntraFull: 141.447
REMARK  solvFull: -1096.01
REMARK  surfFull: 198.844
REMARK  extraFull: 0.0
REMARK  deltaGcompsolvpol: -1096.01
REMARK  deltaGcompsolvnonpol: 198.844
REMARK  deltaGprotsolvpol: -1109.66
REMARK  deltaGprotsolvnonpol: 196.383
REMARK  deltaGligsolvpol: -12.9801
REMARK  deltaGligsolvnonpol: 14.9421
REMARK  deltaGvdw: -18.225
REMARK  deltaGelec: 0.0
REMARK  deltaG: -5.2650337
REMARK  Cluster: 5
REMARK  ClusterRank: 7
ATOM   4186 O    LIG     1       0.580   0.792  29.057  1.00  0.00      LIG  
ATOM   4187 O1   LIG     1       4.206   5.205  28.702  1.00  0.00      LIG  
ATOM   4188 O2   LIG     1       1.094  -6.234  28.196  1.00  0.00      LIG  
ATOM   4189 O3   LIG     1       2.730  -6.880  25.012  1.00  0.00      LIG  
ATOM   4190 O4   LIG     1       1.153  -9.045  26.016  1.00  0.00      LIG  
ATOM   4191 C    LIG     1       2.753   0.468  25.976  1.00  0.00      LIG  
ATOM   4192 C1   LIG     1       1.846   1.216  26.992  1.00  0.00      LIG  
ATOM   4193 C2   LIG     1       3.690  -0.590  26.637  1.00  0.00      LIG  
ATOM   4194 C3   LIG     1       2.052   2.769  27.039  1.00  0.00      LIG  
ATOM   4195 C4   LIG     1       3.589   1.410  25.113  1.00  0.00      LIG  
ATOM   4196 C5   LIG     1       2.081   3.385  25.624  1.00  0.00      LIG  
ATOM   4197 C6   LIG     1       1.787   0.490  28.367  1.00  0.00      LIG  
ATOM   4198 C7   LIG     1       2.946  -1.588  27.458  1.00  0.00      LIG  
ATOM   4199 C8   LIG     1       2.793   2.557  24.555  1.00  0.00      LIG  
ATOM   4200 C9   LIG     1       4.409  -1.487  25.655  1.00  0.00      LIG  
ATOM   4201 C10  LIG     1       1.824  -1.037  28.276  1.00  0.00      LIG  
ATOM   4202 C11  LIG     1       1.778  -0.215  25.006  1.00  0.00      LIG  
ATOM   4203 C12  LIG     1       3.279   3.182  27.861  1.00  0.00      LIG  
ATOM   4204 C13  LIG     1       3.482  -2.823  27.362  1.00  0.00      LIG  
ATOM   4205 C14  LIG     1       4.837  -0.002  27.479  1.00  0.00      LIG  
ATOM   4206 C15  LIG     1       4.581  -2.802  26.375  1.00  0.00      LIG  
ATOM   4207 C16  LIG     1       0.844   3.415  27.722  1.00  0.00      LIG  
ATOM   4208 C17  LIG     1       2.578   4.808  25.593  1.00  0.00      LIG  
ATOM   4209 C18  LIG     1       3.367  -4.113  28.157  1.00  0.00      LIG  
ATOM   4210 C19  LIG     1       3.574   4.654  27.816  1.00  0.00      LIG  
ATOM   4211 C20  LIG     1       3.259   5.399  26.583  1.00  0.00      LIG  
ATOM   4212 C21  LIG     1       2.227   5.593  24.370  1.00  0.00      LIG  
ATOM   4213 C22  LIG     1       3.327  -5.474  27.404  1.00  0.00      LIG  
ATOM   4214 C23  LIG     1       2.588  -4.037  29.433  1.00  0.00      LIG  
ATOM   4215 C24  LIG     1       2.139  -6.478  27.282  1.00  0.00      LIG  
ATOM   4216 C25  LIG     1       1.602  -6.645  25.844  1.00  0.00      LIG  
ATOM   4217 C26  LIG     1       0.620  -7.813  25.554  1.00  0.00      LIG  
ATOM   4218 C27  LIG     1       0.405  -7.959  24.053  1.00  0.00      LIG  
ATOM   4219 C28  LIG     1      -0.755  -7.693  26.174  1.00  0.00      LIG  
ATOM   4220 H    LIG     1       0.827   1.129  26.603  1.00  0.00      LIG  
ATOM   4221 H1   LIG     1       4.022   0.858  24.275  1.00  0.00      LIG  
ATOM   4222 H2   LIG     1       4.429   1.832  25.662  1.00  0.00      LIG  
ATOM   4223 H3   LIG     1       1.037   3.438  25.300  1.00  0.00      LIG  
ATOM   4224 H4   LIG     1       2.601   0.819  29.014  1.00  0.00      LIG  
ATOM   4225 H5   LIG     1       2.045   2.182  23.853  1.00  0.00      LIG  
ATOM   4226 H6   LIG     1       3.475   3.156  23.944  1.00  0.00      LIG  
ATOM   4227 H7   LIG     1       5.375  -1.076  25.349  1.00  0.00      LIG  
ATOM   4228 H8   LIG     1       3.842  -1.679  24.743  1.00  0.00      LIG  
ATOM   4229 H9   LIG     1       0.881  -1.364  27.831  1.00  0.00      LIG  
ATOM   4230 H10  LIG     1       1.842  -1.453  29.282  1.00  0.00      LIG  
ATOM   4231 H11  LIG     1       0.998   0.474  24.670  1.00  0.00      LIG  
ATOM   4232 H12  LIG     1       1.270  -1.063  25.469  1.00  0.00      LIG  
ATOM   4233 H13  LIG     1       2.283  -0.570  24.105  1.00  0.00      LIG  
ATOM   4234 H14  LIG     1       4.183   2.681  27.518  1.00  0.00      LIG  
ATOM   4235 H15  LIG     1       3.126   2.924  28.912  1.00  0.00      LIG  
ATOM   4236 H16  LIG     1       4.488   0.678  28.255  1.00  0.00      LIG  
ATOM   4237 H17  LIG     1       5.546   0.546  26.854  1.00  0.00      LIG  
ATOM   4238 H18  LIG     1       5.414  -0.778  27.990  1.00  0.00      LIG  
ATOM   4239 H19  LIG     1       5.549  -2.853  26.878  1.00  0.00      LIG  
ATOM   4240 H20  LIG     1       4.502  -3.626  25.665  1.00  0.00      LIG  
ATOM   4241 H21  LIG     1      -0.087   3.005  27.323  1.00  0.00      LIG  
ATOM   4242 H22  LIG     1       0.812   4.497  27.575  1.00  0.00      LIG  
ATOM   4243 H23  LIG     1       0.863   3.245  28.801  1.00  0.00      LIG  
ATOM   4244 H24  LIG     1       4.387  -4.143  28.555  1.00  0.00      LIG  
ATOM   4245 H25  LIG     1       0.482   1.759  29.036  1.00  0.00      LIG  
ATOM   4246 H26  LIG     1       3.581   6.431  26.528  1.00  0.00      LIG  
ATOM   4247 H27  LIG     1       1.146   5.565  24.206  1.00  0.00      LIG  
ATOM   4248 H28  LIG     1       2.721   5.180  23.487  1.00  0.00      LIG  
ATOM   4249 H29  LIG     1       2.524   6.644  24.453  1.00  0.00      LIG  
ATOM   4250 H30  LIG     1       4.056  -6.060  27.969  1.00  0.00      LIG  
ATOM   4251 H31  LIG     1       3.810  -5.366  26.436  1.00  0.00      LIG  
ATOM   4252 H32  LIG     1       1.523  -3.881  29.297  1.00  0.00      LIG  
ATOM   4253 H33  LIG     1       2.724  -4.964  29.993  1.00  0.00      LIG  
ATOM   4254 H34  LIG     1       2.963  -3.201  30.027  1.00  0.00      LIG  
ATOM   4255 H35  LIG     1       2.550  -7.450  27.565  1.00  0.00      LIG  
ATOM   4256 H36  LIG     1       1.145  -5.710  25.517  1.00  0.00      LIG  
ATOM   4257 H37  LIG     1       0.691  -5.387  27.934  1.00  0.00      LIG  
ATOM   4258 H38  LIG     1       3.366  -6.162  25.181  1.00  0.00      LIG  
ATOM   4259 H39  LIG     1      -0.346  -8.726  23.847  1.00  0.00      LIG  
ATOM   4260 H40  LIG     1       1.317  -8.277  23.540  1.00  0.00      LIG  
ATOM   4261 H41  LIG     1       0.063  -7.016  23.618  1.00  0.00      LIG  
ATOM   4262 H42  LIG     1      -0.697  -7.552  27.251  1.00  0.00      LIG  
ATOM   4263 H43  LIG     1      -1.332  -6.881  25.744  1.00  0.00      LIG  
ATOM   4264 H44  LIG     1      -1.325  -8.612  26.014  1.00  0.00      LIG  
ATOM   4265 H45  LIG     1       2.033  -9.120  25.605  1.00  0.00      LIG  
TER
REMARK  Energy: 75.0057
REMARK  SimpleFitness: 75.0057
REMARK  FullFitness: -787.1654
REMARK  InterFull: -9.36838
REMARK  IntraFull: 119.176
REMARK  solvFull: -1096.37
REMARK  surfFull: 199.397
REMARK  extraFull: 0.0
REMARK  deltaGcompsolvpol: -1096.37
REMARK  deltaGcompsolvnonpol: 199.397
REMARK  deltaGprotsolvpol: -1109.66
REMARK  deltaGprotsolvnonpol: 196.383
REMARK  deltaGligsolvpol: -13.0028
REMARK  deltaGligsolvnonpol: 15.1727
REMARK  deltaGvdw: -9.36838
REMARK  deltaGelec: 0.0
REMARK  deltaG: -4.4173393
REMARK  Cluster: 6
REMARK  ClusterRank: 0
ATOM   4186 O    LIG     1       3.709   1.275  30.414  1.00  0.00      LIG  
ATOM   4187 O1   LIG     1       2.905   6.712  28.682  1.00  0.00      LIG  
ATOM   4188 O2   LIG     1       4.887  -4.644  28.081  1.00  0.00      LIG  
ATOM   4189 O3   LIG     1       2.100  -5.477  28.595  1.00  0.00      LIG  
ATOM   4190 O4   LIG     1       3.111  -7.376  25.601  1.00  0.00      LIG  
ATOM   4191 C    LIG     1       1.107   1.483  27.636  1.00  0.00      LIG  
ATOM   4192 C1   LIG     1       1.795   1.899  28.975  1.00  0.00      LIG  
ATOM   4193 C2   LIG     1       2.103   0.999  26.532  1.00  0.00      LIG  
ATOM   4194 C3   LIG     1       1.555   3.382  29.408  1.00  0.00      LIG  
ATOM   4195 C4   LIG     1       0.216   2.579  27.059  1.00  0.00      LIG  
ATOM   4196 C5   LIG     1       0.062   3.747  29.315  1.00  0.00      LIG  
ATOM   4197 C6   LIG     1       3.265   1.404  29.067  1.00  0.00      LIG  
ATOM   4198 C7   LIG     1       2.989  -0.072  27.054  1.00  0.00      LIG  
ATOM   4199 C8   LIG     1      -0.679   3.220  28.086  1.00  0.00      LIG  
ATOM   4200 C9   LIG     1       1.458   0.317  25.323  1.00  0.00      LIG  
ATOM   4201 C10  LIG     1       3.485   0.029  28.454  1.00  0.00      LIG  
ATOM   4202 C11  LIG     1       0.148   0.345  28.024  1.00  0.00      LIG  
ATOM   4203 C12  LIG     1       2.437   4.380  28.644  1.00  0.00      LIG  
ATOM   4204 C13  LIG     1       3.168  -1.058  26.164  1.00  0.00      LIG  
ATOM   4205 C14  LIG     1       2.974   2.100  25.909  1.00  0.00      LIG  
ATOM   4206 C15  LIG     1       2.387  -0.813  24.931  1.00  0.00      LIG  
ATOM   4207 C16  LIG     1       1.914   3.546  30.889  1.00  0.00      LIG  
ATOM   4208 C17  LIG     1      -0.199   5.220  29.477  1.00  0.00      LIG  
ATOM   4209 C18  LIG     1       3.985  -2.316  26.229  1.00  0.00      LIG  
ATOM   4210 C19  LIG     1       2.099   5.821  28.904  1.00  0.00      LIG  
ATOM   4211 C20  LIG     1       0.718   6.177  29.286  1.00  0.00      LIG  
ATOM   4212 C21  LIG     1      -1.577   5.583  29.923  1.00  0.00      LIG  
ATOM   4213 C22  LIG     1       3.219  -3.409  26.976  1.00  0.00      LIG  
ATOM   4214 C23  LIG     1       5.403  -2.054  26.706  1.00  0.00      LIG  
ATOM   4215 C24  LIG     1       3.888  -4.780  27.086  1.00  0.00      LIG  
ATOM   4216 C25  LIG     1       2.988  -5.940  27.585  1.00  0.00      LIG  
ATOM   4217 C26  LIG     1       2.230  -6.773  26.529  1.00  0.00      LIG  
ATOM   4218 C27  LIG     1       1.232  -6.047  25.705  1.00  0.00      LIG  
ATOM   4219 C28  LIG     1       1.430  -7.851  27.216  1.00  0.00      LIG  
ATOM   4220 H    LIG     1       1.280   1.338  29.761  1.00  0.00      LIG  
ATOM   4221 H1   LIG     1      -0.413   2.164  26.266  1.00  0.00      LIG  
ATOM   4222 H2   LIG     1       0.797   3.374  26.593  1.00  0.00      LIG  
ATOM   4223 H3   LIG     1      -0.414   3.266  30.174  1.00  0.00      LIG  
ATOM   4224 H4   LIG     1       3.941   2.114  28.588  1.00  0.00      LIG  
ATOM   4225 H5   LIG     1      -1.428   2.497  28.419  1.00  0.00      LIG  
ATOM   4226 H6   LIG     1      -1.252   4.001  27.575  1.00  0.00      LIG  
ATOM   4227 H7   LIG     1       1.315   1.009  24.488  1.00  0.00      LIG  
ATOM   4228 H8   LIG     1       0.478  -0.110  25.534  1.00  0.00      LIG  
ATOM   4229 H9   LIG     1       2.976  -0.724  29.064  1.00  0.00      LIG  
ATOM   4230 H10  LIG     1       4.551  -0.204  28.508  1.00  0.00      LIG  
ATOM   4231 H11  LIG     1      -0.445   0.606  28.904  1.00  0.00      LIG  
ATOM   4232 H12  LIG     1       0.680  -0.577  28.267  1.00  0.00      LIG  
ATOM   4233 H13  LIG     1      -0.568   0.125  27.228  1.00  0.00      LIG  
ATOM   4234 H14  LIG     1       2.366   4.240  27.567  1.00  0.00      LIG  
ATOM   4235 H15  LIG     1       3.482   4.244  28.934  1.00  0.00      LIG  
ATOM   4236 H16  LIG     1       3.540   2.662  26.650  1.00  0.00      LIG  
ATOM   4237 H17  LIG     1       2.368   2.811  25.341  1.00  0.00      LIG  
ATOM   4238 H18  LIG     1       3.703   1.685  25.206  1.00  0.00      LIG  
ATOM   4239 H19  LIG     1       3.051  -0.520  24.112  1.00  0.00      LIG  
ATOM   4240 H20  LIG     1       1.820  -1.699  24.632  1.00  0.00      LIG  
ATOM   4241 H21  LIG     1       1.489   2.731  31.480  1.00  0.00      LIG  
ATOM   4242 H22  LIG     1       1.543   4.482  31.311  1.00  0.00      LIG  
ATOM   4243 H23  LIG     1       2.996   3.551  31.034  1.00  0.00      LIG  
ATOM   4244 H24  LIG     1       4.069  -2.658  25.199  1.00  0.00      LIG  
ATOM   4245 H25  LIG     1       3.488   2.107  30.865  1.00  0.00      LIG  
ATOM   4246 H26  LIG     1       0.495   7.227  29.426  1.00  0.00      LIG  
ATOM   4247 H27  LIG     1      -1.803   5.087  30.871  1.00  0.00      LIG  
ATOM   4248 H28  LIG     1      -2.318   5.270  29.184  1.00  0.00      LIG  
ATOM   4249 H29  LIG     1      -1.691   6.661  30.075  1.00  0.00      LIG  
ATOM   4250 H30  LIG     1       2.308  -3.543  26.405  1.00  0.00      LIG  
ATOM   4251 H31  LIG     1       2.950  -3.047  27.975  1.00  0.00      LIG  
ATOM   4252 H32  LIG     1       5.452  -2.003  27.796  1.00  0.00      LIG  
ATOM   4253 H33  LIG     1       6.057  -2.864  26.378  1.00  0.00      LIG  
ATOM   4254 H34  LIG     1       5.804  -1.125  26.292  1.00  0.00      LIG  
ATOM   4255 H35  LIG     1       4.379  -5.051  26.148  1.00  0.00      LIG  
ATOM   4256 H36  LIG     1       3.636  -6.660  28.097  1.00  0.00      LIG  
ATOM   4257 H37  LIG     1       5.521  -3.978  27.759  1.00  0.00      LIG  
ATOM   4258 H38  LIG     1       2.657  -5.085  29.290  1.00  0.00      LIG  
ATOM   4259 H39  LIG     1       0.904  -6.645  24.848  1.00  0.00      LIG  
ATOM   4260 H40  LIG     1       1.628  -5.111  25.317  1.00  0.00      LIG  
ATOM   4261 H41  LIG     1       0.362  -5.851  26.326  1.00  0.00      LIG  
ATOM   4262 H42  LIG     1       1.086  -8.610  26.507  1.00  0.00      LIG  
ATOM   4263 H43  LIG     1       2.044  -8.349  27.966  1.00  0.00      LIG  
ATOM   4264 H44  LIG     1       0.560  -7.431  27.727  1.00  0.00      LIG  
ATOM   4265 H45  LIG     1       3.537  -6.659  25.100  1.00  0.00      LIG  
TER
REMARK  Energy: 75.0057
REMARK  SimpleFitness: 75.0057
REMARK  FullFitness: -787.1654
REMARK  InterFull: -9.36838
REMARK  IntraFull: 119.176
REMARK  solvFull: -1096.37
REMARK  surfFull: 199.397
REMARK  extraFull: 0.0
REMARK  deltaGcompsolvpol: -1096.37
REMARK  deltaGcompsolvnonpol: 199.397
REMARK  deltaGprotsolvpol: -1109.66
REMARK  deltaGprotsolvnonpol: 196.383
REMARK  deltaGligsolvpol: -13.0028
REMARK  deltaGligsolvnonpol: 15.1727
REMARK  deltaGvdw: -9.36838
REMARK  deltaGelec: 0.0
REMARK  deltaG: -4.4173393
REMARK  Cluster: 6
REMARK  ClusterRank: 1
ATOM   4186 O    LIG     1       3.709   1.275  30.414  1.00  0.00      LIG  
ATOM   4187 O1   LIG     1       2.905   6.712  28.682  1.00  0.00      LIG  
ATOM   4188 O2   LIG     1       4.887  -4.644  28.081  1.00  0.00      LIG  
ATOM   4189 O3   LIG     1       2.100  -5.477  28.595  1.00  0.00      LIG  
ATOM   4190 O4   LIG     1       3.111  -7.376  25.601  1.00  0.00      LIG  
ATOM   4191 C    LIG     1       1.107   1.483  27.636  1.00  0.00      LIG  
ATOM   4192 C1   LIG     1       1.795   1.899  28.975  1.00  0.00      LIG  
ATOM   4193 C2   LIG     1       2.103   0.999  26.532  1.00  0.00      LIG  
ATOM   4194 C3   LIG     1       1.555   3.382  29.408  1.00  0.00      LIG  
ATOM   4195 C4   LIG     1       0.216   2.579  27.059  1.00  0.00      LIG  
ATOM   4196 C5   LIG     1       0.062   3.747  29.315  1.00  0.00      LIG  
ATOM   4197 C6   LIG     1       3.265   1.404  29.067  1.00  0.00      LIG  
ATOM   4198 C7   LIG     1       2.989  -0.072  27.054  1.00  0.00      LIG  
ATOM   4199 C8   LIG     1      -0.679   3.220  28.086  1.00  0.00      LIG  
ATOM   4200 C9   LIG     1       1.458   0.317  25.323  1.00  0.00      LIG  
ATOM   4201 C10  LIG     1       3.485   0.029  28.454  1.00  0.00      LIG  
ATOM   4202 C11  LIG     1       0.148   0.345  28.024  1.00  0.00      LIG  
ATOM   4203 C12  LIG     1       2.437   4.380  28.644  1.00  0.00      LIG  
ATOM   4204 C13  LIG     1       3.168  -1.058  26.164  1.00  0.00      LIG  
ATOM   4205 C14  LIG     1       2.974   2.100  25.909  1.00  0.00      LIG  
ATOM   4206 C15  LIG     1       2.387  -0.813  24.931  1.00  0.00      LIG  
ATOM   4207 C16  LIG     1       1.914   3.546  30.889  1.00  0.00      LIG  
ATOM   4208 C17  LIG     1      -0.199   5.220  29.477  1.00  0.00      LIG  
ATOM   4209 C18  LIG     1       3.985  -2.316  26.229  1.00  0.00      LIG  
ATOM   4210 C19  LIG     1       2.099   5.821  28.904  1.00  0.00      LIG  
ATOM   4211 C20  LIG     1       0.718   6.177  29.286  1.00  0.00      LIG  
ATOM   4212 C21  LIG     1      -1.577   5.583  29.923  1.00  0.00      LIG  
ATOM   4213 C22  LIG     1       3.219  -3.409  26.976  1.00  0.00      LIG  
ATOM   4214 C23  LIG     1       5.403  -2.054  26.706  1.00  0.00      LIG  
ATOM   4215 C24  LIG     1       3.888  -4.780  27.086  1.00  0.00      LIG  
ATOM   4216 C25  LIG     1       2.988  -5.940  27.585  1.00  0.00      LIG  
ATOM   4217 C26  LIG     1       2.230  -6.773  26.529  1.00  0.00      LIG  
ATOM   4218 C27  LIG     1       1.232  -6.047  25.705  1.00  0.00      LIG  
ATOM   4219 C28  LIG     1       1.430  -7.851  27.216  1.00  0.00      LIG  
ATOM   4220 H    LIG     1       1.280   1.338  29.761  1.00  0.00      LIG  
ATOM   4221 H1   LIG     1      -0.413   2.164  26.266  1.00  0.00      LIG  
ATOM   4222 H2   LIG     1       0.797   3.374  26.593  1.00  0.00      LIG  
ATOM   4223 H3   LIG     1      -0.414   3.266  30.174  1.00  0.00      LIG  
ATOM   4224 H4   LIG     1       3.941   2.114  28.588  1.00  0.00      LIG  
ATOM   4225 H5   LIG     1      -1.428   2.497  28.419  1.00  0.00      LIG  
ATOM   4226 H6   LIG     1      -1.252   4.001  27.575  1.00  0.00      LIG  
ATOM   4227 H7   LIG     1       1.315   1.009  24.488  1.00  0.00      LIG  
ATOM   4228 H8   LIG     1       0.478  -0.110  25.534  1.00  0.00      LIG  
ATOM   4229 H9   LIG     1       2.976  -0.724  29.064  1.00  0.00      LIG  
ATOM   4230 H10  LIG     1       4.551  -0.204  28.508  1.00  0.00      LIG  
ATOM   4231 H11  LIG     1      -0.445   0.606  28.904  1.00  0.00      LIG  
ATOM   4232 H12  LIG     1       0.680  -0.577  28.267  1.00  0.00      LIG  
ATOM   4233 H13  LIG     1      -0.568   0.125  27.228  1.00  0.00      LIG  
ATOM   4234 H14  LIG     1       2.366   4.240  27.567  1.00  0.00      LIG  
ATOM   4235 H15  LIG     1       3.482   4.244  28.934  1.00  0.00      LIG  
ATOM   4236 H16  LIG     1       3.540   2.662  26.650  1.00  0.00      LIG  
ATOM   4237 H17  LIG     1       2.368   2.811  25.341  1.00  0.00      LIG  
ATOM   4238 H18  LIG     1       3.703   1.685  25.206  1.00  0.00      LIG  
ATOM   4239 H19  LIG     1       3.051  -0.520  24.112  1.00  0.00      LIG  
ATOM   4240 H20  LIG     1       1.820  -1.699  24.632  1.00  0.00      LIG  
ATOM   4241 H21  LIG     1       1.489   2.731  31.480  1.00  0.00      LIG  
ATOM   4242 H22  LIG     1       1.543   4.482  31.311  1.00  0.00      LIG  
ATOM   4243 H23  LIG     1       2.996   3.551  31.034  1.00  0.00      LIG  
ATOM   4244 H24  LIG     1       4.069  -2.658  25.199  1.00  0.00      LIG  
ATOM   4245 H25  LIG     1       3.488   2.107  30.865  1.00  0.00      LIG  
ATOM   4246 H26  LIG     1       0.495   7.227  29.426  1.00  0.00      LIG  
ATOM   4247 H27  LIG     1      -1.803   5.087  30.871  1.00  0.00      LIG  
ATOM   4248 H28  LIG     1      -2.318   5.270  29.184  1.00  0.00      LIG  
ATOM   4249 H29  LIG     1      -1.691   6.661  30.075  1.00  0.00      LIG  
ATOM   4250 H30  LIG     1       2.308  -3.543  26.405  1.00  0.00      LIG  
ATOM   4251 H31  LIG     1       2.950  -3.047  27.975  1.00  0.00      LIG  
ATOM   4252 H32  LIG     1       5.452  -2.003  27.796  1.00  0.00      LIG  
ATOM   4253 H33  LIG     1       6.057  -2.864  26.378  1.00  0.00      LIG  
ATOM   4254 H34  LIG     1       5.804  -1.125  26.292  1.00  0.00      LIG  
ATOM   4255 H35  LIG     1       4.379  -5.051  26.148  1.00  0.00      LIG  
ATOM   4256 H36  LIG     1       3.636  -6.660  28.097  1.00  0.00      LIG  
ATOM   4257 H37  LIG     1       5.521  -3.978  27.759  1.00  0.00      LIG  
ATOM   4258 H38  LIG     1       2.657  -5.085  29.290  1.00  0.00      LIG  
ATOM   4259 H39  LIG     1       0.904  -6.645  24.848  1.00  0.00      LIG  
ATOM   4260 H40  LIG     1       1.628  -5.111  25.317  1.00  0.00      LIG  
ATOM   4261 H41  LIG     1       0.362  -5.851  26.326  1.00  0.00      LIG  
ATOM   4262 H42  LIG     1       1.086  -8.610  26.507  1.00  0.00      LIG  
ATOM   4263 H43  LIG     1       2.044  -8.349  27.966  1.00  0.00      LIG  
ATOM   4264 H44  LIG     1       0.560  -7.431  27.727  1.00  0.00      LIG  
ATOM   4265 H45  LIG     1       3.537  -6.659  25.100  1.00  0.00      LIG  
TER
REMARK  Energy: 75.0057
REMARK  SimpleFitness: 75.0057
REMARK  FullFitness: -787.1654
REMARK  InterFull: -9.36838
REMARK  IntraFull: 119.176
REMARK  solvFull: -1096.37
REMARK  surfFull: 199.397
REMARK  extraFull: 0.0
REMARK  deltaGcompsolvpol: -1096.37
REMARK  deltaGcompsolvnonpol: 199.397
REMARK  deltaGprotsolvpol: -1109.66
REMARK  deltaGprotsolvnonpol: 196.383
REMARK  deltaGligsolvpol: -13.0028
REMARK  deltaGligsolvnonpol: 15.1727
REMARK  deltaGvdw: -9.36838
REMARK  deltaGelec: 0.0
REMARK  deltaG: -4.4173393
REMARK  Cluster: 6
REMARK  ClusterRank: 2
ATOM   4186 O    LIG     1       3.709   1.275  30.414  1.00  0.00      LIG  
ATOM   4187 O1   LIG     1       2.905   6.712  28.682  1.00  0.00      LIG  
ATOM   4188 O2   LIG     1       4.887  -4.644  28.081  1.00  0.00      LIG  
ATOM   4189 O3   LIG     1       2.100  -5.477  28.595  1.00  0.00      LIG  
ATOM   4190 O4   LIG     1       3.111  -7.376  25.601  1.00  0.00      LIG  
ATOM   4191 C    LIG     1       1.107   1.483  27.636  1.00  0.00      LIG  
ATOM   4192 C1   LIG     1       1.795   1.899  28.975  1.00  0.00      LIG  
ATOM   4193 C2   LIG     1       2.103   0.999  26.532  1.00  0.00      LIG  
ATOM   4194 C3   LIG     1       1.555   3.382  29.408  1.00  0.00      LIG  
ATOM   4195 C4   LIG     1       0.216   2.579  27.059  1.00  0.00      LIG  
ATOM   4196 C5   LIG     1       0.062   3.747  29.315  1.00  0.00      LIG  
ATOM   4197 C6   LIG     1       3.265   1.404  29.067  1.00  0.00      LIG  
ATOM   4198 C7   LIG     1       2.989  -0.072  27.054  1.00  0.00      LIG  
ATOM   4199 C8   LIG     1      -0.679   3.220  28.086  1.00  0.00      LIG  
ATOM   4200 C9   LIG     1       1.458   0.317  25.323  1.00  0.00      LIG  
ATOM   4201 C10  LIG     1       3.485   0.029  28.454  1.00  0.00      LIG  
ATOM   4202 C11  LIG     1       0.148   0.345  28.024  1.00  0.00      LIG  
ATOM   4203 C12  LIG     1       2.437   4.380  28.644  1.00  0.00      LIG  
ATOM   4204 C13  LIG     1       3.168  -1.058  26.164  1.00  0.00      LIG  
ATOM   4205 C14  LIG     1       2.974   2.100  25.909  1.00  0.00      LIG  
ATOM   4206 C15  LIG     1       2.387  -0.813  24.931  1.00  0.00      LIG  
ATOM   4207 C16  LIG     1       1.914   3.546  30.889  1.00  0.00      LIG  
ATOM   4208 C17  LIG     1      -0.199   5.220  29.477  1.00  0.00      LIG  
ATOM   4209 C18  LIG     1       3.985  -2.316  26.229  1.00  0.00      LIG  
ATOM   4210 C19  LIG     1       2.099   5.821  28.904  1.00  0.00      LIG  
ATOM   4211 C20  LIG     1       0.718   6.177  29.286  1.00  0.00      LIG  
ATOM   4212 C21  LIG     1      -1.577   5.583  29.923  1.00  0.00      LIG  
ATOM   4213 C22  LIG     1       3.219  -3.409  26.976  1.00  0.00      LIG  
ATOM   4214 C23  LIG     1       5.403  -2.054  26.706  1.00  0.00      LIG  
ATOM   4215 C24  LIG     1       3.888  -4.780  27.086  1.00  0.00      LIG  
ATOM   4216 C25  LIG     1       2.988  -5.940  27.585  1.00  0.00      LIG  
ATOM   4217 C26  LIG     1       2.230  -6.773  26.529  1.00  0.00      LIG  
ATOM   4218 C27  LIG     1       1.232  -6.047  25.705  1.00  0.00      LIG  
ATOM   4219 C28  LIG     1       1.430  -7.851  27.216  1.00  0.00      LIG  
ATOM   4220 H    LIG     1       1.280   1.338  29.761  1.00  0.00      LIG  
ATOM   4221 H1   LIG     1      -0.413   2.164  26.266  1.00  0.00      LIG  
ATOM   4222 H2   LIG     1       0.797   3.374  26.593  1.00  0.00      LIG  
ATOM   4223 H3   LIG     1      -0.414   3.266  30.174  1.00  0.00      LIG  
ATOM   4224 H4   LIG     1       3.941   2.114  28.588  1.00  0.00      LIG  
ATOM   4225 H5   LIG     1      -1.428   2.497  28.419  1.00  0.00      LIG  
ATOM   4226 H6   LIG     1      -1.252   4.001  27.575  1.00  0.00      LIG  
ATOM   4227 H7   LIG     1       1.315   1.009  24.488  1.00  0.00      LIG  
ATOM   4228 H8   LIG     1       0.478  -0.110  25.534  1.00  0.00      LIG  
ATOM   4229 H9   LIG     1       2.976  -0.724  29.064  1.00  0.00      LIG  
ATOM   4230 H10  LIG     1       4.551  -0.204  28.508  1.00  0.00      LIG  
ATOM   4231 H11  LIG     1      -0.445   0.606  28.904  1.00  0.00      LIG  
ATOM   4232 H12  LIG     1       0.680  -0.577  28.267  1.00  0.00      LIG  
ATOM   4233 H13  LIG     1      -0.568   0.125  27.228  1.00  0.00      LIG  
ATOM   4234 H14  LIG     1       2.366   4.240  27.567  1.00  0.00      LIG  
ATOM   4235 H15  LIG     1       3.482   4.244  28.934  1.00  0.00      LIG  
ATOM   4236 H16  LIG     1       3.540   2.662  26.650  1.00  0.00      LIG  
ATOM   4237 H17  LIG     1       2.368   2.811  25.341  1.00  0.00      LIG  
ATOM   4238 H18  LIG     1       3.703   1.685  25.206  1.00  0.00      LIG  
ATOM   4239 H19  LIG     1       3.051  -0.520  24.112  1.00  0.00      LIG  
ATOM   4240 H20  LIG     1       1.820  -1.699  24.632  1.00  0.00      LIG  
ATOM   4241 H21  LIG     1       1.489   2.731  31.480  1.00  0.00      LIG  
ATOM   4242 H22  LIG     1       1.543   4.482  31.311  1.00  0.00      LIG  
ATOM   4243 H23  LIG     1       2.996   3.551  31.034  1.00  0.00      LIG  
ATOM   4244 H24  LIG     1       4.069  -2.658  25.199  1.00  0.00      LIG  
ATOM   4245 H25  LIG     1       3.488   2.107  30.865  1.00  0.00      LIG  
ATOM   4246 H26  LIG     1       0.495   7.227  29.426  1.00  0.00      LIG  
ATOM   4247 H27  LIG     1      -1.803   5.087  30.871  1.00  0.00      LIG  
ATOM   4248 H28  LIG     1      -2.318   5.270  29.184  1.00  0.00      LIG  
ATOM   4249 H29  LIG     1      -1.691   6.661  30.075  1.00  0.00      LIG
[truncated: 89,669 more chars]
