# Supplementary material for: Exploring the mechanism of Alisma orientale for the treatment of pregnancy induced hypertension and potential hepato-nephrotoxicity by using network pharmacology, network toxicology, molecular docking and molecular dynamics simulation
Source: Front Pharmacol. 2022 Nov 15;13:1027112. doi: 10.3389/fphar.2022.1027112 (PMC9705790; doi:10.3389/fphar.2022.1027112)
Supplement: Supplementary file 8 [file DataSheet6.zip › HSP90AA1/HSP1694/eadock3.err]

sib.fastconf.EADock3: running @ selenium/127.0.1.1 development version. /home/swissdock/swissdock/tmp//cache/eadock3/eadock3.jar MD5: 6b55cadf59de6f950f604b9d6d6562d2
sib.fastconf.EADock3: 5000 binding modes will be generated
sib.fastconf.EADock3: the 5000 with the most favorable SimpleFitness will be evaluated with FACTS.
sib.fastconf.EADock3: 250 binding modes will be retained
sib.fastconf.EADock3: minimize with 100 steps of SD then 250 steps of ABNR
sib.fastconf.EADock3: side chains closer than 0.0 A to any atom of the ligand will be optimized.
sib.fastconf.EADock3: Clustering radius is 2.0
sib.fastconf.EADock3: Maximum cluster size is 8
sib.fastconf.EADock3: clusters will have the exact size.
sib.fastconf.EADock3: Output file is clusters.zip
sib.fastconf.EADock3: Ligand selection is SEGID LIG
sib.fastconf.EADock3: temporary files will be kept.
sib.fastconf.EADock3: Translations allowed.
sib.fastconf.EADock3: solvation model is FACTS
sib.fastconf.EADock3: Centering rotations on the whole ligand.
sib.fastconf.EADock3: System  : 4265 atoms
sib.fastconf.EADock3: Ligand  : 80 atoms
sib.fastconf.EADock3: Receptor: 4185 atoms
sib.fastconf.EADock3:   Fixed part   : 4185 atoms
sib.fastconf.EADock3:   Flexible part: 0 atoms
sib.fastconf.EADock3: Blind docking
sib.fastconf.biodatastructures.molecules.FlexibleMoleculeBuilder: No RotateBond directive found.
sib.fastconf.biodatastructures.molecules.FlexibleMoleculeBuilder: Multiple keyword found in RotateBond directive.
sib.fastconf.biodatastructures.molecules.FlexibleMoleculeBuilder: Identify bonds.
sib.fastconf.biodatastructures.molecules.FlexibleMolecule: Total of 83 bonds found.
sib.fastconf.biodatastructures.molecules.FlexibleMolecule: Restricting dihedral rotations based on the number of atom on each side.
sib.fastconf.biodatastructures.molecules.FlexibleMolecule: 16 rotatable dihedral angles found.
sib.fastconf.biodatastructures.molecules.FlexibleMolecule: no user specified bond list.
sib.fastconf.biodatastructures.molecules.FlexibleMolecule: Filtering out dihedrals defined with an hydrogen.
sib.fastconf.biodatastructures.molecules.FlexibleMolecule: accepting bond 4198_4204_4209_4213
sib.fastconf.biodatastructures.molecules.FlexibleMolecule: accepting bond 4204_4209_4213_4215
sib.fastconf.biodatastructures.molecules.FlexibleMolecule: accepting bond 4209_4213_4215_4188
sib.fastconf.biodatastructures.molecules.FlexibleMolecule: accepting bond 4188_4215_4216_4189
sib.fastconf.biodatastructures.molecules.FlexibleMolecule: accepting bond 4189_4216_4217_4190
sib.fastconf.biodatastructures.molecules.FlexibleMolecule: found # 53 core atoms : [ 4186 4187 4191 4192 4193 4194 4195 4196 4197 4198 4199 4200 4201 4202 4203 4204 4205 4206 4207 4208 4209 4210 4211 4212 4220 4221 4222 4223 4224 4225 4226 4227 4228 4229 4230 4231 4232 4233 4234 4235 4236 4237 4238 4239 4240 4241 4242 4243 4245 4246 4247 4248 4249 ]
sib.fastconf.biodatastructures.molecules.FlexibleMolecule: found rotatable bond # 0 between 4204 4209
sib.fastconf.biodatastructures.molecules.FlexibleMolecule: Group FIX (51): [ 4186 4197 4245 4192 4201 4224 4191 4194 4220 4198 4229 4230 4193 4195 4202 4196 4203 4207 4200 4205 4199 4221 4222 4231 4232 4233 4208 4223 4210 4234 4235 4241 4242 4243 4206 4227 4228 4236 4237 4238 4225 4226 4211 4212 4187 4239 4240 4246 4247 4248 4249 ] 
sib.fastconf.biodatastructures.molecules.FlexibleMolecule: Group ROTATABLE (27): [ 4188 4215 4257 4189 4216 4258 4190 4217 4265 4213 4214 4244 4250 4251 4252 4253 4254 4255 4256 4218 4219 4259 4260 4261 4262 4263 4264 ] 
sib.fastconf.biodatastructures.molecules.FlexibleMolecule: Group ROTATABLE (Validation) (2): [ 4213 4214 ] 
sib.fastconf.biodatastructures.molecules.FlexibleMolecule: Group ROTATABLE (Non Validation) (21): [ 4188 4215 4257 4189 4216 4258 4190 4217 4265 4250 4251 4255 4256 4218 4219 4259 4260 4261 4262 4263 4264 ] 
sib.fastconf.biodatastructures.molecules.FlexibleMolecule: found rotatable bond # 1 between 4209 4213
sib.fastconf.biodatastructures.molecules.FlexibleMolecule: Group FIX (57): [ 4186 4197 4245 4192 4201 4224 4191 4194 4220 4198 4229 4230 4193 4195 4202 4196 4203 4207 4204 4200 4205 4199 4221 4222 4231 4232 4233 4208 4223 4210 4234 4235 4241 4242 4243 4206 4227 4228 4236 4237 4238 4225 4226 4211 4212 4187 4239 4240 4214 4244 4246 4247 4248 4249 4252 4253 4254 ] 
sib.fastconf.biodatastructures.molecules.FlexibleMolecule: Group ROTATABLE (21): [ 4188 4215 4257 4189 4216 4258 4190 4217 4265 4250 4251 4255 4256 4218 4219 4259 4260 4261 4262 4263 4264 ] 
sib.fastconf.biodatastructures.molecules.FlexibleMolecule: Group ROTATABLE (Validation) (1): [ 4215 ] 
sib.fastconf.biodatastructures.molecules.FlexibleMolecule: Group ROTATABLE (Non Validation) (18): [ 4188 4257 4189 4216 4258 4190 4217 4265 4255 4256 4218 4219 4259 4260 4261 4262 4263 4264 ] 
sib.fastconf.biodatastructures.molecules.FlexibleMolecule: found rotatable bond # 2 between 4213 4215
sib.fastconf.biodatastructures.molecules.FlexibleMolecule: Group FIX (60): [ 4186 4197 4245 4192 4201 4224 4191 4194 4220 4198 4229 4230 4193 4195 4202 4196 4203 4207 4204 4200 4205 4199 4221 4222 4231 4232 4233 4208 4223 4210 4234 4235 4241 4242 4243 4206 4209 4227 4228 4236 4237 4238 4225 4226 4211 4212 4187 4239 4240 4214 4244 4246 4247 4248 4249 4250 4251 4252 4253 4254 ] 
sib.fastconf.biodatastructures.molecules.FlexibleMolecule: Group ROTATABLE (18): [ 4188 4257 4189 4216 4258 4190 4217 4265 4255 4256 4218 4219 4259 4260 4261 4262 4263 4264 ] 
sib.fastconf.biodatastructures.molecules.FlexibleMolecule: Group ROTATABLE (Validation) (2): [ 4188 4216 ] 
sib.fastconf.biodatastructures.molecules.FlexibleMolecule: Group ROTATABLE (Non Validation) (14): [ 4189 4258 4190 4217 4265 4256 4218 4219 4259 4260 4261 4262 4263 4264 ] 
sib.fastconf.biodatastructures.molecules.FlexibleMolecule: found rotatable bond # 3 between 4215 4216
sib.fastconf.biodatastructures.molecules.FlexibleMolecule: Group FIX (64): [ 4186 4197 4245 4192 4201 4224 4191 4194 4220 4198 4229 4230 4193 4195 4202 4196 4203 4207 4204 4200 4205 4199 4221 4222 4231 4232 4233 4208 4223 4210 4234 4235 4241 4242 4243 4206 4209 4227 4228 4236 4237 4238 4225 4226 4211 4212 4187 4239 4240 4213 4214 4244 4246 4247 4248 4249 4250 4251 4252 4253 4254 4188 4255 4257 ] 
sib.fastconf.biodatastructures.molecules.FlexibleMolecule: Group ROTATABLE (14): [ 4189 4258 4190 4217 4265 4256 4218 4219 4259 4260 4261 4262 4263 4264 ] 
sib.fastconf.biodatastructures.molecules.FlexibleMolecule: Group ROTATABLE (Validation) (2): [ 4189 4217 ] 
sib.fastconf.biodatastructures.molecules.FlexibleMolecule: Group ROTATABLE (Non Validation) (10): [ 4190 4265 4218 4219 4259 4260 4261 4262 4263 4264 ] 
sib.fastconf.biodatastructures.molecules.FlexibleMolecule: found rotatable bond # 4 between 4216 4217
sib.fastconf.biodatastructures.molecules.FlexibleMolecule: Group FIX (68): [ 4186 4197 4245 4192 4201 4224 4191 4194 4220 4198 4229 4230 4193 4195 4202 4196 4203 4207 4204 4200 4205 4199 4221 4222 4231 4232 4233 4208 4223 4210 4234 4235 4241 4242 4243 4206 4209 4227 4228 4236 4237 4238 4225 4226 4211 4212 4187 4239 4240 4213 4214 4244 4246 4247 4248 4249 4215 4250 4251 4252 4253 4254 4188 4255 4257 4189 4256 4258 ] 
sib.fastconf.biodatastructures.molecules.FlexibleMolecule: Group ROTATABLE (10): [ 4190 4265 4218 4219 4259 4260 4261 4262 4263 4264 ] 
sib.fastconf.biodatastructures.molecules.FlexibleMolecule: Group ROTATABLE (Validation) (3): [ 4190 4218 4219 ] 
sib.fastconf.biodatastructures.molecules.FlexibleMolecule: Group ROTATABLE (Non Validation) (0): [ ] 
sib.fastconf.biodatastructures.molecules.FlexibleMolecule: Bond 4204 4209 has no putative parent, best bet is root node
sib.fastconf.biodatastructures.molecules.FlexibleMoleculeRotatable bond tree initialized 6 elements
sib.fastconf.biodatastructures.molecules.FlexibleMolecule: Detecting chiral carbons
sib.fastconf.biodatastructures.molecules.FlexibleMolecule: Atom 4191 C    [ 6.202 -1.987 0.94 ] is chiral
sib.fastconf.biodatastructures.molecules.FlexibleMolecule: Atom 4193 C2   [ 7.568 -1.286 0.649 ] is chiral
sib.fastconf.biodatastructures.molecules.FlexibleMolecule: Atom 4196 C5   [ 3.726 -3.4 0.073 ] is chiral
sib.fastconf.biodatastructures.molecules.FlexibleMolecule: Atom 4197 C6   [ 5.313 0.259 -0.01 ] is chiral
sib.fastconf.biodatastructures.molecules.FlexibleMolecule: Atom 4209 C18  [ 8.972 1.848 2.304 ] is chiral
sib.fastconf.biodatastructures.molecules.FlexibleMolecule: Atom 4215 C24  [ 10.26 2.58 0.23 ] is chiral
sib.fastconf.biodatastructures.molecules.FlexibleMolecule: Atom 4216 C25  [ 11.579 3.189 -0.262 ] is chiral
sib.fastconf.FastconfBuilder: Initialize non bonded list.
sib.fastconf.biodatastructures.scoring.moleculargrids.grids.InsideMolecularGrid: Calculating inside grid [382][376][385]
sib.fastconf.biodatastructures.scoring.moleculargrids.grids.InsideMolecularGrid: Inside grid calculated in 700 ms
sib.fastconf.biodatastructures.scoring.moleculargrids.grids.InsideMolecularGrid: Smoothing inside grid.
sib.fastconf.biodatastructures.scoring.moleculargrids.grids.InsideMolecularGrid: Inside grid smoothed in 900 ms
sib.fastconf.biodatastructures.scoring.EvaluatorBuilder: generation of the electrostatic grid took 0 ms.
sib.fastconf.FastconfBuilder: Initial energy: 262.7218
sib.fastconf.EADock3: EADock3 starting
sib.fastconf.EADock3: Box volume 288759.78 ?
sib.fastconf.EADock3: Xmin: -32.528 Xmax: 33.742 Xsize: 66.270
sib.fastconf.EADock3: Ymin: -47.643 Ymax: 17.461 Ysize: 65.103
sib.fastconf.EADock3: Zmin: -3.165 Zmax: 63.765 Zsize: 66.930
sib.fastconf.EADock3: Calculating pocket bias.
sib.fastconf.EADock3: 1 cavities identified.
sib.fastconf.EADock3: 8 magic points identified.
sib.fastconf.EADock3: 8 pocket points were identified in 1540 ms
sib.fastconf.EADock3: Calculating surface bias.
sib.fastconf.EADock3: 7429 surface points were identified in 3670 ms
sib.fastconf.EADock3: 0.0 % done
sib.fastconf.EADock3: 0.1 % done
sib.fastconf.EADock3: 0.2 % done
sib.fastconf.EADock3: only 11/500001 BM accepted, exiting DSS.
sib.fastconf.EADock3: The generation of 11 conformations took 992830 s
sib.fastconf.EADock3: The DSS engine failed 495001 times to find a suitable BMs within the allowed time limit of 500 ms
sib.fastconf.EADock3: Minimizing binding mode 0, energy is 499.68356, rmsd is 28.196634
sib.fastconf.EADock3: Minimizing binding mode 1, energy is 853.8402, rmsd is 27.782743
sib.fastconf.EADock3: Minimizing binding mode 2, energy is 946.7306, rmsd is 27.905886
sib.fastconf.EADock3: Minimizing binding mode 3, energy is 1083.5286, rmsd is 25.664145
sib.fastconf.EADock3: Minimizing binding mode 4, energy is 1411.2274, rmsd is 28.253248
sib.fastconf.EADock3: Minimizing binding mode 5, energy is 2009.1171, rmsd is 28.66737
sib.fastconf.EADock3: Minimizing binding mode 6, energy is 2233.998, rmsd is 27.961973
sib.fastconf.EADock3: Minimizing binding mode 7, energy is 2237.5476, rmsd is 26.311779
sib.fastconf.EADock3: Minimizing binding mode 8, energy is 2900.517, rmsd is 44.57023
sib.fastconf.EADock3: Minimizing binding mode 9, energy is 3047.795, rmsd is 28.19206
sib.fastconf.EADock3: Minimizing binding mode 10, energy is 4509.5854, rmsd is 28.131578
sib.fastconf.EADock3: Filter out binding modes with an energy above 3.4028235E38 (3.4028235E38 above the most favorable binding mode, which has an energy of 62.0201)
sib.wrappers.md.charmm.ExtendedCharmmWrapper: CHARMM timers: CPU time: 4.74 seconds
sib.wrappers.md.charmm.ExtendedCharmmWrapper: CHARMM timers: Elapsed time: 1013.29 seconds.
sib.fastconf.EADock3: Starting clustering
sib.fastconf.EADock3: Clustering iteration 0 took 0 ms and merged 2 clusters.
sib.fastconf.EADock3: Clustering iteration 1 took 0 ms and merged 0 clusters.
sib.fastconf.EADock3: Clustering took 0 ms.
sib.fastconf.EADock3: 11 elements were gathered in 9 clusters.
sib.fastconf.EADock3: Evaluating cluster 0/9
sib.fastconf.EADock3: Evaluating binding mode 0/2 with FACTS
sib.fastconf.EADock3: Evaluating binding mode 1/2 with FACTS
sib.fastconf.EADock3: Evaluating cluster 1/9
sib.fastconf.EADock3: Evaluating binding mode 0/1 with FACTS
sib.fastconf.EADock3: Evaluating cluster 2/9
sib.fastconf.EADock3: Evaluating binding mode 0/1 with FACTS
sib.fastconf.EADock3: Evaluating cluster 3/9
sib.fastconf.EADock3: Evaluating binding mode 0/2 with FACTS
sib.fastconf.EADock3: Evaluating binding mode 1/2 with FACTS
sib.fastconf.EADock3: Evaluating cluster 4/9
sib.fastconf.EADock3: Evaluating binding mode 0/1 with FACTS
sib.fastconf.EADock3: Evaluating cluster 5/9
sib.fastconf.EADock3: Evaluating binding mode 0/1 with FACTS
sib.fastconf.EADock3: Evaluating cluster 6/9
sib.fastconf.EADock3: Evaluating binding mode 0/1 with FACTS
sib.fastconf.EADock3: Evaluating cluster 7/9
sib.fastconf.EADock3: Evaluating binding mode 0/1 with FACTS
sib.fastconf.EADock3: Evaluating cluster 8/9
sib.fastconf.EADock3: Evaluating binding mode 0/1 with FACTS
sib.wrappers.md.charmm.ExtendedCharmmWrapper: CHARMM timers: CPU time: 2.94 seconds
sib.wrappers.md.charmm.ExtendedCharmmWrapper: CHARMM timers: Elapsed time: 2.96633 seconds.
sib.fastconf.EADock3: Starting cluster expansion.
sib.fastconf.EADock3: System  : 4265 atoms
sib.fastconf.EADock3: Ligand  : 80 atoms
sib.fastconf.EADock3: Receptor: 4185 atoms
sib.fastconf.EADock3:   Fixed part   : 4185 atoms
sib.fastconf.EADock3:   Flexible part: 0 atoms
sib.fastconf.EADock3: Expanding cluster 0/9
sib.fastconf.EADock3: Expanding cluster 1/9
sib.fastconf.EADock3: Expanding cluster 2/9
sib.fastconf.EADock3: Expanding cluster 3/9
sib.fastconf.EADock3: Expanding cluster 4/9
sib.fastconf.EADock3: Expanding cluster 5/9
sib.fastconf.EADock3: Expanding cluster 6/9
sib.fastconf.EADock3: Expanding cluster 7/9
sib.fastconf.EADock3: Expanding cluster 8/9
sib.wrappers.md.charmm.ExtendedCharmmWrapper: CHARMM timers: CPU time: 35.04 seconds
sib.wrappers.md.charmm.ExtendedCharmmWrapper: CHARMM timers: Elapsed time: 35.2232 seconds.
sib.fastconf.EADock3: Starting clustering
sib.fastconf.EADock3: Clustering iteration 0 took 0 ms and merged 64 clusters.
sib.fastconf.EADock3: Clustering iteration 1 took 0 ms and merged 0 clusters.
sib.fastconf.EADock3: Clustering took 0 ms.
sib.fastconf.EADock3: 72 elements were gathered in 8 clusters.
sib.fastconf.EADock3: clusters expanded, 72 binding modes generated
sib.fastconf.EADock3: Evaluating cluster 0/8
sib.fastconf.EADock3: Evaluating binding mode 0/8 with FACTS
sib.fastconf.EADock3: Evaluating binding mode 1/8 with FACTS
sib.fastconf.EADock3: Evaluating binding mode 2/8 with FACTS
sib.fastconf.EADock3: Evaluating binding mode 3/8 with FACTS
sib.fastconf.EADock3: Evaluating binding mode 4/8 with FACTS
sib.fastconf.EADock3: Evaluating binding mode 5/8 with FACTS
sib.fastconf.EADock3: Evaluating binding mode 6/8 with FACTS
sib.fastconf.EADock3: Evaluating binding mode 7/8 with FACTS
sib.fastconf.EADock3: Evaluating cluster 1/8
sib.fastconf.EADock3: Evaluating binding mode 0/8 with FACTS
sib.fastconf.EADock3: Evaluating binding mode 1/8 with FACTS
sib.fastconf.EADock3: Evaluating binding mode 2/8 with FACTS
sib.fastconf.EADock3: Evaluating binding mode 3/8 with FACTS
sib.fastconf.EADock3: Evaluating binding mode 4/8 with FACTS
sib.fastconf.EADock3: Evaluating binding mode 5/8 with FACTS
sib.fastconf.EADock3: Evaluating binding mode 6/8 with FACTS
sib.fastconf.EADock3: Evaluating binding mode 7/8 with FACTS
sib.fastconf.EADock3: Evaluating cluster 2/8
sib.fastconf.EADock3: Evaluating binding mode 0/8 with FACTS
sib.fastconf.EADock3: Evaluating binding mode 1/8 with FACTS
sib.fastconf.EADock3: Evaluating binding mode 2/8 with FACTS
sib.fastconf.EADock3: Evaluating binding mode 3/8 with FACTS
sib.fastconf.EADock3: Evaluating binding mode 4/8 with FACTS
sib.fastconf.EADock3: Evaluating binding mode 5/8 with FACTS
sib.fastconf.EADock3: Evaluating binding mode 6/8 with FACTS
sib.fastconf.EADock3: Evaluating binding mode 7/8 with FACTS
sib.fastconf.EADock3: Evaluating cluster 3/8
sib.fastconf.EADock3: Evaluating binding mode 0/8 with FACTS
sib.fastconf.EADock3: Evaluating binding mode 1/8 with FACTS
sib.fastconf.EADock3: Evaluating binding mode 2/8 with FACTS
sib.fastconf.EADock3: Evaluating binding mode 3/8 with FACTS
sib.fastconf.EADock3: Evaluating binding mode 4/8 with FACTS
sib.fastconf.EADock3: Evaluating binding mode 5/8 with FACTS
sib.fastconf.EADock3: Evaluating binding mode 6/8 with FACTS
sib.fastconf.EADock3: Evaluating binding mode 7/8 with FACTS
sib.fastconf.EADock3: Evaluating cluster 4/8
sib.fastconf.EADock3: Evaluating binding mode 0/16 with FACTS
sib.fastconf.EADock3: Evaluating binding mode 1/16 with FACTS
sib.fastconf.EADock3: Evaluating binding mode 2/16 with FACTS
sib.fastconf.EADock3: Evaluating binding mode 3/16 with FACTS
sib.fastconf.EADock3: Evaluating binding mode 4/16 with FACTS
sib.fastconf.EADock3: Evaluating binding mode 5/16 with FACTS
sib.fastconf.EADock3: Evaluating binding mode 6/16 with FACTS
sib.fastconf.EADock3: Evaluating binding mode 7/16 with FACTS
sib.fastconf.EADock3: Evaluating binding mode 8/16 with FACTS
sib.fastconf.EADock3: Evaluating binding mode 9/16 with FACTS
sib.fastconf.EADock3: Evaluating binding mode 10/16 with FACTS
sib.fastconf.EADock3: Evaluating binding mode 11/16 with FACTS
sib.fastconf.EADock3: Evaluating binding mode 12/16 with FACTS
sib.fastconf.EADock3: Evaluating binding mode 13/16 with FACTS
sib.fastconf.EADock3: Evaluating binding mode 14/16 with FACTS
sib.fastconf.EADock3: Evaluating binding mode 15/16 with FACTS
sib.fastconf.EADock3: Evaluating cluster 5/8
sib.fastconf.EADock3: Evaluating binding mode 0/8 with FACTS
sib.fastconf.EADock3: Evaluating binding mode 1/8 with FACTS
sib.fastconf.EADock3: Evaluating binding mode 2/8 with FACTS
sib.fastconf.EADock3: Evaluating binding mode 3/8 with FACTS
sib.fastconf.EADock3: Evaluating binding mode 4/8 with FACTS
sib.fastconf.EADock3: Evaluating binding mode 5/8 with FACTS
sib.fastconf.EADock3: Evaluating binding mode 6/8 with FACTS
sib.fastconf.EADock3: Evaluating binding mode 7/8 with FACTS
sib.fastconf.EADock3: Evaluating cluster 6/8
sib.fastconf.EADock3: Evaluating binding mode 0/8 with FACTS
sib.fastconf.EADock3: Evaluating binding mode 1/8 with FACTS
sib.fastconf.EADock3: Evaluating binding mode 2/8 with FACTS
sib.fastconf.EADock3: Evaluating binding mode 3/8 with FACTS
sib.fastconf.EADock3: Evaluating binding mode 4/8 with FACTS
sib.fastconf.EADock3: Evaluating binding mode 5/8 with FACTS
sib.fastconf.EADock3: Evaluating binding mode 6/8 with FACTS
sib.fastconf.EADock3: Evaluating binding mode 7/8 with FACTS
sib.fastconf.EADock3: Evaluating cluster 7/8
sib.fastconf.EADock3: Evaluating binding mode 0/8 with FACTS
sib.fastconf.EADock3: Evaluating binding mode 1/8 with FACTS
sib.fastconf.EADock3: Evaluating binding mode 2/8 with FACTS
sib.fastconf.EADock3: Evaluating binding mode 3/8 with FACTS
sib.fastconf.EADock3: Evaluating binding mode 4/8 with FACTS
sib.fastconf.EADock3: Evaluating binding mode 5/8 with FACTS
sib.fastconf.EADock3: Evaluating binding mode 6/8 with FACTS
sib.fastconf.EADock3: Evaluating binding mode 7/8 with FACTS
sib.wrappers.md.charmm.ExtendedCharmmWrapper: CHARMM timers: CPU time: 7.45 seconds
sib.wrappers.md.charmm.ExtendedCharmmWrapper: CHARMM timers: Elapsed time: 7.60038 seconds.
sib.fastconf.EADock3: EADock3Cluster 0 : 8 elements, SimpleFitness: 60.264698, FullFitness: -816.6271 , RMSD: 44.682514 , elements: [ 60.2262 -816.6271 44.682514 ] [ 60.2262 -816.6271 44.682514 ] [ 60.2262 -816.6271 44.682514 ] [ 60.089 -816.51495 44.636223 ] [ 60.089 -816.51495 44.636223 ] [ 60.089 -816.51495 44.636223 ] [ 60.586 -815.3213 44.636486 ] [ 60.586 -815.3213 44.636486 ] 
sib.fastconf.EADock3: EADock3Cluster 1 : 8 elements, SimpleFitness: 59.44684, FullFitness: -812.3849 , RMSD: 26.200373 , elements: [ 59.2788 -812.3849 26.200373 ] [ 59.2788 -812.3849 26.200373 ] [ 59.2788 -812.3849 26.200373 ] [ 59.5441 -812.17267 26.235382 ] [ 59.5441 -812.17267 26.235382 ] [ 59.5441 -812.17267 26.235382 ] [ 59.553 -811.8667 26.296164 ] [ 59.553 -811.8667 26.296164 ] 
sib.fastconf.EADock3: EADock3Cluster 2 : 8 elements, SimpleFitness: 60.983227, FullFitness: -810.9675 , RMSD: 26.221287 , elements: [ 60.7816 -810.9675 26.221287 ] [ 60.7816 -810.9675 26.221287 ] [ 61.0191 -810.62396 26.182589 ] [ 61.0191 -810.62396 26.182589 ] [ 61.0191 -810.62396 26.182589 ] [ 61.0191 -810.62396 26.182589 ] [ 61.1131 -810.4745 26.15225 ] [ 61.1131 -810.4745 26.15225 ] 
sib.fastconf.EADock3: EADock3Cluster 3 : 8 elements, SimpleFitness: 63.21004, FullFitness: -810.1971 , RMSD: 27.037329 , elements: [ 61.859 -810.1971 27.037329 ] [ 61.8311 -810.19104 27.031395 ] [ 61.8311 -810.19104 27.031395 ] [ 61.8311 -810.19104 27.031395 ] [ 64.582 -807.2787 26.997253 ] [ 64.582 -807.2787 26.997253 ] [ 64.582 -807.2787 26.997253 ] [ 64.582 -807.2787 26.997253 ] 
sib.fastconf.EADock3: EADock3Cluster 4 : 16 elements, SimpleFitness: 70.885056, FullFitness: -805.65735 , RMSD: 27.886145 , elements: [ 60.3457 -805.65735 27.886145 ] [ 60.3457 -805.65735 27.886145 ] [ 60.3457 -805.65735 27.886145 ] [ 60.4525 -804.4984 27.842905 ] [ 60.4525 -804.4984 27.842905 ] [ 61.348 -803.5902 27.887072 ] [ 61.348 -803.5902 27.887072 ] [ 61.348 -803.5902 27.887072 ] [ 70.1705 -796.6257 27.722809 ] [ 70.1705 -796.6257 27.722809 ] [ 72.4246 -793.37366 27.865477 ] [ 72.6257 -792.00995 27.897852 ] [ 90.0211 -775.10583 27.850863 ] [ 90.0211 -775.10583 27.850863 ] [ 90.034 -775.0476 27.862143 ] [ 92.7073 -770.1121 27.852507 ] 
sib.fastconf.EADock3: EADock3Cluster 5 : 8 elements, SimpleFitness: 77.39653, FullFitness: -794.93427 , RMSD: 28.404339 , elements: [ 67.4441 -794.93427 28.404339 ] [ 67.4441 -794.93427 28.404339 ] [ 67.8358 -794.41565 28.398817 ] [ 67.8358 -794.41565 28.398817 ] [ 86.3395 -777.90576 28.804564 ] [ 86.3702 -777.89465 28.822586 ] [ 87.0276 -776.53925 28.838787 ] [ 88.8751 -773.94403 28.48511 ] 
sib.fastconf.EADock3: EADock3Cluster 6 : 8 elements, SimpleFitness: 79.17188, FullFitness: -787.1654 , RMSD: 29.398922 , elements: [ 75.0057 -787.1654 29.398922 ] [ 75.0057 -787.1654 29.398922 ] [ 75.0057 -787.1654 29.398922 ] [ 75.9416 -786.58374 29.529667 ] [ 75.9416 -786.58374 29.529667 ] [ 75.9416 -786.58374 29.529667 ] [ 90.2666 -772.3091 29.437723 ] [ 90.2666 -772.3091 29.437723 ] 
sib.fastconf.EADock3: EADock3Cluster 7 : 8 elements, SimpleFitness: 81.822754, FullFitness: -785.2762 , RMSD: 28.364788 , elements: [ 81.5349 -785.2762 28.364788 ] [ 81.5349 -785.2762 28.364788 ] [ 81.5349 -785.2762 28.364788 ] [ 81.973 -783.967 28.219221 ] [ 81.973 -783.967 28.219221 ] [ 81.973 -783.967 28.219221 ] [ 81.973 -783.967 28.219221 ] [ 82.0853 -783.8711 28.314882 ] 
sib.wrappers.md.charmm.ExtendedCharmmWrapper: CHARMM timers: CPU time: 1.46 seconds
sib.wrappers.md.charmm.ExtendedCharmmWrapper: CHARMM timers: Elapsed time: 1.4649 seconds.
sib.wrappers.md.charmm.ExtendedCharmmWrapper: CHARMM timers: CPU time: 4.36 seconds
sib.wrappers.md.charmm.ExtendedCharmmWrapper: CHARMM timers: Elapsed time: 4.39544 seconds.
sib.fastconf.EADock3$Flusher: Closing java.util.zip.ZipOutputStream@5f30cda4
sib.fastconf.EADock3$Flusher: Closing java.util.zip.ZipOutputStream@5f262a85
