# Supplementary material for: Exploring the mechanism of Alisma orientale for the treatment of pregnancy induced hypertension and potential hepato-nephrotoxicity by using network pharmacology, network toxicology, molecular docking and molecular dynamics simulation
Source: Front Pharmacol. 2022 Nov 15;13:1027112. doi: 10.3389/fphar.2022.1027112 (PMC9705790; doi:10.3389/fphar.2022.1027112)
Supplement: Supplementary file 8 [file DataSheet6.zip › HSP90AA1/HSP830/clusters.dock4.csv]

Cluster ClusterRank deltaG deltaGelec deltaGvdw deltaGligsolvnonpol deltaGligsolvpol deltaGprotsolvnonpol deltaGprotsolvpol deltaGcompsolvnonpol deltaGcompsolvpol extraFull surfFull solvFull IntraFull InterFull FullFitness SimpleFitness Energy
0 0 -6.0648766 0.0 -27.8969 14.9342 -9.86201 196.383 -1109.66 198.842 -1091.02 0.0 198.842 -1091.02 336.765 -27.8969 -583.30994 304.294 304.294
0 1 -6.0648766 0.0 -27.8969 14.9342 -9.86201 196.383 -1109.66 198.842 -1091.02 0.0 198.842 -1091.02 336.765 -27.8969 -583.30994 304.294 304.294
0 2 -6.0648766 0.0 -27.8969 14.9342 -9.86201 196.383 -1109.66 198.842 -1091.02 0.0 198.842 -1091.02 336.765 -27.8969 -583.30994 304.294 304.294
0 3 -5.7616425 0.0 -24.4989 14.9278 -9.92908 196.383 -1109.66 198.839 -1091.39 0.0 198.839 -1091.39 335.624 -24.4989 -581.4259 304.819 304.819
0 4 -5.4596577 0.0 -22.1011 14.9126 -9.36455 196.383 -1109.66 198.599 -1089.25 0.0 198.599 -1089.25 332.622 -22.1011 -580.1301 306.403 306.403
0 5 -5.4596577 0.0 -22.1011 14.9126 -9.36455 196.383 -1109.66 198.599 -1089.25 0.0 198.599 -1089.25 332.622 -22.1011 -580.1301 306.403 306.403
0 6 -5.4596577 0.0 -22.1011 14.9126 -9.36455 196.383 -1109.66 198.599 -1089.25 0.0 198.599 -1089.25 332.622 -22.1011 -580.1301 306.403 306.403
0 7 -5.4596577 0.0 -22.1011 14.9126 -9.36455 196.383 -1109.66 198.599 -1089.25 0.0 198.599 -1089.25 332.622 -22.1011 -580.1301 306.403 306.403
