# Supplementary material for: Exploring the mechanism of Alisma orientale for the treatment of pregnancy induced hypertension and potential hepato-nephrotoxicity by using network pharmacology, network toxicology, molecular docking and molecular dynamics simulation
Source: Front Pharmacol. 2022 Nov 15;13:1027112. doi: 10.3389/fphar.2022.1027112 (PMC9705790; doi:10.3389/fphar.2022.1027112)
Supplement: Supplementary file 8 [file DataSheet6.zip › HSP90AA1/HSP830/clusters.dock4.pdb]

REMARK  Energy: 304.294
REMARK  SimpleFitness: 304.294
REMARK  FullFitness: -583.30994
REMARK  InterFull: -27.8969
REMARK  IntraFull: 336.765
REMARK  solvFull: -1091.02
REMARK  surfFull: 198.842
REMARK  extraFull: 0.0
REMARK  deltaGcompsolvpol: -1091.02
REMARK  deltaGcompsolvnonpol: 198.842
REMARK  deltaGprotsolvpol: -1109.66
REMARK  deltaGprotsolvnonpol: 196.383
REMARK  deltaGligsolvpol: -9.86201
REMARK  deltaGligsolvnonpol: 14.9342
REMARK  deltaGvdw: -27.8969
REMARK  deltaGelec: 0.0
REMARK  deltaG: -6.0648766
REMARK  Cluster: 0
REMARK  ClusterRank: 0
ATOM   4186 C    LIG     1       0.311   3.240  24.836  1.00  0.00      LIG  
ATOM   4187 C1   LIG     1       1.302   4.357  24.980  1.00  0.00      LIG  
ATOM   4188 C2   LIG     1       2.276   4.229  26.125  1.00  0.00      LIG  
ATOM   4189 C3   LIG     1       2.425   2.739  26.488  1.00  0.00      LIG  
ATOM   4190 C4   LIG     1       2.359   1.738  25.324  1.00  0.00      LIG  
ATOM   4191 C5   LIG     1       0.956   1.860  24.724  1.00  0.00      LIG  
ATOM   4192 C6   LIG     1       3.611   2.418  27.365  1.00  0.00      LIG  
ATOM   4193 C7   LIG     1       3.262   1.180  28.157  1.00  0.00      LIG  
ATOM   4194 C8   LIG     1       2.694   0.022  27.312  1.00  0.00      LIG  
ATOM   4195 C9   LIG     1       2.755   0.299  25.789  1.00  0.00      LIG  
ATOM   4196 C10  LIG     1       3.493  -1.284  27.600  1.00  0.00      LIG  
ATOM   4197 C11  LIG     1       3.066  -2.473  26.813  1.00  0.00      LIG  
ATOM   4198 C12  LIG     1       2.787  -2.207  25.364  1.00  0.00      LIG  
ATOM   4199 C13  LIG     1       2.094  -0.885  25.055  1.00  0.00      LIG  
ATOM   4200 C14  LIG     1       3.228  -3.616  27.525  1.00  0.00      LIG  
ATOM   4201 C15  LIG     1       3.608  -3.294  28.921  1.00  0.00      LIG  
ATOM   4202 C16  LIG     1       3.304  -1.822  28.997  1.00  0.00      LIG  
ATOM   4203 O    LIG     1       2.129  -0.755  23.638  1.00  0.00      LIG  
ATOM   4204 C17  LIG     1       3.574   4.963  25.798  1.00  0.00      LIG  
ATOM   4205 C18  LIG     1       1.663   4.956  27.314  1.00  0.00      LIG  
ATOM   4206 C19  LIG     1       1.229  -0.136  27.757  1.00  0.00      LIG  
ATOM   4207 C20  LIG     1       3.361   2.079  24.211  1.00  0.00      LIG  
ATOM   4208 H    LIG     1       3.805   0.241  25.504  1.00  0.00      LIG  
ATOM   4209 C21  LIG     1       3.338  -5.077  27.120  1.00  0.00      LIG  
ATOM   4210 C22  LIG     1       2.783  -6.200  28.032  1.00  0.00      LIG  
ATOM   4211 C23  LIG     1       1.564  -7.076  27.649  1.00  0.00      LIG  
ATOM   4212 C24  LIG     1       1.584  -7.868  26.352  1.00  0.00      LIG  
ATOM   4213 O1   LIG     1       0.367  -6.350  27.833  1.00  0.00      LIG  
ATOM   4214 C25  LIG     1       5.012  -1.132  27.372  1.00  0.00      LIG  
ATOM   4215 O2   LIG     1       1.141   5.418  24.396  1.00  0.00      LIG  
ATOM   4216 H1   LIG     1       1.552   2.533  27.113  1.00  0.00      LIG  
ATOM   4217 C26  LIG     1       3.010  -5.322  25.696  1.00  0.00      LIG  
ATOM   4218 C27  LIG     1       0.440  -8.189  25.424  1.00  0.00      LIG  
ATOM   4219 C28  LIG     1      -1.006  -7.904  25.622  1.00  0.00      LIG  
ATOM   4220 C29  LIG     1       0.779  -8.535  24.020  1.00  0.00      LIG  
ATOM   4221 O3   LIG     1       0.893  -9.142  26.404  1.00  0.00      LIG  
ATOM   4222 H2   LIG     1      -0.300   3.432  23.950  1.00  0.00      LIG  
ATOM   4223 H3   LIG     1      -0.349   3.274  25.706  1.00  0.00      LIG  
ATOM   4224 H4   LIG     1       0.991   1.580  23.667  1.00  0.00      LIG  
ATOM   4225 H5   LIG     1       0.280   1.151  25.206  1.00  0.00      LIG  
ATOM   4226 H6   LIG     1       3.812   3.230  28.068  1.00  0.00      LIG  
ATOM   4227 H7   LIG     1       4.519   2.261  26.778  1.00  0.00      LIG  
ATOM   4228 H8   LIG     1       2.513   1.476  28.896  1.00  0.00      LIG  
ATOM   4229 H9   LIG     1       4.126   0.892  28.754  1.00  0.00      LIG  
ATOM   4230 H10  LIG     1       2.162  -2.994  24.939  1.00  0.00      LIG  
ATOM   4231 H11  LIG     1       3.735  -2.241  24.822  1.00  0.00      LIG  
ATOM   4232 H12  LIG     1       1.040  -0.964  25.325  1.00  0.00      LIG  
ATOM   4233 H13  LIG     1       4.668  -3.500  29.089  1.00  0.00      LIG  
ATOM   4234 H14  LIG     1       3.011  -3.840  29.653  1.00  0.00      LIG  
ATOM   4235 H15  LIG     1       2.277  -1.740  29.354  1.00  0.00      LIG  
ATOM   4236 H16  LIG     1       3.933  -1.290  29.697  1.00  0.00      LIG  
ATOM   4237 H17  LIG     1       3.047  -0.538  23.402  1.00  0.00      LIG  
ATOM   4238 H18  LIG     1       3.374   6.014  25.567  1.00  0.00      LIG  
ATOM   4239 H19  LIG     1       4.085   4.540  24.931  1.00  0.00      LIG  
ATOM   4240 H20  LIG     1       4.265   4.949  26.644  1.00  0.00      LIG  
ATOM   4241 H21  LIG     1       0.704   4.513  27.600  1.00  0.00      LIG  
ATOM   4242 H22  LIG     1       1.484   6.010  27.081  1.00  0.00      LIG  
ATOM   4243 H23  LIG     1       2.328   4.914  28.180  1.00  0.00      LIG  
ATOM   4244 H24  LIG     1       0.599   0.659  27.357  1.00  0.00      LIG  
ATOM   4245 H25  LIG     1       1.137  -0.087  28.845  1.00  0.00      LIG  
ATOM   4246 H26  LIG     1       0.797  -1.088  27.443  1.00  0.00      LIG  
ATOM   4247 H27  LIG     1       4.373   2.186  24.609  1.00  0.00      LIG  
ATOM   4248 H28  LIG     1       3.105   3.002  23.688  1.00  0.00      LIG  
ATOM   4249 H29  LIG     1       3.396   1.301  23.448  1.00  0.00      LIG  
ATOM   4250 H30  LIG     1       4.419  -5.221  27.179  1.00  0.00      LIG  
ATOM   4251 H31  LIG     1       2.589  -5.794  29.028  1.00  0.00      LIG  
ATOM   4252 H32  LIG     1       3.610  -6.903  28.162  1.00  0.00      LIG  
ATOM   4253 H33  LIG     1       1.568  -7.836  28.423  1.00  0.00      LIG  
ATOM   4254 H34  LIG     1       2.593  -7.973  25.985  1.00  0.00      LIG  
ATOM   4255 H35  LIG     1       0.504  -5.473  27.432  1.00  0.00      LIG  
ATOM   4256 H36  LIG     1       5.462  -0.433  28.079  1.00  0.00      LIG  
ATOM   4257 H37  LIG     1       5.254  -0.788  26.365  1.00  0.00      LIG  
ATOM   4258 H38  LIG     1       5.555  -2.073  27.503  1.00  0.00      LIG  
ATOM   4259 H39  LIG     1       3.567  -4.633  25.063  1.00  0.00      LIG  
ATOM   4260 H40  LIG     1       1.940  -5.208  25.505  1.00  0.00      LIG  
ATOM   4261 H41  LIG     1       3.335  -6.312  25.391  1.00  0.00      LIG  
ATOM   4262 H42  LIG     1      -1.331  -7.108  24.952  1.00  0.00      LIG  
ATOM   4263 H43  LIG     1      -1.248  -7.628  26.647  1.00  0.00      LIG  
ATOM   4264 H44  LIG     1      -1.592  -8.794  25.375  1.00  0.00      LIG  
ATOM   4265 H45  LIG     1       1.828  -8.805  23.909  1.00  0.00      LIG  
ATOM   4266 H46  LIG     1       0.579  -7.680  23.368  1.00  0.00      LIG  
ATOM   4267 H47  LIG     1       0.167  -9.375  23.682  1.00  0.00      LIG  
TER
REMARK  Energy: 304.294
REMARK  SimpleFitness: 304.294
REMARK  FullFitness: -583.30994
REMARK  InterFull: -27.8969
REMARK  IntraFull: 336.765
REMARK  solvFull: -1091.02
REMARK  surfFull: 198.842
REMARK  extraFull: 0.0
REMARK  deltaGcompsolvpol: -1091.02
REMARK  deltaGcompsolvnonpol: 198.842
REMARK  deltaGprotsolvpol: -1109.66
REMARK  deltaGprotsolvnonpol: 196.383
REMARK  deltaGligsolvpol: -9.86201
REMARK  deltaGligsolvnonpol: 14.9342
REMARK  deltaGvdw: -27.8969
REMARK  deltaGelec: 0.0
REMARK  deltaG: -6.0648766
REMARK  Cluster: 0
REMARK  ClusterRank: 1
ATOM   4186 C    LIG     1       0.311   3.240  24.836  1.00  0.00      LIG  
ATOM   4187 C1   LIG     1       1.302   4.357  24.980  1.00  0.00      LIG  
ATOM   4188 C2   LIG     1       2.276   4.229  26.125  1.00  0.00      LIG  
ATOM   4189 C3   LIG     1       2.425   2.739  26.488  1.00  0.00      LIG  
ATOM   4190 C4   LIG     1       2.359   1.738  25.324  1.00  0.00      LIG  
ATOM   4191 C5   LIG     1       0.956   1.860  24.724  1.00  0.00      LIG  
ATOM   4192 C6   LIG     1       3.611   2.418  27.365  1.00  0.00      LIG  
ATOM   4193 C7   LIG     1       3.262   1.180  28.157  1.00  0.00      LIG  
ATOM   4194 C8   LIG     1       2.694   0.022  27.312  1.00  0.00      LIG  
ATOM   4195 C9   LIG     1       2.755   0.299  25.789  1.00  0.00      LIG  
ATOM   4196 C10  LIG     1       3.493  -1.284  27.600  1.00  0.00      LIG  
ATOM   4197 C11  LIG     1       3.066  -2.473  26.813  1.00  0.00      LIG  
ATOM   4198 C12  LIG     1       2.787  -2.207  25.364  1.00  0.00      LIG  
ATOM   4199 C13  LIG     1       2.094  -0.885  25.055  1.00  0.00      LIG  
ATOM   4200 C14  LIG     1       3.228  -3.616  27.525  1.00  0.00      LIG  
ATOM   4201 C15  LIG     1       3.608  -3.294  28.921  1.00  0.00      LIG  
ATOM   4202 C16  LIG     1       3.304  -1.822  28.997  1.00  0.00      LIG  
ATOM   4203 O    LIG     1       2.129  -0.755  23.638  1.00  0.00      LIG  
ATOM   4204 C17  LIG     1       3.574   4.963  25.798  1.00  0.00      LIG  
ATOM   4205 C18  LIG     1       1.663   4.956  27.314  1.00  0.00      LIG  
ATOM   4206 C19  LIG     1       1.229  -0.136  27.757  1.00  0.00      LIG  
ATOM   4207 C20  LIG     1       3.361   2.079  24.211  1.00  0.00      LIG  
ATOM   4208 H    LIG     1       3.805   0.241  25.504  1.00  0.00      LIG  
ATOM   4209 C21  LIG     1       3.338  -5.077  27.120  1.00  0.00      LIG  
ATOM   4210 C22  LIG     1       2.783  -6.200  28.032  1.00  0.00      LIG  
ATOM   4211 C23  LIG     1       1.564  -7.076  27.649  1.00  0.00      LIG  
ATOM   4212 C24  LIG     1       1.584  -7.868  26.352  1.00  0.00      LIG  
ATOM   4213 O1   LIG     1       0.367  -6.350  27.833  1.00  0.00      LIG  
ATOM   4214 C25  LIG     1       5.012  -1.132  27.372  1.00  0.00      LIG  
ATOM   4215 O2   LIG     1       1.141   5.418  24.396  1.00  0.00      LIG  
ATOM   4216 H1   LIG     1       1.552   2.533  27.113  1.00  0.00      LIG  
ATOM   4217 C26  LIG     1       3.010  -5.322  25.696  1.00  0.00      LIG  
ATOM   4218 C27  LIG     1       0.440  -8.189  25.424  1.00  0.00      LIG  
ATOM   4219 C28  LIG     1      -1.006  -7.904  25.622  1.00  0.00      LIG  
ATOM   4220 C29  LIG     1       0.779  -8.535  24.020  1.00  0.00      LIG  
ATOM   4221 O3   LIG     1       0.893  -9.142  26.404  1.00  0.00      LIG  
ATOM   4222 H2   LIG     1      -0.300   3.432  23.950  1.00  0.00      LIG  
ATOM   4223 H3   LIG     1      -0.349   3.274  25.706  1.00  0.00      LIG  
ATOM   4224 H4   LIG     1       0.991   1.580  23.667  1.00  0.00      LIG  
ATOM   4225 H5   LIG     1       0.280   1.151  25.206  1.00  0.00      LIG  
ATOM   4226 H6   LIG     1       3.812   3.230  28.068  1.00  0.00      LIG  
ATOM   4227 H7   LIG     1       4.519   2.261  26.778  1.00  0.00      LIG  
ATOM   4228 H8   LIG     1       2.513   1.476  28.896  1.00  0.00      LIG  
ATOM   4229 H9   LIG     1       4.126   0.892  28.754  1.00  0.00      LIG  
ATOM   4230 H10  LIG     1       2.162  -2.994  24.939  1.00  0.00      LIG  
ATOM   4231 H11  LIG     1       3.735  -2.241  24.822  1.00  0.00      LIG  
ATOM   4232 H12  LIG     1       1.040  -0.964  25.325  1.00  0.00      LIG  
ATOM   4233 H13  LIG     1       4.668  -3.500  29.089  1.00  0.00      LIG  
ATOM   4234 H14  LIG     1       3.011  -3.840  29.653  1.00  0.00      LIG  
ATOM   4235 H15  LIG     1       2.277  -1.740  29.354  1.00  0.00      LIG  
ATOM   4236 H16  LIG     1       3.933  -1.290  29.697  1.00  0.00      LIG  
ATOM   4237 H17  LIG     1       3.047  -0.538  23.402  1.00  0.00      LIG  
ATOM   4238 H18  LIG     1       3.374   6.014  25.567  1.00  0.00      LIG  
ATOM   4239 H19  LIG     1       4.085   4.540  24.931  1.00  0.00      LIG  
ATOM   4240 H20  LIG     1       4.265   4.949  26.644  1.00  0.00      LIG  
ATOM   4241 H21  LIG     1       0.704   4.513  27.600  1.00  0.00      LIG  
ATOM   4242 H22  LIG     1       1.484   6.010  27.081  1.00  0.00      LIG  
ATOM   4243 H23  LIG     1       2.328   4.914  28.180  1.00  0.00      LIG  
ATOM   4244 H24  LIG     1       0.599   0.659  27.357  1.00  0.00      LIG  
ATOM   4245 H25  LIG     1       1.137  -0.087  28.845  1.00  0.00      LIG  
ATOM   4246 H26  LIG     1       0.797  -1.088  27.443  1.00  0.00      LIG  
ATOM   4247 H27  LIG     1       4.373   2.186  24.609  1.00  0.00      LIG  
ATOM   4248 H28  LIG     1       3.105   3.002  23.688  1.00  0.00      LIG  
ATOM   4249 H29  LIG     1       3.396   1.301  23.448  1.00  0.00      LIG  
ATOM   4250 H30  LIG     1       4.419  -5.221  27.179  1.00  0.00      LIG  
ATOM   4251 H31  LIG     1       2.589  -5.794  29.028  1.00  0.00      LIG  
ATOM   4252 H32  LIG     1       3.610  -6.903  28.162  1.00  0.00      LIG  
ATOM   4253 H33  LIG     1       1.568  -7.836  28.423  1.00  0.00      LIG  
ATOM   4254 H34  LIG     1       2.593  -7.973  25.985  1.00  0.00      LIG  
ATOM   4255 H35  LIG     1       0.504  -5.473  27.432  1.00  0.00      LIG  
ATOM   4256 H36  LIG     1       5.462  -0.433  28.079  1.00  0.00      LIG  
ATOM   4257 H37  LIG     1       5.254  -0.788  26.365  1.00  0.00      LIG  
ATOM   4258 H38  LIG     1       5.555  -2.073  27.503  1.00  0.00      LIG  
ATOM   4259 H39  LIG     1       3.567  -4.633  25.063  1.00  0.00      LIG  
ATOM   4260 H40  LIG     1       1.940  -5.208  25.505  1.00  0.00      LIG  
ATOM   4261 H41  LIG     1       3.335  -6.312  25.391  1.00  0.00      LIG  
ATOM   4262 H42  LIG     1      -1.331  -7.108  24.952  1.00  0.00      LIG  
ATOM   4263 H43  LIG     1      -1.248  -7.628  26.647  1.00  0.00      LIG  
ATOM   4264 H44  LIG     1      -1.592  -8.794  25.375  1.00  0.00      LIG  
ATOM   4265 H45  LIG     1       1.828  -8.805  23.909  1.00  0.00      LIG  
ATOM   4266 H46  LIG     1       0.579  -7.680  23.368  1.00  0.00      LIG  
ATOM   4267 H47  LIG     1       0.167  -9.375  23.682  1.00  0.00      LIG  
TER
REMARK  Energy: 304.294
REMARK  SimpleFitness: 304.294
REMARK  FullFitness: -583.30994
REMARK  InterFull: -27.8969
REMARK  IntraFull: 336.765
REMARK  solvFull: -1091.02
REMARK  surfFull: 198.842
REMARK  extraFull: 0.0
REMARK  deltaGcompsolvpol: -1091.02
REMARK  deltaGcompsolvnonpol: 198.842
REMARK  deltaGprotsolvpol: -1109.66
REMARK  deltaGprotsolvnonpol: 196.383
REMARK  deltaGligsolvpol: -9.86201
REMARK  deltaGligsolvnonpol: 14.9342
REMARK  deltaGvdw: -27.8969
REMARK  deltaGelec: 0.0
REMARK  deltaG: -6.0648766
REMARK  Cluster: 0
REMARK  ClusterRank: 2
ATOM   4186 C    LIG     1       0.311   3.240  24.836  1.00  0.00      LIG  
ATOM   4187 C1   LIG     1       1.302   4.357  24.980  1.00  0.00      LIG  
ATOM   4188 C2   LIG     1       2.276   4.229  26.125  1.00  0.00      LIG  
ATOM   4189 C3   LIG     1       2.425   2.739  26.488  1.00  0.00      LIG  
ATOM   4190 C4   LIG     1       2.359   1.738  25.324  1.00  0.00      LIG  
ATOM   4191 C5   LIG     1       0.956   1.860  24.724  1.00  0.00      LIG  
ATOM   4192 C6   LIG     1       3.611   2.418  27.365  1.00  0.00      LIG  
ATOM   4193 C7   LIG     1       3.262   1.180  28.157  1.00  0.00      LIG  
ATOM   4194 C8   LIG     1       2.694   0.022  27.312  1.00  0.00      LIG  
ATOM   4195 C9   LIG     1       2.755   0.299  25.789  1.00  0.00      LIG  
ATOM   4196 C10  LIG     1       3.493  -1.284  27.600  1.00  0.00      LIG  
ATOM   4197 C11  LIG     1       3.066  -2.473  26.813  1.00  0.00      LIG  
ATOM   4198 C12  LIG     1       2.787  -2.207  25.364  1.00  0.00      LIG  
ATOM   4199 C13  LIG     1       2.094  -0.885  25.055  1.00  0.00      LIG  
ATOM   4200 C14  LIG     1       3.228  -3.616  27.525  1.00  0.00      LIG  
ATOM   4201 C15  LIG     1       3.608  -3.294  28.921  1.00  0.00      LIG  
ATOM   4202 C16  LIG     1       3.304  -1.822  28.997  1.00  0.00      LIG  
ATOM   4203 O    LIG     1       2.129  -0.755  23.638  1.00  0.00      LIG  
ATOM   4204 C17  LIG     1       3.574   4.963  25.798  1.00  0.00      LIG  
ATOM   4205 C18  LIG     1       1.663   4.956  27.314  1.00  0.00      LIG  
ATOM   4206 C19  LIG     1       1.229  -0.136  27.757  1.00  0.00      LIG  
ATOM   4207 C20  LIG     1       3.361   2.079  24.211  1.00  0.00      LIG  
ATOM   4208 H    LIG     1       3.805   0.241  25.504  1.00  0.00      LIG  
ATOM   4209 C21  LIG     1       3.338  -5.077  27.120  1.00  0.00      LIG  
ATOM   4210 C22  LIG     1       2.783  -6.200  28.032  1.00  0.00      LIG  
ATOM   4211 C23  LIG     1       1.564  -7.076  27.649  1.00  0.00      LIG  
ATOM   4212 C24  LIG     1       1.584  -7.868  26.352  1.00  0.00      LIG  
ATOM   4213 O1   LIG     1       0.367  -6.350  27.833  1.00  0.00      LIG  
ATOM   4214 C25  LIG     1       5.012  -1.132  27.372  1.00  0.00      LIG  
ATOM   4215 O2   LIG     1       1.141   5.418  24.396  1.00  0.00      LIG  
ATOM   4216 H1   LIG     1       1.552   2.533  27.113  1.00  0.00      LIG  
ATOM   4217 C26  LIG     1       3.010  -5.322  25.696  1.00  0.00      LIG  
ATOM   4218 C27  LIG     1       0.440  -8.189  25.424  1.00  0.00      LIG  
ATOM   4219 C28  LIG     1      -1.006  -7.904  25.622  1.00  0.00      LIG  
ATOM   4220 C29  LIG     1       0.779  -8.535  24.020  1.00  0.00      LIG  
ATOM   4221 O3   LIG     1       0.893  -9.142  26.404  1.00  0.00      LIG  
ATOM   4222 H2   LIG     1      -0.300   3.432  23.950  1.00  0.00      LIG  
ATOM   4223 H3   LIG     1      -0.349   3.274  25.706  1.00  0.00      LIG  
ATOM   4224 H4   LIG     1       0.991   1.580  23.667  1.00  0.00      LIG  
ATOM   4225 H5   LIG     1       0.280   1.151  25.206  1.00  0.00      LIG  
ATOM   4226 H6   LIG     1       3.812   3.230  28.068  1.00  0.00      LIG  
ATOM   4227 H7   LIG     1       4.519   2.261  26.778  1.00  0.00      LIG  
ATOM   4228 H8   LIG     1       2.513   1.476  28.896  1.00  0.00      LIG  
ATOM   4229 H9   LIG     1       4.126   0.892  28.754  1.00  0.00      LIG  
ATOM   4230 H10  LIG     1       2.162  -2.994  24.939  1.00  0.00      LIG  
ATOM   4231 H11  LIG     1       3.735  -2.241  24.822  1.00  0.00      LIG  
ATOM   4232 H12  LIG     1       1.040  -0.964  25.325  1.00  0.00      LIG  
ATOM   4233 H13  LIG     1       4.668  -3.500  29.089  1.00  0.00      LIG  
ATOM   4234 H14  LIG     1       3.011  -3.840  29.653  1.00  0.00      LIG  
ATOM   4235 H15  LIG     1       2.277  -1.740  29.354  1.00  0.00      LIG  
ATOM   4236 H16  LIG     1       3.933  -1.290  29.697  1.00  0.00      LIG  
ATOM   4237 H17  LIG     1       3.047  -0.538  23.402  1.00  0.00      LIG  
ATOM   4238 H18  LIG     1       3.374   6.014  25.567  1.00  0.00      LIG  
ATOM   4239 H19  LIG     1       4.085   4.540  24.931  1.00  0.00      LIG  
ATOM   4240 H20  LIG     1       4.265   4.949  26.644  1.00  0.00      LIG  
ATOM   4241 H21  LIG     1       0.704   4.513  27.600  1.00  0.00      LIG  
ATOM   4242 H22  LIG     1       1.484   6.010  27.081  1.00  0.00      LIG  
ATOM   4243 H23  LIG     1       2.328   4.914  28.180  1.00  0.00      LIG  
ATOM   4244 H24  LIG     1       0.599   0.659  27.357  1.00  0.00      LIG  
ATOM   4245 H25  LIG     1       1.137  -0.087  28.845  1.00  0.00      LIG  
ATOM   4246 H26  LIG     1       0.797  -1.088  27.443  1.00  0.00      LIG  
ATOM   4247 H27  LIG     1       4.373   2.186  24.609  1.00  0.00      LIG  
ATOM   4248 H28  LIG     1       3.105   3.002  23.688  1.00  0.00      LIG  
ATOM   4249 H29  LIG     1       3.396   1.301  23.448  1.00  0.00      LIG  
ATOM   4250 H30  LIG     1       4.419  -5.221  27.179  1.00  0.00      LIG  
ATOM   4251 H31  LIG     1       2.589  -5.794  29.028  1.00  0.00      LIG  
ATOM   4252 H32  LIG     1       3.610  -6.903  28.162  1.00  0.00      LIG  
ATOM   4253 H33  LIG     1       1.568  -7.836  28.423  1.00  0.00      LIG  
ATOM   4254 H34  LIG     1       2.593  -7.973  25.985  1.00  0.00      LIG  
ATOM   4255 H35  LIG     1       0.504  -5.473  27.432  1.00  0.00      LIG  
ATOM   4256 H36  LIG     1       5.462  -0.433  28.079  1.00  0.00      LIG  
ATOM   4257 H37  LIG     1       5.254  -0.788  26.365  1.00  0.00      LIG  
ATOM   4258 H38  LIG     1       5.555  -2.073  27.503  1.00  0.00      LIG  
ATOM   4259 H39  LIG     1       3.567  -4.633  25.063  1.00  0.00      LIG  
ATOM   4260 H40  LIG     1       1.940  -5.208  25.505  1.00  0.00      LIG  
ATOM   4261 H41  LIG     1       3.335  -6.312  25.391  1.00  0.00      LIG  
ATOM   4262 H42  LIG     1      -1.331  -7.108  24.952  1.00  0.00      LIG  
ATOM   4263 H43  LIG     1      -1.248  -7.628  26.647  1.00  0.00      LIG  
ATOM   4264 H44  LIG     1      -1.592  -8.794  25.375  1.00  0.00      LIG  
ATOM   4265 H45  LIG     1       1.828  -8.805  23.909  1.00  0.00      LIG  
ATOM   4266 H46  LIG     1       0.579  -7.680  23.368  1.00  0.00      LIG  
ATOM   4267 H47  LIG     1       0.167  -9.375  23.682  1.00  0.00      LIG  
TER
REMARK  Energy: 304.819
REMARK  SimpleFitness: 304.819
REMARK  FullFitness: -581.4259
REMARK  InterFull: -24.4989
REMARK  IntraFull: 335.624
REMARK  solvFull: -1091.39
REMARK  surfFull: 198.839
REMARK  extraFull: 0.0
REMARK  deltaGcompsolvpol: -1091.39
REMARK  deltaGcompsolvnonpol: 198.839
REMARK  deltaGprotsolvpol: -1109.66
REMARK  deltaGprotsolvnonpol: 196.383
REMARK  deltaGligsolvpol: -9.92908
REMARK  deltaGligsolvnonpol: 14.9278
REMARK  deltaGvdw: -24.4989
REMARK  deltaGelec: 0.0
REMARK  deltaG: -5.7616425
REMARK  Cluster: 0
REMARK  ClusterRank: 3
ATOM   4186 C    LIG     1       0.401   3.181  24.813  1.00  0.00      LIG  
ATOM   4187 C1   LIG     1       1.348   4.314  25.076  1.00  0.00      LIG  
ATOM   4188 C2   LIG     1       2.223   4.171  26.297  1.00  0.00      LIG  
ATOM   4189 C3   LIG     1       2.380   2.674  26.624  1.00  0.00      LIG  
ATOM   4190 C4   LIG     1       2.436   1.710  25.427  1.00  0.00      LIG  
ATOM   4191 C5   LIG     1       1.086   1.819  24.712  1.00  0.00      LIG  
ATOM   4192 C6   LIG     1       3.497   2.353  27.587  1.00  0.00      LIG  
ATOM   4193 C7   LIG     1       3.123   1.079  28.308  1.00  0.00      LIG  
ATOM   4194 C8   LIG     1       2.647  -0.059  27.385  1.00  0.00      LIG  
ATOM   4195 C9   LIG     1       2.827   0.266  25.880  1.00  0.00      LIG  
ATOM   4196 C10  LIG     1       3.443  -1.361  27.703  1.00  0.00      LIG  
ATOM   4197 C11  LIG     1       3.092  -2.531  26.856  1.00  0.00      LIG  
ATOM   4198 C12  LIG     1       2.932  -2.228  25.397  1.00  0.00      LIG  
ATOM   4199 C13  LIG     1       2.256  -0.907  25.055  1.00  0.00      LIG  
ATOM   4200 C14  LIG     1       3.203  -3.691  27.550  1.00  0.00      LIG  
ATOM   4201 C15  LIG     1       3.473  -3.406  28.977  1.00  0.00      LIG  
ATOM   4202 C16  LIG     1       3.159  -1.939  29.067  1.00  0.00      LIG  
ATOM   4203 O    LIG     1       2.433  -0.739  23.652  1.00  0.00      LIG  
ATOM   4204 C17  LIG     1       3.527   4.944  26.108  1.00  0.00      LIG  
ATOM   4205 C18  LIG     1       1.493   4.844  27.450  1.00  0.00      LIG  
ATOM   4206 C19  LIG     1       1.153  -0.252  27.699  1.00  0.00      LIG  
ATOM   4207 C20  LIG     1       3.521   2.110  24.417  1.00  0.00      LIG  
ATOM   4208 H    LIG     1       3.898   0.240  25.683  1.00  0.00      LIG  
ATOM   4209 C21  LIG     1       3.334  -5.141  27.118  1.00  0.00      LIG  
ATOM   4210 C22  LIG     1       2.787  -6.291  28.000  1.00  0.00      LIG  
ATOM   4211 C23  LIG     1       1.544  -7.125  27.608  1.00  0.00      LIG  
ATOM   4212 C24  LIG     1       1.558  -7.916  26.310  1.00  0.00      LIG  
ATOM   4213 O1   LIG     1       0.371  -6.361  27.779  1.00  0.00      LIG  
ATOM   4214 C25  LIG     1       4.972  -1.185  27.595  1.00  0.00      LIG  
ATOM   4215 O2   LIG     1       1.211   5.390  24.513  1.00  0.00      LIG  
ATOM   4216 H1   LIG     1       1.463   2.429  27.168  1.00  0.00      LIG  
ATOM   4217 C26  LIG     1       3.005  -5.364  25.692  1.00  0.00      LIG  
ATOM   4218 C27  LIG     1       0.407  -8.234  25.393  1.00  0.00      LIG  
ATOM   4219 C28  LIG     1      -1.033  -7.935  25.608  1.00  0.00      LIG  
ATOM   4220 C29  LIG     1       0.732  -8.576  23.985  1.00  0.00      LIG  
ATOM   4221 O3   LIG     1       0.868  -9.190  26.366  1.00  0.00      LIG  
ATOM   4222 H2   LIG     1      -0.138   3.389  23.885  1.00  0.00      LIG  
ATOM   4223 H3   LIG     1      -0.332   3.170  25.624  1.00  0.00      LIG  
ATOM   4224 H4   LIG     1       1.218   1.575  23.654  1.00  0.00      LIG  
ATOM   4225 H5   LIG     1       0.388   1.081  25.111  1.00  0.00      LIG  
ATOM   4226 H6   LIG     1       3.616   3.145  28.331  1.00  0.00      LIG  
ATOM   4227 H7   LIG     1       4.455   2.239  27.074  1.00  0.00      LIG  
ATOM   4228 H8   LIG     1       2.316   1.330  29.002  1.00  0.00      LIG  
ATOM   4229 H9   LIG     1       3.950   0.790  28.955  1.00  0.00      LIG  
ATOM   4230 H10  LIG     1       2.353  -3.004  24.897  1.00  0.00      LIG  
ATOM   4231 H11  LIG     1       3.924  -2.240  24.943  1.00  0.00      LIG  
ATOM   4232 H12  LIG     1       1.182  -1.003  25.216  1.00  0.00      LIG  
ATOM   4233 H13  LIG     1       4.518  -3.614  29.221  1.00  0.00      LIG  
ATOM   4234 H14  LIG     1       2.821  -3.967  29.649  1.00  0.00      LIG  
ATOM   4235 H15  LIG     1       2.109  -1.866  29.354  1.00  0.00      LIG  
ATOM   4236 H16  LIG     1       3.735  -1.434  29.830  1.00  0.00      LIG  
ATOM   4237 H17  LIG     1       2.387  -1.625  23.254  1.00  0.00      LIG  
ATOM   4238 H18  LIG     1       3.322   5.996  25.888  1.00  0.00      LIG  
ATOM   4239 H19  LIG     1       4.124   4.558  25.280  1.00  0.00      LIG  
ATOM   4240 H20  LIG     1       4.139   4.921  27.012  1.00  0.00      LIG  
ATOM   4241 H21  LIG     1       0.523   4.372  27.639  1.00  0.00      LIG  
ATOM   4242 H22  LIG     1       1.310   5.901  27.236  1.00  0.00      LIG  
ATOM   4243 H23  LIG     1       2.082   4.786  28.369  1.00  0.00      LIG  
ATOM   4244 H24  LIG     1       0.545   0.550  27.277  1.00  0.00      LIG  
ATOM   4245 H25  LIG     1       0.968  -0.245  28.776  1.00  0.00      LIG  
ATOM   4246 H26  LIG     1       0.762  -1.193  27.311  1.00  0.00      LIG  
ATOM   4247 H27  LIG     1       4.493   2.222  24.903  1.00  0.00      LIG  
ATOM   4248 H28  LIG     1       3.289   3.046  23.906  1.00  0.00      LIG  
ATOM   4249 H29  LIG     1       3.637   1.361  23.633  1.00  0.00      LIG  
ATOM   4250 H30  LIG     1       4.417  -5.270  27.180  1.00  0.00      LIG  
ATOM   4251 H31  LIG     1       2.623  -5.927  29.016  1.00  0.00      LIG  
ATOM   4252 H32  LIG     1       3.604  -7.012  28.084  1.00  0.00      LIG  
ATOM   4253 H33  LIG     1       1.517  -7.883  28.380  1.00  0.00      LIG  
ATOM   4254 H34  LIG     1       2.563  -8.018  25.934  1.00  0.00      LIG  
ATOM   4255 H35  LIG     1       0.547  -5.482  27.399  1.00  0.00      LIG  
ATOM   4256 H36  LIG     1       5.357  -0.493  28.346  1.00  0.00      LIG  
ATOM   4257 H37  LIG     1       5.285  -0.820  26.615  1.00  0.00      LIG  
ATOM   4258 H38  LIG     1       5.514  -2.122  27.753  1.00  0.00      LIG  
ATOM   4259 H39  LIG     1       3.575  -4.679  25.069  1.00  0.00      LIG  
ATOM   4260 H40  LIG     1       1.937  -5.232  25.499  1.00  0.00      LIG  
ATOM   4261 H41  LIG     1       3.317  -6.355  25.373  1.00  0.00      LIG  
ATOM   4262 H42  LIG     1      -1.350  -7.114  24.964  1.00  0.00      LIG  
ATOM   4263 H43  LIG     1      -1.260  -7.683  26.642  1.00  0.00      LIG  
ATOM   4264 H44  LIG     1      -1.635  -8.809  25.343  1.00  0.00      LIG  
ATOM   4265 H45  LIG     1       1.779  -8.859  23.866  1.00  0.00      LIG  
ATOM   4266 H46  LIG     1       0.539  -7.716  23.339  1.00  0.00      LIG  
ATOM   4267 H47  LIG     1       0.108  -9.406  23.647  1.00  0.00      LIG  
TER
REMARK  Energy: 306.403
REMARK  SimpleFitness: 306.403
REMARK  FullFitness: -580.1301
REMARK  InterFull: -22.1011
REMARK  IntraFull: 332.622
REMARK  solvFull: -1089.25
REMARK  surfFull: 198.599
REMARK  extraFull: 0.0
REMARK  deltaGcompsolvpol: -1089.25
REMARK  deltaGcompsolvnonpol: 198.599
REMARK  deltaGprotsolvpol: -1109.66
REMARK  deltaGprotsolvnonpol: 196.383
REMARK  deltaGligsolvpol: -9.36455
REMARK  deltaGligsolvnonpol: 14.9126
REMARK  deltaGvdw: -22.1011
REMARK  deltaGelec: 0.0
REMARK  deltaG: -5.4596577
REMARK  Cluster: 0
REMARK  ClusterRank: 4
ATOM   4186 C    LIG     1       0.769   2.937  24.890  1.00  0.00      LIG  
ATOM   4187 C1   LIG     1       1.778   4.013  25.164  1.00  0.00      LIG  
ATOM   4188 C2   LIG     1       2.620   3.828  26.403  1.00  0.00      LIG  
ATOM   4189 C3   LIG     1       2.684   2.328  26.745  1.00  0.00      LIG  
ATOM   4190 C4   LIG     1       2.702   1.355  25.555  1.00  0.00      LIG  
ATOM   4191 C5   LIG     1       1.374   1.538  24.811  1.00  0.00      LIG  
ATOM   4192 C6   LIG     1       3.763   1.945  27.730  1.00  0.00      LIG  
ATOM   4193 C7   LIG     1       3.312   0.692  28.449  1.00  0.00      LIG  
ATOM   4194 C8   LIG     1       2.774  -0.417  27.526  1.00  0.00      LIG  
ATOM   4195 C9   LIG     1       2.998  -0.107  26.021  1.00  0.00      LIG  
ATOM   4196 C10  LIG     1       3.465  -1.779  27.861  1.00  0.00      LIG  
ATOM   4197 C11  LIG     1       3.078  -2.911  26.979  1.00  0.00      LIG  
ATOM   4198 C12  LIG     1       2.966  -2.586  25.524  1.00  0.00      LIG  
ATOM   4199 C13  LIG     1       2.366  -1.236  25.182  1.00  0.00      LIG  
ATOM   4200 C14  LIG     1       3.074  -4.089  27.648  1.00  0.00      LIG  
ATOM   4201 C15  LIG     1       3.292  -3.863  29.087  1.00  0.00      LIG  
ATOM   4202 C16  LIG     1       3.090  -2.377  29.201  1.00  0.00      LIG  
ATOM   4203 O    LIG     1       2.571  -1.081  23.780  1.00  0.00      LIG  
ATOM   4204 C17  LIG     1       3.969   4.525  26.235  1.00  0.00      LIG  
ATOM   4205 C18  LIG     1       1.905   4.551  27.535  1.00  0.00      LIG  
ATOM   4206 C19  LIG     1       1.266  -0.488  27.817  1.00  0.00      LIG  
ATOM   4207 C20  LIG     1       3.831   1.681  24.564  1.00  0.00      LIG  
ATOM   4208 H    LIG     1       4.069  -0.206  25.848  1.00  0.00      LIG  
ATOM   4209 C21  LIG     1       3.108  -5.536  27.204  1.00  0.00      LIG  
ATOM   4210 C22  LIG     1       2.278  -6.636  27.909  1.00  0.00      LIG  
ATOM   4211 C23  LIG     1       1.057  -7.290  27.226  1.00  0.00      LIG  
ATOM   4212 C24  LIG     1       1.277  -8.141  25.995  1.00  0.00      LIG  
ATOM   4213 O1   LIG     1       0.057  -6.326  27.021  1.00  0.00      LIG  
ATOM   4214 C25  LIG     1       5.005  -1.705  27.809  1.00  0.00      LIG  
ATOM   4215 O2   LIG     1       1.717   5.090  24.590  1.00  0.00      LIG  
ATOM   4216 H1   LIG     1       1.746   2.146  27.274  1.00  0.00      LIG  
ATOM   4217 C26  LIG     1       3.074  -5.691  25.729  1.00  0.00      LIG  
ATOM   4218 C27  LIG     1       0.178  -8.545  25.069  1.00  0.00      LIG  
ATOM   4219 C28  LIG     1      -1.272  -8.339  25.309  1.00  0.00      LIG  
ATOM   4220 C29  LIG     1       0.552  -8.710  23.649  1.00  0.00      LIG  
ATOM   4221 O3   LIG     1       0.735  -9.486  26.012  1.00  0.00      LIG  
ATOM   4222 H2   LIG     1       0.263   3.168  23.949  1.00  0.00      LIG  
ATOM   4223 H3   LIG     1       0.021   2.975  25.687  1.00  0.00      LIG  
ATOM   4224 H4   LIG     1       1.514   1.285  23.757  1.00  0.00      LIG  
ATOM   4225 H5   LIG     1       0.623   0.845  25.196  1.00  0.00      LIG  
ATOM   4226 H6   LIG     1       3.913   2.731  28.474  1.00  0.00      LIG  
ATOM   4227 H7   LIG     1       4.723   1.780  27.236  1.00  0.00      LIG  
ATOM   4228 H8   LIG     1       2.519   0.990  29.139  1.00  0.00      LIG  
ATOM   4229 H9   LIG     1       4.117   0.356  29.102  1.00  0.00      LIG  
ATOM   4230 H10  LIG     1       2.362  -3.331  25.008  1.00  0.00      LIG  
ATOM   4231 H11  LIG     1       3.968  -2.642  25.099  1.00  0.00      LIG  
ATOM   4232 H12  LIG     1       1.286  -1.276  25.330  1.00  0.00      LIG  
ATOM   4233 H13  LIG     1       4.304  -4.158  29.370  1.00  0.00      LIG  
ATOM   4234 H14  LIG     1       2.567  -4.396  29.707  1.00  0.00      LIG  
ATOM   4235 H15  LIG     1       2.042  -2.226  29.461  1.00  0.00      LIG  
ATOM   4236 H16  LIG     1       3.683  -1.961  30.003  1.00  0.00      LIG  
ATOM   4237 H17  LIG     1       2.414  -1.952  23.377  1.00  0.00      LIG  
ATOM   4238 H18  LIG     1       3.829   5.585  26.005  1.00  0.00      LIG  
ATOM   4239 H19  LIG     1       4.559   4.099  25.421  1.00  0.00      LIG  
ATOM   4240 H20  LIG     1       4.560   4.473  27.152  1.00  0.00      LIG  
ATOM   4241 H21  LIG     1       0.906   4.137  27.704  1.00  0.00      LIG  
ATOM   4242 H22  LIG     1       1.788   5.615  27.311  1.00  0.00      LIG  
ATOM   4243 H23  LIG     1       2.470   4.465  28.467  1.00  0.00      LIG  
ATOM   4244 H24  LIG     1       0.736   0.378  27.422  1.00  0.00      LIG  
ATOM   4245 H25  LIG     1       1.069  -0.507  28.891  1.00  0.00      LIG  
ATOM   4246 H26  LIG     1       0.799  -1.368  27.384  1.00  0.00      LIG  
ATOM   4247 H27  LIG     1       4.797   1.738  25.072  1.00  0.00      LIG  
ATOM   4248 H28  LIG     1       3.667   2.626  24.044  1.00  0.00      LIG  
ATOM   4249 H29  LIG     1       3.920   0.922  23.787  1.00  0.00      LIG  
ATOM   4250 H30  LIG     1       4.126  -5.778  27.503  1.00  0.00      LIG  
ATOM   4251 H31  LIG     1       1.948  -6.261  28.880  1.00  0.00      LIG  
ATOM   4252 H32  LIG     1       2.973  -7.451  28.119  1.00  0.00      LIG  
ATOM   4253 H33  LIG     1       0.637  -7.961  27.950  1.00  0.00      LIG  
ATOM   4254 H34  LIG     1       2.289  -8.135  25.637  1.00  0.00      LIG  
ATOM   4255 H35  LIG     1       0.428  -5.470  27.301  1.00  0.00      LIG  
ATOM   4256 H36  LIG     1       5.409  -1.060  28.591  1.00  0.00      LIG  
ATOM   4257 H37  LIG     1       5.374  -1.338  26.850  1.00  0.00      LIG  
ATOM   4258 H38  LIG     1       5.475  -2.681  27.964  1.00  0.00      LIG  
ATOM   4259 H39  LIG     1       3.760  -4.984  25.270  1.00  0.00      LIG  
ATOM   4260 H40  LIG     1       2.069  -5.532  25.334  1.00  0.00      LIG  
ATOM   4261 H41  LIG     1       3.438  -6.671  25.433  1.00  0.00      LIG  
ATOM   4262 H42  LIG     1      -1.589  -7.380  24.895  1.00  0.00      LIG  
ATOM   4263 H43  LIG     1      -1.509  -8.353  26.374  1.00  0.00      LIG  
ATOM   4264 H44  LIG     1      -1.849  -9.132  24.825  1.00  0.00      LIG  
ATOM   4265 H45  LIG     1       1.593  -9.021  23.535  1.00  0.00      LIG  
ATOM   4266 H46  LIG     1       0.417  -7.766  23.116  1.00  0.00      LIG  
ATOM   4267 H47  LIG     1      -0.096  -9.458  23.187  1.00  0.00      LIG  
TER
REMARK  Energy: 306.403
REMARK  SimpleFitness: 306.403
REMARK  FullFitness: -580.1301
REMARK  InterFull: -22.1011
REMARK  IntraFull: 332.622
REMARK  solvFull: -1089.25
REMARK  surfFull: 198.599
REMARK  extraFull: 0.0
REMARK  deltaGcompsolvpol: -1089.25
REMARK  deltaGcompsolvnonpol: 198.599
REMARK  deltaGprotsolvpol: -1109.66
REMARK  deltaGprotsolvnonpol: 196.383
REMARK  deltaGligsolvpol: -9.36455
REMARK  deltaGligsolvnonpol: 14.9126
REMARK  deltaGvdw: -22.1011
REMARK  deltaGelec: 0.0
REMARK  deltaG: -5.4596577
REMARK  Cluster: 0
REMARK  ClusterRank: 5
ATOM   4186 C    LIG     1       0.769   2.937  24.890  1.00  0.00      LIG  
ATOM   4187 C1   LIG     1       1.778   4.013  25.164  1.00  0.00      LIG  
ATOM   4188 C2   LIG     1       2.620   3.828  26.403  1.00  0.00      LIG  
ATOM   4189 C3   LIG     1       2.684   2.328  26.745  1.00  0.00      LIG  
ATOM   4190 C4   LIG     1       2.702   1.355  25.555  1.00  0.00      LIG  
ATOM   4191 C5   LIG     1       1.374   1.538  24.811  1.00  0.00      LIG  
ATOM   4192 C6   LIG     1       3.763   1.945  27.730  1.00  0.00      LIG  
ATOM   4193 C7   LIG     1       3.312   0.692  28.449  1.00  0.00      LIG  
ATOM   4194 C8   LIG     1       2.774  -0.417  27.526  1.00  0.00      LIG  
ATOM   4195 C9   LIG     1       2.998  -0.107  26.021  1.00  0.00      LIG  
ATOM   4196 C10  LIG     1       3.465  -1.779  27.861  1.00  0.00      LIG  
ATOM   4197 C11  LIG     1       3.078  -2.911  26.979  1.00  0.00      LIG  
ATOM   4198 C12  LIG     1       2.966  -2.586  25.524  1.00  0.00      LIG  
ATOM   4199 C13  LIG     1       2.366  -1.236  25.182  1.00  0.00      LIG  
ATOM   4200 C14  LIG     1       3.074  -4.089  27.648  1.00  0.00      LIG  
ATOM   4201 C15  LIG     1       3.292  -3.863  29.087  1.00  0.00      LIG  
ATOM   4202 C16  LIG     1       3.090  -2.377  29.201  1.00  0.00      LIG  
ATOM   4203 O    LIG     1       2.571  -1.081  23.780  1.00  0.00      LIG  
ATOM   4204 C17  LIG     1       3.969   4.525  26.235  1.00  0.00      LIG  
ATOM   4205 C18  LIG     1       1.905   4.551  27.535  1.00  0.00      LIG  
ATOM   4206 C19  LIG     1       1.266  -0.488  27.817  1.00  0.00      LIG  
ATOM   4207 C20  LIG     1       3.831   1.681  24.564  1.00  0.00      LIG  
ATOM   4208 H    LIG     1       4.069  -0.206  25.848  1.00  0.00      LIG  
ATOM   4209 C21  LIG     1       3.108  -5.536  27.204  1.00  0.00      LIG  
ATOM   4210 C22  LIG     1       2.278  -6.636  27.909  1.00  0.00      LIG  
ATOM   4211 C23  LIG     1       1.057  -7.290  27.226  1.00  0.00      LIG  
ATOM   4212 C24  LIG     1       1.277  -8.141  25.995  1.00  0.00      LIG  
ATOM   4213 O1   LIG     1       0.057  -6.326  27.021  1.00  0.00      LIG  
ATOM   4214 C25  LIG     1       5.005  -1.705  27.809  1.00  0.00      LIG  
ATOM   4215 O2   LIG     1       1.717   5.090  24.590  1.00  0.00      LIG  
ATOM   4216 H1   LIG     1       1.746   2.146  27.274  1.00  0.00      LIG  
ATOM   4217 C26  LIG     1       3.074  -5.691  25.729  1.00  0.00      LIG  
ATOM   4218 C27  LIG     1       0.178  -8.545  25.069  1.00  0.00      LIG  
ATOM   4219 C28  LIG     1      -1.272  -8.339  25.309  1.00  0.00      LIG  
ATOM   4220 C29  LIG     1       0.552  -8.710  23.649  1.00  0.00      LIG  
ATOM   4221 O3   LIG     1       0.735  -9.486  26.012  1.00  0.00      LIG  
ATOM   4222 H2   LIG     1       0.263   3.168  23.949  1.00  0.00      LIG  
ATOM   4223 H3   LIG     1       0.021   2.975  25.687  1.00  0.00      LIG  
ATOM   4224 H4   LIG     1       1.514   1.285  23.757  1.00  0.00      LIG  
ATOM   4225 H5   LIG     1       0.623   0.845  25.196  1.00  0.00      LIG  
ATOM   4226 H6   LIG     1       3.913   2.731  28.474  1.00  0.00      LIG  
ATOM   4227 H7   LIG     1       4.723   1.780  27.236  1.00  0.00      LIG  
ATOM   4228 H8   LIG     1       2.519   0.990  29.139  1.00  0.00      LIG  
ATOM   4229 H9   LIG     1       4.117   0.356  29.102  1.00  0.00      LIG  
ATOM   4230 H10  LIG     1       2.362  -3.331  25.008  1.00  0.00      LIG  
ATOM   4231 H11  LIG     1       3.968  -2.642  25.099  1.00  0.00      LIG  
ATOM   4232 H12  LIG     1       1.286  -1.276  25.330  1.00  0.00      LIG  
ATOM   4233 H13  LIG     1       4.304  -4.158  29.370  1.00  0.00      LIG  
ATOM   4234 H14  LIG     1       2.567  -4.396  29.707  1.00  0.00      LIG  
ATOM   4235 H15  LIG     1       2.042  -2.226  29.461  1.00  0.00      LIG  
ATOM   4236 H16  LIG     1       3.683  -1.961  30.003  1.00  0.00      LIG  
ATOM   4237 H17  LIG     1       2.414  -1.952  23.377  1.00  0.00      LIG  
ATOM   4238 H18  LIG     1       3.829   5.585  26.005  1.00  0.00      LIG  
ATOM   4239 H19  LIG     1       4.559   4.099  25.421  1.00  0.00      LIG  
ATOM   4240 H20  LIG     1       4.560   4.473  27.152  1.00  0.00      LIG  
ATOM   4241 H21  LIG     1       0.906   4.137  27.704  1.00  0.00      LIG  
ATOM   4242 H22  LIG     1       1.788   5.615  27.311  1.00  0.00      LIG  
ATOM   4243 H23  LIG     1       2.470   4.465  28.467  1.00  0.00      LIG  
ATOM   4244 H24  LIG     1       0.736   0.378  27.422  1.00  0.00      LIG  
ATOM   4245 H25  LIG     1       1.069  -0.507  28.891  1.00  0.00      LIG  
ATOM   4246 H26  LIG     1       0.799  -1.368  27.384  1.00  0.00      LIG  
ATOM   4247 H27  LIG     1       4.797   1.738  25.072  1.00  0.00      LIG  
ATOM   4248 H28  LIG     1       3.667   2.626  24.044  1.00  0.00      LIG  
ATOM   4249 H29  LIG     1       3.920   0.922  23.787  1.00  0.00      LIG  
ATOM   4250 H30  LIG     1       4.126  -5.778  27.503  1.00  0.00      LIG  
ATOM   4251 H31  LIG     1       1.948  -6.261  28.880  1.00  0.00      LIG  
ATOM   4252 H32  LIG     1       2.973  -7.451  28.119  1.00  0.00      LIG  
ATOM   4253 H33  LIG     1       0.637  -7.961  27.950  1.00  0.00      LIG  
ATOM   4254 H34  LIG     1       2.289  -8.135  25.637  1.00  0.00      LIG  
ATOM   4255 H35  LIG     1       0.428  -5.470  27.301  1.00  0.00      LIG  
ATOM   4256 H36  LIG     1       5.409  -1.060  28.591  1.00  0.00      LIG  
ATOM   4257 H37  LIG     1       5.374  -1.338  26.850  1.00  0.00      LIG  
ATOM   4258 H38  LIG     1       5.475  -2.681  27.964  1.00  0.00      LIG  
ATOM   4259 H39  LIG     1       3.760  -4.984  25.270  1.00  0.00      LIG  
ATOM   4260 H40  LIG     1       2.069  -5.532  25.334  1.00  0.00      LIG  
ATOM   4261 H41  LIG     1       3.438  -6.671  25.433  1.00  0.00      LIG  
ATOM   4262 H42  LIG     1      -1.589  -7.380  24.895  1.00  0.00      LIG  
ATOM   4263 H43  LIG     1      -1.509  -8.353  26.374  1.00  0.00      LIG  
ATOM   4264 H44  LIG     1      -1.849  -9.132  24.825  1.00  0.00      LIG  
ATOM   4265 H45  LIG     1       1.593  -9.021  23.535  1.00  0.00      LIG  
ATOM   4266 H46  LIG     1       0.417  -7.766  23.116  1.00  0.00      LIG  
ATOM   4267 H47  LIG     1      -0.096  -9.458  23.187  1.00  0.00      LIG  
TER
REMARK  Energy: 306.403
REMARK  SimpleFitness: 306.403
REMARK  FullFitness: -580.1301
REMARK  InterFull: -22.1011
REMARK  IntraFull: 332.622
REMARK  solvFull: -1089.25
REMARK  surfFull: 198.599
REMARK  extraFull: 0.0
REMARK  deltaGcompsolvpol: -1089.25
REMARK  deltaGcompsolvnonpol: 198.599
REMARK  deltaGprotsolvpol: -1109.66
REMARK  deltaGprotsolvnonpol: 196.383
REMARK  deltaGligsolvpol: -9.36455
REMARK  deltaGligsolvnonpol: 14.9126
REMARK  deltaGvdw: -22.1011
REMARK  deltaGelec: 0.0
REMARK  deltaG: -5.4596577
REMARK  Cluster: 0
REMARK  ClusterRank: 6
ATOM   4186 C    LIG     1       0.769   2.937  24.890  1.00  0.00      LIG  
ATOM   4187 C1   LIG     1       1.778   4.013  25.164  1.00  0.00      LIG  
ATOM   4188 C2   LIG     1       2.620   3.828  26.403  1.00  0.00      LIG  
ATOM   4189 C3   LIG     1       2.684   2.328  26.745  1.00  0.00      LIG  
ATOM   4190 C4   LIG     1       2.702   1.355  25.555  1.00  0.00      LIG  
ATOM   4191 C5   LIG     1       1.374   1.538  24.811  1.00  0.00      LIG  
ATOM   4192 C6   LIG     1       3.763   1.945  27.730  1.00  0.00      LIG  
ATOM   4193 C7   LIG     1       3.312   0.692  28.449  1.00  0.00      LIG  
ATOM   4194 C8   LIG     1       2.774  -0.417  27.526  1.00  0.00      LIG  
ATOM   4195 C9   LIG     1       2.998  -0.107  26.021  1.00  0.00      LIG  
ATOM   4196 C10  LIG     1       3.465  -1.779  27.861  1.00  0.00      LIG  
ATOM   4197 C11  LIG     1       3.078  -2.911  26.979  1.00  0.00      LIG  
ATOM   4198 C12  LIG     1       2.966  -2.586  25.524  1.00  0.00      LIG  
ATOM   4199 C13  LIG     1       2.366  -1.236  25.182  1.00  0.00      LIG  
ATOM   4200 C14  LIG     1       3.074  -4.089  27.648  1.00  0.00      LIG  
ATOM   4201 C15  LIG     1       3.292  -3.863  29.087  1.00  0.00      LIG  
ATOM   4202 C16  LIG     1       3.090  -2.377  29.201  1.00  0.00      LIG  
ATOM   4203 O    LIG     1       2.571  -1.081  23.780  1.00  0.00      LIG  
ATOM   4204 C17  LIG     1       3.969   4.525  26.235  1.00  0.00      LIG  
ATOM   4205 C18  LIG     1       1.905   4.551  27.535  1.00  0.00      LIG  
ATOM   4206 C19  LIG     1       1.266  -0.488  27.817  1.00  0.00      LIG  
ATOM   4207 C20  LIG     1       3.831   1.681  24.564  1.00  0.00      LIG  
ATOM   4208 H    LIG     1       4.069  -0.206  25.848  1.00  0.00      LIG  
ATOM   4209 C21  LIG     1       3.108  -5.536  27.204  1.00  0.00      LIG  
ATOM   4210 C22  LIG     1       2.278  -6.636  27.909  1.00  0.00      LIG  
ATOM   4211 C23  LIG     1       1.057  -7.290  27.226  1.00  0.00      LIG  
ATOM   4212 C24  LIG     1       1.277  -8.141  25.995  1.00  0.00      LIG  
ATOM   4213 O1   LIG     1       0.057  -6.326  27.021  1.00  0.00      LIG  
ATOM   4214 C25  LIG     1       5.005  -1.705  27.809  1.00  0.00      LIG  
ATOM   4215 O2   LIG     1       1.717   5.090  24.590  1.00  0.00      LIG  
ATOM   4216 H1   LIG     1       1.746   2.146  27.274  1.00  0.00      LIG  
ATOM   4217 C26  LIG     1       3.074  -5.691  25.729  1.00  0.00      LIG  
ATOM   4218 C27  LIG     1       0.178  -8.545  25.069  1.00  0.00      LIG  
ATOM   4219 C28  LIG     1      -1.272  -8.339  25.309  1.00  0.00      LIG  
ATOM   4220 C29  LIG     1       0.552  -8.710  23.649  1.00  0.00      LIG  
ATOM   4221 O3   LIG     1       0.735  -9.486  26.012  1.00  0.00      LIG  
ATOM   4222 H2   LIG     1       0.263   3.168  23.949  1.00  0.00      LIG  
ATOM   4223 H3   LIG     1       0.021   2.975  25.687  1.00  0.00      LIG  
ATOM   4224 H4   LIG     1       1.514   1.285  23.757  1.00  0.00      LIG  
ATOM   4225 H5   LIG     1       0.623   0.845  25.196  1.00  0.00      LIG  
ATOM   4226 H6   LIG     1       3.913   2.731  28.474  1.00  0.00      LIG  
ATOM   4227 H7   LIG     1       4.723   1.780  27.236  1.00  0.00      LIG  
ATOM   4228 H8   LIG     1       2.519   0.990  29.139  1.00  0.00      LIG  
ATOM   4229 H9   LIG     1       4.117   0.356  29.102  1.00  0.00      LIG  
ATOM   4230 H10  LIG     1       2.362  -3.331  25.008  1.00  0.00      LIG  
ATOM   4231 H11  LIG     1       3.968  -2.642  25.099  1.00  0.00      LIG  
ATOM   4232 H12  LIG     1       1.286  -1.276  25.330  1.00  0.00      LIG  
ATOM   4233 H13  LIG     1       4.304  -4.158  29.370  1.00  0.00      LIG  
ATOM   4234 H14  LIG     1       2.567  -4.396  29.707  1.00  0.00      LIG  
ATOM   4235 H15  LIG     1       2.042  -2.226  29.461  1.00  0.00      LIG  
ATOM   4236 H16  LIG     1       3.683  -1.961  30.003  1.00  0.00      LIG  
ATOM   4237 H17  LIG     1       2.414  -1.952  23.377  1.00  0.00      LIG  
ATOM   4238 H18  LIG     1       3.829   5.585  26.005  1.00  0.00      LIG  
ATOM   4239 H19  LIG     1       4.559   4.099  25.421  1.00  0.00      LIG  
ATOM   4240 H20  LIG     1       4.560   4.473  27.152  1.00  0.00      LIG  
ATOM   4241 H21  LIG     1       0.906   4.137  27.704  1.00  0.00      LIG  
ATOM   4242 H22  LIG     1       1.788   5.615  27.311  1.00  0.00      LIG  
ATOM   4243 H23  LIG     1       2.470   4.465  28.467  1.00  0.00      LIG  
ATOM   4244 H24  LIG     1       0.736   0.378  27.422  1.00  0.00      LIG  
ATOM   4245 H25  LIG     1       1.069  -0.507  28.891  1.00  0.00      LIG  
ATOM   4246 H26  LIG     1       0.799  -1.368  27.384  1.00  0.00      LIG  
ATOM   4247 H27  LIG     1       4.797   1.738  25.072  1.00  0.00      LIG  
ATOM   4248 H28  LIG     1       3.667   2.626  24.044  1.00  0.00      LIG  
ATOM   4249 H29  LIG     1       3.920   0.922  23.787  1.00  0.00      LIG  
ATOM   4250 H30  LIG     1       4.126  -5.778  27.503  1.00  0.00      LIG  
ATOM   4251 H31  LIG     1       1.948  -6.261  28.880  1.00  0.00      LIG  
ATOM   4252 H32  LIG     1       2.973  -7.451  28.119  1.00  0.00      LIG  
ATOM   4253 H33  LIG     1       0.637  -7.961  27.950  1.00  0.00      LIG  
ATOM   4254 H34  LIG     1       2.289  -8.135  25.637  1.00  0.00      LIG  
ATOM   4255 H35  LIG     1       0.428  -5.470  27.301  1.00  0.00      LIG  
ATOM   4256 H36  LIG     1       5.409  -1.060  28.591  1.00  0.00      LIG  
ATOM   4257 H37  LIG     1       5.374  -1.338  26.850  1.00  0.00      LIG  
ATOM   4258 H38  LIG     1       5.475  -2.681  27.964  1.00  0.00      LIG  
ATOM   4259 H39  LIG     1       3.760  -4.984  25.270  1.00  0.00      LIG  
ATOM   4260 H40  LIG     1       2.069  -5.532  25.334  1.00  0.00      LIG  
ATOM   4261 H41  LIG     1       3.438  -6.671  25.433  1.00  0.00      LIG  
ATOM   4262 H42  LIG     1      -1.589  -7.380  24.895  1.00  0.00      LIG  
ATOM   4263 H43  LIG     1      -1.509  -8.353  26.374  1.00  0.00      LIG  
ATOM   4264 H44  LIG     1      -1.849  -9.132  24.825  1.00  0.00      LIG  
ATOM   4265 H45  LIG     1       1.593  -9.021  23.535  1.00  0.00      LIG  
ATOM   4266 H46  LIG     1       0.417  -7.766  23.116  1.00  0.00      LIG  
ATOM   4267 H47  LIG     1      -0.096  -9.458  23.187  1.00  0.00      LIG  
TER
REMARK  Energy: 306.403
REMARK  SimpleFitness: 306.403
REMARK  FullFitness: -580.1301
REMARK  InterFull: -22.1011
REMARK  IntraFull: 332.622
REMARK  solvFull: -1089.25
REMARK  surfFull: 198.599
REMARK  extraFull: 0.0
REMARK  deltaGcompsolvpol: -1089.25
REMARK  deltaGcompsolvnonpol: 198.599
REMARK  deltaGprotsolvpol: -1109.66
REMARK  deltaGprotsolvnonpol: 196.383
REMARK  deltaGligsolvpol: -9.36455
REMARK  deltaGligsolvnonpol: 14.9126
REMARK  deltaGvdw: -22.1011
REMARK  deltaGelec: 0.0
REMARK  deltaG: -5.4596577
REMARK  Cluster: 0
REMARK  ClusterRank: 7
ATOM   4186 C    LIG     1       0.769   2.937  24.890  1.00  0.00      LIG  
ATOM   4187 C1   LIG     1       1.778   4.013  25.164  1.00  0.00      LIG  
ATOM   4188 C2   LIG     1       2.620   3.828  26.403  1.00  0.00      LIG  
ATOM   4189 C3   LIG     1       2.684   2.328  26.745  1.00  0.00      LIG  
ATOM   4190 C4   LIG     1       2.702   1.355  25.555  1.00  0.00      LIG  
ATOM   4191 C5   LIG     1       1.374   1.538  24.811  1.00  0.00      LIG  
ATOM   4192 C6   LIG     1       3.763   1.945  27.730  1.00  0.00      LIG  
ATOM   4193 C7   LIG     1       3.312   0.692  28.449  1.00  0.00      LIG  
ATOM   4194 C8   LIG     1       2.774  -0.417  27.526  1.00  0.00      LIG  
ATOM   4195 C9   LIG     1       2.998  -0.107  26.021  1.00  0.00      LIG  
ATOM   4196 C10  LIG     1       3.465  -1.779  27.861  1.00  0.00      LIG  
ATOM   4197 C11  LIG     1       3.078  -2.911  26.979  1.00  0.00      LIG  
ATOM   4198 C12  LIG     1       2.966  -2.586  25.524  1.00  0.00      LIG  
ATOM   4199 C13  LIG     1       2.366  -1.236  25.182  1.00  0.00      LIG  
ATOM   4200 C14  LIG     1       3.074  -4.089  27.648  1.00  0.00      LIG  
ATOM   4201 C15  LIG     1       3.292  -3.863  29.087  1.00  0.00      LIG  
ATOM   4202 C16  LIG     1       3.090  -2.377  29.201  1.00  0.00      LIG  
ATOM   4203 O    LIG     1       2.571  -1.081  23.780  1.00  0.00      LIG  
ATOM   4204 C17  LIG     1       3.969   4.525  26.235  1.00  0.00      LIG  
ATOM   4205 C18  LIG     1       1.905   4.551  27.535  1.00  0.00      LIG  
ATOM   4206 C19  LIG     1       1.266  -0.488  27.817  1.00  0.00      LIG  
ATOM   4207 C20  LIG     1       3.831   1.681  24.564  1.00  0.00      LIG  
ATOM   4208 H    LIG     1       4.069  -0.206  25.848  1.00  0.00      LIG  
ATOM   4209 C21  LIG     1       3.108  -5.536  27.204  1.00  0.00      LIG  
ATOM   4210 C22  LIG     1       2.278  -6.636  27.909  1.00  0.00      LIG  
ATOM   4211 C23  LIG     1       1.057  -7.290  27.226  1.00  0.00      LIG  
ATOM   4212 C24  LIG     1       1.277  -8.141  25.995  1.00  0.00      LIG  
ATOM   4213 O1   LIG     1       0.057  -6.326  27.021  1.00  0.00      LIG  
ATOM   4214 C25  LIG     1       5.005  -1.705  27.809  1.00  0.00      LIG  
ATOM   4215 O2   LIG     1       1.717   5.090  24.590  1.00  0.00      LIG  
ATOM   4216 H1   LIG     1       1.746   2.146  27.274  1.00  0.00      LIG  
ATOM   4217 C26  LIG     1       3.074  -5.691  25.729  1.00  0.00      LIG  
ATOM   4218 C27  LIG     1       0.178  -8.545  25.069  1.00  0.00      LIG  
ATOM   4219 C28  LIG     1      -1.272  -8.339  25.309  1.00  0.00      LIG  
ATOM   4220 C29  LIG     1       0.552  -8.710  23.649  1.00  0.00      LIG  
ATOM   4221 O3   LIG     1       0.735  -9.486  26.012  1.00  0.00      LIG  
ATOM   4222 H2   LIG     1       0.263   3.168  23.949  1.00  0.00      LIG  
ATOM   4223 H3   LIG     1       0.021   2.975  25.687  1.00  0.00      LIG  
ATOM   4224 H4   LIG     1       1.514   1.285  23.757  1.00  0.00      LIG  
ATOM   4225 H5   LIG     1       0.623   0.845  25.196  1.00  0.00      LIG  
ATOM   4226 H6   LIG     1       3.913   2.731  28.474  1.00  0.00      LIG  
ATOM   4227 H7   LIG     1       4.723   1.780  27.236  1.00  0.00      LIG  
ATOM   4228 H8   LIG     1       2.519   0.990  29.139  1.00  0.00      LIG  
ATOM   4229 H9   LIG     1       4.117   0.356  29.102  1.00  0.00      LIG  
ATOM   4230 H10  LIG     1       2.362  -3.331  25.008  1.00  0.00      LIG  
ATOM   4231 H11  LIG     1       3.968  -2.642  25.099  1.00  0.00      LIG  
ATOM   4232 H12  LIG     1       1.286  -1.276  25.330  1.00  0.00      LIG  
ATOM   4233 H13  LIG     1       4.304  -4.158  29.370  1.00  0.00      LIG  
ATOM   4234 H14  LIG     1       2.567  -4.396  29.707  1.00  0.00      LIG  
ATOM   4235 H15  LIG     1       2.042  -2.226  29.461  1.00  0.00      LIG  
ATOM   4236 H16  LIG     1       3.683  -1.961  30.003  1.00  0.00      LIG  
ATOM   4237 H17  LIG     1       2.414  -1.952  23.377  1.00  0.00      LIG  
ATOM   4238 H18  LIG     1       3.829   5.585  26.005  1.00  0.00      LIG  
ATOM   4239 H19  LIG     1       4.559   4.099  25.421  1.00  0.00      LIG  
ATOM   4240 H20  LIG     1       4.560   4.473  27.152  1.00  0.00      LIG  
ATOM   4241 H21  LIG     1       0.906   4.137  27.704  1.00  0.00      LIG  
ATOM   4242 H22  LIG     1       1.788   5.615  27.311  1.00  0.00      LIG  
ATOM   4243 H23  LIG     1       2.470   4.465  28.467  1.00  0.00      LIG  
ATOM   4244 H24  LIG     1       0.736   0.378  27.422  1.00  0.00      LIG  
ATOM   4245 H25  LIG     1       1.069  -0.507  28.891  1.00  0.00      LIG  
ATOM   4246 H26  LIG     1       0.799  -1.368  27.384  1.00  0.00      LIG  
ATOM   4247 H27  LIG     1       4.797   1.738  25.072  1.00  0.00      LIG  
ATOM   4248 H28  LIG     1       3.667   2.626  24.044  1.00  0.00      LIG  
ATOM   4249 H29  LIG     1       3.920   0.922  23.787  1.00  0.00      LIG  
ATOM   4250 H30  LIG     1       4.126  -5.778  27.503  1.00  0.00      LIG  
ATOM   4251 H31  LIG     1       1.948  -6.261  28.880  1.00  0.00      LIG  
ATOM   4252 H32  LIG     1       2.973  -7.451  28.119  1.00  0.00      LIG  
ATOM   4253 H33  LIG     1       0.637  -7.961  27.950  1.00  0.00      LIG  
ATOM   4254 H34  LIG     1       2.289  -8.135  25.637  1.00  0.00      LIG  
ATOM   4255 H35  LIG     1       0.428  -5.470  27.301  1.00  0.00      LIG  
ATOM   4256 H36  LIG     1       5.409  -1.060  28.591  1.00  0.00      LIG  
ATOM   4257 H37  LIG     1       5.374  -1.338  26.850  1.00  0.00      LIG  
ATOM   4258 H38  LIG     1       5.475  -2.681  27.964  1.00  0.00      LIG  
ATOM   4259 H39  LIG     1       3.760  -4.984  25.270  1.00  0.00      LIG  
ATOM   4260 H40  LIG     1       2.069  -5.532  25.334  1.00  0.00      LIG  
ATOM   4261 H41  LIG     1       3.438  -6.671  25.433  1.00  0.00      LIG  
ATOM   4262 H42  LIG     1      -1.589  -7.380  24.895  1.00  0.00      LIG  
ATOM   4263 H43  LIG     1      -1.509  -8.353  26.374  1.00  0.00      LIG  
ATOM   4264 H44  LIG     1      -1.849  -9.132  24.825  1.00  0.00      LIG  
ATOM   4265 H45  LIG     1       1.593  -9.021  23.535  1.00  0.00      LIG  
ATOM   4266 H46  LIG     1       0.417  -7.766  23.116  1.00  0.00      LIG  
ATOM   4267 H47  LIG     1      -0.096  -9.458  23.187  1.00  0.00      LIG  
TER
TER
