# Supplementary material for: Exploring the mechanism of Alisma orientale for the treatment of pregnancy induced hypertension and potential hepato-nephrotoxicity by using network pharmacology, network toxicology, molecular docking and molecular dynamics simulation
Source: Front Pharmacol. 2022 Nov 15;13:1027112. doi: 10.3389/fphar.2022.1027112 (PMC9705790; doi:10.3389/fphar.2022.1027112)
Supplement: Supplementary file 8 [file DataSheet6.zip › HSP90AA1/HSP830/eadock3.err]

sib.fastconf.EADock3: running @ selenium/127.0.1.1 development version. /home/swissdock/swissdock/tmp//cache/eadock3/eadock3.jar MD5: 6b55cadf59de6f950f604b9d6d6562d2
sib.fastconf.EADock3: 5000 binding modes will be generated
sib.fastconf.EADock3: the 5000 with the most favorable SimpleFitness will be evaluated with FACTS.
sib.fastconf.EADock3: 250 binding modes will be retained
sib.fastconf.EADock3: minimize with 100 steps of SD then 250 steps of ABNR
sib.fastconf.EADock3: side chains closer than 0.0 A to any atom of the ligand will be optimized.
sib.fastconf.EADock3: Clustering radius is 2.0
sib.fastconf.EADock3: Maximum cluster size is 8
sib.fastconf.EADock3: clusters will have the exact size.
sib.fastconf.EADock3: Output file is clusters.zip
sib.fastconf.EADock3: Ligand selection is SEGID LIG
sib.fastconf.EADock3: temporary files will be kept.
sib.fastconf.EADock3: Translations allowed.
sib.fastconf.EADock3: solvation model is FACTS
sib.fastconf.EADock3: Centering rotations on the whole ligand.
sib.fastconf.EADock3: System  : 4267 atoms
sib.fastconf.EADock3: Ligand  : 82 atoms
sib.fastconf.EADock3: Receptor: 4185 atoms
sib.fastconf.EADock3:   Fixed part   : 4185 atoms
sib.fastconf.EADock3:   Flexible part: 0 atoms
sib.fastconf.EADock3: Blind docking
sib.fastconf.biodatastructures.molecules.FlexibleMoleculeBuilder: No RotateBond directive found.
sib.fastconf.biodatastructures.molecules.FlexibleMoleculeBuilder: Multiple keyword found in RotateBond directive.
sib.fastconf.biodatastructures.molecules.FlexibleMoleculeBuilder: Identify bonds.
sib.fastconf.biodatastructures.molecules.FlexibleMolecule: Total of 86 bonds found.
sib.fastconf.biodatastructures.molecules.FlexibleMolecule: Restricting dihedral rotations based on the number of atom on each side.
sib.fastconf.biodatastructures.molecules.FlexibleMolecule: 14 rotatable dihedral angles found.
sib.fastconf.biodatastructures.molecules.FlexibleMolecule: no user specified bond list.
sib.fastconf.biodatastructures.molecules.FlexibleMolecule: Filtering out dihedrals defined with an hydrogen.
sib.fastconf.biodatastructures.molecules.FlexibleMolecule: accepting bond 4197_4200_4209_4210
sib.fastconf.biodatastructures.molecules.FlexibleMolecule: accepting bond 4200_4209_4210_4211
sib.fastconf.biodatastructures.molecules.FlexibleMolecule: accepting bond 4209_4210_4211_4212
sib.fastconf.biodatastructures.molecules.FlexibleMolecule: accepting bond 4210_4211_4212_4218
sib.fastconf.biodatastructures.molecules.FlexibleMolecule: found # 58 core atoms : [ 4186 4187 4188 4189 4190 4191 4192 4193 4194 4195 4196 4197 4198 4199 4200 4201 4202 4203 4204 4205 4206 4207 4208 4209 4214 4215 4216 4222 4223 4224 4225 4226 4227 4228 4229 4230 4231 4232 4233 4234 4235 4236 4237 4238 4239 4240 4241 4242 4243 4244 4245 4246 4247 4248 4249 4256 4257 4258 ]
sib.fastconf.biodatastructures.molecules.FlexibleMolecule: found rotatable bond # 0 between 4200 4209
sib.fastconf.biodatastructures.molecules.FlexibleMolecule: Group FIX (56): [ 4186 4187 4191 4222 4223 4188 4215 4190 4224 4225 4189 4204 4205 4195 4207 4192 4216 4238 4239 4240 4241 4242 4243 4194 4199 4208 4247 4248 4249 4193 4226 4227 4196 4206 4198 4203 4232 4228 4229 4197 4202 4214 4244 4245 4246 4230 4231 4237 4201 4235 4236 4256 4257 4258 4233 4234 ] 
sib.fastconf.biodatastructures.molecules.FlexibleMolecule: Group ROTATABLE (24): [ 4210 4217 4250 4211 4251 4252 4212 4213 4253 4218 4221 4254 4255 4259 4260 4261 4219 4220 4262 4263 4264 4265 4266 4267 ] 
sib.fastconf.biodatastructures.molecules.FlexibleMolecule: Group ROTATABLE (Validation) (2): [ 4210 4217 ] 
sib.fastconf.biodatastructures.molecules.FlexibleMolecule: Group ROTATABLE (Non Validation) (18): [ 4211 4251 4252 4212 4213 4253 4218 4221 4254 4255 4219 4220 4262 4263 4264 4265 4266 4267 ] 
sib.fastconf.biodatastructures.molecules.FlexibleMolecule: found rotatable bond # 1 between 4209 4210
sib.fastconf.biodatastructures.molecules.FlexibleMolecule: Group FIX (62): [ 4186 4187 4191 4222 4223 4188 4215 4190 4224 4225 4189 4204 4205 4195 4207 4192 4216 4238 4239 4240 4241 4242 4243 4194 4199 4208 4247 4248 4249 4193 4226 4227 4196 4206 4198 4203 4232 4228 4229 4197 4202 4214 4244 4245 4246 4230 4231 4237 4200 4201 4235 4236 4256 4257 4258 4233 4234 4217 4250 4259 4260 4261 ] 
sib.fastconf.biodatastructures.molecules.FlexibleMolecule: Group ROTATABLE (18): [ 4211 4251 4252 4212 4213 4253 4218 4221 4254 4255 4219 4220 4262 4263 4264 4265 4266 4267 ] 
sib.fastconf.biodatastructures.molecules.FlexibleMolecule: Group ROTATABLE (Validation) (1): [ 4211 ] 
sib.fastconf.biodatastructures.molecules.FlexibleMolecule: Group ROTATABLE (Non Validation) (15): [ 4212 4213 4253 4218 4221 4254 4255 4219 4220 4262 4263 4264 4265 4266 4267 ] 
sib.fastconf.biodatastructures.molecules.FlexibleMolecule: found rotatable bond # 2 between 4210 4211
sib.fastconf.biodatastructures.molecules.FlexibleMolecule: Group FIX (65): [ 4186 4187 4191 4222 4223 4188 4215 4190 4224 4225 4189 4204 4205 4195 4207 4192 4216 4238 4239 4240 4241 4242 4243 4194 4199 4208 4247 4248 4249 4193 4226 4227 4196 4206 4198 4203 4232 4228 4229 4197 4202 4214 4244 4245 4246 4230 4231 4237 4200 4201 4235 4236 4256 4257 4258 4209 4233 4234 4217 4250 4251 4252 4259 4260 4261 ] 
sib.fastconf.biodatastructures.molecules.FlexibleMolecule: Group ROTATABLE (15): [ 4212 4213 4253 4218 4221 4254 4255 4219 4220 4262 4263 4264 4265 4266 4267 ] 
sib.fastconf.biodatastructures.molecules.FlexibleMolecule: Group ROTATABLE (Validation) (2): [ 4212 4213 ] 
sib.fastconf.biodatastructures.molecules.FlexibleMolecule: Group ROTATABLE (Non Validation) (11): [ 4218 4221 4254 4219 4220 4262 4263 4264 4265 4266 4267 ] 
sib.fastconf.biodatastructures.molecules.FlexibleMolecule: found rotatable bond # 3 between 4211 4212
sib.fastconf.biodatastructures.molecules.FlexibleMolecule: Group FIX (69): [ 4186 4187 4191 4222 4223 4188 4215 4190 4224 4225 4189 4204 4205 4195 4207 4192 4216 4238 4239 4240 4241 4242 4243 4194 4199 4208 4247 4248 4249 4193 4226 4227 4196 4206 4198 4203 4232 4228 4229 4197 4202 4214 4244 4245 4246 4230 4231 4237 4200 4201 4235 4236 4256 4257 4258 4209 4233 4234 4210 4217 4250 4251 4252 4259 4260 4261 4213 4253 4255 ] 
sib.fastconf.biodatastructures.molecules.FlexibleMolecule: Group ROTATABLE (11): [ 4218 4221 4254 4219 4220 4262 4263 4264 4265 4266 4267 ] 
sib.fastconf.biodatastructures.molecules.FlexibleMolecule: Group ROTATABLE (Validation) (4): [ 4218 4221 4219 4220 ] 
sib.fastconf.biodatastructures.molecules.FlexibleMolecule: Group ROTATABLE (Non Validation) (0): [ ] 
sib.fastconf.biodatastructures.molecules.FlexibleMolecule: Bond 4200 4209 has no putative parent, best bet is root node
sib.fastconf.biodatastructures.molecules.FlexibleMoleculeRotatable bond tree initialized 5 elements
sib.fastconf.biodatastructures.molecules.FlexibleMolecule: Detecting chiral carbons
sib.fastconf.biodatastructures.molecules.FlexibleMolecule: Atom 4194 C8   [ 0.68 -1.083 0.674 ] is chiral
sib.fastconf.biodatastructures.molecules.FlexibleMolecule: Atom 4196 C10  [ -0.784 -1.058 0.136 ] is chiral
sib.fastconf.biodatastructures.molecules.FlexibleMolecule: Atom 4199 C13  [ 0.972 1.325 -0.098 ] is chiral
sib.fastconf.biodatastructures.molecules.FlexibleMolecule: Atom 4209 C21  [ -3.169 1.739 1.173 ] is chiral
sib.fastconf.biodatastructures.molecules.FlexibleMolecule: Atom 4211 C23  [ -4.971 1.285 -0.576 ] is chiral
sib.fastconf.biodatastructures.molecules.FlexibleMolecule: Atom 4212 C24  [ -4.618 2.427 -1.477 ] is chiral
sib.fastconf.FastconfBuilder: Initialize non bonded list.
sib.fastconf.biodatastructures.scoring.moleculargrids.grids.InsideMolecularGrid: Calculating inside grid [382][376][385]
sib.fastconf.biodatastructures.scoring.moleculargrids.grids.InsideMolecularGrid: Inside grid calculated in 710 ms
sib.fastconf.biodatastructures.scoring.moleculargrids.grids.InsideMolecularGrid: Smoothing inside grid.
sib.fastconf.biodatastructures.scoring.moleculargrids.grids.InsideMolecularGrid: Inside grid smoothed in 710 ms
sib.fastconf.biodatastructures.scoring.EvaluatorBuilder: generation of the electrostatic grid took 10 ms.
sib.fastconf.FastconfBuilder: Initial energy: 177.52707
sib.fastconf.EADock3: EADock3 starting
sib.fastconf.EADock3: Box volume 288759.78 ?
sib.fastconf.EADock3: Xmin: -32.528 Xmax: 33.742 Xsize: 66.270
sib.fastconf.EADock3: Ymin: -47.643 Ymax: 17.461 Ysize: 65.103
sib.fastconf.EADock3: Zmin: -3.165 Zmax: 63.765 Zsize: 66.930
sib.fastconf.EADock3: Calculating pocket bias.
sib.fastconf.EADock3: 1 cavities identified.
sib.fastconf.EADock3: 8 magic points identified.
sib.fastconf.EADock3: 8 pocket points were identified in 1530 ms
sib.fastconf.EADock3: Calculating surface bias.
sib.fastconf.EADock3: 7429 surface points were identified in 3680 ms
sib.fastconf.EADock3: 0.0 % done
sib.fastconf.EADock3: only 1/500001 BM accepted, exiting DSS.
sib.fastconf.EADock3: The generation of 1 conformations took 961340 s
sib.fastconf.EADock3: The DSS engine failed 495001 times to find a suitable BMs within the allowed time limit of 500 ms
sib.fastconf.EADock3: Minimizing binding mode 0, energy is 885.1332, rmsd is 27.32237
sib.fastconf.EADock3: Filter out binding modes with an energy above 3.4028235E38 (3.4028235E38 above the most favorable binding mode, which has an energy of 307.51)
sib.wrappers.md.charmm.ExtendedCharmmWrapper: CHARMM timers: CPU time: 1.02 seconds
sib.wrappers.md.charmm.ExtendedCharmmWrapper: CHARMM timers: Elapsed time: 977.32 seconds.
sib.fastconf.EADock3: Starting clustering
sib.fastconf.EADock3: Clustering iteration 0 took 0 ms and merged 0 clusters.
sib.fastconf.EADock3: Clustering took 0 ms.
sib.fastconf.EADock3: 1 elements were gathered in 1 clusters.
sib.fastconf.EADock3: Evaluating cluster 0/1
sib.fastconf.EADock3: Evaluating binding mode 0/1 with FACTS
sib.wrappers.md.charmm.ExtendedCharmmWrapper: CHARMM timers: CPU time: 1.07 seconds
sib.wrappers.md.charmm.ExtendedCharmmWrapper: CHARMM timers: Elapsed time: 1.08468 seconds.
sib.fastconf.EADock3: Starting cluster expansion.
sib.fastconf.EADock3: System  : 4267 atoms
sib.fastconf.EADock3: Ligand  : 82 atoms
sib.fastconf.EADock3: Receptor: 4185 atoms
sib.fastconf.EADock3:   Fixed part   : 4185 atoms
sib.fastconf.EADock3:   Flexible part: 0 atoms
sib.fastconf.EADock3: Expanding cluster 0/1
sib.wrappers.md.charmm.ExtendedCharmmWrapper: CHARMM timers: CPU time: 4.96 seconds
sib.wrappers.md.charmm.ExtendedCharmmWrapper: CHARMM timers: Elapsed time: 5.21354 seconds.
sib.fastconf.EADock3: Starting clustering
sib.fastconf.EADock3: Clustering iteration 0 took 0 ms and merged 7 clusters.
sib.fastconf.EADock3: Clustering iteration 1 took 0 ms and merged 0 clusters.
sib.fastconf.EADock3: Clustering took 0 ms.
sib.fastconf.EADock3: 8 elements were gathered in 1 clusters.
sib.fastconf.EADock3: clusters expanded, 8 binding modes generated
sib.fastconf.EADock3: Evaluating cluster 0/1
sib.fastconf.EADock3: Evaluating binding mode 0/8 with FACTS
sib.fastconf.EADock3: Evaluating binding mode 1/8 with FACTS
sib.fastconf.EADock3: Evaluating binding mode 2/8 with FACTS
sib.fastconf.EADock3: Evaluating binding mode 3/8 with FACTS
sib.fastconf.EADock3: Evaluating binding mode 4/8 with FACTS
sib.fastconf.EADock3: Evaluating binding mode 5/8 with FACTS
sib.fastconf.EADock3: Evaluating binding mode 6/8 with FACTS
sib.fastconf.EADock3: Evaluating binding mode 7/8 with FACTS
sib.wrappers.md.charmm.ExtendedCharmmWrapper: CHARMM timers: CPU time: 1.42 seconds
sib.wrappers.md.charmm.ExtendedCharmmWrapper: CHARMM timers: Elapsed time: 1.45343 seconds.
sib.fastconf.EADock3: EADock3Cluster 0 : 8 elements, SimpleFitness: 305.41415, FullFitness: -583.30994 , RMSD: 27.48093 , elements: [ 304.294 -583.30994 27.48093 ] [ 304.294 -583.30994 27.48093 ] [ 304.294 -583.30994 27.48093 ] [ 304.819 -581.4259 27.535276 ] [ 306.403 -580.1301 27.51699 ] [ 306.403 -580.1301 27.51699 ] [ 306.403 -580.1301 27.51699 ] [ 306.403 -580.1301 27.51699 ] 
sib.wrappers.md.charmm.ExtendedCharmmWrapper: CHARMM timers: CPU time: 1.49 seconds
sib.wrappers.md.charmm.ExtendedCharmmWrapper: CHARMM timers: Elapsed time: 1.49795 seconds.
sib.wrappers.md.charmm.ExtendedCharmmWrapper: CHARMM timers: CPU time: 1.24 seconds
sib.wrappers.md.charmm.ExtendedCharmmWrapper: CHARMM timers: Elapsed time: 1.24504 seconds.
sib.fastconf.EADock3$Flusher: Closing java.util.zip.ZipOutputStream@452c0b3f
sib.fastconf.EADock3$Flusher: Closing java.util.zip.ZipOutputStream@78c62333
