# Supplementary material for: Exploring the mechanism of Alisma orientale for the treatment of pregnancy induced hypertension and potential hepato-nephrotoxicity by using network pharmacology, network toxicology, molecular docking and molecular dynamics simulation
Source: Front Pharmacol. 2022 Nov 15;13:1027112. doi: 10.3389/fphar.2022.1027112 (PMC9705790; doi:10.3389/fphar.2022.1027112)
Supplement: Supplementary file 8 [file DataSheet6.zip › HSP90AA1/HSP830/params]

JOBNAME: HSP830
EMAIL: 2315251142@qq.com
PASSIVEFLEXIBILITYDISTANCE: 0.0
WANTEDCONFS: 5000
NBFACTSEVAL: 5000
NBSEEDS: 250
SDSTEPS: 100
ABNRSTEPS: 250
CLUSTERINGRADIUS: 2.0
MAXCLUSTERSIZE: 8
