# Supplementary material for: Exploring the mechanism of Alisma orientale for the treatment of pregnancy induced hypertension and potential hepato-nephrotoxicity by using network pharmacology, network toxicology, molecular docking and molecular dynamics simulation
Source: Front Pharmacol. 2022 Nov 15;13:1027112. doi: 10.3389/fphar.2022.1027112 (PMC9705790; doi:10.3389/fphar.2022.1027112)
Supplement: Supplementary file 8 [file DataSheet6.zip › HSP90AA1/HSP854N/clusters.dock4.csv]

Cluster ClusterRank deltaG deltaGelec deltaGvdw deltaGligsolvnonpol deltaGligsolvpol deltaGprotsolvnonpol deltaGprotsolvpol deltaGcompsolvnonpol deltaGcompsolvpol extraFull surfFull solvFull IntraFull InterFull FullFitness SimpleFitness Energy
0 0 -6.587179 0.0 -24.021 15.4007 -12.2288 187.286 -1064.84 190.527 -1063.58 0.0 190.527 -1063.58 302.48 -24.021 -594.594 267.474 267.474
0 1 -6.587179 0.0 -24.021 15.4007 -12.2288 187.286 -1064.84 190.527 -1063.58 0.0 190.527 -1063.58 302.48 -24.021 -594.594 267.474 267.474
0 2 -6.659232 0.0 -24.6609 15.3871 -11.8778 187.286 -1064.84 190.36 -1063.18 0.0 190.36 -1063.18 304.825 -24.6609 -592.65594 268.651 268.651
0 3 -6.659232 0.0 -24.6609 15.3871 -11.8778 187.286 -1064.84 190.36 -1063.18 0.0 190.36 -1063.18 304.825 -24.6609 -592.65594 268.651 268.651
0 4 -6.6322327 0.0 -24.4386 15.3425 -11.8278 187.286 -1064.84 190.262 -1062.95 0.0 190.262 -1062.95 306.626 -24.4386 -590.5006 270.515 270.515
0 5 -6.6322327 0.0 -24.4386 15.3425 -11.8278 187.286 -1064.84 190.262 -1062.95 0.0 190.262 -1062.95 306.626 -24.4386 -590.5006 270.515 270.515
0 6 -6.6322327 0.0 -24.4386 15.3425 -11.8278 187.286 -1064.84 190.262 -1062.95 0.0 190.262 -1062.95 306.626 -24.4386 -590.5006 270.515 270.515
0 7 -6.6322327 0.0 -24.4386 15.3425 -11.8278 187.286 -1064.84 190.262 -1062.95 0.0 190.262 -1062.95 306.626 -24.4386 -590.5006 270.515 270.515
1 0 -6.2548175 0.0 -24.0314 15.2487 -10.922 187.286 -1064.84 191.613 -1058.74 0.0 191.613 -1058.74 296.824 -24.0314 -594.33435 268.241 268.241
1 1 -6.2548175 0.0 -24.0314 15.2487 -10.922 187.286 -1064.84 191.613 -1058.74 0.0 191.613 -1058.74 296.824 -24.0314 -594.33435 268.241 268.241
1 2 -6.3759656 0.0 -26.7927 15.2523 -11.9825 187.286 -1064.84 191.499 -1057.33 0.0 191.499 -1057.33 298.727 -26.7927 -593.8966 267.946 267.946
1 3 -6.3759656 0.0 -26.7927 15.2523 -11.9825 187.286 -1064.84 191.499 -1057.33 0.0 191.499 -1057.33 298.727 -26.7927 -593.8966 267.946 267.946
1 4 -6.3186865 0.0 -26.0465 15.2511 -11.9915 187.286 -1064.84 191.623 -1057.75 0.0 191.623 -1057.75 298.485 -26.0465 -593.68854 268.005 268.005
1 5 -6.3186865 0.0 -26.0465 15.2511 -11.9915 187.286 -1064.84 191.623 -1057.75 0.0 191.623 -1057.75 298.485 -26.0465 -593.68854 268.005 268.005
1 6 -6.3186865 0.0 -26.0465 15.2511 -11.9915 187.286 -1064.84 191.623 -1057.75 0.0 191.623 -1057.75 298.485 -26.0465 -593.68854 268.005 268.005
1 7 -6.3186865 0.0 -26.0465 15.2511 -11.9915 187.286 -1064.84 191.623 -1057.75 0.0 191.623 -1057.75 298.485 -26.0465 -593.68854 268.005 268.005
2 0 -6.7894053 0.0 -28.3965 15.2424 -12.3504 187.286 -1064.84 192.819 -1064.03 0.0 192.819 -1064.03 306.958 -28.3965 -592.64954 271.057 271.057
2 1 -6.7894053 0.0 -28.3965 15.2424 -12.3504 187.286 -1064.84 192.819 -1064.03 0.0 192.819 -1064.03 306.958 -28.3965 -592.64954 271.057 271.057
2 2 -6.7894053 0.0 -28.3965 15.2424 -12.3504 187.286 -1064.84 192.819 -1064.03 0.0 192.819 -1064.03 306.958 -28.3965 -592.64954 271.057 271.057
2 3 -6.7894053 0.0 -28.3965 15.2424 -12.3504 187.286 -1064.84 192.819 -1064.03 0.0 192.819 -1064.03 306.958 -28.3965 -592.64954 271.057 271.057
2 4 -6.7894053 0.0 -28.3965 15.2424 -12.3504 187.286 -1064.84 192.819 -1064.03 0.0 192.819 -1064.03 306.958 -28.3965 -592.64954 271.057 271.057
2 5 -6.7894053 0.0 -28.3965 15.2424 -12.3504 187.286 -1064.84 192.819 -1064.03 0.0 192.819 -1064.03 306.958 -28.3965 -592.64954 271.057 271.057
2 6 -6.717448 0.0 -27.8813 15.2262 -12.6551 187.286 -1064.84 192.974 -1064.22 0.0 192.974 -1064.22 307.214 -27.8813 -591.91327 271.712 271.712
2 7 -6.0095477 0.0 -21.3361 15.2084 -11.8133 187.286 -1064.84 193.947 -1063.46 0.0 193.947 -1063.46 302.891 -21.3361 -587.958 275.541 275.541
3 0 -6.0506144 0.0 -21.968 15.3199 -12.2831 187.286 -1064.84 194.03 -1063.58 0.0 194.03 -1063.58 298.931 -21.968 -592.5869 270.126 270.126
3 1 -6.0506144 0.0 -21.968 15.3199 -12.2831 187.286 -1064.84 194.03 -1063.58 0.0 194.03 -1063.58 298.931 -21.968 -592.5869 270.126 270.126
3 2 -6.0081925 0.0 -21.3343 15.3188 -12.3049 187.286 -1064.84 194.263 -1064.25 0.0 194.263 -1064.25 298.878 -21.3343 -592.4433 270.498 270.498
3 3 -6.0081925 0.0 -21.3343 15.3188 -12.3049 187.286 -1064.84 194.263 -1064.25 0.0 194.263 -1064.25 298.878 -21.3343 -592.4433 270.498 270.498
3 4 -5.988626 0.0 -19.4703 15.2973 -12.8402 187.286 -1064.84 193.933 -1066.87 0.0 193.933 -1066.87 300.964 -19.4703 -591.44336 270.829 270.829
3 5 -5.988626 0.0 -19.4703 15.2973 -12.8402 187.286 -1064.84 193.933 -1066.87 0.0 193.933 -1066.87 300.964 -19.4703 -591.44336 270.829 270.829
3 6 -5.988626 0.0 -19.4703 15.2973 -12.8402 187.286 -1064.84 193.933 -1066.87 0.0 193.933 -1066.87 300.964 -19.4703 -591.44336 270.829 270.829
3 7 -5.988626 0.0 -19.4703 15.2973 -12.8402 187.286 -1064.84 193.933 -1066.87 0.0 193.933 -1066.87 300.964 -19.4703 -591.44336 270.829 270.829
4 0 -6.634842 0.0 -27.308 15.4742 -13.923 187.286 -1064.84 192.637 -1064.12 0.0 192.637 -1064.12 307.88 -27.308 -590.911 273.735 273.735
4 1 -6.634842 0.0 -27.308 15.4742 -13.923 187.286 -1064.84 192.637 -1064.12 0.0 192.637 -1064.12 307.88 -27.308 -590.911 273.735 273.735
4 2 -6.634842 0.0 -27.308 15.4742 -13.923 187.286 -1064.84 192.637 -1064.12 0.0 192.637 -1064.12 307.88 -27.308 -590.911 273.735 273.735
4 3 -6.1012106 0.0 -19.8943 15.4739 -12.0032 187.286 -1064.84 192.617 -1064.91 0.0 192.617 -1064.91 305.072 -19.8943 -587.1153 275.733 275.733
4 4 -6.1012106 0.0 -19.8943 15.4739 -12.0032 187.286 -1064.84 192.617 -1064.91 0.0 192.617 -1064.91 305.072 -19.8943 -587.1153 275.733 275.733
4 5 -6.1012106 0.0 -19.8943 15.4739 -12.0032 187.286 -1064.84 192.617 -1064.91 0.0 192.617 -1064.91 305.072 -19.8943 -587.1153 275.733 275.733
4 6 -6.0720716 0.0 -19.6536 15.4474 -11.9707 187.286 -1064.84 192.64 -1064.85 0.0 192.64 -1064.85 304.814 -19.6536 -587.04956 275.798 275.798
4 7 -6.0720716 0.0 -19.6536 15.4474 -11.9707 187.286 -1064.84 192.64 -1064.85 0.0 192.64 -1064.85 304.814 -19.6536 -587.04956 275.798 275.798
5 0 -5.9763308 0.0 -17.7399 15.241 -11.14 187.286 -1064.84 192.257 -1065.14 0.0 192.257 -1065.14 299.799 -17.7399 -590.8239 272.794 272.794
5 1 -5.9763308 0.0 -17.7399 15.241 -11.14 187.286 -1064.84 192.257 -1065.14 0.0 192.257 -1065.14 299.799 -17.7399 -590.8239 272.794 272.794
5 2 -5.9613523 0.0 -17.6811 15.2461 -11.1828 187.286 -1064.84 192.321 -1065.12 0.0 192.321 -1065.12 299.707 -17.6811 -590.77313 272.866 272.866
5 3 -5.9613523 0.0 -17.6811 15.2461 -11.1828 187.286 -1064.84 192.321 -1065.12 0.0 192.321 -1065.12 299.707 -17.6811 -590.77313 272.866 272.866
5 4 -5.928426 0.0 -17.0594 15.2479 -11.1857 187.286 -1064.84 192.416 -1065.69 0.0 192.416 -1065.69 299.564 -17.0594 -590.7693 273.012 273.012
5 5 -5.928426 0.0 -17.0594 15.2479 -11.1857 187.286 -1064.84 192.416 -1065.69 0.0 192.416 -1065.69 299.564 -17.0594 -590.7693 273.012 273.012
5 6 -5.928426 0.0 -17.0594 15.2479 -11.1857 187.286 -1064.84 192.416 -1065.69 0.0 192.416 -1065.69 299.564 -17.0594 -590.7693 273.012 273.012
5 7 -5.928426 0.0 -17.0594 15.2479 -11.1857 187.286 -1064.84 192.416 -1065.69 0.0 192.416 -1065.69 299.564 -17.0594 -590.7693 273.012 273.012
6 0 -5.8749647 0.0 -19.6482 15.2713 -12.2469 187.286 -1064.84 191.504 -1060.43 0.0 191.504 -1060.43 298.532 -19.6482 -590.04224 273.093 273.093
6 1 -5.8749647 0.0 -19.6482 15.2713 -12.2469 187.286 -1064.84 191.504 -1060.43 0.0 191.504 -1060.43 298.532 -19.6482 -590.04224 273.093 273.093
6 2 -5.8859043 0.0 -17.7854 15.2837 -14.138 187.286 -1064.84 191.271 -1065.0 0.0 191.271 -1065.0 302.531 -17.7854 -588.9834 274.498 274.498
6 3 -5.8859043 0.0 -17.7854 15.2837 -14.138 187.286 -1064.84 191.271 -1065.0 0.0 191.271 -1065.0 302.531 -17.7854 -588.9834 274.498 274.498
6 4 -5.8859043 0.0 -17.7854 15.2837 -14.138 187.286 -1064.84 191.271 -1065.0 0.0 191.271 -1065.0 302.531 -17.7854 -588.9834 274.498 274.498
6 5 -6.1790667 0.0 -24.0685 15.2959 -12.6465 187.286 -1064.84 191.156 -1058.39 0.0 191.156 -1058.39 302.513 -24.0685 -588.78955 274.555 274.555
6 6 -6.1790667 0.0 -24.0685 15.2959 -12.6465 187.286 -1064.84 191.156 -1058.39 0.0 191.156 -1058.39 302.513 -24.0685 -588.78955 274.555 274.555
6 7 -6.1790667 0.0 -24.0685 15.2959 -12.6465 187.286 -1064.84 191.156 -1058.39 0.0 191.156 -1058.39 302.513 -24.0685 -588.78955 274.555 274.555
7 0 -6.59875 0.0 -25.7855 15.3554 -11.5447 187.286 -1064.84 192.463 -1063.42 0.0 192.463 -1063.42 307.01 -25.7855 -589.73254 272.841 272.841
7 1 -6.59875 0.0 -25.7855 15.3554 -11.5447 187.286 -1064.84 192.463 -1063.42 0.0 192.463 -1063.42 307.01 -25.7855 -589.73254 272.841 272.841
7 2 -6.59875 0.0 -25.7855 15.3554 -11.5447 187.286 -1064.84 192.463 -1063.42 0.0 192.463 -1063.42 307.01 -25.7855 -589.73254 272.841 272.841
7 3 -6.59875 0.0 -25.7855 15.3554 -11.5447 187.286 -1064.84 192.463 -1063.42 0.0 192.463 -1063.42 307.01 -25.7855 -589.73254 272.841 272.841
7 4 -6.570542 0.0 -25.581 15.3494 -11.5602 187.286 -1064.84 192.56 -1063.45 0.0 192.56 -1063.45 306.813 -25.581 -589.65796 273.016 273.016
7 5 -6.570542 0.0 -25.581 15.3494 -11.5602 187.286 -1064.84 192.56 -1063.45 0.0 192.56 -1063.45 306.813 -25.581 -589.65796 273.016 273.016
7 6 -6.4861603 0.0 -24.3767 15.3082 -10.4111 187.286 -1064.84 192.4 -1062.6 0.0 192.4 -1062.6 305.319 -24.3767 -589.2577 272.964 272.964
7 7 -6.4861603 0.0 -24.3767 15.3082 -10.4111 187.286 -1064.84 192.4 -1062.6 0.0 192.4 -1062.6 305.319 -24.3767 -589.2577 272.964 272.964
8 0 -6.080811 0.0 -20.4451 15.2082 -10.6774 187.286 -1064.84 192.591 -1062.77 0.0 192.591 -1062.77 300.98 -20.4451 -589.6441 273.679 273.679
8 1 -6.0869637 0.0 -20.948 15.2075 -11.168 187.286 -1064.84 192.562 -1062.54 0.0 192.562 -1062.54 301.475 -20.948 -589.45105 273.465 273.465
8 2 -6.025424 0.0 -19.9886 15.2304 -10.7466 187.286 -1064.84 192.678 -1062.74 0.0 192.678 -1062.74 300.709 -19.9886 -589.34155 273.41 273.41
8 3 -6.025424 0.0 -19.9886 15.2304 -10.7466 187.286 -1064.84 192.678 -1062.74 0.0 192.678 -1062.74 300.709 -19.9886 -589.34155 273.41 273.41
9 0 -6.002373 0.0 -26.3806 15.388 -13.9458 187.286 -1064.84 192.996 -1055.93 0.0 192.996 -1055.93 300.11 -26.3806 -589.2047 271.949 271.949
9 1 -6.002373 0.0 -26.3806 15.388 -13.9458 187.286 -1064.84 192.996 -1055.93 0.0 192.996 -1055.93 300.11 -26.3806 -589.2047 271.949 271.949
9 2 -6.002373 0.0 -26.3806 15.388 -13.9458 187.286 -1064.84 192.996 -1055.93 0.0 192.996 -1055.93 300.11 -26.3806 -589.2047 271.949 271.949
9 3 -6.0068216 0.0 -26.6119 15.3945 -14.0181 187.286 -1064.84 193.03 -1055.76 0.0 193.03 -1055.76 300.317 -26.6119 -589.0249 272.028 272.028
9 4 -6.0068216 0.0 -26.6119 15.3945 -14.0181 187.286 -1064.84 193.03 -1055.76 0.0 193.03 -1055.76 300.317 -26.6119 -589.0249 272.028 272.028
9 5 -6.0068216 0.0 -26.6119 15.3945 -14.0181 187.286 -1064.84 193.03 -1055.76 0.0 193.03 -1055.76 300.317 -26.6119 -589.0249 272.028 272.028
9 6 -6.000105 0.0 -26.3547 15.4049 -13.964 187.286 -1064.84 192.831 -1055.67 0.0 192.831 -1055.67 300.719 -26.3547 -588.4748 272.561 272.561
9 7 -6.000105 0.0 -26.3547 15.4049 -13.964 187.286 -1064.84 192.831 -1055.67 0.0 192.831 -1055.67 300.719 -26.3547 -588.4748 272.561 272.561
10 0 -6.232774 0.0 -21.338 15.1725 -11.7046 187.286 -1064.84 191.863 -1063.83 0.0 191.863 -1063.83 305.929 -21.338 -587.376 274.927 274.927
10 1 -6.232774 0.0 -21.338 15.1725 -11.7046 187.286 -1064.84 191.863 -1063.83 0.0 191.863 -1063.83 305.929 -21.338 -587.376 274.927 274.927
10 2 -6.232774 0.0 -21.338 15.1725 -11.7046 187.286 -1064.84 191.863 -1063.83 0.0 191.863 -1063.83 305.929 -21.338 -587.376 274.927 274.927
10 3 -6.228343 0.0 -21.6402 15.1728 -11.6396 187.286 -1064.84 191.821 -1063.16 0.0 191.821 -1063.16 306.145 -21.6402 -586.8343 274.567 274.567
10 4 -6.228343 0.0 -21.6402 15.1728 -11.6396 187.286 -1064.84 191.821 -1063.16 0.0 191.821 -1063.16 306.145 -21.6402 -586.8343 274.567 274.567
10 5 -6.228343 0.0 -21.6402 15.1728 -11.6396 187.286 -1064.84 191.821 -1063.16 0.0 191.821 -1063.16 306.145 -21.6402 -586.8343 274.567 274.567
10 6 -6.228343 0.0 -21.6402 15.1728 -11.6396 187.286 -1064.84 191.821 -1063.16 0.0 191.821 -1063.16 306.145 -21.6402 -586.8343 274.567 274.567
10 7 -6.2113686 0.0 -21.1399 15.1766 -11.5709 187.286 -1064.84 191.833 -1063.6 0.0 191.833 -1063.6 307.011 -21.1399 -585.8959 277.122 277.122
11 0 -5.55569 0.0 -15.7944 15.3057 -12.6538 187.286 -1064.84 192.446 -1062.98 0.0 192.446 -1062.98 299.87 -15.7944 -586.45844 271.172 271.172
11 1 -5.55569 0.0 -15.7944 15.3057 -12.6538 187.286 -1064.84 192.446 -1062.98 0.0 192.446 -1062.98 299.87 -15.7944 -586.45844 271.172 271.172
11 2 -5.577494 0.0 -15.8533 15.2749 -12.6505 187.286 -1064.84 192.401 -1063.22 0.0 192.401 -1063.22 300.517 -15.8533 -586.1553 271.537 271.537
11 3 -5.5721416 0.0 -16.0569 15.2788 -12.591 187.286 -1064.84 192.406 -1062.76 0.0 192.406 -1062.76 300.34 -16.0569 -586.0709 271.205 271.205
11 4 -5.5721416 0.0 -16.0569 15.2788 -12.591 187.286 -1064.84 192.406 -1062.76 0.0 192.406 -1062.76 300.34 -16.0569 -586.0709 271.205 271.205
11 5 -5.5721416 0.0 -16.0569 15.2788 -12.591 187.286 -1064.84 192.406 -1062.76 0.0 192.406 -1062.76 300.34 -16.0569 -586.0709 271.205 271.205
11 6 -5.5721416 0.0 -16.0569 15.2788 -12.591 187.286 -1064.84 192.406 -1062.76 0.0 192.406 -1062.76 300.34 -16.0569 -586.0709 271.205 271.205
11 7 -5.5721416 0.0 -16.0569 15.2788 -12.591 187.286 -1064.84 192.406 -1062.76 0.0 192.406 -1062.76 300.34 -16.0569 -586.0709 271.205 271.205
12 0 -6.3961415 0.0 -24.8123 15.4206 -12.2033 187.286 -1064.84 191.181 -1060.19 0.0 191.181 -1060.19 308.24 -24.8123 -585.5812 276.911 276.911
12 1 -6.3961415 0.0 -24.8123 15.4206 -12.2033 187.286 -1064.84 191.181 -1060.19 0.0 191.181 -1060.19 308.24 -24.8123 -585.5812 276.911 276.911
12 2 -6.3961415 0.0 -24.8123 15.4206 -12.2033 187.286 -1064.84 191.181 -1060.19 0.0 191.181 -1060.19 308.24 -24.8123 -585.5812 276.911 276.911
12 3 -6.3985314 0.0 -24.7298 15.4253 -12.184 187.286 -1064.84 191.181 -1060.33 0.0 191.181 -1060.33 308.323 -24.7298 -585.5558 276.985 276.985
12 4 -6.4045997 0.0 -24.6487 15.4412 -12.1145 187.286 -1064.84 191.129 -1060.38 0.0 191.129 -1060.38 308.483 -24.6487 -585.41675 277.176 277.176
12 5 -6.4045997 0.0 -24.6487 15.4412 -12.1145 187.286 -1064.84 191.129 -1060.38 0.0 191.129 -1060.38 308.483 -24.6487 -585.41675 277.176 277.176
12 6 -6.4045997 0.0 -24.6487 15.4412 -12.1145 187.286 -1064.84 191.129 -1060.38 0.0 191.129 -1060.38 308.483 -24.6487 -585.41675 277.176 277.176
12 7 -6.4045997 0.0 -24.6487 15.4412 -12.1145 187.286 -1064.84 191.129 -1060.38 0.0 191.129 -1060.38 308.483 -24.6487 -585.41675 277.176 277.176
13 0 -5.96177 0.0 -19.0544 15.2007 -13.3495 187.286 -1064.84 192.204 -1065.06 0.0 192.204 -1065.06 307.524 -19.0544 -584.3865 279.745 279.745
13 1 -5.96177 0.0 -19.0544 15.2007 -13.3495 187.286 -1064.84 192.204 -1065.06 0.0 192.204 -1065.06 307.524 -19.0544 -584.3865 279.745 279.745
13 2 -5.96177 0.0 -19.0544 15.2007 -13.3495 187.286 -1064.84 192.204 -1065.06 0.0 192.204 -1065.06 307.524 -19.0544 -584.3865 279.745 279.745
13 3 -5.96177 0.0 -19.0544 15.2007 -13.3495 187.286 -1064.84 192.204 -1065.06 0.0 192.204 -1065.06 307.524 -19.0544 -584.3865 279.745 279.745
13 4 -5.9605503 0.0 -19.0184 15.1954 -13.3463 187.286 -1064.84 192.197 -1065.09 0.0 192.197 -1065.09 307.653 -19.0184 -584.2583 279.848 279.848
13 5 -5.6739173 0.0 -15.0558 15.1679 -12.4934 187.286 -1064.84 192.248 -1065.8 0.0 192.248 -1065.8 307.412 -15.0558 -581.19586 281.167 281.167
13 6 -5.6739173 0.0 -15.0558 15.1679 -12.4934 187.286 -1064.84 192.248 -1065.8 0.0 192.248 -1065.8 307.412 -15.0558 -581.19586 281.167 281.167
13 7 -5.6739173 0.0 -15.0558 15.1679 -12.4934 187.286 -1064.84 192.248 -1065.8 0.0 192.248 -1065.8 307.412 -15.0558 -581.19586 281.167 281.167
14 0 -6.183838 0.0 -24.2139 15.308 -11.5749 187.286 -1064.84 194.447 -1062.24 0.0 194.447 -1062.24 308.45 -24.2139 -583.5569 280.729 280.729
14 1 -6.183838 0.0 -24.2139 15.308 -11.5749 187.286 -1064.84 194.447 -1062.24 0.0 194.447 -1062.24 308.45 -24.2139 -583.5569 280.729 280.729
14 2 -6.1700144 0.0 -24.5599 15.2983 -11.6723 187.286 -1064.84 194.53 -1061.72 0.0 194.53 -1061.72 308.309 -24.5599 -583.4409 280.844 280.844
14 3 -6.1700144 0.0 -24.5599 15.2983 -11.6723 187.286 -1064.84 194.53 -1061.72 0.0 194.53 -1061.72 308.309 -24.5599 -583.4409 280.844 280.844
14 4 -6.1700144 0.0 -24.5599 15.2983 -11.6723 187.286 -1064.84 194.53 -1061.72 0.0 194.53 -1061.72 308.309 -24.5599 -583.4409 280.844 280.844
14 5 -6.1700144 0.0 -24.5599 15.2983 -11.6723 187.286 -1064.84 194.53 -1061.72 0.0 194.53 -1061.72 308.309 -24.5599 -583.4409 280.844 280.844
14 6 -6.1700144 0.0 -24.5599 15.2983 -11.6723 187.286 -1064.84 194.53 -1061.72 0.0 194.53 -1061.72 308.309 -24.5599 -583.4409 280.844 280.844
14 7 -6.135989 0.0 -23.8629 15.2989 -11.6079 187.286 -1064.84 194.442 -1062.04 0.0 194.442 -1062.04 308.735 -23.8629 -582.72595 281.512 281.512
15 0 -6.077718 0.0 -21.0558 15.519 -13.1983 187.286 -1064.84 192.723 -1064.02 0.0 192.723 -1064.02 308.857 -21.0558 -583.4958 277.286 277.286
15 1 -6.077718 0.0 -21.0558 15.519 -13.1983 187.286 -1064.84 192.723 -1064.02 0.0 192.723 -1064.02 308.857 -21.0558 -583.4958 277.286 277.286
15 2 -6.077718 0.0 -21.0558 15.519 -13.1983 187.286 -1064.84 192.723 -1064.02 0.0 192.723 -1064.02 308.857 -21.0558 -583.4958 277.286 277.286
15 3 -6.013636 0.0 -20.543 15.536 -13.0778 187.286 -1064.84 192.685 -1063.56 0.0 192.685 -1063.56 309.747 -20.543 -581.6711 278.733 278.733
15 4 -6.013636 0.0 -20.543 15.536 -13.0778 187.286 -1064.84 192.685 -1063.56 0.0 192.685 -1063.56 309.747 -20.543 -581.6711 278.733 278.733
15 5 -5.658398 0.0 -15.8323 15.6507 -12.9476 187.286 -1064.84 192.64 -1064.66 0.0 192.64 -1064.66 312.115 -15.8323 -575.7373 282.85 282.85
15 6 -5.658398 0.0 -15.8323 15.6507 -12.9476 187.286 -1064.84 192.64 -1064.66 0.0 192.64 -1064.66 312.115 -15.8323 -575.7373 282.85 282.85
15 7 -5.658398 0.0 -15.8323 15.6507 -12.9476 187.286 -1064.84 192.64 -1064.66 0.0 192.64 -1064.66 312.115 -15.8323 -575.7373 282.85 282.85
16 0 -5.7088127 0.0 -18.3183 15.2418 -12.3139 187.286 -1064.84 193.035 -1062.25 0.0 193.035 -1062.25 305.423 -18.3183 -582.1102 277.343 277.343
16 1 -5.7088127 0.0 -18.3183 15.2418 -12.3139 187.286 -1064.84 193.035 -1062.25 0.0 193.035 -1062.25 305.423 -18.3183 -582.1102 277.343 277.343
16 2 -5.7088127 0.0 -18.3183 15.2418 -12.3139 187.286 -1064.84 193.035 -1062.25 0.0 193.035 -1062.25 305.423 -18.3183 -582.1102 277.343 277.343
16 3 -5.703516 0.0 -18.4938 15.2454 -12.2714 187.286 -1064.84 193.097 -1061.94 0.0 193.097 -1061.94 305.277 -18.4938 -582.05975 277.164 277.164
16 4 -5.703516 0.0 -18.4938 15.2454 -12.2714 187.286 -1064.84 193.097 -1061.94 0.0 193.097 -1061.94 305.277 -18.4938 -582.05975 277.164 277.164
16 5 -5.703516 0.0 -18.4938 15.2454 -12.2714 187.286 -1064.84 193.097 -1061.94 0.0 193.097 -1061.94 305.277 -18.4938 -582.05975 277.164 277.164
16 6 -5.4924293 0.0 -16.1291 15.2851 -12.3219 187.286 -1064.84 193.223 -1062.33 0.0 193.223 -1062.33 304.995 -16.1291 -580.241 279.37 279.37
16 7 -5.4924293 0.0 -16.1291 15.2851 -12.3219 187.286 -1064.84 193.223 -1062.33 0.0 193.223 -1062.33 304.995 -16.1291 -580.241 279.37 279.37
17 0 -6.6149907 0.0 -28.2768 14.9005 -11.9022 187.286 -1064.84 191.968 -1060.13 0.0 191.968 -1060.13 314.441 -28.2768 -581.9978 279.924 279.924
17 1 -6.6149907 0.0 -28.2768 14.9005 -11.9022 187.286 -1064.84 191.968 -1060.13 0.0 191.968 -1060.13 314.441 -28.2768 -581.9978 279.924 279.924
17 2 -6.800128 0.0 -30.2086 14.887 -12.037 187.286 -1064.84 191.428 -1059.49 0.0 191.428 -1059.49 317.258 -30.2086 -581.0126 280.766 280.766
17 3 -6.800128 0.0 -30.2086 14.887 -12.037 187.286 -1064.84 191.428 -1059.49 0.0 191.428 -1059.49 317.258 -30.2086 -581.0126 280.766 280.766
17 4 -6.714789 0.0 -29.2611 14.866 -12.1576 187.286 -1064.84 191.62 -1060.01 0.0 191.62 -1060.01 317.456 -29.2611 -580.1951 281.592 281.592
17 5 -6.714789 0.0 -29.2611 14.866 -12.1576 187.286 -1064.84 191.62 -1060.01 0.0 191.62 -1060.01 317.456 -29.2611 -580.1951 281.592 281.592
17 6 -6.714789 0.0 -29.2611 14.866 -12.1576 187.286 -1064.84 191.62 -1060.01 0.0 191.62 -1060.01 317.456 -29.2611 -580.1951 281.592 281.592
17 7 -6.714789 0.0 -29.2611 14.866 -12.1576 187.286 -1064.84 191.62 -1060.01 0.0 191.62 -1060.01 317.456 -29.2611 -580.1951 281.592 281.592
18 0 -5.6933312 0.0 -17.1815 15.0357 -12.2074 187.286 -1064.84 192.371 -1062.94 0.0 192.371 -1062.94 307.977 -17.1815 -579.77344 282.394 282.394
18 1 -5.713419 0.0 -17.3963 15.0193 -12.2057 187.286 -1064.84 192.287 -1062.83 0.0 192.287 -1062.83 308.219 -17.3963 -579.7203 282.415 282.415
18 2 -5.754674 0.0 -17.4366 15.1022 -13.4649 187.286 -1064.84 192.434 -1064.8 0.0 192.434 -1064.8 310.269 -17.4366 -579.5336 282.594 282.594
18 3 -5.754674 0.0 -17.4366 15.1022 -13.4649 187.286 -1064.84 192.434 -1064.8 0.0 192.434 -1064.8 310.269 -17.4366 -579.5336 282.594 282.594
19 0 -6.2661524 0.0 -23.6281 15.2002 -11.5193 187.286 -1064.84 194.019 -1063.94 0.0 194.019 -1063.94 314.538 -23.6281 -579.01105 284.005 284.005
19 1 -6.2661524 0.0 -23.6281 15.2002 -11.5193 187.286 -1064.84 194.019 -1063.94 0.0 194.019 -1063.94 314.538 -23.6281 -579.01105 284.005 284.005
19 2 -6.2661524 0.0 -23.6281 15.2002 -11.5193 187.286 -1064.84 194.019 -1063.94 0.0 194.019 -1063.94 314.538 -23.6281 -579.01105 284.005 284.005
19 3 -6.2661524 0.0 -23.6281 15.2002 -11.5193 187.286 -1064.84 194.019 -1063.94 0.0 194.019 -1063.94 314.538 -23.6281 -579.01105 284.005 284.005
19 4 -6.136084 0.0 -21.8551 15.1793 -11.187 187.286 -1064.84 194.242 -1064.6 0.0 194.242 -1064.6 313.847 -21.8551 -578.3661 284.335 284.335
19 5 -6.136084 0.0 -21.8551 15.1793 -11.187 187.286 -1064.84 194.242 -1064.6 0.0 194.242 -1064.6 313.847 -21.8551 -578.3661 284.335 284.335
19 6 -6.136084 0.0 -21.8551 15.1793 -11.187 187.286 -1064.84 194.242 -1064.6 0.0 194.242 -1064.6 313.847 -21.8551 -578.3661 284.335 284.335
19 7 -6.011221 0.0 -21.1076 15.2525 -11.5992 187.286 -1064.84 194.291 -1064.09 0.0 194.291 -1064.09 314.041 -21.1076 -576.8656 286.103 286.103
20 0 -5.4261494 0.0 -11.1307 15.7331 -12.0727 187.286 -1064.84 194.173 -1069.5 0.0 194.173 -1069.5 308.634 -11.1307 -577.8237 285.788 285.788
20 1 -5.4261494 0.0 -11.1307 15.7331 -12.0727 187.286 -1064.84 194.173 -1069.5 0.0 194.173 -1069.5 308.634 -11.1307 -577.8237 285.788 285.788
20 2 -5.4261494 0.0 -11.1307 15.7331 -12.0727 187.286 -1064.84 194.173 -1069.5 0.0 194.173 -1069.5 308.634 -11.1307 -577.8237 285.788 285.788
20 3 -5.644297 0.0 -14.9292 15.4348 -10.8504 187.286 -1064.84 193.719 -1065.73 0.0 193.719 -1065.73 315.956 -14.9292 -570.9842 291.528 291.528
20 4 -5.657596 0.0 -16.3817 15.4397 -11.3543 187.286 -1064.84 193.83 -1064.37 0.0 193.83 -1064.37 315.987 -16.3817 -570.9347 291.694 291.694
20 5 -5.657596 0.0 -16.3817 15.4397 -11.3543 187.286 -1064.84 193.83 -1064.37 0.0 193.83 -1064.37 315.987 -16.3817 -570.9347 291.694 291.694
20 6 -5.657596 0.0 -16.3817 15.4397 -11.3543 187.286 -1064.84 193.83 -1064.37 0.0 193.83 -1064.37 315.987 -16.3817 -570.9347 291.694 291.694
20 7 -5.657596 0.0 -16.3817 15.4397 -11.3543 187.286 -1064.84 193.83 -1064.37 0.0 193.83 -1064.37 315.987 -16.3817 -570.9347 291.694 291.694
21 0 -6.229249 0.0 -25.6345 15.3063 -12.2531 187.286 -1064.84 193.608 -1060.17 0.0 193.608 -1060.17 314.97 -25.6345 -577.22656 284.662 284.662
21 1 -6.229249 0.0 -25.6345 15.3063 -12.2531 187.286 -1064.84 193.608 -1060.17 0.0 193.608 -1060.17 314.97 -25.6345 -577.22656 284.662 284.662
21 2 -6.2750144 0.0 -26.2991 15.3172 -12.3013 187.286 -1064.84 193.872 -1060.33 0.0 193.872 -1060.33 316.794 -26.2991 -575.9631 286.561 286.561
21 3 -6.2750144 0.0 -26.2991 15.3172 -12.3013 187.286 -1064.84 193.872 -1060.33 0.0 193.872 -1060.33 316.794 -26.2991 -575.9631 286.561 286.561
21 4 -6.2750144 0.0 -26.2991 15.3172 -12.3013 187.286 -1064.84 193.872 -1060.33 0.0 193.872 -1060.33 316.794 -26.2991 -575.9631 286.561 286.561
21 5 -6.2750144 0.0 -26.2991 15.3172 -12.3013 187.286 -1064.84 193.872 -1060.33 0.0 193.872 -1060.33 316.794 -26.2991 -575.9631 286.561 286.561
21 6 -6.3139834 0.0 -27.3148 15.3244 -12.5201 187.286 -1064.84 193.798 -1059.49 0.0 193.798 -1059.49 318.678 -27.3148 -574.32874 288.025 288.025
21 7 -6.3139834 0.0 -27.3148 15.3244 -12.5201 187.286 -1064.84 193.798 -1059.49 0.0 193.798 -1059.49 318.678 -27.3148 -574.32874 288.025 288.025
22 0 -5.8106227 0.0 -16.533 15.0045 -10.7027 187.286 -1064.84 193.618 -1066.33 0.0 193.618 -1066.33 312.132 -16.533 -577.113 286.655 286.655
22 1 -5.8106227 0.0 -16.533 15.0045 -10.7027 187.286 -1064.84 193.618 -1066.33 0.0 193.618 -1066.33 312.132 -16.533 -577.113 286.655 286.655
22 2 -5.8174205 0.0 -17.0268 15.0028 -10.7292 187.286 -1064.84 193.62 -1065.71 0.0 193.62 -1065.71 312.815 -17.0268 -576.30176 287.407 287.407
22 3 -5.8174205 0.0 -17.0268 15.0028 -10.7292 187.286 -1064.84 193.62 -1065.71 0.0 193.62 -1065.71 312.815 -17.0268 -576.30176 287.407 287.407
22 4 -5.8174205 0.0 -17.0268 15.0028 -10.7292 187.286 -1064.84 193.62 -1065.71 0.0 193.62 -1065.71 312.815 -17.0268 -576.30176 287.407 287.407
22 5 -5.8174205 0.0 -17.0268 15.0028 -10.7292 187.286 -1064.84 193.62 -1065.71 0.0 193.62 -1065.71 312.815 -17.0268 -576.30176 287.407 287.407
22 6 -5.78875 0.0 -16.8167 14.9886 -10.7077 187.286 -1064.84 193.648 -1065.61 0.0 193.648 -1065.61 313.135 -16.8167 -575.6437 288.006 288.006
22 7 -5.78875 0.0 -16.8167 14.9886 -10.7077 187.286 -1064.84 193.648 -1065.61 0.0 193.648 -1065.61 313.135 -16.8167 -575.6437 288.006 288.006
23 0 -6.1053033 0.0 -22.2858 14.8458 -10.9471 187.286 -1064.84 192.245 -1060.62 0.0 192.245 -1060.62 313.943 -22.2858 -576.7178 286.247 286.247
23 1 -6.1053033 0.0 -22.2858 14.8458 -10.9471 187.286 -1064.84 192.245 -1060.62 0.0 192.245 -1060.62 313.943 -22.2858 -576.7178 286.247 286.247
23 2 -6.1053033 0.0 -22.2858 14.8458 -10.9471 187.286 -1064.84 192.245 -1060.62 0.0 192.245 -1060.62 313.943 -22.2858 -576.7178 286.247 286.247
23 3 -6.1053033 0.0 -22.2858 14.8458 -10.9471 187.286 -1064.84 192.245 -1060.62 0.0 192.245 -1060.62 313.943 -22.2858 -576.7178 286.247 286.247
23 4 -6.1047735 0.0 -22.3539 14.8401 -10.9348 187.286 -1064.84 192.308 -1060.6 0.0 192.308 -1060.6 313.936 -22.3539 -576.7099 286.291 286.291
23 5 -6.1047735 0.0 -22.3539 14.8401 -10.9348 187.286 -1064.84 192.308 -1060.6 0.0 192.308 -1060.6 313.936 -22.3539 -576.7099 286.291 286.291
23 6 -6.1047735 0.0 -22.3539 14.8401 -10.9348 187.286 -1064.84 192.308 -1060.6 0.0 192.308 -1060.6 313.936 -22.3539 -576.7099 286.291 286.291
23 7 -6.0955124 0.0 -22.1946 14.8462 -10.9358 187.286 -1064.84 192.265 -1060.62 0.0 192.265 -1060.62 313.867 -22.1946 -576.6826 286.255 286.255
24 0 -6.210211 0.0 -27.0705 15.4793 -13.5399 187.286 -1064.84 193.583 -1058.62 0.0 193.583 -1058.62 323.56 -27.0705 -568.5475 293.942 293.942
24 1 -6.210211 0.0 -27.0705 15.4793 -13.5399 187.286 -1064.84 193.583 -1058.62 0.0 193.583 -1058.62 323.56 -27.0705 -568.5475 293.942 293.942
24 2 -6.2402134 0.0 -26.9044 15.4696 -13.3807 187.286 -1064.84 193.316 -1058.81 0.0 193.316 -1058.81 324.388 -26.9044 -568.01044 294.55 294.55
24 3 -6.2402134 0.0 -26.9044 15.4696 -13.3807 187.286 -1064.84 193.316 -1058.81 0.0 193.316 -1058.81 324.388 -26.9044 -568.01044 294.55 294.55
24 4 -6.2402134 0.0 -26.9044 15.4696 -13.3807 187.286 -1064.84 193.316 -1058.81 0.0 193.316 -1058.81 324.388 -26.9044 -568.01044 294.55 294.55
24 5 -6.2402134 0.0 -26.9044 15.4696 -13.3807 187.286 -1064.84 193.316 -1058.81 0.0 193.316 -1058.81 324.388 -26.9044 -568.01044 294.55 294.55
24 6 -6.000763 0.0 -23.0045 15.4611 -13.8463 187.286 -1064.84 193.229 -1061.27 0.0 193.229 -1061.27 324.803 -23.0045 -566.2425 295.562 295.562
24 7 -6.000763 0.0 -23.0045 15.4611 -13.8463 187.286 -1064.84 193.229 -1061.27 0.0 193.229 -1061.27 324.803 -23.0045 -566.2425 295.562 295.562
25 0 37.60087 0.0 444.821 14.4029 -11.7514 187.286 -1064.84 189.931 -1066.41 0.0 189.931 -1066.41 577.865 444.821 146.207 1009.82 1009.82
25 1 37.60087 0.0 444.821 14.4029 -11.7514 187.286 -1064.84 189.931 -1066.41 0.0 189.931 -1066.41 577.865 444.821 146.207 1009.82 1009.82
25 2 37.60087 0.0 444.821 14.4029 -11.7514 187.286 -1064.84 189.931 -1066.41 0.0 189.931 -1066.41 577.865 444.821 146.207 1009.82 1009.82
25 3 37.594852 0.0 444.758 14.3972 -11.6678 187.286 -1064.84 189.927 -1066.33 0.0 189.927 -1066.33 577.987 444.758 146.34204 1009.91 1009.91
25 4 37.594852 0.0 444.758 14.3972 -11.6678 187.286 -1064.84 189.927 -1066.33 0.0 189.927 -1066.33 577.987 444.758 146.34204 1009.91 1009.91
25 5 37.594852 0.0 444.758 14.3972 -11.6678 187.286 -1064.84 189.927 -1066.33 0.0 189.927 -1066.33 577.987 444.758 146.34204 1009.91 1009.91
25 6 36.74092 0.0 435.817 14.4099 -11.7202 187.286 -1064.84 189.943 -1066.52 0.0 189.943 -1066.52 604.008 435.817 163.24792 1026.87 1026.87
25 7 36.74092 0.0 435.817 14.4099 -11.7202 187.286 -1064.84 189.943 -1066.52 0.0 189.943 -1066.52 604.008 435.817 163.24792 1026.87 1026.87
26 0 52.161015 0.0 592.668 15.0887 -11.1381 187.286 -1064.84 193.23 -1060.46 0.0 193.23 -1060.46 529.461 592.668 254.89906 1119.25 1119.25
26 1 52.161015 0.0 592.668 15.0887 -11.1381 187.286 -1064.84 193.23 -1060.46 0.0 193.23 -1060.46 529.461 592.668 254.89906 1119.25 1119.25
26 2 52.161015 0.0 592.668 15.0887 -11.1381 187.286 -1064.84 193.23 -1060.46 0.0 193.23 -1060.46 529.461 592.668 254.89906 1119.25 1119.25
26 3 52.19134 0.0 592.837 15.0835 -11.5535 187.286 -1064.84 193.153 -1060.53 0.0 193.153 -1060.53 529.607 592.837 255.06694 1119.03 1119.03
26 4 52.19134 0.0 592.837 15.0835 -11.5535 187.286 -1064.84 193.153 -1060.53 0.0 193.153 -1060.53 529.607 592.837 255.06694 1119.03 1119.03
26 5 52.19134 0.0 592.837 15.0835 -11.5535 187.286 -1064.84 193.153 -1060.53 0.0 193.153 -1060.53 529.607 592.837 255.06694 1119.03 1119.03
26 6 52.19134 0.0 592.837 15.0835 -11.5535 187.286 -1064.84 193.153 -1060.53 0.0 193.153 -1060.53 529.607 592.837 255.06694 1119.03 1119.03
26 7 52.22031 0.0 593.657 15.1243 -11.2112 187.286 -1064.84 193.102 -1060.84 0.0 193.102 -1060.84 529.393 593.657 255.31209 1119.78 1119.78
27 0 66.2949 0.0 740.537 14.8797 -13.1736 187.286 -1064.84 193.145 -1060.31 0.0 193.145 -1060.31 743.16 740.537 616.532 1478.35 1478.35
27 1 66.2949 0.0 740.537 14.8797 -13.1736 187.286 -1064.84 193.145 -1060.31 0.0 193.145 -1060.31 743.16 740.537 616.532 1478.35 1478.35
27 2 66.2949 0.0 740.537 14.8797 -13.1736 187.286 -1064.84 193.145 -1060.31 0.0 193.145 -1060.31 743.16 740.537 616.532 1478.35 1478.35
27 3 66.2949 0.0 740.537 14.8797 -13.1736 187.286 -1064.84 193.145 -1060.31 0.0 193.145 -1060.31 743.16 740.537 616.532 1478.35 1478.35
27 4 66.24928 0.0 739.942 14.8655 -13.1401 187.286 -1064.84 193.0 -1059.9 0.0 193.0 -1059.9 744.621 739.942 617.66296 1479.27 1479.27
27 5 66.24928 0.0 739.942 14.8655 -13.1401 187.286 -1064.84 193.0 -1059.9 0.0 193.0 -1059.9 744.621 739.942 617.66296 1479.27 1479.27
27 6 66.28912 0.0 740.349 14.8852 -13.112 187.286 -1064.84 192.955 -1059.75 0.0 192.955 -1059.75 744.372 740.349 617.92596 1479.48 1479.48
27 7 66.28912 0.0 740.349 14.8852 -13.112 187.286 -1064.84 192.955 -1059.75 0.0 192.955 -1059.75 744.372 740.349 617.92596 1479.48 1479.48
28 0 61.05274 0.0 685.562 15.4432 -13.8808 187.286 -1064.84 191.654 -1058.52 0.0 191.654 -1058.52 1200.4 685.562 1019.096 1884.11 1884.11
28 1 61.05274 0.0 685.562 15.4432 -13.8808 187.286 -1064.84 191.654 -1058.52 0.0 191.654 -1058.52 1200.4 685.562 1019.096 1884.11 1884.11
28 2 61.05274 0.0 685.562 15.4432 -13.8808 187.286 -1064.84 191.654 -1058.52 0.0 191.654 -1058.52 1200.4 685.562 1019.096 1884.11 1884.11
28 3 61.085728 0.0 685.9 15.4368 -13.8828 187.286 -1064.84 191.657 -1058.52 0.0 191.657 -1058.52 1200.21 685.9 1019.24695 1884.17 1884.17
28 4 61.085728 0.0 685.9 15.4368 -13.8828 187.286 -1064.84 191.657 -1058.52 0.0 191.657 -1058.52 1200.21 685.9 1019.24695 1884.17 1884.17
28 5 61.075134 0.0 685.749 15.433 -13.8648 187.286 -1064.84 191.678 -1058.48 0.0 191.678 -1058.48 1200.43 685.749 1019.3771 1884.3 1884.3
28 6 61.075134 0.0 685.749 15.433 -13.8648 187.286 -1064.84 191.678 -1058.48 0.0 191.678 -1058.48 1200.43 685.749 1019.3771 1884.3 1884.3
28 7 61.075134 0.0 685.749 15.433 -13.8648 187.286 -1064.84 191.678 -1058.48 0.0 191.678 -1058.48 1200.43 685.749 1019.3771 1884.3 1884.3
29 0 171.88675 0.0 1857.3 15.0444 -12.3055 187.286 -1064.84 193.974 -1061.35 0.0 193.974 -1061.35 1092.16 1857.3 2082.084 2945.29 2945.29
29 1 171.88675 0.0 1857.3 15.0444 -12.3055 187.286 -1064.84 193.974 -1061.35 0.0 193.974 -1061.35 1092.16 1857.3 2082.084 2945.29 2945.29
29 2 171.88675 0.0 1857.3 15.0444 -12.3055 187.286 -1064.84 193.974 -1061.35 0.0 193.974 -1061.35 1092.16 1857.3 2082.084 2945.29 2945.29
29 3 171.9823 0.0 1858.2 15.0452 -12.3341 187.286 -1064.84 193.937 -1061.15 0.0 193.937 -1061.15 1091.88 1858.2 2082.867 2946.0 2946.0
29 4 171.9823 0.0 1858.2 15.0452 -12.3341 187.286 -1064.84 193.937 -1061.15 0.0 193.937 -1061.15 1091.88 1858.2 2082.867 2946.0 2946.0
29 5 172.03934 0.0 1858.72 15.0242 -12.3591 187.286 -1064.84 193.944 -1061.09 0.0 193.944 -1061.09 1091.55 1858.72 2083.124 2946.24 2946.24
29 6 172.03934 0.0 1858.72 15.0242 -12.3591 187.286 -1064.84 193.944 -1061.09 0.0 193.944 -1061.09 1091.55 1858.72 2083.124 2946.24 2946.24
29 7 172.03934 0.0 1858.72 15.0242 -12.3591 187.286 -1064.84 193.944 -1061.09 0.0 193.944 -1061.09 1091.55 1858.72 2083.124 2946.24 2946.24
