# Supplementary material for: Exploring the mechanism of Alisma orientale for the treatment of pregnancy induced hypertension and potential hepato-nephrotoxicity by using network pharmacology, network toxicology, molecular docking and molecular dynamics simulation
Source: Front Pharmacol. 2022 Nov 15;13:1027112. doi: 10.3389/fphar.2022.1027112 (PMC9705790; doi:10.3389/fphar.2022.1027112)
Supplement: Supplementary file 8 [file DataSheet6.zip › HSP90AA1/HSP854N/clusters.dock4.pdb]

REMARK  Energy: 267.474
REMARK  SimpleFitness: 267.474
REMARK  FullFitness: -594.594
REMARK  InterFull: -24.021
REMARK  IntraFull: 302.48
REMARK  solvFull: -1063.58
REMARK  surfFull: 190.527
REMARK  extraFull: 0.0
REMARK  deltaGcompsolvpol: -1063.58
REMARK  deltaGcompsolvnonpol: 190.527
REMARK  deltaGprotsolvpol: -1064.84
REMARK  deltaGprotsolvnonpol: 187.286
REMARK  deltaGligsolvpol: -12.2288
REMARK  deltaGligsolvnonpol: 15.4007
REMARK  deltaGvdw: -24.021
REMARK  deltaGelec: 0.0
REMARK  deltaG: -6.587179
REMARK  Cluster: 0
REMARK  ClusterRank: 0
ATOM   3941 C    LIG     1      14.668  31.944  11.532  1.00  0.00      LIG  
ATOM   3942 C1   LIG     1      15.198  32.560  12.789  1.00  0.00      LIG  
ATOM   3943 C2   LIG     1      15.895  33.896  12.590  1.00  0.00      LIG  
ATOM   3944 C3   LIG     1      15.415  32.159  10.231  1.00  0.00      LIG  
ATOM   3945 C4   LIG     1      14.312  32.275   9.189  1.00  0.00      LIG  
ATOM   3946 C5   LIG     1      16.235  30.948   9.827  1.00  0.00      LIG  
ATOM   3947 C6   LIG     1      16.212  33.466  10.234  1.00  0.00      LIG  
ATOM   3948 C7   LIG     1      17.122  33.653   9.042  1.00  0.00      LIG  
ATOM   3949 C8   LIG     1      17.290  35.135   8.787  1.00  0.00      LIG  
ATOM   3950 C9   LIG     1      17.436  36.001  10.055  1.00  0.00      LIG  
ATOM   3951 C10  LIG     1      16.080  36.692  10.283  1.00  0.00      LIG  
ATOM   3952 C11  LIG     1      18.521  37.098   9.821  1.00  0.00      LIG  
ATOM   3953 C12  LIG     1      19.907  36.551   9.451  1.00  0.00      LIG  
ATOM   3954 C13  LIG     1      18.169  38.112   8.736  1.00  0.00      LIG  
ATOM   3955 C14  LIG     1      18.240  39.416   9.456  1.00  0.00      LIG  
ATOM   3956 C15  LIG     1      18.529  39.253  10.888  1.00  0.00      LIG  
ATOM   3957 C16  LIG     1      18.701  40.453  11.786  1.00  0.00      LIG  
ATOM   3958 C17  LIG     1      17.952  40.461  13.122  1.00  0.00      LIG  
ATOM   3959 C18  LIG     1      16.428  40.533  13.047  1.00  0.00      LIG  
ATOM   3960 C19  LIG     1      15.934  41.605  12.126  1.00  0.00      LIG  
ATOM   3961 C20  LIG     1      15.850  43.036  12.514  1.00  0.00      LIG  
ATOM   3962 C21  LIG     1      15.858  44.059  11.435  1.00  0.00      LIG  
ATOM   3963 C22  LIG     1      16.255  43.508  13.869  1.00  0.00      LIG  
ATOM   3964 C23  LIG     1      20.180  40.625  12.078  1.00  0.00      LIG  
ATOM   3965 C24  LIG     1      18.676  37.931  11.054  1.00  0.00      LIG  
ATOM   3966 C25  LIG     1      18.991  37.177  12.297  1.00  0.00      LIG  
ATOM   3967 C26  LIG     1      17.976  36.067  12.542  1.00  0.00      LIG  
ATOM   3968 C27  LIG     1      17.804  35.153  11.305  1.00  0.00      LIG  
ATOM   3969 C28  LIG     1      16.976  33.838  11.516  1.00  0.00      LIG  
ATOM   3970 C29  LIG     1      18.010  32.782  11.934  1.00  0.00      LIG  
ATOM   3971 O    LIG     1      13.784  31.104  11.606  1.00  0.00      LIG  
ATOM   3972 O1   LIG     1      18.029  40.502   8.937  1.00  0.00      LIG  
ATOM   3973 O2   LIG     1      15.899  39.285  12.631  1.00  0.00      LIG  
ATOM   3974 O3   LIG     1      18.473  35.358  13.672  1.00  0.00      LIG  
ATOM   3975 O4   LIG     1      14.672  42.199  12.515  1.00  0.00      LIG  
ATOM   3976 H    LIG     1      15.863  31.834  13.261  1.00  0.00      LIG  
ATOM   3977 H1   LIG     1      14.344  32.705  13.455  1.00  0.00      LIG  
ATOM   3978 H2   LIG     1      16.315  34.180  13.554  1.00  0.00      LIG  
ATOM   3979 H3   LIG     1      15.151  34.651  12.325  1.00  0.00      LIG  
ATOM   3980 H4   LIG     1      13.637  33.110   9.405  1.00  0.00      LIG  
ATOM   3981 H5   LIG     1      13.710  31.364   9.133  1.00  0.00      LIG  
ATOM   3982 H6   LIG     1      14.737  32.435   8.198  1.00  0.00      LIG  
ATOM   3983 H7   LIG     1      15.788  30.027  10.208  1.00  0.00      LIG  
ATOM   3984 H8   LIG     1      17.259  30.986  10.195  1.00  0.00      LIG  
ATOM   3985 H9   LIG     1      16.293  30.867   8.738  1.00  0.00      LIG  
ATOM   3986 H10  LIG     1      15.416  34.199  10.120  1.00  0.00      LIG  
ATOM   3987 H11  LIG     1      16.710  33.195   8.141  1.00  0.00      LIG  
ATOM   3988 H12  LIG     1      18.096  33.190   9.214  1.00  0.00      LIG  
ATOM   3989 H13  LIG     1      16.415  35.472   8.226  1.00  0.00      LIG  
ATOM   3990 H14  LIG     1      18.121  35.254   8.093  1.00  0.00      LIG  
ATOM   3991 H15  LIG     1      15.635  36.999   9.335  1.00  0.00      LIG  
ATOM   3992 H16  LIG     1      16.158  37.577  10.906  1.00  0.00      LIG  
ATOM   3993 H17  LIG     1      15.350  36.051  10.772  1.00  0.00      LIG  
ATOM   3994 H18  LIG     1      20.277  35.806  10.159  1.00  0.00      LIG  
ATOM   3995 H19  LIG     1      20.647  37.358   9.418  1.00  0.00      LIG  
ATOM   3996 H20  LIG     1      19.907  36.098   8.458  1.00  0.00      LIG  
ATOM   3997 H21  LIG     1      17.173  37.989   8.305  1.00  0.00      LIG  
ATOM   3998 H22  LIG     1      18.909  38.117   7.931  1.00  0.00      LIG  
ATOM   3999 H23  LIG     1      18.389  41.348  11.242  1.00  0.00      LIG  
ATOM   4000 H24  LIG     1      18.298  41.340  13.671  1.00  0.00      LIG  
ATOM   4001 H25  LIG     1      18.242  39.593  13.716  1.00  0.00      LIG  
ATOM   4002 H26  LIG     1      16.046  40.696  14.059  1.00  0.00      LIG  
ATOM   4003 H27  LIG     1      16.080  41.370  11.080  1.00  0.00      LIG  
ATOM   4004 H28  LIG     1      15.501  43.647  10.486  1.00  0.00      LIG  
ATOM   4005 H29  LIG     1      16.872  44.438  11.285  1.00  0.00      LIG  
ATOM   4006 H30  LIG     1      15.212  44.898  11.707  1.00  0.00      LIG  
ATOM   4007 H31  LIG     1      17.338  43.656  13.905  1.00  0.00      LIG  
ATOM   4008 H32  LIG     1      15.977  42.800  14.655  1.00  0.00      LIG  
ATOM   4009 H33  LIG     1      15.772  44.463  14.091  1.00  0.00      LIG  
ATOM   4010 H34  LIG     1      20.762  40.699  11.154  1.00  0.00      LIG  
ATOM   4011 H35  LIG     1      20.565  39.784  12.662  1.00  0.00      LIG  
ATOM   4012 H36  LIG     1      20.348  41.539  12.654  1.00  0.00      LIG  
ATOM   4013 H37  LIG     1      19.040  37.828  13.171  1.00  0.00      LIG  
ATOM   4014 H38  LIG     1      19.994  36.747  12.215  1.00  0.00      LIG  
ATOM   4015 H39  LIG     1      17.017  36.506  12.832  1.00  0.00      LIG  
ATOM   4016 H40  LIG     1      18.810  34.777  11.111  1.00  0.00      LIG  
ATOM   4017 H41  LIG     1      17.589  31.786  12.064  1.00  0.00      LIG  
ATOM   4018 H42  LIG     1      18.477  33.041  12.885  1.00  0.00      LIG  
ATOM   4019 H43  LIG     1      18.809  32.695  11.194  1.00  0.00      LIG  
ATOM   4020 H44  LIG     1      16.294  38.613  13.211  1.00  0.00      LIG  
ATOM   4021 H45  LIG     1      17.861  34.618  13.826  1.00  0.00      LIG  
TER
REMARK  Energy: 267.474
REMARK  SimpleFitness: 267.474
REMARK  FullFitness: -594.594
REMARK  InterFull: -24.021
REMARK  IntraFull: 302.48
REMARK  solvFull: -1063.58
REMARK  surfFull: 190.527
REMARK  extraFull: 0.0
REMARK  deltaGcompsolvpol: -1063.58
REMARK  deltaGcompsolvnonpol: 190.527
REMARK  deltaGprotsolvpol: -1064.84
REMARK  deltaGprotsolvnonpol: 187.286
REMARK  deltaGligsolvpol: -12.2288
REMARK  deltaGligsolvnonpol: 15.4007
REMARK  deltaGvdw: -24.021
REMARK  deltaGelec: 0.0
REMARK  deltaG: -6.587179
REMARK  Cluster: 0
REMARK  ClusterRank: 1
ATOM   3941 C    LIG     1      14.668  31.944  11.532  1.00  0.00      LIG  
ATOM   3942 C1   LIG     1      15.198  32.560  12.789  1.00  0.00      LIG  
ATOM   3943 C2   LIG     1      15.895  33.896  12.590  1.00  0.00      LIG  
ATOM   3944 C3   LIG     1      15.415  32.159  10.231  1.00  0.00      LIG  
ATOM   3945 C4   LIG     1      14.312  32.275   9.189  1.00  0.00      LIG  
ATOM   3946 C5   LIG     1      16.235  30.948   9.827  1.00  0.00      LIG  
ATOM   3947 C6   LIG     1      16.212  33.466  10.234  1.00  0.00      LIG  
ATOM   3948 C7   LIG     1      17.122  33.653   9.042  1.00  0.00      LIG  
ATOM   3949 C8   LIG     1      17.290  35.135   8.787  1.00  0.00      LIG  
ATOM   3950 C9   LIG     1      17.436  36.001  10.055  1.00  0.00      LIG  
ATOM   3951 C10  LIG     1      16.080  36.692  10.283  1.00  0.00      LIG  
ATOM   3952 C11  LIG     1      18.521  37.098   9.821  1.00  0.00      LIG  
ATOM   3953 C12  LIG     1      19.907  36.551   9.451  1.00  0.00      LIG  
ATOM   3954 C13  LIG     1      18.169  38.112   8.736  1.00  0.00      LIG  
ATOM   3955 C14  LIG     1      18.240  39.416   9.456  1.00  0.00      LIG  
ATOM   3956 C15  LIG     1      18.529  39.253  10.888  1.00  0.00      LIG  
ATOM   3957 C16  LIG     1      18.701  40.453  11.786  1.00  0.00      LIG  
ATOM   3958 C17  LIG     1      17.952  40.461  13.122  1.00  0.00      LIG  
ATOM   3959 C18  LIG     1      16.428  40.533  13.047  1.00  0.00      LIG  
ATOM   3960 C19  LIG     1      15.934  41.605  12.126  1.00  0.00      LIG  
ATOM   3961 C20  LIG     1      15.850  43.036  12.514  1.00  0.00      LIG  
ATOM   3962 C21  LIG     1      15.858  44.059  11.435  1.00  0.00      LIG  
ATOM   3963 C22  LIG     1      16.255  43.508  13.869  1.00  0.00      LIG  
ATOM   3964 C23  LIG     1      20.180  40.625  12.078  1.00  0.00      LIG  
ATOM   3965 C24  LIG     1      18.676  37.931  11.054  1.00  0.00      LIG  
ATOM   3966 C25  LIG     1      18.991  37.177  12.297  1.00  0.00      LIG  
ATOM   3967 C26  LIG     1      17.976  36.067  12.542  1.00  0.00      LIG  
ATOM   3968 C27  LIG     1      17.804  35.153  11.305  1.00  0.00      LIG  
ATOM   3969 C28  LIG     1      16.976  33.838  11.516  1.00  0.00      LIG  
ATOM   3970 C29  LIG     1      18.010  32.782  11.934  1.00  0.00      LIG  
ATOM   3971 O    LIG     1      13.784  31.104  11.606  1.00  0.00      LIG  
ATOM   3972 O1   LIG     1      18.029  40.502   8.937  1.00  0.00      LIG  
ATOM   3973 O2   LIG     1      15.899  39.285  12.631  1.00  0.00      LIG  
ATOM   3974 O3   LIG     1      18.473  35.358  13.672  1.00  0.00      LIG  
ATOM   3975 O4   LIG     1      14.672  42.199  12.515  1.00  0.00      LIG  
ATOM   3976 H    LIG     1      15.863  31.834  13.261  1.00  0.00      LIG  
ATOM   3977 H1   LIG     1      14.344  32.705  13.455  1.00  0.00      LIG  
ATOM   3978 H2   LIG     1      16.315  34.180  13.554  1.00  0.00      LIG  
ATOM   3979 H3   LIG     1      15.151  34.651  12.325  1.00  0.00      LIG  
ATOM   3980 H4   LIG     1      13.637  33.110   9.405  1.00  0.00      LIG  
ATOM   3981 H5   LIG     1      13.710  31.364   9.133  1.00  0.00      LIG  
ATOM   3982 H6   LIG     1      14.737  32.435   8.198  1.00  0.00      LIG  
ATOM   3983 H7   LIG     1      15.788  30.027  10.208  1.00  0.00      LIG  
ATOM   3984 H8   LIG     1      17.259  30.986  10.195  1.00  0.00      LIG  
ATOM   3985 H9   LIG     1      16.293  30.867   8.738  1.00  0.00      LIG  
ATOM   3986 H10  LIG     1      15.416  34.199  10.120  1.00  0.00      LIG  
ATOM   3987 H11  LIG     1      16.710  33.195   8.141  1.00  0.00      LIG  
ATOM   3988 H12  LIG     1      18.096  33.190   9.214  1.00  0.00      LIG  
ATOM   3989 H13  LIG     1      16.415  35.472   8.226  1.00  0.00      LIG  
ATOM   3990 H14  LIG     1      18.121  35.254   8.093  1.00  0.00      LIG  
ATOM   3991 H15  LIG     1      15.635  36.999   9.335  1.00  0.00      LIG  
ATOM   3992 H16  LIG     1      16.158  37.577  10.906  1.00  0.00      LIG  
ATOM   3993 H17  LIG     1      15.350  36.051  10.772  1.00  0.00      LIG  
ATOM   3994 H18  LIG     1      20.277  35.806  10.159  1.00  0.00      LIG  
ATOM   3995 H19  LIG     1      20.647  37.358   9.418  1.00  0.00      LIG  
ATOM   3996 H20  LIG     1      19.907  36.098   8.458  1.00  0.00      LIG  
ATOM   3997 H21  LIG     1      17.173  37.989   8.305  1.00  0.00      LIG  
ATOM   3998 H22  LIG     1      18.909  38.117   7.931  1.00  0.00      LIG  
ATOM   3999 H23  LIG     1      18.389  41.348  11.242  1.00  0.00      LIG  
ATOM   4000 H24  LIG     1      18.298  41.340  13.671  1.00  0.00      LIG  
ATOM   4001 H25  LIG     1      18.242  39.593  13.716  1.00  0.00      LIG  
ATOM   4002 H26  LIG     1      16.046  40.696  14.059  1.00  0.00      LIG  
ATOM   4003 H27  LIG     1      16.080  41.370  11.080  1.00  0.00      LIG  
ATOM   4004 H28  LIG     1      15.501  43.647  10.486  1.00  0.00      LIG  
ATOM   4005 H29  LIG     1      16.872  44.438  11.285  1.00  0.00      LIG  
ATOM   4006 H30  LIG     1      15.212  44.898  11.707  1.00  0.00      LIG  
ATOM   4007 H31  LIG     1      17.338  43.656  13.905  1.00  0.00      LIG  
ATOM   4008 H32  LIG     1      15.977  42.800  14.655  1.00  0.00      LIG  
ATOM   4009 H33  LIG     1      15.772  44.463  14.091  1.00  0.00      LIG  
ATOM   4010 H34  LIG     1      20.762  40.699  11.154  1.00  0.00      LIG  
ATOM   4011 H35  LIG     1      20.565  39.784  12.662  1.00  0.00      LIG  
ATOM   4012 H36  LIG     1      20.348  41.539  12.654  1.00  0.00      LIG  
ATOM   4013 H37  LIG     1      19.040  37.828  13.171  1.00  0.00      LIG  
ATOM   4014 H38  LIG     1      19.994  36.747  12.215  1.00  0.00      LIG  
ATOM   4015 H39  LIG     1      17.017  36.506  12.832  1.00  0.00      LIG  
ATOM   4016 H40  LIG     1      18.810  34.777  11.111  1.00  0.00      LIG  
ATOM   4017 H41  LIG     1      17.589  31.786  12.064  1.00  0.00      LIG  
ATOM   4018 H42  LIG     1      18.477  33.041  12.885  1.00  0.00      LIG  
ATOM   4019 H43  LIG     1      18.809  32.695  11.194  1.00  0.00      LIG  
ATOM   4020 H44  LIG     1      16.294  38.613  13.211  1.00  0.00      LIG  
ATOM   4021 H45  LIG     1      17.861  34.618  13.826  1.00  0.00      LIG  
TER
REMARK  Energy: 268.651
REMARK  SimpleFitness: 268.651
REMARK  FullFitness: -592.65594
REMARK  InterFull: -24.6609
REMARK  IntraFull: 304.825
REMARK  solvFull: -1063.18
REMARK  surfFull: 190.36
REMARK  extraFull: 0.0
REMARK  deltaGcompsolvpol: -1063.18
REMARK  deltaGcompsolvnonpol: 190.36
REMARK  deltaGprotsolvpol: -1064.84
REMARK  deltaGprotsolvnonpol: 187.286
REMARK  deltaGligsolvpol: -11.8778
REMARK  deltaGligsolvnonpol: 15.3871
REMARK  deltaGvdw: -24.6609
REMARK  deltaGelec: 0.0
REMARK  deltaG: -6.659232
REMARK  Cluster: 0
REMARK  ClusterRank: 2
ATOM   3941 C    LIG     1      14.568  32.076  11.603  1.00  0.00      LIG  
ATOM   3942 C1   LIG     1      15.177  32.650  12.839  1.00  0.00      LIG  
ATOM   3943 C2   LIG     1      15.926  33.953  12.626  1.00  0.00      LIG  
ATOM   3944 C3   LIG     1      15.296  32.230  10.286  1.00  0.00      LIG  
ATOM   3945 C4   LIG     1      14.181  32.347   9.255  1.00  0.00      LIG  
ATOM   3946 C5   LIG     1      16.068  30.978   9.913  1.00  0.00      LIG  
ATOM   3947 C6   LIG     1      16.134  33.515  10.251  1.00  0.00      LIG  
ATOM   3948 C7   LIG     1      16.999  33.675   9.022  1.00  0.00      LIG  
ATOM   3949 C8   LIG     1      17.281  35.145   8.771  1.00  0.00      LIG  
ATOM   3950 C9   LIG     1      17.426  36.020  10.034  1.00  0.00      LIG  
ATOM   3951 C10  LIG     1      16.068  36.708  10.269  1.00  0.00      LIG  
ATOM   3952 C11  LIG     1      18.502  37.130   9.798  1.00  0.00      LIG  
ATOM   3953 C12  LIG     1      19.891  36.603   9.410  1.00  0.00      LIG  
ATOM   3954 C13  LIG     1      18.130  38.144   8.720  1.00  0.00      LIG  
ATOM   3955 C14  LIG     1      18.149  39.443   9.454  1.00  0.00      LIG  
ATOM   3956 C15  LIG     1      18.421  39.278  10.890  1.00  0.00      LIG  
ATOM   3957 C16  LIG     1      18.449  40.493  11.793  1.00  0.00      LIG  
ATOM   3958 C17  LIG     1      17.906  40.378  13.223  1.00  0.00      LIG  
ATOM   3959 C18  LIG     1      16.391  40.234  13.373  1.00  0.00      LIG  
ATOM   3960 C19  LIG     1      15.640  41.369  12.753  1.00  0.00      LIG  
ATOM   3961 C20  LIG     1      15.392  42.650  13.465  1.00  0.00      LIG  
ATOM   3962 C21  LIG     1      15.144  43.868  12.652  1.00  0.00      LIG  
ATOM   3963 C22  LIG     1      15.856  42.882  14.862  1.00  0.00      LIG  
ATOM   3964 C23  LIG     1      19.887  40.968  11.885  1.00  0.00      LIG  
ATOM   3965 C24  LIG     1      18.644  37.962  11.035  1.00  0.00      LIG  
ATOM   3966 C25  LIG     1      19.010  37.196  12.256  1.00  0.00      LIG  
ATOM   3967 C26  LIG     1      18.014  36.073  12.516  1.00  0.00      LIG  
ATOM   3968 C27  LIG     1      17.809  35.167  11.276  1.00  0.00      LIG  
ATOM   3969 C28  LIG     1      16.958  33.868  11.505  1.00  0.00      LIG  
ATOM   3970 C29  LIG     1      17.984  32.789  11.880  1.00  0.00      LIG  
ATOM   3971 O    LIG     1      13.638  31.289  11.711  1.00  0.00      LIG  
ATOM   3972 O1   LIG     1      17.913  40.525   8.940  1.00  0.00      LIG  
ATOM   3973 O2   LIG     1      15.946  39.022  12.793  1.00  0.00      LIG  
ATOM   3974 O3   LIG     1      18.552  35.359  13.625  1.00  0.00      LIG  
ATOM   3975 O4   LIG     1      14.354  41.649  13.358  1.00  0.00      LIG  
ATOM   3976 H    LIG     1      15.827  31.892  13.282  1.00  0.00      LIG  
ATOM   3977 H1   LIG     1      14.355  32.833  13.534  1.00  0.00      LIG  
ATOM   3978 H2   LIG     1      16.397  34.199  13.576  1.00  0.00      LIG  
ATOM   3979 H3   LIG     1      15.208  34.747  12.408  1.00  0.00      LIG  
ATOM   3980 H4   LIG     1      13.562  33.234   9.426  1.00  0.00      LIG  
ATOM   3981 H5   LIG     1      13.522  31.473   9.267  1.00  0.00      LIG  
ATOM   3982 H6   LIG     1      14.596  32.413   8.249  1.00  0.00      LIG  
ATOM   3983 H7   LIG     1      15.585  30.082  10.314  1.00  0.00      LIG  
ATOM   3984 H8   LIG     1      17.093  30.987  10.279  1.00  0.00      LIG  
ATOM   3985 H9   LIG     1      16.124  30.874   8.826  1.00  0.00      LIG  
ATOM   3986 H10  LIG     1      15.353  34.266  10.160  1.00  0.00      LIG  
ATOM   3987 H11  LIG     1      16.514  33.265   8.134  1.00  0.00      LIG  
ATOM   3988 H12  LIG     1      17.940  33.134   9.137  1.00  0.00      LIG  
ATOM   3989 H13  LIG     1      16.468  35.539   8.156  1.00  0.00      LIG  
ATOM   3990 H14  LIG     1      18.155  35.191   8.124  1.00  0.00      LIG  
ATOM   3991 H15  LIG     1      15.586  36.953   9.321  1.00  0.00      LIG  
ATOM   3992 H16  LIG     1      16.153  37.633  10.829  1.00  0.00      LIG  
ATOM   3993 H17  LIG     1      15.364  36.097  10.828  1.00  0.00      LIG  
ATOM   3994 H18  LIG     1      20.263  35.838  10.095  1.00  0.00      LIG  
ATOM   3995 H19  LIG     1      20.626  37.414   9.400  1.00  0.00      LIG  
ATOM   3996 H20  LIG     1      19.890  36.178   8.404  1.00  0.00      LIG  
ATOM   3997 H21  LIG     1      17.146  37.987   8.275  1.00  0.00      LIG  
ATOM   3998 H22  LIG     1      18.881  38.183   7.926  1.00  0.00      LIG  
ATOM   3999 H23  LIG     1      17.882  41.294  11.312  1.00  0.00      LIG  
ATOM   4000 H24  LIG     1      18.203  41.285  13.757  1.00  0.00      LIG  
ATOM   4001 H25  LIG     1      18.396  39.554  13.740  1.00  0.00      LIG  
ATOM   4002 H26  LIG     1      16.159  40.161  14.439  1.00  0.00      LIG  
ATOM   4003 H27  LIG     1      15.692  41.378  11.672  1.00  0.00      LIG  
ATOM   4004 H28  LIG     1      14.806  43.617  11.643  1.00  0.00      LIG  
ATOM   4005 H29  LIG     1      16.063  44.454  12.569  1.00  0.00      LIG  
ATOM   4006 H30  LIG     1      14.379  44.488  13.127  1.00  0.00      LIG  
ATOM   4007 H31  LIG     1      16.910  43.175  14.862  1.00  0.00      LIG  
ATOM   4008 H32  LIG     1      15.742  41.996  15.491  1.00  0.00      LIG  
ATOM   4009 H33  LIG     1      15.277  43.690  15.317  1.00  0.00      LIG  
ATOM   4010 H34  LIG     1      20.307  41.158  10.893  1.00  0.00      LIG  
ATOM   4011 H35  LIG     1      20.512  40.222  12.385  1.00  0.00      LIG  
ATOM   4012 H36  LIG     1      19.945  41.897  12.459  1.00  0.00      LIG  
ATOM   4013 H37  LIG     1      19.086  37.833  13.137  1.00  0.00      LIG  
ATOM   4014 H38  LIG     1      20.014  36.778  12.136  1.00  0.00      LIG  
ATOM   4015 H39  LIG     1      17.061  36.503  12.836  1.00  0.00      LIG  
ATOM   4016 H40  LIG     1      18.804  34.777  11.054  1.00  0.00      LIG  
ATOM   4017 H41  LIG     1      17.539  31.816  12.089  1.00  0.00      LIG  
ATOM   4018 H42  LIG     1      18.545  33.064  12.774  1.00  0.00      LIG  
ATOM   4019 H43  LIG     1      18.709  32.642  11.076  1.00  0.00      LIG  
ATOM   4020 H44  LIG     1      16.592  38.344  13.049  1.00  0.00      LIG  
ATOM   4021 H45  LIG     1      17.971  34.593  13.773  1.00  0.00      LIG  
TER
REMARK  Energy: 268.651
REMARK  SimpleFitness: 268.651
REMARK  FullFitness: -592.65594
REMARK  InterFull: -24.6609
REMARK  IntraFull: 304.825
REMARK  solvFull: -1063.18
REMARK  surfFull: 190.36
REMARK  extraFull: 0.0
REMARK  deltaGcompsolvpol: -1063.18
REMARK  deltaGcompsolvnonpol: 190.36
REMARK  deltaGprotsolvpol: -1064.84
REMARK  deltaGprotsolvnonpol: 187.286
REMARK  deltaGligsolvpol: -11.8778
REMARK  deltaGligsolvnonpol: 15.3871
REMARK  deltaGvdw: -24.6609
REMARK  deltaGelec: 0.0
REMARK  deltaG: -6.659232
REMARK  Cluster: 0
REMARK  ClusterRank: 3
ATOM   3941 C    LIG     1      14.568  32.076  11.603  1.00  0.00      LIG  
ATOM   3942 C1   LIG     1      15.177  32.650  12.839  1.00  0.00      LIG  
ATOM   3943 C2   LIG     1      15.926  33.953  12.626  1.00  0.00      LIG  
ATOM   3944 C3   LIG     1      15.296  32.230  10.286  1.00  0.00      LIG  
ATOM   3945 C4   LIG     1      14.181  32.347   9.255  1.00  0.00      LIG  
ATOM   3946 C5   LIG     1      16.068  30.978   9.913  1.00  0.00      LIG  
ATOM   3947 C6   LIG     1      16.134  33.515  10.251  1.00  0.00      LIG  
ATOM   3948 C7   LIG     1      16.999  33.675   9.022  1.00  0.00      LIG  
ATOM   3949 C8   LIG     1      17.281  35.145   8.771  1.00  0.00      LIG  
ATOM   3950 C9   LIG     1      17.426  36.020  10.034  1.00  0.00      LIG  
ATOM   3951 C10  LIG     1      16.068  36.708  10.269  1.00  0.00      LIG  
ATOM   3952 C11  LIG     1      18.502  37.130   9.798  1.00  0.00      LIG  
ATOM   3953 C12  LIG     1      19.891  36.603   9.410  1.00  0.00      LIG  
ATOM   3954 C13  LIG     1      18.130  38.144   8.720  1.00  0.00      LIG  
ATOM   3955 C14  LIG     1      18.149  39.443   9.454  1.00  0.00      LIG  
ATOM   3956 C15  LIG     1      18.421  39.278  10.890  1.00  0.00      LIG  
ATOM   3957 C16  LIG     1      18.449  40.493  11.793  1.00  0.00      LIG  
ATOM   3958 C17  LIG     1      17.906  40.378  13.223  1.00  0.00      LIG  
ATOM   3959 C18  LIG     1      16.391  40.234  13.373  1.00  0.00      LIG  
ATOM   3960 C19  LIG     1      15.640  41.369  12.753  1.00  0.00      LIG  
ATOM   3961 C20  LIG     1      15.392  42.650  13.465  1.00  0.00      LIG  
ATOM   3962 C21  LIG     1      15.144  43.868  12.652  1.00  0.00      LIG  
ATOM   3963 C22  LIG     1      15.856  42.882  14.862  1.00  0.00      LIG  
ATOM   3964 C23  LIG     1      19.887  40.968  11.885  1.00  0.00      LIG  
ATOM   3965 C24  LIG     1      18.644  37.962  11.035  1.00  0.00      LIG  
ATOM   3966 C25  LIG     1      19.010  37.196  12.256  1.00  0.00      LIG  
ATOM   3967 C26  LIG     1      18.014  36.073  12.516  1.00  0.00      LIG  
ATOM   3968 C27  LIG     1      17.809  35.167  11.276  1.00  0.00      LIG  
ATOM   3969 C28  LIG     1      16.958  33.868  11.505  1.00  0.00      LIG  
ATOM   3970 C29  LIG     1      17.984  32.789  11.880  1.00  0.00      LIG  
ATOM   3971 O    LIG     1      13.638  31.289  11.711  1.00  0.00      LIG  
ATOM   3972 O1   LIG     1      17.913  40.525   8.940  1.00  0.00      LIG  
ATOM   3973 O2   LIG     1      15.946  39.022  12.793  1.00  0.00      LIG  
ATOM   3974 O3   LIG     1      18.552  35.359  13.625  1.00  0.00      LIG  
ATOM   3975 O4   LIG     1      14.354  41.649  13.358  1.00  0.00      LIG  
ATOM   3976 H    LIG     1      15.827  31.892  13.282  1.00  0.00      LIG  
ATOM   3977 H1   LIG     1      14.355  32.833  13.534  1.00  0.00      LIG  
ATOM   3978 H2   LIG     1      16.397  34.199  13.576  1.00  0.00      LIG  
ATOM   3979 H3   LIG     1      15.208  34.747  12.408  1.00  0.00      LIG  
ATOM   3980 H4   LIG     1      13.562  33.234   9.426  1.00  0.00      LIG  
ATOM   3981 H5   LIG     1      13.522  31.473   9.267  1.00  0.00      LIG  
ATOM   3982 H6   LIG     1      14.596  32.413   8.249  1.00  0.00      LIG  
ATOM   3983 H7   LIG     1      15.585  30.082  10.314  1.00  0.00      LIG  
ATOM   3984 H8   LIG     1      17.093  30.987  10.279  1.00  0.00      LIG  
ATOM   3985 H9   LIG     1      16.124  30.874   8.826  1.00  0.00      LIG  
ATOM   3986 H10  LIG     1      15.353  34.266  10.160  1.00  0.00      LIG  
ATOM   3987 H11  LIG     1      16.514  33.265   8.134  1.00  0.00      LIG  
ATOM   3988 H12  LIG     1      17.940  33.134   9.137  1.00  0.00      LIG  
ATOM   3989 H13  LIG     1      16.468  35.539   8.156  1.00  0.00      LIG  
ATOM   3990 H14  LIG     1      18.155  35.191   8.124  1.00  0.00      LIG  
ATOM   3991 H15  LIG     1      15.586  36.953   9.321  1.00  0.00      LIG  
ATOM   3992 H16  LIG     1      16.153  37.633  10.829  1.00  0.00      LIG  
ATOM   3993 H17  LIG     1      15.364  36.097  10.828  1.00  0.00      LIG  
ATOM   3994 H18  LIG     1      20.263  35.838  10.095  1.00  0.00      LIG  
ATOM   3995 H19  LIG     1      20.626  37.414   9.400  1.00  0.00      LIG  
ATOM   3996 H20  LIG     1      19.890  36.178   8.404  1.00  0.00      LIG  
ATOM   3997 H21  LIG     1      17.146  37.987   8.275  1.00  0.00      LIG  
ATOM   3998 H22  LIG     1      18.881  38.183   7.926  1.00  0.00      LIG  
ATOM   3999 H23  LIG     1      17.882  41.294  11.312  1.00  0.00      LIG  
ATOM   4000 H24  LIG     1      18.203  41.285  13.757  1.00  0.00      LIG  
ATOM   4001 H25  LIG     1      18.396  39.554  13.740  1.00  0.00      LIG  
ATOM   4002 H26  LIG     1      16.159  40.161  14.439  1.00  0.00      LIG  
ATOM   4003 H27  LIG     1      15.692  41.378  11.672  1.00  0.00      LIG  
ATOM   4004 H28  LIG     1      14.806  43.617  11.643  1.00  0.00      LIG  
ATOM   4005 H29  LIG     1      16.063  44.454  12.569  1.00  0.00      LIG  
ATOM   4006 H30  LIG     1      14.379  44.488  13.127  1.00  0.00      LIG  
ATOM   4007 H31  LIG     1      16.910  43.175  14.862  1.00  0.00      LIG  
ATOM   4008 H32  LIG     1      15.742  41.996  15.491  1.00  0.00      LIG  
ATOM   4009 H33  LIG     1      15.277  43.690  15.317  1.00  0.00      LIG  
ATOM   4010 H34  LIG     1      20.307  41.158  10.893  1.00  0.00      LIG  
ATOM   4011 H35  LIG     1      20.512  40.222  12.385  1.00  0.00      LIG  
ATOM   4012 H36  LIG     1      19.945  41.897  12.459  1.00  0.00      LIG  
ATOM   4013 H37  LIG     1      19.086  37.833  13.137  1.00  0.00      LIG  
ATOM   4014 H38  LIG     1      20.014  36.778  12.136  1.00  0.00      LIG  
ATOM   4015 H39  LIG     1      17.061  36.503  12.836  1.00  0.00      LIG  
ATOM   4016 H40  LIG     1      18.804  34.777  11.054  1.00  0.00      LIG  
ATOM   4017 H41  LIG     1      17.539  31.816  12.089  1.00  0.00      LIG  
ATOM   4018 H42  LIG     1      18.545  33.064  12.774  1.00  0.00      LIG  
ATOM   4019 H43  LIG     1      18.709  32.642  11.076  1.00  0.00      LIG  
ATOM   4020 H44  LIG     1      16.592  38.344  13.049  1.00  0.00      LIG  
ATOM   4021 H45  LIG     1      17.971  34.593  13.773  1.00  0.00      LIG  
TER
REMARK  Energy: 270.515
REMARK  SimpleFitness: 270.515
REMARK  FullFitness: -590.5006
REMARK  InterFull: -24.4386
REMARK  IntraFull: 306.626
REMARK  solvFull: -1062.95
REMARK  surfFull: 190.262
REMARK  extraFull: 0.0
REMARK  deltaGcompsolvpol: -1062.95
REMARK  deltaGcompsolvnonpol: 190.262
REMARK  deltaGprotsolvpol: -1064.84
REMARK  deltaGprotsolvnonpol: 187.286
REMARK  deltaGligsolvpol: -11.8278
REMARK  deltaGligsolvnonpol: 15.3425
REMARK  deltaGvdw: -24.4386
REMARK  deltaGelec: 0.0
REMARK  deltaG: -6.6322327
REMARK  Cluster: 0
REMARK  ClusterRank: 4
ATOM   3941 C    LIG     1      14.219  32.204  11.640  1.00  0.00      LIG  
ATOM   3942 C1   LIG     1      14.846  32.776  12.862  1.00  0.00      LIG  
ATOM   3943 C2   LIG     1      15.689  34.014  12.613  1.00  0.00      LIG  
ATOM   3944 C3   LIG     1      15.052  32.160  10.387  1.00  0.00      LIG  
ATOM   3945 C4   LIG     1      14.065  32.191   9.233  1.00  0.00      LIG  
ATOM   3946 C5   LIG     1      15.742  30.823  10.323  1.00  0.00      LIG  
ATOM   3947 C6   LIG     1      15.977  33.382  10.291  1.00  0.00      LIG  
ATOM   3948 C7   LIG     1      16.903  33.419   9.098  1.00  0.00      LIG  
ATOM   3949 C8   LIG     1      17.239  34.859   8.751  1.00  0.00      LIG  
ATOM   3950 C9   LIG     1      17.362  35.826   9.948  1.00  0.00      LIG  
ATOM   3951 C10  LIG     1      16.020  36.575  10.065  1.00  0.00      LIG  
ATOM   3952 C11  LIG     1      18.484  36.884   9.683  1.00  0.00      LIG  
ATOM   3953 C12  LIG     1      19.868  36.287   9.397  1.00  0.00      LIG  
ATOM   3954 C13  LIG     1      18.189  37.829   8.523  1.00  0.00      LIG  
ATOM   3955 C14  LIG     1      18.170  39.172   9.172  1.00  0.00      LIG  
ATOM   3956 C15  LIG     1      18.389  39.105  10.625  1.00  0.00      LIG  
ATOM   3957 C16  LIG     1      18.349  40.385  11.436  1.00  0.00      LIG  
ATOM   3958 C17  LIG     1      17.902  40.351  12.903  1.00  0.00      LIG  
ATOM   3959 C18  LIG     1      16.409  40.150  13.164  1.00  0.00      LIG  
ATOM   3960 C19  LIG     1      15.594  41.326  12.726  1.00  0.00      LIG  
ATOM   3961 C20  LIG     1      15.306  42.479  13.619  1.00  0.00      LIG  
ATOM   3962 C21  LIG     1      14.979  43.788  12.997  1.00  0.00      LIG  
ATOM   3963 C22  LIG     1      15.790  42.529  15.029  1.00  0.00      LIG  
ATOM   3964 C23  LIG     1      19.741  40.989  11.408  1.00  0.00      LIG  
ATOM   3965 C24  LIG     1      18.594  37.798  10.866  1.00  0.00      LIG  
ATOM   3966 C25  LIG     1      18.891  37.105  12.147  1.00  0.00      LIG  
ATOM   3967 C26  LIG     1      17.851  36.036  12.445  1.00  0.00      LIG  
ATOM   3968 C27  LIG     1      17.664  35.054  11.262  1.00  0.00      LIG  
ATOM   3969 C28  LIG     1      16.760  33.806  11.549  1.00  0.00      LIG  
ATOM   3970 C29  LIG     1      17.747  32.738  12.048  1.00  0.00      LIG  
ATOM   3971 O    LIG     1      13.270  31.444  11.766  1.00  0.00      LIG  
ATOM   3972 O1   LIG     1      17.967  40.218   8.576  1.00  0.00      LIG  
ATOM   3973 O2   LIG     1      15.926  38.995  12.506  1.00  0.00      LIG  
ATOM   3974 O3   LIG     1      18.332  35.393  13.621  1.00  0.00      LIG  
ATOM   3975 O4   LIG     1      14.313  41.456  13.387  1.00  0.00      LIG  
ATOM   3976 H    LIG     1      15.433  31.984  13.329  1.00  0.00      LIG  
ATOM   3977 H1   LIG     1      14.034  33.034  13.540  1.00  0.00      LIG  
ATOM   3978 H2   LIG     1      16.141  34.278  13.567  1.00  0.00      LIG  
ATOM   3979 H3   LIG     1      15.037  34.841  12.321  1.00  0.00      LIG  
ATOM   3980 H4   LIG     1      13.539  33.149   9.186  1.00  0.00      LIG  
ATOM   3981 H5   LIG     1      13.309  31.408   9.322  1.00  0.00      LIG  
ATOM   3982 H6   LIG     1      14.575  32.031   8.281  1.00  0.00      LIG  
ATOM   3983 H7   LIG     1      15.013  30.014  10.414  1.00  0.00      LIG  
ATOM   3984 H8   LIG     1      16.423  30.693  11.153  1.00  0.00      LIG  
ATOM   3985 H9   LIG     1      16.292  30.697   9.388  1.00  0.00      LIG  
ATOM   3986 H10  LIG     1      15.237  34.154  10.100  1.00  0.00      LIG  
ATOM   3987 H11  LIG     1      16.456  32.949   8.220  1.00  0.00      LIG  
ATOM   3988 H12  LIG     1      17.822  32.865   9.302  1.00  0.00      LIG  
ATOM   3989 H13  LIG     1      16.458  35.229   8.081  1.00  0.00      LIG  
ATOM   3990 H14  LIG     1      18.138  34.834   8.137  1.00  0.00      LIG  
ATOM   3991 H15  LIG     1      15.623  36.827   9.080  1.00  0.00      LIG  
ATOM   3992 H16  LIG     1      16.102  37.501  10.621  1.00  0.00      LIG  
ATOM   3993 H17  LIG     1      15.245  36.009  10.575  1.00  0.00      LIG  
ATOM   3994 H18  LIG     1      20.190  35.568  10.153  1.00  0.00      LIG  
ATOM   3995 H19  LIG     1      20.628  37.073   9.353  1.00  0.00      LIG  
ATOM   3996 H20  LIG     1      19.891  35.782   8.428  1.00  0.00      LIG  
ATOM   3997 H21  LIG     1      17.235  37.650   8.023  1.00  0.00      LIG  
ATOM   3998 H22  LIG     1      18.992  37.817   7.781  1.00  0.00      LIG  
ATOM   3999 H23  LIG     1      17.679  41.086  10.929  1.00  0.00      LIG  
ATOM   4000 H24  LIG     1      18.191  41.301  13.362  1.00  0.00      LIG  
ATOM   4001 H25  LIG     1      18.464  39.589  13.440  1.00  0.00      LIG  
ATOM   4002 H26  LIG     1      16.273  39.971  14.233  1.00  0.00      LIG  
ATOM   4003 H27  LIG     1      15.619  41.489  11.656  1.00  0.00      LIG  
ATOM   4004 H28  LIG     1      14.671  43.669  11.954  1.00  0.00      LIG  
ATOM   4005 H29  LIG     1      15.853  44.444  13.022  1.00  0.00      LIG  
ATOM   4006 H30  LIG     1      14.166  44.272  13.544  1.00  0.00      LIG  
ATOM   4007 H31  LIG     1      16.837  42.843  15.056  1.00  0.00      LIG  
ATOM   4008 H32  LIG     1      15.703  41.563  15.533  1.00  0.00      LIG  
ATOM   4009 H33  LIG     1      15.200  43.253  15.598  1.00  0.00      LIG  
ATOM   4010 H34  LIG     1      20.094  41.135  10.383  1.00  0.00      LIG  
ATOM   4011 H35  LIG     1      20.455  40.344  11.929  1.00  0.00      LIG  
ATOM   4012 H36  LIG     1      19.742  41.962  11.905  1.00  0.00      LIG  
ATOM   4013 H37  LIG     1      18.961  37.789  12.989  1.00  0.00      LIG  
ATOM   4014 H38  LIG     1      19.882  36.647  12.091  1.00  0.00      LIG  
ATOM   4015 H39  LIG     1      16.901  36.513  12.697  1.00  0.00      LIG  
ATOM   4016 H40  LIG     1      18.654  34.619  11.110  1.00  0.00      LIG  
ATOM   4017 H41  LIG     1      17.268  31.857  12.468  1.00  0.00      LIG  
ATOM   4018 H42  LIG     1      18.381  33.126  12.844  1.00  0.00      LIG  
ATOM   4019 H43  LIG     1      18.410  32.403  11.248  1.00  0.00      LIG  
ATOM   4020 H44  LIG     1      16.615  38.317  12.601  1.00  0.00      LIG  
ATOM   4021 H45  LIG     1      17.703  34.680  13.828  1.00  0.00      LIG  
TER
REMARK  Energy: 270.515
REMARK  SimpleFitness: 270.515
REMARK  FullFitness: -590.5006
REMARK  InterFull: -24.4386
REMARK  IntraFull: 306.626
REMARK  solvFull: -1062.95
REMARK  surfFull: 190.262
REMARK  extraFull: 0.0
REMARK  deltaGcompsolvpol: -1062.95
REMARK  deltaGcompsolvnonpol: 190.262
REMARK  deltaGprotsolvpol: -1064.84
REMARK  deltaGprotsolvnonpol: 187.286
REMARK  deltaGligsolvpol: -11.8278
REMARK  deltaGligsolvnonpol: 15.3425
REMARK  deltaGvdw: -24.4386
REMARK  deltaGelec: 0.0
REMARK  deltaG: -6.6322327
REMARK  Cluster: 0
REMARK  ClusterRank: 5
ATOM   3941 C    LIG     1      14.219  32.204  11.640  1.00  0.00      LIG  
ATOM   3942 C1   LIG     1      14.846  32.776  12.862  1.00  0.00      LIG  
ATOM   3943 C2   LIG     1      15.689  34.014  12.613  1.00  0.00      LIG  
ATOM   3944 C3   LIG     1      15.052  32.160  10.387  1.00  0.00      LIG  
ATOM   3945 C4   LIG     1      14.065  32.191   9.233  1.00  0.00      LIG  
ATOM   3946 C5   LIG     1      15.742  30.823  10.323  1.00  0.00      LIG  
ATOM   3947 C6   LIG     1      15.977  33.382  10.291  1.00  0.00      LIG  
ATOM   3948 C7   LIG     1      16.903  33.419   9.098  1.00  0.00      LIG  
ATOM   3949 C8   LIG     1      17.239  34.859   8.751  1.00  0.00      LIG  
ATOM   3950 C9   LIG     1      17.362  35.826   9.948  1.00  0.00      LIG  
ATOM   3951 C10  LIG     1      16.020  36.575  10.065  1.00  0.00      LIG  
ATOM   3952 C11  LIG     1      18.484  36.884   9.683  1.00  0.00      LIG  
ATOM   3953 C12  LIG     1      19.868  36.287   9.397  1.00  0.00      LIG  
ATOM   3954 C13  LIG     1      18.189  37.829   8.523  1.00  0.00      LIG  
ATOM   3955 C14  LIG     1      18.170  39.172   9.172  1.00  0.00      LIG  
ATOM   3956 C15  LIG     1      18.389  39.105  10.625  1.00  0.00      LIG  
ATOM   3957 C16  LIG     1      18.349  40.385  11.436  1.00  0.00      LIG  
ATOM   3958 C17  LIG     1      17.902  40.351  12.903  1.00  0.00      LIG  
ATOM   3959 C18  LIG     1      16.409  40.150  13.164  1.00  0.00      LIG  
ATOM   3960 C19  LIG     1      15.594  41.326  12.726  1.00  0.00      LIG  
ATOM   3961 C20  LIG     1      15.306  42.479  13.619  1.00  0.00      LIG  
ATOM   3962 C21  LIG     1      14.979  43.788  12.997  1.00  0.00      LIG  
ATOM   3963 C22  LIG     1      15.790  42.529  15.029  1.00  0.00      LIG  
ATOM   3964 C23  LIG     1      19.741  40.989  11.408  1.00  0.00      LIG  
ATOM   3965 C24  LIG     1      18.594  37.798  10.866  1.00  0.00      LIG  
ATOM   3966 C25  LIG     1      18.891  37.105  12.147  1.00  0.00      LIG  
ATOM   3967 C26  LIG     1      17.851  36.036  12.445  1.00  0.00      LIG  
ATOM   3968 C27  LIG     1      17.664  35.054  11.262  1.00  0.00      LIG  
ATOM   3969 C28  LIG     1      16.760  33.806  11.549  1.00  0.00      LIG  
ATOM   3970 C29  LIG     1      17.747  32.738  12.048  1.00  0.00      LIG  
ATOM   3971 O    LIG     1      13.270  31.444  11.766  1.00  0.00      LIG  
ATOM   3972 O1   LIG     1      17.967  40.218   8.576  1.00  0.00      LIG  
ATOM   3973 O2   LIG     1      15.926  38.995  12.506  1.00  0.00      LIG  
ATOM   3974 O3   LIG     1      18.332  35.393  13.621  1.00  0.00      LIG  
ATOM   3975 O4   LIG     1      14.313  41.456  13.387  1.00  0.00      LIG  
ATOM   3976 H    LIG     1      15.433  31.984  13.329  1.00  0.00      LIG  
ATOM   3977 H1   LIG     1      14.034  33.034  13.540  1.00  0.00      LIG  
ATOM   3978 H2   LIG     1      16.141  34.278  13.567  1.00  0.00      LIG  
ATOM   3979 H3   LIG     1      15.037  34.841  12.321  1.00  0.00      LIG  
ATOM   3980 H4   LIG     1      13.539  33.149   9.186  1.00  0.00      LIG  
ATOM   3981 H5   LIG     1      13.309  31.408   9.322  1.00  0.00      LIG  
ATOM   3982 H6   LIG     1      14.575  32.031   8.281  1.00  0.00      LIG  
ATOM   3983 H7   LIG     1      15.013  30.014  10.414  1.00  0.00      LIG  
ATOM   3984 H8   LIG     1      16.423  30.693  11.153  1.00  0.00      LIG  
ATOM   3985 H9   LIG     1      16.292  30.697   9.388  1.00  0.00      LIG  
ATOM   3986 H10  LIG     1      15.237  34.154  10.100  1.00  0.00      LIG  
ATOM   3987 H11  LIG     1      16.456  32.949   8.220  1.00  0.00      LIG  
ATOM   3988 H12  LIG     1      17.822  32.865   9.302  1.00  0.00      LIG  
ATOM   3989 H13  LIG     1      16.458  35.229   8.081  1.00  0.00      LIG  
ATOM   3990 H14  LIG     1      18.138  34.834   8.137  1.00  0.00      LIG  
ATOM   3991 H15  LIG     1      15.623  36.827   9.080  1.00  0.00      LIG  
ATOM   3992 H16  LIG     1      16.102  37.501  10.621  1.00  0.00      LIG  
ATOM   3993 H17  LIG     1      15.245  36.009  10.575  1.00  0.00      LIG  
ATOM   3994 H18  LIG     1      20.190  35.568  10.153  1.00  0.00      LIG  
ATOM   3995 H19  LIG     1      20.628  37.073   9.353  1.00  0.00      LIG  
ATOM   3996 H20  LIG     1      19.891  35.782   8.428  1.00  0.00      LIG  
ATOM   3997 H21  LIG     1      17.235  37.650   8.023  1.00  0.00      LIG  
ATOM   3998 H22  LIG     1      18.992  37.817   7.781  1.00  0.00      LIG  
ATOM   3999 H23  LIG     1      17.679  41.086  10.929  1.00  0.00      LIG  
ATOM   4000 H24  LIG     1      18.191  41.301  13.362  1.00  0.00      LIG  
ATOM   4001 H25  LIG     1      18.464  39.589  13.440  1.00  0.00      LIG  
ATOM   4002 H26  LIG     1      16.273  39.971  14.233  1.00  0.00      LIG  
ATOM   4003 H27  LIG     1      15.619  41.489  11.656  1.00  0.00      LIG  
ATOM   4004 H28  LIG     1      14.671  43.669  11.954  1.00  0.00      LIG  
ATOM   4005 H29  LIG     1      15.853  44.444  13.022  1.00  0.00      LIG  
ATOM   4006 H30  LIG     1      14.166  44.272  13.544  1.00  0.00      LIG  
ATOM   4007 H31  LIG     1      16.837  42.843  15.056  1.00  0.00      LIG  
ATOM   4008 H32  LIG     1      15.703  41.563  15.533  1.00  0.00      LIG  
ATOM   4009 H33  LIG     1      15.200  43.253  15.598  1.00  0.00      LIG  
ATOM   4010 H34  LIG     1      20.094  41.135  10.383  1.00  0.00      LIG  
ATOM   4011 H35  LIG     1      20.455  40.344  11.929  1.00  0.00      LIG  
ATOM   4012 H36  LIG     1      19.742  41.962  11.905  1.00  0.00      LIG  
ATOM   4013 H37  LIG     1      18.961  37.789  12.989  1.00  0.00      LIG  
ATOM   4014 H38  LIG     1      19.882  36.647  12.091  1.00  0.00      LIG  
ATOM   4015 H39  LIG     1      16.901  36.513  12.697  1.00  0.00      LIG  
ATOM   4016 H40  LIG     1      18.654  34.619  11.110  1.00  0.00      LIG  
ATOM   4017 H41  LIG     1      17.268  31.857  12.468  1.00  0.00      LIG  
ATOM   4018 H42  LIG     1      18.381  33.126  12.844  1.00  0.00      LIG  
ATOM   4019 H43  LIG     1      18.410  32.403  11.248  1.00  0.00      LIG  
ATOM   4020 H44  LIG     1      16.615  38.317  12.601  1.00  0.00      LIG  
ATOM   4021 H45  LIG     1      17.703  34.680  13.828  1.00  0.00      LIG  
TER
REMARK  Energy: 270.515
REMARK  SimpleFitness: 270.515
REMARK  FullFitness: -590.5006
REMARK  InterFull: -24.4386
REMARK  IntraFull: 306.626
REMARK  solvFull: -1062.95
REMARK  surfFull: 190.262
REMARK  extraFull: 0.0
REMARK  deltaGcompsolvpol: -1062.95
REMARK  deltaGcompsolvnonpol: 190.262
REMARK  deltaGprotsolvpol: -1064.84
REMARK  deltaGprotsolvnonpol: 187.286
REMARK  deltaGligsolvpol: -11.8278
REMARK  deltaGligsolvnonpol: 15.3425
REMARK  deltaGvdw: -24.4386
REMARK  deltaGelec: 0.0
REMARK  deltaG: -6.6322327
REMARK  Cluster: 0
REMARK  ClusterRank: 6
ATOM   3941 C    LIG     1      14.219  32.204  11.640  1.00  0.00      LIG  
ATOM   3942 C1   LIG     1      14.846  32.776  12.862  1.00  0.00      LIG  
ATOM   3943 C2   LIG     1      15.689  34.014  12.613  1.00  0.00      LIG  
ATOM   3944 C3   LIG     1      15.052  32.160  10.387  1.00  0.00      LIG  
ATOM   3945 C4   LIG     1      14.065  32.191   9.233  1.00  0.00      LIG  
ATOM   3946 C5   LIG     1      15.742  30.823  10.323  1.00  0.00      LIG  
ATOM   3947 C6   LIG     1      15.977  33.382  10.291  1.00  0.00      LIG  
ATOM   3948 C7   LIG     1      16.903  33.419   9.098  1.00  0.00      LIG  
ATOM   3949 C8   LIG     1      17.239  34.859   8.751  1.00  0.00      LIG  
ATOM   3950 C9   LIG     1      17.362  35.826   9.948  1.00  0.00      LIG  
ATOM   3951 C10  LIG     1      16.020  36.575  10.065  1.00  0.00      LIG  
ATOM   3952 C11  LIG     1      18.484  36.884   9.683  1.00  0.00      LIG  
ATOM   3953 C12  LIG     1      19.868  36.287   9.397  1.00  0.00      LIG  
ATOM   3954 C13  LIG     1      18.189  37.829   8.523  1.00  0.00      LIG  
ATOM   3955 C14  LIG     1      18.170  39.172   9.172  1.00  0.00      LIG  
ATOM   3956 C15  LIG     1      18.389  39.105  10.625  1.00  0.00      LIG  
ATOM   3957 C16  LIG     1      18.349  40.385  11.436  1.00  0.00      LIG  
ATOM   3958 C17  LIG     1      17.902  40.351  12.903  1.00  0.00      LIG  
ATOM   3959 C18  LIG     1      16.409  40.150  13.164  1.00  0.00      LIG  
ATOM   3960 C19  LIG     1      15.594  41.326  12.726  1.00  0.00      LIG  
ATOM   3961 C20  LIG     1      15.306  42.479  13.619  1.00  0.00      LIG  
ATOM   3962 C21  LIG     1      14.979  43.788  12.997  1.00  0.00      LIG  
ATOM   3963 C22  LIG     1      15.790  42.529  15.029  1.00  0.00      LIG  
ATOM   3964 C23  LIG     1      19.741  40.989  11.408  1.00  0.00      LIG  
ATOM   3965 C24  LIG     1      18.594  37.798  10.866  1.00  0.00      LIG  
ATOM   3966 C25  LIG     1      18.891  37.105  12.147  1.00  0.00      LIG  
ATOM   3967 C26  LIG     1      17.851  36.036  12.445  1.00  0.00      LIG  
ATOM   3968 C27  LIG     1      17.664  35.054  11.262  1.00  0.00      LIG  
ATOM   3969 C28  LIG     1      16.760  33.806  11.549  1.00  0.00      LIG  
ATOM   3970 C29  LIG     1      17.747  32.738  12.048  1.00  0.00      LIG  
ATOM   3971 O    LIG     1      13.270  31.444  11.766  1.00  0.00      LIG  
ATOM   3972 O1   LIG     1      17.967  40.218   8.576  1.00  0.00      LIG  
ATOM   3973 O2   LIG     1      15.926  38.995  12.506  1.00  0.00      LIG  
ATOM   3974 O3   LIG     1      18.332  35.393  13.621  1.00  0.00      LIG  
ATOM   3975 O4   LIG     1      14.313  41.456  13.387  1.00  0.00      LIG  
ATOM   3976 H    LIG     1      15.433  31.984  13.329  1.00  0.00      LIG  
ATOM   3977 H1   LIG     1      14.034  33.034  13.540  1.00  0.00      LIG  
ATOM   3978 H2   LIG     1      16.141  34.278  13.567  1.00  0.00      LIG  
ATOM   3979 H3   LIG     1      15.037  34.841  12.321  1.00  0.00      LIG  
ATOM   3980 H4   LIG     1      13.539  33.149   9.186  1.00  0.00      LIG  
ATOM   3981 H5   LIG     1      13.309  31.408   9.322  1.00  0.00      LIG  
ATOM   3982 H6   LIG     1      14.575  32.031   8.281  1.00  0.00      LIG  
ATOM   3983 H7   LIG     1      15.013  30.014  10.414  1.00  0.00      LIG  
ATOM   3984 H8   LIG     1      16.423  30.693  11.153  1.00  0.00      LIG  
ATOM   3985 H9   LIG     1      16.292  30.697   9.388  1.00  0.00      LIG  
ATOM   3986 H10  LIG     1      15.237  34.154  10.100  1.00  0.00      LIG  
ATOM   3987 H11  LIG     1      16.456  32.949   8.220  1.00  0.00      LIG  
ATOM   3988 H12  LIG     1      17.822  32.865   9.302  1.00  0.00      LIG  
ATOM   3989 H13  LIG     1      16.458  35.229   8.081  1.00  0.00      LIG  
ATOM   3990 H14  LIG     1      18.138  34.834   8.137  1.00  0.00      LIG  
ATOM   3991 H15  LIG     1      15.623  36.827   9.080  1.00  0.00      LIG  
ATOM   3992 H16  LIG     1      16.102  37.501  10.621  1.00  0.00      LIG  
ATOM   3993 H17  LIG     1      15.245  36.009  10.575  1.00  0.00      LIG  
ATOM   3994 H18  LIG     1      20.190  35.568  10.153  1.00  0.00      LIG  
ATOM   3995 H19  LIG     1      20.628  37.073   9.353  1.00  0.00      LIG  
ATOM   3996 H20  LIG     1      19.891  35.782   8.428  1.00  0.00      LIG  
ATOM   3997 H21  LIG     1      17.235  37.650   8.023  1.00  0.00      LIG  
ATOM   3998 H22  LIG     1      18.992  37.817   7.781  1.00  0.00      LIG  
ATOM   3999 H23  LIG     1      17.679  41.086  10.929  1.00  0.00      LIG  
ATOM   4000 H24  LIG     1      18.191  41.301  13.362  1.00  0.00      LIG  
ATOM   4001 H25  LIG     1      18.464  39.589  13.440  1.00  0.00      LIG  
ATOM   4002 H26  LIG     1      16.273  39.971  14.233  1.00  0.00      LIG  
ATOM   4003 H27  LIG     1      15.619  41.489  11.656  1.00  0.00      LIG  
ATOM   4004 H28  LIG     1      14.671  43.669  11.954  1.00  0.00      LIG  
ATOM   4005 H29  LIG     1      15.853  44.444  13.022  1.00  0.00      LIG  
ATOM   4006 H30  LIG     1      14.166  44.272  13.544  1.00  0.00      LIG  
ATOM   4007 H31  LIG     1      16.837  42.843  15.056  1.00  0.00      LIG  
ATOM   4008 H32  LIG     1      15.703  41.563  15.533  1.00  0.00      LIG  
ATOM   4009 H33  LIG     1      15.200  43.253  15.598  1.00  0.00      LIG  
ATOM   4010 H34  LIG     1      20.094  41.135  10.383  1.00  0.00      LIG  
ATOM   4011 H35  LIG     1      20.455  40.344  11.929  1.00  0.00      LIG  
ATOM   4012 H36  LIG     1      19.742  41.962  11.905  1.00  0.00      LIG  
ATOM   4013 H37  LIG     1      18.961  37.789  12.989  1.00  0.00      LIG  
ATOM   4014 H38  LIG     1      19.882  36.647  12.091  1.00  0.00      LIG  
ATOM   4015 H39  LIG     1      16.901  36.513  12.697  1.00  0.00      LIG  
ATOM   4016 H40  LIG     1      18.654  34.619  11.110  1.00  0.00      LIG  
ATOM   4017 H41  LIG     1      17.268  31.857  12.468  1.00  0.00      LIG  
ATOM   4018 H42  LIG     1      18.381  33.126  12.844  1.00  0.00      LIG  
ATOM   4019 H43  LIG     1      18.410  32.403  11.248  1.00  0.00      LIG  
ATOM   4020 H44  LIG     1      16.615  38.317  12.601  1.00  0.00      LIG  
ATOM   4021 H45  LIG     1      17.703  34.680  13.828  1.00  0.00      LIG  
TER
REMARK  Energy: 270.515
REMARK  SimpleFitness: 270.515
REMARK  FullFitness: -590.5006
REMARK  InterFull: -24.4386
REMARK  IntraFull: 306.626
REMARK  solvFull: -1062.95
REMARK  surfFull: 190.262
REMARK  extraFull: 0.0
REMARK  deltaGcompsolvpol: -1062.95
REMARK  deltaGcompsolvnonpol: 190.262
REMARK  deltaGprotsolvpol: -1064.84
REMARK  deltaGprotsolvnonpol: 187.286
REMARK  deltaGligsolvpol: -11.8278
REMARK  deltaGligsolvnonpol: 15.3425
REMARK  deltaGvdw: -24.4386
REMARK  deltaGelec: 0.0
REMARK  deltaG: -6.6322327
REMARK  Cluster: 0
REMARK  ClusterRank: 7
ATOM   3941 C    LIG     1      14.219  32.204  11.640  1.00  0.00      LIG  
ATOM   3942 C1   LIG     1      14.846  32.776  12.862  1.00  0.00      LIG  
ATOM   3943 C2   LIG     1      15.689  34.014  12.613  1.00  0.00      LIG  
ATOM   3944 C3   LIG     1      15.052  32.160  10.387  1.00  0.00      LIG  
ATOM   3945 C4   LIG     1      14.065  32.191   9.233  1.00  0.00      LIG  
ATOM   3946 C5   LIG     1      15.742  30.823  10.323  1.00  0.00      LIG  
ATOM   3947 C6   LIG     1      15.977  33.382  10.291  1.00  0.00      LIG  
ATOM   3948 C7   LIG     1      16.903  33.419   9.098  1.00  0.00      LIG  
ATOM   3949 C8   LIG     1      17.239  34.859   8.751  1.00  0.00      LIG  
ATOM   3950 C9   LIG     1      17.362  35.826   9.948  1.00  0.00      LIG  
ATOM   3951 C10  LIG     1      16.020  36.575  10.065  1.00  0.00      LIG  
ATOM   3952 C11  LIG     1      18.484  36.884   9.683  1.00  0.00      LIG  
ATOM   3953 C12  LIG     1      19.868  36.287   9.397  1.00  0.00      LIG  
ATOM   3954 C13  LIG     1      18.189  37.829   8.523  1.00  0.00      LIG  
ATOM   3955 C14  LIG     1      18.170  39.172   9.172  1.00  0.00      LIG  
ATOM   3956 C15  LIG     1      18.389  39.105  10.625  1.00  0.00      LIG  
ATOM   3957 C16  LIG     1      18.349  40.385  11.436  1.00  0.00      LIG  
ATOM   3958 C17  LIG     1      17.902  40.351  12.903  1.00  0.00      LIG  
ATOM   3959 C18  LIG     1      16.409  40.150  13.164  1.00  0.00      LIG  
ATOM   3960 C19  LIG     1      15.594  41.326  12.726  1.00  0.00      LIG  
ATOM   3961 C20  LIG     1      15.306  42.479  13.619  1.00  0.00      LIG  
ATOM   3962 C21  LIG     1      14.979  43.788  12.997  1.00  0.00      LIG  
ATOM   3963 C22  LIG     1      15.790  42.529  15.029  1.00  0.00      LIG  
ATOM   3964 C23  LIG     1      19.741  40.989  11.408  1.00  0.00      LIG  
ATOM   3965 C24  LIG     1      18.594  37.798  10.866  1.00  0.00      LIG  
ATOM   3966 C25  LIG     1      18.891  37.105  12.147  1.00  0.00      LIG  
ATOM   3967 C26  LIG     1      17.851  36.036  12.445  1.00  0.00      LIG  
ATOM   3968 C27  LIG     1      17.664  35.054  11.262  1.00  0.00      LIG  
ATOM   3969 C28  LIG     1      16.760  33.806  11.549  1.00  0.00      LIG  
ATOM   3970 C29  LIG     1      17.747  32.738  12.048  1.00  0.00      LIG  
ATOM   3971 O    LIG     1      13.270  31.444  11.766  1.00  0.00      LIG  
ATOM   3972 O1   LIG     1      17.967  40.218   8.576  1.00  0.00      LIG  
ATOM   3973 O2   LIG     1      15.926  38.995  12.506  1.00  0.00      LIG  
ATOM   3974 O3   LIG     1      18.332  35.393  13.621  1.00  0.00      LIG  
ATOM   3975 O4   LIG     1      14.313  41.456  13.387  1.00  0.00      LIG  
ATOM   3976 H    LIG     1      15.433  31.984  13.329  1.00  0.00      LIG  
ATOM   3977 H1   LIG     1      14.034  33.034  13.540  1.00  0.00      LIG  
ATOM   3978 H2   LIG     1      16.141  34.278  13.567  1.00  0.00      LIG  
ATOM   3979 H3   LIG     1      15.037  34.841  12.321  1.00  0.00      LIG  
ATOM   3980 H4   LIG     1      13.539  33.149   9.186  1.00  0.00      LIG  
ATOM   3981 H5   LIG     1      13.309  31.408   9.322  1.00  0.00      LIG  
ATOM   3982 H6   LIG     1      14.575  32.031   8.281  1.00  0.00      LIG  
ATOM   3983 H7   LIG     1      15.013  30.014  10.414  1.00  0.00      LIG  
ATOM   3984 H8   LIG     1      16.423  30.693  11.153  1.00  0.00      LIG  
ATOM   3985 H9   LIG     1      16.292  30.697   9.388  1.00  0.00      LIG  
ATOM   3986 H10  LIG     1      15.237  34.154  10.100  1.00  0.00      LIG  
ATOM   3987 H11  LIG     1      16.456  32.949   8.220  1.00  0.00      LIG  
ATOM   3988 H12  LIG     1      17.822  32.865   9.302  1.00  0.00      LIG  
ATOM   3989 H13  LIG     1      16.458  35.229   8.081  1.00  0.00      LIG  
ATOM   3990 H14  LIG     1      18.138  34.834   8.137  1.00  0.00      LIG  
ATOM   3991 H15  LIG     1      15.623  36.827   9.080  1.00  0.00      LIG  
ATOM   3992 H16  LIG     1      16.102  37.501  10.621  1.00  0.00      LIG  
ATOM   3993 H17  LIG     1      15.245  36.009  10.575  1.00  0.00      LIG  
ATOM   3994 H18  LIG     1      20.190  35.568  10.153  1.00  0.00      LIG  
ATOM   3995 H19  LIG     1      20.628  37.073   9.353  1.00  0.00      LIG  
ATOM   3996 H20  LIG     1      19.891  35.782   8.428  1.00  0.00      LIG  
ATOM   3997 H21  LIG     1      17.235  37.650   8.023  1.00  0.00      LIG  
ATOM   3998 H22  LIG     1      18.992  37.817   7.781  1.00  0.00      LIG  
ATOM   3999 H23  LIG     1      17.679  41.086  10.929  1.00  0.00      LIG  
ATOM   4000 H24  LIG     1      18.191  41.301  13.362  1.00  0.00      LIG  
ATOM   4001 H25  LIG     1      18.464  39.589  13.440  1.00  0.00      LIG  
ATOM   4002 H26  LIG     1      16.273  39.971  14.233  1.00  0.00      LIG  
ATOM   4003 H27  LIG     1      15.619  41.489  11.656  1.00  0.00      LIG  
ATOM   4004 H28  LIG     1      14.671  43.669  11.954  1.00  0.00      LIG  
ATOM   4005 H29  LIG     1      15.853  44.444  13.022  1.00  0.00      LIG  
ATOM   4006 H30  LIG     1      14.166  44.272  13.544  1.00  0.00      LIG  
ATOM   4007 H31  LIG     1      16.837  42.843  15.056  1.00  0.00      LIG  
ATOM   4008 H32  LIG     1      15.703  41.563  15.533  1.00  0.00      LIG  
ATOM   4009 H33  LIG     1      15.200  43.253  15.598  1.00  0.00      LIG  
ATOM   4010 H34  LIG     1      20.094  41.135  10.383  1.00  0.00      LIG  
ATOM   4011 H35  LIG     1      20.455  40.344  11.929  1.00  0.00      LIG  
ATOM   4012 H36  LIG     1      19.742  41.962  11.905  1.00  0.00      LIG  
ATOM   4013 H37  LIG     1      18.961  37.789  12.989  1.00  0.00      LIG  
ATOM   4014 H38  LIG     1      19.882  36.647  12.091  1.00  0.00      LIG  
ATOM   4015 H39  LIG     1      16.901  36.513  12.697  1.00  0.00      LIG  
ATOM   4016 H40  LIG     1      18.654  34.619  11.110  1.00  0.00      LIG  
ATOM   4017 H41  LIG     1      17.268  31.857  12.468  1.00  0.00      LIG  
ATOM   4018 H42  LIG     1      18.381  33.126  12.844  1.00  0.00      LIG  
ATOM   4019 H43  LIG     1      18.410  32.403  11.248  1.00  0.00      LIG  
ATOM   4020 H44  LIG     1      16.615  38.317  12.601  1.00  0.00      LIG  
ATOM   4021 H45  LIG     1      17.703  34.680  13.828  1.00  0.00      LIG  
TER
REMARK  Energy: 268.241
REMARK  SimpleFitness: 268.241
REMARK  FullFitness: -594.33435
REMARK  InterFull: -24.0314
REMARK  IntraFull: 296.824
REMARK  solvFull: -1058.74
REMARK  surfFull: 191.613
REMARK  extraFull: 0.0
REMARK  deltaGcompsolvpol: -1058.74
REMARK  deltaGcompsolvnonpol: 191.613
REMARK  deltaGprotsolvpol: -1064.84
REMARK  deltaGprotsolvnonpol: 187.286
REMARK  deltaGligsolvpol: -10.922
REMARK  deltaGligsolvnonpol: 15.2487
REMARK  deltaGvdw: -24.0314
REMARK  deltaGelec: 0.0
REMARK  deltaG: -6.2548175
REMARK  Cluster: 1
REMARK  ClusterRank: 0
ATOM   3941 C    LIG     1      20.590  34.302  18.313  1.00  0.00      LIG  
ATOM   3942 C1   LIG     1      20.322  35.660  17.733  1.00  0.00      LIG  
ATOM   3943 C2   LIG     1      19.716  35.599  16.338  1.00  0.00      LIG  
ATOM   3944 C3   LIG     1      21.235  33.259  17.425  1.00  0.00      LIG  
ATOM   3945 C4   LIG     1      20.821  31.906  17.999  1.00  0.00      LIG  
ATOM   3946 C5   LIG     1      22.754  33.316  17.549  1.00  0.00      LIG  
ATOM   3947 C6   LIG     1      20.657  33.379  16.001  1.00  0.00      LIG  
ATOM   3948 C7   LIG     1      21.199  32.409  14.976  1.00  0.00      LIG  
ATOM   3949 C8   LIG     1      20.104  32.121  13.970  1.00  0.00      LIG  
ATOM   3950 C9   LIG     1      19.290  33.348  13.517  1.00  0.00      LIG  
ATOM   3951 C10  LIG     1      17.909  33.257  14.205  1.00  0.00      LIG  
ATOM   3952 C11  LIG     1      19.077  33.294  11.972  1.00  0.00      LIG  
ATOM   3953 C12  LIG     1      20.368  33.284  11.143  1.00  0.00      LIG  
ATOM   3954 C13  LIG     1      18.248  32.103  11.495  1.00  0.00      LIG  
ATOM   3955 C14  LIG     1      17.032  32.734  10.903  1.00  0.00      LIG  
ATOM   3956 C15  LIG     1      17.104  34.203  10.952  1.00  0.00      LIG  
ATOM   3957 C16  LIG     1      16.027  35.135  10.467  1.00  0.00      LIG  
ATOM   3958 C17  LIG     1      15.569  34.913   9.026  1.00  0.00      LIG  
ATOM   3959 C18  LIG     1      16.645  35.008   7.944  1.00  0.00      LIG  
ATOM   3960 C19  LIG     1      17.533  36.201   8.106  1.00  0.00      LIG  
ATOM   3961 C20  LIG     1      18.027  37.008   6.960  1.00  0.00      LIG  
ATOM   3962 C21  LIG     1      17.670  36.676   5.551  1.00  0.00      LIG  
ATOM   3963 C22  LIG     1      19.270  37.804   7.146  1.00  0.00      LIG  
ATOM   3964 C23  LIG     1      14.815  35.032  11.374  1.00  0.00      LIG  
ATOM   3965 C24  LIG     1      18.265  34.473  11.559  1.00  0.00      LIG  
ATOM   3966 C25  LIG     1      18.797  35.812  11.936  1.00  0.00      LIG  
ATOM   3967 C26  LIG     1      19.139  35.889  13.420  1.00  0.00      LIG  
ATOM   3968 C27  LIG     1      19.987  34.685  13.902  1.00  0.00      LIG  
ATOM   3969 C28  LIG     1      20.557  34.777  15.363  1.00  0.00      LIG  
ATOM   3970 C29  LIG     1      21.928  35.451  15.205  1.00  0.00      LIG  
ATOM   3971 O    LIG     1      20.545  34.149  19.525  1.00  0.00      LIG  
ATOM   3972 O1   LIG     1      16.122  32.108  10.379  1.00  0.00      LIG  
ATOM   3973 O2   LIG     1      17.439  33.830   7.925  1.00  0.00      LIG  
ATOM   3974 O3   LIG     1      19.820  37.128  13.583  1.00  0.00      LIG  
ATOM   3975 O4   LIG     1      16.913  37.460   7.761  1.00  0.00      LIG  
ATOM   3976 H    LIG     1      21.255  36.227  17.743  1.00  0.00      LIG  
ATOM   3977 H1   LIG     1      19.620  36.168  18.399  1.00  0.00      LIG  
ATOM   3978 H2   LIG     1      19.602  36.627  15.992  1.00  0.00      LIG  
ATOM   3979 H3   LIG     1      18.714  35.168  16.404  1.00  0.00      LIG  
ATOM   3980 H4   LIG     1      19.735  31.777  17.970  1.00  0.00      LIG  
ATOM   3981 H5   LIG     1      21.139  31.795  19.040  1.00  0.00      LIG  
ATOM   3982 H6   LIG     1      21.275  31.082  17.444  1.00  0.00      LIG  
ATOM   3983 H7   LIG     1      23.062  32.975  18.541  1.00  0.00      LIG  
ATOM   3984 H8   LIG     1      23.149  34.326  17.440  1.00  0.00      LIG  
ATOM   3985 H9   LIG     1      23.238  32.669  16.814  1.00  0.00      LIG  
ATOM   3986 H10  LIG     1      19.633  33.055  16.177  1.00  0.00      LIG  
ATOM   3987 H11  LIG     1      21.508  31.464  15.426  1.00  0.00      LIG  
ATOM   3988 H12  LIG     1      22.080  32.811  14.471  1.00  0.00      LIG  
ATOM   3989 H13  LIG     1      19.420  31.403  14.429  1.00  0.00      LIG  
ATOM   3990 H14  LIG     1      20.552  31.583  13.135  1.00  0.00      LIG  
ATOM   3991 H15  LIG     1      17.477  32.260  14.103  1.00  0.00      LIG  
ATOM   3992 H16  LIG     1      17.180  33.964  13.808  1.00  0.00      LIG  
ATOM   3993 H17  LIG     1      17.960  33.456  15.273  1.00  0.00      LIG  
ATOM   3994 H18  LIG     1      21.023  34.131  11.357  1.00  0.00      LIG  
ATOM   3995 H19  LIG     1      20.138  33.322  10.073  1.00  0.00      LIG  
ATOM   3996 H20  LIG     1      20.943  32.370  11.304  1.00  0.00      LIG  
ATOM   3997 H21  LIG     1      17.956  31.413  12.288  1.00  0.00      LIG  
ATOM   3998 H22  LIG     1      18.765  31.546  10.708  1.00  0.00      LIG  
ATOM   3999 H23  LIG     1      16.389  36.163  10.536  1.00  0.00      LIG  
ATOM   4000 H24  LIG     1      14.810  35.671   8.813  1.00  0.00      LIG  
ATOM   4001 H25  LIG     1      15.069  33.943   8.952  1.00  0.00      LIG  
ATOM   4002 H26  LIG     1      16.127  35.037   6.984  1.00  0.00      LIG  
ATOM   4003 H27  LIG     1      18.154  36.159   8.991  1.00  0.00      LIG  
ATOM   4004 H28  LIG     1      16.614  36.415   5.442  1.00  0.00      LIG  
ATOM   4005 H29  LIG     1      18.274  35.837   5.198  1.00  0.00      LIG  
ATOM   4006 H30  LIG     1      17.868  37.536   4.906  1.00  0.00      LIG  
ATOM   4007 H31  LIG     1      20.131  37.248   6.766  1.00  0.00      LIG  
ATOM   4008 H32  LIG     1      19.447  38.034   8.201  1.00  0.00      LIG  
ATOM   4009 H33  LIG     1      19.198  38.747   6.598  1.00  0.00      LIG  
ATOM   4010 H34  LIG     1      15.083  35.237  12.415  1.00  0.00      LIG  
ATOM   4011 H35  LIG     1      14.368  34.034  11.325  1.00  0.00      LIG  
ATOM   4012 H36  LIG     1      14.054  35.755  11.069  1.00  0.00      LIG  
ATOM   4013 H37  LIG     1      18.093  36.612  11.690  1.00  0.00      LIG  
ATOM   4014 H38  LIG     1      19.689  36.023  11.338  1.00  0.00      LIG  
ATOM   4015 H39  LIG     1      18.214  35.955  13.997  1.00  0.00      LIG  
ATOM   4016 H40  LIG     1      20.889  34.728  13.289  1.00  0.00      LIG  
ATOM   4017 H41  LIG     1      22.433  35.643  16.148  1.00  0.00      LIG  
ATOM   4018 H42  LIG     1      21.837  36.421  14.717  1.00  0.00      LIG  
ATOM   4019 H43  LIG     1      22.600  34.846  14.593  1.00  0.00      LIG  
ATOM   4020 H44  LIG     1      16.965  33.174   8.465  1.00  0.00      LIG  
ATOM   4021 H45  LIG     1      20.212  37.114  14.472  1.00  0.00      LIG  
TER
REMARK  Energy: 268.241
REMARK  SimpleFitness: 268.241
REMARK  FullFitness: -594.33435
REMARK  InterFull: -24.0314
REMARK  IntraFull: 296.824
REMARK  solvFull: -1058.74
REMARK  surfFull: 191.613
REMARK  extraFull: 0.0
REMARK  deltaGcompsolvpol: -1058.74
REMARK  deltaGcompsolvnonpol: 191.613
REMARK  deltaGprotsolvpol: -1064.84
REMARK  deltaGprotsolvnonpol: 187.286
REMARK  deltaGligsolvpol: -10.922
REMARK  deltaGligsolvnonpol: 15.2487
REMARK  deltaGvdw: -24.0314
REMARK  deltaGelec: 0.0
REMARK  deltaG: -6.2548175
REMARK  Cluster: 1
REMARK  ClusterRank: 1
ATOM   3941 C    LIG     1      20.590  34.302  18.313  1.00  0.00      LIG  
ATOM   3942 C1   LIG     1      20.322  35.660  17.733  1.00  0.00      LIG  
ATOM   3943 C2   LIG     1      19.716  35.599  16.338  1.00  0.00      LIG  
ATOM   3944 C3   LIG     1      21.235  33.259  17.425  1.00  0.00      LIG  
ATOM   3945 C4   LIG     1      20.821  31.906  17.999  1.00  0.00      LIG  
ATOM   3946 C5   LIG     1      22.754  33.316  17.549  1.00  0.00      LIG  
ATOM   3947 C6   LIG     1      20.657  33.379  16.001  1.00  0.00      LIG  
ATOM   3948 C7   LIG     1      21.199  32.409  14.976  1.00  0.00      LIG  
ATOM   3949 C8   LIG     1      20.104  32.121  13.970  1.00  0.00      LIG  
ATOM   3950 C9   LIG     1      19.290  33.348  13.517  1.00  0.00      LIG  
ATOM   3951 C10  LIG     1      17.909  33.257  14.205  1.00  0.00      LIG  
ATOM   3952 C11  LIG     1      19.077  33.294  11.972  1.00  0.00      LIG  
ATOM   3953 C12  LIG     1      20.368  33.284  11.143  1.00  0.00      LIG  
ATOM   3954 C13  LIG     1      18.248  32.103  11.495  1.00  0.00      LIG  
ATOM   3955 C14  LIG     1      17.032  32.734  10.903  1.00  0.00      LIG  
ATOM   3956 C15  LIG     1      17.104  34.203  10.952  1.00  0.00      LIG  
ATOM   3957 C16  LIG     1      16.027  35.135  10.467  1.00  0.00      LIG  
ATOM   3958 C17  LIG     1      15.569  34.913   9.026  1.00  0.00      LIG  
ATOM   3959 C18  LIG     1      16.645  35.008   7.944  1.00  0.00      LIG  
ATOM   3960 C19  LIG     1      17.533  36.201   8.106  1.00  0.00      LIG  
ATOM   3961 C20  LIG     1      18.027  37.008   6.960  1.00  0.00      LIG  
ATOM   3962 C21  LIG     1      17.670  36.676   5.551  1.00  0.00      LIG  
ATOM   3963 C22  LIG     1      19.270  37.804   7.146  1.00  0.00      LIG  
ATOM   3964 C23  LIG     1      14.815  35.032  11.374  1.00  0.00      LIG  
ATOM   3965 C24  LIG     1      18.265  34.473  11.559  1.00  0.00      LIG  
ATOM   3966 C25  LIG     1      18.797  35.812  11.936  1.00  0.00      LIG  
ATOM   3967 C26  LIG     1      19.139  35.889  13.420  1.00  0.00      LIG  
ATOM   3968 C27  LIG     1      19.987  34.685  13.902  1.00  0.00      LIG  
ATOM   3969 C28  LIG     1      20.557  34.777  15.363  1.00  0.00      LIG  
ATOM   3970 C29  LIG     1      21.928  35.451  15.205  1.00  0.00      LIG  
ATOM   3971 O    LIG     1      20.545  34.149  19.525  1.00  0.00      LIG  
ATOM   3972 O1   LIG     1      16.122  32.108  10.379  1.00  0.00      LIG  
ATOM   3973 O2   LIG     1      17.439  33.830   7.925  1.00  0.00      LIG  
ATOM   3974 O3   LIG     1      19.820  37.128  13.583  1.00  0.00      LIG  
ATOM   3975 O4   LIG     1      16.913  37.460   7.761  1.00  0.00      LIG  
ATOM   3976 H    LIG     1      21.255  36.227  17.743  1.00  0.00      LIG  
ATOM   3977 H1   LIG     1      19.620  36.168  18.399  1.00  0.00      LIG  
ATOM   3978 H2   LIG     1      19.602  36.627  15.992  1.00  0.00      LIG  
ATOM   3979 H3   LIG     1      18.714  35.168  16.404  1.00  0.00      LIG  
ATOM   3980 H4   LIG     1      19.735  31.777  17.970  1.00  0.00      LIG  
ATOM   3981 H5   LIG     1      21.139  31.795  19.040  1.00  0.00      LIG  
ATOM   3982 H6   LIG     1      21.275  31.082  17.444  1.00  0.00      LIG  
ATOM   3983 H7   LIG     1      23.062  32.975  18.541  1.00  0.00      LIG  
ATOM   3984 H8   LIG     1      23.149  34.326  17.440  1.00  0.00      LIG  
ATOM   3985 H9   LIG     1      23.238  32.669  16.814  1.00  0.00      LIG  
ATOM   3986 H10  LIG     1      19.633  33.055  16.177  1.00  0.00      LIG  
ATOM   3987 H11  LIG     1      21.508  31.464  15.426  1.00  0.00      LIG  
ATOM   3988 H12  LIG     1      22.080  32.811  14.471  1.00  0.00      LIG  
ATOM   3989 H13  LIG     1      19.420  31.403  14.429  1.00  0.00      LIG  
ATOM   3990 H14  LIG     1      20.552  31.583  13.135  1.00  0.00      LIG  
ATOM   3991 H15  LIG     1      17.477  32.260  14.103  1.00  0.00      LIG  
ATOM   3992 H16  LIG     1      17.180  33.964  13.808  1.00  0.00      LIG  
ATOM   3993 H17  LIG     1      17.960  33.456  15.273  1.00  0.00      LIG  
ATOM   3994 H18  LIG     1      21.023  34.131  11.357  1.00  0.00      LIG  
ATOM   3995 H19  LIG     1      20.138  33.322  10.073  1.00  0.00      LIG  
ATOM   3996 H20  LIG     1      20.943  32.370  11.304  1.00  0.00      LIG  
ATOM   3997 H21  LIG     1      17.956  31.413  12.288  1.00  0.00      LIG  
ATOM   3998 H22  LIG     1      18.765  31.546  10.708  1.00  0.00      LIG  
ATOM   3999 H23  LIG     1      16.389  36.163  10.536  1.00  0.00      LIG  
ATOM   4000 H24  LIG     1      14.810  35.671   8.813  1.00  0.00      LIG  
ATOM   4001 H25  LIG     1      15.069  33.943   8.952  1.00  0.00      LIG  
ATOM   4002 H26  LIG     1      16.127  35.037   6.984  1.00  0.00      LIG  
ATOM   4003 H27  LIG     1      18.154  36.159   8.991  1.00  0.00      LIG  
ATOM   4004 H28  LIG     1      16.614  36.415   5.442  1.00  0.00      LIG  
ATOM   4005 H29  LIG     1      18.274  35.837   5.198  1.00  0.00      LIG  
ATOM   4006 H30  LIG     1      17.868  37.536   4.906  1.00  0.00      LIG  
ATOM   4007 H31  LIG     1      20.131  37.248   6.766  1.00  0.00      LIG  
ATOM   4008 H32  LIG     1      19.447  38.034   8.201  1.00  0.00      LIG  
ATOM   4009 H33  LIG     1      19.198  38.747   6.598  1.00  0.00      LIG  
ATOM   4010 H34  LIG     1      15.083  35.237  12.415  1.00  0.00      LIG  
ATOM   4011 H35  LIG     1      14.368  34.034  11.325  1.00  0.00      LIG  
ATOM   4012 H36  LIG     1      14.054  35.755  11.069  1.00  0.00      LIG  
ATOM   4013 H37  LIG     1      18.093  36.612  11.690  1.00  0.00      LIG  
ATOM   4014 H38  LIG     1      19.689  36.023  11.338  1.00  0.00      LIG  
ATOM   4015 H39  LIG     1      18.214  35.955  13.997  1.00  0.00      LIG  
ATOM   4016 H40  LIG     1      20.889  34.728  13.289  1.00  0.00      LIG  
ATOM   4017 H41  LIG     1      22.433  35.643  16.148  1.00  0.00      LIG  
ATOM   4018 H42  LIG     1      21.837  36.421  14.717  1.00  0.00      LIG  
ATOM   4019 H43  LIG     1      22.600  34.846  14.593  1.00  0.00      LIG  
ATOM   4020 H44  LIG     1      16.965  33.174   8.465  1.00  0.00      LIG  
ATOM   4021 H45  LIG     1      20.212  37.114  14.472  1.00  0.00      LIG  
TER
REMARK  Energy: 267.946
REMARK  SimpleFitness: 267.946
REMARK  FullFitness: -593.8966
REMARK  InterFull: -26.7927
REMARK  IntraFull: 298.727
REMARK  solvFull: -1057.33
REMARK  surfFull: 191.499
REMARK  extraFull: 0.0
REMARK  deltaGcompsolvpol: -1057.33
REMARK  deltaGcompsolvnonpol: 191.499
REMARK  deltaGprotsolvpol: -1064.84
REMARK  deltaGprotsolvnonpol: 187.286
REMARK  deltaGligsolvpol: -11.9825
REMARK  deltaGligsolvnonpol: 15.2523
REMARK  deltaGvdw: -26.7927
REMARK  deltaGelec: 0.0
REMARK  deltaG: -6.3759656
REMARK  Cluster: 1
REMARK  ClusterRank: 2
ATOM   3941 C    LIG     1      20.503  34.336  18.273  1.00  0.00      LIG  
ATOM   3942 C1   LIG     1      20.271  35.687  17.664  1.00  0.00      LIG  
ATOM   3943 C2   LIG     1      19.668  35.610  16.270  1.00  0.00      LIG  
ATOM   3944 C3   LIG     1      21.118  33.254  17.409  1.00  0.00      LIG  
ATOM   3945 C4   LIG     1      20.651  31.929  18.008  1.00  0.00      LIG  
ATOM   3946 C5   LIG     1      22.637  33.258  17.542  1.00  0.00      LIG  
ATOM   3947 C6   LIG     1      20.555  33.364  15.978  1.00  0.00      LIG  
ATOM   3948 C7   LIG     1      21.079  32.362  14.975  1.00  0.00      LIG  
ATOM   3949 C8   LIG     1      19.983  32.084  13.966  1.00  0.00      LIG  
ATOM   3950 C9   LIG     1      19.202  33.324  13.487  1.00  0.00      LIG  
ATOM   3951 C10  LIG     1      17.817  33.280  14.170  1.00  0.00      LIG  
ATOM   3952 C11  LIG     1      18.991  33.246  11.943  1.00  0.00      LIG  
ATOM   3953 C12  LIG     1      20.283  33.180  11.118  1.00  0.00      LIG  
ATOM   3954 C13  LIG     1      18.126  32.072  11.487  1.00  0.00      LIG  
ATOM   3955 C14  LIG     1      16.919  32.727  10.906  1.00  0.00      LIG  
ATOM   3956 C15  LIG     1      17.043  34.194  10.911  1.00  0.00      LIG  
ATOM   3957 C16  LIG     1      15.995  35.147  10.410  1.00  0.00      LIG  
ATOM   3958 C17  LIG     1      15.568  34.925   8.961  1.00  0.00      LIG  
ATOM   3959 C18  LIG     1      16.666  35.035   7.902  1.00  0.00      LIG  
ATOM   3960 C19  LIG     1      17.545  36.230   8.094  1.00  0.00      LIG  
ATOM   3961 C20  LIG     1      17.964  37.119   6.978  1.00  0.00      LIG  
ATOM   3962 C21  LIG     1      17.523  36.886   5.574  1.00  0.00      LIG  
ATOM   3963 C22  LIG     1      19.206  37.920   7.147  1.00  0.00      LIG  
ATOM   3964 C23  LIG     1      14.760  35.072  11.290  1.00  0.00      LIG  
ATOM   3965 C24  LIG     1      18.216  34.441  11.505  1.00  0.00      LIG  
ATOM   3966 C25  LIG     1      18.788  35.770  11.857  1.00  0.00      LIG  
ATOM   3967 C26  LIG     1      19.121  35.865  13.343  1.00  0.00      LIG  
ATOM   3968 C27  LIG     1      19.934  34.647  13.852  1.00  0.00      LIG  
ATOM   3969 C28  LIG     1      20.496  34.751  15.314  1.00  0.00      LIG  
ATOM   3970 C29  LIG     1      21.886  35.386  15.157  1.00  0.00      LIG  
ATOM   3971 O    LIG     1      20.450  34.208  19.488  1.00  0.00      LIG  
ATOM   3972 O1   LIG     1      15.964  32.118  10.445  1.00  0.00      LIG  
ATOM   3973 O2   LIG     1      17.473  33.865   7.890  1.00  0.00      LIG  
ATOM   3974 O3   LIG     1      19.835  37.088  13.488  1.00  0.00      LIG  
ATOM   3975 O4   LIG     1      16.893  37.500   7.870  1.00  0.00      LIG  
ATOM   3976 H    LIG     1      21.217  36.233  17.667  1.00  0.00      LIG  
ATOM   3977 H1   LIG     1      19.579  36.225  18.317  1.00  0.00      LIG  
ATOM   3978 H2   LIG     1      19.574  36.633  15.902  1.00  0.00      LIG  
ATOM   3979 H3   LIG     1      18.658  35.198  16.341  1.00  0.00      LIG  
ATOM   3980 H4   LIG     1      19.560  31.843  17.981  1.00  0.00      LIG  
ATOM   3981 H5   LIG     1      20.964  31.824  19.051  1.00  0.00      LIG  
ATOM   3982 H6   LIG     1      21.070  31.078  17.467  1.00  0.00      LIG  
ATOM   3983 H7   LIG     1      22.926  32.938  18.548  1.00  0.00      LIG  
ATOM   3984 H8   LIG     1      23.070  34.248  17.401  1.00  0.00      LIG  
ATOM   3985 H9   LIG     1      23.100  32.568  16.833  1.00  0.00      LIG  
ATOM   3986 H10  LIG     1      19.521  33.070  16.152  1.00  0.00      LIG  
ATOM   3987 H11  LIG     1      21.361  31.418  15.445  1.00  0.00      LIG  
ATOM   3988 H12  LIG     1      21.973  32.734  14.469  1.00  0.00      LIG  
ATOM   3989 H13  LIG     1      19.279  31.394  14.435  1.00  0.00      LIG  
ATOM   3990 H14  LIG     1      20.420  31.519  13.144  1.00  0.00      LIG  
ATOM   3991 H15  LIG     1      17.361  32.293  14.087  1.00  0.00      LIG  
ATOM   3992 H16  LIG     1      17.108  33.998  13.756  1.00  0.00      LIG  
ATOM   3993 H17  LIG     1      17.868  33.500  15.234  1.00  0.00      LIG  
ATOM   3994 H18  LIG     1      20.963  34.009  11.322  1.00  0.00      LIG  
ATOM   3995 H19  LIG     1      20.056  33.208  10.047  1.00  0.00      LIG  
ATOM   3996 H20  LIG     1      20.826  32.250  11.297  1.00  0.00      LIG  
ATOM   3997 H21  LIG     1      17.828  31.398  12.291  1.00  0.00      LIG  
ATOM   3998 H22  LIG     1      18.618  31.495  10.699  1.00  0.00      LIG  
ATOM   3999 H23  LIG     1      16.374  36.169  10.485  1.00  0.00      LIG  
ATOM   4000 H24  LIG     1      14.806  35.675   8.733  1.00  0.00      LIG  
ATOM   4001 H25  LIG     1      15.081  33.949   8.874  1.00  0.00      LIG  
ATOM   4002 H26  LIG     1      16.170  35.066   6.931  1.00  0.00      LIG  
ATOM   4003 H27  LIG     1      18.208  36.144   8.945  1.00  0.00      LIG  
ATOM   4004 H28  LIG     1      16.466  36.613   5.510  1.00  0.00      LIG  
ATOM   4005 H29  LIG     1      18.116  36.087   5.121  1.00  0.00      LIG  
ATOM   4006 H30  LIG     1      17.665  37.796   4.984  1.00  0.00      LIG  
ATOM   4007 H31  LIG     1      20.045  37.415   6.662  1.00  0.00      LIG  
ATOM   4008 H32  LIG     1      19.456  38.063   8.202  1.00  0.00      LIG  
ATOM   4009 H33  LIG     1      19.084  38.904   6.687  1.00  0.00      LIG  
ATOM   4010 H34  LIG     1      15.010  35.267  12.338  1.00  0.00      LIG  
ATOM   4011 H35  LIG     1      14.289  34.087  11.227  1.00  0.00      LIG  
ATOM   4012 H36  LIG     1      14.024  35.816  10.971  1.00  0.00      LIG  
ATOM   4013 H37  LIG     1      18.114  36.588  11.590  1.00  0.00      LIG  
ATOM   4014 H38  LIG     1      19.691  35.939  11.263  1.00  0.00      LIG  
ATOM   4015 H39  LIG     1      18.194  35.967  13.912  1.00  0.00      LIG  
ATOM   4016 H40  LIG     1      20.839  34.653  13.243  1.00  0.00      LIG  
ATOM   4017 H41  LIG     1      22.392  35.575  16.100  1.00  0.00      LIG  
ATOM   4018 H42  LIG     1      21.822  36.354  14.658  1.00  0.00      LIG  
ATOM   4019 H43  LIG     1      22.545  34.757  14.555  1.00  0.00      LIG  
ATOM   4020 H44  LIG     1      17.824  33.767   8.791  1.00  0.00      LIG  
ATOM   4021 H45  LIG     1      20.203  37.089  14.388  1.00  0.00      LIG  
TER
REMARK  Energy: 267.946
REMARK  SimpleFitness: 267.946
REMARK  FullFitness: -593.8966
REMARK  InterFull: -26.7927
REMARK  IntraFull: 298.727
REMARK  solvFull: -1057.33
REMARK  surfFull: 191.499
REMARK  extraFull: 0.0
REMARK  deltaGcompsolvpol: -1057.33
REMARK  deltaGcompsolvnonpol: 191.499
REMARK  deltaGprotsolvpol: -1064.84
REMARK  deltaGprotsolvnonpol: 187.286
REMARK  deltaGligsolvpol: -11.9825
REMARK  deltaGligsolvnonpol: 15.2523
REMARK  deltaGvdw: -26.7927
REMARK  deltaGelec: 0.0
REMARK  deltaG: -6.3759656
REMARK  Cluster: 1
REMARK  ClusterRank: 3
ATOM   3941 C    LIG     1      20.503  34.336  18.273  1.00  0.00      LIG  
ATOM   3942 C1   LIG     1      20.271  35.687  17.664  1.00  0.00      LIG  
ATOM   3943 C2   LIG     1      19.668  35.610  16.270  1.00  0.00      LIG  
ATOM   3944 C3   LIG     1      21.118  33.254  17.409  1.00  0.00      LIG  
ATOM   3945 C4   LIG     1      20.651  31.929  18.008  1.00  0.00      LIG  
ATOM   3946 C5   LIG     1      22.637  33.258  17.542  1.00  0.00      LIG  
ATOM   3947 C6   LIG     1      20.555  33.364  15.978  1.00  0.00      LIG  
ATOM   3948 C7   LIG     1      21.079  32.362  14.975  1.00  0.00      LIG  
ATOM   3949 C8   LIG     1      19.983  32.084  13.966  1.00  0.00      LIG  
ATOM   3950 C9   LIG     1      19.202  33.324  13.487  1.00  0.00      LIG  
ATOM   3951 C10  LIG     1      17.817  33.280  14.170  1.00  0.00      LIG  
ATOM   3952 C11  LIG     1      18.991  33.246  11.943  1.00  0.00      LIG  
ATOM   3953 C12  LIG     1      20.283  33.180  11.118  1.00  0.00      LIG  
ATOM   3954 C13  LIG     1      18.126  32.072  11.487  1.00  0.00      LIG  
ATOM   3955 C14  LIG     1      16.919  32.727  10.906  1.00  0.00      LIG  
ATOM   3956 C15  LIG     1      17.043  34.194  10.911  1.00  0.00      LIG  
ATOM   3957 C16  LIG     1      15.995  35.147  10.410  1.00  0.00      LIG  
ATOM   3958 C17  LIG     1      15.568  34.925   8.961  1.00  0.00      LIG  
ATOM   3959 C18  LIG     1      16.666  35.035   7.902  1.00  0.00      LIG  
ATOM   3960 C19  LIG     1      17.545  36.230   8.094  1.00  0.00      LIG  
ATOM   3961 C20  LIG     1      17.964  37.119   6.978  1.00  0.00      LIG  
ATOM   3962 C21  LIG     1      17.523  36.886   5.574  1.00  0.00      LIG  
ATOM   3963 C22  LIG     1      19.206  37.920   7.147  1.00  0.00      LIG  
ATOM   3964 C23  LIG     1      14.760  35.072  11.290  1.00  0.00      LIG  
ATOM   3965 C24  LIG     1      18.216  34.441  11.505  1.00  0.00      LIG  
ATOM   3966 C25  LIG     1      18.788  35.770  11.857  1.00  0.00      LIG  
ATOM   3967 C26  LIG     1      19.121  35.865  13.343  1.00  0.00      LIG  
ATOM   3968 C27  LIG     1      19.934  34.647  13.852  1.00  0.00      LIG  
ATOM   3969 C28  LIG     1      20.496  34.751  15.314  1.00  0.00      LIG  
ATOM   3970 C29  LIG     1      21.886  35.386  15.157  1.00  0.00      LIG  
ATOM   3971 O    LIG     1      20.450  34.208  19.488  1.00  0.00      LIG  
ATOM   3972 O1   LIG     1      15.964  32.118  10.445  1.00  0.00      LIG  
ATOM   3973 O2   LIG     1      17.473  33.865   7.890  1.00  0.00      LIG  
ATOM   3974 O3   LIG     1      19.835  37.088  13.488  1.00  0.00      LIG  
ATOM   3975 O4   LIG     1      16.893  37.500   7.870  1.00  0.00      LIG  
ATOM   3976 H    LIG     1      21.217  36.233  17.667  1.00  0.00      LIG  
ATOM   3977 H1   LIG     1      19.579  36.225  18.317  1.00  0.00      LIG  
ATOM   3978 H2   LIG     1      19.574  36.633  15.902  1.00  0.00      LIG  
ATOM   3979 H3   LIG     1      18.658  35.198  16.341  1.00  0.00      LIG  
ATOM   3980 H4   LIG     1      19.560  31.843  17.981  1.00  0.00      LIG  
ATOM   3981 H5   LIG     1      20.964  31.824  19.051  1.00  0.00      LIG  
ATOM   3982 H6   LIG     1      21.070  31.078  17.467  1.00  0.00      LIG  
ATOM   3983 H7   LIG     1      22.926  32.938  18.548  1.00  0.00      LIG  
ATOM   3984 H8   LIG     1      23.070  34.248  17.401  1.00  0.00      LIG  
ATOM   3985 H9   LIG     1      23.100  32.568  16.833  1.00  0.00      LIG  
ATOM   3986 H10  LIG     1      19.521  33.070  16.152  1.00  0.00      LIG  
ATOM   3987 H11  LIG     1      21.361  31.418  15.445  1.00  0.00      LIG  
ATOM   3988 H12  LIG     1      21.973  32.734  14.469  1.00  0.00      LIG  
ATOM   3989 H13  LIG     1      19.279  31.394  14.435  1.00  0.00      LIG  
ATOM   3990 H14  LIG     1      20.420  31.519  13.144  1.00  0.00      LIG  
ATOM   3991 H15  LIG     1      17.361  32.293  14.087  1.00  0.00      LIG  
ATOM   3992 H16  LIG     1      17.108  33.998  13.756  1.00  0.00      LIG  
ATOM   3993 H17  LIG     1      17.868  33.500  15.234  1.00  0.00      LIG  
ATOM   3994 H18  LIG     1      20.963  34.009  11.322  1.00  0.00      LIG  
ATOM   3995 H19  LIG     1      20.056  33.208  10.047  1.00  0.00      LIG  
ATOM   3996 H20  LIG     1      20.826  32.250  11.297  1.00  0.00      LIG  
ATOM   3997 H21  LIG     1      17.828  31.398  12.291  1.00  0.00      LIG  
ATOM   3998 H22  LIG     1      18.618  31.495  10.699  1.00  0.00      LIG  
ATOM   3999 H23  LIG     1      16.374  36.169  10.485  1.00  0.00      LIG  
ATOM   4000 H24  LIG     1      14.806  35.675   8.733  1.00  0.00      LIG  
ATOM   4001 H25  LIG     1      15.081  33.949   8.874  1.00  0.00      LIG  
ATOM   4002 H26  LIG     1      16.170  35.066   6.931  1.00  0.00      LIG  
ATOM   4003 H27  LIG     1      18.208  36.144   8.945  1.00  0.00      LIG  
ATOM   4004 H28  LIG     1      16.466  36.613   5.510  1.00  0.00      LIG  
ATOM   4005 H29  LIG     1      18.116  36.087   5.121  1.00  0.00      LIG  
ATOM   4006 H30  LIG     1      17.665  37.796   4.984  1.00  0.00      LIG  
ATOM   4007 H31  LIG     1      20.045  37.415   6.662  1.00  0.00      LIG  
ATOM   4008 H32  LIG     1      19.456  38.063   8.202  1.00  0.00      LIG  
ATOM   4009 H33  LIG     1      19.084  38.904   6.687  1.00  0.00      LIG  
ATOM   4010 H34  LIG     1      15.010  35.267  12.338  1.00  0.00      LIG  
ATOM   4011 H35  LIG     1      14.289  34.087  11.227  1.00  0.00      LIG  
ATOM   4012 H36  LIG     1      14.024  35.816  10.971  1.00  0.00      LIG  
ATOM   4013 H37  LIG     1      18.114  36.588  11.590  1.00  0.00      LIG  
ATOM   4014 H38  LIG     1      19.691  35.939  11.263  1.00  0.00      LIG  
ATOM   4015 H39  LIG     1      18.194  35.967  13.912  1.00  0.00      LIG  
ATOM   4016 H40  LIG     1      20.839  34.653  13.243  1.00  0.00      LIG  
ATOM   4017 H41  LIG     1      22.392  35.575  16.100  1.00  0.00      LIG  
ATOM   4018 H42  LIG     1      21.822  36.354  14.658  1.00  0.00      LIG  
ATOM   4019 H43  LIG     1      22.545  34.757  14.555  1.00  0.00      LIG  
ATOM   4020 H44  LIG     1      17.824  33.767   8.791  1.00  0.00      LIG  
ATOM   4021 H45  LIG     1      20.203  37.089  14.388  1.00  0.00      LIG  
TER
REMARK  Energy: 268.005
REMARK  SimpleFitness: 268.005
REMARK  FullFitness: -593.68854
REMARK  InterFull: -26.0465
REMARK  IntraFull: 298.485
REMARK  solvFull: -1057.75
REMARK  surfFull: 191.623
REMARK  extraFull: 0.0
REMARK  deltaGcompsolvpol: -1057.75
REMARK  deltaGcompsolvnonpol: 191.623
REMARK  deltaGprotsolvpol: -1064.84
REMARK  deltaGprotsolvnonpol: 187.286
REMARK  deltaGligsolvpol: -11.9915
REMARK  deltaGligsolvnonpol: 15.2511
REMARK  deltaGvdw: -26.0465
REMARK  deltaGelec: 0.0
REMARK  deltaG: -6.3186865
REMARK  Cluster: 1
REMARK  ClusterRank: 4
ATOM   3941 C    LIG     1      20.695  34.318  18.144  1.00  0.00      LIG  
ATOM   3942 C1   LIG     1      20.455  35.671  17.540  1.00  0.00      LIG  
ATOM   3943 C2   LIG     1      19.800  35.602  16.169  1.00  0.00      LIG  
ATOM   3944 C3   LIG     1      21.259  33.225  17.259  1.00  0.00      LIG  
ATOM   3945 C4   LIG     1      20.798  31.909  17.882  1.00  0.00      LIG  
ATOM   3946 C5   LIG     1      22.782  33.205  17.329  1.00  0.00      LIG  
ATOM   3947 C6   LIG     1      20.637  33.340  15.853  1.00  0.00      LIG  
ATOM   3948 C7   LIG     1      21.098  32.324  14.833  1.00  0.00      LIG  
ATOM   3949 C8   LIG     1      19.953  32.064  13.877  1.00  0.00      LIG  
ATOM   3950 C9   LIG     1      19.181  33.317  13.420  1.00  0.00      LIG  
ATOM   3951 C10  LIG     1      17.824  33.308  14.156  1.00  0.00      LIG  
ATOM   3952 C11  LIG     1      18.906  33.235  11.886  1.00  0.00      LIG  
ATOM   3953 C12  LIG     1      20.161  33.130  11.009  1.00  0.00      LIG  
ATOM   3954 C13  LIG     1      17.998  32.079  11.470  1.00  0.00      LIG  
ATOM   3955 C14  LIG     1      16.795  32.758  10.907  1.00  0.00      LIG  
ATOM   3956 C15  LIG     1      16.952  34.222  10.903  1.00  0.00      LIG  
ATOM   3957 C16  LIG     1      15.926  35.197  10.399  1.00  0.00      LIG  
ATOM   3958 C17  LIG     1      15.506  34.978   8.947  1.00  0.00      LIG  
ATOM   3959 C18  LIG     1      16.605  35.085   7.889  1.00  0.00      LIG  
ATOM   3960 C19  LIG     1      17.414  36.335   8.016  1.00  0.00      LIG  
ATOM   3961 C20  LIG     1      18.001  37.035   6.845  1.00  0.00      LIG  
ATOM   3962 C21  LIG     1      17.821  36.523   5.456  1.00  0.00      LIG  
ATOM   3963 C22  LIG     1      19.182  37.912   7.068  1.00  0.00      LIG  
ATOM   3964 C23  LIG     1      14.682  35.148  11.269  1.00  0.00      LIG  
ATOM   3965 C24  LIG     1      18.145  34.445  11.468  1.00  0.00      LIG  
ATOM   3966 C25  LIG     1      18.759  35.762  11.790  1.00  0.00      LIG  
ATOM   3967 C26  LIG     1      19.148  35.858  13.262  1.00  0.00      LIG  
ATOM   3968 C27  LIG     1      19.954  34.627  13.746  1.00  0.00      LIG  
ATOM   3969 C28  LIG     1      20.576  34.726  15.185  1.00  0.00      LIG  
ATOM   3970 C29  LIG     1      21.969  35.335  14.968  1.00  0.00      LIG  
ATOM   3971 O    LIG     1      20.687  34.196  19.359  1.00  0.00      LIG  
ATOM   3972 O1   LIG     1      15.821  32.168  10.463  1.00  0.00      LIG  
ATOM   3973 O2   LIG     1      17.473  33.961   7.936  1.00  0.00      LIG  
ATOM   3974 O3   LIG     1      19.890  37.068  13.372  1.00  0.00      LIG  
ATOM   3975 O4   LIG     1      16.787  37.515   7.464  1.00  0.00      LIG  
ATOM   3976 H    LIG     1      21.407  36.205  17.506  1.00  0.00      LIG  
ATOM   3977 H1   LIG     1      19.793  36.217  18.218  1.00  0.00      LIG  
ATOM   3978 H2   LIG     1      19.710  36.625  15.801  1.00  0.00      LIG  
ATOM   3979 H3   LIG     1      18.786  35.210  16.279  1.00  0.00      LIG  
ATOM   3980 H4   LIG     1      19.706  31.838  17.901  1.00  0.00      LIG  
ATOM   3981 H5   LIG     1      21.154  31.805  18.912  1.00  0.00      LIG  
ATOM   3982 H6   LIG     1      21.185  31.050  17.329  1.00  0.00      LIG  
ATOM   3983 H7   LIG     1      23.107  32.891  18.325  1.00  0.00      LIG  
ATOM   3984 H8   LIG     1      23.227  34.186  17.159  1.00  0.00      LIG  
ATOM   3985 H9   LIG     1      23.204  32.499  16.609  1.00  0.00      LIG  
ATOM   3986 H10  LIG     1      19.606  33.065  16.071  1.00  0.00      LIG  
ATOM   3987 H11  LIG     1      21.382  31.377  15.296  1.00  0.00      LIG  
ATOM   3988 H12  LIG     1      21.976  32.675  14.287  1.00  0.00      LIG  
ATOM   3989 H13  LIG     1      19.253  31.396  14.384  1.00  0.00      LIG  
ATOM   3990 H14  LIG     1      20.340  31.479  13.042  1.00  0.00      LIG  
ATOM   3991 H15  LIG     1      17.341  32.332  14.095  1.00  0.00      LIG  
ATOM   3992 H16  LIG     1      17.115  34.041  13.767  1.00  0.00      LIG  
ATOM   3993 H17  LIG     1      17.922  33.529  15.217  1.00  0.00      LIG  
ATOM   3994 H18  LIG     1      20.876  33.936  11.184  1.00  0.00      LIG  
ATOM   3995 H19  LIG     1      19.891  33.166   9.949  1.00  0.00      LIG  
ATOM   3996 H20  LIG     1      20.679  32.182  11.164  1.00  0.00      LIG  
ATOM   3997 H21  LIG     1      17.703  31.423  12.289  1.00  0.00      LIG  
ATOM   3998 H22  LIG     1      18.455  31.479  10.678  1.00  0.00      LIG  
ATOM   3999 H23  LIG     1      16.327  36.210  10.471  1.00  0.00      LIG  
ATOM   4000 H24  LIG     1      14.741  35.725   8.716  1.00  0.00      LIG  
ATOM   4001 H25  LIG     1      15.026  33.999   8.858  1.00  0.00      LIG  
ATOM   4002 H26  LIG     1      16.111  35.046   6.916  1.00  0.00      LIG  
ATOM   4003 H27  LIG     1      17.938  36.420   8.959  1.00  0.00      LIG  
ATOM   4004 H28  LIG     1      16.798  36.184   5.265  1.00  0.00      LIG  
ATOM   4005 H29  LIG     1      18.501  35.688   5.274  1.00  0.00      LIG  
ATOM   4006 H30  LIG     1      18.049  37.312   4.734  1.00  0.00      LIG  
ATOM   4007 H31  LIG     1      20.099  37.361   6.848  1.00  0.00      LIG  
ATOM   4008 H32  LIG     1      19.231  38.262   8.104  1.00  0.00      LIG  
ATOM   4009 H33  LIG     1      19.137  38.784   6.411  1.00  0.00      LIG  
ATOM   4010 H34  LIG     1      14.923  35.329  12.322  1.00  0.00      LIG  
ATOM   4011 H35  LIG     1      14.184  34.177  11.196  1.00  0.00      LIG  
ATOM   4012 H36  LIG     1      13.968  35.912  10.947  1.00  0.00      LIG  
ATOM   4013 H37  LIG     1      18.094  36.593  11.542  1.00  0.00      LIG  
ATOM   4014 H38  LIG     1      19.642  35.907  11.162  1.00  0.00      LIG  
ATOM   4015 H39  LIG     1      18.245  35.982  13.865  1.00  0.00      LIG  
ATOM   4016 H40  LIG     1      20.834  34.612  13.101  1.00  0.00      LIG  
ATOM   4017 H41  LIG     1      22.513  35.522  15.890  1.00  0.00      LIG  
ATOM   4018 H42  LIG     1      21.905  36.298  14.462  1.00  0.00      LIG  
ATOM   4019 H43  LIG     1      22.592  34.687  14.346  1.00  0.00      LIG  
ATOM   4020 H44  LIG     1      17.826  33.928   8.841  1.00  0.00      LIG  
ATOM   4021 H45  LIG     1      20.280  37.074  14.262  1.00  0.00      LIG  
TER
REMARK  Energy: 268.005
REMARK  SimpleFitness: 268.005
REMARK  FullFitness: -593.68854
REMARK  InterFull: -26.0465
REMARK  IntraFull: 298.485
REMARK  solvFull: -1057.75
REMARK  surfFull: 191.623
REMARK  extraFull: 0.0
REMARK  deltaGcompsolvpol: -1057.75
REMARK  deltaGcompsolvnonpol: 191.623
REMARK  deltaGprotsolvpol: -1064.84
REMARK  deltaGprotsolvnonpol: 187.286
REMARK  deltaGligsolvpol: -11.9915
REMARK  deltaGligsolvnonpol: 15.2511
REMARK  deltaGvdw: -26.0465
REMARK  deltaGelec: 0.0
REMARK  deltaG: -6.3186865
REMARK  Cluster: 1
REMARK  ClusterRank: 5
ATOM   3941 C    LIG     1      20.695  34.318  18.144  1.00  0.00      LIG  
ATOM   3942 C1   LIG     1      20.455  35.671  17.540  1.00  0.00      LIG  
ATOM   3943 C2   LIG     1      19.800  35.602  16.169  1.00  0.00      LIG  
ATOM   3944 C3   LIG     1      21.259  33.225  17.259  1.00  0.00      LIG  
ATOM   3945 C4   LIG     1      20.798  31.909  17.882  1.00  0.00      LIG  
ATOM   3946 C5   LIG     1      22.782  33.205  17.329  1.00  0.00      LIG  
ATOM   3947 C6   LIG     1      20.637  33.340  15.853  1.00  0.00      LIG  
ATOM   3948 C7   LIG     1      21.098  32.324  14.833  1.00  0.00      LIG  
ATOM   3949 C8   LIG     1      19.953  32.064  13.877  1.00  0.00      LIG  
ATOM   3950 C9   LIG     1      19.181  33.317  13.420  1.00  0.00      LIG  
ATOM   3951 C10  LIG     1      17.824  33.308  14.156  1.00  0.00      LIG  
ATOM   3952 C11  LIG     1      18.906  33.235  11.886  1.00  0.00      LIG  
ATOM   3953 C12  LIG     1      20.161  33.130  11.009  1.00  0.00      LIG  
ATOM   3954 C13  LIG     1      17.998  32.079  11.470  1.00  0.00      LIG  
ATOM   3955 C14  LIG     1      16.795  32.758  10.907  1.00  0.00      LIG  
ATOM   3956 C15  LIG     1      16.952  34.222  10.903  1.00  0.00      LIG  
ATOM   3957 C16  LIG     1      15.926  35.197  10.399  1.00  0.00      LIG  
ATOM   3958 C17  LIG     1      15.506  34.978   8.947  1.00  0.00      LIG  
ATOM   3959 C18  LIG     1      16.605  35.085   7.889  1.00  0.00      LIG  
ATOM   3960 C19  LIG     1      17.414  36.335   8.016  1.00  0.00      LIG  
ATOM   3961 C20  LIG     1      18.001  37.035   6.845  1.00  0.00      LIG  
ATOM   3962 C21  LIG     1      17.821  36.523   5.456  1.00  0.00      LIG  
ATOM   3963 C22  LIG     1      19.182  37.912   7.068  1.00  0.00      LIG  
ATOM   3964 C23  LIG     1      14.682  35.148  11.269  1.00  0.00      LIG  
ATOM   3965 C24  LIG     1      18.145  34.445  11.468  1.00  0.00      LIG  
ATOM   3966 C25  LIG     1      18.759  35.762  11.790  1.00  0.00      LIG  
ATOM   3967 C26  LIG     1      19.148  35.858  13.262  1.00  0.00      LIG  
ATOM   3968 C27  LIG     1      19.954  34.627  13.746  1.00  0.00      LIG  
ATOM   3969 C28  LIG     1      20.576  34.726  15.185  1.00  0.00      LIG  
ATOM   3970 C29  LIG     1      21.969  35.335  14.968  1.00  0.00      LIG  
ATOM   3971 O    LIG     1      20.687  34.196  19.359  1.00  0.00      LIG  
ATOM   3972 O1   LIG     1      15.821  32.168  10.463  1.00  0.00      LIG  
ATOM   3973 O2   LIG     1      17.473  33.961   7.936  1.00  0.00      LIG  
ATOM   3974 O3   LIG     1      19.890  37.068  13.372  1.00  0.00      LIG  
ATOM   3975 O4   LIG     1      16.787  37.515   7.464  1.00  0.00      LIG  
ATOM   3976 H    LIG     1      21.407  36.205  17.506  1.00  0.00      LIG  
ATOM   3977 H1   LIG     1      19.793  36.217  18.218  1.00  0.00      LIG  
ATOM   3978 H2   LIG     1      19.710  36.625  15.801  1.00  0.00      LIG  
ATOM   3979 H3   LIG     1      18.786  35.210  16.279  1.00  0.00      LIG  
ATOM   3980 H4   LIG     1      19.706  31.838  17.901  1.00  0.00      LIG  
ATOM   3981 H5   LIG     1      21.154  31.805  18.912  1.00  0.00      LIG  
ATOM   3982 H6   LIG     1      21.185  31.050  17.329  1.00  0.00      LIG  
ATOM   3983 H7   LIG     1      23.107  32.891  18.325  1.00  0.00      LIG  
ATOM   3984 H8   LIG     1      23.227  34.186  17.159  1.00  0.00      LIG  
ATOM   3985 H9   LIG     1      23.204  32.499  16.609  1.00  0.00      LIG  
ATOM   3986 H10  LIG     1      19.606  33.065  16.071  1.00  0.00      LIG  
ATOM   3987 H11  LIG     1      21.382  31.377  15.296  1.00  0.00      LIG  
ATOM   3988 H12  LIG     1      21.976  32.675  14.287  1.00  0.00      LIG  
ATOM   3989 H13  LIG     1      19.253  31.396  14.384  1.00  0.00      LIG  
ATOM   3990 H14  LIG     1      20.340  31.479  13.042  1.00  0.00      LIG  
ATOM   3991 H15  LIG     1      17.341  32.332  14.095  1.00  0.00      LIG  
ATOM   3992 H16  LIG     1      17.115  34.041  13.767  1.00  0.00      LIG  
ATOM   3993 H17  LIG     1      17.922  33.529  15.217  1.00  0.00      LIG  
ATOM   3994 H18  LIG     1      20.876  33.936  11.184  1.00  0.00      LIG  
ATOM   3995 H19  LIG     1      19.891  33.166   9.949  1.00  0.00      LIG  
ATOM   3996 H20  LIG     1      20.679  32.182  11.164  1.00  0.00      LIG  
ATOM   3997 H21  LIG     1      17.703  31.423  12.289  1.00  0.00      LIG  
ATOM   3998 H22  LIG     1      18.455  31.479  10.678  1.00  0.00      LIG  
ATOM   3999 H23  LIG     1      16.327  36.210  10.471  1.00  0.00      LIG  
ATOM   4000 H24  LIG     1      14.741  35.725   8.716  1.00  0.00      LIG  
ATOM   4001 H25  LIG     1      15.026  33.999   8.858  1.00  0.00      LIG  
ATOM   4002 H26  LIG     1      16.111  35.046   6.916  1.00  0.00      LIG  
ATOM   4003 H27  LIG     1      17.938  36.420   8.959  1.00  0.00      LIG  
ATOM   4004 H28  LIG     1      16.798  36.184   5.265  1.00  0.00      LIG  
ATOM   4005 H29  LIG     1      18.501  35.688   5.274  1.00  0.00      LIG  
ATOM   4006 H30  LIG     1      18.049  37.312   4.734  1.00  0.00      LIG  
ATOM   4007 H31  LIG     1      20.099  37.361   6.848  1.00  0.00      LIG  
ATOM   4008 H32  LIG     1      19.231  38.262   8.104  1.00  0.00      LIG  
ATOM   4009 H33  LIG     1      19.137  38.784   6.411  1.00  0.00      LIG  
ATOM   4010 H34  LIG     1      14.923  35.329  12.322  1.00  0.00      LIG  
ATOM   4011 H35  LIG     1      14.184  34.177  11.196  1.00  0.00      LIG  
ATOM   4012 H36  LIG     1      13.968  35.912  10.947  1.00  0.00      LIG  
ATOM   4013 H37  LIG     1      18.094  36.593  11.542  1.00  0.00      LIG  
ATOM   4014 H38  LIG     1      19.642  35.907  11.162  1.00  0.00      LIG  
ATOM   4015 H39  LIG     1      18.245  35.982  13.865  1.00  0.00      LIG  
ATOM   4016 H40  LIG     1      20.834  34.612  13.101  1.00  0.00      LIG  
ATOM   4017 H41  LIG     1      22.513  35.522  15.890  1.00  0.00      LIG  
ATOM   4018 H42  LIG     1      21.905  36.298  14.462  1.00  0.00      LIG  
ATOM   4019 H43  LIG     1      22.592  34.687  14.346  1.00  0.00      LIG  
ATOM   4020 H44  LIG     1      17.826  33.928   8.841  1.00  0.00      LIG  
ATOM   4021 H45  LIG     1      20.280  37.074  14.262  1.00  0.00      LIG  
TER
REMARK  Energy: 268.005
REMARK  SimpleFitness: 268.005
REMARK  FullFitness: -593.68854
REMARK  InterFull: -26.0465
REMARK  IntraFull: 298.485
REMARK  solvFull: -1057.75
REMARK  surfFull: 191.623
REMARK  extraFull: 0.0
REMARK  deltaGcompsolvpol: -1057.75
REMARK  deltaGcompsolvnonpol: 191.623
REMARK  deltaGprotsolvpol: -1064.84
REMARK  deltaGprotsolvnonpol: 187.286
REMARK  deltaGligsolvpol: -11.9915
REMARK  deltaGligsolvnonpol: 15.2511
REMARK  deltaGvdw: -26.0465
REMARK  deltaGelec: 0.0
REMARK  deltaG: -6.3186865
REMARK  Cluster: 1
REMARK  ClusterRank: 6
ATOM   3941 C    LIG     1      20.695  34.318  18.144  1.00  0.00      LIG  
ATOM   3942 C1   LIG     1      20.455  35.671  17.540  1.00  0.00      LIG  
ATOM   3943 C2   LIG     1      19.800  35.602  16.169  1.00  0.00      LIG  
ATOM   3944 C3   LIG     1      21.259  33.225  17.259  1.00  0.00      LIG  
ATOM   3945 C4   LIG     1      20.798  31.909  17.882  1.00  0.00      LIG  
ATOM   3946 C5   LIG     1      22.782  33.205  17.329  1.00  0.00      LIG  
ATOM   3947 C6   LIG     1      20.637  33.340  15.853  1.00  0.00      LIG  
ATOM   3948 C7   LIG     1      21.098  32.324  14.833  1.00  0.00      LIG  
ATOM   3949 C8   LIG     1      19.953  32.064  13.877  1.00  0.00      LIG  
ATOM   3950 C9   LIG     1      19.181  33.317  13.420  1.00  0.00      LIG  
ATOM   3951 C10  LIG     1      17.824  33.308  14.156  1.00  0.00      LIG  
ATOM   3952 C11  LIG     1      18.906  33.235  11.886  1.00  0.00      LIG  
ATOM   3953 C12  LIG     1      20.161  33.130  11.009  1.00  0.00      LIG  
ATOM   3954 C13  LIG     1      17.998  32.079  11.470  1.00  0.00      LIG  
ATOM   3955 C14  LIG     1      16.795  32.758  10.907  1.00  0.00      LIG  
ATOM   3956 C15  LIG     1      16.952  34.222  10.903  1.00  0.00      LIG  
ATOM   3957 C16  LIG     1      15.926  35.197  10.399  1.00  0.00      LIG  
ATOM   3958 C17  LIG     1      15.506  34.978   8.947  1.00  0.00      LIG  
ATOM   3959 C18  LIG     1      16.605  35.085   7.889  1.00  0.00      LIG  
ATOM   3960 C19  LIG     1      17.414  36.335   8.016  1.00  0.00      LIG  
ATOM   3961 C20  LIG     1      18.001  37.035   6.845  1.00  0.00      LIG  
ATOM   3962 C21  LIG     1      17.821  36.523   5.456  1.00  0.00      LIG  
ATOM   3963 C22  LIG     1      19.182  37.912   7.068  1.00  0.00      LIG  
ATOM   3964 C23  LIG     1      14.682  35.148  11.269  1.00  0.00      LIG  
ATOM   3965 C24  LIG     1      18.145  34.445  11.468  1.00  0.00      LIG  
ATOM   3966 C25  LIG     1      18.759  35.762  11.790  1.00  0.00      LIG  
ATOM   3967 C26  LIG     1      19.148  35.858  13.262  1.00  0.00      LIG  
ATOM   3968 C27  LIG     1      19.954  34.627  13.746  1.00  0.00      LIG  
ATOM   3969 C28  LIG     1      20.576  34.726  15.185  1.00  0.00      LIG  
ATOM   3970 C29  LIG     1      21.969  35.335  14.968  1.00  0.00      LIG  
ATOM   3971 O    LIG     1      20.687  34.196  19.359  1.00  0.00      LIG  
ATOM   3972 O1   LIG     1      15.821  32.168  10.463  1.00  0.00      LIG  
ATOM   3973 O2   LIG     1      17.473  33.961   7.936  1.00  0.00      LIG  
ATOM   3974 O3   LIG     1      19.890  37.068  13.372  1.00  0.00      LIG  
ATOM   3975 O4   LIG     1      16.787  37.515   7.464  1.00  0.00      LIG  
ATOM   3976 H    LIG     1      21.407  36.205  17.506  1.00  0.00      LIG  
ATOM   3977 H1   LIG     1      19.793  36.217  18.218  1.00  0.00      LIG  
ATOM   3978 H2   LIG     1      19.710  36.625  15.801  1.00  0.00      LIG  
ATOM   3979 H3   LIG     1      18.786  35.210  16.279  1.00  0.00      LIG  
ATOM   3980 H4   LIG     1      19.706  31.838  17.901  1.00  0.00      LIG  
ATOM   3981 H5   LIG     1      21.154  31.805  18.912  1.00  0.00      LIG  
ATOM   3982 H6   LIG     1      21.185  31.050  17.329  1.00  0.00      LIG  
ATOM   3983 H7   LIG     1      23.107  32.891  18.325  1.00  0.00      LIG  
ATOM   3984 H8   LIG     1      23.227  34.186  17.159  1.00  0.00      LIG  
ATOM   3985 H9   LIG     1      23.204  32.499  16.609  1.00  0.00      LIG  
ATOM   3986 H10  LIG     1      19.606  33.065  16.071  1.00  0.00      LIG  
ATOM   3987 H11  LIG     1      21.382  31.377  15.296  1.00  0.00      LIG  
ATOM   3988 H12  LIG     1      21.976  32.675  14.287  1.00  0.00      LIG  
ATOM   3989 H13  LIG     1      19.253  31.396  14.384  1.00  0.00      LIG  
ATOM   3990 H14  LIG     1      20.340  31.479  13.042  1.00  0.00      LIG  
ATOM   3991 H15  LIG     1      17.341  32.332  14.095  1.00  0.00      LIG  
ATOM   3992 H16  LIG     1      17.115  34.041  13.767  1.00  0.00      LIG  
ATOM   3993 H17  LIG     1      17.922  33.529  15.217  1.00  0.00      LIG  
ATOM   3994 H18  LIG     1      20.876  33.936  11.184  1.00  0.00      LIG  
ATOM   3995 H19  LIG     1      19.891  33.166   9.949  1.00  0.00      LIG  
ATOM   3996 H20  LIG     1      20.679  32.182  11.164  1.00  0.00      LIG  
ATOM   3997 H21  LIG     1      17.703  31.423  12.289  1.00  0.00      LIG  
ATOM   3998 H22  LIG     1      18.455  31.479  10.678  1.00  0.00      LIG  
ATOM   3999 H23  LIG     1      16.327  36.210  10.471  1.00  0.00      LIG  
ATOM   4000 H24  LIG     1      14.741  35.725   8.716  1.00  0.00      LIG  
ATOM   4001 H25  LIG     1      15.026  33.999   8.858  1.00  0.00      LIG  
ATOM   4002 H26  LIG     1      16.111  35.046   6.916  1.00  0.00      LIG  
ATOM   4003 H27  LIG     1      17.938  36.420   8.959  1.00  0.00      LIG  
ATOM   4004 H28  LIG     1      16.798  36.184   5.265  1.00  0.00      LIG  
ATOM   4005 H29  LIG     1      18.501  35.688   5.274  1.00  0.00      LIG  
ATOM   4006 H30  LIG     1      18.049  37.312   4.734  1.00  0.00      LIG  
ATOM   4007 H31  LIG     1      20.099  37.361   6.848  1.00  0.00      LIG  
ATOM   4008 H32  LIG     1      19.231  38.262   8.104  1.00  0.00      LIG  
ATOM   4009 H33  LIG     1      19.137  38.784   6.411  1.00  0.00      LIG  
ATOM   4010 H34  LIG     1      14.923  35.329  12.322  1.00  0.00      LIG  
ATOM   4011 H35  LIG     1      14.184  34.177  11.196  1.00  0.00      LIG  
ATOM   4012 H36  LIG     1      13.968  35.912  10.947  1.00  0.00      LIG  
ATOM   4013 H37  LIG     1      18.094  36.593  11.542  1.00  0.00      LIG  
ATOM   4014 H38  LIG     1      19.642  35.907  11.162  1.00  0.00      LIG  
ATOM   4015 H39  LIG     1      18.245  35.982  13.865  1.00  0.00      LIG  
ATOM   4016 H40  LIG     1      20.834  34.612  13.101  1.00  0.00      LIG  
ATOM   4017 H41  LIG     1      22.513  35.522  15.890  1.00  0.00      LIG  
ATOM   4018 H42  LIG     1      21.905  36.298  14.462  1.00  0.00      LIG  
ATOM   4019 H43  LIG     1      22.592  34.687  14.346  1.00  0.00      LIG  
ATOM   4020 H44  LIG     1      17.826  33.928   8.841  1.00  0.00      LIG  
ATOM   4021 H45  LIG     1      20.280  37.074  14.262  1.00  0.00      LIG  
TER
REMARK  Energy: 268.005
REMARK  SimpleFitness: 268.005
REMARK  FullFitness: -593.68854
REMARK  InterFull: -26.0465
REMARK  IntraFull: 298.485
REMARK  solvFull: -1057.75
REMARK  surfFull: 191.623
REMARK  extraFull: 0.0
REMARK  deltaGcompsolvpol: -1057.75
REMARK  deltaGcompsolvnonpol: 191.623
REMARK  deltaGprotsolvpol: -1064.84
REMARK  deltaGprotsolvnonpol: 187.286
REMARK  deltaGligsolvpol: -11.9915
REMARK  deltaGligsolvnonpol: 15.2511
REMARK  deltaGvdw: -26.0465
REMARK  deltaGelec: 0.0
REMARK  deltaG: -6.3186865
REMARK  Cluster: 1
REMARK  ClusterRank: 7
ATOM   3941 C    LIG     1      20.695  34.318  18.144  1.00  0.00      LIG  
ATOM   3942 C1   LIG     1      20.455  35.671  17.540  1.00  0.00      LIG  
ATOM   3943 C2   LIG     1      19.800  35.602  16.169  1.00  0.00      LIG  
ATOM   3944 C3   LIG     1      21.259  33.225  17.259  1.00  0.00      LIG  
ATOM   3945 C4   LIG     1      20.798  31.909  17.882  1.00  0.00      LIG  
ATOM   3946 C5   LIG     1      22.782  33.205  17.329  1.00  0.00      LIG  
ATOM   3947 C6   LIG     1      20.637  33.340  15.853  1.00  0.00      LIG  
ATOM   3948 C7   LIG     1      21.098  32.324  14.833  1.00  0.00      LIG  
ATOM   3949 C8   LIG     1      19.953  32.064  13.877  1.00  0.00      LIG  
ATOM   3950 C9   LIG     1      19.181  33.317  13.420  1.00  0.00      LIG  
ATOM   3951 C10  LIG     1      17.824  33.308  14.156  1.00  0.00      LIG  
ATOM   3952 C11  LIG     1      18.906  33.235  11.886  1.00  0.00      LIG  
ATOM   3953 C12  LIG     1      20.161  33.130  11.009  1.00  0.00      LIG  
ATOM   3954 C13  LIG     1      17.998  32.079  11.470  1.00  0.00      LIG  
ATOM   3955 C14  LIG     1      16.795  32.758  10.907  1.00  0.00      LIG  
ATOM   3956 C15  LIG     1      16.952  34.222  10.903  1.00  0.00      LIG  
ATOM   3957 C16  LIG     1      15.926  35.197  10.399  1.00  0.00      LIG  
ATOM   3958 C17  LIG     1      15.506  34.978   8.947  1.00  0.00      LIG  
ATOM   3959 C18  LIG     1      16.605  35.085   7.889  1.00  0.00      LIG  
ATOM   3960 C19  LIG     1      17.414  36.335   8.016  1.00  0.00      LIG  
ATOM   3961 C20  LIG     1      18.001  37.035   6.845  1.00  0.00      LIG  
ATOM   3962 C21  LIG     1      17.821  36.523   5.456  1.00  0.00      LIG  
ATOM   3963 C22  LIG     1      19.182  37.912   7.068  1.00  0.00      LIG  
ATOM   3964 C23  LIG     1      14.682  35.148  11.269  1.00  0.00      LIG  
ATOM   3965 C24  LIG     1      18.145  34.445  11.468  1.00  0.00      LIG  
ATOM   3966 C25  LIG     1      18.759  35.762  11.790  1.00  0.00      LIG  
ATOM   3967 C26  LIG     1      19.148  35.858  13.262  1.00  0.00      LIG  
ATOM   3968 C27  LIG     1      19.954  34.627  13.746  1.00  0.00      LIG  
ATOM   3969 C28  LIG     1      20.576  34.726  15.185  1.00  0.00      LIG  
ATOM   3970 C29  LIG     1      21.969  35.335  14.968  1.00  0.00      LIG  
ATOM   3971 O    LIG     1      20.687  34.196  19.359  1.00  0.00      LIG  
ATOM   3972 O1   LIG     1      15.821  32.168  10.463  1.00  0.00      LIG  
ATOM   3973 O2   LIG     1      17.473  33.961   7.936  1.00  0.00      LIG  
ATOM   3974 O3   LIG     1      19.890  37.068  13.372  1.00  0.00      LIG  
ATOM   3975 O4   LIG     1      16.787  37.515   7.464  1.00  0.00      LIG  
ATOM   3976 H    LIG     1      21.407  36.205  17.506  1.00  0.00      LIG  
ATOM   3977 H1   LIG     1      19.793  36.217  18.218  1.00  0.00      LIG  
ATOM   3978 H2   LIG     1      19.710  36.625  15.801  1.00  0.00      LIG  
ATOM   3979 H3   LIG     1      18.786  35.210  16.279  1.00  0.00      LIG  
ATOM   3980 H4   LIG     1      19.706  31.838  17.901  1.00  0.00      LIG  
ATOM   3981 H5   LIG     1      21.154  31.805  18.912  1.00  0.00      LIG  
ATOM   3982 H6   LIG     1      21.185  31.050  17.329  1.00  0.00      LIG  
ATOM   3983 H7   LIG     1      23.107  32.891  18.325  1.00  0.00      LIG  
ATOM   3984 H8   LIG     1      23.227  34.186  17.159  1.00  0.00      LIG  
ATOM   3985 H9   LIG     1      23.204  32.499  16.609  1.00  0.00      LIG  
ATOM   3986 H10  LIG     1      19.606  33.065  16.071  1.00  0.00      LIG  
ATOM   3987 H11  LIG     1      21.382  31.377  15.296  1.00  0.00      LIG  
ATOM   3988 H12  LIG     1      21.976  32.675  14.287  1.00  0.00      LIG  
ATOM   3989 H13  LIG     1      19.253  31.396  14.384  1.00  0.00      LIG  
ATOM   3990 H14  LIG     1      20.340  31.479  13.042  1.00  0.00      LIG  
ATOM   3991 H15  LIG     1      17.341  32.332  14.095  1.00  0.00      LIG  
ATOM   3992 H16  LIG     1      17.115  34.041  13.767  1.00  0.00      LIG  
ATOM   3993 H17  LIG     1      17.922  33.529  15.217  1.00  0.00      LIG  
ATOM   3994 H18  LIG     1      20.876  33.936  11.184  1.00  0.00      LIG  
ATOM   3995 H19  LIG     1      19.891  33.166   9.949  1.00  0.00      LIG  
ATOM   3996 H20  LIG     1      20.679  32.182  11.164  1.00  0.00      LIG  
ATOM   3997 H21  LIG     1      17.703  31.423  12.289  1.00  0.00      LIG  
ATOM   3998 H22  LIG     1      18.455  31.479  10.678  1.00  0.00      LIG  
ATOM   3999 H23  LIG     1      16.327  36.210  10.471  1.00  0.00      LIG  
ATOM   4000 H24  LIG     1      14.741  35.725   8.716  1.00  0.00      LIG  
ATOM   4001 H25  LIG     1      15.026  33.999   8.858  1.00  0.00      LIG  
ATOM   4002 H26  LIG     1      16.111  35.046   6.916  1.00  0.00      LIG  
ATOM   4003 H27  LIG     1      17.938  36.420   8.959  1.00  0.00      LIG  
ATOM   4004 H28  LIG     1      16.798  36.184   5.265  1.00  0.00      LIG  
ATOM   4005 H29  LIG     1      18.501  35.688   5.274  1.00  0.00      LIG  
ATOM   4006 H30  LIG     1      18.049  37.312   4.734  1.00  0.00      LIG  
ATOM   4007 H31  LIG     1      20.099  37.361   6.848  1.00  0.00      LIG  
ATOM   4008 H32  LIG     1      19.231  38.262   8.104  1.00  0.00      LIG  
ATOM   4009 H33  LIG     1      19.137  38.784   6.411  1.00  0.00      LIG  
ATOM   4010 H34  LIG     1      14.923  35.329  12.322  1.00  0.00      LIG  
ATOM   4011 H35  LIG     1      14.184  34.177  11.196  1.00  0.00      LIG  
ATOM   4012 H36  LIG     1      13.968  35.912  10.947  1.00  0.00      LIG  
ATOM   4013 H37  LIG     1      18.094  36.593  11.542  1.00  0.00      LIG  
ATOM   4014 H38  LIG     1      19.642  35.907  11.162  1.00  0.00      LIG  
ATOM   4015 H39  LIG     1      18.245  35.982  13.865  1.00  0.00      LIG  
ATOM   4016 H40  LIG     1      20.834  34.612  13.101  1.00  0.00      LIG  
ATOM   4017 H41  LIG     1      22.513  35.522  15.890  1.00  0.00      LIG  
ATOM   4018 H42  LIG     1      21.905  36.298  14.462  1.00  0.00      LIG  
ATOM   4019 H43  LIG     1      22.592  34.687  14.346  1.00  0.00      LIG  
ATOM   4020 H44  LIG     1      17.826  33.928   8.841  1.00  0.00      LIG  
ATOM   4021 H45  LIG     1      20.280  37.074  14.262  1.00  0.00      LIG  
TER
REMARK  Energy: 271.057
REMARK  SimpleFitness: 271.057
REMARK  FullFitness: -592.64954
REMARK  InterFull: -28.3965
REMARK  IntraFull: 306.958
REMARK  solvFull: -1064.03
REMARK  surfFull: 192.819
REMARK  extraFull: 0.0
REMARK  deltaGcompsolvpol: -1064.03
REMARK  deltaGcompsolvnonpol: 192.819
REMARK  deltaGprotsolvpol: -1064.84
REMARK  deltaGprotsolvnonpol: 187.286
REMARK  deltaGligsolvpol: -12.3504
REMARK  deltaGligsolvnonpol: 15.2424
REMARK  deltaGvdw: -28.3965
REMARK  deltaGelec: 0.0
REMARK  deltaG: -6.7894053
REMARK  Cluster: 2
REMARK  ClusterRank: 0
ATOM   3941 C    LIG     1      20.931  38.494   4.569  1.00  0.00      LIG  
ATOM   3942 C1   LIG     1      19.452  38.344   4.364  1.00  0.00      LIG  
ATOM   3943 C2   LIG     1      18.712  37.913   5.620  1.00  0.00      LIG  
ATOM   3944 C3   LIG     1      21.657  37.450   5.393  1.00  0.00      LIG  
ATOM   3945 C4   LIG     1      22.859  38.168   6.000  1.00  0.00      LIG  
ATOM   3946 C5   LIG     1      22.237  36.365   4.491  1.00  0.00      LIG  
ATOM   3947 C6   LIG     1      20.750  36.973   6.545  1.00  0.00      LIG  
ATOM   3948 C7   LIG     1      21.323  35.897   7.438  1.00  0.00      LIG  
ATOM   3949 C8   LIG     1      20.757  36.094   8.829  1.00  0.00      LIG  
ATOM   3950 C9   LIG     1      19.246  36.400   8.881  1.00  0.00      LIG  
ATOM   3951 C10  LIG     1      19.101  37.891   9.263  1.00  0.00      LIG  
ATOM   3952 C11  LIG     1      18.576  35.532   9.990  1.00  0.00      LIG  
ATOM   3953 C12  LIG     1      18.735  34.018   9.789  1.00  0.00      LIG  
ATOM   3954 C13  LIG     1      19.064  35.825  11.408  1.00  0.00      LIG  
ATOM   3955 C14  LIG     1      17.825  36.248  12.125  1.00  0.00      LIG  
ATOM   3956 C15  LIG     1      16.643  36.228  11.245  1.00  0.00      LIG  
ATOM   3957 C16  LIG     1      15.246  36.651  11.634  1.00  0.00      LIG  
ATOM   3958 C17  LIG     1      14.424  35.725  12.542  1.00  0.00      LIG  
ATOM   3959 C18  LIG     1      14.676  34.219  12.478  1.00  0.00      LIG  
ATOM   3960 C19  LIG     1      14.626  33.691  11.067  1.00  0.00      LIG  
ATOM   3961 C20  LIG     1      14.512  32.243  10.752  1.00  0.00      LIG  
ATOM   3962 C21  LIG     1      13.930  31.853   9.450  1.00  0.00      LIG  
ATOM   3963 C22  LIG     1      14.522  31.201  11.818  1.00  0.00      LIG  
ATOM   3964 C23  LIG     1      15.250  38.029  12.276  1.00  0.00      LIG  
ATOM   3965 C24  LIG     1      17.120  35.852  10.050  1.00  0.00      LIG  
ATOM   3966 C25  LIG     1      16.358  35.736   8.772  1.00  0.00      LIG  
ATOM   3967 C26  LIG     1      17.035  36.468   7.621  1.00  0.00      LIG  
ATOM   3968 C27  LIG     1      18.543  36.126   7.519  1.00  0.00      LIG  
ATOM   3969 C28  LIG     1      19.282  36.636   6.232  1.00  0.00      LIG  
ATOM   3970 C29  LIG     1      19.143  35.491   5.216  1.00  0.00      LIG  
ATOM   3971 O    LIG     1      21.555  39.272   3.864  1.00  0.00      LIG  
ATOM   3972 O1   LIG     1      17.804  36.579  13.303  1.00  0.00      LIG  
ATOM   3973 O2   LIG     1      15.898  33.921  13.155  1.00  0.00      LIG  
ATOM   3974 O3   LIG     1      16.313  36.078   6.457  1.00  0.00      LIG  
ATOM   3975 O4   LIG     1      15.766  32.927  10.596  1.00  0.00      LIG  
ATOM   3976 H    LIG     1      19.291  37.643   3.542  1.00  0.00      LIG  
ATOM   3977 H1   LIG     1      19.067  39.317   4.047  1.00  0.00      LIG  
ATOM   3978 H2   LIG     1      17.664  37.789   5.346  1.00  0.00      LIG  
ATOM   3979 H3   LIG     1      18.761  38.717   6.358  1.00  0.00      LIG  
ATOM   3980 H4   LIG     1      22.544  38.990   6.650  1.00  0.00      LIG  
ATOM   3981 H5   LIG     1      23.509  38.591   5.228  1.00  0.00      LIG  
ATOM   3982 H6   LIG     1      23.475  37.486   6.590  1.00  0.00      LIG  
ATOM   3983 H7   LIG     1      23.014  36.790   3.849  1.00  0.00      LIG  
ATOM   3984 H8   LIG     1      21.495  35.928   3.823  1.00  0.00      LIG  
ATOM   3985 H9   LIG     1      22.699  35.566   5.076  1.00  0.00      LIG  
ATOM   3986 H10  LIG     1      20.723  37.868   7.166  1.00  0.00      LIG  
ATOM   3987 H11  LIG     1      22.411  35.951   7.499  1.00  0.00      LIG  
ATOM   3988 H12  LIG     1      21.083  34.898   7.067  1.00  0.00      LIG  
ATOM   3989 H13  LIG     1      21.295  36.928   9.287  1.00  0.00      LIG  
ATOM   3990 H14  LIG     1      21.034  35.228   9.429  1.00  0.00      LIG  
ATOM   3991 H15  LIG     1      19.739  38.151  10.110  1.00  0.00      LIG  
ATOM   3992 H16  LIG     1      18.081  38.171   9.529  1.00  0.00      LIG  
ATOM   3993 H17  LIG     1      19.393  38.552   8.449  1.00  0.00      LIG  
ATOM   3994 H18  LIG     1      18.266  33.656   8.871  1.00  0.00      LIG  
ATOM   3995 H19  LIG     1      18.275  33.475  10.620  1.00  0.00      LIG  
ATOM   3996 H20  LIG     1      19.782  33.712   9.772  1.00  0.00      LIG  
ATOM   3997 H21  LIG     1      19.811  36.618  11.473  1.00  0.00      LIG  
ATOM   3998 H22  LIG     1      19.455  34.926  11.892  1.00  0.00      LIG  
ATOM   3999 H23  LIG     1      14.669  36.753  10.714  1.00  0.00      LIG  
ATOM   4000 H24  LIG     1      13.372  35.902  12.302  1.00  0.00      LIG  
ATOM   4001 H25  LIG     1      14.548  36.055  13.573  1.00  0.00      LIG  
ATOM   4002 H26  LIG     1      13.882  33.734  13.051  1.00  0.00      LIG  
ATOM   4003 H27  LIG     1      14.136  34.373  10.383  1.00  0.00      LIG  
ATOM   4004 H28  LIG     1      14.575  31.124   8.956  1.00  0.00      LIG  
ATOM   4005 H29  LIG     1      13.825  32.714   8.785  1.00  0.00      LIG  
ATOM   4006 H30  LIG     1      12.949  31.406   9.601  1.00  0.00      LIG  
ATOM   4007 H31  LIG     1      13.550  31.161  12.315  1.00  0.00      LIG  
ATOM   4008 H32  LIG     1      15.290  31.391  12.573  1.00  0.00      LIG  
ATOM   4009 H33  LIG     1      14.719  30.219  11.378  1.00  0.00      LIG  
ATOM   4010 H34  LIG     1      15.851  38.740  11.704  1.00  0.00      LIG  
ATOM   4011 H35  LIG     1      15.656  37.987  13.290  1.00  0.00      LIG  
ATOM   4012 H36  LIG     1      14.230  38.418  12.342  1.00  0.00      LIG  
ATOM   4013 H37  LIG     1      15.334  36.105   8.871  1.00  0.00      LIG  
ATOM   4014 H38  LIG     1      16.254  34.677   8.518  1.00  0.00      LIG  
ATOM   4015 H39  LIG     1      16.890  37.545   7.739  1.00  0.00      LIG  
ATOM   4016 H40  LIG     1      18.564  35.043   7.393  1.00  0.00      LIG  
ATOM   4017 H41  LIG     1      19.571  35.715   4.243  1.00  0.00      LIG  
ATOM   4018 H42  LIG     1      18.095  35.254   5.031  1.00  0.00      LIG  
ATOM   4019 H43  LIG     1      19.620  34.577   5.578  1.00  0.00      LIG  
ATOM   4020 H44  LIG     1      15.914  34.471  13.960  1.00  0.00      LIG  
ATOM   4021 H45  LIG     1      16.740  36.529   5.709  1.00  0.00      LIG  
TER
REMARK  Energy: 271.057
REMARK  SimpleFitness: 271.057
REMARK  FullFitness: -592.64954
REMARK  InterFull: -28.3965
REMARK  IntraFull: 306.958
REMARK  solvFull: -1064.03
REMARK  surfFull: 192.819
REMARK  extraFull: 0.0
REMARK  deltaGcompsolvpol: -1064.03
REMARK  deltaGcompsolvnonpol: 192.819
REMARK  deltaGprotsolvpol: -1064.84
REMARK  deltaGprotsolvnonpol: 187.286
REMARK  deltaGligsolvpol: -12.3504
REMARK  deltaGligsolvnonpol: 15.2424
REMARK  deltaGvdw: -28.3965
REMARK  deltaGelec: 0.0
REMARK  deltaG: -6.7894053
REMARK  Cluster: 2
REMARK  ClusterRank: 1
ATOM   3941 C    LIG     1      20.931  38.494   4.569  1.00  0.00      LIG  
ATOM   3942 C1   LIG     1      19.452  38.344   4.364  1.00  0.00      LIG  
ATOM   3943 C2   LIG     1      18.712  37.913   5.620  1.00  0.00      LIG  
ATOM   3944 C3   LIG     1      21.657  37.450   5.393  1.00  0.00      LIG  
ATOM   3945 C4   LIG     1      22.859  38.168   6.000  1.00  0.00      LIG  
ATOM   3946 C5   LIG     1      22.237  36.365   4.491  1.00  0.00      LIG  
ATOM   3947 C6   LIG     1      20.750  36.973   6.545  1.00  0.00      LIG  
ATOM   3948 C7   LIG     1      21.323  35.897   7.438  1.00  0.00      LIG  
ATOM   3949 C8   LIG     1      20.757  36.094   8.829  1.00  0.00      LIG  
ATOM   3950 C9   LIG     1      19.246  36.400   8.881  1.00  0.00      LIG  
ATOM   3951 C10  LIG     1      19.101  37.891   9.263  1.00  0.00      LIG  
ATOM   3952 C11  LIG     1      18.576  35.532   9.990  1.00  0.00      LIG  
ATOM   3953 C12  LIG     1      18.735  34.018   9.789  1.00  0.00      LIG  
ATOM   3954 C13  LIG     1      19.064  35.825  11.408  1.00  0.00      LIG  
ATOM   3955 C14  LIG     1      17.825  36.248  12.125  1.00  0.00      LIG  
ATOM   3956 C15  LIG     1      16.643  36.228  11.245  1.00  0.00      LIG  
ATOM   3957 C16  LIG     1      15.246  36.651  11.634  1.00  0.00      LIG  
ATOM   3958 C17  LIG     1      14.424  35.725  12.542  1.00  0.00      LIG  
ATOM   3959 C18  LIG     1      14.676  34.219  12.478  1.00  0.00      LIG  
ATOM   3960 C19  LIG     1      14.626  33.691  11.067  1.00  0.00      LIG  
ATOM   3961 C20  LIG     1      14.512  32.243  10.752  1.00  0.00      LIG  
ATOM   3962 C21  LIG     1      13.930  31.853   9.450  1.00  0.00      LIG  
ATOM   3963 C22  LIG     1      14.522  31.201  11.818  1.00  0.00      LIG  
ATOM   3964 C23  LIG     1      15.250  38.029  12.276  1.00  0.00      LIG  
ATOM   3965 C24  LIG     1      17.120  35.852  10.050  1.00  0.00      LIG  
ATOM   3966 C25  LIG     1      16.358  35.736   8.772  1.00  0.00      LIG  
ATOM   3967 C26  LIG     1      17.035  36.468   7.621  1.00  0.00      LIG  
ATOM   3968 C27  LIG     1      18.543  36.126   7.519  1.00  0.00      LIG  
ATOM   3969 C28  LIG     1      19.282  36.636   6.232  1.00  0.00      LIG  
ATOM   3970 C29  LIG     1      19.143  35.491   5.216  1.00  0.00      LIG  
ATOM   3971 O    LIG     1      21.555  39.272   3.864  1.00  0.00      LIG  
ATOM   3972 O1   LIG     1      17.804  36.579  13.303  1.00  0.00      LIG  
ATOM   3973 O2   LIG     1      15.898  33.921  13.155  1.00  0.00      LIG  
ATOM   3974 O3   LIG     1      16.313  36.078   6.457  1.00  0.00      LIG  
ATOM   3975 O4   LIG     1      15.766  32.927  10.596  1.00  0.00      LIG  
ATOM   3976 H    LIG     1      19.291  37.643   3.542  1.00  0.00      LIG  
ATOM   3977 H1   LIG     1      19.067  39.317   4.047  1.00  0.00      LIG  
ATOM   3978 H2   LIG     1      17.664  37.789   5.346  1.00  0.00      LIG  
ATOM   3979 H3   LIG     1      18.761  38.717   6.358  1.00  0.00      LIG  
ATOM   3980 H4   LIG     1      22.544  38.990   6.650  1.00  0.00      LIG  
ATOM   3981 H5   LIG     1      23.509  38.591   5.228  1.00  0.00      LIG  
ATOM   3982 H6   LIG     1      23.475  37.486   6.590  1.00  0.00      LIG  
ATOM   3983 H7   LIG     1      23.014  36.790   3.849  1.00  0.00      LIG  
ATOM   3984 H8   LIG     1      21.495  35.928   3.823  1.00  0.00      LIG  
ATOM   3985 H9   LIG     1      22.699  35.566   5.076  1.00  0.00      LIG  
ATOM   3986 H10  LIG     1      20.723  37.868   7.166  1.00  0.00      LIG  
ATOM   3987 H11  LIG     1      22.411  35.951   7.499  1.00  0.00      LIG  
ATOM   3988 H12  LIG     1      21.083  34.898   7.067  1.00  0.00      LIG  
ATOM   3989 H13  LIG     1      21.295  36.928   9.287  1.00  0.00      LIG  
ATOM   3990 H14  LIG     1      21.034  35.228   9.429  1.00  0.00      LIG  
ATOM   3991 H15  LIG     1      19.739  38.151  10.110  1.00  0.00      LIG  
ATOM   3992 H16  LIG     1      18.081  38.171   9.529  1.00  0.00      LIG  
ATOM   3993 H17  LIG     1      19.393  38.552   8.449  1.00  0.00      LIG  
ATOM   3994 H18  LIG     1      18.266  33.656   8.871  1.00  0.00      LIG  
ATOM   3995 H19  LIG     1      18.275  33.475  10.620  1.00  0.00      LIG  
ATOM   3996 H20  LIG     1      19.782  33.712   9.772  1.00  0.00      LIG  
ATOM   3997 H21  LIG     1      19.811  36.618  11.473  1.00  0.00      LIG  
ATOM   3998 H22  LIG     1      19.455  34.926  11.892  1.00  0.00      LIG  
ATOM   3999 H23  LIG     1      14.669  36.753  10.714  1.00  0.00      LIG  
ATOM   4000 H24  LIG     1      13.372  35.902  12.302  1.00  0.00      LIG  
ATOM   4001 H25  LIG     1      14.548  36.055  13.573  1.00  0.00      LIG  
ATOM   4002 H26  LIG     1      13.882  33.734  13.051  1.00  0.00      LIG  
ATOM   4003 H27  LIG     1      14.136  34.373  10.383  1.00  0.00      LIG  
ATOM   4004 H28  LIG     1      14.575  31.124   8.956  1.00  0.00      LIG  
ATOM   4005 H29  LIG     1      13.825  32.714   8.785  1.00  0.00      LIG  
ATOM   4006 H30  LIG     1      12.949  31.406   9.601  1.00  0.00      LIG  
ATOM   4007 H31  LIG     1      13.550  31.161  12.315  1.00  0.00      LIG  
ATOM   4008 H32  LIG     1      15.290  31.391  12.573  1.00  0.00      LIG  
ATOM   4009 H33  LIG     1      14.719  30.219  11.378  1.00  0.00      LIG  
ATOM   4010 H34  LIG     1      15.851  38.740  11.704  1.00  0.00      LIG  
ATOM   4011 H35  LIG     1      15.656  37.987  13.290  1.00  0.00      LIG  
ATOM   4012 H36  LIG     1      14.230  38.418  12.342  1.00  0.00      LIG  
ATOM   4013 H37  LIG     1      15.334  36.105   8.871  1.00  0.00      LIG  
ATOM   4014 H38  LIG     1      16.254  34.677   8.518  1.00  0.00      LIG  
ATOM   4015 H39  LIG     1      16.890  37.545   7.739  1.00  0.00      LIG  
ATOM   4016 H40  LIG     1      18.564  35.043   7.393  1.00  0.00      LIG  
ATOM   4017 H41  LIG     1      19.571  35.715   4.243  1.00  0.00      LIG  
ATOM   4018 H42  LIG     1      18.095  35.254   5.031  1.00  0.00      LIG  
ATOM   4019 H43  LIG     1      19.620  34.577   5.578  1.00  0.00      LIG  
ATOM   4020 H44  LIG     1      15.914  34.471  13.960  1.00  0.00      LIG  
ATOM   4021 H45  LIG     1      16.740  36.529   5.709  1.00  0.00      LIG  
TER
REMARK  Energy: 271.057
REMARK  SimpleFitness: 271.057
REMARK  FullFitness: -592.64954
REMARK  InterFull: -28.3965
REMARK  IntraFull: 306.958
REMARK  solvFull: -1064.03
REMARK  surfFull: 192.819
REMARK  extraFull: 0.0
REMARK  deltaGcompsolvpol: -1064.03
REMARK  deltaGcompsolvnonpol: 192.819
REMARK  deltaGprotsolvpol: -1064.84
REMARK  deltaGprotsolvnonpol: 187.286
REMARK  deltaGligsolvpol: -12.3504
REMARK  deltaGligsolvnonpol: 15.2424
REMARK  deltaGvdw: -28.3965
REMARK  deltaGelec: 0.0
REMARK  deltaG: -6.7894053
REMARK  Cluster: 2
REMARK  ClusterRank: 2
ATOM   3941 C    LIG     1      20.931  38.494   4.569  1.00  0.00      LIG  
ATOM   3942 C1   LIG     1      19.452  38.344   4.364  1.00  0.00      LIG  
ATOM   3943 C2   LIG     1      18.712  37.913   5.620  1.00  0.00      LIG  
ATOM   3944 C3   LIG     1      21.657  37.450   5.393  1.00  0.00      LIG  
ATOM   3945 C4   LIG     1      22.859  38.168   6.000  1.00  0.00      LIG  
ATOM   3946 C5   LIG     1      22.237  36.365   4.491  1.00  0.00      LIG  
ATOM   3947 C6   LIG     1      20.750  36.973   6.545  1.00  0.00      LIG  
ATOM   3948 C7   LIG     1      21.323  35.897   7.438  1.00  0.00      LIG  
ATOM   3949 C8   LIG     1      20.757  36.094   8.829  1.00  0.00      LIG  
ATOM   3950 C9   LIG     1      19.246  36.400   8.881  1.00  0.00      LIG  
ATOM   3951 C10  LIG     1      19.101  37.891   9.263  1.00  0.00      LIG  
ATOM   3952 C11  LIG     1      18.576  35.532   9.990  1.00  0.00      LIG  
ATOM   3953 C12  LIG     1      18.735  34.018   9.789  1.00  0.00      LIG  
ATOM   3954 C13  LIG     1      19.064  35.825  11.408  1.00  0.00      LIG  
ATOM   3955 C14  LIG     1      17.825  36.248  12.125  1.00  0.00      LIG  
ATOM   3956 C15  LIG     1      16.643  36.228  11.245  1.00  0.00      LIG  
ATOM   3957 C16  LIG     1      15.246  36.651  11.634  1.00  0.00      LIG  
ATOM   3958 C17  LIG     1      14.424  35.725  12.542  1.00  0.00      LIG  
ATOM   3959 C18  LIG     1      14.676  34.219  12.478  1.00  0.00      LIG  
ATOM   3960 C19  LIG     1      14.626  33.691  11.067  1.00  0.00      LIG  
ATOM   3961 C20  LIG     1      14.512  32.243  10.752  1.00  0.00      LIG  
ATOM   3962 C21  LIG     1      13.930  31.853   9.450  1.00  0.00      LIG  
ATOM   3963 C22  LIG     1      14.522  31.201  11.818  1.00  0.00      LIG  
ATOM   3964 C23  LIG     1      15.250  38.029  12.276  1.00  0.00      LIG  
ATOM   3965 C24  LIG     1      17.120  35.852  10.050  1.00  0.00      LIG  
ATOM   3966 C25  LIG     1      16.358  35.736   8.772  1.00  0.00      LIG  
ATOM   3967 C26  LIG     1      17.035  36.468   7.621  1.00  0.00      LIG  
ATOM   3968 C27  LIG     1      18.543  36.126   7.519  1.00  0.00      LIG  
ATOM   3969 C28  LIG     1      19.282  36.636   6.232  1.00  0.00      LIG  
ATOM   3970 C29  LIG     1      19.143  35.491   5.216  1.00  0.00      LIG  
ATOM   3971 O    LIG     1      21.555  39.272   3.864  1.00  0.00      LIG  
ATOM   3972 O1   LIG     1      17.804  36.579  13.303  1.00  0.00      LIG  
ATOM   3973 O2   LIG     1      15.898  33.921  13.155  1.00  0.00      LIG  
ATOM   3974 O3   LIG     1      16.313  36.078   6.457  1.00  0.00      LIG  
ATOM   3975 O4   LIG     1      15.766  32.927  10.596  1.00  0.00      LIG  
ATOM   3976 H    LIG     1      19.291  37.643   3.542  1.00  0.00      LIG  
ATOM   3977 H1   LIG     1      19.067  39.317   4.047  1.00  0.00      LIG  
ATOM   3978 H2   LIG     1      17.664  37.789   5.346  1.00  0.00      LIG  
ATOM   3979 H3   LIG     1      18.761  38.717   6.358  1.00  0.00      LIG  
ATOM   3980 H4   LIG     1      22.544  38.990   6.650  1.00  0.00      LIG  
ATOM   3981 H5   LIG     1      23.509  38.591   5.228  1.00  0.00      LIG  
ATOM   3982 H6   LIG     1      23.475  37.486   6.590  1.00  0.00      LIG  
ATOM   3983 H7   LIG     1      23.014  36.790   3.849  1.00  0.00      LIG  
ATOM   3984 H8   LIG     1      21.495  35.928   3.823  1.00  0.00      LIG  
ATOM   3985 H9   LIG     1      22.699  35.566   5.076  1.00  0.00      LIG  
ATOM   3986 H10  LIG     1      20.723  37.868   7.166  1.00  0.00      LIG  
ATOM   3987 H11  LIG     1      22.411  35.951   7.499  1.00  0.00      LIG  
ATOM   3988 H12  LIG     1      21.083  34.898   7.067  1.00  0.00      LIG  
ATOM   3989 H13  LIG     1      21.295  36.928   9.287  1.00  0.00      LIG  
ATOM   3990 H14  LIG     1      21.034  35.228   9.429  1.00  0.00      LIG  
ATOM   3991 H15  LIG     1      19.739  38.151  10.110  1.00  0.00      LIG  
ATOM   3992 H16  LIG     1      18.081  38.171   9.529  1.00  0.00      LIG  
ATOM   3993 H17  LIG     1      19.393  38.552   8.449  1.00  0.00      LIG  
ATOM   3994 H18  LIG     1      18.266  33.656   8.871  1.00  0.00      LIG  
ATOM   3995 H19  LIG     1      18.275  33.475  10.620  1.00  0.00      LIG  
ATOM   3996 H20  LIG     1      19.782  33.712   9.772  1.00  0.00      LIG  
ATOM   3997 H21  LIG     1      19.811  36.618  11.473  1.00  0.00      LIG  
ATOM   3998 H22  LIG     1      19.455  34.926  11.892  1.00  0.00      LIG  
ATOM   3999 H23  LIG     1      14.669  36.753  10.714  1.00  0.00      LIG  
ATOM   4000 H24  LIG     1      13.372  35.902  12.302  1.00  0.00      LIG  
ATOM   4001 H25  LIG     1      14.548  36.055  13.573  1.00  0.00      LIG  
ATOM   4002 H26  LIG     1      13.882  33.734  13.051  1.00  0.00      LIG  
ATOM   4003 H27  LIG     1      14.136  34.373  10.383  1.00  0.00      LIG  
ATOM   4004 H28  LIG     1      14.575  31.124   8.956  1.00  0.00      LIG  
ATOM   4005 H29  LIG     1      13.825  32.714   8.785  1.00  0.00      LIG  
ATOM   4006 H30  LIG     1      12.949  31.406   9.601  1.00  0.00      LIG  
ATOM   4007 H31  LIG     1      13.550  31.161  12.315  1.00  0.00      LIG  
ATOM   4008 H32  LIG     1      15.290  31.391  12.573  1.00  0.00      LIG  
ATOM   4009 H33  LIG     1      14.719  30.219  11.378  1.00  0.00      LIG  
ATOM   4010 H34  LIG     1      15.851  38.740  11.704  1.00  0.00      LIG  
ATOM   4011 H35  LIG     1      15.656  37.987  13.290  1.00  0.00      LIG  
ATOM   4012 H36  LIG     1      14.230  38.418  12.342  1.00  0.00      LIG  
ATOM   4013 H37  LIG     1      15.334  36.105   8.871  1.00  0.00      LIG  
ATOM   4014 H38  LIG     1      16.254  34.677   8.518  1.00  0.00      LIG  
ATOM   4015 H39  LIG     1      16.890  37.545   7.739  1.00  0.00      LIG  
ATOM   4016 H40  LIG     1      18.564  35.043   7.393  1.00  0.00      LIG  
ATOM   4017 H41  LIG     1      19.571  35.715   4.243  1.00  0.00      LIG  
ATOM   4018 H42  LIG     1      18.095  35.254   5.031  1.00  0.00      LIG  
ATOM   4019 H43  LIG     1      19.620  34.577   5.578  1.00  0.00      LIG  
ATOM   4020 H44  LIG     1      15.914  34.471  13.960  1.00  0.00      LIG  
ATOM   4021 H45  LIG     1      16.740  36.529   5.709  1.00  0.00      LIG  
TER
REMARK  Energy: 271.057
REMARK  SimpleFitness: 271.057
REMARK  FullFitness: -592.64954
REMARK  InterFull: -28.3965
REMARK  IntraFull: 306.958
REMARK  solvFull: -1064.03
REMARK  surfFull: 192.819
REMARK  extraFull: 0.0
REMARK  deltaGcompsolvpol: -1064.03
REMARK  deltaGcompsolvnonpol: 192.819
REMARK  deltaGprotsolvpol: -1064.84
REMARK  deltaGprotsolvnonpol: 187.286
REMARK  deltaGligsolvpol: -12.3504
REMARK  deltaGligsolvnonpol: 15.2424
REMARK  deltaGvdw: -28.3965
REMARK  deltaGelec: 0.0
REMARK  deltaG: -6.7894053
REMARK  Cluster: 2
REMARK  ClusterRank: 3
ATOM   3941 C    LIG     1      20.931  38.494   4.569  1.00  0.00      LIG  
ATOM   3942 C1   LIG     1      19.452  38.344   4.364  1.00  0.00      LIG  
ATOM   3943 C2   LIG     1      18.712  37.913   5.620  1.00  0.00      LIG  
ATOM   3944 C3   LIG     1      21.657  37.450   5.393  1.00  0.00      LIG  
ATOM   3945 C4   LIG     1      22.859  38.168   6.000  1.00  0.00      LIG  
ATOM   3946 C5   LIG     1      22.237  36.365   4.491  1.00  0.00      LIG  
ATOM   3947 C6   LIG     1      20.750  36.973   6.545  1.00  0.00      LIG  
ATOM   3948 C7   LIG     1      21.323  35.897   7.438  1.00  0.00      LIG  
ATOM   3949 C8   LIG     1      20.757  36.094   8.829  1.00  0.00      LIG  
ATOM   3950 C9   LIG     1      19.246  36.400   8.881  1.00  0.00      LIG  
ATOM   3951 C10  LIG     1      19.101  37.891   9.263  1.00  0.00      LIG  
ATOM   3952 C11  LIG     1      18.576  35.532   9.990  1.00  0.00      LIG  
ATOM   3953 C12  LIG     1      18.735  34.018   9.789  1.00  0.00      LIG  
ATOM   3954 C13  LIG     1      19.064  35.825  11.408  1.00  0.00      LIG  
ATOM   3955 C14  LIG     1      17.825  36.248  12.125  1.00  0.00      LIG  
ATOM   3956 C15  LIG     1      16.643  36.228  11.245  1.00  0.00      LIG  
ATOM   3957 C16  LIG     1      15.246  36.651  11.634  1.00  0.00      LIG  
ATOM   3958 C17  LIG     1      14.424  35.725  12.542  1.00  0.00      LIG  
ATOM   3959 C18  LIG     1      14.676  34.219  12.478  1.00  0.00      LIG  
ATOM   3960 C19  LIG     1      14.626  33.691  11.067  1.00  0.00      LIG  
ATOM   3961 C20  LIG     1      14.512  32.243  10.752  1.00  0.00      LIG  
ATOM   3962 C21  LIG     1      13.930  31.853   9.450  1.00  0.00      LIG  
ATOM   3963 C22  LIG     1      14.522  31.201  11.818  1.00  0.00      LIG  
ATOM   3964 C23  LIG     1      15.250  38.029  12.276  1.00  0.00      LIG  
ATOM   3965 C24  LIG     1      17.120  35.852  10.050  1.00  0.00      LIG  
ATOM   3966 C25  LIG     1      16.358  35.736   8.772  1.00  0.00      LIG  
ATOM   3967 C26  LIG     1      17.035  36.468   7.621  1.00  0.00      LIG  
ATOM   3968 C27  LIG     1      18.543  36.126   7.519  1.00  0.00      LIG  
ATOM   3969 C28  LIG     1      19.282  36.636   6.232  1.00  0.00      LIG  
ATOM   3970 C29  LIG     1      19.143  35.491   5.216  1.00  0.00      LIG  
ATOM   3971 O    LIG     1      21.555  39.272   3.864  1.00  0.00      LIG  
ATOM   3972 O1   LIG     1      17.804  36.579  13.303  1.00  0.00      LIG  
ATOM   3973 O2   LIG     1      15.898  33.921  13.155  1.00  0.00      LIG  
ATOM   3974 O3   LIG     1      16.313  36.078   6.457  1.00  0.00      LIG  
ATOM   3975 O4   LIG     1      15.766  32.927  10.596  1.00  0.00      LIG  
ATOM   3976 H    LIG     1      19.291  37.643   3.542  1.00  0.00      LIG  
ATOM   3977 H1   LIG     1      19.067  39.317   4.047  1.00  0.00      LIG  
ATOM   3978 H2   LIG     1      17.664  37.789   5.346  1.00  0.00      LIG  
ATOM   3979 H3   LIG     1      18.761  38.717   6.358  1.00  0.00      LIG  
ATOM   3980 H4   LIG     1      22.544  38.990   6.650  1.00  0.00      LIG  
ATOM   3981 H5   LIG     1      23.509  38.591   5.228  1.00  0.00      LIG  
ATOM   3982 H6   LIG     1      23.475  37.486   6.590  1.00  0.00      LIG  
ATOM   3983 H7   LIG     1      23.014  36.790   3.849  1.00  0.00      LIG  
ATOM   3984 H8   LIG     1      21.495  35.928   3.823  1.00  0.00      LIG  
ATOM   3985 H9   LIG     1      22.699  35.566   5.076  1.00  0.00      LIG  
ATOM   3986 H10  LIG     1      20.723  37.868   7.166  1.00  0.00      LIG  
ATOM   3987 H11  LIG     1      22.411  35.951   7.499  1.00  0.00      LIG  
ATOM   3988 H12  LIG     1      21.083  34.898   7.067  1.00  0.00      LIG  
ATOM   3989 H13  LIG     1      21.295  36.928   9.287  1.00  0.00      LIG  
ATOM   3990 H14  LIG     1      21.034  35.228   9.429  1.00  0.00      LIG  
ATOM   3991 H15  LIG     1      19.739  38.151  10.110  1.00  0.00      LIG  
ATOM   3992 H16  LIG     1      18.081  38.171   9.529  1.00  0.00      LIG  
ATOM   3993 H17  LIG     1      19.393  38.552   8.449  1.00  0.00      LIG  
ATOM   3994 H18  LIG     1      18.266  33.656   8.871  1.00  0.00      LIG  
ATOM   3995 H19  LIG     1      18.275  33.475  10.620  1.00  0.00      LIG  
ATOM   3996 H20  LIG     1      19.782  33.712   9.772  1.00  0.00      LIG  
ATOM   3997 H21  LIG     1      19.811  36.618  11.473  1.00  0.00      LIG  
ATOM   3998 H22  LIG     1      19.455  34.926  11.892  1.00  0.00      LIG  
ATOM   3999 H23  LIG     1      14.669  36.753  10.714  1.00  0.00      LIG  
ATOM   4000 H24  LIG     1      13.372  35.902  12.302  1.00  0.00      LIG  
ATOM   4001 H25  LIG     1      14.548  36.055  13.573  1.00  0.00      LIG  
ATOM   4002 H26  LIG     1      13.882  33.734  13.051  1.00  0.00      LIG  
ATOM   4003 H27  LIG     1      14.136  34.373  10.383  1.00  0.00      LIG  
ATOM   4004 H28  LIG     1      14.575  31.124   8.956  1.00  0.00      LIG  
ATOM   4005 H29  LIG     1      13.825  32.714   8.785  1.00  0.00      LIG  
ATOM   4006 H30  LIG     1      12.949  31.406   9.601  1.00  0.00      LIG  
ATOM   4007 H31  LIG     1      13.550  31.161  12.315  1.00  0.00      LIG  
ATOM   4008 H32  LIG     1      15.290  31.391  12.573  1.00  0.00      LIG  
ATOM   4009 H33  LIG     1      14.719  30.219  11.378  1.00  0.00      LIG  
ATOM   4010 H34  LIG     1      15.851  38.740  11.704  1.00  0.00      LIG  
ATOM   4011 H35  LIG     1      15.656  37.987  13.290  1.00  0.00      LIG  
ATOM   4012 H36  LIG     1      14.230  38.418  12.342  1.00  0.00      LIG  
ATOM   4013 H37  LIG     1      15.334  36.105   8.871  1.00  0.00      LIG  
ATOM   4014 H38  LIG     1      16.254  34.677   8.518  1.00  0.00      LIG  
ATOM   4015 H39  LIG     1      16.890  37.545   7.739  1.00  0.00      LIG  
ATOM   4016 H40  LIG     1      18.564  35.043   7.393  1.00  0.00      LIG  
ATOM   4017 H41  LIG     1      19.571  35.715   4.243  1.00  0.00      LIG  
ATOM   4018 H42  LIG     1      18.095  35.254   5.031  1.00  0.00      LIG  
ATOM   4019 H43  LIG     1      19.620  34.577   5.578  1.00  0.00      LIG  
ATOM   4020 H44  LIG     1      15.914  34.471  13.960  1.00  0.00      LIG  
ATOM   4021 H45  LIG     1      16.740  36.529   5.709  1.00  0.00      LIG  
TER
REMARK  Energy: 271.057
REMARK  SimpleFitness: 271.057
REMARK  FullFitness: -592.64954
REMARK  InterFull: -28.3965
REMARK  IntraFull: 306.958
REMARK  solvFull: -1064.03
REMARK  surfFull: 192.819
REMARK  extraFull: 0.0
REMARK  deltaGcompsolvpol: -1064.03
REMARK  deltaGcompsolvnonpol: 192.819
REMARK  deltaGprotsolvpol: -1064.84
REMARK  deltaGprotsolvnonpol: 187.286
REMARK  deltaGligsolvpol: -12.3504
REMARK  deltaGligsolvnonpol: 15.2424
REMARK  deltaGvdw: -28.3965
REMARK  deltaGelec: 0.0
REMARK  deltaG: -6.7894053
REMARK  Cluster: 2
REMARK  ClusterRank: 4
ATOM   3941 C    LIG     1      20.931  38.494   4.569  1.00  0.00      LIG  
ATOM   3942 C1   LIG     1      19.452  38.344   4.364  1.00  0.00      LIG  
ATOM   3943 C2   LIG     1      18.712  37.913   5.620  1.00  0.00      LIG  
ATOM   3944 C3   LIG     1      21.657  37.450   5.393  1.00  0.00      LIG  
ATOM   3945 C4   LIG     1      22.859  38.168   6.000  1.00  0.00      LIG  
ATOM   3946 C5   LIG     1      22.237  36.365   4.491  1.00  0.00      LIG  
ATOM   3947 C6   LIG     1      20.750  36.973   6.545  1.00  0.00      LIG  
ATOM   3948 C7   LIG     1      21.323  35.897   7.438  1.00  0.00      LIG  
ATOM   3949 C8   LIG     1      20.757  36.094   8.829  1.00  0.00      LIG  
ATOM   3950 C9   LIG     1      19.246  36.400   8.881  1.00  0.00      LIG  
ATOM   3951 C10  LIG     1      19.101  37.891   9.263  1.00  0.00      LIG  
ATOM   3952 C11  LIG     1      18.576  35.532   9.990  1.00  0.00      LIG  
ATOM   3953 C12  LIG     1      18.735  34.018   9.789  1.00  0.00      LIG  
ATOM   3954 C13  LIG     1      19.064  35.825  11.408  1.00  0.00      LIG  
ATOM   3955 C14  LIG     1      17.825  36.248  12.125  1.00  0.00      LIG  
ATOM   3956 C15  LIG     1      16.643  36.228  11.245  1.00  0.00      LIG  
ATOM   3957 C16  LIG     1      15.246  36.651  11.634  1.00  0.00      LIG  
ATOM   3958 C17  LIG     1      14.424  35.725  12.542  1.00  0.00      LIG  
ATOM   3959 C18  LIG     1      14.676  34.219  12.478  1.00  0.00      LIG  
ATOM   3960 C19  LIG     1      14.626  33.691  11.067  1.00  0.00      LIG  
ATOM   3961 C20  LIG     1      14.512  32.243  10.752  1.00  0.00      LIG  
ATOM   3962 C21  LIG     1      13.930  31.853   9.450  1.00  0.00      LIG  
ATOM   3963 C22  LIG     1      14.522  31.201  11.818  1.00  0.00      LIG  
ATOM   3964 C23  LIG     1      15.250  38.029  12.276  1.00  0.00      LIG  
ATOM   3965 C24  LIG     1      17.120  35.852  10.050  1.00  0.00      LIG  
ATOM   3966 C25  LIG     1      16.358  35.736   8.772  1.00  0.00      LIG  
ATOM   3967 C26  LIG     1      17.035  36.468   7.621  1.00  0.00      LIG  
ATOM   3968 C27  LIG     1      18.543  36.126   7.519  1.00  0.00      LIG  
ATOM   3969 C28  LIG     1      19.282  36.636   6.232  1.00  0.00      LIG  
ATOM   3970 C29  LIG     1      19.143  35.491   5.216  1.00  0.00      LIG  
ATOM   3971 O    LIG     1      21.555  39.272   3.864  1.00  0.00      LIG  
ATOM   3972 O1   LIG     1      17.804  36.579  13.303  1.00  0.00      LIG  
ATOM   3973 O2   LIG     1      15.898  33.921  13.155  1.00  0.00      LIG  
ATOM   3974 O3   LIG     1      16.313  36.078   6.457  1.00  0.00      LIG  
ATOM   3975 O4   LIG     1      15.766  32.927  10.596  1.00  0.00      LIG  
ATOM   3976 H    LIG     1      19.291  37.643   3.542  1.00  0.00      LIG  
ATOM   3977 H1   LIG     1      19.067  39.317   4.047  1.00  0.00      LIG  
ATOM   3978 H2   LIG     1      17.664  37.789   5.346  1.00  0.00      LIG  
ATOM   3979 H3   LIG     1      18.761  38.717   6.358  1.00  0.00      LIG  
ATOM   3980 H4   LIG     1      22.544  38.990   6.650  1.00  0.00      LIG  
ATOM   3981 H5   LIG     1      23.509  38.591   5.228  1.00  0.00      LIG  
ATOM   3982 H6   LIG     1      23.475  37.486   6.590  1.00  0.00      LIG  
ATOM   3983 H7   LIG     1      23.014  36.790   3.849  1.00  0.00      LIG  
ATOM   3984 H8   LIG     1      21.495  35.928   3.823  1.00  0.00      LIG  
ATOM   3985 H9   LIG     1      22.699  35.566   5.076  1.00  0.00      LIG  
ATOM   3986 H10  LIG     1      20.723  37.868   7.166  1.00  0.00      LIG  
ATOM   3987 H11  LIG     1      22.411  35.951   7.499  1.00  0.00      LIG  
ATOM   3988 H12  LIG     1      21.083  34.898   7.067  1.00  0.00      LIG  
ATOM   3989 H13  LIG     1      21.295  36.928   9.287  1.00  0.00      LIG  
ATOM   3990 H14  LIG     1      21.034  35.228   9.429  1.00  0.00      LIG  
ATOM   3991 H15  LIG     1      19.739  38.151  10.110  1.00  0.00      LIG  
ATOM   3992 H16  LIG     1      18.081  38.171   9.529  1.00  0.00      LIG  
ATOM   3993 H17  LIG     1      19.393  38.552   8.449  1.00  0.00      LIG  
ATOM   3994 H18  LIG     1      18.266  33.656   8.871  1.00  0.00      LIG  
ATOM   3995 H19  LIG     1      18.275  33.475  10.620  1.00  0.00      LIG  
ATOM   3996 H20  LIG     1      19.782  33.712   9.772  1.00  0.00      LIG  
ATOM   3997 H21  LIG     1      19.811  36.618  11.473  1.00  0.00      LIG  
ATOM   3998 H22  LIG     1      19.455  34.926  11.892  1.00  0.00      LIG  
ATOM   3999 H23  LIG     1      14.669  36.753  10.714  1.00  0.00      LIG  
ATOM   4000 H24  LIG     1      13.372  35.902  12.302  1.00  0.00      LIG  
ATOM   4001 H25  LIG     1      14.548  36.055  13.573  1.00  0.00      LIG  
ATOM   4002 H26  LIG     1      13.882  33.734  13.051  1.00  0.00      LIG  
ATOM   4003 H27  LIG     1      14.136  34.373  10.383  1.00  0.00      LIG  
ATOM   4004 H28  LIG     1      14.575  31.124   8.956  1.00  0.00      LIG  
ATOM   4005 H29  LIG     1      13.825  32.714   8.785  1.00  0.00      LIG  
ATOM   4006 H30  LIG     1      12.949  31.406   9.601  1.00  0.00      LIG  
ATOM   4007 H31  LIG     1      13.550  31.161  12.315  1.00  0.00      LIG  
ATOM   4008 H32  LIG     1      15.290  31.391  12.573  1.00  0.00      LIG  
ATOM   4009 H33  LIG     1      14.719  30.219  11.378  1.00  0.00      LIG  
ATOM   4010 H34  LIG     1      15.851  38.740  11.704  1.00  0.00      LIG  
ATOM   4011 H35  LIG     1      15.656  37.987  13.290  1.00  0.00      LIG  
ATOM   4012 H36  LIG     1      14.230  38.418  12.342  1.00  0.00      LIG  
ATOM   4013 H37  LIG     1      15.334  36.105   8.871  1.00  0.00      LIG  
ATOM   4014 H38  LIG     1      16.254  34.677   8.518  1.00  0.00      LIG  
ATOM   4015 H39  LIG     1      16.890  37.545   7.739  1.00  0.00      LIG  
ATOM   4016 H40  LIG     1      18.564  35.043   7.393  1.00  0.00      LIG  
ATOM   4017 H41  LIG     1      19.571  35.715   4.243  1.00  0.00      LIG  
ATOM   4018 H42  LIG     1      18.095  35.254   5.031  1.00  0.00      LIG  
ATOM   4019 H43  LIG     1      19.620  34.577   5.578  1.00  0.00      LIG  
ATOM   4020 H44  LIG     1      15.914  34.471  13.960  1.00  0.00      LIG  
ATOM   4021 H45  LIG     1      16.740  36.529   5.709  1.00  0.00      LIG  
TER
REMARK  Energy: 271.057
REMARK  SimpleFitness: 271.057
REMARK  FullFitness: -592.64954
REMARK  InterFull: -28.3965
REMARK  IntraFull: 306.958
REMARK  solvFull: -1064.03
REMARK  surfFull: 192.819
REMARK  extraFull: 0.0
REMARK  deltaGcompsolvpol: -1064.03
REMARK  deltaGcompsolvnonpol: 192.819
REMARK  deltaGprotsolvpol: -1064.84
REMARK  deltaGprotsolvnonpol: 187.286
REMARK  deltaGligsolvpol: -12.3504
REMARK  deltaGligsolvnonpol: 15.2424
REMARK  deltaGvdw: -28.3965
REMARK  deltaGelec: 0.0
REMARK  deltaG: -6.7894053
REMARK  Cluster: 2
REMARK  ClusterRank: 5
ATOM   3941 C    LIG     1      20.931  38.494   4.569  1.00  0.00      LIG  
ATOM   3942 C1   LIG     1      19.452  38.344   4.364  1.00  0.00      LIG  
ATOM   3943 C2   LIG     1      18.712  37.913   5.620  1.00  0.00      LIG  
ATOM   3944 C3   LIG     1      21.657  37.450   5.393  1.00  0.00      LIG  
ATOM   3945 C4   LIG     1      22.859  38.168   6.000  1.00  0.00      LIG  
ATOM   3946 C5   LIG     1      22.237  36.365   4.491  1.00  0.00      LIG  
ATOM   3947 C6   LIG     1      20.750  36.973   6.545  1.00  0.00      LIG  
ATOM   3948 C7   LIG     1      21.323  35.897   7.438  1.00  0.00      LIG  
ATOM   3949 C8   LIG     1      20.757  36.094   8.829  1.00  0.00      LIG  
ATOM   3950 C9   LIG     1      19.246  36.400   8.881  1.00  0.00      LIG  
ATOM   3951 C10  LIG     1      19.101  37.891   9.263  1.00  0.00      LIG  
ATOM   3952 C11  LIG     1      18.576  35.532   9.990  1.00  0.00      LIG  
ATOM   3953 C12  LIG     1      18.735  34.018   9.789  1.00  0.00      LIG  
ATOM   3954 C13  LIG     1      19.064  35.825  11.408  1.00  0.00      LIG  
ATOM   3955 C14  LIG     1      17.825  36.248  12.125  1.00  0.00      LIG  
ATOM   3956 C15  LIG     1      16.643  36.228  11.245  1.00  0.00      LIG  
ATOM   3957 C16  LIG     1      15.246  36.651  11.634  1.00  0.00      LIG  
ATOM   3958 C17  LIG     1      14.424  35.725  12.542  1.00  0.00      LIG  
ATOM   3959 C18  LIG     1      14.676  34.219  12.478  1.00  0.00      LIG  
ATOM   3960 C19  LIG     1      14.626  33.691  11.067  1.00  0.00      LIG  
ATOM   3961 C20  LIG     1      14.512  32.243  10.752  1.00  0.00      LIG  
ATOM   3962 C21  LIG     1      13.930  31.853   9.450  1.00  0.00      LIG  
ATOM   3963 C22  LIG     1      14.522  31.201  11.818  1.00  0.00      LIG  
ATOM   3964 C23  LIG     1      15.250  38.029  12.276  1.00  0.00      LIG  
ATOM   3965 C24  LIG     1      17.120  35.852  10.050  1.00  0.00      LIG  
ATOM   3966 C25  LIG     1      16.358  35.736   8.772  1.00  0.00      LIG  
ATOM   3967 C26  LIG     1      17.035  36.468   7.621  1.00  0.00      LIG  
ATOM   3968 C27  LIG     1      18.543  36.126   7.519  1.00  0.00      LIG  
ATOM   3969 C28  LIG     1      19.282  36.636   6.232  1.00  0.00      LIG  
ATOM   3970 C29  LIG     1      19.143  35.491   5.216  1.00  0.00      LIG  
ATOM   3971 O    LIG     1      21.555  39.272   3.864  1.00  0.00      LIG  
ATOM   3972 O1   LIG     1      17.804  36.579  13.303  1.00  0.00      LIG  
ATOM   3973 O2   LIG     1      15.898  33.921  13.155  1.00  0.00      LIG  
ATOM   3974 O3   LIG     1      16.313  36.078   6.457  1.00  0.00      LIG  
ATOM   3975 O4   LIG     1      15.766  32.927  10.596  1.00  0.00      LIG  
ATOM   3976 H    LIG     1      19.291  37.643   3.542  1.00  0.00      LIG  
ATOM   3977 H1   LIG     1      19.067  39.317   4.047  1.00  0.00      LIG  
ATOM   3978 H2   LIG     1      17.664  37.789   5.346  1.00  0.00      LIG  
ATOM   3979 H3   LIG     1      18.761  38.717   6.358  1.00  0.00      LIG  
ATOM   3980 H4   LIG     1      22.544  38.990   6.650  1.00  0.00      LIG  
ATOM   3981 H5   LIG     1      23.509  38.591   5.228  1.00  0.00      LIG  
ATOM   3982 H6   LIG     1      23.475  37.486   6.590  1.00  0.00      LIG  
ATOM   3983 H7   LIG     1      23.014  36.790   3.849  1.00  0.00      LIG  
ATOM   3984 H8   LIG     1      21.495  35.928   3.823  1.00  0.00      LIG  
ATOM   3985 H9   LIG     1      22.699  35.566   5.076  1.00  0.00      LIG  
ATOM   3986 H10  LIG     1      20.723  37.868   7.166  1.00  0.00      LIG  
ATOM   3987 H11  LIG     1      22.411  35.951   7.499  1.00  0.00      LIG  
ATOM   3988 H12  LIG     1      21.083  34.898   7.067  1.00  0.00      LIG  
ATOM   3989 H13  LIG     1      21.295  36.928   9.287  1.00  0.00      LIG  
ATOM   3990 H14  LIG     1      21.034  35.228   9.429  1.00  0.00      LIG  
ATOM   3991 H15  LIG     1      19.739  38.151  10.110  1.00  0.00      LIG  
ATOM   3992 H16  LIG     1      18.081  38.171   9.529  1.00  0.00      LIG  
ATOM   3993 H17  LIG     1      19.393  38.552   8.449  1.00  0.00      LIG  
ATOM   3994 H18  LIG     1      18.266  33.656   8.871  1.00  0.00      LIG  
ATOM   3995 H19  LIG     1      18.275  33.475  10.620  1.00  0.00      LIG  
ATOM   3996 H20  LIG     1      19.782  33.712   9.772  1.00  0.00      LIG  
ATOM   3997 H21  LIG     1      19.811  36.618  11.473  1.00  0.00      LIG  
ATOM   3998 H22  LIG     1      19.455  34.926  11.892  1.00  0.00      LIG  
ATOM   3999 H23  LIG     1      14.669  36.753  10.714  1.00  0.00      LIG  
ATOM   4000 H24  LIG     1      13.372  35.902  12.302  1.00  0.00      LIG  
ATOM   4001 H25  LIG     1      14.548  36.055  13.573  1.00  0.00      LIG  
ATOM   4002 H26  LIG     1      13.882  33.734  13.051  1.00  0.00      LIG  
ATOM   4003 H27  LIG     1      14.136  34.373  10.383  1.00  0.00      LIG  
ATOM   4004 H28  LIG     1      14.575  31.124   8.956  1.00  0.00      LIG  
ATOM   4005 H29  LIG     1      13.825  32.714   8.785  1.00  0.00      LIG  
ATOM   4006 H30  LIG     1      12.949  31.406   9.601  1.00  0.00      LIG  
ATOM   4007 H31  LIG     1      13.550  31.161  12.315  1.00  0.00      LIG  
ATOM   4008 H32  LIG     1      15.290  31.391  12.573  1.00  0.00      LIG  
ATOM   4009 H33  LIG     1      14.719  30.219  11.378  1.00  0.00      LIG  
ATOM   4010 H34  LIG     1      15.851  38.740  11.704  1.00  0.00      LIG  
ATOM   4011 H35  LIG     1      15.656  37.987  13.290  1.00  0.00      LIG  
ATOM   4012 H36  LIG     1      14.230  38.418  12.342  1.00  0.00      LIG  
ATOM   4013 H37  LIG     1      15.334  36.105   8.871  1.00  0.00      LIG  
ATOM   4014 H38  LIG     1      16.254  34.677   8.518  1.00  0.00      LIG  
ATOM   4015 H39  LIG     1      16.890  37.545   7.739  1.00  0.00      LIG  
ATOM   4016 H40  LIG     1      18.564  35.043   7.393  1.00  0.00      LIG  
ATOM   4017 H41  LIG     1      19.571  35.715   4.243  1.00  0.00      LIG  
ATOM   4018 H42  LIG     1      18.095  35.254   5.031  1.00  0.00      LIG  
ATOM   4019 H43  LIG     1      19.620  34.577   5.578  1.00  0.00      LIG  
ATOM   4020 H44  LIG     1      15.914  34.471  13.960  1.00  0.00      LIG  
ATOM   4021 H45  LIG     1      16.740  36.529   5.709  1.00  0.00      LIG  
TER
REMARK  Energy: 271.712
REMARK  SimpleFitness: 271.712
REMARK  FullFitness: -591.91327
REMARK  InterFull: -27.8813
REMARK  IntraFull: 307.214
REMARK  solvFull: -1064.22
REMARK  surfFull: 192.974
REMARK  extraFull: 0.0
REMARK  deltaGcompsolvpol: -1064.22
REMARK  deltaGcompsolvnonpol: 192.974
REMARK  deltaGprotsolvpol: -1064.84
REMARK  deltaGprotsolvnonpol: 187.286
REMARK  deltaGligsolvpol: -12.6551
REMARK  deltaGligsolvnonpol: 15.2262
REMARK  deltaGvdw: -27.8813
REMARK  deltaGelec: 0.0
REMARK  deltaG: -6.717448
REMARK  Cluster: 2
REMARK  ClusterRank: 6
ATOM   3941 C    LIG     1      20.925  38.618   4.400  1.00  0.00      LIG  
ATOM   3942 C1   LIG     1      19.437  38.482   4.249  1.00  0.00      LIG  
ATOM   3943 C2   LIG     1      18.738  38.011   5.516  1.00  0.00      LIG  
ATOM   3944 C3   LIG     1      21.678  37.568   5.190  1.00  0.00      LIG  
ATOM   3945 C4   LIG     1      22.889  38.287   5.779  1.00  0.00      LIG  
ATOM   3946 C5   LIG     1      22.251  36.505   4.259  1.00  0.00      LIG  
ATOM   3947 C6   LIG     1      20.804  37.062   6.356  1.00  0.00      LIG  
ATOM   3948 C7   LIG     1      21.407  35.972   7.212  1.00  0.00      LIG  
ATOM   3949 C8   LIG     1      20.875  36.138   8.621  1.00  0.00      LIG  
ATOM   3950 C9   LIG     1      19.360  36.407   8.715  1.00  0.00      LIG  
ATOM   3951 C10  LIG     1      19.196  37.884   9.138  1.00  0.00      LIG  
ATOM   3952 C11  LIG     1      18.732  35.493   9.816  1.00  0.00      LIG  
ATOM   3953 C12  LIG     1      18.915  33.989   9.569  1.00  0.00      LIG  
ATOM   3954 C13  LIG     1      19.239  35.761  11.233  1.00  0.00      LIG  
ATOM   3955 C14  LIG     1      18.007  36.161  11.982  1.00  0.00      LIG  
ATOM   3956 C15  LIG     1      16.812  36.144  11.120  1.00  0.00      LIG  
ATOM   3957 C16  LIG     1      15.427  36.591  11.528  1.00  0.00      LIG  
ATOM   3958 C17  LIG     1      14.587  35.692  12.446  1.00  0.00      LIG  
ATOM   3959 C18  LIG     1      14.832  34.188  12.429  1.00  0.00      LIG  
ATOM   3960 C19  LIG     1      14.776  33.632  11.031  1.00  0.00      LIG  
ATOM   3961 C20  LIG     1      14.543  32.192  10.759  1.00  0.00      LIG  
ATOM   3962 C21  LIG     1      13.918  31.828   9.468  1.00  0.00      LIG  
ATOM   3963 C22  LIG     1      14.450  31.181  11.850  1.00  0.00      LIG  
ATOM   3964 C23  LIG     1      15.466  37.970  12.163  1.00  0.00      LIG  
ATOM   3965 C24  LIG     1      17.271  35.781   9.913  1.00  0.00      LIG  
ATOM   3966 C25  LIG     1      16.489  35.673   8.649  1.00  0.00      LIG  
ATOM   3967 C26  LIG     1      17.121  36.458   7.506  1.00  0.00      LIG  
ATOM   3968 C27  LIG     1      18.634  36.158   7.359  1.00  0.00      LIG  
ATOM   3969 C28  LIG     1      19.334  36.719   6.071  1.00  0.00      LIG  
ATOM   3970 C29  LIG     1      19.182  35.607   5.021  1.00  0.00      LIG  
ATOM   3971 O    LIG     1      21.528  39.394   3.671  1.00  0.00      LIG  
ATOM   3972 O1   LIG     1      17.996  36.456  13.166  1.00  0.00      LIG  
ATOM   3973 O2   LIG     1      16.055  33.899  13.106  1.00  0.00      LIG  
ATOM   3974 O3   LIG     1      16.380  36.088   6.348  1.00  0.00      LIG  
ATOM   3975 O4   LIG     1      15.856  32.763  10.603  1.00  0.00      LIG  
ATOM   3976 H    LIG     1      19.240  37.811   3.410  1.00  0.00      LIG  
ATOM   3977 H1   LIG     1      19.047  39.467   3.980  1.00  0.00      LIG  
ATOM   3978 H2   LIG     1      17.682  37.890   5.276  1.00  0.00      LIG  
ATOM   3979 H3   LIG     1      18.807  38.795   6.276  1.00  0.00      LIG  
ATOM   3980 H4   LIG     1      22.582  39.100   6.445  1.00  0.00      LIG  
ATOM   3981 H5   LIG     1      23.520  38.720   4.997  1.00  0.00      LIG  
ATOM   3982 H6   LIG     1      23.521  37.603   6.350  1.00  0.00      LIG  
ATOM   3983 H7   LIG     1      23.000  36.952   3.597  1.00  0.00      LIG  
ATOM   3984 H8   LIG     1      21.499  36.059   3.609  1.00  0.00      LIG  
ATOM   3985 H9   LIG     1      22.745  35.708   4.819  1.00  0.00      LIG  
ATOM   3986 H10  LIG     1      20.784  37.944   6.997  1.00  0.00      LIG  
ATOM   3987 H11  LIG     1      22.496  36.035   7.246  1.00  0.00      LIG  
ATOM   3988 H12  LIG     1      21.163  34.980   6.826  1.00  0.00      LIG  
ATOM   3989 H13  LIG     1      21.405  36.980   9.074  1.00  0.00      LIG  
ATOM   3990 H14  LIG     1      21.188  35.272   9.204  1.00  0.00      LIG  
ATOM   3991 H15  LIG     1      19.831  38.130   9.991  1.00  0.00      LIG  
ATOM   3992 H16  LIG     1      18.173  38.143   9.417  1.00  0.00      LIG  
ATOM   3993 H17  LIG     1      19.476  38.572   8.343  1.00  0.00      LIG  
ATOM   3994 H18  LIG     1      18.472  33.653   8.629  1.00  0.00      LIG  
ATOM   3995 H19  LIG     1      18.445  33.409  10.369  1.00  0.00      LIG  
ATOM   3996 H20  LIG     1      19.969  33.707   9.563  1.00  0.00      LIG  
ATOM   3997 H21  LIG     1      19.985  36.554  11.301  1.00  0.00      LIG  
ATOM   3998 H22  LIG     1      19.644  34.854  11.690  1.00  0.00      LIG  
ATOM   3999 H23  LIG     1      14.843  36.704  10.612  1.00  0.00      LIG  
ATOM   4000 H24  LIG     1      13.540  35.866  12.180  1.00  0.00      LIG  
ATOM   4001 H25  LIG     1      14.688  36.050  13.469  1.00  0.00      LIG  
ATOM   4002 H26  LIG     1      14.035  33.725  13.018  1.00  0.00      LIG  
ATOM   4003 H27  LIG     1      14.350  34.330  10.321  1.00  0.00      LIG  
ATOM   4004 H28  LIG     1      14.560  31.146   8.906  1.00  0.00      LIG  
ATOM   4005 H29  LIG     1      13.729  32.711   8.854  1.00  0.00      LIG  
ATOM   4006 H30  LIG     1      12.966  31.331   9.648  1.00  0.00      LIG  
ATOM   4007 H31  LIG     1      13.458  31.214  12.309  1.00  0.00      LIG  
ATOM   4008 H32  LIG     1      15.197  31.344  12.631  1.00  0.00      LIG  
ATOM   4009 H33  LIG     1      14.603  30.178  11.444  1.00  0.00      LIG  
ATOM   4010 H34  LIG     1      16.095  38.659  11.592  1.00  0.00      LIG  
ATOM   4011 H35  LIG     1      15.858  37.925  13.182  1.00  0.00      LIG  
ATOM   4012 H36  LIG     1      14.458  38.391  12.213  1.00  0.00      LIG  
ATOM   4013 H37  LIG     1      15.454  36.000   8.777  1.00  0.00      LIG  
ATOM   4014 H38  LIG     1      16.416  34.616   8.373  1.00  0.00      LIG  
ATOM   4015 H39  LIG     1      16.955  37.527   7.663  1.00  0.00      LIG  
ATOM   4016 H40  LIG     1      18.680  35.081   7.200  1.00  0.00      LIG  
ATOM   4017 H41  LIG     1      19.580  35.872   4.044  1.00  0.00      LIG  
ATOM   4018 H42  LIG     1      18.134  35.358   4.856  1.00  0.00      LIG  
ATOM   4019 H43  LIG     1      19.685  34.690   5.337  1.00  0.00      LIG  
ATOM   4020 H44  LIG     1      16.059  34.435  13.920  1.00  0.00      LIG  
ATOM   4021 H45  LIG     1      16.765  36.585   5.607  1.00  0.00      LIG  
TER
REMARK  Energy: 275.541
REMARK  SimpleFitness: 275.541
REMARK  FullFitness: -587.958
REMARK  InterFull: -21.3361
REMARK  IntraFull: 302.891
REMARK  solvFull: -1063.46
REMARK  surfFull: 193.947
REMARK  extraFull: 0.0
REMARK  deltaGcompsolvpol: -1063.46
REMARK  deltaGcompsolvnonpol: 193.947
REMARK  deltaGprotsolvpol: -1064.84
REMARK  deltaGprotsolvnonpol: 187.286
REMARK  deltaGligsolvpol: -11.8133
REMARK  deltaGligsolvnonpol: 15.2084
REMARK  deltaGvdw: -21.3361
REMARK  deltaGelec: 0.0
REMARK  deltaG: -6.0095477
REMARK  Cluster: 2
REMARK  ClusterRank: 7
ATOM   3941 C    LIG     1      21.854  38.731   4.078  1.00  0.00      LIG  
ATOM   3942 C1   LIG     1      20.360  38.708   3.930  1.00  0.00      LIG  
ATOM   3943 C2   LIG     1      19.643  38.179   5.164  1.00  0.00      LIG  
ATOM   3944 C3   LIG     1      22.534  37.542   4.726  1.00  0.00      LIG  
ATOM   3945 C4   LIG     1      23.820  38.084   5.347  1.00  0.00      LIG  
ATOM   3946 C5   LIG     1      22.978  36.539   3.667  1.00  0.00      LIG  
ATOM   3947 C6   LIG     1      21.645  36.996   5.860  1.00  0.00      LIG  
ATOM   3948 C7   LIG     1      22.174  35.785   6.592  1.00  0.00      LIG  
ATOM   3949 C8   LIG     1      21.694  35.871   8.024  1.00  0.00      LIG  
ATOM   3950 C9   LIG     1      20.209  36.249   8.183  1.00  0.00      LIG  
ATOM   3951 C10  LIG     1      20.169  37.689   8.746  1.00  0.00      LIG  
ATOM   3952 C11  LIG     1      19.545  35.286   9.213  1.00  0.00      LIG  
ATOM   3953 C12  LIG     1      19.594  33.799   8.831  1.00  0.00      LIG  
ATOM   3954 C13  LIG     1      20.118  35.383  10.626  1.00  0.00      LIG  
ATOM   3955 C14  LIG     1      18.950  35.814  11.446  1.00  0.00      LIG  
ATOM   3956 C15  LIG     1      17.731  35.945  10.630  1.00  0.00      LIG  
ATOM   3957 C16  LIG     1      16.386  36.348  11.160  1.00  0.00      LIG  
ATOM   3958 C17  LIG     1      15.835  35.461  12.274  1.00  0.00      LIG  
ATOM   3959 C18  LIG     1      15.811  33.952  12.038  1.00  0.00      LIG  
ATOM   3960 C19  LIG     1      15.242  33.594  10.690  1.00  0.00      LIG  
ATOM   3961 C20  LIG     1      14.864  32.200  10.347  1.00  0.00      LIG  
ATOM   3962 C21  LIG     1      13.790  31.990   9.350  1.00  0.00      LIG  
ATOM   3963 C22  LIG     1      15.120  31.069  11.283  1.00  0.00      LIG  
ATOM   3964 C23  LIG     1      16.446  37.767  11.697  1.00  0.00      LIG  
ATOM   3965 C24  LIG     1      18.115  35.668   9.380  1.00  0.00      LIG  
ATOM   3966 C25  LIG     1      17.284  35.734   8.145  1.00  0.00      LIG  
ATOM   3967 C26  LIG     1      17.947  36.572   7.056  1.00  0.00      LIG  
ATOM   3968 C27  LIG     1      19.431  36.178   6.836  1.00  0.00      LIG  
ATOM   3969 C28  LIG     1      20.144  36.799   5.584  1.00  0.00      LIG  
ATOM   3970 C29  LIG     1      19.881  35.801   4.446  1.00  0.00      LIG  
ATOM   3971 O    LIG     1      22.505  39.549   3.446  1.00  0.00      LIG  
ATOM   3972 O1   LIG     1      18.987  35.988  12.655  1.00  0.00      LIG  
ATOM   3973 O2   LIG     1      17.115  33.418  12.268  1.00  0.00      LIG  
ATOM   3974 O3   LIG     1      17.149  36.366   5.895  1.00  0.00      LIG  
ATOM   3975 O4   LIG     1      16.054  32.799   9.788  1.00  0.00      LIG  
ATOM   3976 H    LIG     1      20.115  38.124   3.041  1.00  0.00      LIG  
ATOM   3977 H1   LIG     1      20.035  39.735   3.746  1.00  0.00      LIG  
ATOM   3978 H2   LIG     1      18.575  38.163   4.941  1.00  0.00      LIG  
ATOM   3979 H3   LIG     1      19.789  38.882   5.988  1.00  0.00      LIG  
ATOM   3980 H4   LIG     1      23.606  38.834   6.114  1.00  0.00      LIG  
ATOM   3981 H5   LIG     1      24.464  38.553   4.597  1.00  0.00      LIG  
ATOM   3982 H6   LIG     1      24.406  37.286   5.808  1.00  0.00      LIG  
ATOM   3983 H7   LIG     1      23.779  36.967   3.058  1.00  0.00      LIG  
ATOM   3984 H8   LIG     1      22.179  36.274   2.975  1.00  0.00      LIG  
ATOM   3985 H9   LIG     1      23.365  35.624   4.122  1.00  0.00      LIG  
ATOM   3986 H10  LIG     1      21.708  37.811   6.581  1.00  0.00      LIG  
ATOM   3987 H11  LIG     1      23.265  35.748   6.595  1.00  0.00      LIG  
ATOM   3988 H12  LIG     1      21.834  34.855   6.132  1.00  0.00      LIG  
ATOM   3989 H13  LIG     1      22.301  36.627   8.528  1.00  0.00      LIG  
ATOM   3990 H14  LIG     1      21.948  34.935   8.523  1.00  0.00      LIG  
ATOM   3991 H15  LIG     1      20.848  37.808   9.593  1.00  0.00      LIG  
ATOM   3992 H16  LIG     1      19.176  37.992   9.083  1.00  0.00      LIG  
ATOM   3993 H17  LIG     1      20.476  38.426   8.005  1.00  0.00      LIG  
ATOM   3994 H18  LIG     1      19.141  33.589   7.860  1.00  0.00      LIG  
ATOM   3995 H19  LIG     1      19.055  33.195   9.568  1.00  0.00      LIG  
ATOM   3996 H20  LIG     1      20.618  33.423   8.810  1.00  0.00      LIG  
ATOM   3997 H21  LIG     1      20.931  36.103  10.737  1.00  0.00      LIG  
ATOM   3998 H22  LIG     1      20.452  34.406  10.990  1.00  0.00      LIG  
ATOM   3999 H23  LIG     1      15.662  36.341  10.342  1.00  0.00      LIG  
ATOM   4000 H24  LIG     1      14.813  35.793  12.478  1.00  0.00      LIG  
ATOM   4001 H25  LIG     1      16.425  35.660  13.167  1.00  0.00      LIG  
ATOM   4002 H26  LIG     1      15.167  33.519  12.809  1.00  0.00      LIG  
ATOM   4003 H27  LIG     1      14.617  34.375  10.277  1.00  0.00      LIG  
ATOM   4004 H28  LIG     1      14.178  31.462   8.474  1.00  0.00      LIG  
ATOM   4005 H29  LIG     1      13.353  32.937   9.021  1.00  0.00      LIG  
ATOM   4006 H30  LIG     1      12.999  31.382   9.790  1.00  0.00      LIG  
ATOM   4007 H31  LIG     1      14.406  31.097  12.110  1.00  0.00      LIG  
ATOM   4008 H32  LIG     1      16.131  31.094  11.697  1.00  0.00      LIG  
ATOM   4009 H33  LIG     1      14.996  30.118  10.761  1.00  0.00      LIG  
ATOM   4010 H34  LIG     1      16.855  38.456  10.952  1.00  0.00      LIG  
ATOM   4011 H35  LIG     1      17.070  37.825  12.593  1.00  0.00      LIG  
ATOM   4012 H36  LIG     1      15.442  38.108  11.967  1.00  0.00      LIG  
ATOM   4013 H37  LIG     1      16.288  36.138   8.347  1.00  0.00      LIG  
ATOM   4014 H38  LIG     1      17.111  34.718   7.777  1.00  0.00      LIG  
ATOM   4015 H39  LIG     1      17.865  37.630   7.317  1.00  0.00      LIG  
ATOM   4016 H40  LIG     1      19.389  35.120   6.579  1.00  0.00      LIG  
ATOM   4017 H41  LIG     1      20.272  36.119   3.483  1.00  0.00      LIG  
ATOM   4018 H42  LIG     1      18.813  35.647   4.293  1.00  0.00      LIG  
ATOM   4019 H43  LIG     1      20.318  34.825   4.665  1.00  0.00      LIG  
ATOM   4020 H44  LIG     1      17.518  33.976  12.956  1.00  0.00      LIG  
ATOM   4021 H45  LIG     1      17.531  36.925   5.197  1.00  0.00      LIG  
TER
REMARK  Energy: 270.126
REMARK  SimpleFitness: 270.126
REMARK  FullFitness: -592.5869
REMARK  InterFull: -21.968
REMARK  IntraFull: 298.931
REMARK  solvFull: -1063.58
REMARK  surfFull: 194.03
REMARK  extraFull: 0.0
REMARK  deltaGcompsolvpol: -1063.58
REMARK  deltaGcompsolvnonpol: 194.03
REMARK  deltaGprotsolvpol: -1064.84
REMARK  deltaGprotsolvnonpol: 187.286
REMARK  deltaGligsolvpol: -12.2831
REMARK  deltaGligsolvnonpol: 15.3199
REMARK  deltaGvdw: -21.968
REMARK  deltaGelec: 0.0
REMARK  deltaG: -6.0506144
REMARK  Cluster: 3
REMARK  ClusterRank: 0
ATOM   3941 C    LIG     1      22.848  34.561   4.042  1.00  0.00      LIG  
ATOM   3942 C1   LIG     1      21.467  33.991   3.890  1.00  0.00      LIG  
ATOM   3943 C2   LIG     1      20.657  34.012   5.177  1.00  0.00      LIG  
ATOM   3944 C3   LIG     1      23.640  34.225   5.290  1.00  0.00      LIG  
ATOM   3945 C4   LIG     1      24.576  35.410   5.517  1.00  0.00      LIG  
ATOM   3946 C5   LIG     1      24.550  33.026   5.043  1.00  0.00      LIG  
ATOM   3947 C6   LIG     1      22.688  34.126   6.499  1.00  0.00      LIG  
ATOM   3948 C7   LIG     1      23.334  33.752   7.813  1.00  0.00      LIG  
ATOM   3949 C8   LIG     1      22.550  34.425   8.917  1.00  0.00      LIG  
ATOM   3950 C9   LIG     1      21.020  34.309   8.781  1.00  0.00      LIG  
ATOM   3951 C10  LIG     1      20.496  35.718   8.424  1.00  0.00      LIG  
ATOM   3952 C11  LIG     1      20.418  33.875  10.149  1.00  0.00      LIG  
ATOM   3953 C12  LIG     1      20.924  32.521  10.669  1.00  0.00      LIG  
ATOM   3954 C13  LIG     1      20.639  34.870  11.288  1.00  0.00      LIG  
ATOM   3955 C14  LIG     1      19.258  35.134  11.785  1.00  0.00      LIG  
ATOM   3956 C15  LIG     1      18.241  34.468  10.954  1.00  0.00      LIG  
ATOM   3957 C16  LIG     1      16.760  34.527  11.206  1.00  0.00      LIG  
ATOM   3958 C17  LIG     1      16.353  33.931  12.557  1.00  0.00      LIG  
ATOM   3959 C18  LIG     1      16.523  32.416  12.686  1.00  0.00      LIG  
ATOM   3960 C19  LIG     1      15.801  31.676  11.608  1.00  0.00      LIG  
ATOM   3961 C20  LIG     1      14.356  31.366  11.719  1.00  0.00      LIG  
ATOM   3962 C21  LIG     1      13.601  31.237  10.453  1.00  0.00      LIG  
ATOM   3963 C22  LIG     1      13.565  31.660  12.943  1.00  0.00      LIG  
ATOM   3964 C23  LIG     1      16.258  35.957  11.129  1.00  0.00      LIG  
ATOM   3965 C24  LIG     1      18.935  33.790  10.031  1.00  0.00      LIG  
ATOM   3966 C25  LIG     1      18.388  32.941   8.934  1.00  0.00      LIG  
ATOM   3967 C26  LIG     1      19.043  33.238   7.587  1.00  0.00      LIG  
ATOM   3968 C27  LIG     1      20.589  33.287   7.688  1.00  0.00      LIG  
ATOM   3969 C28  LIG     1      21.382  33.331   6.336  1.00  0.00      LIG  
ATOM   3970 C29  LIG     1      21.628  31.858   5.976  1.00  0.00      LIG  
ATOM   3971 O    LIG     1      23.406  35.041   3.067  1.00  0.00      LIG  
ATOM   3972 O1   LIG     1      19.006  35.818  12.766  1.00  0.00      LIG  
ATOM   3973 O2   LIG     1      17.896  32.052  12.674  1.00  0.00      LIG  
ATOM   3974 O3   LIG     1      18.591  32.202   6.718  1.00  0.00      LIG  
ATOM   3975 O4   LIG     1      15.344  30.343  11.937  1.00  0.00      LIG  
ATOM   3976 H    LIG     1      21.558  32.979   3.490  1.00  0.00      LIG  
ATOM   3977 H1   LIG     1      20.948  34.594   3.140  1.00  0.00      LIG  
ATOM   3978 H2   LIG     1      19.703  33.528   4.966  1.00  0.00      LIG  
ATOM   3979 H3   LIG     1      20.440  35.049   5.447  1.00  0.00      LIG  
ATOM   3980 H4   LIG     1      24.014  36.334   5.683  1.00  0.00      LIG  
ATOM   3981 H5   LIG     1      25.235  35.574   4.658  1.00  0.00      LIG  
ATOM   3982 H6   LIG     1      25.223  35.247   6.382  1.00  0.00      LIG  
ATOM   3983 H7   LIG     1      25.322  33.285   4.314  1.00  0.00      LIG  
ATOM   3984 H8   LIG     1      24.018  32.169   4.631  1.00  0.00      LIG  
ATOM   3985 H9   LIG     1      25.058  32.715   5.959  1.00  0.00      LIG  
ATOM   3986 H10  LIG     1      22.387  35.167   6.617  1.00  0.00      LIG  
ATOM   3987 H11  LIG     1      24.371  34.088   7.873  1.00  0.00      LIG  
ATOM   3988 H12  LIG     1      23.349  32.670   7.962  1.00  0.00      LIG  
ATOM   3989 H13  LIG     1      22.822  35.484   8.913  1.00  0.00      LIG  
ATOM   3990 H14  LIG     1      22.919  34.049   9.871  1.00  0.00      LIG  
ATOM   3991 H15  LIG     1      20.937  36.485   9.064  1.00  0.00      LIG  
ATOM   3992 H16  LIG     1      19.412  35.810   8.511  1.00  0.00      LIG  
ATOM   3993 H17  LIG     1      20.745  35.995   7.400  1.00  0.00      LIG  
ATOM   3994 H18  LIG     1      20.713  31.692   9.990  1.00  0.00      LIG  
ATOM   3995 H19  LIG     1      20.450  32.275  11.624  1.00  0.00      LIG  
ATOM   3996 H20  LIG     1      21.999  32.534  10.855  1.00  0.00      LIG  
ATOM   3997 H21  LIG     1      21.098  35.812  10.986  1.00  0.00      LIG  
ATOM   3998 H22  LIG     1      21.227  34.428  12.098  1.00  0.00      LIG  
ATOM   3999 H23  LIG     1      16.238  33.978  10.420  1.00  0.00      LIG  
ATOM   4000 H24  LIG     1      15.300  34.172  12.724  1.00  0.00      LIG  
ATOM   4001 H25  LIG     1      16.920  34.420  13.353  1.00  0.00      LIG  
ATOM   4002 H26  LIG     1      16.150  32.107  13.660  1.00  0.00      LIG  
ATOM   4003 H27  LIG     1      16.233  31.815  10.626  1.00  0.00      LIG  
ATOM   4004 H28  LIG     1      14.240  30.901   9.633  1.00  0.00      LIG  
ATOM   4005 H29  LIG     1      13.179  32.205  10.173  1.00  0.00      LIG  
ATOM   4006 H30  LIG     1      12.785  30.520  10.575  1.00  0.00      LIG  
ATOM   4007 H31  LIG     1      13.385  32.735  13.026  1.00  0.00      LIG  
ATOM   4008 H32  LIG     1      14.071  31.323  13.851  1.00  0.00      LIG  
ATOM   4009 H33  LIG     1      12.598  31.151  12.897  1.00  0.00      LIG  
ATOM   4010 H34  LIG     1      16.530  36.420  10.175  1.00  0.00      LIG  
ATOM   4011 H35  LIG     1      16.669  36.567  11.938  1.00  0.00      LIG  
ATOM   4012 H36  LIG     1      15.169  35.977  11.218  1.00  0.00      LIG  
ATOM   4013 H37  LIG     1      17.305  33.056   8.836  1.00  0.00      LIG  
ATOM   4014 H38  LIG     1      18.545  31.890   9.193  1.00  0.00      LIG  
ATOM   4015 H39  LIG     1      18.652  34.179   7.191  1.00  0.00      LIG  
ATOM   4016 H40  LIG     1      20.860  32.307   8.082  1.00  0.00      LIG  
ATOM   4017 H41  LIG     1      22.129  31.717   5.021  1.00  0.00      LIG  
ATOM   4018 H42  LIG     1      20.689  31.309   5.900  1.00  0.00      LIG  
ATOM   4019 H43  LIG     1      22.231  31.359   6.737  1.00  0.00      LIG  
ATOM   4020 H44  LIG     1      18.358  32.718  13.212  1.00  0.00      LIG  
ATOM   4021 H45  LIG     1      18.999  31.380   7.041  1.00  0.00      LIG  
TER
REMARK  Energy: 270.126
REMARK  SimpleFitness: 270.126
REMARK  FullFitness: -592.5869
REMARK  InterFull: -21.968
REMARK  IntraFull: 298.931
REMARK  solvFull: -1063.58
REMARK  surfFull: 194.03
REMARK  extraFull: 0.0
REMARK  deltaGcompsolvpol: -1063.58
REMARK  deltaGcompsolvnonpol: 194.03
REMARK  deltaGprotsolvpol: -1064.84
REMARK  deltaGprotsolvnonpol: 187.286
REMARK  deltaGligsolvpol: -12.2831
REMARK  deltaGligsolvnonpol: 15.3199
REMARK  deltaGvdw: -21.968
REMARK  deltaGelec: 0.0
REMARK  deltaG: -6.0506144
REMARK  Cluster: 3
REMARK  ClusterRank: 1
ATOM   3941 C    LIG     1      22.848  34.561   4.042  1.00  0.00      LIG  
ATOM   3942 C1   LIG     1      21.467  33.991   3.890  1.00  0.00      LIG  
ATOM   3943 C2   LIG     1      20.657  34.012   5.177  1.00  0.00      LIG  
ATOM   3944 C3   LIG     1      23.640  34.225   5.290  1.00  0.00      LIG  
ATOM   3945 C4   LIG     1      24.576  35.410   5.517  1.00  0.00      LIG  
ATOM   3946 C5   LIG     1      24.550  33.026   5.043  1.00  0.00      LIG  
ATOM   3947 C6   LIG     1      22.688  34.126   6.499  1.00  0.00      LIG  
ATOM   3948 C7   LIG     1      23.334  33.752   7.813  1.00  0.00      LIG  
ATOM   3949 C8   LIG     1      22.550  34.425   8.917  1.00  0.00      LIG  
ATOM   3950 C9   LIG     1      21.020  34.309   8.781  1.00  0.00      LIG  
ATOM   3951 C10  LIG     1      20.496  35.718   8.424  1.00  0.00      LIG  
ATOM   3952 C11  LIG     1      20.418  33.875  10.149  1.00  0.00      LIG  
ATOM   3953 C12  LIG     1      20.924  32.521  10.669  1.00  0.00      LIG  
ATOM   3954 C13  LIG     1      20.639  34.870  11.288  1.00  0.00      LIG  
ATOM   3955 C14  LIG     1      19.258  35.134  11.785  1.00  0.00      LIG  
ATOM   3956 C15  LIG     1      18.241  34.468  10.954  1.00  0.00      LIG  
ATOM   3957 C16  LIG     1      16.760  34.527  11.206  1.00  0.00      LIG  
ATOM   3958 C17  LIG     1      16.353  33.931  12.557  1.00  0.00      LIG  
ATOM   3959 C18  LIG     1      16.523  32.416  12.686  1.00  0.00      LIG  
ATOM   3960 C19  LIG     1      15.801  31.676  11.608  1.00  0.00      LIG  
ATOM   3961 C20  LIG     1      14.356  31.366  11.719  1.00  0.00      LIG  
ATOM   3962 C21  LIG     1      13.601  31.237  10.453  1.00  0.00      LIG  
ATOM   3963 C22  LIG     1      13.565  31.660  12.943  1.00  0.00      LIG  
ATOM   3964 C23  LIG     1      16.258  35.957  11.129  1.00  0.00      LIG  
ATOM   3965 C24  LIG     1      18.935  33.790  10.031  1.00  0.00      LIG  
ATOM   3966 C25  LIG     1      18.388  32.941   8.934  1.00  0.00      LIG  
ATOM   3967 C26  LIG     1      19.043  33.238   7.587  1.00  0.00      LIG  
ATOM   3968 C27  LIG     1      20.589  33.287   7.688  1.00  0.00      LIG  
ATOM   3969 C28  LIG     1      21.382  33.331   6.336  1.00  0.00      LIG  
ATOM   3970 C29  LIG     1      21.628  31.858   5.976  1.00  0.00      LIG  
ATOM   3971 O    LIG     1      23.406  35.041   3.067  1.00  0.00      LIG  
ATOM   3972 O1   LIG     1      19.006  35.818  12.766  1.00  0.00      LIG  
ATOM   3973 O2   LIG     1      17.896  32.052  12.674  1.00  0.00      LIG  
ATOM   3974 O3   LIG     1      18.591  32.202   6.718  1.00  0.00      LIG  
ATOM   3975 O4   LIG     1      15.344  30.343  11.937  1.00  0.00      LIG  
ATOM   3976 H    LIG     1      21.558  32.979   3.490  1.00  0.00      LIG  
ATOM   3977 H1   LIG     1      20.948  34.594   3.140  1.00  0.00      LIG  
ATOM   3978 H2   LIG     1      19.703  33.528   4.966  1.00  0.00      LIG  
ATOM   3979 H3   LIG     1      20.440  35.049   5.447  1.00  0.00      LIG  
ATOM   3980 H4   LIG     1      24.014  36.334   5.683  1.00  0.00      LIG  
ATOM   3981 H5   LIG     1      25.235  35.574   4.658  1.00  0.00      LIG  
ATOM   3982 H6   LIG     1      25.223  35.247   6.382  1.00  0.00      LIG  
ATOM   3983 H7   LIG     1      25.322  33.285   4.314  1.00  0.00      LIG  
ATOM   3984 H8   LIG     1      24.018  32.169   4.631  1.00  0.00      LIG  
ATOM   3985 H9   LIG     1      25.058  32.715   5.959  1.00  0.00      LIG  
ATOM   3986 H10  LIG     1      22.387  35.167   6.617  1.00  0.00      LIG  
ATOM   3987 H11  LIG     1      24.371  34.088   7.873  1.00  0.00      LIG  
ATOM   3988 H12  LIG     1      23.349  32.670   7.962  1.00  0.00      LIG  
ATOM   3989 H13  LIG     1      22.822  35.484   8.913  1.00  0.00      LIG  
ATOM   3990 H14  LIG     1      22.919  34.049   9.871  1.00  0.00      LIG  
ATOM   3991 H15  LIG     1      20.937  36.485   9.064  1.00  0.00      LIG  
ATOM   3992 H16  LIG     1      19.412  35.810   8.511  1.00  0.00      LIG  
ATOM   3993 H17  LIG     1      20.745  35.995   7.400  1.00  0.00      LIG  
ATOM   3994 H18  LIG     1      20.713  31.692   9.990  1.00  0.00      LIG  
ATOM   3995 H19  LIG     1      20.450  32.275  11.624  1.00  0.00      LIG  
ATOM   3996 H20  LIG     1      21.999  32.534  10.855  1.00  0.00      LIG  
ATOM   3997 H21  LIG     1      21.098  35.812  10.986  1.00  0.00      LIG  
ATOM   3998 H22  LIG     1      21.227  34.428  12.098  1.00  0.00      LIG  
ATOM   3999 H23  LIG     1      16.238  33.978  10.420  1.00  0.00      LIG  
ATOM   4000 H24  LIG     1      15.300  34.172  12.724  1.00  0.00      LIG  
ATOM   4001 H25  LIG     1      16.920  34.420  13.353  1.00  0.00      LIG  
ATOM   4002 H26  LIG     1      16.150  32.107  13.660  1.00  0.00      LIG  
ATOM   4003 H27  LIG     1      16.233  31.815  10.626  1.00  0.00      LIG  
ATOM   4004 H28  LIG     1      14.240  30.901   9.633  1.00  0.00      LIG  
ATOM   4005 H29  LIG     1      13.179  32.205  10.173  1.00  0.00      LIG  
ATOM   4006 H30  LIG     1      12.785  30.520  10.575  1.00  0.00      LIG  
ATOM   4007 H31  LIG     1      13.385  32.735  13.026  1.00  0.00      LIG  
ATOM   4008 H32  LIG     1      14.071  31.323  13.851  1.00  0.00      LIG  
ATOM   4009 H33  LIG     1      12.598  31.151  12.897  1.00  0.00      LIG  
ATOM   4010 H34  LIG     1      16.530  36.420  10.175  1.00  0.00      LIG  
ATOM   4011 H35  LIG     1      16.669  36.567  11.938  1.00  0.00      LIG  
ATOM   4012 H36  LIG     1      15.169  35.977  11.218  1.00  0.00      LIG  
ATOM   4013 H37  LIG     1      17.305  33.056   8.836  1.00  0.00      LIG  
ATOM   4014 H38  LIG     1      18.545  31.890   9.193  1.00  0.00      LIG  
ATOM   4015 H39  LIG     1      18.652  34.179   7.191  1.00  0.00      LIG  
ATOM   4016 H40  LIG     1      20.860  32.307   8.082  1.00  0.00      LIG  
ATOM   4017 H41  LIG     1      22.129  31.717   5.021  1.00  0.00      LIG  
ATOM   4018 H42  LIG     1      20.689  31.309   5.900  1.00  0.00      LIG  
ATOM   4019 H43  LIG     1      22.231  31.359   6.737  1.00  0.00      LIG  
ATOM   4020 H44  LIG     1      18.358  32.718  13.212  1.00  0.00      LIG  
ATOM   4021 H45  LIG     1      18.999  31.380   7.041  1.00  0.00      LIG  
TER
REMARK  Energy: 270.498
REMARK  SimpleFitness: 270.498
REMARK  FullFitness: -592.4433
REMARK  InterFull: -21.3343
REMARK  IntraFull: 298.878
REMARK  solvFull: -1064.25
REMARK  surfFull: 194.263
REMARK  extraFull: 0.0
REMARK  deltaGcompsolvpol: -1064.25
REMARK  deltaGcompsolvnonpol: 194.263
REMARK  deltaGprotsolvpol: -1064.84
REMARK  deltaGprotsolvnonpol: 187.286
REMARK  deltaGligsolvpol: -12.3049
REMARK  deltaGligsolvnonpol: 15.3188
REMARK  deltaGvdw: -21.3343
REMARK  deltaGelec: 0.0
REMARK  deltaG: -6.0081925
REMARK  Cluster: 3
REMARK  ClusterRank: 2
ATOM   3941 C    LIG     1      23.109  34.745   4.109  1.00  0.00      LIG  
ATOM   3942 C1   LIG     1      21.732  34.182   3.907  1.00  0.00      LIG  
ATOM   3943 C2   LIG     1      20.895  34.170   5.177  1.00  0.00      LIG  
ATOM   3944 C3   LIG     1      23.874  34.358   5.359  1.00  0.00      LIG  
ATOM   3945 C4   LIG     1      24.818  35.524   5.644  1.00  0.00      LIG  
ATOM   3946 C5   LIG     1      24.775  33.158   5.084  1.00  0.00      LIG  
ATOM   3947 C6   LIG     1      22.898  34.225   6.545  1.00  0.00      LIG  
ATOM   3948 C7   LIG     1      23.516  33.801   7.858  1.00  0.00      LIG  
ATOM   3949 C8   LIG     1      22.714  34.435   8.971  1.00  0.00      LIG  
ATOM   3950 C9   LIG     1      21.186  34.341   8.800  1.00  0.00      LIG  
ATOM   3951 C10  LIG     1      20.684  35.768   8.483  1.00  0.00      LIG  
ATOM   3952 C11  LIG     1      20.550  33.865  10.139  1.00  0.00      LIG  
ATOM   3953 C12  LIG     1      21.032  32.489  10.623  1.00  0.00      LIG  
ATOM   3954 C13  LIG     1      20.756  34.819  11.315  1.00  0.00      LIG  
ATOM   3955 C14  LIG     1      19.366  35.109  11.767  1.00  0.00      LIG  
ATOM   3956 C15  LIG     1      18.362  34.473  10.899  1.00  0.00      LIG  
ATOM   3957 C16  LIG     1      16.876  34.563  11.105  1.00  0.00      LIG  
ATOM   3958 C17  LIG     1      16.414  34.004  12.455  1.00  0.00      LIG  
ATOM   3959 C18  LIG     1      16.555  32.490  12.627  1.00  0.00      LIG  
ATOM   3960 C19  LIG     1      15.833  31.738  11.557  1.00  0.00      LIG  
ATOM   3961 C20  LIG     1      14.386  31.436  11.671  1.00  0.00      LIG  
ATOM   3962 C21  LIG     1      13.626  31.290  10.408  1.00  0.00      LIG  
ATOM   3963 C22  LIG     1      13.598  31.752  12.893  1.00  0.00      LIG  
ATOM   3964 C23  LIG     1      16.411  36.002  10.979  1.00  0.00      LIG  
ATOM   3965 C24  LIG     1      19.069  33.801   9.983  1.00  0.00      LIG  
ATOM   3966 C25  LIG     1      18.541  32.991   8.849  1.00  0.00      LIG  
ATOM   3967 C26  LIG     1      19.221  33.336   7.527  1.00  0.00      LIG  
ATOM   3968 C27  LIG     1      20.766  33.365   7.661  1.00  0.00      LIG  
ATOM   3969 C28  LIG     1      21.589  33.447   6.329  1.00  0.00      LIG  
ATOM   3970 C29  LIG     1      21.831  31.983   5.930  1.00  0.00      LIG  
ATOM   3971 O    LIG     1      23.687  35.260   3.164  1.00  0.00      LIG  
ATOM   3972 O1   LIG     1      19.097  35.790  12.747  1.00  0.00      LIG  
ATOM   3973 O2   LIG     1      17.920  32.096  12.641  1.00  0.00      LIG  
ATOM   3974 O3   LIG     1      18.774  32.344   6.606  1.00  0.00      LIG  
ATOM   3975 O4   LIG     1      15.369  30.411  11.903  1.00  0.00      LIG  
ATOM   3976 H    LIG     1      21.831  33.181   3.482  1.00  0.00      LIG  
ATOM   3977 H1   LIG     1      21.231  34.807   3.164  1.00  0.00      LIG  
ATOM   3978 H2   LIG     1      19.941  33.702   4.931  1.00  0.00      LIG  
ATOM   3979 H3   LIG     1      20.681  35.199   5.475  1.00  0.00      LIG  
ATOM   3980 H4   LIG     1      24.262  36.447   5.833  1.00  0.00      LIG  
ATOM   3981 H5   LIG     1      25.493  35.712   4.803  1.00  0.00      LIG  
ATOM   3982 H6   LIG     1      25.448  35.323   6.513  1.00  0.00      LIG  
ATOM   3983 H7   LIG     1      25.567  33.436   4.384  1.00  0.00      LIG  
ATOM   3984 H8   LIG     1      24.242  32.325   4.625  1.00  0.00      LIG  
ATOM   3985 H9   LIG     1      25.258  32.803   5.998  1.00  0.00      LIG  
ATOM   3986 H10  LIG     1      22.603  35.264   6.693  1.00  0.00      LIG  
ATOM   3987 H11  LIG     1      24.552  34.131   7.950  1.00  0.00      LIG  
ATOM   3988 H12  LIG     1      23.525  32.714   7.967  1.00  0.00      LIG  
ATOM   3989 H13  LIG     1      22.995  35.491   9.017  1.00  0.00      LIG  
ATOM   3990 H14  LIG     1      23.059  34.017   9.917  1.00  0.00      LIG  
ATOM   3991 H15  LIG     1      21.121  36.507   9.158  1.00  0.00      LIG  
ATOM   3992 H16  LIG     1      19.600  35.870   8.554  1.00  0.00      LIG  
ATOM   3993 H17  LIG     1      20.955  36.078   7.474  1.00  0.00      LIG  
ATOM   3994 H18  LIG     1      20.843  31.688   9.905  1.00  0.00      LIG  
ATOM   3995 H19  LIG     1      20.522  32.208  11.551  1.00  0.00      LIG  
ATOM   3996 H20  LIG     1      22.100  32.490  10.847  1.00  0.00      LIG  
ATOM   3997 H21  LIG     1      21.255  35.755  11.059  1.00  0.00      LIG  
ATOM   3998 H22  LIG     1      21.297  34.336  12.133  1.00  0.00      LIG  
ATOM   3999 H23  LIG     1      16.367  34.007  10.316  1.00  0.00      LIG  
ATOM   4000 H24  LIG     1      15.359  34.266  12.581  1.00  0.00      LIG  
ATOM   4001 H25  LIG     1      16.961  34.504  13.259  1.00  0.00      LIG  
ATOM   4002 H26  LIG     1      16.164  32.218  13.606  1.00  0.00      LIG  
ATOM   4003 H27  LIG     1      16.267  31.862  10.574  1.00  0.00      LIG  
ATOM   4004 H28  LIG     1      14.265  30.949   9.589  1.00  0.00      LIG  
ATOM   4005 H29  LIG     1      13.198  32.253  10.121  1.00  0.00      LIG  
ATOM   4006 H30  LIG     1      12.815  30.570  10.540  1.00  0.00      LIG  
ATOM   4007 H31  LIG     1      13.408  32.826  12.952  1.00  0.00      LIG  
ATOM   4008 H32  LIG     1      14.113  31.441  13.806  1.00  0.00      LIG  
ATOM   4009 H33  LIG     1      12.637  31.231  12.864  1.00  0.00      LIG  
ATOM   4010 H34  LIG     1      16.719  36.433  10.021  1.00  0.00      LIG  
ATOM   4011 H35  LIG     1      16.818  36.623  11.781  1.00  0.00      LIG  
ATOM   4012 H36  LIG     1      15.321  36.053  11.039  1.00  0.00      LIG  
ATOM   4013 H37  LIG     1      17.459  33.109   8.736  1.00  0.00      LIG  
ATOM   4014 H38  LIG     1      18.691  31.930   9.073  1.00  0.00      LIG  
ATOM   4015 H39  LIG     1      18.848  34.298   7.165  1.00  0.00      LIG  
ATOM   4016 H40  LIG     1      21.017  32.369   8.026  1.00  0.00      LIG  
ATOM   4017 H41  LIG     1      22.347  31.865   4.982  1.00  0.00      LIG  
ATOM   4018 H42  LIG     1      20.889  31.444   5.824  1.00  0.00      LIG  
ATOM   4019 H43  LIG     1      22.418  31.457   6.687  1.00  0.00      LIG  
ATOM   4020 H44  LIG     1      18.394  32.781  13.144  1.00  0.00      LIG  
ATOM   4021 H45  LIG     1      19.206  31.514   6.872  1.00  0.00      LIG  
TER
REMARK  Energy: 270.498
REMARK  SimpleFitness: 270.498
REMARK  FullFitness: -592.4433
REMARK  InterFull: -21.3343
REMARK  IntraFull: 298.878
REMARK  solvFull: -1064.25
REMARK  surfFull: 194.263
REMARK  extraFull: 0.0
REMARK  deltaGcompsolvpol: -1064.25
REMARK  deltaGcompsolvnonpol: 194.263
REMARK  deltaGprotsolvpol: -1064.84
REMARK  deltaGprotsolvnonpol: 187.286
REMARK  deltaGligsolvpol: -12.3049
REMARK  deltaGligsolvnonpol: 15.3188
REMARK  deltaGvdw: -21.3343
REMARK  deltaGelec: 0.0
REMARK  deltaG: -6.0081925
REMARK  Cluster: 3
REMARK  ClusterRank: 3
ATOM   3941 C    LIG     1      23.109  34.745   4.109  1.00  0.00      LIG  
ATOM   3942 C1   LIG     1      21.732  34.182   3.907  1.00  0.00      LIG  
ATOM   3943 C2   LIG     1      20.895  34.170   5.177  1.00  0.00      LIG  
ATOM   3944 C3   LIG     1      23.874  34.358   5.359  1.00  0.00      LIG  
ATOM   3945 C4   LIG     1      24.818  35.524   5.644  1.00  0.00      LIG  
ATOM   3946 C5   LIG     1      24.775  33.158   5.084  1.00  0.00      LIG  
ATOM   3947 C6   LIG     1      22.898  34.225   6.545  1.00  0.00      LIG  
ATOM   3948 C7   LIG     1      23.516  33.801   7.858  1.00  0.00      LIG  
ATOM   3949 C8   LIG     1      22.714  34.435   8.971  1.00  0.00      LIG  
ATOM   3950 C9   LIG     1      21.186  34.341   8.800  1.00  0.00      LIG  
ATOM   3951 C10  LIG     1      20.684  35.768   8.483  1.00  0.00      LIG  
ATOM   3952 C11  LIG     1      20.550  33.865  10.139  1.00  0.00      LIG  
ATOM   3953 C12  LIG     1      21.032  32.489  10.623  1.00  0.00      LIG  
ATOM   3954 C13  LIG     1      20.756  34.819  11.315  1.00  0.00      LIG  
ATOM   3955 C14  LIG     1      19.366  35.109  11.767  1.00  0.00      LIG  
ATOM   3956 C15  LIG     1      18.362  34.473  10.899  1.00  0.00      LIG  
ATOM   3957 C16  LIG     1      16.876  34.563  11.105  1.00  0.00      LIG  
ATOM   3958 C17  LIG     1      16.414  34.004  12.455  1.00  0.00      LIG  
ATOM   3959 C18  LIG     1      16.555  32.490  12.627  1.00  0.00      LIG  
ATOM   3960 C19  LIG     1      15.833  31.738  11.557  1.00  0.00      LIG  
ATOM   3961 C20  LIG     1      14.386  31.436  11.671  1.00  0.00      LIG  
ATOM   3962 C21  LIG     1      13.626  31.290  10.408  1.00  0.00      LIG  
ATOM   3963 C22  LIG     1      13.598  31.752  12.893  1.00  0.00      LIG  
ATOM   3964 C23  LIG     1      16.411  36.002  10.979  1.00  0.00      LIG  
ATOM   3965 C24  LIG     1      19.069  33.801   9.983  1.00  0.00      LIG  
ATOM   3966 C25  LIG     1      18.541  32.991   8.849  1.00  0.00      LIG  
ATOM   3967 C26  LIG     1      19.221  33.336   7.527  1.00  0.00      LIG  
ATOM   3968 C27  LIG     1      20.766  33.365   7.661  1.00  0.00      LIG  
ATOM   3969 C28  LIG     1      21.589  33.447   6.329  1.00  0.00      LIG  
ATOM   3970 C29  LIG     1      21.831  31.983   5.930  1.00  0.00      LIG  
ATOM   3971 O    LIG     1      23.687  35.260   3.164  1.00  0.00      LIG  
ATOM   3972 O1   LIG     1      19.097  35.790  12.747  1.00  0.00      LIG  
ATOM   3973 O2   LIG     1      17.920  32.096  12.641  1.00  0.00      LIG  
ATOM   3974 O3   LIG     1      18.774  32.344   6.606  1.00  0.00      LIG  
ATOM   3975 O4   LIG     1      15.369  30.411  11.903  1.00  0.00      LIG  
ATOM   3976 H    LIG     1      21.831  33.181   3.482  1.00  0.00      LIG  
ATOM   3977 H1   LIG     1      21.231  34.807   3.164  1.00  0.00      LIG  
ATOM   3978 H2   LIG     1      19.941  33.702   4.931  1.00  0.00      LIG  
ATOM   3979 H3   LIG     1      20.681  35.199   5.475  1.00  0.00      LIG  
ATOM   3980 H4   LIG     1      24.262  36.447   5.833  1.00  0.00      LIG  
ATOM   3981 H5   LIG     1      25.493  35.712   4.803  1.00  0.00      LIG  
ATOM   3982 H6   LIG     1      25.448  35.323   6.513  1.00  0.00      LIG  
ATOM   3983 H7   LIG     1      25.567  33.436   4.384  1.00  0.00      LIG  
ATOM   3984 H8   LIG     1      24.242  32.325   4.625  1.00  0.00      LIG  
ATOM   3985 H9   LIG     1      25.258  32.803   5.998  1.00  0.00      LIG  
ATOM   3986 H10  LIG     1      22.603  35.264   6.693  1.00  0.00      LIG  
ATOM   3987 H11  LIG     1      24.552  34.131   7.950  1.00  0.00      LIG  
ATOM   3988 H12  LIG     1      23.525  32.714   7.967  1.00  0.00      LIG  
ATOM   3989 H13  LIG     1      22.995  35.491   9.017  1.00  0.00      LIG  
ATOM   3990 H14  LIG     1      23.059  34.017   9.917  1.00  0.00      LIG  
ATOM   3991 H15  LIG     1      21.121  36.507   9.158  1.00  0.00      LIG  
ATOM   3992 H16  LIG     1      19.600  35.870   8.554  1.00  0.00      LIG  
ATOM   3993 H17  LIG     1      20.955  36.078   7.474  1.00  0.00      LIG  
ATOM   3994 H18  LIG     1      20.843  31.688   9.905  1.00  0.00      LIG  
ATOM   3995 H19  LIG     1      20.522  32.208  11.551  1.00  0.00      LIG  
ATOM   3996 H20  LIG     1      22.100  32.490  10.847  1.00  0.00      LIG  
ATOM   3997 H21  LIG     1      21.255  35.755  11.059  1.00  0.00      LIG  
ATOM   3998 H22  LIG     1      21.297  34.336  12.133  1.00  0.00      LIG  
ATOM   3999 H23  LIG     1      16.367  34.007  10.316  1.00  0.00      LIG  
ATOM   4000 H24  LIG     1      15.359  34.266  12.581  1.00  0.00      LIG  
ATOM   4001 H25  LIG     1      16.961  34.504  13.259  1.00  0.00      LIG  
ATOM   4002 H26  LIG     1      16.164  32.218  13.606  1.00  0.00      LIG  
ATOM   4003 H27  LIG     1      16.267  31.862  10.574  1.00  0.00      LIG  
ATOM   4004 H28  LIG     1      14.265  30.949   9.589  1.00  0.00      LIG  
ATOM   4005 H29  LIG     1      13.198  32.253  10.121  1.00  0.00      LIG  
ATOM   4006 H30  LIG     1      12.815  30.570  10.540  1.00  0.00      LIG  
ATOM   4007 H31  LIG     1      13.408  32.826  12.952  1.00  0.00      LIG  
ATOM   4008 H32  LIG     1      14.113  31.441  13.806  1.00  0.00      LIG  
ATOM   4009 H33  LIG     1      12.637  31.231  12.864  1.00  0.00      LIG  
ATOM   4010 H34  LIG     1      16.719  36.433  10.021  1.00  0.00      LIG  
ATOM   4011 H35  LIG     1      16.818  36.623  11.781  1.00  0.00      LIG  
ATOM   4012 H36  LIG     1      15.321  36.053  11.039  1.00  0.00      LIG  
ATOM   4013 H37  LIG     1      17.459  33.109   8.736  1.00  0.00      LIG  
ATOM   4014 H38  LIG     1      18.691  31.930   9.073  1.00  0.00      LIG  
ATOM   4015 H39  LIG     1      18.848  34.298   7.165  1.00  0.00      LIG  
ATOM   4016 H40  LIG     1      21.017  32.369   8.026  1.00  0.00      LIG  
ATOM   4017 H41  LIG     1      22.347  31.865   4.982  1.00  0.00      LIG  
ATOM   4018 H42  LIG     1      20.889  31.444   5.824  1.00  0.00      LIG  
ATOM   4019 H43  LIG     1      22.418  31.457   6.687  1.00  0.00      LIG  
ATOM   4020 H44  LIG     1      18.394  32.781  13.144  1.00  0.00      LIG  
ATOM   4021 H45  LIG     1      19.206  31.514   6.872  1.00  0.00      LIG  
TER
REMARK  Energy: 270.829
REMARK  SimpleFitness: 270.829
REMARK  FullFitness: -591.44336
REMARK  InterFull: -19.4703
REMARK  IntraFull: 300.964
REMARK  solvFull: -1066.87
REMARK  surfFull: 193.933
REMARK  extraFull: 0.0
REMARK  deltaGcompsolvpol: -1066.87
REMARK  deltaGcompsolvnonpol: 193.933
REMARK  deltaGprotsolvpol: -1064.84
REMARK  deltaGprotsolvnonpol: 187.286
REMARK  deltaGligsolvpol: -12.8402
REMARK  deltaGligsolvnonpol: 15.2973
REMARK  deltaGvdw: -19.4703
REMARK  deltaGelec: 0.0
REMARK  deltaG: -5.988626
REMARK  Cluster: 3
REMARK  ClusterRank: 4
ATOM   3941 C    LIG     1      23.027  34.287   4.067  1.00  0.00      LIG  
ATOM   3942 C1   LIG     1      21.654  33.709   3.882  1.00  0.00      LIG  
ATOM   3943 C2   LIG     1      20.774  33.832   5.118  1.00  0.00      LIG  
ATOM   3944 C3   LIG     1      23.743  34.056   5.382  1.00  0.00      LIG  
ATOM   3945 C4   LIG     1      24.658  35.263   5.571  1.00  0.00      LIG  
ATOM   3946 C5   LIG     1      24.673  32.851   5.281  1.00  0.00      LIG  
ATOM   3947 C6   LIG     1      22.725  34.040   6.540  1.00  0.00      LIG  
ATOM   3948 C7   LIG     1      23.298  33.757   7.910  1.00  0.00      LIG  
ATOM   3949 C8   LIG     1      22.459  34.510   8.917  1.00  0.00      LIG  
ATOM   3950 C9   LIG     1      20.938  34.384   8.710  1.00  0.00      LIG  
ATOM   3951 C10  LIG     1      20.436  35.763   8.230  1.00  0.00      LIG  
ATOM   3952 C11  LIG     1      20.263  34.044  10.071  1.00  0.00      LIG  
ATOM   3953 C12  LIG     1      20.742  32.730  10.707  1.00  0.00      LIG  
ATOM   3954 C13  LIG     1      20.428  35.114  11.149  1.00  0.00      LIG  
ATOM   3955 C14  LIG     1      19.024  35.411  11.557  1.00  0.00      LIG  
ATOM   3956 C15  LIG     1      18.049  34.674  10.733  1.00  0.00      LIG  
ATOM   3957 C16  LIG     1      16.559  34.732  10.933  1.00  0.00      LIG  
ATOM   3958 C17  LIG     1      16.113  34.217  12.306  1.00  0.00      LIG  
ATOM   3959 C18  LIG     1      16.372  32.734  12.595  1.00  0.00      LIG  
ATOM   3960 C19  LIG     1      15.732  31.861  11.571  1.00  0.00      LIG  
ATOM   3961 C20  LIG     1      14.335  31.398  11.733  1.00  0.00      LIG  
ATOM   3962 C21  LIG     1      13.576  31.178  10.484  1.00  0.00      LIG  
ATOM   3963 C22  LIG     1      13.545  31.638  12.970  1.00  0.00      LIG  
ATOM   3964 C23  LIG     1      16.038  36.148  10.758  1.00  0.00      LIG  
ATOM   3965 C24  LIG     1      18.786  33.943   9.889  1.00  0.00      LIG  
ATOM   3966 C25  LIG     1      18.299  33.018   8.824  1.00  0.00      LIG  
ATOM   3967 C26  LIG     1      19.019  33.234   7.493  1.00  0.00      LIG  
ATOM   3968 C27  LIG     1      20.560  33.288   7.670  1.00  0.00      LIG  
ATOM   3969 C28  LIG     1      21.427  33.236   6.362  1.00  0.00      LIG  
ATOM   3970 C29  LIG     1      21.686  31.741   6.124  1.00  0.00      LIG  
ATOM   3971 O    LIG     1      23.643  34.686   3.089  1.00  0.00      LIG  
ATOM   3972 O1   LIG     1      18.725  36.174  12.462  1.00  0.00      LIG  
ATOM   3973 O2   LIG     1      17.760  32.439  12.665  1.00  0.00      LIG  
ATOM   3974 O3   LIG     1      18.608  32.148   6.668  1.00  0.00      LIG  
ATOM   3975 O4   LIG     1      15.438  30.498  11.954  1.00  0.00      LIG  
ATOM   3976 H    LIG     1      21.761  32.668   3.569  1.00  0.00      LIG  
ATOM   3977 H1   LIG     1      21.182  34.252   3.060  1.00  0.00      LIG  
ATOM   3978 H2   LIG     1      19.826  33.342   4.891  1.00  0.00      LIG  
ATOM   3979 H3   LIG     1      20.555  34.889   5.297  1.00  0.00      LIG  
ATOM   3980 H4   LIG     1      24.083  36.193   5.626  1.00  0.00      LIG  
ATOM   3981 H5   LIG     1      25.370  35.363   4.746  1.00  0.00      LIG  
ATOM   3982 H6   LIG     1      25.249  35.179   6.486  1.00  0.00      LIG  
ATOM   3983 H7   LIG     1      25.471  33.052   4.560  1.00  0.00      LIG  
ATOM   3984 H8   LIG     1      24.166  31.952   4.932  1.00  0.00      LIG  
ATOM   3985 H9   LIG     1      25.149  32.631   6.240  1.00  0.00      LIG  
ATOM   3986 H10  LIG     1      22.422  35.087   6.568  1.00  0.00      LIG  
ATOM   3987 H11  LIG     1      24.331  34.094   8.002  1.00  0.00      LIG  
ATOM   3988 H12  LIG     1      23.296  32.689   8.137  1.00  0.00      LIG  
ATOM   3989 H13  LIG     1      22.733  35.566   8.845  1.00  0.00      LIG  
ATOM   3990 H14  LIG     1      22.775  34.210   9.916  1.00  0.00      LIG  
ATOM   3991 H15  LIG     1      20.852  36.572   8.833  1.00  0.00      LIG  
ATOM   3992 H16  LIG     1      19.349  35.862   8.263  1.00  0.00      LIG  
ATOM   3993 H17  LIG     1      20.732  35.966   7.202  1.00  0.00      LIG  
ATOM   3994 H18  LIG     1      20.541  31.851  10.089  1.00  0.00      LIG  
ATOM   3995 H19  LIG     1      20.242  32.561  11.664  1.00  0.00      LIG  
ATOM   3996 H20  LIG     1      21.812  32.746  10.919  1.00  0.00      LIG  
ATOM   3997 H21  LIG     1      20.904  36.034  10.807  1.00  0.00      LIG  
ATOM   3998 H22  LIG     1      20.968  34.728  12.018  1.00  0.00      LIG  
ATOM   3999 H23  LIG     1      16.069  34.127  10.166  1.00  0.00      LIG  
ATOM   4000 H24  LIG     1      15.036  34.392  12.390  1.00  0.00      LIG  
ATOM   4001 H25  LIG     1      16.593  34.816  13.084  1.00  0.00      LIG  
ATOM   4002 H26  LIG     1      15.979  32.507  13.583  1.00  0.00      LIG  
ATOM   4003 H27  LIG     1      16.126  32.004  10.575  1.00  0.00      LIG  
ATOM   4004 H28  LIG     1      14.220  30.830   9.674  1.00  0.00      LIG  
ATOM   4005 H29  LIG     1      13.126  32.118  10.161  1.00  0.00      LIG  
ATOM   4006 H30  LIG     1      12.780  30.446  10.640  1.00  0.00      LIG  
ATOM   4007 H31  LIG     1      13.333  32.704  13.083  1.00  0.00      LIG  
ATOM   4008 H32  LIG     1      14.073  31.296  13.864  1.00  0.00      LIG  
ATOM   4009 H33  LIG     1      12.595  31.100  12.923  1.00  0.00      LIG  
ATOM   4010 H34  LIG     1      16.317  36.556   9.782  1.00  0.00      LIG  
ATOM   4011 H35  LIG     1      16.427  36.815  11.533  1.00  0.00      LIG  
ATOM   4012 H36  LIG     1      14.947  36.161  10.833  1.00  0.00      LIG  
ATOM   4013 H37  LIG     1      17.220  33.116   8.666  1.00  0.00      LIG  
ATOM   4014 H38  LIG     1      18.451  31.987   9.161  1.00  0.00      LIG  
ATOM   4015 H39  LIG     1      18.654  34.151   7.020  1.00  0.00      LIG  
ATOM   4016 H40  LIG     1      20.803  32.339   8.146  1.00  0.00      LIG  
ATOM   4017 H41  LIG     1      22.249  31.530   5.218  1.00  0.00      LIG  
ATOM   4018 H42  LIG     1      20.751  31.190   6.026  1.00  0.00      LIG  
ATOM   4019 H43  LIG     1      22.237  31.296   6.955  1.00  0.00      LIG  
ATOM   4020 H44  LIG     1      18.143  32.728  11.820  1.00  0.00      LIG  
ATOM   4021 H45  LIG     1      19.025  31.350   7.036  1.00  0.00      LIG  
TER
REMARK  Energy: 270.829
REMARK  SimpleFitness: 270.829
REMARK  FullFitness: -591.44336
REMARK  InterFull: -19.4703
REMARK  IntraFull: 300.964
REMARK  solvFull: -1066.87
REMARK  surfFull: 193.933
REMARK  extraFull: 0.0
REMARK  deltaGcompsolvpol: -1066.87
REMARK  deltaGcompsolvnonpol: 193.933
REMARK  deltaGprotsolvpol: -1064.84
REMARK  deltaGprotsolvnonpol: 187.286
REMARK  deltaGligsolvpol: -12.8402
REMARK  deltaGligsolvnonpol: 15.2973
REMARK  deltaGvdw: -19.4703
REMARK  deltaGelec: 0.0
REMARK  deltaG: -5.988626
REMARK  Cluster: 3
REMARK  ClusterRank: 5
ATOM   3941 C    LIG     1      23.027  34.287   4.067  1.00  0.00      LIG  
ATOM   3942 C1   LIG     1      21.654  33.709   3.882  1.00  0.00      LIG  
ATOM   3943 C2   LIG     1      20.774  33.832   5.118  1.00  0.00      LIG  
ATOM   3944 C3   LIG     1      23.743  34.056   5.382  1.00  0.00      LIG  
ATOM   3945 C4   LIG     1      24.658  35.263   5.571  1.00  0.00      LIG  
ATOM   3946 C5   LIG     1      24.673  32.851   5.281  1.00  0.00      LIG  
ATOM   3947 C6   LIG     1      22.725  34.040   6.540  1.00  0.00      LIG  
ATOM   3948 C7   LIG     1      23.298  33.757   7.910  1.00  0.00      LIG  
ATOM   3949 C8   LIG     1      22.459  34.510   8.917  1.00  0.00      LIG  
ATOM   3950 C9   LIG     1      20.938  34.384   8.710  1.00  0.00      LIG  
ATOM   3951 C10  LIG     1      20.436  35.763   8.230  1.00  0.00      LIG  
ATOM   3952 C11  LIG     1      20.263  34.044  10.071  1.00  0.00      LIG  
ATOM   3953 C12  LIG     1      20.742  32.730  10.707  1.00  0.00      LIG  
ATOM   3954 C13  LIG     1      20.428  35.114  11.149  1.00  0.00      LIG  
ATOM   3955 C14  LIG     1      19.024  35.411  11.557  1.00  0.00      LIG  
ATOM   3956 C15  LIG     1      18.049  34.674  10.733  1.00  0.00      LIG  
ATOM   3957 C16  LIG     1      16.559  34.732  10.933  1.00  0.00      LIG  
ATOM   3958 C17  LIG     1      16.113  34.217  12.306  1.00  0.00      LIG  
ATOM   3959 C18  LIG     1      16.372  32.734  12.595  1.00  0.00      LIG  
ATOM   3960 C19  LIG     1      15.732  31.861  11.571  1.00  0.00      LIG  
ATOM   3961 C20  LIG     1      14.335  31.398  11.733  1.00  0.00      LIG  
ATOM   3962 C21  LIG     1      13.576  31.178  10.484  1.00  0.00      LIG  
ATOM   3963 C22  LIG     1      13.545  31.638  12.970  1.00  0.00      LIG  
ATOM   3964 C23  LIG     1      16.038  36.148  10.758  1.00  0.00      LIG  
ATOM   3965 C24  LIG     1      18.786  33.943   9.889  1.00  0.00      LIG  
ATOM   3966 C25  LIG     1      18.299  33.018   8.824  1.00  0.00      LIG  
ATOM   3967 C26  LIG     1      19.019  33.234   7.493  1.00  0.00      LIG  
ATOM   3968 C27  LIG     1      20.560  33.288   7.670  1.00  0.00      LIG  
ATOM   3969 C28  LIG     1      21.427  33.236   6.362  1.00  0.00      LIG  
ATOM   3970 C29  LIG     1      21.686  31.741   6.124  1.00  0.00      LIG  
ATOM   3971 O    LIG     1      23.643  34.686   3.089  1.00  0.00      LIG  
ATOM   3972 O1   LIG     1      18.725  36.174  12.462  1.00  0.00      LIG  
ATOM   3973 O2   LIG     1      17.760  32.439  12.665  1.00  0.00      LIG  
ATOM   3974 O3   LIG     1      18.608  32.148   6.668  1.00  0.00      LIG  
ATOM   3975 O4   LIG     1      15.438  30.498  11.954  1.00  0.00      LIG  
ATOM   3976 H    LIG     1      21.761  32.668   3.569  1.00  0.00      LIG  
ATOM   3977 H1   LIG     1      21.182  34.252   3.060  1.00  0.00      LIG  
ATOM   3978 H2   LIG     1      19.826  33.342   4.891  1.00  0.00      LIG  
ATOM   3979 H3   LIG     1      20.555  34.889   5.297  1.00  0.00      LIG  
ATOM   3980 H4   LIG     1      24.083  36.193   5.626  1.00  0.00      LIG  
ATOM   3981 H5   LIG     1      25.370  35.363   4.746  1.00  0.00      LIG  
ATOM   3982 H6   LIG     1      25.249  35.179   6.486  1.00  0.00      LIG  
ATOM   3983 H7   LIG     1      25.471  33.052   4.560  1.00  0.00      LIG  
ATOM   3984 H8   LIG     1      24.166  31.952   4.932  1.00  0.00      LIG  
ATOM   3985 H9   LIG     1      25.149  32.631   6.240  1.00  0.00      LIG  
ATOM   3986 H10  LIG     1      22.422  35.087   6.568  1.00  0.00      LIG  
ATOM   3987 H11  LIG     1      24.331  34.094   8.002  1.00  0.00      LIG  
ATOM   3988 H12  LIG     1      23.296  32.689   8.137  1.00  0.00      LIG  
ATOM   3989 H13  LIG     1      22.733  35.566   8.845  1.00  0.00      LIG  
ATOM   3990 H14  LIG     1      22.775  34.210   9.916  1.00  0.00      LIG  
ATOM   3991 H15  LIG     1      20.852  36.572   8.833  1.00  0.00      LIG  
ATOM   3992 H16  LIG     1      19.349  35.862   8.263  1.00  0.00      LIG  
ATOM   3993 H17  LIG     1      20.732  35.966   7.202  1.00  0.00      LIG  
ATOM   3994 H18  LIG     1      20.541  31.851  10.089  1.00  0.00      LIG  
ATOM   3995 H19  LIG     1      20.242  32.561  11.664  1.00  0.00      LIG  
ATOM   3996 H20  LIG     1      21.812  32.746  10.919  1.00  0.00      LIG  
ATOM   3997 H21  LIG     1      20.904  36.034  10.807  1.00  0.00      LIG  
ATOM   3998 H22  LIG     1      20.968  34.728  12.018  1.00  0.00      LIG  
ATOM   3999 H23  LIG     1      16.069  34.127  10.166  1.00  0.00      LIG  
ATOM   4000 H24  LIG     1      15.036  34.392  12.390  1.00  0.00      LIG  
ATOM   4001 H25  LIG     1      16.593  34.816  13.084  1.00  0.00      LIG  
ATOM   4002 H26  LIG     1      15.979  32.507  13.583  1.00  0.00      LIG  
ATOM   4003 H27  LIG     1      16.126  32.004  10.575  1.00  0.00      LIG  
ATOM   4004 H28  LIG     1      14.220  30.830   9.674  1.00  0.00      LIG  
ATOM   4005 H29  LIG     1      13.126  32.118  10.161  1.00  0.00      LIG  
ATOM   4006 H30  LIG     1      12.780  30.446  10.640  1.00  0.00      LIG  
ATOM   4007 H31  LIG     1      13.333  32.704  13.083  1.00  0.00      LIG  
ATOM   4008 H32  LIG     1      14.073  31.296  13.864  1.00  0.00      LIG  
ATOM   4009 H33  LIG     1      12.595  31.100  12.923  1.00  0.00      LIG  
ATOM   4010 H34  LIG     1      16.317  36.556   9.782  1.00  0.00      LIG  
ATOM   4011 H35  LIG     1      16.427  36.815  11.533  1.00  0.00      LIG  
ATOM   4012 H36  LIG     1      14.947  36.161  10.833  1.00  0.00      LIG  
ATOM   4013 H37  LIG     1      17.220  33.116   8.666  1.00  0.00      LIG  
ATOM   4014 H38  LIG     1      18.451  31.987   9.161  1.00  0.00      LIG  
ATOM   4015 H39  LIG     1      18.654  34.151   7.020  1.00  0.00      LIG  
ATOM   4016 H40  LIG     1      20.803  32.339   8.146  1.00  0.00      LIG  
ATOM   4017 H41  LIG     1      22.249  31.530   5.218  1.00  0.00      LIG  
ATOM   4018 H42  LIG     1      20.751  31.190   6.026  1.00  0.00      LIG  
ATOM   4019 H43  LIG     1      22.237  31.296   6.955  1.00  0.00      LIG  
ATOM   4020 H44  LIG     1      18.143  32.728  11.820  1.00  0.00      LIG  
ATOM   4021 H45  LIG     1      19.025  31.350   7.036  1.00  0.00      LIG  
TER
REMARK  Energy: 270.829
REMARK  SimpleFitness: 270.829
REMARK  FullFitness: -591.44336
REMARK  InterFull: -19.4703
REMARK  IntraFull: 300.964
REMARK  solvFull: -1066.87
REMARK  surfFull: 193.933
REMARK  extraFull: 0.0
REMARK  deltaGcompsolvpol: -1066.87
REMARK  deltaGcompsolvnonpol: 193.933
REMARK  deltaGprotsolvpol: -1064.84
REMARK  deltaGprotsolvnonpol: 187.286
REMARK  deltaGligsolvpol: -12.8402
REMARK  deltaGligsolvnonpol: 15.2973
REMARK  deltaGvdw: -19.4703
REMARK  deltaGelec: 0.0
REMARK  deltaG: -5.988626
REMARK  Cluster: 3
REMARK  ClusterRank: 6
ATOM   3941 C    LIG     1      23.027  34.287   4.067  1.00  0.00      LIG  
ATOM   3942 C1   LIG     1      21.654  33.709   3.882  1.00  0.00      LIG  
ATOM   3943 C2   LIG     1      20.774  33.832   5.118  1.00  0.00      LIG  
ATOM   3944 C3   LIG     1      23.743  34.056   5.382  1.00  0.00      LIG  
ATOM   3945 C4   LIG     1      24.658  35.263   5.571  1.00  0.00      LIG  
ATOM   3946 C5   LIG     1      24.673  32.851   5.281  1.00  0.00      LIG  
ATOM   3947 C6   LIG     1      22.725  34.040   6.540  1.00  0.00      LIG  
ATOM   3948 C7   LIG     1      23.298  33.757   7.910  1.00  0.00      LIG  
ATOM   3949 C8   LIG     1      22.459  34.510   8.917  1.00  0.00      LIG  
ATOM   3950 C9   LIG     1      20.938  34.384   8.710  1.00  0.00      LIG  
ATOM   3951 C10  LIG     1      20.436  35.763   8.230  1.00  0.00      LIG  
ATOM   3952 C11  LIG     1      20.263  34.044  10.071  1.00  0.00      LIG  
ATOM   3953 C12  LIG     1      20.742  32.730  10.707  1.00  0.00      LIG  
ATOM   3954 C13  LIG     1      20.428  35.114  11.149  1.00  0.00      LIG  
ATOM   3955 C14  LIG     1      19.024  35.411  11.557  1.00  0.00      LIG  
ATOM   3956 C15  LIG     1      18.049  34.674  10.733  1.00  0.00      LIG  
ATOM   3957 C16  LIG     1      16.559  34.732  10.933  1.00  0.00      LIG  
ATOM   3958 C17  LIG     1      16.113  34.217  12.306  1.00  0.00      LIG  
ATOM   3959 C18  LIG     1      16.372  32.734  12.595  1.00  0.00      LIG  
ATOM   3960 C19  LIG     1      15.732  31.861  11.571  1.00  0.00      LIG  
ATOM   3961 C20  LIG     1      14.335  31.398  11.733  1.00  0.00      LIG  
ATOM   3962 C21  LIG     1      13.576  31.178  10.484  1.00  0.00      LIG  
ATOM   3963 C22  LIG     1      13.545  31.638  12.970  1.00  0.00      LIG  
ATOM   3964 C23  LIG     1      16.038  36.148  10.758  1.00  0.00      LIG  
ATOM   3965 C24  LIG     1      18.786  33.943   9.889  1.00  0.00      LIG  
ATOM   3966 C25  LIG     1      18.299  33.018   8.824  1.00  0.00      LIG  
ATOM   3967 C26  LIG     1      19.019  33.234   7.493  1.00  0.00      LIG  
ATOM   3968 C27  LIG     1      20.560  33.288   7.670  1.00  0.00      LIG  
ATOM   3969 C28  LIG     1      21.427  33.236   6.362  1.00  0.00      LIG  
ATOM   3970 C29  LIG     1      21.686  31.741   6.124  1.00  0.00      LIG  
ATOM   3971 O    LIG     1      23.643  34.686   3.089  1.00  0.00      LIG  
ATOM   3972 O1   LIG     1      18.725  36.174  12.462  1.00  0.00      LIG  
ATOM   3973 O2   LIG     1      17.760  32.439  12.665  1.00  0.00      LIG  
ATOM   3974 O3   LIG     1      18.608  32.148   6.668  1.00  0.00      LIG  
ATOM   3975 O4   LIG     1      15.438  30.498  11.954  1.00  0.00      LIG  
ATOM   3976 H    LIG     1      21.761  32.668   3.569  1.00  0.00      LIG  
ATOM   3977 H1   LIG     1      21.182  34.252   3.060  1.00  0.00      LIG  
ATOM   3978 H2   LIG     1      19.826  33.342   4.891  1.00  0.00      LIG  
ATOM   3979 H3   LIG     1      20.555  34.889   5.297  1.00  0.00      LIG  
ATOM   3980 H4   LIG     1      24.083  36.193   5.626  1.00  0.00      LIG  
ATOM   3981 H5   LIG     1      25.370  35.363   4.746  1.00  0.00      LIG  
ATOM   3982 H6   LIG     1      25.249  35.179   6.486  1.00  0.00      LIG  
ATOM   3983 H7   LIG     1      25.471  33.052   4.560  1.00  0.00      LIG  
ATOM   3984 H8   LIG     1      24.166  31.952   4.932  1.00  0.00      LIG  
ATOM   3985 H9   LIG     1      25.149  32.631   6.240  1.00  0.00      LIG  
ATOM   3986 H10  LIG     1      22.422  35.087   6.568  1.00  0.00      LIG  
ATOM   3987 H11  LIG     1      24.331  34.094   8.002  1.00  0.00      LIG  
ATOM   3988 H12  LIG     1      23.296  32.689   8.137  1.00  0.00      LIG  
ATOM   3989 H13  LIG     1      22.733  35.566   8.845  1.00  0.00      LIG  
ATOM   3990 H14  LIG     1      22.775  34.210   9.916  1.00  0.00      LIG  
ATOM   3991 H15  LIG     1      20.852  36.572   8.833  1.00  0.00      LIG  
ATOM   3992 H16  LIG     1      19.349  35.862   8.263  1.00  0.00      LIG  
ATOM   3993 H17  LIG     1      20.732  35.966   7.202  1.00  0.00      LIG  
ATOM   3994 H18  LIG     1      20.541  31.851  10.089  1.00  0.00      LIG  
ATOM   3995 H19  LIG     1      20.242  32.561  11.664  1.00  0.00      LIG  
ATOM   3996 H20  LIG     1      21.812  32.746  10.919  1.00  0.00      LIG  
ATOM   3997 H21  LIG     1      20.904  36.034  10.807  1.00  0.00      LIG  
ATOM   3998 H22  LIG     1      20.968  34.728  12.018  1.00  0.00      LIG  
ATOM   3999 H23  LIG     1      16.069  34.127  10.166  1.00  0.00      LIG  
ATOM   4000 H24  LIG     1      15.036  34.392  12.390  1.00  0.00      LIG  
ATOM   4001 H25  LIG     1      16.593  34.816  13.084  1.00  0.00      LIG  
ATOM   4002 H26  LIG     1      15.979  32.507  13.583  1.00  0.00      LIG  
ATOM   4003 H27  LIG     1      16.126  32.004  10.575  1.00  0.00      LIG  
ATOM   4004 H28  LIG     1      14.220  30.830   9.674  1.00  0.00      LIG  
ATOM   4005 H29  LIG     1      13.126  32.118  10.161  1.00  0.00      LIG  
ATOM   4006 H30  LIG     1      12.780  30.446  10.640  1.00  0.00      LIG  
ATOM   4007 H31  LIG     1      13.333  32.704  13.083  1.00  0.00      LIG  
ATOM   4008 H32  LIG     1      14.073  31.296  13.864  1.00  0.00      LIG  
ATOM   4009 H33  LIG     1      12.595  31.100  12.923  1.00  0.00      LIG  
ATOM   4010 H34  LIG     1      16.317  36.556   9.782  1.00  0.00      LIG  
ATOM   4011 H35  LIG     1      16.427  36.815  11.533  1.00  0.00      LIG  
ATOM   4012 H36  LIG     1      14.947  36.161  10.833  1.00  0.00      LIG  
ATOM   4013 H37  LIG     1      17.220  33.116   8.666  1.00  0.00      LIG  
ATOM   4014 H38  LIG     1      18.451  31.987   9.161  1.00  0.00      LIG  
ATOM   4015 H39  LIG     1      18.654  34.151   7.020  1.00  0.00      LIG  
ATOM   4016 H40  LIG     1      20.803  32.339   8.146  1.00  0.00      LIG  
ATOM   4017 H41  LIG     1      22.249  31.530   5.218  1.00  0.00      LIG  
ATOM   4018 H42  LIG     1      20.751  31.190   6.026  1.00  0.00      LIG  
ATOM   4019 H43  LIG     1      22.237  31.296   6.955  1.00  0.00      LIG  
ATOM   4020 H44  LIG     1      18.143  32.728  11.820  1.00  0.00      LIG  
ATOM   4021 H45  LIG     1      19.025  31.350   7.036  1.00  0.00      LIG  
TER
REMARK  Energy: 270.829
REMARK  SimpleFitness: 270.829
REMARK  FullFitness: -591.44336
REMARK  InterFull: -19.4703
REMARK  IntraFull: 300.964
REMARK  solvFull: -1066.87
REMARK  surfFull: 193.933
REMARK  extraFull: 0.0
REMARK  deltaGcompsolvpol: -1066.87
REMARK  deltaGcompsolvnonpol: 193.933
REMARK  deltaGprotsolvpol: -1064.84
REMARK  deltaGprotsolvnonpol: 187.286
REMARK  deltaGligsolvpol: -12.8402
REMARK  deltaGligsolvnonpol: 15.2973
REMARK  deltaGvdw: -19.4703
REMARK  deltaGelec: 0.0
REMARK  deltaG: -5.988626
REMARK  Cluster: 3
REMARK  ClusterRank: 7
ATOM   3941 C    LIG     1      23.027  34.287   4.067  1.00  0.00      LIG  
ATOM   3942 C1   LIG     1      21.654  33.709   3.882  1.00  0.00      LIG  
ATOM   3943 C2   LIG     1      20.774  33.832   5.118  1.00  0.00      LIG  
ATOM   3944 C3   LIG     1      23.743  34.056   5.382  1.00  0.00      LIG  
ATOM   3945 C4   LIG     1      24.658  35.263   5.571  1.00  0.00      LIG  
ATOM   3946 C5   LIG     1      24.673  32.851   5.281  1.00  0.00      LIG  
ATOM   3947 C6   LIG     1      22.725  34.040   6.540  1.00  0.00      LIG  
ATOM   3948 C7   LIG     1      23.298  33.757   7.910  1.00  0.00      LIG  
ATOM   3949 C8   LIG     1      22.459  34.510   8.917  1.00  0.00      LIG  
ATOM   3950 C9   LIG     1      20.938  34.384   8.710  1.00  0.00      LIG  
ATOM   3951 C10  LIG     1      20.436  35.763   8.230  1.00  0.00      LIG  
ATOM   3952 C11  LIG     1      20.263  34.044  10.071  1.00  0.00      LIG  
ATOM   3953 C12  LIG     1      20.742  32.730  10.707  1.00  0.00      LIG  
ATOM   3954 C13  LIG     1      20.428  35.114  11.149  1.00  0.00      LIG  
ATOM   3955 C14  LIG     1      19.024  35.411  11.557  1.00  0.00      LIG  
ATOM   3956 C15  LIG     1      18.049  34.674  10.733  1.00  0.00      LIG  
ATOM   3957 C16  LIG     1      16.559  34.732  10.933  1.00  0.00      LIG  
ATOM   3958 C17  LIG     1      16.113  34.217  12.306  1.00  0.00      LIG  
ATOM   3959 C18  LIG     1      16.372  32.734  12.595  1.00  0.00      LIG  
ATOM   3960 C19  LIG     1      15.732  31.861  11.571  1.00  0.00      LIG  
ATOM   3961 C20  LIG     1      14.335  31.398  11.733  1.00  0.00      LIG  
ATOM   3962 C21  LIG     1      13.576  31.178  10.484  1.00  0.00      LIG  
ATOM   3963 C22  LIG     1      13.545  31.638  12.970  1.00  0.00      LIG  
ATOM   3964 C23  LIG     1      16.038  36.148  10.758  1.00  0.00      LIG  
ATOM   3965 C24  LIG     1      18.786  33.943   9.889  1.00  0.00      LIG  
ATOM   3966 C25  LIG     1      18.299  33.018   8.824  1.00  0.00      LIG  
ATOM   3967 C26  LIG     1      19.019  33.234   7.493  1.00  0.00      LIG  
ATOM   3968 C27  LIG     1      20.560  33.288   7.670  1.00  0.00      LIG  
ATOM   3969 C28  LIG     1      21.427  33.236   6.362  1.00  0.00      LIG  
ATOM   3970 C29  LIG     1      21.686  31.741   6.124  1.00  0.00      LIG  
ATOM   3971 O    LIG     1      23.643  34.686   3.089  1.00  0.00      LIG  
ATOM   3972 O1   LIG     1      18.725  36.174  12.462  1.00  0.00      LIG  
ATOM   3973 O2   LIG     1      17.760  32.439  12.665  1.00  0.00      LIG  
ATOM   3974 O3   LIG     1      18.608  32.148   6.668  1.00  0.00      LIG  
ATOM   3975 O4   LIG     1      15.438  30.498  11.954  1.00  0.00      LIG  
ATOM   3976 H    LIG     1      21.761  32.668   3.569  1.00  0.00      LIG  
ATOM   3977 H1   LIG     1      21.182  34.252   3.060  1.00  0.00      LIG  
ATOM   3978 H2   LIG     1      19.826  33.342   4.891  1.00  0.00      LIG  
ATOM   3979 H3   LIG     1      20.555  34.889   5.297  1.00  0.00      LIG  
ATOM   3980 H4   LIG     1      24.083  36.193   5.626  1.00  0.00      LIG  
ATOM   3981 H5   LIG     1      25.370  35.363   4.746  1.00  0.00      LIG  
ATOM   3982 H6   LIG     1      25.249  35.179   6.486  1.00  0.00      LIG  
ATOM   3983 H7   LIG     1      25.471  33.052   4.560  1.00  0.00      LIG  
ATOM   3984 H8   LIG     1      24.166  31.952   4.932  1.00  0.00      LIG  
ATOM   3985 H9   LIG     1      25.149  32.631   6.240  1.00  0.00      LIG  
ATOM   3986 H10  LIG     1      22.422  35.087   6.568  1.00  0.00      LIG  
ATOM   3987 H11  LIG     1      24.331  34.094   8.002  1.00  0.00      LIG  
ATOM   3988 H12  LIG     1      23.296  32.689   8.137  1.00  0.00      LIG  
ATOM   3989 H13  LIG     1      22.733  35.566   8.845  1.00  0.00      LIG  
ATOM   3990 H14  LIG     1      22.775  34.210   9.916  1.00  0.00      LIG  
ATOM   3991 H15  LIG     1      20.852  36.572   8.833  1.00  0.00      LIG  
ATOM   3992 H16  LIG     1      19.349  35.862   8.263  1.00  0.00      LIG  
ATOM   3993 H17  LIG     1      20.732  35.966   7.202  1.00  0.00      LIG  
ATOM   3994 H18  LIG     1      20.541  31.851  10.089  1.00  0.00      LIG  
ATOM   3995 H19  LIG     1      20.242  32.561  11.664  1.00  0.00      LIG  
ATOM   3996 H20  LIG     1      21.812  32.746  10.919  1.00  0.00      LIG  
ATOM   3997 H21  LIG     1      20.904  36.034  10.807  1.00  0.00      LIG  
ATOM   3998 H22  LIG     1      20.968  34.728  12.018  1.00  0.00      LIG  
ATOM   3999 H23  LIG     1      16.069  34.127  10.166  1.00  0.00      LIG  
ATOM   4000 H24  LIG     1      15.036  34.392  12.390  1.00  0.00      LIG  
ATOM   4001 H25  LIG     1      16.593  34.816  13.084  1.00  0.00      LIG  
ATOM   4002 H26  LIG     1      15.979  32.507  13.583  1.00  0.00      LIG  
ATOM   4003 H27  LIG     1      16.126  32.004  10.575  1.00  0.00      LIG  
ATOM   4004 H28  LIG     1      14.220  30.830   9.674  1.00  0.00      LIG  
ATOM   4005 H29  LIG     1      13.126  32.118  10.161  1.00  0.00      LIG  
ATOM   4006 H30  LIG     1      12.780  30.446  10.640  1.00  0.00      LIG  
ATOM   4007 H31  LIG     1      13.333  32.704  13.083  1.00  0.00      LIG  
ATOM   4008 H32  LIG     1      14.073  31.296  13.864  1.00  0.00      LIG  
ATOM   4009 H33  LIG     1      12.595  31.100  12.923  1.00  0.00      LIG  
ATOM   4010 H34  LIG     1      16.317  36.556   9.782  1.00  0.00      LIG  
ATOM   4011 H35  LIG     1      16.427  36.815  11.533  1.00  0.00      LIG  
ATOM   4012 H36  LIG     1      14.947  36.161  10.833  1.00  0.00      LIG  
ATOM   4013 H37  LIG     1      17.220  33.116   8.666  1.00  0.00      LIG  
ATOM   4014 H38  LIG     1      18.451  31.987   9.161  1.00  0.00      LIG  
ATOM   4015 H39  LIG     1      18.654  34.151   7.020  1.00  0.00      LIG  
ATOM   4016 H40  LIG     1      20.803  32.339   8.146  1.00  0.00      LIG  
ATOM   4017 H41  LIG     1      22.249  31.530   5.218  1.00  0.00      LIG  
ATOM   4018 H42  LIG     1      20.751  31.190   6.026  1.00  0.00      LIG  
ATOM   4019 H43  LIG     1      22.237  31.296   6.955  1.00  0.00      LIG  
ATOM   4020 H44  LIG     1      18.143  32.728  11.820  1.00  0.00      LIG  
ATOM   4021 H45  LIG     1      19.025  31.350   7.036  1.00  0.00      LIG  
TER
REMARK  Energy: 273.735
REMARK  SimpleFitness: 273.735
REMARK  FullFitness: -590.911
REMARK  InterFull: -27.308
REMARK  IntraFull: 307.88
REMARK  solvFull: -1064.12
REMARK  surfFull: 192.637
REMARK  extraFull: 0.0
REMARK  deltaGcompsolvpol: -1064.12
REMARK  deltaGcompsolvnonpol: 192.637
REMARK  deltaGprotsolvpol: -1064.84
REMARK  deltaGprotsolvnonpol: 187.286
REMARK  deltaGligsolvpol: -13.923
REMARK  deltaGligsolvnonpol: 15.4742
REMARK  deltaGvdw: -27.308
REMARK  deltaGelec: 0.0
REMARK  deltaG: -6.634842
REMARK  Cluster: 4
REMARK  ClusterRank: 0
ATOM   3941 C    LIG     1      21.770  41.000  10.432  1.00  0.00      LIG  
ATOM   3942 C1   LIG     1      20.700  41.069  11.483  1.00  0.00      LIG  
ATOM   3943 C2   LIG     1      19.871  39.797  11.587  1.00  0.00      LIG  
ATOM   3944 C3   LIG     1      21.440  40.357   9.100  1.00  0.00      LIG  
ATOM   3945 C4   LIG     1      22.761  39.804   8.569  1.00  0.00      LIG  
ATOM   3946 C5   LIG     1      21.002  41.412   8.089  1.00  0.00      LIG  
ATOM   3947 C6   LIG     1      20.477  39.174   9.320  1.00  0.00      LIG  
ATOM   3948 C7   LIG     1      20.024  38.446   8.075  1.00  0.00      LIG  
ATOM   3949 C8   LIG     1      19.787  36.995   8.440  1.00  0.00      LIG  
ATOM   3950 C9   LIG     1      19.033  36.773   9.765  1.00  0.00      LIG  
ATOM   3951 C10  LIG     1      20.066  36.248  10.791  1.00  0.00      LIG  
ATOM   3952 C11  LIG     1      17.930  35.686   9.559  1.00  0.00      LIG  
ATOM   3953 C12  LIG     1      16.884  36.024   8.488  1.00  0.00      LIG  
ATOM   3954 C13  LIG     1      18.476  34.304   9.212  1.00  0.00      LIG  
ATOM   3955 C14  LIG     1      18.078  33.464  10.380  1.00  0.00      LIG  
ATOM   3956 C15  LIG     1      17.277  34.226  11.359  1.00  0.00      LIG  
ATOM   3957 C16  LIG     1      16.794  33.757  12.709  1.00  0.00      LIG  
ATOM   3958 C17  LIG     1      15.277  33.510  12.763  1.00  0.00      LIG  
ATOM   3959 C18  LIG     1      14.698  32.135  12.405  1.00  0.00      LIG  
ATOM   3960 C19  LIG     1      15.203  31.543  11.136  1.00  0.00      LIG  
ATOM   3961 C20  LIG     1      14.807  31.993   9.781  1.00  0.00      LIG  
ATOM   3962 C21  LIG     1      13.886  33.136   9.554  1.00  0.00      LIG  
ATOM   3963 C22  LIG     1      15.677  31.621   8.645  1.00  0.00      LIG  
ATOM   3964 C23  LIG     1      17.647  32.671  13.334  1.00  0.00      LIG  
ATOM   3965 C24  LIG     1      17.228  35.466  10.854  1.00  0.00      LIG  
ATOM   3966 C25  LIG     1      16.624  36.670  11.491  1.00  0.00      LIG  
ATOM   3967 C26  LIG     1      17.630  37.808  11.621  1.00  0.00      LIG  
ATOM   3968 C27  LIG     1      18.379  38.084  10.292  1.00  0.00      LIG  
ATOM   3969 C28  LIG     1      19.268  39.376  10.248  1.00  0.00      LIG  
ATOM   3970 C29  LIG     1      18.332  40.489   9.757  1.00  0.00      LIG  
ATOM   3971 O    LIG     1      22.772  41.689  10.555  1.00  0.00      LIG  
ATOM   3972 O1   LIG     1      18.357  32.278  10.470  1.00  0.00      LIG  
ATOM   3973 O2   LIG     1      14.917  31.192  13.441  1.00  0.00      LIG  
ATOM   3974 O3   LIG     1      16.868  38.929  12.056  1.00  0.00      LIG  
ATOM   3975 O4   LIG     1      14.173  30.850  10.393  1.00  0.00      LIG  
ATOM   3976 H    LIG     1      20.074  41.939  11.276  1.00  0.00      LIG  
ATOM   3977 H1   LIG     1      21.197  41.242  12.441  1.00  0.00      LIG  
ATOM   3978 H2   LIG     1      19.095  39.976  12.332  1.00  0.00      LIG  
ATOM   3979 H3   LIG     1      20.502  38.990  11.968  1.00  0.00      LIG  
ATOM   3980 H4   LIG     1      23.174  39.047   9.243  1.00  0.00      LIG  
ATOM   3981 H5   LIG     1      23.513  40.591   8.458  1.00  0.00      LIG  
ATOM   3982 H6   LIG     1      22.635  39.348   7.585  1.00  0.00      LIG  
ATOM   3983 H7   LIG     1      21.844  42.065   7.841  1.00  0.00      LIG  
ATOM   3984 H8   LIG     1      20.215  42.063   8.471  1.00  0.00      LIG  
ATOM   3985 H9   LIG     1      20.657  40.954   7.159  1.00  0.00      LIG  
ATOM   3986 H10  LIG     1      21.133  38.471   9.832  1.00  0.00      LIG  
ATOM   3987 H11  LIG     1      20.773  38.483   7.282  1.00  0.00      LIG  
ATOM   3988 H12  LIG     1      19.114  38.888   7.662  1.00  0.00      LIG  
ATOM   3989 H13  LIG     1      20.764  36.511   8.513  1.00  0.00      LIG  
ATOM   3990 H14  LIG     1      19.302  36.512   7.593  1.00  0.00      LIG  
ATOM   3991 H15  LIG     1      20.665  35.434  10.377  1.00  0.00      LIG  
ATOM   3992 H16  LIG     1      19.612  35.879  11.711  1.00  0.00      LIG  
ATOM   3993 H17  LIG     1      20.773  37.018  11.096  1.00  0.00      LIG  
ATOM   3994 H18  LIG     1      16.375  36.972   8.672  1.00  0.00      LIG  
ATOM   3995 H19  LIG     1      16.112  35.250   8.447  1.00  0.00      LIG  
ATOM   3996 H20  LIG     1      17.329  36.070   7.492  1.00  0.00      LIG  
ATOM   3997 H21  LIG     1      19.560  34.267   9.084  1.00  0.00      LIG  
ATOM   3998 H22  LIG     1      17.998  33.900   8.315  1.00  0.00      LIG  
ATOM   3999 H23  LIG     1      16.953  34.611  13.372  1.00  0.00      LIG  
ATOM   4000 H24  LIG     1      14.784  34.256  12.133  1.00  0.00      LIG  
ATOM   4001 H25  LIG     1      14.961  33.736  13.784  1.00  0.00      LIG  
ATOM   4002 H26  LIG     1      13.612  32.255  12.349  1.00  0.00      LIG  
ATOM   4003 H27  LIG     1      16.160  31.051  11.246  1.00  0.00      LIG  
ATOM   4004 H28  LIG     1      13.455  33.515  10.479  1.00  0.00      LIG  
ATOM   4005 H29  LIG     1      13.065  32.833   8.899  1.00  0.00      LIG  
ATOM   4006 H30  LIG     1      14.420  33.960   9.076  1.00  0.00      LIG  
ATOM   4007 H31  LIG     1      15.068  31.218   7.833  1.00  0.00      LIG  
ATOM   4008 H32  LIG     1      16.414  30.863   8.929  1.00  0.00      LIG  
ATOM   4009 H33  LIG     1      16.212  32.499   8.278  1.00  0.00      LIG  
ATOM   4010 H34  LIG     1      18.702  32.961  13.342  1.00  0.00      LIG  
ATOM   4011 H35  LIG     1      17.562  31.731  12.785  1.00  0.00      LIG  
ATOM   4012 H36  LIG     1      17.342  32.490  14.366  1.00  0.00      LIG  
ATOM   4013 H37  LIG     1      16.207  36.447  12.477  1.00  0.00      LIG  
ATOM   4014 H38  LIG     1      15.769  36.998  10.892  1.00  0.00      LIG  
ATOM   4015 H39  LIG     1      18.340  37.575  12.419  1.00  0.00      LIG  
ATOM   4016 H40  LIG     1      17.586  38.317   9.581  1.00  0.00      LIG  
ATOM   4017 H41  LIG     1      18.798  41.470   9.714  1.00  0.00      LIG  
ATOM   4018 H42  LIG     1      17.474  40.603  10.420  1.00  0.00      LIG  
ATOM   4019 H43  LIG     1      17.943  40.270   8.760  1.00  0.00      LIG  
ATOM   4020 H44  LIG     1      14.972  31.701  14.272  1.00  0.00      LIG  
ATOM   4021 H45  LIG     1      17.471  39.692  12.050  1.00  0.00      LIG  
TER
REMARK  Energy: 273.735
REMARK  SimpleFitness: 273.735
REMARK  FullFitness: -590.911
REMARK  InterFull: -27.308
REMARK  IntraFull: 307.88
REMARK  solvFull: -1064.12
REMARK  surfFull: 192.637
REMARK  extraFull: 0.0
REMARK  deltaGcompsolvpol: -1064.12
REMARK  deltaGcompsolvnonpol: 192.637
REMARK  deltaGprotsolvpol: -1064.84
REMARK  deltaGprotsolvnonpol: 187.286
REMARK  deltaGligsolvpol: -13.923
REMARK  deltaGligsolvnonpol: 15.4742
REMARK  deltaGvdw: -27.308
REMARK  deltaGelec: 0.0
REMARK  deltaG: -6.634842
REMARK  Cluster: 4
REMARK  ClusterRank: 1
ATOM   3941 C    LIG     1      21.770  41.000  10.432  1.00  0.00      LIG  
ATOM   3942 C1   LIG     1      20.700  41.069  11.483  1.00  0.00      LIG  
ATOM   3943 C2   LIG     1      19.871  39.797  11.587  1.00  0.00      LIG  
ATOM   3944 C3   LIG     1      21.440  40.357   9.100  1.00  0.00      LIG  
ATOM   3945 C4   LIG     1      22.761  39.804   8.569  1.00  0.00      LIG  
ATOM   3946 C5   LIG     1      21.002  41.412   8.089  1.00  0.00      LIG  
ATOM   3947 C6   LIG     1      20.477  39.174   9.320  1.00  0.00      LIG  
ATOM   3948 C7   LIG     1      20.024  38.446   8.075  1.00  0.00      LIG  
ATOM   3949 C8   LIG     1      19.787  36.995   8.440  1.00  0.00      LIG  
ATOM   3950 C9   LIG     1      19.033  36.773   9.765  1.00  0.00      LIG  
ATOM   3951 C10  LIG     1      20.066  36.248  10.791  1.00  0.00      LIG  
ATOM   3952 C11  LIG     1      17.930  35.686   9.559  1.00  0.00      LIG  
ATOM   3953 C12  LIG     1      16.884  36.024   8.488  1.00  0.00      LIG  
ATOM   3954 C13  LIG     1      18.476  34.304   9.212  1.00  0.00      LIG  
ATOM   3955 C14  LIG     1      18.078  33.464  10.380  1.00  0.00      LIG  
ATOM   3956 C15  LIG     1      17.277  34.226  11.359  1.00  0.00      LIG  
ATOM   3957 C16  LIG     1      16.794  33.757  12.709  1.00  0.00      LIG  
ATOM   3958 C17  LIG     1      15.277  33.510  12.763  1.00  0.00      LIG  
ATOM   3959 C18  LIG     1      14.698  32.135  12.405  1.00  0.00      LIG  
ATOM   3960 C19  LIG     1      15.203  31.543  11.136  1.00  0.00      LIG  
ATOM   3961 C20  LIG     1      14.807  31.993   9.781  1.00  0.00      LIG  
ATOM   3962 C21  LIG     1      13.886  33.136   9.554  1.00  0.00      LIG  
ATOM   3963 C22  LIG     1      15.677  31.621   8.645  1.00  0.00      LIG  
ATOM   3964 C23  LIG     1      17.647  32.671  13.334  1.00  0.00      LIG  
ATOM   3965 C24  LIG     1      17.228  35.466  10.854  1.00  0.00      LIG  
ATOM   3966 C25  LIG     1      16.624  36.670  11.491  1.00  0.00      LIG  
ATOM   3967 C26  LIG     1      17.630  37.808  11.621  1.00  0.00      LIG  
ATOM   3968 C27  LIG     1      18.379  38.084  10.292  1.00  0.00      LIG  
ATOM   3969 C28  LIG     1      19.268  39.376  10.248  1.00  0.00      LIG  
ATOM   3970 C29  LIG     1      18.332  40.489   9.757  1.00  0.00      LIG  
ATOM   3971 O    LIG     1      22.772  41.689  10.555  1.00  0.00      LIG  
ATOM   3972 O1   LIG     1      18.357  32.278  10.470  1.00  0.00      LIG  
ATOM   3973 O2   LIG     1      14.917  31.192  13.441  1.00  0.00      LIG  
ATOM   3974 O3   LIG     1      16.868  38.929  12.056  1.00  0.00      LIG  
ATOM   3975 O4   LIG     1      14.173  30.850  10.393  1.00  0.00      LIG  
ATOM   3976 H    LIG     1      20.074  41.939  11.276  1.00  0.00      LIG  
ATOM   3977 H1   LIG     1      21.197  41.242  12.441  1.00  0.00      LIG  
ATOM   3978 H2   LIG     1      19.095  39.976  12.332  1.00  0.00      LIG  
ATOM   3979 H3   LIG     1      20.502  38.990  11.968  1.00  0.00      LIG  
ATOM   3980 H4   LIG     1      23.174  39.047   9.243  1.00  0.00      LIG  
ATOM   3981 H5   LIG     1      23.513  40.591   8.458  1.00  0.00      LIG  
ATOM   3982 H6   LIG     1      22.635  39.348   7.585  1.00  0.00      LIG  
ATOM   3983 H7   LIG     1      21.844  42.065   7.841  1.00  0.00      LIG  
ATOM   3984 H8   LIG     1      20.215  42.063   8.471  1.00  0.00      LIG  
ATOM   3985 H9   LIG     1      20.657  40.954   7.159  1.00  0.00      LIG  
ATOM   3986 H10  LIG     1      21.133  38.471   9.832  1.00  0.00      LIG  
ATOM   3987 H11  LIG     1      20.773  38.483   7.282  1.00  0.00      LIG  
ATOM   3988 H12  LIG     1      19.114  38.888   7.662  1.00  0.00      LIG  
ATOM   3989 H13  LIG     1      20.764  36.511   8.513  1.00  0.00      LIG  
ATOM   3990 H14  LIG     1      19.302  36.512   7.593  1.00  0.00      LIG  
ATOM   3991 H15  LIG     1      20.665  35.434  10.377  1.00  0.00      LIG  
ATOM   3992 H16  LIG     1      19.612  35.879  11.711  1.00  0.00      LIG  
ATOM   3993 H17  LIG     1      20.773  37.018  11.096  1.00  0.00      LIG  
ATOM   3994 H18  LIG     1      16.375  36.972   8.672  1.00  0.00      LIG  
ATOM   3995 H19  LIG     1      16.112  35.250   8.447  1.00  0.00      LIG  
ATOM   3996 H20  LIG     1      17.329  36.070   7.492  1.00  0.00      LIG  
ATOM   3997 H21  LIG     1      19.560  34.267   9.084  1.00  0.00      LIG  
ATOM   3998 H22  LIG     1      17.998  33.900   8.315  1.00  0.00      LIG  
ATOM   3999 H23  LIG     1      16.953  34.611  13.372  1.00  0.00      LIG  
ATOM   4000 H24  LIG     1      14.784  34.256  12.133  1.00  0.00      LIG  
ATOM   4001 H25  LIG     1      14.961  33.736  13.784  1.00  0.00      LIG  
ATOM   4002 H26  LIG     1      13.612  32.255  12.349  1.00  0.00      LIG  
ATOM   4003 H27  LIG     1      16.160  31.051  11.246  1.00  0.00      LIG  
ATOM   4004 H28  LIG     1      13.455  33.515  10.479  1.00  0.00      LIG  
ATOM   4005 H29  LIG     1      13.065  32.833   8.899  1.00  0.00      LIG  
ATOM   4006 H30  LIG     1      14.420  33.960   9.076  1.00  0.00      LIG  
ATOM   4007 H31  LIG     1      15.068  31.218   7.833  1.00  0.00      LIG  
ATOM   4008 H32  LIG     1      16.414  30.863   8.929  1.00  0.00      LIG  
ATOM   4009 H33  LIG     1      16.212  32.499   8.278  1.00  0.00      LIG  
ATOM   4010 H34  LIG     1      18.702  32.961  13.342  1.00  0.00      LIG  
ATOM   4011 H35  LIG     1      17.562  31.731  12.785  1.00  0.00      LIG  
ATOM   4012 H36  LIG     1      17.342  32.490  14.366  1.00  0.00      LIG  
ATOM   4013 H37  LIG     1      16.207  36.447  12.477  1.00  0.00      LIG  
ATOM   4014 H38  LIG     1      15.769  36.998  10.892  1.00  0.00      LIG  
ATOM   4015 H39  LIG     1      18.340  37.575  12.419  1.00  0.00      LIG  
ATOM   4016 H40  LIG     1      17.586  38.317   9.581  1.00  0.00      LIG  
ATOM   4017 H41  LIG     1      18.798  41.470   9.714  1.00  0.00      LIG  
ATOM   4018 H42  LIG     1      17.474  40.603  10.420  1.00  0.00      LIG  
ATOM   4019 H43  LIG     1      17.943  40.270   8.760  1.00  0.00      LIG  
ATOM   4020 H44  LIG     1      14.972  31.701  14.272  1.00  0.00      LIG  
ATOM   4021 H45  LIG     1      17.471  39.692  12.050  1.00  0.00      LIG  
TER
REMARK  Energy: 273.735
REMARK  SimpleFitness: 273.735
REMARK  FullFitness: -590.911
REMARK  InterFull: -27.308
REMARK  IntraFull: 307.88
REMARK  solvFull: -1064.12
REMARK  surfFull: 192.637
REMARK  extraFull: 0.0
REMARK  deltaGcompsolvpol: -1064.12
REMARK  deltaGcompsolvnonpol: 192.637
REMARK  deltaGprotsolvpol: -1064.84
REMARK  deltaGprotsolvnonpol: 187.286
REMARK  deltaGligsolvpol: -13.923
REMARK  deltaGligsolvnonpol: 15.4742
REMARK  deltaGvdw: -27.308
REMARK  deltaGelec: 0.0
REMARK  deltaG: -6.634842
REMARK  Cluster: 4
REMARK  ClusterRank: 2
ATOM   3941 C    LIG     1      21.770  41.000  10.432  1.00  0.00      LIG  
ATOM   3942 C1   LIG     1      20.700  41.069  11.483  1.00  0.00      LIG  
ATOM   3943 C2   LIG     1      19.871  39.797  11.587  1.00  0.00      LIG  
ATOM   3944 C3   LIG     1      21.440  40.357   9.100  1.00  0.00      LIG  
ATOM   3945 C4   LIG     1      22.761  39.804   8.569  1.00  0.00      LIG  
ATOM   3946 C5   LIG     1      21.002  41.412   8.089  1.00  0.00      LIG  
ATOM   3947 C6   LIG     1      20.477  39.174   9.320  1.00  0.00      LIG  
ATOM   3948 C7   LIG     1      20.024  38.446   8.075  1.00  0.00      LIG  
ATOM   3949 C8   LIG     1      19.787  36.995   8.440  1.00  0.00      LIG  
ATOM   3950 C9   LIG     1      19.033  36.773   9.765  1.00  0.00      LIG  
ATOM   3951 C10  LIG     1      20.066  36.248  10.791  1.00  0.00      LIG  
ATOM   3952 C11  LIG     1      17.930  35.686   9.559  1.00  0.00      LIG  
ATOM   3953 C12  LIG     1      16.884  36.024   8.488  1.00  0.00      LIG  
ATOM   3954 C13  LIG     1      18.476  34.304   9.212  1.00  0.00      LIG  
ATOM   3955 C14  LIG     1      18.078  33.464  10.380  1.00  0.00      LIG  
ATOM   3956 C15  LIG     1      17.277  34.226  11.359  1.00  0.00      LIG  
ATOM   3957 C16  LIG     1      16.794  33.757  12.709  1.00  0.00      LIG  
ATOM   3958 C17  LIG     1      15.277  33.510  12.763  1.00  0.00      LIG  
ATOM   3959 C18  LIG     1      14.698  32.135  12.405  1.00  0.00      LIG  
ATOM   3960 C19  LIG     1      15.203  31.543  11.136  1.00  0.00      LIG  
ATOM   3961 C20  LIG     1      14.807  31.993   9.781  1.00  0.00      LIG  
ATOM   3962 C21  LIG     1      13.886  33.136   9.554  1.00  0.00      LIG  
ATOM   3963 C22  LIG     1      15.677  31.621   8.645  1.00  0.00      LIG  
ATOM   3964 C23  LIG     1      17.647  32.671  13.334  1.00  0.00      LIG  
ATOM   3965 C24  LIG     1      17.228  35.466  10.854  1.00  0.00      LIG  
ATOM   3966 C25  LIG     1      16.624  36.670  11.491  1.00  0.00      LIG  
ATOM   3967 C26  LIG     1      17.630  37.808  11.621  1.00  0.00      LIG  
ATOM   3968 C27  LIG     1      18.379  38.084  10.292  1.00  0.00      LIG  
ATOM   3969 C28  LIG     1      19.268  39.376  10.248  1.00  0.00      LIG  
ATOM   3970 C29  LIG     1      18.332  40.489   9.757  1.00  0.00      LIG  
ATOM   3971 O    LIG     1      22.772  41.689  10.555  1.00  0.00      LIG  
ATOM   3972 O1   LIG     1      18.357  32.278  10.470  1.00  0.00      LIG  
ATOM   3973 O2   LIG     1      14.917  31.192  13.441  1.00  0.00      LIG  
ATOM   3974 O3   LIG     1      16.868  38.929  12.056  1.00  0.00      LIG  
ATOM   3975 O4   LIG     1      14.173  30.850  10.393  1.00  0.00      LIG  
ATOM   3976 H    LIG     1      20.074  41.939  11.276  1.00  0.00      LIG  
ATOM   3977 H1   LIG     1      21.197  41.242  12.441  1.00  0.00      LIG  
ATOM   3978 H2   LIG     1      19.095  39.976  12.332  1.00  0.00      LIG  
ATOM   3979 H3   LIG     1      20.502  38.990  11.968  1.00  0.00      LIG  
ATOM   3980 H4   LIG     1      23.174  39.047   9.243  1.00  0.00      LIG  
ATOM   3981 H5   LIG     1      23.513  40.591   8.458  1.00  0.00      LIG  
ATOM   3982 H6   LIG     1      22.635  39.348   7.585  1.00  0.00      LIG  
ATOM   3983 H7   LIG     1      21.844  42.065   7.841  1.00  0.00      LIG  
ATOM   3984 H8   LIG     1      20.215  42.063   8.471  1.00  0.00      LIG  
ATOM   3985 H9   LIG     1      20.657  40.954   7.159  1.00  0.00      LIG  
ATOM   3986 H10  LIG     1      21.133  38.471   9.832  1.00  0.00      LIG  
ATOM   3987 H11  LIG     1      20.773  38.483   7.282  1.00  0.00      LIG  
ATOM   3988 H12  LIG     1      19.114  38.888   7.662  1.00  0.00      LIG  
ATOM   3989 H13  LIG     1      20.764  36.511   8.513  1.00  0.00      LIG  
ATOM   3990 H14  LIG     1      19.302  36.512   7.593  1.00  0.00      LIG  
ATOM   3991 H15  LIG     1      20.665  35.434  10.377  1.00  0.00      LIG  
ATOM   3992 H16  LIG     1      19.612  35.879  11.711  1.00  0.00      LIG  
ATOM   3993 H17  LIG     1      20.773  37.018  11.096  1.00  0.00      LIG  
ATOM   3994 H18  LIG     1      16.375  36.972   8.672  1.00  0.00      LIG  
ATOM   3995 H19  LIG     1      16.112  35.250   8.447  1.00  0.00      LIG  
ATOM   3996 H20  LIG     1      17.329  36.070   7.492  1.00  0.00      LIG  
ATOM   3997 H21  LIG     1      19.560  34.267   9.084  1.00  0.00      LIG  
ATOM   3998 H22  LIG     1      17.998  33.900   8.315  1.00  0.00      LIG  
ATOM   3999 H23  LIG     1      16.953  34.611  13.372  1.00  0.00      LIG  
ATOM   4000 H24  LIG     1      14.784  34.256  12.133  1.00  0.00      LIG  
ATOM   4001 H25  LIG     1      14.961  33.736  13.784  1.00  0.00      LIG  
ATOM   4002 H26  LIG     1      13.612  32.255  12.349  1.00  0.00      LIG  
ATOM   4003 H27  LIG     1      16.160  31.051  11.246  1.00  0.00      LIG  
ATOM   4004 H28  LIG     1      13.455  33.515  10.479  1.00  0.00      LIG  
ATOM   4005 H29  LIG     1      13.065  32.833   8.899  1.00  0.00      LIG  
ATOM   4006 H30  LIG     1      14.420  33.960   9.076  1.00  0.00      LIG  
ATOM   4007 H31  LIG     1      15.068  31.218   7.833  1.00  0.00      LIG  
ATOM   4008 H32  LIG     1      16.414  30.863   8.929  1.00  0.00      LIG  
ATOM   4009 H33  LIG     1      16.212  32.499   8.278  1.00  0.00      LIG  
ATOM   4010 H34  LIG     1      18.702  32.961  13.342  1.00  0.00      LIG  
ATOM   4011 H35  LIG     1      17.562  31.731  12.785  1.00  0.00      LIG  
ATOM   4012 H36  LIG     1      17.342  32.490  14.366  1.00  0.00      LIG  
ATOM   4013 H37  LIG     1      16.207  36.447  12.477  1.00  0.00      LIG  
ATOM   4014 H38  LIG     1      15.769  36.998  10.892  1.00  0.00      LIG  
ATOM   4015 H39  LIG     1      18.340  37.575  12.419  1.00  0.00      LIG  
ATOM   4016 H40  LIG     1      17.586  38.317   9.581  1.00  0.00      LIG  
ATOM   4017 H41  LIG     1      18.798  41.470   9.714  1.00  0.00      LIG  
ATOM   4018 H42  LIG     1      17.474  40.603  10.420  1.00  0.00      LIG  
ATOM   4019 H43  LIG     1      17.943  40.270   8.760  1.00  0.00      LIG  
ATOM   4020 H44  LIG     1      14.972  31.701  14.272  1.00  0.00      LIG  
ATOM   4021 H45  LIG     1      17.471  39.692  12.050  1.00  0.00      LIG  
TER
REMARK  Energy: 275.733
REMARK  SimpleFitness: 275.733
REMARK  FullFitness: -587.1153
REMARK  InterFull: -19.8943
REMARK  IntraFull: 305.072
REMARK  solvFull: -1064.91
REMARK  surfFull: 192.617
REMARK  extraFull: 0.0
REMARK  deltaGcompsolvpol: -1064.91
REMARK  deltaGcompsolvnonpol: 192.617
REMARK  deltaGprotsolvpol: -1064.84
REMARK  deltaGprotsolvnonpol: 187.286
REMARK  deltaGligsolvpol: -12.0032
REMARK  deltaGligsolvnonpol: 15.4739
REMARK  deltaGvdw: -19.8943
REMARK  deltaGelec: 0.0
REMARK  deltaG: -6.1012106
REMARK  Cluster: 4
REMARK  ClusterRank: 3
ATOM   3941 C    LIG     1      21.760  40.974  10.429  1.00  0.00      LIG  
ATOM   3942 C1   LIG     1      20.691  41.045  11.481  1.00  0.00      LIG  
ATOM   3943 C2   LIG     1      19.862  39.774  11.588  1.00  0.00      LIG  
ATOM   3944 C3   LIG     1      21.429  40.330   9.097  1.00  0.00      LIG  
ATOM   3945 C4   LIG     1      22.748  39.775   8.566  1.00  0.00      LIG  
ATOM   3946 C5   LIG     1      20.989  41.382   8.084  1.00  0.00      LIG  
ATOM   3947 C6   LIG     1      20.466  39.147   9.320  1.00  0.00      LIG  
ATOM   3948 C7   LIG     1      20.012  38.418   8.076  1.00  0.00      LIG  
ATOM   3949 C8   LIG     1      19.776  36.968   8.444  1.00  0.00      LIG  
ATOM   3950 C9   LIG     1      19.022  36.748   9.770  1.00  0.00      LIG  
ATOM   3951 C10  LIG     1      20.055  36.223  10.796  1.00  0.00      LIG  
ATOM   3952 C11  LIG     1      17.918  35.664   9.564  1.00  0.00      LIG  
ATOM   3953 C12  LIG     1      16.872  36.001   8.493  1.00  0.00      LIG  
ATOM   3954 C13  LIG     1      18.465  34.283   9.216  1.00  0.00      LIG  
ATOM   3955 C14  LIG     1      18.063  33.441  10.382  1.00  0.00      LIG  
ATOM   3956 C15  LIG     1      17.259  34.202  11.360  1.00  0.00      LIG  
ATOM   3957 C16  LIG     1      16.769  33.729  12.707  1.00  0.00      LIG  
ATOM   3958 C17  LIG     1      15.251  33.481  12.755  1.00  0.00      LIG  
ATOM   3959 C18  LIG     1      14.672  32.113  12.370  1.00  0.00      LIG  
ATOM   3960 C19  LIG     1      15.198  31.535  11.104  1.00  0.00      LIG  
ATOM   3961 C20  LIG     1      14.803  31.982   9.749  1.00  0.00      LIG  
ATOM   3962 C21  LIG     1      13.869  33.116   9.525  1.00  0.00      LIG  
ATOM   3963 C22  LIG     1      15.687  31.628   8.618  1.00  0.00      LIG  
ATOM   3964 C23  LIG     1      17.618  32.638  13.329  1.00  0.00      LIG  
ATOM   3965 C24  LIG     1      17.214  35.444  10.858  1.00  0.00      LIG  
ATOM   3966 C25  LIG     1      16.612  36.649  11.496  1.00  0.00      LIG  
ATOM   3967 C26  LIG     1      17.620  37.786  11.626  1.00  0.00      LIG  
ATOM   3968 C27  LIG     1      18.368  38.060  10.297  1.00  0.00      LIG  
ATOM   3969 C28  LIG     1      19.258  39.351  10.250  1.00  0.00      LIG  
ATOM   3970 C29  LIG     1      18.321  40.464   9.758  1.00  0.00      LIG  
ATOM   3971 O    LIG     1      22.762  41.664  10.549  1.00  0.00      LIG  
ATOM   3972 O1   LIG     1      18.343  32.255  10.471  1.00  0.00      LIG  
ATOM   3973 O2   LIG     1      14.861  31.149  13.391  1.00  0.00      LIG  
ATOM   3974 O3   LIG     1      16.859  38.909  12.059  1.00  0.00      LIG  
ATOM   3975 O4   LIG     1      14.185  30.827  10.356  1.00  0.00      LIG  
ATOM   3976 H    LIG     1      20.065  41.915  11.272  1.00  0.00      LIG  
ATOM   3977 H1   LIG     1      21.188  41.220  12.439  1.00  0.00      LIG  
ATOM   3978 H2   LIG     1      19.086  39.954  12.333  1.00  0.00      LIG  
ATOM   3979 H3   LIG     1      20.492  38.967  11.970  1.00  0.00      LIG  
ATOM   3980 H4   LIG     1      23.160  39.018   9.240  1.00  0.00      LIG  
ATOM   3981 H5   LIG     1      23.501  40.562   8.454  1.00  0.00      LIG  
ATOM   3982 H6   LIG     1      22.621  39.320   7.582  1.00  0.00      LIG  
ATOM   3983 H7   LIG     1      21.829  42.036   7.835  1.00  0.00      LIG  
ATOM   3984 H8   LIG     1      20.200  42.032   8.463  1.00  0.00      LIG  
ATOM   3985 H9   LIG     1      20.646  40.921   7.155  1.00  0.00      LIG  
ATOM   3986 H10  LIG     1      21.122  38.445   9.833  1.00  0.00      LIG  
ATOM   3987 H11  LIG     1      20.760  38.454   7.283  1.00  0.00      LIG  
ATOM   3988 H12  LIG     1      19.101  38.858   7.664  1.00  0.00      LIG  
ATOM   3989 H13  LIG     1      20.753  36.484   8.518  1.00  0.00      LIG  
ATOM   3990 H14  LIG     1      19.291  36.482   7.598  1.00  0.00      LIG  
ATOM   3991 H15  LIG     1      20.655  35.410  10.382  1.00  0.00      LIG  
ATOM   3992 H16  LIG     1      19.600  35.853  11.716  1.00  0.00      LIG  
ATOM   3993 H17  LIG     1      20.761  36.993  11.102  1.00  0.00      LIG  
ATOM   3994 H18  LIG     1      16.365  36.952   8.673  1.00  0.00      LIG  
ATOM   3995 H19  LIG     1      16.097  35.230   8.455  1.00  0.00      LIG  
ATOM   3996 H20  LIG     1      17.315  36.043   7.496  1.00  0.00      LIG  
ATOM   3997 H21  LIG     1      19.548  34.246   9.090  1.00  0.00      LIG  
ATOM   3998 H22  LIG     1      17.989  33.880   8.318  1.00  0.00      LIG  
ATOM   3999 H23  LIG     1      16.927  34.580  13.374  1.00  0.00      LIG  
ATOM   4000 H24  LIG     1      14.763  34.236  12.131  1.00  0.00      LIG  
ATOM   4001 H25  LIG     1      14.931  33.695  13.776  1.00  0.00      LIG  
ATOM   4002 H26  LIG     1      13.588  32.241  12.295  1.00  0.00      LIG  
ATOM   4003 H27  LIG     1      16.163  31.061  11.218  1.00  0.00      LIG  
ATOM   4004 H28  LIG     1      13.445  33.497  10.452  1.00  0.00      LIG  
ATOM   4005 H29  LIG     1      13.045  32.804   8.881  1.00  0.00      LIG  
ATOM   4006 H30  LIG     1      14.393  33.941   9.039  1.00  0.00      LIG  
ATOM   4007 H31  LIG     1      15.095  31.195   7.810  1.00  0.00      LIG  
ATOM   4008 H32  LIG     1      16.453  30.903   8.907  1.00  0.00      LIG  
ATOM   4009 H33  LIG     1      16.186  32.524   8.243  1.00  0.00      LIG  
ATOM   4010 H34  LIG     1      18.674  32.924  13.337  1.00  0.00      LIG  
ATOM   4011 H35  LIG     1      17.529  31.700  12.778  1.00  0.00      LIG  
ATOM   4012 H36  LIG     1      17.313  32.456  14.361  1.00  0.00      LIG  
ATOM   4013 H37  LIG     1      16.194  36.425  12.481  1.00  0.00      LIG  
ATOM   4014 H38  LIG     1      15.758  36.979  10.896  1.00  0.00      LIG  
ATOM   4015 H39  LIG     1      18.329  37.553  12.425  1.00  0.00      LIG  
ATOM   4016 H40  LIG     1      17.575  38.292   9.586  1.00  0.00      LIG  
ATOM   4017 H41  LIG     1      18.788  41.444   9.711  1.00  0.00      LIG  
ATOM   4018 H42  LIG     1      17.465  40.580  10.422  1.00  0.00      LIG  
ATOM   4019 H43  LIG     1      17.930  40.242   8.762  1.00  0.00      LIG  
ATOM   4020 H44  LIG     1      14.512  30.314  13.037  1.00  0.00      LIG  
ATOM   4021 H45  LIG     1      17.461  39.672  12.049  1.00  0.00      LIG  
TER
REMARK  Energy: 275.733
REMARK  SimpleFitness: 275.733
REMARK  FullFitness: -587.1153
REMARK  InterFull: -19.8943
REMARK  IntraFull: 305.072
REMARK  solvFull: -1064.91
REMARK  surfFull: 192.617
REMARK  extraFull: 0.0
REMARK  deltaGcompsolvpol: -1064.91
REMARK  deltaGcompsolvnonpol: 192.617
REMARK  deltaGprotsolvpol: -1064.84
REMARK  deltaGprotsolvnonpol: 187.286
REMARK  deltaGligsolvpol: -12.0032
REMARK  deltaGligsolvnonpol: 15.4739
REMARK  deltaGvdw: -19.8943
REMARK  deltaGelec: 0.0
REMARK  deltaG: -6.1012106
REMARK  Cluster: 4
REMARK  ClusterRank: 4
ATOM   3941 C    LIG     1      21.760  40.974  10.429  1.00  0.00      LIG  
ATOM   3942 C1   LIG     1      20.691  41.045  11.481  1.00  0.00      LIG  
ATOM   3943 C2   LIG     1      19.862  39.774  11.588  1.00  0.00      LIG  
ATOM   3944 C3   LIG     1      21.429  40.330   9.097  1.00  0.00      LIG  
ATOM   3945 C4   LIG     1      22.748  39.775   8.566  1.00  0.00      LIG  
ATOM   3946 C5   LIG     1      20.989  41.382   8.084  1.00  0.00      LIG  
ATOM   3947 C6   LIG     1      20.466  39.147   9.320  1.00  0.00      LIG  
ATOM   3948 C7   LIG     1      20.012  38.418   8.076  1.00  0.00      LIG  
ATOM   3949 C8   LIG     1      19.776  36.968   8.444  1.00  0.00      LIG  
ATOM   3950 C9   LIG     1      19.022  36.748   9.770  1.00  0.00      LIG  
ATOM   3951 C10  LIG     1      20.055  36.223  10.796  1.00  0.00      LIG  
ATOM   3952 C11  LIG     1      17.918  35.664   9.564  1.00  0.00      LIG  
ATOM   3953 C12  LIG     1      16.872  36.001   8.493  1.00  0.00      LIG  
ATOM   3954 C13  LIG     1      18.465  34.283   9.216  1.00  0.00      LIG  
ATOM   3955 C14  LIG     1      18.063  33.441  10.382  1.00  0.00      LIG  
ATOM   3956 C15  LIG     1      17.259  34.202  11.360  1.00  0.00      LIG  
ATOM   3957 C16  LIG     1      16.769  33.729  12.707  1.00  0.00      LIG  
ATOM   3958 C17  LIG     1      15.251  33.481  12.755  1.00  0.00      LIG  
ATOM   3959 C18  LIG     1      14.672  32.113  12.370  1.00  0.00      LIG  
ATOM   3960 C19  LIG     1      15.198  31.535  11.104  1.00  0.00      LIG  
ATOM   3961 C20  LIG     1      14.803  31.982   9.749  1.00  0.00      LIG  
ATOM   3962 C21  LIG     1      13.869  33.116   9.525  1.00  0.00      LIG  
ATOM   3963 C22  LIG     1      15.687  31.628   8.618  1.00  0.00      LIG  
ATOM   3964 C23  LIG     1      17.618  32.638  13.329  1.00  0.00      LIG  
ATOM   3965 C24  LIG     1      17.214  35.444  10.858  1.00  0.00      LIG  
ATOM   3966 C25  LIG     1      16.612  36.649  11.496  1.00  0.00      LIG  
ATOM   3967 C26  LIG     1      17.620  37.786  11.626  1.00  0.00      LIG  
ATOM   3968 C27  LIG     1      18.368  38.060  10.297  1.00  0.00      LIG  
ATOM   3969 C28  LIG     1      19.258  39.351  10.250  1.00  0.00      LIG  
ATOM   3970 C29  LIG     1      18.321  40.464   9.758  1.00  0.00      LIG  
ATOM   3971 O    LIG     1      22.762  41.664  10.549  1.00  0.00      LIG  
ATOM   3972 O1   LIG     1      18.343  32.255  10.471  1.00  0.00      LIG  
ATOM   3973 O2   LIG     1      14.861  31.149  13.391  1.00  0.00      LIG  
ATOM   3974 O3   LIG     1      16.859  38.909  12.059  1.00  0.00      LIG  
ATOM   3975 O4   LIG     1      14.185  30.827  10.356  1.00  0.00      LIG  
ATOM   3976 H    LIG     1      20.065  41.915  11.272  1.00  0.00      LIG  
ATOM   3977 H1   LIG     1      21.188  41.220  12.439  1.00  0.00      LIG  
ATOM   3978 H2   LIG     1      19.086  39.954  12.333  1.00  0.00      LIG  
ATOM   3979 H3   LIG     1      20.492  38.967  11.970  1.00  0.00      LIG  
ATOM   3980 H4   LIG     1      23.160  39.018   9.240  1.00  0.00      LIG  
ATOM   3981 H5   LIG     1      23.501  40.562   8.454  1.00  0.00      LIG  
ATOM   3982 H6   LIG     1      22.621  39.320   7.582  1.00  0.00      LIG  
ATOM   3983 H7   LIG     1      21.829  42.036   7.835  1.00  0.00      LIG  
ATOM   3984 H8   LIG     1      20.200  42.032   8.463  1.00  0.00      LIG  
ATOM   3985 H9   LIG     1      20.646  40.921   7.155  1.00  0.00      LIG  
ATOM   3986 H10  LIG     1      21.122  38.445   9.833  1.00  0.00      LIG  
ATOM   3987 H11  LIG     1      20.760  38.454   7.283  1.00  0.00      LIG  
ATOM   3988 H12  LIG     1      19.101  38.858   7.664  1.00  0.00      LIG  
ATOM   3989 H13  LIG     1      20.753  36.484   8.518  1.00  0.00      LIG  
ATOM   3990 H14  LIG     1      19.291  36.482   7.598  1.00  0.00      LIG  
ATOM   3991 H15  LIG     1      20.655  35.410  10.382  1.00  0.00      LIG  
ATOM   3992 H16  LIG     1      19.600  35.853  11.716  1.00  0.00      LIG  
ATOM   3993 H17  LIG     1      20.761  36.993  11.102  1.00  0.00      LIG  
ATOM   3994 H18  LIG     1      16.365  36.952   8.673  1.00  0.00      LIG  
ATOM   3995 H19  LIG     1      16.097  35.230   8.455  1.00  0.00      LIG  
ATOM   3996 H20  LIG     1      17.315  36.043   7.496  1.00  0.00      LIG  
ATOM   3997 H21  LIG     1      19.548  34.246   9.090  1.00  0.00      LIG  
ATOM   3998 H22  LIG     1      17.989  33.880   8.318  1.00  0.00      LIG  
ATOM   3999 H23  LIG     1      16.927  34.580  13.374  1.00  0.00      LIG  
ATOM   4000 H24  LIG     1      14.763  34.236  12.131  1.00  0.00      LIG  
ATOM   4001 H25  LIG     1      14.931  33.695  13.776  1.00  0.00      LIG  
ATOM   4002 H26  LIG     1      13.588  32.241  12.295  1.00  0.00      LIG  
ATOM   4003 H27  LIG     1      16.163  31.061  11.218  1.00  0.00      LIG  
ATOM   4004 H28  LIG     1      13.445  33.497  10.452  1.00  0.00      LIG  
ATOM   4005 H29  LIG     1      13.045  32.804   8.881  1.00  0.00      LIG  
ATOM   4006 H30  LIG     1      14.393  33.941   9.039  1.00  0.00      LIG  
ATOM   4007 H31  LIG     1      15.095  31.195   7.810  1.00  0.00      LIG  
ATOM   4008 H32  LIG     1      16.453  30.903   8.907  1.00  0.00      LIG  
ATOM   4009 H33  LIG     1      16.186  32.524   8.243  1.00  0.00      LIG  
ATOM   4010 H34  LIG     1      18.674  32.924  13.337  1.00  0.00      LIG  
ATOM   4011 H35  LIG     1      17.529  31.700  12.778  1.00  0.00      LIG  
ATOM   4012 H36  LIG     1      17.313  32.456  14.361  1.00  0.00      LIG  
ATOM   4013 H37  LIG     1      16.194  36.425  12.481  1.00  0.00      LIG  
ATOM   4014 H38  LIG     1      15.758  36.979  10.896  1.00  0.00      LIG  
ATOM   4015 H39  LIG     1      18.329  37.553  12.425  1.00  0.00      LIG  
ATOM   4016 H40  LIG     1      17.575  38.292   9.586  1.00  0.00      LIG  
ATOM   4017 H41  LIG     1      18.788  41.444   9.711  1.00  0.00      LIG  
ATOM   4018 H42  LIG     1      17.465  40.580  10.422  1.00  0.00      LIG  
ATOM   4019 H43  LIG     1      17.930  40.242   8.762  1.00  0.00      LIG  
ATOM   4020 H44  LIG     1      14.512  30.314  13.037  1.00  0.00      LIG  
ATOM   4021 H45  LIG     1      17.461  39.672  12.049  1.00  0.00      LIG  
TER
REMARK  Energy: 275.733
REMARK  SimpleFitness: 275.733
REMARK  FullFitness: -587.1153
REMARK  InterFull: -19.8943
REMARK  IntraFull: 305.072
REMARK  solvFull: -1064.91
REMARK  surfFull: 192.617
REMARK  extraFull: 0.0
REMARK  deltaGcompsolvpol: -1064.91
REMARK  deltaGcompsolvnonpol: 192.617
REMARK  deltaGprotsolvpol: -1064.84
REMARK  deltaGprotsolvnonpol: 187.286
REMARK  deltaGligsolvpol: -12.0032
REMARK  deltaGligsolvnonpol: 15.4739
REMARK  deltaGvdw: -19.8943
REMARK  deltaGelec: 0.0
REMARK  deltaG: -6.1012106
REMARK  Cluster: 4
REMARK  ClusterRank: 5
ATOM   3941 C    LIG     1      21.760  40.974  10.429  1.00  0.00      LIG  
ATOM   3942 C1   LIG     1      20.691  41.045  11.481  1.00  0.00      LIG  
ATOM   3943 C2   LIG     1      19.862  39.774  11.588  1.00  0.00      LIG  
ATOM   3944 C3   LIG     1      21.429  40.330   9.097  1.00  0.00      LIG  
ATOM   3945 C4   LIG     1      22.748  39.775   8.566  1.00  0.00      LIG  
ATOM   3946 C5   LIG     1      20.989  41.382   8.084  1.00  0.00      LIG  
ATOM   3947 C6   LIG     1      20.466  39.147   9.320  1.00  0.00      LIG  
ATOM   3948 C7   LIG     1      20.012  38.418   8.076  1.00  0.00      LIG  
ATOM   3949 C8   LIG     1      19.776  36.968   8.444  1.00  0.00      LIG  
ATOM   3950 C9   LIG     1      19.022  36.748   9.770  1.00  0.00      LIG  
ATOM   3951 C10  LIG     1      20.055  36.223  10.796  1.00  0.00      LIG  
ATOM   3952 C11  LIG     1      17.918  35.664   9.564  1.00  0.00      LIG  
ATOM   3953 C12  LIG     1      16.872  36.001   8.493  1.00  0.00      LIG  
ATOM   3954 C13  LIG     1      18.465  34.283   9.216  1.00  0.00      LIG  
ATOM   3955 C14  LIG     1      18.063  33.441  10.382  1.00  0.00      LIG  
ATOM   3956 C15  LIG     1      17.259  34.202  11.360  1.00  0.00      LIG  
ATOM   3957 C16  LIG     1      16.769  33.729  12.707  1.00  0.00      LIG  
ATOM   3958 C17  LIG     1      15.251  33.481  12.755  1.00  0.00      LIG  
ATOM   3959 C18  LIG     1      14.672  32.113  12.370  1.00  0.00      LIG  
ATOM   3960 C19  LIG     1      15.198  31.535  11.104  1.00  0.00      LIG  
ATOM   3961 C20  LIG     1      14.803  31.982   9.749  1.00  0.00      LIG  
ATOM   3962 C21  LIG     1      13.869  33.116   9.525  1.00  0.00      LIG  
ATOM   3963 C22  LIG     1      15.687  31.628   8.618  1.00  0.00      LIG  
ATOM   3964 C23  LIG     1      17.618  32.638  13.329  1.00  0.00      LIG  
ATOM   3965 C24  LIG     1      17.214  35.444  10.858  1.00  0.00      LIG  
ATOM   3966 C25  LIG     1      16.612  36.649  11.496  1.00  0.00      LIG  
ATOM   3967 C26  LIG     1      17.620  37.786  11.626  1.00  0.00      LIG  
ATOM   3968 C27  LIG     1      18.368  38.060  10.297  1.00  0.00      LIG  
ATOM   3969 C28  LIG     1      19.258  39.351  10.250  1.00  0.00      LIG  
ATOM   3970 C29  LIG     1      18.321  40.464   9.758  1.00  0.00      LIG  
ATOM   3971 O    LIG     1      22.762  41.664  10.549  1.00  0.00      LIG  
ATOM   3972 O1   LIG     1      18.343  32.255  10.471  1.00  0.00      LIG  
ATOM   3973 O2   LIG     1      14.861  31.149  13.391  1.00  0.00      LIG  
ATOM   3974 O3   LIG     1      16.859  38.909  12.059  1.00  0.00      LIG  
ATOM   3975 O4   LIG     1      14.185  30.827  10.356  1.00  0.00      LIG  
ATOM   3976 H    LIG     1      20.065  41.915  11.272  1.00  0.00      LIG  
ATOM   3977 H1   LIG     1      21.188  41.220  12.439  1.00  0.00      LIG  
ATOM   3978 H2   LIG     1      19.086  39.954  12.333  1.00  0.00      LIG  
ATOM   3979 H3   LIG     1      20.492  38.967  11.970  1.00  0.00      LIG  
ATOM   3980 H4   LIG     1      23.160  39.018   9.240  1.00  0.00      LIG  
ATOM   3981 H5   LIG     1      23.501  40.562   8.454  1.00  0.00      LIG  
ATOM   3982 H6   LIG     1      22.621  39.320   7.582  1.00  0.00      LIG  
ATOM   3983 H7   LIG     1      21.829  42.036   7.835  1.00  0.00      LIG  
ATOM   3984 H8   LIG     1      20.200  42.032   8.463  1.00  0.00      LIG  
ATOM   3985 H9   LIG     1      20.646  40.921   7.155  1.00  0.00      LIG  
ATOM   3986 H10  LIG     1      21.122  38.445   9.833  1.00  0.00      LIG  
ATOM   3987 H11  LIG     1      20.760  38.454   7.283  1.00  0.00      LIG  
ATOM   3988 H12  LIG     1      19.101  38.858   7.664  1.00  0.00      LIG  
ATOM   3989 H13  LIG     1      20.753  36.484   8.518  1.00  0.00      LIG  
ATOM   3990 H14  LIG     1      19.291  36.482   7.598  1.00  0.00      LIG  
ATOM   3991 H15  LIG     1      20.655  35.410  10.382  1.00  0.00      LIG  
ATOM   3992 H16  LIG     1      19.600  35.853  11.716  1.00  0.00      LIG  
ATOM   3993 H17  LIG     1      20.761  36.993  11.102  1.00  0.00      LIG  
ATOM   3994 H18  LIG     1      16.365  36.952   8.673  1.00  0.00      LIG  
ATOM   3995 H19  LIG     1      16.097  35.230   8.455  1.00  0.00      LIG  
ATOM   3996 H20  LIG     1      17.315  36.043   7.496  1.00  0.00      LIG  
ATOM   3997 H21  LIG     1      19.548  34.246   9.090  1.00  0.00      LIG  
ATOM   3998 H22  LIG     1      17.989  33.880   8.318  1.00  0.00      LIG  
ATOM   3999 H23  LIG     1      16.927  34.580  13.374  1.00  0.00      LIG  
ATOM   4000 H24  LIG     1      14.763  34.236  12.131  1.00  0.00      LIG  
ATOM   4001 H25  LIG     1      14.931  33.695  13.776  1.00  0.00      LIG  
ATOM   4002 H26  LIG     1      13.588  32.241  12.295  1.00  0.00      LIG  
ATOM   4003 H27  LIG     1      16.163  31.061  11.218  1.00  0.00      LIG  
ATOM   4004 H28  LIG     1      13.445  33.497  10.452  1.00  0.00      LIG  
ATOM   4005 H29  LIG     1      13.045  32.804   8.881  1.00  0.00      LIG  
ATOM   4006 H30  LIG     1      14.393  33.941   9.039  1.00  0.00      LIG  
ATOM   4007 H31  LIG     1      15.095  31.195   7.810  1.00  0.00      LIG  
ATOM   4008 H32  LIG     1      16.453  30.903   8.907  1.00  0.00      LIG  
ATOM   4009 H33  LIG     1      16.186  32.524   8.243  1.00  0.00      LIG  
ATOM   4010 H34  LIG     1      18.674  32.924  13.337  1.00  0.00      LIG  
ATOM   4011 H35  LIG     1      17.529  31.700  12.778  1.00  0.00      LIG  
ATOM   4012 H36  LIG     1      17.313  32.456  14.361  1.00  0.00      LIG  
ATOM   4013 H37  LIG     1      16.194  36.425  12.481  1.00  0.00      LIG  
ATOM   4014 H38  LIG     1      15.758  36.979  10.896  1.00  0.00      LIG  
ATOM   4015 H39  LIG     1      18.329  37.553  12.425  1.00  0.00      LIG  
ATOM   4016 H40  LIG     1      17.575  38.292   9.586  1.00  0.00      LIG  
ATOM   4017 H41  LIG     1      18.788  41.444   9.711  1.00  0.00      LIG  
ATOM   4018 H42  LIG     1      17.465  40.580  10.422  1.00  0.00      LIG  
ATOM   4019 H43  LIG     1      17.930  40.242   8.762  1.00  0.00      LIG  
ATOM   4020 H44  LIG     1      14.512  30.314  13.037  1.00  0.00      LIG  
ATOM   4021 H45  LIG     1      17.461  39.672  12.049  1.00  0.00      LIG  
TER
REMARK  Energy: 275.798
REMARK  SimpleFitness: 275.798
REMARK  FullFitness: -587.04956
REMARK  InterFull: -19.6536
REMARK  IntraFull: 304.814
REMARK  solvFull: -1064.85
REMARK  surfFull: 192.64
REMARK  extraFull: 0.0
REMARK  deltaGcompsolvpol: -1064.85
REMARK  deltaGcompsolvnonpol: 192.64
REMARK  deltaGprotsolvpol: -1064.84
REMARK  deltaGprotsolvnonpol: 187.286
REMARK  deltaGligsolvpol: -11.9707
REMARK  deltaGligsolvnonpol: 15.4474
REMARK  deltaGvdw: -19.6536
REMARK  deltaGelec: 0.0
REMARK  deltaG: -6.0720716
REMARK  Cluster: 4
REMARK  ClusterRank: 6
ATOM   3941 C    LIG     1      21.586  41.290  10.682  1.00  0.00      LIG  
ATOM   3942 C1   LIG     1      20.467  41.309  11.684  1.00  0.00      LIG  
ATOM   3943 C2   LIG     1      19.701  39.996  11.760  1.00  0.00      LIG  
ATOM   3944 C3   LIG     1      21.355  40.616   9.345  1.00  0.00      LIG  
ATOM   3945 C4   LIG     1      22.727  40.123   8.891  1.00  0.00      LIG  
ATOM   3946 C5   LIG     1      20.921  41.636   8.297  1.00  0.00      LIG  
ATOM   3947 C6   LIG     1      20.440  39.388   9.529  1.00  0.00      LIG  
ATOM   3948 C7   LIG     1      20.078  38.635   8.269  1.00  0.00      LIG  
ATOM   3949 C8   LIG     1      19.882  37.176   8.629  1.00  0.00      LIG  
ATOM   3950 C9   LIG     1      19.079  36.925   9.921  1.00  0.00      LIG  
ATOM   3951 C10  LIG     1      20.088  36.448  10.992  1.00  0.00      LIG  
ATOM   3952 C11  LIG     1      18.034  35.791   9.672  1.00  0.00      LIG  
ATOM   3953 C12  LIG     1      17.018  36.080   8.558  1.00  0.00      LIG  
ATOM   3954 C13  LIG     1      18.652  34.433   9.349  1.00  0.00      LIG  
ATOM   3955 C14  LIG     1      18.222  33.569  10.487  1.00  0.00      LIG  
ATOM   3956 C15  LIG     1      17.356  34.299  11.436  1.00  0.00      LIG  
ATOM   3957 C16  LIG     1      16.831  33.801  12.760  1.00  0.00      LIG  
ATOM   3958 C17  LIG     1      15.318  33.520  12.756  1.00  0.00      LIG  
ATOM   3959 C18  LIG     1      14.784  32.140  12.358  1.00  0.00      LIG  
ATOM   3960 C19  LIG     1      15.372  31.568  11.120  1.00  0.00      LIG  
ATOM   3961 C20  LIG     1      14.982  31.958   9.748  1.00  0.00      LIG  
ATOM   3962 C21  LIG     1      13.984  33.027   9.480  1.00  0.00      LIG  
ATOM   3963 C22  LIG     1      15.914  31.627   8.645  1.00  0.00      LIG  
ATOM   3964 C23  LIG     1      17.686  32.731  13.413  1.00  0.00      LIG  
ATOM   3965 C24  LIG     1      17.287  35.540  10.936  1.00  0.00      LIG  
ATOM   3966 C25  LIG     1      16.611  36.720  11.548  1.00  0.00      LIG  
ATOM   3967 C26  LIG     1      17.558  37.904  11.710  1.00  0.00      LIG  
ATOM   3968 C27  LIG     1      18.348  38.208  10.413  1.00  0.00      LIG  
ATOM   3969 C28  LIG     1      19.181  39.539  10.399  1.00  0.00      LIG  
ATOM   3970 C29  LIG     1      18.220  40.606   9.857  1.00  0.00      LIG  
ATOM   3971 O    LIG     1      22.541  42.035  10.843  1.00  0.00      LIG  
ATOM   3972 O1   LIG     1      18.529  32.390  10.580  1.00  0.00      LIG  
ATOM   3973 O2   LIG     1      14.955  31.184  13.389  1.00  0.00      LIG  
ATOM   3974 O3   LIG     1      16.728  38.992  12.104  1.00  0.00      LIG  
ATOM   3975 O4   LIG     1      14.418  30.785  10.370  1.00  0.00      LIG  
ATOM   3976 H    LIG     1      19.807  42.145  11.444  1.00  0.00      LIG  
ATOM   3977 H1   LIG     1      20.911  41.512  12.662  1.00  0.00      LIG  
ATOM   3978 H2   LIG     1      18.885  40.140  12.469  1.00  0.00      LIG  
ATOM   3979 H3   LIG     1      20.355  39.225  12.175  1.00  0.00      LIG  
ATOM   3980 H4   LIG     1      23.142  39.399   9.599  1.00  0.00      LIG  
ATOM   3981 H5   LIG     1      23.443  40.947   8.804  1.00  0.00      LIG  
ATOM   3982 H6   LIG     1      22.674  39.647   7.910  1.00  0.00      LIG  
ATOM   3983 H7   LIG     1      21.739  42.334   8.094  1.00  0.00      LIG  
ATOM   3984 H8   LIG     1      20.077  42.245   8.621  1.00  0.00      LIG  
ATOM   3985 H9   LIG     1      20.662  41.153   7.352  1.00  0.00      LIG  
ATOM   3986 H10  LIG     1      21.102  38.719  10.077  1.00  0.00      LIG  
ATOM   3987 H11  LIG     1      20.864  38.700   7.514  1.00  0.00      LIG  
ATOM   3988 H12  LIG     1      19.172  39.037   7.810  1.00  0.00      LIG  
ATOM   3989 H13  LIG     1      20.874  36.731   8.746  1.00  0.00      LIG  
ATOM   3990 H14  LIG     1      19.453  36.673   7.763  1.00  0.00      LIG  
ATOM   3991 H15  LIG     1      20.742  35.663  10.608  1.00  0.00      LIG  
ATOM   3992 H16  LIG     1      19.610  36.058  11.892  1.00  0.00      LIG  
ATOM   3993 H17  LIG     1      20.744  37.250  11.328  1.00  0.00      LIG  
ATOM   3994 H18  LIG     1      16.460  37.005   8.717  1.00  0.00      LIG  
ATOM   3995 H19  LIG     1      16.282  35.273   8.489  1.00  0.00      LIG  
ATOM   3996 H20  LIG     1      17.500  36.145   7.581  1.00  0.00      LIG  
ATOM   3997 H21  LIG     1      19.741  34.439   9.283  1.00  0.00      LIG  
ATOM   3998 H22  LIG     1      18.241  34.017   8.425  1.00  0.00      LIG  
ATOM   3999 H23  LIG     1      16.945  34.653  13.434  1.00  0.00      LIG  
ATOM   4000 H24  LIG     1      14.835  34.260  12.110  1.00  0.00      LIG  
ATOM   4001 H25  LIG     1      14.957  33.730  13.765  1.00  0.00      LIG  
ATOM   4002 H26  LIG     1      13.701  32.243  12.243  1.00  0.00      LIG  
ATOM   4003 H27  LIG     1      16.359  31.150  11.267  1.00  0.00      LIG  
ATOM   4004 H28  LIG     1      14.470  33.884   9.007  1.00  0.00      LIG  
ATOM   4005 H29  LIG     1      13.492  33.383  10.385  1.00  0.00      LIG  
ATOM   4006 H30  LIG     1      13.209  32.652   8.808  1.00  0.00      LIG  
ATOM   4007 H31  LIG     1      15.365  31.155   7.827  1.00  0.00      LIG  
ATOM   4008 H32  LIG     1      16.698  30.936   8.969  1.00  0.00      LIG  
ATOM   4009 H33  LIG     1      16.391  32.536   8.270  1.00  0.00      LIG  
ATOM   4010 H34  LIG     1      17.350  32.540  14.433  1.00  0.00      LIG  
ATOM   4011 H35  LIG     1      18.733  33.046  13.459  1.00  0.00      LIG  
ATOM   4012 H36  LIG     1      17.645  31.790  12.860  1.00  0.00      LIG  
ATOM   4013 H37  LIG     1      16.169  36.479  12.519  1.00  0.00      LIG  
ATOM   4014 H38  LIG     1      15.765  37.009  10.917  1.00  0.00      LIG  
ATOM   4015 H39  LIG     1      18.243  37.708  12.539  1.00  0.00      LIG  
ATOM   4016 H40  LIG     1      17.577  38.403   9.667  1.00  0.00      LIG  
ATOM   4017 H41  LIG     1      18.646  41.605   9.818  1.00  0.00      LIG  
ATOM   4018 H42  LIG     1      17.333  40.692  10.485  1.00  0.00      LIG  
ATOM   4019 H43  LIG     1      17.880  40.359   8.849  1.00  0.00      LIG  
ATOM   4020 H44  LIG     1      14.656  30.336  13.020  1.00  0.00      LIG  
ATOM   4021 H45  LIG     1      17.295  39.782  12.117  1.00  0.00      LIG  
TER
REMARK  Energy: 275.798
REMARK  SimpleFitness: 275.798
REMARK  FullFitness: -587.04956
REMARK  InterFull: -19.6536
REMARK  IntraFull: 304.814
REMARK  solvFull: -1064.85
REMARK  surfFull: 192.64
REMARK  extraFull: 0.0
REMARK  deltaGcompsolvpol: -1064.85
REMARK  deltaGcompsolvnonpol: 192.64
REMARK  deltaGprotsolvpol: -1064.84
REMARK  deltaGprotsolvnonpol: 187.286
REMARK  deltaGligsolvpol: -11.9707
REMARK  deltaGligsolvnonpol: 15.4474
REMARK  deltaGvdw: -19.6536
REMARK  deltaGelec: 0.0
REMARK  deltaG: -6.0720716
REMARK  Cluster: 4
REMARK  ClusterRank: 7
ATOM   3941 C    LIG     1      21.586  41.290  10.682  1.00  0.00      LIG  
ATOM   3942 C1   LIG     1      20.467  41.309  11.684  1.00  0.00      LIG  
ATOM   3943 C2   LIG     1      19.701  39.996  11.760  1.00  0.00      LIG  
ATOM   3944 C3   LIG     1      21.355  40.616   9.345  1.00  0.00      LIG  
ATOM   3945 C4   LIG     1      22.727  40.123   8.891  1.00  0.00      LIG  
ATOM   3946 C5   LIG     1      20.921  41.636   8.297  1.00  0.00      LIG  
ATOM   3947 C6   LIG     1      20.440  39.388   9.529  1.00  0.00      LIG  
ATOM   3948 C7   LIG     1      20.078  38.635   8.269  1.00  0.00      LIG  
ATOM   3949 C8   LIG     1      19.882  37.176   8.629  1.00  0.00      LIG  
ATOM   3950 C9   LIG     1      19.079  36.925   9.921  1.00  0.00      LIG  
ATOM   3951 C10  LIG     1      20.088  36.448  10.992  1.00  0.00      LIG  
ATOM   3952 C11  LIG     1      18.034  35.791   9.672  1.00  0.00      LIG  
ATOM   3953 C12  LIG     1      17.018  36.080   8.558  1.00  0.00      LIG  
ATOM   3954 C13  LIG     1      18.652  34.433   9.349  1.00  0.00      LIG  
ATOM   3955 C14  LIG     1      18.222  33.569  10.487  1.00  0.00      LIG  
ATOM   3956 C15  LIG     1      17.356  34.299  11.436  1.00  0.00      LIG  
ATOM   3957 C16  LIG     1      16.831  33.801  12.760  1.00  0.00      LIG  
ATOM   3958 C17  LIG     1      15.318  33.520  12.756  1.00  0.00      LIG  
ATOM   3959 C18  LIG     1      14.784  32.140  12.358  1.00  0.00      LIG  
ATOM   3960 C19  LIG     1      15.372  31.568  11.120  1.00  0.00      LIG  
ATOM   3961 C20  LIG     1      14.982  31.958   9.748  1.00  0.00      LIG  
ATOM   3962 C21  LIG     1      13.984  33.027   9.480  1.00  0.00      LIG  
ATOM   3963 C22  LIG     1      15.914  31.627   8.645  1.00  0.00      LIG  
ATOM   3964 C23  LIG     1      17.686  32.731  13.413  1.00  0.00      LIG  
ATOM   3965 C24  LIG     1      17.287  35.540  10.936  1.00  0.00      LIG  
ATOM   3966 C25  LIG     1      16.611  36.720  11.548  1.00  0.00      LIG  
ATOM   3967 C26  LIG     1      17.558  37.904  11.710  1.00  0.00      LIG  
ATOM   3968 C27  LIG     1      18.348  38.208  10.413  1.00  0.00      LIG  
ATOM   3969 C28  LIG     1      19.181  39.539  10.399  1.00  0.00      LIG  
ATOM   3970 C29  LIG     1      18.220  40.606   9.857  1.00  0.00      LIG  
ATOM   3971 O    LIG     1      22.541  42.035  10.843  1.00  0.00      LIG  
ATOM   3972 O1   LIG     1      18.529  32.390  10.580  1.00  0.00      LIG  
ATOM   3973 O2   LIG     1      14.955  31.184  13.389  1.00  0.00      LIG  
ATOM   3974 O3   LIG     1      16.728  38.992  12.104  1.00  0.00      LIG  
ATOM   3975 O4   LIG     1      14.418  30.785  10.370  1.00  0.00      LIG  
ATOM   3976 H    LIG     1      19.807  42.145  11.444  1.00  0.00      LIG  
ATOM   3977 H1   LIG     1      20.911  41.512  12.662  1.00  0.00      LIG  
ATOM   3978 H2   LIG     1      18.885  40.140  12.469  1.00  0.00      LIG  
ATOM   3979 H3   LIG     1      20.355  39.225  12.175  1.00  0.00      LIG  
ATOM   3980 H4   LIG     1      23.142  39.399   9.599  1.00  0.00      LIG  
ATOM   3981 H5   LIG     1      23.443  40.947   8.804  1.00  0.00      LIG  
ATOM   3982 H6   LIG     1      22.674  39.647   7.910  1.00  0.00      LIG  
ATOM   3983 H7   LIG     1      21.739  42.334   8.094  1.00  0.00      LIG  
ATOM   3984 H8   LIG     1      20.077  42.245   8.621  1.00  0.00      LIG  
ATOM   3985 H9   LIG     1      20.662  41.153   7.352  1.00  0.00      LIG  
ATOM   3986 H10  LIG     1      21.102  38.719  10.077  1.00  0.00      LIG  
ATOM   3987 H11  LIG     1      20.864  38.700   7.514  1.00  0.00      LIG  
ATOM   3988 H12  LIG     1      19.172  39.037   7.810  1.00  0.00      LIG  
ATOM   3989 H13  LIG     1      20.874  36.731   8.746  1.00  0.00      LIG  
ATOM   3990 H14  LIG     1      19.453  36.673   7.763  1.00  0.00      LIG  
ATOM   3991 H15  LIG     1      20.742  35.663  10.608  1.00  0.00      LIG  
ATOM   3992 H16  LIG     1      19.610  36.058  11.892  1.00  0.00      LIG  
ATOM   3993 H17  LIG     1      20.744  37.250  11.328  1.00  0.00      LIG  
ATOM   3994 H18  LIG     1      16.460  37.005   8.717  1.00  0.00      LIG  
ATOM   3995 H19  LIG     1      16.282  35.273   8.489  1.00  0.00      LIG  
ATOM   3996 H20  LIG     1      17.500  36.145   7.581  1.00  0.00      LIG  
ATOM   3997 H21  LIG     1      19.741  34.439   9.283  1.00  0.00      LIG  
ATOM   3998 H22  LIG     1      18.241  34.017   8.425  1.00  0.00      LIG  
ATOM   3999 H23  LIG     1      16.945  34.653  13.434  1.00  0.00      LIG  
ATOM   4000 H24  LIG     1      14.835  34.260  12.110  1.00  0.00      LIG  
ATOM   4001 H25  LIG     1      14.957  33.730  13.765  1.00  0.00      LIG  
ATOM   4002 H26  LIG     1      13.701  32.243  12.243  1.00  0.00      LIG  
ATOM   4003 H27  LIG     1      16.359  31.150  11.267  1.00  0.00      LIG  
ATOM   4004 H28  LIG     1      14.470  33.884   9.007  1.00  0.00      LIG  
ATOM   4005 H29  LIG     1      13.492  33.383  10.385  1.00  0.00      LIG  
ATOM   4006 H30  LIG     1      13.209  32.652   8.808  1.00  0.00      LIG  
ATOM   4007 H31  LIG     1      15.365  31.155   7.827  1.00  0.00      LIG  
ATOM   4008 H32  LIG     1      16.698  30.936   8.969  1.00  0.00      LIG  
ATOM   4009 H33  LIG     1      16.391  32.536   8.270  1.00  0.00      LIG  
ATOM   4010 H34  LIG     1      17.350  32.540  14.433  1.00  0.00      LIG  
ATOM   4011 H35  LIG     1      18.733  33.046  13.459  1.00  0.00      LIG  
ATOM   4012 H36  LIG     1      17.645  31.790  12.860  1.00  0.00      LIG  
ATOM   4013 H37  LIG     1      16.169  36.479  12.519  1.00  0.00      LIG  
ATOM   4014 H38  LIG     1      15.765  37.009  10.917  1.00  0.00      LIG  
ATOM   4015 H39  LIG     1      18.243  37.708  12.539  1.00  0.00      LIG  
ATOM   4016 H40  LIG     1      17.577  38.403   9.667  1.00  0.00      LIG  
ATOM   4017 H41  LIG     1      18.646  41.605   9.818  1.00  0.00      LIG  
ATOM   4018 H42  LIG     1      17.333  40.692  10.485  1.00  0.00      LIG  
ATOM   4019 H43  LIG     1      17.880  40.359   8.849  1.00  0.00      LIG  
ATOM   4020 H44  LIG     1      14.656  30.336  13.020  1.00  0.00      LIG  
ATOM   4021 H45  LIG     1      17.295  39.782  12.117  1.00  0.00      LIG  
TER
REMARK  Energy: 272.794
REMARK  SimpleFitness: 272.794
REMARK  FullFitness: -590.8239
REMARK  InterFull: -17.7399
REMARK  IntraFull: 299.799
REMARK  solvFull: -1065.14
REMARK  surfFull: 192.257
REMARK  extraFull: 0.0
REMARK  deltaGcompsolvpol: -1065.14
REMARK  deltaGcompsolvnonpol: 192.257
REMARK  deltaGprotsolvpol: -1064.84
REMARK  deltaGprotsolvnonpol: 187.286
REMARK  deltaGligsolvpol: -11.14
REMARK  deltaGligsolvnonpol: 15.241
REMARK  deltaGvdw: -17.7399
REMARK  deltaGelec: 0.0
REMARK  deltaG: -5.9763308
REMARK  Cluster: 5
REMARK  ClusterRank: 0
ATOM   3941 C    LIG     1      21.946  31.102   6.734  1.00  0.00      LIG  
ATOM   3942 C1   LIG     1      22.233  31.309   8.193  1.00  0.00      LIG  
ATOM   3943 C2   LIG     1      21.124  32.059   8.917  1.00  0.00      LIG  
ATOM   3944 C3   LIG     1      21.380  32.261   5.939  1.00  0.00      LIG  
ATOM   3945 C4   LIG     1      20.609  31.636   4.778  1.00  0.00      LIG  
ATOM   3946 C5   LIG     1      22.501  33.074   5.300  1.00  0.00      LIG  
ATOM   3947 C6   LIG     1      20.382  33.039   6.819  1.00  0.00      LIG  
ATOM   3948 C7   LIG     1      19.730  34.243   6.179  1.00  0.00      LIG  
ATOM   3949 C8   LIG     1      18.344  34.390   6.771  1.00  0.00      LIG  
ATOM   3950 C9   LIG     1      18.262  34.194   8.297  1.00  0.00      LIG  
ATOM   3951 C10  LIG     1      17.584  32.825   8.553  1.00  0.00      LIG  
ATOM   3952 C11  LIG     1      17.373  35.319   8.908  1.00  0.00      LIG  
ATOM   3953 C12  LIG     1      17.876  36.750   8.675  1.00  0.00      LIG  
ATOM   3954 C13  LIG     1      15.928  35.295   8.427  1.00  0.00      LIG  
ATOM   3955 C14  LIG     1      15.146  35.024   9.666  1.00  0.00      LIG  
ATOM   3956 C15  LIG     1      16.016  34.959  10.849  1.00  0.00      LIG  
ATOM   3957 C16  LIG     1      15.544  34.752  12.260  1.00  0.00      LIG  
ATOM   3958 C17  LIG     1      14.456  35.712  12.742  1.00  0.00      LIG  
ATOM   3959 C18  LIG     1      14.699  37.215  12.554  1.00  0.00      LIG  
ATOM   3960 C19  LIG     1      16.112  37.710  12.717  1.00  0.00      LIG  
ATOM   3961 C20  LIG     1      16.420  39.162  12.848  1.00  0.00      LIG  
ATOM   3962 C21  LIG     1      15.360  40.206  12.951  1.00  0.00      LIG  
ATOM   3963 C22  LIG     1      17.753  39.635  12.388  1.00  0.00      LIG  
ATOM   3964 C23  LIG     1      15.034  33.333  12.424  1.00  0.00      LIG  
ATOM   3965 C24  LIG     1      17.261  35.098  10.373  1.00  0.00      LIG  
ATOM   3966 C25  LIG     1      18.540  35.015  11.133  1.00  0.00      LIG  
ATOM   3967 C26  LIG     1      19.519  34.026  10.501  1.00  0.00      LIG  
ATOM   3968 C27  LIG     1      19.663  34.224   8.970  1.00  0.00      LIG  
ATOM   3969 C28  LIG     1      20.791  33.396   8.260  1.00  0.00      LIG  
ATOM   3970 C29  LIG     1      22.033  34.297   8.313  1.00  0.00      LIG  
ATOM   3971 O    LIG     1      22.405  30.122   6.166  1.00  0.00      LIG  
ATOM   3972 O1   LIG     1      13.928  34.910   9.697  1.00  0.00      LIG  
ATOM   3973 O2   LIG     1      14.270  37.544  11.261  1.00  0.00      LIG  
ATOM   3974 O3   LIG     1      20.750  34.229  11.185  1.00  0.00      LIG  
ATOM   3975 O4   LIG     1      16.467  38.289  13.995  1.00  0.00      LIG  
ATOM   3976 H    LIG     1      23.192  31.823   8.283  1.00  0.00      LIG  
ATOM   3977 H1   LIG     1      22.343  30.321   8.647  1.00  0.00      LIG  
ATOM   3978 H2   LIG     1      21.447  32.196   9.950  1.00  0.00      LIG  
ATOM   3979 H3   LIG     1      20.227  31.435   8.940  1.00  0.00      LIG  
ATOM   3980 H4   LIG     1      19.781  31.018   5.139  1.00  0.00      LIG  
ATOM   3981 H5   LIG     1      21.253  31.001   4.163  1.00  0.00      LIG  
ATOM   3982 H6   LIG     1      20.198  32.402   4.116  1.00  0.00      LIG  
ATOM   3983 H7   LIG     1      22.995  32.483   4.524  1.00  0.00      LIG  
ATOM   3984 H8   LIG     1      23.279  33.354   6.011  1.00  0.00      LIG  
ATOM   3985 H9   LIG     1      22.115  33.980   4.827  1.00  0.00      LIG  
ATOM   3986 H10  LIG     1      19.583  32.305   6.909  1.00  0.00      LIG  
ATOM   3987 H11  LIG     1      19.632  34.134   5.098  1.00  0.00      LIG  
ATOM   3988 H12  LIG     1      20.313  35.151   6.348  1.00  0.00      LIG  
ATOM   3989 H13  LIG     1      17.703  33.645   6.295  1.00  0.00      LIG  
ATOM   3990 H14  LIG     1      17.942  35.349   6.446  1.00  0.00      LIG  
ATOM   3991 H15  LIG     1      16.662  32.720   7.981  1.00  0.00      LIG  
ATOM   3992 H16  LIG     1      17.327  32.657   9.600  1.00  0.00      LIG  
ATOM   3993 H17  LIG     1      18.216  31.988   8.263  1.00  0.00      LIG  
ATOM   3994 H18  LIG     1      18.888  36.916   9.051  1.00  0.00      LIG  
ATOM   3995 H19  LIG     1      17.227  37.472   9.182  1.00  0.00      LIG  
ATOM   3996 H20  LIG     1      17.866  37.014   7.615  1.00  0.00      LIG  
ATOM   3997 H21  LIG     1      15.731  34.517   7.691  1.00  0.00      LIG  
ATOM   3998 H22  LIG     1      15.618  36.263   8.025  1.00  0.00      LIG  
ATOM   3999 H23  LIG     1      16.394  34.872  12.936  1.00  0.00      LIG  
ATOM   4000 H24  LIG     1      14.302  35.519  13.804  1.00  0.00      LIG  
ATOM   4001 H25  LIG     1      13.512  35.435  12.259  1.00  0.00      LIG  
ATOM   4002 H26  LIG     1      14.021  37.750  13.217  1.00  0.00      LIG  
ATOM   4003 H27  LIG     1      16.850  37.116  12.203  1.00  0.00      LIG  
ATOM   4004 H28  LIG     1      15.729  41.052  13.538  1.00  0.00      LIG  
ATOM   4005 H29  LIG     1      14.451  39.837  13.434  1.00  0.00      LIG  
ATOM   4006 H30  LIG     1      15.099  40.572  11.956  1.00  0.00      LIG  
ATOM   4007 H31  LIG     1      17.679  40.019  11.366  1.00  0.00      LIG  
ATOM   4008 H32  LIG     1      18.493  38.829  12.399  1.00  0.00      LIG  
ATOM   4009 H33  LIG     1      18.111  40.442  13.033  1.00  0.00      LIG  
ATOM   4010 H34  LIG     1      15.808  32.603  12.169  1.00  0.00      LIG  
ATOM   4011 H35  LIG     1      14.165  33.149  11.785  1.00  0.00      LIG  
ATOM   4012 H36  LIG     1      14.728  33.159  13.458  1.00  0.00      LIG  
ATOM   4013 H37  LIG     1      18.373  34.732  12.176  1.00  0.00      LIG  
ATOM   4014 H38  LIG     1      18.994  36.010  11.175  1.00  0.00      LIG  
ATOM   4015 H39  LIG     1      19.195  33.007  10.725  1.00  0.00      LIG  
ATOM   4016 H40  LIG     1      20.017  35.250   8.863  1.00  0.00      LIG  
ATOM   4017 H41  LIG     1      22.925  33.838   7.895  1.00  0.00      LIG  
ATOM   4018 H42  LIG     1      22.289  34.555   9.341  1.00  0.00      LIG  
ATOM   4019 H43  LIG     1      21.868  35.234   7.777  1.00  0.00      LIG  
ATOM   4020 H44  LIG     1      13.686  36.818  10.978  1.00  0.00      LIG  
ATOM   4021 H45  LIG     1      21.424  33.726  10.697  1.00  0.00      LIG  
TER
REMARK  Energy: 272.794
REMARK  SimpleFitness: 272.794
REMARK  FullFitness: -590.8239
REMARK  InterFull: -17.7399
REMARK  IntraFull: 299.799
REMARK  solvFull: -1065.14
REMARK  surfFull: 192.257
REMARK  extraFull: 0.0
REMARK  deltaGcompsolvpol: -1065.14
REMARK  deltaGcompsolvnonpol: 192.257
REMARK  deltaGprotsolvpol: -1064.84
REMARK  deltaGprotsolvnonpol: 187.286
REMARK  deltaGligsolvpol: -11.14
REMARK  deltaGligsolvnonpol: 15.241
REMARK  deltaGvdw: -17.7399
REMARK  deltaGelec: 0.0
REMARK  deltaG: -5.9763308
REMARK  Cluster: 5
REMARK  ClusterRank: 1
ATOM   3941 C    LIG     1      21.946  31.102   6.734  1.00  0.00      LIG  
ATOM   3942 C1   LIG     1      22.233  31.309   8.193  1.00  0.00      LIG  
ATOM   3943 C2   LIG     1      21.124  32.059   8.917  1.00  0.00      LIG  
ATOM   3944 C3   LIG     1      21.380  32.261   5.939  1.00  0.00      LIG  
ATOM   3945 C4   LIG     1      20.609  31.636   4.778  1.00  0.00      LIG  
ATOM   3946 C5   LIG     1      22.501  33.074   5.300  1.00  0.00      LIG  
ATOM   3947 C6   LIG     1      20.382  33.039   6.819  1.00  0.00      LIG  
ATOM   3948 C7   LIG     1      19.730  34.243   6.179  1.00  0.00      LIG  
ATOM   3949 C8   LIG     1      18.344  34.390   6.771  1.00  0.00      LIG  
ATOM   3950 C9   LIG     1      18.262  34.194   8.297  1.00  0.00      LIG  
ATOM   3951 C10  LIG     1      17.584  32.825   8.553  1.00  0.00      LIG  
ATOM   3952 C11  LIG     1      17.373  35.319   8.908  1.00  0.00      LIG  
ATOM   3953 C12  LIG     1      17.876  36.750   8.675  1.00  0.00      LIG  
ATOM   3954 C13  LIG     1      15.928  35.295   8.427  1.00  0.00      LIG  
ATOM   3955 C14  LIG     1      15.146  35.024   9.666  1.00  0.00      LIG  
ATOM   3956 C15  LIG     1      16.016  34.959  10.849  1.00  0.00      LIG  
ATOM   3957 C16  LIG     1      15.544  34.752  12.260  1.00  0.00      LIG  
ATOM   3958 C17  LIG     1      14.456  35.712  12.742  1.00  0.00      LIG  
ATOM   3959 C18  LIG     1      14.699  37.215  12.554  1.00  0.00      LIG  
ATOM   3960 C19  LIG     1      16.112  37.710  12.717  1.00  0.00      LIG  
ATOM   3961 C20  LIG     1      16.420  39.162  12.848  1.00  0.00      LIG  
ATOM   3962 C21  LIG     1      15.360  40.206  12.951  1.00  0.00      LIG  
ATOM   3963 C22  LIG     1      17.753  39.635  12.388  1.00  0.00      LIG  
ATOM   3964 C23  LIG     1      15.034  33.333  12.424  1.00  0.00      LIG  
ATOM   3965 C24  LIG     1      17.261  35.098  10.373  1.00  0.00      LIG  
ATOM   3966 C25  LIG     1      18.540  35.015  11.133  1.00  0.00      LIG  
ATOM   3967 C26  LIG     1      19.519  34.026  10.501  1.00  0.00      LIG  
ATOM   3968 C27  LIG     1      19.663  34.224   8.970  1.00  0.00      LIG  
ATOM   3969 C28  LIG     1      20.791  33.396   8.260  1.00  0.00      LIG  
ATOM   3970 C29  LIG     1      22.033  34.297   8.313  1.00  0.00      LIG  
ATOM   3971 O    LIG     1      22.405  30.122   6.166  1.00  0.00      LIG  
ATOM   3972 O1   LIG     1      13.928  34.910   9.697  1.00  0.00      LIG  
ATOM   3973 O2   LIG     1      14.270  37.544  11.261  1.00  0.00      LIG  
ATOM   3974 O3   LIG     1      20.750  34.229  11.185  1.00  0.00      LIG  
ATOM   3975 O4   LIG     1      16.467  38.289  13.995  1.00  0.00      LIG  
ATOM   3976 H    LIG     1      23.192  31.823   8.283  1.00  0.00      LIG  
ATOM   3977 H1   LIG     1      22.343  30.321   8.647  1.00  0.00      LIG  
ATOM   3978 H2   LIG     1      21.447  32.196   9.950  1.00  0.00      LIG  
ATOM   3979 H3   LIG     1      20.227  31.435   8.940  1.00  0.00      LIG  
ATOM   3980 H4   LIG     1      19.781  31.018   5.139  1.00  0.00      LIG  
ATOM   3981 H5   LIG     1      21.253  31.001   4.163  1.00  0.00      LIG  
ATOM   3982 H6   LIG     1      20.198  32.402   4.116  1.00  0.00      LIG  
ATOM   3983 H7   LIG     1      22.995  32.483   4.524  1.00  0.00      LIG  
ATOM   3984 H8   LIG     1      23.279  33.354   6.011  1.00  0.00      LIG  
ATOM   3985 H9   LIG     1      22.115  33.980   4.827  1.00  0.00      LIG  
ATOM   3986 H10  LIG     1      19.583  32.305   6.909  1.00  0.00      LIG  
ATOM   3987 H11  LIG     1      19.632  34.134   5.098  1.00  0.00      LIG  
ATOM   3988 H12  LIG     1      20.313  35.151   6.348  1.00  0.00      LIG  
ATOM   3989 H13  LIG     1      17.703  33.645   6.295  1.00  0.00      LIG  
ATOM   3990 H14  LIG     1      17.942  35.349   6.446  1.00  0.00      LIG  
ATOM   3991 H15  LIG     1      16.662  32.720   7.981  1.00  0.00      LIG  
ATOM   3992 H16  LIG     1      17.327  32.657   9.600  1.00  0.00      LIG  
ATOM   3993 H17  LIG     1      18.216  31.988   8.263  1.00  0.00      LIG  
ATOM   3994 H18  LIG     1      18.888  36.916   9.051  1.00  0.00      LIG  
ATOM   3995 H19  LIG     1      17.227  37.472   9.182  1.00  0.00      LIG  
ATOM   3996 H20  LIG     1      17.866  37.014   7.615  1.00  0.00      LIG  
ATOM   3997 H21  LIG     1      15.731  34.517   7.691  1.00  0.00      LIG  
ATOM   3998 H22  LIG     1      15.618  36.263   8.025  1.00  0.00      LIG  
ATOM   3999 H23  LIG     1      16.394  34.872  12.936  1.00  0.00      LIG  
ATOM   4000 H24  LIG     1      14.302  35.519  13.804  1.00  0.00      LIG  
ATOM   4001 H25  LIG     1      13.512  35.435  12.259  1.00  0.00      LIG  
ATOM   4002 H26  LIG     1      14.021  37.750  13.217  1.00  0.00      LIG  
ATOM   4003 H27  LIG     1      16.850  37.116  12.203  1.00  0.00      LIG  
ATOM   4004 H28  LIG     1      15.729  41.052  13.538  1.00  0.00      LIG  
ATOM   4005 H29  LIG     1      14.451  39.837  13.434  1.00  0.00      LIG  
ATOM   4006 H30  LIG     1      15.099  40.572  11.956  1.00  0.00      LIG  
ATOM   4007 H31  LIG     1      17.679  40.019  11.366  1.00  0.00      LIG  
ATOM   4008 H32  LIG     1      18.493  38.829  12.399  1.00  0.00      LIG  
ATOM   4009 H33  LIG     1      18.111  40.442  13.033  1.00  0.00      LIG  
ATOM   4010 H34  LIG     1      15.808  32.603  12.169  1.00  0.00      LIG  
ATOM   4011 H35  LIG     1      14.165  33.149  11.785  1.00  0.00      LIG  
ATOM   4012 H36  LIG     1      14.728  33.159  13.458  1.00  0.00      LIG  
ATOM   4013 H37  LIG     1      18.373  34.732  12.176  1.00  0.00      LIG  
ATOM   4014 H38  LIG     1      18.994  36.010  11.175  1.00  0.00      LIG  
ATOM   4015 H39  LIG     1      19.195  33.007  10.725  1.00  0.00      LIG  
ATOM   4016 H40  LIG     1      20.017  35.250   8.863  1.00  0.00      LIG  
ATOM   4017 H41  LIG     1      22.925  33.838   7.895  1.00  0.00      LIG  
ATOM   4018 H42  LIG     1      22.289  34.555   9.341  1.00  0.00      LIG  
ATOM   4019 H43  LIG     1      21.868  35.234   7.777  1.00  0.00      LIG  
ATOM   4020 H44  LIG     1      13.686  36.818  10.978  1.00  0.00      LIG  
ATOM   4021 H45  LIG     1      21.424  33.726  10.697  1.00  0.00      LIG  
TER
REMARK  Energy: 272.866
REMARK  SimpleFitness: 272.866
REMARK  FullFitness: -590.77313
REMARK  InterFull: -17.6811
REMARK  IntraFull: 299.707
REMARK  solvFull: -1065.12
REMARK  surfFull: 192.321
REMARK  extraFull: 0.0
REMARK  deltaGcompsolvpol: -1065.12
REMARK  deltaGcompsolvnonpol: 192.321
REMARK  deltaGprotsolvpol: -1064.84
REMARK  deltaGprotsolvnonpol: 187.286
REMARK  deltaGligsolvpol: -11.1828
REMARK  deltaGligsolvnonpol: 15.2461
REMARK  deltaGvdw: -17.6811
REMARK  deltaGelec: 0.0
REMARK  deltaG: -5.9613523
REMARK  Cluster: 5
REMARK  ClusterRank: 2
ATOM   3941 C    LIG     1      21.988  31.143   6.749  1.00  0.00      LIG  
ATOM   3942 C1   LIG     1      22.279  31.372   8.203  1.00  0.00      LIG  
ATOM   3943 C2   LIG     1      21.169  32.125   8.921  1.00  0.00      LIG  
ATOM   3944 C3   LIG     1      21.415  32.289   5.942  1.00  0.00      LIG  
ATOM   3945 C4   LIG     1      20.644  31.644   4.792  1.00  0.00      LIG  
ATOM   3946 C5   LIG     1      22.531  33.098   5.291  1.00  0.00      LIG  
ATOM   3947 C6   LIG     1      20.414  33.073   6.813  1.00  0.00      LIG  
ATOM   3948 C7   LIG     1      19.755  34.265   6.160  1.00  0.00      LIG  
ATOM   3949 C8   LIG     1      18.370  34.414   6.753  1.00  0.00      LIG  
ATOM   3950 C9   LIG     1      18.291  34.236   8.281  1.00  0.00      LIG  
ATOM   3951 C10  LIG     1      17.620  32.867   8.552  1.00  0.00      LIG  
ATOM   3952 C11  LIG     1      17.397  35.362   8.882  1.00  0.00      LIG  
ATOM   3953 C12  LIG     1      17.892  36.793   8.631  1.00  0.00      LIG  
ATOM   3954 C13  LIG     1      15.951  35.326   8.405  1.00  0.00      LIG  
ATOM   3955 C14  LIG     1      15.176  35.034   9.644  1.00  0.00      LIG  
ATOM   3956 C15  LIG     1      16.049  34.990  10.827  1.00  0.00      LIG  
ATOM   3957 C16  LIG     1      15.576  34.769  12.238  1.00  0.00      LIG  
ATOM   3958 C17  LIG     1      14.491  35.729  12.728  1.00  0.00      LIG  
ATOM   3959 C18  LIG     1      14.738  37.232  12.550  1.00  0.00      LIG  
ATOM   3960 C19  LIG     1      16.149  37.722  12.737  1.00  0.00      LIG  
ATOM   3961 C20  LIG     1      16.465  39.173  12.863  1.00  0.00      LIG  
ATOM   3962 C21  LIG     1      15.409  40.224  12.932  1.00  0.00      LIG  
ATOM   3963 C22  LIG     1      17.811  39.633  12.430  1.00  0.00      LIG  
ATOM   3964 C23  LIG     1      15.055  33.352  12.390  1.00  0.00      LIG  
ATOM   3965 C24  LIG     1      17.288  35.152  10.350  1.00  0.00      LIG  
ATOM   3966 C25  LIG     1      18.572  35.094  11.105  1.00  0.00      LIG  
ATOM   3967 C26  LIG     1      19.556  34.104  10.485  1.00  0.00      LIG  
ATOM   3968 C27  LIG     1      19.694  34.281   8.950  1.00  0.00      LIG  
ATOM   3969 C28  LIG     1      20.825  33.451   8.247  1.00  0.00      LIG  
ATOM   3970 C29  LIG     1      22.063  34.360   8.282  1.00  0.00      LIG  
ATOM   3971 O    LIG     1      22.453  30.160   6.192  1.00  0.00      LIG  
ATOM   3972 O1   LIG     1      13.962  34.898   9.676  1.00  0.00      LIG  
ATOM   3973 O2   LIG     1      14.328  37.562  11.251  1.00  0.00      LIG  
ATOM   3974 O3   LIG     1      20.789  34.326  11.161  1.00  0.00      LIG  
ATOM   3975 O4   LIG     1      16.479  38.310  14.018  1.00  0.00      LIG  
ATOM   3976 H    LIG     1      23.237  31.891   8.284  1.00  0.00      LIG  
ATOM   3977 H1   LIG     1      22.394  30.391   8.670  1.00  0.00      LIG  
ATOM   3978 H2   LIG     1      21.495  32.279   9.951  1.00  0.00      LIG  
ATOM   3979 H3   LIG     1      20.275  31.497   8.955  1.00  0.00      LIG  
ATOM   3980 H4   LIG     1      19.822  31.025   5.163  1.00  0.00      LIG  
ATOM   3981 H5   LIG     1      21.291  31.006   4.181  1.00  0.00      LIG  
ATOM   3982 H6   LIG     1      20.225  32.399   4.122  1.00  0.00      LIG  
ATOM   3983 H7   LIG     1      23.026  32.501   4.519  1.00  0.00      LIG  
ATOM   3984 H8   LIG     1      23.310  33.389   5.997  1.00  0.00      LIG  
ATOM   3985 H9   LIG     1      22.140  33.998   4.809  1.00  0.00      LIG  
ATOM   3986 H10  LIG     1      19.620  32.336   6.915  1.00  0.00      LIG  
ATOM   3987 H11  LIG     1      19.654  34.139   5.081  1.00  0.00      LIG  
ATOM   3988 H12  LIG     1      20.334  35.179   6.314  1.00  0.00      LIG  
ATOM   3989 H13  LIG     1      17.732  33.659   6.287  1.00  0.00      LIG  
ATOM   3990 H14  LIG     1      17.963  35.368   6.418  1.00  0.00      LIG  
ATOM   3991 H15  LIG     1      16.692  32.756   7.991  1.00  0.00      LIG  
ATOM   3992 H16  LIG     1      17.377  32.704   9.604  1.00  0.00      LIG  
ATOM   3993 H17  LIG     1      18.252  32.030   8.260  1.00  0.00      LIG  
ATOM   3994 H18  LIG     1      18.908  36.966   8.993  1.00  0.00      LIG  
ATOM   3995 H19  LIG     1      17.247  37.517   9.139  1.00  0.00      LIG  
ATOM   3996 H20  LIG     1      17.869  37.046   7.569  1.00  0.00      LIG  
ATOM   3997 H21  LIG     1      15.762  34.556   7.659  1.00  0.00      LIG  
ATOM   3998 H22  LIG     1      15.628  36.296   8.017  1.00  0.00      LIG  
ATOM   3999 H23  LIG     1      16.427  34.879  12.914  1.00  0.00      LIG  
ATOM   4000 H24  LIG     1      14.337  35.527  13.789  1.00  0.00      LIG  
ATOM   4001 H25  LIG     1      13.547  35.457  12.244  1.00  0.00      LIG  
ATOM   4002 H26  LIG     1      14.051  37.767  13.203  1.00  0.00      LIG  
ATOM   4003 H27  LIG     1      16.895  37.117  12.249  1.00  0.00      LIG  
ATOM   4004 H28  LIG     1      15.770  41.077  13.512  1.00  0.00      LIG  
ATOM   4005 H29  LIG     1      14.490  39.866  13.403  1.00  0.00      LIG  
ATOM   4006 H30  LIG     1      15.168  40.577  11.927  1.00  0.00      LIG  
ATOM   4007 H31  LIG     1      17.764  40.010  11.405  1.00  0.00      LIG  
ATOM   4008 H32  LIG     1      18.544  38.820  12.463  1.00  0.00      LIG  
ATOM   4009 H33  LIG     1      18.160  40.440  13.080  1.00  0.00      LIG  
ATOM   4010 H34  LIG     1      15.823  32.618  12.128  1.00  0.00      LIG  
ATOM   4011 H35  LIG     1      14.184  33.180  11.751  1.00  0.00      LIG  
ATOM   4012 H36  LIG     1      14.748  33.174  13.423  1.00  0.00      LIG  
ATOM   4013 H37  LIG     1      18.412  34.830  12.153  1.00  0.00      LIG  
ATOM   4014 H38  LIG     1      19.017  36.093  11.126  1.00  0.00      LIG  
ATOM   4015 H39  LIG     1      19.239  33.086  10.724  1.00  0.00      LIG  
ATOM   4016 H40  LIG     1      20.043  35.307   8.826  1.00  0.00      LIG  
ATOM   4017 H41  LIG     1      22.960  33.896   7.881  1.00  0.00      LIG  
ATOM   4018 H42  LIG     1      22.311  34.648   9.304  1.00  0.00      LIG  
ATOM   4019 H43  LIG     1      21.894  35.281   7.719  1.00  0.00      LIG  
ATOM   4020 H44  LIG     1      13.705  36.864  10.980  1.00  0.00      LIG  
ATOM   4021 H45  LIG     1      21.462  33.809  10.687  1.00  0.00      LIG  
TER
REMARK  Energy: 272.866
REMARK  SimpleFitness: 272.866
REMARK  FullFitness: -590.77313
REMARK  InterFull: -17.6811
REMARK  IntraFull: 299.707
REMARK  solvFull: -1065.12
REMARK  surfFull: 192.321
REMARK  extraFull: 0.0
REMARK  deltaGcompsolvpol: -1065.12
REMARK  deltaGcompsolvnonpol: 192.321
REMARK  deltaGprotsolvpol: -1064.84
REMARK  deltaGprotsolvnonpol: 187.286
REMARK  deltaGligsolvpol: -11.1828
REMARK  deltaGligsolvnonpol: 15.2461
REMARK  deltaGvdw: -17.6811
REMARK  deltaGelec: 0.0
REMARK  deltaG: -5.9613523
REMARK  Cluster: 5
REMARK  ClusterRank: 3
ATOM   3941 C    LIG     1      21.988  31.143   6.749  1.00  0.00      LIG  
ATOM   3942 C1   LIG     1      22.279  31.372   8.203  1.00  0.00      LIG  
ATOM   3943 C2   LIG     1      21.169  32.125   8.921  1.00  0.00      LIG  
ATOM   3944 C3   LIG     1      21.415  32.289   5.942  1.00  0.00      LIG  
ATOM   3945 C4   LIG     1      20.644  31.644   4.792  1.00  0.00      LIG  
ATOM   3946 C5   LIG     1      22.531  33.098   5.291  1.00  0.00      LIG  
ATOM   3947 C6   LIG     1      20.414  33.073   6.813  1.00  0.00      LIG  
ATOM   3948 C7   LIG     1      19.755  34.265   6.160  1.00  0.00      LIG  
ATOM   3949 C8   LIG     1      18.370  34.414   6.753  1.00  0.00      LIG  
ATOM   3950 C9   LIG     1      18.291  34.236   8.281  1.00  0.00      LIG  
ATOM   3951 C10  LIG     1      17.620  32.867   8.552  1.00  0.00      LIG  
ATOM   3952 C11  LIG     1      17.397  35.362   8.882  1.00  0.00      LIG  
ATOM   3953 C12  LIG     1      17.892  36.793   8.631  1.00  0.00      LIG  
ATOM   3954 C13  LIG     1      15.951  35.326   8.405  1.00  0.00      LIG  
ATOM   3955 C14  LIG     1      15.176  35.034   9.644  1.00  0.00      LIG  
ATOM   3956 C15  LIG     1      16.049  34.990  10.827  1.00  0.00      LIG  
ATOM   3957 C16  LIG     1      15.576  34.769  12.238  1.00  0.00      LIG  
ATOM   3958 C17  LIG     1      14.491  35.729  12.728  1.00  0.00      LIG  
ATOM   3959 C18  LIG     1      14.738  37.232  12.550  1.00  0.00      LIG  
ATOM   3960 C19  LIG     1      16.149  37.722  12.737  1.00  0.00      LIG  
ATOM   3961 C20  LIG     1      16.465  39.173  12.863  1.00  0.00      LIG  
ATOM   3962 C21  LIG     1      15.409  40.224  12.932  1.00  0.00      LIG  
ATOM   3963 C22  LIG     1      17.811  39.633  12.430  1.00  0.00      LIG  
ATOM   3964 C23  LIG     1      15.055  33.352  12.390  1.00  0.00      LIG  
ATOM   3965 C24  LIG     1      17.288  35.152  10.350  1.00  0.00      LIG  
ATOM   3966 C25  LIG     1      18.572  35.094  11.105  1.00  0.00      LIG  
ATOM   3967 C26  LIG     1      19.556  34.104  10.485  1.00  0.00      LIG  
ATOM   3968 C27  LIG     1      19.694  34.281   8.950  1.00  0.00      LIG  
ATOM   3969 C28  LIG     1      20.825  33.451   8.247  1.00  0.00      LIG  
ATOM   3970 C29  LIG     1      22.063  34.360   8.282  1.00  0.00      LIG  
ATOM   3971 O    LIG     1      22.453  30.160   6.192  1.00  0.00      LIG  
ATOM   3972 O1   LIG     1      13.962  34.898   9.676  1.00  0.00      LIG  
ATOM   3973 O2   LIG     1      14.328  37.562  11.251  1.00  0.00      LIG  
ATOM   3974 O3   LIG     1      20.789  34.326  11.161  1.00  0.00      LIG  
ATOM   3975 O4   LIG     1      16.479  38.310  14.018  1.00  0.00      LIG  
ATOM   3976 H    LIG     1      23.237  31.891   8.284  1.00  0.00      LIG  
ATOM   3977 H1   LIG     1      22.394  30.391   8.670  1.00  0.00      LIG  
ATOM   3978 H2   LIG     1      21.495  32.279   9.951  1.00  0.00      LIG  
ATOM   3979 H3   LIG     1      20.275  31.497   8.955  1.00  0.00      LIG  
ATOM   3980 H4   LIG     1      19.822  31.025   5.163  1.00  0.00      LIG  
ATOM   3981 H5   LIG     1      21.291  31.006   4.181  1.00  0.00      LIG  
ATOM   3982 H6   LIG     1      20.225  32.399   4.122  1.00  0.00      LIG  
ATOM   3983 H7   LIG     1      23.026  32.501   4.519  1.00  0.00      LIG  
ATOM   3984 H8   LIG     1      23.310  33.389   5.997  1.00  0.00      LIG  
ATOM   3985 H9   LIG     1      22.140  33.998   4.809  1.00  0.00      LIG  
ATOM   3986 H10  LIG     1      19.620  32.336   6.915  1.00  0.00      LIG  
ATOM   3987 H11  LIG     1      19.654  34.139   5.081  1.00  0.00      LIG  
ATOM   3988 H12  LIG     1      20.334  35.179   6.314  1.00  0.00      LIG  
ATOM   3989 H13  LIG     1      17.732  33.659   6.287  1.00  0.00      LIG  
ATOM   3990 H14  LIG     1      17.963  35.368   6.418  1.00  0.00      LIG  
ATOM   3991 H15  LIG     1      16.692  32.756   7.991  1.00  0.00      LIG  
ATOM   3992 H16  LIG     1      17.377  32.704   9.604  1.00  0.00      LIG  
ATOM   3993 H17  LIG     1      18.252  32.030   8.260  1.00  0.00      LIG  
ATOM   3994 H18  LIG     1      18.908  36.966   8.993  1.00  0.00      LIG  
ATOM   3995 H19  LIG     1      17.247  37.517   9.139  1.00  0.00      LIG  
ATOM   3996 H20  LIG     1      17.869  37.046   7.569  1.00  0.00      LIG  
ATOM   3997 H21  LIG     1      15.762  34.556   7.659  1.00  0.00      LIG  
ATOM   3998 H22  LIG     1      15.628  36.296   8.017  1.00  0.00      LIG  
ATOM   3999 H23  LIG     1      16.427  34.879  12.914  1.00  0.00      LIG  
ATOM   4000 H24  LIG     1      14.337  35.527  13.789  1.00  0.00      LIG  
ATOM   4001 H25  LIG     1      13.547  35.457  12.244  1.00  0.00      LIG  
ATOM   4002 H26  LIG     1      14.051  37.767  13.203  1.00  0.00      LIG  
ATOM   4003 H27  LIG     1      16.895  37.117  12.249  1.00  0.00      LIG  
ATOM   4004 H28  LIG     1      15.770  41.077  13.512  1.00  0.00      LIG  
ATOM   4005 H29  LIG     1      14.490  39.866  13.403  1.00  0.00      LIG  
ATOM   4006 H30  LIG     1      15.168  40.577  11.927  1.00  0.00      LIG  
ATOM   4007 H31  LIG     1      17.764  40.010  11.405  1.00  0.00      LIG  
ATOM   4008 H32  LIG     1      18.544  38.820  12.463  1.00  0.00      LIG  
ATOM   4009 H33  LIG     1      18.160  40.440  13.080  1.00  0.00      LIG  
ATOM   4010 H34  LIG     1      15.823  32.618  12.128  1.00  0.00      LIG  
ATOM   4011 H35  LIG     1      14.184  33.180  11.751  1.00  0.00      LIG  
ATOM   4012 H36  LIG     1      14.748  33.174  13.423  1.00  0.00      LIG  
ATOM   4013 H37  LIG     1      18.412  34.830  12.153  1.00  0.00      LIG  
ATOM   4014 H38  LIG     1      19.017  36.093  11.126  1.00  0.00      LIG  
ATOM   4015 H39  LIG     1      19.239  33.086  10.724  1.00  0.00      LIG  
ATOM   4016 H40  LIG     1      20.043  35.307   8.826  1.00  0.00      LIG  
ATOM   4017 H41  LIG     1      22.960  33.896   7.881  1.00  0.00      LIG  
ATOM   4018 H42  LIG     1      22.311  34.648   9.304  1.00  0.00      LIG  
ATOM   4019 H43  LIG     1      21.894  35.281   7.719  1.00  0.00      LIG  
ATOM   4020 H44  LIG     1      13.705  36.864  10.980  1.00  0.00      LIG  
ATOM   4021 H45  LIG     1      21.462  33.809  10.687  1.00  0.00      LIG  
TER
REMARK  Energy: 273.012
REMARK  SimpleFitness: 273.012
REMARK  FullFitness: -590.7693
REMARK  InterFull: -17.0594
REMARK  IntraFull: 299.564
REMARK  solvFull: -1065.69
REMARK  surfFull: 192.416
REMARK  extraFull: 0.0
REMARK  deltaGcompsolvpol: -1065.69
REMARK  deltaGcompsolvnonpol: 192.416
REMARK  deltaGprotsolvpol: -1064.84
REMARK  deltaGprotsolvnonpol: 187.286
REMARK  deltaGligsolvpol: -11.1857
REMARK  deltaGligsolvnonpol: 15.2479
REMARK  deltaGvdw: -17.0594
REMARK  deltaGelec: 0.0
REMARK  deltaG: -5.928426
REMARK  Cluster: 5
REMARK  ClusterRank: 4
ATOM   3941 C    LIG     1      22.133  31.412   6.569  1.00  0.00      LIG  
ATOM   3942 C1   LIG     1      22.400  31.606   8.034  1.00  0.00      LIG  
ATOM   3943 C2   LIG     1      21.262  32.294   8.772  1.00  0.00      LIG  
ATOM   3944 C3   LIG     1      21.470  32.534   5.795  1.00  0.00      LIG  
ATOM   3945 C4   LIG     1      20.710  31.857   4.656  1.00  0.00      LIG  
ATOM   3946 C5   LIG     1      22.515  33.417   5.122  1.00  0.00      LIG  
ATOM   3947 C6   LIG     1      20.446  33.250   6.696  1.00  0.00      LIG  
ATOM   3948 C7   LIG     1      19.725  34.422   6.073  1.00  0.00      LIG  
ATOM   3949 C8   LIG     1      18.344  34.494   6.687  1.00  0.00      LIG  
ATOM   3950 C9   LIG     1      18.302  34.303   8.215  1.00  0.00      LIG  
ATOM   3951 C10  LIG     1      17.690  32.907   8.487  1.00  0.00      LIG  
ATOM   3952 C11  LIG     1      17.379  35.392   8.838  1.00  0.00      LIG  
ATOM   3953 C12  LIG     1      17.816  36.842   8.587  1.00  0.00      LIG  
ATOM   3954 C13  LIG     1      15.928  35.305   8.385  1.00  0.00      LIG  
ATOM   3955 C14  LIG     1      15.180  35.014   9.640  1.00  0.00      LIG  
ATOM   3956 C15  LIG     1      16.076  34.986  10.806  1.00  0.00      LIG  
ATOM   3957 C16  LIG     1      15.636  34.762  12.225  1.00  0.00      LIG  
ATOM   3958 C17  LIG     1      14.519  35.682  12.718  1.00  0.00      LIG  
ATOM   3959 C18  LIG     1      14.721  37.193  12.545  1.00  0.00      LIG  
ATOM   3960 C19  LIG     1      16.122  37.720  12.710  1.00  0.00      LIG  
ATOM   3961 C20  LIG     1      16.402  39.178  12.845  1.00  0.00      LIG  
ATOM   3962 C21  LIG     1      15.323  40.202  12.941  1.00  0.00      LIG  
ATOM   3963 C22  LIG     1      17.730  39.677  12.398  1.00  0.00      LIG  
ATOM   3964 C23  LIG     1      15.186  33.324  12.399  1.00  0.00      LIG  
ATOM   3965 C24  LIG     1      17.304  35.174  10.307  1.00  0.00      LIG  
ATOM   3966 C25  LIG     1      18.600  35.148  11.042  1.00  0.00      LIG  
ATOM   3967 C26  LIG     1      19.607  34.198  10.395  1.00  0.00      LIG  
ATOM   3968 C27  LIG     1      19.713  34.397   8.861  1.00  0.00      LIG  
ATOM   3969 C28  LIG     1      20.863  33.620   8.130  1.00  0.00      LIG  
ATOM   3970 C29  LIG     1      22.068  34.572   8.164  1.00  0.00      LIG  
ATOM   3971 O    LIG     1      22.677  30.490   5.979  1.00  0.00      LIG  
ATOM   3972 O1   LIG     1      13.969  34.855   9.695  1.00  0.00      LIG  
ATOM   3973 O2   LIG     1      14.278  37.525  11.256  1.00  0.00      LIG  
ATOM   3974 O3   LIG     1      20.842  34.452  11.055  1.00  0.00      LIG  
ATOM   3975 O4   LIG     1      16.458  38.304  13.991  1.00  0.00      LIG  
ATOM   3976 H    LIG     1      23.337  32.156   8.142  1.00  0.00      LIG  
ATOM   3977 H1   LIG     1      22.550  30.615   8.470  1.00  0.00      LIG  
ATOM   3978 H2   LIG     1      21.582  32.435   9.806  1.00  0.00      LIG  
ATOM   3979 H3   LIG     1      20.396  31.628   8.792  1.00  0.00      LIG  
ATOM   3980 H4   LIG     1      19.943  31.177   5.039  1.00  0.00      LIG  
ATOM   3981 H5   LIG     1      21.378  31.272   4.015  1.00  0.00      LIG  
ATOM   3982 H6   LIG     1      20.220  32.590   4.012  1.00  0.00      LIG  
ATOM   3983 H7   LIG     1      23.034  32.855   4.340  1.00  0.00      LIG  
ATOM   3984 H8   LIG     1      23.286  33.761   5.812  1.00  0.00      LIG  
ATOM   3985 H9   LIG     1      22.056  34.288   4.648  1.00  0.00      LIG  
ATOM   3986 H10  LIG     1      19.687  32.474   6.797  1.00  0.00      LIG  
ATOM   3987 H11  LIG     1      19.615  34.312   4.993  1.00  0.00      LIG  
ATOM   3988 H12  LIG     1      20.263  35.358   6.238  1.00  0.00      LIG  
ATOM   3989 H13  LIG     1      17.739  33.709   6.227  1.00  0.00      LIG  
ATOM   3990 H14  LIG     1      17.881  35.427   6.365  1.00  0.00      LIG  
ATOM   3991 H15  LIG     1      16.761  32.760   7.936  1.00  0.00      LIG  
ATOM   3992 H16  LIG     1      17.465  32.730   9.540  1.00  0.00      LIG  
ATOM   3993 H17  LIG     1      18.353  32.099   8.182  1.00  0.00      LIG  
ATOM   3994 H18  LIG     1      18.828  37.053   8.938  1.00  0.00      LIG  
ATOM   3995 H19  LIG     1      17.149  37.539   9.105  1.00  0.00      LIG  
ATOM   3996 H20  LIG     1      17.770  37.097   7.526  1.00  0.00      LIG  
ATOM   3997 H21  LIG     1      15.748  34.513   7.660  1.00  0.00      LIG  
ATOM   3998 H22  LIG     1      15.570  36.256   7.981  1.00  0.00      LIG  
ATOM   3999 H23  LIG     1      16.491  34.917  12.888  1.00  0.00      LIG  
ATOM   4000 H24  LIG     1      14.370  35.472  13.778  1.00  0.00      LIG  
ATOM   4001 H25  LIG     1      13.583  35.384  12.233  1.00  0.00      LIG  
ATOM   4002 H26  LIG     1      14.031  37.702  13.216  1.00  0.00      LIG  
ATOM   4003 H27  LIG     1      16.875  37.143  12.200  1.00  0.00      LIG  
ATOM   4004 H28  LIG     1      15.667  41.049  13.541  1.00  0.00      LIG  
ATOM   4005 H29  LIG     1      14.412  39.814  13.402  1.00  0.00      LIG  
ATOM   4006 H30  LIG     1      15.075  40.576  11.945  1.00  0.00      LIG  
ATOM   4007 H31  LIG     1      17.649  40.110  11.398  1.00  0.00      LIG  
ATOM   4008 H32  LIG     1      18.472  38.874  12.364  1.00  0.00      LIG  
ATOM   4009 H33  LIG     1      18.091  40.450  13.081  1.00  0.00      LIG  
ATOM   4010 H34  LIG     1      15.988  32.626  12.141  1.00  0.00      LIG  
ATOM   4011 H35  LIG     1      14.320  33.101  11.769  1.00  0.00      LIG  
ATOM   4012 H36  LIG     1      14.896  33.144  13.437  1.00  0.00      LIG  
ATOM   4013 H37  LIG     1      18.466  34.867  12.090  1.00  0.00      LIG  
ATOM   4014 H38  LIG     1      19.013  36.162  11.068  1.00  0.00      LIG  
ATOM   4015 H39  LIG     1      19.329  33.167  10.628  1.00  0.00      LIG  
ATOM   4016 H40  LIG     1      20.019  35.437   8.745  1.00  0.00      LIG  
ATOM   4017 H41  LIG     1      22.971  34.153   7.727  1.00  0.00      LIG  
ATOM   4018 H42  LIG     1      22.332  34.839   9.187  1.00  0.00      LIG  
ATOM   4019 H43  LIG     1      21.853  35.503   7.633  1.00  0.00      LIG  
ATOM   4020 H44  LIG     1      13.672  36.812  10.989  1.00  0.00      LIG  
ATOM   4021 H45  LIG     1      21.523  33.956  10.569  1.00  0.00      LIG  
TER
REMARK  Energy: 273.012
REMARK  SimpleFitness: 273.012
REMARK  FullFitness: -590.7693
REMARK  InterFull: -17.0594
REMARK  IntraFull: 299.564
REMARK  solvFull: -1065.69
REMARK  surfFull: 192.416
REMARK  extraFull: 0.0
REMARK  deltaGcompsolvpol: -1065.69
REMARK  deltaGcompsolvnonpol: 192.416
REMARK  deltaGprotsolvpol: -1064.84
REMARK  deltaGprotsolvnonpol: 187.286
REMARK  deltaGligsolvpol: -11.1857
REMARK  deltaGligsolvnonpol: 15.2479
REMARK  deltaGvdw: -17.0594
REMARK  deltaGelec: 0.0
REMARK  deltaG: -5.928426
REMARK  Cluster: 5
REMARK  ClusterRank: 5
ATOM   3941 C    LIG     1      22.133  31.412   6.569  1.00  0.00      LIG  
ATOM   3942 C1   LIG     1      22.400  31.606   8.034  1.00  0.00      LIG  
ATOM   3943 C2   LIG     1      21.262  32.294   8.772  1.00  0.00      LIG  
ATOM   3944 C3   LIG     1      21.470  32.534   5.795  1.00  0.00      LIG  
ATOM   3945 C4   LIG     1      20.710  31.857   4.656  1.00  0.00      LIG  
ATOM   3946 C5   LIG     1      22.515  33.417   5.122  1.00  0.00      LIG  
ATOM   3947 C6   LIG     1      20.446  33.250   6.696  1.00  0.00      LIG  
ATOM   3948 C7   LIG     1      19.725  34.422   6.073  1.00  0.00      LIG  
ATOM   3949 C8   LIG     1      18.344  34.494   6.687  1.00  0.00      LIG  
ATOM   3950 C9   LIG     1      18.302  34.303   8.215  1.00  0.00      LIG  
ATOM   3951 C10  LIG     1      17.690  32.907   8.487  1.00  0.00      LIG  
ATOM   3952 C11  LIG     1      17.379  35.392   8.838  1.00  0.00      LIG  
ATOM   3953 C12  LIG     1      17.816  36.842   8.587  1.00  0.00      LIG  
ATOM   3954 C13  LIG     1      15.928  35.305   8.385  1.00  0.00      LIG  
ATOM   3955 C14  LIG     1      15.180  35.014   9.640  1.00  0.00      LIG  
ATOM   3956 C15  LIG     1      16.076  34.986  10.806  1.00  0.00      LIG  
ATOM   3957 C16  LIG     1      15.636  34.762  12.225  1.00  0.00      LIG  
ATOM   3958 C17  LIG     1      14.519  35.682  12.718  1.00  0.00      LIG  
ATOM   3959 C18  LIG     1      14.721  37.193  12.545  1.00  0.00      LIG  
ATOM   3960 C19  LIG     1      16.122  37.720  12.710  1.00  0.00      LIG  
ATOM   3961 C20  LIG     1      16.402  39.178  12.845  1.00  0.00      LIG  
ATOM   3962 C21  LIG     1      15.323  40.202  12.941  1.00  0.00      LIG  
ATOM   3963 C22  LIG     1      17.730  39.677  12.398  1.00  0.00      LIG  
ATOM   3964 C23  LIG     1      15.186  33.324  12.399  1.00  0.00      LIG  
ATOM   3965 C24  LIG     1      17.304  35.174  10.307  1.00  0.00      LIG  
ATOM   3966 C25  LIG     1      18.600  35.148  11.042  1.00  0.00      LIG  
ATOM   3967 C26  LIG     1      19.607  34.198  10.395  1.00  0.00      LIG  
ATOM   3968 C27  LIG     1      19.713  34.397   8.861  1.00  0.00      LIG  
ATOM   3969 C28  LIG     1      20.863  33.620   8.130  1.00  0.00      LIG  
ATOM   3970 C29  LIG     1      22.068  34.572   8.164  1.00  0.00      LIG  
ATOM   3971 O    LIG     1      22.677  30.490   5.979  1.00  0.00      LIG  
ATOM   3972 O1   LIG     1      13.969  34.855   9.695  1.00  0.00      LIG  
ATOM   3973 O2   LIG     1      14.278  37.525  11.256  1.00  0.00      LIG  
ATOM   3974 O3   LIG     1      20.842  34.452  11.055  1.00  0.00      LIG  
ATOM   3975 O4   LIG     1      16.458  38.304  13.991  1.00  0.00      LIG  
ATOM   3976 H    LIG     1      23.337  32.156   8.142  1.00  0.00      LIG  
ATOM   3977 H1   LIG     1      22.550  30.615   8.470  1.00  0.00      LIG  
ATOM   3978 H2   LIG     1      21.582  32.435   9.806  1.00  0.00      LIG  
ATOM   3979 H3   LIG     1      20.396  31.628   8.792  1.00  0.00      LIG  
ATOM   3980 H4   LIG     1      19.943  31.177   5.039  1.00  0.00      LIG  
ATOM   3981 H5   LIG     1      21.378  31.272   4.015  1.00  0.00      LIG  
ATOM   3982 H6   LIG     1      20.220  32.590   4.012  1.00  0.00      LIG  
ATOM   3983 H7   LIG     1      23.034  32.855   4.340  1.00  0.00      LIG  
ATOM   3984 H8   LIG     1      23.286  33.761   5.812  1.00  0.00      LIG  
ATOM   3985 H9   LIG     1      22.056  34.288   4.648  1.00  0.00      LIG  
ATOM   3986 H10  LIG     1      19.687  32.474   6.797  1.00  0.00      LIG  
ATOM   3987 H11  LIG     1      19.615  34.312   4.993  1.00  0.00      LIG  
ATOM   3988 H12  LIG     1      20.263  35.358   6.238  1.00  0.00      LIG  
ATOM   3989 H13  LIG     1      17.739  33.709   6.227  1.00  0.00      LIG  
ATOM   3990 H14  LIG     1      17.881  35.427   6.365  1.00  0.00      LIG  
ATOM   3991 H15  LIG     1      16.761  32.760   7.936  1.00  0.00      LIG  
ATOM   3992 H16  LIG     1      17.465  32.730   9.540  1.00  0.00      LIG  
ATOM   3993 H17  LIG     1      18.353  32.099   8.182  1.00  0.00      LIG  
ATOM   3994 H18  LIG     1      18.828  37.053   8.938  1.00  0.00      LIG  
ATOM   3995 H19  LIG     1      17.149  37.539   9.105  1.00  0.00      LIG  
ATOM   3996 H20  LIG     1      17.770  37.097   7.526  1.00  0.00      LIG  
ATOM   3997 H21  LIG     1      15.748  34.513   7.660  1.00  0.00      LIG  
ATOM   3998 H22  LIG     1      15.570  36.256   7.981  1.00  0.00      LIG  
ATOM   3999 H23  LIG     1      16.491  34.917  12.888  1.00  0.00      LIG  
ATOM   4000 H24  LIG     1      14.370  35.472  13.778  1.00  0.00      LIG  
ATOM   4001 H25  LIG     1      13.583  35.384  12.233  1.00  0.00      LIG  
ATOM   4002 H26  LIG     1      14.031  37.702  13.216  1.00  0.00      LIG  
ATOM   4003 H27  LIG     1      16.875  37.143  12.200  1.00  0.00      LIG  
ATOM   4004 H28  LIG     1      15.667  41.049  13.541  1.00  0.00      LIG  
ATOM   4005 H29  LIG     1      14.412  39.814  13.402  1.00  0.00      LIG  
ATOM   4006 H30  LIG     1      15.075  40.576  11.945  1.00  0.00      LIG  
ATOM   4007 H31  LIG     1      17.649  40.110  11.398  1.00  0.00      LIG  
ATOM   4008 H32  LIG     1      18.472  38.874  12.364  1.00  0.00      LIG  
ATOM   4009 H33  LIG     1      18.091  40.450  13.081  1.00  0.00      LIG  
ATOM   4010 H34  LIG     1      15.988  32.626  12.141  1.00  0.00      LIG  
ATOM   4011 H35  LIG     1      14.320  33.101  11.769  1.00  0.00      LIG  
ATOM   4012 H36  LIG     1      14.896  33.144  13.437  1.00  0.00      LIG  
ATOM   4013 H37  LIG     1      18.466  34.867  12.090  1.00  0.00      LIG  
ATOM   4014 H38  LIG     1      19.013  36.162  11.068  1.00  0.00      LIG  
ATOM   4015 H39  LIG     1      19.329  33.167  10.628  1.00  0.00      LIG  
ATOM   4016 H40  LIG     1      20.019  35.437   8.745  1.00  0.00      LIG  
ATOM   4017 H41  LIG     1      22.971  34.153   7.727  1.00  0.00      LIG  
ATOM   4018 H42  LIG     1      22.332  34.839   9.187  1.00  0.00      LIG  
ATOM   4019 H43  LIG     1      21.853  35.503   7.633  1.00  0.00      LIG  
ATOM   4020 H44  LIG     1      13.672  36.812  10.989  1.00  0.00      LIG  
ATOM   4021 H45  LIG     1      21.523  33.956  10.569  1.00  0.00      LIG  
TER
REMARK  Energy: 273.012
REMARK  SimpleFitness: 273.012
REMARK  FullFitness: -590.7693
REMARK  InterFull: -17.0594
REMARK  IntraFull: 299.564
REMARK  solvFull: -1065.69
REMARK  surfFull: 192.416
REMARK  extraFull: 0.0
REMARK  deltaGcompsolvpol: -1065.69
REMARK  deltaGcompsolvnonpol: 192.416
REMARK  deltaGprotsolvpol: -1064.84
REMARK  deltaGprotsolvnonpol: 187.286
REMARK  deltaGligsolvpol: -11.1857
REMARK  deltaGligsolvnonpol: 15.2479
REMARK  deltaGvdw: -17.0594
REMARK  deltaGelec: 0.0
REMARK  deltaG: -5.928426
REMARK  Cluster: 5
REMARK  ClusterRank: 6
ATOM   3941 C    LIG     1      22.133  31.412   6.569  1.00  0.00      LIG  
ATOM   3942 C1   LIG     1      22.400  31.606   8.034  1.00  0.00      LIG  
ATOM   3943 C2   LIG     1      21.262  32.294   8.772  1.00  0.00      LIG  
ATOM   3944 C3   LIG     1      21.470  32.534   5.795  1.00  0.00      LIG  
ATOM   3945 C4   LIG     1      20.710  31.857   4.656  1.00  0.00      LIG  
ATOM   3946 C5   LIG     1      22.515  33.417   5.122  1.00  0.00      LIG  
ATOM   3947 C6   LIG     1      20.446  33.250   6.696  1.00  0.00      LIG  
ATOM   3948 C7   LIG     1      19.725  34.422   6.073  1.00  0.00      LIG  
ATOM   3949 C8   LIG     1      18.344  34.494   6.687  1.00  0.00      LIG  
ATOM   3950 C9   LIG     1      18.302  34.303   8.215  1.00  0.00      LIG  
ATOM   3951 C10  LIG     1      17.690  32.907   8.487  1.00  0.00      LIG  
ATOM   3952 C11  LIG     1      17.379  35.392   8.838  1.00  0.00      LIG  
ATOM   3953 C12  LIG     1      17.816  36.842   8.587  1.00  0.00      LIG  
ATOM   3954 C13  LIG     1      15.928  35.305   8.385  1.00  0.00      LIG  
ATOM   3955 C14  LIG     1      15.180  35.014   9.640  1.00  0.00      LIG  
ATOM   3956 C15  LIG     1      16.076  34.986  10.806  1.00  0.00      LIG  
ATOM   3957 C16  LIG     1      15.636  34.762  12.225  1.00  0.00      LIG  
ATOM   3958 C17  LIG     1      14.519  35.682  12.718  1.00  0.00      LIG  
ATOM   3959 C18  LIG     1      14.721  37.193  12.545  1.00  0.00      LIG  
ATOM   3960 C19  LIG     1      16.122  37.720  12.710  1.00  0.00      LIG  
ATOM   3961 C20  LIG     1      16.402  39.178  12.845  1.00  0.00      LIG  
ATOM   3962 C21  LIG     1      15.323  40.202  12.941  1.00  0.00      LIG  
ATOM   3963 C22  LIG     1      17.730  39.677  12.398  1.00  0.00      LIG  
ATOM   3964 C23  LIG     1      15.186  33.324  12.399  1.00  0.00      LIG  
ATOM   3965 C24  LIG     1      17.304  35.174  10.307  1.00  0.00      LIG  
ATOM   3966 C25  LIG     1      18.600  35.148  11.042  1.00  0.00      LIG  
ATOM   3967 C26  LIG     1      19.607  34.198  10.395  1.00  0.00      LIG  
ATOM   3968 C27  LIG     1      19.713  34.397   8.861  1.00  0.00      LIG  
ATOM   3969 C28  LIG     1      20.863  33.620   8.130  1.00  0.00      LIG  
ATOM   3970 C29  LIG     1      22.068  34.572   8.164  1.00  0.00      LIG  
ATOM   3971 O    LIG     1      22.677  30.490   5.979  1.00  0.00      LIG  
ATOM   3972 O1   LIG     1      13.969  34.855   9.695  1.00  0.00      LIG  
ATOM   3973 O2   LIG     1      14.278  37.525  11.256  1.00  0.00      LIG  
ATOM   3974 O3   LIG     1      20.842  34.452  11.055  1.00  0.00      LIG  
ATOM   3975 O4   LIG     1      16.458  38.304  13.991  1.00  0.00      LIG  
ATOM   3976 H    LIG     1      23.337  32.156   8.142  1.00  0.00      LIG  
ATOM   3977 H1   LIG     1      22.550  30.615   8.470  1.00  0.00      LIG  
ATOM   3978 H2   LIG     1      21.582  32.435   9.806  1.00  0.00      LIG  
ATOM   3979 H3   LIG     1      20.396  31.628   8.792  1.00  0.00      LIG  
ATOM   3980 H4   LIG     1      19.943  31.177   5.039  1.00  0.00      LIG  
ATOM   3981 H5   LIG     1      21.378  31.272   4.015  1.00  0.00      LIG  
ATOM   3982 H6   LIG     1      20.220  32.590   4.012  1.00  0.00      LIG  
ATOM   3983 H7   LIG     1      23.034  32.855   4.340  1.00  0.00      LIG  
ATOM   3984 H8   LIG     1      23.286  33.761   5.812  1.00  0.00      LIG  
ATOM   3985 H9   LIG     1      22.056  34.288   4.648  1.00  0.00      LIG  
ATOM   3986 H10  LIG     1      19.687  32.474   6.797  1.00  0.00      LIG  
ATOM   3987 H11  LIG     1      19.615  34.312   4.993  1.00  0.00      LIG  
ATOM   3988 H12  LIG     1      20.263  35.358   6.238  1.00  0.00      LIG  
ATOM   3989 H13  LIG     1      17.739  33.709   6.227  1.00  0.00      LIG  
ATOM   3990 H14  LIG     1      17.881  35.427   6.365  1.00  0.00      LIG  
ATOM   3991 H15  LIG     1      16.761  32.760   7.936  1.00  0.00      LIG  
ATOM   3992 H16  LIG     1      17.465  32.730   9.540  1.00  0.00      LIG  
ATOM   3993 H17  LIG     1      18.353  32.099   8.182  1.00  0.00      LIG  
ATOM   3994 H18  LIG     1      18.828  37.053   8.938  1.00  0.00      LIG  
ATOM   3995 H19  LIG     1      17.149  37.539   9.105  1.00  0.00      LIG  
ATOM   3996 H20  LIG     1      17.770  37.097   7.526  1.00  0.00      LIG  
ATOM   3997 H21  LIG     1      15.748  34.513   7.660  1.00  0.00      LIG  
ATOM   3998 H22  LIG     1      15.570  36.256   7.981  1.00  0.00      LIG  
ATOM   3999 H23  LIG     1      16.491  34.917  12.888  1.00  0.00      LIG  
ATOM   4000 H24  LIG     1      14.370  35.472  13.778  1.00  0.00      LIG  
ATOM   4001 H25  LIG     1      13.583  35.384  12.233  1.00  0.00      LIG  
ATOM   4002 H26  LIG     1      14.031  37.702  13.216  1.00  0.00      LIG  
ATOM   4003 H27  LIG     1      16.875  37.143  12.200  1.00  0.00      LIG  
ATOM   4004 H28  LIG     1      15.667  41.049  13.541  1.00  0.00      LIG  
ATOM   4005 H29  LIG     1      14.412  39.814  13.402  1.00  0.00      LIG  
ATOM   4006 H30  LIG     1      15.075  40.576  11.945  1.00  0.00      LIG  
ATOM   4007 H31  LIG     1      17.649  40.110  11.398  1.00  0.00      LIG  
ATOM   4008 H32  LIG     1      18.472  38.874  12.364  1.00  0.00      LIG  
ATOM   4009 H33  LIG     1      18.091  40.450  13.081  1.00  0.00      LIG  
ATOM   4010 H34  LIG     1      15.988  32.626  12.141  1.00  0.00      LIG  
ATOM   4011 H35  LIG     1      14.320  33.101  11.769  1.00  0.00      LIG  
ATOM   4012 H36  LIG     1      14.896  33.144  13.437  1.00  0.00      LIG  
ATOM   4013 H37  LIG     1      18.466  34.867  12.090  1.00  0.00      LIG  
ATOM   4014 H38  LIG     1      19.013  36.162  11.068  1.00  0.00      LIG  
ATOM   4015 H39  LIG     1      19.329  33.167  10.628  1.00  0.00      LIG  
ATOM   4016 H40  LIG     1      20.019  35.437   8.745  1.00  0.00      LIG  
ATOM   4017 H41  LIG     1      22.971  34.153   7.727  1.00  0.00      LIG  
ATOM   4018 H42  LIG     1      22.332  34.839   9.187  1.00  0.00      LIG  
ATOM   4019 H43  LIG     1      21.853  35.503   7.633  1.00  0.00      LIG  
ATOM   4020 H44  LIG     1      13.672  36.812  10.989  1.00  0.00      LIG  
ATOM   4021 H45  LIG     1      21.523  33.956  10.569  1.00  0.00      LIG  
TER
REMARK  Energy: 273.012
REMARK  SimpleFitness: 273.012
REMARK  FullFitness: -590.7693
REMARK  InterFull: -17.0594
REMARK  IntraFull: 299.564
REMARK  solvFull: -1065.69
REMARK  surfFull: 192.416
REMARK  extraFull: 0.0
REMARK  deltaGcompsolvpol: -1065.69
REMARK  deltaGcompsolvnonpol: 192.416
REMARK  deltaGprotsolvpol: -1064.84
REMARK  deltaGprotsolvnonpol: 187.286
REMARK  deltaGligsolvpol: -11.1857
REMARK  deltaGligsolvnonpol: 15.2479
REMARK  deltaGvdw: -17.0594
REMARK  deltaGelec: 0.0
REMARK  deltaG: -5.928426
REMARK  Cluster: 5
REMARK  ClusterRank: 7
ATOM   3941 C    LIG     1      22.133  31.412   6.569  1.00  0.00      LIG  
ATOM   3942 C1   LIG     1      22.400  31.606   8.034  1.00  0.00      LIG  
ATOM   3943 C2   LIG     1      21.262  32.294   8.772  1.00  0.00      LIG  
ATOM   3944 C3   LIG     1      21.470  32.534   5.795  1.00  0.00      LIG  
ATOM   3945 C4   LIG     1      20.710  31.857   4.656  1.00  0.00      LIG  
ATOM   3946 C5   LIG     1      22.515  33.417   5.122  1.00  0.00      LIG  
ATOM   3947 C6   LIG     1      20.446  33.250   6.696  1.00  0.00      LIG  
ATOM   3948 C7   LIG     1      19.725  34.422   6.073  1.00  0.00      LIG  
ATOM   3949 C8   LIG     1      18.344  34.494   6.687  1.00  0.00      LIG  
ATOM   3950 C9   LIG     1      18.302  34.303   8.215  1.00  0.00      LIG  
ATOM   3951 C10  LIG     1      17.690  32.907   8.487  1.00  0.00      LIG  
ATOM   3952 C11  LIG     1      17.379  35.392   8.838  1.00  0.00      LIG  
ATOM   3953 C12  LIG     1      17.816  36.842   8.587  1.00  0.00      LIG  
ATOM   3954 C13  LIG     1      15.928  35.305   8.385  1.00  0.00      LIG  
ATOM   3955 C14  LIG     1      15.180  35.014   9.640  1.00  0.00      LIG  
ATOM   3956 C15  LIG     1      16.076  34.986  10.806  1.00  0.00      LIG  
ATOM   3957 C16  LIG     1      15.636  34.762  12.225  1.00  0.00      LIG  
ATOM   3958 C17  LIG     1      14.519  35.682  12.718  1.00  0.00      LIG  
ATOM   3959 C18  LIG     1      14.721  37.193  12.545  1.00  0.00      LIG  
ATOM   3960 C19  LIG     1      16.122  37.720  12.710  1.00  0.00      LIG  
ATOM   3961 C20  LIG     1      16.402  39.178  12.845  1.00  0.00      LIG  
ATOM   3962 C21  LIG     1      15.323  40.202  12.941  1.00  0.00      LIG  
ATOM   3963 C22  LIG     1      17.730  39.677  12.398  1.00  0.00      LIG  
ATOM   3964 C23  LIG     1      15.186  33.324  12.399  1.00  0.00      LIG  
ATOM   3965 C24  LIG     1      17.304  35.174  10.307  1.00  0.00      LIG  
ATOM   3966 C25  LIG     1      18.600  35.148  11.042  1.00  0.00      LIG  
ATOM   3967 C26  LIG     1      19.607  34.198  10.395  1.00  0.00      LIG  
ATOM   3968 C27  LIG     1      19.713  34.397   8.861  1.00  0.00      LIG  
ATOM   3969 C28  LIG     1      20.863  33.620   8.130  1.00  0.00      LIG  
ATOM   3970 C29  LIG     1      22.068  34.572   8.164  1.00  0.00      LIG  
ATOM   3971 O    LIG     1      22.677  30.490   5.979  1.00  0.00      LIG  
ATOM   3972 O1   LIG     1      13.969  34.855   9.695  1.00  0.00      LIG  
ATOM   3973 O2   LIG     1      14.278  37.525  11.256  1.00  0.00      LIG  
ATOM   3974 O3   LIG     1      20.842  34.452  11.055  1.00  0.00      LIG  
ATOM   3975 O4   LIG     1      16.458  38.304  13.991  1.00  0.00      LIG  
ATOM   3976 H    LIG     1      23.337  32.156   8.142  1.00  0.00      LIG  
ATOM   3977 H1   LIG     1      22.550  30.615   8.470  1.00  0.00      LIG  
ATOM   3978 H2   LIG     1      21.582  32.435   9.806  1.00  0.00      LIG  
ATOM   3979 H3   LIG     1      20.396  31.628   8.792  1.00  0.00      LIG  
ATOM   3980 H4   LIG     1      19.943  31.177   5.039  1.00  0.00      LIG  
ATOM   3981 H5   LIG     1      21.378  31.272   4.015  1.00  0.00      LIG  
ATOM   3982 H6   LIG     1      20.220  32.590   4.012  1.00  0.00      LIG  
ATOM   3983 H7   LIG     1      23.034  32.855   4.340  1.00  0.00      LIG  
ATOM   3984 H8   LIG     1      23.286  33.761   5.812  1.00  0.00      LIG  
ATOM   3985 H9   LIG     1      22.056  34.288   4.648  1.00  0.00      LIG  
ATOM   3986 H10  LIG     1      19.687  32.474   6.797  1.00  0.00      LIG  
ATOM   3987 H11  LIG     1      19.615  34.312   4.993  1.00  0.00      LIG  
ATOM   3988 H12  LIG     1      20.263  35.358   6.238  1.00  0.00      LIG  
ATOM   3989 H13  LIG     1      17.739  33.709   6.227  1.00  0.00      LIG  
ATOM   3990 H14  LIG     1      17.881  35.427   6.365  1.00  0.00      LIG  
ATOM   3991 H15  LIG     1      16.761  32.760   7.936  1.00  0.00      LIG  
ATOM   3992 H16  LIG     1      17.465  32.730   9.540  1.00  0.00      LIG  
ATOM   3993 H17  LIG     1      18.353  32.099   8.182  1.00  0.00      LIG  
ATOM   3994 H18  LIG     1      18.828  37.053   8.938  1.00  0.00      LIG  
ATOM   3995 H19  LIG     1      17.149  37.539   9.105  1.00  0.00      LIG  
ATOM   3996 H20  LIG     1      17.770  37.097   7.526  1.00  0.00      LIG  
ATOM   3997 H21  LIG     1      15.748  34.513   7.660  1.00  0.00      LIG  
ATOM   3998 H22  LIG     1      15.570  36.256   7.981  1.00  0.00      LIG  
ATOM   3999 H23  LIG     1      16.491  34.917  12.888  1.00  0.00      LIG  
ATOM   4000 H24  LIG     1      14.370  35.472  13.778  1.00  0.00      LIG  
ATOM   4001 H25  LIG     1      13.583  35.384  12.233  1.00  0.00      LIG  
ATOM   4002 H26  LIG     1      14.031  37.702  13.216  1.00  0.00      LIG  
ATOM   4003 H27  LIG     1      16.875  37.143  12.200  1.00  0.00      LIG  
ATOM   4004 H28  LIG     1      15.667  41.049  13.541  1.00  0.00      LIG  
ATOM   4005 H29  LIG     1      14.412  39.814  13.402  1.00  0.00      LIG  
ATOM   4006 H30  LIG     1      15.075  40.576  11.945  1.00  0.00      LIG  
ATOM   4007 H31  LIG     1      17.649  40.110  11.398  1.00  0.00      LIG  
ATOM   4008 H32  LIG     1      18.472  38.874  12.364  1.00  0.00      LIG  
ATOM   4009 H33  LIG     1      18.091  40.450  13.081  1.00  0.00      LIG  
ATOM   4010 H34  LIG     1      15.988  32.626  12.141  1.00  0.00      LIG  
ATOM   4011 H35  LIG     1      14.320  33.101  11.769  1.00  0.00      LIG  
ATOM   4012 H36  LIG     1      14.896  33.144  13.437  1.00  0.00      LIG  
ATOM   4013 H37  LIG     1      18.466  34.867  12.090  1.00  0.00      LIG  
ATOM   4014 H38  LIG     1      19.013  36.162  11.068  1.00  0.00      LIG  
ATOM   4015 H39  LIG     1      19.329  33.167  10.628  1.00  0.00      LIG  
ATOM   4016 H40  LIG     1      20.019  35.437   8.745  1.00  0.00      LIG  
ATOM   4017 H41  LIG     1      22.971  34.153   7.727  1.00  0.00      LIG  
ATOM   4018 H42  LIG     1      22.332  34.839   9.187  1.00  0.00      LIG  
ATOM   4019 H43  LIG     1      21.853  35.503   7.633  1.00  0.00      LIG  
ATOM   4020 H44  LIG     1      13.672  36.812  10.989  1.00  0.00      LIG  
ATOM   4021 H45  LIG     1      21.523  33.956  10.569  1.00  0.00      LIG  
TER
REMARK  Energy: 273.093
REMARK  SimpleFitness: 273.093
REMARK  FullFitness: -590.04224
REMARK  InterFull: -19.6482
REMARK  IntraFull: 298.532
REMARK  solvFull: -1060.43
REMARK  surfFull: 191.504
REMARK  extraFull: 0.0
REMARK  deltaGcompsolvpol: -1060.43
REMARK  deltaGcompsolvnonpol: 191.504
REMARK  deltaGprotsolvpol: -1064.84
REMARK  deltaGprotsolvnonpol: 187.286
REMARK  deltaGligsolvpol: -12.2469
REMARK  deltaGligsolvnonpol: 15.2713
REMARK  deltaGvdw: -19.6482
REMARK  deltaGelec: 0.0
REMARK  deltaG: -5.8749647
REMARK  Cluster: 6
REMARK  ClusterRank: 0
ATOM   3941 C    LIG     1      17.598  40.798  11.099  1.00  0.00      LIG  
ATOM   3942 C1   LIG     1      18.776  40.436  10.237  1.00  0.00      LIG  
ATOM   3943 C2   LIG     1      18.870  38.946   9.930  1.00  0.00      LIG  
ATOM   3944 C3   LIG     1      17.292  39.923  12.298  1.00  0.00      LIG  
ATOM   3945 C4   LIG     1      15.821  40.127  12.655  1.00  0.00      LIG  
ATOM   3946 C5   LIG     1      18.058  40.411  13.523  1.00  0.00      LIG  
ATOM   3947 C6   LIG     1      17.507  38.453  11.873  1.00  0.00      LIG  
ATOM   3948 C7   LIG     1      17.179  37.413  12.915  1.00  0.00      LIG  
ATOM   3949 C8   LIG     1      16.672  36.192  12.180  1.00  0.00      LIG  
ATOM   3950 C9   LIG     1      17.567  35.736  11.016  1.00  0.00      LIG  
ATOM   3951 C10  LIG     1      16.750  35.960   9.729  1.00  0.00      LIG  
ATOM   3952 C11  LIG     1      17.884  34.217  11.170  1.00  0.00      LIG  
ATOM   3953 C12  LIG     1      18.577  33.857  12.491  1.00  0.00      LIG  
ATOM   3954 C13  LIG     1      16.675  33.285  11.072  1.00  0.00      LIG  
ATOM   3955 C14  LIG     1      17.116  32.262  10.077  1.00  0.00      LIG  
ATOM   3956 C15  LIG     1      18.397  32.630   9.446  1.00  0.00      LIG  
ATOM   3957 C16  LIG     1      19.098  31.827   8.380  1.00  0.00      LIG  
ATOM   3958 C17  LIG     1      19.693  30.546   8.954  1.00  0.00      LIG  
ATOM   3959 C18  LIG     1      21.053  30.831   9.574  1.00  0.00      LIG  
ATOM   3960 C19  LIG     1      21.520  29.688  10.418  1.00  0.00      LIG  
ATOM   3961 C20  LIG     1      21.445  29.688  11.904  1.00  0.00      LIG  
ATOM   3962 C21  LIG     1      21.461  28.391  12.629  1.00  0.00      LIG  
ATOM   3963 C22  LIG     1      20.879  30.838  12.661  1.00  0.00      LIG  
ATOM   3964 C23  LIG     1      18.189  31.488   7.218  1.00  0.00      LIG  
ATOM   3965 C24  LIG     1      18.770  33.758  10.061  1.00  0.00      LIG  
ATOM   3966 C25  LIG     1      20.005  34.551   9.798  1.00  0.00      LIG  
ATOM   3967 C26  LIG     1      19.731  36.049   9.723  1.00  0.00      LIG  
ATOM   3968 C27  LIG     1      18.906  36.531  10.942  1.00  0.00      LIG  
ATOM   3969 C28  LIG     1      18.830  38.079  11.186  1.00  0.00      LIG  
ATOM   3970 C29  LIG     1      20.057  38.396  12.056  1.00  0.00      LIG  
ATOM   3971 O    LIG     1      17.080  41.899  10.976  1.00  0.00      LIG  
ATOM   3972 O1   LIG     1      16.460  31.274   9.785  1.00  0.00      LIG  
ATOM   3973 O2   LIG     1      21.986  31.024   8.517  1.00  0.00      LIG  
ATOM   3974 O3   LIG     1      21.015  36.658   9.647  1.00  0.00      LIG  
ATOM   3975 O4   LIG     1      22.686  29.983  11.226  1.00  0.00      LIG  
ATOM   3976 H    LIG     1      19.683  40.800  10.724  1.00  0.00      LIG  
ATOM   3977 H1   LIG     1      18.669  40.980   9.294  1.00  0.00      LIG  
ATOM   3978 H2   LIG     1      19.790  38.783   9.366  1.00  0.00      LIG  
ATOM   3979 H3   LIG     1      18.040  38.668   9.275  1.00  0.00      LIG  
ATOM   3980 H4   LIG     1      15.163  39.694  11.900  1.00  0.00      LIG  
ATOM   3981 H5   LIG     1      15.563  41.186  12.753  1.00  0.00      LIG  
ATOM   3982 H6   LIG     1      15.582  39.657  13.612  1.00  0.00      LIG  
ATOM   3983 H7   LIG     1      17.604  41.329  13.907  1.00  0.00      LIG  
ATOM   3984 H8   LIG     1      19.097  40.660  13.303  1.00  0.00      LIG  
ATOM   3985 H9   LIG     1      18.035  39.670  14.326  1.00  0.00      LIG  
ATOM   3986 H10  LIG     1      16.739  38.324  11.107  1.00  0.00      LIG  
ATOM   3987 H11  LIG     1      16.399  37.746  13.599  1.00  0.00      LIG  
ATOM   3988 H12  LIG     1      18.048  37.163  13.529  1.00  0.00      LIG  
ATOM   3989 H13  LIG     1      15.681  36.437  11.788  1.00  0.00      LIG  
ATOM   3990 H14  LIG     1      16.489  35.399  12.904  1.00  0.00      LIG  
ATOM   3991 H15  LIG     1      15.727  35.592   9.835  1.00  0.00      LIG  
ATOM   3992 H16  LIG     1      17.182  35.463   8.858  1.00  0.00      LIG  
ATOM   3993 H17  LIG     1      16.668  37.020   9.488  1.00  0.00      LIG  
ATOM   3994 H18  LIG     1      19.530  34.373  12.632  1.00  0.00      LIG  
ATOM   3995 H19  LIG     1      18.788  32.786  12.531  1.00  0.00      LIG  
ATOM   3996 H20  LIG     1      17.948  34.075  13.356  1.00  0.00      LIG  
ATOM   3997 H21  LIG     1      15.762  33.756  10.706  1.00  0.00      LIG  
ATOM   3998 H22  LIG     1      16.468  32.791  12.025  1.00  0.00      LIG  
ATOM   3999 H23  LIG     1      19.910  32.425   7.960  1.00  0.00      LIG  
ATOM   4000 H24  LIG     1      19.806  29.813   8.148  1.00  0.00      LIG  
ATOM   4001 H25  LIG     1      19.022  30.105   9.696  1.00  0.00      LIG  
ATOM   4002 H26  LIG     1      21.020  31.762  10.143  1.00  0.00      LIG  
ATOM   4003 H27  LIG     1      21.494  28.740   9.894  1.00  0.00      LIG  
ATOM   4004 H28  LIG     1      21.883  27.591  12.014  1.00  0.00      LIG  
ATOM   4005 H29  LIG     1      20.443  28.110  12.912  1.00  0.00      LIG  
ATOM   4006 H30  LIG     1      22.059  28.475  13.541  1.00  0.00      LIG  
ATOM   4007 H31  LIG     1      19.787  30.783  12.654  1.00  0.00      LIG  
ATOM   4008 H32  LIG     1      21.182  31.802  12.245  1.00  0.00      LIG  
ATOM   4009 H33  LIG     1      21.215  30.804  13.701  1.00  0.00      LIG  
ATOM   4010 H34  LIG     1      17.751  32.397   6.798  1.00  0.00      LIG  
ATOM   4011 H35  LIG     1      17.381  30.816   7.519  1.00  0.00      LIG  
ATOM   4012 H36  LIG     1      18.757  30.989   6.429  1.00  0.00      LIG  
ATOM   4013 H37  LIG     1      20.502  34.233   8.877  1.00  0.00      LIG  
ATOM   4014 H38  LIG     1      20.724  34.353  10.598  1.00  0.00      LIG  
ATOM   4015 H39  LIG     1      19.217  36.287   8.789  1.00  0.00      LIG  
ATOM   4016 H40  LIG     1      19.490  36.198  11.799  1.00  0.00      LIG  
ATOM   4017 H41  LIG     1      20.233  39.459  12.195  1.00  0.00      LIG  
ATOM   4018 H42  LIG     1      20.975  38.007  11.615  1.00  0.00      LIG  
ATOM   4019 H43  LIG     1      19.965  37.946  13.047  1.00  0.00      LIG  
ATOM   4020 H44  LIG     1      22.864  31.034   8.935  1.00  0.00      LIG  
ATOM   4021 H45  LIG     1      20.875  37.614   9.755  1.00  0.00      LIG  
TER
REMARK  Energy: 273.093
REMARK  SimpleFitness: 273.093
REMARK  FullFitness: -590.04224
REMARK  InterFull: -19.6482
REMARK  IntraFull: 298.532
REMARK  solvFull: -1060.43
REMARK  surfFull: 191.504
REMARK  extraFull: 0.0
REMARK  deltaGcompsolvpol: -1060.43
REMARK  deltaGcompsolvnonpol: 191.504
REMARK  deltaGprotsolvpol: -1064.84
REMARK  deltaGprotsolvnonpol: 187.286
REMARK  deltaGligsolvpol: -12.2469
REMARK  deltaGligsolvnonpol: 15.2713
REMARK  deltaGvdw: -19.6482
REMARK  deltaGelec: 0.0
REMARK  deltaG: -5.8749647
REMARK  Cluster: 6
REMARK  ClusterRank: 1
ATOM   3941 C    LIG     1      17.598  40.798  11.099  1.00  0.00      LIG  
ATOM   3942 C1   LIG     1      18.776  40.436  10.237  1.00  0.00      LIG  
ATOM   3943 C2   LIG     1      18.870  38.946   9.930  1.00  0.00      LIG  
ATOM   3944 C3   LIG     1      17.292  39.923  12.298  1.00  0.00      LIG  
ATOM   3945 C4   LIG     1      15.821  40.127  12.655  1.00  0.00      LIG  
ATOM   3946 C5   LIG     1      18.058  40.411  13.523  1.00  0.00      LIG  
ATOM   3947 C6   LIG     1      17.507  38.453  11.873  1.00  0.00      LIG  
ATOM   3948 C7   LIG     1      17.179  37.413  12.915  1.00  0.00      LIG  
ATOM   3949 C8   LIG     1      16.672  36.192  12.180  1.00  0.00      LIG  
ATOM   3950 C9   LIG     1      17.567  35.736  11.016  1.00  0.00      LIG  
ATOM   3951 C10  LIG     1      16.750  35.960   9.729  1.00  0.00      LIG  
ATOM   3952 C11  LIG     1      17.884  34.217  11.170  1.00  0.00      LIG  
ATOM   3953 C12  LIG     1      18.577  33.857  12.491  1.00  0.00      LIG  
ATOM   3954 C13  LIG     1      16.675  33.285  11.072  1.00  0.00      LIG  
ATOM   3955 C14  LIG     1      17.116  32.262  10.077  1.00  0.00      LIG  
ATOM   3956 C15  LIG     1      18.397  32.630   9.446  1.00  0.00      LIG  
ATOM   3957 C16  LIG     1      19.098  31.827   8.380  1.00  0.00      LIG  
ATOM   3958 C17  LIG     1      19.693  30.546   8.954  1.00  0.00      LIG  
ATOM   3959 C18  LIG     1      21.053  30.831   9.574  1.00  0.00      LIG  
ATOM   3960 C19  LIG     1      21.520  29.688  10.418  1.00  0.00      LIG  
ATOM   3961 C20  LIG     1      21.445  29.688  11.904  1.00  0.00      LIG  
ATOM   3962 C21  LIG     1      21.461  28.391  12.629  1.00  0.00      LIG  
ATOM   3963 C22  LIG     1      20.879  30.838  12.661  1.00  0.00      LIG  
ATOM   3964 C23  LIG     1      18.189  31.488   7.218  1.00  0.00      LIG  
ATOM   3965 C24  LIG     1      18.770  33.758  10.061  1.00  0.00      LIG  
ATOM   3966 C25  LIG     1      20.005  34.551   9.798  1.00  0.00      LIG  
ATOM   3967 C26  LIG     1      19.731  36.049   9.723  1.00  0.00      LIG  
ATOM   3968 C27  LIG     1      18.906  36.531  10.942  1.00  0.00      LIG  
ATOM   3969 C28  LIG     1      18.830  38.079  11.186  1.00  0.00      LIG  
ATOM   3970 C29  LIG     1      20.057  38.396  12.056  1.00  0.00      LIG  
ATOM   3971 O    LIG     1      17.080  41.899  10.976  1.00  0.00      LIG  
ATOM   3972 O1   LIG     1      16.460  31.274   9.785  1.00  0.00      LIG  
ATOM   3973 O2   LIG     1      21.986  31.024   8.517  1.00  0.00      LIG  
ATOM   3974 O3   LIG     1      21.015  36.658   9.647  1.00  0.00      LIG  
ATOM   3975 O4   LIG     1      22.686  29.983  11.226  1.00  0.00      LIG  
ATOM   3976 H    LIG     1      19.683  40.800  10.724  1.00  0.00      LIG  
ATOM   3977 H1   LIG     1      18.669  40.980   9.294  1.00  0.00      LIG  
ATOM   3978 H2   LIG     1      19.790  38.783   9.366  1.00  0.00      LIG  
ATOM   3979 H3   LIG     1      18.040  38.668   9.275  1.00  0.00      LIG  
ATOM   3980 H4   LIG     1      15.163  39.694  11.900  1.00  0.00      LIG  
ATOM   3981 H5   LIG     1      15.563  41.186  12.753  1.00  0.00      LIG  
ATOM   3982 H6   LIG     1      15.582  39.657  13.612  1.00  0.00      LIG  
ATOM   3983 H7   LIG     1      17.604  41.329  13.907  1.00  0.00      LIG  
ATOM   3984 H8   LIG     1      19.097  40.660  13.303  1.00  0.00      LIG  
ATOM   3985 H9   LIG     1      18.035  39.670  14.326  1.00  0.00      LIG  
ATOM   3986 H10  LIG     1      16.739  38.324  11.107  1.00  0.00      LIG  
ATOM   3987 H11  LIG     1      16.399  37.746  13.599  1.00  0.00      LIG  
ATOM   3988 H12  LIG     1      18.048  37.163  13.529  1.00  0.00      LIG  
ATOM   3989 H13  LIG     1      15.681  36.437  11.788  1.00  0.00      LIG  
ATOM   3990 H14  LIG     1      16.489  35.399  12.904  1.00  0.00      LIG  
ATOM   3991 H15  LIG     1      15.727  35.592   9.835  1.00  0.00      LIG  
ATOM   3992 H16  LIG     1      17.182  35.463   8.858  1.00  0.00      LIG  
ATOM   3993 H17  LIG     1      16.668  37.020   9.488  1.00  0.00      LIG  
ATOM   3994 H18  LIG     1      19.530  34.373  12.632  1.00  0.00      LIG  
ATOM   3995 H19  LIG     1      18.788  32.786  12.531  1.00  0.00      LIG  
ATOM   3996 H20  LIG     1      17.948  34.075  13.356  1.00  0.00      LIG  
ATOM   3997 H21  LIG     1      15.762  33.756  10.706  1.00  0.00      LIG  
ATOM   3998 H22  LIG     1      16.468  32.791  12.025  1.00  0.00      LIG  
ATOM   3999 H23  LIG     1      19.910  32.425   7.960  1.00  0.00      LIG  
ATOM   4000 H24  LIG     1      19.806  29.813   8.148  1.00  0.00      LIG  
ATOM   4001 H25  LIG     1      19.022  30.105   9.696  1.00  0.00      LIG  
ATOM   4002 H26  LIG     1      21.020  31.762  10.143  1.00  0.00      LIG  
ATOM   4003 H27  LIG     1      21.494  28.740   9.894  1.00  0.00      LIG  
ATOM   4004 H28  LIG     1      21.883  27.591  12.014  1.00  0.00      LIG  
ATOM   4005 H29  LIG     1      20.443  28.110  12.912  1.00  0.00      LIG  
ATOM   4006 H30  LIG     1      22.059  28.475  13.541  1.00  0.00      LIG  
ATOM   4007 H31  LIG     1      19.787  30.783  12.654  1.00  0.00      LIG  
ATOM   4008 H32  LIG     1      21.182  31.802  12.245  1.00  0.00      LIG  
ATOM   4009 H33  LIG     1      21.215  30.804  13.701  1.00  0.00      LIG  
ATOM   4010 H34  LIG     1      17.751  32.397   6.798  1.00  0.00      LIG  
ATOM   4011 H35  LIG     1      17.381  30.816   7.519  1.00  0.00      LIG  
ATOM   4012 H36  LIG     1      18.757  30.989   6.429  1.00  0.00      LIG  
ATOM   4013 H37  LIG     1      20.502  34.233   8.877  1.00  0.00      LIG  
ATOM   4014 H38  LIG     1      20.724  34.353  10.598  1.00  0.00      LIG  
ATOM   4015 H39  LIG     1      19.217  36.287   8.789  1.00  0.00      LIG  
ATOM   4016 H40  LIG     1      19.490  36.198  11.799  1.00  0.00      LIG  
ATOM   4017 H41  LIG     1      20.233  39.459  12.195  1.00  0.00      LIG  
ATOM   4018 H42  LIG     1      20.975  38.007  11.615  1.00  0.00      LIG  
ATOM   4019 H43  LIG     1      19.965  37.946  13.047  1.00  0.00      LIG  
ATOM   4020 H44  LIG     1      22.864  31.034   8.935  1.00  0.00      LIG  
ATOM   4021 H45  LIG     1      20.875  37.614   9.755  1.00  0.00      LIG  
TER
REMARK  Energy: 274.498
REMARK  SimpleFitness: 274.498
REMARK  FullFitness: -588.9834
REMARK  InterFull: -17.7854
REMARK  IntraFull: 302.531
REMARK  solvFull: -1065.0
REMARK  surfFull: 191.271
REMARK  extraFull: 0.0
REMARK  deltaGcompsolvpol: -1065.0
REMARK  deltaGcompsolvnonpol: 191.271
REMARK  deltaGprotsolvpol: -1064.84
REMARK  deltaGprotsolvnonpol: 187.286
REMARK  deltaGligsolvpol: -14.138
REMARK  deltaGligsolvnonpol: 15.2837
REMARK  deltaGvdw: -17.7854
REMARK  deltaGelec: 0.0
REMARK  deltaG: -5.8859043
REMARK  Cluster: 6
REMARK  ClusterRank: 2
ATOM   3941 C    LIG     1      17.605  40.846  11.392  1.00  0.00      LIG  
ATOM   3942 C1   LIG     1      18.888  40.478  10.699  1.00  0.00      LIG  
ATOM   3943 C2   LIG     1      18.977  39.003  10.324  1.00  0.00      LIG  
ATOM   3944 C3   LIG     1      17.109  39.932  12.494  1.00  0.00      LIG  
ATOM   3945 C4   LIG     1      15.619  40.202  12.684  1.00  0.00      LIG  
ATOM   3946 C5   LIG     1      17.732  40.315  13.833  1.00  0.00      LIG  
ATOM   3947 C6   LIG     1      17.314  38.481  12.005  1.00  0.00      LIG  
ATOM   3948 C7   LIG     1      16.782  37.404  12.913  1.00  0.00      LIG  
ATOM   3949 C8   LIG     1      16.348  36.244  12.045  1.00  0.00      LIG  
ATOM   3950 C9   LIG     1      17.397  35.802  11.012  1.00  0.00      LIG  
ATOM   3951 C10  LIG     1      16.798  36.125   9.629  1.00  0.00      LIG  
ATOM   3952 C11  LIG     1      17.634  34.265  11.133  1.00  0.00      LIG  
ATOM   3953 C12  LIG     1      18.108  33.811  12.521  1.00  0.00      LIG  
ATOM   3954 C13  LIG     1      16.424  33.390  10.808  1.00  0.00      LIG  
ATOM   3955 C14  LIG     1      16.975  32.395   9.840  1.00  0.00      LIG  
ATOM   3956 C15  LIG     1      18.339  32.751   9.408  1.00  0.00      LIG  
ATOM   3957 C16  LIG     1      19.155  31.998   8.388  1.00  0.00      LIG  
ATOM   3958 C17  LIG     1      19.730  30.713   8.978  1.00  0.00      LIG  
ATOM   3959 C18  LIG     1      21.056  31.004   9.666  1.00  0.00      LIG  
ATOM   3960 C19  LIG     1      21.491  29.858  10.523  1.00  0.00      LIG  
ATOM   3961 C20  LIG     1      21.243  29.806  11.989  1.00  0.00      LIG  
ATOM   3962 C21  LIG     1      21.243  28.489  12.677  1.00  0.00      LIG  
ATOM   3963 C22  LIG     1      20.533  30.903  12.702  1.00  0.00      LIG  
ATOM   3964 C23  LIG     1      18.369  31.674   7.133  1.00  0.00      LIG  
ATOM   3965 C24  LIG     1      18.658  33.825  10.139  1.00  0.00      LIG  
ATOM   3966 C25  LIG     1      19.944  34.578  10.103  1.00  0.00      LIG  
ATOM   3967 C26  LIG     1      19.741  36.088  10.075  1.00  0.00      LIG  
ATOM   3968 C27  LIG     1      18.760  36.540  11.185  1.00  0.00      LIG  
ATOM   3969 C28  LIG     1      18.710  38.073  11.507  1.00  0.00      LIG  
ATOM   3970 C29  LIG     1      19.804  38.278  12.568  1.00  0.00      LIG  
ATOM   3971 O    LIG     1      17.150  41.972  11.258  1.00  0.00      LIG  
ATOM   3972 O1   LIG     1      16.349  31.428   9.430  1.00  0.00      LIG  
ATOM   3973 O2   LIG     1      22.038  31.222   8.660  1.00  0.00      LIG  
ATOM   3974 O3   LIG     1      21.046  36.637  10.226  1.00  0.00      LIG  
ATOM   3975 O4   LIG     1      22.537  30.183  11.471  1.00  0.00      LIG  
ATOM   3976 H    LIG     1      19.719  40.775  11.342  1.00  0.00      LIG  
ATOM   3977 H1   LIG     1      18.951  41.078   9.787  1.00  0.00      LIG  
ATOM   3978 H2   LIG     1      19.968  38.830   9.902  1.00  0.00      LIG  
ATOM   3979 H3   LIG     1      18.251  38.796   9.534  1.00  0.00      LIG  
ATOM   3980 H4   LIG     1      15.039  39.848  11.833  1.00  0.00      LIG  
ATOM   3981 H5   LIG     1      15.406  41.267  12.814  1.00  0.00      LIG  
ATOM   3982 H6   LIG     1      15.242  39.696  13.577  1.00  0.00      LIG  
ATOM   3983 H7   LIG     1      17.254  41.218  14.225  1.00  0.00      LIG  
ATOM   3984 H8   LIG     1      18.795  40.546  13.756  1.00  0.00      LIG  
ATOM   3985 H9   LIG     1      17.598  39.520  14.571  1.00  0.00      LIG  
ATOM   3986 H10  LIG     1      16.669  38.436  11.125  1.00  0.00      LIG  
ATOM   3987 H11  LIG     1      15.917  37.735  13.487  1.00  0.00      LIG  
ATOM   3988 H12  LIG     1      17.537  37.083  13.634  1.00  0.00      LIG  
ATOM   3989 H13  LIG     1      15.442  36.554  11.519  1.00  0.00      LIG  
ATOM   3990 H14  LIG     1      16.025  35.427  12.692  1.00  0.00      LIG  
ATOM   3991 H15  LIG     1      15.759  35.794   9.556  1.00  0.00      LIG  
ATOM   3992 H16  LIG     1      17.344  35.658   8.807  1.00  0.00      LIG  
ATOM   3993 H17  LIG     1      16.792  37.199   9.441  1.00  0.00      LIG  
ATOM   3994 H18  LIG     1      19.059  34.258  12.819  1.00  0.00      LIG  
ATOM   3995 H19  LIG     1      18.247  32.726  12.541  1.00  0.00      LIG  
ATOM   3996 H20  LIG     1      17.375  34.038  13.297  1.00  0.00      LIG  
ATOM   3997 H21  LIG     1      15.593  33.916  10.336  1.00  0.00      LIG  
ATOM   3998 H22  LIG     1      16.059  32.861  11.693  1.00  0.00      LIG  
ATOM   3999 H23  LIG     1      19.983  32.632   8.063  1.00  0.00      LIG  
ATOM   4000 H24  LIG     1      19.892  29.991   8.172  1.00  0.00      LIG  
ATOM   4001 H25  LIG     1      19.025  30.256   9.679  1.00  0.00      LIG  
ATOM   4002 H26  LIG     1      20.987  31.925  10.246  1.00  0.00      LIG  
ATOM   4003 H27  LIG     1      21.574  28.927   9.975  1.00  0.00      LIG  
ATOM   4004 H28  LIG     1      21.756  27.726  12.084  1.00  0.00      LIG  
ATOM   4005 H29  LIG     1      20.216  28.159  12.850  1.00  0.00      LIG  
ATOM   4006 H30  LIG     1      21.746  28.569  13.645  1.00  0.00      LIG  
ATOM   4007 H31  LIG     1      19.454  30.797  12.564  1.00  0.00      LIG  
ATOM   4008 H32  LIG     1      20.834  31.893  12.350  1.00  0.00      LIG  
ATOM   4009 H33  LIG     1      20.747  30.851  13.773  1.00  0.00      LIG  
ATOM   4010 H34  LIG     1      17.902  32.574   6.722  1.00  0.00      LIG  
ATOM   4011 H35  LIG     1      17.591  30.933   7.328  1.00  0.00      LIG  
ATOM   4012 H36  LIG     1      19.035  31.259   6.371  1.00  0.00      LIG  
ATOM   4013 H37  LIG     1      20.562  34.285   9.249  1.00  0.00      LIG  
ATOM   4014 H38  LIG     1      20.528  34.307  10.988  1.00  0.00      LIG  
ATOM   4015 H39  LIG     1      19.384  36.397   9.090  1.00  0.00      LIG  
ATOM   4016 H40  LIG     1      19.194  36.133  12.098  1.00  0.00      LIG  
ATOM   4017 H41  LIG     1      20.027  39.322  12.772  1.00  0.00      LIG  
ATOM   4018 H42  LIG     1      20.751  37.834  12.265  1.00  0.00      LIG  
ATOM   4019 H43  LIG     1      19.526  37.808  13.515  1.00  0.00      LIG  
ATOM   4020 H44  LIG     1      21.678  31.899   8.063  1.00  0.00      LIG  
ATOM   4021 H45  LIG     1      20.930  37.590  10.375  1.00  0.00      LIG  
TER
REMARK  Energy: 274.498
REMARK  SimpleFitness: 274.498
REMARK  FullFitness: -588.9834
REMARK  InterFull: -17.7854
REMARK  IntraFull: 302.531
REMARK  solvFull: -1065.0
REMARK  surfFull: 191.271
REMARK  extraFull: 0.0
REMARK  deltaGcompsolvpol: -1065.0
REMARK  deltaGcompsolvnonpol: 191.271
REMARK  deltaGprotsolvpol: -1064.84
REMARK  deltaGprotsolvnonpol: 187.286
REMARK  deltaGligsolvpol: -14.138
REMARK  deltaGligsolvnonpol: 15.2837
REMARK  deltaGvdw: -17.7854
REMARK  deltaGelec: 0.0
REMARK  deltaG: -5.8859043
REMARK  Cluster: 6
REMARK  ClusterRank: 3
ATOM   3941 C    LIG     1      17.605  40.846  11.392  1.00  0.00      LIG  
ATOM   3942 C1   LIG     1      18.888  40.478  10.699  1.00  0.00      LIG  
ATOM   3943 C2   LIG     1      18.977  39.003  10.324  1.00  0.00      LIG  
ATOM   3944 C3   LIG     1      17.109  39.932  12.494  1.00  0.00      LIG  
ATOM   3945 C4   LIG     1      15.619  40.202  12.684  1.00  0.00      LIG  
ATOM   3946 C5   LIG     1      17.732  40.315  13.833  1.00  0.00      LIG  
ATOM   3947 C6   LIG     1      17.314  38.481  12.005  1.00  0.00      LIG  
ATOM   3948 C7   LIG     1      16.782  37.404  12.913  1.00  0.00      LIG  
ATOM   3949 C8   LIG     1      16.348  36.244  12.045  1.00  0.00      LIG  
ATOM   3950 C9   LIG     1      17.397  35.802  11.012  1.00  0.00      LIG  
ATOM   3951 C10  LIG     1      16.798  36.125   9.629  1.00  0.00      LIG  
ATOM   3952 C11  LIG     1      17.634  34.265  11.133  1.00  0.00      LIG  
ATOM   3953 C12  LIG     1      18.108  33.811  12.521  1.00  0.00      LIG  
ATOM   3954 C13  LIG     1      16.424  33.390  10.808  1.00  0.00      LIG  
ATOM   3955 C14  LIG     1      16.975  32.395   9.840  1.00  0.00      LIG  
ATOM   3956 C15  LIG     1      18.339  32.751   9.408  1.00  0.00      LIG  
ATOM   3957 C16  LIG     1      19.155  31.998   8.388  1.00  0.00      LIG  
ATOM   3958 C17  LIG     1      19.730  30.713   8.978  1.00  0.00      LIG  
ATOM   3959 C18  LIG     1      21.056  31.004   9.666  1.00  0.00      LIG  
ATOM   3960 C19  LIG     1      21.491  29.858  10.523  1.00  0.00      LIG  
ATOM   3961 C20  LIG     1      21.243  29.806  11.989  1.00  0.00      LIG  
ATOM   3962 C21  LIG     1      21.243  28.489  12.677  1.00  0.00      LIG  
ATOM   3963 C22  LIG     1      20.533  30.903  12.702  1.00  0.00      LIG  
ATOM   3964 C23  LIG     1      18.369  31.674   7.133  1.00  0.00      LIG  
ATOM   3965 C24  LIG     1      18.658  33.825  10.139  1.00  0.00      LIG  
ATOM   3966 C25  LIG     1      19.944  34.578  10.103  1.00  0.00      LIG  
ATOM   3967 C26  LIG     1      19.741  36.088  10.075  1.00  0.00      LIG  
ATOM   3968 C27  LIG     1      18.760  36.540  11.185  1.00  0.00      LIG  
ATOM   3969 C28  LIG     1      18.710  38.073  11.507  1.00  0.00      LIG  
ATOM   3970 C29  LIG     1      19.804  38.278  12.568  1.00  0.00      LIG  
ATOM   3971 O    LIG     1      17.150  41.972  11.258  1.00  0.00      LIG  
ATOM   3972 O1   LIG     1      16.349  31.428   9.430  1.00  0.00      LIG  
ATOM   3973 O2   LIG     1      22.038  31.222   8.660  1.00  0.00      LIG  
ATOM   3974 O3   LIG     1      21.046  36.637  10.226  1.00  0.00      LIG  
ATOM   3975 O4   LIG     1      22.537  30.183  11.471  1.00  0.00      LIG  
ATOM   3976 H    LIG     1      19.719  40.775  11.342  1.00  0.00      LIG  
ATOM   3977 H1   LIG     1      18.951  41.078   9.787  1.00  0.00      LIG  
ATOM   3978 H2   LIG     1      19.968  38.830   9.902  1.00  0.00      LIG  
ATOM   3979 H3   LIG     1      18.251  38.796   9.534  1.00  0.00      LIG  
ATOM   3980 H4   LIG     1      15.039  39.848  11.833  1.00  0.00      LIG  
ATOM   3981 H5   LIG     1      15.406  41.267  12.814  1.00  0.00      LIG  
ATOM   3982 H6   LIG     1      15.242  39.696  13.577  1.00  0.00      LIG  
ATOM   3983 H7   LIG     1      17.254  41.218  14.225  1.00  0.00      LIG  
ATOM   3984 H8   LIG     1      18.795  40.546  13.756  1.00  0.00      LIG  
ATOM   3985 H9   LIG     1      17.598  39.520  14.571  1.00  0.00      LIG  
ATOM   3986 H10  LIG     1      16.669  38.436  11.125  1.00  0.00      LIG  
ATOM   3987 H11  LIG     1      15.917  37.735  13.487  1.00  0.00      LIG  
ATOM   3988 H12  LIG     1      17.537  37.083  13.634  1.00  0.00      LIG  
ATOM   3989 H13  LIG     1      15.442  36.554  11.519  1.00  0.00      LIG  
ATOM   3990 H14  LIG     1      16.025  35.427  12.692  1.00  0.00      LIG  
ATOM   3991 H15  LIG     1      15.759  35.794   9.556  1.00  0.00      LIG  
ATOM   3992 H16  LIG     1      17.344  35.658   8.807  1.00  0.00      LIG  
ATOM   3993 H17  LIG     1      16.792  37.199   9.441  1.00  0.00      LIG  
ATOM   3994 H18  LIG     1      19.059  34.258  12.819  1.00  0.00      LIG  
ATOM   3995 H19  LIG     1      18.247  32.726  12.541  1.00  0.00      LIG  
ATOM   3996 H20  LIG     1      17.375  34.038  13.297  1.00  0.00      LIG  
ATOM   3997 H21  LIG     1      15.593  33.916  10.336  1.00  0.00      LIG  
ATOM   3998 H22  LIG     1      16.059  32.861  11.693  1.00  0.00      LIG  
ATOM   3999 H23  LIG     1      19.983  32.632   8.063  1.00  0.00      LIG  
ATOM   4000 H24  LIG     1      19.892  29.991   8.172  1.00  0.00      LIG  
ATOM   4001 H25  LIG     1      19.025  30.256   9.679  1.00  0.00      LIG  
ATOM   4002 H26  LIG     1      20.987  31.925  10.246  1.00  0.00      LIG  
ATOM   4003 H27  LIG     1      21.574  28.927   9.975  1.00  0.00      LIG  
ATOM   4004 H28  LIG     1      21.756  27.726  12.084  1.00  0.00      LIG  
ATOM   4005 H29  LIG     1      20.216  28.159  12.850  1.00  0.00      LIG  
ATOM   4006 H30  LIG     1      21.746  28.569  13.645  1.00  0.00      LIG  
ATOM   4007 H31  LIG     1      19.454  30.797  12.564  1.00  0.00      LIG  
ATOM   4008 H32  LIG     1      20.834  31.893  12.350  1.00  0.00      LIG  
ATOM   4009 H33  LIG     1      20.747  30.851  13.773  1.00  0.00      LIG  
ATOM   4010 H34  LIG     1      17.902  32.574   6.722  1.00  0.00      LIG  
ATOM   4011 H35  LIG     1      17.591  30.933   7.328  1.00  0.00      LIG  
ATOM   4012 H36  LIG     1      19.035  31.259   6.371  1.00  0.00      LIG  
ATOM   4013 H37  LIG     1      20.562  34.285   9.249  1.00  0.00      LIG  
ATOM   4014 H38  LIG     1      20.528  34.307  10.988  1.00  0.00      LIG  
ATOM   4015 H39  LIG     1      19.384  36.397   9.090  1.00  0.00      LIG  
ATOM   4016 H40  LIG     1      19.194  36.133  12.098  1.00  0.00      LIG  
ATOM   4017 H41  LIG     1      20.027  39.322  12.772  1.00  0.00      LIG  
ATOM   4018 H42  LIG     1      20.751  37.834  12.265  1.00  0.00      LIG  
ATOM   4019 H43  LIG     1      19.526  37.808  13.515  1.00  0.00      LIG  
ATOM   4020 H44  LIG     1      21.678  31.899   8.063  1.00  0.00      LIG  
ATOM   4021 H45  LIG     1      20.930  37.590  10.375  1.00  0.00      LIG  
TER
REMARK  Energy: 274.498
REMARK  SimpleFitness: 274.498
REMARK  FullFitness: -588.9834
REMARK  InterFull: -17.7854
REMARK  IntraFull: 302.531
REMARK  solvFull: -1065.0
REMARK  surfFull: 191.271
REMARK  extraFull: 0.0
REMARK  deltaGcompsolvpol: -1065.0
REMARK  deltaGcompsolvnonpol: 191.271
REMARK  deltaGprotsolvpol: -1064.84
REMARK  deltaGprotsolvnonpol: 187.286
REMARK  deltaGligsolvpol: -14.138
REMARK  deltaGligsolvnonpol: 15.2837
REMARK  deltaGvdw: -17.7854
REMARK  deltaGelec: 0.0
REMARK  deltaG: -5.8859043
REMARK  Cluster: 6
REMARK  ClusterRank: 4
ATOM   3941 C    LIG     1      17.605  40.846  11.392  1.00  0.00      LIG  
ATOM   3942 C1   LIG     1      18.888  40.478  10.699  1.00  0.00      LIG  
ATOM   3943 C2   LIG     1      18.977  39.003  10.324  1.00  0.00      LIG  
ATOM   3944 C3   LIG     1      17.109  39.932  12.494  1.00  0.00      LIG  
ATOM   3945 C4   LIG     1      15.619  40.202  12.684  1.00  0.00      LIG  
ATOM   3946 C5   LIG     1      17.732  40.315  13.833  1.00  0.00      LIG  
ATOM   3947 C6   LIG     1      17.314  38.481  12.005  1.00  0.00      LIG  
ATOM   3948 C7   LIG     1      16.782  37.404  12.913  1.00  0.00      LIG  
ATOM   3949 C8   LIG     1      16.348  36.244  12.045  1.00  0.00      LIG  
ATOM   3950 C9   LIG     1      17.397  35.802  11.012  1.00  0.00      LIG  
ATOM   3951 C10  LIG     1      16.798  36.125   9.629  1.00  0.00      LIG  
ATOM   3952 C11  LIG     1      17.634  34.265  11.133  1.00  0.00      LIG  
ATOM   3953 C12  LIG     1      18.108  33.811  12.521  1.00  0.00      LIG  
ATOM   3954 C13  LIG     1      16.424  33.390  10.808  1.00  0.00      LIG  
ATOM   3955 C14  LIG     1      16.975  32.395   9.840  1.00  0.00      LIG  
ATOM   3956 C15  LIG     1      18.339  32.751   9.408  1.00  0.00      LIG  
ATOM   3957 C16  LIG     1      19.155  31.998   8.388  1.00  0.00      LIG  
ATOM   3958 C17  LIG     1      19.730  30.713   8.978  1.00  0.00      LIG  
ATOM   3959 C18  LIG     1      21.056  31.004   9.666  1.00  0.00      LIG  
ATOM   3960 C19  LIG     1      21.491  29.858  10.523  1.00  0.00      LIG  
ATOM   3961 C20  LIG     1      21.243  29.806  11.989  1.00  0.00      LIG  
ATOM   3962 C21  LIG     1      21.243  28.489  12.677  1.00  0.00      LIG  
ATOM   3963 C22  LIG     1      20.533  30.903  12.702  1.00  0.00      LIG  
ATOM   3964 C23  LIG     1      18.369  31.674   7.133  1.00  0.00      LIG  
ATOM   3965 C24  LIG     1      18.658  33.825  10.139  1.00  0.00      LIG  
ATOM   3966 C25  LIG     1      19.944  34.578  10.103  1.00  0.00      LIG  
ATOM   3967 C26  LIG     1      19.741  36.088  10.075  1.00  0.00      LIG  
ATOM   3968 C27  LIG     1      18.760  36.540  11.185  1.00  0.00      LIG  
ATOM   3969 C28  LIG     1      18.710  38.073  11.507  1.00  0.00      LIG  
ATOM   3970 C29  LIG     1      19.804  38.278  12.568  1.00  0.00      LIG  
ATOM   3971 O    LIG     1      17.150  41.972  11.258  1.00  0.00      LIG  
ATOM   3972 O1   LIG     1      16.349  31.428   9.430  1.00  0.00      LIG  
ATOM   3973 O2   LIG     1      22.038  31.222   8.660  1.00  0.00      LIG  
ATOM   3974 O3   LIG     1      21.046  36.637  10.226  1.00  0.00      LIG  
ATOM   3975 O4   LIG     1      22.537  30.183  11.471  1.00  0.00      LIG  
ATOM   3976 H    LIG     1      19.719  40.775  11.342  1.00  0.00      LIG  
ATOM   3977 H1   LIG     1      18.951  41.078   9.787  1.00  0.00      LIG  
ATOM   3978 H2   LIG     1      19.968  38.830   9.902  1.00  0.00      LIG  
ATOM   3979 H3   LIG     1      18.251  38.796   9.534  1.00  0.00      LIG  
ATOM   3980 H4   LIG     1      15.039  39.848  11.833  1.00  0.00      LIG  
ATOM   3981 H5   LIG     1      15.406  41.267  12.814  1.00  0.00      LIG  
ATOM   3982 H6   LIG     1      15.242  39.696  13.577  1.00  0.00      LIG  
ATOM   3983 H7   LIG     1      17.254  41.218  14.225  1.00  0.00      LIG  
ATOM   3984 H8   LIG     1      18.795  40.546  13.756  1.00  0.00      LIG  
ATOM   3985 H9   LIG     1      17.598  39.520  14.571  1.00  0.00      LIG  
ATOM   3986 H10  LIG     1      16.669  38.436  11.125  1.00  0.00      LIG  
ATOM   3987 H11  LIG     1      15.917  37.735  13.487  1.00  0.00      LIG  
ATOM   3988 H12  LIG     1      17.537  37.083  13.634  1.00  0.00      LIG  
ATOM   3989 H13  LIG     1      15.442  36.554  11.519  1.00  0.00      LIG  
ATOM   3990 H14  LIG     1      16.025  35.427  12.692  1.00  0.00      LIG  
ATOM   3991 H15  LIG     1      15.759  35.794   9.556  1.00  0.00      LIG  
ATOM   3992 H16  LIG     1      17.344  35.658   8.807  1.00  0.00      LIG  
ATOM   3993 H17  LIG     1      16.792  37.199   9.441  1.00  0.00      LIG  
ATOM   3994 H18  LIG     1      19.059  34.258  12.819  1.00  0.00      LIG  
ATOM   3995 H19  LIG     1      18.247  32.726  12.541  1.00  0.00      LIG  
ATOM   3996 H20  LIG     1      17.375  34.038  13.297  1.00  0.00      LIG  
ATOM   3997 H21  LIG     1      15.593  33.916  10.336  1.00  0.00      LIG  
ATOM   3998 H22  LIG     1      16.059  32.861  11.693  1.00  0.00      LIG  
ATOM   3999 H23  LIG     1      19.983  32.632   8.063  1.00  0.00      LIG  
ATOM   4000 H24  LIG     1      19.892  29.991   8.172  1.00  0.00      LIG  
ATOM   4001 H25  LIG     1      19.025  30.256   9.679  1.00  0.00      LIG  
ATOM   4002 H26  LIG     1      20.987  31.925  10.246  1.00  0.00      LIG  
ATOM   4003 H27  LIG     1      21.574  28.927   9.975  1.00  0.00      LIG  
ATOM   4004 H28  LIG     1      21.756  27.726  12.084  1.00  0.00      LIG  
ATOM   4005 H29  LIG     1      20.216  28.159  12.850  1.00  0.00      LIG  
ATOM   4006 H30  LIG     1      21.746  28.569  13.645  1.00  0.00      LIG  
ATOM   4007 H31  LIG     1      19.454  30.797  12.564  1.00  0.00      LIG  
ATOM   4008 H32  LIG     1      20.834  31.893  12.350  1.00  0.00      LIG  
ATOM   4009 H33  LIG     1      20.747  30.851  13.773  1.00  0.00      LIG  
ATOM   4010 H34  LIG     1      17.902  32.574   6.722  1.00  0.00      LIG  
ATOM   4011 H35  LIG     1      17.591  30.933   7.328  1.00  0.00      LIG  
ATOM   4012 H36  LIG     1      19.035  31.259   6.371  1.00  0.00      LIG  
ATOM   4013 H37  LIG     1      20.562  34.285   9.249  1.00  0.00      LIG  
ATOM   4014 H38  LIG     1      20.528  34.307  10.988  1.00  0.00      LIG  
ATOM   4015 H39  LIG     1      19.384  36.397   9.090  1.00  0.00      LIG  
ATOM   4016 H40  LIG     1      19.194  36.133  12.098  1.00  0.00      LIG  
ATOM   4017 H41  LIG     1      20.027  39.322  12.772  1.00  0.00      LIG  
ATOM   4018 H42  LIG     1      20.751  37.834  12.265  1.00  0.00      LIG  
ATOM   4019 H43  LIG     1      19.526  37.808  13.515  1.00  0.00      LIG  
ATOM   4020 H44  LIG     1      21.678  31.899   8.063  1.00  0.00      LIG  
ATOM   4021 H45  LIG     1      20.930  37.590  10.375  1.00  0.00      LIG  
TER
REMARK  Energy: 274.555
REMARK  SimpleFitness: 274.555
REMARK  FullFitness: -588.78955
REMARK  InterFull: -24.0685
REMARK  IntraFull: 302.513
REMARK  solvFull: -1058.39
REMARK  surfFull: 191.156
REMARK  extraFull: 0.0
REMARK  deltaGcompsolvpol: -1058.39
REMARK  deltaGcompsolvnonpol: 191.156
REMARK  deltaGprotsolvpol: -1064.84
REMARK  deltaGprotsolvnonpol: 187.286
REMARK  deltaGligsolvpol: -12.6465
REMARK  deltaGligsolvnonpol: 15.2959
REMARK  deltaGvdw: -24.0685
REMARK  deltaGelec: 0.0
REMARK  deltaG: -6.1790667
REMARK  Cluster: 6
REMARK  ClusterRank: 5
ATOM   3941 C    LIG     1      17.637  40.770  11.412  1.00  0.00      LIG  
ATOM   3942 C1   LIG     1      18.896  40.374  10.687  1.00  0.00      LIG  
ATOM   3943 C2   LIG     1      18.925  38.909  10.263  1.00  0.00      LIG  
ATOM   3944 C3   LIG     1      17.120  39.839  12.491  1.00  0.00      LIG  
ATOM   3945 C4   LIG     1      15.645  40.162  12.715  1.00  0.00      LIG  
ATOM   3946 C5   LIG     1      17.776  40.140  13.835  1.00  0.00      LIG  
ATOM   3947 C6   LIG     1      17.259  38.399  11.946  1.00  0.00      LIG  
ATOM   3948 C7   LIG     1      16.686  37.309  12.812  1.00  0.00      LIG  
ATOM   3949 C8   LIG     1      16.191  36.214  11.895  1.00  0.00      LIG  
ATOM   3950 C9   LIG     1      17.222  35.760  10.847  1.00  0.00      LIG  
ATOM   3951 C10  LIG     1      16.644  36.156   9.477  1.00  0.00      LIG  
ATOM   3952 C11  LIG     1      17.387  34.210  10.913  1.00  0.00      LIG  
ATOM   3953 C12  LIG     1      17.808  33.687  12.295  1.00  0.00      LIG  
ATOM   3954 C13  LIG     1      16.148  33.398  10.532  1.00  0.00      LIG  
ATOM   3955 C14  LIG     1      16.693  32.378   9.585  1.00  0.00      LIG  
ATOM   3956 C15  LIG     1      18.087  32.676   9.209  1.00  0.00      LIG  
ATOM   3957 C16  LIG     1      18.947  31.826   8.309  1.00  0.00      LIG  
ATOM   3958 C17  LIG     1      19.333  30.524   9.010  1.00  0.00      LIG  
ATOM   3959 C18  LIG     1      20.835  30.494   9.241  1.00  0.00      LIG  
ATOM   3960 C19  LIG     1      21.198  29.481  10.281  1.00  0.00      LIG  
ATOM   3961 C20  LIG     1      21.270  29.815  11.728  1.00  0.00      LIG  
ATOM   3962 C21  LIG     1      21.116  28.724  12.727  1.00  0.00      LIG  
ATOM   3963 C22  LIG     1      20.977  31.190  12.223  1.00  0.00      LIG  
ATOM   3964 C23  LIG     1      18.300  31.523   6.973  1.00  0.00      LIG  
ATOM   3965 C24  LIG     1      18.418  33.748   9.937  1.00  0.00      LIG  
ATOM   3966 C25  LIG     1      19.734  34.445   9.945  1.00  0.00      LIG  
ATOM   3967 C26  LIG     1      19.582  35.962   9.932  1.00  0.00      LIG  
ATOM   3968 C27  LIG     1      18.616  36.429  11.049  1.00  0.00      LIG  
ATOM   3969 C28  LIG     1      18.633  37.952  11.418  1.00  0.00      LIG  
ATOM   3970 C29  LIG     1      19.745  38.080  12.473  1.00  0.00      LIG  
ATOM   3971 O    LIG     1      17.211  41.909  11.299  1.00  0.00      LIG  
ATOM   3972 O1   LIG     1      16.043  31.446   9.137  1.00  0.00      LIG  
ATOM   3973 O2   LIG     1      21.471  30.147   8.017  1.00  0.00      LIG  
ATOM   3974 O3   LIG     1      20.904  36.467  10.083  1.00  0.00      LIG  
ATOM   3975 O4   LIG     1      22.472  29.712  10.930  1.00  0.00      LIG  
ATOM   3976 H    LIG     1      19.748  40.618  11.324  1.00  0.00      LIG  
ATOM   3977 H1   LIG     1      18.965  40.997   9.792  1.00  0.00      LIG  
ATOM   3978 H2   LIG     1      19.904  38.709   9.826  1.00  0.00      LIG  
ATOM   3979 H3   LIG     1      18.186  38.755   9.474  1.00  0.00      LIG  
ATOM   3980 H4   LIG     1      15.040  39.872  11.856  1.00  0.00      LIG  
ATOM   3981 H5   LIG     1      15.483  41.229  12.895  1.00  0.00      LIG  
ATOM   3982 H6   LIG     1      15.257  39.636  13.591  1.00  0.00      LIG  
ATOM   3983 H7   LIG     1      17.338  41.041  14.275  1.00  0.00      LIG  
ATOM   3984 H8   LIG     1      18.846  40.337  13.751  1.00  0.00      LIG  
ATOM   3985 H9   LIG     1      17.624  39.319  14.540  1.00  0.00      LIG  
ATOM   3986 H10  LIG     1      16.608  38.414  11.070  1.00  0.00      LIG  
ATOM   3987 H11  LIG     1      15.842  37.654  13.408  1.00  0.00      LIG  
ATOM   3988 H12  LIG     1      17.431  36.921  13.510  1.00  0.00      LIG  
ATOM   3989 H13  LIG     1      15.307  36.598  11.379  1.00  0.00      LIG  
ATOM   3990 H14  LIG     1      15.815  35.391  12.503  1.00  0.00      LIG  
ATOM   3991 H15  LIG     1      15.586  35.895   9.398  1.00  0.00      LIG  
ATOM   3992 H16  LIG     1      17.159  35.673   8.644  1.00  0.00      LIG  
ATOM   3993 H17  LIG     1      16.707  37.232   9.316  1.00  0.00      LIG  
ATOM   3994 H18  LIG     1      18.752  34.111  12.645  1.00  0.00      LIG  
ATOM   3995 H19  LIG     1      17.938  32.600  12.275  1.00  0.00      LIG  
ATOM   3996 H20  LIG     1      17.049  33.887  13.054  1.00  0.00      LIG  
ATOM   3997 H21  LIG     1      15.366  33.963  10.024  1.00  0.00      LIG  
ATOM   3998 H22  LIG     1      15.719  32.889  11.400  1.00  0.00      LIG  
ATOM   3999 H23  LIG     1      19.860  32.378   8.076  1.00  0.00      LIG  
ATOM   4000 H24  LIG     1      19.030  29.666   8.400  1.00  0.00      LIG  
ATOM   4001 H25  LIG     1      18.825  30.427   9.974  1.00  0.00      LIG  
ATOM   4002 H26  LIG     1      21.194  31.488   9.519  1.00  0.00      LIG  
ATOM   4003 H27  LIG     1      20.940  28.468   9.999  1.00  0.00      LIG  
ATOM   4004 H28  LIG     1      21.450  27.762  12.327  1.00  0.00      LIG  
ATOM   4005 H29  LIG     1      20.068  28.631  13.024  1.00  0.00      LIG  
ATOM   4006 H30  LIG     1      21.707  28.946  13.620  1.00  0.00      LIG  
ATOM   4007 H31  LIG     1      19.897  31.345  12.277  1.00  0.00      LIG  
ATOM   4008 H32  LIG     1      21.407  31.965  11.582  1.00  0.00      LIG  
ATOM   4009 H33  LIG     1      21.392  31.322  13.226  1.00  0.00      LIG  
ATOM   4010 H34  LIG     1      18.016  32.450   6.466  1.00  0.00      LIG  
ATOM   4011 H35  LIG     1      17.409  30.901   7.089  1.00  0.00      LIG  
ATOM   4012 H36  LIG     1      19.000  30.982   6.331  1.00  0.00      LIG  
ATOM   4013 H37  LIG     1      20.358  34.143   9.099  1.00  0.00      LIG  
ATOM   4014 H38  LIG     1      20.287  34.145  10.840  1.00  0.00      LIG  
ATOM   4015 H39  LIG     1      19.233  36.296   8.953  1.00  0.00      LIG  
ATOM   4016 H40  LIG     1      19.025  35.976  11.951  1.00  0.00      LIG  
ATOM   4017 H41  LIG     1      20.015  39.109  12.699  1.00  0.00      LIG  
ATOM   4018 H42  LIG     1      20.672  37.609  12.148  1.00  0.00      LIG  
ATOM   4019 H43  LIG     1      19.457  37.598  13.410  1.00  0.00      LIG  
ATOM   4020 H44  LIG     1      22.407  30.000   8.233  1.00  0.00      LIG  
ATOM   4021 H45  LIG     1      20.821  37.428  10.203  1.00  0.00      LIG  
TER
REMARK  Energy: 274.555
REMARK  SimpleFitness: 274.555
REMARK  FullFitness: -588.78955
REMARK  InterFull: -24.0685
REMARK  IntraFull: 302.513
REMARK  solvFull: -1058.39
REMARK  surfFull: 191.156
REMARK  extraFull: 0.0
REMARK  deltaGcompsolvpol: -1058.39
REMARK  deltaGcompsolvnonpol: 191.156
REMARK  deltaGprotsolvpol: -1064.84
REMARK  deltaGprotsolvnonpol: 187.286
REMARK  deltaGligsolvpol: -12.6465
REMARK  deltaGligsolvnonpol: 15.2959
REMARK  deltaGvdw: -24.0685
REMARK  deltaGelec: 0.0
REMARK  deltaG: -6.1790667
REMARK  Cluster: 6
REMARK  ClusterRank: 6
ATOM   3941 C    LIG     1      17.637  40.770  11.412  1.00  0.00      LIG  
ATOM   3942 C1   LIG     1      18.896  40.374  10.687  1.00  0.00      LIG  
ATOM   3943 C2   LIG     1      18.925  38.909  10.263  1.00  0.00      LIG  
ATOM   3944 C3   LIG     1      17.120  39.839  12.491  1.00  0.00      LIG  
ATOM   3945 C4   LIG     1      15.645  40.162  12.715  1.00  0.00      LIG  
ATOM   3946 C5   LIG     1      17.776  40.140  13.835  1.00  0.00      LIG  
ATOM   3947 C6   LIG     1      17.259  38.399  11.946  1.00  0.00      LIG  
ATOM   3948 C7   LIG     1      16.686  37.309  12.812  1.00  0.00      LIG  
ATOM   3949 C8   LIG     1      16.191  36.214  11.895  1.00  0.00      LIG  
ATOM   3950 C9   LIG     1      17.222  35.760  10.847  1.00  0.00      LIG  
ATOM   3951 C10  LIG     1      16.644  36.156   9.477  1.00  0.00      LIG  
ATOM   3952 C11  LIG     1      17.387  34.210  10.913  1.00  0.00      LIG  
ATOM   3953 C12  LIG     1      17.808  33.687  12.295  1.00  0.00      LIG  
ATOM   3954 C13  LIG     1      16.148  33.398  10.532  1.00  0.00      LIG  
ATOM   3955 C14  LIG     1      16.693  32.378   9.585  1.00  0.00      LIG  
ATOM   3956 C15  LIG     1      18.087  32.676   9.209  1.00  0.00      LIG  
ATOM   3957 C16  LIG     1      18.947  31.826   8.309  1.00  0.00      LIG  
ATOM   3958 C17  LIG     1      19.333  30.524   9.010  1.00  0.00      LIG  
ATOM   3959 C18  LIG     1      20.835  30.494   9.241  1.00  0.00      LIG  
ATOM   3960 C19  LIG     1      21.198  29.481  10.281  1.00  0.00      LIG  
ATOM   3961 C20  LIG     1      21.270  29.815  11.728  1.00  0.00      LIG  
ATOM   3962 C21  LIG     1      21.116  28.724  12.727  1.00  0.00      LIG  
ATOM   3963 C22  LIG     1      20.977  31.190  12.223  1.00  0.00      LIG  
ATOM   3964 C23  LIG     1      18.300  31.523   6.973  1.00  0.00      LIG  
ATOM   3965 C24  LIG     1      18.418  33.748   9.937  1.00  0.00      LIG  
ATOM   3966 C25  LIG     1      19.734  34.445   9.945  1.00  0.00      LIG  
ATOM   3967 C26  LIG     1      19.582  35.962   9.932  1.00  0.00      LIG  
ATOM   3968 C27  LIG     1      18.616  36.429  11.049  1.00  0.00      LIG  
ATOM   3969 C28  LIG     1      18.633  37.952  11.418  1.00  0.00      LIG  
ATOM   3970 C29  LIG     1      19.745  38.080  12.473  1.00  0.00      LIG  
ATOM   3971 O    LIG     1      17.211  41.909  11.299  1.00  0.00      LIG  
ATOM   3972 O1   LIG     1      16.043  31.446   9.137  1.00  0.00      LIG  
ATOM   3973 O2   LIG     1      21.471  30.147   8.017  1.00  0.00      LIG  
ATOM   3974 O3   LIG     1      20.904  36.467  10.083  1.00  0.00      LIG  
ATOM   3975 O4   LIG     1      22.472  29.712  10.930  1.00  0.00      LIG  
ATOM   3976 H    LIG     1      19.748  40.618  11.324  1.00  0.00      LIG  
ATOM   3977 H1   LIG     1      18.965  40.997   9.792  1.00  0.00      LIG  
ATOM   3978 H2   LIG     1      19.904  38.709   9.826  1.00  0.00      LIG  
ATOM   3979 H3   LIG     1      18.186  38.755   9.474  1.00  0.00      LIG  
ATOM   3980 H4   LIG     1      15.040  39.872  11.856  1.00  0.00      LIG  
ATOM   3981 H5   LIG     1      15.483  41.229  12.895  1.00  0.00      LIG  
ATOM   3982 H6   LIG     1      15.257  39.636  13.591  1.00  0.00      LIG  
ATOM   3983 H7   LIG     1      17.338  41.041  14.275  1.00  0.00      LIG  
ATOM   3984 H8   LIG     1      18.846  40.337  13.751  1.00  0.00      LIG  
ATOM   3985 H9   LIG     1      17.624  39.319  14.540  1.00  0.00      LIG  
ATOM   3986 H10  LIG     1      16.608  38.414  11.070  1.00  0.00      LIG  
ATOM   3987 H11  LIG     1      15.842  37.654  13.408  1.00  0.00      LIG  
ATOM   3988 H12  LIG     1      17.431  36.921  13.510  1.00  0.00      LIG  
ATOM   3989 H13  LIG     1      15.307  36.598  11.379  1.00  0.00      LIG  
ATOM   3990 H14  LIG     1      15.815  35.391  12.503  1.00  0.00      LIG  
ATOM   3991 H15  LIG     1      15.586  35.895   9.398  1.00  0.00      LIG  
ATOM   3992 H16  LIG     1      17.159  35.673   8.644  1.00  0.00      LIG  
ATOM   3993 H17  LIG     1      16.707  37.232   9.316  1.00  0.00      LIG  
ATOM   3994 H18  LIG     1      18.752  34.111  12.645  1.00  0.00      LIG  
ATOM   3995 H19  LIG     1      17.938  32.600  12.275  1.00  0.00      LIG  
ATOM   3996 H20  LIG     1      17.049  33.887  13.054  1.00  0.00      LIG  
ATOM   3997 H21  LIG     1      15.366  33.963  10.024  1.00  0.00      LIG  
ATOM   3998 H22  LIG     1      15.719  32.889  11.400  1.00  0.00      LIG  
ATOM   3999 H23  LIG     1      19.860  32.378   8.076  1.00  0.00      LIG  
ATOM   4000 H24  LIG     1      19.030  29.666   8.400  1.00  0.00      LIG  
ATOM   4001 H25  LIG     1      18.825  30.427   9.974  1.00  0.00      LIG  
ATOM   4002 H26  LIG     1      21.194  31.488   9.519  1.00  0.00      LIG  
ATOM   4003 H27  LIG     1      20.940  28.468   9.999  1.00  0.00      LIG  
ATOM   4004 H28  LIG     1      21.450  27.762  12.327  1.00  0.00      LIG  
ATOM   4005 H29  LIG     1      20.068  28.631  13.024  1.00  0.00      LIG  
ATOM   4006 H30  LIG     1      21.707  28.946  13.620  1.00  0.00      LIG  
ATOM   4007 H31  LIG     1      19.897  31.345  12.277  1.00  0.00      LIG  
ATOM   4008 H32  LIG     1      21.407  31.965  11.582  1.00  0.00      LIG  
ATOM   4009 H33  LIG     1      21.392  31.322  13.226  1.00  0.00      LIG  
ATOM   4010 H34  LIG     1      18.016  32.450   6.466  1.00  0.00      LIG  
ATOM   4011 H35  LIG     1      17.409  30.901   7.089  1.00  0.00      LIG  
ATOM   4012 H36  LIG     1      19.000  30.982   6.331  1.00  0.00      LIG  
ATOM   4013 H37  LIG     1      20.358  34.143   9.099  1.00  0.00      LIG  
ATOM   4014 H38  LIG     1      20.287  34.145  10.840  1.00  0.00      LIG  
ATOM   4015 H39  LIG     1      19.233  36.296   8.953  1.00  0.00      LIG  
ATOM   4016 H40  LIG     1      19.025  35.976  11.951  1.00  0.00      LIG  
ATOM   4017 H41  LIG     1      20.015  39.109  12.699  1.00  0.00      LIG  
ATOM   4018 H42  LIG     1      20.672  37.609  12.148  1.00  0.00      LIG  
ATOM   4019 H43  LIG     1      19.457  37.598  13.410  1.00  0.00      LIG  
ATOM   4020 H44  LIG     1      22.407  30.000   8.233  1.00  0.00      LIG  
ATOM   4021 H45  LIG     1      20.821  37.428  10.203  1.00  0.00      LIG  
TER
REMARK  Energy: 274.555
REMARK  SimpleFitness: 274.555
REMARK  FullFitness: -588.78955
REMARK  InterFull: -24.0685
REMARK  IntraFull: 302.513
REMARK  solvFull: -1058.39
REMARK  surfFull: 191.156
REMARK  extraFull: 0.0
REMARK  deltaGcompsolvpol: -1058.39
REMARK  deltaGcompsolvnonpol: 191.156
REMARK  deltaGprotsolvpol: -1064.84
REMARK  deltaGprotsolvnonpol: 187.286
REMARK  deltaGligsolvpol: -12.6465
REMARK  deltaGligsolvnonpol: 15.2959
REMARK  deltaGvdw: -24.0685
REMARK  deltaGelec: 0.0
REMARK  deltaG: -6.1790667
REMARK  Cluster: 6
REMARK  ClusterRank: 7
ATOM   3941 C    LIG     1      17.637  40.770  11.412  1.00  0.00      LIG  
ATOM   3942 C1   LIG     1      18.896  40.374  10.687  1.00  0.00      LIG  
ATOM   3943 C2   LIG     1      18.925  38.909  10.263  1.00  0.00      LIG  
ATOM   3944 C3   LIG     1      17.120  39.839  12.491  1.00  0.00      LIG  
ATOM   3945 C4   LIG     1      15.645  40.162  12.715  1.00  0.00      LIG  
ATOM   3946 C5   LIG     1      17.776  40.140  13.835  1.00  0.00      LIG  
ATOM   3947 C6   LIG     1      17.259  38.399  11.946  1.00  0.00      LIG  
ATOM   3948 C7   LIG     1      16.686  37.309  12.812  1.00  0.00      LIG  
ATOM   3949 C8   LIG     1      16.191  36.214  11.895  1.00  0.00      LIG  
ATOM   3950 C9   LIG     1      17.222  35.760  10.847  1.00  0.00      LIG  
ATOM   3951 C10  LIG     1      16.644  36.156   9.477  1.00  0.00      LIG  
ATOM   3952 C11  LIG     1      17.387  34.210  10.913  1.00  0.00      LIG  
ATOM   3953 C12  LIG     1      17.808  33.687  12.295  1.00  0.00      LIG  
ATOM   3954 C13  LIG     1      16.148  33.398  10.532  1.00  0.00      LIG  
ATOM   3955 C14  LIG     1      16.693  32.378   9.585  1.00  0.00      LIG  
ATOM   3956 C15  LIG     1      18.087  32.676   9.209  1.00  0.00      LIG  
ATOM   3957 C16  LIG     1      18.947  31.826   8.309  1.00  0.00      LIG  
ATOM   3958 C17  LIG     1      19.333  30.524   9.010  1.00  0.00      LIG  
ATOM   3959 C18  LIG     1      20.835  30.494   9.241  1.00  0.00      LIG  
ATOM   3960 C19  LIG     1      21.198  29.481  10.281  1.00  0.00      LIG  
ATOM   3961 C20  LIG     1      21.270  29.815  11.728  1.00  0.00      LIG  
ATOM   3962 C21  LIG     1      21.116  28.724  12.727  1.00  0.00      LIG  
ATOM   3963 C22  LIG     1      20.977  31.190  12.223  1.00  0.00      LIG  
ATOM   3964 C23  LIG     1      18.300  31.523   6.973  1.00  0.00      LIG  
ATOM   3965 C24  LIG     1      18.418  33.748   9.937  1.00  0.00      LIG  
ATOM   3966 C25  LIG     1      19.734  34.445   9.945  1.00  0.00      LIG  
ATOM   3967 C26  LIG     1      19.582  35.962   9.932  1.00  0.00      LIG  
ATOM   3968 C27  LIG     1      18.616  36.429  11.049  1.00  0.00      LIG  
ATOM   3969 C28  LIG     1      18.633  37.952  11.418  1.00  0.00      LIG  
ATOM   3970 C29  LIG     1      19.745  38.080  12.473  1.00  0.00      LIG  
ATOM   3971 O    LIG     1      17.211  41.909  11.299  1.00  0.00      LIG  
ATOM   3972 O1   LIG     1      16.043  31.446   9.137  1.00  0.00      LIG  
ATOM   3973 O2   LIG     1      21.471  30.147   8.017  1.00  0.00      LIG  
ATOM   3974 O3   LIG     1      20.904  36.467  10.083  1.00  0.00      LIG  
ATOM   3975 O4   LIG     1      22.472  29.712  10.930  1.00  0.00      LIG  
ATOM   3976 H    LIG     1      19.748  40.618  11.324  1.00  0.00      LIG  
ATOM   3977 H1   LIG     1      18.965  40.997   9.792  1.00  0.00      LIG  
ATOM   3978 H2   LIG     1      19.904  38.709   9.826  1.00  0.00      LIG  
ATOM   3979 H3   LIG     1      18.186  38.755   9.474  1.00  0.00      LIG  
ATOM   3980 H4   LIG     1      15.040  39.872  11.856  1.00  0.00      LIG  
ATOM   3981 H5   LIG     1      15.483  41.229  12.895  1.00  0.00      LIG  
ATOM   3982 H6   LIG     1      15.257  39.636  13.591  1.00  0.00      LIG  
ATOM   3983 H7   LIG     1      17.338  41.041  14.275  1.00  0.00      LIG  
ATOM   3984 H8   LIG     1      18.846  40.337  13.751  1.00  0.00      LIG  
ATOM   3985 H9   LIG     1      17.624  39.319  14.540  1.00  0.00      LIG  
ATOM   3986 H10  LIG     1      16.608  38.414  11.070  1.00  0.00      LIG  
ATOM   3987 H11  LIG     1      15.842  37.654  13.408  1.00  0.00      LIG  
ATOM   3988 H12  LIG     1      17.431  36.921  13.510  1.00  0.00      LIG  
ATOM   3989 H13  LIG     1      15.307  36.598  11.379  1.00  0.00      LIG  
ATOM   3990 H14  LIG     1      15.815  35.391  12.503  1.00  0.00      LIG  
ATOM   3991 H15  LIG     1      15.586  35.895   9.398  1.00  0.00      LIG  
ATOM   3992 H16  LIG     1      17.159  35.673   8.644  1.00  0.00      LIG  
ATOM   3993 H17  LIG     1      16.707  37.232   9.316  1.00  0.00      LIG  
ATOM   3994 H18  LIG     1      18.752  34.111  12.645  1.00  0.00      LIG  
ATOM   3995 H19  LIG     1      17.938  32.600  12.275  1.00  0.00      LIG  
ATOM   3996 H20  LIG     1      17.049  33.887  13.054  1.00  0.00      LIG  
ATOM   3997 H21  LIG     1      15.366  33.963  10.024  1.00  0.00      LIG  
ATOM   3998 H22  LIG     1      15.719  32.889  11.400  1.00  0.00      LIG  
ATOM   3999 H23  LIG     1      19.860  32.378   8.076  1.00  0.00      LIG  
ATOM   4000 H24  LIG     1      19.030  29.666   8.400  1.00  0.00      LIG  
ATOM   4001 H25  LIG     1      18.825  30.427   9.974  1.00  0.00      LIG  
ATOM   4002 H26  LIG     1      21.194  31.488   9.519  1.00  0.00      LIG  
ATOM   4003 H27  LIG     1      20.940  28.468   9.999  1.00  0.00      LIG  
ATOM   4004 H28  LIG     1      21.450  27.762  12.327  1.00  0.00      LIG  
ATOM   4005 H29  LIG     1      20.068  28.631  13.024  1.00  0.00      LIG  
ATOM   4006 H30  LIG     1      21.707  28.946  13.620  1.00  0.00      LIG  
ATOM   4007 H31  LIG     1      19.897  31.345  12.277  1.00  0.00      LIG  
ATOM   4008 H32  LIG     1      21.407  31.965  11.582  1.00  0.00      LIG  
ATOM   4009 H33  LIG     1      21.392  31.322  13.226  1.00  0.00      LIG  
ATOM   4010 H34  LIG     1      18.016  32.450   6.466  1.00  0.00      LIG  
ATOM   4011 H35  LIG     1      17.409  30.901   7.089  1.00  0.00      LIG  
ATOM   4012 H36  LIG     1      19.000  30.982   6.331  1.00  0.00      LIG  
ATOM   4013 H37  LIG     1      20.358  34.143   9.099  1.00  0.00      LIG  
ATOM   4014 H38  LIG     1      20.287  34.145  10.840  1.00  0.00      LIG  
ATOM   4015 H39  LIG     1      19.233  36.296   8.953  1.00  0.00      LIG  
ATOM   4016 H40  LIG     1      19.025  35.976  11.951  1.00  0.00      LIG  
ATOM   4017 H41  LIG     1      20.015  39.109  12.699  1.00  0.00      LIG  
ATOM   4018 H42  LIG     1      20.672  37.609  12.148  1.00  0.00      LIG  
ATOM   4019 H43  LIG     1      19.457  37.598  13.410  1.00  0.00      LIG  
ATOM   4020 H44  LIG     1      22.407  30.000   8.233  1.00  0.00      LIG  
ATOM   4021 H45  LIG     1      20.821  37.428  10.203  1.00  0.00      LIG  
TER
REMARK  Energy: 272.841
REMARK  SimpleFitness: 272.841
REMARK  FullFitness: -589.73254
REMARK  InterFull: -25.7855
REMARK  IntraFull: 307.01
REMARK  solvFull: -1063.42
REMARK  surfFull: 192.463
REMARK  extraFull: 0.0
REMARK  deltaGcompsolvpol: -1063.42
REMARK  deltaGcompsolvnonpol: 192.463
REMARK  deltaGprotsolvpol: -1064.84
REMARK  deltaGprotsolvnonpol: 187.286
REMARK  deltaGligsolvpol: -11.5447
REMARK  deltaGligsolvnonpol: 15.3554
REMARK  deltaGvdw: -25.7855
REMARK  deltaGelec: 0.0
REMARK  deltaG: -6.59875
REMARK  Cluster: 7
REMARK  ClusterRank: 0
ATOM   3941 C    LIG     1      22.854  30.011  12.328  1.00  0.00      LIG  
ATOM   3942 C1   LIG     1      22.623  31.145  13.284  1.00  0.00      LIG  
ATOM   3943 C2   LIG     1      21.478  32.057  12.872  1.00  0.00      LIG  
ATOM   3944 C3   LIG     1      22.778  30.289  10.840  1.00  0.00      LIG  
ATOM   3945 C4   LIG     1      22.347  28.972  10.198  1.00  0.00      LIG  
ATOM   3946 C5   LIG     1      24.165  30.587  10.279  1.00  0.00      LIG  
ATOM   3947 C6   LIG     1      21.686  31.341  10.561  1.00  0.00      LIG  
ATOM   3948 C7   LIG     1      21.517  31.754   9.116  1.00  0.00      LIG  
ATOM   3949 C8   LIG     1      20.067  32.134   8.893  1.00  0.00      LIG  
ATOM   3950 C9   LIG     1      19.433  32.979  10.014  1.00  0.00      LIG  
ATOM   3951 C10  LIG     1      18.483  32.047  10.796  1.00  0.00      LIG  
ATOM   3952 C11  LIG     1      18.596  34.140   9.389  1.00  0.00      LIG  
ATOM   3953 C12  LIG     1      19.405  35.109   8.515  1.00  0.00      LIG  
ATOM   3954 C13  LIG     1      17.436  33.671   8.518  1.00  0.00      LIG  
ATOM   3955 C14  LIG     1      16.255  34.306   9.162  1.00  0.00      LIG  
ATOM   3956 C15  LIG     1      16.602  35.046  10.382  1.00  0.00      LIG  
ATOM   3957 C16  LIG     1      15.505  35.753  11.149  1.00  0.00      LIG  
ATOM   3958 C17  LIG     1      14.542  34.853  11.944  1.00  0.00      LIG  
ATOM   3959 C18  LIG     1      15.109  33.684  12.758  1.00  0.00      LIG  
ATOM   3960 C19  LIG     1      15.187  32.432  11.936  1.00  0.00      LIG  
ATOM   3961 C20  LIG     1      14.256  31.281  12.085  1.00  0.00      LIG  
ATOM   3962 C21  LIG     1      14.056  30.413  10.902  1.00  0.00      LIG  
ATOM   3963 C22  LIG     1      13.211  31.187  13.137  1.00  0.00      LIG  
ATOM   3964 C23  LIG     1      15.943  36.925  12.008  1.00  0.00      LIG  
ATOM   3965 C24  LIG     1      17.940  34.936  10.474  1.00  0.00      LIG  
ATOM   3966 C25  LIG     1      18.872  35.470  11.514  1.00  0.00      LIG  
ATOM   3967 C26  LIG     1      19.808  34.406  12.081  1.00  0.00      LIG  
ATOM   3968 C27  LIG     1      20.500  33.571  10.976  1.00  0.00      LIG  
ATOM   3969 C28  LIG     1      21.634  32.595  11.451  1.00  0.00      LIG  
ATOM   3970 C29  LIG     1      22.924  33.425  11.373  1.00  0.00      LIG  
ATOM   3971 O    LIG     1      23.363  28.979  12.739  1.00  0.00      LIG  
ATOM   3972 O1   LIG     1      15.102  34.137   8.798  1.00  0.00      LIG  
ATOM   3973 O2   LIG     1      16.385  33.993  13.301  1.00  0.00      LIG  
ATOM   3974 O3   LIG     1      20.745  35.121  12.878  1.00  0.00      LIG  
ATOM   3975 O4   LIG     1      15.590  31.235  12.635  1.00  0.00      LIG  
ATOM   3976 H    LIG     1      23.558  31.698  13.390  1.00  0.00      LIG  
ATOM   3977 H1   LIG     1      22.389  30.707  14.258  1.00  0.00      LIG  
ATOM   3978 H2   LIG     1      21.436  32.868  13.601  1.00  0.00      LIG  
ATOM   3979 H3   LIG     1      20.536  31.507  12.949  1.00  0.00      LIG  
ATOM   3980 H4   LIG     1      21.364  28.656  10.561  1.00  0.00      LIG  
ATOM   3981 H5   LIG     1      23.054  28.166  10.418  1.00  0.00      LIG  
ATOM   3982 H6   LIG     1      22.296  29.057   9.111  1.00  0.00      LIG  
ATOM   3983 H7   LIG     1      24.793  29.693  10.338  1.00  0.00      LIG  
ATOM   3984 H8   LIG     1      24.689  31.364  10.837  1.00  0.00      LIG  
ATOM   3985 H9   LIG     1      24.115  30.883   9.229  1.00  0.00      LIG  
ATOM   3986 H10  LIG     1      20.791  30.768  10.795  1.00  0.00      LIG  
ATOM   3987 H11  LIG     1      21.770  30.946   8.427  1.00  0.00      LIG  
ATOM   3988 H12  LIG     1      22.170  32.592   8.863  1.00  0.00      LIG  
ATOM   3989 H13  LIG     1      19.495  31.207   8.792  1.00  0.00      LIG  
ATOM   3990 H14  LIG     1      19.995  32.612   7.916  1.00  0.00      LIG  
ATOM   3991 H15  LIG     1      17.815  31.495  10.132  1.00  0.00      LIG  
ATOM   3992 H16  LIG     1      17.860  32.582  11.510  1.00  0.00      LIG  
ATOM   3993 H17  LIG     1      19.017  31.298  11.377  1.00  0.00      LIG  
ATOM   3994 H18  LIG     1      20.234  35.581   9.048  1.00  0.00      LIG  
ATOM   3995 H19  LIG     1      18.766  35.917   8.144  1.00  0.00      LIG  
ATOM   3996 H20  LIG     1      19.816  34.611   7.635  1.00  0.00      LIG  
ATOM   3997 H21  LIG     1      17.295  32.589   8.495  1.00  0.00      LIG  
ATOM   3998 H22  LIG     1      17.519  34.044   7.493  1.00  0.00      LIG  
ATOM   3999 H23  LIG     1      14.883  36.231  10.387  1.00  0.00      LIG  
ATOM   4000 H24  LIG     1      13.779  34.466  11.262  1.00  0.00      LIG  
ATOM   4001 H25  LIG     1      14.006  35.504  12.641  1.00  0.00      LIG  
ATOM   4002 H26  LIG     1      14.453  33.514  13.609  1.00  0.00      LIG  
ATOM   4003 H27  LIG     1      15.624  32.591  10.966  1.00  0.00      LIG  
ATOM   4004 H28  LIG     1      14.887  30.510  10.198  1.00  0.00      LIG  
ATOM   4005 H29  LIG     1      13.135  30.695  10.387  1.00  0.00      LIG  
ATOM   4006 H30  LIG     1      13.977  29.366  11.202  1.00  0.00      LIG  
ATOM   4007 H31  LIG     1      12.363  30.603  12.772  1.00  0.00      LIG  
ATOM   4008 H32  LIG     1      12.838  32.173  13.414  1.00  0.00      LIG  
ATOM   4009 H33  LIG     1      13.593  30.694  14.036  1.00  0.00      LIG  
ATOM   4010 H34  LIG     1      16.612  37.590  11.455  1.00  0.00      LIG  
ATOM   4011 H35  LIG     1      16.455  36.589  12.911  1.00  0.00      LIG  
ATOM   4012 H36  LIG     1      15.072  37.507  12.322  1.00  0.00      LIG  
ATOM   4013 H37  LIG     1      18.339  35.922  12.349  1.00  0.00      LIG  
ATOM   4014 H38  LIG     1      19.461  36.283  11.078  1.00  0.00      LIG  
ATOM   4015 H39  LIG     1      19.246  33.755  12.756  1.00  0.00      LIG  
ATOM   4016 H40  LIG     1      21.050  34.305  10.386  1.00  0.00      LIG  
ATOM   4017 H41  LIG     1      23.808  32.899  11.726  1.00  0.00      LIG  
ATOM   4018 H42  LIG     1      22.853  34.323  11.986  1.00  0.00      LIG  
ATOM   4019 H43  LIG     1      23.127  33.749  10.350  1.00  0.00      LIG  
ATOM   4020 H44  LIG     1      16.231  34.645  14.009  1.00  0.00      LIG  
ATOM   4021 H45  LIG     1      21.427  34.481  13.145  1.00  0.00      LIG  
TER
REMARK  Energy: 272.841
REMARK  SimpleFitness: 272.841
REMARK  FullFitness: -589.73254
REMARK  InterFull: -25.7855
REMARK  IntraFull: 307.01
REMARK  solvFull: -1063.42
REMARK  surfFull: 192.463
REMARK  extraFull: 0.0
REMARK  deltaGcompsolvpol: -1063.42
REMARK  deltaGcompsolvnonpol: 192.463
REMARK  deltaGprotsolvpol: -1064.84
REMARK  deltaGprotsolvnonpol: 187.286
REMARK  deltaGligsolvpol: -11.5447
REMARK  deltaGligsolvnonpol: 15.3554
REMARK  deltaGvdw: -25.7855
REMARK  deltaGelec: 0.0
REMARK  deltaG: -6.59875
REMARK  Cluster: 7
REMARK  ClusterRank: 1
ATOM   3941 C    LIG     1      22.854  30.011  12.328  1.00  0.00      LIG  
ATOM   3942 C1   LIG     1      22.623  31.145  13.284  1.00  0.00      LIG  
ATOM   3943 C2   LIG     1      21.478  32.057  12.872  1.00  0.00      LIG  
ATOM   3944 C3   LIG     1      22.778  30.289  10.840  1.00  0.00      LIG  
ATOM   3945 C4   LIG     1      22.347  28.972  10.198  1.00  0.00      LIG  
ATOM   3946 C5   LIG     1      24.165  30.587  10.279  1.00  0.00      LIG  
ATOM   3947 C6   LIG     1      21.686  31.341  10.561  1.00  0.00      LIG  
ATOM   3948 C7   LIG     1      21.517  31.754   9.116  1.00  0.00      LIG  
ATOM   3949 C8   LIG     1      20.067  32.134   8.893  1.00  0.00      LIG  
ATOM   3950 C9   LIG     1      19.433  32.979  10.014  1.00  0.00      LIG  
ATOM   3951 C10  LIG     1      18.483  32.047  10.796  1.00  0.00      LIG  
ATOM   3952 C11  LIG     1      18.596  34.140   9.389  1.00  0.00      LIG  
ATOM   3953 C12  LIG     1      19.405  35.109   8.515  1.00  0.00      LIG  
ATOM   3954 C13  LIG     1      17.436  33.671   8.518  1.00  0.00      LIG  
ATOM   3955 C14  LIG     1      16.255  34.306   9.162  1.00  0.00      LIG  
ATOM   3956 C15  LIG     1      16.602  35.046  10.382  1.00  0.00      LIG  
ATOM   3957 C16  LIG     1      15.505  35.753  11.149  1.00  0.00      LIG  
ATOM   3958 C17  LIG     1      14.542  34.853  11.944  1.00  0.00      LIG  
ATOM   3959 C18  LIG     1      15.109  33.684  12.758  1.00  0.00      LIG  
ATOM   3960 C19  LIG     1      15.187  32.432  11.936  1.00  0.00      LIG  
ATOM   3961 C20  LIG     1      14.256  31.281  12.085  1.00  0.00      LIG  
ATOM   3962 C21  LIG     1      14.056  30.413  10.902  1.00  0.00      LIG  
ATOM   3963 C22  LIG     1      13.211  31.187  13.137  1.00  0.00      LIG  
ATOM   3964 C23  LIG     1      15.943  36.925  12.008  1.00  0.00      LIG  
ATOM   3965 C24  LIG     1      17.940  34.936  10.474  1.00  0.00      LIG  
ATOM   3966 C25  LIG     1      18.872  35.470  11.514  1.00  0.00      LIG  
ATOM   3967 C26  LIG     1      19.808  34.406  12.081  1.00  0.00      LIG  
ATOM   3968 C27  LIG     1      20.500  33.571  10.976  1.00  0.00      LIG  
ATOM   3969 C28  LIG     1      21.634  32.595  11.451  1.00  0.00      LIG  
ATOM   3970 C29  LIG     1      22.924  33.425  11.373  1.00  0.00      LIG  
ATOM   3971 O    LIG     1      23.363  28.979  12.739  1.00  0.00      LIG  
ATOM   3972 O1   LIG     1      15.102  34.137   8.798  1.00  0.00      LIG  
ATOM   3973 O2   LIG     1      16.385  33.993  13.301  1.00  0.00      LIG  
ATOM   3974 O3   LIG     1      20.745  35.121  12.878  1.00  0.00      LIG  
ATOM   3975 O4   LIG     1      15.590  31.235  12.635  1.00  0.00      LIG  
ATOM   3976 H    LIG     1      23.558  31.698  13.390  1.00  0.00      LIG  
ATOM   3977 H1   LIG     1      22.389  30.707  14.258  1.00  0.00      LIG  
ATOM   3978 H2   LIG     1      21.436  32.868  13.601  1.00  0.00      LIG  
ATOM   3979 H3   LIG     1      20.536  31.507  12.949  1.00  0.00      LIG  
ATOM   3980 H4   LIG     1      21.364  28.656  10.561  1.00  0.00      LIG  
ATOM   3981 H5   LIG     1      23.054  28.166  10.418  1.00  0.00      LIG  
ATOM   3982 H6   LIG     1      22.296  29.057   9.111  1.00  0.00      LIG  
ATOM   3983 H7   LIG     1      24.793  29.693  10.338  1.00  0.00      LIG  
ATOM   3984 H8   LIG     1      24.689  31.364  10.837  1.00  0.00      LIG  
ATOM   3985 H9   LIG     1      24.115  30.883   9.229  1.00  0.00      LIG  
ATOM   3986 H10  LIG     1      20.791  30.768  10.795  1.00  0.00      LIG  
ATOM   3987 H11  LIG     1      21.770  30.946   8.427  1.00  0.00      LIG  
ATOM   3988 H12  LIG     1      22.170  32.592   8.863  1.00  0.00      LIG  
ATOM   3989 H13  LIG     1      19.495  31.207   8.792  1.00  0.00      LIG  
ATOM   3990 H14  LIG     1      19.995  32.612   7.916  1.00  0.00      LIG  
ATOM   3991 H15  LIG     1      17.815  31.495  10.132  1.00  0.00      LIG  
ATOM   3992 H16  LIG     1      17.860  32.582  11.510  1.00  0.00      LIG  
ATOM   3993 H17  LIG     1      19.017  31.298  11.377  1.00  0.00      LIG  
ATOM   3994 H18  LIG     1      20.234  35.581   9.048  1.00  0.00      LIG  
ATOM   3995 H19  LIG     1      18.766  35.917   8.144  1.00  0.00      LIG  
ATOM   3996 H20  LIG     1      19.816  34.611   7.635  1.00  0.00      LIG  
ATOM   3997 H21  LIG     1      17.295  32.589   8.495  1.00  0.00      LIG  
ATOM   3998 H22  LIG     1      17.519  34.044   7.493  1.00  0.00      LIG  
ATOM   3999 H23  LIG     1      14.883  36.231  10.387  1.00  0.00      LIG  
ATOM   4000 H24  LIG     1      13.779  34.466  11.262  1.00  0.00      LIG  
ATOM   4001 H25  LIG     1      14.006  35.504  12.641  1.00  0.00      LIG  
ATOM   4002 H26  LIG     1      14.453  33.514  13.609  1.00  0.00      LIG  
ATOM   4003 H27  LIG     1      15.624  32.591  10.966  1.00  0.00      LIG  
ATOM   4004 H28  LIG     1      14.887  30.510  10.198  1.00  0.00      LIG  
ATOM   4005 H29  LIG     1      13.135  30.695  10.387  1.00  0.00      LIG  
ATOM   4006 H30  LIG     1      13.977  29.366  11.202  1.00  0.00      LIG  
ATOM   4007 H31  LIG     1      12.363  30.603  12.772  1.00  0.00      LIG  
ATOM   4008 H32  LIG     1      12.838  32.173  13.414  1.00  0.00      LIG  
ATOM   4009 H33  LIG     1      13.593  30.694  14.036  1.00  0.00      LIG  
ATOM   4010 H34  LIG     1      16.612  37.590  11.455  1.00  0.00      LIG  
ATOM   4011 H35  LIG     1      16.455  36.589  12.911  1.00  0.00      LIG  
ATOM   4012 H36  LIG     1      15.072  37.507  12.322  1.00  0.00      LIG  
ATOM   4013 H37  LIG     1      18.339  35.922  12.349  1.00  0.00      LIG  
ATOM   4014 H38  LIG     1      19.461  36.283  11.078  1.00  0.00      LIG  
ATOM   4015 H39  LIG     1      19.246  33.755  12.756  1.00  0.00      LIG  
ATOM   4016 H40  LIG     1      21.050  34.305  10.386  1.00  0.00      LIG  
ATOM   4017 H41  LIG     1      23.808  32.899  11.726  1.00  0.00      LIG  
ATOM   4018 H42  LIG     1      22.853  34.323  11.986  1.00  0.00      LIG  
ATOM   4019 H43  LIG     1      23.127  33.749  10.350  1.00  0.00      LIG  
ATOM   4020 H44  LIG     1      16.231  34.645  14.009  1.00  0.00      LIG  
ATOM   4021 H45  LIG     1      21.427  34.481  13.145  1.00  0.00      LIG  
TER
REMARK  Energy: 272.841
REMARK  SimpleFitness: 272.841
REMARK  FullFitness: -589.73254
REMARK  InterFull: -25.7855
REMARK  IntraFull: 307.01
REMARK  solvFull: -1063.42
REMARK  surfFull: 192.463
REMARK  extraFull: 0.0
REMARK  deltaGcompsolvpol: -1063.42
REMARK  deltaGcompsolvnonpol: 192.463
REMARK  deltaGprotsolvpol: -1064.84
REMARK  deltaGprotsolvnonpol: 187.286
REMARK  deltaGligsolvpol: -11.5447
REMARK  deltaGligsolvnonpol: 15.3554
REMARK  deltaGvdw: -25.7855
REMARK  deltaGelec: 0.0
REMARK  deltaG: -6.59875
REMARK  Cluster: 7
REMARK  ClusterRank: 2
ATOM   3941 C    LIG     1      22.854  30.011  12.328  1.00  0.00      LIG  
ATOM   3942 C1   LIG     1      22.623  31.145  13.284  1.00  0.00      LIG  
ATOM   3943 C2   LIG     1      21.478  32.057  12.872  1.00  0.00      LIG  
ATOM   3944 C3   LIG     1      22.778  30.289  10.840  1.00  0.00      LIG  
ATOM   3945 C4   LIG     1      22.347  28.972  10.198  1.00  0.00      LIG
[truncated: 1,195,875 more chars]
