# Supplementary material for: Exploring the mechanism of Alisma orientale for the treatment of pregnancy induced hypertension and potential hepato-nephrotoxicity by using network pharmacology, network toxicology, molecular docking and molecular dynamics simulation
Source: Front Pharmacol. 2022 Nov 15;13:1027112. doi: 10.3389/fphar.2022.1027112 (PMC9705790; doi:10.3389/fphar.2022.1027112)
Supplement: Supplementary file 8 [file DataSheet6.zip › HSP90AA1/HSP854N/eadock3.err]

sib.fastconf.EADock3: running @ selenium/127.0.1.1 development version. /home/swissdock/swissdock/tmp//cache/eadock3/eadock3.jar MD5: 6b55cadf59de6f950f604b9d6d6562d2
sib.fastconf.EADock3: 5000 binding modes will be generated
sib.fastconf.EADock3: the 5000 with the most favorable SimpleFitness will be evaluated with FACTS.
sib.fastconf.EADock3: 250 binding modes will be retained
sib.fastconf.EADock3: minimize with 100 steps of SD then 250 steps of ABNR
sib.fastconf.EADock3: side chains closer than 0.0 A to any atom of the ligand will be optimized.
sib.fastconf.EADock3: Clustering radius is 2.0
sib.fastconf.EADock3: Maximum cluster size is 8
sib.fastconf.EADock3: clusters will have the exact size.
sib.fastconf.EADock3: Output file is clusters.zip
sib.fastconf.EADock3: Ligand selection is SEGID LIG
sib.fastconf.EADock3: temporary files will be kept.
sib.fastconf.EADock3: Translations allowed.
sib.fastconf.EADock3: solvation model is FACTS
sib.fastconf.EADock3: Centering rotations on the whole ligand.
sib.fastconf.EADock3: System  : 4021 atoms
sib.fastconf.EADock3: Ligand  : 81 atoms
sib.fastconf.EADock3: Receptor: 3940 atoms
sib.fastconf.EADock3:   Fixed part   : 3940 atoms
sib.fastconf.EADock3:   Flexible part: 0 atoms
sib.fastconf.EADock3: Blind docking
sib.fastconf.biodatastructures.molecules.FlexibleMoleculeBuilder: No RotateBond directive found.
sib.fastconf.biodatastructures.molecules.FlexibleMoleculeBuilder: Multiple keyword found in RotateBond directive.
sib.fastconf.biodatastructures.molecules.FlexibleMoleculeBuilder: Identify bonds.
sib.fastconf.biodatastructures.molecules.FlexibleMolecule: Total of 85 bonds found.
sib.fastconf.biodatastructures.molecules.FlexibleMolecule: Restricting dihedral rotations based on the number of atom on each side.
sib.fastconf.biodatastructures.molecules.FlexibleMolecule: 14 rotatable dihedral angles found.
sib.fastconf.biodatastructures.molecules.FlexibleMolecule: no user specified bond list.
sib.fastconf.biodatastructures.molecules.FlexibleMolecule: Filtering out dihedrals defined with an hydrogen.
sib.fastconf.biodatastructures.molecules.FlexibleMolecule: accepting bond 3955_3956_3957_3958
sib.fastconf.biodatastructures.molecules.FlexibleMolecule: accepting bond 3956_3957_3958_3959
sib.fastconf.biodatastructures.molecules.FlexibleMolecule: accepting bond 3957_3958_3959_3960
sib.fastconf.biodatastructures.molecules.FlexibleMolecule: accepting bond 3958_3959_3960_3961
sib.fastconf.biodatastructures.molecules.FlexibleMolecule: found # 57 core atoms : [ 3941 3942 3943 3944 3945 3946 3947 3948 3949 3950 3951 3952 3953 3954 3955 3956 3957 3965 3966 3967 3968 3969 3970 3971 3972 3974 3976 3977 3978 3979 3980 3981 3982 3983 3984 3985 3986 3987 3988 3989 3990 3991 3992 3993 3994 3995 3996 3997 3998 4013 4014 4015 4016 4017 4018 4019 4021 ]
sib.fastconf.biodatastructures.molecules.FlexibleMolecule: found rotatable bond # 0 between 3956 3957
sib.fastconf.biodatastructures.molecules.FlexibleMolecule: Group FIX (55): [ 3941 3942 3944 3971 3943 3976 3977 3945 3946 3947 3969 3978 3979 3980 3981 3982 3983 3984 3985 3948 3986 3968 3970 3949 3987 3988 3950 3967 4016 4017 4018 4019 3989 3990 3951 3952 3966 3974 4015 3991 3992 3993 3953 3954 3965 4013 4014 4021 3994 3995 3996 3955 3997 3998 3972 ] 
sib.fastconf.biodatastructures.molecules.FlexibleMolecule: Group ROTATABLE (24): [ 3958 3964 3999 3959 4000 4001 3960 3973 4002 3961 3975 4003 3962 3963 4004 4005 4006 4007 4008 4009 4010 4011 4012 4020 ] 
sib.fastconf.biodatastructures.molecules.FlexibleMolecule: Group ROTATABLE (Validation) (2): [ 3958 3964 ] 
sib.fastconf.biodatastructures.molecules.FlexibleMolecule: Group ROTATABLE (Non Validation) (18): [ 3959 4000 4001 3960 3973 4002 3961 3975 4003 3962 3963 4004 4005 4006 4007 4008 4009 4020 ] 
sib.fastconf.biodatastructures.molecules.FlexibleMolecule: found rotatable bond # 1 between 3957 3958
sib.fastconf.biodatastructures.molecules.FlexibleMolecule: Group FIX (61): [ 3941 3942 3944 3971 3943 3976 3977 3945 3946 3947 3969 3978 3979 3980 3981 3982 3983 3984 3985 3948 3986 3968 3970 3949 3987 3988 3950 3967 4016 4017 4018 4019 3989 3990 3951 3952 3966 3974 4015 3991 3992 3993 3953 3954 3965 4013 4014 4021 3994 3995 3996 3955 3997 3998 3956 3972 3964 3999 4010 4011 4012 ] 
sib.fastconf.biodatastructures.molecules.FlexibleMolecule: Group ROTATABLE (18): [ 3959 4000 4001 3960 3973 4002 3961 3975 4003 3962 3963 4004 4005 4006 4007 4008 4009 4020 ] 
sib.fastconf.biodatastructures.molecules.FlexibleMolecule: Group ROTATABLE (Validation) (1): [ 3959 ] 
sib.fastconf.biodatastructures.molecules.FlexibleMolecule: Group ROTATABLE (Non Validation) (15): [ 3960 3973 4002 3961 3975 4003 3962 3963 4004 4005 4006 4007 4008 4009 4020 ] 
sib.fastconf.biodatastructures.molecules.FlexibleMolecule: found rotatable bond # 2 between 3958 3959
sib.fastconf.biodatastructures.molecules.FlexibleMolecule: Group FIX (64): [ 3941 3942 3944 3971 3943 3976 3977 3945 3946 3947 3969 3978 3979 3980 3981 3982 3983 3984 3985 3948 3986 3968 3970 3949 3987 3988 3950 3967 4016 4017 4018 4019 3989 3990 3951 3952 3966 3974 4015 3991 3992 3993 3953 3954 3965 4013 4014 4021 3994 3995 3996 3955 3997 3998 3956 3972 3957 3964 3999 4000 4001 4010 4011 4012 ] 
sib.fastconf.biodatastructures.molecules.FlexibleMolecule: Group ROTATABLE (15): [ 3960 3973 4002 3961 3975 4003 3962 3963 4004 4005 4006 4007 4008 4009 4020 ] 
sib.fastconf.biodatastructures.molecules.FlexibleMolecule: Group ROTATABLE (Validation) (2): [ 3960 3973 ] 
sib.fastconf.biodatastructures.molecules.FlexibleMolecule: Group ROTATABLE (Non Validation) (11): [ 3961 3975 4003 3962 3963 4004 4005 4006 4007 4008 4009 ] 
sib.fastconf.biodatastructures.molecules.FlexibleMolecule: found rotatable bond # 3 between 3959 3960
sib.fastconf.biodatastructures.molecules.FlexibleMolecule: Group FIX (68): [ 3941 3942 3944 3971 3943 3976 3977 3945 3946 3947 3969 3978 3979 3980 3981 3982 3983 3984 3985 3948 3986 3968 3970 3949 3987 3988 3950 3967 4016 4017 4018 4019 3989 3990 3951 3952 3966 3974 4015 3991 3992 3993 3953 3954 3965 4013 4014 4021 3994 3995 3996 3955 3997 3998 3956 3972 3957 3958 3964 3999 4000 4001 4010 4011 4012 3973 4002 4020 ] 
sib.fastconf.biodatastructures.molecules.FlexibleMolecule: Group ROTATABLE (11): [ 3961 3975 4003 3962 3963 4004 4005 4006 4007 4008 4009 ] 
sib.fastconf.biodatastructures.molecules.FlexibleMolecule: Group ROTATABLE (Validation) (4): [ 3961 3975 3962 3963 ] 
sib.fastconf.biodatastructures.molecules.FlexibleMolecule: Group ROTATABLE (Non Validation) (0): [ ] 
sib.fastconf.biodatastructures.molecules.FlexibleMolecule: Bond 3956 3957 has no putative parent, best bet is root node
sib.fastconf.biodatastructures.molecules.FlexibleMoleculeRotatable bond tree initialized 5 elements
sib.fastconf.biodatastructures.molecules.FlexibleMolecule: Detecting chiral carbons
sib.fastconf.biodatastructures.molecules.FlexibleMolecule: Atom 3950 C9   [ -0.025 -1.267 -0.973 ] is chiral
sib.fastconf.biodatastructures.molecules.FlexibleMolecule: Atom 3952 C11  [ 1.35 -0.663 -1.399 ] is chiral
sib.fastconf.biodatastructures.molecules.FlexibleMolecule: Atom 3957 C16  [ 2.316 2.918 -0.256 ] is chiral
sib.fastconf.biodatastructures.molecules.FlexibleMolecule: Atom 3959 C18  [ 1.256 4.865 0.981 ] is chiral
sib.fastconf.biodatastructures.molecules.FlexibleMolecule: Atom 3960 C19  [ 0.822 5.626 -0.237 ] is chiral
sib.fastconf.biodatastructures.molecules.FlexibleMolecule: Atom 3967 C26  [ 0.545 -0.785 1.458 ] is chiral
sib.fastconf.FastconfBuilder: Initialize non bonded list.
sib.fastconf.biodatastructures.scoring.moleculargrids.grids.InsideMolecularGrid: Calculating inside grid [368][371][392]
sib.fastconf.biodatastructures.scoring.moleculargrids.grids.InsideMolecularGrid: Inside grid calculated in 600 ms
sib.fastconf.biodatastructures.scoring.moleculargrids.grids.InsideMolecularGrid: Smoothing inside grid.
sib.fastconf.biodatastructures.scoring.moleculargrids.grids.InsideMolecularGrid: Inside grid smoothed in 700 ms
sib.fastconf.biodatastructures.scoring.EvaluatorBuilder: generation of the electrostatic grid took 10 ms.
sib.fastconf.FastconfBuilder: Initial energy: 182.7533
sib.fastconf.EADock3: EADock3 starting
sib.fastconf.EADock3: Box volume 278121.94 Å
sib.fastconf.EADock3: Xmin: -33.198 Xmax: 30.335 Xsize: 63.533
sib.fastconf.EADock3: Ymin: -0.915 Ymax: 63.091 Ysize: 64.006
sib.fastconf.EADock3: Zmin: -12.222 Zmax: 56.171 Zsize: 68.393
sib.fastconf.EADock3: Calculating pocket bias.
sib.fastconf.EADock3: 2 cavities identified.
sib.fastconf.EADock3: 9 magic points identified.
sib.fastconf.EADock3: 9 pocket points were identified in 1300 ms
sib.fastconf.EADock3: Calculating surface bias.
sib.fastconf.EADock3: 7343 surface points were identified in 3280 ms
sib.fastconf.EADock3: 0.0 % done
sib.fastconf.EADock3: 0.1 % done
sib.fastconf.EADock3: 0.2 % done
sib.fastconf.EADock3: 0.3 % done
sib.fastconf.EADock3: 0.4 % done
sib.fastconf.EADock3: 0.5 % done
sib.fastconf.EADock3: 0.6 % done
sib.fastconf.EADock3: 0.7 % done
sib.fastconf.EADock3: only 30/500001 BM accepted, exiting DSS.
sib.fastconf.EADock3: The generation of 30 conformations took 789120 s
sib.fastconf.EADock3: The DSS engine failed 495001 times to find a suitable BMs within the allowed time limit of 500 ms
sib.fastconf.EADock3: Minimizing binding mode 0, energy is 626.1428, rmsd is 41.052994
sib.fastconf.EADock3: Minimizing binding mode 1, energy is 696.61414, rmsd is 40.453087
sib.fastconf.EADock3: Minimizing binding mode 2, energy is 791.6853, rmsd is 38.624672
sib.fastconf.EADock3: Minimizing binding mode 3, energy is 836.77203, rmsd is 39.957573
sib.fastconf.EADock3: Minimizing binding mode 4, energy is 1013.3975, rmsd is 39.707283
sib.fastconf.EADock3: Minimizing binding mode 5, energy is 1148.4368, rmsd is 2.3938572
sib.fastconf.EADock3: Minimizing binding mode 6, energy is 1331.6569, rmsd is 41.540234
sib.fastconf.EADock3: Minimizing binding mode 7, energy is 1378.1808, rmsd is 39.859158
sib.fastconf.EADock3: Minimizing binding mode 8, energy is 1952.954, rmsd is 39.48224
sib.fastconf.EADock3: Minimizing binding mode 9, energy is 2112.1777, rmsd is 39.924263
sib.fastconf.EADock3: Minimizing binding mode 10, energy is 2115.4502, rmsd is 40.047333
sib.fastconf.EADock3: Minimizing binding mode 11, energy is 2118.1045, rmsd is 38.162792
sib.fastconf.EADock3: Minimizing binding mode 12, energy is 2243.759, rmsd is 38.883713
sib.fastconf.EADock3: Minimizing binding mode 13, energy is 2424.9734, rmsd is 40.257305
sib.fastconf.EADock3: Minimizing binding mode 14, energy is 2477.8801, rmsd is 39.445038
sib.fastconf.EADock3: Minimizing binding mode 15, energy is 2487.786, rmsd is 38.021305
sib.fastconf.EADock3: Minimizing binding mode 16, energy is 2742.1616, rmsd is 39.15347
sib.fastconf.EADock3: Minimizing binding mode 17, energy is 2837.4197, rmsd is 40.252056
sib.fastconf.EADock3: Minimizing binding mode 18, energy is 3487.026, rmsd is 38.800747
sib.fastconf.EADock3: Minimizing binding mode 19, energy is 3629.3901, rmsd is 37.846935
sib.fastconf.EADock3: Minimizing binding mode 20, energy is 3760.2769, rmsd is 40.6947
sib.fastconf.EADock3: Minimizing binding mode 21, energy is 3867.3518, rmsd is 39.204582
sib.fastconf.EADock3: Minimizing binding mode 22, energy is 3914.1665, rmsd is 38.583607
sib.fastconf.EADock3: Minimizing binding mode 23, energy is 3945.057, rmsd is 51.67477
sib.fastconf.EADock3: Minimizing binding mode 24, energy is 4005.3867, rmsd is 39.13593
sib.fastconf.EADock3: Minimizing binding mode 25, energy is 4308.615, rmsd is 38.34899
sib.fastconf.EADock3: Minimizing binding mode 26, energy is 4577.548, rmsd is 38.940517
sib.fastconf.EADock3: Minimizing binding mode 27, energy is 4851.0366, rmsd is 39.359493
sib.fastconf.EADock3: Minimizing binding mode 28, energy is 5868.0137, rmsd is 37.914913
sib.fastconf.EADock3: Minimizing binding mode 29, energy is 5910.6387, rmsd is 39.870407
sib.fastconf.EADock3: Filter out binding modes with an energy above 3.4028235E38 (3.4028235E38 above the most favorable binding mode, which has an energy of 271.474)
sib.wrappers.md.charmm.ExtendedCharmmWrapper: CHARMM timers: CPU time: 9.43 seconds
sib.wrappers.md.charmm.ExtendedCharmmWrapper: CHARMM timers: Elapsed time: 810.622 seconds.
sib.fastconf.EADock3: Starting clustering
sib.fastconf.EADock3: Clustering iteration 0 took 0 ms and merged 1 clusters.
sib.fastconf.EADock3: Clustering iteration 1 took 0 ms and merged 0 clusters.
sib.fastconf.EADock3: Clustering took 0 ms.
sib.fastconf.EADock3: 30 elements were gathered in 29 clusters.
sib.fastconf.EADock3: Evaluating cluster 0/29
sib.fastconf.EADock3: Evaluating binding mode 0/1 with FACTS
sib.fastconf.EADock3: Evaluating cluster 1/29
sib.fastconf.EADock3: Evaluating binding mode 0/1 with FACTS
sib.fastconf.EADock3: Evaluating cluster 2/29
sib.fastconf.EADock3: Evaluating binding mode 0/1 with FACTS
sib.fastconf.EADock3: Evaluating cluster 3/29
sib.fastconf.EADock3: Evaluating binding mode 0/1 with FACTS
sib.fastconf.EADock3: Evaluating cluster 4/29
sib.fastconf.EADock3: Evaluating binding mode 0/1 with FACTS
sib.fastconf.EADock3: Evaluating cluster 5/29
sib.fastconf.EADock3: Evaluating binding mode 0/1 with FACTS
sib.fastconf.EADock3: Evaluating cluster 6/29
sib.fastconf.EADock3: Evaluating binding mode 0/1 with FACTS
sib.fastconf.EADock3: Evaluating cluster 7/29
sib.fastconf.EADock3: Evaluating binding mode 0/1 with FACTS
sib.fastconf.EADock3: Evaluating cluster 8/29
sib.fastconf.EADock3: Evaluating binding mode 0/1 with FACTS
sib.fastconf.EADock3: Evaluating cluster 9/29
sib.fastconf.EADock3: Evaluating binding mode 0/1 with FACTS
sib.fastconf.EADock3: Evaluating cluster 10/29
sib.fastconf.EADock3: Evaluating binding mode 0/1 with FACTS
sib.fastconf.EADock3: Evaluating cluster 11/29
sib.fastconf.EADock3: Evaluating binding mode 0/1 with FACTS
sib.fastconf.EADock3: Evaluating cluster 12/29
sib.fastconf.EADock3: Evaluating binding mode 0/1 with FACTS
sib.fastconf.EADock3: Evaluating cluster 13/29
sib.fastconf.EADock3: Evaluating binding mode 0/1 with FACTS
sib.fastconf.EADock3: Evaluating cluster 14/29
sib.fastconf.EADock3: Evaluating binding mode 0/1 with FACTS
sib.fastconf.EADock3: Evaluating cluster 15/29
sib.fastconf.EADock3: Evaluating binding mode 0/1 with FACTS
sib.fastconf.EADock3: Evaluating cluster 16/29
sib.fastconf.EADock3: Evaluating binding mode 0/1 with FACTS
sib.fastconf.EADock3: Evaluating cluster 17/29
sib.fastconf.EADock3: Evaluating binding mode 0/2 with FACTS
sib.fastconf.EADock3: Evaluating binding mode 1/2 with FACTS
sib.fastconf.EADock3: Evaluating cluster 18/29
sib.fastconf.EADock3: Evaluating binding mode 0/1 with FACTS
sib.fastconf.EADock3: Evaluating cluster 19/29
sib.fastconf.EADock3: Evaluating binding mode 0/1 with FACTS
sib.fastconf.EADock3: Evaluating cluster 20/29
sib.fastconf.EADock3: Evaluating binding mode 0/1 with FACTS
sib.fastconf.EADock3: Evaluating cluster 21/29
sib.fastconf.EADock3: Evaluating binding mode 0/1 with FACTS
sib.fastconf.EADock3: Evaluating cluster 22/29
sib.fastconf.EADock3: Evaluating binding mode 0/1 with FACTS
sib.fastconf.EADock3: Evaluating cluster 23/29
sib.fastconf.EADock3: Evaluating binding mode 0/1 with FACTS
sib.fastconf.EADock3: Evaluating cluster 24/29
sib.fastconf.EADock3: Evaluating binding mode 0/1 with FACTS
sib.fastconf.EADock3: Evaluating cluster 25/29
sib.fastconf.EADock3: Evaluating binding mode 0/1 with FACTS
sib.fastconf.EADock3: Evaluating cluster 26/29
sib.fastconf.EADock3: Evaluating binding mode 0/1 with FACTS
sib.fastconf.EADock3: Evaluating cluster 27/29
sib.fastconf.EADock3: Evaluating binding mode 0/1 with FACTS
sib.fastconf.EADock3: Evaluating cluster 28/29
sib.fastconf.EADock3: Evaluating binding mode 0/1 with FACTS
sib.wrappers.md.charmm.ExtendedCharmmWrapper: CHARMM timers: CPU time: 5.65 seconds
sib.wrappers.md.charmm.ExtendedCharmmWrapper: CHARMM timers: Elapsed time: 5.75356 seconds.
sib.fastconf.EADock3: Starting cluster expansion.
sib.fastconf.EADock3: System  : 4021 atoms
sib.fastconf.EADock3: Ligand  : 81 atoms
sib.fastconf.EADock3: Receptor: 3940 atoms
sib.fastconf.EADock3:   Fixed part   : 3940 atoms
sib.fastconf.EADock3:   Flexible part: 0 atoms
sib.fastconf.EADock3: Expanding cluster 0/29
sib.fastconf.EADock3: Expanding cluster 1/29
sib.fastconf.EADock3: Expanding cluster 2/29
sib.fastconf.EADock3: Expanding cluster 3/29
sib.fastconf.EADock3: Expanding cluster 4/29
sib.fastconf.EADock3: Expanding cluster 5/29
sib.fastconf.EADock3: Expanding cluster 6/29
sib.fastconf.EADock3: Expanding cluster 7/29
sib.fastconf.EADock3: Expanding cluster 8/29
sib.fastconf.EADock3: Expanding cluster 9/29
sib.fastconf.EADock3: Expanding cluster 10/29
sib.fastconf.EADock3: Expanding cluster 11/29
sib.fastconf.EADock3: Expanding cluster 12/29
sib.fastconf.EADock3: Expanding cluster 13/29
sib.fastconf.EADock3: Expanding cluster 14/29
sib.fastconf.EADock3: Expanding cluster 15/29
sib.fastconf.EADock3: Expanding cluster 16/29
sib.fastconf.EADock3: Expanding cluster 17/29
sib.fastconf.EADock3: Expanding cluster 18/29
sib.fastconf.EADock3: Expanding cluster 19/29
sib.fastconf.EADock3: Expanding cluster 20/29
sib.fastconf.EADock3: Expanding cluster 21/29
sib.fastconf.EADock3: Expanding cluster 22/29
sib.fastconf.EADock3: Expanding cluster 23/29
sib.fastconf.EADock3: Expanding cluster 24/29
sib.fastconf.EADock3: Expanding cluster 25/29
sib.fastconf.EADock3: Expanding cluster 26/29
sib.fastconf.EADock3: Expanding cluster 27/29
sib.fastconf.EADock3: Expanding cluster 28/29
sib.wrappers.md.charmm.ExtendedCharmmWrapper: CHARMM timers: CPU time: 82.56 seconds
sib.wrappers.md.charmm.ExtendedCharmmWrapper: CHARMM timers: Elapsed time: 83.0257 seconds.
sib.fastconf.EADock3: Starting clustering
sib.fastconf.EADock3: Clustering iteration 0 took 0 ms and merged 202 clusters.
sib.fastconf.EADock3: Clustering iteration 1 took 0 ms and merged 0 clusters.
sib.fastconf.EADock3: Clustering took 0 ms.
sib.fastconf.EADock3: 232 elements were gathered in 30 clusters.
sib.fastconf.EADock3: clusters expanded, 232 binding modes generated
sib.fastconf.EADock3: Evaluating cluster 0/30
sib.fastconf.EADock3: Evaluating binding mode 0/8 with FACTS
sib.fastconf.EADock3: Evaluating binding mode 1/8 with FACTS
sib.fastconf.EADock3: Evaluating binding mode 2/8 with FACTS
sib.fastconf.EADock3: Evaluating binding mode 3/8 with FACTS
sib.fastconf.EADock3: Evaluating binding mode 4/8 with FACTS
sib.fastconf.EADock3: Evaluating binding mode 5/8 with FACTS
sib.fastconf.EADock3: Evaluating binding mode 6/8 with FACTS
sib.fastconf.EADock3: Evaluating binding mode 7/8 with FACTS
sib.fastconf.EADock3: Evaluating cluster 1/30
sib.fastconf.EADock3: Evaluating binding mode 0/8 with FACTS
sib.fastconf.EADock3: Evaluating binding mode 1/8 with FACTS
sib.fastconf.EADock3: Evaluating binding mode 2/8 with FACTS
sib.fastconf.EADock3: Evaluating binding mode 3/8 with FACTS
sib.fastconf.EADock3: Evaluating binding mode 4/8 with FACTS
sib.fastconf.EADock3: Evaluating binding mode 5/8 with FACTS
sib.fastconf.EADock3: Evaluating binding mode 6/8 with FACTS
sib.fastconf.EADock3: Evaluating binding mode 7/8 with FACTS
sib.fastconf.EADock3: Evaluating cluster 2/30
sib.fastconf.EADock3: Evaluating binding mode 0/8 with FACTS
sib.fastconf.EADock3: Evaluating binding mode 1/8 with FACTS
sib.fastconf.EADock3: Evaluating binding mode 2/8 with FACTS
sib.fastconf.EADock3: Evaluating binding mode 3/8 with FACTS
sib.fastconf.EADock3: Evaluating binding mode 4/8 with FACTS
sib.fastconf.EADock3: Evaluating binding mode 5/8 with FACTS
sib.fastconf.EADock3: Evaluating binding mode 6/8 with FACTS
sib.fastconf.EADock3: Evaluating binding mode 7/8 with FACTS
sib.fastconf.EADock3: Evaluating cluster 3/30
sib.fastconf.EADock3: Evaluating binding mode 0/8 with FACTS
sib.fastconf.EADock3: Evaluating binding mode 1/8 with FACTS
sib.fastconf.EADock3: Evaluating binding mode 2/8 with FACTS
sib.fastconf.EADock3: Evaluating binding mode 3/8 with FACTS
sib.fastconf.EADock3: Evaluating binding mode 4/8 with FACTS
sib.fastconf.EADock3: Evaluating binding mode 5/8 with FACTS
sib.fastconf.EADock3: Evaluating binding mode 6/8 with FACTS
sib.fastconf.EADock3: Evaluating binding mode 7/8 with FACTS
sib.fastconf.EADock3: Evaluating cluster 4/30
sib.fastconf.EADock3: Evaluating binding mode 0/8 with FACTS
sib.fastconf.EADock3: Evaluating binding mode 1/8 with FACTS
sib.fastconf.EADock3: Evaluating binding mode 2/8 with FACTS
sib.fastconf.EADock3: Evaluating binding mode 3/8 with FACTS
sib.fastconf.EADock3: Evaluating binding mode 4/8 with FACTS
sib.fastconf.EADock3: Evaluating binding mode 5/8 with FACTS
sib.fastconf.EADock3: Evaluating binding mode 6/8 with FACTS
sib.fastconf.EADock3: Evaluating binding mode 7/8 with FACTS
sib.fastconf.EADock3: Evaluating cluster 5/30
sib.fastconf.EADock3: Evaluating binding mode 0/8 with FACTS
sib.fastconf.EADock3: Evaluating binding mode 1/8 with FACTS
sib.fastconf.EADock3: Evaluating binding mode 2/8 with FACTS
sib.fastconf.EADock3: Evaluating binding mode 3/8 with FACTS
sib.fastconf.EADock3: Evaluating binding mode 4/8 with FACTS
sib.fastconf.EADock3: Evaluating binding mode 5/8 with FACTS
sib.fastconf.EADock3: Evaluating binding mode 6/8 with FACTS
sib.fastconf.EADock3: Evaluating binding mode 7/8 with FACTS
sib.fastconf.EADock3: Evaluating cluster 6/30
sib.fastconf.EADock3: Evaluating binding mode 0/8 with FACTS
sib.fastconf.EADock3: Evaluating binding mode 1/8 with FACTS
sib.fastconf.EADock3: Evaluating binding mode 2/8 with FACTS
sib.fastconf.EADock3: Evaluating binding mode 3/8 with FACTS
sib.fastconf.EADock3: Evaluating binding mode 4/8 with FACTS
sib.fastconf.EADock3: Evaluating binding mode 5/8 with FACTS
sib.fastconf.EADock3: Evaluating binding mode 6/8 with FACTS
sib.fastconf.EADock3: Evaluating binding mode 7/8 with FACTS
sib.fastconf.EADock3: Evaluating cluster 7/30
sib.fastconf.EADock3: Evaluating binding mode 0/8 with FACTS
sib.fastconf.EADock3: Evaluating binding mode 1/8 with FACTS
sib.fastconf.EADock3: Evaluating binding mode 2/8 with FACTS
sib.fastconf.EADock3: Evaluating binding mode 3/8 with FACTS
sib.fastconf.EADock3: Evaluating binding mode 4/8 with FACTS
sib.fastconf.EADock3: Evaluating binding mode 5/8 with FACTS
sib.fastconf.EADock3: Evaluating binding mode 6/8 with FACTS
sib.fastconf.EADock3: Evaluating binding mode 7/8 with FACTS
sib.fastconf.EADock3: Evaluating cluster 8/30
sib.fastconf.EADock3: Evaluating binding mode 0/8 with FACTS
sib.fastconf.EADock3: Evaluating binding mode 1/8 with FACTS
sib.fastconf.EADock3: Evaluating binding mode 2/8 with FACTS
sib.fastconf.EADock3: Evaluating binding mode 3/8 with FACTS
sib.fastconf.EADock3: Evaluating binding mode 4/8 with FACTS
sib.fastconf.EADock3: Evaluating binding mode 5/8 with FACTS
sib.fastconf.EADock3: Evaluating binding mode 6/8 with FACTS
sib.fastconf.EADock3: Evaluating binding mode 7/8 with FACTS
sib.fastconf.EADock3: Evaluating cluster 9/30
sib.fastconf.EADock3: Evaluating binding mode 0/4 with FACTS
sib.fastconf.EADock3: Evaluating binding mode 1/4 with FACTS
sib.fastconf.EADock3: Evaluating binding mode 2/4 with FACTS
sib.fastconf.EADock3: Evaluating binding mode 3/4 with FACTS
sib.fastconf.EADock3: Evaluating cluster 10/30
sib.fastconf.EADock3: Evaluating binding mode 0/4 with FACTS
sib.fastconf.EADock3: Evaluating binding mode 1/4 with FACTS
sib.fastconf.EADock3: Evaluating binding mode 2/4 with FACTS
sib.fastconf.EADock3: Evaluating binding mode 3/4 with FACTS
sib.fastconf.EADock3: Evaluating cluster 11/30
sib.fastconf.EADock3: Evaluating binding mode 0/8 with FACTS
sib.fastconf.EADock3: Evaluating binding mode 1/8 with FACTS
sib.fastconf.EADock3: Evaluating binding mode 2/8 with FACTS
sib.fastconf.EADock3: Evaluating binding mode 3/8 with FACTS
sib.fastconf.EADock3: Evaluating binding mode 4/8 with FACTS
sib.fastconf.EADock3: Evaluating binding mode 5/8 with FACTS
sib.fastconf.EADock3: Evaluating binding mode 6/8 with FACTS
sib.fastconf.EADock3: Evaluating binding mode 7/8 with FACTS
sib.fastconf.EADock3: Evaluating cluster 12/30
sib.fastconf.EADock3: Evaluating binding mode 0/8 with FACTS
sib.fastconf.EADock3: Evaluating binding mode 1/8 with FACTS
sib.fastconf.EADock3: Evaluating binding mode 2/8 with FACTS
sib.fastconf.EADock3: Evaluating binding mode 3/8 with FACTS
sib.fastconf.EADock3: Evaluating binding mode 4/8 with FACTS
sib.fastconf.EADock3: Evaluating binding mode 5/8 with FACTS
sib.fastconf.EADock3: Evaluating binding mode 6/8 with FACTS
sib.fastconf.EADock3: Evaluating binding mode 7/8 with FACTS
sib.fastconf.EADock3: Evaluating cluster 13/30
sib.fastconf.EADock3: Evaluating binding mode 0/8 with FACTS
sib.fastconf.EADock3: Evaluating binding mode 1/8 with FACTS
sib.fastconf.EADock3: Evaluating binding mode 2/8 with FACTS
sib.fastconf.EADock3: Evaluating binding mode 3/8 with FACTS
sib.fastconf.EADock3: Evaluating binding mode 4/8 with FACTS
sib.fastconf.EADock3: Evaluating binding mode 5/8 with FACTS
sib.fastconf.EADock3: Evaluating binding mode 6/8 with FACTS
sib.fastconf.EADock3: Evaluating binding mode 7/8 with FACTS
sib.fastconf.EADock3: Evaluating cluster 14/30
sib.fastconf.EADock3: Evaluating binding mode 0/8 with FACTS
sib.fastconf.EADock3: Evaluating binding mode 1/8 with FACTS
sib.fastconf.EADock3: Evaluating binding mode 2/8 with FACTS
sib.fastconf.EADock3: Evaluating binding mode 3/8 with FACTS
sib.fastconf.EADock3: Evaluating binding mode 4/8 with FACTS
sib.fastconf.EADock3: Evaluating binding mode 5/8 with FACTS
sib.fastconf.EADock3: Evaluating binding mode 6/8 with FACTS
sib.fastconf.EADock3: Evaluating binding mode 7/8 with FACTS
sib.fastconf.EADock3: Evaluating cluster 15/30
sib.fastconf.EADock3: Evaluating binding mode 0/8 with FACTS
sib.fastconf.EADock3: Evaluating binding mode 1/8 with FACTS
sib.fastconf.EADock3: Evaluating binding mode 2/8 with FACTS
sib.fastconf.EADock3: Evaluating binding mode 3/8 with FACTS
sib.fastconf.EADock3: Evaluating binding mode 4/8 with FACTS
sib.fastconf.EADock3: Evaluating binding mode 5/8 with FACTS
sib.fastconf.EADock3: Evaluating binding mode 6/8 with FACTS
sib.fastconf.EADock3: Evaluating binding mode 7/8 with FACTS
sib.fastconf.EADock3: Evaluating cluster 16/30
sib.fastconf.EADock3: Evaluating binding mode 0/8 with FACTS
sib.fastconf.EADock3: Evaluating binding mode 1/8 with FACTS
sib.fastconf.EADock3: Evaluating binding mode 2/8 with FACTS
sib.fastconf.EADock3: Evaluating binding mode 3/8 with FACTS
sib.fastconf.EADock3: Evaluating binding mode 4/8 with FACTS
sib.fastconf.EADock3: Evaluating binding mode 5/8 with FACTS
sib.fastconf.EADock3: Evaluating binding mode 6/8 with FACTS
sib.fastconf.EADock3: Evaluating binding mode 7/8 with FACTS
sib.fastconf.EADock3: Evaluating cluster 17/30
sib.fastconf.EADock3: Evaluating binding mode 0/8 with FACTS
sib.fastconf.EADock3: Evaluating binding mode 1/8 with FACTS
sib.fastconf.EADock3: Evaluating binding mode 2/8 with FACTS
sib.fastconf.EADock3: Evaluating binding mode 3/8 with FACTS
sib.fastconf.EADock3: Evaluating binding mode 4/8 with FACTS
sib.fastconf.EADock3: Evaluating binding mode 5/8 with FACTS
sib.fastconf.EADock3: Evaluating binding mode 6/8 with FACTS
sib.fastconf.EADock3: Evaluating binding mode 7/8 with FACTS
sib.fastconf.EADock3: Evaluating cluster 18/30
sib.fastconf.EADock3: Evaluating binding mode 0/8 with FACTS
sib.fastconf.EADock3: Evaluating binding mode 1/8 with FACTS
sib.fastconf.EADock3: Evaluating binding mode 2/8 with FACTS
sib.fastconf.EADock3: Evaluating binding mode 3/8 with FACTS
sib.fastconf.EADock3: Evaluating binding mode 4/8 with FACTS
sib.fastconf.EADock3: Evaluating binding mode 5/8 with FACTS
sib.fastconf.EADock3: Evaluating binding mode 6/8 with FACTS
sib.fastconf.EADock3: Evaluating binding mode 7/8 with FACTS
sib.fastconf.EADock3: Evaluating cluster 19/30
sib.fastconf.EADock3: Evaluating binding mode 0/8 with FACTS
sib.fastconf.EADock3: Evaluating binding mode 1/8 with FACTS
sib.fastconf.EADock3: Evaluating binding mode 2/8 with FACTS
sib.fastconf.EADock3: Evaluating binding mode 3/8 with FACTS
sib.fastconf.EADock3: Evaluating binding mode 4/8 with FACTS
sib.fastconf.EADock3: Evaluating binding mode 5/8 with FACTS
sib.fastconf.EADock3: Evaluating binding mode 6/8 with FACTS
sib.fastconf.EADock3: Evaluating binding mode 7/8 with FACTS
sib.fastconf.EADock3: Evaluating cluster 20/30
sib.fastconf.EADock3: Evaluating binding mode 0/8 with FACTS
sib.fastconf.EADock3: Evaluating binding mode 1/8 with FACTS
sib.fastconf.EADock3: Evaluating binding mode 2/8 with FACTS
sib.fastconf.EADock3: Evaluating binding mode 3/8 with FACTS
sib.fastconf.EADock3: Evaluating binding mode 4/8 with FACTS
sib.fastconf.EADock3: Evaluating binding mode 5/8 with FACTS
sib.fastconf.EADock3: Evaluating binding mode 6/8 with FACTS
sib.fastconf.EADock3: Evaluating binding mode 7/8 with FACTS
sib.fastconf.EADock3: Evaluating cluster 21/30
sib.fastconf.EADock3: Evaluating binding mode 0/8 with FACTS
sib.fastconf.EADock3: Evaluating binding mode 1/8 with FACTS
sib.fastconf.EADock3: Evaluating binding mode 2/8 with FACTS
sib.fastconf.EADock3: Evaluating binding mode 3/8 with FACTS
sib.fastconf.EADock3: Evaluating binding mode 4/8 with FACTS
sib.fastconf.EADock3: Evaluating binding mode 5/8 with FACTS
sib.fastconf.EADock3: Evaluating binding mode 6/8 with FACTS
sib.fastconf.EADock3: Evaluating binding mode 7/8 with FACTS
sib.fastconf.EADock3: Evaluating cluster 22/30
sib.fastconf.EADock3: Evaluating binding mode 0/8 with FACTS
sib.fastconf.EADock3: Evaluating binding mode 1/8 with FACTS
sib.fastconf.EADock3: Evaluating binding mode 2/8 with FACTS
sib.fastconf.EADock3: Evaluating binding mode 3/8 with FACTS
sib.fastconf.EADock3: Evaluating binding mode 4/8 with FACTS
sib.fastconf.EADock3: Evaluating binding mode 5/8 with FACTS
sib.fastconf.EADock3: Evaluating binding mode 6/8 with FACTS
sib.fastconf.EADock3: Evaluating binding mode 7/8 with FACTS
sib.fastconf.EADock3: Evaluating cluster 23/30
sib.fastconf.EADock3: Evaluating binding mode 0/8 with FACTS
sib.fastconf.EADock3: Evaluating binding mode 1/8 with FACTS
sib.fastconf.EADock3: Evaluating binding mode 2/8 with FACTS
sib.fastconf.EADock3: Evaluating binding mode 3/8 with FACTS
sib.fastconf.EADock3: Evaluating binding mode 4/8 with FACTS
sib.fastconf.EADock3: Evaluating binding mode 5/8 with FACTS
sib.fastconf.EADock3: Evaluating binding mode 6/8 with FACTS
sib.fastconf.EADock3: Evaluating binding mode 7/8 with FACTS
sib.fastconf.EADock3: Evaluating cluster 24/30
sib.fastconf.EADock3: Evaluating binding mode 0/8 with FACTS
sib.fastconf.EADock3: Evaluating binding mode 1/8 with FACTS
sib.fastconf.EADock3: Evaluating binding mode 2/8 with FACTS
sib.fastconf.EADock3: Evaluating binding mode 3/8 with FACTS
sib.fastconf.EADock3: Evaluating binding mode 4/8 with FACTS
sib.fastconf.EADock3: Evaluating binding mode 5/8 with FACTS
sib.fastconf.EADock3: Evaluating binding mode 6/8 with FACTS
sib.fastconf.EADock3: Evaluating binding mode 7/8 with FACTS
sib.fastconf.EADock3: Evaluating cluster 25/30
sib.fastconf.EADock3: Evaluating binding mode 0/8 with FACTS
sib.fastconf.EADock3: Evaluating binding mode 1/8 with FACTS
sib.fastconf.EADock3: Evaluating binding mode 2/8 with FACTS
sib.fastconf.EADock3: Evaluating binding mode 3/8 with FACTS
sib.fastconf.EADock3: Evaluating binding mode 4/8 with FACTS
sib.fastconf.EADock3: Evaluating binding mode 5/8 with FACTS
sib.fastconf.EADock3: Evaluating binding mode 6/8 with FACTS
sib.fastconf.EADock3: Evaluating binding mode 7/8 with FACTS
sib.fastconf.EADock3: Evaluating cluster 26/30
sib.fastconf.EADock3: Evaluating binding mode 0/8 with FACTS
sib.fastconf.EADock3: Evaluating binding mode 1/8 with FACTS
sib.fastconf.EADock3: Evaluating binding mode 2/8 with FACTS
sib.fastconf.EADock3: Evaluating binding mode 3/8 with FACTS
sib.fastconf.EADock3: Evaluating binding mode 4/8 with FACTS
sib.fastconf.EADock3: Evaluating binding mode 5/8 with FACTS
sib.fastconf.EADock3: Evaluating binding mode 6/8 with FACTS
sib.fastconf.EADock3: Evaluating binding mode 7/8 with FACTS
sib.fastconf.EADock3: Evaluating cluster 27/30
sib.fastconf.EADock3: Evaluating binding mode 0/8 with FACTS
sib.fastconf.EADock3: Evaluating binding mode 1/8 with FACTS
sib.fastconf.EADock3: Evaluating binding mode 2/8 with FACTS
sib.fastconf.EADock3: Evaluating binding mode 3/8 with FACTS
sib.fastconf.EADock3: Evaluating binding mode 4/8 with FACTS
sib.fastconf.EADock3: Evaluating binding mode 5/8 with FACTS
sib.fastconf.EADock3: Evaluating binding mode 6/8 with FACTS
sib.fastconf.EADock3: Evaluating binding mode 7/8 with FACTS
sib.fastconf.EADock3: Evaluating cluster 28/30
sib.fastconf.EADock3: Evaluating binding mode 0/8 with FACTS
sib.fastconf.EADock3: Evaluating binding mode 1/8 with FACTS
sib.fastconf.EADock3: Evaluating binding mode 2/8 with FACTS
sib.fastconf.EADock3: Evaluating binding mode 3/8 with FACTS
sib.fastconf.EADock3: Evaluating binding mode 4/8 with FACTS
sib.fastconf.EADock3: Evaluating binding mode 5/8 with FACTS
sib.fastconf.EADock3: Evaluating binding mode 6/8 with FACTS
sib.fastconf.EADock3: Evaluating binding mode 7/8 with FACTS
sib.fastconf.EADock3: Evaluating cluster 29/30
sib.fastconf.EADock3: Evaluating binding mode 0/8 with FACTS
sib.fastconf.EADock3: Evaluating binding mode 1/8 with FACTS
sib.fastconf.EADock3: Evaluating binding mode 2/8 with FACTS
sib.fastconf.EADock3: Evaluating binding mode 3/8 with FACTS
sib.fastconf.EADock3: Evaluating binding mode 4/8 with FACTS
sib.fastconf.EADock3: Evaluating binding mode 5/8 with FACTS
sib.fastconf.EADock3: Evaluating binding mode 6/8 with FACTS
sib.fastconf.EADock3: Evaluating binding mode 7/8 with FACTS
sib.wrappers.md.charmm.ExtendedCharmmWrapper: CHARMM timers: CPU time: 15.13 seconds
sib.wrappers.md.charmm.ExtendedCharmmWrapper: CHARMM timers: Elapsed time: 15.5734 seconds.
sib.fastconf.EADock3: EADock3Cluster 0 : 8 elements, SimpleFitness: 269.28876, FullFitness: -594.594 , RMSD: 42.127434 , elements: [ 267.474 -594.594 42.127434 ] [ 267.474 -594.594 42.127434 ] [ 268.651 -592.65594 42.104885 ] [ 268.651 -592.65594 42.104885 ] [ 270.515 -590.5006 41.938965 ] [ 270.515 -590.5006 41.938965 ] [ 270.515 -590.5006 41.938965 ] [ 270.515 -590.5006 41.938965 ] 
sib.fastconf.EADock3: EADock3Cluster 1 : 8 elements, SimpleFitness: 268.04926, FullFitness: -594.33435 , RMSD: 41.60225 , elements: [ 268.241 -594.33435 41.60225 ] [ 268.241 -594.33435 41.60225 ] [ 267.946 -593.8966 41.566135 ] [ 267.946 -593.8966 41.566135 ] [ 268.005 -593.68854 41.543816 ] [ 268.005 -593.68854 41.543816 ] [ 268.005 -593.68854 41.543816 ] [ 268.005 -593.68854 41.543816 ] 
sib.fastconf.EADock3: EADock3Cluster 2 : 8 elements, SimpleFitness: 271.69937, FullFitness: -592.64954 , RMSD: 41.67861 , elements: [ 271.057 -592.64954 41.67861 ] [ 271.057 -592.64954 41.67861 ] [ 271.057 -592.64954 41.67861 ] [ 271.057 -592.64954 41.67861 ] [ 271.057 -592.64954 41.67861 ] [ 271.057 -592.64954 41.67861 ] [ 271.712 -591.91327 41.702515 ] [ 275.541 -587.958 41.8963 ] 
sib.fastconf.EADock3: EADock3Cluster 3 : 8 elements, SimpleFitness: 270.5705, FullFitness: -592.5869 , RMSD: 40.41241 , elements: [ 270.126 -592.5869 40.41241 ] [ 270.126 -592.5869 40.41241 ] [ 270.498 -592.4433 40.546127 ] [ 270.498 -592.4433 40.546127 ] [ 270.829 -591.44336 40.410606 ] [ 270.829 -591.44336 40.410606 ] [ 270.829 -591.44336 40.410606 ] [ 270.829 -591.44336 40.410606 ] 
sib.fastconf.EADock3: EADock3Cluster 4 : 8 elements, SimpleFitness: 275.0, FullFitness: -590.911 , RMSD: 42.47773 , elements: [ 273.735 -590.911 42.47773 ] [ 273.735 -590.911 42.47773 ] [ 273.735 -590.911 42.47773 ] [ 275.733 -587.1153 42.447483 ] [ 275.733 -587.1153 42.447483 ] [ 275.733 -587.1153 42.447483 ] [ 275.798 -587.04956 42.61221 ] [ 275.798 -587.04956 42.61221 ] 
sib.fastconf.EADock3: EADock3Cluster 5 : 8 elements, SimpleFitness: 272.921, FullFitness: -590.8239 , RMSD: 40.634483 , elements: [ 272.794 -590.8239 40.634483 ] [ 272.794 -590.8239 40.634483 ] [ 272.866 -590.77313 40.67772 ] [ 272.866 -590.77313 40.67772 ] [ 273.012 -590.7693 40.754654 ] [ 273.012 -590.7693 40.754654 ] [ 273.012 -590.7693 40.754654 ] [ 273.012 -590.7693 40.754654 ] 
sib.fastconf.EADock3: EADock3Cluster 6 : 8 elements, SimpleFitness: 274.1681, FullFitness: -590.04224 , RMSD: 41.751316 , elements: [ 273.093 -590.04224 41.751316 ] [ 273.093 -590.04224 41.751316 ] [ 274.498 -588.9834 41.77813 ] [ 274.498 -588.9834 41.77813 ] [ 274.498 -588.9834 41.77813 ] [ 274.555 -588.78955 41.57691 ] [ 274.555 -588.78955 41.57691 ] [ 274.555 -588.78955 41.57691 ] 
sib.fastconf.EADock3: EADock3Cluster 7 : 8 elements, SimpleFitness: 272.9155, FullFitness: -589.73254 , RMSD: 39.777122 , elements: [ 272.841 -589.73254 39.777122 ] [ 272.841 -589.73254 39.777122 ] [ 272.841 -589.73254 39.777122 ] [ 272.841 -589.73254 39.777122 ] [ 273.016 -589.65796 39.828304 ] [ 273.016 -589.65796 39.828304 ] [ 272.964 -589.2577 39.778362 ] [ 272.964 -589.2577 39.778362 ] 
sib.fastconf.EADock3: EADock3Cluster 8 : 4 elements, SimpleFitness: 273.491, FullFitness: -589.6441 , RMSD: 42.37489 , elements: [ 273.679 -589.6441 42.37489 ] [ 273.465 -589.45105 42.399567 ] [ 273.41 -589.34155 42.37389 ] [ 273.41 -589.34155 42.37389 ] 
sib.fastconf.EADock3: EADock3Cluster 9 : 8 elements, SimpleFitness: 272.13165, FullFitness: -589.2047 , RMSD: 42.78432 , elements: [ 271.949 -589.2047 42.78432 ] [ 271.949 -589.2047 42.78432 ] [ 271.949 -589.2047 42.78432 ] [ 272.028 -589.0249 42.760426 ] [ 272.028 -589.0249 42.760426 ] [ 272.028 -589.0249 42.760426 ] [ 272.561 -588.4748 42.681095 ] [ 272.561 -588.4748 42.681095 ] 
sib.fastconf.EADock3: EADock3Cluster 10 : 8 elements, SimpleFitness: 275.0214, FullFitness: -587.376 , RMSD: 39.97835 , elements: [ 274.927 -587.376 39.97835 ] [ 274.927 -587.376 39.97835 ] [ 274.927 -587.376 39.97835 ] [ 274.567 -586.8343 39.85078 ] [ 274.567 -586.8343 39.85078 ] [ 274.567 -586.8343 39.85078 ] [ 274.567 -586.8343 39.85078 ] [ 277.122 -585.8959 40.1729 ] 
sib.fastconf.EADock3: EADock3Cluster 11 : 8 elements, SimpleFitness: 271.23822, FullFitness: -586.45844 , RMSD: 40.97359 , elements: [ 271.172 -586.45844 40.97359 ] [ 271.172 -586.45844 40.97359 ] [ 271.537 -586.1553 40.98132 ] [ 271.205 -586.0709 41.00178 ] [ 271.205 -586.0709 41.00178 ] [ 271.205 -586.0709 41.00178 ] [ 271.205 -586.0709 41.00178 ] [ 271.205 -586.0709 41.00178 ] 
sib.fastconf.EADock3: EADock3Cluster 12 : 8 elements, SimpleFitness: 277.05276, FullFitness: -585.5812 , RMSD: 41.410767 , elements: [ 276.911 -585.5812 41.410767 ] [ 276.911 -585.5812 41.410767 ] [ 276.911 -585.5812 41.410767 ] [ 276.985 -585.5558 41.469765 ] [ 277.176 -585.41675 41.49293 ] [ 277.176 -585.41675 41.49293 ] [ 277.176 -585.41675 41.49293 ] [ 277.176 -585.41675 41.49293 ] 
sib.fastconf.EADock3: EADock3Cluster 13 : 8 elements, SimpleFitness: 280.29114, FullFitness: -584.3865 , RMSD: 40.73183 , elements: [ 279.745 -584.3865 40.73183 ] [ 279.745 -584.3865 40.73183 ] [ 279.745 -584.3865 40.73183 ] [ 279.745 -584.3865 40.73183 ] [ 279.848 -584.2583 40.690845 ] [ 281.167 -581.19586 40.77295 ] [ 281.167 -581.19586 40.77295 ] [ 281.167 -581.19586 40.77295 ] 
sib.fastconf.EADock3: EADock3Cluster 14 : 8 elements, SimpleFitness: 280.89874, FullFitness: -583.5569 , RMSD: 41.125965 , elements: [ 280.729 -583.5569 41.125965 ] [ 280.729 -583.5569 41.125965 ] [ 280.844 -583.4409 41.17973 ] [ 280.844 -583.4409 41.17973 ] [ 280.844 -583.4409 41.17973 ] [ 280.844 -583.4409 41.17973 ] [ 280.844 -583.4409 41.17973 ] [ 281.512 -582.72595 41.16594 ] 
sib.fastconf.EADock3: EADock3Cluster 15 : 8 elements, SimpleFitness: 279.73425, FullFitness: -583.4958 , RMSD: 40.5367 , elements: [ 277.286 -583.4958 40.5367 ] [ 277.286 -583.4958 40.5367 ] [ 277.286 -583.4958 40.5367 ] [ 278.733 -581.6711 40.389156 ] [ 278.733 -581.6711 40.389156 ] [ 282.85 -575.7373 40.464195 ] [ 282.85 -575.7373 40.464195 ] [ 282.85 -575.7373 40.464195 ] 
sib.fastconf.EADock3: EADock3Cluster 16 : 8 elements, SimpleFitness: 277.78262, FullFitness: -582.1102 , RMSD: 51.722225 , elements: [ 277.343 -582.1102 51.722225 ] [ 277.343 -582.1102 51.722225 ] [ 277.343 -582.1102 51.722225 ] [ 277.164 -582.05975 51.77694 ] [ 277.164 -582.05975 51.77694 ] [ 277.164 -582.05975 51.77694 ] [ 279.37 -580.241 51.65531 ] [ 279.37 -580.241 51.65531 ] 
sib.fastconf.EADock3: EADock3Cluster 17 : 8 elements, SimpleFitness: 280.9685, FullFitness: -581.9978 , RMSD: 41.452267 , elements: [ 279.924 -581.9978 41.452267 ] [ 279.924 -581.9978 41.452267 ] [ 280.766 -581.0126 41.32697 ] [ 280.766 -581.0126 41.32697 ] [ 281.592 -580.1951 41.456524 ] [ 281.592 -580.1951 41.456524 ] [ 281.592 -580.1951 41.456524 ] [ 281.592 -580.1951 41.456524 ] 
sib.fastconf.EADock3: EADock3Cluster 18 : 4 elements, SimpleFitness: 282.49927, FullFitness: -579.77344 , RMSD: 41.895874 , elements: [ 282.394 -579.77344 41.895874 ] [ 282.415 -579.7203 41.86434 ] [ 282.594 -579.5336 41.879265 ] [ 282.594 -579.5336 41.879265 ] 
sib.fastconf.EADock3: EADock3Cluster 19 : 8 elements, SimpleFitness: 284.391, FullFitness: -579.01105 , RMSD: 40.584034 , elements: [ 284.005 -579.01105 40.584034 ] [ 284.005 -579.01105 40.584034 ] [ 284.005 -579.01105 40.584034 ] [ 284.005 -579.01105 40.584034 ] [ 284.335 -578.3661 40.666073 ] [ 284.335 -578.3661 40.666073 ] [ 284.335 -578.3661 40.666073 ] [ 286.103 -576.8656 40.909935 ] 
sib.fastconf.EADock3: EADock3Cluster 20 : 8 elements, SimpleFitness: 289.4585, FullFitness: -577.8237 , RMSD: 41.57672 , elements: [ 285.788 -577.8237 41.57672 ] [ 285.788 -577.8237 41.57672 ] [ 285.788 -577.8237 41.57672 ] [ 291.528 -570.9842 41.31711 ] [ 291.694 -570.9347 41.526623 ] [ 291.694 -570.9347 41.526623 ] [ 291.694 -570.9347 41.526623 ] [ 291.694 -570.9347 41.526623 ] 
sib.fastconf.EADock3: EADock3Cluster 21 : 8 elements, SimpleFitness: 286.45227, FullFitness: -577.22656 , RMSD: 41.833294 , elements: [ 284.662 -577.22656 41.833294 ] [ 284.662 -577.22656 41.833294 ] [ 286.561 -575.9631 41.913967 ] [ 286.561 -575.9631 41.913967 ] [ 286.561 -575.9631 41.913967 ] [ 286.561 -575.9631 41.913967 ] [ 288.025 -574.32874 41.88844 ] [ 288.025 -574.32874 41.88844 ] 
sib.fastconf.EADock3: EADock3Cluster 22 : 8 elements, SimpleFitness: 287.36874, FullFitness: -577.113 , RMSD: 41.198547 , elements: [ 286.655 -577.113 41.198547 ] [ 286.655 -577.113 41.198547 ] [ 287.407 -576.30176 41.217968 ] [ 287.407 -576.30176 41.217968 ] [ 287.407 -576.30176 41.217968 ] [ 287.407 -576.30176 41.217968 ] [ 288.006 -575.6437 41.27338 ] [ 288.006 -575.6437 41.27338 ] 
sib.fastconf.EADock3: EADock3Cluster 23 : 8 elements, SimpleFitness: 286.26453, FullFitness: -576.7178 , RMSD: 41.83618 , elements: [ 286.247 -576.7178 41.83618 ] [ 286.247 -576.7178 41.83618 ] [ 286.247 -576.7178 41.83618 ] [ 286.247 -576.7178 41.83618 ] [ 286.291 -576.7099 41.879086 ] [ 286.291 -576.7099 41.879086 ] [ 286.291 -576.7099 41.879086 ] [ 286.255 -576.6826 41.838917 ] 
sib.fastconf.EADock3: EADock3Cluster 24 : 8 elements, SimpleFitness: 294.651, FullFitness: -568.5475 , RMSD: 42.43874 , elements: [ 293.942 -568.5475 42.43874 ] [ 293.942 -568.5475 42.43874 ] [ 294.55 -568.01044 42.396538 ] [ 294.55 -568.01044 42.396538 ] [ 294.55 -568.01044 42.396538 ] [ 294.55 -568.01044 42.396538 ] [ 295.562 -566.2425 42.385857 ] [ 295.562 -566.2425 42.385857 ] 
sib.fastconf.EADock3: EADock3Cluster 25 : 8 elements, SimpleFitness: 1014.1163, FullFitness: 146.207 , RMSD: 39.339077 , elements: [ 1009.82 146.207 39.339077 ] [ 1009.82 146.207 39.339077 ] [ 1009.82 146.207 39.339077 ] [ 1009.91 146.34204 39.333763 ] [ 1009.91 146.34204 39.333763 ] [ 1009.91 146.34204 39.333763 ] [ 1026.87 163.24792 39.35166 ] [ 1026.87 163.24792 39.35166 ] 
sib.fastconf.EADock3: EADock3Cluster 26 : 8 elements, SimpleFitness: 1119.2064, FullFitness: 254.89906 , RMSD: 40.619953 , elements: [ 1119.25 254.89906 40.619953 ] [ 1119.25 254.89906 40.619953 ] [ 1119.25 254.89906 40.619953 ] [ 1119.03 255.06694 40.652412 ] [ 1119.03 255.06694 40.652412 ] [ 1119.03 255.06694 40.652412 ] [ 1119.03 255.06694 40.652412 ] [ 1119.78 255.31209 40.496513 ] 
sib.fastconf.EADock3: EADock3Cluster 27 : 8 elements, SimpleFitness: 1478.8625, FullFitness: 616.532 , RMSD: 40.99712 , elements: [ 1478.35 616.532 40.99712 ] [ 1478.35 616.532 40.99712 ] [ 1478.35 616.532 40.99712 ] [ 1478.35 616.532 40.99712 ] [ 1479.27 617.66296 40.979836 ] [ 1479.27 617.66296 40.979836 ] [ 1479.48 617.92596 40.926895 ] [ 1479.48 617.92596 40.926895 ] 
sib.fastconf.EADock3: EADock3Cluster 28 : 8 elements, SimpleFitness: 1884.1962, FullFitness: 1019.096 , RMSD: 41.01389 , elements: [ 1884.11 1019.096 41.01389 ] [ 1884.11 1019.096 41.01389 ] [ 1884.11 1019.096 41.01389 ] [ 1884.17 1019.24695 41.02393 ] [ 1884.17 1019.24695 41.02393 ] [ 1884.3 1019.3771 41.01983 ] [ 1884.3 1019.3771 41.01983 ] [ 1884.3 1019.3771 41.01983 ] 
sib.fastconf.EADock3: EADock3Cluster 29 : 8 elements, SimpleFitness: 2945.8237, FullFitness: 2082.084 , RMSD: 40.602978 , elements: [ 2945.29 2082.084 40.602978 ] [ 2945.29 2082.084 40.602978 ] [ 2945.29 2082.084 40.602978 ] [ 2946.0 2082.867 40.575012 ] [ 2946.0 2082.867 40.575012 ] [ 2946.24 2083.124 40.583694 ] [ 2946.24 2083.124 40.583694 ] [ 2946.24 2083.124 40.583694 ] 
sib.wrappers.md.charmm.ExtendedCharmmWrapper: CHARMM timers: CPU time: 1.2 seconds
sib.wrappers.md.charmm.ExtendedCharmmWrapper: CHARMM timers: Elapsed time: 1.2033 seconds.
sib.wrappers.md.charmm.ExtendedCharmmWrapper: CHARMM timers: CPU time: 10.62 seconds
sib.wrappers.md.charmm.ExtendedCharmmWrapper: CHARMM timers: Elapsed time: 10.6825 seconds.
sib.fastconf.EADock3$Flusher: Closing java.util.zip.ZipOutputStream@77edc290
sib.fastconf.EADock3$Flusher: Closing java.util.zip.ZipOutputStream@790f3a9c
