# Supplementary material for: Exploring the mechanism of Alisma orientale for the treatment of pregnancy induced hypertension and potential hepato-nephrotoxicity by using network pharmacology, network toxicology, molecular docking and molecular dynamics simulation
Source: Front Pharmacol. 2022 Nov 15;13:1027112. doi: 10.3389/fphar.2022.1027112 (PMC9705790; doi:10.3389/fphar.2022.1027112)
Supplement: Supplementary file 8 [file DataSheet6.zip › HSP90AA1/HSP854N/target.crd]

* PYCHARMM CRD
*  DATE:     6/20/22      4: 7:14      CREATED BY USER: vzoete
*
 4021
    1    1 GLU  N     -7.02866  16.63289  39.35203 1S   16     1.00000
    2    1 GLU  HT1   -6.25364  16.22482  38.79217 1S   16     0.00000
    3    1 GLU  HT2   -7.13813  16.09929  40.23800 1S   16     0.00000
    4    1 GLU  HT3   -6.80845  17.62603  39.57163 1S   16     0.00000
    5    1 GLU  CA    -8.30195  16.57489  38.58055 1S   16     1.00000
    6    1 GLU  HA    -8.43037  15.54849  38.26649 1S   16     0.00000
    7    1 GLU  CB    -9.50144  17.00400  39.46988 1S   16     1.00000
    8    1 GLU  HB1  -10.19394  17.68374  38.92410 1S   16     0.00000
    9    1 GLU  HB2   -9.12791  17.58756  40.34056 1S   16     0.00000
   10    1 GLU  CG   -10.32245  15.81131  40.00633 1S   16     1.00000
   11    1 GLU  HG1  -10.89162  16.14482  40.90115 1S   16     0.00000
   12    1 GLU  HG2   -9.64961  14.98239  40.30960 1S   16     0.00000
   13    1 GLU  CD   -11.33324  15.28816  38.97854 1S   16     1.00000
   14    1 GLU  OE1  -12.17855  14.44648  39.38222 1S   16     1.00000
   15    1 GLU  OE2  -11.28325  15.71376  37.79484 1S   16     1.00000
   16    1 GLU  C     -8.24710  17.42964  37.34891 1S   16     1.00000
   17    1 GLU  O     -7.59942  18.47232  37.31839 1S   16     1.00000
   18    2 VAL  N     -8.94863  16.98667  36.28774 1S   17     1.00000
   19    2 VAL  HN    -9.49634  16.15320  36.34508 1S   17     0.00000
   20    2 VAL  CA    -9.03304  17.68814  35.03316 1S   17     1.00000
   21    2 VAL  HA    -8.26991  18.45328  34.97725 1S   17     0.00000
   22    2 VAL  CB    -8.88983  16.74495  33.84796 1S   17     1.00000
   23    2 VAL  HB    -9.70565  15.98582  33.86436 1S   17     0.00000
   24    2 VAL  CG1   -8.98675  17.53160  32.52712 1S   17     1.00000
   25    2 VAL  HG11  -8.17961  18.29217  32.46387 1S   17     0.00000
   26    2 VAL  HG12  -9.96626  18.04465  32.43276 1S   17     0.00000
   27    2 VAL  HG13  -8.90032  16.83378  31.66942 1S   17     0.00000
   28    2 VAL  CG2   -7.54551  15.99571  33.97636 1S   17     1.00000
   29    2 VAL  HG21  -7.57164  15.27584  34.82084 1S   17     0.00000
   30    2 VAL  HG22  -6.71752  16.71187  34.15592 1S   17     0.00000
   31    2 VAL  HG23  -7.33211  15.42622  33.04714 1S   17     0.00000
   32    2 VAL  C    -10.39039  18.33828  35.01412 1S   17     1.00000
   33    2 VAL  O    -11.40200  17.67291  35.22453 1S   17     1.00000
   34    3 GLU  N    -10.44078  19.66553  34.76345 1S   18     1.00000
   35    3 GLU  HN    -9.61108  20.19605  34.59666 1S   18     0.00000
   36    3 GLU  CA   -11.67870  20.40542  34.67997 1S   18     1.00000
   37    3 GLU  HA   -12.48996  19.83400  35.10964 1S   18     0.00000
   38    3 GLU  CB   -11.59289  21.76966  35.39403 1S   18     1.00000
   39    3 GLU  HB1  -12.52034  22.35041  35.18532 1S   18     0.00000
   40    3 GLU  HB2  -10.72685  22.34065  34.99003 1S   18     0.00000
   41    3 GLU  CG   -11.44507  21.63485  36.91874 1S   18     1.00000
   42    3 GLU  HG1  -10.52096  21.07514  37.17479 1S   18     0.00000
   43    3 GLU  HG2  -12.31719  21.07681  37.32103 1S   18     0.00000
   44    3 GLU  CD   -11.38770  23.02109  37.55463 1S   18     1.00000
   45    3 GLU  OE1  -12.40172  23.44349  38.16829 1S   18     1.00000
   46    3 GLU  OE2  -10.32624  23.68619  37.43804 1S   18     1.00000
   47    3 GLU  C    -11.97364  20.64841  33.22792 1S   18     1.00000
   48    3 GLU  O    -11.06833  20.97212  32.46694 1S   18     1.00000
   49    4 THR  N    -13.25410  20.48485  32.81783 1S   19     1.00000
   50    4 THR  HN   -13.96941  20.23392  33.46515 1S   19     0.00000
   51    4 THR  CA   -13.69628  20.64322  31.44537 1S   19     1.00000
   52    4 THR  HA   -12.85204  20.89275  30.81861 1S   19     0.00000
   53    4 THR  CB   -14.37310  19.39751  30.89329 1S   19     1.00000
   54    4 THR  HB   -15.29244  19.16327  31.47445 1S   19     0.00000
   55    4 THR  OG1  -13.48870  18.29324  31.01211 1S   19     1.00000
   56    4 THR  HG1  -13.50946  18.02658  31.94013 1S   19     0.00000
   57    4 THR  CG2  -14.73276  19.55528  29.40039 1S   19     1.00000
   58    4 THR  HG21 -13.82532  19.78353  28.80221 1S   19     0.00000
   59    4 THR  HG22 -15.47228  20.36785  29.24867 1S   19     0.00000
   60    4 THR  HG23 -15.18106  18.61460  29.01542 1S   19     0.00000
   61    4 THR  C    -14.66150  21.79712  31.42582 1S   19     1.00000
   62    4 THR  O    -15.49037  21.93990  32.32326 1S   19     1.00000
   63    5 PHE  N    -14.54713  22.66481  30.39669 1S   20     1.00000
   64    5 PHE  HN   -13.87671  22.51421  29.67001 1S   20     0.00000
   65    5 PHE  CA   -15.29490  23.89174  30.28966 1S   20     1.00000
   66    5 PHE  HA   -16.13460  23.88938  30.97151 1S   20     0.00000
   67    5 PHE  CB   -14.40857  25.14450  30.48344 1S   20     1.00000
   68    5 PHE  HB1  -15.01274  26.07602  30.43230 1S   20     0.00000
   69    5 PHE  HB2  -13.63822  25.17257  29.68516 1S   20     0.00000
   70    5 PHE  CG   -13.68011  25.11408  31.79512 1S   20     1.00000
   71    5 PHE  CD1  -12.42860  24.47940  31.89746 1S   20     1.00000
   72    5 PHE  HD1  -11.99348  24.00322  31.03041 1S   20     0.00000
   73    5 PHE  CE1  -11.75139  24.43963  33.11790 1S   20     1.00000
   74    5 PHE  HE1  -10.80439  23.92952  33.18849 1S   20     0.00000
   75    5 PHE  CZ   -12.31175  25.04393  34.24828 1S   20     1.00000
   76    5 PHE  HZ   -11.78599  25.01318  35.19129 1S   20     0.00000
   77    5 PHE  CD2  -14.22898  25.72735  32.93232 1S   20     1.00000
   78    5 PHE  HD2  -15.18251  26.22969  32.86339 1S   20     0.00000
   79    5 PHE  CE2  -13.54689  25.69564  34.15487 1S   20     1.00000
   80    5 PHE  HE2  -13.97145  26.17626  35.02382 1S   20     0.00000
   81    5 PHE  C    -15.80213  23.97914  28.88268 1S   20     1.00000
   82    5 PHE  O    -15.19173  23.44026  27.96365 1S   20     1.00000
   83    6 ALA  N    -16.92323  24.70297  28.67914 1S   21     1.00000
   84    6 ALA  HN   -17.42627  25.11119  29.43616 1S   21     0.00000
   85    6 ALA  CA   -17.41876  25.02163  27.36500 1S   21     1.00000
   86    6 ALA  HA   -17.12531  24.25368  26.66308 1S   21     0.00000
   87    6 ALA  CB   -18.95281  25.17100  27.33678 1S   21     1.00000
   88    6 ALA  HB1  -19.28777  25.95115  28.05393 1S   21     0.00000
   89    6 ALA  HB2  -19.43130  24.20987  27.62129 1S   21     0.00000
   90    6 ALA  HB3  -19.30979  25.44754  26.32233 1S   21     0.00000
   91    6 ALA  C    -16.81330  26.33393  26.95248 1S   21     1.00000
   92    6 ALA  O    -16.68798  27.25172  27.76310 1S   21     1.00000
   93    7 PHE  N    -16.44769  26.46349  25.65366 1S   22     1.00000
   94    7 PHE  HN   -16.49251  25.69147  25.02302 1S   22     0.00000
   95    7 PHE  CA   -16.04853  27.72815  25.07490 1S   22     1.00000
   96    7 PHE  HA   -15.26108  28.16004  25.67682 1S   22     0.00000
   97    7 PHE  CB   -15.61259  27.61936  23.58678 1S   22     1.00000
   98    7 PHE  HB1  -15.57398  28.61600  23.09715 1S   22     0.00000
   99    7 PHE  HB2  -16.33501  26.98543  23.02858 1S   22     0.00000
  100    7 PHE  CG   -14.24218  27.03425  23.44846 1S   22     1.00000
  101    7 PHE  CD1  -13.09795  27.80473  23.71388 1S   22     1.00000
  102    7 PHE  HD1  -13.20545  28.82625  24.04103 1S   22     0.00000
  103    7 PHE  CE1  -11.81847  27.26533  23.53515 1S   22     1.00000
  104    7 PHE  HE1  -10.94707  27.86994  23.73531 1S   22     0.00000
  105    7 PHE  CZ   -11.67543  25.94623  23.08816 1S   22     1.00000
  106    7 PHE  HZ   -10.69188  25.53160  22.93312 1S   22     0.00000
  107    7 PHE  CD2  -14.08267  25.72547  22.98389 1S   22     1.00000
  108    7 PHE  HD2  -14.95111  25.14592  22.72850 1S   22     0.00000
  109    7 PHE  CE2  -12.81199  25.17821  22.80948 1S   22     1.00000
  110    7 PHE  HE2  -12.72693  24.17448  22.42806 1S   22     0.00000
  111    7 PHE  C    -17.22775  28.66339  25.07810 1S   22     1.00000
  112    7 PHE  O    -18.38119  28.23504  25.04890 1S   22     1.00000
  113    8 GLN  N    -16.94391  29.98578  25.05591 1S   23     1.00000
  114    8 GLN  HN   -16.00181  30.30008  25.17576 1S   23     0.00000
  115    8 GLN  CA   -17.89674  31.02689  24.74172 1S   23     1.00000
  116    8 GLN  HA   -18.68720  31.01316  25.47909 1S   23     0.00000
  117    8 GLN  CB   -17.21183  32.41376  24.68823 1S   23     1.00000
  118    8 GLN  HB1  -17.84261  33.15141  24.14765 1S   23     0.00000
  119    8 GLN  HB2  -16.27988  32.29817  24.09032 1S   23     0.00000
  120    8 GLN  CG   -16.80533  32.95837  26.07408 1S   23     1.00000
  121    8 GLN  HG1  -15.88027  33.56594  25.96603 1S   23     0.00000
  122    8 GLN  HG2  -16.59048  32.11644  26.76579 1S   23     0.00000
  123    8 GLN  CD   -17.89609  33.85335  26.67394 1S   23     1.00000
  124    8 GLN  OE1  -18.88913  34.20223  26.02346 1S   23     1.00000
  125    8 GLN  NE2  -17.68823  34.25557  27.96080 1S   23     1.00000
  126    8 GLN  HE21 -18.34634  34.86885  28.39571 1S   23     0.00000
  127    8 GLN  HE22 -16.88935  33.92818  28.46470 1S   23     0.00000
  128    8 GLN  C    -18.47431  30.72597  23.38222 1S   23     1.00000
  129    8 GLN  O    -17.78613  30.17942  22.52286 1S   23     1.00000
  130    9 ALA  N    -19.77554  31.01812  23.18069 1S   24     1.00000
  131    9 ALA  HN   -20.31145  31.48367  23.88186 1S   24     0.00000
  132    9 ALA  CA   -20.52428  30.55160  22.03454 1S   24     1.00000
  133    9 ALA  HA   -20.44544  29.47295  22.01330 1S   24     0.00000
  134    9 ALA  CB   -22.00838  30.93948  22.14256 1S   24     1.00000
  135    9 ALA  HB1  -22.12397  32.04236  22.20993 1S   24     0.00000
  136    9 ALA  HB2  -22.44786  30.48534  23.05651 1S   24     0.00000
  137    9 ALA  HB3  -22.57903  30.56948  21.26399 1S   24     0.00000
  138    9 ALA  C    -19.96947  31.08385  20.73744 1S   24     1.00000
  139    9 ALA  O    -19.88086  30.35910  19.74853 1S   24     1.00000
  140   10 GLU  N    -19.52539  32.36063  20.74627 1S   25     1.00000
  141   10 GLU  HN   -19.61141  32.92695  21.56688 1S   25     0.00000
  142   10 GLU  CA   -18.90727  33.02872  19.62741 1S   25     1.00000
  143   10 GLU  HA   -19.57702  32.93828  18.78319 1S   25     0.00000
  144   10 GLU  CB   -18.64325  34.53100  19.90908 1S   25     1.00000
  145   10 GLU  HB1  -18.25106  34.98700  18.97129 1S   25     0.00000
  146   10 GLU  HB2  -17.85795  34.65227  20.68636 1S   25     0.00000
  147   10 GLU  CG   -19.89982  35.34068  20.30952 1S   25     1.00000
  148   10 GLU  HG1  -20.77001  34.98967  19.71583 1S   25     0.00000
  149   10 GLU  HG2  -19.72277  36.41073  20.06369 1S   25     0.00000
  150   10 GLU  CD   -20.24247  35.26577  21.80380 1S   25     1.00000
  151   10 GLU  OE1  -19.48703  34.62281  22.57968 1S   25     1.00000
  152   10 GLU  OE2  -21.27580  35.87578  22.18817 1S   25     1.00000
  153   10 GLU  C    -17.58792  32.38665  19.26301 1S   25     1.00000
  154   10 GLU  O    -17.25383  32.27050  18.08732 1S   25     1.00000
  155   11 ILE  N    -16.81277  31.93487  20.27598 1S   26     1.00000
  156   11 ILE  HN   -17.12462  32.00569  21.22083 1S   26     0.00000
  157   11 ILE  CA   -15.50880  31.33111  20.09946 1S   26     1.00000
  158   11 ILE  HA   -14.97749  31.91287  19.35860 1S   26     0.00000
  159   11 ILE  CB   -14.68721  31.35824  21.38189 1S   26     1.00000
  160   11 ILE  HB   -15.27059  30.89638  22.21001 1S   26     0.00000
  161   11 ILE  CG2  -13.37242  30.55693  21.22076 1S   26     1.00000
  162   11 ILE  HG21 -12.76954  30.96863  20.38432 1S   26     0.00000
  163   11 ILE  HG22 -13.57351  29.48407  21.02359 1S   26     0.00000
  164   11 ILE  HG23 -12.76857  30.60103  22.14977 1S   26     0.00000
  165   11 ILE  CG1  -14.42520  32.84239  21.73606 1S   26     1.00000
  166   11 ILE  HG11 -15.39637  33.35373  21.91784 1S   26     0.00000
  167   11 ILE  HG12 -13.94086  33.34122  20.86685 1S   26     0.00000
  168   11 ILE  CD   -13.54537  33.04460  22.96617 1S   26     1.00000
  169   11 ILE  HD1  -12.50588  32.71015  22.77175 1S   26     0.00000
  170   11 ILE  HD2  -13.94931  32.48305  23.83377 1S   26     0.00000
  171   11 ILE  HD3  -13.51414  34.12240  23.22355 1S   26     0.00000
  172   11 ILE  C    -15.64403  29.93403  19.54874 1S   26     1.00000
  173   11 ILE  O    -14.88916  29.55570  18.65940 1S   26     1.00000
  174   12 ALA  N    -16.63223  29.13669  20.01789 1S   27     1.00000
  175   12 ALA  HN   -17.22991  29.43884  20.75971 1S   27     0.00000
  176   12 ALA  CA   -16.90632  27.81878  19.47917 1S   27     1.00000
  177   12 ALA  HA   -15.99497  27.23961  19.54279 1S   27     0.00000
  178   12 ALA  CB   -18.01977  27.09571  20.25870 1S   27     1.00000
  179   12 ALA  HB1  -18.96461  27.67978  20.23478 1S   27     0.00000
  180   12 ALA  HB2  -17.71952  26.96750  21.31905 1S   27     0.00000
  181   12 ALA  HB3  -18.21196  26.08841  19.83102 1S   27     0.00000
  182   12 ALA  C    -17.32064  27.89874  18.02570 1S   27     1.00000
  183   12 ALA  O    -16.89785  27.09378  17.19919 1S   27     1.00000
  184   13 GLN  N    -18.12740  28.92111  17.67123 1S   28     1.00000
  185   13 GLN  HN   -18.47397  29.55760  18.35897 1S   28     0.00000
  186   13 GLN  CA   -18.55097  29.18770  16.31717 1S   28     1.00000
  187   13 GLN  HA   -19.00495  28.28624  15.92907 1S   28     0.00000
  188   13 GLN  CB   -19.58805  30.32960  16.30325 1S   28     1.00000
  189   13 GLN  HB1  -19.11804  31.24444  16.72611 1S   28     0.00000
  190   13 GLN  HB2  -20.42148  30.04118  16.98437 1S   28     0.00000
  191   13 GLN  CG   -20.17592  30.64711  14.91902 1S   28     1.00000
  192   13 GLN  HG1  -20.77309  29.78533  14.55453 1S   28     0.00000
  193   13 GLN  HG2  -19.36087  30.85401  14.19334 1S   28     0.00000
  194   13 GLN  CD   -21.07372  31.88200  15.02181 1S   28     1.00000
  195   13 GLN  OE1  -21.48542  32.29147  16.11569 1S   28     1.00000
  196   13 GLN  NE2  -21.36905  32.49864  13.84253 1S   28     1.00000
  197   13 GLN  HE21 -21.93792  33.31974  13.84698 1S   28     0.00000
  198   13 GLN  HE22 -20.99639  32.14293  12.98532 1S   28     0.00000
  199   13 GLN  C    -17.37506  29.55081  15.43339 1S   28     1.00000
  200   13 GLN  O    -17.26571  29.06158  14.31114 1S   28     1.00000
  201   14 LEU  N    -16.43977  30.38815  15.94168 1S   29     1.00000
  202   14 LEU  HN   -16.55734  30.79235  16.84762 1S   29     0.00000
  203   14 LEU  CA   -15.23268  30.77845  15.24530 1S   29     1.00000
  204   14 LEU  HA   -15.53225  31.20603  14.29889 1S   29     0.00000
  205   14 LEU  CB   -14.40842  31.81274  16.04710 1S   29     1.00000
  206   14 LEU  HB1  -14.20175  31.41569  17.06345 1S   29     0.00000
  207   14 LEU  HB2  -15.03931  32.71739  16.16534 1S   29     0.00000
  208   14 LEU  CG   -13.06566  32.22532  15.39663 1S   29     1.00000
  209   14 LEU  HG   -12.44275  31.30935  15.27273 1S   29     0.00000
  210   14 LEU  CD1  -13.27668  32.82957  13.99892 1S   29     1.00000
  211   14 LEU  HD11 -13.97580  33.69067  14.05212 1S   29     0.00000
  212   14 LEU  HD12 -13.69000  32.07937  13.29316 1S   29     0.00000
  213   14 LEU  HD13 -12.30373  33.17738  13.59703 1S   29     0.00000
  214   14 LEU  CD2  -12.24073  33.16140  16.29958 1S   29     1.00000
  215   14 LEU  HD21 -12.05197  32.67887  17.28212 1S   29     0.00000
  216   14 LEU  HD22 -12.77436  34.11887  16.46763 1S   29     0.00000
  217   14 LEU  HD23 -11.26083  33.38194  15.82417 1S   29     0.00000
  218   14 LEU  C    -14.34471  29.59770  14.96650 1S   29     1.00000
  219   14 LEU  O    -13.84133  29.44653  13.85848 1S   29     1.00000
  220   15 MET  N    -14.14394  28.71441  15.96551 1S   30     1.00000
  221   15 MET  HN   -14.55036  28.86030  16.86694 1S   30     0.00000
  222   15 MET  CA   -13.31496  27.54060  15.83680 1S   30     1.00000
  223   15 MET  HA   -12.34110  27.86129  15.49213 1S   30     0.00000
  224   15 MET  CB   -13.14074  26.80896  17.18145 1S   30     1.00000
  225   15 MET  HB1  -12.64821  25.82506  17.01484 1S   30     0.00000
  226   15 MET  HB2  -14.14130  26.62344  17.63011 1S   30     0.00000
  227   15 MET  CG   -12.27457  27.62358  18.15885 1S   30     1.00000
  228   15 MET  HG1  -12.67038  28.65948  18.20373 1S   30     0.00000
  229   15 MET  HG2  -11.24636  27.69584  17.74196 1S   30     0.00000
  230   15 MET  SD   -12.21399  26.96327  19.84574 1S   30     1.00000
  231   15 MET  CE   -11.17537  25.51877  19.49044 1S   30     1.00000
  232   15 MET  HE1  -10.20428  25.83958  19.06672 1S   30     0.00000
  233   15 MET  HE2  -11.65896  24.84105  18.75783 1S   30     0.00000
  234   15 MET  HE3  -10.97063  24.93215  20.41164 1S   30     0.00000
  235   15 MET  C    -13.86762  26.58624  14.81300 1S   30     1.00000
  236   15 MET  O    -13.10179  26.01063  14.05211 1S   30     1.00000
  237   16 SER  N    -15.21054  26.44030  14.72579 1S   31     1.00000
  238   16 SER  HN   -15.81649  26.92659  15.35228 1S   31     0.00000
  239   16 SER  CA   -15.85954  25.60608  13.73181 1S   31     1.00000
  240   16 SER  HA   -15.38835  24.63338  13.75994 1S   31     0.00000
  241   16 SER  CB   -17.37072  25.43470  13.98561 1S   31     1.00000
  242   16 SER  HB1  -17.83337  24.82748  13.17710 1S   31     0.00000
  243   16 SER  HB2  -17.87564  26.42288  14.02567 1S   31     0.00000
  244   16 SER  OG   -17.58627  24.76063  15.21633 1S   31     1.00000
  245   16 SER  HG1  -17.39649  25.40627  15.90267 1S   31     0.00000
  246   16 SER  C    -15.69066  26.16381  12.33939 1S   31     1.00000
  247   16 SER  O    -15.52273  25.41439  11.38361 1S   31     1.00000
  248   17 LEU  N    -15.69243  27.50608  12.19106 1S   32     1.00000
  249   17 LEU  HN   -15.85279  28.10669  12.97198 1S   32     0.00000
  250   17 LEU  CA   -15.44855  28.17917  10.93456 1S   32     1.00000
  251   17 LEU  HA   -16.13205  27.76983  10.20287 1S   32     0.00000
  252   17 LEU  CB   -15.71271  29.69591  11.08580 1S   32     1.00000
  253   17 LEU  HB1  -14.97372  30.15160  11.77674 1S   32     0.00000
  254   17 LEU  HB2  -16.70933  29.78964  11.57648 1S   32     0.00000
  255   17 LEU  CG   -15.76856  30.53886   9.79019 1S   32     1.00000
  256   17 LEU  HG   -16.35635  29.97302   9.03104 1S   32     0.00000
  257   17 LEU  CD1  -16.53125  31.84474  10.07704 1S   32     1.00000
  258   17 LEU  HD11 -16.00243  32.43553  10.85486 1S   32     0.00000
  259   17 LEU  HD12 -17.55767  31.62351  10.43884 1S   32     0.00000
  260   17 LEU  HD13 -16.60771  32.45757   9.15465 1S   32     0.00000
  261   17 LEU  CD2  -14.38498  30.85807   9.18797 1S   32     1.00000
  262   17 LEU  HD21 -13.89269  29.95061   8.78983 1S   32     0.00000
  263   17 LEU  HD22 -13.72514  31.31329   9.95658 1S   32     0.00000
  264   17 LEU  HD23 -14.49177  31.56723   8.34208 1S   32     0.00000
  265   17 LEU  C    -14.03349  27.92082  10.47217 1S   32     1.00000
  266   17 LEU  O    -13.81435  27.52451   9.33188 1S   32     1.00000
  267   18 ILE  N    -13.03693  28.10519  11.36646 1S   33     1.00000
  268   18 ILE  HN   -13.24721  28.40357  12.29694 1S   33     0.00000
  269   18 ILE  CA   -11.62596  27.93918  11.07917 1S   33     1.00000
  270   18 ILE  HA   -11.39022  28.55553  10.22256 1S   33     0.00000
  271   18 ILE  CB   -10.76880  28.39098  12.26123 1S   33     1.00000
  272   18 ILE  HB   -11.16430  27.92585  13.19339 1S   33     0.00000
  273   18 ILE  CG2   -9.29763  27.94430  12.09446 1S   33     1.00000
  274   18 ILE  HG21  -8.91722  28.27169  11.10689 1S   33     0.00000
  275   18 ILE  HG22  -9.20237  26.84137  12.17087 1S   33     0.00000
  276   18 ILE  HG23  -8.65252  28.38178  12.88121 1S   33     0.00000
  277   18 ILE  CG1  -10.88512  29.92881  12.40293 1S   33     1.00000
  278   18 ILE  HG11 -11.95729  30.21665  12.43976 1S   33     0.00000
  279   18 ILE  HG12 -10.44441  30.41131  11.50328 1S   33     0.00000
  280   18 ILE  CD   -10.20498  30.48103  13.65602 1S   33     1.00000
  281   18 ILE  HD1   -9.10173  30.40351  13.56937 1S   33     0.00000
  282   18 ILE  HD2  -10.53510  29.91728  14.55471 1S   33     0.00000
  283   18 ILE  HD3  -10.46446  31.55118  13.79612 1S   33     0.00000
  284   18 ILE  C    -11.31749  26.50844  10.70730 1S   33     1.00000
  285   18 ILE  O    -10.57855  26.25048   9.75962 1S   33     1.00000
  286   19 ILE  N    -11.89646  25.53791  11.44134 1S   34     1.00000
  287   19 ILE  HN   -12.51544  25.76261  12.19312 1S   34     0.00000
  288   19 ILE  CA   -11.58383  24.13785  11.29769 1S   34     1.00000
  289   19 ILE  HA   -10.50568  24.07628  11.23474 1S   34     0.00000
  290   19 ILE  CB   -12.01659  23.37217  12.55384 1S   34     1.00000
  291   19 ILE  HB   -11.99648  24.10048  13.39508 1S   34     0.00000
  292   19 ILE  CG2  -13.43885  22.79024  12.46242 1S   34     1.00000
  293   19 ILE  HG21 -13.45383  21.93283  11.75670 1S   34     0.00000
  294   19 ILE  HG22 -14.15443  23.55738  12.11508 1S   34     0.00000
  295   19 ILE  HG23 -13.78170  22.42298  13.45113 1S   34     0.00000
  296   19 ILE  CG1  -11.00492  22.29403  12.95442 1S   34     1.00000
  297   19 ILE  HG11  -9.98473  22.71744  12.82350 1S   34     0.00000
  298   19 ILE  HG12 -11.10475  21.41910  12.27722 1S   34     0.00000
  299   19 ILE  CD   -11.16475  21.85439  14.41866 1S   34     1.00000
  300   19 ILE  HD1  -12.22760  21.68586  14.68218 1S   34     0.00000
  301   19 ILE  HD2  -10.75421  22.63387  15.09638 1S   34     0.00000
  302   19 ILE  HD3  -10.62005  20.90613  14.60453 1S   34     0.00000
  303   19 ILE  C    -12.14731  23.56199  10.00855 1S   34     1.00000
  304   19 ILE  O    -11.57859  22.62010   9.45834 1S   34     1.00000
  305   20 ASN  N    -13.27311  24.12883   9.49609 1S   35     1.00000
  306   20 ASN  HN   -13.67502  24.93594   9.92343 1S   35     0.00000
  307   20 ASN  CA   -14.05427  23.52164   8.43514 1S   35     1.00000
  308   20 ASN  HA   -13.65657  22.53817   8.22218 1S   35     0.00000
  309   20 ASN  CB   -15.54778  23.37371   8.82034 1S   35     1.00000
  310   20 ASN  HB1  -16.14438  23.03135   7.94744 1S   35     0.00000
  311   20 ASN  HB2  -15.94895  24.35057   9.16021 1S   35     0.00000
  312   20 ASN  CG   -15.69116  22.31287   9.91937 1S   35     1.00000
  313   20 ASN  OD1  -15.03990  21.26140   9.87015 1S   35     1.00000
  314   20 ASN  ND2  -16.57178  22.58561  10.92367 1S   35     1.00000
  315   20 ASN  HD21 -17.05742  23.45986  10.93641 1S   35     0.00000
  316   20 ASN  HD22 -16.69876  21.92031  11.65792 1S   35     0.00000
  317   20 ASN  C    -13.99121  24.27034   7.12610 1S   35     1.00000
  318   20 ASN  O    -14.00037  23.62888   6.07689 1S   35     1.00000
  319   21 THR  N    -13.93761  25.62863   7.12370 1S   36     1.00000
  320   21 THR  HN   -13.91150  26.14584   7.97786 1S   36     0.00000
  321   21 THR  CA   -13.95847  26.43584   5.90560 1S   36     1.00000
  322   21 THR  HA   -14.83640  26.15359   5.34009 1S   36     0.00000
  323   21 THR  CB   -14.00401  27.94024   6.18530 1S   36     1.00000
  324   21 THR  HB   -13.13459  28.23532   6.81509 1S   36     0.00000
  325   21 THR  OG1  -15.18699  28.25857   6.90569 1S   36     1.00000
  326   21 THR  HG1  -14.98371  28.08198   7.82945 1S   36     0.00000
  327   21 THR  CG2  -13.98381  28.79270   4.89737 1S   36     1.00000
  328   21 THR  HG21 -14.77171  28.45680   4.19146 1S   36     0.00000
  329   21 THR  HG22 -12.99727  28.72600   4.39481 1S   36     0.00000
  330   21 THR  HG23 -14.15882  29.86261   5.14053 1S   36     0.00000
  331   21 THR  C    -12.73537  26.13365   5.07610 1S   36     1.00000
  332   21 THR  O    -11.64137  25.99282   5.61233 1S   36     1.00000
  333   22 PHE  N    -12.88847  26.00496   3.73676 1S   37     1.00000
  334   22 PHE  HN   -13.77846  26.09886   3.29793 1S   37     0.00000
  335   22 PHE  CA   -11.77313  25.75522   2.85449 1S   37     1.00000
  336   22 PHE  HA   -11.15648  24.98904   3.30580 1S   37     0.00000
  337   22 PHE  CB   -12.23102  25.26787   1.45321 1S   37     1.00000
  338   22 PHE  HB1  -12.92550  26.00649   0.99785 1S   37     0.00000
  339   22 PHE  HB2  -12.76436  24.29836   1.55231 1S   37     0.00000
  340   22 PHE  CG   -11.05968  25.05607   0.52751 1S   37     1.00000
  341   22 PHE  CD1  -10.85449  25.91765  -0.56421 1S   37     1.00000
  342   22 PHE  HD1  -11.55841  26.71327  -0.76045 1S   37     0.00000
  343   22 PHE  CE1   -9.73317  25.76725  -1.38722 1S   37     1.00000
  344   22 PHE  HE1   -9.58187  26.43518  -2.22244 1S   37     0.00000
  345   22 PHE  CZ    -8.80875  24.74996  -1.12473 1S   37     1.00000
  346   22 PHE  HZ    -7.94837  24.62622  -1.76520 1S   37     0.00000
  347   22 PHE  CD2  -10.11251  24.05476   0.79646 1S   37     1.00000
  348   22 PHE  HD2  -10.24176  23.40329   1.64814 1S   37     0.00000
  349   22 PHE  CE2   -8.99227  23.90110  -0.02646 1S   37     1.00000
  350   22 PHE  HE2   -8.27370  23.12413   0.18607 1S   37     0.00000
  351   22 PHE  C    -10.95995  27.02415   2.73144 1S   37     1.00000
  352   22 PHE  O    -11.48807  28.08550   2.40443 1S   37     1.00000
  353   23 TYR  N     -9.64523  26.91311   3.01591 1S   38     1.00000
  354   23 TYR  HN    -9.23939  26.04506   3.28890 1S   38     0.00000
  355   23 TYR  CA    -8.75990  28.04009   3.00108 1S   38     1.00000
  356   23 TYR  HA    -8.97341  28.64084   2.12689 1S   38     0.00000
  357   23 TYR  CB    -8.91211  28.85813   4.30575 1S   38     1.00000
  358   23 TYR  HB1   -8.62550  28.26060   5.19332 1S   38     0.00000
  359   23 TYR  HB2   -9.97446  29.16048   4.42666 1S   38     0.00000
  360   23 TYR  CG    -8.10023  30.10536   4.27910 1S   38     1.00000
  361   23 TYR  CD1   -8.45564  31.14893   3.41376 1S   38     1.00000
  362   23 TYR  HD1   -9.31892  31.04713   2.77369 1S   38     0.00000
  363   23 TYR  CE1   -7.69006  32.31491   3.37154 1S   38     1.00000
  364   23 TYR  HE1   -7.94558  33.09335   2.67391 1S   38     0.00000
  365   23 TYR  CZ    -6.59293  32.44813   4.22510 1S   38     1.00000
  366   23 TYR  OH    -5.79700  33.59106   4.18195 1S   38     1.00000
  367   23 TYR  HH    -6.29486  34.27497   3.71638 1S   38     0.00000
  368   23 TYR  CD2   -6.98335  30.24233   5.11733 1S   38     1.00000
  369   23 TYR  HD2   -6.69756  29.43757   5.77881 1S   38     0.00000
  370   23 TYR  CE2   -6.24769  31.42699   5.10892 1S   38     1.00000
  371   23 TYR  HE2   -5.41195  31.55021   5.77896 1S   38     0.00000
  372   23 TYR  C     -7.36969  27.47501   2.87743 1S   38     1.00000
  373   23 TYR  O     -6.88675  26.78773   3.77143 1S   38     1.00000
  374   24 SER  N     -6.68656  27.74020   1.74398 1S   39     1.00000
  375   24 SER  HN    -7.07614  28.30667   1.02206 1S   39     0.00000
  376   24 SER  CA    -5.42165  27.10736   1.43139 1S   39     1.00000
  377   24 SER  HA    -5.45798  26.08139   1.77311 1S   39     0.00000
  378   24 SER  CB    -5.12762  27.11348  -0.08278 1S   39     1.00000
  379   24 SER  HB1   -4.15249  26.62245  -0.29430 1S   39     0.00000
  380   24 SER  HB2   -5.09878  28.15617  -0.46654 1S   39     0.00000
  381   24 SER  OG    -6.13960  26.40167  -0.77824 1S   39     1.00000
  382   24 SER  HG1   -5.93759  26.48501  -1.71407 1S   39     0.00000
  383   24 SER  C     -4.24946  27.77717   2.09635 1S   39     1.00000
  384   24 SER  O     -3.19634  27.16257   2.24703 1S   39     1.00000
  385   25 ASN  N     -4.38815  29.05687   2.50311 1S   40     1.00000
  386   25 ASN  HN    -5.26007  29.53294   2.42089 1S   40     0.00000
  387   25 ASN  CA    -3.28733  29.84774   3.00411 1S   40     1.00000
  388   25 ASN  HA    -2.37049  29.50376   2.54367 1S   40     0.00000
  389   25 ASN  CB    -3.51445  31.32844   2.61460 1S   40     1.00000
  390   25 ASN  HB1   -4.44769  31.68596   3.08413 1S   40     0.00000
  391   25 ASN  HB2   -3.64482  31.39792   1.51353 1S   40     0.00000
  392   25 ASN  CG    -2.34393  32.22702   3.01735 1S   40     1.00000
  393   25 ASN  OD1   -1.18671  31.79218   3.04241 1S   40     1.00000
  394   25 ASN  ND2   -2.67301  33.50144   3.36438 1S   40     1.00000
  395   25 ASN  HD21  -3.62091  33.81365   3.26954 1S   40     0.00000
  396   25 ASN  HD22  -1.96884  34.11535   3.71579 1S   40     0.00000
  397   25 ASN  C     -3.17126  29.65901   4.50560 1S   40     1.00000
  398   25 ASN  O     -3.26780  30.59686   5.29312 1S   40     1.00000
  399   26 LYS  N     -2.93268  28.40562   4.93750 1S   41     1.00000
  400   26 LYS  HN    -2.79747  27.66370   4.28361 1S   41     0.00000
  401   26 LYS  CA    -2.96891  28.01729   6.32098 1S   41     1.00000
  402   26 LYS  HA    -3.85266  28.45213   6.76173 1S   41     0.00000
  403   26 LYS  CB    -3.05468  26.48802   6.47571 1S   41     1.00000
  404   26 LYS  HB1   -2.91261  26.20604   7.54307 1S   41     0.00000
  405   26 LYS  HB2   -2.24569  26.00871   5.88262 1S   41     0.00000
  406   26 LYS  CG    -4.41452  25.92723   6.03736 1S   41     1.00000
  407   26 LYS  HG1   -4.63509  26.23893   4.99411 1S   41     0.00000
  408   26 LYS  HG2   -5.20093  26.36067   6.69426 1S   41     0.00000
  409   26 LYS  CD    -4.45962  24.39762   6.13851 1S   41     1.00000
  410   26 LYS  HD1   -3.97435  24.09489   7.09427 1S   41     0.00000
  411   26 LYS  HD2   -3.85946  23.96487   5.30823 1S   41     0.00000
  412   26 LYS  CE    -5.86934  23.79844   6.12557 1S   41     1.00000
  413   26 LYS  HE1   -6.47193  24.20142   6.96709 1S   41     0.00000
  414   26 LYS  HE2   -5.81954  22.69286   6.21329 1S   41     0.00000
  415   26 LYS  NZ    -6.57157  24.12316   4.86884 1S   41     1.00000
  416   26 LYS  HZ1   -5.90311  24.12133   4.07359 1S   41     0.00000
  417   26 LYS  HZ2   -6.98871  25.07811   4.96449 1S   41     0.00000
  418   26 LYS  HZ3   -7.33468  23.43774   4.70189 1S   41     0.00000
  419   26 LYS  C     -1.78358  28.50658   7.10346 1S   41     1.00000
  420   26 LYS  O     -1.89941  28.64381   8.31666 1S   41     1.00000
  421   27 GLU  N     -0.64019  28.80566   6.43375 1S   42     1.00000
  422   27 GLU  HN    -0.62026  28.75004   5.43624 1S   42     0.00000
  423   27 GLU  CA     0.64367  29.10783   7.04297 1S   42     1.00000
  424   27 GLU  HA     0.92356  28.24235   7.62686 1S   42     0.00000
  425   27 GLU  CB     1.73585  29.36674   5.98524 1S   42     1.00000
  426   27 GLU  HB1    1.75445  28.48842   5.30716 1S   42     0.00000
  427   27 GLU  HB2    2.72442  29.41707   6.48887 1S   42     0.00000
  428   27 GLU  CG     1.54014  30.65782   5.16463 1S   42     1.00000
  429   27 GLU  HG1    1.59790  31.54778   5.82398 1S   42     0.00000
  430   27 GLU  HG2    0.54566  30.65109   4.67210 1S   42     0.00000
  431   27 GLU  CD     2.61874  30.75606   4.09747 1S   42     1.00000
  432   27 GLU  OE1    3.35991  31.77149   4.06722 1S   42     1.00000
  433   27 GLU  OE2    2.70670  29.80190   3.28236 1S   42     1.00000
  434   27 GLU  C      0.66230  30.30767   7.94845 1S   42     1.00000
  435   27 GLU  O      1.58555  30.46883   8.74680 1S   42     1.00000
  436   28 ILE  N     -0.37366  31.17313   7.84827 1S   43     1.00000
  437   28 ILE  HN    -1.10443  31.00270   7.19124 1S   43     0.00000
  438   28 ILE  CA    -0.53169  32.37258   8.62825 1S   43     1.00000
  439   28 ILE  HA     0.34644  32.98068   8.45811 1S   43     0.00000
  440   28 ILE  CB    -1.75770  33.17376   8.22277 1S   43     1.00000
  441   28 ILE  HB    -1.85127  34.05083   8.90547 1S   43     0.00000
  442   28 ILE  CG2   -1.52787  33.73235   6.80075 1S   43     1.00000
  443   28 ILE  HG21  -1.42588  32.90948   6.06293 1S   43     0.00000
  444   28 ILE  HG22  -0.60822  34.35391   6.77164 1S   43     0.00000
  445   28 ILE  HG23  -2.38924  34.36477   6.49992 1S   43     0.00000
  446   28 ILE  CG1   -3.07105  32.35713   8.31436 1S   43     1.00000
  447   28 ILE  HG11  -2.88486  31.34932   8.74216 1S   43     0.00000
  448   28 ILE  HG12  -3.46344  32.20489   7.28553 1S   43     0.00000
  449   28 ILE  CD    -4.14006  33.05051   9.16129 1S   43     1.00000
  450   28 ILE  HD1   -4.19234  34.12807   8.90915 1S   43     0.00000
  451   28 ILE  HD2   -3.89624  32.96461  10.24145 1S   43     0.00000
  452   28 ILE  HD3   -5.13563  32.59164   8.98182 1S   43     0.00000
  453   28 ILE  C     -0.60445  32.10055  10.10994 1S   43     1.00000
  454   28 ILE  O     -0.34106  33.00629  10.89157 1S   43     1.00000
  455   29 PHE  N     -0.90910  30.84352  10.53629 1S   44     1.00000
  456   29 PHE  HN    -1.10429  30.11934   9.87770 1S   44     0.00000
  457   29 PHE  CA    -0.99235  30.45322  11.92767 1S   44     1.00000
  458   29 PHE  HA    -1.76471  31.07285  12.34288 1S   44     0.00000
  459   29 PHE  CB    -1.40802  28.95641  12.13862 1S   44     1.00000
  460   29 PHE  HB1   -2.21796  28.69214  11.42580 1S   44     0.00000
  461   29 PHE  HB2   -1.80711  28.83690  13.16898 1S   44     0.00000
  462   29 PHE  CG    -0.27026  27.96823  11.97045 1S   44     1.00000
  463   29 PHE  CD1    0.54356  27.63450  13.06991 1S   44     1.00000
  464   29 PHE  HD1    0.31170  28.03348  14.04629 1S   44     0.00000
  465   29 PHE  CE1    1.69964  26.86553  12.89315 1S   44     1.00000
  466   29 PHE  HE1    2.34566  26.66356  13.73308 1S   44     0.00000
  467   29 PHE  CZ     2.02770  26.37212  11.62621 1S   44     1.00000
  468   29 PHE  HZ     2.91254  25.76943  11.49023 1S   44     0.00000
  469   29 PHE  CD2    0.07618  27.46696  10.70958 1S   44     1.00000
  470   29 PHE  HD2   -0.52185  27.70567   9.85647 1S   44     0.00000
  471   29 PHE  CE2    1.21196  26.67317  10.53276 1S   44     1.00000
  472   29 PHE  HE2    1.45644  26.30326   9.54975 1S   44     0.00000
  473   29 PHE  C      0.27328  30.76329  12.69316 1S   44     1.00000
  474   29 PHE  O      0.22801  31.16158  13.85334 1S   44     1.00000
  475   30 LEU  N      1.44056  30.56910  12.03635 1S   45     1.00000
  476   30 LEU  HN     1.44715  30.28497  11.07947 1S   45     0.00000
  477   30 LEU  CA     2.72234  30.62845  12.68120 1S   45     1.00000
  478   30 LEU  HA     2.62436  30.09534  13.61600 1S   45     0.00000
  479   30 LEU  CB     3.81597  29.96624  11.82147 1S   45     1.00000
  480   30 LEU  HB1    3.95461  30.54743  10.88507 1S   45     0.00000
  481   30 LEU  HB2    3.45840  28.95360  11.52973 1S   45     0.00000
  482   30 LEU  CG     5.17881  29.80481  12.52972 1S   45     1.00000
  483   30 LEU  HG     5.58739  30.82329  12.72142 1S   45     0.00000
  484   30 LEU  CD1    5.06314  29.08796  13.89030 1S   45     1.00000
  485   30 LEU  HD11   4.52529  28.12353  13.77410 1S   45     0.00000
  486   30 LEU  HD12   4.51432  29.71627  14.62303 1S   45     0.00000
  487   30 LEU  HD13   6.07242  28.88491  14.30436 1S   45     0.00000
  488   30 LEU  CD2    6.17901  29.08128  11.61536 1S   45     1.00000
  489   30 LEU  HD21   6.31131  29.63785  10.66430 1S   45     0.00000
  490   30 LEU  HD22   5.81963  28.05620  11.38299 1S   45     0.00000
  491   30 LEU  HD23   7.16337  29.01001  12.12300 1S   45     0.00000
  492   30 LEU  C      3.08883  32.05220  12.98536 1S   45     1.00000
  493   30 LEU  O      3.57658  32.34446  14.07240 1S   45     1.00000
  494   31 ARG  N      2.79243  32.98233  12.04653 1S   46     1.00000
  495   31 ARG  HN     2.40460  32.70385  11.17158 1S   46     0.00000
  496   31 ARG  CA     2.91874  34.41398  12.22958 1S   46     1.00000
  497   31 ARG  HA     3.96147  34.64483  12.40090 1S   46     0.00000
  498   31 ARG  CB     2.39652  35.16732  10.98284 1S   46     1.00000
  499   31 ARG  HB1    1.41517  34.73974  10.68956 1S   46     0.00000
  500   31 ARG  HB2    3.09877  34.95222  10.15169 1S   46     0.00000
  501   31 ARG  CG     2.23434  36.69717  11.13196 1S   46     1.00000
  502   31 ARG  HG1    3.23577  37.13655  11.33583 1S   46     0.00000
  503   31 ARG  HG2    1.58008  36.94278  11.99701 1S   46     0.00000
  504   31 ARG  CD     1.63607  37.37797   9.89162 1S   46     1.00000
  505   31 ARG  HD1    2.16642  37.04614   8.97745 1S   46     0.00000
  506   31 ARG  HD2    1.70593  38.48289   9.98194 1S   46     0.00000
  507   31 ARG  NE     0.18796  37.01287   9.78305 1S   46     1.00000
  508   31 ARG  HE    -0.33982  36.86540  10.62420 1S   46     0.00000
  509   31 ARG  CZ    -0.48632  36.98204   8.59938 1S   46     1.00000
  510   31 ARG  NH1    0.14014  37.20384   7.41486 1S   46     1.00000
  511   31 ARG  HH11   1.11913  37.39279   7.40367 1S   46     0.00000
  512   31 ARG  HH12  -0.37446  37.16448   6.55970 1S   46     0.00000
  513   31 ARG  NH2   -1.81984  36.72987   8.61444 1S   46     1.00000
  514   31 ARG  HH21  -2.28502  36.60919   9.49186 1S   46     0.00000
  515   31 ARG  HH22  -2.34538  36.75018   7.76671 1S   46     0.00000
  516   31 ARG  C      2.12594  34.89041  13.41733 1S   46     1.00000
  517   31 ARG  O      2.60999  35.69953  14.20481 1S   46     1.00000
  518   32 GLU  N      0.88360  34.38224  13.57319 1S   47     1.00000
  519   32 GLU  HN     0.51807  33.70855  12.93357 1S   47     0.00000
  520   32 GLU  CA    -0.01765  34.80485  14.61456 1S   47     1.00000
  521   32 GLU  HA    -0.03136  35.88547  14.60954 1S   47     0.00000
  522   32 GLU  CB    -1.45326  34.27944  14.38765 1S   47     1.00000
  523   32 GLU  HB1   -2.09670  34.59004  15.23924 1S   47     0.00000
  524   32 GLU  HB2   -1.44042  33.16708  14.36748 1S   47     0.00000
  525   32 GLU  CG    -2.11701  34.77132  13.08200 1S   47     1.00000
  526   32 GLU  HG1   -3.15959  34.39275  13.03075 1S   47     0.00000
  527   32 GLU  HG2   -1.56942  34.37393  12.21072 1S   47     0.00000
  528   32 GLU  CD    -2.13618  36.29228  12.97000 1S   47     1.00000
  529   32 GLU  OE1   -2.29198  36.96666  14.01960 1S   47     1.00000
  530   32 GLU  OE2   -1.99820  36.80110  11.82475 1S   47     1.00000
  531   32 GLU  C      0.45641  34.37270  15.97983 1S   47     1.00000
  532   32 GLU  O      0.40502  35.15379  16.92694 1S   47     1.00000
  533   33 LEU  N      0.96332  33.12639  16.11041 1S   48     1.00000
  534   33 LEU  HN     0.98650  32.49498  15.33680 1S   48     0.00000
  535   33 LEU  CA     1.46973  32.61054  17.36362 1S   48     1.00000
  536   33 LEU  HA     0.75596  32.86101  18.13549 1S   48     0.00000
  537   33 LEU  CB     1.65815  31.07746  17.33314 1S   48     1.00000
  538   33 LEU  HB1    2.12931  30.74110  18.28381 1S   48     0.00000
  539   33 LEU  HB2    2.34563  30.81173  16.49981 1S   48     0.00000
  540   33 LEU  CG     0.33636  30.29016  17.15914 1S   48     1.00000
  541   33 LEU  HG    -0.13903  30.61316  16.20602 1S   48     0.00000
  542   33 LEU  CD1    0.61351  28.78313  17.03532 1S   48     1.00000
  543   33 LEU  HD11   1.07403  28.40097  17.97056 1S   48     0.00000
  544   33 LEU  HD12   1.30667  28.58755  16.18982 1S   48     0.00000
  545   33 LEU  HD13  -0.33225  28.23036  16.85372 1S   48     0.00000
  546   33 LEU  CD2   -0.67588  30.56796  18.28755 1S   48     1.00000
  547   33 LEU  HD21  -1.03992  31.61559  18.24111 1S   48     0.00000
  548   33 LEU  HD22  -0.20436  30.39684  19.27830 1S   48     0.00000
  549   33 LEU  HD23  -1.55387  29.89473  18.19109 1S   48     0.00000
  550   33 LEU  C      2.77643  33.26174  17.75364 1S   48     1.00000
  551   33 LEU  O      3.00491  33.51787  18.93237 1S   48     1.00000
  552   34 ILE  N      3.65371  33.58766  16.77432 1S   49     1.00000
  553   34 ILE  HN     3.46832  33.35051  15.82134 1S   49     0.00000
  554   34 ILE  CA     4.90121  34.29536  17.00998 1S   49     1.00000
  555   34 ILE  HA     5.41467  33.79485  17.81969 1S   49     0.00000
  556   34 ILE  CB     5.81352  34.27372  15.78301 1S   49     1.00000
  557   34 ILE  HB     5.20580  34.51669  14.88119 1S   49     0.00000
  558   34 ILE  CG2    6.94382  35.32422  15.89282 1S   49     1.00000
  559   34 ILE  HG21   7.49047  35.20829  16.85168 1S   49     0.00000
  560   34 ILE  HG22   6.53158  36.35275  15.83499 1S   49     0.00000
  561   34 ILE  HG23   7.66740  35.21770  15.06004 1S   49     0.00000
  562   34 ILE  CG1    6.39299  32.84775  15.61005 1S   49     1.00000
  563   34 ILE  HG11   5.56509  32.10733  15.65946 1S   49     0.00000
  564   34 ILE  HG12   7.08205  32.63174  16.45576 1S   49     0.00000
  565   34 ILE  CD     7.13616  32.64470  14.28640 1S   49     1.00000
  566   34 ILE  HD1    8.06598  33.24974  14.25195 1S   49     0.00000
  567   34 ILE  HD2    6.48778  32.93983  13.43345 1S   49     0.00000
  568   34 ILE  HD3    7.41312  31.57595  14.16380 1S   49     0.00000
  569   34 ILE  C      4.62099  35.71140  17.46918 1S   49     1.00000
  570   34 ILE  O      5.29454  36.21753  18.36378 1S   49     1.00000
  571   35 SER  N      3.58868  36.37082  16.89437 1S   50     1.00000
  572   35 SER  HN     3.07157  35.95030  16.14988 1S   50     0.00000
  573   35 SER  CA     3.15037  37.69789  17.27689 1S   50     1.00000
  574   35 SER  HA     4.01063  38.35160  17.22807 1S   50     0.00000
  575   35 SER  CB     2.06814  38.22998  16.29925 1S   50     1.00000
  576   35 SER  HB1    1.22130  37.51615  16.23123 1S   50     0.00000
  577   35 SER  HB2    2.52308  38.32115  15.28871 1S   50     0.00000
  578   35 SER  OG     1.56983  39.51213  16.66661 1S   50     1.00000
  579   35 SER  HG1    0.94144  39.35575  17.38332 1S   50     0.00000
  580   35 SER  C      2.64139  37.70997  18.70509 1S   50     1.00000
  581   35 SER  O      2.95835  38.62221  19.46375 1S   50     1.00000
  582   36 ASN  N      1.87342  36.67343  19.11671 1S   51     1.00000
  583   36 ASN  HN     1.60481  35.95298  18.47974 1S   51     0.00000
  584   36 ASN  CA     1.37544  36.52801  20.47164 1S   51     1.00000
  585   36 ASN  HA     0.86326  37.44302  20.73946 1S   51     0.00000
  586   36 ASN  CB     0.42151  35.31803  20.62725 1S   51     1.00000
  587   36 ASN  HB1    0.18025  35.15436  21.70083 1S   51     0.00000
  588   36 ASN  HB2    0.90776  34.40205  20.22994 1S   51     0.00000
  589   36 ASN  CG    -0.89967  35.55994  19.88942 1S   51     1.00000
  590   36 ASN  OD1   -1.24232  36.69458  19.53161 1S   51     1.00000
  591   36 ASN  ND2   -1.67714  34.46049  19.68494 1S   51     1.00000
  592   36 ASN  HD21  -1.39251  33.57673  20.06387 1S   51     0.00000
  593   36 ASN  HD22  -2.55805  34.55796  19.22271 1S   51     0.00000
  594   36 ASN  C      2.50997  36.34453  21.45341 1S   51     1.00000
  595   36 ASN  O      2.50576  36.93713  22.52894 1S   51     1.00000
  596   37 SER  N      3.53546  35.54379  21.08997 1S   52     1.00000
  597   37 SER  HN     3.51716  35.04590  20.22401 1S   52     0.00000
  598   37 SER  CA     4.71105  35.32512  21.90439 1S   52     1.00000
  599   37 SER  HA     4.38442  34.99028  22.88009 1S   52     0.00000
  600   37 SER  CB     5.65269  34.27636  21.28706 1S   52     1.00000
  601   37 SER  HB1    6.60353  34.23182  21.85501 1S   52     0.00000
  602   37 SER  HB2    5.88811  34.53172  20.23307 1S   52     0.00000
  603   37 SER  OG     5.04453  32.99301  21.32161 1S   52     1.00000
  604   37 SER  HG1    4.96670  32.76543  22.25776 1S   52     0.00000
  605   37 SER  C      5.50337  36.59042  22.09774 1S   52     1.00000
  606   37 SER  O      5.93919  36.88241  23.20675 1S   52     1.00000
  607   38 SER  N      5.66863  37.39119  21.02196 1S   53     1.00000
  608   38 SER  HN     5.32061  37.10889  20.12842 1S   53     0.00000
  609   38 SER  CA     6.32987  38.67692  21.04333 1S   53     1.00000
  610   38 SER  HA     7.33429  38.52031  21.41168 1S   53     0.00000
  611   38 SER  CB     6.40754  39.27709  19.62196 1S   53     1.00000
  612   38 SER  HB1    5.39141  39.43326  19.20198 1S   53     0.00000
  613   38 SER  HB2    6.94899  38.56198  18.96682 1S   53     0.00000
  614   38 SER  OG     7.11314  40.51024  19.60501 1S   53     1.00000
  615   38 SER  HG1    6.46550  41.18059  19.86392 1S   53     0.00000
  616   38 SER  C      5.63283  39.64677  21.97314 1S   53     1.00000
  617   38 SER  O      6.29181  40.34305  22.73972 1S   53     1.00000
  618   39 ASP  N      4.28020  39.68601  21.94741 1S   54     1.00000
  619   39 ASP  HN     3.76547  39.13417  21.29269 1S   54     0.00000
  620   39 ASP  CA     3.47495  40.52882  22.80857 1S   54     1.00000
  621   39 ASP  HA     3.82314  41.54761  22.70043 1S   54     0.00000
  622   39 ASP  CB     1.96398  40.44546  22.46605 1S   54     1.00000
  623   39 ASP  HB1    1.36215  40.95972  23.24718 1S   54     0.00000
  624   39 ASP  HB2    1.65209  39.38057  22.42825 1S   54     0.00000
  625   39 ASP  CG     1.61886  41.09697  21.12496 1S   54     1.00000
  626   39 ASP  OD1    2.49637  41.74683  20.50163 1S   54     1.00000
  627   39 ASP  OD2    0.43584  40.95657  20.71468 1S   54     1.00000
  628   39 ASP  C      3.63368  40.14290  24.26480 1S   54     1.00000
  629   39 ASP  O      3.68323  41.00450  25.13798 1S   54     1.00000
  630   40 ALA  N      3.74331  38.83046  24.56715 1S   55     1.00000
  631   40 ALA  HN     3.69297  38.13348  23.85341 1S   55     0.00000
  632   40 ALA  CA     3.91924  38.33902  25.91561 1S   55     1.00000
  633   40 ALA  HA     3.21320  38.84936  26.55204 1S   55     0.00000
  634   40 ALA  CB     3.65610  36.82543  25.99443 1S   55     1.00000
  635   40 ALA  HB1    4.36423  36.26240  25.35008 1S   55     0.00000
  636   40 ALA  HB2    2.62367  36.60493  25.64672 1S   55     0.00000
  637   40 ALA  HB3    3.75201  36.46529  27.03948 1S   55     0.00000
  638   40 ALA  C      5.29357  38.64344  26.45946 1S   55     1.00000
  639   40 ALA  O      5.44524  38.93382  27.64501 1S   55     1.00000
  640   41 LEU  N      6.32520  38.61672  25.58877 1S   56     1.00000
  641   41 LEU  HN     6.17856  38.34589  24.63821 1S   56     0.00000
  642   41 LEU  CA     7.68811  38.95777  25.92712 1S   56     1.00000
  643   41 LEU  HA     7.94658  38.44505  26.84077 1S   56     0.00000
  644   41 LEU  CB     8.66348  38.53389  24.81541 1S   56     1.00000
  645   41 LEU  HB1    9.66932  38.97643  24.98784 1S   56     0.00000
  646   41 LEU  HB2    8.28151  38.91590  23.84335 1S   56     0.00000
  647   41 LEU  CG     8.82776  37.00448  24.72797 1S   56     1.00000
  648   41 LEU  HG     7.83113  36.53339  24.89167 1S   56     0.00000
  649   41 LEU  CD1    9.31703  36.56894  23.34254 1S   56     1.00000
  650   41 LEU  HD11  10.31977  36.99576  23.13757 1S   56     0.00000
  651   41 LEU  HD12   8.61356  36.90872  22.55409 1S   56     0.00000
  652   41 LEU  HD13   9.39013  35.46205  23.30421 1S   56     0.00000
  653   41 LEU  CD2    9.78271  36.48278  25.80793 1S   56     1.00000
  654   41 LEU  HD21   9.48799  36.84005  26.81526 1S   56     0.00000
  655   41 LEU  HD22  10.80992  36.83691  25.59742 1S   56     0.00000
  656   41 LEU  HD23   9.79058  35.37346  25.80701 1S   56     0.00000
  657   41 LEU  C      7.83466  40.43503  26.17879 1S   56     1.00000
  658   41 LEU  O      8.50454  40.83038  27.13026 1S   56     1.00000
  659   42 ASP  N      7.16329  41.28594  25.36164 1S   57     1.00000
  660   42 ASP  HN     6.67892  40.94004  24.55859 1S   57     0.00000
  661   42 ASP  CA     7.05700  42.71985  25.56515 1S   57     1.00000
  662   42 ASP  HA     8.04667  43.14840  25.53552 1S   57     0.00000
  663   42 ASP  CB     6.12293  43.40885  24.53056 1S   57     1.00000
  664   42 ASP  HB1    5.82094  44.41679  24.88906 1S   57     0.00000
  665   42 ASP  HB2    5.20398  42.80343  24.39847 1S   57     0.00000
  666   42 ASP  CG     6.78277  43.60600  23.16831 1S   57     1.00000
  667   42 ASP  OD1    8.01635  43.40256  23.05532 1S   57     1.00000
  668   42 ASP  OD2    6.05640  44.00970  22.22183 1S   57     1.00000
  669   42 ASP  C      6.49724  43.03246  26.92251 1S   57     1.00000
  670   42 ASP  O      6.98949  43.92029  27.61233 1S   57     1.00000
  671   43 LYS  N      5.46042  42.28853  27.34881 1S   58     1.00000
  672   43 LYS  HN     5.08731  41.54820  26.79294 1S   58     0.00000
  673   43 LYS  CA     4.76493  42.57481  28.56997 1S   58     1.00000
  674   43 LYS  HA     4.53584  43.63216  28.55864 1S   58     0.00000
  675   43 LYS  CB     3.43539  41.81557  28.64465 1S   58     1.00000
  676   43 LYS  HB1    3.59932  40.73031  28.81761 1S   58     0.00000
  677   43 LYS  HB2    2.92804  41.92370  27.65800 1S   58     0.00000
  678   43 LYS  CG     2.50618  42.40200  29.70754 1S   58     1.00000
  679   43 LYS  HG1    2.54822  43.51342  29.65622 1S   58     0.00000
  680   43 LYS  HG2    2.85877  42.10512  30.71748 1S   58     0.00000
  681   43 LYS  CD     1.05569  41.96625  29.50627 1S   58     1.00000
  682   43 LYS  HD1    1.01173  40.85458  29.48970 1S   58     0.00000
  683   43 LYS  HD2    0.70655  42.34104  28.51744 1S   58     0.00000
  684   43 LYS  CE     0.14889  42.51069  30.60597 1S   58     1.00000
  685   43 LYS  HE1    0.11355  43.62003  30.57538 1S   58     0.00000
  686   43 LYS  HE2    0.51363  42.18230  31.60363 1S   58     0.00000
  687   43 LYS  NZ    -1.22724  42.00138  30.44085 1S   58     1.00000
  688   43 LYS  HZ1   -1.21934  40.96820  30.59491 1S   58     0.00000
  689   43 LYS  HZ2   -1.57971  42.21408  29.48438 1S   58     0.00000
  690   43 LYS  HZ3   -1.84466  42.44998  31.15060 1S   58     0.00000
  691   43 LYS  C      5.60426  42.30071  29.79110 1S   58     1.00000
  692   43 LYS  O      5.68131  43.14550  30.67790 1S   58     1.00000
  693   44 ILE  N      6.29912  41.13800  29.85954 1S   59     1.00000
  694   44 ILE  HN     6.24829  40.45150  29.13679 1S   59     0.00000
  695   44 ILE  CA     7.13638  40.82098  31.00168 1S   59     1.00000
  696   44 ILE  HA     6.53610  41.05332  31.86939 1S   59     0.00000
  697   44 ILE  CB     7.52813  39.34821  31.09147 1S   59     1.00000
  698   44 ILE  HB     6.58742  38.75957  31.01292 1S   59     0.00000
  699   44 ILE  CG2    8.42782  38.90866  29.91520 1S   59     1.00000
  700   44 ILE  HG21   9.39947  39.44428  29.93068 1S   59     0.00000
  701   44 ILE  HG22   7.92421  39.10431  28.94819 1S   59     0.00000
  702   44 ILE  HG23   8.63853  37.82034  29.98358 1S   59     0.00000
  703   44 ILE  CG1    8.15985  38.98777  32.45854 1S   59     1.00000
  704   44 ILE  HG11   9.14974  39.48127  32.55962 1S   59     0.00000
  705   44 ILE  HG12   8.33922  37.89432  32.46701 1S   59     0.00000
  706   44 ILE  CD     7.29040  39.34297  33.66823 1S   59     1.00000
  707   44 ILE  HD1    6.23145  39.07029  33.48270 1S   59     0.00000
  708   44 ILE  HD2    7.34220  40.43238  33.88198 1S   59     0.00000
  709   44 ILE  HD3    7.64178  38.79290  34.56557 1S   59     0.00000
  710   44 ILE  C      8.35807  41.70971  31.06281 1S   59     1.00000
  711   44 ILE  O      8.80697  42.08146  32.14515 1S   59     1.00000
  712   45 ARG  N      8.89712  42.12189  29.89152 1S   60     1.00000
  713   45 ARG  HN     8.52912  41.80933  29.01693 1S   60     0.00000
  714   45 ARG  CA    10.02611  43.01629  29.81101 1S   60     1.00000
  715   45 ARG  HA    10.81997  42.60388  30.41857 1S   60     0.00000
  716   45 ARG  CB    10.52755  43.17494  28.36328 1S   60     1.00000
  717   45 ARG  HB1    9.70743  43.60658  27.74992 1S   60     0.00000
  718   45 ARG  HB2   10.74838  42.16704  27.95045 1S   60     0.00000
  719   45 ARG  CG    11.79734  44.04072  28.25691 1S   60     1.00000
  720   45 ARG  HG1   12.59818  43.57397  28.87289 1S   60     0.00000
  721   45 ARG  HG2   11.59319  45.04870  28.68196 1S   60     0.00000
  722   45 ARG  CD    12.32300  44.23586  26.83186 1S   60     1.00000
  723   45 ARG  HD1   12.70145  43.27979  26.41116 1S   60     0.00000
  724   45 ARG  HD2   13.13277  44.99855  26.83694 1S   60     0.00000
  725   45 ARG  NE    11.18623  44.71225  25.98207 1S   60     1.00000
  726   45 ARG  HE    10.25642  44.47582  26.26060 1S   60     0.00000
  727   45 ARG  CZ    11.35102  45.30150  24.76663 1S   60     1.00000
  728   45 ARG  NH1   12.58443  45.62887  24.30588 1S   60     1.00000
  729   45 ARG  HH11  12.67869  46.03147  23.39697 1S   60     0.00000
  730   45 ARG  HH12  13.38426  45.45906  24.87678 1S   60     0.00000
  731   45 ARG  NH2   10.25979  45.55745  23.99752 1S   60     1.00000
  732   45 ARG  HH21   9.35077  45.29929  24.32455 1S   60     0.00000
  733   45 ARG  HH22  10.37969  45.95295  23.08794 1S   60     0.00000
  734   45 ARG  C      9.66463  44.38169  30.34498 1S   60     1.00000
  735   45 ARG  O     10.42611  44.97698  31.10135 1S   60     1.00000
  736   46 TYR  N      8.46359  44.89214  29.99166 1S   61     1.00000
  737   46 TYR  HN     7.86264  44.39266  29.36923 1S   61     0.00000
  738   46 TYR  CA     7.94088  46.15433  30.46480 1S   61     1.00000
  739   46 TYR  HA     8.66426  46.92018  30.22017 1S   61     0.00000
  740   46 TYR  CB     6.59305  46.48358  29.75874 1S   61     1.00000
  741   46 TYR  HB1    5.91423  45.60632  29.81724 1S   61     0.00000
  742   46 TYR  HB2    6.78410  46.69684  28.68562 1S   61     0.00000
  743   46 TYR  CG     5.88440  47.67792  30.34670 1S   61     1.00000
  744   46 TYR  CD1    4.75195  47.48143  31.15489 1S   61     1.00000
  745   46 TYR  HD1    4.38073  46.48067  31.32286 1S   61     0.00000
  746   46 TYR  CE1    4.11745  48.56638  31.76753 1S   61     1.00000
  747   46 TYR  HE1    3.25423  48.39798  32.39494 1S   61     0.00000
  748   46 TYR  CZ     4.61307  49.86220  31.57932 1S   61     1.00000
  749   46 TYR  OH     3.98105  50.95034  32.21733 1S   61     1.00000
  750   46 TYR  HH     4.52329  51.72943  32.07793 1S   61     0.00000
  751   46 TYR  CD2    6.37655  48.98052  30.16273 1S   61     1.00000
  752   46 TYR  HD2    7.25703  49.14289  29.55852 1S   61     0.00000
  753   46 TYR  CE2    5.74321  50.07026  30.77565 1S   61     1.00000
  754   46 TYR  HE2    6.13446  51.06652  30.63087 1S   61     0.00000
  755   46 TYR  C      7.78611  46.13443  31.97191 1S   61     1.00000
  756   46 TYR  O      8.23293  47.05618  32.64979 1S   61     1.00000
  757   47 GLU  N      7.16677  45.07326  32.53284 1S   62     1.00000
  758   47 GLU  HN     6.81774  44.32068  31.97579 1S   62     0.00000
  759   47 GLU  CA     6.90023  44.98239  33.95009 1S   62     1.00000
  760   47 GLU  HA     6.41534  45.90022  34.25284 1S   62     0.00000
  761   47 GLU  CB     5.95577  43.81717  34.28090 1S   62     1.00000
  762   47 GLU  HB1    5.85435  43.73401  35.38626 1S   62     0.00000
  763   47 GLU  HB2    6.37508  42.86214  33.89291 1S   62     0.00000
  764   47 GLU  CG     4.56101  44.06338  33.68707 1S   62     1.00000
  765   47 GLU  HG1    4.61269  44.07109  32.58021 1S   62     0.00000
  766   47 GLU  HG2    4.18506  45.05536  34.01780 1S   62     0.00000
  767   47 GLU  CD     3.56906  42.99647  34.12027 1S   62     1.00000
  768   47 GLU  OE1    3.89858  42.17204  35.01333 1S   62     1.00000
  769   47 GLU  OE2    2.44537  43.00562  33.55431 1S   62     1.00000
  770   47 GLU  C      8.15298  44.83813  34.77151 1S   62     1.00000
  771   47 GLU  O      8.19311  45.27493  35.92012 1S   62     1.00000
  772   48 SER  N      9.22334  44.25736  34.18340 1S   63     1.00000
  773   48 SER  HN     9.15963  43.88991  33.25730 1S   63     0.00000
  774   48 SER  CA    10.49321  44.07959  34.84738 1S   63     1.00000
  775   48 SER  HA    10.26982  43.63193  35.79875 1S   63     0.00000
  776   48 SER  CB    11.42696  43.09268  34.11055 1S   63     1.00000
  777   48 SER  HB1   10.85805  42.17246  33.85632 1S   63     0.00000
  778   48 SER  HB2   12.26084  42.80708  34.78850 1S   63     0.00000
  779   48 SER  OG    11.99700  43.62618  32.91942 1S   63     1.00000
  780   48 SER  HG1   11.26615  43.93361  32.37177 1S   63     0.00000
  781   48 SER  C     11.22187  45.38115  35.10069 1S   63     1.00000
  782   48 SER  O     12.09556  45.44901  35.96142 1S   63     1.00000
  783   49 LEU  N     10.86627  46.45643  34.35850 1S   64     1.00000
  784   49 LEU  HN    10.15135  46.38997  33.66493 1S   64     0.00000
  785   49 LEU  CA    11.49438  47.75123  34.48610 1S   64     1.00000
  786   49 LEU  HA    12.56376  47.60107  34.45672 1S   64     0.00000
  787   49 LEU  CB    11.08028  48.71980  33.35135 1S   64     1.00000
  788   49 LEU  HB1   11.52573  49.72149  33.54182 1S   64     0.00000
  789   49 LEU  HB2    9.97446  48.83701  33.35602 1S   64     0.00000
  790   49 LEU  CG    11.52185  48.27387  31.93608 1S   64     1.00000
  791   49 LEU  HG    11.02946  47.30146  31.71089 1S   64     0.00000
  792   49 LEU  CD1   11.04134  49.27941  30.87345 1S   64     1.00000
  793   49 LEU  HD11  11.49042  50.27795  31.06007 1S   64     0.00000
  794   49 LEU  HD12   9.93533  49.37448  30.90349 1S   64     0.00000
  795   49 LEU  HD13  11.34038  48.94089  29.85880 1S   64     0.00000
  796   49 LEU  CD2   13.04457  48.05899  31.83535 1S   64     1.00000
  797   49 LEU  HD21  13.36064  47.18620  32.44437 1S   64     0.00000
  798   49 LEU  HD22  13.58355  48.96046  32.19644 1S   64     0.00000
  799   49 LEU  HD23  13.33885  47.86837  30.78199 1S   64     0.00000
  800   49 LEU  C     11.17683  48.39757  35.81439 1S   64     1.00000
  801   49 LEU  O     12.00839  49.12019  36.36113 1S   64     1.00000
  802   50 THR  N      9.97244  48.13367  36.37308 1S   65     1.00000
  803   50 THR  HN     9.30940  47.54207  35.92000 1S   65     0.00000
  804   50 THR  CA     9.55958  48.67338  37.65281 1S   65     1.00000
  805   50 THR  HA    10.22885  49.47443  37.93406 1S   65     0.00000
  806   50 THR  CB     8.15741  49.26166  37.63419 1S   65     1.00000
  807   50 THR  HB     7.84513  49.55380  38.66299 1S   65     0.00000
  808   50 THR  OG1    7.20198  48.34595  37.10946 1S   65     1.00000
  809   50 THR  HG1    6.35079  48.78236  37.20289 1S   65     0.00000
  810   50 THR  CG2    8.17816  50.52991  36.75778 1S   65     1.00000
  811   50 THR  HG21   8.47341  50.29034  35.71491 1S   65     0.00000
  812   50 THR  HG22   8.90389  51.26461  37.16391 1S   65     0.00000
  813   50 THR  HG23   7.17455  51.00480  36.73926 1S   65     0.00000
  814   50 THR  C      9.66579  47.63464  38.74380 1S   65     1.00000
  815   50 THR  O      9.71273  47.99438  39.91823 1S   65     1.00000
  816   51 ASP  N      9.71572  46.32841  38.39942 1S   66     1.00000
  817   51 ASP  HN     9.66372  46.03051  37.44848 1S   66     0.00000
  818   51 ASP  CA     9.87548  45.28591  39.38717 1S   66     1.00000
  819   51 ASP  HA    10.29153  45.69490  40.29651 1S   66     0.00000
  820   51 ASP  CB     8.51802  44.62498  39.75439 1S   66     1.00000
  821   51 ASP  HB1    8.06414  44.16780  38.85315 1S   66     0.00000
  822   51 ASP  HB2    7.82455  45.41834  40.10811 1S   66     0.00000
  823   51 ASP  CG     8.63939  43.57705  40.86783 1S   66     1.00000
  824   51 ASP  OD1    9.75840  43.39754  41.41981 1S   66     1.00000
  825   51 ASP  OD2    7.59963  42.93929  41.18034 1S   66     1.00000
  826   51 ASP  C     10.84114  44.27462  38.80441 1S   66     1.00000
  827   51 ASP  O     10.40122  43.37789  38.08872 1S   66     1.00000
  828   52 PRO  N     12.14542  44.33405  39.08043 1S   67     1.00000
  829   52 PRO  CD    12.79043  45.48318  39.71948 1S   67     1.00000
  830   52 PRO  HD1   12.77854  45.32384  40.81657 1S   67     0.00000
  831   52 PRO  HD2   12.28715  46.44213  39.47177 1S   67     0.00000
  832   52 PRO  CA    13.11864  43.44470  38.45799 1S   67     1.00000
  833   52 PRO  HA    12.96359  43.47637  37.38846 1S   67     0.00000
  834   52 PRO  CB    14.48505  44.00902  38.88123 1S   67     1.00000
  835   52 PRO  HB1   15.24337  43.88597  38.08111 1S   67     0.00000
  836   52 PRO  HB2   14.85181  43.52048  39.81139 1S   67     0.00000
  837   52 PRO  CG    14.21995  45.48580  39.18715 1S   67     1.00000
  838   52 PRO  HG1   14.93961  45.90094  39.92114 1S   67     0.00000
  839   52 PRO  HG2   14.25920  46.07884  38.24742 1S   67     0.00000
  840   52 PRO  C     12.99068  42.01092  38.92009 1S   67     1.00000
  841   52 PRO  O     13.52051  41.12962  38.24590 1S   67     1.00000
  842   53 SER  N     12.28741  41.74989  40.05047 1S   68     1.00000
  843   53 SER  HN    11.87453  42.49344  40.57155 1S   68     0.00000
  844   53 SER  CA    12.12741  40.42210  40.61235 1S   68     1.00000
  845   53 SER  HA    13.10879  39.96813  40.62647 1S   68     0.00000
  846   53 SER  CB    11.59778  40.43023  42.07363 1S   68     1.00000
  847   53 SER  HB1   12.20461  41.13276  42.68175 1S   68     0.00000
  848   53 SER  HB2   11.71889  39.41557  42.51066 1S   68     0.00000
  849   53 SER  OG    10.22148  40.79287  42.17763 1S   68     1.00000
  850   53 SER  HG1   10.14874  41.71988  41.91170 1S   68     0.00000
  851   53 SER  C     11.22874  39.55065  39.76577 1S   68     1.00000
  852   53 SER  O     11.19889  38.33304  39.92351 1S   68     1.00000
  853   54 LYS  N     10.48316  40.16044  38.81686 1S   69     1.00000
  854   54 LYS  HN    10.48913  41.15489  38.72622 1S   69     0.00000
  855   54 LYS  CA     9.63721  39.45634  37.88523 1S   69     1.00000
  856   54 LYS  HA     8.99315  38.80436  38.45933 1S   69     0.00000
  857   54 LYS  CB     8.74720  40.43316  37.09430 1S   69     1.00000
  858   54 LYS  HB1    8.11943  39.85874  36.38023 1S   69     0.00000
  859   54 LYS  HB2    9.37078  41.14663  36.51093 1S   69     0.00000
  860   54 LYS  CG     7.81704  41.21678  38.02740 1S   69     1.00000
  861   54 LYS  HG1    8.29014  42.18419  38.28232 1S   69     0.00000
  862   54 LYS  HG2    7.68520  40.64856  38.97597 1S   69     0.00000
  863   54 LYS  CD     6.42678  41.45912  37.43890 1S   69     1.00000
  864   54 LYS  HD1    5.97186  40.46374  37.26823 1S   69     0.00000
  865   54 LYS  HD2    6.52069  41.97250  36.45890 1S   69     0.00000
  866   54 LYS  CE     5.53268  42.26837  38.38195 1S   69     1.00000
  867   54 LYS  HE1    5.91133  43.30676  38.46976 1S   69     0.00000
  868   54 LYS  HE2    5.51400  41.80543  39.39127 1S   69     0.00000
  869   54 LYS  NZ     4.13957  42.32631  37.88823 1S   69     1.00000
  870   54 LYS  HZ1    3.65257  41.43410  38.11240 1S   69     0.00000
  871   54 LYS  HZ2    4.13728  42.47024  36.85308 1S   69     0.00000
  872   54 LYS  HZ3    3.64145  43.11327  38.35033 1S   69     0.00000
  873   54 LYS  C     10.41897  38.59573  36.91515 1S   69     1.00000
  874   54 LYS  O      9.85674  37.69857  36.29075 1S   69     1.00000
  875   55 LEU  N     11.74627  38.82718  36.79098 1S   70     1.00000
  876   55 LEU  HN    12.18784  39.57070  37.29040 1S   70     0.00000
  877   55 LEU  CA    12.61633  38.02112  35.96752 1S   70     1.00000
  878   55 LEU  HA    12.02570  37.43671  35.27795 1S   70     0.00000
  879   55 LEU  CB    13.60234  38.89124  35.16531 1S   70     1.00000
  880   55 LEU  HB1   14.31627  38.24796  34.60557 1S   70     0.00000
  881   55 LEU  HB2   14.18907  39.51813  35.87233 1S   70     0.00000
  882   55 LEU  CG    12.91158  39.81410  34.14121 1S   70     1.00000
  883   55 LEU  HG    12.23987  40.49843  34.70642 1S   70     0.00000
  884   55 LEU  CD1   13.95903  40.67438  33.41734 1S   70     1.00000
  885   55 LEU  HD11  14.59470  40.02975  32.77986 1S   70     0.00000
  886   55 LEU  HD12  14.60227  41.20272  34.15310 1S   70     0.00000
  887   55 LEU  HD13  13.46497  41.42605  32.76845 1S   70     0.00000
  888   55 LEU  CD2   12.04670  39.03852  33.12794 1S   70     1.00000
  889   55 LEU  HD21  11.16547  38.58340  33.62694 1S   70     0.00000
  890   55 LEU  HD22  12.64316  38.23066  32.65393 1S   70     0.00000
  891   55 LEU  HD23  11.67851  39.72088  32.33336 1S   70     0.00000
  892   55 LEU  C     13.41909  37.03693  36.78004 1S   70     1.00000
  893   55 LEU  O     14.34244  36.41928  36.25365 1S   70     1.00000
  894   56 ASP  N     13.06905  36.80556  38.06883 1S   71     1.00000
  895   56 ASP  HN    12.35057  37.33460  38.51706 1S   71     0.00000
  896   56 ASP  CA    13.71022  35.79244  38.89460 1S   71     1.00000
  897   56 ASP  HA    14.78167  35.90755  38.80276 1S   71     0.00000
  898   56 ASP  CB    13.29837  35.89043  40.38761 1S   71     1.00000
  899   56 ASP  HB1   13.65032  34.99902  40.95051 1S   71     0.00000
  900   56 ASP  HB2   12.19209  35.93758  40.46669 1S   71     0.00000
  901   56 ASP  CG    13.89750  37.12775  41.06129 1S   71     1.00000
  902   56 ASP  OD1   14.75559  37.81042  40.44405 1S   71     1.00000
  903   56 ASP  OD2   13.49929  37.40139  42.22415 1S   71     1.00000
  904   56 ASP  C     13.36961  34.40225  38.40221 1S   71     1.00000
  905   56 ASP  O     14.12015  33.45195  38.61386 1S   71     1.00000
  906   57 SER  N     12.23446  34.27577  37.68631 1S   72     1.00000
  907   57 SER  HN    11.62660  35.05716  37.56037 1S   72     0.00000
  908   57 SER  CA    11.78488  33.06759  37.04294 1S   72     1.00000
  909   57 SER  HA    12.05737  32.22290  37.65753 1S   72     0.00000
  910   57 SER  CB    10.25032  33.10559  36.90837 1S   72     1.00000
  911   57 SER  HB1    9.79658  33.02841  37.92037 1S   72     0.00000
  912   57 SER  HB2    9.87610  32.25934  36.29738 1S   72     0.00000
  913   57 SER  OG     9.83199  34.33884  36.33445 1S   72     1.00000
  914   57 SER  HG1    9.00630  34.57234  36.77842 1S   72     0.00000
  915   57 SER  C     12.40414  32.86107  35.67135 1S   72     1.00000
  916   57 SER  O     12.06076  31.89681  34.98982 1S   72     1.00000
  917   58 GLY  N     13.34105  33.74013  35.23736 1S   73     1.00000
  918   58 GLY  HN    13.62037  34.52070  35.79510 1S   73     0.00000
  919   58 GLY  CA    14.05457  33.56016  33.99211 1S   73     1.00000
  920   58 GLY  HA1   13.44028  32.99580  33.30642 1S   73     0.00000
  921   58 GLY  HA2   14.99549  33.08258  34.22500 1S   73     0.00000
  922   58 GLY  C     14.32600  34.89234  33.35996 1S   73     1.00000
  923   58 GLY  O     13.41659  35.68147  33.12480 1S   73     1.00000
  924   59 LYS  N     15.60498  35.17845  33.04393 1S   74     1.00000
  925   59 LYS  HN    16.33908  34.52254  33.20861 1S   74     0.00000
  926   59 LYS  CA    16.02085  36.45085  32.49716 1S   74     1.00000
  927   59 LYS  HA    15.32861  37.21193  32.82895 1S   74     0.00000
  928   59 LYS  CB    17.42531  36.81712  33.05163 1S   74     1.00000
  929   59 LYS  HB1   18.09140  35.93269  32.93335 1S   74     0.00000
  930   59 LYS  HB2   17.31308  36.99888  34.14419 1S   74     0.00000
  931   59 LYS  CG    18.15123  38.02717  32.43035 1S   74     1.00000
  932   59 LYS  HG1   18.50018  37.70254  31.42406 1S   74     0.00000
  933   59 LYS  HG2   19.05652  38.25939  33.03376 1S   74     0.00000
  934   59 LYS  CD    17.32210  39.31287  32.26422 1S   74     1.00000
  935   59 LYS  HD1   17.30176  39.89867  33.20676 1S   74     0.00000
  936   59 LYS  HD2   16.27223  39.02944  32.04915 1S   74     0.00000
  937   59 LYS  CE    17.83990  40.16537  31.09444 1S   74     1.00000
  938   59 LYS  HE1   18.34483  39.51804  30.34443 1S   74     0.00000
  939   59 LYS  HE2   18.55486  40.93454  31.44991 1S   74     0.00000
  940   59 LYS  NZ    16.72805  40.84141  30.38306 1S   74     1.00000
  941   59 LYS  HZ1   16.21833  41.46841  31.03657 1S   74     0.00000
  942   59 LYS  HZ2   16.07598  40.11656  30.01646 1S   74     0.00000
  943   59 LYS  HZ3   17.10928  41.39463  29.58932 1S   74     0.00000
  944   59 LYS  C     15.96899  36.43441  30.97806 1S   74     1.00000
  945   59 LYS  O     15.76524  37.46486  30.33681 1S   74     1.00000
  946   60 GLU  N     16.12345  35.25688  30.34358 1S   75     1.00000
  947   60 GLU  HN    16.29955  34.41308  30.85219 1S   75     0.00000
  948   60 GLU  CA    16.18469  35.13612  28.90701 1S   75     1.00000
  949   60 GLU  HA    16.85902  35.89988  28.54758 1S   75     0.00000
  950   60 GLU  CB    16.72500  33.76264  28.44727 1S   75     1.00000
  951   60 GLU  HB1   16.94871  33.83964  27.36033 1S   75     0.00000
  952   60 GLU  HB2   15.95278  32.97141  28.57115 1S   75     0.00000
  953   60 GLU  CG    18.02232  33.32180  29.16048 1S   75     1.00000
  954   60 GLU  HG1   18.64703  34.20037  29.42062 1S   75     0.00000
  955   60 GLU  HG2   18.60475  32.68199  28.46090 1S   75     0.00000
  956   60 GLU  CD    17.72621  32.49427  30.41639 1S   75     1.00000
  957   60 GLU  OE1   17.80064  31.24167  30.31408 1S   75     1.00000
  958   60 GLU  OE2   17.41872  33.08830  31.48408 1S   75     1.00000
  959   60 GLU  C     14.82258  35.35479  28.29360 1S   75     1.00000
  960   60 GLU  O     13.83070  34.82451  28.78491 1S   75     1.00000
  961   61 LEU  N     14.75057  36.17564  27.22158 1S   76     1.00000
  962   61 LEU  HN    15.57297  36.60476  26.84983 1S   76     0.00000
  963   61 LEU  CA    13.51642  36.53423  26.56124 1S   76     1.00000
  964   61 LEU  HA    12.68288  36.01160  26.99974 1S   76     0.00000
  965   61 LEU  CB    13.23457  38.05537  26.61412 1S   76     1.00000
  966   61 LEU  HB1   12.30517  38.28295  26.04847 1S   76     0.00000
  967   61 LEU  HB2   14.06932  38.60046  26.12118 1S   76     0.00000
  968   61 LEU  CG    13.07736  38.62171  28.04588 1S   76     1.00000
  969   61 LEU  HG    14.02458  38.41943  28.59693 1S   76     0.00000
  970   61 LEU  CD1   12.89201  40.14790  27.99975 1S   76     1.00000
  971   61 LEU  HD11  11.96552  40.39833  27.44051 1S   76     0.00000
  972   61 LEU  HD12  13.75363  40.62758  27.48947 1S   76     0.00000
  973   61 LEU  HD13  12.81025  40.55981  29.02776 1S   76     0.00000
  974   61 LEU  CD2   11.93113  37.96076  28.83633 1S   76     1.00000
  975   61 LEU  HD21  12.10072  36.87064  28.95103 1S   76     0.00000
  976   61 LEU  HD22  10.96341  38.11692  28.31502 1S   76     0.00000
  977   61 LEU  HD23  11.86193  38.40571  29.85168 1S   76     0.00000
  978   61 LEU  C     13.64707  36.09916  25.12887 1S   76     1.00000
  979   61 LEU  O     14.36548  36.72641  24.35535 1S   76     1.00000
  980   62 HSD  N     12.97733  34.99052  24.74069 1S   77     1.00000
  981   62 HSD  HN    12.37022  34.48709  25.35429 1S   77     0.00000
  982   62 HSD  CA    13.20540  34.40207  23.44471 1S   77     1.00000
  983   62 HSD  HA    13.32859  35.18718  22.71108 1S   77     0.00000
  984   62 HSD  CB    14.45488  33.49520  23.45362 1S   77     1.00000
  985   62 HSD  HB1   15.34832  34.12929  23.64687 1S   77     0.00000
  986   62 HSD  HB2   14.58990  33.04398  22.45741 1S   77     0.00000
  987   62 HSD  ND1   15.25718  32.33111  25.56537 1S   77     1.00000
  988   62 HSD  HD1   15.98100  32.99205  25.77556 1S   77     0.00000
  989   62 HSD  CG    14.41569  32.39118  24.47779 1S   77     1.00000
  990   62 HSD  CE1   14.95993  31.19363  26.23544 1S   77     1.00000
  991   62 HSD  HE1   15.49147  30.87927  27.13289 1S   77     0.00000
  992   62 HSD  NE2   13.98330  30.52354  25.65957 1S   77     1.00000
  993   62 HSD  CD2   13.63998  31.27611  24.55202 1S   77     1.00000
  994   62 HSD  HD2   12.84892  30.93404  23.89695 1S   77     0.00000
  995   62 HSD  C     12.01594  33.58407  23.02339 1S   77     1.00000
  996   62 HSD  O     11.10251  33.35195  23.81304 1S   77     1.00000
  997   63 ILE  N     12.01793  33.13876  21.73967 1S   78     1.00000
  998   63 ILE  HN    12.76984  33.36975  21.12308 1S   78     0.00000
  999   63 ILE  CA    10.98924  32.31303  21.14330 1S   78     1.00000
 1000   63 ILE  HA    10.34358  31.94693  21.92311 1S   78     0.00000
 1001   63 ILE  CB    10.16057  33.04680  20.08232 1S   78     1.00000
 1002   63 ILE  HB    10.83760  33.37026  19.25947 1S   78     0.00000
 1003   63 ILE  CG2    9.07599  32.11117  19.49300 1S   78     1.00000
 1004   63 ILE  HG21   8.40630  31.74447  20.29962 1S   78     0.00000
 1005   63 ILE  HG22   9.52767  31.23747  18.98066 1S   78     0.00000
 1006   63 ILE  HG23   8.45787  32.65127  18.74674 1S   78     0.00000
 1007   63 ILE  CG1    9.52009  34.32129  20.68294 1S   78     1.00000
 1008   63 ILE  HG11  10.28641  34.89484  21.24612 1S   78     0.00000
 1009   63 ILE  HG12   8.73360  34.01569  21.40604 1S   78     0.00000
 1010   63 ILE  CD     8.92661  35.27761  19.64432 1S   78     1.00000
 1011   63 ILE  HD1    8.12438  34.78628  19.05669 1S   78     0.00000
 1012   63 ILE  HD2    9.72048  35.62316  18.94841 1S   78     0.00000
 1013   63 ILE  HD3    8.49333  36.16778  20.14915 1S   78     0.00000
 1014   63 ILE  C     11.71269  31.14816  20.50472 1S   78     1.00000
 1015   63 ILE  O     12.71022  31.34351  19.81773 1S   78     1.00000
 1016   64 ASN  N     11.23387  29.89992  20.71652 1S   79     1.00000
 1017   64 ASN  HN    10.42662  29.75361  21.28816 1S   79     0.00000
 1018   64 ASN  CA    11.80534  28.71276  20.11759 1S   79     1.00000
 1019   64 ASN  HA    12.57967  28.98881  19.41684 1S   79     0.00000
 1020   64 ASN  CB    12.37361  27.71124  21.15227 1S   79     1.00000
 1021   64 ASN  HB1   12.71818  26.78471  20.64527 1S   79     0.00000
 1022   64 ASN  HB2   11.58853  27.43837  21.88531 1S   79     0.00000
 1023   64 ASN  CG    13.56887  28.33689  21.87888 1S   79     1.00000
 1024   64 ASN  OD1   14.31510  29.14310  21.31177 1S   79     1.00000
 1025   64 ASN  ND2   13.77047  27.93624  23.16374 1S   79     1.00000
 1026   64 ASN  HD21  14.51248  28.34152  23.69672 1S   79     0.00000
 1027   64 ASN  HD22  13.19047  27.22318  23.56138 1S   79     0.00000
 1028   64 ASN  C     10.72196  28.01264  19.34449 1S   79     1.00000
 1029   64 ASN  O      9.57915  27.93968  19.78672 1S   79     1.00000
 1030   65 LEU  N     11.07335  27.48096  18.15304 1S   80     1.00000
 1031   65 LEU  HN    12.00843  27.57659  17.81222 1S   80     0.00000
 1032   65 LEU  CA    10.17904  26.75509  17.28271 1S   80     1.00000
 1033   65 LEU  HA     9.18764  26.71263  17.71080 1S   80     0.00000
 1034   65 LEU  CB    10.12072  27.35056  15.85830 1S   80     1.00000
 1035   65 LEU  HB1    9.37141  26.79041  15.25697 1S   80     0.00000
 1036   65 LEU  HB2   11.11075  27.22800  15.36731 1S   80     0.00000
 1037   65 LEU  CG     9.77824  28.85694  15.80946 1S   80     1.00000
 1038   65 LEU  HG    10.58747  29.40939  16.34237 1S   80     0.00000
 1039   65 LEU  CD1    9.77013  29.35316  14.35402 1S   80     1.00000
 1040   65 LEU  HD11   8.98460  28.82412  13.77387 1S   80     0.00000
 1041   65 LEU  HD12  10.75391  29.16398  13.87444 1S   80     0.00000
 1042   65 LEU  HD13   9.56207  30.44323  14.32023 1S   80     0.00000
 1043   65 LEU  CD2    8.44907  29.19372  16.50760 1S   80     1.00000
 1044   65 LEU  HD21   8.47931  28.92149  17.58251 1S   80     0.00000
 1045   65 LEU  HD22   7.61741  28.64160  16.02334 1S   80     0.00000
 1046   65 LEU  HD23   8.24298  30.28228  16.43550 1S   80     0.00000
 1047   65 LEU  C     10.73768  25.36628  17.19285 1S   80     1.00000
 1048   65 LEU  O     11.89490  25.19224  16.82494 1S   80     1.00000
 1049   66 ILE  N      9.94627  24.34338  17.58230 1S   81     1.00000
 1050   66 ILE  HN     8.99692  24.49775  17.85460 1S   81     0.00000
 1051   66 ILE  CA    10.45720  23.00907  17.80744 1S   81     1.00000
 1052   66 ILE  HA    11.46069  22.92120  17.42788 1S   81     0.00000
 1053   66 ILE  CB    10.51077  22.65730  19.29669 1S   81     1.00000
 1054   66 ILE  HB     9.48106  22.66826  19.71550 1S   81     0.00000
 1055   66 ILE  CG2   11.10775  21.24009  19.47147 1S   81     1.00000
 1056   66 ILE  HG21  12.12822  21.19695  19.03563 1S   81     0.00000
 1057   66 ILE  HG22  10.47898  20.47159  18.97652 1S   81     0.00000
 1058   66 ILE  HG23  11.17342  20.97561  20.54691 1S   81     0.00000
 1059   66 ILE  CG1   11.33353  23.72272  20.07281 1S   81     1.00000
 1060   66 ILE  HG11  10.97550  24.74289  19.81829 1S   81     0.00000
 1061   66 ILE  HG12  12.39297  23.65319  19.75119 1S   81     0.00000
 1062   66 ILE  CD    11.25508  23.60616  21.59641 1S   81     1.00000
 1063   66 ILE  HD1   11.65233  22.63139  21.94576 1S   81     0.00000
 1064   66 ILE  HD2   10.20092  23.70550  21.93139 1S   81     0.00000
 1065   66 ILE  HD3   11.85162  24.41792  22.06724 1S   81     0.00000
 1066   66 ILE  C      9.55677  22.05194  17.06153 1S   81     1.00000
 1067   66 ILE  O      8.49475  21.71384  17.57998 1S   81     1.00000
 1068   67 PRO  N      9.88565  21.58453  15.86025 1S   82     1.00000
 1069   67 PRO  CD    10.95847  22.11331  15.01662 1S   82     1.00000
 1070   67 PRO  HD1   11.93884  22.02073  15.53109 1S   82     0.00000
 1071   67 PRO  HD2   10.74091  23.17703  14.78012 1S   82     0.00000
 1072   67 PRO  CA     9.12289  20.54534  15.19461 1S   82     1.00000
 1073   67 PRO  HA     8.06352  20.68281  15.35943 1S   82     0.00000
 1074   67 PRO  CB     9.50519  20.70490  13.71935 1S   82     1.00000
 1075   67 PRO  HB1    8.83947  21.46845  13.25895 1S   82     0.00000
 1076   67 PRO  HB2    9.42438  19.76541  13.13599 1S   82     0.00000
 1077   67 PRO  CG    10.93233  21.25744  13.74762 1S   82     1.00000
 1078   67 PRO  HG1   11.65455  20.41864  13.84952 1S   82     0.00000
 1079   67 PRO  HG2   11.16638  21.84104  12.83610 1S   82     0.00000
 1080   67 PRO  C      9.53300  19.18591  15.71111 1S   82     1.00000
 1081   67 PRO  O     10.66112  19.01012  16.16999 1S   82     1.00000
 1082   68 SER  N      8.60216  18.21805  15.63829 1S   83     1.00000
 1083   68 SER  HN     7.67196  18.43083  15.34235 1S   83     0.00000
 1084   68 SER  CA     8.82895  16.84098  15.97367 1S   83     1.00000
 1085   68 SER  HA     9.87237  16.59418  15.84947 1S   83     0.00000
 1086   68 SER  CB     8.36962  16.50778  17.41943 1S   83     1.00000
 1087   68 SER  HB1    7.37088  16.95199  17.60283 1S   83     0.00000
 1088   68 SER  HB2    9.08819  16.96100  18.13699 1S   83     0.00000
 1089   68 SER  OG     8.30248  15.10824  17.67741 1S   83     1.00000
 1090   68 SER  HG1    7.82868  15.00848  18.51130 1S   83     0.00000
 1091   68 SER  C      8.01962  16.07297  14.96402 1S   83     1.00000
 1092   68 SER  O      6.79673  16.03929  15.04269 1S   83     1.00000
 1093   69 LYS  N      8.69615  15.41886  13.99368 1S   84     1.00000
 1094   69 LYS  HN     9.68860  15.52840  13.90820 1S   84     0.00000
 1095   69 LYS  CA     8.09737  14.54471  13.00814 1S   84     1.00000
 1096   69 LYS  HA     7.22732  15.02439  12.60074 1S   84     0.00000
 1097   69 LYS  CB     9.05035  14.21596  11.83570 1S   84     1.00000
 1098   69 LYS  HB1    8.73768  13.27488  11.32981 1S   84     0.00000
 1099   69 LYS  HB2   10.07868  14.06683  12.23220 1S   84     0.00000
 1100   69 LYS  CG     9.06228  15.31696  10.76273 1S   84     1.00000
 1101   69 LYS  HG1    9.32211  16.28930  11.23450 1S   84     0.00000
 1102   69 LYS  HG2    8.03793  15.41214  10.33850 1S   84     0.00000
 1103   69 LYS  CD    10.05159  15.03788   9.62112 1S   84     1.00000
 1104   69 LYS  HD1    9.76966  14.07710   9.13506 1S   84     0.00000
 1105   69 LYS  HD2   11.07068  14.92402  10.05361 1S   84     0.00000
 1106   69 LYS  CE    10.06316  16.16188   8.57822 1S   84     1.00000
 1107   69 LYS  HE1   10.34746  17.12990   9.04055 1S   84     0.00000
 1108   69 LYS  HE2    9.06173  16.26024   8.12649 1S   84     0.00000
 1109   69 LYS  NZ    11.00783  15.88176   7.47430 1S   84     1.00000
 1110   69 LYS  HZ1   10.74967  14.98352   7.01798 1S   84     0.00000
 1111   69 LYS  HZ2   11.97477  15.81865   7.85214 1S   84     0.00000
 1112   69 LYS  HZ3   10.95470  16.65092   6.77592 1S   84     0.00000
 1113   69 LYS  C      7.62680  13.26574  13.63804 1S   84     1.00000
 1114   69 LYS  O      6.64332  12.68210  13.19223 1S   84     1.00000
 1115   70 GLN  N      8.29106  12.80674  14.71784 1S   85     1.00000
 1116   70 GLN  HN     9.08654  13.29039  15.07667 1S   85     0.00000
 1117   70 GLN  CA     7.90007  11.60932  15.42560 1S   85     1.00000
 1118   70 GLN  HA     7.81355  10.80619  14.70633 1S   85     0.00000
 1119   70 GLN  CB     8.95934  11.23633  16.48717 1S   85     1.00000
 1120   70 GLN  HB1    9.15067  12.14061  17.10729 1S   85     0.00000
 1121   70 GLN  HB2    9.90962  10.98976  15.96110 1S   85     0.00000
 1122   70 GLN  CG     8.58386  10.04801  17.39695 1S   85     1.00000
 1123   70 GLN  HG1    8.79008   9.08491  16.88656 1S   85     0.00000
 1124   70 GLN  HG2    7.50832  10.06563  17.67122 1S   85     0.00000
 1125   70 GLN  CD     9.36504  10.13825  18.70978 1S   85     1.00000
 1126   70 GLN  OE1    8.78973  10.42723  19.76447 1S   85     1.00000
 1127   70 GLN  NE2   10.70342   9.89492  18.64151 1S   85     1.00000
 1128   70 GLN  HE21  11.24857   9.95058  19.47663 1S   85     0.00000
 1129   70 GLN  HE22  11.12561   9.66266  17.76654 1S   85     0.00000
 1130   70 GLN  C      6.55297  11.78898  16.09636 1S   85     1.00000
 1131   70 GLN  O      5.67183  10.94240  15.95577 1S   85     1.00000
 1132   71 ASP  N      6.36010  12.90581  16.83462 1S   86     1.00000
 1133   71 ASP  HN     7.07216  13.59949  16.92812 1S   86     0.00000
 1134   71 ASP  CA     5.14280  13.14182  17.58194 1S   86     1.00000
 1135   71 ASP  HA     4.74181  12.19392  17.91584 1S   86     0.00000
 1136   71 ASP  CB     5.34822  14.06869  18.80651 1S   86     1.00000
 1137   71 ASP  HB1    4.37626  14.27833  19.30451 1S   86     0.00000
 1138   71 ASP  HB2    5.78426  15.03489  18.47767 1S   86     0.00000
 1139   71 ASP  CG     6.26713  13.43239  19.84554 1S   86     1.00000
 1140   71 ASP  OD1    6.88778  14.21583  20.61360 1S   86     1.00000
 1141   71 ASP  OD2    6.34952  12.17873  19.89853 1S   86     1.00000
 1142   71 ASP  C      4.09938  13.80044  16.72514 1S   86     1.00000
 1143   71 ASP  O      2.93860  13.84164  17.11882 1S   86     1.00000
 1144   72 ARG  N      4.49009  14.34389  15.54930 1S   87     1.00000
 1145   72 ARG  HN     5.43687  14.25082  15.24861 1S   87     0.00000
 1146   72 ARG  CA     3.64606  15.10599  14.65554 1S   87     1.00000
 1147   72 ARG  HA     4.29013  15.37185  13.83126 1S   87     0.00000
 1148   72 ARG  CB     2.46544  14.28573  14.08422 1S   87     1.00000
 1149   72 ARG  HB1    1.60036  14.28280  14.78101 1S   87     0.00000
 1150   72 ARG  HB2    2.81672  13.23175  13.99740 1S   87     0.00000
 1151   72 ARG  CG     2.02744  14.72810  12.68169 1S   87     1.00000
 1152   72 ARG  HG1    2.94772  14.86207  12.07103 1S   87     0.00000
 1153   72 ARG  HG2    1.51501  15.71220  12.72071 1S   87     0.00000
 1154   72 ARG  CD     1.16316  13.66955  11.98847 1S   87     1.00000
 1155   72 ARG  HD1    1.48249  12.65258  12.30769 1S   87     0.00000
 1156   72 ARG  HD2    1.24155  13.75316  10.88456 1S   87     0.00000
 1157   72 ARG  NE    -0.26421  13.89928  12.36962 1S   87     1.00000
 1158   72 ARG  HE    -0.53463  14.80244  12.70971 1S   87     0.00000
 1159   72 ARG  CZ    -1.24328  12.97106  12.18528 1S   87     1.00000
 1160   72 ARG  NH1   -0.96067  11.72965  11.71184 1S   87     1.00000
 1161   72 ARG  HH11  -0.01556  11.48311  11.50733 1S   87     0.00000
 1162   72 ARG  HH12  -1.69437  11.06454  11.58643 1S   87     0.00000
 1163   72 ARG  NH2   -2.52838  13.30941  12.47012 1S   87     1.00000
 1164   72 ARG  HH21  -3.26857  12.65933  12.31148 1S   87     0.00000
 1165   72 ARG  HH22  -2.72678  14.22084  12.83258 1S   87     0.00000
 1166   72 ARG  C      3.18736  16.39161  15.29936 1S   87     1.00000
 1167   72 ARG  O      2.01570  16.76042  15.22775 1S   87     1.00000
 1168   73 THR  N      4.12648  17.09388  15.97484 1S   88     1.00000
 1169   73 THR  HN     5.07659  16.78833  16.01266 1S   88     0.00000
 1170   73 THR  CA     3.82052  18.29205  16.71719 1S   88     1.00000
 1171   73 THR  HA     2.82860  18.60170  16.45590 1S   88     0.00000
 1172   73 THR  CB     3.89815  18.13432  18.23331 1S   88     1.00000
 1173   73 THR  HB     3.71410  19.11439  18.72984 1S   88     0.00000
 1174   73 THR  OG1    5.16941  17.64655  18.63777 1S   88     1.00000
 1175   73 THR  HG1    5.12205  17.53236  19.59466 1S   88     0.00000
 1176   73 THR  CG2    2.83383  17.13611  18.71866 1S   88     1.00000
 1177   73 THR  HG21   3.01689  16.12803  18.29433 1S   88     0.00000
 1178   73 THR  HG22   1.82126  17.46963  18.41685 1S   88     0.00000
 1179   73 THR  HG23   2.85936  17.05567  19.82657 1S   88     0.00000
 1180   73 THR  C      4.75458  19.39265  16.29769 1S   88     1.00000
 1181   73 THR  O      5.92147  19.14887  16.00619 1S   88     1.00000
 1182   74 LEU  N      4.25264  20.64624  16.29139 1S   89     1.00000
 1183   74 LEU  HN     3.28249  20.80951  16.46416 1S   89     0.00000
 1184   74 LEU  CA     5.06706  21.82989  16.15839 1S   89     1.00000
 1185   74 LEU  HA     6.11334  21.56113  16.13442 1S   89     0.00000
 1186   74 LEU  CB     4.70047  22.66402  14.90811 1S   89     1.00000
 1187   74 LEU  HB1    3.61470  22.90377  14.93901 1S   89     0.00000
 1188   74 LEU  HB2    4.86987  22.03297  14.00801 1S   89     0.00000
 1189   74 LEU  CG     5.49389  23.98152  14.73069 1S   89     1.00000
 1190   74 LEU  HG     5.32554  24.61352  15.63356 1S   89     0.00000
 1191   74 LEU  CD1    7.01159  23.75214  14.60195 1S   89     1.00000
 1192   74 LEU  HD11   7.22821  23.10489  13.72610 1S   89     0.00000
 1193   74 LEU  HD12   7.41642  23.26752  15.51329 1S   89     0.00000
 1194   74 LEU  HD13   7.53657  24.72103  14.46500 1S   89     0.00000
 1195   74 LEU  CD2    4.95297  24.77151  13.52680 1S   89     1.00000
 1196   74 LEU  HD21   3.87528  24.99192  13.67152 1S   89     0.00000
 1197   74 LEU  HD22   5.06696  24.18019  12.59530 1S   89     0.00000
 1198   74 LEU  HD23   5.50181  25.72947  13.40977 1S   89     0.00000
 1199   74 LEU  C      4.80559  22.63508  17.39963 1S   89     1.00000
 1200   74 LEU  O      3.65970  22.96153  17.69585 1S   89     1.00000
 1201   75 THR  N      5.86713  22.95409  18.17428 1S   90     1.00000
 1202   75 THR  HN     6.79473  22.68378  17.91907 1S   90     0.00000
 1203   75 THR  CA     5.73695  23.63683  19.44425 1S   90     1.00000
 1204   75 THR  HA     4.69335  23.74947  19.68179 1S   90     0.00000
 1205   75 THR  CB     6.38936  22.88221  20.58954 1S   90     1.00000
 1206   75 THR  HB     7.48048  22.77101  20.41166 1S   90     0.00000
 1207   75 THR  OG1    5.81965  21.58489  20.67929 1S   90     1.00000
 1208   75 THR  HG1    6.21672  21.06818  19.96682 1S   90     0.00000
 1209   75 THR  CG2    6.15585  23.59139  21.93755 1S   90     1.00000
 1210   75 THR  HG21   5.06993  23.67669  22.15183 1S   90     0.00000
 1211   75 THR  HG22   6.58871  24.60996  21.92769 1S   90     0.00000
 1212   75 THR  HG23   6.63702  23.02039  22.76023 1S   90     0.00000
 1213   75 THR  C      6.34652  25.00703  19.31544 1S   90     1.00000
 1214   75 THR  O      7.45817  25.15320  18.81560 1S   90     1.00000
 1215   76 ILE  N      5.61321  26.04849  19.77489 1S   91     1.00000
 1216   76 ILE  HN     4.69399  25.89565  20.13742 1S   91     0.00000
 1217   76 ILE  CA     6.07017  27.41808  19.82301 1S   91     1.00000
 1218   76 ILE  HA     7.03532  27.50156  19.34350 1S   91     0.00000
 1219   76 ILE  CB     5.10931  28.41642  19.17269 1S   91     1.00000
 1220   76 ILE  HB     4.09937  28.33316  19.63406 1S   91     0.00000
 1221   76 ILE  CG2    5.62145  29.85863  19.41043 1S   91     1.00000
 1222   76 ILE  HG21   6.67957  29.95230  19.08826 1S   91     0.00000
 1223   76 ILE  HG22   5.54767  30.14124  20.48103 1S   91     0.00000
 1224   76 ILE  HG23   5.01012  30.58198  18.83047 1S   91     0.00000
 1225   76 ILE  CG1    4.96081  28.15445  17.64977 1S   91     1.00000
 1226   76 ILE  HG11   5.95353  27.89130  17.22804 1S   91     0.00000
 1227   76 ILE  HG12   4.63873  29.10754  17.17194 1S   91     0.00000
 1228   76 ILE  CD     3.93818  27.08121  17.25574 1S   91     1.00000
 1229   76 ILE  HD1    2.96629  27.27216  17.75540 1S   91     0.00000
 1230   76 ILE  HD2    4.28325  26.06620  17.53779 1S   91     0.00000
 1231   76 ILE  HD3    3.77863  27.09366  16.15613 1S   91     0.00000
 1232   76 ILE  C      6.23419  27.72246  21.28961 1S   91     1.00000
 1233   76 ILE  O      5.26131  27.72972  22.03690 1S   91     1.00000
 1234   77 VAL  N      7.48614  27.96283  21.73698 1S   92     1.00000
 1235   77 VAL  HN     8.25941  27.97222  21.10303 1S   92     0.00000
 1236   77 VAL  CA     7.82750  28.19935  23.12194 1S   92     1.00000
 1237   77 VAL  HA     6.96930  28.01594  23.74978 1S   92     0.00000
 1238   77 VAL  CB     8.99499  27.33759  23.59508 1S   92     1.00000
 1239   77 VAL  HB     9.92890  27.62919  23.06664 1S   92     0.00000
 1240   77 VAL  CG1    9.23328  27.52164  25.11135 1S   92     1.00000
 1241   77 VAL  HG11   8.28384  27.42049  25.67571 1S   92     0.00000
 1242   77 VAL  HG12   9.66261  28.52355  25.32215 1S   92     0.00000
 1243   77 VAL  HG13   9.95048  26.75859  25.48053 1S   92     0.00000
 1244   77 VAL  CG2    8.70274  25.87200  23.22086 1S   92     1.00000
 1245   77 VAL  HG21   8.87330  25.70278  22.13654 1S   92     0.00000
 1246   77 VAL  HG22   7.64775  25.62114  23.44617 1S   92     0.00000
 1247   77 VAL  HG23   9.36239  25.18531  23.79111 1S   92     0.00000
 1248   77 VAL  C      8.22857  29.63893  23.23139 1S   92     1.00000
 1249   77 VAL  O      8.95517  30.13088  22.37861 1S   92     1.00000
 1250   78 ASP  N      7.78150  30.34992  24.28657 1S   93     1.00000
 1251   78 ASP  HN     7.12316  29.96788  24.93461 1S   93     0.00000
 1252   78 ASP  CA     8.29003  31.65731  24.60930 1S   93     1.00000
 1253   78 ASP  HA     9.25099  31.78673  24.13454 1S   93     0.00000
 1254   78 ASP  CB     7.35802  32.81542  24.16290 1S   93     1.00000
 1255   78 ASP  HB1    7.22738  32.70930  23.06631 1S   93     0.00000
 1256   78 ASP  HB2    7.83704  33.79730  24.35995 1S   93     0.00000
 1257   78 ASP  CG     5.97762  32.79237  24.82672 1S   93     1.00000
 1258   78 ASP  OD1    5.90599  33.06684  26.05160 1S   93     1.00000
 1259   78 ASP  OD2    4.97644  32.51232  24.11966 1S   93     1.00000
 1260   78 ASP  C      8.52542  31.69496  26.08672 1S   93     1.00000
 1261   78 ASP  O      7.96867  30.88785  26.82496 1S   93     1.00000
 1262   79 THR  N      9.34556  32.66221  26.54185 1S   94     1.00000
 1263   79 THR  HN     9.83163  33.26079  25.90840 1S   94     0.00000
 1264   79 THR  CA     9.58917  32.93248  27.94109 1S   94     1.00000
 1265   79 THR  HA     9.12541  32.17569  28.55526 1S   94     0.00000
 1266   79 THR  CB    11.07254  32.97575  28.26193 1S   94     1.00000
 1267   79 THR  HB    11.25362  33.38747  29.28070 1S   94     0.00000
 1268   79 THR  OG1   11.76773  33.76205  27.30479 1S   94     1.00000
 1269   79 THR  HG1   12.61178  33.98044  27.71526 1S   94     0.00000
 1270   79 THR  CG2   11.64280  31.54638  28.21546 1S   94     1.00000
 1271   79 THR  HG21  11.52270  31.10606  27.20323 1S   94     0.00000
 1272   79 THR  HG22  11.12259  30.89803  28.95119 1S   94     0.00000
 1273   79 THR  HG23  12.72575  31.55850  28.46409 1S   94     0.00000
 1274   79 THR  C      8.93881  34.25479  28.28124 1S   94     1.00000
 1275   79 THR  O      9.50517  35.08508  28.99019 1S   94     1.00000
 1276   80 GLY  N      7.70260  34.48440  27.78316 1S   95     1.00000
 1277   80 GLY  HN     7.24450  33.81244  27.19887 1S   95     0.00000
 1278   80 GLY  CA     6.96610  35.70553  28.00824 1S   95     1.00000
 1279   80 GLY  HA1    6.20285  35.75695  27.24656 1S   95     0.00000
 1280   80 GLY  HA2    7.64783  36.54263  27.98662 1S   95     0.00000
 1281   80 GLY  C      6.30536  35.67328  29.34698 1S   95     1.00000
 1282   80 GLY  O      6.69292  34.91403  30.22973 1S   95     1.00000
 1283   81 ILE  N      5.27747  36.52453  29.53775 1S   96     1.00000
 1284   81 ILE  HN     4.97186  37.13504  28.81015 1S   96     0.00000
 1285   81 ILE  CA     4.64388  36.73339  30.81961 1S   96     1.00000
 1286   81 ILE  HA     5.44235  36.89775  31.53010 1S   96     0.00000
 1287   81 ILE  CB     3.78741  37.99656  30.80831 1S   96     1.00000
 1288   81 ILE  HB     4.41998  38.80769  30.37429 1S   96     0.00000
 1289   81 ILE  CG2    2.55276  37.84465  29.89201 1S   96     1.00000
 1290   81 ILE  HG21   1.81888  37.14595  30.34129 1S   96     0.00000
 1291   81 ILE  HG22   2.83984  37.46658  28.89071 1S   96     0.00000
 1292   81 ILE  HG23   2.04978  38.82478  29.75960 1S   96     0.00000
 1293   81 ILE  CG1    3.42016  38.43916  32.24201 1S   96     1.00000
 1294   81 ILE  HG11   4.30914  38.31768  32.89789 1S   96     0.00000
 1295   81 ILE  HG12   2.61811  37.77788  32.63282 1S   96     0.00000
 1296   81 ILE  CD     2.96351  39.89254  32.31800 1S   96     1.00000
 1297   81 ILE  HD1    2.06889  40.05897  31.68367 1S   96     0.00000
 1298   81 ILE  HD2    3.77731  40.56833  31.97785 1S   96     0.00000
 1299   81 ILE  HD3    2.70175  40.16538  33.35856 1S   96     0.00000
 1300   81 ILE  C      3.87647  35.52071  31.30101 1S   96     1.00000
 1301   81 ILE  O      3.69826  35.32638  32.49945 1S   96     1.00000
 1302   82 GLY  N      3.41741  34.64651  30.37957 1S   97     1.00000
 1303   82 GLY  HN     3.58325  34.77824  29.40527 1S   97     0.00000
 1304   82 GLY  CA     2.68958  33.45371  30.73652 1S   97     1.00000
 1305   82 GLY  HA1    3.11255  33.02942  31.63389 1S   97     0.00000
 1306   82 GLY  HA2    2.73760  32.78885  29.88820 1S   97     0.00000
 1307   82 GLY  C      1.25482  33.79611  30.98545 1S   97     1.00000
 1308   82 GLY  O      0.85931  34.95774  30.95289 1S   97     1.00000
 1309   83 MET  N      0.42558  32.76973  31.23183 1S   98     1.00000
 1310   83 MET  HN     0.75284  31.82531  31.24061 1S   98     0.00000
 1311   83 MET  CA    -0.99099  32.93391  31.40776 1S   98     1.00000
 1312   83 MET  HA    -1.25253  33.98005  31.47735 1S   98     0.00000
 1313   83 MET  CB    -1.79081  32.27964  30.26484 1S   98     1.00000
 1314   83 MET  HB1   -2.86863  32.21719  30.53076 1S   98     0.00000
 1315   83 MET  HB2   -1.41709  31.24612  30.11477 1S   98     0.00000
 1316   83 MET  CG    -1.66664  33.05837  28.94606 1S   98     1.00000
 1317   83 MET  HG1   -0.59376  33.26768  28.74482 1S   98     0.00000
 1318   83 MET  HG2   -2.16782  34.04184  29.08899 1S   98     0.00000
 1319   83 MET  SD    -2.38848  32.19720  27.51746 1S   98     1.00000
 1320   83 MET  CE    -0.99229  31.09993  27.19007 1S   98     1.00000
 1321   83 MET  HE1   -0.87361  30.34241  27.99267 1S   98     0.00000
 1322   83 MET  HE2   -0.05043  31.68241  27.11772 1S   98     0.00000
 1323   83 MET  HE3   -1.13471  30.56570  26.22707 1S   98     0.00000
 1324   83 MET  C     -1.36580  32.28029  32.69573 1S   98     1.00000
 1325   83 MET  O     -0.88704  31.19844  33.02539 1S   98     1.00000
 1326   84 THR  N     -2.25939  32.95146  33.45052 1S   99     1.00000
 1327   84 THR  HN    -2.61448  33.83140  33.13483 1S   99     0.00000
 1328   84 THR  CA    -2.79468  32.48534  34.70721 1S   99     1.00000
 1329   84 THR  HA    -2.00691  31.98930  35.25695 1S   99     0.00000
 1330   84 THR  CB    -3.34699  33.62938  35.55696 1S   99     1.00000
 1331   84 THR  HB    -3.70163  33.23320  36.53228 1S   99     0.00000
 1332   84 THR  OG1   -4.43998  34.28639  34.92478 1S   99     1.00000
 1333   84 THR  HG1   -4.08068  34.68621  34.12466 1S   99     0.00000
 1334   84 THR  CG2   -2.25330  34.67502  35.84714 1S   99     1.00000
 1335   84 THR  HG21  -1.88285  35.14185  34.91017 1S   99     0.00000
 1336   84 THR  HG22  -1.39754  34.20426  36.37386 1S   99     0.00000
 1337   84 THR  HG23  -2.65941  35.48092  36.49573 1S   99     0.00000
 1338   84 THR  C     -3.89459  31.48398  34.42347 1S   99     1.00000
 1339   84 THR  O     -4.30057  31.29479  33.27980 1S   99     1.00000
 1340   85 LYS  N     -4.44160  30.83964  35.47657 1S   100    1.00000
 1341   85 LYS  HN    -4.07337  30.94754  36.40115 1S   100    0.00000
 1342   85 LYS  CA    -5.58511  29.96186  35.36034 1S   100    1.00000
 1343   85 LYS  HA    -5.34121  29.20108  34.63104 1S   100    0.00000
 1344   85 LYS  CB    -5.92418  29.29010  36.70558 1S   100    1.00000
 1345   85 LYS  HB1   -6.33025  30.03255  37.42561 1S   100    0.00000
 1346   85 LYS  HB2   -4.98349  28.90723  37.14182 1S   100    0.00000
 1347   85 LYS  CG    -6.89574  28.11557  36.55373 1S   100    1.00000
 1348   85 LYS  HG1   -6.50359  27.41656  35.78183 1S   100    0.00000
 1349   85 LYS  HG2   -7.86720  28.51490  36.19331 1S   100    0.00000
 1350   85 LYS  CD    -7.14770  27.33838  37.85171 1S   100    1.00000
 1351   85 LYS  HD1   -7.59226  28.03697  38.59504 1S   100    0.00000
 1352   85 LYS  HD2   -6.18292  26.96632  38.25949 1S   100    0.00000
 1353   85 LYS  CE    -8.08918  26.15324  37.61126 1S   100    1.00000
 1354   85 LYS  HE1   -7.57186  25.34410  37.05393 1S   100    0.00000
 1355   85 LYS  HE2   -8.97279  26.48861  37.03345 1S   100    0.00000
 1356   85 LYS  NZ    -8.61418  25.59201  38.87005 1S   100    1.00000
 1357   85 LYS  HZ1   -9.14293  26.32755  39.38625 1S   100    0.00000
 1358   85 LYS  HZ2   -7.83206  25.23920  39.46416 1S   100    0.00000
 1359   85 LYS  HZ3   -9.26008  24.80382  38.64148 1S   100    0.00000
 1360   85 LYS  C     -6.80900  30.71267  34.89224 1S   100    1.00000
 1361   85 LYS  O     -7.55135  30.23777  34.03683 1S   100    1.00000
 1362   86 ALA  N     -7.01590  31.93693  35.42924 1S   101    1.00000
 1363   86 ALA  HN    -6.39880  32.29198  36.13023 1S   101    0.00000
 1364   86 ALA  CA    -8.11260  32.80907  35.08667 1S   101    1.00000
 1365   86 ALA  HA    -9.02632  32.24432  35.20999 1S   101    0.00000
 1366   86 ALA  CB    -8.16521  34.04043  36.00735 1S   101    1.00000
 1367   86 ALA  HB1   -7.23212  34.63621  35.92441 1S   101    0.00000
 1368   86 ALA  HB2   -8.27615  33.71600  37.06418 1S   101    0.00000
 1369   86 ALA  HB3   -9.03074  34.68902  35.75384 1S   101    0.00000
 1370   86 ALA  C     -8.04075  33.26709  33.64971 1S   101    1.00000
 1371   86 ALA  O     -9.07475  33.38909  33.00054 1S   101    1.00000
 1372   87 ASP  N     -6.81629  33.47792  33.10150 1S   102    1.00000
 1373   87 ASP  HN    -5.99280  33.41435  33.66201 1S   102    0.00000
 1374   87 ASP  CA    -6.58852  33.76052  31.69526 1S   102    1.00000
 1375   87 ASP  HA    -7.15754  34.63094  31.42972 1S   102    0.00000
 1376   87 ASP  CB    -5.09670  33.99082  31.34317 1S   102    1.00000
 1377   87 ASP  HB1   -4.94674  33.99895  30.24256 1S   102    0.00000
 1378   87 ASP  HB2   -4.48292  33.16881  31.76081 1S   102    0.00000
 1379   87 ASP  CG    -4.58533  35.32256  31.88543 1S   102    1.00000
 1380   87 ASP  OD1   -5.38474  36.28879  31.98699 1S   102    1.00000
 1381   87 ASP  OD2   -3.36992  35.38374  32.21105 1S   102    1.00000
 1382   87 ASP  C     -7.08497  32.64133  30.82122 1S   102    1.00000
 1383   87 ASP  O     -7.82663  32.87883  29.87034 1S   102    1.00000
 1384   88 LEU  N     -6.69827  31.39037  31.14785 1S   103    1.00000
 1385   88 LEU  HN    -6.11849  31.23130  31.94530 1S   103    0.00000
 1386   88 LEU  CA    -7.01721  30.21459  30.37327 1S   103    1.00000
 1387   88 LEU  HA    -6.71462  30.39914  29.35265 1S   103    0.00000
 1388   88 LEU  CB    -6.28960  28.96860  30.92178 1S   103    1.00000
 1389   88 LEU  HB1   -6.63351  28.05771  30.38363 1S   103    0.00000
 1390   88 LEU  HB2   -6.54906  28.84348  31.99678 1S   103    0.00000
 1391   88 LEU  CG    -4.75350  29.03727  30.79318 1S   103    1.00000
 1392   88 LEU  HG    -4.40181  29.99325  31.24136 1S   103    0.00000
 1393   88 LEU  CD1   -4.10677  27.90015  31.60025 1S   103    1.00000
 1394   88 LEU  HD11  -4.42068  26.91169  31.20514 1S   103    0.00000
 1395   88 LEU  HD12  -4.40739  27.96827  32.66776 1S   103    0.00000
 1396   88 LEU  HD13  -3.00238  27.97077  31.54609 1S   103    0.00000
 1397   88 LEU  CD2   -4.29531  29.03173  29.32232 1S   103    1.00000
 1398   88 LEU  HD21  -4.60581  29.96751  28.81193 1S   103    0.00000
 1399   88 LEU  HD22  -4.74008  28.17056  28.78287 1S   103    0.00000
 1400   88 LEU  HD23  -3.19096  28.95588  29.25875 1S   103    0.00000
 1401   88 LEU  C     -8.49159  29.90821  30.36049 1S   103    1.00000
 1402   88 LEU  O     -9.03433  29.52613  29.32873 1S   103    1.00000
 1403   89 ILE  N     -9.18032  30.06545  31.50779 1S   104    1.00000
 1404   89 ILE  HN    -8.73171  30.39128  32.33895 1S   104    0.00000
 1405   89 ILE  CA   -10.55976  29.66323  31.65030 1S   104    1.00000
 1406   89 ILE  HA   -10.72773  28.79034  31.03573 1S   104    0.00000
 1407   89 ILE  CB   -10.87690  29.26872  33.08751 1S   104    1.00000
 1408   89 ILE  HB   -10.59289  30.10093  33.77072 1S   104    0.00000
 1409   89 ILE  CG2  -12.38546  28.97498  33.26774 1S   104    1.00000
 1410   89 ILE  HG21 -12.70037  28.16528  32.57630 1S   104    0.00000
 1411   89 ILE  HG22 -13.00362  29.87430  33.07269 1S   104    0.00000
 1412   89 ILE  HG23 -12.60172  28.65318  34.30709 1S   104    0.00000
 1413   89 ILE  CG1  -10.02603  28.02743  33.44609 1S   104    1.00000
 1414   89 ILE  HG11  -8.95124  28.23097  33.24844 1S   104    0.00000
 1415   89 ILE  HG12 -10.32966  27.18173  32.78996 1S   104    0.00000
 1416   89 ILE  CD   -10.15586  27.59891  34.90391 1S   104    1.00000
 1417   89 ILE  HD1  -11.19596  27.31529  35.15875 1S   104    0.00000
 1418   89 ILE  HD2   -9.85114  28.42502  35.57981 1S   104    0.00000
 1419   89 ILE  HD3   -9.50416  26.71751  35.08080 1S   104    0.00000
 1420   89 ILE  C    -11.48507  30.74303  31.14907 1S   104    1.00000
 1421   89 ILE  O    -12.45291  30.44071  30.45148 1S   104    1.00000
 1422   90 ASN  N    -11.23162  32.02527  31.49917 1S   105    1.00000
 1423   90 ASN  HN   -10.40356  32.28794  31.99206 1S   105    0.00000
 1424   90 ASN  CA   -12.24023  33.04625  31.33875 1S   105    1.00000
 1425   90 ASN  HA   -13.04280  32.65175  30.73442 1S   105    0.00000
 1426   90 ASN  CB   -12.81211  33.45908  32.72306 1S   105    1.00000
 1427   90 ASN  HB1  -12.04423  34.00661  33.30917 1S   105    0.00000
 1428   90 ASN  HB2  -13.07577  32.53835  33.28700 1S   105    0.00000
 1429   90 ASN  CG   -14.07695  34.32711  32.61842 1S   105    1.00000
 1430   90 ASN  OD1  -14.22291  35.30691  33.35643 1S   105    1.00000
 1431   90 ASN  ND2  -15.00210  33.95391  31.68678 1S   105    1.00000
 1432   90 ASN  HD21 -15.83121  34.49924  31.57223 1S   105    0.00000
 1433   90 ASN  HD22 -14.83602  33.15424  31.11086 1S   105    0.00000
 1434   90 ASN  C    -11.74002  34.26092  30.60371 1S   105    1.00000
 1435   90 ASN  O    -12.40210  34.71473  29.67296 1S   105    1.00000
 1436   91 ASN  N    -10.60225  34.85449  31.02797 1S   106    1.00000
 1437   91 ASN  HN   -10.01891  34.42587  31.71712 1S   106    0.00000
 1438   91 ASN  CA   -10.28252  36.23170  30.70514 1S   106    1.00000
 1439   91 ASN  HA   -11.18001  36.81509  30.86451 1S   106    0.00000
 1440   91 ASN  CB    -9.15848  36.82560  31.58934 1S   106    1.00000
 1441   91 ASN  HB1   -8.92660  37.86477  31.27044 1S   106    0.00000
 1442   91 ASN  HB2   -8.23658  36.22637  31.48985 1S   106    0.00000
 1443   91 ASN  CG    -9.59615  36.86812  33.05884 1S   106    1.00000
 1444   91 ASN  OD1  -10.79200  36.88331  33.37951 1S   106    1.00000
 1445   91 ASN  ND2   -8.58943  36.90759  33.97725 1S   106    1.00000
 1446   91 ASN  HD21  -8.81287  36.96458  34.95016 1S   106    0.00000
 1447   91 ASN  HD22  -7.63560  36.88013  33.67625 1S   106    0.00000
 1448   91 ASN  C     -9.90751  36.41866  29.26045 1S   106    1.00000
 1449   91 ASN  O    -10.32792  37.39354  28.64333 1S   106    1.00000
 1450   92 LEU  N     -9.13547  35.48306  28.66568 1S   107    1.00000
 1451   92 LEU  HN    -8.79848  34.68384  29.15951 1S   107    0.00000
 1452   92 LEU  CA    -8.71981  35.60273  27.28581 1S   107    1.00000
 1453   92 LEU  HA    -8.40783  36.62200  27.12607 1S   107    0.00000
 1454   92 LEU  CB    -7.53403  34.68288  26.94698 1S   107    1.00000
 1455   92 LEU  HB1   -7.32607  34.71633  25.85434 1S   107    0.00000
 1456   92 LEU  HB2   -7.79018  33.63372  27.21308 1S   107    0.00000
 1457   92 LEU  CG    -6.24026  35.08980  27.68748 1S   107    1.00000
 1458   92 LEU  HG    -6.42675  35.00943  28.78320 1S   107    0.00000
 1459   92 LEU  CD1   -5.10762  34.12018  27.34309 1S   107    1.00000
 1460   92 LEU  HD11  -4.90168  34.12986  26.25175 1S   107    0.00000
 1461   92 LEU  HD12  -5.37386  33.08593  27.64884 1S   107    0.00000
 1462   92 LEU  HD13  -4.18342  34.42298  27.87948 1S   107    0.00000
 1463   92 LEU  CD2   -5.80357  36.54122  27.40514 1S   107    1.00000
 1464   92 LEU  HD21  -6.51248  37.26479  27.85844 1S   107    0.00000
 1465   92 LEU  HD22  -5.75974  36.72018  26.31121 1S   107    0.00000
 1466   92 LEU  HD23  -4.79837  36.73265  27.83654 1S   107    0.00000
 1467   92 LEU  C     -9.85713  35.36135  26.32836 1S   107    1.00000
 1468   92 LEU  O     -9.91717  35.98201  25.27037 1S   107    1.00000
 1469   93 GLY  N    -10.82263  34.49156  26.69162 1S   108    1.00000
 1470   93 GLY  HN   -10.74504  33.95161  27.52922 1S   108    0.00000
 1471   93 GLY  CA   -12.01820  34.27762  25.91127 1S   108    1.00000
 1472   93 GLY  HA1  -12.53622  33.43668  26.34610 1S   108    0.00000
 1473   93 GLY  HA2  -11.72302  34.10932  24.88511 1S   108    0.00000
 1474   93 GLY  C    -12.93351  35.47148  25.95687 1S   108    1.00000
 1475   93 GLY  O    -13.52672  35.83643  24.94638 1S   108    1.00000
 1476   94 THR  N    -13.05138  36.12581  27.13669 1S   109    1.00000
 1477   94 THR  HN   -12.55295  35.80262  27.93942 1S   109    0.00000
 1478   94 THR  CA   -13.90248  37.28143  27.35850 1S   109    1.00000
 1479   94 THR  HA   -14.89660  37.01316  27.03056 1S   109    0.00000
 1480   94 THR  CB   -13.96668  37.68805  28.82637 1S   109    1.00000
 1481   94 THR  HB   -12.94027  37.78850  29.24322 1S   109    0.00000
 1482   94 THR  OG1  -14.64771  36.68383  29.56957 1S   109    1.00000
 1483   94 THR  HG1  -13.98347  36.03174  29.81198 1S   109    0.00000
 1484   94 THR  CG2  -14.71307  39.02761  29.01814 1S   109    1.00000
 1485   94 THR  HG21 -15.69053  39.00973  28.49201 1S   109    0.00000
 1486   94 THR  HG22 -14.11148  39.87494  28.62634 1S   109    0.00000
 1487   94 THR  HG23 -14.89295  39.21804  30.09717 1S   109    0.00000
 1488   94 THR  C    -13.45852  38.45642  26.52187 1S   109    1.00000
 1489   94 THR  O    -14.27670  39.08751  25.85314 1S   109    1.00000
 1490   95 ILE  N    -12.14196  38.77300  26.50992 1S   110    1.00000
 1491   95 ILE  HN   -11.47114  38.26128  27.04458 1S   110    0.00000
 1492   95 ILE  CA   -11.63316  39.90234  25.75740 1S   110    1.00000
 1493   95 ILE  HA   -12.27692  40.74417  25.97354 1S   110    0.00000
 1494   95 ILE  CB   -10.21456  40.32068  26.13445 1S   110    1.00000
 1495   95 ILE  HB    -9.94825  41.23265  25.54890 1S   110    0.00000
 1496   95 ILE  CG2  -10.20500  40.71943  27.62623 1S   110    1.00000
 1497   95 ILE  HG21 -10.35704  39.83359  28.27456 1S   110    0.00000
 1498   95 ILE  HG22 -11.00963  41.45428  27.83661 1S   110    0.00000
 1499   95 ILE  HG23  -9.23328  41.18355  27.89617 1S   110    0.00000
 1500   95 ILE  CG1   -9.16832  39.23285  25.80402 1S   110    1.00000
 1501   95 ILE  HG11  -9.21193  39.00561  24.71710 1S   110    0.00000
 1502   95 ILE  HG12  -9.42823  38.30527  26.35213 1S   110    0.00000
 1503   95 ILE  CD    -7.72855  39.62731  26.13848 1S   110    1.00000
 1504   95 ILE  HD1   -7.58200  39.69736  27.23665 1S   110    0.00000
 1505   95 ILE  HD2   -7.47925  40.60691  25.67828 1S   110    0.00000
 1506   95 ILE  HD3   -7.02408  38.86475  25.74391 1S   110    0.00000
 1507   95 ILE  C    -11.71157  39.65495  24.26690 1S   110    1.00000
 1508   95 ILE  O    -11.74915  40.60570  23.49314 1S   110    1.00000
 1509   96 ALA  N    -11.77149  38.37123  23.83686 1S   111    1.00000
 1510   96 ALA  HN   -11.76427  37.61388  24.48625 1S   111    0.00000
 1511   96 ALA  CA   -11.79875  37.98612  22.44882 1S   111    1.00000
 1512   96 ALA  HA   -11.16088  38.65704  21.89124 1S   111    0.00000
 1513   96 ALA  CB   -11.28355  36.54622  22.26152 1S   111    1.00000
 1514   96 ALA  HB1  -11.87421  35.83127  22.87090 1S   111    0.00000
 1515   96 ALA  HB2  -10.22265  36.48528  22.58258 1S   111    0.00000
 1516   96 ALA  HB3  -11.34117  36.22899  21.20027 1S   111    0.00000
 1517   96 ALA  C    -13.17583  38.05822  21.84487 1S   111    1.00000
 1518   96 ALA  O    -13.29460  37.95152  20.63062 1S   111    1.00000
 1519   97 LYS  N    -14.24925  38.24594  22.64835 1S   112    1.00000
 1520   97 LYS  HN   -14.13342  38.37624  23.63081 1S   112    0.00000
 1521   97 LYS  CA   -15.62379  38.16102  22.18941 1S   112    1.00000
 1522   97 LYS  HA   -15.76908  37.16696  21.78918 1S   112    0.00000
 1523   97 LYS  CB   -16.63188  38.38348  23.33278 1S   112    1.00000
 1524   97 LYS  HB1  -17.65754  38.44727  22.90712 1S   112    0.00000
 1525   97 LYS  HB2  -16.40469  39.34652  23.84105 1S   112    0.00000
 1526   97 LYS  CG   -16.62398  37.26201  24.37831 1S   112    1.00000
 1527   97 LYS  HG1  -15.57866  37.11587  24.72217 1S   112    0.00000
 1528   97 LYS  HG2  -16.95982  36.30899  23.91347 1S   112    0.00000
 1529   97 LYS  CD   -17.48296  37.56444  25.61764 1S   112    1.00000
 1530   97 LYS  HD1  -17.24456  38.57809  26.00652 1S   112    0.00000
 1531   97 LYS  HD2  -17.18664  36.83272  26.40430 1S   112    0.00000
 1532   97 LYS  CE   -18.99307  37.39970  25.38888 1S   112    1.00000
 1533   97 LYS  HE1  -19.52173  37.30955  26.36150 1S   112    0.00000
 1534   97 LYS  HE2  -19.18449  36.48753  24.78461 1S   112    0.00000
 1535   97 LYS  NZ   -19.58367  38.55194  24.66973 1S   112    1.00000
 1536   97 LYS  HZ1  -18.94026  38.84026  23.90559 1S   112    0.00000
 1537   97 LYS  HZ2  -19.71695  39.34544  25.32803 1S   112    0.00000
 1538   97 LYS  HZ3  -20.49932  38.27178  24.26272 1S   112    0.00000
 1539   97 LYS  C    -15.98031  39.14793  21.10270 1S   112    1.00000
 1540   97 LYS  O    -16.58063  38.77067  20.09848 1S   112    1.00000
 1541   98 SER  N    -15.62289  40.44001  21.27824 1S   113    1.00000
 1542   98 SER  HN   -15.13207  40.73607  22.09572 1S   113    0.00000
 1543   98 SER  CA   -15.98435  41.49244  20.35246 1S   113    1.00000
 1544   98 SER  HA   -17.04109  41.38800  20.14846 1S   113    0.00000
 1545   98 SER  CB   -15.76625  42.90706  20.94784 1S   113    1.00000
 1546   98 SER  HB1  -16.26699  42.96176  21.93889 1S   113    0.00000
 1547   98 SER  HB2  -16.21983  43.67372  20.28392 1S   113    0.00000
 1548   98 SER  OG   -14.38974  43.20833  21.13784 1S   113    1.00000
 1549   98 SER  HG1  -14.34063  44.14932  21.34413 1S   113    0.00000
 1550   98 SER  C    -15.24480  41.34343  19.04031 1S   113    1.00000
 1551   98 SER  O    -15.82686  41.49685  17.96996 1S   113    1.00000
 1552   99 GLY  N    -13.93935  40.99620  19.10688 1S   114    1.00000
 1553   99 GLY  HN   -13.48129  40.93185  19.99252 1S   114    0.00000
 1554   99 GLY  CA   -13.08929  40.76444  17.96361 1S   114    1.00000
 1555   99 GLY  HA1  -12.09542  40.58643  18.34426 1S   114    0.00000
 1556   99 GLY  HA2  -13.15143  41.62584  17.31340 1S   114    0.00000
 1557   99 GLY  C    -13.51415  39.55034  17.19763 1S   114    1.00000
 1558   99 GLY  O    -13.43360  39.53482  15.97551 1S   114    1.00000
 1559  100 THR  N    -14.01348  38.50768  17.90153 1S   115    1.00000
 1560  100 THR  HN   -14.04332  38.54438  18.89929 1S   115    0.00000
 1561  100 THR  CA   -14.53359  37.29248  17.30698 1S   115    1.00000
 1562  100 THR  HA   -13.78277  36.91528  16.62555 1S   115    0.00000
 1563  100 THR  CB   -14.85917  36.21335  18.33313 1S   115    1.00000
 1564  100 THR  HB   -15.55954  36.59683  19.10664 1S   115    0.00000
 1565  100 THR  OG1  -13.67694  35.77674  18.98683 1S   115    1.00000
 1566  100 THR  HG1  -13.43075  36.48732  19.58959 1S   115    0.00000
 1567  100 THR  CG2  -15.47846  34.98702  17.64958 1S   115    1.00000
 1568  100 THR  HG21 -14.88269  34.71051  16.75577 1S   115    0.00000
 1569  100 THR  HG22 -16.51983  35.19340  17.33438 1S   115    0.00000
 1570  100 THR  HG23 -15.49774  34.12473  18.34808 1S   115    0.00000
 1571  100 THR  C    -15.76755  37.61040  16.50075 1S   115    1.00000
 1572  100 THR  O    -15.86313  37.22116  15.34108 1S   115    1.00000
 1573  101 LYS  N    -16.72659  38.36670  17.08236 1S   116    1.00000
 1574  101 LYS  HN   -16.62634  38.68601  18.02381 1S   116    0.00000
 1575  101 LYS  CA   -17.94991  38.76512  16.41992 1S   116    1.00000
 1576  101 LYS  HA   -18.45765  37.86629  16.09769 1S   116    0.00000
 1577  101 LYS  CB   -18.86907  39.55136  17.38102 1S   116    1.00000
 1578  101 LYS  HB1  -18.30473  40.40639  17.81302 1S   116    0.00000
 1579  101 LYS  HB2  -19.14524  38.87753  18.22331 1S   116    0.00000
 1580  101 LYS  CG   -20.16231  40.08346  16.74352 1S   116    1.00000
 1581  101 LYS  HG1  -20.74994  39.22777  16.34331 1S   116    0.00000
 1582  101 LYS  HG2  -19.92072  40.75782  15.89270 1S   116    0.00000
 1583  101 LYS  CD   -21.02238  40.87014  17.74102 1S   116    1.00000
 1584  101 LYS  HD1  -20.41483  41.70538  18.15556 1S   116    0.00000
 1585  101 LYS  HD2  -21.27772  40.19439  18.58749 1S   116    0.00000
 1586  101 LYS  CE   -22.32660  41.38908  17.11827 1S   116    1.00000
 1587  101 LYS  HE1  -23.19420  41.11994  17.75638 1S   116    0.00000
 1588  101 LYS  HE2  -22.47504  40.95004  16.10945 1S   116    0.00000
 1589  101 LYS  NZ   -22.31575  42.86441  16.97381 1S   116    1.00000
 1590  101 LYS  HZ1  -21.50319  43.14944  16.38710 1S   116    0.00000
 1591  101 LYS  HZ2  -22.23773  43.30159  17.91417 1S   116    0.00000
 1592  101 LYS  HZ3  -23.19675  43.17447  16.51670 1S   116    0.00000
 1593  101 LYS  C    -17.66854  39.60801  15.19762 1S   116    1.00000
 1594  101 LYS  O    -18.20509  39.34364  14.12518 1S   116    1.00000
 1595  102 ALA  N    -16.78419  40.62317  15.33150 1S   117    1.00000
 1596  102 ALA  HN   -16.34628  40.80089  16.21191 1S   117    0.00000
 1597  102 ALA  CA   -16.41299  41.52893  14.26917 1S   117    1.00000
 1598  102 ALA  HA   -17.32238  41.96017  13.87335 1S   117    0.00000
 1599  102 ALA  CB   -15.50483  42.65825  14.78652 1S   117    1.00000
 1600  102 ALA  HB1  -14.57818  42.24217  15.23614 1S   117    0.00000
 1601  102 ALA  HB2  -16.03535  43.24239  15.56808 1S   117    0.00000
 1602  102 ALA  HB3  -15.22543  43.35313  13.96614 1S   117    0.00000
 1603  102 ALA  C    -15.70236  40.82291  13.14017 1S   117    1.00000
 1604  102 ALA  O    -15.93986  41.12775  11.97550 1S   117    1.00000
 1605  103 PHE  N    -14.83560  39.83289  13.45241 1S   118    1.00000
 1606  103 PHE  HN   -14.62822  39.61392  14.40515 1S   118    0.00000
 1607  103 PHE  CA   -14.13265  39.03576  12.47143 1S   118    1.00000
 1608  103 PHE  HA   -13.60603  39.72229  11.82335 1S   118    0.00000
 1609  103 PHE  CB   -13.11925  38.07027  13.14450 1S   118    1.00000
 1610  103 PHE  HB1  -13.65370  37.41003  13.86178 1S   118    0.00000
 1611  103 PHE  HB2  -12.37703  38.65874  13.71803 1S   118    0.00000
 1612  103 PHE  CG   -12.34473  37.21413  12.16985 1S   118    1.00000
 1613  103 PHE  CD1  -11.78402  37.73471  10.98799 1S   118    1.00000
 1614  103 PHE  HD1  -11.89443  38.77796  10.74442 1S   118    0.00000
 1615  103 PHE  CE1  -11.09066  36.90419  10.10010 1S   118    1.00000
 1616  103 PHE  HE1  -10.66168  37.31414   9.19746 1S   118    0.00000
 1617  103 PHE  CZ   -10.96005  35.54110  10.38600 1S   118    1.00000
 1618  103 PHE  HZ   -10.42416  34.88772   9.72026 1S   118    0.00000
 1619  103 PHE  CD2  -12.20412  35.84536  12.43703 1S   118    1.00000
 1620  103 PHE  HD2  -12.63574  35.44117  13.33866 1S   118    0.00000
 1621  103 PHE  CE2  -11.52228  35.00888  11.54861 1S   118    1.00000
 1622  103 PHE  HE2  -11.42261  33.95398  11.75410 1S   118    0.00000
 1623  103 PHE  C    -15.10289  38.24197  11.63057 1S   118    1.00000
 1624  103 PHE  O    -15.01170  38.26139  10.40776 1S   118    1.00000
 1625  104 MET  N    -16.06726  37.54227  12.26821 1S   119    1.00000
 1626  104 MET  HN   -16.13494  37.54843  13.26484 1S   119    0.00000
 1627  104 MET  CA   -17.02700  36.70980  11.57723 1S   119    1.00000
 1628  104 MET  HA   -16.47208  36.06823  10.90727 1S   119    0.00000
 1629  104 MET  CB   -17.81349  35.80465  12.54975 1S   119    1.00000
 1630  104 MET  HB1  -18.57084  35.22454  11.97622 1S   119    0.00000
 1631  104 MET  HB2  -18.34624  36.42857  13.29986 1S   119    0.00000
 1632  104 MET  CG   -16.88399  34.80536  13.26629 1S   119    1.00000
 1633  104 MET  HG1  -16.25591  35.34829  13.99851 1S   119    0.00000
 1634  104 MET  HG2  -16.18744  34.39117  12.50454 1S   119    0.00000
 1635  104 MET  SD   -17.71543  33.42077  14.09907 1S   119    1.00000
 1636  104 MET  CE   -18.53940  34.35422  15.42019 1S   119    1.00000
 1637  104 MET  HE1  -19.50646  34.77462  15.07201 1S   119    0.00000
 1638  104 MET  HE2  -17.90790  35.19594  15.77136 1S   119    0.00000
 1639  104 MET  HE3  -18.74928  33.69481  16.29005 1S   119    0.00000
 1640  104 MET  C    -17.97989  37.52366  10.72936 1S   119    1.00000
 1641  104 MET  O    -18.39171  37.08505   9.65704 1S   119    1.00000
 1642  105 GLU  N    -18.30586  38.76325  11.16054 1S   120    1.00000
 1643  105 GLU  HN   -17.99949  39.09382  12.05197 1S   120    0.00000
 1644  105 GLU  CA   -19.07082  39.70700  10.37379 1S   120    1.00000
 1645  105 GLU  HA   -19.97554  39.21821  10.04010 1S   120    0.00000
 1646  105 GLU  CB   -19.44306  40.96470  11.18272 1S   120    1.00000
 1647  105 GLU  HB1  -19.78129  41.77373  10.49488 1S   120    0.00000
 1648  105 GLU  HB2  -18.54284  41.32933  11.72471 1S   120    0.00000
 1649  105 GLU  CG   -20.58155  40.69775  12.18313 1S   120    1.00000
 1650  105 GLU  HG1  -20.29575  39.88666  12.88370 1S   120    0.00000
 1651  105 GLU  HG2  -21.48962  40.37722  11.62885 1S   120    0.00000
 1652  105 GLU  CD   -20.91250  41.95310  12.98463 1S   120    1.00000
 1653  105 GLU  OE1  -20.27543  43.01395  12.74831 1S   120    1.00000
 1654  105 GLU  OE2  -21.81135  41.86533  13.86247 1S   120    1.00000
 1655  105 GLU  C    -18.30644  40.15405   9.15334 1S   120    1.00000
 1656  105 GLU  O    -18.86357  40.21764   8.05986 1S   120    1.00000
 1657  106 ALA  N    -16.99688  40.45342   9.31013 1S   121    1.00000
 1658  106 ALA  HN   -16.56344  40.40448  10.20896 1S   121    0.00000
 1659  106 ALA  CA   -16.13377  40.87860   8.23436 1S   121    1.00000
 1660  106 ALA  HA   -16.60965  41.71670   7.74575 1S   121    0.00000
 1661  106 ALA  CB   -14.75509  41.33375   8.74234 1S   121    1.00000
 1662  106 ALA  HB1  -14.22438  40.50750   9.26008 1S   121    0.00000
 1663  106 ALA  HB2  -14.87883  42.17269   9.45988 1S   121    0.00000
 1664  106 ALA  HB3  -14.12435  41.69598   7.90373 1S   121    0.00000
 1665  106 ALA  C    -15.95530  39.79524   7.20302 1S   121    1.00000
 1666  106 ALA  O    -15.93943  40.09187   6.01412 1S   121    1.00000
 1667  107 LEU  N    -15.87126  38.50888   7.62404 1S   122    1.00000
 1668  107 LEU  HN   -15.86164  38.29831   8.60090 1S   122    0.00000
 1669  107 LEU  CA   -15.78801  37.35893   6.74268 1S   122    1.00000
 1670  107 LEU  HA   -14.93130  37.49930   6.10089 1S   122    0.00000
 1671  107 LEU  CB   -15.65641  36.02952   7.52553 1S   122    1.00000
 1672  107 LEU  HB1  -15.84506  35.16732   6.84658 1S   122    0.00000
 1673  107 LEU  HB2  -16.43406  36.00424   8.31959 1S   122    0.00000
 1674  107 LEU  CG   -14.27556  35.79531   8.17831 1S   122    1.00000
 1675  107 LEU  HG   -14.04767  36.65270   8.84909 1S   122    0.00000
 1676  107 LEU  CD1  -14.31398  34.52540   9.04277 1S   122    1.00000
 1677  107 LEU  HD11 -14.58323  33.65714   8.40739 1S   122    0.00000
 1678  107 LEU  HD12 -15.07000  34.62212   9.84954 1S   122    0.00000
 1679  107 LEU  HD13 -13.32429  34.33130   9.50304 1S   122    0.00000
 1680  107 LEU  CD2  -13.14246  35.70525   7.13969 1S   122    1.00000
 1681  107 LEU  HD21 -13.03345  36.66140   6.58948 1S   122    0.00000
 1682  107 LEU  HD22 -13.34913  34.89375   6.41053 1S   122    0.00000
 1683  107 LEU  HD23 -12.17712  35.48988   7.64268 1S   122    0.00000
 1684  107 LEU  C    -16.99624  37.23988   5.84308 1S   122    1.00000
 1685  107 LEU  O    -16.87373  36.83023   4.69032 1S   122    1.00000
 1686  108 GLN  N    -18.18896  37.63364   6.34480 1S   123    1.00000
 1687  108 GLN  HN   -18.26419  37.96952   7.28153 1S   123    0.00000
 1688  108 GLN  CA   -19.41590  37.63928   5.58085 1S   123    1.00000
 1689  108 GLN  HA   -19.43454  36.74038   4.98212 1S   123    0.00000
 1690  108 GLN  CB   -20.66242  37.68193   6.50406 1S   123    1.00000
 1691  108 GLN  HB1  -21.46443  38.32131   6.07264 1S   123    0.00000
 1692  108 GLN  HB2  -20.37179  38.14159   7.47442 1S   123    0.00000
 1693  108 GLN  CG   -21.26459  36.29069   6.77814 1S   123    1.00000
 1694  108 GLN  HG1  -22.13334  36.38328   7.46376 1S   123    0.00000
 1695  108 GLN  HG2  -20.50485  35.63751   7.25643 1S   123    0.00000
 1696  108 GLN  CD   -21.72197  35.64018   5.46573 1S   123    1.00000
 1697  108 GLN  OE1  -21.14319  34.63901   5.02702 1S   123    1.00000
 1698  108 GLN  NE2  -22.77195  36.23384   4.82692 1S   123    1.00000
 1699  108 GLN  HE21 -23.09155  35.86168   3.95654 1S   123    0.00000
 1700  108 GLN  HE22 -23.19841  37.04918   5.21700 1S   123    0.00000
 1701  108 GLN  C    -19.47686  38.80141   4.61639 1S   123    1.00000
 1702  108 GLN  O    -20.18726  38.73502   3.61491 1S   123    1.00000
 1703  109 ALA  N    -18.72305  39.88869   4.88919 1S   124    1.00000
 1704  109 ALA  HN   -18.14713  39.92233   5.70339 1S   124    0.00000
 1705  109 ALA  CA   -18.68629  41.06675   4.05547 1S   124    1.00000
 1706  109 ALA  HA   -19.64325  41.17885   3.56380 1S   124    0.00000
 1707  109 ALA  CB   -18.42107  42.33104   4.89291 1S   124    1.00000
 1708  109 ALA  HB1  -17.44371  42.26441   5.41525 1S   124    0.00000
 1709  109 ALA  HB2  -19.21807  42.44502   5.65885 1S   124    0.00000
 1710  109 ALA  HB3  -18.42508  43.23901   4.25261 1S   124    0.00000
 1711  109 ALA  C    -17.62178  40.95747   2.98566 1S   124    1.00000
 1712  109 ALA  O    -17.58378  41.78369   2.07519 1S   124    1.00000
 1713  110 GLY  N    -16.74575  39.92480   3.05643 1S   125    1.00000
 1714  110 GLY  HN   -16.79578  39.26317   3.80145 1S   125    0.00000
 1715  110 GLY  CA   -15.77499  39.64322   2.01999 1S   125    1.00000
 1716  110 GLY  HA1  -15.86130  40.36492   1.21973 1S   125    0.00000
 1717  110 GLY  HA2  -15.96502  38.63382   1.68700 1S   125    0.00000
 1718  110 GLY  C    -14.35963  39.69945   2.51188 1S   125    1.00000
 1719  110 GLY  O    -13.43523  39.71268   1.70123 1S   125    1.00000
 1720  111 ALA  N    -14.12977  39.71337   3.84646 1S   126    1.00000
 1721  111 ALA  HN   -14.87653  39.72974   4.50980 1S   126    0.00000
 1722  111 ALA  CA   -12.79489  39.70396   4.40296 1S   126    1.00000
 1723  111 ALA  HA   -12.17944  40.37839   3.82275 1S   126    0.00000
 1724  111 ALA  CB   -12.73658  40.14563   5.87744 1S   126    1.00000
 1725  111 ALA  HB1  -13.32125  39.45490   6.51955 1S   126    0.00000
 1726  111 ALA  HB2  -13.15928  41.16749   5.97777 1S   126    0.00000
 1727  111 ALA  HB3  -11.69436  40.16509   6.25687 1S   126    0.00000
 1728  111 ALA  C    -12.21442  38.32074   4.30618 1S   126    1.00000
 1729  111 ALA  O    -12.91536  37.34383   4.04298 1S   126    1.00000
 1730  112 ASP  N    -10.88587  38.23044   4.49658 1S   127    1.00000
 1731  112 ASP  HN   -10.34075  39.02839   4.74005 1S   127    0.00000
 1732  112 ASP  CA   -10.14869  37.01486   4.30706 1S   127    1.00000
 1733  112 ASP  HA   -10.77439  36.27543   3.82545 1S   127    0.00000
 1734  112 ASP  CB    -8.91300  37.30447   3.42257 1S   127    1.00000
 1735  112 ASP  HB1   -8.19069  37.94891   3.96687 1S   127    0.00000
 1736  112 ASP  HB2   -9.24318  37.85403   2.51303 1S   127    0.00000
 1737  112 ASP  CG    -8.23961  36.01943   2.97002 1S   127    1.00000
 1738  112 ASP  OD1   -8.85660  35.25878   2.17954 1S   127    1.00000
 1739  112 ASP  OD2   -7.09075  35.78437   3.41942 1S   127    1.00000
 1740  112 ASP  C     -9.75638  36.50844   5.67312 1S   127    1.00000
 1741  112 ASP  O     -9.61339  37.28720   6.61455 1S   127    1.00000
 1742  113 ILE  N     -9.56407  35.16996   5.80510 1S   128    1.00000
 1743  113 ILE  HN    -9.73835  34.56278   5.03077 1S   128    0.00000
 1744  113 ILE  CA    -9.16934  34.50227   7.03241 1S   128    1.00000
 1745  113 ILE  HA    -9.87807  34.81422   7.77953 1S   128    0.00000
 1746  113 ILE  CB    -9.25305  32.97057   6.92942 1S   128    1.00000
 1747  113 ILE  HB    -8.86668  32.66968   5.93115 1S   128    0.00000
 1748  113 ILE  CG2   -8.39530  32.24215   7.99649 1S   128    1.00000
 1749  113 ILE  HG21  -8.73076  32.51993   9.01767 1S   128    0.00000
 1750  113 ILE  HG22  -7.31943  32.48983   7.88764 1S   128    0.00000
 1751  113 ILE  HG23  -8.47725  31.14215   7.88359 1S   128    0.00000
 1752  113 ILE  CG1  -10.73761  32.52968   7.02587 1S   128    1.00000
 1753  113 ILE  HG11 -11.32395  33.05500   6.24347 1S   128    0.00000
 1754  113 ILE  HG12 -11.14563  32.84465   8.01139 1S   128    0.00000
 1755  113 ILE  CD   -10.95314  31.02114   6.86366 1S   128    1.00000
 1756  113 ILE  HD1  -10.54099  30.46428   7.73180 1S   128    0.00000
 1757  113 ILE  HD2  -10.45133  30.66152   5.94290 1S   128    0.00000
 1758  113 ILE  HD3  -12.03594  30.78705   6.78819 1S   128    0.00000
 1759  113 ILE  C     -7.80955  34.98112   7.50021 1S   128    1.00000
 1760  113 ILE  O     -7.54685  35.00835   8.70044 1S   128    1.00000
 1761  114 SER  N     -6.92594  35.43765   6.57555 1S   129    1.00000
 1762  114 SER  HN    -7.15096  35.42779   5.60279 1S   129    0.00000
 1763  114 SER  CA    -5.61668  35.96435   6.92146 1S   129    1.00000
 1764  114 SER  HA    -5.14113  35.21371   7.52785 1S   129    0.00000
 1765  114 SER  CB    -4.68082  36.23130   5.71327 1S   129    1.00000
 1766  114 SER  HB1   -4.49610  35.29197   5.16167 1S   129    0.00000
 1767  114 SER  HB2   -3.68995  36.58528   6.07029 1S   129    0.00000
 1768  114 SER  OG    -5.21054  37.20130   4.81470 1S   129    1.00000
 1769  114 SER  HG1   -5.92436  36.76422   4.33242 1S   129    0.00000
 1770  114 SER  C     -5.66145  37.23656   7.73410 1S   129    1.00000
 1771  114 SER  O     -4.65067  37.62670   8.30823 1S   129    1.00000
 1772  115 MET  N     -6.82963  37.90990   7.81336 1S   130    1.00000
 1773  115 MET  HN    -7.64981  37.58313   7.34627 1S   130    0.00000
 1774  115 MET  CA    -6.98226  39.12990   8.56345 1S   130    1.00000
 1775  115 MET  HA    -6.05649  39.68819   8.52678 1S   130    0.00000
 1776  115 MET  CB    -8.11449  40.00905   7.99704 1S   130    1.00000
 1777  115 MET  HB1   -8.19426  40.92484   8.62301 1S   130    0.00000
 1778  115 MET  HB2   -9.08187  39.46276   8.06013 1S   130    0.00000
 1779  115 MET  CG    -7.87636  40.43084   6.53784 1S   130    1.00000
 1780  115 MET  HG1   -7.78809  39.51560   5.91229 1S   130    0.00000
 1781  115 MET  HG2   -6.89922  40.95891   6.48359 1S   130    0.00000
 1782  115 MET  SD    -9.18466  41.49325   5.85150 1S   130    1.00000
 1783  115 MET  CE    -9.10444  42.82907   7.08252 1S   130    1.00000
 1784  115 MET  HE1   -8.05276  43.11806   7.28662 1S   130    0.00000
 1785  115 MET  HE2   -9.56858  42.52130   8.04422 1S   130    0.00000
 1786  115 MET  HE3   -9.64123  43.73312   6.72574 1S   130    0.00000
 1787  115 MET  C     -7.31956  38.86201  10.00748 1S   130    1.00000
 1788  115 MET  O     -7.58455  39.80394  10.74754 1S   130    1.00000
 1789  116 ILE  N     -7.30337  37.58158  10.45163 1S   131    1.00000
 1790  116 ILE  HN    -7.05633  36.84129   9.82906 1S   131    0.00000
 1791  116 ILE  CA    -7.70765  37.14334  11.77363 1S   131    1.00000
 1792  116 ILE  HA    -8.74793  37.42113  11.87151 1S   131    0.00000
 1793  116 ILE  CB    -7.62603  35.62129  11.91086 1S   131    1.00000
 1794  116 ILE  HB    -8.25372  35.18794  11.09740 1S   131    0.00000
 1795  116 ILE  CG2   -6.18654  35.10000  11.69812 1S   131    1.00000
 1796  116 ILE  HG21  -5.52679  35.40022  12.53771 1S   131    0.00000
 1797  116 ILE  HG22  -5.75743  35.48377  10.74971 1S   131    0.00000
 1798  116 ILE  HG23  -6.19238  33.99216  11.63808 1S   131    0.00000
 1799  116 ILE  CG1   -8.25386  35.15861  13.24077 1S   131    1.00000
 1800  116 ILE  HG11  -9.27232  35.60310  13.30150 1S   131    0.00000
 1801  116 ILE  HG12  -7.65760  35.55996  14.08800 1S   131    0.00000
 1802  116 ILE  CD    -8.37788  33.64560  13.41658 1S   131    1.00000
 1803  116 ILE  HD1   -7.37611  33.18051  13.51290 1S   131    0.00000
 1804  116 ILE  HD2   -8.91019  33.19248  12.55444 1S   131    0.00000
 1805  116 ILE  HD3   -8.94922  33.42040  14.34355 1S   131    0.00000
 1806  116 ILE  C     -6.96357  37.84205  12.89697 1S   131    1.00000
 1807  116 ILE  O     -7.54554  38.16623  13.93267 1S   131    1.00000
 1808  117 GLY  N     -5.66030  38.13928  12.69301 1S   132    1.00000
 1809  117 GLY  HN    -5.21031  37.89401  11.83622 1S   132    0.00000
 1810  117 GLY  CA    -4.82493  38.79409  13.67189 1S   132    1.00000
 1811  117 GLY  HA1   -3.82074  38.77758  13.28103 1S   132    0.00000
 1812  117 GLY  HA2   -4.92080  38.26021  14.60682 1S   132    0.00000
 1813  117 GLY  C     -5.18836  40.23042  13.89961 1S   132    1.00000
 1814  117 GLY  O     -4.97307  40.75044  14.99194 1S   132    1.00000
 1815  118 GLN  N     -5.77993  40.90681  12.88285 1S   133    1.00000
 1816  118 GLN  HN    -5.95986  40.46833  12.00425 1S   133    0.00000
 1817  118 GLN  CA    -6.20686  42.28733  12.99031 1S   133    1.00000
 1818  118 GLN  HA    -5.39639  42.84328  13.44156 1S   133    0.00000
 1819  118 GLN  CB    -6.55302  42.94285  11.63051 1S   133    1.00000
 1820  118 GLN  HB1   -6.60831  44.04284  11.80122 1S   133    0.00000
 1821  118 GLN  HB2   -7.55432  42.60008  11.28267 1S   133    0.00000
 1822  118 GLN  CG    -5.54272  42.64959  10.50778 1S   133    1.00000
 1823  118 GLN  HG1   -5.59949  41.57591  10.22761 1S   133    0.00000
 1824  118 GLN  HG2   -4.51120  42.87902  10.84687 1S   133    0.00000
 1825  118 GLN  CD    -5.87205  43.51691   9.28820 1S   133    1.00000
 1826  118 GLN  OE1   -6.47137  44.59496   9.40905 1S   133    1.00000
 1827  118 GLN  NE2   -5.46359  43.03743   8.08023 1S   133    1.00000
 1828  118 GLN  HE21  -5.64494  43.57174   7.25525 1S   133    0.00000
 1829  118 GLN  HE22  -4.99428  42.15633   8.02242 1S   133    0.00000
 1830  118 GLN  C     -7.43476  42.43619  13.86213 1S   133    1.00000
 1831  118 GLN  O     -7.79141  43.54882  14.24398 1S   133    1.00000
 1832  119 PHE  N     -8.10664  41.31022  14.19487 1S   134    1.00000
 1833  119 PHE  HN    -7.80865  40.41930  13.85722 1S   134    0.00000
 1834  119 PHE  CA    -9.26571  41.29269  15.05571 1S   134    1.00000
 1835  119 PHE  HA    -9.63382  42.29919  15.20316 1S   134    0.00000
 1836  119 PHE  CB   -10.39804  40.42081  14.47421 1S   134    1.00000
 1837  119 PHE  HB1  -11.22311  40.30704  15.20694 1S   134    0.00000
 1838  119 PHE  HB2  -10.02169  39.41152  14.20057 1S   134    0.00000
 1839  119 PHE  CG   -10.97134  41.07918  13.24754 1S   134    1.00000
 1840  119 PHE  CD1  -10.47347  40.76965  11.97324 1S   134    1.00000
 1841  119 PHE  HD1   -9.68537  40.04132  11.88394 1S   134    0.00000
 1842  119 PHE  CE1  -11.00265  41.37512  10.82722 1S   134    1.00000
 1843  119 PHE  HE1  -10.60981  41.12435   9.85292 1S   134    0.00000
 1844  119 PHE  CZ   -12.05486  42.29015  10.94787 1S   134    1.00000
 1845  119 PHE  HZ   -12.47155  42.75325  10.06592 1S   134    0.00000
 1846  119 PHE  CD2  -12.02266  42.00505  13.35666 1S   134    1.00000
 1847  119 PHE  HD2  -12.42008  42.24794  14.33064 1S   134    0.00000
 1848  119 PHE  CE2  -12.56802  42.60287  12.21281 1S   134    1.00000
 1849  119 PHE  HE2  -13.38467  43.30318  12.30523 1S   134    0.00000
 1850  119 PHE  C     -8.89235  40.75463  16.41636 1S   134    1.00000
 1851  119 PHE  O     -9.74055  40.66660  17.30190 1S   134    1.00000
 1852  120 GLY  N     -7.60315  40.40117  16.63336 1S   135    1.00000
 1853  120 GLY  HN    -6.92038  40.47263  15.90827 1S   135    0.00000
 1854  120 GLY  CA    -7.09384  40.05224  17.94182 1S   135    1.00000
 1855  120 GLY  HA1   -7.53301  40.72129  18.66947 1S   135    0.00000
 1856  120 GLY  HA2   -6.02033  40.14882  17.89095 1S   135    0.00000
 1857  120 GLY  C     -7.41279  38.64229  18.35410 1S   135    1.00000
 1858  120 GLY  O     -7.35082  38.32605  19.54142 1S   135    1.00000
 1859  121 VAL  N     -7.76705  37.75812  17.39058 1S   136    1.00000
 1860  121 VAL  HN    -7.80632  38.02789  16.43092 1S   136    0.00000
 1861  121 VAL  CA    -8.17354  36.39869  17.68576 1S   136    1.00000
 1862  121 VAL  HA    -7.96930  36.18068  18.71658 1S   136    0.00000
 1863  121 VAL  CB    -9.66486  36.15584  17.47418 1S   136    1.00000
 1864  121 VAL  HB    -9.90062  35.07886  17.63419 1S   136    0.00000
 1865  121 VAL  CG1  -10.43887  36.95804  18.53426 1S   136    1.00000
 1866  121 VAL  HG11 -10.25850  38.04719  18.42356 1S   136    0.00000
 1867  121 VAL  HG12 -10.12756  36.64390  19.55087 1S   136    0.00000
 1868  121 VAL  HG13 -11.52456  36.77993  18.41577 1S   136    0.00000
 1869  121 VAL  CG2  -10.11655  36.55070  16.05877 1S   136    1.00000
 1870  121 VAL  HG21  -9.57971  35.93942  15.31615 1S   136    0.00000
 1871  121 VAL  HG22  -9.92441  37.62423  15.85624 1S   136    0.00000
 1872  121 VAL  HG23 -11.20407  36.35922  15.93841 1S   136    0.00000
 1873  121 VAL  C     -7.31869  35.43294  16.90643 1S   136    1.00000
 1874  121 VAL  O     -7.74829  34.33502  16.55613 1S   136    1.00000
 1875  122 GLY  N     -6.04350  35.81433  16.66090 1S   137    1.00000
 1876  122 GLY  HN    -5.71097  36.69961  16.98409 1S   137    0.00000
 1877  122 GLY  CA    -5.09716  35.06499  15.86585 1S   137    1.00000
 1878  122 GLY  HA1   -4.22497  35.69007  15.75295 1S   137    0.00000
 1879  122 GLY  HA2   -5.56926  34.84363  14.91925 1S   137    0.00000
 1880  122 GLY  C     -4.65162  33.76280  16.47314 1S   137    1.00000
 1881  122 GLY  O     -4.17483  32.89608  15.75301 1S   137    1.00000
 1882  123 PHE  N     -4.80970  33.55417  17.80188 1S   138    1.00000
 1883  123 PHE  HN    -5.14149  34.28661  18.39382 1S   138    0.00000
 1884  123 PHE  CA    -4.52561  32.29781  18.47712 1S   138    1.00000
 1885  123 PHE  HA    -3.46932  32.09692  18.36174 1S   138    0.00000
 1886  123 PHE  CB    -4.86847  32.39654  19.99664 1S   138    1.00000
 1887  123 PHE  HB1   -5.89697  32.80028  20.11897 1S   138    0.00000
 1888  123 PHE  HB2   -4.16404  33.10169  20.48713 1S   138    0.00000
 1889  123 PHE  CG    -4.78459  31.07230  20.72727 1S   138    1.00000
 1890  123 PHE  CD1   -3.54676  30.48107  21.02807 1S   138    1.00000
 1891  123 PHE  HD1   -2.63442  30.99096  20.76404 1S   138    0.00000
 1892  123 PHE  CE1   -3.48780  29.22436  21.64582 1S   138    1.00000
 1893  123 PHE  HE1   -2.53102  28.77882  21.87565 1S   138    0.00000
 1894  123 PHE  CZ    -4.67106  28.54135  21.95610 1S   138    1.00000
 1895  123 PHE  HZ    -4.62778  27.57020  22.42631 1S   138    0.00000
 1896  123 PHE  CD2   -5.96422  30.37474  21.04236 1S   138    1.00000
 1897  123 PHE  HD2   -6.92045  30.80689  20.78929 1S   138    0.00000
 1898  123 PHE  CE2   -5.91088  29.11490  21.64893 1S   138    1.00000
 1899  123 PHE  HE2   -6.82474  28.58570  21.87597 1S   138    0.00000
 1900  123 PHE  C     -5.28781  31.14587  17.84713 1S   138    1.00000
 1901  123 PHE  O     -4.73329  30.06800  17.64051 1S   138    1.00000
 1902  124 TYR  N     -6.58024  31.36595  17.51897 1S   139    1.00000
 1903  124 TYR  HN    -6.99514  32.26371  17.64947 1S   139    0.00000
 1904  124 TYR  CA    -7.47581  30.33021  17.05588 1S   139    1.00000
 1905  124 TYR  HA    -7.32790  29.46700  17.69225 1S   139    0.00000
 1906  124 TYR  CB    -8.95740  30.76265  17.14406 1S   139    1.00000
 1907  124 TYR  HB1   -9.63072  29.95701  16.77978 1S   139    0.00000
 1908  124 TYR  HB2   -9.13830  31.68513  16.55145 1S   139    0.00000
 1909  124 TYR  CG    -9.29903  31.02524  18.58303 1S   139    1.00000
 1910  124 TYR  CD1   -9.55504  29.95107  19.45219 1S   139    1.00000
 1911  124 TYR  HD1   -9.53109  28.93787  19.07869 1S   139    0.00000
 1912  124 TYR  CE1   -9.81972  30.17994  20.80592 1S   139    1.00000
 1913  124 TYR  HE1  -10.00855  29.34325  21.46345 1S   139    0.00000
 1914  124 TYR  CZ    -9.82955  31.48894  21.29871 1S   139    1.00000
 1915  124 TYR  OH   -10.05655  31.69575  22.66732 1S   139    1.00000
 1916  124 TYR  HH   -10.00833  30.83486  23.08890 1S   139    0.00000
 1917  124 TYR  CD2   -9.31920  32.33506  19.09162 1S   139    1.00000
 1918  124 TYR  HD2   -9.10680  33.16595  18.43874 1S   139    0.00000
 1919  124 TYR  CE2   -9.58786  32.57056  20.44390 1S   139    1.00000
 1920  124 TYR  HE2   -9.59034  33.58275  20.82083 1S   139    0.00000
 1921  124 TYR  C     -7.18061  29.88477  15.64303 1S   139    1.00000
 1922  124 TYR  O     -7.69576  28.85644  15.20920 1S   139    1.00000
 1923  125 SER  N     -6.29038  30.60158  14.90651 1S   140    1.00000
 1924  125 SER  HN    -5.89195  31.44198  15.26792 1S   140    0.00000
 1925  125 SER  CA    -5.80551  30.18186  13.60257 1S   140    1.00000
 1926  125 SER  HA    -6.67381  29.94100  13.00526 1S   140    0.00000
 1927  125 SER  CB    -5.01309  31.27988  12.84724 1S   140    1.00000
 1928  125 SER  HB1   -5.61793  32.20605  12.78756 1S   140    0.00000
 1929  125 SER  HB2   -4.79804  30.94219  11.81096 1S   140    0.00000
 1930  125 SER  OG    -3.77324  31.58865  13.46925 1S   140    1.00000
 1931  125 SER  HG1   -3.97562  32.04456  14.29497 1S   140    0.00000
 1932  125 SER  C     -4.94070  28.94013  13.67706 1S   140    1.00000
 1933  125 SER  O     -4.65322  28.32719  12.65383 1S   140    1.00000
 1934  126 ALA  N     -4.53568  28.51823  14.90048 1S   141    1.00000
 1935  126 ALA  HN    -4.73950  29.06252  15.71276 1S   141    0.00000
 1936  126 ALA  CA    -3.84490  27.27764  15.16830 1S   141    1.00000
 1937  126 ALA  HA    -2.88733  27.31631  14.66819 1S   141    0.00000
 1938  126 ALA  CB    -3.62975  27.09139  16.68141 1S   141    1.00000
 1939  126 ALA  HB1   -4.60038  27.09598  17.22238 1S   141    0.00000
 1940  126 ALA  HB2   -3.00441  27.91718  17.08274 1S   141    0.00000
 1941  126 ALA  HB3   -3.11617  26.13257  16.89317 1S   141    0.00000
 1942  126 ALA  C     -4.60501  26.07217  14.65701 1S   141    1.00000
 1943  126 ALA  O     -4.00135  25.08653  14.24381 1S   141    1.00000
 1944  127 TYR  N     -5.95785  26.14907  14.63968 1S   142    1.00000
 1945  127 TYR  HN    -6.41990  26.97859  14.94724 1S   142    0.00000
 1946  127 TYR  CA    -6.83597  25.07555  14.22723 1S   142    1.00000
 1947  127 TYR  HA    -6.38781  24.14222  14.53971 1S   142    0.00000
 1948  127 TYR  CB    -8.23488  25.20484  14.87286 1S   142    1.00000
 1949  127 TYR  HB1   -8.95342  24.47382  14.44395 1S   142    0.00000
 1950  127 TYR  HB2   -8.64021  26.23121  14.74438 1S   142    0.00000
 1951  127 TYR  CG    -8.09759  24.90129  16.33754 1S   142    1.00000
 1952  127 TYR  CD1   -8.14961  23.56784  16.77975 1S   142    1.00000
 1953  127 TYR  HD1   -8.31919  22.77300  16.06855 1S   142    0.00000
 1954  127 TYR  CE1   -7.96834  23.25748  18.13144 1S   142    1.00000
 1955  127 TYR  HE1   -8.01009  22.22757  18.45586 1S   142    0.00000
 1956  127 TYR  CZ    -7.72213  24.28535  19.04861 1S   142    1.00000
 1957  127 TYR  OH    -7.53305  23.98637  20.40564 1S   142    1.00000
 1958  127 TYR  HH    -7.60725  23.03252  20.51402 1S   142    0.00000
 1959  127 TYR  CD2   -7.85201  25.92220  17.27201 1S   142    1.00000
 1960  127 TYR  HD2   -7.79522  26.94924  16.94702 1S   142    0.00000
 1961  127 TYR  CE2   -7.65156  25.61577  18.62167 1S   142    1.00000
 1962  127 TYR  HE2   -7.45849  26.40771  19.33113 1S   142    0.00000
 1963  127 TYR  C     -6.99342  24.98860  12.72723 1S   142    1.00000
 1964  127 TYR  O     -7.69934  24.11310  12.22838 1S   142    1.00000
 1965  128 LEU  N     -6.28322  25.84779  11.95637 1S   143    1.00000
 1966  128 LEU  HN    -5.76685  26.60121  12.36084 1S   143    0.00000
 1967  128 LEU  CA    -6.11387  25.67520  10.53019 1S   143    1.00000
 1968  128 LEU  HA    -7.08477  25.51198  10.08572 1S   143    0.00000
 1969  128 LEU  CB    -5.41307  26.88443   9.85483 1S   143    1.00000
 1970  128 LEU  HB1   -5.10283  26.61027   8.82457 1S   143    0.00000
 1971  128 LEU  HB2   -4.48842  27.12360  10.42401 1S   143    0.00000
 1972  128 LEU  CG    -6.27539  28.16480   9.74611 1S   143    1.00000
 1973  128 LEU  HG    -6.68146  28.39253  10.75791 1S   143    0.00000
 1974  128 LEU  CD1   -5.42655  29.37445   9.31356 1S   143    1.00000
 1975  128 LEU  HD11  -5.00347  29.20512   8.30364 1S   143    0.00000
 1976  128 LEU  HD12  -4.59002  29.53728  10.02487 1S   143    0.00000
 1977  128 LEU  HD13  -6.05109  30.29213   9.27958 1S   143    0.00000
 1978  128 LEU  CD2   -7.45881  27.98173   8.78072 1S   143    1.00000
 1979  128 LEU  HD21  -8.12553  27.16268   9.11976 1S   143    0.00000
 1980  128 LEU  HD22  -7.08762  27.73948   7.76274 1S   143    0.00000
 1981  128 LEU  HD23  -8.05880  28.91445   8.72220 1S   143    0.00000
 1982  128 LEU  C     -5.26758  24.44918  10.26705 1S   143    1.00000
 1983  128 LEU  O     -5.52858  23.70955   9.32121 1S   143    1.00000
 1984  129 VAL  N     -4.23696  24.20482  11.11229 1S   144    1.00000
 1985  129 VAL  HN    -4.06173  24.79105  11.90012 1S   144    0.00000
 1986  129 VAL  CA    -3.27800  23.14677  10.88767 1S   144    1.00000
 1987  129 VAL  HA    -3.49713  22.67283   9.94513 1S   144    0.00000
 1988  129 VAL  CB    -1.84477  23.65408  10.79307 1S   144    1.00000
 1989  129 VAL  HB    -1.15943  22.79405  10.60598 1S   144    0.00000
 1990  129 VAL  CG1   -1.74382  24.58959   9.57184 1S   144    1.00000
 1991  129 VAL  HG11  -2.38590  25.48550   9.70163 1S   144    0.00000
 1992  129 VAL  HG12  -2.05412  24.05638   8.64832 1S   144    0.00000
 1993  129 VAL  HG13  -0.69689  24.93175   9.44224 1S   144    0.00000
 1994  129 VAL  CG2   -1.40159  24.35207  12.09638 1S   144    1.00000
 1995  129 VAL  HG21  -1.43869  23.65596  12.95945 1S   144    0.00000
 1996  129 VAL  HG22  -2.04403  25.22979  12.31567 1S   144    0.00000
 1997  129 VAL  HG23  -0.35472  24.70541  11.99220 1S   144    0.00000
 1998  129 VAL  C     -3.34651  22.05882  11.93010 1S   144    1.00000
 1999  129 VAL  O     -2.83376  20.97109  11.68162 1S   144    1.00000
 2000  130 ALA  N     -3.94317  22.31035  13.12002 1S   145    1.00000
 2001  130 ALA  HN    -4.39653  23.17937  13.30613 1S   145    0.00000
 2002  130 ALA  CA    -3.82027  21.41751  14.25257 1S   145    1.00000
 2003  130 ALA  HA    -3.16057  20.59889  14.01433 1S   145    0.00000
 2004  130 ALA  CB    -3.27805  22.14737  15.49404 1S   145    1.00000
 2005  130 ALA  HB1   -4.00098  22.90750  15.86193 1S   145    0.00000
 2006  130 ALA  HB2   -2.33595  22.67241  15.23723 1S   145    0.00000
 2007  130 ALA  HB3   -3.06822  21.42907  16.31350 1S   145    0.00000
 2008  130 ALA  C     -5.14966  20.85793  14.64619 1S   145    1.00000
 2009  130 ALA  O     -6.08099  21.62072  14.87636 1S   145    1.00000
 2010  131 GLU  N     -5.24552  19.51178  14.78972 1S   146    1.00000
 2011  131 GLU  HN    -4.45316  18.92813  14.62073 1S   146    0.00000
 2012  131 GLU  CA    -6.42259  18.80300  15.24931 1S   146    1.00000
 2013  131 GLU  HA    -7.27837  19.21101  14.73776 1S   146    0.00000
 2014  131 GLU  CB    -6.36765  17.28916  14.91502 1S   146    1.00000
 2015  131 GLU  HB1   -6.27903  17.19803  13.80924 1S   146    0.00000
 2016  131 GLU  HB2   -7.32788  16.81130  15.21272 1S   146    0.00000
 2017  131 GLU  CG    -5.20287  16.52205  15.57495 1S   146    1.00000
 2018  131 GLU  HG1   -5.34828  16.50632  16.67646 1S   146    0.00000
 2019  131 GLU  HG2   -4.24169  17.02575  15.35374 1S   146    0.00000
 2020  131 GLU  CD    -5.09145  15.08101  15.07569 1S   146    1.00000
 2021  131 GLU  OE1   -5.67107  14.75153  14.00810 1S   146    1.00000
 2022  131 GLU  OE2   -4.39316  14.28928  15.76462 1S   146    1.00000
 2023  131 GLU  C     -6.63816  18.99572  16.73340 1S   146    1.00000
 2024  131 GLU  O     -7.77115  18.94832  17.20749 1S   146    1.00000
 2025  132 LYS  N     -5.54896  19.23591  17.49524 1S   147    1.00000
 2026  132 LYS  HN    -4.63653  19.27480  17.09310 1S   147    0.00000
 2027  132 LYS  CA    -5.61340  19.46909  18.91299 1S   147    1.00000
 2028  132 LYS  HA    -6.55936  19.92436  19.16566 1S   147    0.00000
 2029  132 LYS  CB    -5.40267  18.16030  19.70856 1S   147    1.00000
 2030  132 LYS  HB1   -4.45210  17.68663  19.38671 1S   147    0.00000
 2031  132 LYS  HB2   -6.22323  17.46347  19.42427 1S   147    0.00000
 2032  132 LYS  CG    -5.40834  18.29557  21.23986 1S   147    1.00000
 2033  132 LYS  HG1   -6.30731  18.87712  21.54248 1S   147    0.00000
 2034  132 LYS  HG2   -4.50854  18.85426  21.57838 1S   147    0.00000
 2035  132 LYS  CD    -5.45343  16.93225  21.94720 1S   147    1.00000
 2036  132 LYS  HD1   -6.33086  16.36528  21.56561 1S   147    0.00000
 2037  132 LYS  HD2   -5.61541  17.09923  23.03221 1S   147    0.00000
 2038  132 LYS  CE    -4.17734  16.10594  21.75437 1S   147    1.00000
 2039  132 LYS  HE1   -3.30280  16.62599  22.19701 1S   147    0.00000
 2040  132 LYS  HE2   -3.98447  15.92753  20.67758 1S   147    0.00000
 2041  132 LYS  NZ    -4.30121  14.78475  22.40770 1S   147    1.00000
 2042  132 LYS  HZ1   -5.13466  14.28985  22.01853 1S   147    0.00000
 2043  132 LYS  HZ2   -4.42050  14.91041  23.43307 1S   147    0.00000
 2044  132 LYS  HZ3   -3.45022  14.21949  22.21485 1S   147    0.00000
 2045  132 LYS  C     -4.51831  20.44605  19.21690 1S   147    1.00000
 2046  132 LYS  O     -3.46958  20.41967  18.57834 1S   147    1.00000
 2047  133 VAL  N     -4.74232  21.35305  20.19353 1S   148    1.00000
 2048  133 VAL  HN    -5.61548  21.38569  20.67808 1S   148    0.00000
 2049  133 VAL  CA    -3.74169  22.29223  20.64268 1S   148    1.00000
 2050  133 VAL  HA    -2.78517  22.04863  20.20541 1S   148    0.00000
 2051  133 VAL  CB    -4.08344  23.74138  20.31361 1S   148    1.00000
 2052  133 VAL  HB    -5.05959  24.01045  20.77223 1S   148    0.00000
 2053  133 VAL  CG1   -3.00964  24.70025  20.86891 1S   148    1.00000
 2054  133 VAL  HG11  -1.99851  24.37956  20.54150 1S   148    0.00000
 2055  133 VAL  HG12  -3.03424  24.72270  21.97756 1S   148    0.00000
 2056  133 VAL  HG13  -3.19269  25.73180  20.50035 1S   148    0.00000
 2057  133 VAL  CG2   -4.21421  23.88700  18.78335 1S   148    1.00000
 2058  133 VAL  HG21  -5.02473  23.24269  18.38503 1S   148    0.00000
 2059  133 VAL  HG22  -3.26260  23.60488  18.28706 1S   148    0.00000
 2060  133 VAL  HG23  -4.45512  24.93876  18.52300 1S   148    0.00000
 2061  133 VAL  C     -3.64307  22.10630  22.13176 1S   148    1.00000
 2062  133 VAL  O     -4.66007  22.09046  22.82021 1S   148    1.00000
 2063  134 THR  N     -2.40232  21.95770  22.65296 1S   149    1.00000
 2064  134 THR  HN    -1.60225  21.93846  22.05373 1S   149    0.00000
 2065  134 THR  CA    -2.11241  21.87875  24.06942 1S   149    1.00000
 2066  134 THR  HA    -3.03163  21.90610  24.63535 1S   149    0.00000
 2067  134 THR  CB    -1.31185  20.64401  24.44929 1S   149    1.00000
 2068  134 THR  HB    -0.33494  20.64246  23.92540 1S   149    0.00000
 2069  134 THR  OG1   -1.98257  19.47192  24.02144 1S   149    1.00000
 2070  134 THR  HG1   -2.62343  19.23858  24.70393 1S   149    0.00000
 2071  134 THR  CG2   -1.05285  20.56337  25.96602 1S   149    1.00000
 2072  134 THR  HG21  -2.00002  20.67774  26.53355 1S   149    0.00000
 2073  134 THR  HG22  -0.35182  21.36549  26.27843 1S   149    0.00000
 2074  134 THR  HG23  -0.59404  19.58693  26.23053 1S   149    0.00000
 2075  134 THR  C     -1.29435  23.09781  24.39341 1S   149    1.00000
 2076  134 THR  O     -0.32935  23.39506  23.70081 1S   149    1.00000
 2077  135 VAL  N     -1.66102  23.84618  25.45336 1S   150    1.00000
 2078  135 VAL  HN    -2.44686  23.58709  26.01500 1S   150    0.00000
 2079  135 VAL  CA    -0.95959  25.03721  25.87026 1S   150    1.00000
 2080  135 VAL  HA    -0.10656  25.20713  25.23496 1S   150    0.00000
 2081  135 VAL  CB    -1.83818  26.27990  25.83206 1S   150    1.00000
 2082  135 VAL  HB    -2.77414  26.09577  26.39940 1S   150    0.00000
 2083  135 VAL  CG1   -1.11546  27.48868  26.45952 1S   150    1.00000
 2084  135 VAL  HG11  -0.11703  27.61842  25.99315 1S   150    0.00000
 2085  135 VAL  HG12  -0.98929  27.36172  27.55519 1S   150    0.00000
 2086  135 VAL  HG13  -1.71223  28.40878  26.29027 1S   150    0.00000
 2087  135 VAL  CG2   -2.22063  26.56724  24.36632 1S   150    1.00000
 2088  135 VAL  HG21  -2.78764  25.71992  23.93052 1S   150    0.00000
 2089  135 VAL  HG22  -1.30917  26.73392  23.75655 1S   150    0.00000
 2090  135 VAL  HG23  -2.85708  27.47562  24.31139 1S   150    0.00000
 2091  135 VAL  C     -0.47144  24.79021  27.27083 1S   150    1.00000
 2092  135 VAL  O     -1.26992  24.60869  28.18190 1S   150    1.00000
 2093  136 ILE  N      0.86381  24.79212  27.47917 1S   151    1.00000
 2094  136 ILE  HN     1.49637  24.94790  26.72101 1S   151    0.00000
 2095  136 ILE  CA     1.47902  24.65309  28.78169 1S   151    1.00000
 2096  136 ILE  HA     0.74410  24.33327  29.50281 1S   151    0.00000
 2097  136 ILE  CB     2.66227  23.69259  28.79388 1S   151    1.00000
 2098  136 ILE  HB     3.51550  24.14484  28.23765 1S   151    0.00000
 2099  136 ILE  CG2    3.11497  23.45129  30.24976 1S   151    1.00000
 2100  136 ILE  HG21   2.29244  23.00971  30.84892 1S   151    0.00000
 2101  136 ILE  HG22   3.41525  24.39370  30.74456 1S   151    0.00000
 2102  136 ILE  HG23   3.98054  22.75544  30.26864 1S   151    0.00000
 2103  136 ILE  CG1    2.32154  22.36135  28.07769 1S   151    1.00000
 2104  136 ILE  HG11   3.23011  21.71946  28.08574 1S   151    0.00000
 2105  136 ILE  HG12   2.07719  22.56356  27.01203 1S   151    0.00000
 2106  136 ILE  CD     1.16910  21.58180  28.71714 1S   151    1.00000
 2107  136 ILE  HD1    0.23339  22.17859  28.70367 1S   151    0.00000
 2108  136 ILE  HD2    1.40473  21.31527  29.76887 1S   151    0.00000
 2109  136 ILE  HD3    0.98455  20.64116  28.15771 1S   151    0.00000
 2110  136 ILE  C      1.95063  26.03543  29.12108 1S   151    1.00000
 2111  136 ILE  O      2.56135  26.68293  28.27933 1S   151    1.00000
 2112  137 THR  N      1.66132  26.55806  30.33147 1S   152    1.00000
 2113  137 THR  HN     1.17729  26.04845  31.04222 1S   152    0.00000
 2114  137 THR  CA     1.94320  27.94996  30.58571 1S   152    1.00000
 2115  137 THR  HA     2.88411  28.19278  30.11214 1S   152    0.00000
 2116  137 THR  CB     0.85276  28.84976  30.01757 1S   152    1.00000
 2117  137 THR  HB     0.70736  28.59544  28.94313 1S   152    0.00000
 2118  137 THR  OG1    1.21340  30.22121  30.07014 1S   152    1.00000
 2119  137 THR  HG1    1.77073  30.38755  29.30018 1S   152    0.00000
 2120  137 THR  CG2   -0.48493  28.62738  30.74734 1S   152    1.00000
 2121  137 THR  HG21  -0.43826  28.99913  31.79166 1S   152    0.00000
 2122  137 THR  HG22  -0.75465  27.55123  30.76596 1S   152    0.00000
 2123  137 THR  HG23  -1.29459  29.17167  30.22187 1S   152    0.00000
 2124  137 THR  C      2.14965  28.17009  32.05875 1S   152    1.00000
 2125  137 THR  O      1.59826  27.45595  32.89306 1S   152    1.00000
 2126  138 LYS  N      2.98607  29.17761  32.39148 1S   153    1.00000
 2127  138 LYS  HN     3.40889  29.74007  31.68115 1S   153    0.00000
 2128  138 LYS  CA     3.36577  29.49740  33.73825 1S   153    1.00000
 2129  138 LYS  HA     2.57249  29.20733  34.41402 1S   153    0.00000
 2130  138 LYS  CB     4.69146  28.80105  34.12736 1S   153    1.00000
 2131  138 LYS  HB1    5.46203  29.04360  33.36162 1S   153    0.00000
 2132  138 LYS  HB2    4.53131  27.70067  34.09232 1S   153    0.00000
 2133  138 LYS  CG     5.24951  29.16741  35.51259 1S   153    1.00000
 2134  138 LYS  HG1    5.42994  30.26117  35.56325 1S   153    0.00000
 2135  138 LYS  HG2    6.23523  28.66113  35.62404 1S   153    0.00000
 2136  138 LYS  CD     4.35580  28.73677  36.68281 1S   153    1.00000
 2137  138 LYS  HD1    4.14732  27.65260  36.56305 1S   153    0.00000
 2138  138 LYS  HD2    3.38144  29.27125  36.64414 1S   153    0.00000
 2139  138 LYS  CE     5.00918  28.93071  38.05822 1S   153    1.00000
 2140  138 LYS  HE1    6.04727  28.53815  38.05842 1S   153    0.00000
 2141  138 LYS  HE2    4.41700  28.40396  38.83713 1S   153    0.00000
 2142  138 LYS  NZ     5.05806  30.36051  38.42982 1S   153    1.00000
 2143  138 LYS  HZ1    4.08193  30.72943  38.46649 1S   153    0.00000
 2144  138 LYS  HZ2    5.59456  30.89687  37.71296 1S   153    0.00000
 2145  138 LYS  HZ3    5.50815  30.47818  39.35895 1S   153    0.00000
 2146  138 LYS  C      3.54133  30.99132  33.81741 1S   153    1.00000
 2147  138 LYS  O      4.40711  31.56998  33.16521 1S   153    1.00000
 2148  139 HSE  N      2.70477  31.64124  34.64953 1S   154    1.00000
 2149  139 HSE  HN     1.97606  31.13993  35.11719 1S   154    0.00000
 2150  139 HSE  CA     2.76475  33.03555  34.99733 1S   154    1.00000
 2151  139 HSE  HA     3.41664  33.56288  34.31553 1S   154    0.00000
 2152  139 HSE  CB     1.34414  33.66043  35.00145 1S   154    1.00000
 2153  139 HSE  HB1    0.71274  33.16712  35.77251 1S   154    0.00000
 2154  139 HSE  HB2    0.88049  33.44637  34.01579 1S   154    0.00000
 2155  139 HSE  ND1    1.36156  35.71051  36.44634 1S   154    1.00000
 2156  139 HSE  CG     1.27769  35.15158  35.18455 1S   154    1.00000
 2157  139 HSE  CE1    1.27951  37.00923  36.25057 1S   154    1.00000
 2158  139 HSE  HE1    1.31613  37.76429  37.03560 1S   154    0.00000
 2159  139 HSE  NE2    1.14096  37.31337  34.93909 1S   154    1.00000
 2160  139 HSE  HE2    1.04328  38.22775  34.53756 1S   154    0.00000
 2161  139 HSE  CD2    1.13213  36.12494  34.24951 1S   154    1.00000
 2162  139 HSE  HD2    1.01781  36.05709  33.17901 1S   154    0.00000
 2163  139 HSE  C      3.33664  33.07154  36.38643 1S   154    1.00000
 2164  139 HSE  O      3.11908  32.14745  37.16588 1S   154    1.00000
 2165  140 ASN  N      4.07592  34.15061  36.73407 1S   155    1.00000
 2166  140 ASN  HN     4.24121  34.87663  36.06605 1S   155    0.00000
 2167  140 ASN  CA     4.70516  34.37136  38.02402 1S   155    1.00000
 2168  140 ASN  HA     5.44645  33.60239  38.16510 1S   155    0.00000
 2169  140 ASN  CB     5.34216  35.78186  38.11962 1S   155    1.00000
 2170  140 ASN  HB1    5.54856  36.05922  39.17664 1S   155    0.00000
 2171  140 ASN  HB2    4.64708  36.53084  37.68670 1S   155    0.00000
 2172  140 ASN  CG     6.68370  35.79960  37.38573 1S   155    1.00000
 2173  140 ASN  OD1    7.36080  34.77633  37.29749 1S   155    1.00000
 2174  140 ASN  ND2    7.08520  37.00029  36.88162 1S   155    1.00000
 2175  140 ASN  HD21   8.00174  37.08583  36.48506 1S   155    0.00000
 2176  140 ASN  HD22   6.46200  37.78007  36.89213 1S   155    0.00000
 2177  140 ASN  C      3.78047  34.24544  39.20067 1S   155    1.00000
 2178  140 ASN  O      4.19519  33.77604  40.25745 1S   155    1.00000
 2179  141 ASP  N      2.51220  34.66259  39.05265 1S   156    1.00000
 2180  141 ASP  HN     2.17270  35.00427  38.17596 1S   156    0.00000
 2181  141 ASP  CA     1.59313  34.74108  40.15923 1S   156    1.00000
 2182  141 ASP  HA     2.14068  34.81938  41.08923 1S   156    0.00000
 2183  141 ASP  CB     0.66155  35.96743  40.01200 1S   156    1.00000
 2184  141 ASP  HB1   -0.10999  35.98240  40.81141 1S   156    0.00000
 2185  141 ASP  HB2    0.14856  35.92839  39.02656 1S   156    0.00000
 2186  141 ASP  CG     1.45008  37.27179  40.10782 1S   156    1.00000
 2187  141 ASP  OD1    2.59590  37.26875  40.62949 1S   156    1.00000
 2188  141 ASP  OD2    0.89466  38.30817  39.66078 1S   156    1.00000
 2189  141 ASP  C      0.72756  33.51232  40.25277 1S   156    1.00000
 2190  141 ASP  O     -0.22930  33.50506  41.02427 1S   156    1.00000
 2191  142 ASP  N      1.02347  32.43714  39.48752 1S   157    1.00000
 2192  142 ASP  HN     1.81130  32.40689  38.87496 1S   157    0.00000
 2193  142 ASP  CA     0.15021  31.29207  39.48349 1S   157    1.00000
 2194  142 ASP  HA    -0.27573  31.18299  40.47218 1S   157    0.00000
 2195  142 ASP  CB    -0.95955  31.48249  38.41095 1S   157    1.00000
 2196  142 ASP  HB1   -0.63907  31.08684  37.43375 1S   157    0.00000
 2197  142 ASP  HB2   -1.13378  32.57404  38.28258 1S   157    0.00000
 2198  142 ASP  CG    -2.29701  30.85834  38.79497 1S   157    1.00000
 2199  142 ASP  OD1   -2.32753  29.99268  39.70551 1S   157    1.00000
 2200  142 ASP  OD2   -3.31357  31.22314  38.14807 1S   157    1.00000
 2201  142 ASP  C      0.98620  30.06231  39.23298 1S   157    1.00000
 2202  142 ASP  O      2.20278  30.14373  39.09107 1S   157    1.00000
 2203  143 GLU  N      0.33939  28.87645  39.20372 1S   158    1.00000
 2204  143 GLU  HN    -0.64843  28.84420  39.34674 1S   158    0.00000
 2205  143 GLU  CA     0.98084  27.59591  39.01753 1S   158    1.00000
 2206  143 GLU  HA     1.97383  27.62796  39.44548 1S   158    0.00000
 2207  143 GLU  CB     0.16993  26.45683  39.67911 1S   158    1.00000
 2208  143 GLU  HB1    0.67682  25.48013  39.52046 1S   158    0.00000
 2209  143 GLU  HB2   -0.83216  26.39949  39.19803 1S   158    0.00000
 2210  143 GLU  CG    -0.01607  26.66849  41.19238 1S   158    1.00000
 2211  143 GLU  HG1   -0.47304  27.66244  41.38683 1S   158    0.00000
 2212  143 GLU  HG2    0.96666  26.62618  41.70723 1S   158    0.00000
 2213  143 GLU  CD    -0.92921  25.58801  41.76341 1S   158    1.00000
 2214  143 GLU  OE1   -0.58158  24.38373  41.64299 1S   158    1.00000
 2215  143 GLU  OE2   -1.98991  25.95894  42.33102 1S   158    1.00000
 2216  143 GLU  C      1.09245  27.30704  37.54441 1S   158    1.00000
 2217  143 GLU  O      0.58611  28.04797  36.70904 1S   158    1.00000
 2218  144 GLN  N      1.77762  26.20489  37.18103 1S   159    1.00000
 2219  144 GLN  HN     2.22151  25.62186  37.85853 1S   159    0.00000
 2220  144 GLN  CA     1.93416  25.79609  35.80924 1S   159    1.00000
 2221  144 GLN  HA     1.98896  26.67666  35.18604 1S   159    0.00000
 2222  144 GLN  CB     3.22766  24.98271  35.62454 1S   159    1.00000
 2223  144 GLN  HB1    3.18396  24.05153  36.22917 1S   159    0.00000
 2224  144 GLN  HB2    4.04861  25.60418  36.04697 1S   159    0.00000
 2225  144 GLN  CG     3.55669  24.64248  34.16392 1S   159    1.00000
 2226  144 GLN  HG1    3.47731  25.55287  33.53276 1S   159    0.00000
 2227  144 GLN  HG2    2.85683  23.88326  33.76761 1S   159    0.00000
 2228  144 GLN  CD     4.99877  24.14744  34.11675 1S   159    1.00000
 2229  144 GLN  OE1    5.89072  24.83979  34.61292 1S   159    1.00000
 2230  144 GLN  NE2    5.24902  22.96426  33.49615 1S   159    1.00000
 2231  144 GLN  HE21   4.50220  22.42702  33.09289 1S   159    0.00000
 2232  144 GLN  HE22   6.19044  22.63024  33.42100 1S   159    0.00000
 2233  144 GLN  C      0.74134  24.96916  35.41674 1S   159    1.00000
 2234  144 GLN  O      0.38863  24.02365  36.11810 1S   159    1.00000
 2235  145 TYR  N      0.07530  25.33653  34.29784 1S   160    1.00000
 2236  145 TYR  HN     0.39529  26.09778  33.73484 1S   160    0.00000
 2237  145 TYR  CA    -1.15240  24.70798  33.86542 1S   160    1.00000
 2238  145 TYR  HA    -1.39628  23.87708  34.51269 1S   160    0.00000
 2239  145 TYR  CB    -2.34880  25.68235  33.77885 1S   160    1.00000
 2240  145 TYR  HB1   -3.25738  25.18080  33.38152 1S   160    0.00000
 2241  145 TYR  HB2   -2.09638  26.54471  33.12411 1S   160    0.00000
 2242  145 TYR  CG    -2.68031  26.19462  35.14036 1S   160    1.00000
 2243  145 TYR  CD1   -3.38315  25.39727  36.05955 1S   160    1.00000
 2244  145 TYR  HD1   -3.70998  24.40916  35.77760 1S   160    0.00000
 2245  145 TYR  CE1   -3.66132  25.87655  37.34427 1S   160    1.00000
 2246  145 TYR  HE1   -4.20930  25.26227  38.04308 1S   160    0.00000
 2247  145 TYR  CZ    -3.23487  27.15734  37.71328 1S   160    1.00000
 2248  145 TYR  OH    -3.55103  27.66646  38.98510 1S   160    1.00000
 2249  145 TYR  HH    -3.15568  28.54462  39.07141 1S   160    0.00000
 2250  145 TYR  CD2   -2.27321  27.48073  35.51600 1S   160    1.00000
 2251  145 TYR  HD2   -1.73173  28.10262  34.81777 1S   160    0.00000
 2252  145 TYR  CE2   -2.54050  27.95611  36.79905 1S   160    1.00000
 2253  145 TYR  HE2   -2.21419  28.94708  37.06094 1S   160    0.00000
 2254  145 TYR  C     -0.97717  24.17496  32.48191 1S   160    1.00000
 2255  145 TYR  O     -0.15125  24.65931  31.71362 1S   160    1.00000
 2256  146 ALA  N     -1.80502  23.16513  32.14574 1S   161    1.00000
 2257  146 ALA  HN    -2.42714  22.77627  32.82483 1S   161    0.00000
 2258  146 ALA  CA    -1.95900  22.63835  30.82079 1S   161    1.00000
 2259  146 ALA  HA    -1.31122  23.16296  30.13587 1S   161    0.00000
 2260  146 ALA  CB    -1.66143  21.13005  30.75199 1S   161    1.00000
 2261  146 ALA  HB1   -2.32014  20.56290  31.43887 1S   161    0.00000
 2262  146 ALA  HB2   -0.60960  20.94249  31.05692 1S   161    0.00000
 2263  146 ALA  HB3   -1.80146  20.74372  29.71999 1S   161    0.00000
 2264  146 ALA  C     -3.39379  22.87759  30.43512 1S   161    1.00000
 2265  146 ALA  O     -4.30727  22.46497  31.14235 1S   161    1.00000
 2266  147 TRP  N     -3.61360  23.56918  29.29895 1S   162    1.00000
 2267  147 TRP  HN    -2.83697  23.93226  28.78377 1S   162    0.00000
 2268  147 TRP  CA    -4.89550  23.79420  28.67693 1S   162    1.00000
 2269  147 TRP  HA    -5.68475  23.47169  29.33490 1S   162    0.00000
 2270  147 TRP  CB    -5.07456  25.29317  28.30047 1S   162    1.00000
 2271  147 TRP  HB1   -4.17052  25.62775  27.75561 1S   162    0.00000
 2272  147 TRP  HB2   -5.10897  25.86542  29.25385 1S   162    0.00000
 2273  147 TRP  CG    -6.29114  25.70476  27.47919 1S   162    1.00000
 2274  147 TRP  CD1   -7.44339  26.29187  27.92020 1S   162    1.00000
 2275  147 TRP  HD1   -7.66572  26.52164  28.95077 1S   162    0.00000
 2276  147 TRP  NE1   -8.27382  26.57273  26.86270 1S   162    1.00000
 2277  147 TRP  HE1   -9.14790  27.00951  26.91904 1S   162    0.00000
 2278  147 TRP  CE2   -7.66639  26.16739  25.70204 1S   162    1.00000
 2279  147 TRP  CD2   -6.40886  25.62524  26.03877 1S   162    1.00000
 2280  147 TRP  CE3   -5.54856  25.14887  25.05124 1S   162    1.00000
 2281  147 TRP  HE3   -4.57932  24.73738  25.27690 1S   162    0.00000
 2282  147 TRP  CZ3   -5.97981  25.20667  23.71674 1S   162    1.00000
 2283  147 TRP  HZ3   -5.33723  24.83450  22.93420 1S   162    0.00000
 2284  147 TRP  CZ2   -8.08584  26.23594  24.37898 1S   162    1.00000
 2285  147 TRP  HZ2   -9.03961  26.65831  24.11229 1S   162    0.00000
 2286  147 TRP  CH2   -7.22883  25.74877  23.38611 1S   162    1.00000
 2287  147 TRP  HH2   -7.53613  25.79550  22.35149 1S   162    0.00000
 2288  147 TRP  C     -4.87311  22.93014  27.44699 1S   162    1.00000
 2289  147 TRP  O     -3.80724  22.70836  26.88071 1S   162    1.00000
 2290  148 GLU  N     -6.03430  22.40444  26.99804 1S   163    1.00000
 2291  148 GLU  HN    -6.90764  22.55664  27.45780 1S   163    0.00000
 2292  148 GLU  CA    -6.04516  21.56147  25.82803 1S   163    1.00000
 2293  148 GLU  HA    -5.34156  21.95874  25.11343 1S   163    0.00000
 2294  148 GLU  CB    -5.67629  20.10126  26.18046 1S   163    1.00000
 2295  148 GLU  HB1   -6.46795  19.66085  26.82291 1S   163    0.00000
 2296  148 GLU  HB2   -4.74231  20.13338  26.78753 1S   163    0.00000
 2297  148 GLU  CG    -5.41650  19.20070  24.96389 1S   163    1.00000
 2298  148 GLU  HG1   -4.68920  19.69854  24.28740 1S   163    0.00000
 2299  148 GLU  HG2   -6.35421  19.02149  24.39734 1S   163    0.00000
 2300  148 GLU  CD    -4.84155  17.86494  25.43082 1S   163    1.00000
 2301  148 GLU  OE1   -5.61148  17.03956  25.98681 1S   163    1.00000
 2302  148 GLU  OE2   -3.61992  17.64352  25.22991 1S   163    1.00000
 2303  148 GLU  C     -7.40972  21.60577  25.20507 1S   163    1.00000
 2304  148 GLU  O     -8.40948  21.65909  25.91556 1S   163    1.00000
 2305  149 SER  N     -7.48447  21.58827  23.85193 1S   164    1.00000
 2306  149 SER  HN    -6.66384  21.59121  23.28218 1S   164    0.00000
 2307  149 SER  CA    -8.74697  21.51642  23.15857 1S   164    1.00000
 2308  149 SER  HA    -9.41104  20.87133  23.70919 1S   164    0.00000
 2309  149 SER  CB    -9.42623  22.89273  23.00560 1S   164    1.00000
 2310  149 SER  HB1   -8.79265  23.57891  22.41498 1S   164    0.00000
 2311  149 SER  HB2   -9.56089  23.34863  24.00595 1S   164    0.00000
 2312  149 SER  OG   -10.69546  22.78822  22.37711 1S   164    1.00000
 2313  149 SER  HG1  -11.30198  22.41945  23.03202 1S   164    0.00000
 2314  149 SER  C     -8.53455  20.90888  21.79719 1S   164    1.00000
 2315  149 SER  O     -7.57649  21.23422  21.10162 1S   164    1.00000
 2316  150 SER  N     -9.47667  20.03039  21.38532 1S   165    1.00000
 2317  150 SER  HN   -10.21962  19.76482  22.00138 1S   165    0.00000
 2318  150 SER  CA    -9.58185  19.47707  20.05284 1S   165    1.00000
 2319  150 SER  HA    -8.71261  19.74260  19.47128 1S   165    0.00000
 2320  150 SER  CB    -9.76550  17.94550  20.06501 1S   165    1.00000
 2321  150 SER  HB1   -9.89883  17.54700  19.03643 1S   165    0.00000
 2322  150 SER  HB2  -10.64592  17.66099  20.68174 1S   165    0.00000
 2323  150 SER  OG    -8.61073  17.33813  20.61401 1S   165    1.00000
 2324  150 SER  HG1   -8.67135  16.39836  20.41053 1S   165    0.00000
 2325  150 SER  C    -10.79464  20.05257  19.37721 1S   165    1.00000
 2326  150 SER  O    -11.37578  19.42059  18.49549 1S   165    1.00000
 2327  151 ALA  N    -11.21271  21.27083  19.79090 1S   166    1.00000
 2328  151 ALA  HN   -10.72042  21.75477  20.51255 1S   166    0.00000
 2329  151 ALA  CA   -12.41527  21.92729  19.34020 1S   166    1.00000
 2330  151 ALA  HA   -12.42952  22.86699  19.87000 1S   166    0.00000
 2331  151 ALA  CB   -12.42557  22.25263  17.82966 1S   166    1.00000
 2332  151 ALA  HB1  -12.49453  21.32807  17.21973 1S   166    0.00000
 2333  151 ALA  HB2  -11.48110  22.77317  17.56002 1S   166    0.00000
 2334  151 ALA  HB3  -13.27223  22.92146  17.56875 1S   166    0.00000
 2335  151 ALA  C    -13.62528  21.15287  19.81101 1S   166    1.00000
 2336  151 ALA  O    -13.59268  20.53801  20.87501 1S   166    1.00000
 2337  152 GLY  N    -14.74452  21.17036  19.05402 1S   167    1.00000
 2338  152 GLY  HN   -14.78857  21.66113  18.18481 1S   167    0.00000
 2339  152 GLY  CA   -15.92954  20.42643  19.42842 1S   167    1.00000
 2340  152 GLY  HA1  -15.63069  19.42970  19.72423 1S   167    0.00000
 2341  152 GLY  HA2  -16.57768  20.42632  18.56464 1S   167    0.00000
 2342  152 GLY  C    -16.68907  21.05648  20.56942 1S   167    1.00000
 2343  152 GLY  O    -17.59522  20.43756  21.12452 1S   167    1.00000
 2344  153 GLY  N    -16.34144  22.31058  20.94146 1S   168    1.00000
 2345  153 GLY  HN   -15.56573  22.77334  20.51226 1S   168    0.00000
 2346  153 GLY  CA   -17.10696  23.11096  21.86599 1S   168    1.00000
 2347  153 GLY  HA1  -18.11586  22.72693  21.92382 1S   168    0.00000
 2348  153 GLY  HA2  -17.07554  24.12014  21.48301 1S   168    0.00000
 2349  153 GLY  C    -16.55145  23.14754  23.25961 1S   168    1.00000
 2350  153 GLY  O    -17.10767  23.85959  24.09367 1S   168    1.00000
 2351  154 SER  N    -15.45709  22.40688  23.56850 1S   169    1.00000
 2352  154 SER  HN   -14.96207  21.87247  22.88631 1S   169    0.00000
 2353  154 SER  CA   -14.98926  22.31201  24.93773 1S   169    1.00000
 2354  154 SER  HA   -15.33107  23.17830  25.48521 1S   169    0.00000
 2355  154 SER  CB   -15.52280  21.04123  25.65513 1S   169    1.00000
 2356  154 SER  HB1  -16.62882  21.00797  25.55191 1S   169    0.00000
 2357  154 SER  HB2  -15.28034  21.08509  26.73831 1S   169    0.00000
 2358  154 SER  OG   -14.98337  19.83762  25.11413 1S   169    1.00000
 2359  154 SER  HG1  -15.23546  19.81939  24.18711 1S   169    0.00000
 2360  154 SER  C    -13.48674  22.34399  25.00754 1S   169    1.00000
 2361  154 SER  O    -12.80207  22.05701  24.02994 1S   169    1.00000
 2362  155 PHE  N    -12.95022  22.68383  26.20028 1S   170    1.00000
 2363  155 PHE  HN   -13.53132  22.92847  26.97616 1S   170    0.00000
 2364  155 PHE  CA   -11.53587  22.67533  26.47617 1S   170    1.00000
 2365  155 PHE  HA   -11.05483  21.97019  25.81191 1S   170    0.00000
 2366  155 PHE  CB   -10.86404  24.06788  26.31032 1S   170    1.00000
 2367  155 PHE  HB1  -11.01183  24.40796  25.26419 1S   170    0.00000
 2368  155 PHE  HB2   -9.76905  23.98915  26.48555 1S   170    0.00000
 2369  155 PHE  CG   -11.41536  25.14464  27.21389 1S   170    1.00000
 2370  155 PHE  CD1  -10.79260  25.41329  28.44469 1S   170    1.00000
 2371  155 PHE  HD1   -9.94562  24.81882  28.75456 1S   170    0.00000
 2372  155 PHE  CE1  -11.23235  26.46546  29.25406 1S   170    1.00000
 2373  155 PHE  HE1  -10.74087  26.66201  30.19504 1S   170    0.00000
 2374  155 PHE  CZ   -12.31681  27.25203  28.84655 1S   170    1.00000
 2375  155 PHE  HZ   -12.67196  28.05132  29.47798 1S   170    0.00000
 2376  155 PHE  CD2  -12.51643  25.92717  26.82555 1S   170    1.00000
 2377  155 PHE  HD2  -13.01166  25.72682  25.88771 1S   170    0.00000
 2378  155 PHE  CE2  -12.96606  26.97607  27.63671 1S   170    1.00000
 2379  155 PHE  HE2  -13.81159  27.57339  27.33179 1S   170    0.00000
 2380  155 PHE  C    -11.35952  22.15781  27.87665 1S   170    1.00000
 2381  155 PHE  O    -12.31496  22.12566  28.64728 1S   170    1.00000
 2382  156 THR  N    -10.12593  21.73544  28.23732 1S   171    1.00000
 2383  156 THR  HN    -9.36495  21.73913  27.58888 1S   171    0.00000
 2384  156 THR  CA    -9.81181  21.28262  29.57311 1S   171    1.00000
 2385  156 THR  HA   -10.67063  21.44220  30.20289 1S   171    0.00000
 2386  156 THR  CB    -9.42367  19.81095  29.66861 1S   171    1.00000
 2387  156 THR  HB    -9.27928  19.55071  30.74016 1S   171    0.00000
 2388  156 THR  OG1   -8.21220  19.51581  28.98607 1S   171    1.00000
 2389  156 THR  HG1   -8.45844  19.12627  28.13974 1S   171    0.00000
 2390  156 THR  CG2  -10.54650  18.92529  29.10122 1S   171    1.00000
 2391  156 THR  HG21 -10.64818  19.06912  28.00572 1S   171    0.00000
 2392  156 THR  HG22 -11.51239  19.18286  29.58076 1S   171    0.00000
 2393  156 THR  HG23 -10.33007  17.85285  29.29458 1S   171    0.00000
 2394  156 THR  C     -8.69578  22.13090  30.12396 1S   171    1.00000
 2395  156 THR  O     -7.90380  22.67871  29.36293 1S   171    1.00000
 2396  157 VAL  N     -8.60864  22.23791  31.47135 1S   172    1.00000
 2397  157 VAL  HN    -9.30067  21.82138  32.06028 1S   172    0.00000
 2398  157 VAL  CA    -7.49856  22.85226  32.16671 1S   172    1.00000
 2399  157 VAL  HA    -6.64939  22.89824  31.50360 1S   172    0.00000
 2400  157 VAL  CB    -7.79073  24.25734  32.70067 1S   172    1.00000
 2401  157 VAL  HB    -8.69773  24.23464  33.34297 1S   172    0.00000
 2402  157 VAL  CG1   -6.61971  24.81171  33.54435 1S   172    1.00000
 2403  157 VAL  HG11  -5.66297  24.72082  32.98827 1S   172    0.00000
 2404  157 VAL  HG12  -6.53011  24.26774  34.50773 1S   172    0.00000
 2405  157 VAL  HG13  -6.79361  25.88464  33.77328 1S   172    0.00000
 2406  157 VAL  CG2   -8.06288  25.18546  31.49982 1S   172    1.00000
 2407  157 VAL  HG21  -8.94838  24.84540  30.92492 1S   172    0.00000
 2408  157 VAL  HG22  -7.18153  25.19681  30.82371 1S   172    0.00000
 2409  157 VAL  HG23  -8.25238  26.22214  31.84643 1S   172    0.00000
 2410  157 VAL  C     -7.16545  21.90447  33.29041 1S   172    1.00000
 2411  157 VAL  O     -8.05785  21.33967  33.92135 1S   172    1.00000
 2412  158 ARG  N     -5.85539  21.69847  33.54984 1S   173    1.00000
 2413  158 ARG  HN    -5.14615  22.12603  32.99030 1S   173    0.00000
 2414  158 ARG  CA    -5.36901  20.90483  34.64815 1S   173    1.00000
 2415  158 ARG  HA    -6.06303  20.97131  35.47452 1S   173    0.00000
 2416  158 ARG  CB    -5.13229  19.42313  34.25670 1S   173    1.00000
 2417  158 ARG  HB1   -6.10496  19.02182  33.89794 1S   173    0.00000
 2418  158 ARG  HB2   -4.83941  18.83812  35.15537 1S   173    0.00000
 2419  158 ARG  CG    -4.06883  19.22703  33.15651 1S   173    1.00000
 2420  158 ARG  HG1   -3.07226  19.49880  33.57258 1S   173    0.00000
 2421  158 ARG  HG2   -4.28024  19.92402  32.31695 1S   173    0.00000
 2422  158 ARG  CD    -3.96013  17.80444  32.58769 1S   173    1.00000
 2423  158 ARG  HD1   -3.74352  17.07852  33.40030 1S   173    0.00000
 2424  158 ARG  HD2   -3.14012  17.75963  31.83929 1S   173    0.00000
 2425  158 ARG  NE    -5.27317  17.42445  31.96130 1S   173    1.00000
 2426  158 ARG  HE    -6.07008  17.36843  32.55927 1S   173    0.00000
 2427  158 ARG  CZ    -5.46128  17.14923  30.63816 1S   173    1.00000
 2428  158 ARG  NH1   -4.45726  17.24108  29.73032 1S   173    1.00000
 2429  158 ARG  HH11  -3.54438  17.53305  30.01438 1S   173    0.00000
 2430  158 ARG  HH12  -4.64508  17.06498  28.76493 1S   173    0.00000
 2431  158 ARG  NH2   -6.69938  16.77972  30.21232 1S   173    1.00000
 2432  158 ARG  HH21  -7.45279  16.72718  30.86359 1S   173    0.00000
 2433  158 ARG  HH22  -6.86619  16.59557  29.24371 1S   173    0.00000
 2434  158 ARG  C     -4.06792  21.52490  35.06898 1S   173    1.00000
 2435  158 ARG  O     -3.46229  22.28123  34.31487 1S   173    1.00000
 2436  159 THR  N     -3.58881  21.19928  36.29126 1S   174    1.00000
 2437  159 THR  HN    -4.10406  20.60217  36.90448 1S   174    0.00000
 2438  159 THR  CA    -2.27669  21.57771  36.77087 1S   174    1.00000
 2439  159 THR  HA    -2.07004  22.59310  36.45926 1S   174    0.00000
 2440  159 THR  CB    -2.13627  21.48359  38.28623 1S   174    1.00000
 2441  159 THR  HB    -2.41381  20.46405  38.63640 1S   174    0.00000
 2442  159 THR  OG1   -3.01508  22.41970  38.89328 1S   174    1.00000
 2443  159 THR  HG1   -2.72293  22.50318  39.80557 1S   174    0.00000
 2444  159 THR  CG2   -0.70529  21.81274  38.75637 1S   174    1.00000
 2445  159 THR  HG21  -0.38531  22.80195  38.36704 1S   174    0.00000
 2446  159 THR  HG22   0.01375  21.04020  38.41329 1S   174    0.00000
 2447  159 THR  HG23  -0.66232  21.84374  39.86664 1S   174    0.00000
 2448  159 THR  C     -1.30641  20.65310  36.09049 1S   174    1.00000
 2449  159 THR  O     -1.53366  19.44603  36.01103 1S   174    1.00000
 2450  160 ASP  N     -0.21419  21.22512  35.53651 1S   175    1.00000
 2451  160 ASP  HN    -0.03727  22.20400  35.63226 1S   175    0.00000
 2452  160 ASP  CA     0.72009  20.50422  34.71446 1S   175    1.00000
 2453  160 ASP  HA     0.13075  19.91846  34.02286 1S   175    0.00000
 2454  160 ASP  CB     1.65074  21.46212  33.93057 1S   175    1.00000
 2455  160 ASP  HB1    2.40632  21.90195  34.61593 1S   175    0.00000
 2456  160 ASP  HB2    1.04429  22.29361  33.51226 1S   175    0.00000
 2457  160 ASP  CG     2.35301  20.76359  32.76514 1S   175    1.00000
 2458  160 ASP  OD1    1.75200  19.83070  32.17487 1S   175    1.00000
 2459  160 ASP  OD2    3.50405  21.14832  32.44743 1S   175    1.00000
 2460  160 ASP  C      1.55217  19.58104  35.56787 1S   175    1.00000
 2461  160 ASP  O      1.95201  19.92818  36.67830 1S   175    1.00000
 2462  161 THR  N      1.80340  18.36163  35.04626 1S   176    1.00000
 2463  161 THR  HN     1.48154  18.11422  34.13600 1S   176    0.00000
 2464  161 THR  CA     2.52504  17.32628  35.74743 1S   176    1.00000
 2465  161 THR  HA     2.67293  17.62535  36.77590 1S   176    0.00000
 2466  161 THR  CB     1.78285  15.98856  35.75559 1S   176    1.00000
 2467  161 THR  HB     2.28150  15.29788  36.47286 1S   176    0.00000
 2468  161 THR  OG1    1.74776  15.36133  34.47533 1S   176    1.00000
 2469  161 THR  HG1    2.64638  15.06308  34.30787 1S   176    0.00000
 2470  161 THR  CG2    0.33000  16.22079  36.21995 1S   176    1.00000
 2471  161 THR  HG21  -0.25154  16.76564  35.44571 1S   176    0.00000
 2472  161 THR  HG22   0.30841  16.81263  37.15864 1S   176    0.00000
 2473  161 THR  HG23  -0.17165  15.24704  36.40240 1S   176    0.00000
 2474  161 THR  C      3.88907  17.16544  35.12024 1S   176    1.00000
 2475  161 THR  O      4.64460  16.27228  35.49935 1S   176    1.00000
 2476  162 GLY  N      4.22177  18.02258  34.12649 1S   177    1.00000
 2477  162 GLY  HN     3.60687  18.75835  33.85028 1S   177    0.00000
 2478  162 GLY  CA     5.44727  17.92377  33.37600 1S   177    1.00000
 2479  162 GLY  HA1    5.25153  18.34240  32.39994 1S   177    0.00000
 2480  162 GLY  HA2    5.77163  16.89234  33.34122 1S   177    0.00000
 2481  162 GLY  C      6.51718  18.73612  34.02854 1S   177    1.00000
 2482  162 GLY  O      6.41043  19.14605  35.18466 1S   177    1.00000
 2483  163 GLU  N      7.60791  18.97597  33.27131 1S   178    1.00000
 2484  163 GLU  HN     7.67218  18.64169  32.33540 1S   178    0.00000
 2485  163 GLU  CA     8.80487  19.58627  33.79014 1S   178    1.00000
 2486  163 GLU  HA     9.01414  19.08919  34.72456 1S   178    0.00000
 2487  163 GLU  CB    10.02551  19.39899  32.85399 1S   178    1.00000
 2488  163 GLU  HB1   10.95318  19.54321  33.45022 1S   178    0.00000
 2489  163 GLU  HB2   10.01688  20.17776  32.05764 1S   178    0.00000
 2490  163 GLU  CG    10.09564  18.03628  32.12414 1S   178    1.00000
 2491  163 GLU  HG1   11.09037  17.94052  31.63938 1S   178    0.00000
 2492  163 GLU  HG2    9.32365  18.01054  31.32490 1S   178    0.00000
 2493  163 GLU  CD     9.88394  16.83428  33.04861 1S   178    1.00000
 2494  163 GLU  OE1    9.09146  15.93535  32.66003 1S   178    1.00000
 2495  163 GLU  OE2   10.50070  16.79473  34.14338 1S   178    1.00000
 2496  163 GLU  C      8.56993  21.06996  33.98837 1S   178    1.00000
 2497  163 GLU  O      7.83499  21.64496  33.18465 1S   178    1.00000
 2498  164 PRO  N      9.13202  21.74810  34.99273 1S   179    1.00000
 2499  164 PRO  CD     9.87128  21.13692  36.09841 1S   179    1.00000
 2500  164 PRO  HD1   10.93481  21.03921  35.79208 1S   179    0.00000
 2501  164 PRO  HD2    9.45688  20.14760  36.38860 1S   179    0.00000
 2502  164 PRO  CA     8.84792  23.15369  35.24387 1S   179    1.00000
 2503  164 PRO  HA     7.77627  23.27263  35.31703 1S   179    0.00000
 2504  164 PRO  CB     9.57250  23.47349  36.56139 1S   179    1.00000
 2505  164 PRO  HB1    8.99500  24.19044  37.17982 1S   179    0.00000
 2506  164 PRO  HB2   10.58826  23.88762  36.37588 1S   179    0.00000
 2507  164 PRO  CG     9.72352  22.11913  37.25979 1S   179    1.00000
 2508  164 PRO  HG1   10.59210  22.09407  37.94772 1S   179    0.00000
 2509  164 PRO  HG2    8.79442  21.88507  37.82373 1S   179    0.00000
 2510  164 PRO  C      9.37944  24.02794  34.13181 1S   179    1.00000
 2511  164 PRO  O     10.40441  23.69029  33.54126 1S   179    1.00000
 2512  165 MET  N      8.68061  25.14043  33.82603 1S   180    1.00000
 2513  165 MET  HN     7.83566  25.36475  34.30919 1S   180    0.00000
 2514  165 MET  CA     9.02011  25.99869  32.71814 1S   180    1.00000
 2515  165 MET  HA     9.62489  25.45567  32.00485 1S   180    0.00000
 2516  165 MET  CB     7.77822  26.55548  31.99294 1S   180    1.00000
 2517  165 MET  HB1    8.13894  27.22699  31.18289 1S   180    0.00000
 2518  165 MET  HB2    7.16273  27.16401  32.69250 1S   180    0.00000
 2519  165 MET  CG     6.89485  25.45889  31.38190 1S   180    1.00000
 2520  165 MET  HG1    6.49008  24.85255  32.20928 1S   180    0.00000
 2521  165 MET  HG2    7.53016  24.77703  30.77768 1S   180    0.00000
 2522  165 MET  SD     5.51074  26.07510  30.38152 1S   180    1.00000
 2523  165 MET  CE     6.47907  27.11630  29.26908 1S   180    1.00000
 2524  165 MET  HE1    7.43679  26.63016  28.98587 1S   180    0.00000
 2525  165 MET  HE2    6.71736  28.08441  29.75549 1S   180    0.00000
 2526  165 MET  HE3    5.91759  27.34086  28.34222 1S   180    0.00000
 2527  165 MET  C      9.78661  27.20343  33.16844 1S   180    1.00000
 2528  165 MET  O     10.44653  27.84691  32.35510 1S   180    1.00000
 2529  166 GLY  N      9.67246  27.58241  34.46017 1S   181    1.00000
 2530  166 GLY  HN     9.18726  27.02461  35.12966 1S   181    0.00000
 2531  166 GLY  CA    10.17023  28.85364  34.92716 1S   181    1.00000
 2532  166 GLY  HA1   11.04541  29.14925  34.36442 1S   181    0.00000
 2533  166 GLY  HA2   10.35479  28.75529  35.98682 1S   181    0.00000
 2534  166 GLY  C      9.08449  29.86586  34.72979 1S   181    1.00000
 2535  166 GLY  O      8.42756  30.25562  35.68778 1S   181    1.00000
 2536  167 ARG  N      8.86774  30.31007  33.47297 1S   182    1.00000
 2537  167 ARG  HN     9.41700  29.98183  32.70643 1S   182    0.00000
 2538  167 ARG  CA     7.84693  31.26998  33.14341 1S   182    1.00000
 2539  167 ARG  HA     6.90783  30.95382  33.57389 1S   182    0.00000
 2540  167 ARG  CB     8.23574  32.69240  33.60707 1S   182    1.00000
 2541  167 ARG  HB1    9.19266  32.95616  33.10854 1S   182    0.00000
 2542  167 ARG  HB2    8.44410  32.66882  34.69652 1S   182    0.00000
 2543  167 ARG  CG     7.18592  33.79279  33.37426 1S   182    1.00000
 2544  167 ARG  HG1    6.38971  33.69587  34.14565 1S   182    0.00000
 2545  167 ARG  HG2    6.69955  33.65935  32.38586 1S   182    0.00000
 2546  167 ARG  CD     7.77178  35.21079  33.43104 1S   182    1.00000
 2547  167 ARG  HD1    8.24148  35.41259  34.41612 1S   182    0.00000
 2548  167 ARG  HD2    6.96717  35.95845  33.26461 1S   182    0.00000
 2549  167 ARG  NE     8.76522  35.36654  32.30850 1S   182    1.00000
 2550  167 ARG  HE     8.41107  35.37808  31.37173 1S   182    0.00000
 2551  167 ARG  CZ    10.11438  35.44479  32.48571 1S   182    1.00000
 2552  167 ARG  NH1   10.67511  35.36543  33.71701 1S   182    1.00000
 2553  167 ARG  HH11  10.11068  35.18356  34.52372 1S   182    0.00000
 2554  167 ARG  HH12  11.67329  35.38893  33.79688 1S   182    0.00000
 2555  167 ARG  NH2   10.92893  35.58318  31.40686 1S   182    1.00000
 2556  167 ARG  HH21  10.53445  35.59249  30.48530 1S   182    0.00000
 2557  167 ARG  HH22  11.91925  35.61757  31.54259 1S   182    0.00000
 2558  167 ARG  C      7.74405  31.27534  31.64100 1S   182    1.00000
 2559  167 ARG  O      8.76252  31.24572  30.95243 1S   182    1.00000
 2560  168 GLY  N      6.50955  31.32624  31.09202 1S   183    1.00000
 2561  168 GLY  HN     5.68563  31.32384  31.65853 1S   183    0.00000
 2562  168 GLY  CA     6.30188  31.48812  29.67272 1S   183    1.00000
 2563  168 GLY  HA1    7.19600  31.22212  29.13404 1S   183    0.00000
 2564  168 GLY  HA2    5.98454  32.50720  29.51022 1S   183    0.00000
 2565  168 GLY  C      5.20577  30.58705  29.22200 1S   183    1.00000
 2566  168 GLY  O      4.36001  30.19013  30.01841 1S   183    1.00000
 2567  169 THR  N      5.18437  30.26598  27.90735 1S   184    1.00000
 2568  169 THR  HN     5.90273  30.57755  27.28646 1S   184    0.00000
 2569  169 THR  CA     4.09651  29.53523  27.29521 1S   184    1.00000
 2570  169 THR  HA     3.63201  28.90241  28.03686 1S   184    0.00000
 2571  169 THR  CB     3.06205  30.47018  26.68025 1S   184    1.00000
 2572  169 THR  HB     3.55327  31.17136  25.96942 1S   184    0.00000
 2573  169 THR  OG1    2.44501  31.24497  27.69872 1S   184    1.00000
 2574  169 THR  HG1    2.89343  32.09905  27.69495 1S   184    0.00000
 2575  169 THR  CG2    1.95805  29.69318  25.94047 1S   184    1.00000
 2576  169 THR  HG21   1.51864  28.92342  26.60855 1S   184    0.00000
 2577  169 THR  HG22   2.35898  29.19726  25.03332 1S   184    0.00000
 2578  169 THR  HG23   1.15705  30.38545  25.60915 1S   184    0.00000
 2579  169 THR  C      4.65836  28.64723  26.21273 1S   184    1.00000
 2580  169 THR  O      5.49874  29.07615  25.43056 1S   184    1.00000
 2581  170 LYS  N      4.17923  27.38137  26.14141 1S   185    1.00000
 2582  170 LYS  HN     3.54073  27.05279  26.83817 1S   185    0.00000
 2583  170 LYS  CA     4.42155  26.44834  25.06582 1S   185    1.00000
 2584  170 LYS  HA     5.08637  26.88198  24.33571 1S   185    0.00000
 2585  170 LYS  CB     4.97552  25.08615  25.54350 1S   185    1.00000
 2586  170 LYS  HB1    4.98492  24.36178  24.69833 1S   185    0.00000
 2587  170 LYS  HB2    4.31064  24.67774  26.33621 1S   185    0.00000
 2588  170 LYS  CG     6.39305  25.17005  26.11165 1S   185    1.00000
 2589  170 LYS  HG1    6.37646  25.85542  26.97953 1S   185    0.00000
 2590  170 LYS  HG2    7.07392  25.61194  25.36242 1S   185    0.00000
 2591  170 LYS  CD     6.93891  23.81144  26.56680 1S   185    1.00000
 2592  170 LYS  HD1    7.23609  23.21361  25.67663 1S   185    0.00000
 2593  170 LYS  HD2    6.11297  23.27275  27.08424 1S   185    0.00000
 2594  170 LYS  CE     8.12275  23.95714  27.52966 1S   185    1.00000
 2595  170 LYS  HE1    7.87279  24.68465  28.32897 1S   185    0.00000
 2596  170 LYS  HE2    9.03203  24.30275  26.99643 1S   185    0.00000
 2597  170 LYS  NZ     8.42750  22.67154  28.19617 1S   185    1.00000
 2598  170 LYS  HZ1    8.68749  21.95973  27.48465 1S   185    0.00000
 2599  170 LYS  HZ2    7.58587  22.35077  28.71734 1S   185    0.00000
 2600  170 LYS  HZ3    9.21529  22.80360  28.86228 1S   185    0.00000
 2601  170 LYS  C      3.09605  26.14570  24.42338 1S   185    1.00000
 2602  170 LYS  O      2.21118  25.60037  25.07305 1S   185    1.00000
 2603  171 VAL  N      2.93749  26.46723  23.12136 1S   186    1.00000
 2604  171 VAL  HN     3.66129  26.94521  22.62438 1S   186    0.00000
 2605  171 VAL  CA     1.77542  26.11448  22.33437 1S   186    1.00000
 2606  171 VAL  HA     0.96223  25.81961  22.98427 1S   186    0.00000
 2607  171 VAL  CB     1.30369  27.24536  21.42617 1S   186    1.00000
 2608  171 VAL  HB     2.13227  27.56129  20.75170 1S   186    0.00000
 2609  171 VAL  CG1    0.11394  26.77514  20.56292 1S   186    1.00000
 2610  171 VAL  HG11  -0.67424  26.33224  21.20647 1S   186    0.00000
 2611  171 VAL  HG12   0.43860  26.01733  19.82036 1S   186    0.00000
 2612  171 VAL  HG13  -0.32075  27.63370  20.00930 1S   186    0.00000
 2613  171 VAL  CG2    0.90999  28.45945  22.29145 1S   186    1.00000
 2614  171 VAL  HG21   1.77583  28.82715  22.87758 1S   186    0.00000
 2615  171 VAL  HG22   0.09451  28.19180  22.99361 1S   186    0.00000
 2616  171 VAL  HG23   0.55725  29.28739  21.64031 1S   186    0.00000
 2617  171 VAL  C      2.18065  24.93564  21.48755 1S   186    1.00000
 2618  171 VAL  O      3.00538  25.07018  20.59070 1S   186    1.00000
 2619  172 ILE  N      1.60373  23.74836  21.76533 1S   187    1.00000
 2620  172 ILE  HN     0.91261  23.67931  22.48546 1S   187    0.00000
 2621  172 ILE  CA     1.92064  22.49305  21.12626 1S   187    1.00000
 2622  172 ILE  HA     2.85264  22.58016  20.58483 1S   187    0.00000
 2623  172 ILE  CB     2.01677  21.34212  22.12563 1S   187    1.00000
 2624  172 ILE  HB     1.03159  21.23083  22.62480 1S   187    0.00000
 2625  172 ILE  CG2    2.34262  20.01858  21.39230 1S   187    1.00000
 2626  172 ILE  HG21   3.31023  20.10717  20.85566 1S   187    0.00000
 2627  172 ILE  HG22   1.55178  19.75313  20.66033 1S   187    0.00000
 2628  172 ILE  HG23   2.41770  19.18175  22.11700 1S   187    0.00000
 2629  172 ILE  CG1    3.05545  21.66301  23.23148 1S   187    1.00000
 2630  172 ILE  HG11   2.90086  22.69520  23.61372 1S   187    0.00000
 2631  172 ILE  HG12   4.07202  21.61961  22.78620 1S   187    0.00000
 2632  172 ILE  CD     2.98908  20.72206  24.43881 1S   187    1.00000
 2633  172 ILE  HD1    3.17186  19.67017  24.13654 1S   187    0.00000
 2634  172 ILE  HD2    1.99124  20.78682  24.92294 1S   187    0.00000
 2635  172 ILE  HD3    3.75967  21.00943  25.18607 1S   187    0.00000
 2636  172 ILE  C      0.80298  22.22020  20.15886 1S   187    1.00000
 2637  172 ILE  O     -0.34441  22.02424  20.55201 1S   187    1.00000
 2638  173 LEU  N      1.12599  22.20716  18.85304 1S   188    1.00000
 2639  173 LEU  HN     2.06158  22.38476  18.54910 1S   188    0.00000
 2640  173 LEU  CA     0.17414  21.99340  17.79737 1S   188    1.00000
 2641  173 LEU  HA    -0.83104  22.19305  18.14421 1S   188    0.00000
 2642  173 LEU  CB     0.49635  22.85876  16.56078 1S   188    1.00000
 2643  173 LEU  HB1   -0.27858  22.69944  15.78123 1S   188    0.00000
 2644  173 LEU  HB2    1.47574  22.55454  16.12732 1S   188    0.00000
 2645  173 LEU  CG     0.58249  24.36375  16.87560 1S   188    1.00000
 2646  173 LEU  HG     1.38504  24.52294  17.63377 1S   188    0.00000
 2647  173 LEU  CD1    0.99340  25.14085  15.62077 1S   188    1.00000
 2648  173 LEU  HD11   0.22666  25.02716  14.82521 1S   188    0.00000
 2649  173 LEU  HD12   1.96458  24.76328  15.23545 1S   188    0.00000
 2650  173 LEU  HD13   1.10510  26.21930  15.85622 1S   188    0.00000
 2651  173 LEU  CD2   -0.73132  24.90019  17.46042 1S   188    1.00000
 2652  173 LEU  HD21  -0.92802  24.45835  18.45956 1S   188    0.00000
 2653  173 LEU  HD22  -1.57582  24.64547  16.78603 1S   188    0.00000
 2654  173 LEU  HD23  -0.68194  26.00309  17.57400 1S   188    0.00000
 2655  173 LEU  C      0.27674  20.56627  17.37962 1S   188    1.00000
 2656  173 LEU  O      1.27693  20.17269  16.79426 1S   188    1.00000
 2657  174 HSE  N     -0.76553  19.75650  17.65291 1S   189    1.00000
 2658  174 HSE  HN    -1.57687  20.09416  18.12872 1S   189    0.00000
 2659  174 HSE  CA    -0.83528  18.38409  17.21481 1S   189    1.00000
 2660  174 HSE  HA     0.15589  17.95555  17.16926 1S   189    0.00000
 2661  174 HSE  CB    -1.73945  17.52984  18.12712 1S   189    1.00000
 2662  174 HSE  HB1   -1.75539  16.47520  17.78027 1S   189    0.00000
 2663  174 HSE  HB2   -2.77904  17.91577  18.08782 1S   189    0.00000
 2664  174 HSE  ND1   -0.44884  16.61574  20.07183 1S   189    1.00000
 2665  174 HSE  CG    -1.30278  17.58056  19.56442 1S   189    1.00000
 2666  174 HSE  CE1   -0.24475  16.97586  21.32507 1S   189    1.00000
 2667  174 HSE  HE1    0.37807  16.43918  22.03895 1S   189    0.00000
 2668  174 HSE  NE2   -0.91363  18.10861  21.64650 1S   189    1.00000
 2669  174 HSE  HE2   -0.96301  18.56039  22.54258 1S   189    0.00000
 2670  174 HSE  CD2   -1.59420  18.50320  20.52051 1S   189    1.00000
 2671  174 HSE  HD2   -2.20802  19.38955  20.48568 1S   189    0.00000
 2672  174 HSE  C     -1.42157  18.44643  15.84019 1S   189    1.00000
 2673  174 HSE  O     -2.60227  18.73691  15.68320 1S   189    1.00000
 2674  175 LEU  N     -0.58322  18.24821  14.80297 1S   190    1.00000
 2675  175 LEU  HN     0.35930  17.94764  14.94070 1S   190    0.00000
 2676  175 LEU  CA    -0.93609  18.61167  13.45543 1S   190    1.00000
 2677  175 LEU  HA    -1.45313  19.55680  13.48745 1S   190    0.00000
 2678  175 LEU  CB     0.30148  18.76265  12.54065 1S   190    1.00000
 2679  175 LEU  HB1   -0.02767  18.97091  11.49790 1S   190    0.00000
 2680  175 LEU  HB2    0.86706  17.80545  12.53106 1S   190    0.00000
 2681  175 LEU  CG     1.26334  19.89576  12.96859 1S   190    1.00000
 2682  175 LEU  HG     1.68751  19.63568  13.96639 1S   190    0.00000
 2683  175 LEU  CD1    2.43638  20.00178  11.98295 1S   190    1.00000
 2684  175 LEU  HD11   2.06420  20.27803  10.97704 1S   190    0.00000
 2685  175 LEU  HD12   2.96231  19.02756  11.91019 1S   190    0.00000
 2686  175 LEU  HD13   3.15688  20.77899  12.31447 1S   190    0.00000
 2687  175 LEU  CD2    0.54987  21.25387  13.09928 1S   190    1.00000
 2688  175 LEU  HD21  -0.15637  21.24688  13.95539 1S   190    0.00000
 2689  175 LEU  HD22  -0.01831  21.47537  12.17133 1S   190    0.00000
 2690  175 LEU  HD23   1.28866  22.06536  13.26657 1S   190    0.00000
 2691  175 LEU  C     -1.86875  17.61593  12.83647 1S   190    1.00000
 2692  175 LEU  O     -1.79897  16.41783  13.09448 1S   190    1.00000
 2693  176 LYS  N     -2.75652  18.11237  11.94364 1S   191    1.00000
 2694  176 LYS  HN    -2.82011  19.09663  11.78164 1S   191    0.00000
 2695  176 LYS  CA    -3.59057  17.29817  11.09252 1S   191    1.00000
 2696  176 LYS  HA    -4.17303  16.63169  11.71372 1S   191    0.00000
 2697  176 LYS  CB    -4.51909  18.14434  10.18879 1S   191    1.00000
 2698  176 LYS  HB1   -5.04463  17.49883   9.45079 1S   191    0.00000
 2699  176 LYS  HB2   -3.87511  18.84914   9.62961 1S   191    0.00000
 2700  176 LYS  CG    -5.56779  18.98854  10.92633 1S   191    1.00000
 2701  176 LYS  HG1   -5.09165  19.49755  11.79218 1S   191    0.00000
 2702  176 LYS  HG2   -6.36454  18.32016  11.31990 1S   191    0.00000
 2703  176 LYS  CD    -6.20031  20.06741  10.02580 1S   191    1.00000
 2704  176 LYS  HD1   -6.71399  19.57309   9.17332 1S   191    0.00000
 2705  176 LYS  HD2   -5.39366  20.71660   9.61748 1S   191    0.00000
 2706  176 LYS  CE    -7.19185  20.93576  10.80327 1S   191    1.00000
 2707  176 LYS  HE1   -6.65026  21.49476  11.59775 1S   191    0.00000
 2708  176 LYS  HE2   -7.96853  20.29101  11.26712 1S   191    0.00000
 2709  176 LYS  NZ    -7.89013  21.92975   9.96151 1S   191    1.00000
 2710  176 LYS  HZ1   -8.63032  21.46970   9.39560 1S   191    0.00000
 2711  176 LYS  HZ2   -7.21257  22.40296   9.32838 1S   191    0.00000
 2712  176 LYS  HZ3   -8.32738  22.64746  10.57733 1S   191    0.00000
 2713  176 LYS  C     -2.68775  16.49130  10.18919 1S   191    1.00000
 2714  176 LYS  O     -1.54197  16.86502   9.93569 1S   191    1.00000
 2715  177 GLU  N     -3.18837  15.33712   9.70969 1S   192    1.00000
 2716  177 GLU  HN    -4.12678  15.06591   9.92251 1S   192    0.00000
 2717  177 GLU  CA    -2.41439  14.34341   9.00262 1S   192    1.00000
 2718  177 GLU  HA    -1.60644  14.04095   9.65169 1S   192    0.00000
 2719  177 GLU  CB    -3.30160  13.11784   8.69504 1S   192    1.00000
 2720  177 GLU  HB1   -4.15473  13.43249   8.05437 1S   192    0.00000
 2721  177 GLU  HB2   -3.72584  12.75995   9.66145 1S   192    0.00000
 2722  177 GLU  CG    -2.55547  11.94457   8.03403 1S   192    1.00000
 2723  177 GLU  HG1   -1.69821  11.64917   8.67587 1S   192    0.00000
 2724  177 GLU  HG2   -2.16539  12.24533   7.03875 1S   192    0.00000
 2725  177 GLU  CD    -3.47205  10.73563   7.84642 1S   192    1.00000
 2726  177 GLU  OE1   -4.71524  10.88359   7.98357 1S   192    1.00000
 2727  177 GLU  OE2   -2.92429   9.63846   7.55800 1S   192    1.00000
 2728  177 GLU  C     -1.80359  14.87659   7.72929 1S   192    1.00000
 2729  177 GLU  O     -0.67169  14.54635   7.38092 1S   192    1.00000
 2730  178 ASP  N     -2.54288  15.75423   7.02702 1S   193    1.00000
 2731  178 ASP  HN    -3.44462  16.04315   7.34486 1S   193    0.00000
 2732  178 ASP  CA    -2.14152  16.34456   5.77558 1S   193    1.00000
 2733  178 ASP  HA    -1.43625  15.68168   5.29352 1S   193    0.00000
 2734  178 ASP  CB    -3.36000  16.50432   4.81990 1S   193    1.00000
 2735  178 ASP  HB1   -3.78335  15.49757   4.61489 1S   193    0.00000
 2736  178 ASP  HB2   -3.02156  16.92806   3.85035 1S   193    0.00000
 2737  178 ASP  CG    -4.49027  17.38247   5.37117 1S   193    1.00000
 2738  178 ASP  OD1   -4.50048  17.69545   6.59185 1S   193    1.00000
 2739  178 ASP  OD2   -5.37073  17.76230   4.55456 1S   193    1.00000
 2740  178 ASP  C     -1.45515  17.68703   5.94624 1S   193    1.00000
 2741  178 ASP  O     -1.26869  18.39623   4.95988 1S   193    1.00000
 2742  179 GLN  N     -1.06555  18.07920   7.18454 1S   194    1.00000
 2743  179 GLN  HN    -1.22517  17.50543   7.98683 1S   194    0.00000
 2744  179 GLN  CA    -0.45508  19.37035   7.43899 1S   194    1.00000
 2745  179 GLN  HA    -0.35518  19.92593   6.51842 1S   194    0.00000
 2746  179 GLN  CB    -1.28209  20.22262   8.42922 1S   194    1.00000
 2747  179 GLN  HB1   -0.78190  21.20089   8.60369 1S   194    0.00000
 2748  179 GLN  HB2   -1.34415  19.69468   9.40745 1S   194    0.00000
 2749  179 GLN  CG    -2.71644  20.49225   7.93670 1S   194    1.00000
 2750  179 GLN  HG1   -3.25469  21.11373   8.67790 1S   194    0.00000
 2751  179 GLN  HG2   -3.25300  19.52662   7.83850 1S   194    0.00000
 2752  179 GLN  CD    -2.72734  21.20959   6.58874 1S   194    1.00000
 2753  179 GLN  OE1   -1.92604  22.11865   6.35007 1S   194    1.00000
 2754  179 GLN  NE2   -3.66419  20.80048   5.69054 1S   194    1.00000
 2755  179 GLN  HE21  -4.26764  20.03478   5.92203 1S   194    0.00000
 2756  179 GLN  HE22  -3.73021  21.24793   4.80036 1S   194    0.00000
 2757  179 GLN  C      0.93433  19.19656   7.98206 1S   194    1.00000
 2758  179 GLN  O      1.45661  20.07183   8.66741 1S   194    1.00000
 2759  180 THR  N      1.60023  18.06931   7.65046 1S   195    1.00000
 2760  180 THR  HN     1.17504  17.37735   7.07348 1S   195    0.00000
 2761  180 THR  CA     2.92326  17.75629   8.14932 1S   195    1.00000
 2762  180 THR  HA     2.92646  17.98454   9.20692 1S   195    0.00000
 2763  180 THR  CB     3.28571  16.28441   8.01997 1S   195    1.00000
 2764  180 THR  HB     4.32063  16.11162   8.39396 1S   195    0.00000
 2765  180 THR  OG1    3.21723  15.82245   6.67525 1S   195    1.00000
 2766  180 THR  HG1    2.28621  15.68471   6.48684 1S   195    0.00000
 2767  180 THR  CG2    2.33339  15.45279   8.89599 1S   195    1.00000
 2768  180 THR  HG21   1.27994  15.57608   8.57254 1S   195    0.00000
 2769  180 THR  HG22   2.41289  15.77990   9.95364 1S   195    0.00000
 2770  180 THR  HG23   2.59763  14.37523   8.84039 1S   195    0.00000
 2771  180 THR  C      4.01458  18.60047   7.52709 1S   195    1.00000
 2772  180 THR  O      5.13635  18.59128   8.02220 1S   195    1.00000
 2773  181 GLU  N      3.72678  19.39791   6.46627 1S   196    1.00000
 2774  181 GLU  HN     2.81956  19.39354   6.04742 1S   196    0.00000
 2775  181 GLU  CA     4.69220  20.29060   5.84638 1S   196    1.00000
 2776  181 GLU  HA     5.50464  19.67086   5.49337 1S   196    0.00000
 2777  181 GLU  CB     4.10933  21.06413   4.63386 1S   196    1.00000
 2778  181 GLU  HB1    3.62372  20.32244   3.96355 1S   196    0.00000
 2779  181 GLU  HB2    4.94549  21.52392   4.06293 1S   196    0.00000
 2780  181 GLU  CG     3.10578  22.17839   5.00285 1S   196    1.00000
 2781  181 GLU  HG1    3.65510  23.04385   5.43188 1S   196    0.00000
 2782  181 GLU  HG2    2.39094  21.80749   5.76782 1S   196    0.00000
 2783  181 GLU  CD     2.30975  22.64671   3.78825 1S   196    1.00000
 2784  181 GLU  OE1    2.61437  23.74682   3.25671 1S   196    1.00000
 2785  181 GLU  OE2    1.36391  21.91578   3.39200 1S   196    1.00000
 2786  181 GLU  C      5.26291  21.29915   6.81813 1S   196    1.00000
 2787  181 GLU  O      6.38791  21.75906   6.65140 1S   196    1.00000
 2788  182 TYR  N      4.50643  21.63123   7.89185 1S   197    1.00000
 2789  182 TYR  HN     3.60808  21.21707   8.02371 1S   197    0.00000
 2790  182 TYR  CA     4.88329  22.61375   8.87956 1S   197    1.00000
 2791  182 TYR  HA     5.41787  23.40716   8.37504 1S   197    0.00000
 2792  182 TYR  CB     3.63215  23.20654   9.57551 1S   197    1.00000
 2793  182 TYR  HB1    3.91689  23.97286  10.32657 1S   197    0.00000
 2794  182 TYR  HB2    3.04086  22.40711  10.07169 1S   197    0.00000
 2795  182 TYR  CG     2.77916  23.88050   8.53043 1S   197    1.00000
 2796  182 TYR  CD1    3.27260  25.00092   7.84016 1S   197    1.00000
 2797  182 TYR  HD1    4.24584  25.39579   8.08857 1S   197    0.00000
 2798  182 TYR  CE1    2.51950  25.60207   6.82538 1S   197    1.00000
 2799  182 TYR  HE1    2.90017  26.45581   6.29175 1S   197    0.00000
 2800  182 TYR  CZ     1.27097  25.08983   6.47753 1S   197    1.00000
 2801  182 TYR  OH     0.55438  25.69432   5.42348 1S   197    1.00000
 2802  182 TYR  HH    -0.11847  25.07348   5.12109 1S   197    0.00000
 2803  182 TYR  CD2    1.50774  23.38727   8.19170 1S   197    1.00000
 2804  182 TYR  HD2    1.10448  22.53627   8.71589 1S   197    0.00000
 2805  182 TYR  CE2    0.76327  23.98407   7.16613 1S   197    1.00000
 2806  182 TYR  HE2   -0.20524  23.59624   6.91540 1S   197    0.00000
 2807  182 TYR  C      5.83095  22.04397   9.91112 1S   197    1.00000
 2808  182 TYR  O      6.16370  22.71469  10.88428 1S   197    1.00000
 2809  183 LEU  N      6.32623  20.80402   9.69362 1S   198    1.00000
 2810  183 LEU  HN     5.98481  20.24610   8.93899 1S   198    0.00000
 2811  183 LEU  CA     7.38830  20.20751  10.46671 1S   198    1.00000
 2812  183 LEU  HA     7.49852  20.73843  11.40074 1S   198    0.00000
 2813  183 LEU  CB     7.13060  18.71252  10.75644 1S   198    1.00000
 2814  183 LEU  HB1    7.95543  18.30497  11.38254 1S   198    0.00000
 2815  183 LEU  HB2    7.11582  18.14505   9.80041 1S   198    0.00000
 2816  183 LEU  CG     5.79464  18.47199  11.48833 1S   198    1.00000
 2817  183 LEU  HG     4.97653  18.86800  10.84359 1S   198    0.00000
 2818  183 LEU  CD1    5.51338  16.97811  11.68811 1S   198    1.00000
 2819  183 LEU  HD11   6.10033  16.61642  12.55423 1S   198    0.00000
 2820  183 LEU  HD12   5.78841  16.39504  10.78404 1S   198    0.00000
 2821  183 LEU  HD13   4.43833  16.81175  11.90897 1S   198    0.00000
 2822  183 LEU  CD2    5.75141  19.20657  12.83823 1S   198    1.00000
 2823  183 LEU  HD21   5.72309  20.30633  12.69388 1S   198    0.00000
 2824  183 LEU  HD22   6.64902  18.94960  13.43994 1S   198    0.00000
 2825  183 LEU  HD23   4.84807  18.90677  13.40923 1S   198    0.00000
 2826  183 LEU  C      8.69646  20.31568   9.73305 1S   198    1.00000
 2827  183 LEU  O      9.74553  20.07536  10.32000 1S   198    1.00000
 2828  184 GLU  N      8.68740  20.68927   8.43284 1S   199    1.00000
 2829  184 GLU  HN     7.84231  20.93449   7.96082 1S   199    0.00000
 2830  184 GLU  CA     9.89361  20.76284   7.63952 1S   199    1.00000
 2831  184 GLU  HA    10.52605  19.92048   7.88430 1S   199    0.00000
 2832  184 GLU  CB     9.59883  20.74927   6.12243 1S   199    1.00000
 2833  184 GLU  HB1   10.54212  20.88483   5.54851 1S   199    0.00000
 2834  184 GLU  HB2    8.92712  21.60486   5.88868 1S   199    0.00000
 2835  184 GLU  CG     8.91714  19.44883   5.65479 1S   199    1.00000
 2836  184 GLU  HG1    8.06493  19.21003   6.32708 1S   199    0.00000
 2837  184 GLU  HG2    9.63906  18.60646   5.69221 1S   199    0.00000
 2838  184 GLU  CD     8.37263  19.58232   4.23147 1S   199    1.00000
 2839  184 GLU  OE1    7.50366  18.74579   3.86692 1S   199    1.00000
 2840  184 GLU  OE2    8.80739  20.50610   3.49305 1S   199    1.00000
 2841  184 GLU  C     10.61621  22.04157   7.96726 1S   199    1.00000
 2842  184 GLU  O     10.00975  23.10782   7.99581 1S   199    1.00000
 2843  185 GLU  N     11.94471  21.95359   8.21819 1S   200    1.00000
 2844  185 GLU  HN    12.39757  21.06500   8.17920 1S   200    0.00000
 2845  185 GLU  CA    12.80791  23.05408   8.60685 1S   200    1.00000
 2846  185 GLU  HA    12.46296  23.41554   9.56425 1S   200    0.00000
 2847  185 GLU  CB    14.28489  22.58194   8.72689 1S   200    1.00000
 2848  185 GLU  HB1   14.50384  21.85197   7.91748 1S   200    0.00000
 2849  185 GLU  HB2   14.38725  22.03684   9.68846 1S   200    0.00000
 2850  185 GLU  CG    15.34256  23.70614   8.66027 1S   200    1.00000
 2851  185 GLU  HG1   15.00088  24.57916   9.25519 1S   200    0.00000
 2852  185 GLU  HG2   15.46696  24.02581   7.60224 1S   200    0.00000
 2853  185 GLU  CD    16.70588  23.26024   9.18432 1S   200    1.00000
 2854  185 GLU  OE1   17.43227  24.13520   9.72835 1S   200    1.00000
 2855  185 GLU  OE2   17.05241  22.06163   9.02967 1S   200    1.00000
 2856  185 GLU  C     12.73906  24.20874   7.64357 1S   200    1.00000
 2857  185 GLU  O     12.60509  25.36554   8.03000 1S   200    1.00000
 2858  186 ARG  N     12.81101  23.89884   6.34639 1S   201    1.00000
 2859  186 ARG  HN    12.88165  22.94625   6.06272 1S   201    0.00000
 2860  186 ARG  CA    12.85481  24.85447   5.27988 1S   201    1.00000
 2861  186 ARG  HA    13.59785  25.60899   5.49711 1S   201    0.00000
 2862  186 ARG  CB    13.24341  24.03485   4.05992 1S   201    1.00000
 2863  186 ARG  HB1   12.46833  23.23887   4.03840 1S   201    0.00000
 2864  186 ARG  HB2   14.21549  23.52642   4.25219 1S   201    0.00000
 2865  186 ARG  CG    13.33220  24.75451   2.70865 1S   201    1.00000
 2866  186 ARG  HG1   14.26140  25.36796   2.68366 1S   201    0.00000
 2867  186 ARG  HG2   12.47069  25.44083   2.57427 1S   201    0.00000
 2868  186 ARG  CD    13.35483  23.76491   1.53191 1S   201    1.00000
 2869  186 ARG  HD1   14.37376  23.34125   1.45577 1S   201    0.00000
 2870  186 ARG  HD2   13.10132  24.28367   0.58021 1S   201    0.00000
 2871  186 ARG  NE    12.33197  22.68060   1.77217 1S   201    1.00000
 2872  186 ARG  HE    11.38692  22.95186   1.88806 1S   201    0.00000
 2873  186 ARG  CZ    12.66925  21.41199   2.18709 1S   201    1.00000
 2874  186 ARG  NH1   11.71628  20.59641   2.73371 1S   201    1.00000
 2875  186 ARG  HH11  10.77049  20.93339   2.84887 1S   201    0.00000
 2876  186 ARG  HH12  11.95636  19.69922   3.03824 1S   201    0.00000
 2877  186 ARG  NH2   13.94594  20.94706   2.07028 1S   201    1.00000
 2878  186 ARG  HH21  14.15204  20.00455   2.34272 1S   201    0.00000
 2879  186 ARG  HH22  14.62334  21.50296   1.61718 1S   201    0.00000
 2880  186 ARG  C     11.50787  25.51199   5.06078 1S   201    1.00000
 2881  186 ARG  O     11.44389  26.67778   4.67888 1S   201    1.00000
 2882  187 ARG  N     10.38925  24.79413   5.33265 1S   202    1.00000
 2883  187 ARG  HN    10.44041  23.84584   5.63536 1S   202    0.00000
 2884  187 ARG  CA     9.05742  25.35926   5.26732 1S   202    1.00000
 2885  187 ARG  HA     8.95811  25.86300   4.31546 1S   202    0.00000
 2886  187 ARG  CB     7.95294  24.28811   5.40796 1S   202    1.00000
 2887  187 ARG  HB1    8.04231  23.79540   6.40088 1S   202    0.00000
 2888  187 ARG  HB2    8.11614  23.50358   4.63527 1S   202    0.00000
 2889  187 ARG  CG     6.51439  24.81446   5.24737 1S   202    1.00000
 2890  187 ARG  HG1    6.33779  25.66875   5.93474 1S   202    0.00000
 2891  187 ARG  HG2    5.81508  24.00276   5.54727 1S   202    0.00000
 2892  187 ARG  CD     6.20160  25.22805   3.80635 1S   202    1.00000
 2893  187 ARG  HD1    6.39188  24.37803   3.11684 1S   202    0.00000
 2894  187 ARG  HD2    6.82397  26.09107   3.49414 1S   202    0.00000
 2895  187 ARG  NE     4.74595  25.55643   3.71632 1S   202    1.00000
 2896  187 ARG  HE     4.08373  24.80014   3.73682 1S   202    0.00000
 2897  187 ARG  CZ     4.24481  26.80827   3.54457 1S   202    1.00000
 2898  187 ARG  NH1    5.03517  27.90149   3.40950 1S   202    1.00000
 2899  187 ARG  HH11   6.02378  27.79645   3.27266 1S   202    0.00000
 2900  187 ARG  HH12   4.60343  28.79875   3.31215 1S   202    0.00000
 2901  187 ARG  NH2    2.89830  26.97034   3.49528 1S   202    1.00000
 2902  187 ARG  HH21   2.29401  26.17911   3.59231 1S   202    0.00000
 2903  187 ARG  HH22   2.53688  27.89531   3.35985 1S   202    0.00000
 2904  187 ARG  C      8.87028  26.37194   6.36921 1S   202    1.00000
 2905  187 ARG  O      8.35925  27.46102   6.13149 1S   202    1.00000
 2906  188 ILE  N      9.31924  26.04705   7.60443 1S   203    1.00000
 2907  188 ILE  HN     9.73090  25.15339   7.77766 1S   203    0.00000
 2908  188 ILE  CA     9.22877  26.92336   8.75492 1S   203    1.00000
 2909  188 ILE  HA     8.19704  27.23578   8.84250 1S   203    0.00000
 2910  188 ILE  CB     9.63188  26.22911  10.05199 1S   203    1.00000
 2911  188 ILE  HB    10.66882  25.83865   9.94593 1S   203    0.00000
 2912  188 ILE  CG2    9.58985  27.23270  11.22734 1S   203    1.00000
 2913  188 ILE  HG21   8.57809  27.67625  11.30344 1S   203    0.00000
 2914  188 ILE  HG22  10.33083  28.04853  11.10350 1S   203    0.00000
 2915  188 ILE  HG23   9.80909  26.72442  12.18513 1S   203    0.00000
 2916  188 ILE  CG1    8.69416  25.02908  10.33559 1S   203    1.00000
 2917  188 ILE  HG11   8.57166  24.41415   9.42080 1S   203    0.00000
 2918  188 ILE  HG12   7.68620  25.41353  10.60452 1S   203    0.00000
 2919  188 ILE  CD     9.20562  24.11109  11.45112 1S   203    1.00000
 2920  188 ILE  HD1    9.26831  24.65360  12.41717 1S   203    0.00000
 2921  188 ILE  HD2   10.21275  23.71837  11.19507 1S   203    0.00000
 2922  188 ILE  HD3    8.52185  23.24765  11.58541 1S   203    0.00000
 2923  188 ILE  C     10.06537  28.16357   8.52724 1S   203    1.00000
 2924  188 ILE  O      9.59672  29.26976   8.77683 1S   203    1.00000
 2925  189 LYS  N     11.30387  28.01582   7.99346 1S   204    1.00000
 2926  189 LYS  HN    11.67024  27.10574   7.80368 1S   204    0.00000
 2927  189 LYS  CA    12.17678  29.12264   7.64702 1S   204    1.00000
 2928  189 LYS  HA    12.38086  29.67957   8.55096 1S   204    0.00000
 2929  189 LYS  CB    13.50659  28.66146   7.01629 1S   204    1.00000
 2930  189 LYS  HB1   13.98411  29.49166   6.44738 1S   204    0.00000
 2931  189 LYS  HB2   13.29939  27.83592   6.30051 1S   204    0.00000
 2932  189 LYS  CG    14.53753  28.19121   8.04475 1S   204    1.00000
 2933  189 LYS  HG1   14.07766  27.40646   8.68043 1S   204    0.00000
 2934  189 LYS  HG2   14.82766  29.04249   8.69938 1S   204    0.00000
 2935  189 LYS  CD    15.77925  27.60903   7.36095 1S   204    1.00000
 2936  189 LYS  HD1   16.23383  28.37962   6.70006 1S   204    0.00000
 2937  189 LYS  HD2   15.43444  26.76431   6.72105 1S   204    0.00000
 2938  189 LYS  CE    16.82420  27.10147   8.35498 1S   204    1.00000
 2939  189 LYS  HE1   16.33224  26.47047   9.12500 1S   204    0.00000
 2940  189 LYS  HE2   17.35191  27.93901   8.85562 1S   204    0.00000
 2941  189 LYS  NZ    17.82904  26.25996   7.66721 1S   204    1.00000
 2942  189 LYS  HZ1   18.67102  26.82240   7.43393 1S   204    0.00000
 2943  189 LYS  HZ2   17.41276  25.87462   6.79570 1S   204    0.00000
 2944  189 LYS  HZ3   18.08882  25.46952   8.29831 1S   204    0.00000
 2945  189 LYS  C     11.52957  30.06237   6.66638 1S   204    1.00000
 2946  189 LYS  O     11.54877  31.26955   6.87536 1S   204    1.00000
 2947  190 GLU  N     10.90551  29.52457   5.59512 1S   205    1.00000
 2948  190 GLU  HN    10.90071  28.53577   5.45359 1S   205    0.00000
 2949  190 GLU  CA    10.19733  30.29014   4.59220 1S   205    1.00000
 2950  190 GLU  HA    10.90936  30.95768   4.12761 1S   205    0.00000
 2951  190 GLU  CB     9.60518  29.35090   3.51565 1S   205    1.00000
 2952  190 GLU  HB1    9.00910  28.56488   4.02747 1S   205    0.00000
 2953  190 GLU  HB2   10.44767  28.83892   2.99867 1S   205    0.00000
 2954  190 GLU  CG     8.71974  30.03976   2.45923 1S   205    1.00000
 2955  190 GLU  HG1    9.31732  30.77111   1.87598 1S   205    0.00000
 2956  190 GLU  HG2    7.87694  30.57537   2.94544 1S   205    0.00000
 2957  190 GLU  CD     8.12335  28.99136   1.52506 1S   205    1.00000
 2958  190 GLU  OE1    8.22539  29.17074   0.28335 1S   205    1.00000
 2959  190 GLU  OE2    7.54113  28.00324   2.04572 1S   205    1.00000
 2960  190 GLU  C      9.09027  31.13193   5.19637 1S   205    1.00000
 2961  190 GLU  O      8.96646  32.31279   4.87976 1S   205    1.00000
 2962  191 ILE  N      8.27818  30.55058   6.10959 1S   206    1.00000
 2963  191 ILE  HN     8.40700  29.59362   6.36650 1S   206    0.00000
 2964  191 ILE  CA     7.15295  31.21903   6.73649 1S   206    1.00000
 2965  191 ILE  HA     6.56147  31.66626   5.94917 1S   206    0.00000
 2966  191 ILE  CB     6.26908  30.24305   7.50371 1S   206    1.00000
 2967  191 ILE  HB     6.89557  29.68948   8.24028 1S   206    0.00000
 2968  191 ILE  CG2    5.14177  30.98010   8.26325 1S   206    1.00000
 2969  191 ILE  HG21   4.52864  31.57012   7.55147 1S   206    0.00000
 2970  191 ILE  HG22   5.54537  31.65479   9.04548 1S   206    0.00000
 2971  191 ILE  HG23   4.47617  30.25019   8.76738 1S   206    0.00000
 2972  191 ILE  CG1    5.65995  29.21965   6.52430 1S   206    1.00000
 2973  191 ILE  HG11   6.43762  28.83505   5.83403 1S   206    0.00000
 2974  191 ILE  HG12   4.89658  29.72546   5.89364 1S   206    0.00000
 2975  191 ILE  CD     5.03549  28.02282   7.23717 1S   206    1.00000
 2976  191 ILE  HD1    4.11500  28.31376   7.78587 1S   206    0.00000
 2977  191 ILE  HD2    5.75233  27.57579   7.95762 1S   206    0.00000
 2978  191 ILE  HD3    4.77525  27.25097   6.48542 1S   206    0.00000
 2979  191 ILE  C      7.61888  32.33085   7.65138 1S   206    1.00000
 2980  191 ILE  O      7.06601  33.42936   7.61783 1S   206    1.00000
 2981  192 VAL  N      8.66142  32.08084   8.48090 1S   207    1.00000
 2982  192 VAL  HN     9.10456  31.18467   8.48911 1S   207    0.00000
 2983  192 VAL  CA     9.18212  33.04500   9.43362 1S   207    1.00000
 2984  192 VAL  HA     8.34149  33.41915  10.00181 1S   207    0.00000
 2985  192 VAL  CB    10.17544  32.42795  10.41488 1S   207    1.00000
 2986  192 VAL  HB    10.99037  31.91619   9.85487 1S   207    0.00000
 2987  192 VAL  CG1   10.79847  33.50861  11.32800 1S   207    1.00000
 2988  192 VAL  HG11  10.00066  34.12695  11.79188 1S   207    0.00000
 2989  192 VAL  HG12  11.48003  34.17330  10.75758 1S   207    0.00000
 2990  192 VAL  HG13  11.38751  33.02990  12.13836 1S   207    0.00000
 2991  192 VAL  CG2    9.43495  31.38309  11.27533 1S   207    1.00000
 2992  192 VAL  HG21   8.98015  30.58493  10.65909 1S   207    0.00000
 2993  192 VAL  HG22   8.62709  31.86946  11.86044 1S   207    0.00000
 2994  192 VAL  HG23  10.14764  30.91044  11.98336 1S   207    0.00000
 2995  192 VAL  C      9.80340  34.22573   8.71664 1S   207    1.00000
 2996  192 VAL  O      9.56407  35.37146   9.09509 1S   207    1.00000
 2997  193 LYS  N     10.57784  33.97620   7.63139 1S   208    1.00000
 2998  193 LYS  HN    10.76170  33.03788   7.33967 1S   208    0.00000
 2999  193 LYS  CA    11.19111  35.00983   6.81763 1S   208    1.00000
 3000  193 LYS  HA    11.81806  35.61285   7.45833 1S   208    0.00000
 3001  193 LYS  CB    12.03665  34.43088   5.65810 1S   208    1.00000
 3002  193 LYS  HB1   12.27709  35.23684   4.92650 1S   208    0.00000
 3003  193 LYS  HB2   11.44515  33.65432   5.12294 1S   208    0.00000
 3004  193 LYS  CG    13.37788  33.82608   6.09074 1S   208    1.00000
 3005  193 LYS  HG1   13.20005  32.91851   6.70043 1S   208    0.00000
 3006  193 LYS  HG2   13.92556  34.55225   6.73106 1S   208    0.00000
 3007  193 LYS  CD    14.25649  33.47242   4.88073 1S   208    1.00000
 3008  193 LYS  HD1   14.82024  34.38962   4.59755 1S   208    0.00000
 3009  193 LYS  HD2   13.60403  33.19788   4.02087 1S   208    0.00000
 3010  193 LYS  CE    15.21213  32.30522   5.14931 1S   208    1.00000
 3011  193 LYS  HE1   14.66731  31.33941   5.07700 1S   208    0.00000
 3012  193 LYS  HE2   15.66821  32.39508   6.15747 1S   208    0.00000
 3013  193 LYS  NZ    16.31300  32.28832   4.15897 1S   208    1.00000
 3014  193 LYS  HZ1   16.86319  33.16682   4.24966 1S   208    0.00000
 3015  193 LYS  HZ2   15.92082  32.22466   3.19796 1S   208    0.00000
 3016  193 LYS  HZ3   16.93309  31.47317   4.33777 1S   208    0.00000
 3017  193 LYS  C     10.17197  35.91521   6.16642 1S   208    1.00000
 3018  193 LYS  O     10.41843  37.10254   5.97050 1S   208    1.00000
 3019  194 LYS  N      9.00301  35.35765   5.79985 1S   209    1.00000
 3020  194 LYS  HN     8.80365  34.40303   6.01222 1S   209    0.00000
 3021  194 LYS  CA     8.00486  36.03903   5.01939 1S   209    1.00000
 3022  194 LYS  HA     8.49810  36.64178   4.26906 1S   209    0.00000
 3023  194 LYS  CB     7.11408  34.98790   4.32356 1S   209    1.00000
 3024  194 LYS  HB1    6.72982  34.26859   5.08009 1S   209    0.00000
 3025  194 LYS  HB2    7.75785  34.41123   3.62342 1S   209    0.00000
 3026  194 LYS  CG     5.92853  35.53390   3.52205 1S   209    1.00000
 3027  194 LYS  HG1    6.29136  36.28299   2.78386 1S   209    0.00000
 3028  194 LYS  HG2    5.21332  36.03741   4.20860 1S   209    0.00000
 3029  194 LYS  CD     5.19483  34.40991   2.78177 1S   209    1.00000
 3030  194 LYS  HD1    4.93735  33.60750   3.50698 1S   209    0.00000
 3031  194 LYS  HD2    5.90269  33.97824   2.04164 1S   209    0.00000
 3032  194 LYS  CE     3.91870  34.89441   2.08642 1S   209    1.00000
 3033  194 LYS  HE1    4.11887  35.83448   1.52990 1S   209    0.00000
 3034  194 LYS  HE2    3.11409  35.07411   2.82893 1S   209    0.00000
 3035  194 LYS  NZ     3.42980  33.89407   1.11142 1S   209    1.00000
 3036  194 LYS  HZ1    3.14650  33.02383   1.60728 1S   209    0.00000
 3037  194 LYS  HZ2    4.20021  33.67739   0.44196 1S   209    0.00000
 3038  194 LYS  HZ3    2.61761  34.28221   0.59160 1S   209    0.00000
 3039  194 LYS  C      7.16326  36.95109   5.87425 1S   209    1.00000
 3040  194 LYS  O      6.81457  38.05386   5.45576 1S   209    1.00000
 3041  195 HSD  N      6.79885  36.49797   7.08957 1S   210    1.00000
 3042  195 HSD  HN     7.13358  35.62380   7.43598 1S   210    0.00000
 3043  195 HSD  CA     5.75862  37.12748   7.85977 1S   210    1.00000
 3044  195 HSD  HA     5.21453  37.83639   7.24985 1S   210    0.00000
 3045  195 HSD  CB     4.77328  36.06193   8.34567 1S   210    1.00000
 3046  195 HSD  HB1    4.08867  36.51311   9.08371 1S   210    0.00000
 3047  195 HSD  HB2    5.32277  35.23921   8.85428 1S   210    0.00000
 3048  195 HSD  ND1    3.74255  34.15644   7.01939 1S   210    1.00000
 3049  195 HSD  HD1    4.16797  33.41234   7.53714 1S   210    0.00000
 3050  195 HSD  CG     3.93481  35.50217   7.23286 1S   210    1.00000
 3051  195 HSD  CE1    2.89577  34.04531   5.96947 1S   210    1.00000
 3052  195 HSD  HE1    2.57162  33.08680   5.57687 1S   210    0.00000
 3053  195 HSD  NE2    2.52541  35.21908   5.49846 1S   210    1.00000
 3054  195 HSD  CD2    3.18322  36.13792   6.29239 1S   210    1.00000
 3055  195 HSD  HD2    3.04920  37.19630   6.10844 1S   210    0.00000
 3056  195 HSD  C      6.25703  37.87636   9.06681 1S   210    1.00000
 3057  195 HSD  O      5.71105  38.92894   9.39292 1S   210    1.00000
 3058  196 SER  N      7.26541  37.34008   9.78780 1S   211    1.00000
 3059  196 SER  HN     7.75340  36.52352   9.48497 1S   211    0.00000
 3060  196 SER  CA     7.63346  37.85499  11.09070 1S   211    1.00000
 3061  196 SER  HA     7.23844  38.85261  11.23139 1S   211    0.00000
 3062  196 SER  CB     7.11883  36.92766  12.22208 1S   211    1.00000
 3063  196 SER  HB1    7.71614  37.01059  13.14736 1S   211    0.00000
 3064  196 SER  HB2    7.15534  35.87042  11.88214 1S   211    0.00000
 3065  196 SER  OG     5.77816  37.25565  12.56498 1S   211    1.00000
 3066  196 SER  HG1    5.82957  38.03727  13.12269 1S   211    0.00000
 3067  196 SER  C      9.12974  37.99312  11.16286 1S   211    1.00000
 3068  196 SER  O      9.76880  37.57309  12.12616 1S   211    1.00000
 3069  197 GLN  N      9.73204  38.65074  10.14553 1S   212    1.00000
 3070  197 GLN  HN     9.21131  38.97336   9.35855 1S   212    0.00000
 3071  197 GLN  CA    11.16159  38.87438  10.08944 1S   212    1.00000
 3072  197 GLN  HA    11.64761  38.03342  10.56449 1S   212    0.00000
 3073  197 GLN  CB    11.64704  38.93232   8.61791 1S   212    1.00000
 3074  197 GLN  HB1   11.55745  39.95359   8.19239 1S   212    0.00000
 3075  197 GLN  HB2   10.94119  38.29270   8.04071 1S   212    0.00000
 3076  197 GLN  CG    13.04634  38.32204   8.37392 1S   212    1.00000
 3077  197 GLN  HG1   13.02075  37.76833   7.40860 1S   212    0.00000
 3078  197 GLN  HG2   13.29562  37.59330   9.17190 1S   212    0.00000
 3079  197 GLN  CD    14.13898  39.39075   8.24438 1S   212    1.00000
 3080  197 GLN  OE1   14.26445  40.02946   7.19318 1S   212    1.00000
 3081  197 GLN  NE2   14.95784  39.56819   9.32037 1S   212    1.00000
 3082  197 GLN  HE21  15.69138  40.24415   9.27208 1S   212    0.00000
 3083  197 GLN  HE22  14.74739  39.11070  10.18377 1S   212    0.00000
 3084  197 GLN  C     11.55782  40.13585  10.83573 1S   212    1.00000
 3085  197 GLN  O     12.71317  40.54636  10.80422 1S   212    1.00000
 3086  198 PHE  N     10.61089  40.78655  11.55089 1S   213    1.00000
 3087  198 PHE  HN     9.67544  40.44687  11.59628 1S   213    0.00000
 3088  198 PHE  CA    10.87941  42.01854  12.26383 1S   213    1.00000
 3089  198 PHE  HA    11.94244  42.21494  12.29085 1S   213    0.00000
 3090  198 PHE  CB    10.14412  43.22399  11.62155 1S   213    1.00000
 3091  198 PHE  HB1   10.30068  44.14875  12.21642 1S   213    0.00000
 3092  198 PHE  HB2    9.05402  43.01647  11.55686 1S   213    0.00000
 3093  198 PHE  CG    10.67605  43.50283  10.23746 1S   213    1.00000
 3094  198 PHE  CD1   12.01840  43.88203  10.05109 1S   213    1.00000
 3095  198 PHE  HD1   12.68048  43.95850  10.90086 1S   213    0.00000
 3096  198 PHE  CE1   12.50868  44.17186   8.77185 1S   213    1.00000
 3097  198 PHE  HE1   13.54071  44.46297   8.64185 1S   213    0.00000
 3098  198 PHE  CZ    11.65902  44.09079   7.66255 1S   213    1.00000
 3099  198 PHE  HZ    12.03468  44.32112   6.67633 1S   213    0.00000
 3100  198 PHE  CD2    9.83488  43.41997   9.11340 1S   213    1.00000
 3101  198 PHE  HD2    8.80055  43.13518   9.23710 1S   213    0.00000
 3102  198 PHE  CE2   10.32162  43.71377   7.83327 1S   213    1.00000
 3103  198 PHE  HE2    9.66470  43.65364   6.97803 1S   213    0.00000
 3104  198 PHE  C     10.44170  41.87658  13.70276 1S   213    1.00000
 3105  198 PHE  O      9.94122  42.82357  14.30691 1S   213    1.00000
 3106  199 ILE  N     10.65543  40.68075  14.30000 1S   214    1.00000
 3107  199 ILE  HN    11.06076  39.92536  13.79153 1S   214    0.00000
 3108  199 ILE  CA    10.34074  40.39713  15.68717 1S   214    1.00000
 3109  199 ILE  HA     9.54493  41.05148  16.01375 1S   214    0.00000
 3110  199 ILE  CB     9.89808  38.94951  15.86363 1S   214    1.00000
 3111  199 ILE  HB    10.64827  38.30831  15.34301 1S   214    0.00000
 3112  199 ILE  CG2    9.85134  38.50429  17.34465 1S   214    1.00000
 3113  199 ILE  HG21   9.26162  39.21987  17.95470 1S   214    0.00000
 3114  199 ILE  HG22  10.87346  38.42850  17.76797 1S   214    0.00000
 3115  199 ILE  HG23   9.37916  37.50189  17.42153 1S   214    0.00000
 3116  199 ILE  CG1    8.53737  38.71712  15.16060 1S   214    1.00000
 3117  199 ILE  HG11   8.43420  37.62393  14.98891 1S   214    0.00000
 3118  199 ILE  HG12   8.53974  39.20792  14.16392 1S   214    0.00000
 3119  199 ILE  CD     7.30933  39.18652  15.94850 1S   214    1.00000
 3120  199 ILE  HD1    7.43528  40.22893  16.30858 1S   214    0.00000
 3121  199 ILE  HD2    7.14022  38.52409  16.82308 1S   214    0.00000
 3122  199 ILE  HD3    6.40109  39.13982  15.31097 1S   214    0.00000
 3123  199 ILE  C     11.57433  40.70518  16.50307 1S   214    1.00000
 3124  199 ILE  O     12.69651  40.43312  16.08091 1S   214    1.00000
 3125  200 GLY  N     11.38010  41.31750  17.69508 1S   215    1.00000
 3126  200 GLY  HN    10.45233  41.49645  18.02177 1S   215    0.00000
 3127  200 GLY  CA    12.43966  41.91210  18.47780 1S   215    1.00000
 3128  200 GLY  HA1   11.99650  42.76204  18.97576 1S   215    0.00000
 3129  200 GLY  HA2   13.24982  42.19596  17.82105 1S   215    0.00000
 3130  200 GLY  C     12.99493  41.01717  19.54669 1S   215    1.00000
 3131  200 GLY  O     13.61081  41.51177  20.48906 1S   215    1.00000
 3132  201 TYR  N     12.81087  39.68200  19.43286 1S   216    1.00000
 3133  201 TYR  HN    12.29827  39.29006  18.67331 1S   216    0.00000
 3134  201 TYR  CA    13.39129  38.73409  20.36042 1S   216    1.00000
 3135  201 TYR  HA    14.16776  39.22938  20.92328 1S   216    0.00000
 3136  201 TYR  CB    12.36262  38.09087  21.32219 1S   216    1.00000
 3137  201 TYR  HB1   12.85426  37.37331  22.01287 1S   216    0.00000
 3138  201 TYR  HB2   11.56161  37.56314  20.76177 1S   216    0.00000
 3139  201 TYR  CG    11.74349  39.17600  22.14840 1S   216    1.00000
 3140  201 TYR  CD1   12.40787  39.67256  23.28262 1S   216    1.00000
 3141  201 TYR  HD1   13.35498  39.25000  23.58140 1S   216    0.00000
 3142  201 TYR  CE1   11.85853  40.72498  24.02094 1S   216    1.00000
 3143  201 TYR  HE1   12.37249  41.10031  24.89408 1S   216    0.00000
 3144  201 TYR  CZ    10.64399  41.28769  23.62222 1S   216    1.00000
 3145  201 TYR  OH    10.09891  42.32960  24.38058 1S   216    1.00000
 3146  201 TYR  HH     9.29792  42.62932  23.92878 1S   216    0.00000
 3147  201 TYR  CD2   10.51986  39.74832  21.76201 1S   216    1.00000
 3148  201 TYR  HD2   10.00864  39.38292  20.88320 1S   216    0.00000
 3149  201 TYR  CE2    9.97283  40.80746  22.49081 1S   216    1.00000
 3150  201 TYR  HE2    9.03021  41.23329  22.18067 1S   216    0.00000
 3151  201 TYR  C     14.00460  37.64682  19.52008 1S   216    1.00000
 3152  201 TYR  O     13.54631  37.45889  18.39305 1S   216    1.00000
 3153  202 PRO  N     15.01691  36.90218  19.97812 1S   217    1.00000
 3154  202 PRO  CD    15.73807  37.14797  21.22743 1S   217    1.00000
 3155  202 PRO  HD1   15.17755  36.65424  22.04692 1S   217    0.00000
 3156  202 PRO  HD2   15.86348  38.23193  21.43657 1S   217    0.00000
 3157  202 PRO  CA    15.64700  35.85281  19.19378 1S   217    1.00000
 3158  202 PRO  HA    15.96645  36.27357  18.25069 1S   217    0.00000
 3159  202 PRO  CB    16.83424  35.36200  20.04494 1S   217    1.00000
 3160  202 PRO  HB1   17.72457  35.15679  19.41590 1S   217    0.00000
 3161  202 PRO  HB2   16.57913  34.44496  20.61916 1S   217    0.00000
 3162  202 PRO  CG    17.10512  36.49075  21.04531 1S   217    1.00000
 3163  202 PRO  HG1   17.51655  36.11163  22.00300 1S   217    0.00000
 3164  202 PRO  HG2   17.81234  37.22451  20.60149 1S   217    0.00000
 3165  202 PRO  C     14.67811  34.72483  18.93412 1S   217    1.00000
 3166  202 PRO  O     14.09630  34.21434  19.88997 1S   217    1.00000
 3167  203 ILE  N     14.49091  34.34057  17.65212 1S   218    1.00000
 3168  203 ILE  HN    14.97011  34.79414  16.90133 1S   218    0.00000
 3169  203 ILE  CA    13.64202  33.23974  17.26654 1S   218    1.00000
 3170  203 ILE  HA    13.08860  32.89529  18.12275 1S   218    0.00000
 3171  203 ILE  CB    12.63782  33.56993  16.16822 1S   218    1.00000
 3172  203 ILE  HB    13.17652  33.75102  15.20994 1S   218    0.00000
 3173  203 ILE  CG2   11.67896  32.36953  15.98418 1S   218    1.00000
 3174  203 ILE  HG21  11.04098  32.24968  16.88559 1S   218    0.00000
 3175  203 ILE  HG22  12.23434  31.42494  15.81628 1S   218    0.00000
 3176  203 ILE  HG23  11.01947  32.52915  15.10582 1S   218    0.00000
 3177  203 ILE  CG1   11.85604  34.86187  16.50954 1S   218    1.00000
 3178  203 ILE  HG11  12.56832  35.71060  16.59589 1S   218    0.00000
 3179  203 ILE  HG12  11.35640  34.74015  17.49466 1S   218    0.00000
 3180  203 ILE  CD    10.80868  35.22339  15.45280 1S   218    1.00000
 3181  203 ILE  HD1    9.98511  34.47961  15.43766 1S   218    0.00000
 3182  203 ILE  HD2   11.27398  35.26520  14.44481 1S   218    0.00000
 3183  203 ILE  HD3   10.36540  36.21207  15.67670 1S   218    0.00000
 3184  203 ILE  C     14.58396  32.16039  16.80222 1S   218    1.00000
 3185  203 ILE  O     15.33342  32.35662  15.84643 1S   218    1.00000
 3186  204 THR  N     14.58032  30.99540  17.48956 1S   219    1.00000
 3187  204 THR  HN    13.96254  30.85325  18.26228 1S   219    0.00000
 3188  204 THR  CA    15.46292  29.89389  17.17069 1S   219    1.00000
 3189  204 THR  HA    16.15228  30.18725  16.39406 1S   219    0.00000
 3190  204 THR  CB    16.27078  29.39940  18.35992 1S   219    1.00000
 3191  204 THR  HB    15.58990  29.06279  19.17181 1S   219    0.00000
 3192  204 THR  OG1   17.07377  30.45987  18.85567 1S   219    1.00000
 3193  204 THR  HG1   17.44198  30.14201  19.68419 1S   219    0.00000
 3194  204 THR  CG2   17.22345  28.25188  17.97216 1S   219    1.00000
 3195  204 THR  HG21  17.93759  28.58920  17.19097 1S   219    0.00000
 3196  204 THR  HG22  16.66818  27.37188  17.58996 1S   219    0.00000
 3197  204 THR  HG23  17.80499  27.92707  18.86193 1S   219    0.00000
 3198  204 THR  C     14.60421  28.78379  16.64877 1S   219    1.00000
 3199  204 THR  O     13.68970  28.32144  17.32350 1S   219    1.00000
 3200  205 LEU  N     14.89622  28.31792  15.41766 1S   220    1.00000
 3201  205 LEU  HN    15.63691  28.71343  14.87568 1S   220    0.00000
 3202  205 LEU  CA    14.24511  27.17770  14.83565 1S   220    1.00000
 3203  205 LEU  HA    13.28173  27.03139  15.30202 1S   220    0.00000
 3204  205 LEU  CB    14.04848  27.32988  13.31281 1S   220    1.00000
 3205  205 LEU  HB1   15.01385  27.62476  12.84674 1S   220    0.00000
 3206  205 LEU  HB2   13.33359  28.16444  13.13798 1S   220    0.00000
 3207  205 LEU  CG    13.51328  26.06668  12.60099 1S   220    1.00000
 3208  205 LEU  HG    14.27752  25.26002  12.69496 1S   220    0.00000
 3209  205 LEU  CD1   12.21505  25.53824  13.23376 1S   220    1.00000
 3210  205 LEU  HD11  11.47483  26.35802  13.31857 1S   220    0.00000
 3211  205 LEU  HD12  12.40373  25.13065  14.24756 1S   220    0.00000
 3212  205 LEU  HD13  11.78384  24.72556  12.61474 1S   220    0.00000
 3213  205 LEU  CD2   13.33975  26.32978  11.10024 1S   220    1.00000
 3214  205 LEU  HD21  14.31337  26.62223  10.65428 1S   220    0.00000
 3215  205 LEU  HD22  12.60820  27.14635  10.92575 1S   220    0.00000
 3216  205 LEU  HD23  12.97885  25.41359  10.58961 1S   220    0.00000
 3217  205 LEU  C     15.11145  25.98565  15.12118 1S   220    1.00000
 3218  205 LEU  O     16.22984  25.87666  14.62743 1S   220    1.00000
 3219  206 PHE  N     14.59398  25.05009  15.94114 1S   221    1.00000
 3220  206 PHE  HN    13.68014  25.16199  16.33154 1S   221    0.00000
 3221  206 PHE  CA    15.28811  23.85685  16.35448 1S   221    1.00000
 3222  206 PHE  HA    16.32009  24.09983  16.57166 1S   221    0.00000
 3223  206 PHE  CB    14.62271  23.16662  17.57512 1S   221    1.00000
 3224  206 PHE  HB1   14.94671  22.10353  17.63606 1S   221    0.00000
 3225  206 PHE  HB2   13.52033  23.18580  17.46137 1S   221    0.00000
 3226  206 PHE  CG    14.96060  23.81392  18.89931 1S   221    1.00000
 3227  206 PHE  CD1   15.06547  25.20813  19.08613 1S   221    1.00000
 3228  206 PHE  HD1   14.90225  25.90230  18.27995 1S   221    0.00000
 3229  206 PHE  CE1   15.38485  25.74114  20.33879 1S   221    1.00000
 3230  206 PHE  HE1   15.48445  26.80955  20.45645 1S   221    0.00000
 3231  206 PHE  CZ    15.56792  24.89483  21.43572 1S   221    1.00000
 3232  206 PHE  HZ    15.80358  25.30998  22.40461 1S   221    0.00000
 3233  206 PHE  CD2   15.14364  22.97788  20.01680 1S   221    1.00000
 3234  206 PHE  HD2   15.04805  21.90746  19.90409 1S   221    0.00000
 3235  206 PHE  CE2   15.44187  23.51099  21.27564 1S   221    1.00000
 3236  206 PHE  HE2   15.57868  22.85403  22.12178 1S   221    0.00000
 3237  206 PHE  C     15.25301  22.88118  15.21398 1S   221    1.00000
 3238  206 PHE  O     14.25769  22.77998  14.50256 1S   221    1.00000
 3239  207 VAL  N     16.36914  22.14913  15.02166 1S   222    1.00000
 3240  207 VAL  HN    17.15483  22.24573  15.62685 1S   222    0.00000
 3241  207 VAL  CA    16.52856  21.17423  13.97083 1S   222    1.00000
 3242  207 VAL  HA    15.78810  21.33863  13.20043 1S   222    0.00000
 3243  207 VAL  CB    17.92461  21.20813  13.35558 1S   222    1.00000
 3244  207 VAL  HB    18.68659  20.95676  14.12877 1S   222    0.00000
 3245  207 VAL  CG1   18.04972  20.20207  12.19294 1S   222    1.00000
 3246  207 VAL  HG11  17.21710  20.33541  11.47035 1S   222    0.00000
 3247  207 VAL  HG12  18.03805  19.16106  12.57230 1S   222    0.00000
 3248  207 VAL  HG13  19.00894  20.35833  11.65585 1S   222    0.00000
 3249  207 VAL  CG2   18.20681  22.63891  12.85878 1S   222    1.00000
 3250  207 VAL  HG21  18.20009  23.36211  13.69837 1S   222    0.00000
 3251  207 VAL  HG22  17.44266  22.94443  12.11399 1S   222    0.00000
 3252  207 VAL  HG23  19.20658  22.68188  12.37673 1S   222    0.00000
 3253  207 VAL  C     16.28222  19.84646  14.62284 1S   222    1.00000
 3254  207 VAL  O     16.64433  19.64417  15.77988 1S   222    1.00000
 3255  208 GLU  N     15.64440  18.90335  13.89826 1S   223    1.00000
 3256  208 GLU  HN    15.34765  19.06789  12.95889 1S   223    0.00000
 3257  208 GLU  CA    15.37125  17.59474  14.42277 1S   223    1.00000
 3258  208 GLU  HA    15.12262  17.68584  15.47181 1S   223    0.00000
 3259  208 GLU  CB    14.19882  16.88756  13.72323 1S   223    1.00000
 3260  208 GLU  HB1   14.30490  15.78120  13.82219 1S   223    0.00000
 3261  208 GLU  HB2   14.20022  17.12704  12.63713 1S   223    0.00000
 3262  208 GLU  CG    12.86767  17.29349  14.36090 1S   223    1.00000
 3263  208 GLU  HG1   12.56231  18.30753  14.02983 1S   223    0.00000
 3264  208 GLU  HG2   12.96254  17.29722  15.46784 1S   223    0.00000
 3265  208 GLU  CD    11.82259  16.26653  13.97406 1S   223    1.00000
 3266  208 GLU  OE1   11.69240  15.24034  14.69376 1S   223    1.00000
 3267  208 GLU  OE2   11.13456  16.49457  12.94925 1S   223    1.00000
 3268  208 GLU  C     16.58106  16.72384  14.32651 1S   223    1.00000
 3269  208 GLU  O     17.46285  16.90164  13.49145 1S   223    1.00000
 3270  209 LYS  N     16.63402  15.74451  15.23390 1S   224    1.00000
 3271  209 LYS  HN    15.90365  15.60999  15.89994 1S   224    0.00000
 3272  209 LYS  CA    17.70364  14.80019  15.31026 1S   224    1.00000
 3273  209 LYS  HA    18.57507  15.17300  14.78757 1S   224    0.00000
 3274  209 LYS  CB    18.06634  14.51435  16.78425 1S   224    1.00000
 3275  209 LYS  HB1   19.08339  14.06836  16.82692 1S   224    0.00000
 3276  209 LYS  HB2   17.34593  13.77356  17.19066 1S   224    0.00000
 3277  209 LYS  CG    18.01918  15.78605  17.66244 1S   224    1.00000
 3278  209 LYS  HG1   17.00299  16.23525  17.63252 1S   224    0.00000
 3279  209 LYS  HG2   18.72582  16.53564  17.24162 1S   224    0.00000
 3280  209 LYS  CD    18.36295  15.55149  19.14204 1S   224    1.00000
 3281  209 LYS  HD1   18.32975  16.52993  19.67309 1S   224    0.00000
 3282  209 LYS  HD2   19.40793  15.17536  19.19922 1S   224    0.00000
 3283  209 LYS  CE    17.43826  14.55540  19.86172 1S   224    1.00000
 3284  209 LYS  HE1   17.85574  14.30633  20.86003 1S   224    0.00000
 3285  209 LYS  HE2   17.32576  13.61473  19.28544 1S   224    0.00000
 3286  209 LYS  NZ    16.08553  15.12183  20.07585 1S   224    1.00000
 3287  209 LYS  HZ1   15.67868  15.42526  19.16382 1S   224    0.00000
 3288  209 LYS  HZ2   16.14935  15.94030  20.71376 1S   224    0.00000
 3289  209 LYS  HZ3   15.46970  14.39922  20.49982 1S   224    0.00000
 3290  209 LYS  C     17.14670  13.56258  14.59517 1S   224    1.00000
 3291  209 LYS  OT1   17.74811  13.11517  13.58634 1S   224    1.00000
 3292  209 LYS  OT2   16.05241  13.09546  15.00817 1S   224    0.00000
 3293  210 TIP3 OH2   -8.31718  21.13906  13.62003 2S   401A   1.00000
 3294  210 TIP3 H1    -7.55308  21.45084  14.11535 2S   401A   1.00000
 3295  210 TIP3 H2    -8.84901  20.67620  14.26622 2S   401A   1.00000
 3296  211 TIP3 OH2   15.85731  10.90082  13.38478 2S   402A   1.00000
 3297  211 TIP3 H1    16.54152  11.57523  13.30553 2S   402A   1.00000
 3298  211 TIP3 H2    15.31832  11.24704  14.09905 2S   402A   1.00000
 3299  212 TIP3 OH2   12.77818  17.96037  34.98094 2S   403A   1.00000
 3300  212 TIP3 H1    12.06280  17.51140  34.51076 2S   403A   1.00000
 3301  212 TIP3 H2    12.43807  18.03850  35.87130 2S   403A   1.00000
 3302  213 TIP3 OH2    0.16985  42.38841  34.78397 2S   404A   1.00000
 3303  213 TIP3 H1     1.02119  42.47042  34.32945 2S   404A   1.00000
 3304  213 TIP3 H2     0.04854  43.24904  35.18453 2S   404A   1.00000
 3305  214 TIP3 OH2    5.00024  13.57799  11.21706 2S   405A   1.00000
 3306  214 TIP3 H1     5.58163  13.60987  10.45139 2S   405A   1.00000
 3307  214 TIP3 H2     5.55715  13.23587  11.92393 2S   405A   1.00000
 3308  215 TIP3 OH2   16.84089  17.30239  10.86967 2S   406A   1.00000
 3309  215 TIP3 H1    16.84506  16.85859  11.72353 2S   406A   1.00000
 3310  215 TIP3 H2    17.54124  17.95002  10.95935 2S   406A   1.00000
 3311  216 TIP3 OH2  -10.28226  23.64928   5.97327 2S   407A   1.00000
 3312  216 TIP3 H1   -10.85074  24.40500   5.79283 2S   407A   1.00000
 3313  216 TIP3 H2   -10.53779  22.99712   5.32137 2S   407A   1.00000
 3314  217 TIP3 OH2   -8.32503  25.98250   6.17082 2S   408A   1.00000
 3315  217 TIP3 H1    -9.00016  26.66324   6.22067 2S   408A   1.00000
 3316  217 TIP3 H2    -8.48834  25.43683   6.94469 2S   408A   1.00000
 3317  218 TIP3 OH2   -4.40647  26.13492  41.14773 2S   409A   1.00000
 3318  218 TIP3 H1    -4.07313  26.64445  40.40259 2S   409A   1.00000
 3319  218 TIP3 H2    -3.61075  25.96192  41.66880 2S   409A   1.00000
 3320  219 TIP3 OH2  -19.53435  43.51024  15.34223 2S   410A   1.00000
 3321  219 TIP3 H1   -18.82774  42.93678  15.04375 2S   410A   1.00000
 3322  219 TIP3 H2   -20.08279  43.58545  14.55095 2S   410A   1.00000
 3323  220 TIP3 OH2   -8.06913  22.60112  36.42202 2S   411A   1.00000
 3324  220 TIP3 H1    -8.37685  22.23533  35.58906 2S   411A   1.00000
 3325  220 TIP3 H2    -8.86596  22.97249  36.82258 2S   411A   1.00000
 3326  221 TIP3 OH2    0.37886  14.70021  17.35725 2S   412A   1.00000
 3327  221 TIP3 H1     1.26151  14.44938  17.06276 2S   412A   1.00000
 3328  221 TIP3 H2     0.50184  14.93243  18.27779 2S   412A   1.00000
 3329  222 TIP3 OH2   15.72582  18.89419  18.29176 2S   413A   1.00000
 3330  222 TIP3 H1    14.77976  18.75201  18.18534 2S   413A   1.00000
 3331  222 TIP3 H2    16.02103  19.15618  17.41364 2S   413A   1.00000
 3332  223 TIP3 OH2    2.27772  40.13456  35.79625 2S   414A   1.00000
 3333  223 TIP3 H1     2.79006  40.88307  35.46149 2S   414A   1.00000
 3334  223 TIP3 H2     1.92592  40.44369  36.63787 2S   414A   1.00000
 3335  224 TIP3 OH2  -13.46383  45.72843  21.92615 2S   415A   1.00000
 3336  224 TIP3 H1   -13.09981  46.53816  22.28360 2S   415A   1.00000
 3337  224 TIP3 H2   -12.72475  45.11759  21.92044 2S   415A   1.00000
 3338  225 TIP3 OH2    4.38966  39.05113  39.56794 2S   416A   1.00000
 3339  225 TIP3 H1     3.70487  38.54416  40.02596 2S   416A   1.00000
 3340  225 TIP3 H2     4.86562  38.37976  39.07954 2S   416A   1.00000
 3341  226 TIP3 OH2   -5.29740  19.67644  38.09317 2S   417A   1.00000
 3342  226 TIP3 H1    -5.53998  20.59656  38.21038 2S   417A   1.00000
 3343  226 TIP3 H2    -6.09095  19.27407  37.72485 2S   417A   1.00000
 3344  227 TIP3 OH2   -6.44897  24.43319  40.29176 2S   418A   1.00000
 3345  227 TIP3 H1    -5.70813  24.99690  40.54475 2S   418A   1.00000
 3346  227 TIP3 H2    -6.12347  23.94561  39.52617 2S   418A   1.00000
 3347  228 TIP3 OH2   -0.42540  39.31756  18.70804 2S   419A   1.00000
 3348  228 TIP3 H1    -1.07024  38.79717  19.19233 2S   419A   1.00000
 3349  228 TIP3 H2    -0.01680  39.87338  19.38543 2S   419A   1.00000
 3350  229 TIP3 OH2  -13.93106  21.71482  39.63107 2S   420A   1.00000
 3351  229 TIP3 H1   -13.32959  22.36805  39.25262 2S   420A   1.00000
 3352  229 TIP3 H2   -14.34681  21.32227  38.86400 2S   420A   1.00000
 3353  230 TIP3 OH2  -12.99485  16.45040  28.92292 2S   421A   1.00000
 3354  230 TIP3 H1   -13.11045  17.06029  29.66031 2S   421A   1.00000
 3355  230 TIP3 H2   -13.69763  16.68778  28.31779 2S   421A   1.00000
 3356  231 TIP3 OH2   -1.72814  15.02039  15.54304 2S   422A   1.00000
 3357  231 TIP3 H1    -1.13534  14.80789  16.27063 2S   422A   1.00000
 3358  231 TIP3 H2    -2.59284  14.69555  15.81570 2S   422A   1.00000
 3359  232 TIP3 OH2  -11.68902  41.56679  20.94923 2S   423A   1.00000
 3360  232 TIP3 H1   -11.71727  41.24404  21.85587 2S   423A   1.00000
 3361  232 TIP3 H2   -10.94569  41.10763  20.55928 2S   423A   1.00000
 3362  233 TIP3 OH2  -10.36888  27.65464   7.34238 2S   424A   1.00000
 3363  233 TIP3 H1   -10.39429  27.21882   8.19934 2S   424A   1.00000
 3364  233 TIP3 H2   -10.87345  27.06760   6.76996 2S   424A   1.00000
 3365  234 TIP3 OH2   -2.01213  36.84496  16.72964 2S   425A   1.00000
 3366  234 TIP3 H1    -1.19915  36.41512  17.00631 2S   425A   1.00000
 3367  234 TIP3 H2    -1.98286  36.82307  15.76480 2S   425A   1.00000
 3368  235 TIP3 OH2    3.74342  33.79004  27.46855 2S   426A   1.00000
 3369  235 TIP3 H1     4.41737  33.31698  26.96151 2S   426A   1.00000
 3370  235 TIP3 H2     3.96190  34.70680  27.30793 2S   426A   1.00000
 3371  236 TIP3 OH2    6.75503  32.08110  36.77346 2S   427A   1.00000
 3372  236 TIP3 H1     7.11167  32.97288  36.82755 2S   427A   1.00000
 3373  236 TIP3 H2     7.42840  31.57636  36.30553 2S   427A   1.00000
 3374  237 TIP3 OH2   11.05950  36.64368  43.27647 2S   428A   1.00000
 3375  237 TIP3 H1    10.59212  36.98419  42.51422 2S   428A   1.00000
 3376  237 TIP3 H2    11.98343  36.84669  43.08381 2S   428A   1.00000
 3377  238 TIP3 OH2   -1.30267  23.81850   4.31224 2S   429A   1.00000
 3378  238 TIP3 H1    -1.34122  23.29833   5.12255 2S   429A   1.00000
 3379  238 TIP3 H2    -1.55727  23.18704   3.63793 2S   429A   1.00000
 3380  239 TIP3 OH2  -16.24970  24.53281  17.87563 2S   430A   1.00000
 3381  239 TIP3 H1   -16.55375  25.42028  17.66247 2S   430A   1.00000
 3382  239 TIP3 H2   -16.91569  23.95861  17.48995 2S   430A   1.00000
 3383  240 TIP3 OH2   12.64066  20.66856  -0.77186 2S   431A   1.00000
 3384  240 TIP3 H1    12.46620  20.03504  -1.46704 2S   431A   1.00000
 3385  240 TIP3 H2    11.94175  20.51858  -0.13247 2S   431A   1.00000
 3386  241 TIP3 OH2    8.19783  46.07836  26.40509 2S   432A   1.00000
 3387  241 TIP3 H1     7.46926  46.51331  25.94992 2S   432A   1.00000
 3388  241 TIP3 H2     7.76430  45.37514  26.89849 2S   432A   1.00000
 3389  242 TIP3 OH2    5.20422  44.37791  41.31156 2S   433A   1.00000
 3390  242 TIP3 H1     4.69976  43.56516  41.37727 2S   433A   1.00000
 3391  242 TIP3 H2     6.11995  44.07666  41.31601 2S   433A   1.00000
 3392  243 TIP3 OH2  -10.18875  29.03623  26.89607 2S   434A   1.00000
 3393  243 TIP3 H1   -10.51292  29.93579  26.83705 2S   434A   1.00000
 3394  243 TIP3 H2    -9.80140  28.98958  27.77599 2S   434A   1.00000
 3395  244 TIP3 OH2    6.80602  16.53954   7.63135 2S   435A   1.00000
 3396  244 TIP3 H1     6.28938  17.35217   7.62881 2S   435A   1.00000
 3397  244 TIP3 H2     7.18748  16.49774   6.74821 2S   435A   1.00000
 3398  245 TIP3 OH2   13.46098  22.65473  11.90414 2S   436A   1.00000
 3399  245 TIP3 H1    13.76770  22.60026  12.81536 2S   436A   1.00000
 3400  245 TIP3 H2    13.25633  23.58227  11.78651 2S   436A   1.00000
 3401  246 TIP3 OH2   -4.78691  35.26482   1.92126 2S   437A   1.00000
 3402  246 TIP3 H1    -4.76209  35.99754   1.30689 2S   437A   1.00000
 3403  246 TIP3 H2    -5.57763  35.43216   2.44516 2S   437A   1.00000
 3404  247 TIP3 OH2   -8.11123  17.61946  26.91826 2S   438A   1.00000
 3405  247 TIP3 H1    -8.36114  17.89624  26.03376 2S   438A   1.00000
 3406  247 TIP3 H2    -7.29822  17.12488  26.76500 2S   438A   1.00000
 3407  248 TIP3 OH2    3.80060  30.59239   0.94819 2S   439A   1.00000
 3408  248 TIP3 H1     3.22247  30.35221   1.68376 2S   439A   1.00000
 3409  248 TIP3 H2     4.67650  30.49610   1.32268 2S   439A   1.00000
 3410  249 TIP3 OH2   15.53520  31.88040  20.67162 2S   440A   1.00000
 3411  249 TIP3 H1    14.89613  32.53852  20.38525 2S   440A   1.00000
 3412  249 TIP3 H2    15.82240  31.46255  19.85539 2S   440A   1.00000
 3413  250 TIP3 OH2    5.08271  42.49320  19.94836 2S   441A   1.00000
 3414  250 TIP3 H1     5.11950  43.36237  20.35293 2S   441A   1.00000
 3415  250 TIP3 H2     4.20384  42.16709  20.18235 2S   441A   1.00000
 3416  251 TIP3 OH2   11.85505  18.38543  11.18171 2S   442A   1.00000
 3417  251 TIP3 H1    11.48422  17.75002  11.80853 2S   442A   1.00000
 3418  251 TIP3 H2    12.71794  18.58786  11.54760 2S   442A   1.00000
 3419  252 TIP3 OH2    7.10164  19.68009  19.05048 2S   443A   1.00000
 3420  252 TIP3 H1     7.86617  19.63306  18.47311 2S   443A   1.00000
 3421  252 TIP3 H2     6.51266  18.99243  18.72322 2S   443A   1.00000
 3422  253 TIP3 OH2   -9.08910  16.77206  23.32040 2S   444A   1.00000
 3423  253 TIP3 H1    -9.24546  17.53982  23.87882 2S   444A   1.00000
 3424  253 TIP3 H2    -8.90898  17.15014  22.45418 2S   444A   1.00000
 3425  254 TIP3 OH2   -5.71556  23.51528  -0.36256 2S   445A   1.00000
 3426  254 TIP3 H1    -5.09336  23.43952   0.36094 2S   445A   1.00000
 3427  254 TIP3 H2    -5.91275  24.45463  -0.41335 2S   445A   1.00000
 3428  255 TIP3 OH2  -13.63093  17.06998  33.55183 2S   446A   1.00000
 3429  255 TIP3 H1   -14.22606  16.42298  33.93117 2S   446A   1.00000
 3430  255 TIP3 H2   -12.92607  17.15449  34.20214 2S   446A   1.00000
 3431  256 TIP3 OH2   -8.78645  34.14946  23.39232 2S   447A   1.00000
 3432  256 TIP3 H1    -9.38886  34.58359  24.00144 2S   447A   1.00000
 3433  256 TIP3 H2    -9.24472  33.34327  23.13880 2S   447A   1.00000
 3434  257 TIP3 OH2   -5.52525  36.76439  35.76844 2S   448A   1.00000
 3435  257 TIP3 H1    -5.24523  35.84963  35.66509 2S   448A   1.00000
 3436  257 TIP3 H2    -5.36585  37.14967  34.90629 2S   448A   1.00000
 3437  258 TIP3 OH2    8.65919  42.36937  18.17394 2S   449A   1.00000
 3438  258 TIP3 H1     8.97590  42.99287  18.83282 2S   449A   1.00000
 3439  258 TIP3 H2     8.12030  41.74796  18.67462 2S   449A   1.00000
 3440  259 TIP3 OH2   -3.21919  24.39741   2.26894 2S   450A   1.00000
 3441  259 TIP3 H1    -2.52219  24.42408   2.93010 2S   450A   1.00000
 3442  259 TIP3 H2    -3.31281  25.32182   2.02305 2S   450A   1.00000
 3443  260 TIP3 OH2   -1.32246  36.72362  30.87611 2S   451A   1.00000
 3444  260 TIP3 H1    -0.65352  36.04720  31.01985 2S   451A   1.00000
 3445  260 TIP3 H2    -2.11182  36.36894  31.30334 2S   451A   1.00000
 3446  261 TIP3 OH2   17.85488  33.57960  24.94073 2S   452A   1.00000
 3447  261 TIP3 H1    17.83951  33.48424  23.98337 2S   452A   1.00000
 3448  261 TIP3 H2    17.87103  32.67404  25.25267 2S   452A   1.00000
 3449  262 TIP3 OH2   -3.43316  38.92680  10.68121 2S   453A   1.00000
 3450  262 TIP3 H1    -2.95503  38.18660  11.07376 2S   453A   1.00000
 3451  262 TIP3 H2    -3.33744  39.62893  11.32389 2S   453A   1.00000
 3452  263 TIP3 OH2   -0.58602  39.38087  31.49505 2S   454A   1.00000
 3453  263 TIP3 H1    -0.85277  38.47709  31.29442 2S   454A   1.00000
 3454  263 TIP3 H2    -0.54679  39.40386  32.45757 2S   454A   1.00000
 3455  264 TIP3 OH2    0.26346  30.38257  35.38599 2S   455A   1.00000
 3456  264 TIP3 H1    -0.22801  30.30987  34.56350 2S   455A   1.00000
 3457  264 TIP3 H2     0.27007  29.49343  35.75504 2S   455A   1.00000
 3458  265 TIP3 OH2   -1.21181  39.55037  14.14609 2S   456A   1.00000
 3459  265 TIP3 H1    -1.58914  38.66441  14.18696 2S   456A   1.00000
 3460  265 TIP3 H2    -1.44803  39.94751  14.99044 2S   456A   1.00000
 3461  266 TIP3 OH2    8.75714  29.65168  38.50332 2S   457A   1.00000
 3462  266 TIP3 H1     9.71808  29.70817  38.55311 2S   457A   1.00000
 3463  266 TIP3 H2     8.48604  30.54023  38.27275 2S   457A   1.00000
 3464  267 TIP3 OH2   -5.68304  20.25568  30.05736 2S   458A   1.00000
 3465  267 TIP3 H1    -6.57443  20.16893  29.70581 2S   458A   1.00000
 3466  267 TIP3 H2    -5.60118  21.18049  30.29742 2S   458A   1.00000
 3467  268 TIP3 OH2  -10.25938  18.35323  16.01712 2S   459A   1.00000
 3468  268 TIP3 H1   -10.83890  18.70542  16.69794 2S   459A   1.00000
 3469  268 TIP3 H2    -9.37689  18.52787  16.35844 2S   459A   1.00000
 3470  269 TIP3 OH2   -6.40885  19.62044   6.48303 2S   460A   1.00000
 3471  269 TIP3 H1    -6.26415  19.52586   5.53807 2S   460A   1.00000
 3472  269 TIP3 H2    -5.90630  18.87555   6.83602 2S   460A   1.00000
 3473  270 TIP3 OH2  -10.12701  32.16667  28.38919 2S   461A   1.00000
 3474  270 TIP3 H1   -10.13623  31.22790  28.58069 2S   461A   1.00000
 3475  270 TIP3 H2    -9.36952  32.48938  28.88684 2S   461A   1.00000
 3476  271 TIP3 OH2    4.79403  36.27854  34.79983 2S   462A   1.00000
 3477  271 TIP3 H1     4.60852  37.16714  35.11874 2S   462A   1.00000
 3478  271 TIP3 H2     4.25529  36.18178  34.00875 2S   462A   1.00000
 3479  272 TIP3 OH2   13.77048  32.87092  30.75290 2S   463A   1.00000
 3480  272 TIP3 H1    14.67765  32.80888  31.05689 2S   463A   1.00000
 3481  272 TIP3 H2    13.79074  33.56923  30.09124 2S   463A   1.00000
 3482  273 TIP3 OH2   -7.92076  15.03947  19.04870 2S   464A   1.00000
 3483  273 TIP3 H1    -7.65698  14.34390  18.44533 2S   464A   1.00000
 3484  273 TIP3 H2    -8.42003  15.64110  18.49126 2S   464A   1.00000
 3485  274 TIP3 OH2  -11.46054  30.79679  24.96383 2S   465A   1.00000
 3486  274 TIP3 H1   -11.46841  31.28284  24.13698 2S   465A   1.00000
 3487  274 TIP3 H2   -10.56483  30.46469  25.04231 2S   465A   1.00000
 3488  275 TIP3 OH2    6.45476  19.96382  22.98068 2S   466A   1.00000
 3489  275 TIP3 H1     6.15055  19.13181  22.61766 2S   466A   1.00000
 3490  275 TIP3 H2     6.23502  20.60780  22.30018 2S   466A   1.00000
 3491  276 TIP3 OH2   13.41496  28.11370   3.24196 2S   467A   1.00000
 3492  276 TIP3 H1    12.97540  28.86546   2.84379 2S   467A   1.00000
 3493  276 TIP3 H2    12.70166  27.61027   3.64554 2S   467A   1.00000
 3494  277 TIP3 OH2   -4.88071  35.83180  19.73729 2S   468A   1.00000
 3495  277 TIP3 H1    -4.90961  36.53488  19.08532 2S   468A   1.00000
 3496  277 TIP3 H2    -5.76596  35.81061  20.11461 2S   468A   1.00000
 3497  278 TIP3 OH2    6.60577  26.10575  36.89917 2S   469A   1.00000
 3498  278 TIP3 H1     6.12319  25.88546  36.09642 2S   469A   1.00000
 3499  278 TIP3 H2     6.63069  25.26780  37.37467 2S   469A   1.00000
 3500  279 TIP3 OH2    2.52754  43.58447  25.17676 2S   470A   1.00000
 3501  279 TIP3 H1     2.77879  44.01586  24.35450 2S   470A   1.00000
 3502  279 TIP3 H2     2.91121  42.70559  25.11079 2S   470A   1.00000
 3503  280 TIP3 OH2  -11.82041  19.31247  22.91852 2S   471A   1.00000
 3504  280 TIP3 H1   -12.06376  19.28490  23.84642 2S   471A   1.00000
 3505  280 TIP3 H2   -12.13783  18.47004  22.57580 2S   471A   1.00000
 3506  281 TIP3 OH2    0.72926  33.79349   3.52525 2S   472A   1.00000
 3507  281 TIP3 H1     1.23194  33.94905   4.32896 2S   472A   1.00000
 3508  281 TIP3 H2     0.23915  32.98284   3.69365 2S   472A   1.00000
 3509  282 TIP3 OH2    0.18510  37.49435  23.95204 2S   473A   1.00000
 3510  282 TIP3 H1     0.96202  37.38063  23.39679 2S   473A   1.00000
 3511  282 TIP3 H2    -0.36753  38.10756  23.45475 2S   473A   1.00000
 3512  283 TIP3 OH2   16.18185  38.91752  24.26105 2S   474A   1.00000
 3513  283 TIP3 H1    15.40977  38.60911  23.78481 2S   474A   1.00000
 3514  283 TIP3 H2    16.34915  38.21170  24.89060 2S   474A   1.00000
 3515  284 TIP3 OH2    1.32986  19.27246   4.49221 2S   475A   1.00000
 3516  284 TIP3 H1     1.32841  20.15911   4.11168 2S   475A   1.00000
 3517  284 TIP3 H2     0.39718  19.05319   4.57532 2S   475A   1.00000
 3518  285 TIP3 OH2    5.58183  16.82036  21.33112 2S   476A   1.00000
 3519  285 TIP3 H1     5.51056  16.61403  22.26294 2S   476A   1.00000
 3520  285 TIP3 H2     5.94865  16.01522  20.94880 2S   476A   1.00000
 3521  286 TIP3 OH2   19.03156  25.67337  14.51568 2S   477A   1.00000
 3522  286 TIP3 H1    19.30153  25.72027  13.59534 2S   477A   1.00000
 3523  286 TIP3 H2    18.07210  25.73996  14.48521 2S   477A   1.00000
 3524  287 TIP3 OH2    6.73814  48.87612  34.19075 2S   478A   1.00000
 3525  287 TIP3 H1     7.07103  48.54308  35.02681 2S   478A   1.00000
 3526  287 TIP3 H2     7.18686  48.34223  33.52909 2S   478A   1.00000
 3527  288 TIP3 OH2    8.80758  29.10663  28.72439 2S   479A   1.00000
 3528  288 TIP3 H1     8.28299  29.71783  28.19930 2S   479A   1.00000
 3529  288 TIP3 H2     9.58932  28.96480  28.18850 2S   479A   1.00000
 3530  289 TIP3 OH2    3.47869  44.93556  22.74790 2S   480A   1.00000
 3531  289 TIP3 H1     4.34314  44.51970  22.64317 2S   480A   1.00000
 3532  289 TIP3 H2     3.41735  45.52483  21.99620 2S   480A   1.00000
 3533  290 TIP3 OH2    1.27620  40.64181  38.32503 2S   481A   1.00000
 3534  290 TIP3 H1     0.66408  41.13046  38.87506 2S   481A   1.00000
 3535  290 TIP3 H2     1.20652  39.73913  38.66772 2S   481A   1.00000
 3536  291 TIP3 OH2  -10.68002  29.94969   0.40811 2S   482A   1.00000
 3537  291 TIP3 H1   -11.02759  29.47449   1.16823 2S   482A   1.00000
 3538  291 TIP3 H2   -10.72396  30.87454   0.66753 2S   482A   1.00000
 3539  292 TIP3 OH2   16.89926  26.04059  11.81916 2S   483A   1.00000
 3540  292 TIP3 H1    16.06652  25.81123  12.23391 2S   483A   1.00000
 3541  292 TIP3 H2    17.39926  25.22190  11.84205 2S   483A   1.00000
 3542  293 TIP3 OH2   13.92796  37.85789  15.60106 2S   484A   1.00000
 3543  293 TIP3 H1    13.44640  38.66820  15.41800 2S   484A   1.00000
 3544  293 TIP3 H2    13.80782  37.73271  16.54775 2S   484A   1.00000
 3545  294 TIP3 OH2   16.34137  38.47595  38.27295 2S   485A   1.00000
 3546  294 TIP3 H1    16.78557  37.62942  38.31464 2S   485A   1.00000
 3547  294 TIP3 H2    15.71322  38.43476  39.00577 2S   485A   1.00000
 3548  295 TIP3 OH2   -8.95173  24.32130   8.45619 2S   486A   1.00000
 3549  295 TIP3 H1    -9.58199  24.88122   8.91947 2S   486A   1.00000
 3550  295 TIP3 H2    -9.46351  23.93441   7.73645 2S   486A   1.00000
 3551  296 TIP3 OH2   -6.52461  47.03032  10.99666 2S   487A   1.00000
 3552  296 TIP3 H1    -6.82550  46.67458  11.83251 2S   487A   1.00000
 3553  296 TIP3 H2    -6.50161  46.26942  10.40909 2S   487A   1.00000
 3554  297 TIP3 OH2   12.69780  28.76482  30.90334 2S   488A   1.00000
 3555  297 TIP3 H1    11.94135  28.56390  31.46280 2S   488A   1.00000
 3556  297 TIP3 H2    13.32118  29.17898  31.50464 2S   488A   1.00000
 3557  298 TIP3 OH2   -5.69698  32.70669  38.03234 2S   489A   1.00000
 3558  298 TIP3 H1    -4.82337  32.30850  37.94267 2S   489A   1.00000
 3559  298 TIP3 H2    -5.52221  33.64728  38.14260 2S   489A   1.00000
 3560  299 TIP3 OH2  -18.67361  34.29829   9.22693 2S   490A   1.00000
 3561  299 TIP3 H1   -18.48991  33.95958   8.34521 2S   490A   1.00000
 3562  299 TIP3 H2   -18.54100  35.24720   9.15324 2S   490A   1.00000
 3563  300 TIP3 OH2   -1.51721  37.84859  28.12014 2S   491A   1.00000
 3564  300 TIP3 H1    -1.27481  37.15286  28.73519 2S   491A   1.00000
 3565  300 TIP3 H2    -0.69150  38.09527  27.69259 2S   491A   1.00000
 3566  301 TIP3 OH2   -6.36463  13.43643  20.81803 2S   492A   1.00000
 3567  301 TIP3 H1    -5.75554  13.65869  20.10950 2S   492A   1.00000
 3568  301 TIP3 H2    -7.18062  13.87063  20.55327 2S   492A   1.00000
 3569  302 TIP3 OH2   10.00932  33.63668   2.58885 2S   493A   1.00000
 3570  302 TIP3 H1     9.50917  34.42494   2.37665 2S   493A   1.00000
 3571  302 TIP3 H2     9.56155  33.27106   3.35852 2S   493A   1.00000
 3572  303 TIP3 OH2    6.07935  30.79895  -0.78185 2S   494A   1.00000
 3573  303 TIP3 H1     5.34694  30.33762  -0.36655 2S   494A   1.00000
 3574  303 TIP3 H2     6.77684  30.13793  -0.82971 2S   494A   1.00000
 3575  304 TIP3 OH2   10.02408  50.40123  41.40559 2S   495A   1.00000
 3576  304 TIP3 H1     9.87510  49.58284  40.92258 2S   495A   1.00000
 3577  304 TIP3 H2    10.08363  50.12293  42.31980 2S   495A   1.00000
 3578  305 TIP3 OH2   10.67272  14.65278  19.18624 2S   496A   1.00000
 3579  305 TIP3 H1     9.92662  15.00286  18.69102 2S   496A   1.00000
 3580  305 TIP3 H2    10.56614  13.70449  19.11314 2S   496A   1.00000
 3581  306 TIP3 OH2   -0.30583  18.04799  32.13780 2S   497A   1.00000
 3582  306 TIP3 H1    -0.33890  17.91776  33.08484 2S   497A   1.00000
 3583  306 TIP3 H2     0.42127  18.67413  32.01423 2S   497A   1.00000
 3584  307 TIP3 OH2  -16.59158  43.71737  11.17550 2S   498A   1.00000
 3585  307 TIP3 H1   -16.34650  44.22179  11.95092 2S   498A   1.00000
 3586  307 TIP3 H2   -16.41290  42.80404  11.42103 2S   498A   1.00000
 3587  308 TIP3 OH2   17.37931  29.53322  14.23160 2S   499A   1.00000
 3588  308 TIP3 H1    17.67363  30.04217  13.47540 2S   499A   1.00000
 3589  308 TIP3 H2    17.41379  30.16198  14.95376 2S   499A   1.00000
 3590  309 TIP3 OH2    4.00563  30.21677  22.88762 2S   500A   1.00000
 3591  309 TIP3 H1     4.38689  30.93099  23.41255 2S   500A   1.00000
 3592  309 TIP3 H2     4.70039  29.55616  22.84356 2S   500A   1.00000
 3593  310 TIP3 OH2   15.32153  22.17511  -0.43751 2S   501A   1.00000
 3594  310 TIP3 H1    14.51601  21.68085  -0.61555 2S   501A   1.00000
 3595  310 TIP3 H2    16.01339  21.67609  -0.87100 2S   501A   1.00000
 3596  311 TIP3 OH2   -1.88708  43.35604  33.01706 2S   502A   1.00000
 3597  311 TIP3 H1    -1.32368  42.74132  33.49682 2S   502A   1.00000
 3598  311 TIP3 H2    -1.49607  44.21191  33.19539 2S   502A   1.00000
 3599  312 TIP3 OH2   16.07550  41.02423  37.04193 2S   503A   1.00000
 3600  312 TIP3 H1    15.19702  41.10573  37.42483 2S   503A   1.00000
 3601  312 TIP3 H2    16.38184  40.17340  37.37266 2S   503A   1.00000
 3602  313 TIP3 OH2   -5.64492  14.32475  11.18112 2S   504A   1.00000
 3603  313 TIP3 H1    -5.67349  14.45867  12.13647 2S   504A   1.00000
 3604  313 TIP3 H2    -6.46284  13.86788  10.98409 2S   504A   1.00000
 3605  314 TIP3 OH2   -7.52231  35.75313  21.01145 2S   505A   1.00000
 3606  314 TIP3 H1    -7.64631  36.64922  20.68761 2S   505A   1.00000
 3607  314 TIP3 H2    -8.21209  35.64348  21.66971 2S   505A   1.00000
 3608  315 TIP3 OH2    6.62039  21.79916   2.02623 2S   506A   1.00000
 3609  315 TIP3 H1     5.79939  21.31136   1.95955 2S   506A   1.00000
 3610  315 TIP3 H2     7.20545  21.21729   2.52311 2S   506A   1.00000
 3611  316 TIP3 OH2   -4.29422  14.63723  18.53378 2S   507A   1.00000
 3612  316 TIP3 H1    -4.35929  14.56963  17.57327 2S   507A   1.00000
 3613  316 TIP3 H2    -3.49293  14.14921  18.74727 2S   507A   1.00000
 3614  317 TIP3 OH2   -0.46052  39.70017  34.31453 2S   508A   1.00000
 3615  317 TIP3 H1    -0.15200  40.60879  34.40294 2S   508A   1.00000
 3616  317 TIP3 H2    -0.42133  39.36321  35.21050 2S   508A   1.00000
 3617  318 TIP3 OH2  -14.16945  30.66165  25.71109 2S   509A   1.00000
 3618  318 TIP3 H1   -13.24153  30.65477  25.45348 2S   509A   1.00000
 3619  318 TIP3 H2   -14.16298  31.09727  26.56986 2S   509A   1.00000
 3620  319 TIP3 OH2    2.31046  42.44119  17.69308 2S   510A   1.00000
 3621  319 TIP3 H1     2.07372  41.58921  17.32176 2S   510A   1.00000
 3622  319 TIP3 H2     2.36178  42.27679  18.64084 2S   510A   1.00000
 3623  320 TIP3 OH2  -19.31306  28.23522  12.55595 2S   511A   1.00000
 3624  320 TIP3 H1   -20.02655  28.73256  12.95557 2S   511A   1.00000
 3625  320 TIP3 H2   -18.54171  28.46971  13.08119 2S   511A   1.00000
 3626  321 TIP3 OH2  -17.96206  43.37426  17.77511 2S   512A   1.00000
 3627  321 TIP3 H1   -18.43640  43.44844  16.94223 2S   512A   1.00000
 3628  321 TIP3 H2   -17.27073  42.72894  17.60508 2S   512A   1.00000
 3629  322 TIP3 OH2   -4.32648  38.14129  17.54072 2S   513A   1.00000
 3630  322 TIP3 H1    -3.53813  37.61027  17.37377 2S   513A   1.00000
 3631  322 TIP3 H2    -4.23336  38.87416  16.92898 2S   513A   1.00000
 3632  323 TIP3 OH2    7.97247  16.22486   5.10462 2S   514A   1.00000
 3633  323 TIP3 H1     8.20369  15.72339   4.32294 2S   514A   1.00000
 3634  323 TIP3 H2     7.70237  17.08270   4.75314 2S   514A   1.00000
 3635  324 TIP3 OH2   11.44643  31.64739  31.87196 2S   515A   1.00000
 3636  324 TIP3 H1    10.71671  31.68241  31.24882 2S   515A   1.00000
 3637  324 TIP3 H2    12.18371  32.05656  31.40726 2S   515A   1.00000
 3638  325 TIP3 OH2   -1.97567  30.09787  42.46570 2S   516A   1.00000
 3639  325 TIP3 H1    -2.04490  30.19198  41.50852 2S   516A   1.00000
 3640  325 TIP3 H2    -2.42328  29.27148  42.64651 2S   516A   1.00000
 3641  326 TIP3 OH2  -14.79243  41.44079  24.05410 2S   517A   1.00000
 3642  326 TIP3 H1   -13.98592  41.69225  23.60051 2S   517A   1.00000
 3643  326 TIP3 H2   -14.53236  40.70963  24.61973 2S   517A   1.00000
 3644  327 TIP3 OH2    3.25762  24.84889  39.44615 2S   518A   1.00000
 3645  327 TIP3 H1     3.14422  23.96828  39.07223 2S   518A   1.00000
 3646  327 TIP3 H2     2.42983  25.01534  39.89981 2S   518A   1.00000
 3647  328 TIP3 OH2   -8.63132  39.38188  21.94673 2S   519A   1.00000
 3648  328 TIP3 H1    -8.21694  39.09326  21.13016 2S   519A   1.00000
 3649  328 TIP3 H2    -8.39106  38.70138  22.58346 2S   519A   1.00000
 3650  329 TIP3 OH2   -7.76878  37.13777  23.63019 2S   520A   1.00000
 3651  329 TIP3 H1    -6.86812  37.33383  23.90929 2S   520A   1.00000
 3652  329 TIP3 H2    -8.02458  36.38124  24.16149 2S   520A   1.00000
 3653  330 TIP3 OH2  -20.50624  28.72214  26.96221 2S   521A   1.00000
 3654  330 TIP3 H1   -20.80927  29.58967  26.68747 2S   521A   1.00000
 3655  330 TIP3 H2   -19.78014  28.52484  26.36436 2S   521A   1.00000
 3656  331 TIP3 OH2    9.09157  43.93404  20.52943 2S   522A   1.00000
 3657  331 TIP3 H1     9.05636  44.23155  21.44243 2S   522A   1.00000
 3658  331 TIP3 H2     8.29807  43.39884  20.46650 2S   522A   1.00000
 3659  332 TIP3 OH2  -13.44186  17.38070  18.96748 2S   523A   1.00000
 3660  332 TIP3 H1   -12.75276  18.04852  18.98668 2S   523A   1.00000
 3661  332 TIP3 H2   -13.86801  17.51286  18.11565 2S   523A   1.00000
 3662  333 TIP3 OH2  -19.33154  25.92576  23.54371 2S   524A   1.00000
 3663  333 TIP3 H1   -19.01193  26.82944  23.60196 2S   524A   1.00000
 3664  333 TIP3 H2   -18.82087  25.46312  24.21011 2S   524A   1.00000
 3665  334 TIP3 OH2  -11.26992  33.65704   3.79853 2S   525A   1.00000
 3666  334 TIP3 H1   -10.85552  33.28375   3.01881 2S   525A   1.00000
 3667  334 TIP3 H2   -12.14254  33.25364   3.81859 2S   525A   1.00000
 3668  335 TIP3 OH2  -14.47459  24.50952  20.04505 2S   526A   1.00000
 3669  335 TIP3 H1   -14.99744  24.82703  19.30186 2S   526A   1.00000
 3670  335 TIP3 H2   -13.99711  25.27959  20.35674 2S   526A   1.00000
 3671  336 TIP3 OH2   -5.74160  22.98770  38.00248 2S   527A   1.00000
 3672  336 TIP3 H1    -4.83543  22.71212  37.84035 2S   527A   1.00000
 3673  336 TIP3 H2    -6.24142  22.70387  37.23097 2S   527A   1.00000
 3674  337 TIP3 OH2    5.69286  45.62935  37.37507 2S   528A   1.00000
 3675  337 TIP3 H1     5.77210  46.54600  37.63998 2S   528A   1.00000
 3676  337 TIP3 H2     6.52559  45.44799  36.93072 2S   528A   1.00000
 3677  338 TIP3 OH2   -1.18856  36.09321   3.82558 2S   529A   1.00000
 3678  338 TIP3 H1    -1.95350  35.92668   3.27204 2S   529A   1.00000
 3679  338 TIP3 H2    -0.55709  35.41167   3.57636 2S   529A   1.00000
 3680  339 TIP3 OH2   -0.07167  28.29454   3.37361 2S   530A   1.00000
 3681  339 TIP3 H1     0.71918  28.83933   3.37696 2S   530A   1.00000
 3682  339 TIP3 H2     0.18987  27.48588   2.92481 2S   530A   1.00000
 3683  340 TIP3 OH2   12.63099  25.72151  24.83375 2S   531A   1.00000
 3684  340 TIP3 H1    12.98148  26.51194  25.25923 2S   531A   1.00000
 3685  340 TIP3 H2    12.08273  25.33823  25.51964 2S   531A   1.00000
 3686  341 TIP3 OH2   13.12474  27.89855  26.59924 2S   532A   1.00000
 3687  341 TIP3 H1    12.47125  28.07433  27.28258 2S   532A   1.00000
 3688  341 TIP3 H2    13.54476  28.75147  26.44780 2S   532A   1.00000
 3689  342 TIP3 OH2  -12.37270  26.42464  37.87975 2S   533A   1.00000
 3690  342 TIP3 H1   -12.54458  25.65287  37.33684 2S   533A   1.00000
 3691  342 TIP3 H2   -13.10217  26.42577  38.50922 2S   533A   1.00000
 3692  343 TIP3 OH2   -1.29824  39.28971  22.34378 2S   534A   1.00000
 3693  343 TIP3 H1    -2.14295  39.02571  21.96483 2S   534A   1.00000
 3694  343 TIP3 H2    -1.04076  40.07310  21.84867 2S   534A   1.00000
 3695  344 TIP3 OH2    2.24068  31.61934  21.05282 2S   535A   1.00000
 3696  344 TIP3 H1     2.86052  32.02882  20.44366 2S   535A   1.00000
 3697  344 TIP3 H2     2.80525  31.17344  21.69318 2S   535A   1.00000
 3698  345 TIP3 OH2   14.39041  15.74254  17.67044 2S   536A   1.00000
 3699  345 TIP3 H1    13.95049  16.59509  17.74691 2S   536A   1.00000
 3700  345 TIP3 H2    13.68287  15.13836  17.43820 2S   536A   1.00000
 3701  346 TIP3 OH2  -10.47101  27.92961  39.38410 2S   537A   1.00000
 3702  346 TIP3 H1   -10.47309  28.69348  38.80265 2S   537A   1.00000
 3703  346 TIP3 H2   -11.14986  27.35713  39.01098 2S   537A   1.00000
 3704  347 TIP3 OH2    6.09497  33.62729  -0.44029 2S   538A   1.00000
 3705  347 TIP3 H1     6.08374  32.66357  -0.47208 2S   538A   1.00000
 3706  347 TIP3 H2     6.92633  33.85754  -0.85579 2S   538A   1.00000
 3707  348 TIP3 OH2   -0.52039  32.27009  21.51172 2S   539A   1.00000
 3708  348 TIP3 H1     0.41216  32.16758  21.29169 2S   539A   1.00000
 3709  348 TIP3 H2    -0.65300  31.66278  22.23920 2S   539A   1.00000
 3710  349 TIP3 OH2   -2.89145  43.14179  28.15878 2S   540A   1.00000
 3711  349 TIP3 H1    -3.39496  43.50338  27.42933 2S   540A   1.00000
 3712  349 TIP3 H2    -2.97236  42.18801  28.04742 2S   540A   1.00000
 3713  350 TIP3 OH2  -18.53275  17.60948  21.03737 2S   541A   1.00000
 3714  350 TIP3 H1   -18.22898  18.52009  21.05049 2S   541A   1.00000
 3715  350 TIP3 H2   -18.19607  17.25808  20.21328 2S   541A   1.00000
 3716  351 TIP3 OH2   14.25835  19.85802  11.37620 2S   542A   1.00000
 3717  351 TIP3 H1    14.86614  20.59831  11.35064 2S   542A   1.00000
 3718  351 TIP3 H2    13.39810  20.28081  11.43489 2S   542A   1.00000
 3719  352 TIP3 OH2  -18.99390  20.56008  23.81211 2S   543A   1.00000
 3720  352 TIP3 H1   -19.09526  19.71674  24.25481 2S   543A   1.00000
 3721  352 TIP3 H2   -18.55943  20.34430  22.98326 2S   543A   1.00000
 3722  353 TIP3 OH2    9.70312  35.83144  39.37976 2S   544A   1.00000
 3723  353 TIP3 H1    10.28551  36.58537  39.49678 2S   544A   1.00000
 3724  353 TIP3 H2     8.92841  36.05806  39.90389 2S   544A   1.00000
 3725  354 TIP3 OH2    2.81380  22.32553  38.17740 2S   545A   1.00000
 3726  354 TIP3 H1     3.09140  21.42432  38.00020 2S   545A   1.00000
 3727  354 TIP3 H2     1.98731  22.40383  37.69766 2S   545A   1.00000
 3728  355 TIP3 OH2   17.42580  37.48652  26.49037 2S   546A   1.00000
 3729  355 TIP3 H1    17.84114  38.26686  26.12000 2S   546A   1.00000
 3730  355 TIP3 H2    18.06302  37.16163  27.12748 2S   546A   1.00000
 3731  356 TIP3 OH2   13.19033  19.14069   7.75073 2S   547A   1.00000
 3732  356 TIP3 H1    12.92260  18.89504   8.63853 2S   547A   1.00000
 3733  356 TIP3 H2    14.08447  19.46929   7.85807 2S   547A   1.00000
 3734  357 TIP3 OH2   13.35765  49.21451  39.06108 2S   548A   1.00000
 3735  357 TIP3 H1    12.55379  48.94339  39.50378 2S   548A   1.00000
 3736  357 TIP3 H2    13.11526  49.25908  38.13302 2S   548A   1.00000
 3737  358 TIP3 OH2   16.03500  35.92098  15.50087 2S   549A   1.00000
 3738  358 TIP3 H1    15.30772  36.55028  15.44583 2S   549A   1.00000
 3739  358 TIP3 H2    16.80900  36.44108  15.28543 2S   549A   1.00000
 3740  359 TIP3 OH2    6.92474  32.78769  40.75307 2S   550A   1.00000
 3741  359 TIP3 H1     7.59542  33.42046  41.01236 2S   550A   1.00000
 3742  359 TIP3 H2     6.11738  33.30544  40.69523 2S   550A   1.00000
 3743  360 TIP3 OH2  -12.26861  19.16728  25.77205 2S   551A   1.00000
 3744  360 TIP3 H1   -12.23167  19.15909  26.72807 2S   551A   1.00000
 3745  360 TIP3 H2   -13.18223  19.39845  25.57404 2S   551A   1.00000
 3746  361 TIP3 OH2  -10.87082  24.71793  40.81094 2S   552A   1.00000
 3747  361 TIP3 H1   -11.32019  24.60496  39.97033 2S   552A   1.00000
 3748  361 TIP3 H2   -10.97372  23.87224  41.24771 2S   552A   1.00000
 3749  362 TIP3 OH2   13.81667  29.88841  33.53275 2S   553A   1.00000
 3750  362 TIP3 H1    13.03677  30.44698  33.57994 2S   553A   1.00000
 3751  362 TIP3 H2    14.32538  30.13407  34.30588 2S   553A   1.00000
 3752  363 TIP3 OH2  -15.73530  21.95884  16.10231 2S   554A   1.00000
 3753  363 TIP3 H1   -15.66930  21.23308  15.48139 2S   554A   1.00000
 3754  363 TIP3 H2   -16.27445  22.61111  15.65147 2S   554A   1.00000
 3755  364 TIP3 OH2    7.40731  39.67869  41.61728 2S   555A   1.00000
 3756  364 TIP3 H1     6.87824  40.46560  41.75946 2S   555A   1.00000
 3757  364 TIP3 H2     8.30674  39.97722  41.77874 2S   555A   1.00000
 3758  365 TIP3 OH2  -21.43105  31.65419  25.77646 2S   556A   1.00000
 3759  365 TIP3 H1   -22.36449  31.64283  25.56077 2S   556A   1.00000
 3760  365 TIP3 H2   -21.18390  32.57880  25.71135 2S   556A   1.00000
 3761  366 TIP3 OH2   -8.40645  33.71048  -0.43152 2S   557A   1.00000
 3762  366 TIP3 H1    -7.75039  34.15734  -0.96589 2S   557A   1.00000
 3763  366 TIP3 H2    -8.46875  34.24666   0.36526 2S   557A   1.00000
 3764  367 TIP3 OH2  -13.85163  31.91357  28.20374 2S   558A   1.00000
 3765  367 TIP3 H1   -13.81873  32.71949  28.71914 2S   558A   1.00000
 3766  367 TIP3 H2   -13.39307  31.26683  28.74703 2S   558A   1.00000
 3767  368 TIP3 OH2   -9.62309  18.90136  25.07635 2S   559A   1.00000
 3768  368 TIP3 H1    -9.78803  18.67394  25.99323 2S   559A   1.00000
 3769  368 TIP3 H2   -10.48078  19.21024  24.77559 2S   559A   1.00000
 3770  369 TIP3 OH2   12.73190  43.68095  42.68756 2S   560A   1.00000
 3771  369 TIP3 H1    11.83428  43.65815  42.34919 2S   560A   1.00000
 3772  369 TIP3 H2    12.62088  43.69822  43.64084 2S   560A   1.00000
 3773  370 TIP3 OH2   11.43338  45.48206  21.04369 2S   561A   1.00000
 3774  370 TIP3 H1    10.73247  44.88994  20.75254 2S   561A   1.00000
 3775  370 TIP3 H2    11.90296  45.69432  20.23652 2S   561A   1.00000
 3776  371 TIP3 OH2  -11.06495  36.73707  36.46337 2S   562A   1.00000
 3777  371 TIP3 H1   -11.17120  36.81787  35.51261 2S   562A   1.00000
 3778  371 TIP3 H2   -11.94419  36.88286  36.81321 2S   562A   1.00000
 3779  372 TIP3 OH2    0.49727  25.61501   1.96261 2S   563A   1.00000
 3780  372 TIP3 H1     0.12930  25.22116   1.17110 2S   563A   1.00000
 3781  372 TIP3 H2     1.10069  24.94386   2.29609 2S   563A   1.00000
 3782  373 TIP3 OH2   12.95635  18.28421  17.96634 2S   564A   1.00000
 3783  373 TIP3 H1    12.50256  18.07596  18.79219 2S   564A   1.00000
 3784  373 TIP3 H2    12.24519  18.35816  17.32395 2S   564A   1.00000
 3785  374 TIP3 OH2   19.73834  25.81365  11.48195 2S   565A   1.00000
 3786  374 TIP3 H1    18.88241  25.96970  11.07790 2S   565A   1.00000
 3787  374 TIP3 H2    20.33502  25.71159  10.74073 2S   565A   1.00000
 3788  375 TIP3 OH2    4.64303  38.74899  36.18771 2S   566A   1.00000
 3789  375 TIP3 H1     3.75586  39.01970  35.92742 2S   566A   1.00000
 3790  375 TIP3 H2     4.96132  39.49404  36.69615 2S   566A   1.00000
 3791  376 TIP3 OH2  -20.16759  23.15200  24.42376 2S   567A   1.00000
 3792  376 TIP3 H1   -19.83371  22.26206  24.27013 2S   567A   1.00000
 3793  376 TIP3 H2   -19.60211  23.70829  23.88579 2S   567A   1.00000
 3794  377 TIP3 OH2   -8.59813  21.22482   6.93800 2S   568A   1.00000
 3795  377 TIP3 H1    -7.84349  20.68327   6.67732 2S   568A   1.00000
 3796  377 TIP3 H2    -9.13617  20.63047   7.45975 2S   568A   1.00000
 3797  378 TIP3 OH2  -10.57024  32.75121   1.08124 2S   569A   1.00000
 3798  378 TIP3 H1    -9.87537  32.69815   0.41698 2S   569A   1.00000
 3799  378 TIP3 H2   -10.59056  33.68628   1.29543 2S   569A   1.00000
 3800  379 TIP3 OH2   -1.30169  17.55931  29.53452 2S   570A   1.00000
 3801  379 TIP3 H1    -0.67943  17.98701  28.94588 2S   570A   1.00000
 3802  379 TIP3 H2    -0.90835  17.66618  30.40807 2S   570A   1.00000
 3803  380 TIP3 OH2   -8.59009  15.00803  28.14375 2S   571A   1.00000
 3804  380 TIP3 H1    -9.39051  15.10180  28.67013 2S   571A   1.00000
 3805  380 TIP3 H2    -8.42658  14.06623  28.13550 2S   571A   1.00000
 3806  381 TIP3 OH2   -2.90512  40.31532  28.06371 2S   572A   1.00000
 3807  381 TIP3 H1    -3.41838  40.18634  27.25869 2S   572A   1.00000
 3808  381 TIP3 H2    -2.52516  39.44554  28.22988 2S   572A   1.00000
 3809  382 TIP3 OH2   -3.72443  38.24947  21.29281 2S   573A   1.00000
 3810  382 TIP3 H1    -3.31788  38.07763  20.44177 2S   573A   1.00000
 3811  382 TIP3 H2    -4.56425  37.79063  21.24309 2S   573A   1.00000
 3812  383 TIP3 OH2   -1.98896  40.59502  16.70869 2S   574A   1.00000
 3813  383 TIP3 H1    -2.32171  41.22067  17.35221 2S   574A   1.00000
 3814  383 TIP3 H2    -1.33947  40.08371  17.20306 2S   574A   1.00000
 3815  384 TIP3 OH2    3.46130  41.57528  41.21368 2S   575A   1.00000
 3816  384 TIP3 H1     3.76163  40.75175  40.82041 2S   575A   1.00000
 3817  384 TIP3 H2     2.66895  41.32894  41.69259 2S   575A   1.00000
 3818  385 TIP3 OH2  -17.85529  43.92507   8.60846 2S   576A   1.00000
 3819  385 TIP3 H1   -18.09775  43.00467   8.50910 2S   576A   1.00000
 3820  385 TIP3 H2   -17.43800  43.96462   9.47580 2S   576A   1.00000
 3821  386 TIP3 OH2    0.75058  38.76877  26.57414 2S   577A   1.00000
 3822  386 TIP3 H1     1.21323  39.24219  25.87946 2S   577A   1.00000
 3823  386 TIP3 H2     0.99790  37.85575  26.41797 2S   577A   1.00000
 3824  387 TIP3 OH2   -2.05056  13.44760  19.80745 2S   578A   1.00000
 3825  387 TIP3 H1    -1.44285  12.74047  20.02857 2S   578A   1.00000
 3826  387 TIP3 H2    -1.51369  14.24195  19.83947 2S   578A   1.00000
 3827  388 TIP3 OH2    9.03050  26.85648  37.99059 2S   579A   1.00000
 3828  388 TIP3 H1     8.93886  27.79107  38.19943 2S   579A   1.00000
 3829  388 TIP3 H2     8.16994  26.62150  37.62752 2S   579A   1.00000
 3830  389 TIP3 OH2  -18.85830  26.37401  10.44846 2S   580A   1.00000
 3831  389 TIP3 H1   -18.95238  26.99919  11.17520 2S   580A   1.00000
 3832  389 TIP3 H2   -19.68966  26.44114   9.97896 2S   580A   1.00000
 3833  390 TIP3 OH2  -18.90025  23.55372  18.62407 2S   581A   1.00000
 3834  390 TIP3 H1   -18.20077  23.68620  19.26494 2S   581A   1.00000
 3835  390 TIP3 H2   -19.62689  23.19449  19.13339 2S   581A   1.00000
 3836  391 TIP3 OH2  -18.25844  33.14388   6.58033 2S   582A   1.00000
 3837  391 TIP3 H1   -17.81618  32.47207   6.06058 2S   582A   1.00000
 3838  391 TIP3 H2   -19.00047  33.41471   6.03612 2S   582A   1.00000
 3839  392 TIP3 OH2    6.23060  23.55967  38.11961 2S   583A   1.00000
 3840  392 TIP3 H1     6.57562  22.67413  38.23612 2S   583A   1.00000
 3841  392 TIP3 H2     5.39859  23.55653  38.59615 2S   583A   1.00000
 3842  393 TIP3 OH2    6.97669  47.59594  22.46384 2S   584A   1.00000
 3843  393 TIP3 H1     7.35218  48.03835  21.70179 2S   584A   1.00000
 3844  393 TIP3 H2     6.83367  46.69439  22.16960 2S   584A   1.00000
 3845  394 TIP3 OH2   11.13750  27.55939  28.61798 2S   585A   1.00000
 3846  394 TIP3 H1    10.46248  27.85642  29.23298 2S   585A   1.00000
 3847  394 TIP3 H2    11.86699  27.30578  29.18642 2S   585A   1.00000
 3848  395 TIP3 OH2    0.05364  41.49289  26.01632 2S   586A   1.00000
 3849  395 TIP3 H1     0.10159  40.57321  26.28740 2S   586A   1.00000
 3850  395 TIP3 H2    -0.76556  41.54598  25.51808 2S   586A   1.00000
 3851  396 TIP3 OH2  -14.70614  26.27921  39.53703 2S   587A   1.00000
 3852  396 TIP3 H1   -15.47812  26.59136  40.00991 2S   587A   1.00000
 3853  396 TIP3 H2   -14.75732  25.32437  39.60028 2S   587A   1.00000
 3854  397 TIP3 OH2   11.00430  23.41337  25.40174 2S   588A   1.00000
 3855  397 TIP3 H1    11.62184  23.86096  24.81834 2S   588A   1.00000
 3856  397 TIP3 H2    10.83213  22.58245  24.95978 2S   588A   1.00000
 3857  398 TIP3 OH2   -9.93268  30.54312  37.68188 2S   589A   1.00000
 3858  398 TIP3 H1    -9.30647  30.67413  38.40067 2S   589A   1.00000
 3859  398 TIP3 H2    -9.88757  31.36403  37.19148 2S   589A   1.00000
 3860  399 TIP3 OH2   -5.61734  35.54536  38.44930 2S   590A   1.00000
 3861  399 TIP3 H1    -6.26331  36.23040  38.63685 2S   590A   1.00000
 3862  399 TIP3 H2    -5.00242  35.97679  37.85342 2S   590A   1.00000
 3863  400 TIP3 OH2   17.89262  32.41847  22.28857 2S   591A   1.00000
 3864  400 TIP3 H1    18.56944  32.11063  21.68565 2S   591A   1.00000
 3865  400 TIP3 H2    17.06535  32.20268  21.84487 2S   591A   1.00000
 3866  401 TIP3 OH2    6.28272  13.92007   8.61559 2S   592A   1.00000
 3867  401 TIP3 H1     6.39987  14.85102   8.39470 2S   592A   1.00000
 3868  401 TIP3 H2     6.36922  13.47347   7.77340 2S   592A   1.00000
 3869  402 TIP3 OH2   -5.05232  37.89135  24.06388 2S   593A   1.00000
 3870  402 TIP3 H1    -4.52500  37.29727  23.52868 2S   593A   1.00000
 3871  402 TIP3 H2    -4.40513  38.43160  24.52206 2S   593A   1.00000
 3872  403 TIP3 OH2   -7.82780  31.53656  39.50980 2S   594A   1.00000
 3873  403 TIP3 H1    -7.05163  31.92113  39.08707 2S   594A   1.00000
 3874  403 TIP3 H2    -7.55265  31.39159  40.41767 2S   594A   1.00000
 3875  404 TIP3 OH2    5.80590  47.00421  25.04186 2S   595A   1.00000
 3876  404 TIP3 H1     6.10867  47.26861  24.16673 2S   595A   1.00000
 3877  404 TIP3 H2     4.85202  47.07199  24.99161 2S   595A   1.00000
 3878  405 TIP3 OH2   -9.96076  15.46438  16.84397 2S   596A   1.00000
 3879  405 TIP3 H1   -10.14841  16.32025  16.44945 2S   596A   1.00000
 3880  405 TIP3 H2   -10.50898  14.85290  16.35125 2S   596A   1.00000
 3881  406 TIP3 OH2    7.47770  36.84171  40.98255 2S   597A   1.00000
 3882  406 TIP3 H1     7.56178  37.78947  41.13411 2S   597A   1.00000
 3883  406 TIP3 H2     6.69149  36.60359  41.47496 2S   597A   1.00000
 3884  407 TIP3 OH2    8.93699  18.38641  20.75160 2S   598A   1.00000
 3885  407 TIP3 H1     8.21487  18.86653  20.33487 2S   598A   1.00000
 3886  407 TIP3 H2     8.61776  18.20398  21.63544 2S   598A   1.00000
 3887  408 TIP3 OH2  -12.52124  16.59991  22.60842 2S   599A   1.00000
 3888  408 TIP3 H1   -13.28614  16.04099  22.46945 2S   599A   1.00000
 3889  408 TIP3 H2   -11.79976  15.98832  22.76368 2S   599A   1.00000
 3890  409 TIP3 OH2   17.43639  28.46817  27.19601 2S   600A   1.00000
 3891  409 TIP3 H1    17.25728  29.19575  27.79240 2S   600A   1.00000
 3892  409 TIP3 H2    18.17715  28.01275  27.59661 2S   600A   1.00000
 3893  410 TIP3 OH2   11.19984  43.51905  45.31353 2S   601A   1.00000
 3894  410 TIP3 H1    10.77824  43.45233  46.17082 2S   601A   1.00000
 3895  410 TIP3 H2    10.48356  43.39994  44.68835 2S   601A   1.00000
 3896  411 TIP3 OH2   -6.62142  29.50644  41.46803 2S   602A   1.00000
 3897  411 TIP3 H1    -6.21494  28.80479  41.97794 2S   602A   1.00000
 3898  411 TIP3 H2    -6.33861  29.33925  40.56868 2S   602A   1.00000
 3899  412 TIP3 OH2   17.66384  28.72118  11.48333 2S   603A   1.00000
 3900  412 TIP3 H1    17.52258  28.78480  12.43027 2S   603A   1.00000
 3901  412 TIP3 H2    17.48397  27.79352  11.30748 2S   603A   1.00000
 3902  413 TIP3 OH2   11.58767  17.54239  20.30737 2S   604A   1.00000
 3903  413 TIP3 H1    11.53829  16.86180  20.97908 2S   604A   1.00000
 3904  413 TIP3 H2    10.69058  17.89372  20.27638 2S   604A   1.00000
 3905  414 TIP3 OH2   14.55906  15.56841   9.80409 2S   605A   1.00000
 3906  414 TIP3 H1    14.89121  16.32193  10.29712 2S   605A   1.00000
 3907  414 TIP3 H2    15.34261  15.04078   9.64517 2S   605A   1.00000
 3908  415 TIP3 OH2   11.60281  29.87004  38.82329 2S   606A   1.00000
 3909  415 TIP3 H1    12.21678  30.54875  39.10724 2S   606A   1.00000
 3910  415 TIP3 H2    12.10203  29.05532  38.89322 2S   606A   1.00000
 3911  416 TIP3 OH2  -15.04357  17.43813  16.55886 2S   607A   1.00000
 3912  416 TIP3 H1   -15.45963  16.70864  17.02008 2S   607A   1.00000
 3913  416 TIP3 H2   -15.49022  17.46789  15.71235 2S   607A   1.00000
 3914  417 TIP3 OH2  -10.74196  14.76244  29.94545 2S   608A   1.00000
 3915  417 TIP3 H1   -11.12895  14.24549  30.65243 2S   608A   1.00000
 3916  417 TIP3 H2   -11.47936  15.27057  29.59264 2S   608A   1.00000
 3917  418 TIP3 OH2   -2.12118  41.46928  24.16025 2S   609A   1.00000
 3918  418 TIP3 H1    -1.27702  41.63122  23.73450 2S   609A   1.00000
 3919  418 TIP3 H2    -2.70858  41.27971  23.42748 2S   609A   1.00000
 3920  419 TIP3 OH2   12.18493  31.94409   1.76332 2S   610A   1.00000
 3921  419 TIP3 H1    11.38825  32.35856   2.11075 2S   610A   1.00000
 3922  419 TIP3 H2    12.42001  32.49880   1.01941 2S   610A   1.00000
 3923  420 TIP3 OH2  -21.57120  26.82829  21.84590 2S   611A   1.00000
 3924  420 TIP3 H1   -22.40358  26.53198  22.21387 2S   611A   1.00000
 3925  420 TIP3 H2   -20.90553  26.45785  22.43263 2S   611A   1.00000
 3926  421 TIP3 OH2  -14.04125  32.91700   4.22336 2S   612A   1.00000
 3927  421 TIP3 H1   -14.95490  32.64298   4.30396 2S   612A   1.00000
 3928  421 TIP3 H2   -14.08254  33.87455   4.20489 2S   612A   1.00000
 3929  422 TIP3 OH2   -4.32179  40.26861  25.60663 2S   613A   1.00000
 3930  422 TIP3 H1    -4.97944  40.27368  24.90928 2S   613A   1.00000
 3931  422 TIP3 H2    -3.54155  40.66132  25.20225 2S   613A   1.00000
 3932  423 TIP3 OH2   10.06032  53.09080  38.81571 2S   614A   1.00000
 3933  423 TIP3 H1    10.47704  52.39429  38.30863 2S   614A   1.00000
 3934  423 TIP3 H2     9.93033  52.70812  39.68445 2S   614A   1.00000
 3935  424 TIP3 OH2  -22.27384  24.63914  25.71448 2S   615A   1.00000
 3936  424 TIP3 H1   -21.98674  25.51815  25.46885 2S   615A   1.00000
 3937  424 TIP3 H2   -21.61455  24.05733  25.32165 2S   615A   1.00000
 3938  425 TIP3 OH2   -8.19666  36.02259  39.51199 2S   616A   1.00000
 3939  425 TIP3 H1    -8.93717  35.53806  39.87657 2S   616A   1.00000
 3940  425 TIP3 H2    -7.58387  35.33930  39.23454 2S   616A   1.00000
