# Supplementary material for: Exploring the mechanism of Alisma orientale for the treatment of pregnancy induced hypertension and potential hepato-nephrotoxicity by using network pharmacology, network toxicology, molecular docking and molecular dynamics simulation
Source: Front Pharmacol. 2022 Nov 15;13:1027112. doi: 10.3389/fphar.2022.1027112 (PMC9705790; doi:10.3389/fphar.2022.1027112)
Supplement: Supplementary file 8 [file DataSheet6.zip › HSP90AA1/HSP854N/target.pdb]

REMARK  PYCHARMM CRD
REMARK   DATE:     6/20/22      4: 7:14      CREATED BY USER: vzoete
REMARK 
ATOM      1 N    GLU    16      -7.029  16.633  39.352  1.00  1.00      1S   
ATOM      2 HT1  GLU    16      -6.254  16.225  38.792  1.00  0.00      1S   
ATOM      3 HT2  GLU    16      -7.138  16.099  40.238  1.00  0.00      1S   
ATOM      4 HT3  GLU    16      -6.808  17.626  39.572  1.00  0.00      1S   
ATOM      5 CA   GLU    16      -8.302  16.575  38.581  1.00  1.00      1S   
ATOM      6 HA   GLU    16      -8.430  15.548  38.266  1.00  0.00      1S   
ATOM      7 CB   GLU    16      -9.501  17.004  39.470  1.00  1.00      1S   
ATOM      8 HB1  GLU    16     -10.194  17.684  38.924  1.00  0.00      1S   
ATOM      9 HB2  GLU    16      -9.128  17.588  40.341  1.00  0.00      1S   
ATOM     10 CG   GLU    16     -10.322  15.811  40.006  1.00  1.00      1S   
ATOM     11 HG1  GLU    16     -10.892  16.145  40.901  1.00  0.00      1S   
ATOM     12 HG2  GLU    16      -9.650  14.982  40.310  1.00  0.00      1S   
ATOM     13 CD   GLU    16     -11.333  15.288  38.979  1.00  1.00      1S   
ATOM     14 OE1  GLU    16     -12.179  14.446  39.382  1.00  1.00      1S   
ATOM     15 OE2  GLU    16     -11.283  15.714  37.795  1.00  1.00      1S   
ATOM     16 C    GLU    16      -8.247  17.430  37.349  1.00  1.00      1S   
ATOM     17 O    GLU    16      -7.599  18.472  37.318  1.00  1.00      1S   
ATOM     18 N    VAL    17      -8.949  16.987  36.288  1.00  1.00      1S   
ATOM     19 HN   VAL    17      -9.496  16.153  36.345  1.00  0.00      1S   
ATOM     20 CA   VAL    17      -9.033  17.688  35.033  1.00  1.00      1S   
ATOM     21 HA   VAL    17      -8.270  18.453  34.977  1.00  0.00      1S   
ATOM     22 CB   VAL    17      -8.890  16.745  33.848  1.00  1.00      1S   
ATOM     23 HB   VAL    17      -9.706  15.986  33.864  1.00  0.00      1S   
ATOM     24 CG1  VAL    17      -8.987  17.532  32.527  1.00  1.00      1S   
ATOM     25 HG11 VAL    17      -8.180  18.292  32.464  1.00  0.00      1S   
ATOM     26 HG12 VAL    17      -9.966  18.045  32.433  1.00  0.00      1S   
ATOM     27 HG13 VAL    17      -8.900  16.834  31.669  1.00  0.00      1S   
ATOM     28 CG2  VAL    17      -7.546  15.996  33.976  1.00  1.00      1S   
ATOM     29 HG21 VAL    17      -7.572  15.276  34.821  1.00  0.00      1S   
ATOM     30 HG22 VAL    17      -6.718  16.712  34.156  1.00  0.00      1S   
ATOM     31 HG23 VAL    17      -7.332  15.426  33.047  1.00  0.00      1S   
ATOM     32 C    VAL    17     -10.390  18.338  35.014  1.00  1.00      1S   
ATOM     33 O    VAL    17     -11.402  17.673  35.225  1.00  1.00      1S   
ATOM     34 N    GLU    18     -10.441  19.666  34.763  1.00  1.00      1S   
ATOM     35 HN   GLU    18      -9.611  20.196  34.597  1.00  0.00      1S   
ATOM     36 CA   GLU    18     -11.679  20.405  34.680  1.00  1.00      1S   
ATOM     37 HA   GLU    18     -12.490  19.834  35.110  1.00  0.00      1S   
ATOM     38 CB   GLU    18     -11.593  21.770  35.394  1.00  1.00      1S   
ATOM     39 HB1  GLU    18     -12.520  22.350  35.185  1.00  0.00      1S   
ATOM     40 HB2  GLU    18     -10.727  22.341  34.990  1.00  0.00      1S   
ATOM     41 CG   GLU    18     -11.445  21.635  36.919  1.00  1.00      1S   
ATOM     42 HG1  GLU    18     -10.521  21.075  37.175  1.00  0.00      1S   
ATOM     43 HG2  GLU    18     -12.317  21.077  37.321  1.00  0.00      1S   
ATOM     44 CD   GLU    18     -11.388  23.021  37.555  1.00  1.00      1S   
ATOM     45 OE1  GLU    18     -12.402  23.443  38.168  1.00  1.00      1S   
ATOM     46 OE2  GLU    18     -10.326  23.686  37.438  1.00  1.00      1S   
ATOM     47 C    GLU    18     -11.974  20.648  33.228  1.00  1.00      1S   
ATOM     48 O    GLU    18     -11.068  20.972  32.467  1.00  1.00      1S   
ATOM     49 N    THR    19     -13.254  20.485  32.818  1.00  1.00      1S   
ATOM     50 HN   THR    19     -13.969  20.234  33.465  1.00  0.00      1S   
ATOM     51 CA   THR    19     -13.696  20.643  31.445  1.00  1.00      1S   
ATOM     52 HA   THR    19     -12.852  20.893  30.819  1.00  0.00      1S   
ATOM     53 CB   THR    19     -14.373  19.398  30.893  1.00  1.00      1S   
ATOM     54 HB   THR    19     -15.292  19.163  31.474  1.00  0.00      1S   
ATOM     55 OG1  THR    19     -13.489  18.293  31.012  1.00  1.00      1S   
ATOM     56 HG1  THR    19     -13.509  18.027  31.940  1.00  0.00      1S   
ATOM     57 CG2  THR    19     -14.733  19.555  29.400  1.00  1.00      1S   
ATOM     58 HG21 THR    19     -13.825  19.784  28.802  1.00  0.00      1S   
ATOM     59 HG22 THR    19     -15.472  20.368  29.249  1.00  0.00      1S   
ATOM     60 HG23 THR    19     -15.181  18.615  29.015  1.00  0.00      1S   
ATOM     61 C    THR    19     -14.662  21.797  31.426  1.00  1.00      1S   
ATOM     62 O    THR    19     -15.490  21.940  32.323  1.00  1.00      1S   
ATOM     63 N    PHE    20     -14.547  22.665  30.397  1.00  1.00      1S   
ATOM     64 HN   PHE    20     -13.877  22.514  29.670  1.00  0.00      1S   
ATOM     65 CA   PHE    20     -15.295  23.892  30.290  1.00  1.00      1S   
ATOM     66 HA   PHE    20     -16.135  23.889  30.972  1.00  0.00      1S   
ATOM     67 CB   PHE    20     -14.409  25.145  30.483  1.00  1.00      1S   
ATOM     68 HB1  PHE    20     -15.013  26.076  30.432  1.00  0.00      1S   
ATOM     69 HB2  PHE    20     -13.638  25.173  29.685  1.00  0.00      1S   
ATOM     70 CG   PHE    20     -13.680  25.114  31.795  1.00  1.00      1S   
ATOM     71 CD1  PHE    20     -12.429  24.479  31.897  1.00  1.00      1S   
ATOM     72 HD1  PHE    20     -11.993  24.003  31.030  1.00  0.00      1S   
ATOM     73 CE1  PHE    20     -11.751  24.440  33.118  1.00  1.00      1S   
ATOM     74 HE1  PHE    20     -10.804  23.930  33.188  1.00  0.00      1S   
ATOM     75 CZ   PHE    20     -12.312  25.044  34.248  1.00  1.00      1S   
ATOM     76 HZ   PHE    20     -11.786  25.013  35.191  1.00  0.00      1S   
ATOM     77 CD2  PHE    20     -14.229  25.727  32.932  1.00  1.00      1S   
ATOM     78 HD2  PHE    20     -15.183  26.230  32.863  1.00  0.00      1S   
ATOM     79 CE2  PHE    20     -13.547  25.696  34.155  1.00  1.00      1S   
ATOM     80 HE2  PHE    20     -13.971  26.176  35.024  1.00  0.00      1S   
ATOM     81 C    PHE    20     -15.802  23.979  28.883  1.00  1.00      1S   
ATOM     82 O    PHE    20     -15.192  23.440  27.964  1.00  1.00      1S   
ATOM     83 N    ALA    21     -16.923  24.703  28.679  1.00  1.00      1S   
ATOM     84 HN   ALA    21     -17.426  25.111  29.436  1.00  0.00      1S   
ATOM     85 CA   ALA    21     -17.419  25.022  27.365  1.00  1.00      1S   
ATOM     86 HA   ALA    21     -17.125  24.254  26.663  1.00  0.00      1S   
ATOM     87 CB   ALA    21     -18.953  25.171  27.337  1.00  1.00      1S   
ATOM     88 HB1  ALA    21     -19.288  25.951  28.054  1.00  0.00      1S   
ATOM     89 HB2  ALA    21     -19.431  24.210  27.621  1.00  0.00      1S   
ATOM     90 HB3  ALA    21     -19.310  25.448  26.322  1.00  0.00      1S   
ATOM     91 C    ALA    21     -16.813  26.334  26.952  1.00  1.00      1S   
ATOM     92 O    ALA    21     -16.688  27.252  27.763  1.00  1.00      1S   
ATOM     93 N    PHE    22     -16.448  26.463  25.654  1.00  1.00      1S   
ATOM     94 HN   PHE    22     -16.493  25.691  25.023  1.00  0.00      1S   
ATOM     95 CA   PHE    22     -16.049  27.728  25.075  1.00  1.00      1S   
ATOM     96 HA   PHE    22     -15.261  28.160  25.677  1.00  0.00      1S   
ATOM     97 CB   PHE    22     -15.613  27.619  23.587  1.00  1.00      1S   
ATOM     98 HB1  PHE    22     -15.574  28.616  23.097  1.00  0.00      1S   
ATOM     99 HB2  PHE    22     -16.335  26.985  23.029  1.00  0.00      1S   
ATOM    100 CG   PHE    22     -14.242  27.034  23.448  1.00  1.00      1S   
ATOM    101 CD1  PHE    22     -13.098  27.805  23.714  1.00  1.00      1S   
ATOM    102 HD1  PHE    22     -13.205  28.826  24.041  1.00  0.00      1S   
ATOM    103 CE1  PHE    22     -11.818  27.265  23.535  1.00  1.00      1S   
ATOM    104 HE1  PHE    22     -10.947  27.870  23.735  1.00  0.00      1S   
ATOM    105 CZ   PHE    22     -11.675  25.946  23.088  1.00  1.00      1S   
ATOM    106 HZ   PHE    22     -10.692  25.532  22.933  1.00  0.00      1S   
ATOM    107 CD2  PHE    22     -14.083  25.725  22.984  1.00  1.00      1S   
ATOM    108 HD2  PHE    22     -14.951  25.146  22.729  1.00  0.00      1S   
ATOM    109 CE2  PHE    22     -12.812  25.178  22.809  1.00  1.00      1S   
ATOM    110 HE2  PHE    22     -12.727  24.174  22.428  1.00  0.00      1S   
ATOM    111 C    PHE    22     -17.228  28.663  25.078  1.00  1.00      1S   
ATOM    112 O    PHE    22     -18.381  28.235  25.049  1.00  1.00      1S   
ATOM    113 N    GLN    23     -16.944  29.986  25.056  1.00  1.00      1S   
ATOM    114 HN   GLN    23     -16.002  30.300  25.176  1.00  0.00      1S   
ATOM    115 CA   GLN    23     -17.897  31.027  24.742  1.00  1.00      1S   
ATOM    116 HA   GLN    23     -18.687  31.013  25.479  1.00  0.00      1S   
ATOM    117 CB   GLN    23     -17.212  32.414  24.688  1.00  1.00      1S   
ATOM    118 HB1  GLN    23     -17.843  33.151  24.148  1.00  0.00      1S   
ATOM    119 HB2  GLN    23     -16.280  32.298  24.090  1.00  0.00      1S   
ATOM    120 CG   GLN    23     -16.805  32.958  26.074  1.00  1.00      1S   
ATOM    121 HG1  GLN    23     -15.880  33.566  25.966  1.00  0.00      1S   
ATOM    122 HG2  GLN    23     -16.590  32.116  26.766  1.00  0.00      1S   
ATOM    123 CD   GLN    23     -17.896  33.853  26.674  1.00  1.00      1S   
ATOM    124 OE1  GLN    23     -18.889  34.202  26.023  1.00  1.00      1S   
ATOM    125 NE2  GLN    23     -17.688  34.256  27.961  1.00  1.00      1S   
ATOM    126 HE21 GLN    23     -18.346  34.869  28.396  1.00  0.00      1S   
ATOM    127 HE22 GLN    23     -16.889  33.928  28.465  1.00  0.00      1S   
ATOM    128 C    GLN    23     -18.474  30.726  23.382  1.00  1.00      1S   
ATOM    129 O    GLN    23     -17.786  30.179  22.523  1.00  1.00      1S   
ATOM    130 N    ALA    24     -19.776  31.018  23.181  1.00  1.00      1S   
ATOM    131 HN   ALA    24     -20.311  31.484  23.882  1.00  0.00      1S   
ATOM    132 CA   ALA    24     -20.524  30.552  22.035  1.00  1.00      1S   
ATOM    133 HA   ALA    24     -20.445  29.473  22.013  1.00  0.00      1S   
ATOM    134 CB   ALA    24     -22.008  30.939  22.143  1.00  1.00      1S   
ATOM    135 HB1  ALA    24     -22.124  32.042  22.210  1.00  0.00      1S   
ATOM    136 HB2  ALA    24     -22.448  30.485  23.057  1.00  0.00      1S   
ATOM    137 HB3  ALA    24     -22.579  30.569  21.264  1.00  0.00      1S   
ATOM    138 C    ALA    24     -19.969  31.084  20.737  1.00  1.00      1S   
ATOM    139 O    ALA    24     -19.881  30.359  19.749  1.00  1.00      1S   
ATOM    140 N    GLU    25     -19.525  32.361  20.746  1.00  1.00      1S   
ATOM    141 HN   GLU    25     -19.611  32.927  21.567  1.00  0.00      1S   
ATOM    142 CA   GLU    25     -18.907  33.029  19.627  1.00  1.00      1S   
ATOM    143 HA   GLU    25     -19.577  32.938  18.783  1.00  0.00      1S   
ATOM    144 CB   GLU    25     -18.643  34.531  19.909  1.00  1.00      1S   
ATOM    145 HB1  GLU    25     -18.251  34.987  18.971  1.00  0.00      1S   
ATOM    146 HB2  GLU    25     -17.858  34.652  20.686  1.00  0.00      1S   
ATOM    147 CG   GLU    25     -19.900  35.341  20.310  1.00  1.00      1S   
ATOM    148 HG1  GLU    25     -20.770  34.990  19.716  1.00  0.00      1S   
ATOM    149 HG2  GLU    25     -19.723  36.411  20.064  1.00  0.00      1S   
ATOM    150 CD   GLU    25     -20.242  35.266  21.804  1.00  1.00      1S   
ATOM    151 OE1  GLU    25     -19.487  34.623  22.580  1.00  1.00      1S   
ATOM    152 OE2  GLU    25     -21.276  35.876  22.188  1.00  1.00      1S   
ATOM    153 C    GLU    25     -17.588  32.387  19.263  1.00  1.00      1S   
ATOM    154 O    GLU    25     -17.254  32.270  18.087  1.00  1.00      1S   
ATOM    155 N    ILE    26     -16.813  31.935  20.276  1.00  1.00      1S   
ATOM    156 HN   ILE    26     -17.125  32.006  21.221  1.00  0.00      1S   
ATOM    157 CA   ILE    26     -15.509  31.331  20.099  1.00  1.00      1S   
ATOM    158 HA   ILE    26     -14.977  31.913  19.359  1.00  0.00      1S   
ATOM    159 CB   ILE    26     -14.687  31.358  21.382  1.00  1.00      1S   
ATOM    160 HB   ILE    26     -15.271  30.896  22.210  1.00  0.00      1S   
ATOM    161 CG2  ILE    26     -13.372  30.557  21.221  1.00  1.00      1S   
ATOM    162 HG21 ILE    26     -12.770  30.969  20.384  1.00  0.00      1S   
ATOM    163 HG22 ILE    26     -13.574  29.484  21.024  1.00  0.00      1S   
ATOM    164 HG23 ILE    26     -12.769  30.601  22.150  1.00  0.00      1S   
ATOM    165 CG1  ILE    26     -14.425  32.842  21.736  1.00  1.00      1S   
ATOM    166 HG11 ILE    26     -15.396  33.354  21.918  1.00  0.00      1S   
ATOM    167 HG12 ILE    26     -13.941  33.341  20.867  1.00  0.00      1S   
ATOM    168 CD   ILE    26     -13.545  33.045  22.966  1.00  1.00      1S   
ATOM    169 HD1  ILE    26     -12.506  32.710  22.772  1.00  0.00      1S   
ATOM    170 HD2  ILE    26     -13.949  32.483  23.834  1.00  0.00      1S   
ATOM    171 HD3  ILE    26     -13.514  34.122  23.224  1.00  0.00      1S   
ATOM    172 C    ILE    26     -15.644  29.934  19.549  1.00  1.00      1S   
ATOM    173 O    ILE    26     -14.889  29.556  18.659  1.00  1.00      1S   
ATOM    174 N    ALA    27     -16.632  29.137  20.018  1.00  1.00      1S   
ATOM    175 HN   ALA    27     -17.230  29.439  20.760  1.00  0.00      1S   
ATOM    176 CA   ALA    27     -16.906  27.819  19.479  1.00  1.00      1S   
ATOM    177 HA   ALA    27     -15.995  27.240  19.543  1.00  0.00      1S   
ATOM    178 CB   ALA    27     -18.020  27.096  20.259  1.00  1.00      1S   
ATOM    179 HB1  ALA    27     -18.965  27.680  20.235  1.00  0.00      1S   
ATOM    180 HB2  ALA    27     -17.720  26.968  21.319  1.00  0.00      1S   
ATOM    181 HB3  ALA    27     -18.212  26.088  19.831  1.00  0.00      1S   
ATOM    182 C    ALA    27     -17.321  27.899  18.026  1.00  1.00      1S   
ATOM    183 O    ALA    27     -16.898  27.094  17.199  1.00  1.00      1S   
ATOM    184 N    GLN    28     -18.127  28.921  17.671  1.00  1.00      1S   
ATOM    185 HN   GLN    28     -18.474  29.558  18.359  1.00  0.00      1S   
ATOM    186 CA   GLN    28     -18.551  29.188  16.317  1.00  1.00      1S   
ATOM    187 HA   GLN    28     -19.005  28.286  15.929  1.00  0.00      1S   
ATOM    188 CB   GLN    28     -19.588  30.330  16.303  1.00  1.00      1S   
ATOM    189 HB1  GLN    28     -19.118  31.244  16.726  1.00  0.00      1S   
ATOM    190 HB2  GLN    28     -20.421  30.041  16.984  1.00  0.00      1S   
ATOM    191 CG   GLN    28     -20.176  30.647  14.919  1.00  1.00      1S   
ATOM    192 HG1  GLN    28     -20.773  29.785  14.555  1.00  0.00      1S   
ATOM    193 HG2  GLN    28     -19.361  30.854  14.193  1.00  0.00      1S   
ATOM    194 CD   GLN    28     -21.074  31.882  15.022  1.00  1.00      1S   
ATOM    195 OE1  GLN    28     -21.485  32.291  16.116  1.00  1.00      1S   
ATOM    196 NE2  GLN    28     -21.369  32.499  13.843  1.00  1.00      1S   
ATOM    197 HE21 GLN    28     -21.938  33.320  13.847  1.00  0.00      1S   
ATOM    198 HE22 GLN    28     -20.996  32.143  12.985  1.00  0.00      1S   
ATOM    199 C    GLN    28     -17.375  29.551  15.433  1.00  1.00      1S   
ATOM    200 O    GLN    28     -17.266  29.062  14.311  1.00  1.00      1S   
ATOM    201 N    LEU    29     -16.440  30.388  15.942  1.00  1.00      1S   
ATOM    202 HN   LEU    29     -16.557  30.792  16.848  1.00  0.00      1S   
ATOM    203 CA   LEU    29     -15.233  30.778  15.245  1.00  1.00      1S   
ATOM    204 HA   LEU    29     -15.532  31.206  14.299  1.00  0.00      1S   
ATOM    205 CB   LEU    29     -14.408  31.813  16.047  1.00  1.00      1S   
ATOM    206 HB1  LEU    29     -14.202  31.416  17.063  1.00  0.00      1S   
ATOM    207 HB2  LEU    29     -15.039  32.717  16.165  1.00  0.00      1S   
ATOM    208 CG   LEU    29     -13.066  32.225  15.397  1.00  1.00      1S   
ATOM    209 HG   LEU    29     -12.443  31.309  15.273  1.00  0.00      1S   
ATOM    210 CD1  LEU    29     -13.277  32.830  13.999  1.00  1.00      1S   
ATOM    211 HD11 LEU    29     -13.976  33.691  14.052  1.00  0.00      1S   
ATOM    212 HD12 LEU    29     -13.690  32.079  13.293  1.00  0.00      1S   
ATOM    213 HD13 LEU    29     -12.304  33.177  13.597  1.00  0.00      1S   
ATOM    214 CD2  LEU    29     -12.241  33.161  16.300  1.00  1.00      1S   
ATOM    215 HD21 LEU    29     -12.052  32.679  17.282  1.00  0.00      1S   
ATOM    216 HD22 LEU    29     -12.774  34.119  16.468  1.00  0.00      1S   
ATOM    217 HD23 LEU    29     -11.261  33.382  15.824  1.00  0.00      1S   
ATOM    218 C    LEU    29     -14.345  29.598  14.966  1.00  1.00      1S   
ATOM    219 O    LEU    29     -13.841  29.447  13.858  1.00  1.00      1S   
ATOM    220 N    MET    30     -14.144  28.714  15.966  1.00  1.00      1S   
ATOM    221 HN   MET    30     -14.550  28.860  16.867  1.00  0.00      1S   
ATOM    222 CA   MET    30     -13.315  27.541  15.837  1.00  1.00      1S   
ATOM    223 HA   MET    30     -12.341  27.861  15.492  1.00  0.00      1S   
ATOM    224 CB   MET    30     -13.141  26.809  17.181  1.00  1.00      1S   
ATOM    225 HB1  MET    30     -12.648  25.825  17.015  1.00  0.00      1S   
ATOM    226 HB2  MET    30     -14.141  26.623  17.630  1.00  0.00      1S   
ATOM    227 CG   MET    30     -12.275  27.624  18.159  1.00  1.00      1S   
ATOM    228 HG1  MET    30     -12.670  28.659  18.204  1.00  0.00      1S   
ATOM    229 HG2  MET    30     -11.246  27.696  17.742  1.00  0.00      1S   
ATOM    230 SD   MET    30     -12.214  26.963  19.846  1.00  1.00      1S   
ATOM    231 CE   MET    30     -11.175  25.519  19.490  1.00  1.00      1S   
ATOM    232 HE1  MET    30     -10.204  25.840  19.067  1.00  0.00      1S   
ATOM    233 HE2  MET    30     -11.659  24.841  18.758  1.00  0.00      1S   
ATOM    234 HE3  MET    30     -10.971  24.932  20.412  1.00  0.00      1S   
ATOM    235 C    MET    30     -13.868  26.586  14.813  1.00  1.00      1S   
ATOM    236 O    MET    30     -13.102  26.011  14.052  1.00  1.00      1S   
ATOM    237 N    SER    31     -15.211  26.440  14.726  1.00  1.00      1S   
ATOM    238 HN   SER    31     -15.816  26.927  15.352  1.00  0.00      1S   
ATOM    239 CA   SER    31     -15.860  25.606  13.732  1.00  1.00      1S   
ATOM    240 HA   SER    31     -15.388  24.633  13.760  1.00  0.00      1S   
ATOM    241 CB   SER    31     -17.371  25.435  13.986  1.00  1.00      1S   
ATOM    242 HB1  SER    31     -17.833  24.827  13.177  1.00  0.00      1S   
ATOM    243 HB2  SER    31     -17.876  26.423  14.026  1.00  0.00      1S   
ATOM    244 OG   SER    31     -17.586  24.761  15.216  1.00  1.00      1S   
ATOM    245 HG1  SER    31     -17.396  25.406  15.903  1.00  0.00      1S   
ATOM    246 C    SER    31     -15.691  26.164  12.339  1.00  1.00      1S   
ATOM    247 O    SER    31     -15.523  25.414  11.384  1.00  1.00      1S   
ATOM    248 N    LEU    32     -15.692  27.506  12.191  1.00  1.00      1S   
ATOM    249 HN   LEU    32     -15.853  28.107  12.972  1.00  0.00      1S   
ATOM    250 CA   LEU    32     -15.449  28.179  10.935  1.00  1.00      1S   
ATOM    251 HA   LEU    32     -16.132  27.770  10.203  1.00  0.00      1S   
ATOM    252 CB   LEU    32     -15.713  29.696  11.086  1.00  1.00      1S   
ATOM    253 HB1  LEU    32     -14.974  30.152  11.777  1.00  0.00      1S   
ATOM    254 HB2  LEU    32     -16.709  29.790  11.576  1.00  0.00      1S   
ATOM    255 CG   LEU    32     -15.769  30.539   9.790  1.00  1.00      1S   
ATOM    256 HG   LEU    32     -16.356  29.973   9.031  1.00  0.00      1S   
ATOM    257 CD1  LEU    32     -16.531  31.845  10.077  1.00  1.00      1S   
ATOM    258 HD11 LEU    32     -16.002  32.436  10.855  1.00  0.00      1S   
ATOM    259 HD12 LEU    32     -17.558  31.624  10.439  1.00  0.00      1S   
ATOM    260 HD13 LEU    32     -16.608  32.458   9.155  1.00  0.00      1S   
ATOM    261 CD2  LEU    32     -14.385  30.858   9.188  1.00  1.00      1S   
ATOM    262 HD21 LEU    32     -13.893  29.951   8.790  1.00  0.00      1S   
ATOM    263 HD22 LEU    32     -13.725  31.313   9.957  1.00  0.00      1S   
ATOM    264 HD23 LEU    32     -14.492  31.567   8.342  1.00  0.00      1S   
ATOM    265 C    LEU    32     -14.033  27.921  10.472  1.00  1.00      1S   
ATOM    266 O    LEU    32     -13.814  27.525   9.332  1.00  1.00      1S   
ATOM    267 N    ILE    33     -13.037  28.105  11.366  1.00  1.00      1S   
ATOM    268 HN   ILE    33     -13.247  28.404  12.297  1.00  0.00      1S   
ATOM    269 CA   ILE    33     -11.626  27.939  11.079  1.00  1.00      1S   
ATOM    270 HA   ILE    33     -11.390  28.556  10.223  1.00  0.00      1S   
ATOM    271 CB   ILE    33     -10.769  28.391  12.261  1.00  1.00      1S   
ATOM    272 HB   ILE    33     -11.164  27.926  13.193  1.00  0.00      1S   
ATOM    273 CG2  ILE    33      -9.298  27.944  12.094  1.00  1.00      1S   
ATOM    274 HG21 ILE    33      -8.917  28.272  11.107  1.00  0.00      1S   
ATOM    275 HG22 ILE    33      -9.202  26.841  12.171  1.00  0.00      1S   
ATOM    276 HG23 ILE    33      -8.653  28.382  12.881  1.00  0.00      1S   
ATOM    277 CG1  ILE    33     -10.885  29.929  12.403  1.00  1.00      1S   
ATOM    278 HG11 ILE    33     -11.957  30.217  12.440  1.00  0.00      1S   
ATOM    279 HG12 ILE    33     -10.444  30.411  11.503  1.00  0.00      1S   
ATOM    280 CD   ILE    33     -10.205  30.481  13.656  1.00  1.00      1S   
ATOM    281 HD1  ILE    33      -9.102  30.404  13.569  1.00  0.00      1S   
ATOM    282 HD2  ILE    33     -10.535  29.917  14.555  1.00  0.00      1S   
ATOM    283 HD3  ILE    33     -10.464  31.551  13.796  1.00  0.00      1S   
ATOM    284 C    ILE    33     -11.317  26.508  10.707  1.00  1.00      1S   
ATOM    285 O    ILE    33     -10.579  26.250   9.760  1.00  1.00      1S   
ATOM    286 N    ILE    34     -11.896  25.538  11.441  1.00  1.00      1S   
ATOM    287 HN   ILE    34     -12.515  25.763  12.193  1.00  0.00      1S   
ATOM    288 CA   ILE    34     -11.584  24.138  11.298  1.00  1.00      1S   
ATOM    289 HA   ILE    34     -10.506  24.076  11.235  1.00  0.00      1S   
ATOM    290 CB   ILE    34     -12.017  23.372  12.554  1.00  1.00      1S   
ATOM    291 HB   ILE    34     -11.996  24.100  13.395  1.00  0.00      1S   
ATOM    292 CG2  ILE    34     -13.439  22.790  12.462  1.00  1.00      1S   
ATOM    293 HG21 ILE    34     -13.454  21.933  11.757  1.00  0.00      1S   
ATOM    294 HG22 ILE    34     -14.154  23.557  12.115  1.00  0.00      1S   
ATOM    295 HG23 ILE    34     -13.782  22.423  13.451  1.00  0.00      1S   
ATOM    296 CG1  ILE    34     -11.005  22.294  12.954  1.00  1.00      1S   
ATOM    297 HG11 ILE    34      -9.985  22.717  12.823  1.00  0.00      1S   
ATOM    298 HG12 ILE    34     -11.105  21.419  12.277  1.00  0.00      1S   
ATOM    299 CD   ILE    34     -11.165  21.854  14.419  1.00  1.00      1S   
ATOM    300 HD1  ILE    34     -12.228  21.686  14.682  1.00  0.00      1S   
ATOM    301 HD2  ILE    34     -10.754  22.634  15.096  1.00  0.00      1S   
ATOM    302 HD3  ILE    34     -10.620  20.906  14.605  1.00  0.00      1S   
ATOM    303 C    ILE    34     -12.147  23.562  10.009  1.00  1.00      1S   
ATOM    304 O    ILE    34     -11.579  22.620   9.458  1.00  1.00      1S   
ATOM    305 N    ASN    35     -13.273  24.129   9.496  1.00  1.00      1S   
ATOM    306 HN   ASN    35     -13.675  24.936   9.923  1.00  0.00      1S   
ATOM    307 CA   ASN    35     -14.054  23.522   8.435  1.00  1.00      1S   
ATOM    308 HA   ASN    35     -13.657  22.538   8.222  1.00  0.00      1S   
ATOM    309 CB   ASN    35     -15.548  23.374   8.820  1.00  1.00      1S   
ATOM    310 HB1  ASN    35     -16.144  23.031   7.947  1.00  0.00      1S   
ATOM    311 HB2  ASN    35     -15.949  24.351   9.160  1.00  0.00      1S   
ATOM    312 CG   ASN    35     -15.691  22.313   9.919  1.00  1.00      1S   
ATOM    313 OD1  ASN    35     -15.040  21.261   9.870  1.00  1.00      1S   
ATOM    314 ND2  ASN    35     -16.572  22.586  10.924  1.00  1.00      1S   
ATOM    315 HD21 ASN    35     -17.057  23.460  10.936  1.00  0.00      1S   
ATOM    316 HD22 ASN    35     -16.699  21.920  11.658  1.00  0.00      1S   
ATOM    317 C    ASN    35     -13.991  24.270   7.126  1.00  1.00      1S   
ATOM    318 O    ASN    35     -14.000  23.629   6.077  1.00  1.00      1S   
ATOM    319 N    THR    36     -13.938  25.629   7.124  1.00  1.00      1S   
ATOM    320 HN   THR    36     -13.912  26.146   7.978  1.00  0.00      1S   
ATOM    321 CA   THR    36     -13.958  26.436   5.906  1.00  1.00      1S   
ATOM    322 HA   THR    36     -14.836  26.154   5.340  1.00  0.00      1S   
ATOM    323 CB   THR    36     -14.004  27.940   6.185  1.00  1.00      1S   
ATOM    324 HB   THR    36     -13.135  28.235   6.815  1.00  0.00      1S   
ATOM    325 OG1  THR    36     -15.187  28.259   6.906  1.00  1.00      1S   
ATOM    326 HG1  THR    36     -14.984  28.082   7.829  1.00  0.00      1S   
ATOM    327 CG2  THR    36     -13.984  28.793   4.897  1.00  1.00      1S   
ATOM    328 HG21 THR    36     -14.772  28.457   4.191  1.00  0.00      1S   
ATOM    329 HG22 THR    36     -12.997  28.726   4.395  1.00  0.00      1S   
ATOM    330 HG23 THR    36     -14.159  29.863   5.141  1.00  0.00      1S   
ATOM    331 C    THR    36     -12.735  26.134   5.076  1.00  1.00      1S   
ATOM    332 O    THR    36     -11.641  25.993   5.612  1.00  1.00      1S   
ATOM    333 N    PHE    37     -12.888  26.005   3.737  1.00  1.00      1S   
ATOM    334 HN   PHE    37     -13.778  26.099   3.298  1.00  0.00      1S   
ATOM    335 CA   PHE    37     -11.773  25.755   2.854  1.00  1.00      1S   
ATOM    336 HA   PHE    37     -11.156  24.989   3.306  1.00  0.00      1S   
ATOM    337 CB   PHE    37     -12.231  25.268   1.453  1.00  1.00      1S   
ATOM    338 HB1  PHE    37     -12.925  26.006   0.998  1.00  0.00      1S   
ATOM    339 HB2  PHE    37     -12.764  24.298   1.552  1.00  0.00      1S   
ATOM    340 CG   PHE    37     -11.060  25.056   0.528  1.00  1.00      1S   
ATOM    341 CD1  PHE    37     -10.854  25.918  -0.564  1.00  1.00      1S   
ATOM    342 HD1  PHE    37     -11.558  26.713  -0.760  1.00  0.00      1S   
ATOM    343 CE1  PHE    37      -9.733  25.767  -1.387  1.00  1.00      1S   
ATOM    344 HE1  PHE    37      -9.582  26.435  -2.222  1.00  0.00      1S   
ATOM    345 CZ   PHE    37      -8.809  24.750  -1.125  1.00  1.00      1S   
ATOM    346 HZ   PHE    37      -7.948  24.626  -1.765  1.00  0.00      1S   
ATOM    347 CD2  PHE    37     -10.113  24.055   0.796  1.00  1.00      1S   
ATOM    348 HD2  PHE    37     -10.242  23.403   1.648  1.00  0.00      1S   
ATOM    349 CE2  PHE    37      -8.992  23.901  -0.026  1.00  1.00      1S   
ATOM    350 HE2  PHE    37      -8.274  23.124   0.186  1.00  0.00      1S   
ATOM    351 C    PHE    37     -10.960  27.024   2.731  1.00  1.00      1S   
ATOM    352 O    PHE    37     -11.488  28.085   2.404  1.00  1.00      1S   
ATOM    353 N    TYR    38      -9.645  26.913   3.016  1.00  1.00      1S   
ATOM    354 HN   TYR    38      -9.239  26.045   3.289  1.00  0.00      1S   
ATOM    355 CA   TYR    38      -8.760  28.040   3.001  1.00  1.00      1S   
ATOM    356 HA   TYR    38      -8.973  28.641   2.127  1.00  0.00      1S   
ATOM    357 CB   TYR    38      -8.912  28.858   4.306  1.00  1.00      1S   
ATOM    358 HB1  TYR    38      -8.626  28.261   5.193  1.00  0.00      1S   
ATOM    359 HB2  TYR    38      -9.974  29.160   4.427  1.00  0.00      1S   
ATOM    360 CG   TYR    38      -8.100  30.105   4.279  1.00  1.00      1S   
ATOM    361 CD1  TYR    38      -8.456  31.149   3.414  1.00  1.00      1S   
ATOM    362 HD1  TYR    38      -9.319  31.047   2.774  1.00  0.00      1S   
ATOM    363 CE1  TYR    38      -7.690  32.315   3.372  1.00  1.00      1S   
ATOM    364 HE1  TYR    38      -7.946  33.093   2.674  1.00  0.00      1S   
ATOM    365 CZ   TYR    38      -6.593  32.448   4.225  1.00  1.00      1S   
ATOM    366 OH   TYR    38      -5.797  33.591   4.182  1.00  1.00      1S   
ATOM    367 HH   TYR    38      -6.295  34.275   3.716  1.00  0.00      1S   
ATOM    368 CD2  TYR    38      -6.983  30.242   5.117  1.00  1.00      1S   
ATOM    369 HD2  TYR    38      -6.698  29.438   5.779  1.00  0.00      1S   
ATOM    370 CE2  TYR    38      -6.248  31.427   5.109  1.00  1.00      1S   
ATOM    371 HE2  TYR    38      -5.412  31.550   5.779  1.00  0.00      1S   
ATOM    372 C    TYR    38      -7.370  27.475   2.877  1.00  1.00      1S   
ATOM    373 O    TYR    38      -6.887  26.788   3.771  1.00  1.00      1S   
ATOM    374 N    SER    39      -6.687  27.740   1.744  1.00  1.00      1S   
ATOM    375 HN   SER    39      -7.076  28.307   1.022  1.00  0.00      1S   
ATOM    376 CA   SER    39      -5.422  27.107   1.431  1.00  1.00      1S   
ATOM    377 HA   SER    39      -5.458  26.081   1.773  1.00  0.00      1S   
ATOM    378 CB   SER    39      -5.128  27.113  -0.083  1.00  1.00      1S   
ATOM    379 HB1  SER    39      -4.152  26.622  -0.294  1.00  0.00      1S   
ATOM    380 HB2  SER    39      -5.099  28.156  -0.467  1.00  0.00      1S   
ATOM    381 OG   SER    39      -6.140  26.402  -0.778  1.00  1.00      1S   
ATOM    382 HG1  SER    39      -5.938  26.485  -1.714  1.00  0.00      1S   
ATOM    383 C    SER    39      -4.249  27.777   2.096  1.00  1.00      1S   
ATOM    384 O    SER    39      -3.196  27.163   2.247  1.00  1.00      1S   
ATOM    385 N    ASN    40      -4.388  29.057   2.503  1.00  1.00      1S   
ATOM    386 HN   ASN    40      -5.260  29.533   2.421  1.00  0.00      1S   
ATOM    387 CA   ASN    40      -3.287  29.848   3.004  1.00  1.00      1S   
ATOM    388 HA   ASN    40      -2.370  29.504   2.544  1.00  0.00      1S   
ATOM    389 CB   ASN    40      -3.514  31.328   2.615  1.00  1.00      1S   
ATOM    390 HB1  ASN    40      -4.448  31.686   3.084  1.00  0.00      1S   
ATOM    391 HB2  ASN    40      -3.645  31.398   1.514  1.00  0.00      1S   
ATOM    392 CG   ASN    40      -2.344  32.227   3.017  1.00  1.00      1S   
ATOM    393 OD1  ASN    40      -1.187  31.792   3.042  1.00  1.00      1S   
ATOM    394 ND2  ASN    40      -2.673  33.501   3.364  1.00  1.00      1S   
ATOM    395 HD21 ASN    40      -3.621  33.814   3.270  1.00  0.00      1S   
ATOM    396 HD22 ASN    40      -1.969  34.115   3.716  1.00  0.00      1S   
ATOM    397 C    ASN    40      -3.171  29.659   4.506  1.00  1.00      1S   
ATOM    398 O    ASN    40      -3.268  30.597   5.293  1.00  1.00      1S   
ATOM    399 N    LYS    41      -2.933  28.406   4.938  1.00  1.00      1S   
ATOM    400 HN   LYS    41      -2.797  27.664   4.284  1.00  0.00      1S   
ATOM    401 CA   LYS    41      -2.969  28.017   6.321  1.00  1.00      1S   
ATOM    402 HA   LYS    41      -3.853  28.452   6.762  1.00  0.00      1S   
ATOM    403 CB   LYS    41      -3.055  26.488   6.476  1.00  1.00      1S   
ATOM    404 HB1  LYS    41      -2.913  26.206   7.543  1.00  0.00      1S   
ATOM    405 HB2  LYS    41      -2.246  26.009   5.883  1.00  0.00      1S   
ATOM    406 CG   LYS    41      -4.415  25.927   6.037  1.00  1.00      1S   
ATOM    407 HG1  LYS    41      -4.635  26.239   4.994  1.00  0.00      1S   
ATOM    408 HG2  LYS    41      -5.201  26.361   6.694  1.00  0.00      1S   
ATOM    409 CD   LYS    41      -4.460  24.398   6.139  1.00  1.00      1S   
ATOM    410 HD1  LYS    41      -3.974  24.095   7.094  1.00  0.00      1S   
ATOM    411 HD2  LYS    41      -3.859  23.965   5.308  1.00  0.00      1S   
ATOM    412 CE   LYS    41      -5.869  23.798   6.126  1.00  1.00      1S   
ATOM    413 HE1  LYS    41      -6.472  24.201   6.967  1.00  0.00      1S   
ATOM    414 HE2  LYS    41      -5.820  22.693   6.213  1.00  0.00      1S   
ATOM    415 NZ   LYS    41      -6.572  24.123   4.869  1.00  1.00      1S   
ATOM    416 HZ1  LYS    41      -5.903  24.121   4.074  1.00  0.00      1S   
ATOM    417 HZ2  LYS    41      -6.989  25.078   4.964  1.00  0.00      1S   
ATOM    418 HZ3  LYS    41      -7.335  23.438   4.702  1.00  0.00      1S   
ATOM    419 C    LYS    41      -1.784  28.507   7.103  1.00  1.00      1S   
ATOM    420 O    LYS    41      -1.899  28.644   8.317  1.00  1.00      1S   
ATOM    421 N    GLU    42      -0.640  28.806   6.434  1.00  1.00      1S   
ATOM    422 HN   GLU    42      -0.620  28.750   5.436  1.00  0.00      1S   
ATOM    423 CA   GLU    42       0.644  29.108   7.043  1.00  1.00      1S   
ATOM    424 HA   GLU    42       0.924  28.242   7.627  1.00  0.00      1S   
ATOM    425 CB   GLU    42       1.736  29.367   5.985  1.00  1.00      1S   
ATOM    426 HB1  GLU    42       1.754  28.488   5.307  1.00  0.00      1S   
ATOM    427 HB2  GLU    42       2.724  29.417   6.489  1.00  0.00      1S   
ATOM    428 CG   GLU    42       1.540  30.658   5.165  1.00  1.00      1S   
ATOM    429 HG1  GLU    42       1.598  31.548   5.824  1.00  0.00      1S   
ATOM    430 HG2  GLU    42       0.546  30.651   4.672  1.00  0.00      1S   
ATOM    431 CD   GLU    42       2.619  30.756   4.097  1.00  1.00      1S   
ATOM    432 OE1  GLU    42       3.360  31.771   4.067  1.00  1.00      1S   
ATOM    433 OE2  GLU    42       2.707  29.802   3.282  1.00  1.00      1S   
ATOM    434 C    GLU    42       0.662  30.308   7.948  1.00  1.00      1S   
ATOM    435 O    GLU    42       1.586  30.469   8.747  1.00  1.00      1S   
ATOM    436 N    ILE    43      -0.374  31.173   7.848  1.00  1.00      1S   
ATOM    437 HN   ILE    43      -1.104  31.003   7.191  1.00  0.00      1S   
ATOM    438 CA   ILE    43      -0.532  32.373   8.628  1.00  1.00      1S   
ATOM    439 HA   ILE    43       0.346  32.981   8.458  1.00  0.00      1S   
ATOM    440 CB   ILE    43      -1.758  33.174   8.223  1.00  1.00      1S   
ATOM    441 HB   ILE    43      -1.851  34.051   8.905  1.00  0.00      1S   
ATOM    442 CG2  ILE    43      -1.528  33.732   6.801  1.00  1.00      1S   
ATOM    443 HG21 ILE    43      -1.426  32.909   6.063  1.00  0.00      1S   
ATOM    444 HG22 ILE    43      -0.608  34.354   6.772  1.00  0.00      1S   
ATOM    445 HG23 ILE    43      -2.389  34.365   6.500  1.00  0.00      1S   
ATOM    446 CG1  ILE    43      -3.071  32.357   8.314  1.00  1.00      1S   
ATOM    447 HG11 ILE    43      -2.885  31.349   8.742  1.00  0.00      1S   
ATOM    448 HG12 ILE    43      -3.463  32.205   7.286  1.00  0.00      1S   
ATOM    449 CD   ILE    43      -4.140  33.051   9.161  1.00  1.00      1S   
ATOM    450 HD1  ILE    43      -4.192  34.128   8.909  1.00  0.00      1S   
ATOM    451 HD2  ILE    43      -3.896  32.965  10.241  1.00  0.00      1S   
ATOM    452 HD3  ILE    43      -5.136  32.592   8.982  1.00  0.00      1S   
ATOM    453 C    ILE    43      -0.604  32.101  10.110  1.00  1.00      1S   
ATOM    454 O    ILE    43      -0.341  33.006  10.892  1.00  1.00      1S   
ATOM    455 N    PHE    44      -0.909  30.844  10.536  1.00  1.00      1S   
ATOM    456 HN   PHE    44      -1.104  30.119   9.878  1.00  0.00      1S   
ATOM    457 CA   PHE    44      -0.992  30.453  11.928  1.00  1.00      1S   
ATOM    458 HA   PHE    44      -1.765  31.073  12.343  1.00  0.00      1S   
ATOM    459 CB   PHE    44      -1.408  28.956  12.139  1.00  1.00      1S   
ATOM    460 HB1  PHE    44      -2.218  28.692  11.426  1.00  0.00      1S   
ATOM    461 HB2  PHE    44      -1.807  28.837  13.169  1.00  0.00      1S   
ATOM    462 CG   PHE    44      -0.270  27.968  11.970  1.00  1.00      1S   
ATOM    463 CD1  PHE    44       0.544  27.634  13.070  1.00  1.00      1S   
ATOM    464 HD1  PHE    44       0.312  28.033  14.046  1.00  0.00      1S   
ATOM    465 CE1  PHE    44       1.700  26.866  12.893  1.00  1.00      1S   
ATOM    466 HE1  PHE    44       2.346  26.664  13.733  1.00  0.00      1S   
ATOM    467 CZ   PHE    44       2.028  26.372  11.626  1.00  1.00      1S   
ATOM    468 HZ   PHE    44       2.913  25.769  11.490  1.00  0.00      1S   
ATOM    469 CD2  PHE    44       0.076  27.467  10.710  1.00  1.00      1S   
ATOM    470 HD2  PHE    44      -0.522  27.706   9.856  1.00  0.00      1S   
ATOM    471 CE2  PHE    44       1.212  26.673  10.533  1.00  1.00      1S   
ATOM    472 HE2  PHE    44       1.456  26.303   9.550  1.00  0.00      1S   
ATOM    473 C    PHE    44       0.273  30.763  12.693  1.00  1.00      1S   
ATOM    474 O    PHE    44       0.228  31.162  13.853  1.00  1.00      1S   
ATOM    475 N    LEU    45       1.441  30.569  12.036  1.00  1.00      1S   
ATOM    476 HN   LEU    45       1.447  30.285  11.079  1.00  0.00      1S   
ATOM    477 CA   LEU    45       2.722  30.628  12.681  1.00  1.00      1S   
ATOM    478 HA   LEU    45       2.624  30.095  13.616  1.00  0.00      1S   
ATOM    479 CB   LEU    45       3.816  29.966  11.821  1.00  1.00      1S   
ATOM    480 HB1  LEU    45       3.955  30.547  10.885  1.00  0.00      1S   
ATOM    481 HB2  LEU    45       3.458  28.954  11.530  1.00  0.00      1S   
ATOM    482 CG   LEU    45       5.179  29.805  12.530  1.00  1.00      1S   
ATOM    483 HG   LEU    45       5.587  30.823  12.721  1.00  0.00      1S   
ATOM    484 CD1  LEU    45       5.063  29.088  13.890  1.00  1.00      1S   
ATOM    485 HD11 LEU    45       4.525  28.124  13.774  1.00  0.00      1S   
ATOM    486 HD12 LEU    45       4.514  29.716  14.623  1.00  0.00      1S   
ATOM    487 HD13 LEU    45       6.072  28.885  14.304  1.00  0.00      1S   
ATOM    488 CD2  LEU    45       6.179  29.081  11.615  1.00  1.00      1S   
ATOM    489 HD21 LEU    45       6.311  29.638  10.664  1.00  0.00      1S   
ATOM    490 HD22 LEU    45       5.820  28.056  11.383  1.00  0.00      1S   
ATOM    491 HD23 LEU    45       7.163  29.010  12.123  1.00  0.00      1S   
ATOM    492 C    LEU    45       3.089  32.052  12.985  1.00  1.00      1S   
ATOM    493 O    LEU    45       3.577  32.344  14.072  1.00  1.00      1S   
ATOM    494 N    ARG    46       2.792  32.982  12.047  1.00  1.00      1S   
ATOM    495 HN   ARG    46       2.405  32.704  11.172  1.00  0.00      1S   
ATOM    496 CA   ARG    46       2.919  34.414  12.230  1.00  1.00      1S   
ATOM    497 HA   ARG    46       3.961  34.645  12.401  1.00  0.00      1S   
ATOM    498 CB   ARG    46       2.397  35.167  10.983  1.00  1.00      1S   
ATOM    499 HB1  ARG    46       1.415  34.740  10.690  1.00  0.00      1S   
ATOM    500 HB2  ARG    46       3.099  34.952  10.152  1.00  0.00      1S   
ATOM    501 CG   ARG    46       2.234  36.697  11.132  1.00  1.00      1S   
ATOM    502 HG1  ARG    46       3.236  37.137  11.336  1.00  0.00      1S   
ATOM    503 HG2  ARG    46       1.580  36.943  11.997  1.00  0.00      1S   
ATOM    504 CD   ARG    46       1.636  37.378   9.892  1.00  1.00      1S   
ATOM    505 HD1  ARG    46       2.166  37.046   8.977  1.00  0.00      1S   
ATOM    506 HD2  ARG    46       1.706  38.483   9.982  1.00  0.00      1S   
ATOM    507 NE   ARG    46       0.188  37.013   9.783  1.00  1.00      1S   
ATOM    508 HE   ARG    46      -0.340  36.865  10.624  1.00  0.00      1S   
ATOM    509 CZ   ARG    46      -0.486  36.982   8.599  1.00  1.00      1S   
ATOM    510 NH1  ARG    46       0.140  37.204   7.415  1.00  1.00      1S   
ATOM    511 HH11 ARG    46       1.119  37.393   7.404  1.00  0.00      1S   
ATOM    512 HH12 ARG    46      -0.374  37.164   6.560  1.00  0.00      1S   
ATOM    513 NH2  ARG    46      -1.820  36.730   8.614  1.00  1.00      1S   
ATOM    514 HH21 ARG    46      -2.285  36.609   9.492  1.00  0.00      1S   
ATOM    515 HH22 ARG    46      -2.345  36.750   7.767  1.00  0.00      1S   
ATOM    516 C    ARG    46       2.126  34.890  13.417  1.00  1.00      1S   
ATOM    517 O    ARG    46       2.610  35.700  14.205  1.00  1.00      1S   
ATOM    518 N    GLU    47       0.884  34.382  13.573  1.00  1.00      1S   
ATOM    519 HN   GLU    47       0.518  33.709  12.934  1.00  0.00      1S   
ATOM    520 CA   GLU    47      -0.018  34.805  14.615  1.00  1.00      1S   
ATOM    521 HA   GLU    47      -0.031  35.885  14.610  1.00  0.00      1S   
ATOM    522 CB   GLU    47      -1.453  34.279  14.388  1.00  1.00      1S   
ATOM    523 HB1  GLU    47      -2.097  34.590  15.239  1.00  0.00      1S   
ATOM    524 HB2  GLU    47      -1.440  33.167  14.367  1.00  0.00      1S   
ATOM    525 CG   GLU    47      -2.117  34.771  13.082  1.00  1.00      1S   
ATOM    526 HG1  GLU    47      -3.160  34.393  13.031  1.00  0.00      1S   
ATOM    527 HG2  GLU    47      -1.569  34.374  12.211  1.00  0.00      1S   
ATOM    528 CD   GLU    47      -2.136  36.292  12.970  1.00  1.00      1S   
ATOM    529 OE1  GLU    47      -2.292  36.967  14.020  1.00  1.00      1S   
ATOM    530 OE2  GLU    47      -1.998  36.801  11.825  1.00  1.00      1S   
ATOM    531 C    GLU    47       0.456  34.373  15.980  1.00  1.00      1S   
ATOM    532 O    GLU    47       0.405  35.154  16.927  1.00  1.00      1S   
ATOM    533 N    LEU    48       0.963  33.126  16.110  1.00  1.00      1S   
ATOM    534 HN   LEU    48       0.987  32.495  15.337  1.00  0.00      1S   
ATOM    535 CA   LEU    48       1.470  32.611  17.364  1.00  1.00      1S   
ATOM    536 HA   LEU    48       0.756  32.861  18.135  1.00  0.00      1S   
ATOM    537 CB   LEU    48       1.658  31.077  17.333  1.00  1.00      1S   
ATOM    538 HB1  LEU    48       2.129  30.741  18.284  1.00  0.00      1S   
ATOM    539 HB2  LEU    48       2.346  30.812  16.500  1.00  0.00      1S   
ATOM    540 CG   LEU    48       0.336  30.290  17.159  1.00  1.00      1S   
ATOM    541 HG   LEU    48      -0.139  30.613  16.206  1.00  0.00      1S   
ATOM    542 CD1  LEU    48       0.614  28.783  17.035  1.00  1.00      1S   
ATOM    543 HD11 LEU    48       1.074  28.401  17.971  1.00  0.00      1S   
ATOM    544 HD12 LEU    48       1.307  28.588  16.190  1.00  0.00      1S   
ATOM    545 HD13 LEU    48      -0.332  28.230  16.854  1.00  0.00      1S   
ATOM    546 CD2  LEU    48      -0.676  30.568  18.288  1.00  1.00      1S   
ATOM    547 HD21 LEU    48      -1.040  31.616  18.241  1.00  0.00      1S   
ATOM    548 HD22 LEU    48      -0.204  30.397  19.278  1.00  0.00      1S   
ATOM    549 HD23 LEU    48      -1.554  29.895  18.191  1.00  0.00      1S   
ATOM    550 C    LEU    48       2.776  33.262  17.754  1.00  1.00      1S   
ATOM    551 O    LEU    48       3.005  33.518  18.932  1.00  1.00      1S   
ATOM    552 N    ILE    49       3.654  33.588  16.774  1.00  1.00      1S   
ATOM    553 HN   ILE    49       3.468  33.351  15.821  1.00  0.00      1S   
ATOM    554 CA   ILE    49       4.901  34.295  17.010  1.00  1.00      1S   
ATOM    555 HA   ILE    49       5.415  33.795  17.820  1.00  0.00      1S   
ATOM    556 CB   ILE    49       5.814  34.274  15.783  1.00  1.00      1S   
ATOM    557 HB   ILE    49       5.206  34.517  14.881  1.00  0.00      1S   
ATOM    558 CG2  ILE    49       6.944  35.324  15.893  1.00  1.00      1S   
ATOM    559 HG21 ILE    49       7.490  35.208  16.852  1.00  0.00      1S   
ATOM    560 HG22 ILE    49       6.532  36.353  15.835  1.00  0.00      1S   
ATOM    561 HG23 ILE    49       7.667  35.218  15.060  1.00  0.00      1S   
ATOM    562 CG1  ILE    49       6.393  32.848  15.610  1.00  1.00      1S   
ATOM    563 HG11 ILE    49       5.565  32.107  15.659  1.00  0.00      1S   
ATOM    564 HG12 ILE    49       7.082  32.632  16.456  1.00  0.00      1S   
ATOM    565 CD   ILE    49       7.136  32.645  14.286  1.00  1.00      1S   
ATOM    566 HD1  ILE    49       8.066  33.250  14.252  1.00  0.00      1S   
ATOM    567 HD2  ILE    49       6.488  32.940  13.433  1.00  0.00      1S   
ATOM    568 HD3  ILE    49       7.413  31.576  14.164  1.00  0.00      1S   
ATOM    569 C    ILE    49       4.621  35.711  17.469  1.00  1.00      1S   
ATOM    570 O    ILE    49       5.295  36.218  18.364  1.00  1.00      1S   
ATOM    571 N    SER    50       3.589  36.371  16.894  1.00  1.00      1S   
ATOM    572 HN   SER    50       3.072  35.950  16.150  1.00  0.00      1S   
ATOM    573 CA   SER    50       3.150  37.698  17.277  1.00  1.00      1S   
ATOM    574 HA   SER    50       4.011  38.352  17.228  1.00  0.00      1S   
ATOM    575 CB   SER    50       2.068  38.230  16.299  1.00  1.00      1S   
ATOM    576 HB1  SER    50       1.221  37.516  16.231  1.00  0.00      1S   
ATOM    577 HB2  SER    50       2.523  38.321  15.289  1.00  0.00      1S   
ATOM    578 OG   SER    50       1.570  39.512  16.667  1.00  1.00      1S   
ATOM    579 HG1  SER    50       0.941  39.356  17.383  1.00  0.00      1S   
ATOM    580 C    SER    50       2.641  37.710  18.705  1.00  1.00      1S   
ATOM    581 O    SER    50       2.958  38.622  19.464  1.00  1.00      1S   
ATOM    582 N    ASN    51       1.873  36.673  19.117  1.00  1.00      1S   
ATOM    583 HN   ASN    51       1.605  35.953  18.480  1.00  0.00      1S   
ATOM    584 CA   ASN    51       1.375  36.528  20.472  1.00  1.00      1S   
ATOM    585 HA   ASN    51       0.863  37.443  20.739  1.00  0.00      1S   
ATOM    586 CB   ASN    51       0.422  35.318  20.627  1.00  1.00      1S   
ATOM    587 HB1  ASN    51       0.180  35.154  21.701  1.00  0.00      1S   
ATOM    588 HB2  ASN    51       0.908  34.402  20.230  1.00  0.00      1S   
ATOM    589 CG   ASN    51      -0.900  35.560  19.889  1.00  1.00      1S   
ATOM    590 OD1  ASN    51      -1.242  36.695  19.532  1.00  1.00      1S   
ATOM    591 ND2  ASN    51      -1.677  34.460  19.685  1.00  1.00      1S   
ATOM    592 HD21 ASN    51      -1.393  33.577  20.064  1.00  0.00      1S   
ATOM    593 HD22 ASN    51      -2.558  34.558  19.223  1.00  0.00      1S   
ATOM    594 C    ASN    51       2.510  36.345  21.453  1.00  1.00      1S   
ATOM    595 O    ASN    51       2.506  36.937  22.529  1.00  1.00      1S   
ATOM    596 N    SER    52       3.535  35.544  21.090  1.00  1.00      1S   
ATOM    597 HN   SER    52       3.517  35.046  20.224  1.00  0.00      1S   
ATOM    598 CA   SER    52       4.711  35.325  21.904  1.00  1.00      1S   
ATOM    599 HA   SER    52       4.384  34.990  22.880  1.00  0.00      1S   
ATOM    600 CB   SER    52       5.653  34.276  21.287  1.00  1.00      1S   
ATOM    601 HB1  SER    52       6.604  34.232  21.855  1.00  0.00      1S   
ATOM    602 HB2  SER    52       5.888  34.532  20.233  1.00  0.00      1S   
ATOM    603 OG   SER    52       5.045  32.993  21.322  1.00  1.00      1S   
ATOM    604 HG1  SER    52       4.967  32.765  22.258  1.00  0.00      1S   
ATOM    605 C    SER    52       5.503  36.590  22.098  1.00  1.00      1S   
ATOM    606 O    SER    52       5.939  36.882  23.207  1.00  1.00      1S   
ATOM    607 N    SER    53       5.669  37.391  21.022  1.00  1.00      1S   
ATOM    608 HN   SER    53       5.321  37.109  20.128  1.00  0.00      1S   
ATOM    609 CA   SER    53       6.330  38.677  21.043  1.00  1.00      1S   
ATOM    610 HA   SER    53       7.334  38.520  21.412  1.00  0.00      1S   
ATOM    611 CB   SER    53       6.408  39.277  19.622  1.00  1.00      1S   
ATOM    612 HB1  SER    53       5.391  39.433  19.202  1.00  0.00      1S   
ATOM    613 HB2  SER    53       6.949  38.562  18.967  1.00  0.00      1S   
ATOM    614 OG   SER    53       7.113  40.510  19.605  1.00  1.00      1S   
ATOM    615 HG1  SER    53       6.466  41.181  19.864  1.00  0.00      1S   
ATOM    616 C    SER    53       5.633  39.647  21.973  1.00  1.00      1S   
ATOM    617 O    SER    53       6.292  40.343  22.740  1.00  1.00      1S   
ATOM    618 N    ASP    54       4.280  39.686  21.947  1.00  1.00      1S   
ATOM    619 HN   ASP    54       3.765  39.134  21.293  1.00  0.00      1S   
ATOM    620 CA   ASP    54       3.475  40.529  22.809  1.00  1.00      1S   
ATOM    621 HA   ASP    54       3.823  41.548  22.700  1.00  0.00      1S   
ATOM    622 CB   ASP    54       1.964  40.445  22.466  1.00  1.00      1S   
ATOM    623 HB1  ASP    54       1.362  40.960  23.247  1.00  0.00      1S   
ATOM    624 HB2  ASP    54       1.652  39.381  22.428  1.00  0.00      1S   
ATOM    625 CG   ASP    54       1.619  41.097  21.125  1.00  1.00      1S   
ATOM    626 OD1  ASP    54       2.496  41.747  20.502  1.00  1.00      1S   
ATOM    627 OD2  ASP    54       0.436  40.957  20.715  1.00  1.00      1S   
ATOM    628 C    ASP    54       3.634  40.143  24.265  1.00  1.00      1S   
ATOM    629 O    ASP    54       3.683  41.005  25.138  1.00  1.00      1S   
ATOM    630 N    ALA    55       3.743  38.830  24.567  1.00  1.00      1S   
ATOM    631 HN   ALA    55       3.693  38.133  23.853  1.00  0.00      1S   
ATOM    632 CA   ALA    55       3.919  38.339  25.916  1.00  1.00      1S   
ATOM    633 HA   ALA    55       3.213  38.849  26.552  1.00  0.00      1S   
ATOM    634 CB   ALA    55       3.656  36.825  25.994  1.00  1.00      1S   
ATOM    635 HB1  ALA    55       4.364  36.262  25.350  1.00  0.00      1S   
ATOM    636 HB2  ALA    55       2.624  36.605  25.647  1.00  0.00      1S   
ATOM    637 HB3  ALA    55       3.752  36.465  27.039  1.00  0.00      1S   
ATOM    638 C    ALA    55       5.294  38.643  26.459  1.00  1.00      1S   
ATOM    639 O    ALA    55       5.445  38.934  27.645  1.00  1.00      1S   
ATOM    640 N    LEU    56       6.325  38.617  25.589  1.00  1.00      1S   
ATOM    641 HN   LEU    56       6.179  38.346  24.638  1.00  0.00      1S   
ATOM    642 CA   LEU    56       7.688  38.958  25.927  1.00  1.00      1S   
ATOM    643 HA   LEU    56       7.947  38.445  26.841  1.00  0.00      1S   
ATOM    644 CB   LEU    56       8.663  38.534  24.815  1.00  1.00      1S   
ATOM    645 HB1  LEU    56       9.669  38.976  24.988  1.00  0.00      1S   
ATOM    646 HB2  LEU    56       8.282  38.916  23.843  1.00  0.00      1S   
ATOM    647 CG   LEU    56       8.828  37.004  24.728  1.00  1.00      1S   
ATOM    648 HG   LEU    56       7.831  36.533  24.892  1.00  0.00      1S   
ATOM    649 CD1  LEU    56       9.317  36.569  23.343  1.00  1.00      1S   
ATOM    650 HD11 LEU    56      10.320  36.996  23.138  1.00  0.00      1S   
ATOM    651 HD12 LEU    56       8.614  36.909  22.554  1.00  0.00      1S   
ATOM    652 HD13 LEU    56       9.390  35.462  23.304  1.00  0.00      1S   
ATOM    653 CD2  LEU    56       9.783  36.483  25.808  1.00  1.00      1S   
ATOM    654 HD21 LEU    56       9.488  36.840  26.815  1.00  0.00      1S   
ATOM    655 HD22 LEU    56      10.810  36.837  25.597  1.00  0.00      1S   
ATOM    656 HD23 LEU    56       9.791  35.373  25.807  1.00  0.00      1S   
ATOM    657 C    LEU    56       7.835  40.435  26.179  1.00  1.00      1S   
ATOM    658 O    LEU    56       8.505  40.830  27.130  1.00  1.00      1S   
ATOM    659 N    ASP    57       7.163  41.286  25.362  1.00  1.00      1S   
ATOM    660 HN   ASP    57       6.679  40.940  24.559  1.00  0.00      1S   
ATOM    661 CA   ASP    57       7.057  42.720  25.565  1.00  1.00      1S   
ATOM    662 HA   ASP    57       8.047  43.148  25.536  1.00  0.00      1S   
ATOM    663 CB   ASP    57       6.123  43.409  24.531  1.00  1.00      1S   
ATOM    664 HB1  ASP    57       5.821  44.417  24.889  1.00  0.00      1S   
ATOM    665 HB2  ASP    57       5.204  42.803  24.398  1.00  0.00      1S   
ATOM    666 CG   ASP    57       6.783  43.606  23.168  1.00  1.00      1S   
ATOM    667 OD1  ASP    57       8.016  43.403  23.055  1.00  1.00      1S   
ATOM    668 OD2  ASP    57       6.056  44.010  22.222  1.00  1.00      1S   
ATOM    669 C    ASP    57       6.497  43.032  26.923  1.00  1.00      1S   
ATOM    670 O    ASP    57       6.989  43.920  27.612  1.00  1.00      1S   
ATOM    671 N    LYS    58       5.460  42.289  27.349  1.00  1.00      1S   
ATOM    672 HN   LYS    58       5.087  41.548  26.793  1.00  0.00      1S   
ATOM    673 CA   LYS    58       4.765  42.575  28.570  1.00  1.00      1S   
ATOM    674 HA   LYS    58       4.536  43.632  28.559  1.00  0.00      1S   
ATOM    675 CB   LYS    58       3.435  41.816  28.645  1.00  1.00      1S   
ATOM    676 HB1  LYS    58       3.599  40.730  28.818  1.00  0.00      1S   
ATOM    677 HB2  LYS    58       2.928  41.924  27.658  1.00  0.00      1S   
ATOM    678 CG   LYS    58       2.506  42.402  29.708  1.00  1.00      1S   
ATOM    679 HG1  LYS    58       2.548  43.513  29.656  1.00  0.00      1S   
ATOM    680 HG2  LYS    58       2.859  42.105  30.717  1.00  0.00      1S   
ATOM    681 CD   LYS    58       1.056  41.966  29.506  1.00  1.00      1S   
ATOM    682 HD1  LYS    58       1.012  40.855  29.490  1.00  0.00      1S   
ATOM    683 HD2  LYS    58       0.707  42.341  28.517  1.00  0.00      1S   
ATOM    684 CE   LYS    58       0.149  42.511  30.606  1.00  1.00      1S   
ATOM    685 HE1  LYS    58       0.114  43.620  30.575  1.00  0.00      1S   
ATOM    686 HE2  LYS    58       0.514  42.182  31.604  1.00  0.00      1S   
ATOM    687 NZ   LYS    58      -1.227  42.001  30.441  1.00  1.00      1S   
ATOM    688 HZ1  LYS    58      -1.219  40.968  30.595  1.00  0.00      1S   
ATOM    689 HZ2  LYS    58      -1.580  42.214  29.484  1.00  0.00      1S   
ATOM    690 HZ3  LYS    58      -1.845  42.450  31.151  1.00  0.00      1S   
ATOM    691 C    LYS    58       5.604  42.301  29.791  1.00  1.00      1S   
ATOM    692 O    LYS    58       5.681  43.145  30.678  1.00  1.00      1S   
ATOM    693 N    ILE    59       6.299  41.138  29.860  1.00  1.00      1S   
ATOM    694 HN   ILE    59       6.248  40.452  29.137  1.00  0.00      1S   
ATOM    695 CA   ILE    59       7.136  40.821  31.002  1.00  1.00      1S   
ATOM    696 HA   ILE    59       6.536  41.053  31.869  1.00  0.00      1S   
ATOM    697 CB   ILE    59       7.528  39.348  31.091  1.00  1.00      1S   
ATOM    698 HB   ILE    59       6.587  38.760  31.013  1.00  0.00      1S   
ATOM    699 CG2  ILE    59       8.428  38.909  29.915  1.00  1.00      1S   
ATOM    700 HG21 ILE    59       9.399  39.444  29.931  1.00  0.00      1S   
ATOM    701 HG22 ILE    59       7.924  39.104  28.948  1.00  0.00      1S   
ATOM    702 HG23 ILE    59       8.639  37.820  29.984  1.00  0.00      1S   
ATOM    703 CG1  ILE    59       8.160  38.988  32.459  1.00  1.00      1S   
ATOM    704 HG11 ILE    59       9.150  39.481  32.560  1.00  0.00      1S   
ATOM    705 HG12 ILE    59       8.339  37.894  32.467  1.00  0.00      1S   
ATOM    706 CD   ILE    59       7.290  39.343  33.668  1.00  1.00      1S   
ATOM    707 HD1  ILE    59       6.231  39.070  33.483  1.00  0.00      1S   
ATOM    708 HD2  ILE    59       7.342  40.432  33.882  1.00  0.00      1S   
ATOM    709 HD3  ILE    59       7.642  38.793  34.566  1.00  0.00      1S   
ATOM    710 C    ILE    59       8.358  41.710  31.063  1.00  1.00      1S   
ATOM    711 O    ILE    59       8.807  42.081  32.145  1.00  1.00      1S   
ATOM    712 N    ARG    60       8.897  42.122  29.892  1.00  1.00      1S   
ATOM    713 HN   ARG    60       8.529  41.809  29.017  1.00  0.00      1S   
ATOM    714 CA   ARG    60      10.026  43.016  29.811  1.00  1.00      1S   
ATOM    715 HA   ARG    60      10.820  42.604  30.419  1.00  0.00      1S   
ATOM    716 CB   ARG    60      10.528  43.175  28.363  1.00  1.00      1S   
ATOM    717 HB1  ARG    60       9.707  43.607  27.750  1.00  0.00      1S   
ATOM    718 HB2  ARG    60      10.748  42.167  27.950  1.00  0.00      1S   
ATOM    719 CG   ARG    60      11.797  44.041  28.257  1.00  1.00      1S   
ATOM    720 HG1  ARG    60      12.598  43.574  28.873  1.00  0.00      1S   
ATOM    721 HG2  ARG    60      11.593  45.049  28.682  1.00  0.00      1S   
ATOM    722 CD   ARG    60      12.323  44.236  26.832  1.00  1.00      1S   
ATOM    723 HD1  ARG    60      12.701  43.280  26.411  1.00  0.00      1S   
ATOM    724 HD2  ARG    60      13.133  44.999  26.837  1.00  0.00      1S   
ATOM    725 NE   ARG    60      11.186  44.712  25.982  1.00  1.00      1S   
ATOM    726 HE   ARG    60      10.256  44.476  26.261  1.00  0.00      1S   
ATOM    727 CZ   ARG    60      11.351  45.301  24.767  1.00  1.00      1S   
ATOM    728 NH1  ARG    60      12.584  45.629  24.306  1.00  1.00      1S   
ATOM    729 HH11 ARG    60      12.679  46.031  23.397  1.00  0.00      1S   
ATOM    730 HH12 ARG    60      13.384  45.459  24.877  1.00  0.00      1S   
ATOM    731 NH2  ARG    60      10.260  45.557  23.998  1.00  1.00      1S   
ATOM    732 HH21 ARG    60       9.351  45.299  24.325  1.00  0.00      1S   
ATOM    733 HH22 ARG    60      10.380  45.953  23.088  1.00  0.00      1S   
ATOM    734 C    ARG    60       9.665  44.382  30.345  1.00  1.00      1S   
ATOM    735 O    ARG    60      10.426  44.977  31.101  1.00  1.00      1S   
ATOM    736 N    TYR    61       8.464  44.892  29.992  1.00  1.00      1S   
ATOM    737 HN   TYR    61       7.863  44.393  29.369  1.00  0.00      1S   
ATOM    738 CA   TYR    61       7.941  46.154  30.465  1.00  1.00      1S   
ATOM    739 HA   TYR    61       8.664  46.920  30.220  1.00  0.00      1S   
ATOM    740 CB   TYR    61       6.593  46.484  29.759  1.00  1.00      1S   
ATOM    741 HB1  TYR    61       5.914  45.606  29.817  1.00  0.00      1S   
ATOM    742 HB2  TYR    61       6.784  46.697  28.686  1.00  0.00      1S   
ATOM    743 CG   TYR    61       5.884  47.678  30.347  1.00  1.00      1S   
ATOM    744 CD1  TYR    61       4.752  47.481  31.155  1.00  1.00      1S   
ATOM    745 HD1  TYR    61       4.381  46.481  31.323  1.00  0.00      1S   
ATOM    746 CE1  TYR    61       4.117  48.566  31.768  1.00  1.00      1S   
ATOM    747 HE1  TYR    61       3.254  48.398  32.395  1.00  0.00      1S   
ATOM    748 CZ   TYR    61       4.613  49.862  31.579  1.00  1.00      1S   
ATOM    749 OH   TYR    61       3.981  50.950  32.217  1.00  1.00      1S   
ATOM    750 HH   TYR    61       4.523  51.729  32.078  1.00  0.00      1S   
ATOM    751 CD2  TYR    61       6.377  48.981  30.163  1.00  1.00      1S   
ATOM    752 HD2  TYR    61       7.257  49.143  29.559  1.00  0.00      1S   
ATOM    753 CE2  TYR    61       5.743  50.070  30.776  1.00  1.00      1S   
ATOM    754 HE2  TYR    61       6.134  51.067  30.631  1.00  0.00      1S   
ATOM    755 C    TYR    61       7.786  46.134  31.972  1.00  1.00      1S   
ATOM    756 O    TYR    61       8.233  47.056  32.650  1.00  1.00      1S   
ATOM    757 N    GLU    62       7.167  45.073  32.533  1.00  1.00      1S   
ATOM    758 HN   GLU    62       6.818  44.321  31.976  1.00  0.00      1S   
ATOM    759 CA   GLU    62       6.900  44.982  33.950  1.00  1.00      1S   
ATOM    760 HA   GLU    62       6.415  45.900  34.253  1.00  0.00      1S   
ATOM    761 CB   GLU    62       5.956  43.817  34.281  1.00  1.00      1S   
ATOM    762 HB1  GLU    62       5.854  43.734  35.386  1.00  0.00      1S   
ATOM    763 HB2  GLU    62       6.375  42.862  33.893  1.00  0.00      1S   
ATOM    764 CG   GLU    62       4.561  44.063  33.687  1.00  1.00      1S   
ATOM    765 HG1  GLU    62       4.613  44.071  32.580  1.00  0.00      1S   
ATOM    766 HG2  GLU    62       4.185  45.055  34.018  1.00  0.00      1S   
ATOM    767 CD   GLU    62       3.569  42.996  34.120  1.00  1.00      1S   
ATOM    768 OE1  GLU    62       3.899  42.172  35.013  1.00  1.00      1S   
ATOM    769 OE2  GLU    62       2.445  43.006  33.554  1.00  1.00      1S   
ATOM    770 C    GLU    62       8.153  44.838  34.772  1.00  1.00      1S   
ATOM    771 O    GLU    62       8.193  45.275  35.920  1.00  1.00      1S   
ATOM    772 N    SER    63       9.223  44.257  34.183  1.00  1.00      1S   
ATOM    773 HN   SER    63       9.160  43.890  33.257  1.00  0.00      1S   
ATOM    774 CA   SER    63      10.493  44.080  34.847  1.00  1.00      1S   
ATOM    775 HA   SER    63      10.270  43.632  35.799  1.00  0.00      1S   
ATOM    776 CB   SER    63      11.427  43.093  34.111  1.00  1.00      1S   
ATOM    777 HB1  SER    63      10.858  42.172  33.856  1.00  0.00      1S   
ATOM    778 HB2  SER    63      12.261  42.807  34.788  1.00  0.00      1S   
ATOM    779 OG   SER    63      11.997  43.626  32.919  1.00  1.00      1S   
ATOM    780 HG1  SER    63      11.266  43.934  32.372  1.00  0.00      1S   
ATOM    781 C    SER    63      11.222  45.381  35.101  1.00  1.00      1S   
ATOM    782 O    SER    63      12.096  45.449  35.961  1.00  1.00      1S   
ATOM    783 N    LEU    64      10.866  46.456  34.358  1.00  1.00      1S   
ATOM    784 HN   LEU    64      10.151  46.390  33.665  1.00  0.00      1S   
ATOM    785 CA   LEU    64      11.494  47.751  34.486  1.00  1.00      1S   
ATOM    786 HA   LEU    64      12.564  47.601  34.457  1.00  0.00      1S   
ATOM    787 CB   LEU    64      11.080  48.720  33.351  1.00  1.00      1S   
ATOM    788 HB1  LEU    64      11.526  49.721  33.542  1.00  0.00      1S   
ATOM    789 HB2  LEU    64       9.974  48.837  33.356  1.00  0.00      1S   
ATOM    790 CG   LEU    64      11.522  48.274  31.936  1.00  1.00      1S   
ATOM    791 HG   LEU    64      11.029  47.301  31.711  1.00  0.00      1S   
ATOM    792 CD1  LEU    64      11.041  49.279  30.873  1.00  1.00      1S   
ATOM    793 HD11 LEU    64      11.490  50.278  31.060  1.00  0.00      1S   
ATOM    794 HD12 LEU    64       9.935  49.374  30.903  1.00  0.00      1S   
ATOM    795 HD13 LEU    64      11.340  48.941  29.859  1.00  0.00      1S   
ATOM    796 CD2  LEU    64      13.045  48.059  31.835  1.00  1.00      1S   
ATOM    797 HD21 LEU    64      13.361  47.186  32.444  1.00  0.00      1S   
ATOM    798 HD22 LEU    64      13.584  48.960  32.196  1.00  0.00      1S   
ATOM    799 HD23 LEU    64      13.339  47.868  30.782  1.00  0.00      1S   
ATOM    800 C    LEU    64      11.177  48.398  35.814  1.00  1.00      1S   
ATOM    801 O    LEU    64      12.008  49.120  36.361  1.00  1.00      1S   
ATOM    802 N    THR    65       9.972  48.134  36.373  1.00  1.00      1S   
ATOM    803 HN   THR    65       9.309  47.542  35.920  1.00  0.00      1S   
ATOM    804 CA   THR    65       9.560  48.673  37.653  1.00  1.00      1S   
ATOM    805 HA   THR    65      10.229  49.474  37.934  1.00  0.00      1S   
ATOM    806 CB   THR    65       8.157  49.262  37.634  1.00  1.00      1S   
ATOM    807 HB   THR    65       7.845  49.554  38.663  1.00  0.00      1S   
ATOM    808 OG1  THR    65       7.202  48.346  37.109  1.00  1.00      1S   
ATOM    809 HG1  THR    65       6.351  48.782  37.203  1.00  0.00      1S   
ATOM    810 CG2  THR    65       8.178  50.530  36.758  1.00  1.00      1S   
ATOM    811 HG21 THR    65       8.473  50.290  35.715  1.00  0.00      1S   
ATOM    812 HG22 THR    65       8.904  51.265  37.164  1.00  0.00      1S   
ATOM    813 HG23 THR    65       7.175  51.005  36.739  1.00  0.00      1S   
ATOM    814 C    THR    65       9.666  47.635  38.744  1.00  1.00      1S   
ATOM    815 O    THR    65       9.713  47.994  39.918  1.00  1.00      1S   
ATOM    816 N    ASP    66       9.716  46.328  38.399  1.00  1.00      1S   
ATOM    817 HN   ASP    66       9.664  46.031  37.448  1.00  0.00      1S   
ATOM    818 CA   ASP    66       9.875  45.286  39.387  1.00  1.00      1S   
ATOM    819 HA   ASP    66      10.292  45.695  40.297  1.00  0.00      1S   
ATOM    820 CB   ASP    66       8.518  44.625  39.754  1.00  1.00      1S   
ATOM    821 HB1  ASP    66       8.064  44.168  38.853  1.00  0.00      1S   
ATOM    822 HB2  ASP    66       7.825  45.418  40.108  1.00  0.00      1S   
ATOM    823 CG   ASP    66       8.639  43.577  40.868  1.00  1.00      1S   
ATOM    824 OD1  ASP    66       9.758  43.398  41.420  1.00  1.00      1S   
ATOM    825 OD2  ASP    66       7.600  42.939  41.180  1.00  1.00      1S   
ATOM    826 C    ASP    66      10.841  44.275  38.804  1.00  1.00      1S   
ATOM    827 O    ASP    66      10.401  43.378  38.089  1.00  1.00      1S   
ATOM    828 N    PRO    67      12.145  44.334  39.080  1.00  1.00      1S   
ATOM    829 CD   PRO    67      12.790  45.483  39.719  1.00  1.00      1S   
ATOM    830 HD1  PRO    67      12.779  45.324  40.817  1.00  0.00      1S   
ATOM    831 HD2  PRO    67      12.287  46.442  39.472  1.00  0.00      1S   
ATOM    832 CA   PRO    67      13.119  43.445  38.458  1.00  1.00      1S   
ATOM    833 HA   PRO    67      12.964  43.476  37.388  1.00  0.00      1S   
ATOM    834 CB   PRO    67      14.485  44.009  38.881  1.00  1.00      1S   
ATOM    835 HB1  PRO    67      15.243  43.886  38.081  1.00  0.00      1S   
ATOM    836 HB2  PRO    67      14.852  43.520  39.811  1.00  0.00      1S   
ATOM    837 CG   PRO    67      14.220  45.486  39.187  1.00  1.00      1S   
ATOM    838 HG1  PRO    67      14.940  45.901  39.921  1.00  0.00      1S   
ATOM    839 HG2  PRO    67      14.259  46.079  38.247  1.00  0.00      1S   
ATOM    840 C    PRO    67      12.991  42.011  38.920  1.00  1.00      1S   
ATOM    841 O    PRO    67      13.521  41.130  38.246  1.00  1.00      1S   
ATOM    842 N    SER    68      12.287  41.750  40.050  1.00  1.00      1S   
ATOM    843 HN   SER    68      11.875  42.493  40.572  1.00  0.00      1S   
ATOM    844 CA   SER    68      12.127  40.422  40.612  1.00  1.00      1S   
ATOM    845 HA   SER    68      13.109  39.968  40.626  1.00  0.00      1S   
ATOM    846 CB   SER    68      11.598  40.430  42.074  1.00  1.00      1S   
ATOM    847 HB1  SER    68      12.205  41.133  42.682  1.00  0.00      1S   
ATOM    848 HB2  SER    68      11.719  39.416  42.511  1.00  0.00      1S   
ATOM    849 OG   SER    68      10.221  40.793  42.178  1.00  1.00      1S   
ATOM    850 HG1  SER    68      10.149  41.720  41.912  1.00  0.00      1S   
ATOM    851 C    SER    68      11.229  39.551  39.766  1.00  1.00      1S   
ATOM    852 O    SER    68      11.199  38.333  39.924  1.00  1.00      1S   
ATOM    853 N    LYS    69      10.483  40.160  38.817  1.00  1.00      1S   
ATOM    854 HN   LYS    69      10.489  41.155  38.726  1.00  0.00      1S   
ATOM    855 CA   LYS    69       9.637  39.456  37.885  1.00  1.00      1S   
ATOM    856 HA   LYS    69       8.993  38.804  38.459  1.00  0.00      1S   
ATOM    857 CB   LYS    69       8.747  40.433  37.094  1.00  1.00      1S   
ATOM    858 HB1  LYS    69       8.119  39.859  36.380  1.00  0.00      1S   
ATOM    859 HB2  LYS    69       9.371  41.147  36.511  1.00  0.00      1S   
ATOM    860 CG   LYS    69       7.817  41.217  38.027  1.00  1.00      1S   
ATOM    861 HG1  LYS    69       8.290  42.184  38.282  1.00  0.00      1S   
ATOM    862 HG2  LYS    69       7.685  40.649  38.976  1.00  0.00      1S   
ATOM    863 CD   LYS    69       6.427  41.459  37.439  1.00  1.00      1S   
ATOM    864 HD1  LYS    69       5.972  40.464  37.268  1.00  0.00      1S   
ATOM    865 HD2  LYS    69       6.521  41.972  36.459  1.00  0.00      1S   
ATOM    866 CE   LYS    69       5.533  42.268  38.382  1.00  1.00      1S   
ATOM    867 HE1  LYS    69       5.911  43.307  38.470  1.00  0.00      1S   
ATOM    868 HE2  LYS    69       5.514  41.805  39.391  1.00  0.00      1S   
ATOM    869 NZ   LYS    69       4.140  42.326  37.888  1.00  1.00      1S   
ATOM    870 HZ1  LYS    69       3.653  41.434  38.112  1.00  0.00      1S   
ATOM    871 HZ2  LYS    69       4.137  42.470  36.853  1.00  0.00      1S   
ATOM    872 HZ3  LYS    69       3.641  43.113  38.350  1.00  0.00      1S   
ATOM    873 C    LYS    69      10.419  38.596  36.915  1.00  1.00      1S   
ATOM    874 O    LYS    69       9.857  37.699  36.291  1.00  1.00      1S   
ATOM    875 N    LEU    70      11.746  38.827  36.791  1.00  1.00      1S   
ATOM    876 HN   LEU    70      12.188  39.571  37.290  1.00  0.00      1S   
ATOM    877 CA   LEU    70      12.616  38.021  35.968  1.00  1.00      1S   
ATOM    878 HA   LEU    70      12.026  37.437  35.278  1.00  0.00      1S   
ATOM    879 CB   LEU    70      13.602  38.891  35.165  1.00  1.00      1S   
ATOM    880 HB1  LEU    70      14.316  38.248  34.606  1.00  0.00      1S   
ATOM    881 HB2  LEU    70      14.189  39.518  35.872  1.00  0.00      1S   
ATOM    882 CG   LEU    70      12.912  39.814  34.141  1.00  1.00      1S   
ATOM    883 HG   LEU    70      12.240  40.498  34.706  1.00  0.00      1S   
ATOM    884 CD1  LEU    70      13.959  40.674  33.417  1.00  1.00      1S   
ATOM    885 HD11 LEU    70      14.595  40.030  32.780  1.00  0.00      1S   
ATOM    886 HD12 LEU    70      14.602  41.203  34.153  1.00  0.00      1S   
ATOM    887 HD13 LEU    70      13.465  41.426  32.768  1.00  0.00      1S   
ATOM    888 CD2  LEU    70      12.047  39.039  33.128  1.00  1.00      1S   
ATOM    889 HD21 LEU    70      11.165  38.583  33.627  1.00  0.00      1S   
ATOM    890 HD22 LEU    70      12.643  38.231  32.654  1.00  0.00      1S   
ATOM    891 HD23 LEU    70      11.679  39.721  32.333  1.00  0.00      1S   
ATOM    892 C    LEU    70      13.419  37.037  36.780  1.00  1.00      1S   
ATOM    893 O    LEU    70      14.342  36.419  36.254  1.00  1.00      1S   
ATOM    894 N    ASP    71      13.069  36.806  38.069  1.00  1.00      1S   
ATOM    895 HN   ASP    71      12.351  37.335  38.517  1.00  0.00      1S   
ATOM    896 CA   ASP    71      13.710  35.792  38.895  1.00  1.00      1S   
ATOM    897 HA   ASP    71      14.782  35.908  38.803  1.00  0.00      1S   
ATOM    898 CB   ASP    71      13.298  35.890  40.388  1.00  1.00      1S   
ATOM    899 HB1  ASP    71      13.650  34.999  40.951  1.00  0.00      1S   
ATOM    900 HB2  ASP    71      12.192  35.938  40.467  1.00  0.00      1S   
ATOM    901 CG   ASP    71      13.898  37.128  41.061  1.00  1.00      1S   
ATOM    902 OD1  ASP    71      14.756  37.810  40.444  1.00  1.00      1S   
ATOM    903 OD2  ASP    71      13.499  37.401  42.224  1.00  1.00      1S   
ATOM    904 C    ASP    71      13.370  34.402  38.402  1.00  1.00      1S   
ATOM    905 O    ASP    71      14.120  33.452  38.614  1.00  1.00      1S   
ATOM    906 N    SER    72      12.234  34.276  37.686  1.00  1.00      1S   
ATOM    907 HN   SER    72      11.627  35.057  37.560  1.00  0.00      1S   
ATOM    908 CA   SER    72      11.785  33.068  37.043  1.00  1.00      1S   
ATOM    909 HA   SER    72      12.057  32.223  37.658  1.00  0.00      1S   
ATOM    910 CB   SER    72      10.250  33.106  36.908  1.00  1.00      1S   
ATOM    911 HB1  SER    72       9.797  33.028  37.920  1.00  0.00      1S   
ATOM    912 HB2  SER    72       9.876  32.259  36.297  1.00  0.00      1S   
ATOM    913 OG   SER    72       9.832  34.339  36.334  1.00  1.00      1S   
ATOM    914 HG1  SER    72       9.006  34.572  36.778  1.00  0.00      1S   
ATOM    915 C    SER    72      12.404  32.861  35.671  1.00  1.00      1S   
ATOM    916 O    SER    72      12.061  31.897  34.990  1.00  1.00      1S   
ATOM    917 N    GLY    73      13.341  33.740  35.237  1.00  1.00      1S   
ATOM    918 HN   GLY    73      13.620  34.521  35.795  1.00  0.00      1S   
ATOM    919 CA   GLY    73      14.055  33.560  33.992  1.00  1.00      1S   
ATOM    920 HA1  GLY    73      13.440  32.996  33.306  1.00  0.00      1S   
ATOM    921 HA2  GLY    73      14.995  33.083  34.225  1.00  0.00      1S   
ATOM    922 C    GLY    73      14.326  34.892  33.360  1.00  1.00      1S   
ATOM    923 O    GLY    73      13.417  35.681  33.125  1.00  1.00      1S   
ATOM    924 N    LYS    74      15.605  35.178  33.044  1.00  1.00      1S   
ATOM    925 HN   LYS    74      16.339  34.523  33.209  1.00  0.00      1S   
ATOM    926 CA   LYS    74      16.021  36.451  32.497  1.00  1.00      1S   
ATOM    927 HA   LYS    74      15.329  37.212  32.829  1.00  0.00      1S   
ATOM    928 CB   LYS    74      17.425  36.817  33.052  1.00  1.00      1S   
ATOM    929 HB1  LYS    74      18.091  35.933  32.933  1.00  0.00      1S   
ATOM    930 HB2  LYS    74      17.313  36.999  34.144  1.00  0.00      1S   
ATOM    931 CG   LYS    74      18.151  38.027  32.430  1.00  1.00      1S   
ATOM    932 HG1  LYS    74      18.500  37.703  31.424  1.00  0.00      1S   
ATOM    933 HG2  LYS    74      19.057  38.259  33.034  1.00  0.00      1S   
ATOM    934 CD   LYS    74      17.322  39.313  32.264  1.00  1.00      1S   
ATOM    935 HD1  LYS    74      17.302  39.899  33.207  1.00  0.00      1S   
ATOM    936 HD2  LYS    74      16.272  39.029  32.049  1.00  0.00      1S   
ATOM    937 CE   LYS    74      17.840  40.165  31.094  1.00  1.00      1S   
ATOM    938 HE1  LYS    74      18.345  39.518  30.344  1.00  0.00      1S   
ATOM    939 HE2  LYS    74      18.555  40.935  31.450  1.00  0.00      1S   
ATOM    940 NZ   LYS    74      16.728  40.841  30.383  1.00  1.00      1S   
ATOM    941 HZ1  LYS    74      16.218  41.468  31.037  1.00  0.00      1S   
ATOM    942 HZ2  LYS    74      16.076  40.117  30.016  1.00  0.00      1S   
ATOM    943 HZ3  LYS    74      17.109  41.395  29.589  1.00  0.00      1S   
ATOM    944 C    LYS    74      15.969  36.434  30.978  1.00  1.00      1S   
ATOM    945 O    LYS    74      15.765  37.465  30.337  1.00  1.00      1S   
ATOM    946 N    GLU    75      16.123  35.257  30.344  1.00  1.00      1S   
ATOM    947 HN   GLU    75      16.300  34.413  30.852  1.00  0.00      1S   
ATOM    948 CA   GLU    75      16.185  35.136  28.907  1.00  1.00      1S   
ATOM    949 HA   GLU    75      16.859  35.900  28.548  1.00  0.00      1S   
ATOM    950 CB   GLU    75      16.725  33.763  28.447  1.00  1.00      1S   
ATOM    951 HB1  GLU    75      16.949  33.840  27.360  1.00  0.00      1S   
ATOM    952 HB2  GLU    75      15.953  32.971  28.571  1.00  0.00      1S   
ATOM    953 CG   GLU    75      18.022  33.322  29.160  1.00  1.00      1S   
ATOM    954 HG1  GLU    75      18.647  34.200  29.421  1.00  0.00      1S   
ATOM    955 HG2  GLU    75      18.605  32.682  28.461  1.00  0.00      1S   
ATOM    956 CD   GLU    75      17.726  32.494  30.416  1.00  1.00      1S   
ATOM    957 OE1  GLU    75      17.801  31.242  30.314  1.00  1.00      1S   
ATOM    958 OE2  GLU    75      17.419  33.088  31.484  1.00  1.00      1S   
ATOM    959 C    GLU    75      14.823  35.355  28.294  1.00  1.00      1S   
ATOM    960 O    GLU    75      13.831  34.825  28.785  1.00  1.00      1S   
ATOM    961 N    LEU    76      14.751  36.176  27.222  1.00  1.00      1S   
ATOM    962 HN   LEU    76      15.573  36.605  26.850  1.00  0.00      1S   
ATOM    963 CA   LEU    76      13.516  36.534  26.561  1.00  1.00      1S   
ATOM    964 HA   LEU    76      12.683  36.012  27.000  1.00  0.00      1S   
ATOM    965 CB   LEU    76      13.235  38.055  26.614  1.00  1.00      1S   
ATOM    966 HB1  LEU    76      12.305  38.283  26.048  1.00  0.00      1S   
ATOM    967 HB2  LEU    76      14.069  38.600  26.121  1.00  0.00      1S   
ATOM    968 CG   LEU    76      13.077  38.622  28.046  1.00  1.00      1S   
ATOM    969 HG   LEU    76      14.025  38.419  28.597  1.00  0.00      1S   
ATOM    970 CD1  LEU    76      12.892  40.148  28.000  1.00  1.00      1S   
ATOM    971 HD11 LEU    76      11.966  40.398  27.441  1.00  0.00      1S   
ATOM    972 HD12 LEU    76      13.754  40.628  27.489  1.00  0.00      1S   
ATOM    973 HD13 LEU    76      12.810  40.560  29.028  1.00  0.00      1S   
ATOM    974 CD2  LEU    76      11.931  37.961  28.836  1.00  1.00      1S   
ATOM    975 HD21 LEU    76      12.101  36.871  28.951  1.00  0.00      1S   
ATOM    976 HD22 LEU    76      10.963  38.117  28.315  1.00  0.00      1S   
ATOM    977 HD23 LEU    76      11.862  38.406  29.852  1.00  0.00      1S   
ATOM    978 C    LEU    76      13.647  36.099  25.129  1.00  1.00      1S   
ATOM    979 O    LEU    76      14.365  36.726  24.355  1.00  1.00      1S   
ATOM    980 N    HSD    77      12.977  34.991  24.741  1.00  1.00      1S   
ATOM    981 HN   HSD    77      12.370  34.487  25.354  1.00  0.00      1S   
ATOM    982 CA   HSD    77      13.205  34.402  23.445  1.00  1.00      1S   
ATOM    983 HA   HSD    77      13.329  35.187  22.711  1.00  0.00      1S   
ATOM    984 CB   HSD    77      14.455  33.495  23.454  1.00  1.00      1S   
ATOM    985 HB1  HSD    77      15.348  34.129  23.647  1.00  0.00      1S   
ATOM    986 HB2  HSD    77      14.590  33.044  22.457  1.00  0.00      1S   
ATOM    987 ND1  HSD    77      15.257  32.331  25.565  1.00  1.00      1S   
ATOM    988 HD1  HSD    77      15.981  32.992  25.776  1.00  0.00      1S   
ATOM    989 CG   HSD    77      14.416  32.391  24.478  1.00  1.00      1S   
ATOM    990 CE1  HSD    77      14.960  31.194  26.235  1.00  1.00      1S   
ATOM    991 HE1  HSD    77      15.491  30.879  27.133  1.00  0.00      1S   
ATOM    992 NE2  HSD    77      13.983  30.524  25.660  1.00  1.00      1S   
ATOM    993 CD2  HSD    77      13.640  31.276  24.552  1.00  1.00      1S   
ATOM    994 HD2  HSD    77      12.849  30.934  23.897  1.00  0.00      1S   
ATOM    995 C    HSD    77      12.016  33.584  23.023  1.00  1.00      1S   
ATOM    996 O    HSD    77      11.103  33.352  23.813  1.00  1.00      1S   
ATOM    997 N    ILE    78      12.018  33.139  21.740  1.00  1.00      1S   
ATOM    998 HN   ILE    78      12.770  33.370  21.123  1.00  0.00      1S   
ATOM    999 CA   ILE    78      10.989  32.313  21.143  1.00  1.00      1S   
ATOM   1000 HA   ILE    78      10.344  31.947  21.923  1.00  0.00      1S   
ATOM   1001 CB   ILE    78      10.161  33.047  20.082  1.00  1.00      1S   
ATOM   1002 HB   ILE    78      10.838  33.370  19.259  1.00  0.00      1S   
ATOM   1003 CG2  ILE    78       9.076  32.111  19.493  1.00  1.00      1S   
ATOM   1004 HG21 ILE    78       8.406  31.744  20.300  1.00  0.00      1S   
ATOM   1005 HG22 ILE    78       9.528  31.237  18.981  1.00  0.00      1S   
ATOM   1006 HG23 ILE    78       8.458  32.651  18.747  1.00  0.00      1S   
ATOM   1007 CG1  ILE    78       9.520  34.321  20.683  1.00  1.00      1S   
ATOM   1008 HG11 ILE    78      10.286  34.895  21.246  1.00  0.00      1S   
ATOM   1009 HG12 ILE    78       8.734  34.016  21.406  1.00  0.00      1S   
ATOM   1010 CD   ILE    78       8.927  35.278  19.644  1.00  1.00      1S   
ATOM   1011 HD1  ILE    78       8.124  34.786  19.057  1.00  0.00      1S   
ATOM   1012 HD2  ILE    78       9.720  35.623  18.948  1.00  0.00      1S   
ATOM   1013 HD3  ILE    78       8.493  36.168  20.149  1.00  0.00      1S   
ATOM   1014 C    ILE    78      11.713  31.148  20.505  1.00  1.00      1S   
ATOM   1015 O    ILE    78      12.710  31.344  19.818  1.00  1.00      1S   
ATOM   1016 N    ASN    79      11.234  29.900  20.717  1.00  1.00      1S   
ATOM   1017 HN   ASN    79      10.427  29.754  21.288  1.00  0.00      1S   
ATOM   1018 CA   ASN    79      11.805  28.713  20.118  1.00  1.00      1S   
ATOM   1019 HA   ASN    79      12.580  28.989  19.417  1.00  0.00      1S   
ATOM   1020 CB   ASN    79      12.374  27.711  21.152  1.00  1.00      1S   
ATOM   1021 HB1  ASN    79      12.718  26.785  20.645  1.00  0.00      1S   
ATOM   1022 HB2  ASN    79      11.589  27.438  21.885  1.00  0.00      1S   
ATOM   1023 CG   ASN    79      13.569  28.337  21.879  1.00  1.00      1S   
ATOM   1024 OD1  ASN    79      14.315  29.143  21.312  1.00  1.00      1S   
ATOM   1025 ND2  ASN    79      13.770  27.936  23.164  1.00  1.00      1S   
ATOM   1026 HD21 ASN    79      14.512  28.342  23.697  1.00  0.00      1S   
ATOM   1027 HD22 ASN    79      13.190  27.223  23.561  1.00  0.00      1S   
ATOM   1028 C    ASN    79      10.722  28.013  19.344  1.00  1.00      1S   
ATOM   1029 O    ASN    79       9.579  27.940  19.787  1.00  1.00      1S   
ATOM   1030 N    LEU    80      11.073  27.481  18.153  1.00  1.00      1S   
ATOM   1031 HN   LEU    80      12.008  27.577  17.812  1.00  0.00      1S   
ATOM   1032 CA   LEU    80      10.179  26.755  17.283  1.00  1.00      1S   
ATOM   1033 HA   LEU    80       9.188  26.713  17.711  1.00  0.00      1S   
ATOM   1034 CB   LEU    80      10.121  27.351  15.858  1.00  1.00      1S   
ATOM   1035 HB1  LEU    80       9.371  26.790  15.257  1.00  0.00      1S   
ATOM   1036 HB2  LEU    80      11.111  27.228  15.367  1.00  0.00      1S   
ATOM   1037 CG   LEU    80       9.778  28.857  15.809  1.00  1.00      1S   
ATOM   1038 HG   LEU    80      10.587  29.409  16.342  1.00  0.00      1S   
ATOM   1039 CD1  LEU    80       9.770  29.353  14.354  1.00  1.00      1S   
ATOM   1040 HD11 LEU    80       8.985  28.824  13.774  1.00  0.00      1S   
ATOM   1041 HD12 LEU    80      10.754  29.164  13.874  1.00  0.00      1S   
ATOM   1042 HD13 LEU    80       9.562  30.443  14.320  1.00  0.00      1S   
ATOM   1043 CD2  LEU    80       8.449  29.194  16.508  1.00  1.00      1S   
ATOM   1044 HD21 LEU    80       8.479  28.921  17.583  1.00  0.00      1S   
ATOM   1045 HD22 LEU    80       7.617  28.642  16.023  1.00  0.00      1S   
ATOM   1046 HD23 LEU    80       8.243  30.282  16.436  1.00  0.00      1S   
ATOM   1047 C    LEU    80      10.738  25.366  17.193  1.00  1.00      1S   
ATOM   1048 O    LEU    80      11.895  25.192  16.825  1.00  1.00      1S   
ATOM   1049 N    ILE    81       9.946  24.343  17.582  1.00  1.00      1S   
ATOM   1050 HN   ILE    81       8.997  24.498  17.855  1.00  0.00      1S   
ATOM   1051 CA   ILE    81      10.457  23.009  17.807  1.00  1.00      1S   
ATOM   1052 HA   ILE    81      11.461  22.921  17.428  1.00  0.00      1S   
ATOM   1053 CB   ILE    81      10.511  22.657  19.297  1.00  1.00      1S   
ATOM   1054 HB   ILE    81       9.481  22.668  19.715  1.00  0.00      1S   
ATOM   1055 CG2  ILE    81      11.108  21.240  19.471  1.00  1.00      1S   
ATOM   1056 HG21 ILE    81      12.128  21.197  19.036  1.00  0.00      1S   
ATOM   1057 HG22 ILE    81      10.479  20.472  18.977  1.00  0.00      1S   
ATOM   1058 HG23 ILE    81      11.173  20.976  20.547  1.00  0.00      1S   
ATOM   1059 CG1  ILE    81      11.334  23.723  20.073  1.00  1.00      1S   
ATOM   1060 HG11 ILE    81      10.976  24.743  19.818  1.00  0.00      1S   
ATOM   1061 HG12 ILE    81      12.393  23.653  19.751  1.00  0.00      1S   
ATOM   1062 CD   ILE    81      11.255  23.606  21.596  1.00  1.00      1S   
ATOM   1063 HD1  ILE    81      11.652  22.631  21.946  1.00  0.00      1S   
ATOM   1064 HD2  ILE    81      10.201  23.706  21.931  1.00  0.00      1S   
ATOM   1065 HD3  ILE    81      11.852  24.418  22.067  1.00  0.00      1S   
ATOM   1066 C    ILE    81       9.557  22.052  17.062  1.00  1.00      1S   
ATOM   1067 O    ILE    81       8.495  21.714  17.580  1.00  1.00      1S   
ATOM   1068 N    PRO    82       9.886  21.585  15.860  1.00  1.00      1S   
ATOM   1069 CD   PRO    82      10.958  22.113  15.017  1.00  1.00      1S   
ATOM   1070 HD1  PRO    82      11.939  22.021  15.531  1.00  0.00      1S   
ATOM   1071 HD2  PRO    82      10.741  23.177  14.780  1.00  0.00      1S   
ATOM   1072 CA   PRO    82       9.123  20.545  15.195  1.00  1.00      1S   
ATOM   1073 HA   PRO    82       8.064  20.683  15.359  1.00  0.00      1S   
ATOM   1074 CB   PRO    82       9.505  20.705  13.719  1.00  1.00      1S   
ATOM   1075 HB1  PRO    82       8.839  21.468  13.259  1.00  0.00      1S   
ATOM   1076 HB2  PRO    82       9.424  19.765  13.136  1.00  0.00      1S   
ATOM   1077 CG   PRO    82      10.932  21.257  13.748  1.00  1.00      1S   
ATOM   1078 HG1  PRO    82      11.655  20.419  13.850  1.00  0.00      1S   
ATOM   1079 HG2  PRO    82      11.166  21.841  12.836  1.00  0.00      1S   
ATOM   1080 C    PRO    82       9.533  19.186  15.711  1.00  1.00      1S   
ATOM   1081 O    PRO    82      10.661  19.010  16.170  1.00  1.00      1S   
ATOM   1082 N    SER    83       8.602  18.218  15.638  1.00  1.00      1S   
ATOM   1083 HN   SER    83       7.672  18.431  15.342  1.00  0.00      1S   
ATOM   1084 CA   SER    83       8.829  16.841  15.974  1.00  1.00      1S   
ATOM   1085 HA   SER    83       9.872  16.594  15.849  1.00  0.00      1S   
ATOM   1086 CB   SER    83       8.370  16.508  17.419  1.00  1.00      1S   
ATOM   1087 HB1  SER    83       7.371  16.952  17.603  1.00  0.00      1S   
ATOM   1088 HB2  SER    83       9.088  16.961  18.137  1.00  0.00      1S   
ATOM   1089 OG   SER    83       8.302  15.108  17.677  1.00  1.00      1S   
ATOM   1090 HG1  SER    83       7.829  15.008  18.511  1.00  0.00      1S   
ATOM   1091 C    SER    83       8.020  16.073  14.964  1.00  1.00      1S   
ATOM   1092 O    SER    83       6.797  16.039  15.043  1.00  1.00      1S   
ATOM   1093 N    LYS    84       8.696  15.419  13.994  1.00  1.00      1S   
ATOM   1094 HN   LYS    84       9.689  15.528  13.908  1.00  0.00      1S   
ATOM   1095 CA   LYS    84       8.097  14.545  13.008  1.00  1.00      1S   
ATOM   1096 HA   LYS    84       7.227  15.024  12.601  1.00  0.00      1S   
ATOM   1097 CB   LYS    84       9.050  14.216  11.836  1.00  1.00      1S   
ATOM   1098 HB1  LYS    84       8.738  13.275  11.330  1.00  0.00      1S   
ATOM   1099 HB2  LYS    84      10.079  14.067  12.232  1.00  0.00      1S   
ATOM   1100 CG   LYS    84       9.062  15.317  10.763  1.00  1.00      1S   
ATOM   1101 HG1  LYS    84       9.322  16.289  11.235  1.00  0.00      1S   
ATOM   1102 HG2  LYS    84       8.038  15.412  10.338  1.00  0.00      1S   
ATOM   1103 CD   LYS    84      10.052  15.038   9.621  1.00  1.00      1S   
ATOM   1104 HD1  LYS    84       9.770  14.077   9.135  1.00  0.00      1S   
ATOM   1105 HD2  LYS    84      11.071  14.924  10.054  1.00  0.00      1S   
ATOM   1106 CE   LYS    84      10.063  16.162   8.578  1.00  1.00      1S   
ATOM   1107 HE1  LYS    84      10.347  17.130   9.041  1.00  0.00      1S   
ATOM   1108 HE2  LYS    84       9.062  16.260   8.126  1.00  0.00      1S   
ATOM   1109 NZ   LYS    84      11.008  15.882   7.474  1.00  1.00      1S   
ATOM   1110 HZ1  LYS    84      10.750  14.984   7.018  1.00  0.00      1S   
ATOM   1111 HZ2  LYS    84      11.975  15.819   7.852  1.00  0.00      1S   
ATOM   1112 HZ3  LYS    84      10.955  16.651   6.776  1.00  0.00      1S   
ATOM   1113 C    LYS    84       7.627  13.266  13.638  1.00  1.00      1S   
ATOM   1114 O    LYS    84       6.643  12.682  13.192  1.00  1.00      1S   
ATOM   1115 N    GLN    85       8.291  12.807  14.718  1.00  1.00      1S   
ATOM   1116 HN   GLN    85       9.087  13.290  15.077  1.00  0.00      1S   
ATOM   1117 CA   GLN    85       7.900  11.609  15.426  1.00  1.00      1S   
ATOM   1118 HA   GLN    85       7.814  10.806  14.706  1.00  0.00      1S   
ATOM   1119 CB   GLN    85       8.959  11.236  16.487  1.00  1.00      1S   
ATOM   1120 HB1  GLN    85       9.151  12.141  17.107  1.00  0.00      1S   
ATOM   1121 HB2  GLN    85       9.910  10.990  15.961  1.00  0.00      1S   
ATOM   1122 CG   GLN    85       8.584  10.048  17.397  1.00  1.00      1S   
ATOM   1123 HG1  GLN    85       8.790   9.085  16.887  1.00  0.00      1S   
ATOM   1124 HG2  GLN    85       7.508  10.066  17.671  1.00  0.00      1S   
ATOM   1125 CD   GLN    85       9.365  10.138  18.710  1.00  1.00      1S   
ATOM   1126 OE1  GLN    85       8.790  10.427  19.764  1.00  1.00      1S   
ATOM   1127 NE2  GLN    85      10.703   9.895  18.642  1.00  1.00      1S   
ATOM   1128 HE21 GLN    85      11.249   9.951  19.477  1.00  0.00      1S   
ATOM   1129 HE22 GLN    85      11.126   9.663  17.767  1.00  0.00      1S   
ATOM   1130 C    GLN    85       6.553  11.789  16.096  1.00  1.00      1S   
ATOM   1131 O    GLN    85       5.672  10.942  15.956  1.00  1.00      1S   
ATOM   1132 N    ASP    86       6.360  12.906  16.835  1.00  1.00      1S   
ATOM   1133 HN   ASP    86       7.072  13.599  16.928  1.00  0.00      1S   
ATOM   1134 CA   ASP    86       5.143  13.142  17.582  1.00  1.00      1S   
ATOM   1135 HA   ASP    86       4.742  12.194  17.916  1.00  0.00      1S   
ATOM   1136 CB   ASP    86       5.348  14.069  18.807  1.00  1.00      1S   
ATOM   1137 HB1  ASP    86       4.376  14.278  19.305  1.00  0.00      1S   
ATOM   1138 HB2  ASP    86       5.784  15.035  18.478  1.00  0.00      1S   
ATOM   1139 CG   ASP    86       6.267  13.432  19.846  1.00  1.00      1S   
ATOM   1140 OD1  ASP    86       6.888  14.216  20.614  1.00  1.00      1S   
ATOM   1141 OD2  ASP    86       6.350  12.179  19.899  1.00  1.00      1S   
ATOM   1142 C    ASP    86       4.099  13.800  16.725  1.00  1.00      1S   
ATOM   1143 O    ASP    86       2.939  13.842  17.119  1.00  1.00      1S   
ATOM   1144 N    ARG    87       4.490  14.344  15.549  1.00  1.00      1S   
ATOM   1145 HN   ARG    87       5.437  14.251  15.249  1.00  0.00      1S   
ATOM   1146 CA   ARG    87       3.646  15.106  14.656  1.00  1.00      1S   
ATOM   1147 HA   ARG    87       4.290  15.372  13.831  1.00  0.00      1S   
ATOM   1148 CB   ARG    87       2.465  14.286  14.084  1.00  1.00      1S   
ATOM   1149 HB1  ARG    87       1.600  14.283  14.781  1.00  0.00      1S   
ATOM   1150 HB2  ARG    87       2.817  13.232  13.997  1.00  0.00      1S   
ATOM   1151 CG   ARG    87       2.027  14.728  12.682  1.00  1.00      1S   
ATOM   1152 HG1  ARG    87       2.948  14.862  12.071  1.00  0.00      1S   
ATOM   1153 HG2  ARG    87       1.515  15.712  12.721  1.00  0.00      1S   
ATOM   1154 CD   ARG    87       1.163  13.670  11.988  1.00  1.00      1S   
ATOM   1155 HD1  ARG    87       1.482  12.653  12.308  1.00  0.00      1S   
ATOM   1156 HD2  ARG    87       1.242  13.753  10.885  1.00  0.00      1S   
ATOM   1157 NE   ARG    87      -0.264  13.899  12.370  1.00  1.00      1S   
ATOM   1158 HE   ARG    87      -0.535  14.802  12.710  1.00  0.00      1S   
ATOM   1159 CZ   ARG    87      -1.243  12.971  12.185  1.00  1.00      1S   
ATOM   1160 NH1  ARG    87      -0.961  11.730  11.712  1.00  1.00      1S   
ATOM   1161 HH11 ARG    87      -0.016  11.483  11.507  1.00  0.00      1S   
ATOM   1162 HH12 ARG    87      -1.694  11.065  11.586  1.00  0.00      1S   
ATOM   1163 NH2  ARG    87      -2.528  13.309  12.470  1.00  1.00      1S   
ATOM   1164 HH21 ARG    87      -3.269  12.659  12.311  1.00  0.00      1S   
ATOM   1165 HH22 ARG    87      -2.727  14.221  12.833  1.00  0.00      1S   
ATOM   1166 C    ARG    87       3.187  16.392  15.299  1.00  1.00      1S   
ATOM   1167 O    ARG    87       2.016  16.760  15.228  1.00  1.00      1S   
ATOM   1168 N    THR    88       4.126  17.094  15.975  1.00  1.00      1S   
ATOM   1169 HN   THR    88       5.077  16.788  16.013  1.00  0.00      1S   
ATOM   1170 CA   THR    88       3.821  18.292  16.717  1.00  1.00      1S   
ATOM   1171 HA   THR    88       2.829  18.602  16.456  1.00  0.00      1S   
ATOM   1172 CB   THR    88       3.898  18.134  18.233  1.00  1.00      1S   
ATOM   1173 HB   THR    88       3.714  19.114  18.730  1.00  0.00      1S   
ATOM   1174 OG1  THR    88       5.169  17.647  18.638  1.00  1.00      1S   
ATOM   1175 HG1  THR    88       5.122  17.532  19.595  1.00  0.00      1S   
ATOM   1176 CG2  THR    88       2.834  17.136  18.719  1.00  1.00      1S   
ATOM   1177 HG21 THR    88       3.017  16.128  18.294  1.00  0.00      1S   
ATOM   1178 HG22 THR    88       1.821  17.470  18.417  1.00  0.00      1S   
ATOM   1179 HG23 THR    88       2.859  17.056  19.827  1.00  0.00      1S   
ATOM   1180 C    THR    88       4.755  19.393  16.298  1.00  1.00      1S   
ATOM   1181 O    THR    88       5.921  19.149  16.006  1.00  1.00      1S   
ATOM   1182 N    LEU    89       4.253  20.646  16.291  1.00  1.00      1S   
ATOM   1183 HN   LEU    89       3.282  20.810  16.464  1.00  0.00      1S   
ATOM   1184 CA   LEU    89       5.067  21.830  16.158  1.00  1.00      1S   
ATOM   1185 HA   LEU    89       6.113  21.561  16.134  1.00  0.00      1S   
ATOM   1186 CB   LEU    89       4.700  22.664  14.908  1.00  1.00      1S   
ATOM   1187 HB1  LEU    89       3.615  22.904  14.939  1.00  0.00      1S   
ATOM   1188 HB2  LEU    89       4.870  22.033  14.008  1.00  0.00      1S   
ATOM   1189 CG   LEU    89       5.494  23.982  14.731  1.00  1.00      1S   
ATOM   1190 HG   LEU    89       5.326  24.614  15.634  1.00  0.00      1S   
ATOM   1191 CD1  LEU    89       7.012  23.752  14.602  1.00  1.00      1S   
ATOM   1192 HD11 LEU    89       7.228  23.105  13.726  1.00  0.00      1S   
ATOM   1193 HD12 LEU    89       7.416  23.268  15.513  1.00  0.00      1S   
ATOM   1194 HD13 LEU    89       7.537  24.721  14.465  1.00  0.00      1S   
ATOM   1195 CD2  LEU    89       4.953  24.772  13.527  1.00  1.00      1S   
ATOM   1196 HD21 LEU    89       3.875  24.992  13.672  1.00  0.00      1S   
ATOM   1197 HD22 LEU    89       5.067  24.180  12.595  1.00  0.00      1S   
ATOM   1198 HD23 LEU    89       5.502  25.729  13.410  1.00  0.00      1S   
ATOM   1199 C    LEU    89       4.806  22.635  17.400  1.00  1.00      1S   
ATOM   1200 O    LEU    89       3.660  22.962  17.696  1.00  1.00      1S   
ATOM   1201 N    THR    90       5.867  22.954  18.174  1.00  1.00      1S   
ATOM   1202 HN   THR    90       6.795  22.684  17.919  1.00  0.00      1S   
ATOM   1203 CA   THR    90       5.737  23.637  19.444  1.00  1.00      1S   
ATOM   1204 HA   THR    90       4.693  23.749  19.682  1.00  0.00      1S   
ATOM   1205 CB   THR    90       6.389  22.882  20.590  1.00  1.00      1S   
ATOM   1206 HB   THR    90       7.480  22.771  20.412  1.00  0.00      1S   
ATOM   1207 OG1  THR    90       5.820  21.585  20.679  1.00  1.00      1S   
ATOM   1208 HG1  THR    90       6.217  21.068  19.967  1.00  0.00      1S   
ATOM   1209 CG2  THR    90       6.156  23.591  21.938  1.00  1.00      1S   
ATOM   1210 HG21 THR    90       5.070  23.677  22.152  1.00  0.00      1S   
ATOM   1211 HG22 THR    90       6.589  24.610  21.928  1.00  0.00      1S   
ATOM   1212 HG23 THR    90       6.637  23.020  22.760  1.00  0.00      1S   
ATOM   1213 C    THR    90       6.347  25.007  19.315  1.00  1.00      1S   
ATOM   1214 O    THR    90       7.458  25.153  18.816  1.00  1.00      1S   
ATOM   1215 N    ILE    91       5.613  26.048  19.775  1.00  1.00      1S   
ATOM   1216 HN   ILE    91       4.694  25.896  20.137  1.00  0.00      1S   
ATOM   1217 CA   ILE    91       6.070  27.418  19.823  1.00  1.00      1S   
ATOM   1218 HA   ILE    91       7.035  27.502  19.343  1.00  0.00      1S   
ATOM   1219 CB   ILE    91       5.109  28.416  19.173  1.00  1.00      1S   
ATOM   1220 HB   ILE    91       4.099  28.333  19.634  1.00  0.00      1S   
ATOM   1221 CG2  ILE    91       5.621  29.859  19.410  1.00  1.00      1S   
ATOM   1222 HG21 ILE    91       6.680  29.952  19.088  1.00  0.00      1S   
ATOM   1223 HG22 ILE    91       5.548  30.141  20.481  1.00  0.00      1S   
ATOM   1224 HG23 ILE    91       5.010  30.582  18.830  1.00  0.00      1S   
ATOM   1225 CG1  ILE    91       4.961  28.154  17.650  1.00  1.00      1S   
ATOM   1226 HG11 ILE    91       5.954  27.891  17.228  1.00  0.00      1S   
ATOM   1227 HG12 ILE    91       4.639  29.108  17.172  1.00  0.00      1S   
ATOM   1228 CD   ILE    91       3.938  27.081  17.256  1.00  1.00      1S   
ATOM   1229 HD1  ILE    91       2.966  27.272  17.755  1.00  0.00      1S   
ATOM   1230 HD2  ILE    91       4.283  26.066  17.538  1.00  0.00      1S   
ATOM   1231 HD3  ILE    91       3.779  27.094  16.156  1.00  0.00      1S   
ATOM   1232 C    ILE    91       6.234  27.722  21.290  1.00  1.00      1S   
ATOM   1233 O    ILE    91       5.261  27.730  22.037  1.00  1.00      1S   
ATOM   1234 N    VAL    92       7.486  27.963  21.737  1.00  1.00      1S   
ATOM   1235 HN   VAL    92       8.259  27.972  21.103  1.00  0.00      1S   
ATOM   1236 CA   VAL    92       7.827  28.199  23.122  1.00  1.00      1S   
ATOM   1237 HA   VAL    92       6.969  28.016  23.750  1.00  0.00      1S   
ATOM   1238 CB   VAL    92       8.995  27.338  23.595  1.00  1.00      1S   
ATOM   1239 HB   VAL    92       9.929  27.629  23.067  1.00  0.00      1S   
ATOM   1240 CG1  VAL    92       9.233  27.522  25.111  1.00  1.00      1S   
ATOM   1241 HG11 VAL    92       8.284  27.420  25.676  1.00  0.00      1S   
ATOM   1242 HG12 VAL    92       9.663  28.524  25.322  1.00  0.00      1S   
ATOM   1243 HG13 VAL    92       9.950  26.759  25.481  1.00  0.00      1S   
ATOM   1244 CG2  VAL    92       8.703  25.872  23.221  1.00  1.00      1S   
ATOM   1245 HG21 VAL    92       8.873  25.703  22.137  1.00  0.00      1S   
ATOM   1246 HG22 VAL    92       7.648  25.621  23.446  1.00  0.00      1S   
ATOM   1247 HG23 VAL    92       9.362  25.185  23.791  1.00  0.00      1S   
ATOM   1248 C    VAL    92       8.229  29.639  23.231  1.00  1.00      1S   
ATOM   1249 O    VAL    92       8.955  30.131  22.379  1.00  1.00      1S   
ATOM   1250 N    ASP    93       7.782  30.350  24.287  1.00  1.00      1S   
ATOM   1251 HN   ASP    93       7.123  29.968  24.935  1.00  0.00      1S   
ATOM   1252 CA   ASP    93       8.290  31.657  24.609  1.00  1.00      1S   
ATOM   1253 HA   ASP    93       9.251  31.787  24.135  1.00  0.00      1S   
ATOM   1254 CB   ASP    93       7.358  32.815  24.163  1.00  1.00      1S   
ATOM   1255 HB1  ASP    93       7.227  32.709  23.066  1.00  0.00      1S   
ATOM   1256 HB2  ASP    93       7.837  33.797  24.360  1.00  0.00      1S   
ATOM   1257 CG   ASP    93       5.978  32.792  24.827  1.00  1.00      1S   
ATOM   1258 OD1  ASP    93       5.906  33.067  26.052  1.00  1.00      1S   
ATOM   1259 OD2  ASP    93       4.976  32.512  24.120  1.00  1.00      1S   
ATOM   1260 C    ASP    93       8.525  31.695  26.087  1.00  1.00      1S   
ATOM   1261 O    ASP    93       7.969  30.888  26.825  1.00  1.00      1S   
ATOM   1262 N    THR    94       9.346  32.662  26.542  1.00  1.00      1S   
ATOM   1263 HN   THR    94       9.832  33.261  25.908  1.00  0.00      1S   
ATOM   1264 CA   THR    94       9.589  32.932  27.941  1.00  1.00      1S   
ATOM   1265 HA   THR    94       9.125  32.176  28.555  1.00  0.00      1S   
ATOM   1266 CB   THR    94      11.073  32.976  28.262  1.00  1.00      1S   
ATOM   1267 HB   THR    94      11.254  33.387  29.281  1.00  0.00      1S   
ATOM   1268 OG1  THR    94      11.768  33.762  27.305  1.00  1.00      1S   
ATOM   1269 HG1  THR    94      12.612  33.980  27.715  1.00  0.00      1S   
ATOM   1270 CG2  THR    94      11.643  31.546  28.215  1.00  1.00      1S   
ATOM   1271 HG21 THR    94      11.523  31.106  27.203  1.00  0.00      1S   
ATOM   1272 HG22 THR    94      11.123  30.898  28.951  1.00  0.00      1S   
ATOM   1273 HG23 THR    94      12.726  31.558  28.464  1.00  0.00      1S   
ATOM   1274 C    THR    94       8.939  34.255  28.281  1.00  1.00      1S   
ATOM   1275 O    THR    94       9.505  35.085  28.990  1.00  1.00      1S   
ATOM   1276 N    GLY    95       7.703  34.484  27.783  1.00  1.00      1S   
ATOM   1277 HN   GLY    95       7.245  33.812  27.199  1.00  0.00      1S   
ATOM   1278 CA   GLY    95       6.966  35.706  28.008  1.00  1.00      1S   
ATOM   1279 HA1  GLY    95       6.203  35.757  27.247  1.00  0.00      1S   
ATOM   1280 HA2  GLY    95       7.648  36.543  27.987  1.00  0.00      1S   
ATOM   1281 C    GLY    95       6.305  35.673  29.347  1.00  1.00      1S   
ATOM   1282 O    GLY    95       6.693  34.914  30.230  1.00  1.00      1S   
ATOM   1283 N    ILE    96       5.277  36.525  29.538  1.00  1.00      1S   
ATOM   1284 HN   ILE    96       4.972  37.135  28.810  1.00  0.00      1S   
ATOM   1285 CA   ILE    96       4.644  36.733  30.820  1.00  1.00      1S   
ATOM   1286 HA   ILE    96       5.442  36.898  31.530  1.00  0.00      1S   
ATOM   1287 CB   ILE    96       3.787  37.997  30.808  1.00  1.00      1S   
ATOM   1288 HB   ILE    96       4.420  38.808  30.374  1.00  0.00      1S   
ATOM   1289 CG2  ILE    96       2.553  37.845  29.892  1.00  1.00      1S   
ATOM   1290 HG21 ILE    96       1.819  37.146  30.341  1.00  0.00      1S   
ATOM   1291 HG22 ILE    96       2.840  37.467  28.891  1.00  0.00      1S   
ATOM   1292 HG23 ILE    96       2.050  38.825  29.760  1.00  0.00      1S   
ATOM   1293 CG1  ILE    96       3.420  38.439  32.242  1.00  1.00      1S   
ATOM   1294 HG11 ILE    96       4.309  38.318  32.898  1.00  0.00      1S   
ATOM   1295 HG12 ILE    96       2.618  37.778  32.633  1.00  0.00      1S   
ATOM   1296 CD   ILE    96       2.964  39.893  32.318  1.00  1.00      1S   
ATOM   1297 HD1  ILE    96       2.069  40.059  31.684  1.00  0.00      1S   
ATOM   1298 HD2  ILE    96       3.777  40.568  31.978  1.00  0.00      1S   
ATOM   1299 HD3  ILE    96       2.702  40.165  33.359  1.00  0.00      1S   
ATOM   1300 C    ILE    96       3.876  35.521  31.301  1.00  1.00      1S   
ATOM   1301 O    ILE    96       3.698  35.326  32.499  1.00  1.00      1S   
ATOM   1302 N    GLY    97       3.417  34.647  30.380  1.00  1.00      1S   
ATOM   1303 HN   GLY    97       3.583  34.778  29.405  1.00  0.00      1S   
ATOM   1304 CA   GLY    97       2.690  33.454  30.737  1.00  1.00      1S   
ATOM   1305 HA1  GLY    97       3.113  33.029  31.634  1.00  0.00      1S   
ATOM   1306 HA2  GLY    97       2.738  32.789  29.888  1.00  0.00      1S   
ATOM   1307 C    GLY    97       1.255  33.796  30.985  1.00  1.00      1S   
ATOM   1308 O    GLY    97       0.859  34.958  30.953  1.00  1.00      1S   
ATOM   1309 N    MET    98       0.426  32.770  31.232  1.00  1.00      1S   
ATOM   1310 HN   MET    98       0.753  31.825  31.241  1.00  0.00      1S   
ATOM   1311 CA   MET    98      -0.991  32.934  31.408  1.00  1.00      1S   
ATOM   1312 HA   MET    98      -1.253  33.980  31.477  1.00  0.00      1S   
ATOM   1313 CB   MET    98      -1.791  32.280  30.265  1.00  1.00      1S   
ATOM   1314 HB1  MET    98      -2.869  32.217  30.531  1.00  0.00      1S   
ATOM   1315 HB2  MET    98      -1.417  31.246  30.115  1.00  0.00      1S   
ATOM   1316 CG   MET    98      -1.667  33.058  28.946  1.00  1.00      1S   
ATOM   1317 HG1  MET    98      -0.594  33.268  28.745  1.00  0.00      1S   
ATOM   1318 HG2  MET    98      -2.168  34.042  29.089  1.00  0.00      1S   
ATOM   1319 SD   MET    98      -2.388  32.197  27.517  1.00  1.00      1S   
ATOM   1320 CE   MET    98      -0.992  31.100  27.190  1.00  1.00      1S   
ATOM   1321 HE1  MET    98      -0.874  30.342  27.993  1.00  0.00      1S   
ATOM   1322 HE2  MET    98      -0.050  31.682  27.118  1.00  0.00      1S   
ATOM   1323 HE3  MET    98      -1.135  30.566  26.227  1.00  0.00      1S   
ATOM   1324 C    MET    98      -1.366  32.280  32.696  1.00  1.00      1S   
ATOM   1325 O    MET    98      -0.887  31.198  33.025  1.00  1.00      1S   
ATOM   1326 N    THR    99      -2.259  32.951  33.451  1.00  1.00      1S   
ATOM   1327 HN   THR    99      -2.614  33.831  33.135  1.00  0.00      1S   
ATOM   1328 CA   THR    99      -2.795  32.485  34.707  1.00  1.00      1S   
ATOM   1329 HA   THR    99      -2.007  31.989  35.257  1.00  0.00      1S   
ATOM   1330 CB   THR    99      -3.347  33.629  35.557  1.00  1.00      1S   
ATOM   1331 HB   THR    99      -3.702  33.233  36.532  1.00  0.00      1S   
ATOM   1332 OG1  THR    99      -4.440  34.286  34.925  1.00  1.00      1S   
ATOM   1333 HG1  THR    99      -4.081  34.686  34.125  1.00  0.00      1S   
ATOM   1334 CG2  THR    99      -2.253  34.675  35.847  1.00  1.00      1S   
ATOM   1335 HG21 THR    99      -1.883  35.142  34.910  1.00  0.00      1S   
ATOM   1336 HG22 THR    99      -1.398  34.204  36.374  1.00  0.00      1S   
ATOM   1337 HG23 THR    99      -2.659  35.481  36.496  1.00  0.00      1S   
ATOM   1338 C    THR    99      -3.895  31.484  34.423  1.00  1.00      1S   
ATOM   1339 O    THR    99      -4.301  31.295  33.280  1.00  1.00      1S   
ATOM   1340 N    LYS   100      -4.442  30.840  35.477  1.00  1.00      1S   
ATOM   1341 HN   LYS   100      -4.073  30.948  36.401  1.00  0.00      1S   
ATOM   1342 CA   LYS   100      -5.585  29.962  35.360  1.00  1.00      1S   
ATOM   1343 HA   LYS   100      -5.341  29.201  34.631  1.00  0.00      1S   
ATOM   1344 CB   LYS   100      -5.924  29.290  36.706  1.00  1.00      1S   
ATOM   1345 HB1  LYS   100      -6.330  30.033  37.426  1.00  0.00      1S   
ATOM   1346 HB2  LYS   100      -4.983  28.907  37.142  1.00  0.00      1S   
ATOM   1347 CG   LYS   100      -6.896  28.116  36.554  1.00  1.00      1S   
ATOM   1348 HG1  LYS   100      -6.504  27.417  35.782  1.00  0.00      1S   
ATOM   1349 HG2  LYS   100      -7.867  28.515  36.193  1.00  0.00      1S   
ATOM   1350 CD   LYS   100      -7.148  27.338  37.852  1.00  1.00      1S   
ATOM   1351 HD1  LYS   100      -7.592  28.037  38.595  1.00  0.00      1S   
ATOM   1352 HD2  LYS   100      -6.183  26.966  38.259  1.00  0.00      1S   
ATOM   1353 CE   LYS   100      -8.089  26.153  37.611  1.00  1.00      1S   
ATOM   1354 HE1  LYS   100      -7.572  25.344  37.054  1.00  0.00      1S   
ATOM   1355 HE2  LYS   100      -8.973  26.489  37.033  1.00  0.00      1S   
ATOM   1356 NZ   LYS   100      -8.614  25.592  38.870  1.00  1.00      1S   
ATOM   1357 HZ1  LYS   100      -9.143  26.328  39.386  1.00  0.00      1S   
ATOM   1358 HZ2  LYS   100      -7.832  25.239  39.464  1.00  0.00      1S   
ATOM   1359 HZ3  LYS   100      -9.260  24.804  38.641  1.00  0.00      1S   
ATOM   1360 C    LYS   100      -6.809  30.713  34.892  1.00  1.00      1S   
ATOM   1361 O    LYS   100      -7.551  30.238  34.037  1.00  1.00      1S   
ATOM   1362 N    ALA   101      -7.016  31.937  35.429  1.00  1.00      1S   
ATOM   1363 HN   ALA   101      -6.399  32.292  36.130  1.00  0.00      1S   
ATOM   1364 CA   ALA   101      -8.113  32.809  35.087  1.00  1.00      1S   
ATOM   1365 HA   ALA   101      -9.026  32.244  35.210  1.00  0.00      1S   
ATOM   1366 CB   ALA   101      -8.165  34.040  36.007  1.00  1.00      1S   
ATOM   1367 HB1  ALA   101      -7.232  34.636  35.924  1.00  0.00      1S   
ATOM   1368 HB2  ALA   101      -8.276  33.716  37.064  1.00  0.00      1S   
ATOM   1369 HB3  ALA   101      -9.031  34.689  35.754  1.00  0.00      1S   
ATOM   1370 C    ALA   101      -8.041  33.267  33.650  1.00  1.00      1S   
ATOM   1371 O    ALA   101      -9.075  33.389  33.001  1.00  1.00      1S   
ATOM   1372 N    ASP   102      -6.816  33.478  33.102  1.00  1.00      1S   
ATOM   1373 HN   ASP   102      -5.993  33.414  33.662  1.00  0.00      1S   
ATOM   1374 CA   ASP   102      -6.589  33.761  31.695  1.00  1.00      1S   
ATOM   1375 HA   ASP   102      -7.158  34.631  31.430  1.00  0.00      1S   
ATOM   1376 CB   ASP   102      -5.097  33.991  31.343  1.00  1.00      1S   
ATOM   1377 HB1  ASP   102      -4.947  33.999  30.243  1.00  0.00      1S   
ATOM   1378 HB2  ASP   102      -4.483  33.169  31.761  1.00  0.00      1S   
ATOM   1379 CG   ASP   102      -4.585  35.323  31.885  1.00  1.00      1S   
ATOM   1380 OD1  ASP   102      -5.385  36.289  31.987  1.00  1.00      1S   
ATOM   1381 OD2  ASP   102      -3.370  35.384  32.211  1.00  1.00      1S   
ATOM   1382 C    ASP   102      -7.085  32.641  30.821  1.00  1.00      1S   
ATOM   1383 O    ASP   102      -7.827  32.879  29.870  1.00  1.00      1S   
ATOM   1384 N    LEU   103      -6.698  31.390  31.148  1.00  1.00      1S   
ATOM   1385 HN   LEU   103      -6.118  31.231  31.945  1.00  0.00      1S   
ATOM   1386 CA   LEU   103      -7.017  30.215  30.373  1.00  1.00      1S   
ATOM   1387 HA   LEU   103      -6.715  30.399  29.353  1.00  0.00      1S   
ATOM   1388 CB   LEU   103      -6.290  28.969  30.922  1.00  1.00      1S   
ATOM   1389 HB1  LEU   103      -6.634  28.058  30.384  1.00  0.00      1S   
ATOM   1390 HB2  LEU   103      -6.549  28.843  31.997  1.00  0.00      1S   
ATOM   1391 CG   LEU   103      -4.753  29.037  30.793  1.00  1.00      1S   
ATOM   1392 HG   LEU   103      -4.402  29.993  31.241  1.00  0.00      1S   
ATOM   1393 CD1  LEU   103      -4.107  27.900  31.600  1.00  1.00      1S   
ATOM   1394 HD11 LEU   103      -4.421  26.912  31.205  1.00  0.00      1S   
ATOM   1395 HD12 LEU   103      -4.407  27.968  32.668  1.00  0.00      1S   
ATOM   1396 HD13 LEU   103      -3.002  27.971  31.546  1.00  0.00      1S   
ATOM   1397 CD2  LEU   103      -4.295  29.032  29.322  1.00  1.00      1S   
ATOM   1398 HD21 LEU   103      -4.606  29.968  28.812  1.00  0.00      1S   
ATOM   1399 HD22 LEU   103      -4.740  28.171  28.783  1.00  0.00      1S   
ATOM   1400 HD23 LEU   103      -3.191  28.956  29.259  1.00  0.00      1S   
ATOM   1401 C    LEU   103      -8.492  29.908  30.360  1.00  1.00      1S   
ATOM   1402 O    LEU   103      -9.034  29.526  29.329  1.00  1.00      1S   
ATOM   1403 N    ILE   104      -9.180  30.065  31.508  1.00  1.00      1S   
ATOM   1404 HN   ILE   104      -8.732  30.391  32.339  1.00  0.00      1S   
ATOM   1405 CA   ILE   104     -10.560  29.663  31.650  1.00  1.00      1S   
ATOM   1406 HA   ILE   104     -10.728  28.790  31.036  1.00  0.00      1S   
ATOM   1407 CB   ILE   104     -10.877  29.269  33.088  1.00  1.00      1S   
ATOM   1408 HB   ILE   104     -10.593  30.101  33.771  1.00  0.00      1S   
ATOM   1409 CG2  ILE   104     -12.385  28.975  33.268  1.00  1.00      1S   
ATOM   1410 HG21 ILE   104     -12.700  28.165  32.576  1.00  0.00      1S   
ATOM   1411 HG22 ILE   104     -13.004  29.874  33.073  1.00  0.00      1S   
ATOM   1412 HG23 ILE   104     -12.602  28.653  34.307  1.00  0.00      1S   
ATOM   1413 CG1  ILE   104     -10.026  28.027  33.446  1.00  1.00      1S   
ATOM   1414 HG11 ILE   104      -8.951  28.231  33.248  1.00  0.00      1S   
ATOM   1415 HG12 ILE   104     -10.330  27.182  32.790  1.00  0.00      1S   
ATOM   1416 CD   ILE   104     -10.156  27.599  34.904  1.00  1.00      1S   
ATOM   1417 HD1  ILE   104     -11.196  27.315  35.159  1.00  0.00      1S   
ATOM   1418 HD2  ILE   104      -9.851  28.425  35.580  1.00  0.00      1S   
ATOM   1419 HD3  ILE   104      -9.504  26.718  35.081  1.00  0.00      1S   
ATOM   1420 C    ILE   104     -11.485  30.743  31.149  1.00  1.00      1S   
ATOM   1421 O    ILE   104     -12.453  30.441  30.451  1.00  1.00      1S   
ATOM   1422 N    ASN   105     -11.232  32.025  31.499  1.00  1.00      1S   
ATOM   1423 HN   ASN   105     -10.404  32.288  31.992  1.00  0.00      1S   
ATOM   1424 CA   ASN   105     -12.240  33.046  31.339  1.00  1.00      1S   
ATOM   1425 HA   ASN   105     -13.043  32.652  30.734  1.00  0.00      1S   
ATOM   1426 CB   ASN   105     -12.812  33.459  32.723  1.00  1.00      1S   
ATOM   1427 HB1  ASN   105     -12.044  34.007  33.309  1.00  0.00      1S   
ATOM   1428 HB2  ASN   105     -13.076  32.538  33.287  1.00  0.00      1S   
ATOM   1429 CG   ASN   105     -14.077  34.327  32.618  1.00  1.00      1S   
ATOM   1430 OD1  ASN   105     -14.223  35.307  33.356  1.00  1.00      1S   
ATOM   1431 ND2  ASN   105     -15.002  33.954  31.687  1.00  1.00      1S   
ATOM   1432 HD21 ASN   105     -15.831  34.499  31.572  1.00  0.00      1S   
ATOM   1433 HD22 ASN   105     -14.836  33.154  31.111  1.00  0.00      1S   
ATOM   1434 C    ASN   105     -11.740  34.261  30.604  1.00  1.00      1S   
ATOM   1435 O    ASN   105     -12.402  34.715  29.673  1.00  1.00      1S   
ATOM   1436 N    ASN   106     -10.602  34.854  31.028  1.00  1.00      1S   
ATOM   1437 HN   ASN   106     -10.019  34.426  31.717  1.00  0.00      1S   
ATOM   1438 CA   ASN   106     -10.283  36.232  30.705  1.00  1.00      1S   
ATOM   1439 HA   ASN   106     -11.180  36.815  30.865  1.00  0.00      1S   
ATOM   1440 CB   ASN   106      -9.158  36.826  31.589  1.00  1.00      1S   
ATOM   1441 HB1  ASN   106      -8.927  37.865  31.270  1.00  0.00      1S   
ATOM   1442 HB2  ASN   106      -8.237  36.226  31.490  1.00  0.00      1S   
ATOM   1443 CG   ASN   106      -9.596  36.868  33.059  1.00  1.00      1S   
ATOM   1444 OD1  ASN   106     -10.792  36.883  33.380  1.00  1.00      1S   
ATOM   1445 ND2  ASN   106      -8.589  36.908  33.977  1.00  1.00      1S   
ATOM   1446 HD21 ASN   106      -8.813  36.965  34.950  1.00  0.00      1S   
ATOM   1447 HD22 ASN   106      -7.636  36.880  33.676  1.00  0.00      1S   
ATOM   1448 C    ASN   106      -9.908  36.419  29.260  1.00  1.00      1S   
ATOM   1449 O    ASN   106     -10.328  37.394  28.643  1.00  1.00      1S   
ATOM   1450 N    LEU   107      -9.135  35.483  28.666  1.00  1.00      1S   
ATOM   1451 HN   LEU   107      -8.798  34.684  29.160  1.00  0.00      1S   
ATOM   1452 CA   LEU   107      -8.720  35.603  27.286  1.00  1.00      1S   
ATOM   1453 HA   LEU   107      -8.408  36.622  27.126  1.00  0.00      1S   
ATOM   1454 CB   LEU   107      -7.534  34.683  26.947  1.00  1.00      1S   
ATOM   1455 HB1  LEU   107      -7.326  34.716  25.854  1.00  0.00      1S   
ATOM   1456 HB2  LEU   107      -7.790  33.634  27.213  1.00  0.00      1S   
ATOM   1457 CG   LEU   107      -6.240  35.090  27.687  1.00  1.00      1S   
ATOM   1458 HG   LEU   107      -6.427  35.009  28.783  1.00  0.00      1S   
ATOM   1459 CD1  LEU   107      -5.108  34.120  27.343  1.00  1.00      1S   
ATOM   1460 HD11 LEU   107      -4.902  34.130  26.252  1.00  0.00      1S   
ATOM   1461 HD12 LEU   107      -5.374  33.086  27.649  1.00  0.00      1S   
ATOM   1462 HD13 LEU   107      -4.183  34.423  27.879  1.00  0.00      1S   
ATOM   1463 CD2  LEU   107      -5.804  36.541  27.405  1.00  1.00      1S   
ATOM   1464 HD21 LEU   107      -6.512  37.265  27.858  1.00  0.00      1S   
ATOM   1465 HD22 LEU   107      -5.760  36.720  26.311  1.00  0.00      1S   
ATOM   1466 HD23 LEU   107      -4.798  36.733  27.837  1.00  0.00      1S   
ATOM   1467 C    LEU   107      -9.857  35.361  26.328  1.00  1.00      1S   
ATOM   1468 O    LEU   107      -9.917  35.982  25.270  1.00  1.00      1S   
ATOM   1469 N    GLY   108     -10.823  34.492  26.692  1.00  1.00      1S   
ATOM   1470 HN   GLY   108     -10.745  33.952  27.529  1.00  0.00      1S   
ATOM   1471 CA   GLY   108     -12.018  34.278  25.911  1.00  1.00      1S   
ATOM   1472 HA1  GLY   108     -12.536  33.437  26.346  1.00  0.00      1S   
ATOM   1473 HA2  GLY   108     -11.723  34.109  24.885  1.00  0.00      1S   
ATOM   1474 C    GLY   108     -12.934  35.471  25.957  1.00  1.00      1S   
ATOM   1475 O    GLY   108     -13.527  35.836  24.946  1.00  1.00      1S   
ATOM   1476 N    THR   109     -13.051  36.126  27.137  1.00  1.00      1S   
ATOM   1477 HN   THR   109     -12.553  35.803  27.939  1.00  0.00      1S   
ATOM   1478 CA   THR   109     -13.902  37.281  27.358  1.00  1.00      1S   
ATOM   1479 HA   THR   109     -14.897  37.013  27.031  1.00  0.00      1S   
ATOM   1480 CB   THR   109     -13.967  37.688  28.826  1.00  1.00      1S   
ATOM   1481 HB   THR   109     -12.940  37.788  29.243  1.00  0.00      1S   
ATOM   1482 OG1  THR   109     -14.648  36.684  29.570  1.00  1.00      1S   
ATOM   1483 HG1  THR   109     -13.983  36.032  29.812  1.00  0.00      1S   
ATOM   1484 CG2  THR   109     -14.713  39.028  29.018  1.00  1.00      1S   
ATOM   1485 HG21 THR   109     -15.691  39.010  28.492  1.00  0.00      1S   
ATOM   1486 HG22 THR   109     -14.111  39.875  28.626  1.00  0.00      1S   
ATOM   1487 HG23 THR   109     -14.893  39.218  30.097  1.00  0.00      1S   
ATOM   1488 C    THR   109     -13.459  38.456  26.522  1.00  1.00      1S   
ATOM   1489 O    THR   109     -14.277  39.088  25.853  1.00  1.00      1S   
ATOM   1490 N    ILE   110     -12.142  38.773  26.510  1.00  1.00      1S   
ATOM   1491 HN   ILE   110     -11.471  38.261  27.045  1.00  0.00      1S   
ATOM   1492 CA   ILE   110     -11.633  39.902  25.757  1.00  1.00      1S   
ATOM   1493 HA   ILE   110     -12.277  40.744  25.974  1.00  0.00      1S   
ATOM   1494 CB   ILE   110     -10.215  40.321  26.134  1.00  1.00      1S   
ATOM   1495 HB   ILE   110      -9.948  41.233  25.549  1.00  0.00      1S   
ATOM   1496 CG2  ILE   110     -10.205  40.719  27.626  1.00  1.00      1S   
ATOM   1497 HG21 ILE   110     -10.357  39.834  28.275  1.00  0.00      1S   
ATOM   1498 HG22 ILE   110     -11.010  41.454  27.837  1.00  0.00      1S   
ATOM   1499 HG23 ILE   110      -9.233  41.184  27.896  1.00  0.00      1S   
ATOM   1500 CG1  ILE   110      -9.168  39.233  25.804  1.00  1.00      1S   
ATOM   1501 HG11 ILE   110      -9.212  39.006  24.717  1.00  0.00      1S   
ATOM   1502 HG12 ILE   110      -9.428  38.305  26.352  1.00  0.00      1S   
ATOM   1503 CD   ILE   110      -7.729  39.627  26.138  1.00  1.00      1S   
ATOM   1504 HD1  ILE   110      -7.582  39.697  27.237  1.00  0.00      1S   
ATOM   1505 HD2  ILE   110      -7.479  40.607  25.678  1.00  0.00      1S   
ATOM   1506 HD3  ILE   110      -7.024  38.865  25.744  1.00  0.00      1S   
ATOM   1507 C    ILE   110     -11.712  39.655  24.267  1.00  1.00      1S   
ATOM   1508 O    ILE   110     -11.749  40.606  23.493  1.00  1.00      1S   
ATOM   1509 N    ALA   111     -11.771  38.371  23.837  1.00  1.00      1S   
ATOM   1510 HN   ALA   111     -11.764  37.614  24.486  1.00  0.00      1S   
ATOM   1511 CA   ALA   111     -11.799  37.986  22.449  1.00  1.00      1S   
ATOM   1512 HA   ALA   111     -11.161  38.657  21.891  1.00  0.00      1S   
ATOM   1513 CB   ALA   111     -11.284  36.546  22.262  1.00  1.00      1S   
ATOM   1514 HB1  ALA   111     -11.874  35.831  22.871  1.00  0.00      1S   
ATOM   1515 HB2  ALA   111     -10.223  36.485  22.583  1.00  0.00      1S   
ATOM   1516 HB3  ALA   111     -11.341  36.229  21.200  1.00  0.00      1S   
ATOM   1517 C    ALA   111     -13.176  38.058  21.845  1.00  1.00      1S   
ATOM   1518 O    ALA   111     -13.295  37.952  20.631  1.00  1.00      1S   
ATOM   1519 N    LYS   112     -14.249  38.246  22.648  1.00  1.00      1S   
ATOM   1520 HN   LYS   112     -14.133  38.376  23.631  1.00  0.00      1S   
ATOM   1521 CA   LYS   112     -15.624  38.161  22.189  1.00  1.00      1S   
ATOM   1522 HA   LYS   112     -15.769  37.167  21.789  1.00  0.00      1S   
ATOM   1523 CB   LYS   112     -16.632  38.383  23.333  1.00  1.00      1S   
ATOM   1524 HB1  LYS   112     -17.658  38.447  22.907  1.00  0.00      1S   
ATOM   1525 HB2  LYS   112     -16.405  39.347  23.841  1.00  0.00      1S   
ATOM   1526 CG   LYS   112     -16.624  37.262  24.378  1.00  1.00      1S   
ATOM   1527 HG1  LYS   112     -15.579  37.116  24.722  1.00  0.00      1S   
ATOM   1528 HG2  LYS   112     -16.960  36.309  23.913  1.00  0.00      1S   
ATOM   1529 CD   LYS   112     -17.483  37.564  25.618  1.00  1.00      1S   
ATOM   1530 HD1  LYS   112     -17.245  38.578  26.007  1.00  0.00      1S   
ATOM   1531 HD2  LYS   112     -17.187  36.833  26.404  1.00  0.00      1S   
ATOM   1532 CE   LYS   112     -18.993  37.400  25.389  1.00  1.00      1S   
ATOM   1533 HE1  LYS   112     -19.522  37.310  26.361  1.00  0.00      1S   
ATOM   1534 HE2  LYS   112     -19.184  36.488  24.785  1.00  0.00      1S   
ATOM   1535 NZ   LYS   112     -19.584  38.552  24.670  1.00  1.00      1S   
ATOM   1536 HZ1  LYS   112     -18.940  38.840  23.906  1.00  0.00      1S   
ATOM   1537 HZ2  LYS   112     -19.717  39.345  25.328  1.00  0.00      1S   
ATOM   1538 HZ3  LYS   112     -20.499  38.272  24.263  1.00  0.00      1S   
ATOM   1539 C    LYS   112     -15.980  39.148  21.103  1.00  1.00      1S   
ATOM   1540 O    LYS   112     -16.581  38.771  20.098  1.00  1.00      1S   
ATOM   1541 N    SER   113     -15.623  40.440  21.278  1.00  1.00      1S   
ATOM   1542 HN   SER   113     -15.132  40.736  22.096  1.00  0.00      1S   
ATOM   1543 CA   SER   113     -15.984  41.492  20.352  1.00  1.00      1S   
ATOM   1544 HA   SER   113     -17.041  41.388  20.148  1.00  0.00      1S   
ATOM   1545 CB   SER   113     -15.766  42.907  20.948  1.00  1.00      1S   
ATOM   1546 HB1  SER   113     -16.267  42.962  21.939  1.00  0.00      1S   
ATOM   1547 HB2  SER   113     -16.220  43.674  20.284  1.00  0.00      1S   
ATOM   1548 OG   SER   113     -14.390  43.208  21.138  1.00  1.00      1S   
ATOM   1549 HG1  SER   113     -14.341  44.149  21.344  1.00  0.00      1S   
ATOM   1550 C    SER   113     -15.245  41.343  19.040  1.00  1.00      1S   
ATOM   1551 O    SER   113     -15.827  41.497  17.970  1.00  1.00      1S   
ATOM   1552 N    GLY   114     -13.939  40.996  19.107  1.00  1.00      1S   
ATOM   1553 HN   GLY   114     -13.481  40.932  19.993  1.00  0.00      1S   
ATOM   1554 CA   GLY   114     -13.089  40.764  17.964  1.00  1.00      1S   
ATOM   1555 HA1  GLY   114     -12.095  40.586  18.344  1.00  0.00      1S   
ATOM   1556 HA2  GLY   114     -13.151  41.626  17.313  1.00  0.00      1S   
ATOM   1557 C    GLY   114     -13.514  39.550  17.198  1.00  1.00      1S   
ATOM   1558 O    GLY   114     -13.434  39.535  15.976  1.00  1.00      1S   
ATOM   1559 N    THR   115     -14.013  38.508  17.902  1.00  1.00      1S   
ATOM   1560 HN   THR   115     -14.043  38.544  18.899  1.00  0.00      1S   
ATOM   1561 CA   THR   115     -14.534  37.292  17.307  1.00  1.00      1S   
ATOM   1562 HA   THR   115     -13.783  36.915  16.626  1.00  0.00      1S   
ATOM   1563 CB   THR   115     -14.859  36.213  18.333  1.00  1.00      1S   
ATOM   1564 HB   THR   115     -15.560  36.597  19.107  1.00  0.00      1S   
ATOM   1565 OG1  THR   115     -13.677  35.777  18.987  1.00  1.00      1S   
ATOM   1566 HG1  THR   115     -13.431  36.487  19.590  1.00  0.00      1S   
ATOM   1567 CG2  THR   115     -15.478  34.987  17.650  1.00  1.00      1S   
ATOM   1568 HG21 THR   115     -14.883  34.711  16.756  1.00  0.00      1S   
ATOM   1569 HG22 THR   115     -16.520  35.193  17.334  1.00  0.00      1S   
ATOM   1570 HG23 THR   115     -15.498  34.125  18.348  1.00  0.00      1S   
ATOM   1571 C    THR   115     -15.768  37.610  16.501  1.00  1.00      1S   
ATOM   1572 O    THR   115     -15.863  37.221  15.341  1.00  1.00      1S   
ATOM   1573 N    LYS   116     -16.727  38.367  17.082  1.00  1.00      1S   
ATOM   1574 HN   LYS   116     -16.626  38.686  18.024  1.00  0.00      1S   
ATOM   1575 CA   LYS   116     -17.950  38.765  16.420  1.00  1.00      1S   
ATOM   1576 HA   LYS   116     -18.458  37.866  16.098  1.00  0.00      1S   
ATOM   1577 CB   LYS   116     -18.869  39.551  17.381  1.00  1.00      1S   
ATOM   1578 HB1  LYS   116     -18.305  40.406  17.813  1.00  0.00      1S   
ATOM   1579 HB2  LYS   116     -19.145  38.878  18.223  1.00  0.00      1S   
ATOM   1580 CG   LYS   116     -20.162  40.083  16.744  1.00  1.00      1S   
ATOM   1581 HG1  LYS   116     -20.750  39.228  16.343  1.00  0.00      1S   
ATOM   1582 HG2  LYS   116     -19.921  40.758  15.893  1.00  0.00      1S   
ATOM   1583 CD   LYS   116     -21.022  40.870  17.741  1.00  1.00      1S   
ATOM   1584 HD1  LYS   116     -20.415  41.705  18.156  1.00  0.00      1S   
ATOM   1585 HD2  LYS   116     -21.278  40.194  18.587  1.00  0.00      1S   
ATOM   1586 CE   LYS   116     -22.327  41.389  17.118  1.00  1.00      1S   
ATOM   1587 HE1  LYS   116     -23.194  41.120  17.756  1.00  0.00      1S   
ATOM   1588 HE2  LYS   116     -22.475  40.950  16.109  1.00  0.00      1S   
ATOM   1589 NZ   LYS   116     -22.316  42.864  16.974  1.00  1.00      1S   
ATOM   1590 HZ1  LYS   116     -21.503  43.149  16.387  1.00  0.00      1S   
ATOM   1591 HZ2  LYS   116     -22.238  43.302  17.914  1.00  0.00      1S   
ATOM   1592 HZ3  LYS   116     -23.197  43.174  16.517  1.00  0.00      1S   
ATOM   1593 C    LYS   116     -17.669  39.608  15.198  1.00  1.00      1S   
ATOM   1594 O    LYS   116     -18.205  39.344  14.125  1.00  1.00      1S   
ATOM   1595 N    ALA   117     -16.784  40.623  15.332  1.00  1.00      1S   
ATOM   1596 HN   ALA   117     -16.346  40.801  16.212  1.00  0.00      1S   
ATOM   1597 CA   ALA   117     -16.413  41.529  14.269  1.00  1.00      1S   
ATOM   1598 HA   ALA   117     -17.322  41.960  13.873  1.00  0.00      1S   
ATOM   1599 CB   ALA   117     -15.505  42.658  14.787  1.00  1.00      1S   
ATOM   1600 HB1  ALA   117     -14.578  42.242  15.236  1.00  0.00      1S   
ATOM   1601 HB2  ALA   117     -16.035  43.242  15.568  1.00  0.00      1S   
ATOM   1602 HB3  ALA   117     -15.225  43.353  13.966  1.00  0.00      1S   
ATOM   1603 C    ALA   117     -15.702  40.823  13.140  1.00  1.00      1S   
ATOM   1604 O    ALA   117     -15.940  41.128  11.976  1.00  1.00      1S   
ATOM   1605 N    PHE   118     -14.836  39.833  13.452  1.00  1.00      1S   
ATOM   1606 HN   PHE   118     -14.628  39.614  14.405  1.00  0.00      1S   
ATOM   1607 CA   PHE   118     -14.133  39.036  12.471  1.00  1.00      1S   
ATOM   1608 HA   PHE   118     -13.606  39.722  11.823  1.00  0.00      1S   
ATOM   1609 CB   PHE   118     -13.119  38.070  13.145  1.00  1.00      1S   
ATOM   1610 HB1  PHE   118     -13.654  37.410  13.862  1.00  0.00      1S   
ATOM   1611 HB2  PHE   118     -12.377  38.659  13.718  1.00  0.00      1S   
ATOM   1612 CG   PHE   118     -12.345  37.214  12.170  1.00  1.00      1S   
ATOM   1613 CD1  PHE   118     -11.784  37.735  10.988  1.00  1.00      1S   
ATOM   1614 HD1  PHE   118     -11.894  38.778  10.744  1.00  0.00      1S   
ATOM   1615 CE1  PHE   118     -11.091  36.904  10.100  1.00  1.00      1S   
ATOM   1616 HE1  PHE   118     -10.662  37.314   9.197  1.00  0.00      1S   
ATOM   1617 CZ   PHE   118     -10.960  35.541  10.386  1.00  1.00      1S   
ATOM   1618 HZ   PHE   118     -10.424  34.888   9.720  1.00  0.00      1S   
ATOM   1619 CD2  PHE   118     -12.204  35.845  12.437  1.00  1.00      1S   
ATOM   1620 HD2  PHE   118     -12.636  35.441  13.339  1.00  0.00      1S   
ATOM   1621 CE2  PHE   118     -11.522  35.009  11.549  1.00  1.00      1S   
ATOM   1622 HE2  PHE   118     -11.423  33.954  11.754  1.00  0.00      1S   
ATOM   1623 C    PHE   118     -15.103  38.242  11.631  1.00  1.00      1S   
ATOM   1624 O    PHE   118     -15.012  38.261  10.408  1.00  1.00      1S   
ATOM   1625 N    MET   119     -16.067  37.542  12.268  1.00  1.00      1S   
ATOM   1626 HN   MET   119     -16.135  37.548  13.265  1.00  0.00      1S   
ATOM   1627 CA   MET   119     -17.027  36.710  11.577  1.00  1.00      1S   
ATOM   1628 HA   MET   119     -16.472  36.068  10.907  1.00  0.00      1S   
ATOM   1629 CB   MET   119     -17.813  35.805  12.550  1.00  1.00      1S   
ATOM   1630 HB1  MET   119     -18.571  35.225  11.976  1.00  0.00      1S   
ATOM   1631 HB2  MET   119     -18.346  36.429  13.300  1.00  0.00      1S   
ATOM   1632 CG   MET   119     -16.884  34.805  13.266  1.00  1.00      1S   
ATOM   1633 HG1  MET   119     -16.256  35.348  13.999  1.00  0.00      1S   
ATOM   1634 HG2  MET   119     -16.187  34.391  12.505  1.00  0.00      1S   
ATOM   1635 SD   MET   119     -17.715  33.421  14.099  1.00  1.00      1S   
ATOM   1636 CE   MET   119     -18.539  34.354  15.420  1.00  1.00      1S   
ATOM   1637 HE1  MET   119     -19.506  34.775  15.072  1.00  0.00      1S   
ATOM   1638 HE2  MET   119     -17.908  35.196  15.771  1.00  0.00      1S   
ATOM   1639 HE3  MET   119     -18.749  33.695  16.290  1.00  0.00      1S   
ATOM   1640 C    MET   119     -17.980  37.524  10.729  1.00  1.00      1S   
ATOM   1641 O    MET   119     -18.392  37.085   9.657  1.00  1.00      1S   
ATOM   1642 N    GLU   120     -18.306  38.763  11.161  1.00  1.00      1S   
ATOM   1643 HN   GLU   120     -17.999  39.094  12.052  1.00  0.00      1S   
ATOM   1644 CA   GLU   120     -19.071  39.707  10.374  1.00  1.00      1S   
ATOM   1645 HA   GLU   120     -19.976  39.218  10.040  1.00  0.00      1S   
ATOM   1646 CB   GLU   120     -19.443  40.965  11.183  1.00  1.00      1S   
ATOM   1647 HB1  GLU   120     -19.781  41.774  10.495  1.00  0.00      1S   
ATOM   1648 HB2  GLU   120     -18.543  41.329  11.725  1.00  0.00      1S   
ATOM   1649 CG   GLU   120     -20.582  40.698  12.183  1.00  1.00      1S   
ATOM   1650 HG1  GLU   120     -20.296  39.887  12.884  1.00  0.00      1S   
ATOM   1651 HG2  GLU   120     -21.490  40.377  11.629  1.00  0.00      1S   
ATOM   1652 CD   GLU   120     -20.913  41.953  12.985  1.00  1.00      1S   
ATOM   1653 OE1  GLU   120     -20.275  43.014  12.748  1.00  1.00      1S   
ATOM   1654 OE2  GLU   120     -21.811  41.865  13.862  1.00  1.00      1S   
ATOM   1655 C    GLU   120     -18.306  40.154   9.153  1.00  1.00      1S   
ATOM   1656 O    GLU   120     -18.864  40.218   8.060  1.00  1.00      1S   
ATOM   1657 N    ALA   121     -16.997  40.453   9.310  1.00  1.00      1S   
ATOM   1658 HN   ALA   121     -16.563  40.404  10.209  1.00  0.00      1S   
ATOM   1659 CA   ALA   121     -16.134  40.879   8.234  1.00  1.00      1S   
ATOM   1660 HA   ALA   121     -16.610  41.717   7.746  1.00  0.00      1S   
ATOM   1661 CB   ALA   121     -14.755  41.334   8.742  1.00  1.00      1S   
ATOM   1662 HB1  ALA   121     -14.224  40.508   9.260  1.00  0.00      1S   
ATOM   1663 HB2  ALA   121     -14.879  42.173   9.460  1.00  0.00      1S   
ATOM   1664 HB3  ALA   121     -14.124  41.696   7.904  1.00  0.00      1S   
ATOM   1665 C    ALA   121     -15.955  39.795   7.203  1.00  1.00      1S   
ATOM   1666 O    ALA   121     -15.939  40.092   6.014  1.00  1.00      1S   
ATOM   1667 N    LEU   122     -15.871  38.509   7.624  1.00  1.00      1S   
ATOM   1668 HN   LEU   122     -15.862  38.298   8.601  1.00  0.00      1S   
ATOM   1669 CA   LEU   122     -15.788  37.359   6.743  1.00  1.00      1S   
ATOM   1670 HA   LEU   122     -14.931  37.499   6.101  1.00  0.00      1S   
ATOM   1671 CB   LEU   122     -15.656  36.030   7.526  1.00  1.00      1S   
ATOM   1672 HB1  LEU   122     -15.845  35.167   6.847  1.00  0.00      1S   
ATOM   1673 HB2  LEU   122     -16.434  36.004   8.320  1.00  0.00      1S   
ATOM   1674 CG   LEU   122     -14.276  35.795   8.178  1.00  1.00      1S   
ATOM   1675 HG   LEU   122     -14.048  36.653   8.849  1.00  0.00      1S   
ATOM   1676 CD1  LEU   122     -14.314  34.525   9.043  1.00  1.00      1S   
ATOM   1677 HD11 LEU   122     -14.583  33.657   8.407  1.00  0.00      1S   
ATOM   1678 HD12 LEU   122     -15.070  34.622   9.850  1.00  0.00      1S   
ATOM   1679 HD13 LEU   122     -13.324  34.331   9.503  1.00  0.00      1S   
ATOM   1680 CD2  LEU   122     -13.142  35.705   7.140  1.00  1.00      1S   
ATOM   1681 HD21 LEU   122     -13.033  36.661   6.589  1.00  0.00      1S   
ATOM   1682 HD22 LEU   122     -13.349  34.894   6.411  1.00  0.00      1S   
ATOM   1683 HD23 LEU   122     -12.177  35.490   7.643  1.00  0.00      1S   
ATOM   1684 C    LEU   122     -16.996  37.240   5.843  1.00  1.00      1S   
ATOM   1685 O    LEU   122     -16.874  36.830   4.690  1.00  1.00      1S   
ATOM   1686 N    GLN   123     -18.189  37.634   6.345  1.00  1.00      1S   
ATOM   1687 HN   GLN   123     -18.264  37.970   7.282  1.00  0.00      1S   
ATOM   1688 CA   GLN   123     -19.416  37.639   5.581  1.00  1.00      1S   
ATOM   1689 HA   GLN   123     -19.435  36.740   4.982  1.00  0.00      1S   
ATOM   1690 CB   GLN   123     -20.662  37.682   6.504  1.00  1.00      1S   
ATOM   1691 HB1  GLN   123     -21.464  38.321   6.073  1.00  0.00      1S   
ATOM   1692 HB2  GLN   123     -20.372  38.142   7.474  1.00  0.00      1S   
ATOM   1693 CG   GLN   123     -21.265  36.291   6.778  1.00  1.00      1S   
ATOM   1694 HG1  GLN   123     -22.133  36.383   7.464  1.00  0.00      1S   
ATOM   1695 HG2  GLN   123     -20.505  35.638   7.256  1.00  0.00      1S   
ATOM   1696 CD   GLN   123     -21.722  35.640   5.466  1.00  1.00      1S   
ATOM   1697 OE1  GLN   123     -21.143  34.639   5.027  1.00  1.00      1S   
ATOM   1698 NE2  GLN   123     -22.772  36.234   4.827  1.00  1.00      1S   
ATOM   1699 HE21 GLN   123     -23.092  35.862   3.957  1.00  0.00      1S   
ATOM   1700 HE22 GLN   123     -23.198  37.049   5.217  1.00  0.00      1S   
ATOM   1701 C    GLN   123     -19.477  38.801   4.616  1.00  1.00      1S   
ATOM   1702 O    GLN   123     -20.187  38.735   3.615  1.00  1.00      1S   
ATOM   1703 N    ALA   124     -18.723  39.889   4.889  1.00  1.00      1S   
ATOM   1704 HN   ALA   124     -18.147  39.922   5.703  1.00  0.00      1S   
ATOM   1705 CA   ALA   124     -18.686  41.067   4.055  1.00  1.00      1S   
ATOM   1706 HA   ALA   124     -19.643  41.179   3.564  1.00  0.00      1S   
ATOM   1707 CB   ALA   124     -18.421  42.331   4.893  1.00  1.00      1S   
ATOM   1708 HB1  ALA   124     -17.444  42.264   5.415  1.00  0.00      1S   
ATOM   1709 HB2  ALA   124     -19.218  42.445   5.659  1.00  0.00      1S   
ATOM   1710 HB3  ALA   124     -18.425  43.239   4.253  1.00  0.00      1S   
ATOM   1711 C    ALA   124     -17.622  40.957   2.986  1.00  1.00      1S   
ATOM   1712 O    ALA   124     -17.584  41.784   2.075  1.00  1.00      1S   
ATOM   1713 N    GLY   125     -16.746  39.925   3.056  1.00  1.00      1S   
ATOM   1714 HN   GLY   125     -16.796  39.263   3.801  1.00  0.00      1S   
ATOM   1715 CA   GLY   125     -15.775  39.643   2.020  1.00  1.00      1S   
ATOM   1716 HA1  GLY   125     -15.861  40.365   1.220  1.00  0.00      1S   
ATOM   1717 HA2  GLY   125     -15.965  38.634   1.687  1.00  0.00      1S   
ATOM   1718 C    GLY   125     -14.360  39.699   2.512  1.00  1.00      1S   
ATOM   1719 O    GLY   125     -13.435  39.713   1.701  1.00  1.00      1S   
ATOM   1720 N    ALA   126     -14.130  39.713   3.846  1.00  1.00      1S   
ATOM   1721 HN   ALA   126     -14.877  39.730   4.510  1.00  0.00      1S   
ATOM   1722 CA   ALA   126     -12.795  39.704   4.403  1.00  1.00      1S   
ATOM   1723 HA   ALA   126     -12.179  40.378   3.823  1.00  0.00      1S   
ATOM   1724 CB   ALA   126     -12.737  40.146   5.877  1.00  1.00      1S   
ATOM   1725 HB1  ALA   126     -13.321  39.455   6.520  1.00  0.00      1S   
ATOM   1726 HB2  ALA   126     -13.159  41.167   5.978  1.00  0.00      1S   
ATOM   1727 HB3  ALA   126     -11.694  40.165   6.257  1.00  0.00      1S   
ATOM   1728 C    ALA   126     -12.214  38.321   4.306  1.00  1.00      1S   
ATOM   1729 O    ALA   126     -12.915  37.344   4.043  1.00  1.00      1S   
ATOM   1730 N    ASP   127     -10.886  38.230   4.497  1.00  1.00      1S   
ATOM   1731 HN   ASP   127     -10.341  39.028   4.740  1.00  0.00      1S   
ATOM   1732 CA   ASP   127     -10.149  37.015   4.307  1.00  1.00      1S   
ATOM   1733 HA   ASP   127     -10.774  36.275   3.825  1.00  0.00      1S   
ATOM   1734 CB   ASP   127      -8.913  37.304   3.423  1.00  1.00      1S   
ATOM   1735 HB1  ASP   127      -8.191  37.949   3.967  1.00  0.00      1S   
ATOM   1736 HB2  ASP   127      -9.243  37.854   2.513  1.00  0.00      1S   
ATOM   1737 CG   ASP   127      -8.240  36.019   2.970  1.00  1.00      1S   
ATOM   1738 OD1  ASP   127      -8.857  35.259   2.180  1.00  1.00      1S   
ATOM   1739 OD2  ASP   127      -7.091  35.784   3.419  1.00  1.00      1S   
ATOM   1740 C    ASP   127      -9.756  36.508   5.673  1.00  1.00      1S   
ATOM   1741 O    ASP   127      -9.613  37.287   6.615  1.00  1.00      1S   
ATOM   1742 N    ILE   128      -9.564  35.170   5.805  1.00  1.00      1S   
ATOM   1743 HN   ILE   128      -9.738  34.563   5.031  1.00  0.00      1S   
ATOM   1744 CA   ILE   128      -9.169  34.502   7.032  1.00  1.00      1S   
ATOM   1745 HA   ILE   128      -9.878  34.814   7.780  1.00  0.00      1S   
ATOM   1746 CB   ILE   128      -9.253  32.971   6.929  1.00  1.00      1S   
ATOM   1747 HB   ILE   128      -8.867  32.670   5.931  1.00  0.00      1S   
ATOM   1748 CG2  ILE   128      -8.395  32.242   7.996  1.00  1.00      1S   
ATOM   1749 HG21 ILE   128      -8.731  32.520   9.018  1.00  0.00      1S   
ATOM   1750 HG22 ILE   128      -7.319  32.490   7.888  1.00  0.00      1S   
ATOM   1751 HG23 ILE   128      -8.477  31.142   7.884  1.00  0.00      1S   
ATOM   1752 CG1  ILE   128     -10.738  32.530   7.026  1.00  1.00      1S   
ATOM   1753 HG11 ILE   128     -11.324  33.055   6.243  1.00  0.00      1S   
ATOM   1754 HG12 ILE   128     -11.146  32.845   8.011  1.00  0.00      1S   
ATOM   1755 CD   ILE   128     -10.953  31.021   6.864  1.00  1.00      1S   
ATOM   1756 HD1  ILE   128     -10.541  30.464   7.732  1.00  0.00      1S   
ATOM   1757 HD2  ILE   128     -10.451  30.662   5.943  1.00  0.00      1S   
ATOM   1758 HD3  ILE   128     -12.036  30.787   6.788  1.00  0.00      1S   
ATOM   1759 C    ILE   128      -7.810  34.981   7.500  1.00  1.00      1S   
ATOM   1760 O    ILE   128      -7.547  35.008   8.700  1.00  1.00      1S   
ATOM   1761 N    SER   129      -6.926  35.438   6.576  1.00  1.00      1S   
ATOM   1762 HN   SER   129      -7.151  35.428   5.603  1.00  0.00      1S   
ATOM   1763 CA   SER   129      -5.617  35.964   6.921  1.00  1.00      1S   
ATOM   1764 HA   SER   129      -5.141  35.214   7.528  1.00  0.00      1S   
ATOM   1765 CB   SER   129      -4.681  36.231   5.713  1.00  1.00      1S   
ATOM   1766 HB1  SER   129      -4.496  35.292   5.162  1.00  0.00      1S   
ATOM   1767 HB2  SER   129      -3.690  36.585   6.070  1.00  0.00      1S   
ATOM   1768 OG   SER   129      -5.211  37.201   4.815  1.00  1.00      1S   
ATOM   1769 HG1  SER   129      -5.924  36.764   4.332  1.00  0.00      1S   
ATOM   1770 C    SER   129      -5.661  37.237   7.734  1.00  1.00      1S   
ATOM   1771 O    SER   129      -4.651  37.627   8.308  1.00  1.00      1S   
ATOM   1772 N    MET   130      -6.830  37.910   7.813  1.00  1.00      1S   
ATOM   1773 HN   MET   130      -7.650  37.583   7.346  1.00  0.00      1S   
ATOM   1774 CA   MET   130      -6.982  39.130   8.563  1.00  1.00      1S   
ATOM   1775 HA   MET   130      -6.056  39.688   8.527  1.00  0.00      1S   
ATOM   1776 CB   MET   130      -8.114  40.009   7.997  1.00  1.00      1S   
ATOM   1777 HB1  MET   130      -8.194  40.925   8.623  1.00  0.00      1S   
ATOM   1778 HB2  MET   130      -9.082  39.463   8.060  1.00  0.00      1S   
ATOM   1779 CG   MET   130      -7.876  40.431   6.538  1.00  1.00      1S   
ATOM   1780 HG1  MET   130      -7.788  39.516   5.912  1.00  0.00      1S   
ATOM   1781 HG2  MET   130      -6.899  40.959   6.484  1.00  0.00      1S   
ATOM   1782 SD   MET   130      -9.185  41.493   5.851  1.00  1.00      1S   
ATOM   1783 CE   MET   130      -9.104  42.829   7.083  1.00  1.00      1S   
ATOM   1784 HE1  MET   130      -8.053  43.118   7.287  1.00  0.00      1S   
ATOM   1785 HE2  MET   130      -9.569  42.521   8.044  1.00  0.00      1S   
ATOM   1786 HE3  MET   130      -9.641  43.733   6.726  1.00  0.00      1S   
ATOM   1787 C    MET   130      -7.320  38.862  10.007  1.00  1.00      1S   
ATOM   1788 O    MET   130      -7.585  39.804  10.748  1.00  1.00      1S   
ATOM   1789 N    ILE   131      -7.303  37.582  10.452  1.00  1.00      1S   
ATOM   1790 HN   ILE   131      -7.056  36.841   9.829  1.00  0.00      1S   
ATOM   1791 CA   ILE   131      -7.708  37.143  11.774  1.00  1.00      1S   
ATOM   1792 HA   ILE   131      -8.748  37.421  11.872  1.00  0.00      1S   
ATOM   1793 CB   ILE   131      -7.626  35.621  11.911  1.00  1.00      1S   
ATOM   1794 HB   ILE   131      -8.254  35.188  11.097  1.00  0.00      1S   
ATOM   1795 CG2  ILE   131      -6.187  35.100  11.698  1.00  1.00      1S   
ATOM   1796 HG21 ILE   131      -5.527  35.400  12.538  1.00  0.00      1S   
ATOM   1797 HG22 ILE   131      -5.757  35.484  10.750  1.00  0.00      1S   
ATOM   1798 HG23 ILE   131      -6.192  33.992  11.638  1.00  0.00      1S   
ATOM   1799 CG1  ILE   131      -8.254  35.159  13.241  1.00  1.00      1S   
ATOM   1800 HG11 ILE   131      -9.272  35.603  13.302  1.00  0.00      1S   
ATOM   1801 HG12 ILE   131      -7.658  35.560  14.088  1.00  0.00      1S   
ATOM   1802 CD   ILE   131      -8.378  33.646  13.417  1.00  1.00      1S   
ATOM   1803 HD1  ILE   131      -7.376  33.181  13.513  1.00  0.00      1S   
ATOM   1804 HD2  ILE   131      -8.910  33.192  12.554  1.00  0.00      1S   
ATOM   1805 HD3  ILE   131      -8.949  33.420  14.344  1.00  0.00      1S   
ATOM   1806 C    ILE   131      -6.964  37.842  12.897  1.00  1.00      1S   
ATOM   1807 O    ILE   131      -7.546  38.166  13.933  1.00  1.00      1S   
ATOM   1808 N    GLY   132      -5.660  38.139  12.693  1.00  1.00      1S   
ATOM   1809 HN   GLY   132      -5.210  37.894  11.836  1.00  0.00      1S   
ATOM   1810 CA   GLY   132      -4.825  38.794  13.672  1.00  1.00      1S   
ATOM   1811 HA1  GLY   132      -3.821  38.778  13.281  1.00  0.00      1S   
ATOM   1812 HA2  GLY   132      -4.921  38.260  14.607  1.00  0.00      1S   
ATOM   1813 C    GLY   132      -5.188  40.230  13.900  1.00  1.00      1S   
ATOM   1814 O    GLY   132      -4.973  40.750  14.992  1.00  1.00      1S   
ATOM   1815 N    GLN   133      -5.780  40.907  12.883  1.00  1.00      1S   
ATOM   1816 HN   GLN   133      -5.960  40.468  12.004  1.00  0.00      1S   
ATOM   1817 CA   GLN   133      -6.207  42.287  12.990  1.00  1.00      1S   
ATOM   1818 HA   GLN   133      -5.396  42.843  13.442  1.00  0.00      1S   
ATOM   1819 CB   GLN   133      -6.553  42.943  11.631  1.00  1.00      1S   
ATOM   1820 HB1  GLN   133      -6.608  44.043  11.801  1.00  0.00      1S   
ATOM   1821 HB2  GLN   133      -7.554  42.600  11.283  1.00  0.00      1S   
ATOM   1822 CG   GLN   133      -5.543  42.650  10.508  1.00  1.00      1S   
ATOM   1823 HG1  GLN   133      -5.599  41.576  10.228  1.00  0.00      1S   
ATOM   1824 HG2  GLN   133      -4.511  42.879  10.847  1.00  0.00      1S   
ATOM   1825 CD   GLN   133      -5.872  43.517   9.288  1.00  1.00      1S   
ATOM   1826 OE1  GLN   133      -6.471  44.595   9.409  1.00  1.00      1S   
ATOM   1827 NE2  GLN   133      -5.464  43.037   8.080  1.00  1.00      1S   
ATOM   1828 HE21 GLN   133      -5.645  43.572   7.255  1.00  0.00      1S   
ATOM   1829 HE22 GLN   133      -4.994  42.156   8.022  1.00  0.00      1S   
ATOM   1830 C    GLN   133      -7.435  42.436  13.862  1.00  1.00      1S   
ATOM   1831 O    GLN   133      -7.791  43.549  14.244  1.00  1.00      1S   
ATOM   1832 N    PHE   134      -8.107  41.310  14.195  1.00  1.00      1S   
ATOM   1833 HN   PHE   134      -7.809  40.419  13.857  1.00  0.00      1S   
ATOM   1834 CA   PHE   134      -9.266  41.293  15.056  1.00  1.00      1S   
ATOM   1835 HA   PHE   134      -9.634  42.299  15.203  1.00  0.00      1S   
ATOM   1836 CB   PHE   134     -10.398  40.421  14.474  1.00  1.00      1S   
ATOM   1837 HB1  PHE   134     -11.223  40.307  15.207  1.00  0.00      1S   
ATOM   1838 HB2  PHE   134     -10.022  39.412  14.201  1.00  0.00      1S   
ATOM   1839 CG   PHE   134     -10.971  41.079  13.248  1.00  1.00      1S   
ATOM   1840 CD1  PHE   134     -10.473  40.770  11.973  1.00  1.00      1S   
ATOM   1841 HD1  PHE   134      -9.685  40.041  11.884  1.00  0.00      1S   
ATOM   1842 CE1  PHE   134     -11.003  41.375  10.827  1.00  1.00      1S   
ATOM   1843 HE1  PHE   134     -10.610  41.124   9.853  1.00  0.00      1S   
ATOM   1844 CZ   PHE   134     -12.055  42.290  10.948  1.00  1.00      1S   
ATOM   1845 HZ   PHE   134     -12.472  42.753  10.066  1.00  0.00      1S   
ATOM   1846 CD2  PHE   134     -12.023  42.005  13.357  1.00  1.00      1S   
ATOM   1847 HD2  PHE   134     -12.420  42.248  14.331  1.00  0.00      1S   
ATOM   1848 CE2  PHE   134     -12.568  42.603  12.213  1.00  1.00      1S   
ATOM   1849 HE2  PHE   134     -13.385  43.303  12.305  1.00  0.00      1S   
ATOM   1850 C    PHE   134      -8.892  40.755  16.416  1.00  1.00      1S   
ATOM   1851 O    PHE   134      -9.741  40.667  17.302  1.00  1.00      1S   
ATOM   1852 N    GLY   135      -7.603  40.401  16.633  1.00  1.00      1S   
ATOM   1853 HN   GLY   135      -6.920  40.473  15.908  1.00  0.00      1S   
ATOM   1854 CA   GLY   135      -7.094  40.052  17.942  1.00  1.00      1S   
ATOM   1855 HA1  GLY   135      -7.533  40.721  18.669  1.00  0.00      1S   
ATOM   1856 HA2  GLY   135      -6.020  40.149  17.891  1.00  0.00      1S   
ATOM   1857 C    GLY   135      -7.413  38.642  18.354  1.00  1.00      1S   
ATOM   1858 O    GLY   135      -7.351  38.326  19.541  1.00  1.00      1S   
ATOM   1859 N    VAL   136      -7.767  37.758  17.391  1.00  1.00      1S   
ATOM   1860 HN   VAL   136      -7.806  38.028  16.431  1.00  0.00      1S   
ATOM   1861 CA   VAL   136      -8.174  36.399  17.686  1.00  1.00      1S   
ATOM   1862 HA   VAL   136      -7.969  36.181  18.717  1.00  0.00      1S   
ATOM   1863 CB   VAL   136      -9.665  36.156  17.474  1.00  1.00      1S   
ATOM   1864 HB   VAL   136      -9.901  35.079  17.634  1.00  0.00      1S   
ATOM   1865 CG1  VAL   136     -10.439  36.958  18.534  1.00  1.00      1S   
ATOM   1866 HG11 VAL   136     -10.258  38.047  18.424  1.00  0.00      1S   
ATOM   1867 HG12 VAL   136     -10.128  36.644  19.551  1.00  0.00      1S   
ATOM   1868 HG13 VAL   136     -11.525  36.780  18.416  1.00  0.00      1S   
ATOM   1869 CG2  VAL   136     -10.117  36.551  16.059  1.00  1.00      1S   
ATOM   1870 HG21 VAL   136      -9.580  35.939  15.316  1.00  0.00      1S   
ATOM   1871 HG22 VAL   136      -9.924  37.624  15.856  1.00  0.00      1S   
ATOM   1872 HG23 VAL   136     -11.204  36.359  15.938  1.00  0.00      1S   
ATOM   1873 C    VAL   136      -7.319  35.433  16.906  1.00  1.00      1S   
ATOM   1874 O    VAL   136      -7.748  34.335  16.556  1.00  1.00      1S   
ATOM   1875 N    GLY   137      -6.043  35.814  16.661  1.00  1.00      1S   
ATOM   1876 HN   GLY   137      -5.711  36.700  16.984  1.00  0.00      1S   
ATOM   1877 CA   GLY   137      -5.097  35.065  15.866  1.00  1.00      1S   
ATOM   1878 HA1  GLY   137      -4.225  35.690  15.753  1.00  0.00      1S   
ATOM   1879 HA2  GLY   137      -5.569  34.844  14.919  1.00  0.00      1S   
ATOM   1880 C    GLY   137      -4.652  33.763  16.473  1.00  1.00      1S   
ATOM   1881 O    GLY   137      -4.175  32.896  15.753  1.00  1.00      1S   
ATOM   1882 N    PHE   138      -4.810  33.554  17.802  1.00  1.00      1S   
ATOM   1883 HN   PHE   138      -5.141  34.287  18.394  1.00  0.00      1S   
ATOM   1884 CA   PHE   138      -4.526  32.298  18.477  1.00  1.00      1S   
ATOM   1885 HA   PHE   138      -3.469  32.097  18.362  1.00  0.00      1S   
ATOM   1886 CB   PHE   138      -4.868  32.397  19.997  1.00  1.00      1S   
ATOM   1887 HB1  PHE   138      -5.897  32.800  20.119  1.00  0.00      1S   
ATOM   1888 HB2  PHE   138      -4.164  33.102  20.487  1.00  0.00      1S   
ATOM   1889 CG   PHE   138      -4.785  31.072  20.727  1.00  1.00      1S   
ATOM   1890 CD1  PHE   138      -3.547  30.481  21.028  1.00  1.00      1S   
ATOM   1891 HD1  PHE   138      -2.634  30.991  20.764  1.00  0.00      1S   
ATOM   1892 CE1  PHE   138      -3.488  29.224  21.646  1.00  1.00      1S   
ATOM   1893 HE1  PHE   138      -2.531  28.779  21.876  1.00  0.00      1S   
ATOM   1894 CZ   PHE   138      -4.671  28.541  21.956  1.00  1.00      1S   
ATOM   1895 HZ   PHE   138      -4.628  27.570  22.426  1.00  0.00      1S   
ATOM   1896 CD2  PHE   138      -5.964  30.375  21.042  1.00  1.00      1S   
ATOM   1897 HD2  PHE   138      -6.920  30.807  20.789  1.00  0.00      1S   
ATOM   1898 CE2  PHE   138      -5.911  29.115  21.649  1.00  1.00      1S   
ATOM   1899 HE2  PHE   138      -6.825  28.586  21.876  1.00  0.00      1S   
ATOM   1900 C    PHE   138      -5.288  31.146  17.847  1.00  1.00      1S   
ATOM   1901 O    PHE   138      -4.733  30.068  17.641  1.00  1.00      1S   
ATOM   1902 N    TYR   139      -6.580  31.366  17.519  1.00  1.00      1S   
ATOM   1903 HN   TYR   139      -6.995  32.264  17.649  1.00  0.00      1S   
ATOM   1904 CA   TYR   139      -7.476  30.330  17.056  1.00  1.00      1S   
ATOM   1905 HA   TYR   139      -7.328  29.467  17.692  1.00  0.00      1S   
ATOM   1906 CB   TYR   139      -8.957  30.763  17.144  1.00  1.00      1S   
ATOM   1907 HB1  TYR   139      -9.631  29.957  16.780  1.00  0.00      1S   
ATOM   1908 HB2  TYR   139      -9.138  31.685  16.551  1.00  0.00      1S   
ATOM   1909 CG   TYR   139      -9.299  31.025  18.583  1.00  1.00      1S   
ATOM   1910 CD1  TYR   139      -9.555  29.951  19.452  1.00  1.00      1S   
ATOM   1911 HD1  TYR   139      -9.531  28.938  19.079  1.00  0.00      1S   
ATOM   1912 CE1  TYR   139      -9.820  30.180  20.806  1.00  1.00      1S   
ATOM   1913 HE1  TYR   139     -10.009  29.343  21.463  1.00  0.00      1S   
ATOM   1914 CZ   TYR   139      -9.830  31.489  21.299  1.00  1.00      1S   
ATOM   1915 OH   TYR   139     -10.057  31.696  22.667  1.00  1.00      1S   
ATOM   1916 HH   TYR   139     -10.008  30.835  23.089  1.00  0.00      1S   
ATOM   1917 CD2  TYR   139      -9.319  32.335  19.092  1.00  1.00      1S   
ATOM   1918 HD2  TYR   139      -9.107  33.166  18.439  1.00  0.00      1S   
ATOM   1919 CE2  TYR   139      -9.588  32.571  20.444  1.00  1.00      1S   
ATOM   1920 HE2  TYR   139      -9.590  33.583  20.821  1.00  0.00      1S   
ATOM   1921 C    TYR   139      -7.181  29.885  15.643  1.00  1.00      1S   
ATOM   1922 O    TYR   139      -7.696  28.856  15.209  1.00  1.00      1S   
ATOM   1923 N    SER   140      -6.290  30.602  14.907  1.00  1.00      1S   
ATOM   1924 HN   SER   140      -5.892  31.442  15.268  1.00  0.00      1S   
ATOM   1925 CA   SER   140      -5.806  30.182  13.603  1.00  1.00      1S   
ATOM   1926 HA   SER   140      -6.674  29.941  13.005  1.00  0.00      1S   
ATOM   1927 CB   SER   140      -5.013  31.280  12.847  1.00  1.00      1S   
ATOM   1928 HB1  SER   140      -5.618  32.206  12.788  1.00  0.00      1S   
ATOM   1929 HB2  SER   140      -4.798  30.942  11.811  1.00  0.00      1S   
ATOM   1930 OG   SER   140      -3.773  31.589  13.469  1.00  1.00      1S   
ATOM   1931 HG1  SER   140      -3.976  32.045  14.295  1.00  0.00      1S   
ATOM   1932 C    SER   140      -4.941  28.940  13.677  1.00  1.00      1S   
ATOM   1933 O    SER   140      -4.653  28.327  12.654  1.00  1.00      1S   
ATOM   1934 N    ALA   141      -4.536  28.518  14.900  1.00  1.00      1S   
ATOM   1935 HN   ALA   141      -4.739  29.063  15.713  1.00  0.00      1S   
ATOM   1936 CA   ALA   141      -3.845  27.278  15.168  1.00  1.00      1S   
ATOM   1937 HA   ALA   141      -2.887  27.316  14.668  1.00  0.00      1S   
ATOM   1938 CB   ALA   141      -3.630  27.091  16.681  1.00  1.00      1S   
ATOM   1939 HB1  ALA   141      -4.600  27.096  17.222  1.00  0.00      1S   
ATOM   1940 HB2  ALA   141      -3.004  27.917  17.083  1.00  0.00      1S   
ATOM   1941 HB3  ALA   141      -3.116  26.133  16.893  1.00  0.00      1S   
ATOM   1942 C    ALA   141      -4.605  26.072  14.657  1.00  1.00      1S   
ATOM   1943 O    ALA   141      -4.001  25.087  14.244  1.00  1.00      1S   
ATOM   1944 N    TYR   142      -5.958  26.149  14.640  1.00  1.00      1S   
ATOM   1945 HN   TYR   142      -6.420  26.979  14.947  1.00  0.00      1S   
ATOM   1946 CA   TYR   142      -6.836  25.076  14.227  1.00  1.00      1S   
ATOM   1947 HA   TYR   142      -6.388  24.142  14.540  1.00  0.00      1S   
ATOM   1948 CB   TYR   142      -8.235  25.205  14.873  1.00  1.00      1S   
ATOM   1949 HB1  TYR   142      -8.953  24.474  14.444  1.00  0.00      1S   
ATOM   1950 HB2  TYR   142      -8.640  26.231  14.744  1.00  0.00      1S   
ATOM   1951 CG   TYR   142      -8.098  24.901  16.338  1.00  1.00      1S   
ATOM   1952 CD1  TYR   142      -8.150  23.568  16.780  1.00  1.00      1S   
ATOM   1953 HD1  TYR   142      -8.319  22.773  16.069  1.00  0.00      1S   
ATOM   1954 CE1  TYR   142      -7.968  23.257  18.131  1.00  1.00      1S   
ATOM   1955 HE1  TYR   142      -8.010  22.228  18.456  1.00  0.00      1S   
ATOM   1956 CZ   TYR   142      -7.722  24.285  19.049  1.00  1.00      1S   
ATOM   1957 OH   TYR   142      -7.533  23.986  20.406  1.00  1.00      1S   
ATOM   1958 HH   TYR   142      -7.607  23.033  20.514  1.00  0.00      1S   
ATOM   1959 CD2  TYR   142      -7.852  25.922  17.272  1.00  1.00      1S   
ATOM   1960 HD2  TYR   142      -7.795  26.949  16.947  1.00  0.00      1S   
ATOM   1961 CE2  TYR   142      -7.652  25.616  18.622  1.00  1.00      1S   
ATOM   1962 HE2  TYR   142      -7.458  26.408  19.331  1.00  0.00      1S   
ATOM   1963 C    TYR   142      -6.993  24.989  12.727  1.00  1.00      1S   
ATOM   1964 O    TYR   142      -7.699  24.113  12.228  1.00  1.00      1S   
ATOM   1965 N    LEU   143      -6.283  25.848  11.956  1.00  1.00      1S   
ATOM   1966 HN   LEU   143      -5.767  26.601  12.361  1.00  0.00      1S   
ATOM   1967 CA   LEU   143      -6.114  25.675  10.530  1.00  1.00      1S   
ATOM   1968 HA   LEU   143      -7.085  25.512  10.086  1.00  0.00      1S   
ATOM   1969 CB   LEU   143      -5.413  26.884   9.855  1.00  1.00      1S   
ATOM   1970 HB1  LEU   143      -5.103  26.610   8.825  1.00  0.00      1S   
ATOM   1971 HB2  LEU   143      -4.488  27.124  10.424  1.00  0.00      1S   
ATOM   1972 CG   LEU   143      -6.275  28.165   9.746  1.00  1.00      1S   
ATOM   1973 HG   LEU   143      -6.681  28.393  10.758  1.00  0.00      1S   
ATOM   1974 CD1  LEU   143      -5.427  29.374   9.314  1.00  1.00      1S   
ATOM   1975 HD11 LEU   143      -5.003  29.205   8.304  1.00  0.00      1S   
ATOM   1976 HD12 LEU   143      -4.590  29.537  10.025  1.00  0.00      1S   
ATOM   1977 HD13 LEU   143      -6.051  30.292   9.280  1.00  0.00      1S   
ATOM   1978 CD2  LEU   143      -7.459  27.982   8.781  1.00  1.00      1S   
ATOM   1979 HD21 LEU   143      -8.126  27.163   9.120  1.00  0.00      1S   
ATOM   1980 HD22 LEU   143      -7.088  27.739   7.763  1.00  0.00      1S   
ATOM   1981 HD23 LEU   143      -8.059  28.914   8.722  1.00  0.00      1S   
ATOM   1982 C    LEU   143      -5.268  24.449  10.267  1.00  1.00      1S   
ATOM   1983 O    LEU   143      -5.529  23.710   9.321  1.00  1.00      1S   
ATOM   1984 N    VAL   144      -4.237  24.205  11.112  1.00  1.00      1S   
ATOM   1985 HN   VAL   144      -4.062  24.791  11.900  1.00  0.00      1S   
ATOM   1986 CA   VAL   144      -3.278  23.147  10.888  1.00  1.00      1S   
ATOM   1987 HA   VAL   144      -3.497  22.673   9.945  1.00  0.00      1S   
ATOM   1988 CB   VAL   144      -1.845  23.654  10.793  1.00  1.00      1S   
ATOM   1989 HB   VAL   144      -1.159  22.794  10.606  1.00  0.00      1S   
ATOM   1990 CG1  VAL   144      -1.744  24.590   9.572  1.00  1.00      1S   
ATOM   1991 HG11 VAL   144      -2.386  25.485   9.702  1.00  0.00      1S   
ATOM   1992 HG12 VAL   144      -2.054  24.056   8.648  1.00  0.00      1S   
ATOM   1993 HG13 VAL   144      -0.697  24.932   9.442  1.00  0.00      1S   
ATOM   1994 CG2  VAL   144      -1.402  24.352  12.096  1.00  1.00      1S   
ATOM   1995 HG21 VAL   144      -1.439  23.656  12.959  1.00  0.00      1S   
ATOM   1996 HG22 VAL   144      -2.044  25.230  12.316  1.00  0.00      1S   
ATOM   1997 HG23 VAL   144      -0.355  24.705  11.992  1.00  0.00      1S   
ATOM   1998 C    VAL   144      -3.347  22.059  11.930  1.00  1.00      1S   
ATOM   1999 O    VAL   144      -2.834  20.971  11.682  1.00  1.00      1S   
ATOM   2000 N    ALA   145      -3.943  22.310  13.120  1.00  1.00      1S   
ATOM   2001 HN   ALA   145      -4.397  23.179  13.306  1.00  0.00      1S   
ATOM   2002 CA   ALA   145      -3.820  21.418  14.253  1.00  1.00      1S   
ATOM   2003 HA   ALA   145      -3.161  20.599  14.014  1.00  0.00      1S   
ATOM   2004 CB   ALA   145      -3.278  22.147  15.494  1.00  1.00      1S   
ATOM   2005 HB1  ALA   145      -4.001  22.907  15.862  1.00  0.00      1S   
ATOM   2006 HB2  ALA   145      -2.336  22.672  15.237  1.00  0.00      1S   
ATOM   2007 HB3  ALA   145      -3.068  21.429  16.314  1.00  0.00      1S   
ATOM   2008 C    ALA   145      -5.150  20.858  14.646  1.00  1.00      1S   
ATOM   2009 O    ALA   145      -6.081  21.621  14.876  1.00  1.00      1S   
ATOM   2010 N    GLU   146      -5.246  19.512  14.790  1.00  1.00      1S   
ATOM   2011 HN   GLU   146      -4.453  18.928  14.621  1.00  0.00      1S   
ATOM   2012 CA   GLU   146      -6.423  18.803  15.249  1.00  1.00      1S   
ATOM   2013 HA   GLU   146      -7.278  19.211  14.738  1.00  0.00      1S   
ATOM   2014 CB   GLU   146      -6.368  17.289  14.915  1.00  1.00      1S   
ATOM   2015 HB1  GLU   146      -6.279  17.198  13.809  1.00  0.00      1S   
ATOM   2016 HB2  GLU   146      -7.328  16.811  15.213  1.00  0.00      1S   
ATOM   2017 CG   GLU   146      -5.203  16.522  15.575  1.00  1.00      1S   
ATOM   2018 HG1  GLU   146      -5.348  16.506  16.676  1.00  0.00      1S   
ATOM   2019 HG2  GLU   146      -4.242  17.026  15.354  1.00  0.00      1S   
ATOM   2020 CD   GLU   146      -5.091  15.081  15.076  1.00  1.00      1S   
ATOM   2021 OE1  GLU   146      -5.671  14.752  14.008  1.00  1.00      1S   
ATOM   2022 OE2  GLU   146      -4.393  14.289  15.765  1.00  1.00      1S   
ATOM   2023 C    GLU   146      -6.638  18.996  16.733  1.00  1.00      1S   
ATOM   2024 O    GLU   146      -7.771  18.948  17.207  1.00  1.00      1S   
ATOM   2025 N    LYS   147      -5.549  19.236  17.495  1.00  1.00      1S   
ATOM   2026 HN   LYS   147      -4.637  19.275  17.093  1.00  0.00      1S   
ATOM   2027 CA   LYS   147      -5.613  19.469  18.913  1.00  1.00      1S   
ATOM   2028 HA   LYS   147      -6.559  19.924  19.166  1.00  0.00      1S   
ATOM   2029 CB   LYS   147      -5.403  18.160  19.709  1.00  1.00      1S   
ATOM   2030 HB1  LYS   147      -4.452  17.687  19.387  1.00  0.00      1S   
ATOM   2031 HB2  LYS   147      -6.223  17.463  19.424  1.00  0.00      1S   
ATOM   2032 CG   LYS   147      -5.408  18.296  21.240  1.00  1.00      1S   
ATOM   2033 HG1  LYS   147      -6.307  18.877  21.542  1.00  0.00      1S   
ATOM   2034 HG2  LYS   147      -4.509  18.854  21.578  1.00  0.00      1S   
ATOM   2035 CD   LYS   147      -5.453  16.932  21.947  1.00  1.00      1S   
ATOM   2036 HD1  LYS   147      -6.331  16.365  21.566  1.00  0.00      1S   
ATOM   2037 HD2  LYS   147      -5.615  17.099  23.032  1.00  0.00      1S   
ATOM   2038 CE   LYS   147      -4.177  16.106  21.754  1.00  1.00      1S   
ATOM   2039 HE1  LYS   147      -3.303  16.626  22.197  1.00  0.00      1S   
ATOM   2040 HE2  LYS   147      -3.984  15.928  20.678  1.00  0.00      1S   
ATOM   2041 NZ   LYS   147      -4.301  14.785  22.408  1.00  1.00      1S   
ATOM   2042 HZ1  LYS   147      -5.135  14.290  22.019  1.00  0.00      1S   
ATOM   2043 HZ2  LYS   147      -4.420  14.910  23.433  1.00  0.00      1S   
ATOM   2044 HZ3  LYS   147      -3.450  14.219  22.215  1.00  0.00      1S   
ATOM   2045 C    LYS   147      -4.518  20.446  19.217  1.00  1.00      1S   
ATOM   2046 O    LYS   147      -3.470  20.420  18.578  1.00  1.00      1S   
ATOM   2047 N    VAL   148      -4.742  21.353  20.194  1.00  1.00      1S   
ATOM   2048 HN   VAL   148      -5.615  21.386  20.678  1.00  0.00      1S   
ATOM   2049 CA   VAL   148      -3.742  22.292  20.643  1.00  1.00      1S   
ATOM   2050 HA   VAL   148      -2.785  22.049  20.205  1.00  0.00      1S   
ATOM   2051 CB   VAL   148      -4.083  23.741  20.314  1.00  1.00      1S   
ATOM   2052 HB   VAL   148      -5.060  24.010  20.772  1.00  0.00      1S   
ATOM   2053 CG1  VAL   148      -3.010  24.700  20.869  1.00  1.00      1S   
ATOM   2054 HG11 VAL   148      -1.999  24.380  20.541  1.00  0.00      1S   
ATOM   2055 HG12 VAL   148      -3.034  24.723  21.978  1.00  0.00      1S   
ATOM   2056 HG13 VAL   148      -3.193  25.732  20.500  1.00  0.00      1S   
ATOM   2057 CG2  VAL   148      -4.214  23.887  18.783  1.00  1.00      1S   
ATOM   2058 HG21 VAL   148      -5.025  23.243  18.385  1.00  0.00      1S   
ATOM   2059 HG22 VAL   148      -3.263  23.605  18.287  1.00  0.00      1S   
ATOM   2060 HG23 VAL   148      -4.455  24.939  18.523  1.00  0.00      1S   
ATOM   2061 C    VAL   148      -3.643  22.106  22.132  1.00  1.00      1S   
ATOM   2062 O    VAL   148      -4.660  22.090  22.820  1.00  1.00      1S   
ATOM   2063 N    THR   149      -2.402  21.958  22.653  1.00  1.00      1S   
ATOM   2064 HN   THR   149      -1.602  21.938  22.054  1.00  0.00      1S   
ATOM   2065 CA   THR   149      -2.112  21.879  24.069  1.00  1.00      1S   
ATOM   2066 HA   THR   149      -3.032  21.906  24.635  1.00  0.00      1S   
ATOM   2067 CB   THR   149      -1.312  20.644  24.449  1.00  1.00      1S   
ATOM   2068 HB   THR   149      -0.335  20.642  23.925  1.00  0.00      1S   
ATOM   2069 OG1  THR   149      -1.983  19.472  24.021  1.00  1.00      1S   
ATOM   2070 HG1  THR   149      -2.623  19.239  24.704  1.00  0.00      1S   
ATOM   2071 CG2  THR   149      -1.053  20.563  25.966  1.00  1.00      1S   
ATOM   2072 HG21 THR   149      -2.000  20.678  26.534  1.00  0.00      1S   
ATOM   2073 HG22 THR   149      -0.352  21.365  26.278  1.00  0.00      1S   
ATOM   2074 HG23 THR   149      -0.594  19.587  26.231  1.00  0.00      1S   
ATOM   2075 C    THR   149      -1.294  23.098  24.393  1.00  1.00      1S   
ATOM   2076 O    THR   149      -0.329  23.395  23.701  1.00  1.00      1S   
ATOM   2077 N    VAL   150      -1.661  23.846  25.453  1.00  1.00      1S   
ATOM   2078 HN   VAL   150      -2.447  23.587  26.015  1.00  0.00      1S   
ATOM   2079 CA   VAL   150      -0.960  25.037  25.870  1.00  1.00      1S   
ATOM   2080 HA   VAL   150      -0.107  25.207  25.235  1.00  0.00      1S   
ATOM   2081 CB   VAL   150      -1.838  26.280  25.832  1.00  1.00      1S   
ATOM   2082 HB   VAL   150      -2.774  26.096  26.399  1.00  0.00      1S   
ATOM   2083 CG1  VAL   150      -1.115  27.489  26.460  1.00  1.00      1S   
ATOM   2084 HG11 VAL   150      -0.117  27.618  25.993  1.00  0.00      1S   
ATOM   2085 HG12 VAL   150      -0.989  27.362  27.555  1.00  0.00      1S   
ATOM   2086 HG13 VAL   150      -1.712  28.409  26.290  1.00  0.00      1S   
ATOM   2087 CG2  VAL   150      -2.221  26.567  24.366  1.00  1.00      1S   
ATOM   2088 HG21 VAL   150      -2.788  25.720  23.931  1.00  0.00      1S   
ATOM   2089 HG22 VAL   150      -1.309  26.734  23.757  1.00  0.00      1S   
ATOM   2090 HG23 VAL   150      -2.857  27.476  24.311  1.00  0.00      1S   
ATOM   2091 C    VAL   150      -0.471  24.790  27.271  1.00  1.00      1S   
ATOM   2092 O    VAL   150      -1.270  24.609  28.182  1.00  1.00      1S   
ATOM   2093 N    ILE   151       0.864  24.792  27.479  1.00  1.00      1S   
ATOM   2094 HN   ILE   151       1.496  24.948  26.721  1.00  0.00      1S   
ATOM   2095 CA   ILE   151       1.479  24.653  28.782  1.00  1.00      1S   
ATOM   2096 HA   ILE   151       0.744  24.333  29.503  1.00  0.00      1S   
ATOM   2097 CB   ILE   151       2.662  23.693  28.794  1.00  1.00      1S   
ATOM   2098 HB   ILE   151       3.515  24.145  28.238  1.00  0.00      1S   
ATOM   2099 CG2  ILE   151       3.115  23.451  30.250  1.00  1.00      1S   
ATOM   2100 HG21 ILE   151       2.292  23.010  30.849  1.00  0.00      1S   
ATOM   2101 HG22 ILE   151       3.415  24.394  30.745  1.00  0.00      1S   
ATOM   2102 HG23 ILE   151       3.981  22.755  30.269  1.00  0.00      1S   
ATOM   2103 CG1  ILE   151       2.322  22.361  28.078  1.00  1.00      1S   
ATOM   2104 HG11 ILE   151       3.230  21.719  28.086  1.00  0.00      1S   
ATOM   2105 HG12 ILE   151       2.077  22.564  27.012  1.00  0.00      1S   
ATOM   2106 CD   ILE   151       1.169  21.582  28.717  1.00  1.00      1S   
ATOM   2107 HD1  ILE   151       0.233  22.179  28.704  1.00  0.00      1S   
ATOM   2108 HD2  ILE   151       1.405  21.315  29.769  1.00  0.00      1S   
ATOM   2109 HD3  ILE   151       0.985  20.641  28.158  1.00  0.00      1S   
ATOM   2110 C    ILE   151       1.951  26.035  29.121  1.00  1.00      1S   
ATOM   2111 O    ILE   151       2.561  26.683  28.279  1.00  1.00      1S   
ATOM   2112 N    THR   152       1.661  26.558  30.331  1.00  1.00      1S   
ATOM   2113 HN   THR   152       1.177  26.048  31.042  1.00  0.00      1S   
ATOM   2114 CA   THR   152       1.943  27.950  30.586  1.00  1.00      1S   
ATOM   2115 HA   THR   152       2.884  28.193  30.112  1.00  0.00      1S   
ATOM   2116 CB   THR   152       0.853  28.850  30.018  1.00  1.00      1S   
ATOM   2117 HB   THR   152       0.707  28.595  28.943  1.00  0.00      1S   
ATOM   2118 OG1  THR   152       1.213  30.221  30.070  1.00  1.00      1S   
ATOM   2119 HG1  THR   152       1.771  30.388  29.300  1.00  0.00      1S   
ATOM   2120 CG2  THR   152      -0.485  28.627  30.747  1.00  1.00      1S   
ATOM   2121 HG21 THR   152      -0.438  28.999  31.792  1.00  0.00      1S   
ATOM   2122 HG22 THR   152      -0.755  27.551  30.766  1.00  0.00      1S   
ATOM   2123 HG23 THR   152      -1.295  29.172  30.222  1.00  0.00      1S   
ATOM   2124 C    THR   152       2.150  28.170  32.059  1.00  1.00      1S   
ATOM   2125 O    THR   152       1.598  27.456  32.893  1.00  1.00      1S   
ATOM   2126 N    LYS   153       2.986  29.178  32.391  1.00  1.00      1S   
ATOM   2127 HN   LYS   153       3.409  29.740  31.681  1.00  0.00      1S   
ATOM   2128 CA   LYS   153       3.366  29.497  33.738  1.00  1.00      1S   
ATOM   2129 HA   LYS   153       2.572  29.207  34.414  1.00  0.00      1S   
ATOM   2130 CB   LYS   153       4.691  28.801  34.127  1.00  1.00      1S   
ATOM   2131 HB1  LYS   153       5.462  29.044  33.362  1.00  0.00      1S   
ATOM   2132 HB2  LYS   153       4.531  27.701  34.092  1.00  0.00      1S   
ATOM   2133 CG   LYS   153       5.250  29.167  35.513  1.00  1.00      1S   
ATOM   2134 HG1  LYS   153       5.430  30.261  35.563  1.00  0.00      1S   
ATOM   2135 HG2  LYS   153       6.235  28.661  35.624  1.00  0.00      1S   
ATOM   2136 CD   LYS   153       4.356  28.737  36.683  1.00  1.00      1S   
ATOM   2137 HD1  LYS   153       4.147  27.653  36.563  1.00  0.00      1S   
ATOM   2138 HD2  LYS   153       3.381  29.271  36.644  1.00  0.00      1S   
ATOM   2139 CE   LYS   153       5.009  28.931  38.058  1.00  1.00      1S   
ATOM   2140 HE1  LYS   153       6.047  28.538  38.058  1.00  0.00      1S   
ATOM   2141 HE2  LYS   153       4.417  28.404  38.837  1.00  0.00      1S   
ATOM   2142 NZ   LYS   153       5.058  30.361  38.430  1.00  1.00      1S   
ATOM   2143 HZ1  LYS   153       4.082  30.729  38.466  1.00  0.00      1S   
ATOM   2144 HZ2  LYS   153       5.595  30.897  37.713  1.00  0.00      1S   
ATOM   2145 HZ3  LYS   153       5.508  30.478  39.359  1.00  0.00      1S   
ATOM   2146 C    LYS   153       3.541  30.991  33.817  1.00  1.00      1S   
ATOM   2147 O    LYS   153       4.407  31.570  33.165  1.00  1.00      1S   
ATOM   2148 N    HSE   154       2.705  31.641  34.650  1.00  1.00      1S   
ATOM   2149 HN   HSE   154       1.976  31.140  35.117  1.00  0.00      1S   
ATOM   2150 CA   HSE   154       2.765  33.036  34.997  1.00  1.00      1S   
ATOM   2151 HA   HSE   154       3.417  33.563  34.316  1.00  0.00      1S   
ATOM   2152 CB   HSE   154       1.344  33.660  35.001  1.00  1.00      1S   
ATOM   2153 HB1  HSE   154       0.713  33.167  35.773  1.00  0.00      1S   
ATOM   2154 HB2  HSE   154       0.880  33.446  34.016  1.00  0.00      1S   
ATOM   2155 ND1  HSE   154       1.362  35.711  36.446  1.00  1.00      1S   
ATOM   2156 CG   HSE   154       1.278  35.152  35.185  1.00  1.00      1S   
ATOM   2157 CE1  HSE   154       1.280  37.009  36.251  1.00  1.00      1S   
ATOM   2158 HE1  HSE   154       1.316  37.764  37.036  1.00  0.00      1S   
ATOM   2159 NE2  HSE   154       1.141  37.313  34.939  1.00  1.00      1S   
ATOM   2160 HE2  HSE   154       1.043  38.228  34.538  1.00  0.00      1S   
ATOM   2161 CD2  HSE   154       1.132  36.125  34.250  1.00  1.00      1S   
ATOM   2162 HD2  HSE   154       1.018  36.057  33.179  1.00  0.00      1S   
ATOM   2163 C    HSE   154       3.337  33.072  36.386  1.00  1.00      1S   
ATOM   2164 O    HSE   154       3.119  32.147  37.166  1.00  1.00      1S   
ATOM   2165 N    ASN   155       4.076  34.151  36.734  1.00  1.00      1S   
ATOM   2166 HN   ASN   155       4.241  34.877  36.066  1.00  0.00      1S   
ATOM   2167 CA   ASN   155       4.705  34.371  38.024  1.00  1.00      1S   
ATOM   2168 HA   ASN   155       5.446  33.602  38.165  1.00  0.00      1S   
ATOM   2169 CB   ASN   155       5.342  35.782  38.120  1.00  1.00      1S   
ATOM   2170 HB1  ASN   155       5.549  36.059  39.177  1.00  0.00      1S   
ATOM   2171 HB2  ASN   155       4.647  36.531  37.687  1.00  0.00      1S   
ATOM   2172 CG   ASN   155       6.684  35.800  37.386  1.00  1.00      1S   
ATOM   2173 OD1  ASN   155       7.361  34.776  37.297  1.00  1.00      1S   
ATOM   2174 ND2  ASN   155       7.085  37.000  36.882  1.00  1.00      1S   
ATOM   2175 HD21 ASN   155       8.002  37.086  36.485  1.00  0.00      1S   
ATOM   2176 HD22 ASN   155       6.462  37.780  36.892  1.00  0.00      1S   
ATOM   2177 C    ASN   155       3.780  34.245  39.201  1.00  1.00      1S   
ATOM   2178 O    ASN   155       4.195  33.776  40.257  1.00  1.00      1S   
ATOM   2179 N    ASP   156       2.512  34.663  39.053  1.00  1.00      1S   
ATOM   2180 HN   ASP   156       2.173  35.004  38.176  1.00  0.00      1S   
ATOM   2181 CA   ASP   156       1.593  34.741  40.159  1.00  1.00      1S   
ATOM   2182 HA   ASP   156       2.141  34.819  41.089  1.00  0.00      1S   
ATOM   2183 CB   ASP   156       0.662  35.967  40.012  1.00  1.00      1S   
ATOM   2184 HB1  ASP   156      -0.110  35.982  40.811  1.00  0.00      1S   
ATOM   2185 HB2  ASP   156       0.149  35.928  39.027  1.00  0.00      1S   
ATOM   2186 CG   ASP   156       1.450  37.272  40.108  1.00  1.00      1S   
ATOM   2187 OD1  ASP   156       2.596  37.269  40.629  1.00  1.00      1S   
ATOM   2188 OD2  ASP   156       0.895  38.308  39.661  1.00  1.00      1S   
ATOM   2189 C    ASP   156       0.728  33.512  40.253  1.00  1.00      1S   
ATOM   2190 O    ASP   156      -0.229  33.505  41.024  1.00  1.00      1S   
ATOM   2191 N    ASP   157       1.023  32.437  39.488  1.00  1.00      1S   
ATOM   2192 HN   ASP   157       1.811  32.407  38.875  1.00  0.00      1S   
ATOM   2193 CA   ASP   157       0.150  31.292  39.483  1.00  1.00      1S   
ATOM   2194 HA   ASP   157      -0.276  31.183  40.472  1.00  0.00      1S   
ATOM   2195 CB   ASP   157      -0.960  31.482  38.411  1.00  1.00      1S   
ATOM   2196 HB1  ASP   157      -0.639  31.087  37.434  1.00  0.00      1S   
ATOM   2197 HB2  ASP   157      -1.134  32.574  38.283  1.00  0.00      1S   
ATOM   2198 CG   ASP   157      -2.297  30.858  38.795  1.00  1.00      1S   
ATOM   2199 OD1  ASP   157      -2.328  29.993  39.706  1.00  1.00      1S   
ATOM   2200 OD2  ASP   157      -3.314  31.223  38.148  1.00  1.00      1S   
ATOM   2201 C    ASP   157       0.986  30.062  39.233  1.00  1.00      1S   
ATOM   2202 O    ASP   157       2.203  30.144  39.091  1.00  1.00      1S   
ATOM   2203 N    GLU   158       0.339  28.876  39.204  1.00  1.00      1S   
ATOM   2204 HN   GLU   158      -0.648  28.844  39.347  1.00  0.00      1S   
ATOM   2205 CA   GLU   158       0.981  27.596  39.018  1.00  1.00      1S   
ATOM   2206 HA   GLU   158       1.974  27.628  39.445  1.00  0.00      1S   
ATOM   2207 CB   GLU   158       0.170  26.457  39.679  1.00  1.00      1S   
ATOM   2208 HB1  GLU   158       0.677  25.480  39.520  1.00  0.00      1S   
ATOM   2209 HB2  GLU   158      -0.832  26.399  39.198  1.00  0.00      1S   
ATOM   2210 CG   GLU   158      -0.016  26.668  41.192  1.00  1.00      1S   
ATOM   2211 HG1  GLU   158      -0.473  27.662  41.387  1.00  0.00      1S   
ATOM   2212 HG2  GLU   158       0.967  26.626  41.707  1.00  0.00      1S   
ATOM   2213 CD   GLU   158      -0.929  25.588  41.763  1.00  1.00      1S   
ATOM   2214 OE1  GLU   158      -0.582  24.384  41.643  1.00  1.00      1S   
ATOM   2215 OE2  GLU   158      -1.990  25.959  42.331  1.00  1.00      1S   
ATOM   2216 C    GLU   158       1.092  27.307  37.544  1.00  1.00      1S   
ATOM   2217 O    GLU   158       0.586  28.048  36.709  1.00  1.00      1S   
ATOM   2218 N    GLN   159       1.778  26.205  37.181  1.00  1.00      1S   
ATOM   2219 HN   GLN   159       2.222  25.622  37.859  1.00  0.00      1S   
ATOM   2220 CA   GLN   159       1.934  25.796  35.809  1.00  1.00      1S   
ATOM   2221 HA   GLN   159       1.989  26.677  35.186  1.00  0.00      1S   
ATOM   2222 CB   GLN   159       3.228  24.983  35.625  1.00  1.00      1S   
ATOM   2223 HB1  GLN   159       3.184  24.052  36.229  1.00  0.00      1S   
ATOM   2224 HB2  GLN   159       4.049  25.604  36.047  1.00  0.00      1S   
ATOM   2225 CG   GLN   159       3.557  24.642  34.164  1.00  1.00      1S   
ATOM   2226 HG1  GLN   159       3.477  25.553  33.533  1.00  0.00      1S   
ATOM   2227 HG2  GLN   159       2.857  23.883  33.768  1.00  0.00      1S   
ATOM   2228 CD   GLN   159       4.999  24.147  34.117  1.00  1.00      1S   
ATOM   2229 OE1  GLN   159       5.891  24.840  34.613  1.00  1.00      1S   
ATOM   2230 NE2  GLN   159       5.249  22.964  33.496  1.00  1.00      1S   
ATOM   2231 HE21 GLN   159       4.502  22.427  33.093  1.00  0.00      1S   
ATOM   2232 HE22 GLN   159       6.190  22.630  33.421  1.00  0.00      1S   
ATOM   2233 C    GLN   159       0.741  24.969  35.417  1.00  1.00      1S   
ATOM   2234 O    GLN   159       0.389  24.024  36.118  1.00  1.00      1S   
ATOM   2235 N    TYR   160       0.075  25.337  34.298  1.00  1.00      1S   
ATOM   2236 HN   TYR   160       0.395  26.098  33.735  1.00  0.00      1S   
ATOM   2237 CA   TYR   160      -1.152  24.708  33.865  1.00  1.00      1S   
ATOM   2238 HA   TYR   160      -1.396  23.877  34.513  1.00  0.00      1S   
ATOM   2239 CB   TYR   160      -2.349  25.682  33.779  1.00  1.00      1S   
ATOM   2240 HB1  TYR   160      -3.257  25.181  33.382  1.00  0.00      1S   
ATOM   2241 HB2  TYR   160      -2.096  26.545  33.124  1.00  0.00      1S   
ATOM   2242 CG   TYR   160      -2.680  26.195  35.140  1.00  1.00      1S   
ATOM   2243 CD1  TYR   160      -3.383  25.397  36.060  1.00  1.00      1S   
ATOM   2244 HD1  TYR   160      -3.710  24.409  35.778  1.00  0.00      1S   
ATOM   2245 CE1  TYR   160      -3.661  25.877  37.344  1.00  1.00      1S   
ATOM   2246 HE1  TYR   160      -4.209  25.262  38.043  1.00  0.00      1S   
ATOM   2247 CZ   TYR   160      -3.235  27.157  37.713  1.00  1.00      1S   
ATOM   2248 OH   TYR   160      -3.551  27.666  38.985  1.00  1.00      1S   
ATOM   2249 HH   TYR   160      -3.156  28.545  39.071  1.00  0.00      1S   
ATOM   2250 CD2  TYR   160      -2.273  27.481  35.516  1.00  1.00      1S   
ATOM   2251 HD2  TYR   160      -1.732  28.103  34.818  1.00  0.00      1S   
ATOM   2252 CE2  TYR   160      -2.540  27.956  36.799  1.00  1.00      1S   
ATOM   2253 HE2  TYR   160      -2.214  28.947  37.061  1.00  0.00      1S   
ATOM   2254 C    TYR   160      -0.977  24.175  32.482  1.00  1.00      1S   
ATOM   2255 O    TYR   160      -0.151  24.659  31.714  1.00  1.00      1S   
ATOM   2256 N    ALA   161      -1.805  23.165  32.146  1.00  1.00      1S   
ATOM   2257 HN   ALA   161      -2.427  22.776  32.825  1.00  0.00      1S   
ATOM   2258 CA   ALA   161      -1.959  22.638  30.821  1.00  1.00      1S   
ATOM   2259 HA   ALA   161      -1.311  23.163  30.136  1.00  0.00      1S   
ATOM   2260 CB   ALA   161      -1.661  21.130  30.752  1.00  1.00      1S   
ATOM   2261 HB1  ALA   161      -2.320  20.563  31.439  1.00  0.00      1S   
ATOM   2262 HB2  ALA   161      -0.610  20.942  31.057  1.00  0.00      1S   
ATOM   2263 HB3  ALA   161      -1.801  20.744  29.720  1.00  0.00      1S   
ATOM   2264 C    ALA   161      -3.394  22.878  30.435  1.00  1.00      1S   
ATOM   2265 O    ALA   161      -4.307  22.465  31.142  1.00  1.00      1S   
ATOM   2266 N    TRP   162      -3.614  23.569  29.299  1.00  1.00      1S   
ATOM   2267 HN   TRP   162      -2.837  23.932  28.784  1.00  0.00      1S   
ATOM   2268 CA   TRP   162      -4.896  23.794  28.677  1.00  1.00      1S   
ATOM   2269 HA   TRP   162      -5.685  23.472  29.335  1.00  0.00      1S   
ATOM   2270 CB   TRP   162      -5.075  25.293  28.300  1.00  1.00      1S   
ATOM   2271 HB1  TRP   162      -4.171  25.628  27.756  1.00  0.00      1S   
ATOM   2272 HB2  TRP   162      -5.109  25.865  29.254  1.00  0.00      1S   
ATOM   2273 CG   TRP   162      -6.291  25.705  27.479  1.00  1.00      1S   
ATOM   2274 CD1  TRP   162      -7.443  26.292  27.920  1.00  1.00      1S   
ATOM   2275 HD1  TRP   162      -7.666  26.522  28.951  1.00  0.00      1S   
ATOM   2276 NE1  TRP   162      -8.274  26.573  26.863  1.00  1.00      1S   
ATOM   2277 HE1  TRP   162      -9.148  27.010  26.919  1.00  0.00      1S   
ATOM   2278 CE2  TRP   162      -7.666  26.167  25.702  1.00  1.00      1S   
ATOM   2279 CD2  TRP   162      -6.409  25.625  26.039  1.00  1.00      1S   
ATOM   2280 CE3  TRP   162      -5.549  25.149  25.051  1.00  1.00      1S   
ATOM   2281 HE3  TRP   162      -4.579  24.737  25.277  1.00  0.00      1S   
ATOM   2282 CZ3  TRP   162      -5.980  25.207  23.717  1.00  1.00      1S   
ATOM   2283 HZ3  TRP   162      -5.337  24.834  22.934  1.00  0.00      1S   
ATOM   2284 CZ2  TRP   162      -8.086  26.236  24.379  1.00  1.00      1S   
ATOM   2285 HZ2  TRP   162      -9.040  26.658  24.112  1.00  0.00      1S   
ATOM   2286 CH2  TRP   162      -7.229  25.749  23.386  1.00  1.00      1S   
ATOM   2287 HH2  TRP   162      -7.536  25.796  22.351  1.00  0.00      1S   
ATOM   2288 C    TRP   162      -4.873  22.930  27.447  1.00  1.00      1S   
ATOM   2289 O    TRP   162      -3.807  22.708  26.881  1.00  1.00      1S   
ATOM   2290 N    GLU   163      -6.034  22.404  26.998  1.00  1.00      1S   
ATOM   2291 HN   GLU   163      -6.908  22.557  27.458  1.00  0.00      1S   
ATOM   2292 CA   GLU   163      -6.045  21.561  25.828  1.00  1.00      1S   
ATOM   2293 HA   GLU   163      -5.342  21.959  25.113  1.00  0.00      1S   
ATOM   2294 CB   GLU   163      -5.676  20.101  26.180  1.00  1.00      1S   
ATOM   2295 HB1  GLU   163      -6.468  19.661  26.823  1.00  0.00      1S   
ATOM   2296 HB2  GLU   163      -4.742  20.133  26.788  1.00  0.00      1S   
ATOM   2297 CG   GLU   163      -5.417  19.201  24.964  1.00  1.00      1S   
ATOM   2298 HG1  GLU   163      -4.689  19.699  24.287  1.00  0.00      1S   
ATOM   2299 HG2  GLU   163      -6.354  19.021  24.397  1.00  0.00      1S   
ATOM   2300 CD   GLU   163      -4.842  17.865  25.431  1.00  1.00      1S   
ATOM   2301 OE1  GLU   163      -5.611  17.040  25.987  1.00  1.00      1S   
ATOM   2302 OE2  GLU   163      -3.620  17.644  25.230  1.00  1.00      1S   
ATOM   2303 C    GLU   163      -7.410  21.606  25.205  1.00  1.00      1S   
ATOM   2304 O    GLU   163      -8.409  21.659  25.916  1.00  1.00      1S   
ATOM   2305 N    SER   164      -7.484  21.588  23.852  1.00  1.00      1S   
ATOM   2306 HN   SER   164      -6.664  21.591  23.282  1.00  0.00      1S   
ATOM   2307 CA   SER   164      -8.747  21.516  23.159  1.00  1.00      1S   
ATOM   2308 HA   SER   164      -9.411  20.871  23.709  1.00  0.00      1S   
ATOM   2309 CB   SER   164      -9.426  22.893  23.006  1.00  1.00      1S   
ATOM   2310 HB1  SER   164      -8.793  23.579  22.415  1.00  0.00      1S   
ATOM   2311 HB2  SER   164      -9.561  23.349  24.006  1.00  0.00      1S   
ATOM   2312 OG   SER   164     -10.695  22.788  22.377  1.00  1.00      1S   
ATOM   2313 HG1  SER   164     -11.302  22.419  23.032  1.00  0.00      1S   
ATOM   2314 C    SER   164      -8.535  20.909  21.797  1.00  1.00      1S   
ATOM   2315 O    SER   164      -7.576  21.234  21.102  1.00  1.00      1S   
ATOM   2316 N    SER   165      -9.477  20.030  21.385  1.00  1.00      1S   
ATOM   2317 HN   SER   165     -10.220  19.765  22.001  1.00  0.00      1S   
ATOM   2318 CA   SER   165      -9.582  19.477  20.053  1.00  1.00      1S   
ATOM   2319 HA   SER   165      -8.713  19.743  19.471  1.00  0.00      1S   
ATOM   2320 CB   SER   165      -9.765  17.945  20.065  1.00  1.00      1S   
ATOM   2321 HB1  SER   165      -9.899  17.547  19.036  1.00  0.00      1S   
ATOM   2322 HB2  SER   165     -10.646  17.661  20.682  1.00  0.00      1S   
ATOM   2323 OG   SER   165      -8.611  17.338  20.614  1.00  1.00      1S   
ATOM   2324 HG1  SER   165      -8.671  16.398  20.411  1.00  0.00      1S   
ATOM   2325 C    SER   165     -10.795  20.053  19.377  1.00  1.00      1S   
ATOM   2326 O    SER   165     -11.376  19.421  18.495  1.00  1.00      1S   
ATOM   2327 N    ALA   166     -11.213  21.271  19.791  1.00  1.00      1S   
ATOM   2328 HN   ALA   166     -10.720  21.755  20.513  1.00  0.00      1S   
ATOM   2329 CA   ALA   166     -12.415  21.927  19.340  1.00  1.00      1S   
ATOM   2330 HA   ALA   166     -12.430  22.867  19.870  1.00  0.00      1S   
ATOM   2331 CB   ALA   166     -12.426  22.253  17.830  1.00  1.00      1S   
ATOM   2332 HB1  ALA   166     -12.495  21.328  17.220  1.00  0.00      1S   
ATOM   2333 HB2  ALA   166     -11.481  22.773  17.560  1.00  0.00      1S   
ATOM   2334 HB3  ALA   166     -13.272  22.921  17.569  1.00  0.00      1S   
ATOM   2335 C    ALA   166     -13.625  21.153  19.811  1.00  1.00      1S   
ATOM   2336 O    ALA   166     -13.593  20.538  20.875  1.00  1.00      1S   
ATOM   2337 N    GLY   167     -14.745  21.170  19.054  1.00  1.00      1S   
ATOM   2338 HN   GLY   167     -14.789  21.661  18.185  1.00  0.00      1S   
ATOM   2339 CA   GLY   167     -15.930  20.426  19.428  1.00  1.00      1S   
ATOM   2340 HA1  GLY   167     -15.631  19.430  19.724  1.00  0.00      1S   
ATOM   2341 HA2  GLY   167     -16.578  20.426  18.565  1.00  0.00      1S   
ATOM   2342 C    GLY   167     -16.689  21.056  20.569  1.00  1.00      1S   
ATOM   2343 O    GLY   167     -17.595  20.438  21.125  1.00  1.00      1S   
ATOM   2344 N    GLY   168     -16.341  22.311  20.941  1.00  1.00      1S   
ATOM   2345 HN   GLY   168     -15.566  22.773  20.512  1.00  0.00      1S   
ATOM   2346 CA   GLY   168     -17.107  23.111  21.866  1.00  1.00      1S   
ATOM   2347 HA1  GLY   168     -18.116  22.727  21.924  1.00  0.00      1S   
ATOM   2348 HA2  GLY   168     -17.076  24.120  21.483  1.00  0.00      1S   
ATOM   2349 C    GLY   168     -16.551  23.148  23.260  1.00  1.00      1S   
ATOM   2350 O    GLY   168     -17.108  23.860  24.094  1.00  1.00      1S   
ATOM   2351 N    SER   169     -15.457  22.407  23.569  1.00  1.00      1S   
ATOM   2352 HN   SER   169     -14.962  21.872  22.886  1.00  0.00      1S   
ATOM   2353 CA   SER   169     -14.989  22.312  24.938  1.00  1.00      1S   
ATOM   2354 HA   SER   169     -15.331  23.178  25.485  1.00  0.00      1S   
ATOM   2355 CB   SER   169     -15.523  21.041  25.655  1.00  1.00      1S   
ATOM   2356 HB1  SER   169     -16.629  21.008  25.552  1.00  0.00      1S   
ATOM   2357 HB2  SER   169     -15.280  21.085  26.738  1.00  0.00      1S   
ATOM   2358 OG   SER   169     -14.983  19.838  25.114  1.00  1.00      1S   
ATOM   2359 HG1  SER   169     -15.235  19.819  24.187  1.00  0.00      1S   
ATOM   2360 C    SER   169     -13.487  22.344  25.008  1.00  1.00      1S   
ATOM   2361 O    SER   169     -12.802  22.057  24.030  1.00  1.00      1S   
ATOM   2362 N    PHE   170     -12.950  22.684  26.200  1.00  1.00      1S   
ATOM   2363 HN   PHE   170     -13.531  22.928  26.976  1.00  0.00      1S   
ATOM   2364 CA   PHE   170     -11.536  22.675  26.476  1.00  1.00      1S   
ATOM   2365 HA   PHE   170     -11.055  21.970  25.812  1.00  0.00      1S   
ATOM   2366 CB   PHE   170     -10.864  24.068  26.310  1.00  1.00      1S   
ATOM   2367 HB1  PHE   170     -11.012  24.408  25.264  1.00  0.00      1S   
ATOM   2368 HB2  PHE   170      -9.769  23.989  26.486  1.00  0.00      1S   
ATOM   2369 CG   PHE   170     -11.415  25.145  27.214  1.00  1.00      1S   
ATOM   2370 CD1  PHE   170     -10.793  25.413  28.445  1.00  1.00      1S   
ATOM   2371 HD1  PHE   170      -9.946  24.819  28.755  1.00  0.00      1S   
ATOM   2372 CE1  PHE   170     -11.232  26.465  29.254  1.00  1.00      1S   
ATOM   2373 HE1  PHE   170     -10.741  26.662  30.195  1.00  0.00      1S   
ATOM   2374 CZ   PHE   170     -12.317  27.252  28.847  1.00  1.00      1S   
ATOM   2375 HZ   PHE   170     -12.672  28.051  29.478  1.00  0.00      1S   
ATOM   2376 CD2  PHE   170     -12.516  25.927  26.826  1.00  1.00      1S   
ATOM   2377 HD2  PHE   170     -13.012  25.727  25.888  1.00  0.00      1S   
ATOM   2378 CE2  PHE   170     -12.966  26.976  27.637  1.00  1.00      1S   
ATOM   2379 HE2  PHE   170     -13.812  27.573  27.332  1.00  0.00      1S   
ATOM   2380 C    PHE   170     -11.360  22.158  27.877  1.00  1.00      1S   
ATOM   2381 O    PHE   170     -12.315  22.126  28.647  1.00  1.00      1S   
ATOM   2382 N    THR   171     -10.126  21.735  28.237  1.00  1.00      1S   
ATOM   2383 HN   THR   171      -9.365  21.739  27.589  1.00  0.00      1S   
ATOM   2384 CA   THR   171      -9.812  21.283  29.573  1.00  1.00      1S   
ATOM   2385 HA   THR   171     -10.671  21.442  30.203  1.00  0.00      1S   
ATOM   2386 CB   THR   171      -9.424  19.811  29.669  1.00  1.00      1S   
ATOM   2387 HB   THR   171      -9.279  19.551  30.740  1.00  0.00      1S   
ATOM   2388 OG1  THR   171      -8.212  19.516  28.986  1.00  1.00      1S   
ATOM   2389 HG1  THR   171      -8.458  19.126  28.140  1.00  0.00      1S   
ATOM   2390 CG2  THR   171     -10.546  18.925  29.101  1.00  1.00      1S   
ATOM   2391 HG21 THR   171     -10.648  19.069  28.006  1.00  0.00      1S   
ATOM   2392 HG22 THR   171     -11.512  19.183  29.581  1.00  0.00      1S   
ATOM   2393 HG23 THR   171     -10.330  17.853  29.295  1.00  0.00      1S   
ATOM   2394 C    THR   171      -8.696  22.131  30.124  1.00  1.00      1S   
ATOM   2395 O    THR   171      -7.904  22.679  29.363  1.00  1.00      1S   
ATOM   2396 N    VAL   172      -8.609  22.238  31.471  1.00  1.00      1S   
ATOM   2397 HN   VAL   172      -9.301  21.821  32.060  1.00  0.00      1S   
ATOM   2398 CA   VAL   172      -7.499  22.852  32.167  1.00  1.00      1S   
ATOM   2399 HA   VAL   172      -6.649  22.898  31.504  1.00  0.00      1S   
ATOM   2400 CB   VAL   172      -7.791  24.257  32.701  1.00  1.00      1S   
ATOM   2401 HB   VAL   172      -8.698  24.235  33.343  1.00  0.00      1S   
ATOM   2402 CG1  VAL   172      -6.620  24.812  33.544  1.00  1.00      1S   
ATOM   2403 HG11 VAL   172      -5.663  24.721  32.988  1.00  0.00      1S   
ATOM   2404 HG12 VAL   172      -6.530  24.268  34.508  1.00  0.00      1S   
ATOM   2405 HG13 VAL   172      -6.794  25.885  33.773  1.00  0.00      1S   
ATOM   2406 CG2  VAL   172      -8.063  25.185  31.500  1.00  1.00      1S   
ATOM   2407 HG21 VAL   172      -8.948  24.845  30.925  1.00  0.00      1S   
ATOM   2408 HG22 VAL   172      -7.182  25.197  30.824  1.00  0.00      1S   
ATOM   2409 HG23 VAL   172      -8.252  26.222  31.846  1.00  0.00      1S   
ATOM   2410 C    VAL   172      -7.165  21.904  33.290  1.00  1.00      1S   
ATOM   2411 O    VAL   172      -8.058  21.340  33.921  1.00  1.00      1S   
ATOM   2412 N    ARG   173      -5.855  21.698  33.550  1.00  1.00      1S   
ATOM   2413 HN   ARG   173      -5.146  22.126  32.990  1.00  0.00      1S   
ATOM   2414 CA   ARG   173      -5.369  20.905  34.648  1.00  1.00      1S   
ATOM   2415 HA   ARG   173      -6.063  20.971  35.475  1.00  0.00      1S   
ATOM   2416 CB   ARG   173      -5.132  19.423  34.257  1.00  1.00      1S   
ATOM   2417 HB1  ARG   173      -6.105  19.022  33.898  1.00  0.00      1S   
ATOM   2418 HB2  ARG   173      -4.839  18.838  35.155  1.00  0.00      1S   
ATOM   2419 CG   ARG   173      -4.069  19.227  33.157  1.00  1.00      1S   
ATOM   2420 HG1  ARG   173      -3.072  19.499  33.573  1.00  0.00      1S   
ATOM   2421 HG2  ARG   173      -4.280  19.924  32.317  1.00  0.00      1S   
ATOM   2422 CD   ARG   173      -3.960  17.804  32.588  1.00  1.00      1S   
ATOM   2423 HD1  ARG   173      -3.744  17.079  33.400  1.00  0.00      1S   
ATOM   2424 HD2  ARG   173      -3.140  17.760  31.839  1.00  0.00      1S   
ATOM   2425 NE   ARG   173      -5.273  17.424  31.961  1.00  1.00      1S   
ATOM   2426 HE   ARG   173      -6.070  17.368  32.559  1.00  0.00      1S   
ATOM   2427 CZ   ARG   173      -5.461  17.149  30.638  1.00  1.00      1S   
ATOM   2428 NH1  ARG   173      -4.457  17.241  29.730  1.00  1.00      1S   
ATOM   2429 HH11 ARG   173      -3.544  17.533  30.014  1.00  0.00      1S   
ATOM   2430 HH12 ARG   173      -4.645  17.065  28.765  1.00  0.00      1S   
ATOM   2431 NH2  ARG   173      -6.699  16.780  30.212  1.00  1.00      1S   
ATOM   2432 HH21 ARG   173      -7.453  16.727  30.864  1.00  0.00      1S   
ATOM   2433 HH22 ARG   173      -6.866  16.596  29.244  1.00  0.00      1S   
ATOM   2434 C    ARG   173      -4.068  21.525  35.069  1.00  1.00      1S   
ATOM   2435 O    ARG   173      -3.462  22.281  34.315  1.00  1.00      1S   
ATOM   2436 N    THR   174      -3.589  21.199  36.291  1.00  1.00      1S   
ATOM   2437 HN   THR   174      -4.104  20.602  36.904  1.00  0.00      1S   
ATOM   2438 CA   THR   174      -2.277  21.578  36.771  1.00  1.00      1S   
ATOM   2439 HA   THR   174      -2.070  22.593  36.459  1.00  0.00      1S   
ATOM   2440 CB   THR   174      -2.136  21.484  38.286  1.00  1.00      1S   
ATOM   2441 HB   THR   174      -2.414  20.464  38.636  1.00  0.00      1S   
ATOM   2442 OG1  THR   174      -3.015  22.420  38.893  1.00  1.00      1S   
ATOM   2443 HG1  THR   174      -2.723  22.503  39.806  1.00  0.00      1S   
ATOM   2444 CG2  THR   174      -0.705  21.813  38.756  1.00  1.00      1S   
ATOM   2445 HG21 THR   174      -0.385  22.802  38.367  1.00  0.00      1S   
ATOM   2446 HG22 THR   174       0.014  21.040  38.413  1.00  0.00      1S   
ATOM   2447 HG23 THR   174      -0.662  21.844  39.867  1.00  0.00      1S   
ATOM   2448 C    THR   174      -1.306  20.653  36.090  1.00  1.00      1S   
ATOM   2449 O    THR   174      -1.534  19.446  36.011  1.00  1.00      1S   
ATOM   2450 N    ASP   175      -0.214  21.225  35.537  1.00  1.00      1S   
ATOM   2451 HN   ASP   175      -0.037  22.204  35.632  1.00  0.00      1S   
ATOM   2452 CA   ASP   175       0.720  20.504  34.714  1.00  1.00      1S   
ATOM   2453 HA   ASP   175       0.131  19.918  34.023  1.00  0.00      1S   
ATOM   2454 CB   ASP   175       1.651  21.462  33.931  1.00  1.00      1S   
ATOM   2455 HB1  ASP   175       2.406  21.902  34.616  1.00  0.00      1S   
ATOM   2456 HB2  ASP   175       1.044  22.294  33.512  1.00  0.00      1S   
ATOM   2457 CG   ASP   175       2.353  20.764  32.765  1.00  1.00      1S   
ATOM   2458 OD1  ASP   175       1.752  19.831  32.175  1.00  1.00      1S   
ATOM   2459 OD2  ASP   175       3.504  21.148  32.447  1.00  1.00      1S   
ATOM   2460 C    ASP   175       1.552  19.581  35.568  1.00  1.00      1S   
ATOM   2461 O    ASP   175       1.952  19.928  36.678  1.00  1.00      1S   
ATOM   2462 N    THR   176       1.803  18.362  35.046  1.00  1.00      1S   
ATOM   2463 HN   THR   176       1.482  18.114  34.136  1.00  0.00      1S   
ATOM   2464 CA   THR   176       2.525  17.326  35.747  1.00  1.00      1S   
ATOM   2465 HA   THR   176       2.673  17.625  36.776  1.00  0.00      1S   
ATOM   2466 CB   THR   176       1.783  15.989  35.756  1.00  1.00      1S   
ATOM   2467 HB   THR   176       2.281  15.298  36.473  1.00  0.00      1S   
ATOM   2468 OG1  THR   176       1.748  15.361  34.475  1.00  1.00      1S   
ATOM   2469 HG1  THR   176       2.646  15.063  34.308  1.00  0.00      1S   
ATOM   2470 CG2  THR   176       0.330  16.221  36.220  1.00  1.00      1S   
ATOM   2471 HG21 THR   176      -0.252  16.766  35.446  1.00  0.00      1S   
ATOM   2472 HG22 THR   176       0.308  16.813  37.159  1.00  0.00      1S   
ATOM   2473 HG23 THR   176      -0.172  15.247  36.402  1.00  0.00      1S   
ATOM   2474 C    THR   176       3.889  17.165  35.120  1.00  1.00      1S   
ATOM   2475 O    THR   176       4.645  16.272  35.499  1.00  1.00      1S   
ATOM   2476 N    GLY   177       4.222  18.023  34.126  1.00  1.00      1S   
ATOM   2477 HN   GLY   177       3.607  18.758  33.850  1.00  0.00      1S   
ATOM   2478 CA   GLY   177       5.447  17.924  33.376  1.00  1.00      1S   
ATOM   2479 HA1  GLY   177       5.252  18.342  32.400  1.00  0.00      1S   
ATOM   2480 HA2  GLY   177       5.772  16.892  33.341  1.00  0.00      1S   
ATOM   2481 C    GLY   177       6.517  18.736  34.029  1.00  1.00      1S   
ATOM   2482 O    GLY   177       6.410  19.146  35.185  1.00  1.00      1S   
ATOM   2483 N    GLU   178       7.608  18.976  33.271  1.00  1.00      1S   
ATOM   2484 HN   GLU   178       7.672  18.642  32.335  1.00  0.00      1S   
ATOM   2485 CA   GLU   178       8.805  19.586  33.790  1.00  1.00      1S   
ATOM   2486 HA   GLU   178       9.014  19.089  34.725  1.00  0.00      1S   
ATOM   2487 CB   GLU   178      10.026  19.399  32.854  1.00  1.00      1S   
ATOM   2488 HB1  GLU   178      10.953  19.543  33.450  1.00  0.00      1S   
ATOM   2489 HB2  GLU   178      10.017  20.178  32.058  1.00  0.00      1S   
ATOM   2490 CG   GLU   178      10.096  18.036  32.124  1.00  1.00      1S   
ATOM   2491 HG1  GLU   178      11.090  17.941  31.639  1.00  0.00      1S   
ATOM   2492 HG2  GLU   178       9.324  18.011  31.325  1.00  0.00      1S   
ATOM   2493 CD   GLU   178       9.884  16.834  33.049  1.00  1.00      1S   
ATOM   2494 OE1  GLU   178       9.091  15.935  32.660  1.00  1.00      1S   
ATOM   2495 OE2  GLU   178      10.501  16.795  34.143  1.00  1.00      1S   
ATOM   2496 C    GLU   178       8.570  21.070  33.988  1.00  1.00      1S   
ATOM   2497 O    GLU   178       7.835  21.645  33.185  1.00  1.00      1S   
ATOM   2498 N    PRO   179       9.132  21.748  34.993  1.00  1.00      1S   
ATOM   2499 CD   PRO   179       9.871  21.137  36.098  1.00  1.00      1S   
ATOM   2500 HD1  PRO   179      10.935  21.039  35.792  1.00  0.00      1S   
ATOM   2501 HD2  PRO   179       9.457  20.148  36.389  1.00  0.00      1S   
ATOM   2502 CA   PRO   179       8.848  23.154  35.244  1.00  1.00      1S   
ATOM   2503 HA   PRO   179       7.776  23.273  35.317  1.00  0.00      1S   
ATOM   2504 CB   PRO   179       9.572  23.473  36.561  1.00  1.00      1S   
ATOM   2505 HB1  PRO   179       8.995  24.190  37.180  1.00  0.00      1S   
ATOM   2506 HB2  PRO   179      10.588  23.888  36.376  1.00  0.00      1S   
ATOM   2507 CG   PRO   179       9.724  22.119  37.260  1.00  1.00      1S   
ATOM   2508 HG1  PRO   179      10.592  22.094  37.948  1.00  0.00      1S   
ATOM   2509 HG2  PRO   179       8.794  21.885  37.824  1.00  0.00      1S   
ATOM   2510 C    PRO   179       9.379  24.028  34.132  1.00  1.00      1S   
ATOM   2511 O    PRO   179      10.404  23.690  33.541  1.00  1.00      1S   
ATOM   2512 N    MET   180       8.681  25.140  33.826  1.00  1.00      1S   
ATOM   2513 HN   MET   180       7.836  25.365  34.309  1.00  0.00      1S   
ATOM   2514 CA   MET   180       9.020  25.999  32.718  1.00  1.00      1S   
ATOM   2515 HA   MET   180       9.625  25.456  32.005  1.00  0.00      1S   
ATOM   2516 CB   MET   180       7.778  26.555  31.993  1.00  1.00      1S   
ATOM   2517 HB1  MET   180       8.139  27.227  31.183  1.00  0.00      1S   
ATOM   2518 HB2  MET   180       7.163  27.164  32.693  1.00  0.00      1S   
ATOM   2519 CG   MET   180       6.895  25.459  31.382  1.00  1.00      1S   
ATOM   2520 HG1  MET   180       6.490  24.853  32.209  1.00  0.00      1S   
ATOM   2521 HG2  MET   180       7.530  24.777  30.778  1.00  0.00      1S   
ATOM   2522 SD   MET   180       5.511  26.075  30.382  1.00  1.00      1S   
ATOM   2523 CE   MET   180       6.479  27.116  29.269  1.00  1.00      1S   
ATOM   2524 HE1  MET   180       7.437  26.630  28.986  1.00  0.00      1S   
ATOM   2525 HE2  MET   180       6.717  28.084  29.755  1.00  0.00      1S   
ATOM   2526 HE3  MET   180       5.918  27.341  28.342  1.00  0.00      1S   
ATOM   2527 C    MET   180       9.787  27.203  33.168  1.00  1.00      1S   
ATOM   2528 O    MET   180      10.447  27.847  32.355  1.00  1.00      1S   
ATOM   2529 N    GLY   181       9.672  27.582  34.460  1.00  1.00      1S   
ATOM   2530 HN   GLY   181       9.187  27.025  35.130  1.00  0.00      1S   
ATOM   2531 CA   GLY   181      10.170  28.854  34.927  1.00  1.00      1S   
ATOM   2532 HA1  GLY   181      11.045  29.149  34.364  1.00  0.00      1S   
ATOM   2533 HA2  GLY   181      10.355  28.755  35.987  1.00  0.00      1S   
ATOM   2534 C    GLY   181       9.084  29.866  34.730  1.00  1.00      1S   
ATOM   2535 O    GLY   181       8.428  30.256  35.688  1.00  1.00      1S   
ATOM   2536 N    ARG   182       8.868  30.310  33.473  1.00  1.00      1S   
ATOM   2537 HN   ARG   182       9.417  29.982  32.706  1.00  0.00      1S   
ATOM   2538 CA   ARG   182       7.847  31.270  33.143  1.00  1.00      1S   
ATOM   2539 HA   ARG   182       6.908  30.954  33.574  1.00  0.00      1S   
ATOM   2540 CB   ARG   182       8.236  32.692  33.607  1.00  1.00      1S   
ATOM   2541 HB1  ARG   182       9.193  32.956  33.109  1.00  0.00      1S   
ATOM   2542 HB2  ARG   182       8.444  32.669  34.697  1.00  0.00      1S   
ATOM   2543 CG   ARG   182       7.186  33.793  33.374  1.00  1.00      1S   
ATOM   2544 HG1  ARG   182       6.390  33.696  34.146  1.00  0.00      1S   
ATOM   2545 HG2  ARG   182       6.700  33.659  32.386  1.00  0.00      1S   
ATOM   2546 CD   ARG   182       7.772  35.211  33.431  1.00  1.00      1S   
ATOM   2547 HD1  ARG   182       8.241  35.413  34.416  1.00  0.00      1S   
ATOM   2548 HD2  ARG   182       6.967  35.958  33.265  1.00  0.00      1S   
ATOM   2549 NE   ARG   182       8.765  35.367  32.309  1.00  1.00      1S   
ATOM   2550 HE   ARG   182       8.411  35.378  31.372  1.00  0.00      1S   
ATOM   2551 CZ   ARG   182      10.114  35.445  32.486  1.00  1.00      1S   
ATOM   2552 NH1  ARG   182      10.675  35.365  33.717  1.00  1.00      1S   
ATOM   2553 HH11 ARG   182      10.111  35.184  34.524  1.00  0.00      1S   
ATOM   2554 HH12 ARG   182      11.673  35.389  33.797  1.00  0.00      1S   
ATOM   2555 NH2  ARG   182      10.929  35.583  31.407  1.00  1.00      1S   
ATOM   2556 HH21 ARG   182      10.534  35.592  30.485  1.00  0.00      1S   
ATOM   2557 HH22 ARG   182      11.919  35.618  31.543  1.00  0.00      1S   
ATOM   2558 C    ARG   182       7.744  31.275  31.641  1.00  1.00      1S   
ATOM   2559 O    ARG   182       8.763  31.246  30.952  1.00  1.00      1S   
ATOM   2560 N    GLY   183       6.510  31.326  31.092  1.00  1.00      1S   
ATOM   2561 HN   GLY   183       5.686  31.324  31.659  1.00  0.00      1S   
ATOM   2562 CA   GLY   183       6.302  31.488  29.673  1.00  1.00      1S   
ATOM   2563 HA1  GLY   183       7.196  31.222  29.134  1.00  0.00      1S   
ATOM   2564 HA2  GLY   183       5.985  32.507  29.510  1.00  0.00      1S   
ATOM   2565 C    GLY   183       5.206  30.587  29.222  1.00  1.00      1S   
ATOM   2566 O    GLY   183       4.360  30.190  30.018  1.00  1.00      1S   
ATOM   2567 N    THR   184       5.184  30.266  27.907  1.00  1.00      1S   
ATOM   2568 HN   THR   184       5.903  30.578  27.286  1.00  0.00      1S   
ATOM   2569 CA   THR   184       4.097  29.535  27.295  1.00  1.00      1S   
ATOM   2570 HA   THR   184       3.632  28.902  28.037  1.00  0.00      1S   
ATOM   2571 CB   THR   184       3.062  30.470  26.680  1.00  1.00      1S   
ATOM   2572 HB   THR   184       3.553  31.171  25.969  1.00  0.00      1S   
ATOM   2573 OG1  THR   184       2.445  31.245  27.699  1.00  1.00      1S   
ATOM   2574 HG1  THR   184       2.893  32.099  27.695  1.00  0.00      1S   
ATOM   2575 CG2  THR   184       1.958  29.693  25.940  1.00  1.00      1S   
ATOM   2576 HG21 THR   184       1.519  28.923  26.609  1.00  0.00      1S   
ATOM   2577 HG22 THR   184       2.359  29.197  25.033  1.00  0.00      1S   
ATOM   2578 HG23 THR   184       1.157  30.385  25.609  1.00  0.00      1S   
ATOM   2579 C    THR   184       4.658  28.647  26.213  1.00  1.00      1S   
ATOM   2580 O    THR   184       5.499  29.076  25.431  1.00  1.00      1S   
ATOM   2581 N    LYS   185       4.179  27.381  26.141  1.00  1.00      1S   
ATOM   2582 HN   LYS   185       3.541  27.053  26.838  1.00  0.00      1S   
ATOM   2583 CA   LYS   185       4.422  26.448  25.066  1.00  1.00      1S   
ATOM   2584 HA   LYS   185       5.086  26.882  24.336  1.00  0.00      1S   
ATOM   2585 CB   LYS   185       4.976  25.086  25.544  1.00  1.00      1S   
ATOM   2586 HB1  LYS   185       4.985  24.362  24.698  1.00  0.00      1S   
ATOM   2587 HB2  LYS   185       4.311  24.678  26.336  1.00  0.00      1S   
ATOM   2588 CG   LYS   185       6.393  25.170  26.112  1.00  1.00      1S   
ATOM   2589 HG1  LYS   185       6.376  25.855  26.980  1.00  0.00      1S   
ATOM   2590 HG2  LYS   185       7.074  25.612  25.362  1.00  0.00      1S   
ATOM   2591 CD   LYS   185       6.939  23.811  26.567  1.00  1.00      1S   
ATOM   2592 HD1  LYS   185       7.236  23.214  25.677  1.00  0.00      1S   
ATOM   2593 HD2  LYS   185       6.113  23.273  27.084  1.00  0.00      1S   
ATOM   2594 CE   LYS   185       8.123  23.957  27.530  1.00  1.00      1S   
ATOM   2595 HE1  LYS   185       7.873  24.685  28.329  1.00  0.00      1S   
ATOM   2596 HE2  LYS   185       9.032  24.303  26.996  1.00  0.00      1S   
ATOM   2597 NZ   LYS   185       8.428  22.672  28.196  1.00  1.00      1S   
ATOM   2598 HZ1  LYS   185       8.687  21.960  27.485  1.00  0.00      1S   
ATOM   2599 HZ2  LYS   185       7.586  22.351  28.717  1.00  0.00      1S   
ATOM   2600 HZ3  LYS   185       9.215  22.804  28.862  1.00  0.00      1S   
ATOM   2601 C    LYS   185       3.096  26.146  24.423  1.00  1.00      1S   
ATOM   2602 O    LYS   185       2.211  25.600  25.073  1.00  1.00      1S   
ATOM   2603 N    VAL   186       2.937  26.467  23.121  1.00  1.00      1S   
ATOM   2604 HN   VAL   186       3.661  26.945  22.624  1.00  0.00      1S   
ATOM   2605 CA   VAL   186       1.775  26.114  22.334  1.00  1.00      1S   
ATOM   2606 HA   VAL   186       0.962  25.820  22.984  1.00  0.00      1S   
ATOM   2607 CB   VAL   186       1.304  27.245  21.426  1.00  1.00      1S   
ATOM   2608 HB   VAL   186       2.132  27.561  20.752  1.00  0.00      1S   
ATOM   2609 CG1  VAL   186       0.114  26.775  20.563  1.00  1.00      1S   
ATOM   2610 HG11 VAL   186      -0.674  26.332  21.206  1.00  0.00      1S   
ATOM   2611 HG12 VAL   186       0.439  26.017  19.820  1.00  0.00      1S   
ATOM   2612 HG13 VAL   186      -0.321  27.634  20.009  1.00  0.00      1S   
ATOM   2613 CG2  VAL   186       0.910  28.459  22.291  1.00  1.00      1S   
ATOM   2614 HG21 VAL   186       1.776  28.827  22.878  1.00  0.00      1S   
ATOM   2615 HG22 VAL   186       0.095  28.192  22.994  1.00  0.00      1S   
ATOM   2616 HG23 VAL   186       0.557  29.287  21.640  1.00  0.00      1S   
ATOM   2617 C    VAL   186       2.181  24.936  21.488  1.00  1.00      1S   
ATOM   2618 O    VAL   186       3.005  25.070  20.591  1.00  1.00      1S   
ATOM   2619 N    ILE   187       1.604  23.748  21.765  1.00  1.00      1S   
ATOM   2620 HN   ILE   187       0.913  23.679  22.485  1.00  0.00      1S   
ATOM   2621 CA   ILE   187       1.921  22.493  21.126  1.00  1.00      1S   
ATOM   2622 HA   ILE   187       2.853  22.580  20.585  1.00  0.00      1S   
ATOM   2623 CB   ILE   187       2.017  21.342  22.126  1.00  1.00      1S   
ATOM   2624 HB   ILE   187       1.032  21.231  22.625  1.00  0.00      1S   
ATOM   2625 CG2  ILE   187       2.343  20.019  21.392  1.00  1.00      1S   
ATOM   2626 HG21 ILE   187       3.310  20.107  20.856  1.00  0.00      1S   
ATOM   2627 HG22 ILE   187       1.552  19.753  20.660  1.00  0.00      1S   
ATOM   2628 HG23 ILE   187       2.418  19.182  22.117  1.00  0.00      1S   
ATOM   2629 CG1  ILE   187       3.055  21.663  23.231  1.00  1.00      1S   
ATOM   2630 HG11 ILE   187       2.901  22.695  23.614  1.00  0.00      1S   
ATOM   2631 HG12 ILE   187       4.072  21.620  22.786  1.00  0.00      1S   
ATOM   2632 CD   ILE   187       2.989  20.722  24.439  1.00  1.00      1S   
ATOM   2633 HD1  ILE   187       3.172  19.670  24.137  1.00  0.00      1S   
ATOM   2634 HD2  ILE   187       1.991  20.787  24.923  1.00  0.00      1S   
ATOM   2635 HD3  ILE   187       3.760  21.009  25.186  1.00  0.00      1S   
ATOM   2636 C    ILE   187       0.803  22.220  20.159  1.00  1.00      1S   
ATOM   2637 O    ILE   187      -0.344  22.024  20.552  1.00  1.00      1S   
ATOM   2638 N    LEU   188       1.126  22.207  18.853  1.00  1.00      1S   
ATOM   2639 HN   LEU   188       2.062  22.385  18.549  1.00  0.00      1S   
ATOM   2640 CA   LEU   188       0.174  21.993  17.797  1.00  1.00      1S   
ATOM   2641 HA   LEU   188      -0.831  22.193  18.144  1.00  0.00      1S   
ATOM   2642 CB   LEU   188       0.496  22.859  16.561  1.00  1.00      1S   
ATOM   2643 HB1  LEU   188      -0.279  22.699  15.781  1.00  0.00      1S   
ATOM   2644 HB2  LEU   188       1.476  22.555  16.127  1.00  0.00      1S   
ATOM   2645 CG   LEU   188       0.582  24.364  16.876  1.00  1.00      1S   
ATOM   2646 HG   LEU   188       1.385  24.523  17.634  1.00  0.00      1S   
ATOM   2647 CD1  LEU   188       0.993  25.141  15.621  1.00  1.00      1S   
ATOM   2648 HD11 LEU   188       0.227  25.027  14.825  1.00  0.00      1S   
ATOM   2649 HD12 LEU   188       1.965  24.763  15.235  1.00  0.00      1S   
ATOM   2650 HD13 LEU   188       1.105  26.219  15.856  1.00  0.00      1S   
ATOM   2651 CD2  LEU   188      -0.731  24.900  17.460  1.00  1.00      1S   
ATOM   2652 HD21 LEU   188      -0.928  24.458  18.460  1.00  0.00      1S   
ATOM   2653 HD22 LEU   188      -1.576  24.645  16.786  1.00  0.00      1S   
ATOM   2654 HD23 LEU   188      -0.682  26.003  17.574  1.00  0.00      1S   
ATOM   2655 C    LEU   188       0.277  20.566  17.380  1.00  1.00      1S   
ATOM   2656 O    LEU   188       1.277  20.173  16.794  1.00  1.00      1S   
ATOM   2657 N    HSE   189      -0.766  19.756  17.653  1.00  1.00      1S   
ATOM   2658 HN   HSE   189      -1.577  20.094  18.129  1.00  0.00      1S   
ATOM   2659 CA   HSE   189      -0.835  18.384  17.215  1.00  1.00      1S   
ATOM   2660 HA   HSE   189       0.156  17.956  17.169  1.00  0.00      1S   
ATOM   2661 CB   HSE   189      -1.739  17.530  18.127  1.00  1.00      1S   
ATOM   2662 HB1  HSE   189      -1.755  16.475  17.780  1.00  0.00      1S   
ATOM   2663 HB2  HSE   189      -2.779  17.916  18.088  1.00  0.00      1S   
ATOM   2664 ND1  HSE   189      -0.449  16.616  20.072  1.00  1.00      1S   
ATOM   2665 CG   HSE   189      -1.303  17.581  19.564  1.00  1.00      1S   
ATOM   2666 CE1  HSE   189      -0.245  16.976  21.325  1.00  1.00      1S   
ATOM   2667 HE1  HSE   189       0.378  16.439  22.039  1.00  0.00      1S   
ATOM   2668 NE2  HSE   189      -0.914  18.109  21.646  1.00  1.00      1S   
ATOM   2669 HE2  HSE   189      -0.963  18.560  22.543  1.00  0.00      1S   
ATOM   2670 CD2  HSE   189      -1.594  18.503  20.521  1.00  1.00      1S   
ATOM   2671 HD2  HSE   189      -2.208  19.390  20.486  1.00  0.00      1S   
ATOM   2672 C    HSE   189      -1.422  18.446  15.840  1.00  1.00      1S   
ATOM   2673 O    HSE   189      -2.602  18.737  15.683  1.00  1.00      1S   
ATOM   2674 N    LEU   190      -0.583  18.248  14.803  1.00  1.00      1S   
ATOM   2675 HN   LEU   190       0.359  17.948  14.941  1.00  0.00      1S   
ATOM   2676 CA   LEU   190      -0.936  18.612  13.455  1.00  1.00      1S   
ATOM   2677 HA   LEU   190      -1.453  19.557  13.487  1.00  0.00      1S   
ATOM   2678 CB   LEU   190       0.301  18.763  12.541  1.00  1.00      1S   
ATOM   2679 HB1  LEU   190      -0.028  18.971  11.498  1.00  0.00      1S   
ATOM   2680 HB2  LEU   190       0.867  17.805  12.531  1.00  0.00      1S   
ATOM   2681 CG   LEU   190       1.263  19.896  12.969  1.00  1.00      1S   
ATOM   2682 HG   LEU   190       1.688  19.636  13.966  1.00  0.00      1S   
ATOM   2683 CD1  LEU   190       2.436  20.002  11.983  1.00  1.00      1S   
ATOM   2684 HD11 LEU   190       2.064  20.278  10.977  1.00  0.00      1S   
ATOM   2685 HD12 LEU   190       2.962  19.028  11.910  1.00  0.00      1S   
ATOM   2686 HD13 LEU   190       3.157  20.779  12.314  1.00  0.00      1S   
ATOM   2687 CD2  LEU   190       0.550  21.254  13.099  1.00  1.00      1S   
ATOM   2688 HD21 LEU   190      -0.156  21.247  13.955  1.00  0.00      1S   
ATOM   2689 HD22 LEU   190      -0.018  21.475  12.171  1.00  0.00      1S   
ATOM   2690 HD23 LEU   190       1.289  22.065  13.267  1.00  0.00      1S   
ATOM   2691 C    LEU   190      -1.869  17.616  12.836  1.00  1.00      1S   
ATOM   2692 O    LEU   190      -1.799  16.418  13.094  1.00  1.00      1S   
ATOM   2693 N    LYS   191      -2.757  18.112  11.944  1.00  1.00      1S   
ATOM   2694 HN   LYS   191      -2.820  19.097  11.782  1.00  0.00      1S   
ATOM   2695 CA   LYS   191      -3.591  17.298  11.093  1.00  1.00      1S   
ATOM   2696 HA   LYS   191      -4.173  16.632  11.714  1.00  0.00      1S   
ATOM   2697 CB   LYS   191      -4.519  18.144  10.189  1.00  1.00      1S   
ATOM   2698 HB1  LYS   191      -5.045  17.499   9.451  1.00  0.00      1S   
ATOM   2699 HB2  LYS   191      -3.875  18.849   9.630  1.00  0.00      1S   
ATOM   2700 CG   LYS   191      -5.568  18.989  10.926  1.00  1.00      1S   
ATOM   2701 HG1  LYS   191      -5.092  19.498  11.792  1.00  0.00      1S   
ATOM   2702 HG2  LYS   191      -6.365  18.320  11.320  1.00  0.00      1S   
ATOM   2703 CD   LYS   191      -6.200  20.067  10.026  1.00  1.00      1S   
ATOM   2704 HD1  LYS   191      -6.714  19.573   9.173  1.00  0.00      1S   
ATOM   2705 HD2  LYS   191      -5.394  20.717   9.617  1.00  0.00      1S   
ATOM   2706 CE   LYS   191      -7.192  20.936  10.803  1.00  1.00      1S   
ATOM   2707 HE1  LYS   191      -6.650  21.495  11.598  1.00  0.00      1S   
ATOM   2708 HE2  LYS   191      -7.969  20.291  11.267  1.00  0.00      1S   
ATOM   2709 NZ   LYS   191      -7.890  21.930   9.962  1.00  1.00      1S   
ATOM   2710 HZ1  LYS   191      -8.630  21.470   9.396  1.00  0.00      1S   
ATOM   2711 HZ2  LYS   191      -7.213  22.403   9.328  1.00  0.00      1S   
ATOM   2712 HZ3  LYS   191      -8.327  22.647  10.577  1.00  0.00      1S   
ATOM   2713 C    LYS   191      -2.688  16.491  10.189  1.00  1.00      1S   
ATOM   2714 O    LYS   191      -1.542  16.865   9.936  1.00  1.00      1S   
ATOM   2715 N    GLU   192      -3.188  15.337   9.710  1.00  1.00      1S   
ATOM   2716 HN   GLU   192      -4.127  15.066   9.923  1.00  0.00      1S   
ATOM   2717 CA   GLU   192      -2.414  14.343   9.003  1.00  1.00      1S   
ATOM   2718 HA   GLU   192      -1.606  14.041   9.652  1.00  0.00      1S   
ATOM   2719 CB   GLU   192      -3.302  13.118   8.695  1.00  1.00      1S   
ATOM   2720 HB1  GLU   192      -4.155  13.432   8.054  1.00  0.00      1S   
ATOM   2721 HB2  GLU   192      -3.726  12.760   9.661  1.00  0.00      1S   
ATOM   2722 CG   GLU   192      -2.555  11.945   8.034  1.00  1.00      1S   
ATOM   2723 HG1  GLU   192      -1.698  11.649   8.676  1.00  0.00      1S   
ATOM   2724 HG2  GLU   192      -2.165  12.245   7.039  1.00  0.00      1S   
ATOM   2725 CD   GLU   192      -3.472  10.736   7.846  1.00  1.00      1S   
ATOM   2726 OE1  GLU   192      -4.715  10.884   7.984  1.00  1.00      1S   
ATOM   2727 OE2  GLU   192      -2.924   9.638   7.558  1.00  1.00      1S   
ATOM   2728 C    GLU   192      -1.804  14.877   7.729  1.00  1.00      1S   
ATOM   2729 O    GLU   192      -0.672  14.546   7.381  1.00  1.00      1S   
ATOM   2730 N    ASP   193      -2.543  15.754   7.027  1.00  1.00      1S   
ATOM   2731 HN   ASP   193      -3.445  16.043   7.345  1.00  0.00      1S   
ATOM   2732 CA   ASP   193      -2.142  16.345   5.776  1.00  1.00      1S   
ATOM   2733 HA   ASP   193      -1.436  15.682   5.294  1.00  0.00      1S   
ATOM   2734 CB   ASP   193      -3.360  16.504   4.820  1.00  1.00      1S   
ATOM   2735 HB1  ASP   193      -3.783  15.498   4.615  1.00  0.00      1S   
ATOM   2736 HB2  ASP   193      -3.022  16.928   3.850  1.00  0.00      1S   
ATOM   2737 CG   ASP   193      -4.490  17.382   5.371  1.00  1.00      1S   
ATOM   2738 OD1  ASP   193      -4.500  17.695   6.592  1.00  1.00      1S   
ATOM   2739 OD2  ASP   193      -5.371  17.762   4.555  1.00  1.00      1S   
ATOM   2740 C    ASP   193      -1.455  17.687   5.946  1.00  1.00      1S   
ATOM   2741 O    ASP   193      -1.269  18.396   4.960  1.00  1.00      1S   
ATOM   2742 N    GLN   194      -1.066  18.079   7.185  1.00  1.00      1S   
ATOM   2743 HN   GLN   194      -1.225  17.505   7.987  1.00  0.00      1S   
ATOM   2744 CA   GLN   194      -0.455  19.370   7.439  1.00  1.00      1S   
ATOM   2745 HA   GLN   194      -0.355  19.926   6.518  1.00  0.00      1S   
ATOM   2746 CB   GLN   194      -1.282  20.223   8.429  1.00  1.00      1S   
ATOM   2747 HB1  GLN   194      -0.782  21.201   8.604  1.00  0.00      1S   
ATOM   2748 HB2  GLN   194      -1.344  19.695   9.407  1.00  0.00      1S   
ATOM   2749 CG   GLN   194      -2.716  20.492   7.937  1.00  1.00      1S   
ATOM   2750 HG1  GLN   194      -3.255  21.114   8.678  1.00  0.00      1S   
ATOM   2751 HG2  GLN   194      -3.253  19.527   7.838  1.00  0.00      1S   
ATOM   2752 CD   GLN   194      -2.727  21.210   6.589  1.00  1.00      1S   
ATOM   2753 OE1  GLN   194      -1.926  22.119   6.350  1.00  1.00      1S   
ATOM   2754 NE2  GLN   194      -3.664  20.800   5.691  1.00  1.00      1S   
ATOM   2755 HE21 GLN   194      -4.268  20.035   5.922  1.00  0.00      1S   
ATOM   2756 HE22 GLN   194      -3.730  21.248   4.800  1.00  0.00      1S   
ATOM   2757 C    GLN   194       0.934  19.197   7.982  1.00  1.00      1S   
ATOM   2758 O    GLN   194       1.457  20.072   8.667  1.00  1.00      1S   
ATOM   2759 N    THR   195       1.600  18.069   7.650  1.00  1.00      1S   
ATOM   2760 HN   THR   195       1.175  17.377   7.073  1.00  0.00      1S   
ATOM   2761 CA   THR   195       2.923  17.756   8.149  1.00  1.00      1S   
ATOM   2762 HA   THR   195       2.926  17.985   9.207  1.00  0.00      1S   
ATOM   2763 CB   THR   195       3.286  16.284   8.020  1.00  1.00      1S   
ATOM   2764 HB   THR   195       4.321  16.112   8.394  1.00  0.00      1S   
ATOM   2765 OG1  THR   195       3.217  15.822   6.675  1.00  1.00      1S   
ATOM   2766 HG1  THR   195       2.286  15.685   6.487  1.00  0.00      1S   
ATOM   2767 CG2  THR   195       2.333  15.453   8.896  1.00  1.00      1S   
ATOM   2768 HG21 THR   195       1.280  15.576   8.573  1.00  0.00      1S   
ATOM   2769 HG22 THR   195       2.413  15.780   9.954  1.00  0.00      1S   
ATOM   2770 HG23 THR   195       2.598  14.375   8.840  1.00  0.00      1S   
ATOM   2771 C    THR   195       4.015  18.600   7.527  1.00  1.00      1S   
ATOM   2772 O    THR   195       5.136  18.591   8.022  1.00  1.00      1S   
ATOM   2773 N    GLU   196       3.727  19.398   6.466  1.00  1.00      1S   
ATOM   2774 HN   GLU   196       2.820  19.394   6.047  1.00  0.00      1S   
ATOM   2775 CA   GLU   196       4.692  20.291   5.846  1.00  1.00      1S   
ATOM   2776 HA   GLU   196       5.505  19.671   5.493  1.00  0.00      1S   
ATOM   2777 CB   GLU   196       4.109  21.064   4.634  1.00  1.00      1S   
ATOM   2778 HB1  GLU   196       3.624  20.322   3.964  1.00  0.00      1S   
ATOM   2779 HB2  GLU   196       4.945  21.524   4.063  1.00  0.00      1S   
ATOM   2780 CG   GLU   196       3.106  22.178   5.003  1.00  1.00      1S   
ATOM   2781 HG1  GLU   196       3.655  23.044   5.432  1.00  0.00      1S   
ATOM   2782 HG2  GLU   196       2.391  21.807   5.768  1.00  0.00      1S   
ATOM   2783 CD   GLU   196       2.310  22.647   3.788  1.00  1.00      1S   
ATOM   2784 OE1  GLU   196       2.614  23.747   3.257  1.00  1.00      1S   
ATOM   2785 OE2  GLU   196       1.364  21.916   3.392  1.00  1.00      1S   
ATOM   2786 C    GLU   196       5.263  21.299   6.818  1.00  1.00      1S   
ATOM   2787 O    GLU   196       6.388  21.759   6.651  1.00  1.00      1S   
ATOM   2788 N    TYR   197       4.506  21.631   7.892  1.00  1.00      1S   
ATOM   2789 HN   TYR   197       3.608  21.217   8.024  1.00  0.00      1S   
ATOM   2790 CA   TYR   197       4.883  22.614   8.880  1.00  1.00      1S   
ATOM   2791 HA   TYR   197       5.418  23.407   8.375  1.00  0.00      1S   
ATOM   2792 CB   TYR   197       3.632  23.207   9.576  1.00  1.00      1S   
ATOM   2793 HB1  TYR   197       3.917  23.973  10.327  1.00  0.00      1S   
ATOM   2794 HB2  TYR   197       3.041  22.407  10.072  1.00  0.00      1S   
ATOM   2795 CG   TYR   197       2.779  23.881   8.530  1.00  1.00      1S   
ATOM   2796 CD1  TYR   197       3.273  25.001   7.840  1.00  1.00      1S   
ATOM   2797 HD1  TYR   197       4.246  25.396   8.089  1.00  0.00      1S   
ATOM   2798 CE1  TYR   197       2.519  25.602   6.825  1.00  1.00      1S   
ATOM   2799 HE1  TYR   197       2.900  26.456   6.292  1.00  0.00      1S   
ATOM   2800 CZ   TYR   197       1.271  25.090   6.478  1.00  1.00      1S   
ATOM   2801 OH   TYR   197       0.554  25.694   5.423  1.00  1.00      1S   
ATOM   2802 HH   TYR   197      -0.118  25.073   5.121  1.00  0.00      1S   
ATOM   2803 CD2  TYR   197       1.508  23.387   8.192  1.00  1.00      1S   
ATOM   2804 HD2  TYR   197       1.104  22.536   8.716  1.00  0.00      1S   
ATOM   2805 CE2  TYR   197       0.763  23.984   7.166  1.00  1.00      1S   
ATOM   2806 HE2  TYR   197      -0.205  23.596   6.915  1.00  0.00      1S   
ATOM   2807 C    TYR   197       5.831  22.044   9.911  1.00  1.00      1S   
ATOM   2808 O    TYR   197       6.164  22.715  10.884  1.00  1.00      1S   
ATOM   2809 N    LEU   198       6.326  20.804   9.694  1.00  1.00      1S   
ATOM   2810 HN   LEU   198       5.985  20.246   8.939  1.00  0.00      1S   
ATOM   2811 CA   LEU   198       7.388  20.208  10.467  1.00  1.00      1S   
ATOM   2812 HA   LEU   198       7.499  20.738  11.401  1.00  0.00      1S   
ATOM   2813 CB   LEU   198       7.131  18.713  10.756  1.00  1.00      1S   
ATOM   2814 HB1  LEU   198       7.955  18.305  11.383  1.00  0.00      1S   
ATOM   2815 HB2  LEU   198       7.116  18.145   9.800  1.00  0.00      1S   
ATOM   2816 CG   LEU   198       5.795  18.472  11.488  1.00  1.00      1S   
ATOM   2817 HG   LEU   198       4.977  18.868  10.844  1.00  0.00      1S   
ATOM   2818 CD1  LEU   198       5.513  16.978  11.688  1.00  1.00      1S   
ATOM   2819 HD11 LEU   198       6.100  16.616  12.554  1.00  0.00      1S   
ATOM   2820 HD12 LEU   198       5.788  16.395  10.784  1.00  0.00      1S   
ATOM   2821 HD13 LEU   198       4.438  16.812  11.909  1.00  0.00      1S   
ATOM   2822 CD2  LEU   198       5.751  19.207  12.838  1.00  1.00      1S   
ATOM   2823 HD21 LEU   198       5.723  20.306  12.694  1.00  0.00      1S   
ATOM   2824 HD22 LEU   198       6.649  18.950  13.440  1.00  0.00      1S   
ATOM   2825 HD23 LEU   198       4.848  18.907  13.409  1.00  0.00      1S   
ATOM   2826 C    LEU   198       8.696  20.316   9.733  1.00  1.00      1S   
ATOM   2827 O    LEU   198       9.746  20.075  10.320  1.00  1.00      1S   
ATOM   2828 N    GLU   199       8.687  20.689   8.433  1.00  1.00      1S   
ATOM   2829 HN   GLU   199       7.842  20.934   7.961  1.00  0.00      1S   
ATOM   2830 CA   GLU   199       9.894  20.763   7.640  1.00  1.00      1S   
ATOM   2831 HA   GLU   199      10.526  19.920   7.884  1.00  0.00      1S   
ATOM   2832 CB   GLU   199       9.599  20.749   6.122  1.00  1.00      1S   
ATOM   2833 HB1  GLU   199      10.542  20.885   5.549  1.00  0.00      1S   
ATOM   2834 HB2  GLU   199       8.927  21.605   5.889  1.00  0.00      1S   
ATOM   2835 CG   GLU   199       8.917  19.449   5.655  1.00  1.00      1S   
ATOM   2836 HG1  GLU   199       8.065  19.210   6.327  1.00  0.00      1S   
ATOM   2837 HG2  GLU   199       9.639  18.606   5.692  1.00  0.00      1S   
ATOM   2838 CD   GLU   199       8.373  19.582   4.231  1.00  1.00      1S   
ATOM   2839 OE1  GLU   199       7.504  18.746   3.867  1.00  1.00      1S   
ATOM   2840 OE2  GLU   199       8.807  20.506   3.493  1.00  1.00      1S   
ATOM   2841 C    GLU   199      10.616  22.042   7.967  1.00  1.00      1S   
ATOM   2842 O    GLU   199      10.010  23.108   7.996  1.00  1.00      1S   
ATOM   2843 N    GLU   200      11.945  21.954   8.218  1.00  1.00      1S   
ATOM   2844 HN   GLU   200      12.398  21.065   8.179  1.00  0.00      1S   
ATOM   2845 CA   GLU   200      12.808  23.054   8.607  1.00  1.00      1S   
ATOM   2846 HA   GLU   200      12.463  23.416   9.564  1.00  0.00      1S   
ATOM   2847 CB   GLU   200      14.285  22.582   8.727  1.00  1.00      1S   
ATOM   2848 HB1  GLU   200      14.504  21.852   7.917  1.00  0.00      1S   
ATOM   2849 HB2  GLU   200      14.387  22.037   9.688  1.00  0.00      1S   
ATOM   2850 CG   GLU   200      15.343  23.706   8.660  1.00  1.00      1S   
ATOM   2851 HG1  GLU   200      15.001  24.579   9.255  1.00  0.00      1S   
ATOM   2852 HG2  GLU   200      15.467  24.026   7.602  1.00  0.00      1S   
ATOM   2853 CD   GLU   200      16.706  23.260   9.184  1.00  1.00      1S   
ATOM   2854 OE1  GLU   200      17.432  24.135   9.728  1.00  1.00      1S   
ATOM   2855 OE2  GLU   200      17.052  22.062   9.030  1.00  1.00      1S   
ATOM   2856 C    GLU   200      12.739  24.209   7.644  1.00  1.00      1S   
ATOM   2857 O    GLU   200      12.605  25.366   8.030  1.00  1.00      1S   
ATOM   2858 N    ARG   201      12.811  23.899   6.346  1.00  1.00      1S   
ATOM   2859 HN   ARG   201      12.882  22.946   6.063  1.00  0.00      1S   
ATOM   2860 CA   ARG   201      12.855  24.854   5.280  1.00  1.00      1S   
ATOM   2861 HA   ARG   201      13.598  25.609   5.497  1.00  0.00      1S   
ATOM   2862 CB   ARG   201      13.243  24.035   4.060  1.00  1.00      1S   
ATOM   2863 HB1  ARG   201      12.468  23.239   4.038  1.00  0.00      1S   
ATOM   2864 HB2  ARG   201      14.215  23.526   4.252  1.00  0.00      1S   
ATOM   2865 CG   ARG   201      13.332  24.755   2.709  1.00  1.00      1S   
ATOM   2866 HG1  ARG   201      14.261  25.368   2.684  1.00  0.00      1S   
ATOM   2867 HG2  ARG   201      12.471  25.441   2.574  1.00  0.00      1S   
ATOM   2868 CD   ARG   201      13.355  23.765   1.532  1.00  1.00      1S   
ATOM   2869 HD1  ARG   201      14.374  23.341   1.456  1.00  0.00      1S   
ATOM   2870 HD2  ARG   201      13.101  24.284   0.580  1.00  0.00      1S   
ATOM   2871 NE   ARG   201      12.332  22.681   1.772  1.00  1.00      1S   
ATOM   2872 HE   ARG   201      11.387  22.952   1.888  1.00  0.00      1S   
ATOM   2873 CZ   ARG   201      12.669  21.412   2.187  1.00  1.00      1S   
ATOM   2874 NH1  ARG   201      11.716  20.596   2.734  1.00  1.00      1S   
ATOM   2875 HH11 ARG   201      10.770  20.933   2.849  1.00  0.00      1S   
ATOM   2876 HH12 ARG   201      11.956  19.699   3.038  1.00  0.00      1S   
ATOM   2877 NH2  ARG   201      13.946  20.947   2.070  1.00  1.00      1S   
ATOM   2878 HH21 ARG   201      14.152  20.005   2.343  1.00  0.00      1S   
ATOM   2879 HH22 ARG   201      14.623  21.503   1.617  1.00  0.00      1S   
ATOM   2880 C    ARG   201      11.508  25.512   5.061  1.00  1.00      1S   
ATOM   2881 O    ARG   201      11.444  26.678   4.679  1.00  1.00      1S   
ATOM   2882 N    ARG   202      10.389  24.794   5.333  1.00  1.00      1S   
ATOM   2883 HN   ARG   202      10.440  23.846   5.635  1.00  0.00      1S   
ATOM   2884 CA   ARG   202       9.057  25.359   5.267  1.00  1.00      1S   
ATOM   2885 HA   ARG   202       8.958  25.863   4.315  1.00  0.00      1S   
ATOM   2886 CB   ARG   202       7.953  24.288   5.408  1.00  1.00      1S   
ATOM   2887 HB1  ARG   202       8.042  23.795   6.401  1.00  0.00      1S   
ATOM   2888 HB2  ARG   202       8.116  23.504   4.635  1.00  0.00      1S   
ATOM   2889 CG   ARG   202       6.514  24.814   5.247  1.00  1.00      1S   
ATOM   2890 HG1  ARG   202       6.338  25.669   5.935  1.00  0.00      1S   
ATOM   2891 HG2  ARG   202       5.815  24.003   5.547  1.00  0.00      1S   
ATOM   2892 CD   ARG   202       6.202  25.228   3.806  1.00  1.00      1S   
ATOM   2893 HD1  ARG   202       6.392  24.378   3.117  1.00  0.00      1S   
ATOM   2894 HD2  ARG   202       6.824  26.091   3.494  1.00  0.00      1S   
ATOM   2895 NE   ARG   202       4.746  25.556   3.716  1.00  1.00      1S   
ATOM   2896 HE   ARG   202       4.084  24.800   3.737  1.00  0.00      1S   
ATOM   2897 CZ   ARG   202       4.245  26.808   3.545  1.00  1.00      1S   
ATOM   2898 NH1  ARG   202       5.035  27.901   3.409  1.00  1.00      1S   
ATOM   2899 HH11 ARG   202       6.024  27.796   3.273  1.00  0.00      1S   
ATOM   2900 HH12 ARG   202       4.603  28.799   3.312  1.00  0.00      1S   
ATOM   2901 NH2  ARG   202       2.898  26.970   3.495  1.00  1.00      1S   
ATOM   2902 HH21 ARG   202       2.294  26.179   3.592  1.00  0.00      1S   
ATOM   2903 HH22 ARG   202       2.537  27.895   3.360  1.00  0.00      1S   
ATOM   2904 C    ARG   202       8.870  26.372   6.369  1.00  1.00      1S   
ATOM   2905 O    ARG   202       8.359  27.461   6.131  1.00  1.00      1S   
ATOM   2906 N    ILE   203       9.319  26.047   7.604  1.00  1.00      1S   
ATOM   2907 HN   ILE   203       9.731  25.153   7.778  1.00  0.00      1S   
ATOM   2908 CA   ILE   203       9.229  26.923   8.755  1.00  1.00      1S   
ATOM   2909 HA   ILE   203       8.197  27.236   8.842  1.00  0.00      1S   
ATOM   2910 CB   ILE   203       9.632  26.229  10.052  1.00  1.00      1S   
ATOM   2911 HB   ILE   203      10.669  25.839   9.946  1.00  0.00      1S   
ATOM   2912 CG2  ILE   203       9.590  27.233  11.227  1.00  1.00      1S   
ATOM   2913 HG21 ILE   203       8.578  27.676  11.303  1.00  0.00      1S   
ATOM   2914 HG22 ILE   203      10.331  28.049  11.104  1.00  0.00      1S   
ATOM   2915 HG23 ILE   203       9.809  26.724  12.185  1.00  0.00      1S   
ATOM   2916 CG1  ILE   203       8.694  25.029  10.336  1.00  1.00      1S   
ATOM   2917 HG11 ILE   203       8.572  24.414   9.421  1.00  0.00      1S   
ATOM   2918 HG12 ILE   203       7.686  25.414  10.605  1.00  0.00      1S   
ATOM   2919 CD   ILE   203       9.206  24.111  11.451  1.00  1.00      1S   
ATOM   2920 HD1  ILE   203       9.268  24.654  12.417  1.00  0.00      1S   
ATOM   2921 HD2  ILE   203      10.213  23.718  11.195  1.00  0.00      1S   
ATOM   2922 HD3  ILE   203       8.522  23.248  11.585  1.00  0.00      1S   
ATOM   2923 C    ILE   203      10.065  28.164   8.527  1.00  1.00      1S   
ATOM   2924 O    ILE   203       9.597  29.270   8.777  1.00  1.00      1S   
ATOM   2925 N    LYS   204      11.304  28.016   7.993  1.00  1.00      1S   
ATOM   2926 HN   LYS   204      11.670  27.106   7.804  1.00  0.00      1S   
ATOM   2927 CA   LYS   204      12.177  29.123   7.647  1.00  1.00      1S   
ATOM   2928 HA   LYS   204      12.381  29.680   8.551  1.00  0.00      1S   
ATOM   2929 CB   LYS   204      13.507  28.661   7.016  1.00  1.00      1S   
ATOM   2930 HB1  LYS   204      13.984  29.492   6.447  1.00  0.00      1S   
ATOM   2931 HB2  LYS   204      13.299  27.836   6.301  1.00  0.00      1S   
ATOM   2932 CG   LYS   204      14.538  28.191   8.045  1.00  1.00      1S   
ATOM   2933 HG1  LYS   204      14.078  27.406   8.680  1.00  0.00      1S   
ATOM   2934 HG2  LYS   204      14.828  29.042   8.699  1.00  0.00      1S   
ATOM   2935 CD   LYS   204      15.779  27.609   7.361  1.00  1.00      1S   
ATOM   2936 HD1  LYS   204      16.234  28.380   6.700  1.00  0.00      1S   
ATOM   2937 HD2  LYS   204      15.434  26.764   6.721  1.00  0.00      1S   
ATOM   2938 CE   LYS   204      16.824  27.101   8.355  1.00  1.00      1S   
ATOM   2939 HE1  LYS   204      16.332  26.470   9.125  1.00  0.00      1S   
ATOM   2940 HE2  LYS   204      17.352  27.939   8.856  1.00  0.00      1S   
ATOM   2941 NZ   LYS   204      17.829  26.260   7.667  1.00  1.00      1S   
ATOM   2942 HZ1  LYS   204      18.671  26.822   7.434  1.00  0.00      1S   
ATOM   2943 HZ2  LYS   204      17.413  25.875   6.796  1.00  0.00      1S   
ATOM   2944 HZ3  LYS   204      18.089  25.470   8.298  1.00  0.00      1S   
ATOM   2945 C    LYS   204      11.530  30.062   6.666  1.00  1.00      1S   
ATOM   2946 O    LYS   204      11.549  31.270   6.875  1.00  1.00      1S   
ATOM   2947 N    GLU   205      10.906  29.525   5.595  1.00  1.00      1S   
ATOM   2948 HN   GLU   205      10.901  28.536   5.454  1.00  0.00      1S   
ATOM   2949 CA   GLU   205      10.197  30.290   4.592  1.00  1.00      1S   
ATOM   2950 HA   GLU   205      10.909  30.958   4.128  1.00  0.00      1S   
ATOM   2951 CB   GLU   205       9.605  29.351   3.516  1.00  1.00      1S   
ATOM   2952 HB1  GLU   205       9.009  28.565   4.027  1.00  0.00      1S   
ATOM   2953 HB2  GLU   205      10.448  28.839   2.999  1.00  0.00      1S   
ATOM   2954 CG   GLU   205       8.720  30.040   2.459  1.00  1.00      1S   
ATOM   2955 HG1  GLU   205       9.317  30.771   1.876  1.00  0.00      1S   
ATOM   2956 HG2  GLU   205       7.877  30.575   2.945  1.00  0.00      1S   
ATOM   2957 CD   GLU   205       8.123  28.991   1.525  1.00  1.00      1S   
ATOM   2958 OE1  GLU   205       8.225  29.171   0.283  1.00  1.00      1S   
ATOM   2959 OE2  GLU   205       7.541  28.003   2.046  1.00  1.00      1S   
ATOM   2960 C    GLU   205       9.090  31.132   5.196  1.00  1.00      1S   
ATOM   2961 O    GLU   205       8.966  32.313   4.880  1.00  1.00      1S   
ATOM   2962 N    ILE   206       8.278  30.551   6.110  1.00  1.00      1S   
ATOM   2963 HN   ILE   206       8.407  29.594   6.367  1.00  0.00      1S   
ATOM   2964 CA   ILE   206       7.153  31.219   6.736  1.00  1.00      1S   
ATOM   2965 HA   ILE   206       6.561  31.666   5.949  1.00  0.00      1S   
ATOM   2966 CB   ILE   206       6.269  30.243   7.504  1.00  1.00      1S   
ATOM   2967 HB   ILE   206       6.896  29.689   8.240  1.00  0.00      1S   
ATOM   2968 CG2  ILE   206       5.142  30.980   8.263  1.00  1.00      1S   
ATOM   2969 HG21 ILE   206       4.529  31.570   7.551  1.00  0.00      1S   
ATOM   2970 HG22 ILE   206       5.545  31.655   9.045  1.00  0.00      1S   
ATOM   2971 HG23 ILE   206       4.476  30.250   8.767  1.00  0.00      1S   
ATOM   2972 CG1  ILE   206       5.660  29.220   6.524  1.00  1.00      1S   
ATOM   2973 HG11 ILE   206       6.438  28.835   5.834  1.00  0.00      1S   
ATOM   2974 HG12 ILE   206       4.897  29.725   5.894  1.00  0.00      1S   
ATOM   2975 CD   ILE   206       5.035  28.023   7.237  1.00  1.00      1S   
ATOM   2976 HD1  ILE   206       4.115  28.314   7.786  1.00  0.00      1S   
ATOM   2977 HD2  ILE   206       5.752  27.576   7.958  1.00  0.00      1S   
ATOM   2978 HD3  ILE   206       4.775  27.251   6.485  1.00  0.00      1S   
ATOM   2979 C    ILE   206       7.619  32.331   7.651  1.00  1.00      1S   
ATOM   2980 O    ILE   206       7.066  33.429   7.618  1.00  1.00      1S   
ATOM   2981 N    VAL   207       8.661  32.081   8.481  1.00  1.00      1S   
ATOM   2982 HN   VAL   207       9.105  31.185   8.489  1.00  0.00      1S   
ATOM   2983 CA   VAL   207       9.182  33.045   9.434  1.00  1.00      1S   
ATOM   2984 HA   VAL   207       8.341  33.419  10.002  1.00  0.00      1S   
ATOM   2985 CB   VAL   207      10.175  32.428  10.415  1.00  1.00      1S   
ATOM   2986 HB   VAL   207      10.990  31.916   9.855  1.00  0.00      1S   
ATOM   2987 CG1  VAL   207      10.798  33.509  11.328  1.00  1.00      1S   
ATOM   2988 HG11 VAL   207      10.001  34.127  11.792  1.00  0.00      1S   
ATOM   2989 HG12 VAL   207      11.480  34.173  10.758  1.00  0.00      1S   
ATOM   2990 HG13 VAL   207      11.388  33.030  12.138  1.00  0.00      1S   
ATOM   2991 CG2  VAL   207       9.435  31.383  11.275  1.00  1.00      1S   
ATOM   2992 HG21 VAL   207       8.980  30.585  10.659  1.00  0.00      1S   
ATOM   2993 HG22 VAL   207       8.627  31.869  11.860  1.00  0.00      1S   
ATOM   2994 HG23 VAL   207      10.148  30.910  11.983  1.00  0.00      1S   
ATOM   2995 C    VAL   207       9.803  34.226   8.717  1.00  1.00      1S   
ATOM   2996 O    VAL   207       9.564  35.371   9.095  1.00  1.00      1S   
ATOM   2997 N    LYS   208      10.578  33.976   7.631  1.00  1.00      1S   
ATOM   2998 HN   LYS   208      10.762  33.038   7.340  1.00  0.00      1S   
ATOM   2999 CA   LYS   208      11.191  35.010   6.818  1.00  1.00      1S   
ATOM   3000 HA   LYS   208      11.818  35.613   7.458  1.00  0.00      1S   
ATOM   3001 CB   LYS   208      12.037  34.431   5.658  1.00  1.00      1S   
ATOM   3002 HB1  LYS   208      12.277  35.237   4.926  1.00  0.00      1S   
ATOM   3003 HB2  LYS   208      11.445  33.654   5.123  1.00  0.00      1S   
ATOM   3004 CG   LYS   208      13.378  33.826   6.091  1.00  1.00      1S   
ATOM   3005 HG1  LYS   208      13.200  32.919   6.700  1.00  0.00      1S   
ATOM   3006 HG2  LYS   208      13.926  34.552   6.731  1.00  0.00      1S   
ATOM   3007 CD   LYS   208      14.256  33.472   4.881  1.00  1.00      1S   
ATOM   3008 HD1  LYS   208      14.820  34.390   4.598  1.00  0.00      1S   
ATOM   3009 HD2  LYS   208      13.604  33.198   4.021  1.00  0.00      1S   
ATOM   3010 CE   LYS   208      15.212  32.305   5.149  1.00  1.00      1S   
ATOM   3011 HE1  LYS   208      14.667  31.339   5.077  1.00  0.00      1S   
ATOM   3012 HE2  LYS   208      15.668  32.395   6.157  1.00  0.00      1S   
ATOM   3013 NZ   LYS   208      16.313  32.288   4.159  1.00  1.00      1S   
ATOM   3014 HZ1  LYS   208      16.863  33.167   4.250  1.00  0.00      1S   
ATOM   3015 HZ2  LYS   208      15.921  32.225   3.198  1.00  0.00      1S   
ATOM   3016 HZ3  LYS   208      16.933  31.473   4.338  1.00  0.00      1S   
ATOM   3017 C    LYS   208      10.172  35.915   6.166  1.00  1.00      1S   
ATOM   3018 O    LYS   208      10.418  37.103   5.971  1.00  1.00      1S   
ATOM   3019 N    LYS   209       9.003  35.358   5.800  1.00  1.00      1S   
ATOM   3020 HN   LYS   209       8.804  34.403   6.012  1.00  0.00      1S   
ATOM   3021 CA   LYS   209       8.005  36.039   5.019  1.00  1.00      1S   
ATOM   3022 HA   LYS   209       8.498  36.642   4.269  1.00  0.00      1S   
ATOM   3023 CB   LYS   209       7.114  34.988   4.324  1.00  1.00      1S   
ATOM   3024 HB1  LYS   209       6.730  34.269   5.080  1.00  0.00      1S   
ATOM   3025 HB2  LYS   209       7.758  34.411   3.623  1.00  0.00      1S   
ATOM   3026 CG   LYS   209       5.929  35.534   3.522  1.00  1.00      1S   
ATOM   3027 HG1  LYS   209       6.291  36.283   2.784  1.00  0.00      1S   
ATOM   3028 HG2  LYS   209       5.213  36.037   4.209  1.00  0.00      1S   
ATOM   3029 CD   LYS   209       5.195  34.410   2.782  1.00  1.00      1S   
ATOM   3030 HD1  LYS   209       4.937  33.608   3.507  1.00  0.00      1S   
ATOM   3031 HD2  LYS   209       5.903  33.978   2.042  1.00  0.00      1S   
ATOM   3032 CE   LYS   209       3.919  34.894   2.086  1.00  1.00      1S   
ATOM   3033 HE1  LYS   209       4.119  35.834   1.530  1.00  0.00      1S   
ATOM   3034 HE2  LYS   209       3.114  35.074   2.829  1.00  0.00      1S   
ATOM   3035 NZ   LYS   209       3.430  33.894   1.111  1.00  1.00      1S   
ATOM   3036 HZ1  LYS   209       3.147  33.024   1.607  1.00  0.00      1S   
ATOM   3037 HZ2  LYS   209       4.200  33.677   0.442  1.00  0.00      1S   
ATOM   3038 HZ3  LYS   209       2.618  34.282   0.592  1.00  0.00      1S   
ATOM   3039 C    LYS   209       7.163  36.951   5.874  1.00  1.00      1S   
ATOM   3040 O    LYS   209       6.815  38.054   5.456  1.00  1.00      1S   
ATOM   3041 N    HSD   210       6.799  36.498   7.090  1.00  1.00      1S   
ATOM   3042 HN   HSD   210       7.134  35.624   7.436  1.00  0.00      1S   
ATOM   3043 CA   HSD   210       5.759  37.127   7.860  1.00  1.00      1S   
ATOM   3044 HA   HSD   210       5.215  37.836   7.250  1.00  0.00      1S   
ATOM   3045 CB   HSD   210       4.773  36.062   8.346  1.00  1.00      1S   
ATOM   3046 HB1  HSD   210       4.089  36.513   9.084  1.00  0.00      1S   
ATOM   3047 HB2  HSD   210       5.323  35.239   8.854  1.00  0.00      1S   
ATOM   3048 ND1  HSD   210       3.743  34.156   7.019  1.00  1.00      1S   
ATOM   3049 HD1  HSD   210       4.168  33.412   7.537  1.00  0.00      1S   
ATOM   3050 CG   HSD   210       3.935  35.502   7.233  1.00  1.00      1S   
ATOM   3051 CE1  HSD   210       2.896  34.045   5.969  1.00  1.00      1S   
ATOM   3052 HE1  HSD   210       2.572  33.087   5.577  1.00  0.00      1S   
ATOM   3053 NE2  HSD   210       2.525  35.219   5.498  1.00  1.00      1S   
ATOM   3054 CD2  HSD   210       3.183  36.138   6.292  1.00  1.00      1S   
ATOM   3055 HD2  HSD   210       3.049  37.196   6.108  1.00  0.00      1S   
ATOM   3056 C    HSD   210       6.257  37.876   9.067  1.00  1.00      1S   
ATOM   3057 O    HSD   210       5.711  38.929   9.393  1.00  1.00      1S   
ATOM   3058 N    SER   211       7.265  37.340   9.788  1.00  1.00      1S   
ATOM   3059 HN   SER   211       7.753  36.524   9.485  1.00  0.00      1S   
ATOM   3060 CA   SER   211       7.633  37.855  11.091  1.00  1.00      1S   
ATOM   3061 HA   SER   211       7.238  38.853  11.231  1.00  0.00      1S   
ATOM   3062 CB   SER   211       7.119  36.928  12.222  1.00  1.00      1S   
ATOM   3063 HB1  SER   211       7.716  37.011  13.147  1.00  0.00      1S   
ATOM   3064 HB2  SER   211       7.155  35.870  11.882  1.00  0.00      1S   
ATOM   3065 OG   SER   211       5.778  37.256  12.565  1.00  1.00      1S   
ATOM   3066 HG1  SER   211       5.830  38.037  13.123  1.00  0.00      1S   
ATOM   3067 C    SER   211       9.130  37.993  11.163  1.00  1.00      1S   
ATOM   3068 O    SER   211       9.769  37.573  12.126  1.00  1.00      1S   
ATOM   3069 N    GLN   212       9.732  38.651  10.146  1.00  1.00      1S   
ATOM   3070 HN   GLN   212       9.211  38.973   9.359  1.00  0.00      1S   
ATOM   3071 CA   GLN   212      11.162  38.874  10.089  1.00  1.00      1S   
ATOM   3072 HA   GLN   212      11.648  38.033  10.564  1.00  0.00      1S   
ATOM   3073 CB   GLN   212      11.647  38.932   8.618  1.00  1.00      1S   
ATOM   3074 HB1  GLN   212      11.557  39.954   8.192  1.00  0.00      1S   
ATOM   3075 HB2  GLN   212      10.941  38.293   8.041  1.00  0.00      1S   
ATOM   3076 CG   GLN   212      13.046  38.322   8.374  1.00  1.00      1S   
ATOM   3077 HG1  GLN   212      13.021  37.768   7.409  1.00  0.00      1S   
ATOM   3078 HG2  GLN   212      13.296  37.593   9.172  1.00  0.00      1S   
ATOM   3079 CD   GLN   212      14.139  39.391   8.244  1.00  1.00      1S   
ATOM   3080 OE1  GLN   212      14.264  40.029   7.193  1.00  1.00      1S   
ATOM   3081 NE2  GLN   212      14.958  39.568   9.320  1.00  1.00      1S   
ATOM   3082 HE21 GLN   212      15.691  40.244   9.272  1.00  0.00      1S   
ATOM   3083 HE22 GLN   212      14.747  39.111  10.184  1.00  0.00      1S   
ATOM   3084 C    GLN   212      11.558  40.136  10.836  1.00  1.00      1S   
ATOM   3085 O    GLN   212      12.713  40.546  10.804  1.00  1.00      1S   
ATOM   3086 N    PHE   213      10.611  40.787  11.551  1.00  1.00      1S   
ATOM   3087 HN   PHE   213       9.675  40.447  11.596  1.00  0.00      1S   
ATOM   3088 CA   PHE   213      10.879  42.019  12.264  1.00  1.00      1S   
ATOM   3089 HA   PHE   213      11.942  42.215  12.291  1.00  0.00      1S   
ATOM   3090 CB   PHE   213      10.144  43.224  11.622  1.00  1.00      1S   
ATOM   3091 HB1  PHE   213      10.301  44.149  12.216  1.00  0.00      1S   
ATOM   3092 HB2  PHE   213       9.054  43.016  11.557  1.00  0.00      1S   
ATOM   3093 CG   PHE   213      10.676  43.503  10.237  1.00  1.00      1S   
ATOM   3094 CD1  PHE   213      12.018  43.882  10.051  1.00  1.00      1S   
ATOM   3095 HD1  PHE   213      12.680  43.959  10.901  1.00  0.00      1S   
ATOM   3096 CE1  PHE   213      12.509  44.172   8.772  1.00  1.00      1S   
ATOM   3097 HE1  PHE   213      13.541  44.463   8.642  1.00  0.00      1S   
ATOM   3098 CZ   PHE   213      11.659  44.091   7.663  1.00  1.00      1S   
ATOM   3099 HZ   PHE   213      12.035  44.321   6.676  1.00  0.00      1S   
ATOM   3100 CD2  PHE   213       9.835  43.420   9.113  1.00  1.00      1S   
ATOM   3101 HD2  PHE   213       8.801  43.135   9.237  1.00  0.00      1S   
ATOM   3102 CE2  PHE   213      10.322  43.714   7.833  1.00  1.00      1S   
ATOM   3103 HE2  PHE   213       9.665  43.654   6.978  1.00  0.00      1S   
ATOM   3104 C    PHE   213      10.442  41.877  13.703  1.00  1.00      1S   
ATOM   3105 O    PHE   213       9.941  42.824  14.307  1.00  1.00      1S   
ATOM   3106 N    ILE   214      10.655  40.681  14.300  1.00  1.00      1S   
ATOM   3107 HN   ILE   214      11.061  39.925  13.792  1.00  0.00      1S   
ATOM   3108 CA   ILE   214      10.341  40.397  15.687  1.00  1.00      1S   
ATOM   3109 HA   ILE   214       9.545  41.051  16.014  1.00  0.00      1S   
ATOM   3110 CB   ILE   214       9.898  38.950  15.864  1.00  1.00      1S   
ATOM   3111 HB   ILE   214      10.648  38.308  15.343  1.00  0.00      1S   
ATOM   3112 CG2  ILE   214       9.851  38.504  17.345  1.00  1.00      1S   
ATOM   3113 HG21 ILE   214       9.262  39.220  17.955  1.00  0.00      1S   
ATOM   3114 HG22 ILE   214      10.873  38.428  17.768  1.00  0.00      1S   
ATOM   3115 HG23 ILE   214       9.379  37.502  17.422  1.00  0.00      1S   
ATOM   3116 CG1  ILE   214       8.537  38.717  15.161  1.00  1.00      1S   
ATOM   3117 HG11 ILE   214       8.434  37.624  14.989  1.00  0.00      1S   
ATOM   3118 HG12 ILE   214       8.540  39.208  14.164  1.00  0.00      1S   
ATOM   3119 CD   ILE   214       7.309  39.187  15.948  1.00  1.00      1S   
ATOM   3120 HD1  ILE   214       7.435  40.229  16.309  1.00  0.00      1S   
ATOM   3121 HD2  ILE   214       7.140  38.524  16.823  1.00  0.00      1S   
ATOM   3122 HD3  ILE   214       6.401  39.140  15.311  1.00  0.00      1S   
ATOM   3123 C    ILE   214      11.574  40.705  16.503  1.00  1.00      1S   
ATOM   3124 O    ILE   214      12.697  40.433  16.081  1.00  1.00      1S   
ATOM   3125 N    GLY   215      11.380  41.318  17.695  1.00  1.00      1S   
ATOM   3126 HN   GLY   215      10.452  41.496  18.022  1.00  0.00      1S   
ATOM   3127 CA   GLY   215      12.440  41.912  18.478  1.00  1.00      1S   
ATOM   3128 HA1  GLY   215      11.996  42.762  18.976  1.00  0.00      1S   
ATOM   3129 HA2  GLY   215      13.250  42.196  17.821  1.00  0.00      1S   
ATOM   3130 C    GLY   215      12.995  41.017  19.547  1.00  1.00      1S   
ATOM   3131 O    GLY   215      13.611  41.512  20.489  1.00  1.00      1S   
ATOM   3132 N    TYR   216      12.811  39.682  19.433  1.00  1.00      1S   
ATOM   3133 HN   TYR   216      12.298  39.290  18.673  1.00  0.00      1S   
ATOM   3134 CA   TYR   216      13.391  38.734  20.360  1.00  1.00      1S   
ATOM   3135 HA   TYR   216      14.168  39.229  20.923  1.00  0.00      1S   
ATOM   3136 CB   TYR   216      12.363  38.091  21.322  1.00  1.00      1S   
ATOM   3137 HB1  TYR   216      12.854  37.373  22.013  1.00  0.00      1S   
ATOM   3138 HB2  TYR   216      11.562  37.563  20.762  1.00  0.00      1S   
ATOM   3139 CG   TYR   216      11.743  39.176  22.148  1.00  1.00      1S   
ATOM   3140 CD1  TYR   216      12.408  39.673  23.283  1.00  1.00      1S   
ATOM   3141 HD1  TYR   216      13.355  39.250  23.581  1.00  0.00      1S   
ATOM   3142 CE1  TYR   216      11.859  40.725  24.021  1.00  1.00      1S   
ATOM   3143 HE1  TYR   216      12.372  41.100  24.894  1.00  0.00      1S   
ATOM   3144 CZ   TYR   216      10.644  41.288  23.622  1.00  1.00      1S   
ATOM   3145 OH   TYR   216      10.099  42.330  24.381  1.00  1.00      1S   
ATOM   3146 HH   TYR   216       9.298  42.629  23.929  1.00  0.00      1S   
ATOM   3147 CD2  TYR   216      10.520  39.748  21.762  1.00  1.00      1S   
ATOM   3148 HD2  TYR   216      10.009  39.383  20.883  1.00  0.00      1S   
ATOM   3149 CE2  TYR   216       9.973  40.807  22.491  1.00  1.00      1S   
ATOM   3150 HE2  TYR   216       9.030  41.233  22.181  1.00  0.00      1S   
ATOM   3151 C    TYR   216      14.005  37.647  19.520  1.00  1.00      1S   
ATOM   3152 O    TYR   216      13.546  37.459  18.393  1.00  1.00      1S   
ATOM   3153 N    PRO   217      15.017  36.902  19.978  1.00  1.00      1S   
ATOM   3154 CD   PRO   217      15.738  37.148  21.227  1.00  1.00      1S   
ATOM   3155 HD1  PRO   217      15.178  36.654  22.047  1.00  0.00      1S   
ATOM   3156 HD2  PRO   217      15.863  38.232  21.437  1.00  0.00      1S   
ATOM   3157 CA   PRO   217      15.647  35.853  19.194  1.00  1.00      1S   
ATOM   3158 HA   PRO   217      15.966  36.274  18.251  1.00  0.00      1S   
ATOM   3159 CB   PRO   217      16.834  35.362  20.045  1.00  1.00      1S   
ATOM   3160 HB1  PRO   217      17.725  35.157  19.416  1.00  0.00      1S   
ATOM   3161 HB2  PRO   217      16.579  34.445  20.619  1.00  0.00      1S   
ATOM   3162 CG   PRO   217      17.105  36.491  21.045  1.00  1.00      1S   
ATOM   3163 HG1  PRO   217      17.517  36.112  22.003  1.00  0.00      1S   
ATOM   3164 HG2  PRO   217      17.812  37.225  20.601  1.00  0.00      1S   
ATOM   3165 C    PRO   217      14.678  34.725  18.934  1.00  1.00      1S   
ATOM   3166 O    PRO   217      14.096  34.214  19.890  1.00  1.00      1S   
ATOM   3167 N    ILE   218      14.491  34.341  17.652  1.00  1.00      1S   
ATOM   3168 HN   ILE   218      14.970  34.794  16.901  1.00  0.00      1S   
ATOM   3169 CA   ILE   218      13.642  33.240  17.267  1.00  1.00      1S   
ATOM   3170 HA   ILE   218      13.089  32.895  18.123  1.00  0.00      1S   
ATOM   3171 CB   ILE   218      12.638  33.570  16.168  1.00  1.00      1S   
ATOM   3172 HB   ILE   218      13.177  33.751  15.210  1.00  0.00      1S   
ATOM   3173 CG2  ILE   218      11.679  32.370  15.984  1.00  1.00      1S   
ATOM   3174 HG21 ILE   218      11.041  32.250  16.886  1.00  0.00      1S   
ATOM   3175 HG22 ILE   218      12.234  31.425  15.816  1.00  0.00      1S   
ATOM   3176 HG23 ILE   218      11.019  32.529  15.106  1.00  0.00      1S   
ATOM   3177 CG1  ILE   218      11.856  34.862  16.510  1.00  1.00      1S   
ATOM   3178 HG11 ILE   218      12.568  35.711  16.596  1.00  0.00      1S   
ATOM   3179 HG12 ILE   218      11.356  34.740  17.495  1.00  0.00      1S   
ATOM   3180 CD   ILE   218      10.809  35.223  15.453  1.00  1.00      1S   
ATOM   3181 HD1  ILE   218       9.985  34.480  15.438  1.00  0.00      1S   
ATOM   3182 HD2  ILE   218      11.274  35.265  14.445  1.00  0.00      1S   
ATOM   3183 HD3  ILE   218      10.365  36.212  15.677  1.00  0.00      1S   
ATOM   3184 C    ILE   218      14.584  32.160  16.802  1.00  1.00      1S   
ATOM   3185 O    ILE   218      15.333  32.357  15.846  1.00  1.00      1S   
ATOM   3186 N    THR   219      14.580  30.995  17.490  1.00  1.00      1S   
ATOM   3187 HN   THR   219      13.963  30.853  18.262  1.00  0.00      1S   
ATOM   3188 CA   THR   219      15.463  29.894  17.171  1.00  1.00      1S   
ATOM   3189 HA   THR   219      16.152  30.187  16.394  1.00  0.00      1S   
ATOM   3190 CB   THR   219      16.271  29.399  18.360  1.00  1.00      1S   
ATOM   3191 HB   THR   219      15.590  29.063  19.172  1.00  0.00      1S   
ATOM   3192 OG1  THR   219      17.074  30.460  18.856  1.00  1.00      1S   
ATOM   3193 HG1  THR   219      17.442  30.142  19.684  1.00  0.00      1S   
ATOM   3194 CG2  THR   219      17.223  28.252  17.972  1.00  1.00      1S   
ATOM   3195 HG21 THR   219      17.938  28.589  17.191  1.00  0.00      1S   
ATOM   3196 HG22 THR   219      16.668  27.372  17.590  1.00  0.00      1S   
ATOM   3197 HG23 THR   219      17.805  27.927  18.862  1.00  0.00      1S   
ATOM   3198 C    THR   219      14.604  28.784  16.649  1.00  1.00      1S   
ATOM   3199 O    THR   219      13.690  28.321  17.323  1.00  1.00      1S   
ATOM   3200 N    LEU   220      14.896  28.318  15.418  1.00  1.00      1S   
ATOM   3201 HN   LEU   220      15.637  28.713  14.876  1.00  0.00      1S   
ATOM   3202 CA   LEU   220      14.245  27.178  14.836  1.00  1.00      1S   
ATOM   3203 HA   LEU   220      13.282  27.031  15.302  1.00  0.00      1S   
ATOM   3204 CB   LEU   220      14.048  27.330  13.313  1.00  1.00      1S   
ATOM   3205 HB1  LEU   220      15.014  27.625  12.847  1.00  0.00      1S   
ATOM   3206 HB2  LEU   220      13.334  28.164  13.138  1.00  0.00      1S   
ATOM   3207 CG   LEU   220      13.513  26.067  12.601  1.00  1.00      1S   
ATOM   3208 HG   LEU   220      14.278  25.260  12.695  1.00  0.00      1S   
ATOM   3209 CD1  LEU   220      12.215  25.538  13.234  1.00  1.00      1S   
ATOM   3210 HD11 LEU   220      11.475  26.358  13.319  1.00  0.00      1S   
ATOM   3211 HD12 LEU   220      12.404  25.131  14.248  1.00  0.00      1S   
ATOM   3212 HD13 LEU   220      11.784  24.726  12.615  1.00  0.00      1S   
ATOM   3213 CD2  LEU   220      13.340  26.330  11.100  1.00  1.00      1S   
ATOM   3214 HD21 LEU   220      14.313  26.622  10.654  1.00  0.00      1S   
ATOM   3215 HD22 LEU   220      12.608  27.146  10.926  1.00  0.00      1S   
ATOM   3216 HD23 LEU   220      12.979  25.414  10.590  1.00  0.00      1S   
ATOM   3217 C    LEU   220      15.111  25.986  15.121  1.00  1.00      1S   
ATOM   3218 O    LEU   220      16.230  25.877  14.627  1.00  1.00      1S   
ATOM   3219 N    PHE   221      14.594  25.050  15.941  1.00  1.00      1S   
ATOM   3220 HN   PHE   221      13.680  25.162  16.332  1.00  0.00      1S   
ATOM   3221 CA   PHE   221      15.288  23.857  16.354  1.00  1.00      1S   
ATOM   3222 HA   PHE   221      16.320  24.100  16.572  1.00  0.00      1S   
ATOM   3223 CB   PHE   221      14.623  23.167  17.575  1.00  1.00      1S   
ATOM   3224 HB1  PHE   221      14.947  22.104  17.636  1.00  0.00      1S   
ATOM   3225 HB2  PHE   221      13.520  23.186  17.461  1.00  0.00      1S   
ATOM   3226 CG   PHE   221      14.961  23.814  18.899  1.00  1.00      1S   
ATOM   3227 CD1  PHE   221      15.065  25.208  19.086  1.00  1.00      1S   
ATOM   3228 HD1  PHE   221      14.902  25.902  18.280  1.00  0.00      1S   
ATOM   3229 CE1  PHE   221      15.385  25.741  20.339  1.00  1.00      1S   
ATOM   3230 HE1  PHE   221      15.484  26.810  20.456  1.00  0.00      1S   
ATOM   3231 CZ   PHE   221      15.568  24.895  21.436  1.00  1.00      1S   
ATOM   3232 HZ   PHE   221      15.804  25.310  22.405  1.00  0.00      1S   
ATOM   3233 CD2  PHE   221      15.144  22.978  20.017  1.00  1.00      1S   
ATOM   3234 HD2  PHE   221      15.048  21.907  19.904  1.00  0.00      1S   
ATOM   3235 CE2  PHE   221      15.442  23.511  21.276  1.00  1.00      1S   
ATOM   3236 HE2  PHE   221      15.579  22.854  22.122  1.00  0.00      1S   
ATOM   3237 C    PHE   221      15.253  22.881  15.214  1.00  1.00      1S   
ATOM   3238 O    PHE   221      14.258  22.780  14.503  1.00  1.00      1S   
ATOM   3239 N    VAL   222      16.369  22.149  15.022  1.00  1.00      1S   
ATOM   3240 HN   VAL   222      17.155  22.246  15.627  1.00  0.00      1S   
ATOM   3241 CA   VAL   222      16.529  21.174  13.971  1.00  1.00      1S   
ATOM   3242 HA   VAL   222      15.788  21.339  13.200  1.00  0.00      1S   
ATOM   3243 CB   VAL   222      17.925  21.208  13.356  1.00  1.00      1S   
ATOM   3244 HB   VAL   222      18.687  20.957  14.129  1.00  0.00      1S   
ATOM   3245 CG1  VAL   222      18.050  20.202  12.193  1.00  1.00      1S   
ATOM   3246 HG11 VAL   222      17.217  20.335  11.470  1.00  0.00      1S   
ATOM   3247 HG12 VAL   222      18.038  19.161  12.572  1.00  0.00      1S   
ATOM   3248 HG13 VAL   222      19.009  20.358  11.656  1.00  0.00      1S   
ATOM   3249 CG2  VAL   222      18.207  22.639  12.859  1.00  1.00      1S   
ATOM   3250 HG21 VAL   222      18.200  23.362  13.698  1.00  0.00      1S   
ATOM   3251 HG22 VAL   222      17.443  22.944  12.114  1.00  0.00      1S   
ATOM   3252 HG23 VAL   222      19.207  22.682  12.377  1.00  0.00      1S   
ATOM   3253 C    VAL   222      16.282  19.846  14.623  1.00  1.00      1S   
ATOM   3254 O    VAL   222      16.644  19.644  15.780  1.00  1.00      1S   
ATOM   3255 N    GLU   223      15.644  18.903  13.898  1.00  1.00      1S   
ATOM   3256 HN   GLU   223      15.348  19.068  12.959  1.00  0.00      1S   
ATOM   3257 CA   GLU   223      15.371  17.595  14.423  1.00  1.00      1S   
ATOM   3258 HA   GLU   223      15.123  17.686  15.472  1.00  0.00      1S   
ATOM   3259 CB   GLU   223      14.199  16.888  13.723  1.00  1.00      1S   
ATOM   3260 HB1  GLU   223      14.305  15.781  13.822  1.00  0.00      1S   
ATOM   3261 HB2  GLU   223      14.200  17.127  12.637  1.00  0.00      1S   
ATOM   3262 CG   GLU   223      12.868  17.293  14.361  1.00  1.00      1S   
ATOM   3263 HG1  GLU   223      12.562  18.308  14.030  1.00  0.00      1S   
ATOM   3264 HG2  GLU   223      12.963  17.297  15.468  1.00  0.00      1S   
ATOM   3265 CD   GLU   223      11.823  16.267  13.974  1.00  1.00      1S   
ATOM   3266 OE1  GLU   223      11.692  15.240  14.694  1.00  1.00      1S   
ATOM   3267 OE2  GLU   223      11.135  16.495  12.949  1.00  1.00      1S   
ATOM   3268 C    GLU   223      16.581  16.724  14.327  1.00  1.00      1S   
ATOM   3269 O    GLU   223      17.463  16.902  13.491  1.00  1.00      1S   
ATOM   3270 N    LYS   224      16.634  15.745  15.234  1.00  1.00      1S   
ATOM   3271 HN   LYS   224      15.904  15.610  15.900  1.00  0.00      1S   
ATOM   3272 CA   LYS   224      17.704  14.800  15.310  1.00  1.00      1S   
ATOM   3273 HA   LYS   224      18.575  15.173  14.788  1.00  0.00      1S   
ATOM   3274 CB   LYS   224      18.066  14.514  16.784  1.00  1.00      1S   
ATOM   3275 HB1  LYS   224      19.083  14.068  16.827  1.00  0.00      1S   
ATOM   3276 HB2  LYS   224      17.346  13.774  17.191  1.00  0.00      1S   
ATOM   3277 CG   LYS   224      18.019  15.786  17.662  1.00  1.00      1S   
ATOM   3278 HG1  LYS   224      17.003  16.235  17.633  1.00  0.00      1S   
ATOM   3279 HG2  LYS   224      18.726  16.536  17.242  1.00  0.00      1S   
ATOM   3280 CD   LYS   224      18.363  15.551  19.142  1.00  1.00      1S   
ATOM   3281 HD1  LYS   224      18.330  16.530  19.673  1.00  0.00      1S   
ATOM   3282 HD2  LYS   224      19.408  15.175  19.199  1.00  0.00      1S   
ATOM   3283 CE   LYS   224      17.438  14.555  19.862  1.00  1.00      1S   
ATOM   3284 HE1  LYS   224      17.856  14.306  20.860  1.00  0.00      1S   
ATOM   3285 HE2  LYS   224      17.326  13.615  19.285  1.00  0.00      1S   
ATOM   3286 NZ   LYS   224      16.086  15.122  20.076  1.00  1.00      1S   
ATOM   3287 HZ1  LYS   224      15.679  15.425  19.164  1.00  0.00      1S   
ATOM   3288 HZ2  LYS   224      16.149  15.940  20.714  1.00  0.00      1S   
ATOM   3289 HZ3  LYS   224      15.470  14.399  20.500  1.00  0.00      1S   
ATOM   3290 C    LYS   224      17.147  13.563  14.595  1.00  1.00      1S   
ATOM   3291 OT1  LYS   224      17.748  13.115  13.586  1.00  1.00      1S   
ATOM   3292 OT2  LYS   224      16.052  13.095  15.008  1.00  0.00      1S   
TER 
ATOM   3293 OH2  TIP3  401      -8.317  21.139  13.620  1.00  1.00      2S   
ATOM   3294 H1   TIP3  401      -7.553  21.451  14.115  1.00  1.00      2S   
ATOM   3295 H2   TIP3  401      -8.849  20.676  14.266  1.00  1.00      2S   
ATOM   3296 OH2  TIP3  402      15.857  10.901  13.385  1.00  1.00      2S   
ATOM   3297 H1   TIP3  402      16.542  11.575  13.306  1.00  1.00      2S   
ATOM   3298 H2   TIP3  402      15.318  11.247  14.099  1.00  1.00      2S   
ATOM   3299 OH2  TIP3  403      12.778  17.960  34.981  1.00  1.00      2S   
ATOM   3300 H1   TIP3  403      12.063  17.511  34.511  1.00  1.00      2S   
ATOM   3301 H2   TIP3  403      12.438  18.038  35.871  1.00  1.00      2S   
ATOM   3302 OH2  TIP3  404       0.170  42.388  34.784  1.00  1.00      2S   
ATOM   3303 H1   TIP3  404       1.021  42.470  34.329  1.00  1.00      2S   
ATOM   3304 H2   TIP3  404       0.049  43.249  35.185  1.00  1.00      2S   
ATOM   3305 OH2  TIP3  405       5.000  13.578  11.217  1.00  1.00      2S   
ATOM   3306 H1   TIP3  405       5.582  13.610  10.451  1.00  1.00      2S   
ATOM   3307 H2   TIP3  405       5.557  13.236  11.924  1.00  1.00      2S   
ATOM   3308 OH2  TIP3  406      16.841  17.302  10.870  1.00  1.00      2S   
ATOM   3309 H1   TIP3  406      16.845  16.859  11.724  1.00  1.00      2S   
ATOM   3310 H2   TIP3  406      17.541  17.950  10.959  1.00  1.00      2S   
ATOM   3311 OH2  TIP3  407     -10.282  23.649   5.973  1.00  1.00      2S   
ATOM   3312 H1   TIP3  407     -10.851  24.405   5.793  1.00  1.00      2S   
ATOM   3313 H2   TIP3  407     -10.538  22.997   5.321  1.00  1.00      2S   
ATOM   3314 OH2  TIP3  408      -8.325  25.983   6.171  1.00  1.00      2S   
ATOM   3315 H1   TIP3  408      -9.000  26.663   6.221  1.00  1.00      2S   
ATOM   3316 H2   TIP3  408      -8.488  25.437   6.945  1.00  1.00      2S   
ATOM   3317 OH2  TIP3  409      -4.406  26.135  41.148  1.00  1.00      2S   
ATOM   3318 H1   TIP3  409      -4.073  26.644  40.403  1.00  1.00      2S   
ATOM   3319 H2   TIP3  409      -3.611  25.962  41.669  1.00  1.00      2S   
ATOM   3320 OH2  TIP3  410     -19.534  43.510  15.342  1.00  1.00      2S   
ATOM   3321 H1   TIP3  410     -18.828  42.937  15.044  1.00  1.00      2S   
ATOM   3322 H2   TIP3  410     -20.083  43.585  14.551  1.00  1.00      2S   
ATOM   3323 OH2  TIP3  411      -8.069  22.601  36.422  1.00  1.00      2S   
ATOM   3324 H1   TIP3  411      -8.377  22.235  35.589  1.00  1.00      2S   
ATOM   3325 H2   TIP3  411      -8.866  22.972  36.823  1.00  1.00      2S   
ATOM   3326 OH2  TIP3  412       0.379  14.700  17.357  1.00  1.00      2S   
ATOM   3327 H1   TIP3  412       1.262  14.449  17.063  1.00  1.00      2S   
ATOM   3328 H2   TIP3  412       0.502  14.932  18.278  1.00  1.00      2S   
ATOM   3329 OH2  TIP3  413      15.726  18.894  18.292  1.00  1.00      2S   
ATOM   3330 H1   TIP3  413      14.780  18.752  18.185  1.00  1.00      2S   
ATOM   3331 H2   TIP3  413      16.021  19.156  17.414  1.00  1.00      2S   
ATOM   3332 OH2  TIP3  414       2.278  40.135  35.796  1.00  1.00      2S   
ATOM   3333 H1   TIP3  414       2.790  40.883  35.461  1.00  1.00      2S   
ATOM   3334 H2   TIP3  414       1.926  40.444  36.638  1.00  1.00      2S   
ATOM   3335 OH2  TIP3  415     -13.464  45.728  21.926  1.00  1.00      2S   
ATOM   3336 H1   TIP3  415     -13.100  46.538  22.284  1.00  1.00      2S   
ATOM   3337 H2   TIP3  415     -12.725  45.118  21.920  1.00  1.00      2S   
ATOM   3338 OH2  TIP3  416       4.390  39.051  39.568  1.00  1.00      2S   
ATOM   3339 H1   TIP3  416       3.705  38.544  40.026  1.00  1.00      2S   
ATOM   3340 H2   TIP3  416       4.866  38.380  39.080  1.00  1.00      2S   
ATOM   3341 OH2  TIP3  417      -5.297  19.676  38.093  1.00  1.00      2S   
ATOM   3342 H1   TIP3  417      -5.540  20.597  38.210  1.00  1.00      2S   
ATOM   3343 H2   TIP3  417      -6.091  19.274  37.725  1.00  1.00      2S   
ATOM   3344 OH2  TIP3  418      -6.449  24.433  40.292  1.00  1.00      2S   
ATOM   3345 H1   TIP3  418      -5.708  24.997  40.545  1.00  1.00      2S   
ATOM   3346 H2   TIP3  418      -6.123  23.946  39.526  1.00  1.00      2S   
ATOM   3347 OH2  TIP3  419      -0.425  39.318  18.708  1.00  1.00      2S   
ATOM   3348 H1   TIP3  419      -1.070  38.797  19.192  1.00  1.00      2S   
ATOM   3349 H2   TIP3  419      -0.017  39.873  19.385  1.00  1.00      2S   
ATOM   3350 OH2  TIP3  420     -13.931  21.715  39.631  1.00  1.00      2S   
ATOM   3351 H1   TIP3  420     -13.330  22.368  39.253  1.00  1.00      2S   
ATOM   3352 H2   TIP3  420     -14.347  21.322  38.864  1.00  1.00      2S   
ATOM   3353 OH2  TIP3  421     -12.995  16.450  28.923  1.00  1.00      2S   
ATOM   3354 H1   TIP3  421     -13.110  17.060  29.660  1.00  1.00      2S   
ATOM   3355 H2   TIP3  421     -13.698  16.688  28.318  1.00  1.00      2S   
ATOM   3356 OH2  TIP3  422      -1.728  15.020  15.543  1.00  1.00      2S   
ATOM   3357 H1   TIP3  422      -1.135  14.808  16.271  1.00  1.00      2S   
ATOM   3358 H2   TIP3  422      -2.593  14.696  15.816  1.00  1.00      2S   
ATOM   3359 OH2  TIP3  423     -11.689  41.567  20.949  1.00  1.00      2S   
ATOM   3360 H1   TIP3  423     -11.717  41.244  21.856  1.00  1.00      2S   
ATOM   3361 H2   TIP3  423     -10.946  41.108  20.559  1.00  1.00      2S   
ATOM   3362 OH2  TIP3  424     -10.369  27.655   7.342  1.00  1.00      2S   
ATOM   3363 H1   TIP3  424     -10.394  27.219   8.199  1.00  1.00      2S   
ATOM   3364 H2   TIP3  424     -10.873  27.068   6.770  1.00  1.00      2S   
ATOM   3365 OH2  TIP3  425      -2.012  36.845  16.730  1.00  1.00      2S   
ATOM   3366 H1   TIP3  425      -1.199  36.415  17.006  1.00  1.00      2S   
ATOM   3367 H2   TIP3  425      -1.983  36.823  15.765  1.00  1.00      2S   
ATOM   3368 OH2  TIP3  426       3.743  33.790  27.469  1.00  1.00      2S   
ATOM   3369 H1   TIP3  426       4.417  33.317  26.962  1.00  1.00      2S   
ATOM   3370 H2   TIP3  426       3.962  34.707  27.308  1.00  1.00      2S   
ATOM   3371 OH2  TIP3  427       6.755  32.081  36.773  1.00  1.00      2S   
ATOM   3372 H1   TIP3  427       7.112  32.973  36.828  1.00  1.00      2S   
ATOM   3373 H2   TIP3  427       7.428  31.576  36.306  1.00  1.00      2S   
ATOM   3374 OH2  TIP3  428      11.059  36.644  43.276  1.00  1.00      2S   
ATOM   3375 H1   TIP3  428      10.592  36.984  42.514  1.00  1.00      2S   
ATOM   3376 H2   TIP3  428      11.983  36.847  43.084  1.00  1.00      2S   
ATOM   3377 OH2  TIP3  429      -1.303  23.819   4.312  1.00  1.00      2S   
ATOM   3378 H1   TIP3  429      -1.341  23.298   5.123  1.00  1.00      2S   
ATOM   3379 H2   TIP3  429      -1.557  23.187   3.638  1.00  1.00      2S   
ATOM   3380 OH2  TIP3  430     -16.250  24.533  17.876  1.00  1.00      2S   
ATOM   3381 H1   TIP3  430     -16.554  25.420  17.662  1.00  1.00      2S   
ATOM   3382 H2   TIP3  430     -16.916  23.959  17.490  1.00  1.00      2S   
ATOM   3383 OH2  TIP3  431      12.641  20.669  -0.772  1.00  1.00      2S   
ATOM   3384 H1   TIP3  431      12.466  20.035  -1.467  1.00  1.00      2S   
ATOM   3385 H2   TIP3  431      11.942  20.519  -0.132  1.00  1.00      2S   
ATOM   3386 OH2  TIP3  432       8.198  46.078  26.405  1.00  1.00      2S   
ATOM   3387 H1   TIP3  432       7.469  46.513  25.950  1.00  1.00      2S   
ATOM   3388 H2   TIP3  432       7.764  45.375  26.898  1.00  1.00      2S   
ATOM   3389 OH2  TIP3  433       5.204  44.378  41.312  1.00  1.00      2S   
ATOM   3390 H1   TIP3  433       4.700  43.565  41.377  1.00  1.00      2S   
ATOM   3391 H2   TIP3  433       6.120  44.077  41.316  1.00  1.00      2S   
ATOM   3392 OH2  TIP3  434     -10.189  29.036  26.896  1.00  1.00      2S   
ATOM   3393 H1   TIP3  434     -10.513  29.936  26.837  1.00  1.00      2S   
ATOM   3394 H2   TIP3  434      -9.801  28.990  27.776  1.00  1.00      2S   
ATOM   3395 OH2  TIP3  435       6.806  16.540   7.631  1.00  1.00      2S   
ATOM   3396 H1   TIP3  435       6.289  17.352   7.629  1.00  1.00      2S   
ATOM   3397 H2   TIP3  435       7.187  16.498   6.748  1.00  1.00      2S   
ATOM   3398 OH2  TIP3  436      13.461  22.655  11.904  1.00  1.00      2S   
ATOM   3399 H1   TIP3  436      13.768  22.600  12.815  1.00  1.00      2S   
ATOM   3400 H2   TIP3  436      13.256  23.582  11.787  1.00  1.00      2S   
ATOM   3401 OH2  TIP3  437      -4.787  35.265   1.921  1.00  1.00      2S   
ATOM   3402 H1   TIP3  437      -4.762  35.998   1.307  1.00  1.00      2S   
ATOM   3403 H2   TIP3  437      -5.578  35.432   2.445  1.00  1.00      2S   
ATOM   3404 OH2  TIP3  438      -8.111  17.619  26.918  1.00  1.00      2S   
ATOM   3405 H1   TIP3  438      -8.361  17.896  26.034  1.00  1.00      2S   
ATOM   3406 H2   TIP3  438      -7.298  17.125  26.765  1.00  1.00      2S   
ATOM   3407 OH2  TIP3  439       3.801  30.592   0.948  1.00  1.00      2S   
ATOM   3408 H1   TIP3  439       3.222  30.352   1.684  1.00  1.00      2S   
ATOM   3409 H2   TIP3  439       4.676  30.496   1.323  1.00  1.00      2S   
ATOM   3410 OH2  TIP3  440      15.535  31.880  20.672  1.00  1.00      2S   
ATOM   3411 H1   TIP3  440      14.896  32.539  20.385  1.00  1.00      2S   
ATOM   3412 H2   TIP3  440      15.822  31.463  19.855  1.00  1.00      2S   
ATOM   3413 OH2  TIP3  441       5.083  42.493  19.948  1.00  1.00      2S   
ATOM   3414 H1   TIP3  441       5.120  43.362  20.353  1.00  1.00      2S   
ATOM   3415 H2   TIP3  441       4.204  42.167  20.182  1.00  1.00      2S   
ATOM   3416 OH2  TIP3  442      11.855  18.385  11.182  1.00  1.00      2S   
ATOM   3417 H1   TIP3  442      11.484  17.750  11.809  1.00  1.00      2S   
ATOM   3418 H2   TIP3  442      12.718  18.588  11.548  1.00  1.00      2S   
ATOM   3419 OH2  TIP3  443       7.102  19.680  19.050  1.00  1.00      2S   
ATOM   3420 H1   TIP3  443       7.866  19.633  18.473  1.00  1.00      2S   
ATOM   3421 H2   TIP3  443       6.513  18.992  18.723  1.00  1.00      2S   
ATOM   3422 OH2  TIP3  444      -9.089  16.772  23.320  1.00  1.00      2S   
ATOM   3423 H1   TIP3  444      -9.245  17.540  23.879  1.00  1.00      2S   
ATOM   3424 H2   TIP3  444      -8.909  17.150  22.454  1.00  1.00      2S   
ATOM   3425 OH2  TIP3  445      -5.716  23.515  -0.363  1.00  1.00      2S   
ATOM   3426 H1   TIP3  445      -5.093  23.440   0.361  1.00  1.00      2S   
ATOM   3427 H2   TIP3  445      -5.913  24.455  -0.413  1.00  1.00      2S   
ATOM   3428 OH2  TIP3  446     -13.631  17.070  33.552  1.00  1.00      2S   
ATOM   3429 H1   TIP3  446     -14.226  16.423  33.931  1.00  1.00      2S   
ATOM   3430 H2   TIP3  446     -12.926  17.154  34.202  1.00  1.00      2S   
ATOM   3431 OH2  TIP3  447      -8.786  34.149  23.392  1.00  1.00      2S   
ATOM   3432 H1   TIP3  447      -9.389  34.584  24.001  1.00  1.00      2S   
ATOM   3433 H2   TIP3  447      -9.245  33.343  23.139  1.00  1.00      2S   
ATOM   3434 OH2  TIP3  448      -5.525  36.764  35.768  1.00  1.00      2S   
ATOM   3435 H1   TIP3  448      -5.245  35.850  35.665  1.00  1.00      2S   
ATOM   3436 H2   TIP3  448      -5.366  37.150  34.906  1.00  1.00      2S   
ATOM   3437 OH2  TIP3  449       8.659  42.369  18.174  1.00  1.00      2S   
ATOM   3438 H1   TIP3  449       8.976  42.993  18.833  1.00  1.00      2S   
ATOM   3439 H2   TIP3  449       8.120  41.748  18.675  1.00  1.00      2S   
ATOM   3440 OH2  TIP3  450      -3.219  24.397   2.269  1.00  1.00      2S   
ATOM   3441 H1   TIP3  450      -2.522  24.424   2.930  1.00  1.00      2S   
ATOM   3442 H2   TIP3  450      -3.313  25.322   2.023  1.00  1.00      2S   
ATOM   3443 OH2  TIP3  451      -1.322  36.724  30.876  1.00  1.00      2S   
ATOM   3444 H1   TIP3  451      -0.654  36.047  31.020  1.00  1.00      2S   
ATOM   3445 H2   TIP3  451      -2.112  36.369  31.303  1.00  1.00      2S   
ATOM   3446 OH2  TIP3  452      17.855  33.580  24.941  1.00  1.00      2S   
ATOM   3447 H1   TIP3  452      17.840  33.484  23.983  1.00  1.00      2S   
ATOM   3448 H2   TIP3  452      17.871  32.674  25.253  1.00  1.00      2S   
ATOM   3449 OH2  TIP3  453      -3.433  38.927  10.681  1.00  1.00      2S   
ATOM   3450 H1   TIP3  453      -2.955  38.187  11.074  1.00  1.00      2S   
ATOM   3451 H2   TIP3  453      -3.337  39.629  11.324  1.00  1.00      2S   
ATOM   3452 OH2  TIP3  454      -0.586  39.381  31.495  1.00  1.00      2S   
ATOM   3453 H1   TIP3  454      -0.853  38.477  31.294  1.00  1.00      2S   
ATOM   3454 H2   TIP3  454      -0.547  39.404  32.458  1.00  1.00      2S   
ATOM   3455 OH2  TIP3  455       0.263  30.383  35.386  1.00  1.00      2S   
ATOM   3456 H1   TIP3  455      -0.228  30.310  34.563  1.00  1.00      2S   
ATOM   3457 H2   TIP3  455       0.270  29.493  35.755  1.00  1.00      2S   
ATOM   3458 OH2  TIP3  456      -1.212  39.550  14.146  1.00  1.00      2S   
ATOM   3459 H1   TIP3  456      -1.589  38.664  14.187  1.00  1.00      2S   
ATOM   3460 H2   TIP3  456      -1.448  39.948  14.990  1.00  1.00      2S   
ATOM   3461 OH2  TIP3  457       8.757  29.652  38.503  1.00  1.00      2S   
ATOM   3462 H1   TIP3  457       9.718  29.708  38.553  1.00  1.00      2S   
ATOM   3463 H2   TIP3  457       8.486  30.540  38.273  1.00  1.00      2S   
ATOM   3464 OH2  TIP3  458      -5.683  20.256  30.057  1.00  1.00      2S   
ATOM   3465 H1   TIP3  458      -6.574  20.169  29.706  1.00  1.00      2S   
ATOM   3466 H2   TIP3  458      -5.601  21.180  30.297  1.00  1.00      2S   
ATOM   3467 OH2  TIP3  459     -10.259  18.353  16.017  1.00  1.00      2S   
ATOM   3468 H1   TIP3  459     -10.839  18.705  16.698  1.00  1.00      2S   
ATOM   3469 H2   TIP3  459      -9.377  18.528  16.358  1.00  1.00      2S   
ATOM   3470 OH2  TIP3  460      -6.409  19.620   6.483  1.00  1.00      2S   
ATOM   3471 H1   TIP3  460      -6.264  19.526   5.538  1.00  1.00      2S   
ATOM   3472 H2   TIP3  460      -5.906  18.876   6.836  1.00  1.00      2S   
ATOM   3473 OH2  TIP3  461     -10.127  32.167  28.389  1.00  1.00      2S   
ATOM   3474 H1   TIP3  461     -10.136  31.228  28.581  1.00  1.00      2S   
ATOM   3475 H2   TIP3  461      -9.370  32.489  28.887  1.00  1.00      2S   
ATOM   3476 OH2  TIP3  462       4.794  36.279  34.800  1.00  1.00      2S   
ATOM   3477 H1   TIP3  462       4.609  37.167  35.119  1.00  1.00      2S   
ATOM   3478 H2   TIP3  462       4.255  36.182  34.009  1.00  1.00      2S   
ATOM   3479 OH2  TIP3  463      13.770  32.871  30.753  1.00  1.00      2S   
ATOM   3480 H1   TIP3  463      14.678  32.809  31.057  1.00  1.00      2S   
ATOM   3481 H2   TIP3  463      13.791  33.569  30.091  1.00  1.00      2S   
ATOM   3482 OH2  TIP3  464      -7.921  15.039  19.049  1.00  1.00      2S   
ATOM   3483 H1   TIP3  464      -7.657  14.344  18.445  1.00  1.00      2S   
ATOM   3484 H2   TIP3  464      -8.420  15.641  18.491  1.00  1.00      2S   
ATOM   3485 OH2  TIP3  465     -11.461  30.797  24.964  1.00  1.00      2S   
ATOM   3486 H1   TIP3  465     -11.468  31.283  24.137  1.00  1.00      2S   
ATOM   3487 H2   TIP3  465     -10.565  30.465  25.042  1.00  1.00      2S   
ATOM   3488 OH2  TIP3  466       6.455  19.964  22.981  1.00  1.00      2S   
ATOM   3489 H1   TIP3  466       6.151  19.132  22.618  1.00  1.00      2S   
ATOM   3490 H2   TIP3  466       6.235  20.608  22.300  1.00  1.00      2S   
ATOM   3491 OH2  TIP3  467      13.415  28.114   3.242  1.00  1.00      2S   
ATOM   3492 H1   TIP3  467      12.975  28.865   2.844  1.00  1.00      2S   
ATOM   3493 H2   TIP3  467      12.702  27.610   3.646  1.00  1.00      2S   
ATOM   3494 OH2  TIP3  468      -4.881  35.832  19.737  1.00  1.00      2S   
ATOM   3495 H1   TIP3  468      -4.910  36.535  19.085  1.00  1.00      2S   
ATOM   3496 H2   TIP3  468      -5.766  35.811  20.115  1.00  1.00      2S   
ATOM   3497 OH2  TIP3  469       6.606  26.106  36.899  1.00  1.00      2S   
ATOM   3498 H1   TIP3  469       6.123  25.885  36.096  1.00  1.00      2S   
ATOM   3499 H2   TIP3  469       6.631  25.268  37.375  1.00  1.00      2S   
ATOM   3500 OH2  TIP3  470       2.528  43.584  25.177  1.00  1.00      2S   
ATOM   3501 H1   TIP3  470       2.779  44.016  24.355  1.00  1.00      2S   
ATOM   3502 H2   TIP3  470       2.911  42.706  25.111  1.00  1.00      2S   
ATOM   3503 OH2  TIP3  471     -11.820  19.312  22.919  1.00  1.00      2S   
ATOM   3504 H1   TIP3  471     -12.064  19.285  23.846  1.00  1.00      2S   
ATOM   3505 H2   TIP3  471     -12.138  18.470  22.576  1.00  1.00      2S   
ATOM   3506 OH2  TIP3  472       0.729  33.793   3.525  1.00  1.00      2S   
ATOM   3507 H1   TIP3  472       1.232  33.949   4.329  1.00  1.00      2S   
ATOM   3508 H2   TIP3  472       0.239  32.983   3.694  1.00  1.00      2S   
ATOM   3509 OH2  TIP3  473       0.185  37.494  23.952  1.00  1.00      2S   
ATOM   3510 H1   TIP3  473       0.962  37.381  23.397  1.00  1.00      2S   
ATOM   3511 H2   TIP3  473      -0.368  38.108  23.455  1.00  1.00      2S   
ATOM   3512 OH2  TIP3  474      16.182  38.918  24.261  1.00  1.00      2S   
ATOM   3513 H1   TIP3  474      15.410  38.609  23.785  1.00  1.00      2S   
ATOM   3514 H2   TIP3  474      16.349  38.212  24.891  1.00  1.00      2S   
ATOM   3515 OH2  TIP3  475       1.330  19.272   4.492  1.00  1.00      2S   
ATOM   3516 H1   TIP3  475       1.328  20.159   4.112  1.00  1.00      2S   
ATOM   3517 H2   TIP3  475       0.397  19.053   4.575  1.00  1.00      2S   
ATOM   3518 OH2  TIP3  476       5.582  16.820  21.331  1.00  1.00      2S   
ATOM   3519 H1   TIP3  476       5.511  16.614  22.263  1.00  1.00      2S   
ATOM   3520 H2   TIP3  476       5.949  16.015  20.949  1.00  1.00      2S   
ATOM   3521 OH2  TIP3  477      19.032  25.673  14.516  1.00  1.00      2S   
ATOM   3522 H1   TIP3  477      19.302  25.720  13.595  1.00  1.00      2S   
ATOM   3523 H2   TIP3  477      18.072  25.740  14.485  1.00  1.00      2S   
ATOM   3524 OH2  TIP3  478       6.738  48.876  34.191  1.00  1.00      2S   
ATOM   3525 H1   TIP3  478       7.071  48.543  35.027  1.00  1.00      2S   
ATOM   3526 H2   TIP3  478       7.187  48.342  33.529  1.00  1.00      2S   
ATOM   3527 OH2  TIP3  479       8.808  29.107  28.724  1.00  1.00      2S   
ATOM   3528 H1   TIP3  479       8.283  29.718  28.199  1.00  1.00      2S   
ATOM   3529 H2   TIP3  479       9.589  28.965  28.189  1.00  1.00      2S   
ATOM   3530 OH2  TIP3  480       3.479  44.936  22.748  1.00  1.00      2S   
ATOM   3531 H1   TIP3  480       4.343  44.520  22.643  1.00  1.00      2S   
ATOM   3532 H2   TIP3  480       3.417  45.525  21.996  1.00  1.00      2S   
ATOM   3533 OH2  TIP3  481       1.276  40.642  38.325  1.00  1.00      2S   
ATOM   3534 H1   TIP3  481       0.664  41.130  38.875  1.00  1.00      2S   
ATOM   3535 H2   TIP3  481       1.207  39.739  38.668  1.00  1.00      2S   
ATOM   3536 OH2  TIP3  482     -10.680  29.950   0.408  1.00  1.00      2S   
ATOM   3537 H1   TIP3  482     -11.028  29.474   1.168  1.00  1.00      2S   
ATOM   3538 H2   TIP3  482     -10.724  30.875   0.668  1.00  1.00      2S   
ATOM   3539 OH2  TIP3  483      16.899  26.041  11.819  1.00  1.00      2S   
ATOM   3540 H1   TIP3  483      16.067  25.811  12.234  1.00  1.00      2S   
ATOM   3541 H2   TIP3  483      17.399  25.222  11.842  1.00  1.00      2S   
ATOM   3542 OH2  TIP3  484      13.928  37.858  15.601  1.00  1.00      2S   
ATOM   3543 H1   TIP3  484      13.446  38.668  15.418  1.00  1.00      2S   
ATOM   3544 H2   TIP3  484      13.808  37.733  16.548  1.00  1.00      2S   
ATOM   3545 OH2  TIP3  485      16.341  38.476  38.273  1.00  1.00      2S   
ATOM   3546 H1   TIP3  485      16.786  37.629  38.315  1.00  1.00      2S   
ATOM   3547 H2   TIP3  485      15.713  38.435  39.006  1.00  1.00      2S   
ATOM   3548 OH2  TIP3  486      -8.952  24.321   8.456  1.00  1.00      2S   
ATOM   3549 H1   TIP3  486      -9.582  24.881   8.919  1.00  1.00      2S   
ATOM   3550 H2   TIP3  486      -9.464  23.934   7.736  1.00  1.00      2S   
ATOM   3551 OH2  TIP3  487      -6.525  47.030  10.997  1.00  1.00      2S   
ATOM   3552 H1   TIP3  487      -6.825  46.675  11.833  1.00  1.00      2S   
ATOM   3553 H2   TIP3  487      -6.502  46.269  10.409  1.00  1.00      2S   
ATOM   3554 OH2  TIP3  488      12.698  28.765  30.903  1.00  1.00      2S   
ATOM   3555 H1   TIP3  488      11.941  28.564  31.463  1.00  1.00      2S   
ATOM   3556 H2   TIP3  488      13.321  29.179  31.505  1.00  1.00      2S   
ATOM   3557 OH2  TIP3  489      -5.697  32.707  38.032  1.00  1.00      2S   
ATOM   3558 H1   TIP3  489      -4.823  32.309  37.943  1.00  1.00      2S   
ATOM   3559 H2   TIP3  489      -5.522  33.647  38.143  1.00  1.00      2S   
ATOM   3560 OH2  TIP3  490     -18.674  34.298   9.227  1.00  1.00      2S   
ATOM   3561 H1   TIP3  490     -18.490  33.960   8.345  1.00  1.00      2S   
ATOM   3562 H2   TIP3  490     -18.541  35.247   9.153  1.00  1.00      2S   
ATOM   3563 OH2  TIP3  491      -1.517  37.849  28.120  1.00  1.00      2S   
ATOM   3564 H1   TIP3  491      -1.275  37.153  28.735  1.00  1.00      2S   
ATOM   3565 H2   TIP3  491      -0.692  38.095  27.693  1.00  1.00      2S   
ATOM   3566 OH2  TIP3  492      -6.365  13.436  20.818  1.00  1.00      2S   
ATOM   3567 H1   TIP3  492      -5.756  13.659  20.110  1.00  1.00      2S   
ATOM   3568 H2   TIP3  492      -7.181  13.871  20.553  1.00  1.00      2S   
ATOM   3569 OH2  TIP3  493      10.009  33.637   2.589  1.00  1.00      2S   
ATOM   3570 H1   TIP3  493       9.509  34.425   2.377  1.00  1.00      2S   
ATOM   3571 H2   TIP3  493       9.562  33.271   3.359  1.00  1.00      2S   
ATOM   3572 OH2  TIP3  494       6.079  30.799  -0.782  1.00  1.00      2S   
ATOM   3573 H1   TIP3  494       5.347  30.338  -0.367  1.00  1.00      2S   
ATOM   3574 H2   TIP3  494       6.777  30.138  -0.830  1.00  1.00      2S   
ATOM   3575 OH2  TIP3  495      10.024  50.401  41.406  1.00  1.00      2S   
ATOM   3576 H1   TIP3  495       9.875  49.583  40.923  1.00  1.00      2S   
ATOM   3577 H2   TIP3  495      10.084  50.123  42.320  1.00  1.00      2S   
ATOM   3578 OH2  TIP3  496      10.673  14.653  19.186  1.00  1.00      2S   
ATOM   3579 H1   TIP3  496       9.927  15.003  18.691  1.00  1.00      2S   
ATOM   3580 H2   TIP3  496      10.566  13.704  19.113  1.00  1.00      2S   
ATOM   3581 OH2  TIP3  497      -0.306  18.048  32.138  1.00  1.00      2S   
ATOM   3582 H1   TIP3  497      -0.339  17.918  33.085  1.00  1.00      2S   
ATOM   3583 H2   TIP3  497       0.421  18.674  32.014  1.00  1.00      2S   
ATOM   3584 OH2  TIP3  498     -16.592  43.717  11.175  1.00  1.00      2S   
ATOM   3585 H1   TIP3  498     -16.346  44.222  11.951  1.00  1.00      2S   
ATOM   3586 H2   TIP3  498     -16.413  42.804  11.421  1.00  1.00      2S   
ATOM   3587 OH2  TIP3  499      17.379  29.533  14.232  1.00  1.00      2S   
ATOM   3588 H1   TIP3  499      17.674  30.042  13.475  1.00  1.00      2S   
ATOM   3589 H2   TIP3  499      17.414  30.162  14.954  1.00  1.00      2S   
ATOM   3590 OH2  TIP3  500       4.006  30.217  22.888  1.00  1.00      2S   
ATOM   3591 H1   TIP3  500       4.387  30.931  23.413  1.00  1.00      2S   
ATOM   3592 H2   TIP3  500       4.700  29.556  22.844  1.00  1.00      2S   
ATOM   3593 OH2  TIP3  501      15.322  22.175  -0.438  1.00  1.00      2S   
ATOM   3594 H1   TIP3  501      14.516  21.681  -0.616  1.00  1.00      2S   
ATOM   3595 H2   TIP3  501      16.013  21.676  -0.871  1.00  1.00      2S   
ATOM   3596 OH2  TIP3  502      -1.887  43.356  33.017  1.00  1.00      2S   
ATOM   3597 H1   TIP3  502      -1.324  42.741  33.497  1.00  1.00      2S   
ATOM   3598 H2   TIP3  502      -1.496  44.212  33.195  1.00  1.00      2S   
ATOM   3599 OH2  TIP3  503      16.076  41.024  37.042  1.00  1.00      2S   
ATOM   3600 H1   TIP3  503      15.197  41.106  37.425  1.00  1.00      2S   
ATOM   3601 H2   TIP3  503      16.382  40.173  37.373  1.00  1.00      2S   
ATOM   3602 OH2  TIP3  504      -5.645  14.325  11.181  1.00  1.00      2S   
ATOM   3603 H1   TIP3  504      -5.673  14.459  12.136  1.00  1.00      2S   
ATOM   3604 H2   TIP3  504      -6.463  13.868  10.984  1.00  1.00      2S   
ATOM   3605 OH2  TIP3  505      -7.522  35.753  21.011  1.00  1.00      2S   
ATOM   3606 H1   TIP3  505      -7.646  36.649  20.688  1.00  1.00      2S   
ATOM   3607 H2   TIP3  505      -8.212  35.643  21.670  1.00  1.00      2S   
ATOM   3608 OH2  TIP3  506       6.620  21.799   2.026  1.00  1.00      2S   
ATOM   3609 H1   TIP3  506       5.799  21.311   1.960  1.00  1.00      2S   
ATOM   3610 H2   TIP3  506       7.205  21.217   2.523  1.00  1.00      2S   
ATOM   3611 OH2  TIP3  507      -4.294  14.637  18.534  1.00  1.00      2S   
ATOM   3612 H1   TIP3  507      -4.359  14.570  17.573  1.00  1.00      2S   
ATOM   3613 H2   TIP3  507      -3.493  14.149  18.747  1.00  1.00      2S   
ATOM   3614 OH2  TIP3  508      -0.461  39.700  34.315  1.00  1.00      2S   
ATOM   3615 H1   TIP3  508      -0.152  40.609  34.403  1.00  1.00      2S   
ATOM   3616 H2   TIP3  508      -0.421  39.363  35.211  1.00  1.00      2S   
ATOM   3617 OH2  TIP3  509     -14.169  30.662  25.711  1.00  1.00      2S   
ATOM   3618 H1   TIP3  509     -13.242  30.655  25.453  1.00  1.00      2S   
ATOM   3619 H2   TIP3  509     -14.163  31.097  26.570  1.00  1.00      2S   
ATOM   3620 OH2  TIP3  510       2.310  42.441  17.693  1.00  1.00      2S   
ATOM   3621 H1   TIP3  510       2.074  41.589  17.322  1.00  1.00      2S   
ATOM   3622 H2   TIP3  510       2.362  42.277  18.641  1.00  1.00      2S   
ATOM   3623 OH2  TIP3  511     -19.313  28.235  12.556  1.00  1.00      2S   
ATOM   3624 H1   TIP3  511     -20.027  28.733  12.956  1.00  1.00      2S   
ATOM   3625 H2   TIP3  511     -18.542  28.470  13.081  1.00  1.00      2S   
ATOM   3626 OH2  TIP3  512     -17.962  43.374  17.775  1.00  1.00      2S   
ATOM   3627 H1   TIP3  512     -18.436  43.448  16.942  1.00  1.00      2S   
ATOM   3628 H2   TIP3  512     -17.271  42.729  17.605  1.00  1.00      2S   
ATOM   3629 OH2  TIP3  513      -4.326  38.141  17.541  1.00  1.00      2S   
ATOM   3630 H1   TIP3  513      -3.538  37.610  17.374  1.00  1.00      2S   
ATOM   3631 H2   TIP3  513      -4.233  38.874  16.929  1.00  1.00      2S   
ATOM   3632 OH2  TIP3  514       7.972  16.225   5.105  1.00  1.00      2S   
ATOM   3633 H1   TIP3  514       8.204  15.723   4.323  1.00  1.00      2S   
ATOM   3634 H2   TIP3  514       7.702  17.083   4.753  1.00  1.00      2S   
ATOM   3635 OH2  TIP3  515      11.446  31.647  31.872  1.00  1.00      2S   
ATOM   3636 H1   TIP3  515      10.717  31.682  31.249  1.00  1.00      2S   
ATOM   3637 H2   TIP3  515      12.184  32.057  31.407  1.00  1.00      2S   
ATOM   3638 OH2  TIP3  516      -1.976  30.098  42.466  1.00  1.00      2S   
ATOM   3639 H1   TIP3  516      -2.045  30.192  41.509  1.00  1.00      2S   
ATOM   3640 H2   TIP3  516      -2.423  29.271  42.647  1.00  1.00      2S   
ATOM   3641 OH2  TIP3  517     -14.792  41.441  24.054  1.00  1.00      2S   
ATOM   3642 H1   TIP3  517     -13.986  41.692  23.601  1.00  1.00      2S   
ATOM   3643 H2   TIP3  517     -14.532  40.710  24.620  1.00  1.00      2S   
ATOM   3644 OH2  TIP3  518       3.258  24.849  39.446  1.00  1.00      2S   
ATOM   3645 H1   TIP3  518       3.144  23.968  39.072  1.00  1.00      2S   
ATOM   3646 H2   TIP3  518       2.430  25.015  39.900  1.00  1.00      2S   
ATOM   3647 OH2  TIP3  519      -8.631  39.382  21.947  1.00  1.00      2S   
ATOM   3648 H1   TIP3  519      -8.217  39.093  21.130  1.00  1.00      2S   
ATOM   3649 H2   TIP3  519      -8.391  38.701  22.583  1.00  1.00      2S   
ATOM   3650 OH2  TIP3  520      -7.769  37.138  23.630  1.00  1.00      2S   
ATOM   3651 H1   TIP3  520      -6.868  37.334  23.909  1.00  1.00      2S   
ATOM   3652 H2   TIP3  520      -8.025  36.381  24.161  1.00  1.00      2S   
ATOM   3653 OH2  TIP3  521     -20.506  28.722  26.962  1.00  1.00      2S   
ATOM   3654 H1   TIP3  521     -20.809  29.590  26.687  1.00  1.00      2S   
ATOM   3655 H2   TIP3  521     -19.780  28.525  26.364  1.00  1.00      2S   
ATOM   3656 OH2  TIP3  522       9.092  43.934  20.529  1.00  1.00      2S   
ATOM   3657 H1   TIP3  522       9.056  44.232  21.442  1.00  1.00      2S   
ATOM   3658 H2   TIP3  522       8.298  43.399  20.466  1.00  1.00      2S   
ATOM   3659 OH2  TIP3  523     -13.442  17.381  18.967  1.00  1.00      2S   
ATOM   3660 H1   TIP3  523     -12.753  18.049  18.987  1.00  1.00      2S   
ATOM   3661 H2   TIP3  523     -13.868  17.513  18.116  1.00  1.00      2S   
ATOM   3662 OH2  TIP3  524     -19.332  25.926  23.544  1.00  1.00      2S   
ATOM   3663 H1   TIP3  524     -19.012  26.829  23.602  1.00  1.00      2S   
ATOM   3664 H2   TIP3  524     -18.821  25.463  24.210  1.00  1.00      2S   
ATOM   3665 OH2  TIP3  525     -11.270  33.657   3.799  1.00  1.00      2S   
ATOM   3666 H1   TIP3  525     -10.856  33.284   3.019  1.00  1.00      2S   
ATOM   3667 H2   TIP3  525     -12.143  33.254   3.819  1.00  1.00      2S   
ATOM   3668 OH2  TIP3  526     -14.475  24.510  20.045  1.00  1.00      2S   
ATOM   3669 H1   TIP3  526     -14.997  24.827  19.302  1.00  1.00      2S   
ATOM   3670 H2   TIP3  526     -13.997  25.280  20.357  1.00  1.00      2S   
ATOM   3671 OH2  TIP3  527      -5.742  22.988  38.002  1.00  1.00      2S   
ATOM   3672 H1   TIP3  527      -4.835  22.712  37.840  1.00  1.00      2S   
ATOM   3673 H2   TIP3  527      -6.241  22.704  37.231  1.00  1.00      2S   
ATOM   3674 OH2  TIP3  528       5.693  45.629  37.375  1.00  1.00      2S   
ATOM   3675 H1   TIP3  528       5.772  46.546  37.640  1.00  1.00      2S   
ATOM   3676 H2   TIP3  528       6.526  45.448  36.931  1.00  1.00      2S   
ATOM   3677 OH2  TIP3  529      -1.189  36.093   3.826  1.00  1.00      2S   
ATOM   3678 H1   TIP3  529      -1.954  35.927   3.272  1.00  1.00      2S   
ATOM   3679 H2   TIP3  529      -0.557  35.412   3.576  1.00  1.00      2S   
ATOM   3680 OH2  TIP3  530      -0.072  28.295   3.374  1.00  1.00      2S   
ATOM   3681 H1   TIP3  530       0.719  28.839   3.377  1.00  1.00      2S   
ATOM   3682 H2   TIP3  530       0.190  27.486   2.925  1.00  1.00      2S   
ATOM   3683 OH2  TIP3  531      12.631  25.722  24.834  1.00  1.00      2S   
ATOM   3684 H1   TIP3  531      12.981  26.512  25.259  1.00  1.00      2S   
ATOM   3685 H2   TIP3  531      12.083  25.338  25.520  1.00  1.00      2S   
ATOM   3686 OH2  TIP3  532      13.125  27.899  26.599  1.00  1.00      2S   
ATOM   3687 H1   TIP3  532      12.471  28.074  27.283  1.00  1.00      2S   
ATOM   3688 H2   TIP3  532      13.545  28.751  26.448  1.00  1.00      2S   
ATOM   3689 OH2  TIP3  533     -12.373  26.425  37.880  1.00  1.00      2S   
ATOM   3690 H1   TIP3  533     -12.545  25.653  37.337  1.00  1.00      2S   
ATOM   3691 H2   TIP3  533     -13.102  26.426  38.509  1.00  1.00      2S   
ATOM   3692 OH2  TIP3  534      -1.298  39.290  22.344  1.00  1.00      2S   
ATOM   3693 H1   TIP3  534      -2.143  39.026  21.965  1.00  1.00      2S   
ATOM   3694 H2   TIP3  534      -1.041  40.073  21.849  1.00  1.00      2S   
ATOM   3695 OH2  TIP3  535       2.241  31.619  21.053  1.00  1.00      2S   
ATOM   3696 H1   TIP3  535       2.861  32.029  20.444  1.00  1.00      2S   
ATOM   3697 H2   TIP3  535       2.805  31.173  21.693  1.00  1.00      2S   
ATOM   3698 OH2  TIP3  536      14.390  15.743  17.670  1.00  1.00      2S   
ATOM   3699 H1   TIP3  536      13.950  16.595  17.747  1.00  1.00      2S   
ATOM   3700 H2   TIP3  536      13.683  15.138  17.438  1.00  1.00      2S   
ATOM   3701 OH2  TIP3  537     -10.471  27.930  39.384  1.00  1.00      2S   
ATOM   3702 H1   TIP3  537     -10.473  28.693  38.803  1.00  1.00      2S   
ATOM   3703 H2   TIP3  537     -11.150  27.357  39.011  1.00  1.00      2S   
ATOM   3704 OH2  TIP3  538       6.095  33.627  -0.440  1.00  1.00      2S   
ATOM   3705 H1   TIP3  538       6.084  32.664  -0.472  1.00  1.00      2S   
ATOM   3706 H2   TIP3  538       6.926  33.858  -0.856  1.00  1.00      2S   
ATOM   3707 OH2  TIP3  539      -0.520  32.270  21.512  1.00  1.00      2S   
ATOM   3708 H1   TIP3  539       0.412  32.168  21.292  1.00  1.00      2S   
ATOM   3709 H2   TIP3  539      -0.653  31.663  22.239  1.00  1.00      2S   
ATOM   3710 OH2  TIP3  540      -2.891  43.142  28.159  1.00  1.00      2S   
ATOM   3711 H1   TIP3  540      -3.395  43.503  27.429  1.00  1.00      2S   
ATOM   3712 H2   TIP3  540      -2.972  42.188  28.047  1.00  1.00      2S   
ATOM   3713 OH2  TIP3  541     -18.533  17.609  21.037  1.00  1.00      2S   
ATOM   3714 H1   TIP3  541     -18.229  18.520  21.050  1.00  1.00      2S   
ATOM   3715 H2   TIP3  541     -18.196  17.258  20.213  1.00  1.00      2S   
ATOM   3716 OH2  TIP3  542      14.258  19.858  11.376  1.00  1.00      2S   
ATOM   3717 H1   TIP3  542      14.866  20.598  11.351  1.00  1.00      2S   
ATOM   3718 H2   TIP3  542      13.398  20.281  11.435  1.00  1.00      2S   
ATOM   3719 OH2  TIP3  543     -18.994  20.560  23.812  1.00  1.00      2S   
ATOM   3720 H1   TIP3  543     -19.095  19.717  24.255  1.00  1.00      2S   
ATOM   3721 H2   TIP3  543     -18.559  20.344  22.983  1.00  1.00      2S   
ATOM   3722 OH2  TIP3  544       9.703  35.831  39.380  1.00  1.00      2S   
ATOM   3723 H1   TIP3  544      10.286  36.585  39.497  1.00  1.00      2S   
ATOM   3724 H2   TIP3  544       8.928  36.058  39.904  1.00  1.00      2S   
ATOM   3725 OH2  TIP3  545       2.814  22.326  38.177  1.00  1.00      2S   
ATOM   3726 H1   TIP3  545       3.091  21.424  38.000  1.00  1.00      2S   
ATOM   3727 H2   TIP3  545       1.987  22.404  37.698  1.00  1.00      2S   
ATOM   3728 OH2  TIP3  546      17.426  37.487  26.490  1.00  1.00      2S   
ATOM   3729 H1   TIP3  546      17.841  38.267  26.120  1.00  1.00      2S   
ATOM   3730 H2   TIP3  546      18.063  37.162  27.127  1.00  1.00      2S   
ATOM   3731 OH2  TIP3  547      13.190  19.141   7.751  1.00  1.00      2S   
ATOM   3732 H1   TIP3  547      12.923  18.895   8.639  1.00  1.00      2S   
ATOM   3733 H2   TIP3  547      14.084  19.469   7.858  1.00  1.00      2S   
ATOM   3734 OH2  TIP3  548      13.358  49.215  39.061  1.00  1.00      2S   
ATOM   3735 H1   TIP3  548      12.554  48.943  39.504  1.00  1.00      2S   
ATOM   3736 H2   TIP3  548      13.115  49.259  38.133  1.00  1.00      2S   
ATOM   3737 OH2  TIP3  549      16.035  35.921  15.501  1.00  1.00      2S   
ATOM   3738 H1   TIP3  549      15.308  36.550  15.446  1.00  1.00      2S   
ATOM   3739 H2   TIP3  549      16.809  36.441  15.285  1.00  1.00      2S   
ATOM   3740 OH2  TIP3  550       6.925  32.788  40.753  1.00  1.00      2S   
ATOM   3741 H1   TIP3  550       7.595  33.420  41.012  1.00  1.00      2S   
ATOM   3742 H2   TIP3  550       6.117  33.305  40.695  1.00  1.00      2S   
ATOM   3743 OH2  TIP3  551     -12.269  19.167  25.772  1.00  1.00      2S   
ATOM   3744 H1   TIP3  551     -12.232  19.159  26.728  1.00  1.00      2S   
ATOM   3745 H2   TIP3  551     -13.182  19.398  25.574  1.00  1.00      2S   
ATOM   3746 OH2  TIP3  552     -10.871  24.718  40.811  1.00  1.00      2S   
ATOM   3747 H1   TIP3  552     -11.320  24.605  39.970  1.00  1.00      2S   
ATOM   3748 H2   TIP3  552     -10.974  23.872  41.248  1.00  1.00      2S   
ATOM   3749 OH2  TIP3  553      13.817  29.888  33.533  1.00  1.00      2S   
ATOM   3750 H1   TIP3  553      13.037  30.447  33.580  1.00  1.00      2S   
ATOM   3751 H2   TIP3  553      14.325  30.134  34.306  1.00  1.00      2S   
ATOM   3752 OH2  TIP3  554     -15.735  21.959  16.102  1.00  1.00      2S   
ATOM   3753 H1   TIP3  554     -15.669  21.233  15.481  1.00  1.00      2S   
ATOM   3754 H2   TIP3  554     -16.274  22.611  15.651  1.00  1.00      2S   
ATOM   3755 OH2  TIP3  555       7.407  39.679  41.617  1.00  1.00      2S   
ATOM   3756 H1   TIP3  555       6.878  40.466  41.759  1.00  1.00      2S   
ATOM   3757 H2   TIP3  555       8.307  39.977  41.779  1.00  1.00      2S   
ATOM   3758 OH2  TIP3  556     -21.431  31.654  25.776  1.00  1.00      2S   
ATOM   3759 H1   TIP3  556     -22.364  31.643  25.561  1.00  1.00      2S   
ATOM   3760 H2   TIP3  556     -21.184  32.579  25.711  1.00  1.00      2S   
ATOM   3761 OH2  TIP3  557      -8.406  33.710  -0.432  1.00  1.00      2S   
ATOM   3762 H1   TIP3  557      -7.750  34.157  -0.966  1.00  1.00      2S   
ATOM   3763 H2   TIP3  557      -8.469  34.247   0.365  1.00  1.00      2S   
ATOM   3764 OH2  TIP3  558     -13.852  31.914  28.204  1.00  1.00      2S   
ATOM   3765 H1   TIP3  558     -13.819  32.719  28.719  1.00  1.00      2S   
ATOM   3766 H2   TIP3  558     -13.393  31.267  28.747  1.00  1.00      2S   
ATOM   3767 OH2  TIP3  559      -9.623  18.901  25.076  1.00  1.00      2S   
ATOM   3768 H1   TIP3  559      -9.788  18.674  25.993  1.00  1.00      2S   
ATOM   3769 H2   TIP3  559     -10.481  19.210  24.776  1.00  1.00      2S   
ATOM   3770 OH2  TIP3  560      12.732  43.681  42.688  1.00  1.00      2S   
ATOM   3771 H1   TIP3  560      11.834  43.658  42.349  1.00  1.00      2S   
ATOM   3772 H2   TIP3  560      12.621  43.698  43.641  1.00  1.00      2S   
ATOM   3773 OH2  TIP3  561      11.433  45.482  21.044  1.00  1.00      2S   
ATOM   3774 H1   TIP3  561      10.732  44.890  20.753  1.00  1.00      2S   
ATOM   3775 H2   TIP3  561      11.903  45.694  20.237  1.00  1.00      2S   
ATOM   3776 OH2  TIP3  562     -11.065  36.737  36.463  1.00  1.00      2S   
ATOM   3777 H1   TIP3  562     -11.171  36.818  35.513  1.00  1.00      2S   
ATOM   3778 H2   TIP3  562     -11.944  36.883  36.813  1.00  1.00      2S   
ATOM   3779 OH2  TIP3  563       0.497  25.615   1.963  1.00  1.00      2S   
ATOM   3780 H1   TIP3  563       0.129  25.221   1.171  1.00  1.00      2S   
ATOM   3781 H2   TIP3  563       1.101  24.944   2.296  1.00  1.00      2S   
ATOM   3782 OH2  TIP3  564      12.956  18.284  17.966  1.00  1.00      2S   
ATOM   3783 H1   TIP3  564      12.503  18.076  18.792  1.00  1.00      2S   
ATOM   3784 H2   TIP3  564      12.245  18.358  17.324  1.00  1.00      2S   
ATOM   3785 OH2  TIP3  565      19.738  25.814  11.482  1.00  1.00      2S   
ATOM   3786 H1   TIP3  565      18.882  25.970  11.078  1.00  1.00      2S   
ATOM   3787 H2   TIP3  565      20.335  25.712  10.741  1.00  1.00      2S   
ATOM   3788 OH2  TIP3  566       4.643  38.749  36.188  1.00  1.00      2S   
ATOM   3789 H1   TIP3  566       3.756  39.020  35.927  1.00  1.00      2S   
ATOM   3790 H2   TIP3  566       4.961  39.494  36.696  1.00  1.00      2S   
ATOM   3791 OH2  TIP3  567     -20.168  23.152  24.424  1.00  1.00      2S   
ATOM   3792 H1   TIP3  567     -19.834  22.262  24.270  1.00  1.00      2S   
ATOM   3793 H2   TIP3  567     -19.602  23.708  23.886  1.00  1.00      2S   
ATOM   3794 OH2  TIP3  568      -8.598  21.225   6.938  1.00  1.00      2S   
ATOM   3795 H1   TIP3  568      -7.843  20.683   6.677  1.00  1.00      2S   
ATOM   3796 H2   TIP3  568      -9.136  20.630   7.460  1.00  1.00      2S   
ATOM   3797 OH2  TIP3  569     -10.570  32.751   1.081  1.00  1.00      2S   
ATOM   3798 H1   TIP3  569      -9.875  32.698   0.417  1.00  1.00      2S   
ATOM   3799 H2   TIP3  569     -10.591  33.686   1.295  1.00  1.00      2S   
ATOM   3800 OH2  TIP3  570      -1.302  17.559  29.535  1.00  1.00      2S   
ATOM   3801 H1   TIP3  570      -0.679  17.987  28.946  1.00  1.00      2S   
ATOM   3802 H2   TIP3  570      -0.908  17.666  30.408  1.00  1.00      2S   
ATOM   3803 OH2  TIP3  571      -8.590  15.008  28.144  1.00  1.00      2S   
ATOM   3804 H1   TIP3  571      -9.391  15.102  28.670  1.00  1.00      2S   
ATOM   3805 H2   TIP3  571      -8.427  14.066  28.136  1.00  1.00      2S   
ATOM   3806 OH2  TIP3  572      -2.905  40.315  28.064  1.00  1.00      2S   
ATOM   3807 H1   TIP3  572      -3.418  40.186  27.259  1.00  1.00      2S   
ATOM   3808 H2   TIP3  572      -2.525  39.446  28.230  1.00  1.00      2S   
ATOM   3809 OH2  TIP3  573      -3.724  38.249  21.293  1.00  1.00      2S   
ATOM   3810 H1   TIP3  573      -3.318  38.078  20.442  1.00  1.00      2S   
ATOM   3811 H2   TIP3  573      -4.564  37.791  21.243  1.00  1.00      2S   
ATOM   3812 OH2  TIP3  574      -1.989  40.595  16.709  1.00  1.00      2S   
ATOM   3813 H1   TIP3  574      -2.322  41.221  17.352  1.00  1.00      2S   
ATOM   3814 H2   TIP3  574      -1.339  40.084  17.203  1.00  1.00      2S   
ATOM   3815 OH2  TIP3  575       3.461  41.575  41.214  1.00  1.00      2S   
ATOM   3816 H1   TIP3  575       3.762  40.752  40.820  1.00  1.00      2S   
ATOM   3817 H2   TIP3  575       2.669  41.329  41.693  1.00  1.00      2S   
ATOM   3818 OH2  TIP3  576     -17.855  43.925   8.608  1.00  1.00      2S   
ATOM   3819 H1   TIP3  576     -18.098  43.005   8.509  1.00  1.00      2S   
ATOM   3820 H2   TIP3  576     -17.438  43.965   9.476  1.00  1.00      2S   
ATOM   3821 OH2  TIP3  577       0.751  38.769  26.574  1.00  1.00      2S   
ATOM   3822 H1   TIP3  577       1.213  39.242  25.879  1.00  1.00      2S   
ATOM   3823 H2   TIP3  577       0.998  37.856  26.418  1.00  1.00      2S   
ATOM   3824 OH2  TIP3  578      -2.051  13.448  19.807  1.00  1.00      2S   
ATOM   3825 H1   TIP3  578      -1.443  12.740  20.029  1.00  1.00      2S   
ATOM   3826 H2   TIP3  578      -1.514  14.242  19.839  1.00  1.00      2S   
ATOM   3827 OH2  TIP3  579       9.030  26.856  37.991  1.00  1.00      2S   
ATOM   3828 H1   TIP3  579       8.939  27.791  38.199  1.00  1.00      2S   
ATOM   3829 H2   TIP3  579       8.170  26.622  37.628  1.00  1.00      2S   
ATOM   3830 OH2  TIP3  580     -18.858  26.374  10.448  1.00  1.00      2S   
ATOM   3831 H1   TIP3  580     -18.952  26.999  11.175  1.00  1.00      2S   
ATOM   3832 H2   TIP3  580     -19.690  26.441   9.979  1.00  1.00      2S   
ATOM   3833 OH2  TIP3  581     -18.900  23.554  18.624  1.00  1.00      2S   
ATOM   3834 H1   TIP3  581     -18.201  23.686  19.265  1.00  1.00      2S   
ATOM   3835 H2   TIP3  581     -19.627  23.194  19.133  1.00  1.00      2S   
ATOM   3836 OH2  TIP3  582     -18.258  33.144   6.580  1.00  1.00      2S   
ATOM   3837 H1   TIP3  582     -17.816  32.472   6.061  1.00  1.00      2S   
ATOM   3838 H2   TIP3  582     -19.000  33.415   6.036  1.00  1.00      2S   
ATOM   3839 OH2  TIP3  583       6.231  23.560  38.120  1.00  1.00      2S   
ATOM   3840 H1   TIP3  583       6.576  22.674  38.236  1.00  1.00      2S   
ATOM   3841 H2   TIP3  583       5.399  23.557  38.596  1.00  1.00      2S   
ATOM   3842 OH2  TIP3  584       6.977  47.596  22.464  1.00  1.00      2S   
ATOM   3843 H1   TIP3  584       7.352  48.038  21.702  1.00  1.00      2S   
ATOM   3844 H2   TIP3  584       6.834  46.694  22.170  1.00  1.00      2S   
ATOM   3845 OH2  TIP3  585      11.137  27.559  28.618  1.00  1.00      2S   
ATOM   3846 H1   TIP3  585      10.462  27.856  29.233  1.00  1.00      2S   
ATOM   3847 H2   TIP3  585      11.867  27.306  29.186  1.00  1.00      2S   
ATOM   3848 OH2  TIP3  586       0.054  41.493  26.016  1.00  1.00      2S   
ATOM   3849 H1   TIP3  586       0.102  40.573  26.287  1.00  1.00      2S   
ATOM   3850 H2   TIP3  586      -0.766  41.546  25.518  1.00  1.00      2S   
ATOM   3851 OH2  TIP3  587     -14.706  26.279  39.537  1.00  1.00      2S   
ATOM   3852 H1   TIP3  587     -15.478  26.591  40.010  1.00  1.00      2S   
ATOM   3853 H2   TIP3  587     -14.757  25.324  39.600  1.00  1.00      2S   
ATOM   3854 OH2  TIP3  588      11.004  23.413  25.402  1.00  1.00      2S   
ATOM   3855 H1   TIP3  588      11.622  23.861  24.818  1.00  1.00      2S   
ATOM   3856 H2   TIP3  588      10.832  22.582  24.960  1.00  1.00      2S   
ATOM   3857 OH2  TIP3  589      -9.933  30.543  37.682  1.00  1.00      2S   
ATOM   3858 H1   TIP3  589      -9.306  30.674  38.401  1.00  1.00      2S   
ATOM   3859 H2   TIP3  589      -9.888  31.364  37.191  1.00  1.00      2S   
ATOM   3860 OH2  TIP3  590      -5.617  35.545  38.449  1.00  1.00      2S   
ATOM   3861 H1   TIP3  590      -6.263  36.230  38.637  1.00  1.00      2S   
ATOM   3862 H2   TIP3  590      -5.002  35.977  37.853  1.00  1.00      2S   
ATOM   3863 OH2  TIP3  591      17.893  32.418  22.289  1.00  1.00      2S   
ATOM   3864 H1   TIP3  591      18.569  32.111  21.686  1.00  1.00      2S   
ATOM   3865 H2   TIP3  591      17.065  32.203  21.845  1.00  1.00      2S   
ATOM   3866 OH2  TIP3  592       6.283  13.920   8.616  1.00  1.00      2S   
ATOM   3867 H1   TIP3  592       6.400  14.851   8.395  1.00  1.00      2S   
ATOM   3868 H2   TIP3  592       6.369  13.473   7.773  1.00  1.00      2S   
ATOM   3869 OH2  TIP3  593      -5.052  37.891  24.064  1.00  1.00      2S   
ATOM   3870 H1   TIP3  593      -4.525  37.297  23.529  1.00  1.00      2S   
ATOM   3871 H2   TIP3  593      -4.405  38.432  24.522  1.00  1.00      2S   
ATOM   3872 OH2  TIP3  594      -7.828  31.537  39.510  1.00  1.00      2S   
ATOM   3873 H1   TIP3  594      -7.052  31.921  39.087  1.00  1.00      2S   
ATOM   3874 H2   TIP3  594      -7.553  31.392  40.418  1.00  1.00      2S   
ATOM   3875 OH2  TIP3  595       5.806  47.004  25.042  1.00  1.00      2S   
ATOM   3876 H1   TIP3  595       6.109  47.269  24.167  1.00  1.00      2S   
ATOM   3877 H2   TIP3  595       4.852  47.072  24.992  1.00  1.00      2S   
ATOM   3878 OH2  TIP3  596      -9.961  15.464  16.844  1.00  1.00      2S   
ATOM   3879 H1   TIP3  596     -10.148  16.320  16.449  1.00  1.00      2S   
ATOM   3880 H2   TIP3  596     -10.509  14.853  16.351  1.00  1.00      2S   
ATOM   3881 OH2  TIP3  597       7.478  36.842  40.983  1.00  1.00      2S   
ATOM   3882 H1   TIP3  597       7.562  37.789  41.134  1.00  1.00      2S   
ATOM   3883 H2   TIP3  597       6.691  36.604  41.475  1.00  1.00      2S   
ATOM   3884 OH2  TIP3  598       8.937  18.386  20.752  1.00  1.00      2S   
ATOM   3885 H1   TIP3  598       8.215  18.867  20.335  1.00  1.00      2S   
ATOM   3886 H2   TIP3  598       8.618  18.204  21.635  1.00  1.00      2S   
ATOM   3887 OH2  TIP3  599     -12.521  16.600  22.608  1.00  1.00      2S   
ATOM   3888 H1   TIP3  599     -13.286  16.041  22.469  1.00  1.00      2S   
ATOM   3889 H2   TIP3  599     -11.800  15.988  22.764  1.00  1.00      2S   
ATOM   3890 OH2  TIP3  600      17.436  28.468  27.196  1.00  1.00      2S   
ATOM   3891 H1   TIP3  600      17.257  29.196  27.792  1.00  1.00      2S   
ATOM   3892 H2   TIP3  600      18.177  28.013  27.597  1.00  1.00      2S   
ATOM   3893 OH2  TIP3  601      11.200  43.519  45.314  1.00  1.00      2S   
ATOM   3894 H1   TIP3  601      10.778  43.452  46.171  1.00  1.00      2S   
ATOM   3895 H2   TIP3  601      10.484  43.400  44.688  1.00  1.00      2S   
ATOM   3896 OH2  TIP3  602      -6.621  29.506  41.468  1.00  1.00      2S   
ATOM   3897 H1   TIP3  602      -6.215  28.805  41.978  1.00  1.00      2S   
ATOM   3898 H2   TIP3  602      -6.339  29.339  40.569  1.00  1.00      2S   
ATOM   3899 OH2  TIP3  603      17.664  28.721  11.483  1.00  1.00      2S   
ATOM   3900 H1   TIP3  603      17.523  28.785  12.430  1.00  1.00      2S   
ATOM   3901 H2   TIP3  603      17.484  27.794  11.307  1.00  1.00      2S   
ATOM   3902 OH2  TIP3  604      11.588  17.542  20.307  1.00  1.00      2S   
ATOM   3903 H1   TIP3  604      11.538  16.862  20.979  1.00  1.00      2S   
ATOM   3904 H2   TIP3  604      10.691  17.894  20.276  1.00  1.00      2S   
ATOM   3905 OH2  TIP3  605      14.559  15.568   9.804  1.00  1.00      2S   
ATOM   3906 H1   TIP3  605      14.891  16.322  10.297  1.00  1.00      2S   
ATOM   3907 H2   TIP3  605      15.343  15.041   9.645  1.00  1.00      2S   
ATOM   3908 OH2  TIP3  606      11.603  29.870  38.823  1.00  1.00      2S   
ATOM   3909 H1   TIP3  606      12.217  30.549  39.107  1.00  1.00      2S   
ATOM   3910 H2   TIP3  606      12.102  29.055  38.893  1.00  1.00      2S   
ATOM   3911 OH2  TIP3  607     -15.044  17.438  16.559  1.00  1.00      2S   
ATOM   3912 H1   TIP3  607     -15.460  16.709  17.020  1.00  1.00      2S   
ATOM   3913 H2   TIP3  607     -15.490  17.468  15.712  1.00  1.00      2S   
ATOM   3914 OH2  TIP3  608     -10.742  14.762  29.945  1.00  1.00      2S   
ATOM   3915 H1   TIP3  608     -11.129  14.245  30.652  1.00  1.00      2S   
ATOM   3916 H2   TIP3  608     -11.479  15.271  29.593  1.00  1.00      2S   
ATOM   3917 OH2  TIP3  609      -2.121  41.469  24.160  1.00  1.00      2S   
ATOM   3918 H1   TIP3  609      -1.277  41.631  23.735  1.00  1.00      2S   
ATOM   3919 H2   TIP3  609      -2.709  41.280  23.427  1.00  1.00      2S   
ATOM   3920 OH2  TIP3  610      12.185  31.944   1.763  1.00  1.00      2S   
ATOM   3921 H1   TIP3  610      11.388  32.359   2.111  1.00  1.00      2S   
ATOM   3922 H2   TIP3  610      12.420  32.499   1.019  1.00  1.00      2S   
ATOM   3923 OH2  TIP3  611     -21.571  26.828  21.846  1.00  1.00      2S   
ATOM   3924 H1   TIP3  611     -22.404  26.532  22.214  1.00  1.00      2S   
ATOM   3925 H2   TIP3  611     -20.906  26.458  22.433  1.00  1.00      2S   
ATOM   3926 OH2  TIP3  612     -14.041  32.917   4.223  1.00  1.00      2S   
ATOM   3927 H1   TIP3  612     -14.955  32.643   4.304  1.00  1.00      2S   
ATOM   3928 H2   TIP3  612     -14.083  33.875   4.205  1.00  1.00      2S   
ATOM   3929 OH2  TIP3  613      -4.322  40.269  25.607  1.00  1.00      2S   
ATOM   3930 H1   TIP3  613      -4.979  40.274  24.909  1.00  1.00      2S   
ATOM   3931 H2   TIP3  613      -3.542  40.661  25.202  1.00  1.00      2S   
ATOM   3932 OH2  TIP3  614      10.060  53.091  38.816  1.00  1.00      2S   
ATOM   3933 H1   TIP3  614      10.477  52.394  38.309  1.00  1.00      2S   
ATOM   3934 H2   TIP3  614       9.930  52.708  39.684  1.00  1.00      2S   
ATOM   3935 OH2  TIP3  615     -22.274  24.639  25.714  1.00  1.00      2S   
ATOM   3936 H1   TIP3  615     -21.987  25.518  25.469  1.00  1.00      2S   
ATOM   3937 H2   TIP3  615     -21.615  24.057  25.322  1.00  1.00      2S   
ATOM   3938 OH2  TIP3  616      -8.197  36.023  39.512  1.00  1.00      2S   
ATOM   3939 H1   TIP3  616      -8.937  35.538  39.877  1.00  1.00      2S   
ATOM   3940 H2   TIP3  616      -7.584  35.339  39.235  1.00  1.00      2S   
TER
