# Supplementary material for: Exploring the mechanism of Alisma orientale for the treatment of pregnancy induced hypertension and potential hepato-nephrotoxicity by using network pharmacology, network toxicology, molecular docking and molecular dynamics simulation
Source: Front Pharmacol. 2022 Nov 15;13:1027112. doi: 10.3389/fphar.2022.1027112 (PMC9705790; doi:10.3389/fphar.2022.1027112)
Supplement: Supplementary file 8 [file DataSheet6.zip › HSP90AA1/HSPBIG/clusters.dock4.csv]

Cluster ClusterRank deltaG deltaGelec deltaGvdw deltaGligsolvnonpol deltaGligsolvpol deltaGprotsolvnonpol deltaGprotsolvpol deltaGcompsolvnonpol deltaGcompsolvpol extraFull surfFull solvFull IntraFull InterFull FullFitness SimpleFitness Energy
0 0 -5.5634556 0.0 -17.2535 15.8076 -14.3412 196.383 -1109.66 202.065 -1107.39 0.0 202.065 -1107.39 279.993 -17.2535 -642.5855 277.231 277.231
0 1 -5.5634556 0.0 -17.2535 15.8076 -14.3412 196.383 -1109.66 202.065 -1107.39 0.0 202.065 -1107.39 279.993 -17.2535 -642.5855 277.231 277.231
0 2 -5.5634556 0.0 -17.2535 15.8076 -14.3412 196.383 -1109.66 202.065 -1107.39 0.0 202.065 -1107.39 279.993 -17.2535 -642.5855 277.231 277.231
0 3 -5.5634556 0.0 -17.2535 15.8076 -14.3412 196.383 -1109.66 202.065 -1107.39 0.0 202.065 -1107.39 279.993 -17.2535 -642.5855 277.231 277.231
0 4 -5.491996 0.0 -16.3467 15.7936 -14.3173 196.383 -1109.66 202.245 -1107.9 0.0 202.245 -1107.9 279.595 -16.3467 -642.40674 277.735 277.735
0 5 -5.491996 0.0 -16.3467 15.7936 -14.3173 196.383 -1109.66 202.245 -1107.9 0.0 202.245 -1107.9 279.595 -16.3467 -642.40674 277.735 277.735
0 6 -5.337249 0.0 -14.0821 15.7555 -14.4306 196.383 -1109.66 202.734 -1109.8 0.0 202.734 -1109.8 279.07 -14.0821 -642.0781 279.209 279.209
0 7 -5.337249 0.0 -14.0821 15.7555 -14.4306 196.383 -1109.66 202.734 -1109.8 0.0 202.734 -1109.8 279.07 -14.0821 -642.0781 279.209 279.209
1 0 -5.6228676 0.0 -25.9965 15.9232 -15.6627 196.383 -1109.66 196.379 -1087.2 0.0 196.379 -1087.2 295.522 -25.9965 -621.2954 285.48 285.48
1 1 -5.622486 0.0 -25.9963 15.9213 -15.6626 196.383 -1109.66 196.381 -1087.2 0.0 196.381 -1087.2 295.521 -25.9963 -621.2943 285.481 285.481
1 2 -5.622486 0.0 -25.9963 15.9213 -15.6626 196.383 -1109.66 196.381 -1087.2 0.0 196.381 -1087.2 295.521 -25.9963 -621.2943 285.481 285.481
1 3 -5.622486 0.0 -25.9963 15.9213 -15.6626 196.383 -1109.66 196.381 -1087.2 0.0 196.381 -1087.2 295.521 -25.9963 -621.2943 285.481 285.481
1 4 -5.622486 0.0 -25.9963 15.9213 -15.6626 196.383 -1109.66 196.381 -1087.2 0.0 196.381 -1087.2 295.521 -25.9963 -621.2943 285.481 285.481
1 5 -5.621291 0.0 -25.9872 15.9228 -15.6619 196.383 -1109.66 196.38 -1087.19 0.0 196.38 -1087.19 295.518 -25.9872 -621.2792 285.48 285.48
1 6 -5.621291 0.0 -25.9872 15.9228 -15.6619 196.383 -1109.66 196.38 -1087.19 0.0 196.38 -1087.19 295.518 -25.9872 -621.2792 285.48 285.48
1 7 -5.621291 0.0 -25.9872 15.9228 -15.6619 196.383 -1109.66 196.38 -1087.19 0.0 196.38 -1087.19 295.518 -25.9872 -621.2792 285.48 285.48
2 0 -4.7681637 0.0 -12.9899 16.1569 -14.5291 196.383 -1109.66 197.793 -1094.03 0.0 197.793 -1094.03 304.689 -12.9899 -604.53796 304.908 304.908
2 1 -4.7681637 0.0 -12.9899 16.1569 -14.5291 196.383 -1109.66 197.793 -1094.03 0.0 197.793 -1094.03 304.689 -12.9899 -604.53796 304.908 304.908
2 2 -4.765268 0.0 -12.9705 16.1604 -14.5402 196.383 -1109.66 197.807 -1094.04 0.0 197.807 -1094.04 304.673 -12.9705 -604.5305 304.901 304.901
2 3 -4.765268 0.0 -12.9705 16.1604 -14.5402 196.383 -1109.66 197.807 -1094.04 0.0 197.807 -1094.04 304.673 -12.9705 -604.5305 304.901 304.901
2 4 -4.765268 0.0 -12.9705 16.1604 -14.5402 196.383 -1109.66 197.807 -1094.04 0.0 197.807 -1094.04 304.673 -12.9705 -604.5305 304.901 304.901
2 5 -4.765268 0.0 -12.9705 16.1604 -14.5402 196.383 -1109.66 197.807 -1094.04 0.0 197.807 -1094.04 304.673 -12.9705 -604.5305 304.901 304.901
2 6 -4.7672777 0.0 -12.9993 16.1606 -14.5352 196.383 -1109.66 197.818 -1094.04 0.0 197.818 -1094.04 304.701 -12.9993 -604.5204 304.899 304.899
2 7 -4.7672777 0.0 -12.9993 16.1606 -14.5352 196.383 -1109.66 197.818 -1094.04 0.0 197.818 -1094.04 304.701 -12.9993 -604.5204 304.899 304.899
3 0 -3.674884 0.0 -0.856665 15.884 -14.9246 196.383 -1109.66 198.564 -1096.93 0.0 198.564 -1096.93 299.803 -0.856665 -599.4197 313.213 313.213
3 1 -3.674884 0.0 -0.856665 15.884 -14.9246 196.383 -1109.66 198.564 -1096.93 0.0 198.564 -1096.93 299.803 -0.856665 -599.4197 313.213 313.213
3 2 -3.6715763 0.0 -0.876573 15.8834 -14.9337 196.383 -1109.66 198.58 -1096.88 0.0 198.58 -1096.88 299.759 -0.876573 -599.41754 313.206 313.206
3 3 -3.6715763 0.0 -0.876573 15.8834 -14.9337 196.383 -1109.66 198.58 -1096.88 0.0 198.58 -1096.88 299.759 -0.876573 -599.41754 313.206 313.206
3 4 -3.6740186 0.0 -0.856174 15.8858 -14.929 196.383 -1109.66 198.578 -1096.94 0.0 198.578 -1096.94 299.819 -0.856174 -599.3991 313.212 313.212
3 5 -3.6740186 0.0 -0.856174 15.8858 -14.929 196.383 -1109.66 198.578 -1096.94 0.0 198.578 -1096.94 299.819 -0.856174 -599.3991 313.212 313.212
3 6 -3.6740186 0.0 -0.856174 15.8858 -14.929 196.383 -1109.66 198.578 -1096.94 0.0 198.578 -1096.94 299.819 -0.856174 -599.3991 313.212 313.212
3 7 -3.6740186 0.0 -0.856174 15.8858 -14.929 196.383 -1109.66 198.578 -1096.94 0.0 198.578 -1096.94 299.819 -0.856174 -599.3991 313.212 313.212
4 0 -1.7229701 0.0 16.0845 15.9508 -13.5485 196.383 -1109.66 197.876 -1088.68 0.0 197.876 -1088.68 324.733 16.0845 -549.9866 359.202 359.202
4 1 -1.7144389 0.0 16.1734 15.9575 -13.5532 196.383 -1109.66 197.868 -1088.66 0.0 197.868 -1088.66 324.669 16.1734 -549.94965 359.251 359.251
4 2 -1.7144389 0.0 16.1734 15.9575 -13.5532 196.383 -1109.66 197.868 -1088.66 0.0 197.868 -1088.66 324.669 16.1734 -549.94965 359.251 359.251
4 3 -1.7144389 0.0 16.1734 15.9575 -13.5532 196.383 -1109.66 197.868 -1088.66 0.0 197.868 -1088.66 324.669 16.1734 -549.94965 359.251 359.251
4 4 -1.7666038 0.0 15.6692 15.944 -13.5414 196.383 -1109.66 197.789 -1088.62 0.0 197.789 -1088.62 325.37 15.6692 -549.7918 359.422 359.422
4 5 -1.7666038 0.0 15.6692 15.944 -13.5414 196.383 -1109.66 197.789 -1088.62 0.0 197.789 -1088.62 325.37 15.6692 -549.7918 359.422 359.422
4 6 -1.7666038 0.0 15.6692 15.944 -13.5414 196.383 -1109.66 197.789 -1088.62 0.0 197.789 -1088.62 325.37 15.6692 -549.7918 359.422 359.422
4 7 -1.7666038 0.0 15.6692 15.944 -13.5414 196.383 -1109.66 197.789 -1088.62 0.0 197.789 -1088.62 325.37 15.6692 -549.7918 359.422 359.422
5 0 22.764198 0.0 278.921 15.484 -14.2828 196.383 -1109.66 197.107 -1095.11 0.0 197.107 -1095.11 430.281 278.921 -188.80096 726.248 726.248
5 1 22.764198 0.0 278.921 15.484 -14.2828 196.383 -1109.66 197.107 -1095.11 0.0 197.107 -1095.11 430.281 278.921 -188.80096 726.248 726.248
5 2 22.78888 0.0 279.241 15.4944 -14.309 196.383 -1109.66 197.106 -1095.21 0.0 197.106 -1095.21 430.066 279.241 -188.79695 726.355 726.355
5 3 22.78888 0.0 279.241 15.4944 -14.309 196.383 -1109.66 197.106 -1095.21 0.0 197.106 -1095.21 430.066 279.241 -188.79695 726.355 726.355
5 4 22.78888 0.0 279.241 15.4944 -14.309 196.383 -1109.66 197.106 -1095.21 0.0 197.106 -1095.21 430.066 279.241 -188.79695 726.355 726.355
5 5 22.78888 0.0 279.241 15.4944 -14.309 196.383 -1109.66 197.106 -1095.21 0.0 197.106 -1095.21 430.066 279.241 -188.79695 726.355 726.355
5 6 22.78888 0.0 279.241 15.4944 -14.309 196.383 -1109.66 197.106 -1095.21 0.0 197.106 -1095.21 430.066 279.241 -188.79695 726.355 726.355
5 7 22.767813 0.0 278.926 15.4672 -14.199 196.383 -1109.66 197.087 -1094.97 0.0 197.087 -1094.97 430.213 278.926 -188.74393 726.206 726.206
6 0 60.757893 0.0 683.996 15.8795 -16.2696 196.383 -1109.66 204.237 -1112.84 0.0 204.237 -1112.84 936.012 683.996 711.4051 1632.81 1632.81
6 1 60.757893 0.0 683.996 15.8795 -16.2696 196.383 -1109.66 204.237 -1112.84 0.0 204.237 -1112.84 936.012 683.996 711.4051 1632.81 1632.81
6 2 60.4034 0.0 680.227 15.7516 -14.0948 196.383 -1109.66 204.121 -1110.65 0.0 204.121 -1110.65 976.825 680.227 750.52295 1671.52 1671.52
6 3 60.4034 0.0 680.227 15.7516 -14.0948 196.383 -1109.66 204.121 -1110.65 0.0 204.121 -1110.65 976.825 680.227 750.52295 1671.52 1671.52
6 4 60.4034 0.0 680.227 15.7516 -14.0948 196.383 -1109.66 204.121 -1110.65 0.0 204.121 -1110.65 976.825 680.227 750.52295 1671.52 1671.52
6 5 63.101395 0.0 708.299 15.8165 -14.9436 196.383 -1109.66 204.24 -1110.89 0.0 204.24 -1110.89 966.141 708.299 767.7899 1688.67 1688.67
6 6 63.101395 0.0 708.299 15.8165 -14.9436 196.383 -1109.66 204.24 -1110.89 0.0 204.24 -1110.89 966.141 708.299 767.7899 1688.67 1688.67
6 7 63.101395 0.0 708.299 15.8165 -14.9436 196.383 -1109.66 204.24 -1110.89 0.0 204.24 -1110.89 966.141 708.299 767.7899 1688.67 1688.67
7 0 -5.961147 0.0 -31.216 16.0561 -17.2706 196.383 -1109.66 202.142 -1094.97 0.0 202.142 -1094.97 2542.5 -31.216 1618.4559 2532.7 2532.7
7 1 -5.961147 0.0 -31.216 16.0561 -17.2706 196.383 -1109.66 202.142 -1094.97 0.0 202.142 -1094.97 2542.5 -31.216 1618.4559 2532.7 2532.7
7 2 -5.961147 0.0 -31.216 16.0561 -17.2706 196.383 -1109.66 202.142 -1094.97 0.0 202.142 -1094.97 2542.5 -31.216 1618.4559 2532.7 2532.7
7 3 -5.762452 0.0 -28.4187 16.1077 -15.6499 196.383 -1109.66 202.584 -1095.03 0.0 202.584 -1095.03 2539.48 -28.4187 1618.6152 2533.18 2533.18
7 4 -5.762452 0.0 -28.4187 16.1077 -15.6499 196.383 -1109.66 202.584 -1095.03 0.0 202.584 -1095.03 2539.48 -28.4187 1618.6152 2533.18 2533.18
7 5 -5.762452 0.0 -28.4187 16.1077 -15.6499 196.383 -1109.66 202.584 -1095.03 0.0 202.584 -1095.03 2539.48 -28.4187 1618.6152 2533.18 2533.18
7 6 -5.741461 0.0 -28.9456 16.1029 -17.0896 196.383 -1109.66 202.83 -1095.7 0.0 202.83 -1095.7 2541.17 -28.9456 1619.3544 2534.78 2534.78
7 7 -5.741461 0.0 -28.9456 16.1029 -17.0896 196.383 -1109.66 202.83 -1095.7 0.0 202.83 -1095.7 2541.17 -28.9456 1619.3544 2534.78 2534.78
